# Supplementary material for: How Do Ants Make Sense of Gravity? A Boltzmann Walker Analysis of Lasius niger Trajectories on Various Inclines
Source: PLoS One. 2013 Oct 29;8(10):e76531. doi: 10.1371/journal.pone.0076531 (PMC3812222; doi:10.1371/journal.pone.0076531)
Supplement: Dataset S1 — Trajectories for . (ZIP) [file pone.0076531.s005.zip › Incline1/1-A-26-50-20120615-01.txt]

Pente	Colonie	Temperature	Humidite	Date	Indiv	Frame	Time	X	Y
1	A	26	50	20120615	1	12	0	0	0
1	A	26	50	20120615	1	14	0.04	0.0017302973646312	-0.00103464571329997
1	A	26	50	20120615	1	16	0.08	0.0011776297755237	-0.00129939356324402
1	A	26	50	20120615	1	18	0.12	0.0034682314824994	-0.00461855279413368
1	A	26	50	20120615	1	20	0.16	0.0042433760781717	-0.00622992186923721
1	A	26	50	20120615	1	22	0.2	0.003769190270708	-0.00842157105325366
1	A	26	50	20120615	1	24	0.24	0.0026372820196558	-0.0104874259408970
1	A	26	50	20120615	1	26	0.28	0.0014071354234934	-0.0124021933226043
1	A	26	50	20120615	1	28	0.32	0.000242240641098800	-0.0145731596332710
1	A	26	50	20120615	1	30	0.36	-0.00088962306222612	-0.0166901645041451
1	A	26	50	20120615	1	32	0.4	-0.00135560148128059	-0.0192760490531968
1	A	26	50	20120615	1	34	0.44	-0.0019032698254452	-0.0224284159365402
1	A	26	50	20120615	1	36	0.48	-0.00186917313645638	-0.0227553679700252
1	A	26	50	20120615	1	38	0.52	-0.00254475002626982	-0.0248400672533872
1	A	26	50	20120615	1	40	0.56	-0.0038472760725545	-0.0267977984431194
1	A	26	50	20120615	1	42	0.6	-0.00513066073827246	-0.0265005166101729
1	A	26	50	20120615	1	44	0.64	-0.006764204682034	-0.0261599598422179
1	A	26	50	20120615	1	46	0.68	-0.00770147472049677	-0.0252065677691440
1	A	26	50	20120615	1	48	0.72	-0.00953288128376993	-0.0242867632681766
1	A	26	50	20120615	1	50	0.76	-0.0119954160045911	-0.0223754889939684
1	A	26	50	20120615	1	52	0.8	-0.0132141074708983	-0.0206274573912649
1	A	26	50	20120615	1	54	0.84	-0.0158513258509439	-0.0193340247381863
1	A	26	50	20120615	1	56	0.88	-0.0172996361023058	-0.0180875227621750
1	A	26	50	20120615	1	58	0.92	-0.0189138809806884	-0.0161591810515894
1	A	26	50	20120615	1	60	0.96	-0.0198142704507648	-0.0144579224411411
1	A	26	50	20120615	1	62	1	-0.0213758450663372	-0.0128553356322599
1	A	26	50	20120615	1	64	1.04	-0.0216533632647495	-0.0108912404814970
1	A	26	50	20120615	1	66	1.08	-0.0219033255118989	-0.00979983530687123
1	A	26	50	20120615	1	68	1.12	-0.020998122765963	-0.0094332499383007
1	A	26	50	20120615	1	70	1.16	-0.0215077841206388	-0.0055264779011772
1	A	26	50	20120615	1	72	1.2	-0.0208729931499642	-0.00330134721107156
1	A	26	50	20120615	1	74	1.24	-0.0191019310793975	-0.00111224361146738
1	A	26	50	20120615	1	76	1.28	-0.0177055153947069	0.000741670160650951
1	A	26	50	20120615	1	78	1.32	-0.0163043620945823	0.00168320405300427
1	A	26	50	20120615	1	80	1.36	-0.0140457145430484	0.00319641963581132
1	A	26	50	20120615	1	82	1.4	-0.0127338546872521	0.00205532606767152
1	A	26	50	20120615	1	84	1.44	-0.0107043168038904	0.00192067879439792
1	A	26	50	20120615	1	86	1.48	-0.00914785457034604	0.00185690483380275
1	A	26	50	20120615	1	88	1.52	-0.00663119082542499	0.00101086571224867
1	A	26	50	20120615	1	90	1.56	-0.00356655238939747	-0.00129958677310091
1	A	26	50	20120615	1	92	1.6	-0.00144984467307713	-0.00231224624554782
1	A	26	50	20120615	1	94	1.64	0.0004763566252819	-0.00391756248660439
1	A	26	50	20120615	1	96	1.68	0.0013099860228262	-0.00512214010155911
1	A	26	50	20120615	1	98	1.72	0.0029325415272081	-0.00750262922255925
1	A	26	50	20120615	1	100	1.76	0.0035982047799493	-0.0098605404240361
1	A	26	50	20120615	1	102	1.8	0.0036255980966524	-0.0115883275595942
1	A	26	50	20120615	1	104	1.84	0.0035925125703607	-0.0147062371294903
1	A	26	50	20120615	1	106	1.88	0.0033600158607066	-0.0163207033322955
1	A	26	50	20120615	1	108	1.92	0.0029185195997371	-0.0180010506739037
1	A	26	50	20120615	1	110	1.96	0.002191117439717	-0.0209234537040832
1	A	26	50	20120615	1	112	2	0.0016387058232642	-0.0217688903706597
1	A	26	50	20120615	1	114	2.04	0.0010614945577816	-0.0253013837174333
1	A	26	50	20120615	1	116	2.08	0.0007866492230022	-0.0276872256367671
1	A	26	50	20120615	1	118	2.12	0.000376364655354299	-0.0292062536373154
1	A	26	50	20120615	1	120	2.16	-0.0001299237999753	-0.0313777785623393
1	A	26	50	20120615	1	122	2.2	-0.00112212896426842	-0.032129567421029
1	A	26	50	20120615	1	124	2.24	-0.00269261312528374	-0.0336277852690071
1	A	26	50	20120615	1	126	2.28	-0.00370356369034615	-0.0339589233746368
1	A	26	50	20120615	1	128	2.32	-0.00629652425695722	-0.0342229570467318
1	A	26	50	20120615	1	130	2.36	-0.0081875399218844	-0.0340318260837771
1	A	26	50	20120615	1	132	2.4	-0.00991252691458898	-0.0328316537440692
1	A	26	50	20120615	1	134	2.44	-0.0115024565120869	-0.0320069551051713
1	A	26	50	20120615	1	136	2.48	-0.0137516924723632	-0.032106303607928
1	A	26	50	20120615	1	138	2.52	-0.0158018071630574	-0.0308430573433382
1	A	26	50	20120615	1	140	2.56	-0.0175987776260868	-0.0295700530051681
1	A	26	50	20120615	1	142	2.6	-0.0204166759308611	-0.0275004150962454
1	A	26	50	20120615	1	144	2.64	-0.0219163221345371	-0.0254578523059743
1	A	26	50	20120615	1	146	2.68	-0.0238747675021183	-0.024214433315529
1	A	26	50	20120615	1	148	2.72	-0.0263239096205038	-0.0223053793566137
1	A	26	50	20120615	1	150	2.76	-0.0272161228148694	-0.0208012359538093
1	A	26	50	20120615	1	152	2.8	-0.0278784273103999	-0.0183329807391283
1	A	26	50	20120615	1	154	2.84	-0.0289015471831666	-0.0164611913075816
1	A	26	50	20120615	1	156	2.88	-0.0291659556218556	-0.0138954331388428
1	A	26	50	20120615	1	158	2.92	-0.0289421846098814	-0.0118952119026291
1	A	26	50	20120615	1	160	2.96	-0.0278759382945302	-0.0100313491380995
1	A	26	50	20120615	1	162	3	-0.0267399005398758	-0.00724916679684293
1	A	26	50	20120615	1	164	3.04	-0.0255706924061161	-0.00566488698252666
1	A	26	50	20120615	1	166	3.08	-0.0238617496662766	-0.00427711214270213
1	A	26	50	20120615	1	168	3.12	-0.0216662821056418	-0.00202677309584719
1	A	26	50	20120615	1	170	3.16	-0.0196389786797087	-0.001399258253951
1	A	26	50	20120615	1	172	3.2	-0.0169989658136639	-0.000298758271905571
1	A	26	50	20120615	1	174	3.24	-0.0138232728918227	0.0006858652934797
1	A	26	50	20120615	1	176	3.28	-0.0113937812708864	0.0015071839619635
1	A	26	50	20120615	1	178	3.32	-0.00961193582190658	0.00194470628282272
1	A	26	50	20120615	1	180	3.36	-0.00723883596676984	0.00260735726067602
1	A	26	50	20120615	1	182	3.4	-0.00499440833260562	0.00307715900609642
1	A	26	50	20120615	1	184	3.44	-0.0025193507506896	0.00256248426434192
1	A	26	50	20120615	1	186	3.48	-0.000619912736891701	0.00116608201468014
1	A	26	50	20120615	1	188	3.52	0.000584968226872099	0.000320411295759059
1	A	26	50	20120615	1	190	3.56	0.0021949230884133	-0.00066658249155675
1	A	26	50	20120615	1	192	3.6	0.003709015483629	-0.00217812930236017
1	A	26	50	20120615	1	194	3.64	0.0055004917269686	-0.00427931831585943
1	A	26	50	20120615	1	196	3.68	0.0068665513175428	-0.00562699313012287
1	A	26	50	20120615	1	198	3.72	0.0073219987953051	-0.00784016664455865
1	A	26	50	20120615	1	200	3.76	0.0084306715175275	-0.0101625174460096
1	A	26	50	20120615	1	202	3.8	0.0094511680241359	-0.0128983135824204
1	A	26	50	20120615	1	204	3.84	0.0102342887843	-0.0149164670466049
1	A	26	50	20120615	1	206	3.88	0.0108657280688318	-0.0170677757887547
1	A	26	50	20120615	1	208	3.92	0.0120295480489189	-0.0190529851480037
1	A	26	50	20120615	1	210	3.96	0.0134334378522867	-0.020952415383627
1	A	26	50	20120615	1	212	4	0.0143709270938516	-0.0229669555321597
1	A	26	50	20120615	1	214	4.04	0.0153444646391214	-0.0236356027755175
1	A	26	50	20120615	1	216	4.08	0.0154128630780656	-0.0231282324468127
1	A	26	50	20120615	1	218	4.12	0.016168046049305	-0.0229729588687320
1	A	26	50	20120615	1	220	4.16	0.01701841266436	-0.021125571692204
1	A	26	50	20120615	1	222	4.2	0.0171460454383642	-0.0205989892722544
1	A	26	50	20120615	1	224	4.24	0.0167586923436302	-0.0187301060495783
1	A	26	50	20120615	1	226	4.28	0.0174169380462367	-0.0162743949091955
1	A	26	50	20120615	1	228	4.32	0.0175270345720675	-0.0142132493527149
1	A	26	50	20120615	1	230	4.36	0.0174906185728364	-0.0113981865461331
1	A	26	50	20120615	1	232	4.4	0.0173487022418522	-0.00935217307476984
1	A	26	50	20120615	1	234	4.44	0.0164914059803417	-0.00861183227486753
1	A	26	50	20120615	1	236	4.48	0.01469903171139	-0.00678594114448763
1	A	26	50	20120615	1	238	4.52	0.0134480891047929	-0.00598118291681922
1	A	26	50	20120615	1	240	4.56	0.011931486480504	-0.00503351840867301
1	A	26	50	20120615	1	242	4.6	0.0102108128391646	-0.00418202042276816
1	A	26	50	20120615	1	244	4.64	0.0097218484999741	-0.00414107894013746
1	A	26	50	20120615	1	246	4.68	0.0066750455879941	-0.00340015124160676
1	A	26	50	20120615	1	248	4.72	0.0053537953541436	-0.00309091223299045
1	A	26	50	20120615	1	250	4.76	0.002451715987069	-0.00258578343278203
1	A	26	50	20120615	1	252	4.8	0.0012535447595518	-0.00313543874700177
1	A	26	50	20120615	1	254	4.84	-0.00152368783423644	-0.00394487802156163
1	A	26	50	20120615	1	256	4.88	-0.0040077044590701	-0.00369311265212016
1	A	26	50	20120615	1	258	4.92	-0.00566339428011162	-0.00371076274448536
1	A	26	50	20120615	1	260	4.96	-0.00910463620387991	-0.00461647390019699
1	A	26	50	20120615	1	262	5	-0.0111715446806273	-0.00494172180633936
1	A	26	50	20120615	1	264	5.04	-0.0120368899386281	-0.00752225355705752
1	A	26	50	20120615	1	266	5.08	-0.0126377871599600	-0.00895682967340844
1	A	26	50	20120615	1	268	5.12	-0.0144883386393338	-0.0108134552000326
1	A	26	50	20120615	1	270	5.16	-0.0151975780545724	-0.0134299511087487
1	A	26	50	20120615	1	272	5.2	-0.0163789618599975	-0.0173231615449158
1	A	26	50	20120615	1	274	5.24	-0.0175874568465200	-0.0189152336759608
1	A	26	50	20120615	1	276	5.28	-0.0177914359396888	-0.0220369191960685
1	A	26	50	20120615	1	278	5.32	-0.0174483618715928	-0.0247059503101996
1	A	26	50	20120615	1	280	5.36	-0.0162964566407686	-0.0267227885557711
1	A	26	50	20120615	1	282	5.4	-0.0153631181160092	-0.0285825783852411
1	A	26	50	20120615	1	284	5.44	-0.0141075086046563	-0.0296710278535215
1	A	26	50	20120615	1	286	5.48	-0.0126631722934046	-0.0304284806375286
1	A	26	50	20120615	1	288	5.52	-0.0112701012237890	-0.0322510483660369
1	A	26	50	20120615	1	290	5.56	-0.00956095342298303	-0.0340268056256307
1	A	26	50	20120615	1	292	5.6	-0.00751458639822916	-0.0357696824198993
1	A	26	50	20120615	1	294	5.64	-0.00648765521991194	-0.0364893049911128
1	A	26	50	20120615	1	296	5.68	-0.00463036854844735	-0.0390616180397132
1	A	26	50	20120615	1	298	5.72	-0.00220421447151819	-0.0412965704430096
1	A	26	50	20120615	1	300	5.76	-0.000395647457277361	-0.0434140016992727
1	A	26	50	20120615	1	302	5.8	0.000696054702196599	-0.0445477060015491
1	A	26	50	20120615	1	304	5.84	0.000333733187516600	-0.0459428276808301
1	A	26	50	20120615	1	306	5.88	-0.000619022489454189	-0.0469930226722484
1	A	26	50	20120615	1	308	5.92	-0.00224996428026096	-0.0480912302141092
1	A	26	50	20120615	1	310	5.96	-0.00400662965676271	-0.0485830229804245
1	A	26	50	20120615	1	312	6	-0.00532092903095414	-0.0492354704074253
1	A	26	50	20120615	1	314	6.04	-0.0079278903118327	-0.0508266020864513
1	A	26	50	20120615	1	316	6.08	-0.0094152187153805	-0.0520433914355171
1	A	26	50	20120615	1	318	6.12	-0.0107381447923024	-0.0530803635301271
1	A	26	50	20120615	1	320	6.16	-0.0116799403141648	-0.0546793440944243
1	A	26	50	20120615	1	322	6.2	-0.0135807140526723	-0.0563828350409808
1	A	26	50	20120615	1	324	6.24	-0.0158028678232292	-0.0581853916475815
1	A	26	50	20120615	1	326	6.28	-0.0169937770641036	-0.0584405157742336
1	A	26	50	20120615	1	328	6.32	-0.0179647760960289	-0.0597886855632439
1	A	26	50	20120615	1	330	6.36	-0.0179376939063095	-0.0597507139290942
1	A	26	50	20120615	1	332	6.4	-0.0164443550951216	-0.0587278839701079
1	A	26	50	20120615	1	334	6.44	-0.0151694415686423	-0.0589476527577006
1	A	26	50	20120615	1	336	6.48	-0.01479743269106	-0.0584468090245862
1	A	26	50	20120615	1	338	6.52	-0.0127215086028525	-0.0587313487933357
1	A	26	50	20120615	1	340	6.56	-0.0102946474191422	-0.057801291244041
1	A	26	50	20120615	1	342	6.6	-0.00878433804520585	-0.0577020841626405
1	A	26	50	20120615	1	344	6.64	-0.00521981276124446	-0.0571610060536766
1	A	26	50	20120615	1	346	6.68	-0.00405499576059586	-0.0565466009715036
1	A	26	50	20120615	1	348	6.72	-0.00096232283172026	-0.0556270086025705
1	A	26	50	20120615	1	350	6.76	0.0011135305458091	-0.0547200027343425
1	A	26	50	20120615	1	352	6.8	0.0038087387529797	-0.0538505442361955
1	A	26	50	20120615	1	354	6.84	0.0062392061812741	-0.052220945948273
1	A	26	50	20120615	1	356	6.88	0.0075646778426083	-0.0509494972450215
1	A	26	50	20120615	1	358	6.92	0.0084472178162072	-0.0486842806714904
1	A	26	50	20120615	1	360	6.96	0.0102011961869405	-0.0464013864284296
1	A	26	50	20120615	1	362	7	0.0117833476098454	-0.0445611410303916
1	A	26	50	20120615	1	364	7.04	0.0129779903745244	-0.0412728965079754
1	A	26	50	20120615	1	366	7.08	0.013190023413931	-0.0384010106004575
1	A	26	50	20120615	1	368	7.12	0.0135508105068958	-0.0359085794049278
1	A	26	50	20120615	1	370	7.16	0.0139478240944744	-0.0332013065418565
1	A	26	50	20120615	1	372	7.2	0.0134705256029599	-0.0317368898122327
1	A	26	50	20120615	1	374	7.24	0.0126002822162858	-0.0286667099500667
1	A	26	50	20120615	1	376	7.28	0.0118045537422132	-0.0262489209463589
1	A	26	50	20120615	1	378	7.32	0.0104931817900958	-0.0235362896280999
1	A	26	50	20120615	1	380	7.36	0.0094840060630542	-0.02024427622654
1	A	26	50	20120615	1	382	7.4	0.0079793747565708	-0.0182720634899291
1	A	26	50	20120615	1	384	7.44	0.0058965280929755	-0.0161412608444337
1	A	26	50	20120615	1	386	7.48	0.0048321485395266	-0.0141498077323068
1	A	26	50	20120615	1	388	7.52	0.0030739558123775	-0.0114501164681435
1	A	26	50	20120615	1	390	7.56	0.0019833213841432	-0.0096787220573896
1	A	26	50	20120615	1	392	7.6	-0.000681997419386661	-0.00824381147953118
1	A	26	50	20120615	1	394	7.64	-0.00317336088367685	-0.00672228739204521
1	A	26	50	20120615	1	396	7.68	-0.00585428553386752	-0.00586805997396499
1	A	26	50	20120615	1	398	7.72	-0.00859302075961428	-0.0062210784382783
1	A	26	50	20120615	1	400	7.76	-0.00903897143975181	-0.00621872412625033
1	A	26	50	20120615	1	402	7.8	-0.0100702180907546	-0.00661733223962047
1	A	26	50	20120615	1	404	7.84	-0.0107499548897618	-0.00668829111221932
1	A	26	50	20120615	1	406	7.88	-0.0102329177042514	-0.00681003863648368
1	A	26	50	20120615	1	408	7.92	-0.00977205661697237	-0.00659472179318525
1	A	26	50	20120615	1	410	7.96	-0.0096283414063369	-0.00677201043379147
1	A	26	50	20120615	1	412	8	-0.00946548622934825	-0.00671499782823796
1	A	26	50	20120615	1	414	8.04	-0.0081447528905548	-0.00734262510011236
1	A	26	50	20120615	1	416	8.08	-0.00813624993151103	-0.00727997897483313
1	A	26	50	20120615	1	418	8.12	-0.00838460068230615	-0.00738522404103816
1	A	26	50	20120615	1	420	8.16	-0.00823825503444466	-0.00726319438116811
1	A	26	50	20120615	1	422	8.2	-0.00821245270799916	-0.00647306619280245
1	A	26	50	20120615	1	424	8.24	-0.00817655784646579	-0.00616602840759597
1	A	26	50	20120615	1	426	8.28	-0.0078852991490815	-0.005152264971758
1	A	26	50	20120615	1	428	8.32	-0.00782840745878756	-0.00366551427445045
1	A	26	50	20120615	1	430	8.36	-0.00859614157539304	-0.00243038257548066
1	A	26	50	20120615	1	432	8.4	-0.0106181558426028	-0.00060937048189094
1	A	26	50	20120615	1	434	8.44	-0.0121908673899789	0.00059874266696971
1	A	26	50	20120615	1	436	8.48	-0.0142065389093615	0.00061514047322543
1	A	26	50	20120615	1	438	8.52	-0.0161867914500744	0.000151066292732699
1	A	26	50	20120615	1	440	8.56	-0.0179604365817128	-0.000253450404901040
1	A	26	50	20120615	1	442	8.6	-0.0199654498805825	-0.00177140855288948
1	A	26	50	20120615	1	444	8.64	-0.020744759335196	-0.00351111043771055
1	A	26	50	20120615	1	446	8.68	-0.0218007455311522	-0.00546946388141013
1	A	26	50	20120615	1	448	8.72	-0.0223777800199395	-0.00723473474743891
1	A	26	50	20120615	1	450	8.76	-0.0236532097343691	-0.00812489026107122
1	A	26	50	20120615	1	452	8.8	-0.025996010063932	-0.0112103931271856
1	A	26	50	20120615	1	454	8.84	-0.0278289086225134	-0.0139379090431887
1	A	26	50	20120615	1	456	8.88	-0.0290818664834369	-0.0156450415896683
1	A	26	50	20120615	1	458	8.92	-0.0298063398071694	-0.0180630922228850
1	A	26	50	20120615	1	460	8.96	-0.0301125099723554	-0.0203593578551781
1	A	26	50	20120615	1	462	9	-0.029645077034652	-0.0223158162527041
1	A	26	50	20120615	1	464	9.04	-0.0284372184442326	-0.0242659955420131
1	A	26	50	20120615	1	466	9.08	-0.0270101510947911	-0.0260657081651399
1	A	26	50	20120615	1	468	9.12	-0.0252028625296106	-0.0283283734974045
1	A	26	50	20120615	1	470	9.16	-0.0236059042907077	-0.0296291954163465
1	A	26	50	20120615	1	472	9.2	-0.0210654251893963	-0.031514752216923
1	A	26	50	20120615	1	474	9.24	-0.0188687414050978	-0.032708192900074
1	A	26	50	20120615	1	476	9.28	-0.0171096011548619	-0.0338991021409484
1	A	26	50	20120615	1	478	9.32	-0.0149594308546299	-0.0348269676592214
1	A	26	50	20120615	1	480	9.36	-0.013649656963838	-0.0376718703719692
1	A	26	50	20120615	1	482	9.4	-0.0130539195006883	-0.0392186664558148
1	A	26	50	20120615	1	484	9.44	-0.0122056742059770	-0.0409093587696318
1	A	26	50	20120615	1	486	9.48	-0.0110964357983296	-0.0412636899776844
1	A	26	50	20120615	1	488	9.52	-0.0104697977688421	-0.0405500778141109
1	A	26	50	20120615	1	490	9.56	-0.00860494505481882	-0.0390416069178057
1	A	26	50	20120615	1	492	9.6	-0.00778830743322648	-0.0382712140797029
1	A	26	50	20120615	1	494	9.64	-0.0063627801623544	-0.0361339131228885
1	A	26	50	20120615	1	496	9.68	-0.00536441609799711	-0.0341540848462443
1	A	26	50	20120615	1	498	9.72	-0.00449092709119737	-0.0310168641901539
1	A	26	50	20120615	1	500	9.76	-0.00349699658635812	-0.0284855421216589
1	A	26	50	20120615	1	502	9.8	-0.00362299594369775	-0.0265176568785489
1	A	26	50	20120615	1	504	9.84	-0.00305830046824217	-0.0237961442991181
1	A	26	50	20120615	1	506	9.88	-0.00364634460961253	-0.0205740142607429
1	A	26	50	20120615	1	508	9.92	-0.00349604906327133	-0.0177238436024752
1	A	26	50	20120615	1	510	9.96	-0.00400547707270936	-0.0146594266605758
1	A	26	50	20120615	1	512	10	-0.00484295666667718	-0.0126491468303998
1	A	26	50	20120615	1	514	10.04	-0.00573192070538319	-0.0104928706631122
1	A	26	50	20120615	1	516	10.08	-0.00791297035874966	-0.0080204081630831
1	A	26	50	20120615	1	518	10.12	-0.00993757263677861	-0.00597351787931115
1	A	26	50	20120615	1	520	10.16	-0.0115171006935253	-0.00445564953388392
1	A	26	50	20120615	1	522	10.2	-0.0130737842514922	-0.0049815269683727
1	A	26	50	20120615	1	524	10.24	-0.0169048689929710	-0.00178402687339975
1	A	26	50	20120615	1	526	10.28	-0.019494601617126	-0.00079144340697866
1	A	26	50	20120615	1	528	10.32	-0.0208476221586552	-0.000160888005923371
1	A	26	50	20120615	1	530	10.36	-0.0235083447681074	0.00083809124133355
1	A	26	50	20120615	1	532	10.4	-0.0263779962181968	0.00146465856014295
1	A	26	50	20120615	1	534	10.44	-0.0296971483780186	0.00118351997501099
1	A	26	50	20120615	1	536	10.48	-0.0320362646812515	0.00070126607917395
1	A	26	50	20120615	1	538	10.52	-0.034168340118953	9.10258559421503e-05
1	A	26	50	20120615	1	540	10.56	-0.0363864633808571	-0.00199048437583669
1	A	26	50	20120615	1	542	10.6	-0.0378933079315656	-0.00386672150903708
1	A	26	50	20120615	1	544	10.64	-0.0395850609055544	-0.00569452182772618
1	A	26	50	20120615	1	546	10.68	-0.0413336652647506	-0.00790232133062494
1	A	26	50	20120615	1	548	10.72	-0.0423699302525795	-0.00979913527115786
1	A	26	50	20120615	1	550	10.76	-0.0431231403958994	-0.0112106618277624
1	A	26	50	20120615	1	552	10.8	-0.0447006956247266	-0.0143543171555616
1	A	26	50	20120615	1	554	10.84	-0.0454301469801987	-0.0147999358490654
1	A	26	50	20120615	1	556	10.88	-0.0460172577406179	-0.0177803202210885
1	A	26	50	20120615	1	558	10.92	-0.0466200662715794	-0.0206850441675248
1	A	26	50	20120615	1	560	10.96	-0.0469059495432131	-0.0232527610220475
1	A	26	50	20120615	1	562	11	-0.047716930310556	-0.0257660306544188
1	A	26	50	20120615	1	564	11.04	-0.0482786559375306	-0.0287016551671929
1	A	26	50	20120615	1	566	11.08	-0.0487491647897321	-0.0311160005608762
1	A	26	50	20120615	1	568	11.12	-0.0475696187548314	-0.0320039357592156
1	A	26	50	20120615	1	570	11.16	-0.0468522306410464	-0.0340192890805467
1	A	26	50	20120615	1	572	11.2	-0.0461857330023034	-0.0341464056666006
1	A	26	50	20120615	1	574	11.24	-0.0445226249240204	-0.0351258829088324
1	A	26	50	20120615	1	576	11.28	-0.04227091409001	-0.0359356615946472
1	A	26	50	20120615	1	578	11.32	-0.0400564904107851	-0.0373296999863395
1	A	26	50	20120615	1	580	11.36	-0.0386491789177031	-0.0376499055140252
1	A	26	50	20120615	1	582	11.4	-0.0359255499676763	-0.0384762255487723
1	A	26	50	20120615	1	584	11.44	-0.0338253791879419	-0.0397801940928906
1	A	26	50	20120615	1	586	11.48	-0.0313592382225366	-0.0403420964965605
1	A	26	50	20120615	1	588	11.52	-0.0281487400907119	-0.0413834738664174
1	A	26	50	20120615	1	590	11.56	-0.0261077470774951	-0.0421325827904064
1	A	26	50	20120615	1	592	11.6	-0.0238112763842355	-0.0432213151013993
1	A	26	50	20120615	1	594	11.64	-0.0222456005493323	-0.0434536703896972
1	A	26	50	20120615	1	596	11.68	-0.0194332954591971	-0.0441091583758572
1	A	26	50	20120615	1	598	11.72	-0.0175925550864123	-0.0451273921407658
1	A	26	50	20120615	1	600	11.76	-0.0162122119388581	-0.0456541159820717
1	A	26	50	20120615	1	602	11.8	-0.0145704514142991	-0.0467721932244838
1	A	26	50	20120615	1	604	11.84	-0.0124936787979542	-0.0474471973578045
1	A	26	50	20120615	1	606	11.88	-0.0127171245408092	-0.0475282317949285
1	A	26	50	20120615	1	608	11.92	-0.0133761480608751	-0.04852793936217
1	A	26	50	20120615	1	610	11.96	-0.0139423991712492	-0.0514269357436786
1	A	26	50	20120615	1	612	12	-0.0147096807395148	-0.0533344977072856
1	A	26	50	20120615	1	614	12.04	-0.0149896243141865	-0.0544517971322385
1	A	26	50	20120615	1	616	12.08	-0.0149387833366192	-0.0570632131858385
1	A	26	50	20120615	1	618	12.12	-0.0154346773222653	-0.0580007660670137
1	A	26	50	20120615	1	620	12.16	-0.0152381016370955	-0.0596289501413739
1	A	26	50	20120615	1	622	12.2	-0.0147750881167745	-0.0613698470366552
1	A	26	50	20120615	1	624	12.24	-0.0146339496032497	-0.0624259817250354
1	A	26	50	20120615	1	626	12.28	-0.0135213170830526	-0.0626625089433423
1	A	26	50	20120615	1	628	12.32	-0.0131646524226222	-0.0612703571125422
1	A	26	50	20120615	1	630	12.36	-0.0121454287082199	-0.0617711301349785
1	A	26	50	20120615	1	632	12.4	-0.0115429030199708	-0.0604928932066276
1	A	26	50	20120615	1	634	12.44	-0.00960804673461006	-0.0588174036886061
1	A	26	50	20120615	1	636	12.48	-0.00778866098661707	-0.0565637129556083
1	A	26	50	20120615	1	638	12.52	-0.00651551522709069	-0.054682738206974
1	A	26	50	20120615	1	640	12.56	-0.00579377133553358	-0.0525084555655035
1	A	26	50	20120615	1	642	12.6	-0.00471819121067073	-0.0503877716180469
1	A	26	50	20120615	1	644	12.64	-0.00317768837717771	-0.0475208778844042
1	A	26	50	20120615	1	646	12.68	-0.0018581564128055	-0.0453658285473819
1	A	26	50	20120615	1	648	12.72	-0.00100078944061681	-0.0429795552929117
1	A	26	50	20120615	1	650	12.76	-0.000170716790181900	-0.0398409204232589
1	A	26	50	20120615	1	652	12.8	0.0012806905888816	-0.0371973310111149
1	A	26	50	20120615	1	654	12.84	0.0022668429191278	-0.0346312192889855
1	A	26	50	20120615	1	656	12.88	0.0038532581959232	-0.0317933664308461
1	A	26	50	20120615	1	658	12.92	0.0048874442898154	-0.0295900499849401
1	A	26	50	20120615	1	660	12.96	0.0056936096599784	-0.0274765855977194
1	A	26	50	20120615	1	662	13	0.007047705003815	-0.0238953867358576
1	A	26	50	20120615	1	664	13.04	0.0073453191769486	-0.0217377988854909
1	A	26	50	20120615	1	666	13.08	0.0071749064426827	-0.0194722287585692
1	A	26	50	20120615	1	668	13.12	0.0072643059530281	-0.0166402448867137
1	A	26	50	20120615	1	670	13.16	0.0073162005196994	-0.0139680954316775
1	A	26	50	20120615	1	672	13.2	0.0071581055855617	-0.0118982383196526
1	A	26	50	20120615	1	674	13.24	0.006718836710953	-0.00944515761649587
1	A	26	50	20120615	1	676	13.28	0.0068954012742153	-0.00528560197616601
1	A	26	50	20120615	1	678	13.32	0.0080510965973865	-0.00303191124316824
1	A	26	50	20120615	1	680	13.36	0.0088686181024554	0.000205683220511539
1	A	26	50	20120615	1	682	13.4	0.0111478919587965	0.00310073394618112
1	A	26	50	20120615	1	684	13.44	0.0124120008936593	0.00380662450370402
1	A	26	50	20120615	1	686	13.48	0.0144470824941854	0.00423467866476312
1	A	26	50	20120615	1	688	13.52	0.0174233020072674	0.00329252251844232
1	A	26	50	20120615	1	690	13.56	0.0197099439162685	0.00217288964111162
1	A	26	50	20120615	1	692	13.6	0.0225452299767922	0.00170754266841271
1	A	26	50	20120615	1	694	13.64	0.0248272756917155	0.00202354868892502
1	A	26	50	20120615	1	696	13.68	0.0276028112292289	0.0018633182923081
1	A	26	50	20120615	1	698	13.72	0.0293474557904505	0.00191161368546312
1	A	26	50	20120615	1	700	13.76	0.0303157678166074	0.00068633905502309
1	A	26	50	20120615	1	702	13.8	0.0313387391969499	0.00109087484453992
1	A	26	50	20120615	1	704	13.84	0.031060492678553	0.00097427293632226
1	A	26	50	20120615	1	706	13.88	0.0330992229500701	0.0005620296828905
1	A	26	50	20120615	1	708	13.92	0.0371010230675172	0.00099407192619548
1	A	26	50	20120615	1	710	13.96	0.039031141737444	0.000252882598155740
1	A	26	50	20120615	1	712	14	0.0424517000807558	0.000417214214103489
1	A	26	50	20120615	1	714	14.04	0.0470429444110001	-0.0003540978628148
1	A	26	50	20120615	1	716	14.08	0.0500061460882404	-0.00165743708189783
1	A	26	50	20120615	1	718	14.12	0.0514258750835068	-0.00485638815998577
1	A	26	50	20120615	1	720	14.16	0.0514332289940311	-0.00784349004643023
1	A	26	50	20120615	1	722	14.2	0.0509951763430861	-0.0109201823620510
1	A	26	50	20120615	1	724	14.24	0.0503234249009589	-0.0136026626471603
1	A	26	50	20120615	1	726	14.28	0.050045814778665	-0.0170474040423887
1	A	26	50	20120615	1	728	14.32	0.0496174494906222	-0.0198127572422531
1	A	26	50	20120615	1	730	14.36	0.0498475420372203	-0.0224491341652290
1	A	26	50	20120615	1	732	14.4	0.0494587747289239	-0.0250266798040102
1	A	26	50	20120615	1	734	14.44	0.050035703151694	-0.0248660958540027
1	A	26	50	20120615	1	736	14.48	0.0511041414980669	-0.0238538017860561
1	A	26	50	20120615	1	738	14.52	0.0518454015367848	-0.0226421743164929
1	A	26	50	20120615	1	740	14.56	0.0532170472709304	-0.0194012210956025
1	A	26	50	20120615	1	742	14.6	0.0541104766889596	-0.0154543631750535
1	A	26	50	20120615	1	744	14.64	0.0548189269730304	-0.0128524223523214
1	A	26	50	20120615	1	746	14.68	0.0543308111619774	-0.0096024888753099
1	A	26	50	20120615	1	748	14.72	0.0539115675514119	-0.00633190788028775
1	A	26	50	20120615	1	750	14.76	0.0532285731114638	-0.00471977512986054
1	A	26	50	20120615	1	752	14.8	0.0509470930819654	-0.00183456733058506
1	A	26	50	20120615	1	754	14.84	0.0486922709781177	0.00082203284633279
1	A	26	50	20120615	1	756	14.88	0.0466647837044215	0.00358830528501272
1	A	26	50	20120615	1	758	14.92	0.0445479181335834	0.00576428498275802
1	A	26	50	20120615	1	760	14.96	0.0430290527675947	0.00967274700508852
1	A	26	50	20120615	1	762	15	0.0418911058246312	0.0115513175906669
1	A	26	50	20120615	1	764	15.04	0.0402967214544117	0.0143059227674572
1	A	26	50	20120615	1	766	15.08	0.0377058114974661	0.0177302287767093
1	A	26	50	20120615	1	768	15.12	0.0362812741760877	0.0209648180365690
1	A	26	50	20120615	1	770	15.16	0.0347802561852561	0.0238370574974775
1	A	26	50	20120615	1	772	15.2	0.0328092738144446	0.0262487088143245
1	A	26	50	20120615	1	774	15.24	0.0311970632822714	0.0283305796705618
1	A	26	50	20120615	1	776	15.28	0.0287466512001069	0.0302481160824242
1	A	26	50	20120615	1	778	15.32	0.0256237466279084	0.0320289319839305
1	A	26	50	20120615	1	780	15.36	0.022938077291216	0.0327100950173153
1	A	26	50	20120615	1	782	15.4	0.0191388986219178	0.0323370608349004
1	A	26	50	20120615	1	784	15.44	0.0164039722268479	0.0310810765569534
1	A	26	50	20120615	1	786	15.48	0.0150635523281595	0.0296082014160131
1	A	26	50	20120615	1	788	15.52	0.01348758808959	0.028862026985166
1	A	26	50	20120615	1	790	15.56	0.0117223879342393	0.0253749793912192
1	A	26	50	20120615	1	792	15.6	0.009907711517409	0.0224272916367581
1	A	26	50	20120615	1	794	15.64	0.0068573235740484	0.01943205802233
1	A	26	50	20120615	1	796	15.68	0.0047536384736115	0.0172321498311093
1	A	26	50	20120615	1	798	15.72	0.003049546486291	0.0150214158350686
1	A	26	50	20120615	1	800	15.76	0.0005921029342943	0.0130940902369275
1	A	26	50	20120615	1	802	15.8	-0.00262398841216958	0.0112661060704753
1	A	26	50	20120615	1	804	15.84	-0.00500215115185961	0.00955563597998842
1	A	26	50	20120615	1	806	15.88	-0.00722175226693637	0.00855945687558502
1	A	26	50	20120615	1	808	15.92	-0.00935719353291631	0.00612868539137472
1	A	26	50	20120615	1	810	15.96	-0.0115093649453391	0.00439817589470912
1	A	26	50	20120615	1	812	16	-0.0138832991864777	0.00270829675369042
1	A	26	50	20120615	1	814	16.04	-0.0142938524547024	0.00302832621178762
1	A	26	50	20120615	1	816	16.08	-0.0146679755815604	0.00300224104262962
1	A	26	50	20120615	1	818	16.12	-0.0160988910061051	0.00219329674281662
1	A	26	50	20120615	1	820	16.16	-0.0187994802958806	0.00285938425962652
1	A	26	50	20120615	1	822	16.2	-0.0222849658909477	0.00297943614182962
1	A	26	50	20120615	1	824	16.24	-0.0243769335249135	0.00387075201768982
1	A	26	50	20120615	1	826	16.28	-0.0270996199016011	0.00373013676318312
1	A	26	50	20120615	1	828	16.32	-0.0296904662189364	0.00414223152419082
1	A	26	50	20120615	1	830	16.36	-0.031233613631791	0.00480087320659482
1	A	26	50	20120615	1	832	16.4	-0.0328487798703095	0.00320635448608692
1	A	26	50	20120615	1	834	16.44	-0.0339935645358471	0.00271818917755922
1	A	26	50	20120615	1	836	16.48	-0.0345728051977917	0.00150877495222117
1	A	26	50	20120615	1	838	16.52	-0.0344050794692943	0.000163857854404360
1	A	26	50	20120615	1	840	16.56	-0.0340285451083124	-0.000215222090989750
1	A	26	50	20120615	1	842	16.6	-0.032957419756171	-0.00164145646864301
1	A	26	50	20120615	1	844	16.64	-0.031265525360826	-0.00361124382899438
1	A	26	50	20120615	1	846	16.68	-0.0292859092162161	-0.00558817296783573
1	A	26	50	20120615	1	848	16.72	-0.0271853071013453	-0.00746547076120789
1	A	26	50	20120615	1	850	16.76	-0.0251768904975377	-0.0104105210073752
1	A	26	50	20120615	1	852	16.8	-0.0230500688632204	-0.0132665111544520
1	A	26	50	20120615	1	854	16.84	-0.0212616331790399	-0.0152020250491193
1	A	26	50	20120615	1	856	16.88	-0.0195943743839514	-0.0180408183592777
1	A	26	50	20120615	1	858	16.92	-0.0174392119098442	-0.0207743941803955
1	A	26	50	20120615	1	860	16.96	-0.0145911837851235	-0.0227299121259025
1	A	26	50	20120615	1	862	17	-0.0127693090212607	-0.0248141235055855
1	A	26	50	20120615	1	864	17.04	-0.0101766312973622	-0.0281560515748294
1	A	26	50	20120615	1	866	17.08	-0.00934974062744261	-0.0286247219493998
1	A	26	50	20120615	1	868	17.12	-0.00696608366806276	-0.0310360974946022
1	A	26	50	20120615	1	870	17.16	-0.00413914146755706	-0.0343199720971106
1	A	26	50	20120615	1	872	17.2	-0.00208379418668212	-0.0359844307493456
1	A	26	50	20120615	1	874	17.24	0.0007903827468068	-0.0381107715510517
1	A	26	50	20120615	1	876	17.28	0.0036081325591571	-0.0394073932557135
1	A	26	50	20120615	1	878	17.32	0.0061619194100904	-0.0402243844306964
1	A	26	50	20120615	1	880	17.36	0.0097833950742086	-0.040271944432799
1	A	26	50	20120615	1	882	17.4	0.0131575954969458	-0.0410794320926428
1	A	26	50	20120615	1	884	17.44	0.0160480076021308	-0.0413579897380234
1	A	26	50	20120615	1	886	17.48	0.019324789923624	-0.0426230956934477
1	A	26	50	20120615	1	888	17.52	0.0218036305268193	-0.0429098911328292
1	A	26	50	20120615	1	890	17.56	0.025146296108436	-0.0427770660737307
1	A	26	50	20120615	1	892	17.6	0.0275568917148587	-0.0429288840209718
1	A	26	50	20120615	1	894	17.64	0.029932261382763	-0.0427553034483262
1	A	26	50	20120615	1	896	17.68	0.0334000827433293	-0.0421228388589617
1	A	26	50	20120615	1	898	17.72	0.0353401221213962	-0.0408494597541975
1	A	26	50	20120615	1	900	17.76	0.037224837464903	-0.0397210658238478
1	A	26	50	20120615	1	902	17.8	0.0385640269977922	-0.0367370044965625
1	A	26	50	20120615	1	904	17.84	0.0399702502535379	-0.0343644491136473
1	A	26	50	20120615	1	906	17.88	0.0405368549173027	-0.0313775593592372
1	A	26	50	20120615	1	908	17.92	0.0406871858189829	-0.0286389347957017
1	A	26	50	20120615	1	910	17.96	0.0407623512698231	-0.025173758014497
1	A	26	50	20120615	1	912	18	0.0401831601053532	-0.0223032580362702
1	A	26	50	20120615	1	914	18.04	0.0401164092252091	-0.0198807102039251
1	A	26	50	20120615	1	916	18.08	0.0397282783130159	-0.0157374180195625
1	A	26	50	20120615	1	918	18.12	0.0396838012964792	-0.0137273255726835
1	A	26	50	20120615	1	920	18.16	0.0391051051067562	-0.0109925193857664
1	A	26	50	20120615	1	922	18.2	0.0389341973977434	-0.00775276824640399
1	A	26	50	20120615	1	924	18.24	0.0388738811893082	-0.00511278507884402
1	A	26	50	20120615	1	926	18.28	0.0387526830870128	-0.00206572053735495
1	A	26	50	20120615	1	928	18.32	0.0376291611223855	0.00056422171391218
1	A	26	50	20120615	1	930	18.36	0.0363865623758064	0.00280921503350132
1	A	26	50	20120615	1	932	18.4	0.0353216595633394	0.00508737166112812
1	A	26	50	20120615	1	934	18.44	0.0338710300017352	0.00743970379010142
1	A	26	50	20120615	1	936	18.48	0.0328856059914736	0.00906788786446162
1	A	26	50	20120615	1	938	18.52	0.0324672109090456	0.0107122646841109
1	A	26	50	20120615	1	940	18.56	0.0320609780632539	0.0130651624985091
1	A	26	50	20120615	1	942	18.6	0.0323720343362979	0.0148358285892784
1	A	26	50	20120615	1	944	18.64	0.0322444015622937	0.0181064095843005
1	A	26	50	20120615	1	946	18.68	0.0317556847104766	0.0201213457126306
1	A	26	50	20120615	1	948	18.72	0.0315261224939644	0.022697229650476
1	A	26	50	20120615	1	950	18.76	0.0315292903323441	0.0245209428919699
1	A	26	50	20120615	1	952	18.8	0.031765930687736	0.0254429677082303
1	A	26	50	20120615	1	954	18.84	0.032656248835928	0.0263389427106718
1	A	26	50	20120615	1	956	18.88	0.0325997085777043	0.027743228493837
1	A	26	50	20120615	1	958	18.92	0.0318327664206937	0.0275222010561737
1	A	26	50	20120615	1	960	18.96	0.0309898739243159	0.0271734772048959
1	A	26	50	20120615	1	962	19	0.0295023687440729	0.027610928815077
1	A	26	50	20120615	1	964	19.04	0.0280665742827379	0.0276705520588666
1	A	26	50	20120615	1	966	19.08	0.0256584351652731	0.0266859928401985
1	A	26	50	20120615	1	968	19.12	0.0235985348238341	0.0265460839853661
1	A	26	50	20120615	1	970	19.16	0.0220810355881466	0.0263110897745608
1	A	26	50	20120615	1	972	19.2	0.0199875540385623	0.0256704722440092
1	A	26	50	20120615	1	974	19.24	0.0162469733082211	0.0244928424684855
1	A	26	50	20120615	1	976	19.28	0.0134457627234828	0.0238541199841076
1	A	26	50	20120615	1	978	19.32	0.010878873183894	0.0219468620764165
1	A	26	50	20120615	1	980	19.36	0.008331351299042	0.0212276920535429
1	A	26	50	20120615	1	982	19.4	0.0053824756051885	0.0193726256973713
1	A	26	50	20120615	1	984	19.44	0.0024426155227951	0.0182780173290267
1	A	26	50	20120615	1	986	19.48	0.0008272230101067	0.0170362741816528
1	A	26	50	20120615	1	988	19.52	-0.00201103289889802	0.0160681742875303
1	A	26	50	20120615	1	990	19.56	-0.00467915891634922	0.0144788103754573
1	A	26	50	20120615	1	992	19.6	-0.00655419396802159	0.0131909567948822
1	A	26	50	20120615	1	994	19.64	-0.00962423947989922	0.0126916686966864
1	A	26	50	20120615	1	996	19.68	-0.0112375743118545	0.0119760766341256
1	A	26	50	20120615	1	998	19.72	-0.0141766636478563	0.0113018503182642
1	A	26	50	20120615	1	1000	19.76	-0.0176174169608388	0.0102613002633414
1	A	26	50	20120615	1	1002	19.8	-0.0201155262238215	0.00954821135878602
1	A	26	50	20120615	1	1004	19.84	-0.022299170959075	0.00846284487607152
1	A	26	50	20120615	1	1006	19.88	-0.0250407936553627	0.00798424672229322
1	A	26	50	20120615	1	1008	19.92	-0.0267416647712949	0.00716909756047532
1	A	26	50	20120615	1	1010	19.96	-0.0288339265616817	0.00488931105171782
1	A	26	50	20120615	1	1012	20	-0.0313836263354198	0.00385154699751282
1	A	26	50	20120615	1	1014	20.04	-0.0337090742645723	0.00283311524270542
1	A	26	50	20120615	1	1016	20.08	-0.035909095592878	0.00252248323373022
1	A	26	50	20120615	1	1018	20.12	-0.0377962221705087	0.00270788663175732
1	A	26	50	20120615	1	1020	20.16	-0.039178403795694	0.00307763276763982
1	A	26	50	20120615	1	1022	20.2	-0.0403491604933046	0.00377434507914292
1	A	26	50	20120615	1	1024	20.24	-0.0414940370827238	0.00522780306787182
1	A	26	50	20120615	1	1026	20.28	-0.0434051345802366	0.00647535156191922
1	A	26	50	20120615	1	1028	20.32	-0.0440951293773185	0.00750504045668312
1	A	26	50	20120615	1	1030	20.36	-0.0457569717344631	0.00808232243284382
1	A	26	50	20120615	1	1032	20.4	-0.046596590326444	0.00913760859308662
1	A	26	50	20120615	1	1034	20.44	-0.04650240370319	0.00868958573652682
1	A	26	50	20120615	1	1036	20.48	-0.0470834333452909	0.00841374338118592
1	A	26	50	20120615	1	1038	20.52	-0.0458716644543715	0.00810947533324132
1	A	26	50	20120615	1	1040	20.56	-0.0450858566884389	0.00710997989803422
1	A	26	50	20120615	1	1042	20.6	-0.0448243686007562	0.00702074302224842
1	A	26	50	20120615	1	1044	20.64	-0.0439735070109544	0.00534751624592672
1	A	26	50	20120615	1	1046	20.68	-0.0433701327945679	0.00401511493813692
1	A	26	50	20120615	1	1048	20.72	-0.0437507683748806	0.00314120166726842
1	A	26	50	20120615	1	1050	20.76	-0.0425010985604896	0.00108656149317469
1	A	26	50	20120615	1	1052	20.8	-0.0416994516026584	-0.00160518189076814
1	A	26	50	20120615	1	1054	20.84	-0.0405361195262503	-0.00437011082656378
1	A	26	50	20120615	1	1056	20.88	-0.0398674793539603	-0.00751419041843165
1	A	26	50	20120615	1	1058	20.92	-0.0393064608337669	-0.00985754229128386
1	A	26	50	20120615	1	1060	20.96	-0.0389337448494035	-0.0119042628694283
1	A	26	50	20120615	1	1062	21	-0.0381340777905596	-0.0144490694642406
1	A	26	50	20120615	1	1064	21.04	-0.0373473507858115	-0.0177546522449315
1	A	26	50	20120615	1	1066	21.08	-0.0361478855528847	-0.0196144137901302
1	A	26	50	20120615	1	1068	21.12	-0.0355468942863509	-0.0230575500529653
1	A	26	50	20120615	1	1070	21.16	-0.0348150953363653	-0.0257189019874527
1	A	26	50	20120615	1	1072	21.2	-0.0343956608069689	-0.0299318229765588
1	A	26	50	20120615	1	1074	21.24	-0.0337066983857876	-0.0309111234420953
1	A	26	50	20120615	1	1076	21.28	-0.0328182540705657	-0.0330360146748999
1	A	26	50	20120615	1	1078	21.32	-0.0327399985630918	-0.0373406474135258
1	A	26	50	20120615	1	1080	21.36	-0.032885181727405	-0.0387662312529404
1	A	26	50	20120615	1	1082	21.4	-0.0333733894623397	-0.0421259571998667
1	A	26	50	20120615	1	1084	21.44	-0.0343348849791259	-0.0443598772272625
1	A	26	50	20120615	1	1086	21.48	-0.0355680579923118	-0.0474496722315387
1	A	26	50	20120615	1	1088	21.52	-0.0364187781607573	-0.0500458147786651
1	A	26	50	20120615	1	1090	21.56	-0.0378292440571901	-0.051513556324374
1	A	26	50	20120615	1	1092	21.6	-0.0383567457159553	-0.0541381952747822
1	A	26	50	20120615	1	1094	21.64	-0.0394169109129883	-0.0568139580454702
1	A	26	50	20120615	1	1096	21.68	-0.0400724696098263	-0.0589104589410102
1	A	26	50	20120615	1	1098	21.72	-0.0400220528963277	-0.0610601342664955
1	A	26	50	20120615	1	1100	21.76	-0.0404444077767304	-0.0625869899391116
1	A	26	50	20120615	1	1102	21.8	-0.0414424889983753	-0.0646071233022834
1	A	26	50	20120615	1	1104	21.84	-0.0416340442253987	-0.0678127918947926
1	A	26	50	20120615	1	1106	21.88	-0.0425496767963572	-0.0690470467813537
1	A	26	50	20120615	1	1108	21.92	-0.0414113055893249	-0.0695911654494768
1	A	26	50	20120615	1	1110	21.96	-0.0413924965489454	-0.0709077982760462
1	A	26	50	20120615	1	1112	22	-0.0399522614570246	-0.0710256022657918
1	A	26	50	20120615	1	1114	22.04	-0.0387952933416472	-0.0718291584119322
1	A	26	50	20120615	1	1116	22.08	-0.0369216017928591	-0.0726933843198984
1	A	26	50	20120615	1	1118	22.12	-0.034530095948208	-0.0735735201304413
1	A	26	50	20120615	1	1120	22.16	-0.0332346056143962	-0.0734328765916633
1	A	26	50	20120615	1	1122	22.2	-0.0303036480063779	-0.0742956882860671
1	A	26	50	20120615	1	1124	22.24	-0.0287600339030477	-0.0748900822463325
1	A	26	50	20120615	1	1126	22.28	-0.0264839985957644	-0.0753904310047
1	A	26	50	20120615	1	1128	22.32	-0.0244148627326564	-0.074948772109171
1	A	26	50	20120615	1	1130	22.36	-0.0216243365313818	-0.0757664703909351
1	A	26	50	20120615	1	1132	22.4	-0.0194462355132929	-0.0767530964827247
1	A	26	50	20120615	1	1134	22.44	-0.0176020303172802	-0.0784326872200772
1	A	26	50	20120615	1	1136	22.48	-0.0156206464057174	-0.0797640985783733
1	A	26	50	20120615	1	1138	22.52	-0.0135498134863345	-0.08091470273272
1	A	26	50	20120615	1	1140	22.56	-0.0114504134529916	-0.0813167636485027
1	A	26	50	20120615	1	1142	22.6	-0.00960337982985423	-0.0810071215890211
1	A	26	50	20120615	1	1144	22.64	-0.00785802816185147	-0.0811409769026998
1	A	26	50	20120615	1	1146	22.68	-0.00813995163551055	-0.0810882974475013
1	A	26	50	20120615	1	1148	22.72	-0.00723959257102572	-0.0801770489385862
1	A	26	50	20120615	1	1150	22.76	-0.00622362154781688	-0.0785806846693795
1	A	26	50	20120615	1	1152	22.8	-0.00532022192417295	-0.0769096499240794
1	A	26	50	20120615	1	1154	22.84	-0.00447395652844889	-0.0749098105255276
1	A	26	50	20120615	1	1156	22.88	-0.00375157624078872	-0.0735868137379276
1	A	26	50	20120615	1	1158	22.92	-0.00405336941499913	-0.0721928234294965
1	A	26	50	20120615	1	1160	22.96	-0.00412740349498937	-0.0709947724101321
1	A	26	50	20120615	1	1162	23	-0.00341350848870343	-0.0684385813961427
1	A	26	50	20120615	1	1164	23.04	-0.00288247129603234	-0.0682514809418408
1	A	26	50	20120615	1	1166	23.08	-0.0024559444856206	-0.0662167104682984
1	A	26	50	20120615	1	1168	23.12	-0.00141183061252055	-0.0651949411694838
1	A	26	50	20120615	1	1170	23.16	-0.00078802101015777	-0.0638876421524261
1	A	26	50	20120615	1	1172	23.2	0.000301489118294499	-0.0626824493545718
1	A	26	50	20120615	1	1174	23.24	0.0021538260422907	-0.0616155666431175
1	A	26	50	20120615	1	1176	23.28	0.0031975156513221	-0.0596496683700626
1	A	26	50	20120615	1	1178	23.32	0.0039611909750035	-0.0581184993460813
1	A	26	50	20120615	1	1180	23.36	0.0055235434080352	-0.0563353881759632
1	A	26	50	20120615	1	1182	23.4	0.0070506819233638	-0.054305496739211
1	A	26	50	20120615	1	1184	23.44	0.0089577489122239	-0.0525699738554667
1	A	26	50	20120615	1	1186	23.48	0.006039519226267	-0.0558262005828307
1	A	26	50	20120615	1	1188	23.52	0.0114426635626697	-0.0493512237875055
1	A	26	50	20120615	1	1190	23.56	0.0115720641036268	-0.0476206506512296
1	A	26	50	20120615	1	1192	23.6	0.0107059997180296	-0.0466895324417631
1	A	26	50	20120615	1	1194	23.64	0.0105927212116835	-0.0445341295513503
1	A	26	50	20120615	1	1196	23.68	0.0099921824934895	-0.0420183072634989
1	A	26	50	20120615	1	1198	23.72	0.0093336680903061	-0.0399828862517178
1	A	26	50	20120615	1	1200	23.76	0.0090072039605001	-0.0372433353782989
1	A	26	50	20120615	1	1202	23.8	0.0081511027094498	-0.0362574234643583
1	A	26	50	20120615	1	1204	23.84	0.0076560713940767	-0.034159918477189
1	A	26	50	20120615	1	1206	23.88	0.0069577822344515	-0.0319627467892115
1	A	26	50	20120615	1	1208	23.92	0.0058855962221384	-0.0290788117821422
1	A	26	50	20120615	1	1210	23.96	0.0053425877116618	-0.0267536537667699
1	A	26	50	20120615	1	1212	24	0.0051705472175855	-0.0246901054614468
1	A	26	50	20120615	1	1214	24.04	0.0049790054255909	-0.0236992232939412
1	A	26	50	20120615	1	1216	24.08	0.0051217646278583	-0.023992748975666
1	A	26	50	20120615	1	1218	24.12	0.0047031651915704	-0.0249337589018945
1	A	26	50	20120615	1	1220	24.16	0.0038423899646964	-0.0255476124407781
1	A	26	50	20120615	1	1222	24.2	0.003113327517954	-0.0261778213595106
1	A	26	50	20120615	1	1224	24.24	0.0011338810789716	-0.0266490090342221
1	A	26	50	20120615	1	1226	24.28	-0.00085038075719062	-0.0271433968824243
1	A	26	50	20120615	1	1228	24.32	-0.00384136465986378	-0.0279605931183738
1	A	26	50	20120615	1	1230	24.36	-0.00595258751858808	-0.0277721633033232
1	A	26	50	20120615	1	1232	24.4	-0.0088068947515257	-0.0291916094558771
1	A	26	50	20120615	1	1234	24.44	-0.0122529796496383	-0.0299208486793147
1	A	26	50	20120615	1	1236	24.48	-0.0150817603277751	-0.0310404108459674
1	A	26	50	20120615	1	1238	24.52	-0.0177551189354071	-0.0313200715779267
1	A	26	50	20120615	1	1240	24.56	-0.0204477391317586	-0.0317776120917613
1	A	26	50	20120615	1	1242	24.6	-0.0232945651749513	-0.0315943158719421
1	A	26	50	20120615	1	1244	24.64	-0.025936662591787	-0.0309939185751044
1	A	26	50	20120615	1	1246	24.68	-0.0282002528197214	-0.0312941561143962
1	A	26	50	20120615	1	1248	24.72	-0.0310292951273672	-0.030380807498341
1	A	26	50	20120615	1	1250	24.76	-0.0342094866625503	-0.0301379375322068
1	A	26	50	20120615	1	1252	24.8	-0.0372176320468028	-0.0289264090575930
1	A	26	50	20120615	1	1254	24.84	-0.0397693753591385	-0.0285973852012391
1	A	26	50	20120615	1	1256	24.88	-0.0417066075232841	-0.0275946653591097
1	A	26	50	20120615	1	1258	24.92	-0.0440136706761258	-0.0280813810987361
1	A	26	50	20120615	1	1260	24.96	-0.0467252837606199	-0.0286566831759094
1	A	26	50	20120615	1	1262	25	-0.0488169763300479	-0.0296652295779158
1	A	26	50	20120615	1	1264	25.04	-0.0513152552986581	-0.0314926056325362
1	A	26	50	20120615	1	1266	25.08	-0.0526827998134728	-0.0338590091864551
1	A	26	50	20120615	1	1268	25.12	-0.0540222014783964	-0.0357348220555868
1	A	26	50	20120615	1	1270	25.16	-0.0549159844498162	-0.0379199234308094
1	A	26	50	20120615	1	1272	25.2	-0.0555508107758299	-0.0410573703610698
1	A	26	50	20120615	1	1274	25.24	-0.0557820134800744	-0.042530436420841
1	A	26	50	20120615	1	1276	25.28	-0.0557817872059045	-0.046130684739388
1	A	26	50	20120615	1	1278	25.32	-0.0553044547732645	-0.0482632127254294
1	A	26	50	20120615	1	1280	25.36	-0.0543797995197781	-0.0502517808418891
1	A	26	50	20120615	1	1282	25.4	-0.0536879740232398	-0.0525261113147229
1	A	26	50	20120615	1	1284	25.44	-0.0525208440763099	-0.0551809939292693
1	A	26	50	20120615	1	1286	25.48	-0.0520743839257365	-0.0591809484980175
1	A	26	50	20120615	1	1288	25.52	-0.051347167027693	-0.0613403394706762
1	A	26	50	20120615	1	1290	25.56	-0.0511702276978367	-0.0644369227000518
1	A	26	50	20120615	1	1292	25.6	-0.0497565091102104	-0.0669733854348461
1	A	26	50	20120615	1	1294	25.64	-0.0490477052727491	-0.0685571632033477
1	A	26	50	20120615	1	1296	25.68	-0.047475029080712	-0.0715563566157504
1	A	26	50	20120615	1	1298	25.72	-0.0456276419041841	-0.0743270838271518
1	A	26	50	20120615	1	1300	25.76	-0.0443822854411583	-0.07522468517519
1	A	26	50	20120615	1	1302	25.8	-0.0431459092342537	-0.0773364595772036
1	A	26	50	20120615	1	1304	25.84	-0.0415718895393324	-0.0790497793080187
1	A	26	50	20120615	1	1306	25.88	-0.0392515186368687	-0.0814641954123801
1	A	26	50	20120615	1	1308	25.92	-0.0369685536831299	-0.0831930714923812
1	A	26	50	20120615	1	1310	25.96	-0.0357313996587659	-0.0846266597805588
1	A	26	50	20120615	1	1312	26	-0.0340679309560245	-0.0862127710014384
1	A	26	50	20120615	1	1314	26.04	-0.0326188570293389	-0.0882180551222053
1	A	26	50	20120615	1	1316	26.08	-0.0314360795164482	-0.090136789372955
1	A	26	50	20120615	1	1318	26.12	-0.029019471381065	-0.0920657766720319
1	A	26	50	20120615	1	1320	26.16	-0.0278463812310766	-0.0932657368797055
1	A	26	50	20120615	1	1322	26.2	-0.026813298223763	-0.0944420797208874
1	A	26	50	20120615	1	1324	26.24	-0.026471836359128	-0.095690335321716
1	A	26	50	20120615	1	1326	26.28	-0.0271502346049984	-0.0977688049943358
1	A	26	50	20120615	1	1328	26.32	-0.0283395882109542	-0.0991219245308143
1	A	26	50	20120615	1	1330	26.36	-0.0297508319248463	-0.100978645516854
1	A	26	50	20120615	1	1332	26.4	-0.0314768088670445	-0.102753554248310
1	A	26	50	20120615	1	1334	26.44	-0.0329735417907821	-0.103772424409322
1	A	26	50	20120615	1	1336	26.48	-0.0351532691544678	-0.105603123865814
1	A	26	50	20120615	1	1338	26.52	-0.0369890597797843	-0.107596457881979
1	A	26	50	20120615	1	1340	26.56	-0.038762412876322	-0.108516898779049
1	A	26	50	20120615	1	1342	26.6	-0.0408700860590048	-0.109499140808795
1	A	26	50	20120615	1	1344	26.64	-0.0430125488953219	-0.111462705629472
1	A	26	50	20120615	1	1346	26.68	-0.0452151158080398	-0.113549307030076
1	A	26	50	20120615	1	1348	26.72	-0.0467585177793357	-0.115109962406833
1	A	26	50	20120615	1	1350	26.76	-0.0482758982210839	-0.117089932104833
1	A	26	50	20120615	1	1352	26.8	-0.0501041228038418	-0.118397018989856
1	A	26	50	20120615	1	1354	26.84	-0.0510256243610841	-0.119335208267135
1	A	26	50	20120615	1	1356	26.88	-0.0519381456622053	-0.120404000166898
1	A	26	50	20120615	1	1358	26.92	-0.0522155436524648	-0.120242567688753
1	A	26	50	20120615	1	1360	26.96	-0.0535598243541785	-0.120422809207278
1	A	26	50	20120615	1	1362	27	-0.0542503141260072	-0.120180625134721
1	A	26	50	20120615	1	1364	27.04	-0.0552017970107718	-0.119106105670030
1	A	26	50	20120615	1	1366	27.08	-0.0569436838555467	-0.117883235202646
1	A	26	50	20120615	1	1368	27.12	-0.0578266480932144	-0.115659596507849
1	A	26	50	20120615	1	1370	27.16	-0.0590931470489976	-0.113922164435795
1	A	26	50	20120615	1	1372	27.2	-0.0604149417550696	-0.112297728027376
1	A	26	50	20120615	1	1374	27.24	-0.0618861481240064	-0.110443269783036
1	A	26	50	20120615	1	1376	27.28	-0.0644114385716579	-0.108407297227965
1	A	26	50	20120615	1	1378	27.32	-0.0659969133964344	-0.107568527164122
1	A	26	50	20120615	1	1380	27.36	-0.0670021363965692	-0.105730332375749
1	A	26	50	20120615	1	1382	27.4	-0.0667742358809927	-0.104583617308699
1	A	26	50	20120615	1	1384	27.44	-0.0661047471805653	-0.10301440593989
1	A	26	50	20120615	1	1386	27.48	-0.0653991253236193	-0.100966553990896
1	A	26	50	20120615	1	1388	27.52	-0.0644387328934117	-0.099049021821674
1	A	26	50	20120615	1	1390	27.56	-0.0632310652218232	-0.0953789254952815
1	A	26	50	20120615	1	1392	27.6	-0.0628436414164111	-0.0931595294411712
1	A	26	50	20120615	1	1394	27.64	-0.0624330952192542	-0.0904643212340006
1	A	26	50	20120615	1	1396	27.68	-0.0628625918781469	-0.0877838208478786
1	A	26	50	20120615	1	1398	27.72	-0.0628401058825051	-0.085194678657886
1	A	26	50	20120615	1	1400	27.76	-0.0629402322027211	-0.0824120720525607
1	A	26	50	20120615	1	1402	27.8	-0.0629388179891588	-0.0799872614785158
1	A	26	50	20120615	1	1404	27.84	-0.0617727989069822	-0.0769188423122349
1	A	26	50	20120615	1	1406	27.88	-0.0610756623314103	-0.0747232050459725
1	A	26	50	20120615	1	1408	27.92	-0.0600495796812305	-0.0725315275776848
1	A	26	50	20120615	1	1410	27.96	-0.058686687929036	-0.069477123267807
1	A	26	50	20120615	1	1412	28	-0.058003050021917	-0.0684979288682877
1	A	26	50	20120615	1	1414	28.04	-0.0569813372916449	-0.0654182808463216
1	A	26	50	20120615	1	1416	28.08	-0.0548777370440218	-0.0638889078735644
1	A	26	50	20120615	1	1418	28.12	-0.053017416884466	-0.0618783840915489
1	A	26	50	20120615	1	1420	28.16	-0.051774174670716	-0.0608645414597514
1	A	26	50	20120615	1	1422	28.2	-0.0490457395158973	-0.0593138492175415
1	A	26	50	20120615	1	1424	28.24	-0.0471124954339977	-0.0580323030294547
1	A	26	50	20120615	1	1426	28.28	-0.04500748804388	-0.0566065848397517
1	A	26	50	20120615	1	1428	28.32	-0.0432147460794022	-0.0545682222637608
1	A	26	50	20120615	1	1430	28.36	-0.0418576808870846	-0.0529428524743898
1	A	26	50	20120615	1	1432	28.4	-0.0414185817181033	-0.0507812129021669
1	A	26	50	20120615	1	1434	28.44	-0.0410074769065893	-0.0480999983381959
1	A	26	50	20120615	1	1436	28.48	-0.041254384452444	-0.0459480037024684
1	A	26	50	20120615	1	1438	28.52	-0.0415816546839806	-0.0439037367848547
1	A	26	50	20120615	1	1440	28.56	-0.0421684331042126	-0.0417026335831737
1	A	26	50	20120615	1	1442	28.6	-0.0432308044744029	-0.0406623239445565
1	A	26	50	20120615	1	1444	28.64	-0.043203869362894	-0.0396184165466365
1	A	26	50	20120615	1	1446	28.68	-0.0437959171428594	-0.0394687347689814
1	A	26	50	20120615	1	1448	28.72	-0.0439002436773556	-0.0394979099947732
1	A	26	50	20120615	1	1450	28.76	-0.0446479030324432	-0.0389895355744391
1	A	26	50	20120615	1	1452	28.8	-0.04487240943547	-0.0386267190850123
1	A	26	50	20120615	1	1454	28.84	-0.0454953210122206	-0.0377401981002353
1	A	26	50	20120615	1	1456	28.88	-0.0464981822757063	-0.0368933245926794
1	A	26	50	20120615	1	1458	28.92	-0.0486210582541845	-0.0362996377391952
1	A	26	50	20120615	1	1460	28.96	-0.0508423281412649	-0.0346625794747311
1	A	26	50	20120615	1	1462	29	-0.052458222699768	-0.0336252396845948
1	A	26	50	20120615	1	1464	29.04	-0.0538003820811382	-0.0320278147552163
1	A	26	50	20120615	1	1466	29.08	-0.0556162322952253	-0.0303068582711645
1	A	26	50	20120615	1	1468	29.12	-0.0575737867082621	-0.0292997967933986
1	A	26	50	20120615	1	1470	29.16	-0.0575317845654596	-0.0282882098322331
1	A	26	50	20120615	1	1472	29.2	-0.0575879288438858	-0.0275519702516617
1	A	26	50	20120615	1	1474	29.24	-0.0561363093327879	-0.0272909771387257
1	A	26	50	20120615	1	1476	29.28	-0.0555940998529741	-0.0262922595209779
1	A	26	50	20120615	1	1478	29.32	-0.0537764818719341	-0.0243992639570634
1	A	26	50	20120615	1	1480	29.36	-0.0522413530499781	-0.0224006973507177
1	A	26	50	20120615	1	1482	29.4	-0.0504964256460441	-0.0211036513819872
1	A	26	50	20120615	1	1484	29.44	-0.0486790905077165	-0.0191687950966265
1	A	26	50	20120615	1	1486	29.48	-0.0467704678839378	-0.0177797545356636
1	A	26	50	20120615	1	1488	29.52	-0.0445281615701171	-0.0160943655227054
1	A	26	50	20120615	1	1490	29.56	-0.0437102511563186	-0.0135474376075496
1	A	26	50	20120615	1	1492	29.6	-0.0427285041013192	-0.0119615385187044
1	A	26	50	20120615	1	1494	29.64	-0.0416208920392686	-0.00837297160418271
1	A	26	50	20120615	1	1496	29.68	-0.0400602366625118	-0.00585248948264326
1	A	26	50	20120615	1	1498	29.72	-0.0389799896328931	-0.0037583927501593
1	A	26	50	20120615	1	1500	29.76	-0.0383564628732428	-0.00182572849582022
1	A	26	50	20120615	1	1502	29.8	-0.0369986057213303	0.000672267630077489
1	A	26	50	20120615	1	1504	29.84	-0.0365759679982151	0.00299942675764052
1	A	26	50	20120615	1	1506	29.88	-0.0359635993835719	0.00488402189299452
1	A	26	50	20120615	1	1508	29.92	-0.0355545027553164	0.00667692649203212
1	A	26	50	20120615	1	1510	29.96	-0.0352521933931557	0.00777374103353402
1	A	26	50	20120615	1	1512	30	-0.0338915573115932	0.00901332043415742
1	A	26	50	20120615	1	1514	30.04	-0.0333485841564556	0.00905495488143372
1	A	26	50	20120615	1	1516	30.08	-0.0320414548450254	0.00946504853025062
1	A	26	50	20120615	1	1518	30.12	-0.0313319792561219	0.00905305276419232
1	A	26	50	20120615	1	1520	30.16	-0.0291140398419809	0.00794858025625022
1	A	26	50	20120615	1	1522	30.2	-0.0274599403040903	0.00758247572029082
1	A	26	50	20120615	1	1524	30.24	-0.0246440233125169	0.00661735133150352
1	A	26	50	20120615	1	1526	30.28	-0.0222158879223868	0.00624265686236642
1	A	26	50	20120615	1	1528	30.32	-0.0205023207041984	0.00623498475379052
1	A	26	50	20120615	1	1530	30.36	-0.0172732185929606	0.00568983370976692
1	A	26	50	20120615	1	1532	30.4	-0.0151475707559002	0.00463901646438122
1	A	26	50	20120615	1	1534	30.44	-0.0130256917979834	0.00414431748919532
1	A	26	50	20120615	1	1536	30.48	-0.0111678465121616	0.00350497275084982
1	A	26	50	20120615	1	1538	30.52	-0.00962820634894168	0.00304505635823052
1	A	26	50	20120615	1	1540	30.56	-0.00791142886596667	0.00210578520757702
1	A	26	50	20120615	1	1542	30.6	-0.00623147043308805	0.00149893202582706
1	A	26	50	20120615	1	1544	30.64	-0.00433623334067718	0.00099911359754534
1	A	26	50	20120615	1	1546	30.68	-0.00403430935171225	-0.00091630078686668
1	A	26	50	20120615	1	1548	30.72	-0.001907561963607	-0.00228317708577324
1	A	26	50	20120615	1	1550	30.76	-0.00048014671762915	-0.00339041438122982
1	A	26	50	20120615	1	1552	30.8	0.0019732733967826	-0.00458928564446037
1	A	26	50	20120615	1	1554	30.84	0.0032013552411439	-0.00506062181159588
1	A	26	50	20120615	1	1556	30.88	0.0052321022771014	-0.00538299886420664
1	A	26	50	20120615	1	1558	30.92	0.0077169886432759	-0.00571743208743663
1	A	26	50	20120615	1	1560	30.96	0.0090426724366444	-0.00582689221716431
1	A	26	50	20120615	1	1562	31	0.0103864581636114	-0.00732935270582949
1	A	26	50	20120615	1	1564	31.04	0.0112587450888831	-0.00796065764007283
1	A	26	50	20120615	1	1566	31.08	0.0106714221964295	-0.0081087258000533
1	A	26	50	20120615	1	1568	31.12	0.0098682903143579	-0.00798144657943972
1	A	26	50	20120615	1	1570	31.16	0.0092251059861906	-0.00877368901708113
1	A	26	50	20120615	1	1572	31.2	0.008022175930036	-0.0108490474198636
1	A	26	50	20120615	1	1574	31.24	0.0061255670504696	-0.0119570908170508
1	A	26	50	20120615	1	1576	31.28	0.0050089252348233	-0.0138396706980784
1	A	26	50	20120615	1	1578	31.32	0.0028808873768424	-0.0164399144645357
1	A	26	50	20120615	1	1580	31.36	0.0012258643574955	-0.0185722345611835
1	A	26	50	20120615	1	1582	31.4	0.000144589194617000	-0.0203942747880331
1	A	26	50	20120615	1	1584	31.44	-0.00124520797060175	-0.0229649402778333
1	A	26	50	20120615	1	1586	31.48	-0.00190360923670017	-0.0250146448465944
1	A	26	50	20120615	1	1588	31.52	-0.00317167089846981	-0.0272948591549545
1	A	26	50	20120615	1	1590	31.56	-0.00349503790057423	-0.0300708967382825
1	A	26	50	20120615	1	1592	31.6	-0.00279825487839301	-0.0317249609208341
1	A	26	50	20120615	1	1594	31.64	-0.00232548328449168	-0.0339886925701247
1	A	26	50	20120615	1	1596	31.68	-0.0013123406884076	-0.035628897459765
1	A	26	50	20120615	1	1598	31.72	-0.00076383795824119	-0.038536449833326
1	A	26	50	20120615	1	1600	31.76	0.0006618307339871	-0.0410531842889252
1	A	26	50	20120615	1	1602	31.8	0.0024880754177576	-0.0434599636400498
1	A	26	50	20120615	1	1604	31.84	0.0039061073567491	-0.0452106186089115
1	A	26	50	20120615	1	1606	31.88	0.0058082953088191	-0.0473363937251926
1	A	26	50	20120615	1	1608	31.92	0.0071546266201982	-0.049850299753667
1	A	26	50	20120615	1	1610	31.96	0.0086368638549215	-0.0507347489155751
1	A	26	50	20120615	1	1612	32	0.0101225659128725	-0.0522965356631819
1	A	26	50	20120615	1	1614	32.04	0.0112010451755383	-0.0529641858859782
1	A	26	50	20120615	1	1616	32.08	0.0126569780380014	-0.0538721109930217
1	A	26	50	20120615	1	1618	32.12	0.0157439234019494	-0.0547670253352914
1	A	26	50	20120615	1	1620	32.16	0.0175385604126008	-0.054139821620379
1	A	26	50	20120615	1	1622	32.2	0.019263335273271	-0.0542972235898711
1	A	26	50	20120615	1	1624	32.24	0.0224894746070956	-0.0536298208544482
1	A	26	50	20120615	1	1626	32.28	0.0251414503056645	-0.053721985152308
1	A	26	50	20120615	1	1628	32.32	0.0276116995614684	-0.0538278673217229
1	A	26	50	20120615	1	1630	32.36	0.0312838535685942	-0.0540777517871264
1	A	26	50	20120615	1	1632	32.4	0.034245114944827	-0.053853276496798
1	A	26	50	20120615	1	1634	32.44	0.036035717204185	-0.054211006060041
1	A	26	50	20120615	1	1636	32.48	0.0363901071021004	-0.0551147005472127
1	A	26	50	20120615	1	1638	32.52	0.0379687024850028	-0.0556893867343797
1	A	26	50	20120615	1	1640	32.56	0.03999858402226	-0.0559114988738453
1	A	26	50	20120615	1	1642	32.6	0.041389236786684	-0.0565660817633253
1	A	26	50	20120615	1	1644	32.64	0.0433382210655329	-0.0571492468679055
1	A	26	50	20120615	1	1646	32.68	0.0445579236945371	-0.0565751327301245
1	A	26	50	20120615	1	1648	32.72	0.0459970910552183	-0.0558838015012262
1	A	26	50	20120615	1	1650	32.76	0.0472659305344473	-0.0546873697563908
1	A	26	50	20120615	1	1652	32.8	0.0489751844012705	-0.0536135220431418
1	A	26	50	20120615	1	1654	32.84	0.0502272583787175	-0.0524221178275206
1	A	26	50	20120615	1	1656	32.88	0.0512826152496384	-0.0517245569878801
1	A	26	50	20120615	1	1658	32.92	0.0505743063869238	-0.0525870151288933
1	A	26	50	20120615	1	1660	32.96	0.0505637704958841	-0.0539973396039699
1	A	26	50	20120615	1	1662	33	0.0509371228763507	-0.0542610904333524
1	A	26	50	20120615	1	1664	33.04	0.0510222585328055	-0.055910346289792
1	A	26	50	20120615	1	1666	33.08	0.0517160504933023	-0.0570975997886076
1	A	26	50	20120615	1	1668	33.12	0.0527415108895147	-0.0583881969434937
1	A	26	50	20120615	1	1670	33.16	0.0539156192732681	-0.0594814971642931
1	A	26	50	20120615	1	1672	33.2	0.0546821795926168	-0.059894673798676
1	A	26	50	20120615	1	1674	33.24	0.0560662845482469	-0.0606012007523019
1	A	26	50	20120615	1	1676	33.28	0.0577416114317088	-0.0606746903600707
1	A	26	50	20120615	1	1678	33.32	0.0582281008971651	-0.0606647908651341
1	A	26	50	20120615	1	1680	33.36	0.0593571382946857	-0.0609226727082328
1	A	26	50	20120615	1	1682	33.4	0.0610360219252569	-0.0613745846520891
1	A	26	50	20120615	1	1684	33.44	0.0615190465674855	-0.0615494521590766
1	A	26	50	20120615	1	1686	33.48	0.0624652968620693	-0.0620150112638098
1	A	26	50	20120615	1	1688	33.52	0.0631684438452812	-0.0634617517381175
1	A	26	50	20120615	1	1690	33.56	0.0639391195260964	-0.0648179118337551
1	A	26	50	20120615	1	1692	33.6	0.0646981279450221	-0.0662565912907573
1	A	26	50	20120615	1	1694	33.64	0.0653377060286053	-0.0676611174902281
1	A	26	50	20120615	1	1696	33.68	0.064737443082056	-0.0684897759271006
1	A	26	50	20120615	1	1698	33.72	0.0642088241945766	-0.0696508311196733
1	A	26	50	20120615	1	1700	33.76	0.0635347039447324	-0.0717610852421074
1	A	26	50	20120615	1	1702	33.8	0.0630307984392554	-0.0740484554710931
1	A	26	50	20120615	1	1704	33.84	0.0620444622612461	-0.0766635414088875
1	A	26	50	20120615	1	1706	33.88	0.0611573176082881	-0.0783474539828865
1	A	26	50	20120615	1	1708	33.92	0.0600029247758077	-0.0804069434952856
1	A	26	50	20120615	1	1710	33.96	0.05862624444138	-0.0819589863114476
1	A	26	50	20120615	1	1712	34	0.0574036426745729	-0.08309532105095
1	A	26	50	20120615	1	1714	34.04	0.0558908513558346	-0.0825819685988764
1	A	26	50	20120615	1	1716	34.08	0.0540996508841397	-0.0828702843178374
1	A	26	50	20120615	1	1718	34.12	0.0513569675276802	-0.083909264595706
1	A	26	50	20120615	1	1720	34.16	0.0493439405876592	-0.0845424433629195
1	A	26	50	20120615	1	1722	34.2	0.0478320755788043	-0.0857594448440197
1	A	26	50	20120615	1	1724	34.24	0.0459115028504235	-0.0871379495139429
1	A	26	50	20120615	1	1726	34.28	0.0445199167050484	-0.0886862305220289
1	A	26	50	20120615	1	1728	34.32	0.0430305376918352	-0.0902656949391653
1	A	26	50	20120615	1	1730	34.36	0.042457144802971	-0.0924715145430767
1	A	26	50	20120615	1	1732	34.4	0.043375464379698	-0.0933397709596957
1	A	26	50	20120615	1	1734	34.44	0.0443429985883955	-0.0936286240798104
1	A	26	50	20120615	1	1736	34.48	0.0452858547704296	-0.094764803255821
1	A	26	50	20120615	1	1738	34.52	0.0466485909591323	-0.0957524900077823
1	A	26	50	20120615	1	1740	34.56	0.0478681380246448	-0.0969201354355557
1	A	26	50	20120615	1	1742	34.6	0.0488103578105759	-0.0987186615335037
1	A	26	50	20120615	1	1744	34.64	0.0503724981115732	-0.100194251964484
1	A	26	50	20120615	1	1746	34.68	0.0510220464007712	-0.102145442416490
1	A	26	50	20120615	1	1748	34.72	0.052213804169783	-0.103297036520330
1	A	26	50	20120615	1	1750	34.76	0.0538069157477962	-0.103548059427651
1	A	26	50	20120615	1	1752	34.8	0.0551252456306404	-0.103977697507900
1	A	26	50	20120615	1	1754	34.84	0.0560395346987147	-0.104423881886829
1	A	26	50	20120615	1	1756	34.88	0.0580647592307111	-0.105345878418818
1	A	26	50	20120615	1	1758	34.92	0.0589837859142192	-0.106531201516121
1	A	26	50	20120615	1	1760	34.96	0.0597451984962009	-0.107523413751482
1	A	26	50	20120615	1	1762	35	0.0601235713348138	-0.108434803681753
1	A	26	50	20120615	1	1764	35.04	0.0593234800119012	-0.109307019896347
1	A	26	50	20120615	1	1766	35.08	0.0587499457016808	-0.109635895260277
1	A	26	50	20120615	1	1768	35.12	0.0568000987525589	-0.110865907506151
1	A	26	50	20120615	1	1770	35.16	0.055009987225307	-0.112494798687292
1	A	26	50	20120615	1	1772	35.2	0.0528938994719282	-0.113519113570519
1	A	26	50	20120615	1	1774	35.24	0.0512182685325504	-0.114643201220571
1	A	26	50	20120615	1	1776	35.28	0.049526162005171	-0.116707245914855
1	A	26	50	20120615	1	1778	35.32	0.0481081300661795	-0.118132348921658
1	A	26	50	20120615	1	1780	35.36	0.0452909459392542	-0.120723258878604
1	A	26	50	20120615	1	1782	35.4	0.0443823137254295	-0.121258538711962
1	A	26	50	20120615	1	1784	35.44	0.0447369277761945	-0.120693206840403
1	A	26	50	20120615	1	1786	35.48	0.045207436628396	-0.119555189186762
1	A	26	50	20120615	1	1788	35.52	0.0452802686268583	-0.119632263825911
1	A	26	50	20120615	1	1790	35.56	0.0451111993954766	-0.118067507229823
1	A	26	50	20120615	1	1792	35.6	0.0446517214090616	-0.118139490700148
1	A	26	50	20120615	1	1794	35.64	0.0426612865306995	-0.117445748237126
1	A	26	50	20120615	1	1796	35.68	0.04159009046788	-0.117248394734497
1	A	26	50	20120615	1	1798	35.72	0.0399288845068385	-0.116922630640404
1	A	26	50	20120615	1	1800	35.76	0.0374332218333187	-0.116138732062781
1	A	26	50	20120615	1	1802	35.8	0.0354970220450737	-0.115018816342738
1	A	26	50	20120615	1	1804	35.84	0.0323477805737031	-0.114517972609623
1	A	26	50	20120615	1	1806	35.88	0.0298189545921457	-0.113922800831898
1	A	26	50	20120615	1	1808	35.92	0.0276871690682245	-0.112711385494370
1	A	26	50	20120615	1	1810	35.96	0.0255341703408677	-0.112272413604609
1	A	26	50	20120615	1	1812	36	0.0237985767464453	-0.112123567627169
1	A	26	50	20120615	1	1814	36.04	0.0212819837122024	-0.111310394828805
1	A	26	50	20120615	1	1816	36.08	0.019492155027663	-0.110689272232211
1	A	26	50	20120615	1	1818	36.12	0.0170868606007788	-0.109500625733036
1	A	26	50	20120615	1	1820	36.16	0.0147618935042375	-0.108365153663807
1	A	26	50	20120615	1	1822	36.2	0.012975600353604	-0.107629479768660
1	A	26	50	20120615	1	1824	36.24	0.0112111568025092	-0.106511756079639
1	A	26	50	20120615	1	1826	36.28	0.0099729421179735	-0.106083178659561
1	A	26	50	20120615	1	1828	36.32	0.0088206409073518	-0.104704037593535
1	A	26	50	20120615	1	1830	36.36	0.0079115844294584	-0.102519077639669
1	A	26	50	20120615	1	1832	36.4	0.0073442726589125	-0.0998030097824532
1	A	26	50	20120615	1	1834	36.44	0.0064429943556121	-0.0981548852968636
1	A	26	50	20120615	1	1836	36.48	0.0046644086688936	-0.0962688193794047
1	A	26	50	20120615	1	1838	36.52	0.0035159258348904	-0.0940149872250507
1	A	26	50	20120615	1	1840	36.56	0.0023174505514573	-0.0920215824982077
1	A	26	50	20120615	1	1842	36.6	0.0008422136738678	-0.0901212330237689
1	A	26	50	20120615	1	1844	36.64	-6.90348350472995e-05	-0.0901259706392028
1	A	26	50	20120615	1	1846	36.68	0.000611838284557201	-0.0903811654765331
1	A	26	50	20120615	1	1848	36.72	0.000469073425435699	-0.0905898326876612
1	A	26	50	20120615	1	1850	36.76	0.0007179043017352	-0.0902891001736226
1	A	26	50	20120615	1	1852	36.8	0.00017010867835	-0.0903283445999784
1	A	26	50	20120615	1	1854	36.84	0.0004764980466381	-0.090069472807386
1	A	26	50	20120615	1	1856	36.88	-0.000142149676222000	-0.0896563103151387
1	A	26	50	20120615	1	1858	36.92	-0.00075365562059211	-0.0897294251563134
1	A	26	50	20120615	1	1860	36.96	-0.00192971561906159	-0.0900842513391128
1	A	26	50	20120615	1	1862	37	-0.00190128992645788	-0.0905928025361422
1	A	26	50	20120615	1	1864	37.04	-0.00226742981775627	-0.0906526237698306
1	A	26	50	20120615	1	1866	37.08	-0.00283056965829325	-0.0908685741808049
1	A	26	50	20120615	1	1868	37.12	-0.00342206448075579	-0.0907806808079035
1	A	26	50	20120615	1	1870	37.16	-0.00408448211337135	-0.0905023635788284
1	A	26	50	20120615	1	1872	37.2	-0.00510101882200512	-0.0899519516603528
1	A	26	50	20120615	1	1874	37.24	-0.00532686872791611	-0.0888338744179407
1	A	26	50	20120615	1	1876	37.28	-0.00547606825874647	-0.087637449744173
1	A	26	50	20120615	1	1878	37.32	-0.00586299708941176	-0.0868105590742535
1	A	26	50	20120615	1	1880	37.36	-0.00608997836617263	-0.0855131595521324
1	A	26	50	20120615	1	1882	37.4	-0.00600293352140857	-0.0830192646455656
1	A	26	50	20120615	1	1884	37.44	-0.00620467108608108	-0.0808207989521785
1	A	26	50	20120615	1	1886	37.48	-0.00668359450897873	-0.0785349348606367
1	A	26	50	20120615	1	1888	37.52	-0.0072933326863959	-0.0773873712654491
1	A	26	50	20120615	1	1890	37.56	-0.00868965644720497	-0.0761345901812209
1	A	26	50	20120615	1	1892	37.6	-0.00849689913865352	-0.0756113311631428
1	A	26	50	20120615	1	1894	37.64	-0.0089236380810996	-0.0753582576461562
1	A	26	50	20120615	1	1896	37.68	-0.00844238120582403	-0.0752736876751263
1	A	26	50	20120615	1	1898	37.72	-0.00845836181907886	-0.075816462840365
1	A	26	50	20120615	1	1900	37.76	-0.00898034804495076	-0.0761280140881558
1	A	26	50	20120615	1	1902	37.8	-0.00983665435696767	-0.0756922948895887
1	A	26	50	20120615	1	1904	37.84	-0.0100304016150128	-0.0757637126744885
1	A	26	50	20120615	1	1906	37.88	-0.0109539537819205	-0.0751143765173249
1	A	26	50	20120615	1	1908	37.92	-0.0118250386256642	-0.0756698088939469
1	A	26	50	20120615	1	1910	37.96	-0.0138275650299845	-0.0762941841817347
1	A	26	50	20120615	1	1912	38	-0.0158206162034369	-0.0759458633813222
1	A	26	50	20120615	1	1914	38.04	-0.0172105052925372	-0.075348640993932
1	A	26	50	20120615	1	1916	38.08	-0.0189984954994455	-0.0752035426824325
1	A	26	50	20120615	1	1918	38.12	-0.0208981378671032	-0.0737959052131245
1	A	26	50	20120615	1	1920	38.16	-0.0226233369918421	-0.0727629636271672
1	A	26	50	20120615	1	1922	38.2	-0.0248782298063679	-0.0726795957376653
1	A	26	50	20120615	1	1924	38.24	-0.0268615936169181	-0.0717419014351338
1	A	26	50	20120615	1	1926	38.28	-0.0290404724524663	-0.0713901865221716
1	A	26	50	20120615	1	1928	38.32	-0.0311171743581331	-0.0705633665629302
1	A	26	50	20120615	1	1930	38.36	-0.0323128212144414	-0.0700502191718231
1	A	26	50	20120615	1	1932	38.4	-0.0341015185281309	-0.0691854275784319
1	A	26	50	20120615	1	1934	38.44	-0.0360507290811497	-0.0682824522188567
1	A	26	50	20120615	1	1936	38.48	-0.0368577500505179	-0.0673440508095441
1	A	26	50	20120615	1	1938	38.52	-0.0378970555975059	-0.0666778148003101
1	A	26	50	20120615	1	1940	38.56	-0.0386026067437738	-0.0658233469659243
1	A	26	50	20120615	1	1942	38.6	-0.0404031834513873	-0.0642281140675674
1	A	26	50	20120615	1	1944	38.64	-0.0417281601379746	-0.0631005615942874
1	A	26	50	20120615	1	1946	38.68	-0.0428045180802968	-0.0612425678160416
1	A	26	50	20120615	1	1948	38.72	-0.0447519608663627	-0.0599599468256473
1	A	26	50	20120615	1	1950	38.76	-0.0468121306154853	-0.0583472342476595
1	A	26	50	20120615	1	1952	38.8	-0.0485691495453776	-0.0573024132677783
1	A	26	50	20120615	1	1954	38.84	-0.050986613279966	-0.0556152494167994
1	A	26	50	20120615	1	1956	38.88	-0.0527047484079609	-0.0539720676076102
1	A	26	50	20120615	1	1958	38.92	-0.0535355621063025	-0.0520709770852647
1	A	26	50	20120615	1	1960	38.96	-0.0545993632464043	-0.0500933111411574
1	A	26	50	20120615	1	1962	39	-0.0547930115095001	-0.0472129399522652
1	A	26	50	20120615	1	1964	39.04	-0.0552148784862238	-0.0451846677900419
1	A	26	50	20120615	1	1966	39.08	-0.0555467661250415	-0.0432323742514571
1	A	26	50	20120615	1	1968	39.12	-0.0564192086138051	-0.0401884068376696
1	A	26	50	20120615	1	1970	39.16	-0.0567081465867335	-0.038271284790381
1	A	26	50	20120615	1	1972	39.2	-0.0577957475268765	-0.0357148816443573
1	A	26	50	20120615	1	1974	39.24	-0.0588575390695063	-0.0335320430108344
1	A	26	50	20120615	1	1976	39.28	-0.0593421900573315	-0.0315036364983227
1	A	26	50	20120615	1	1978	39.32	-0.0604600551677093	-0.0294909984670314
1	A	26	50	20120615	1	1980	39.36	-0.0613993051051594	-0.0257077650556491
1	A	26	50	20120615	1	1982	39.4	-0.0624138619148059	-0.0236584281824142
1	A	26	50	20120615	1	1984	39.44	-0.0627585057599562	-0.0226621147277224
1	A	26	50	20120615	1	1986	39.48	-0.0630086094284619	-0.0194297174988843
1	A	26	50	20120615	1	1988	39.52	-0.0632970382845079	-0.0172185238834358
1	A	26	50	20120615	1	1990	39.56	-0.0626218220191528	-0.0151200430889085
1	A	26	50	20120615	1	1992	39.6	-0.0618379234415294	-0.0131986925430684
1	A	26	50	20120615	1	1994	39.64	-0.0624525406557368	-0.0106857764640877
1	A	26	50	20120615	1	1996	39.68	-0.0621513838776294	-0.00862519659303194
1	A	26	50	20120615	1	1998	39.72	-0.0623166347323927	-0.0056733793349687
1	A	26	50	20120615	1	2000	39.76	-0.0623482424055118	-0.00321625398102357
1	A	26	50	20120615	1	2002	39.8	-0.0627817695730572	-0.00125580043018387
1	A	26	50	20120615	1	2004	39.84	-0.0638441268011119	0.00131849251740387
1	A	26	50	20120615	1	2006	39.88	-0.0647305558620074	0.00234959562573012
1	A	26	50	20120615	1	2008	39.92	-0.0660969690059722	0.00315385887865172
1	A	26	50	20120615	1	2010	39.96	-0.0681753679679139	0.00375270761163852
1	A	26	50	20120615	1	2012	40	-0.0704074212334073	0.00376826396082472
1	A	26	50	20120615	1	2014	40.04	-0.0737456016367109	0.00291273546626702
1	A	26	50	20120615	1	2016	40.08	-0.0763447140323183	0.00220654792389612
1	A	26	50	20120615	1	2018	40.12	-0.0791678378562056	0.00178956705503036
1	A	26	50	20120615	1	2020	40.16	-0.0815354434916525	0.00145602478634466
1	A	26	50	20120615	1	2022	40.2	-0.0840370458621343	0.00096430273070754
1	A	26	50	20120615	1	2024	40.24	-0.0870492500393108	0.00056726227307129
1	A	26	50	20120615	1	2026	40.28	-0.0909874812571293	-6.29820010002793e-05
1	A	26	50	20120615	1	2028	40.32	-0.0929546523223903	-0.000179937462608529
1	A	26	50	20120615	1	2030	40.36	-0.0948926905882664	-0.00136137147261502
1	A	26	50	20120615	1	2032	40.4	-0.0975643521396235	-0.00178415061708644
1	A	26	50	20120615	1	2034	40.44	-0.100970131951208	-0.00200710138519457
1	A	26	50	20120615	1	2036	40.48	-0.102839580859309	-0.00150547983462084
1	A	26	50	20120615	1	2038	40.52	-0.105343587392847	-0.00235372512933222
1	A	26	50	20120615	1	2040	40.56	-0.107902041148536	-0.00304909393795107
1	A	26	50	20120615	1	2042	40.6	-0.110495425979216	-0.00379438448532169
1	A	26	50	20120615	1	2044	40.64	-0.113099841675683	-0.00536670712396809
1	A	26	50	20120615	1	2046	40.68	-0.114493831984114	-0.00561377023331468
1	A	26	50	20120615	1	2048	40.72	-0.116604757857990	-0.00640127505552213
1	A	26	50	20120615	1	2050	40.76	-0.119008213807243	-0.00761325607847588
1	A	26	50	20120615	1	2052	40.8	-0.120173667203995	-0.00886780492965706
1	A	26	50	20120615	1	2054	40.84	-0.122259915051208	-0.0100389151806582
1	A	26	50	20120615	1	2056	40.88	-0.123514251770354	-0.0117159603335983
1	A	26	50	20120615	1	2058	40.92	-0.125021803427844	-0.0131936720849220
1	A	26	50	20120615	1	2060	40.96	-0.126501141524764	-0.0147328314155307
1	A	26	50	20120615	1	2062	41	-0.128016683488882	-0.0165836834152865
1	A	26	50	20120615	1	2064	41.04	-0.128946882459532	-0.0177780574793887
1	A	26	50	20120615	1	2066	41.08	-0.130212815729891	-0.0199133078265378
1	A	26	50	20120615	1	2068	41.12	-0.131942116073961	-0.0203742000265152
1	A	26	50	20120615	1	2070	41.16	-0.132965511718372	-0.0201573303767252
1	A	26	50	20120615	1	2072	41.2	-0.134170209541479	-0.0200226265349092
1	A	26	50	20120615	1	2074	41.24	-0.136446598402153	-0.0187974226151473
1	A	26	50	20120615	1	2076	41.28	-0.137506339335118	-0.0173634807735791
1	A	26	50	20120615	1	2078	41.32	-0.138965100624705	-0.0157343067497253
1	A	26	50	20120615	1	2080	41.36	-0.139847357755592	-0.0135412150678752
1	A	26	50	20120615	1	2082	41.4	-0.140840913493837	-0.0120171878223838
1	A	26	50	20120615	1	2084	41.44	-0.142545394389887	-0.0088103878590247
1	A	26	50	20120615	1	2086	41.48	-0.143000841867649	-0.00620279018204307
1	A	26	50	20120615	1	2088	41.52	-0.143806377912777	-0.00453769513370499
1	A	26	50	20120615	1	2090	41.56	-0.144613823146214	-0.00243907291782142
1	A	26	50	20120615	1	2092	41.6	-0.145851118591934	0.000360504250252349
1	A	26	50	20120615	1	2094	41.64	-0.146759255831012	0.00309113850716042
1	A	26	50	20120615	1	2096	41.68	-0.147191722338386	0.00480403397390672
1	A	26	50	20120615	1	2098	41.72	-0.148341124411205	0.00679984286380572
1	A	26	50	20120615	1	2100	41.76	-0.148933397051126	0.00780704576292782
1	A	26	50	20120615	1	2102	41.8	-0.149266797898456	0.00903635090202072
1	A	26	50	20120615	1	2104	41.84	-0.149730942789627	0.0113879052135347
1	A	26	50	20120615	1	2106	41.88	-0.149912315679001	0.0130605663044314
1	A	26	50	20120615	1	2108	41.92	-0.150487688466853	0.0159075903375228
1	A	26	50	20120615	1	2110	41.96	-0.15114140868606	0.0181827064059906
1	A	26	50	20120615	1	2112	42	-0.150841948964227	0.0208679444075465
1	A	26	50	20120615	1	2114	42.04	-0.15068284993846	0.0231992754651185
1	A	26	50	20120615	1	2116	42.08	-0.151139640919107	0.024497523515377
1	A	26	50	20120615	1	2118	42.12	-0.150299739484413	0.0267077978920099
1	A	26	50	20120615	1	2120	42.16	-0.149386581787189	0.0289687011141758
1	A	26	50	20120615	1	2122	42.2	-0.149023341033693	0.0312623433803106
1	A	26	50	20120615	1	2124	42.24	-0.14810565785307	0.0321489138625623
1	A	26	50	20120615	1	2126	42.28	-0.147174963907672	0.0334077053544306
1	A	26	50	20120615	1	2128	42.32	-0.146347507552327	0.0354612848683525
1	A	26	50	20120615	1	2130	42.36	-0.144663886306322	0.0371944035890408
1	A	26	50	20120615	1	2132	42.4	-0.143352061805865	0.0393222293149873
1	A	26	50	20120615	1	2134	42.44	-0.142316079660748	0.041598476754305
1	A	26	50	20120615	1	2136	42.48	-0.141335676108633	0.0426863605371604
1	A	26	50	20120615	1	2138	42.52	-0.140079359490499	0.0424209833621811
1	A	26	50	20120615	1	2140	42.56	-0.139214638607786	0.0424654603787178
1	A	26	50	20120615	1	2142	42.6	-0.138327219597397	0.0414535905748398
1	A	26	50	20120615	1	2144	42.64	-0.136340532384975	0.0399768687730098
1	A	26	50	20120615	1	2146	42.68	-0.134069446825160	0.0382429015241842
1	A	26	50	20120615	1	2148	42.72	-0.132125398151644	0.0367673818038822
1	A	26	50	20120615	1	2150	42.76	-0.12969719346505	0.0350703255290345
1	A	26	50	20120615	1	2152	42.8	-0.128334457276347	0.0337856539289748
1	A	26	50	20120615	1	2154	42.84	-0.125759457221978	0.0327473383314805
1	A	26	50	20120615	1	2156	42.88	-0.123573860872008	0.0311060727816684
1	A	26	50	20120615	1	2158	42.92	-0.120623528538186	0.0302253005750224
1	A	26	50	20120615	1	2160	42.96	-0.118617608021316	0.0289163045016899
1	A	26	50	20120615	1	2162	43	-0.115205322827344	0.0281131019089401
1	A	26	50	20120615	1	2164	43.04	-0.113259647808231	0.0274079750267408
1	A	26	50	20120615	1	2166	43.08	-0.1109230134498	0.0267350215030856
1	A	26	50	20120615	1	2168	43.12	-0.107993611476700	0.0255047971251772
1	A	26	50	20120615	1	2170	43.16	-0.104996822227353	0.0252644515302519
1	A	26	50	20120615	1	2172	43.2	-0.102647813500252	0.0249257473820636
1	A	26	50	20120615	1	2174	43.24	-0.101211538206306	0.0262306422360652
1	A	26	50	20120615	1	2176	43.28	-0.099629528204757	0.0276172079232939
1	A	26	50	20120615	1	2178	43.32	-0.099158736509843	0.0298964959217706
1	A	26	50	20120615	1	2180	43.36	-0.09905097343639	0.0317942291011191
1	A	26	50	20120615	1	2182	43.4	-0.0990641963331983	0.0329491466068311
1	A	26	50	20120615	1	2184	43.44	-0.0997724344852347	0.0345667240794734
1	A	26	50	20120615	1	2186	43.48	-0.100021265361534	0.0351592088514296
1	A	26	50	20120615	1	2188	43.52	-0.100554706717261	0.0355075296518421
1	A	26	50	20120615	1	2190	43.56	-0.101601719728164	0.0366536790334674
1	A	26	50	20120615	1	2192	43.6	-0.101960010734192	0.0377651801828146
1	A	26	50	20120615	1	2194	43.64	-0.103360011450263	0.0385057331147512
1	A	26	50	20120615	1	2196	43.68	-0.104227065785354	0.0394487307181416
1	A	26	50	20120615	1	2198	43.72	-0.105978286439640	0.0409178157667348
1	A	26	50	20120615	1	2200	43.76	-0.10658229705213	0.0418538837236695
1	A	26	50	20120615	1	2202	43.8	-0.107828784886006	0.0425590106058687
1	A	26	50	20120615	1	2204	43.84	-0.108173499441834	0.0430034272178445
1	A	26	50	20120615	1	2206	43.88	-0.108670383376974	0.0450648556170376
1	A	26	50	20120615	1	2208	43.92	-0.108956408069964	0.0463104242120977
1	A	26	50	20120615	1	2210	43.96	-0.108699869729749	0.0480730999962396
1	A	26	50	20120615	1	2212	44	-0.106784246748837	0.0496648680713686
1	A	26	50	20120615	1	2214	44.04	-0.105803631064687	0.0508745863526225
1	A	26	50	20120615	1	2216	44.08	-0.105374629380541	0.0512951027553942
1	A	26	50	20120615	1	2218	44.12	-0.104119656265292	0.0539176203854589
1	A	26	50	20120615	1	2220	44.16	-0.102445580960832	0.0549977259937213
1	A	26	50	20120615	1	2222	44.2	-0.100708148888779	0.0565640382247276
1	A	26	50	20120615	1	2224	44.24	-0.0992110624116507	0.0578461642403751
1	A	26	50	20120615	1	2226	44.28	-0.0992402659217137	0.0572484468782381
1	A	26	50	20120615	1	2228	44.32	-0.0953617145162274	0.0598245075927788
1	A	26	50	20120615	1	2230	44.36	-0.0941196107443951	0.0591545946282827
1	A	26	50	20120615	1	2232	44.4	-0.091925316981017	0.0579632611233396
1	A	26	50	20120615	1	2234	44.44	-0.0898489474155374	0.0572239314861343
1	A	26	50	20120615	1	2236	44.48	-0.088288765800324	0.0558100219796772
1	A	26	50	20120615	1	2238	44.52	-0.0860018127643392	0.0544624461603631
1	A	26	50	20120615	1	2240	44.56	-0.083174177599188	0.0536358949016985
1	A	26	50	20120615	1	2242	44.6	-0.0816085795460306	0.0536694754027371
1	A	26	50	20120615	1	2244	44.64	-0.0794925554322621	0.0534087722035814
1	A	26	50	20120615	1	2246	44.68	-0.0773328957590265	0.0537725220739594
1	A	26	50	20120615	1	2248	44.72	-0.0741293315162981	0.0546484322143779
1	A	26	50	20120615	1	2250	44.76	-0.0721311043212074	0.0547154093686919
1	A	26	50	20120615	1	2252	44.8	-0.0693635407055451	0.0565865030071659
1	A	26	50	20120615	1	2254	44.84	-0.0670399736804304	0.0575923058348613
1	A	26	50	20120615	1	2256	44.88	-0.064818668438011	0.0591526076582275
1	A	26	50	20120615	1	2258	44.92	-0.0623351609300598	0.0602408520655414
1	A	26	50	20120615	1	2260	44.96	-0.0610453981611755	0.0623036239676188
1	A	26	50	20120615	1	2262	45	-0.058988495245382	0.0640320050728731
1	A	26	50	20120615	1	2264	45.04	-0.0554980040414108	0.0670555229585487
1	A	26	50	20120615	1	2266	45.08	-0.0546120699552622	0.067752376691408
1	A	26	50	20120615	1	2268	45.12	-0.051053625789619	0.0702279575323421
1	A	26	50	20120615	1	2270	45.16	-0.0486105011499414	0.072311306241752
1	A	26	50	20120615	1	2272	45.2	-0.0457388698008647	0.0743345508747611
1	A	26	50	20120615	1	2274	45.24	-0.0411245030788757	0.0757180052921526
1	A	26	50	20120615	1	2276	45.28	-0.0383443006366064	0.0745866344422541
1	A	26	50	20120615	1	2278	45.32	-0.0363276320966624	0.0728372522655986
1	A	26	50	20120615	1	2280	45.36	-0.0341969779435911	0.0708608888121822
1	A	26	50	20120615	1	2282	45.4	-0.0317694096530995	0.0685231230829013
1	A	26	50	20120615	1	2284	45.44	-0.0292270072213433	0.0664339760978857
1	A	26	50	20120615	1	2286	45.48	-0.0270825644860388	0.064506897987118
1	A	26	50	20120615	1	2288	45.52	-0.0248840987926517	0.0634228325808809
1	A	26	50	20120615	1	2290	45.56	-0.0236021849090387	0.0639059986444657
1	A	26	50	20120615	1	2292	45.6	-0.0224512272013013	0.0644641180268562
1	A	26	50	20120615	1	2294	45.64	-0.0212663990787451	0.0655348191149289
1	A	26	50	20120615	1	2296	45.68	-0.0207725557027644	0.066770841768443
1	A	26	50	20120615	1	2298	45.72	-0.0194510438394049	0.0691368917689713
1	A	26	50	20120615	1	2300	45.76	-0.0185779790966739	0.0722349387093839
1	A	26	50	20120615	1	2302	45.8	-0.0174521236796687	0.0758418904002165
1	A	26	50	20120615	1	2304	45.84	-0.0166820843949565	0.0784600239682378
1	A	26	50	20120615	1	2306	45.88	-0.0162154646300515	0.081185284213609
1	A	26	50	20120615	1	2308	45.92	-0.0153468546600419	0.0845636989927619
1	A	26	50	20120615	1	2310	45.96	-0.0144542737701502	0.0878052886097554
1	A	26	50	20120615	1	2312	46	-0.0135227312966150	0.0910267256834851
1	A	26	50	20120615	1	2314	46.04	-0.0127258926648959	0.0941106304882738
1	A	26	50	20120615	1	2316	46.08	-0.0121983910061307	0.0962476486023758
1	A	26	50	20120615	1	2318	46.12	-0.0123243267238601	0.0994794801457888
1	A	26	50	20120615	1	2320	46.16	-0.0128110990320289	0.102245540452435
1	A	26	50	20120615	1	2322	46.2	-0.0139226708920541	0.104397407808942
1	A	26	50	20120615	1	2324	46.24	-0.0148683555012130	0.106599904010982
1	A	26	50	20120615	1	2326	46.28	-0.0161121563293202	0.110150852844744
1	A	26	50	20120615	1	2328	46.32	-0.0179315420773131	0.112913943302909
1	A	26	50	20120615	1	2330	46.36	-0.01924789206117	0.114755673625187
1	A	26	50	20120615	1	2332	46.4	-0.0214214675958593	0.117542452160522
1	A	26	50	20120615	1	2334	46.44	-0.0224977548275034	0.119847408135155
1	A	26	50	20120615	1	2336	46.48	-0.0247778206434394	0.121706745416285
1	A	26	50	20120615	1	2338	46.52	-0.0260958676835711	0.123078532571787
1	A	26	50	20120615	1	2340	46.56	-0.0275103640886567	0.124442965816765
1	A	26	50	20120615	1	2342	46.6	-0.0295521349193328	0.126438774706664
1	A	26	50	20120615	1	2344	46.64	-0.0318870015108109	0.127605500895622
1	A	26	50	20120615	1	2346	46.68	-0.033754753362637	0.128610016788975
1	A	26	50	20120615	1	2348	46.72	-0.0345471372216346	0.129077697214052
1	A	26	50	20120615	1	2350	46.76	-0.0358992668086195	0.129805875777318
1	A	26	50	20120615	1	2352	46.8	-0.0359296016895324	0.130295971487358
1	A	26	50	20120615	1	2354	46.84	-0.0359608558092609	0.131096274942305
1	A	26	50	20120615	1	2356	46.88	-0.0358004132806097	0.132368289330982
1	A	26	50	20120615	1	2358	46.92	-0.0342561627811764	0.132894306065506
1	A	26	50	20120615	1	2360	46.96	-0.0326176549478109	0.134822727679158
1	A	26	50	20120615	1	2362	47	-0.0312521610426616	0.136421566822099
1	A	26	50	20120615	1	2364	47.04	-0.0300359373790207	0.138189333775066
1	A	26	50	20120615	1	2366	47.08	-0.027632693561802	0.140835822325013
1	A	26	50	20120615	1	2368	47.12	-0.0253959733915527	0.142959405410272
1	A	26	50	20120615	1	2370	47.16	-0.0237986898835304	0.144886200678327
1	A	26	50	20120615	1	2372	47.2	-0.0220762484752381	0.147406258535798
1	A	26	50	20120615	1	2374	47.24	-0.0211181187867303	0.148962600561190
1	A	26	50	20120615	1	2376	47.28	-0.0193835858524797	0.151582431185486
1	A	26	50	20120615	1	2378	47.32	-0.0175238950179591	0.153078669134476
1	A	26	50	20120615	1	2380	47.36	-0.0150695273804606	0.155059275228580
1	A	26	50	20120615	1	2382	47.4	-0.0126229379175551	0.156562584245383
1	A	26	50	20120615	1	2384	47.44	-0.0110397258344784	0.157595667252696
1	A	26	50	20120615	1	2386	47.48	-0.00880385419236657	0.158151453182709
1	A	26	50	20120615	1	2388	47.52	-0.00650080740604199	0.158583495426014
1	A	26	50	20120615	1	2390	47.56	-0.00340650813156966	0.159375455020943
1	A	26	50	20120615	1	2392	47.6	-0.0012229623912656	0.159912856174644
1	A	26	50	20120615	1	2394	47.64	0.0012024138682043	0.160298936477172
1	A	26	50	20120615	1	2396	47.68	0.0038604282586845	0.160094582617409
1	A	26	50	20120615	1	2398	47.72	0.0054853596418512	0.159769313498064
1	A	26	50	20120615	1	2400	47.76	0.0080019526760941	0.160785425942629
1	A	26	50	20120615	1	2402	47.8	0.0101190303789666	0.161597184527431
1	A	26	50	20120615	1	2404	47.84	0.0122608568191807	0.161555465227341
1	A	26	50	20120615	1	2406	47.88	0.0139253861820938	0.163026247332209
1	A	26	50	20120615	1	2408	47.92	0.0157652780267412	0.164110949134549
1	A	26	50	20120615	1	2410	47.96	0.0172615159757319	0.165057058007777
1	A	26	50	20120615	1	2412	48	0.018804422972281	0.165430410388243
1	A	26	50	20120615	1	2414	48.04	0.0203013680280529	0.16681704678615
1	A	26	50	20120615	1	2416	48.08	0.022473600059858	0.167822552628997
1	A	26	50	20120615	1	2418	48.12	0.0236063851233188	0.168095495846535
1	A	26	50	20120615	1	2420	48.16	0.0259676975084132	0.167613673285835
1	A	26	50	20120615	1	2422	48.2	0.0274040435130374	0.167734376413383
1	A	26	50	20120615	1	2424	48.24	0.0288740478004461	0.166806015920363
1	A	26	50	20120615	1	2426	48.28	0.0303630732602688	0.166243300343895
1	A	26	50	20120615	1	2428	48.32	0.0326658372038809	0.165513141881642
1	A	26	50	20120615	1	2430	48.36	0.0354699398553543	0.163701817150954
1	A	26	50	20120615	1	2432	48.4	0.0376441517861466	0.163120009691394
1	A	26	50	20120615	1	2434	48.44	0.0395087216574574	0.161876279573965
1	A	26	50	20120615	1	2436	48.48	0.0412894993751976	0.161734575375015
1	A	26	50	20120615	1	2438	48.52	0.0436052740835836	0.160359252685607
1	A	26	50	20120615	1	2440	48.56	0.0456631669488708	0.159591122589205
1	A	26	50	20120615	1	2442	48.6	0.0468347014639407	0.158592122128744
1	A	26	50	20120615	1	2444	48.64	0.0479545464733058	0.157677338085923
1	A	26	50	20120615	1	2446	48.68	0.049376538210272	0.156651326146421
1	A	26	50	20120615	1	2448	48.72	0.0494512793970434	0.156068882290758
1	A	26	50	20120615	1	2450	48.76	0.0505569822707848	0.15517955409206
1	A	26	50	20120615	1	2452	48.8	0.0499809023761521	0.155484104982717
1	A	26	50	20120615	1	2454	48.84	0.05057557917913	0.154582543836704
1	A	26	50	20120615	1	2456	48.88	0.0500935444863951	0.152749510927834
1	A	26	50	20120615	1	2458	48.92	0.0490505619841449	0.151528337516725
1	A	26	50	20120615	1	2460	48.96	0.0479536272344903	0.150297476742713
1	A	26	50	20120615	1	2462	49	0.0462859158910618	0.148638957787440
1	A	26	50	20120615	1	2464	49.04	0.043959534580958	0.147282726981125
1	A	26	50	20120615	1	2466	49.08	0.0423377851783067	0.146378690961378
1	A	26	50	20120615	1	2468	49.12	0.0401868370606154	0.143486553515647
1	A	26	50	20120615	1	2470	49.16	0.0384726688016629	0.142138949412061
1	A	26	50	20120615	1	2472	49.2	0.0360370394938659	0.139824235363847
1	A	26	50	20120615	1	2474	49.24	0.0341644793159276	0.137541836095533
1	A	26	50	20120615	1	2476	49.28	0.0324684129905736	0.135524177606095
1	A	26	50	20120615	1	2478	49.32	0.03086441196813	0.134421373870157
1	A	26	50	20120615	1	2480	49.36	0.0285001297345547	0.132336540236506
1	A	26	50	20120615	1	2482	49.4	0.0257600909574568	0.129312244533372
1	A	26	50	20120615	1	2484	49.44	0.0235450789653899	0.126874493905231
1	A	26	50	20120615	1	2486	49.48	0.0215723924672357	0.124255228966360
1	A	26	50	20120615	1	2488	49.52	0.0199389758026948	0.121696916632027
1	A	26	50	20120615	1	2490	49.56	0.0183977658624206	0.119603597717002
1	A	26	50	20120615	1	2492	49.6	0.0170871434434913	0.117285348134882
1	A	26	50	20120615	1	2494	49.64	0.0157243365441105	0.114501680869385
1	A	26	50	20120615	1	2496	49.68	0.0144404427615101	0.111803149260343
1	A	26	50	20120615	1	2498	49.72	0.0130845655085849	0.108594227976640
1	A	26	50	20120615	1	2500	49.76	0.0118479064589677	0.106190842738065
1	A	26	50	20120615	1	2502	49.8	0.0096906650909238	0.103323100476285
1	A	26	50	20120615	1	2504	49.84	0.0087513444427956	0.102233873190545
1	A	26	50	20120615	1	2506	49.88	0.0068718546184018	0.0998019915486878
1	A	26	50	20120615	1	2508	49.92	0.0047894251478074	0.0969758271656418
1	A	26	50	20120615	1	2510	49.96	0.002451376575814	0.0955779477699138
1	A	26	50	20120615	1	2512	50	0.000284306423511601	0.0944162420391028
1	A	26	50	20120615	1	2514	50.04	-0.00257099075891964	0.0931543392773978
1	A	26	50	20120615	1	2516	50.08	-0.00510837273252945	0.0919215693150768
1	A	26	50	20120615	1	2518	50.12	-0.00775896250180724	0.0912504542690525
1	A	26	50	20120615	1	2520	50.16	-0.0108231390274010	0.0900026936429708
1	A	26	50	20120615	1	2522	50.2	-0.0135508034358281	0.089337801136621
1	A	26	50	20120615	1	2524	50.24	-0.0171957267608104	0.0889882782546805
1	A	26	50	20120615	1	2526	50.28	-0.0201554636148229	0.0884908286341158
1	A	26	50	20120615	1	2528	50.32	-0.0223494745354886	0.088685848684367
1	A	26	50	20120615	1	2530	50.36	-0.0249789218120089	0.0884256333888904
1	A	26	50	20120615	1	2532	50.4	-0.0276841709354724	0.088698293763716
1	A	26	50	20120615	1	2534	50.44	-0.0311781269626713	0.0891355685972017
1	A	26	50	20120615	1	2536	50.48	-0.0335333582294475	0.090119012708476
1	A	26	50	20120615	1	2538	50.52	-0.0353551481404965	0.0918490201593269
1	A	26	50	20120615	1	2540	50.56	-0.0375173392560087	0.0934846995655678
1	A	26	50	20120615	1	2542	50.6	-0.0404316798546691	0.0951525523303528
1	A	26	50	20120615	1	2544	50.64	-0.0432515509873629	0.0965696650305288
1	A	26	50	20120615	1	2546	50.68	-0.0457649620410905	0.0984724186680228
1	A	26	50	20120615	1	2548	50.72	-0.0484014096747445	0.0991862429636308
1	A	26	50	20120615	1	2550	50.76	-0.0506993652922446	0.101768738349881
1	A	26	50	20120615	1	2552	50.8	-0.0529336105887597	0.103751677896362
1	A	26	50	20120615	1	2554	50.84	-0.054988604316244	0.106297120887278
1	A	26	50	20120615	1	2556	50.88	-0.0566476182462639	0.108374459189047
1	A	26	50	20120615	1	2558	50.92	-0.0585691102134602	0.110647524647850
1	A	26	50	20120615	1	2560	50.96	-0.0612962796471405	0.112782421441608
1	A	26	50	20120615	1	2562	51	-0.0632114783639843	0.114879346601217
1	A	26	50	20120615	1	2564	51.04	-0.065689816921365	0.117207919942342
1	A	26	50	20120615	1	2566	51.08	-0.0668835545893641	0.119066055141944
1	A	26	50	20120615	1	2568	51.12	-0.0686926872890299	0.121334100142600
1	A	26	50	20120615	1	2570	51.16	-0.0707567319833135	0.123044591446290
1	A	26	50	20120615	1	2572	51.2	-0.0727148520817753	0.125331940462073
1	A	26	50	20120615	1	2574	51.24	-0.0745783612929143	0.127579550076752
1	A	26	50	20120615	1	2576	51.28	-0.0754663459887283	0.128801572015999
1	A	26	50	20120615	1	2578	51.32	-0.0769155613367702	0.131262657167918
1	A	26	50	20120615	1	2580	51.36	-0.0776183547665915	0.133269496923604
1	A	26	50	20120615	1	2582	51.4	-0.078229507157571	0.135158674110900
1	A	26	50	20120615	1	2584	51.44	-0.0797663330358019	0.137699025932991
1	A	26	50	20120615	1	2586	51.48	-0.0802900870286267	0.139959858444479
1	A	26	50	20120615	1	2588	51.52	-0.0816299836682971	0.141254641671509
1	A	26	50	20120615	1	2590	51.56	-0.0824957652111819	0.142880704425526
1	A	26	50	20120615	1	2592	51.6	-0.0835469501520939	0.145210904112248
1	A	26	50	20120615	1	2594	51.64	-0.0845761440721109	0.147618249148798
1	A	26	50	20120615	1	2596	51.68	-0.0845537994978254	0.150020715148557
1	A	26	50	20120615	1	2598	51.72	-0.0847591433070819	0.152037100845789
1	A	26	50	20120615	1	2600	51.76	-0.0850560574445022	0.154002928408165
1	A	26	50	20120615	1	2602	51.8	-0.0850266418024048	0.155596464250247
1	A	26	50	20120615	1	2604	51.84	-0.0857163537567742	0.159413850919161
1	A	26	50	20120615	1	2606	51.88	-0.0866210968833024	0.161775941121715
1	A	26	50	20120615	1	2608	51.92	-0.0872342998839474	0.163185063515263
1	A	26	50	20120615	1	2610	51.96	-0.0872366333363252	0.165272937708073
1	A	26	50	20120615	1	2612	52	-0.0877807520044483	0.167182479570667
1	A	26	50	20120615	1	2614	52.04	-0.0870984646712814	0.169201198720277
1	A	26	50	20120615	1	2616	52.08	-0.0865377997044786	0.171140721910393
1	A	26	50	20120615	1	2618	52.12	-0.0859760033668259	0.17263448498565
1	A	26	50	20120615	1	2620	52.16	-0.0851252124877022	0.174828778749028
1	A	26	50	20120615	1	2622	52.2	-0.084287785926743	0.176855558915943
1	A	26	50	20120615	1	2624	52.24	-0.0841684263020787	0.178492369693033
1	A	26	50	20120615	1	2626	52.28	-0.0833822649827555	0.180535766869306
1	A	26	50	20120615	1	2628	52.32	-0.0825468890314617	0.183087998085321
1	A	26	50	20120615	1	2630	52.36	-0.0823150287179106	0.184799125785114
1	A	26	50	20120615	1	2632	52.4	-0.0818715313447505	0.186936851005998
1	A	26	50	20120615	1	2634	52.44	-0.0816157708219953	0.188356509290586
1	A	26	50	20120615	1	2636	52.48	-0.0810428021971998	0.190603906773231
1	A	26	50	20120615	1	2638	52.52	-0.0800085171083583	0.19086178861633
1	A	26	50	20120615	1	2640	52.56	-0.07967582336781	0.191303376801181
1	A	26	50	20120615	1	2642	52.6	-0.0795491098326213	0.192080628575061
1	A	26	50	20120615	1	2644	52.64	-0.0795457157200717	0.192475759844388
1	A	26	50	20120615	1	2646	52.68	-0.079781323699563	0.192450869685690
1	A	26	50	20120615	1	2648	52.72	-0.0801274524689538	0.192363541998214
1	A	26	50	20120615	1	2650	52.76	-0.0800655099149219	0.192771966875027
1	A	26	50	20120615	1	2652	52.8	-0.0800766822020646	0.193315166304335
1	A	26	50	20120615	1	2654	52.84	-0.0802731871765564	0.193466557866187
1	A	26	50	20120615	1	2656	52.88	-0.0801517062315485	0.194255547612635
1	A	26	50	20120615	1	2658	52.92	-0.0810110531027245	0.194677478228969
1	A	26	50	20120615	1	2660	52.96	-0.0815051793214177	0.195487256914783
1	A	26	50	20120615	1	2662	53	-0.0822739458139237	0.195842790204364
1	A	26	50	20120615	1	2664	53.04	-0.0834985840482607	0.196501884435108
1	A	26	50	20120615	1	2666	53.08	-0.0857792155496217	0.196601374359221
1	A	26	50	20120615	1	2668	53.12	-0.0877701454027305	0.197054205541893
1	A	26	50	20120615	1	2670	53.16	-0.0896312504508135	0.197351190389991
1	A	26	50	20120615	1	2672	53.2	-0.0915769961806045	0.198274883978255
1	A	26	50	20120615	1	2674	53.24	-0.093974158879505	0.199628215646768
1	A	26	50	20120615	1	2676	53.28	-0.0955362284698242	0.199824013514479
1	A	26	50	20120615	1	2678	53.32	-0.0979407450792491	0.200690572874823
1	A	26	50	20120615	1	2680	53.36	-0.0991071884254944	0.201932535225299
1	A	26	50	20120615	1	2682	53.4	-0.100597698809558	0.202559102544108
1	A	26	50	20120615	1	2684	53.44	-0.100656883647143	0.203576134227489
1	A	26	50	20120615	1	2686	53.48	-0.101356424385771	0.204734870109819
1	A	26	50	20120615	1	2688	53.52	-0.101097906146569	0.2061968840906
1	A	26	50	20120615	1	2690	53.56	-0.100784304289113	0.208191985873718
1	A	26	50	20120615	1	2692	53.6	-0.100386203171305	0.209447100410324
1	A	26	50	20120615	1	2694	53.64	-0.0997873544383178	0.210327377642224
1	A	26	50	20120615	1	2696	53.68	-0.0993215124908721	0.211825595490202
1	A	26	50	20120615	1	2698	53.72	-0.0987309369072251	0.213196816960279
1	A	26	50	20120615	1	2700	53.76	-0.0982077485998251	0.213960421573282
1	A	26	50	20120615	1	2702	53.8	-0.0983706660022105	0.214370260663658
1	A	26	50	20120615	1	2704	53.84	-0.0978557508441505	0.214149784769284
1	A	26	50	20120615	1	2706	53.88	-0.097205283316137	0.2144919537407
1	A	26	50	20120615	1	2708	53.92	-0.0969346735509769	0.214558916752878
1	A	26	50	20120615	1	2710	53.96	-0.0965398251243623	0.215502480041694
1	A	26	50	20120615	1	2712	54	-0.095974139699413	0.215735825279485
1	A	26	50	20120615	1	2714	54.04	-0.0951455519732187	0.216562998792117
1	A	26	50	20120615	1	2716	54.08	-0.0954366678350332	0.216663620087080
1	A	26	50	20120615	1	2718	54.12	-0.0961038230830827	0.215853629269231
1	A	26	50	20120615	1	2720	54.16	-0.0963971309759188	0.215648002617262
1	A	26	50	20120615	1	2722	54.2	-0.0970190313899724	0.215164695132321
1	A	26	50	20120615	1	2724	54.24	-0.0973424620316872	0.215059053379212
1	A	26	50	20120615	1	2726	54.28	-0.097964574577775	0.215182231380494
1	A	26	50	20120615	1	2728	54.32	-0.100056549989916	0.214928733599439
1	A	26	50	20120615	1	2730	54.36	-0.101298229497679	0.214306479631995
1	A	26	50	20120615	1	2732	54.4	-0.103506382553968	0.214403494682373
1	A	26	50	20120615	1	2734	54.44	-0.105216237461556	0.214264831042583
1	A	26	50	20120615	1	2736	54.48	-0.107969499135462	0.213977957821455
1	A	26	50	20120615	1	2738	54.52	-0.109386116860891	0.214177786197819
1	A	26	50	20120615	1	2740	54.56	-0.111231665559788	0.213538561667626
1	A	26	50	20120615	1	2742	54.6	-0.113048717855403	0.212000109443798
1	A	26	50	20120615	1	2744	54.64	-0.114282407056539	0.210605199896552
1	A	26	50	20120615	1	2746	54.68	-0.115332531337279	0.208613209383271
1	A	26	50	20120615	1	2748	54.72	-0.116192373183202	0.206702606860505
1	A	26	50	20120615	1	2750	54.76	-0.117134663679811	0.204553992195192
1	A	26	50	20120615	1	2752	54.8	-0.11855729181288	0.201811902808428
1	A	26	50	20120615	1	2754	54.84	-0.118936796022343	0.199733928110555
1	A	26	50	20120615	1	2756	54.88	-0.119626861530103	0.196708996011318
1	A	26	50	20120615	1	2758	54.92	-0.121189072541779	0.195013848924779
1	A	26	50	20120615	1	2760	54.96	-0.121600608688429	0.192786462564041
1	A	26	50	20120615	1	2762	55	-0.122930959386554	0.189126902128688
1	A	26	50	20120615	1	2764	55.04	-0.123560425843166	0.187303839425433
1	A	26	50	20120615	1	2766	55.08	-0.124122505023531	0.18588474682627
1	A	26	50	20120615	1	2768	55.12	-0.126176013826775	0.182186507649986
1	A	26	50	20120615	1	2770	55.16	-0.127081817613475	0.1795963755105
1	A	26	50	20120615	1	2772	55.2	-0.127567104997403	0.177486156743405
1	A	26	50	20120615	1	2774	55.24	-0.128121547424532	0.174765139138721
1	A	26	50	20120615	1	2776	55.28	-0.128916830421332	0.172005513503784
1	A	26	50	20120615	1	2778	55.32	-0.130416674614907	0.169416724867182
1	A	26	50	20120615	1	2780	55.36	-0.130856636454161	0.166766347229939
1	A	26	50	20120615	1	2782	55.4	-0.131015028373147	0.164553103004825
1	A	26	50	20120615	1	2784	55.44	-0.131876425853988	0.161331383088383
1	A	26	50	20120615	1	2786	55.48	-0.132335762419047	0.159849570117728
1	A	26	50	20120615	1	2788	55.52	-0.133181391418668	0.157776403745967
1	A	26	50	20120615	1	2790	55.56	-0.133885316219339	0.155649780101549
1	A	26	50	20120615	1	2792	55.6	-0.135413798237552	0.154307974273569
1	A	26	50	20120615	1	2794	55.64	-0.136907985576877	0.153027333182162
1	A	26	50	20120615	1	2796	55.68	-0.139012052514976	0.152214443226510
1	A	26	50	20120615	1	2798	55.72	-0.140746726870583	0.152060859633637
1	A	26	50	20120615	1	2800	55.76	-0.142143545606139	0.150921427766433
1	A	26	50	20120615	1	2802	55.8	-0.143478563209019	0.150717781013451
1	A	26	50	20120615	1	2804	55.84	-0.144470492601668	0.150318407103437
1	A	26	50	20120615	1	2806	55.88	-0.146638199150073	0.149881697955376
1	A	26	50	20120615	1	2808	55.92	-0.14726709992126	0.149361691628491
1	A	26	50	20120615	1	2810	55.96	-0.14798651036044	0.149060888403774
1	A	26	50	20120615	1	2812	56	-0.148515214100733	0.148660878097657
1	A	26	50	20120615	1	2814	56.04	-0.147549094105598	0.147730537705650
1	A	26	50	20120615	1	2816	56.08	-0.146729981610271	0.147954266291218
1	A	26	50	20120615	1	2818	56.12	-0.145870634739095	0.146613096859341
1	A	26	50	20120615	1	2820	56.16	-0.144687291540779	0.145151860696019
1	A	26	50	20120615	1	2822	56.2	-0.142992215164919	0.144523384188900
1	A	26	50	20120615	1	2824	56.24	-0.141184991653562	0.143185396737539
1	A	26	50	20120615	1	2826	56.28	-0.139527816201174	0.141949091241313
1	A	26	50	20120615	1	2828	56.32	-0.137391929457922	0.139975273372309
1	A	26	50	20120615	1	2830	56.36	-0.135726622277549	0.137307430197570
1	A	26	50	20120615	1	2832	56.4	-0.133509488965139	0.135061305507131
1	A	26	50	20120615	1	2834	56.44	-0.132004058627993	0.133210807060766
1	A	26	50	20120615	1	2836	56.48	-0.129958610842054	0.131074425342767
1	A	26	50	20120615	1	2838	56.52	-0.127764034235964	0.129379914652331
1	A	26	50	20120615	1	2840	56.56	-0.126113364165962	0.127627986891263
1	A	26	50	20120615	1	2842	56.6	-0.12440555986804	0.125472159736782
1	A	26	50	20120615	1	2844	56.64	-0.122619478849441	0.123731192130822
1	A	26	50	20120615	1	2846	56.68	-0.121936130856102	0.122799508235931
1	A	26	50	20120615	1	2848	56.72	-0.121159444767647	0.121106977444483
1	A	26	50	20120615	1	2850	56.76	-0.120232993462936	0.118910845203474
1	A	26	50	20120615	1	2852	56.8	-0.119889480988636	0.116003080697878
1	A	26	50	20120615	1	2854	56.84	-0.120220392820096	0.113741767353779
1	A	26	50	20120615	1	2856	56.88	-0.120102065571332	0.111184402542533
1	A	26	50	20120615	1	2858	56.92	-0.119806537363203	0.107107182415805
1	A	26	50	20120615	1	2860	56.96	-0.12007169533508	0.105132240247019
1	A	26	50	20120615	1	2862	57	-0.120158784020464	0.102099344711211
1	A	26	50	20120615	1	2864	57.04	-0.119966131363716	0.0989417254386968
1	A	26	50	20120615	1	2866	57.08	-0.119410182799144	0.0945974240096458
1	A	26	50	20120615	1	2868	57.12	-0.119069838163223	0.0939633755010918
1	A	26	50	20120615	1	2870	57.16	-0.119384104701054	0.090755628014646
1	A	26	50	20120615	1	2872	57.2	-0.118821608327688	0.0861562448853503
1	A	26	50	20120615	1	2874	57.24	-0.118893450376656	0.0841412734016811
1	A	26	50	20120615	1	2876	57.28	-0.118899885048365	0.0810391252419376
1	A	26	50	20120615	1	2878	57.32	-0.118788162176938	0.0778939142792198
1	A	26	50	20120615	1	2880	57.36	-0.118369979226544	0.0745997866283842
1	A	26	50	20120615	1	2882	57.4	-0.118468832754554	0.07167957704344
1	A	26	50	20120615	1	2884	57.44	-0.118505390175141	0.0692049154413214
1	A	26	50	20120615	1	2886	57.48	-0.117968271864152	0.0662333699040631
1	A	26	50	20120615	1	2888	57.52	-0.117900389613158	0.0640484099501966
1	A	26	50	20120615	1	2890	57.56	-0.118439346401779	0.0611434738717261
1	A	26	50	20120615	1	2892	57.6	-0.118545129576244	0.0582983590269439
1	A	26	50	20120615	1	2894	57.64	-0.119641427929796	0.0563591893902179
1	A	26	50	20120615	1	2896	57.68	-0.120135483437811	0.0541228227733592
1	A	26	50	20120615	1	2898	57.72	-0.120662136568438	0.0503463068763981
1	A	26	50	20120615	1	2900	57.76	-0.120930554302577	0.0478929291883932
1	A	26	50	20120615	1	2902	57.8	-0.120707037849044	0.0447647594991021
1	A	26	50	20120615	1	2904	57.84	-0.120803557924676	0.0415385848099384
1	A	26	50	20120615	1	2906	57.88	-0.121197345691119	0.0386826512314041
1	A	26	50	20120615	1	2908	57.92	-0.121905583843155	0.0360935090414114
1	A	26	50	20120615	1	2910	57.96	-0.122647126724585	0.0329039624835133
1	A	26	50	20120615	1	2912	58	-0.123910867963922	0.0305555194418365
1	A	26	50	20120615	1	2914	58.04	-0.124917788020332	0.0277822466460229
1	A	26	50	20120615	1	2916	58.08	-0.126436441254286	0.0256851800650579
1	A	26	50	20120615	1	2918	58.12	-0.128739346619254	0.0241501926644582
1	A	26	50	20120615	1	2920	58.16	-0.130082566660796	0.0225905979478731
1	A	26	50	20120615	1	2922	58.2	-0.131825797008455	0.0206776619727292
1	A	26	50	20120615	1	2924	58.24	-0.133985018275487	0.0179782111248714
1	A	26	50	20120615	1	2926	58.28	-0.135368826246269	0.0161234700378191
1	A	26	50	20120615	1	2928	58.32	-0.137005212759291	0.0144927403790467
1	A	26	50	20120615	1	2930	58.36	-0.137895672328839	0.0129135588046227
1	A	26	50	20120615	1	2932	58.4	-0.139943382856477	0.0112858697050094
1	A	26	50	20120615	1	2934	58.44	-0.141441176440386	0.00977393398547642
1	A	26	50	20120615	1	2936	58.48	-0.143288846459627	0.00829113106532822
1	A	26	50	20120615	1	2938	58.52	-0.145758275471565	0.00738299382625032
1	A	26	50	20120615	1	2940	58.56	-0.146652553417731	0.00647174531733522
1	A	26	50	20120615	1	2942	58.6	-0.148170923808973	0.00563361164959482
1	A	26	50	20120615	1	2944	58.64	-0.149540023958706	0.00458412376495772
1	A	26	50	20120615	1	2946	58.68	-0.150815715302645	0.00357996142499472
1	A	26	50	20120615	1	2948	58.72	-0.151190764739386	0.00186706595824842
1	A	26	50	20120615	1	2950	58.76	-0.151947015441865	-0.000306226733728441
1	A	26	50	20120615	1	2952	58.8	-0.152596563731063	-0.00194006766233807
1	A	26	50	20120615	1	2954	58.84	-0.152498346599157	-0.00394337188411769
1	A	26	50	20120615	1	2956	58.88	-0.152627959272148	-0.0056696316690284
1	A	26	50	20120615	1	2958	58.92	-0.152158793922831	-0.00753957555187625
1	A	26	50	20120615	1	2960	58.96	-0.152568845145241	-0.00901254968776593
1	A	26	50	20120615	1	2962	59	-0.151895255225483	-0.0105063834737006
1	A	26	50	20120615	1	2964	59.04	-0.151258717701058	-0.0125401639977494
1	A	26	50	20120615	1	2966	59.08	-0.150131943045238	-0.0146286038759839
1	A	26	50	20120615	1	2968	59.12	-0.148818280067149	-0.0165235086282075
1	A	26	50	20120615	1	2970	59.16	-0.14764709910547	-0.0175886235727088
1	A	26	50	20120615	1	2972	59.2	-0.146099242361453	-0.0180164231753267
1	A	26	50	20120615	1	2974	59.24	-0.14408702859423	-0.0189609057029576
1	A	26	50	20120615	1	2976	59.28	-0.140942029763547	-0.0200326674512021
1	A	26	50	20120615	1	2978	59.32	-0.138408890430624	-0.0211474920024208
1	A	26	50	20120615	1	2980	59.36	-0.1366222437266	-0.0224946011312593
1	A	26	50	20120615	1	2982	59.4	-0.134078285659925	-0.0240160827923383
1	A	26	50	20120615	1	2984	59.44	-0.131801543245861	-0.0246967437799085
1	A	26	50	20120615	1	2986	59.48	-0.128834169638611	-0.0255484538978477
1	A	26	50	20120615	1	2988	59.52	-0.126976105149687	-0.0270412270236106
1	A	26	50	20120615	1	2990	59.56	-0.124459441404766	-0.0273801433038334
1	A	26	50	20120615	1	2992	59.6	-0.122016246054411	-0.0282558243416548
1	A	26	50	20120615	1	2994	59.64	-0.119100349820832	-0.0283785073681906
1	A	26	50	20120615	1	2996	59.68	-0.116852245231405	-0.0288140144347234
1	A	26	50	20120615	1	2998	59.72	-0.115361239872595	-0.0286865937927536
1	A	26	50	20120615	1	3000	59.76	-0.112137469346488	-0.0278579353558811
1	A	26	50	20120615	1	3002	59.8	-0.108789318737569	-0.0274843001327021
1	A	26	50	20120615	1	3004	59.84	-0.107157245575913	-0.0257407869423305
1	A	26	50	20120615	1	3006	59.88	-0.104291695345154	-0.0252061435050753
1	A	26	50	20120615	1	3008	59.92	-0.10178153698262	-0.0233445434822455
1	A	26	50	20120615	1	3010	59.96	-0.0993426549836296	-0.0223900200383218
1	A	26	50	20120615	1	3012	60	-0.0964054748359369	-0.0215759987118198
1	A	26	50	20120615	1	3014	60.04	-0.0939659564408433	-0.0205835036337464
1	A	26	50	20120615	1	3016	60.08	-0.0905419332743037	-0.0199942715529836
1	A	26	50	20120615	1	3018	60.12	-0.0885676204305527	-0.0190934882244301
1	A	26	50	20120615	1	3020	60.16	-0.085931950614358	-0.0172823049150988
1	A	26	50	20120615	1	3022	60.2	-0.0835656177711172	-0.0161527018321533
1	A	26	50	20120615	1	3024	60.24	-0.0813504643576941	-0.0146184922490129
1	A	26	50	20120615	1	3026	60.28	-0.0792649236172625	-0.0137887731519686
1	A	26	50	20120615	1	3028	60.32	-0.0760064341481986	-0.0125425681608054
1	A	26	50	20120615	1	3030	60.36	-0.0735691784948049	-0.0114045505071638
1	A	26	50	20120615	1	3032	60.4	-0.0703560145704151	-0.0109776701433615
1	A	26	50	20120615	1	3034	60.44	-0.0676588264642571	-0.00966004736729846
1	A	26	50	20120615	1	3036	60.48	-0.0651027061609459	-0.00931321149112646
1	A	26	50	20120615	1	3038	60.52	-0.0630192160301797	-0.00932275743267248
1	A	26	50	20120615	1	3040	60.56	-0.0610689448169891	-0.00897719434870661
1	A	26	50	20120615	1	3042	60.6	-0.057475428154999	-0.00918932638306258
1	A	26	50	20120615	1	3044	60.64	-0.0544392530579402	-0.0100873519951695
1	A	26	50	20120615	1	3046	60.68	-0.0512910722467415	-0.0108158134011479
1	A	26	50	20120615	1	3048	60.72	-0.0481617004759223	-0.0114591391506714
1	A	26	50	20120615	1	3050	60.76	-0.0466239553588759	-0.0118563210296639
1	A	26	50	20120615	1	3052	60.8	-0.04373726263536	-0.0133484577593237
1	A	26	50	20120615	1	3054	60.84	-0.0402747728599238	-0.0148245431650507
1	A	26	50	20120615	1	3056	60.88	-0.0382572557918423	-0.0165838248366428
1	A	26	50	20120615	1	3058	60.92	-0.035396584597874	-0.0189045492924970
1	A	26	50	20120615	1	3060	60.96	-0.0352150702871435	-0.0176666174506737
1	A	26	50	20120615	1	3062	61	-0.0342322060034298	-0.0183222327160543
1	A	26	50	20120615	1	3064	61.04	-0.0320841075260666	-0.0184706332162219
1	A	26	50	20120615	1	3066	61.08	-0.0303299523786381	-0.0202571738542288
1	A	26	50	20120615	1	3068	61.12	-0.0293418979311505	-0.0213849526016788
1	A	26	50	20120615	1	3070	61.16	-0.0297801485719943	-0.0210530508207255
1	A	26	50	20120615	1	3072	61.2	-0.0293985018289845	-0.0203304796142344
1	A	26	50	20120615	1	3074	61.24	-0.0283828772880984	-0.0197101419061673
1	A	26	50	20120615	1	3076	61.28	-0.0275245698638907	-0.019770550038484
1	A	26	50	20120615	1	3078	61.32	-0.0258199404754165	-0.0202668753592667
1	A	26	50	20120615	1	3080	61.36	-0.0227286110494252	-0.020773588078665
1	A	26	50	20120615	1	3082	61.4	-0.02079444772871	-0.0215694509030260
1	A	26	50	20120615	1	3084	61.44	-0.0187217480474247	-0.0225994509247736
1	A	26	50	20120615	1	3086	61.48	-0.0164417175868278	-0.0235508277435211
1	A	26	50	20120615	1	3088	61.52	-0.0142325675099770	-0.025477559371966
1	A	26	50	20120615	1	3090	61.56	-0.0118955371717485	-0.0281182213620359
1	A	26	50	20120615	1	3092	61.6	-0.00935560961372646	-0.0291846798094214
1	A	26	50	20120615	1	3094	61.64	-0.0071023431447974	-0.0306140254569119
1	A	26	50	20120615	1	3096	61.68	-0.0047654966543321	-0.0323513868182873
1	A	26	50	20120615	1	3098	61.72	-0.00226969255945606	-0.0334502307562512
1	A	26	50	20120615	1	3100	61.76	-0.00065826691581004	-0.0349297102745278
1	A	26	50	20120615	1	3102	61.8	0.00096765441685030	-0.0355959462837617
1	A	26	50	20120615	1	3104	61.84	0.0033445938618089	-0.0367155084504144
1	A	26	50	20120615	1	3106	61.88	0.0069909879688961	-0.0389272111827453
1	A	26	50	20120615	1	3108	61.92	0.0082545524315374	-0.0388826988108696
1	A	26	50	20120615	1	3110	61.96	0.0109809086924193	-0.0395109985412929
1	A	26	50	20120615	1	3112	62	0.0137346370568009	-0.0407312102871797
1	A	26	50	20120615	1	3114	62.04	0.0167484039399639	-0.0421050409812792
1	A	26	50	20120615	1	3116	62.08	0.0189455968411449	-0.0429263455076274
1	A	26	50	20120615	1	3118	62.12	0.021016910593139	-0.0442973689878056
1	A	26	50	20120615	1	3120	62.16	0.0235256123157039	-0.0460791083707682
1	A	26	50	20120615	1	3122	62.2	0.0246210762832537	-0.0475527047606254
1	A	26	50	20120615	1	3124	62.24	0.0266283049476689	-0.0495020213796614
1	A	26	50	20120615	1	3126	62.28	0.0275475791185505	-0.0518364283517316
1	A	26	50	20120615	1	3128	62.32	0.0282918797164274	-0.0533608091506135
1	A	26	50	20120615	1	3130	62.36	0.0296933794988748	-0.0555925654312589
1	A	26	50	20120615	1	3132	62.4	0.030130187641885	-0.0587580420743255
1	A	26	50	20120615	1	3134	62.44	0.029588020588478	-0.0610925833966841
1	A	26	50	20120615	1	3136	62.48	0.0297145149205644	-0.064591991217166
1	A	26	50	20120615	1	3138	62.52	0.0294796140478543	-0.0666558944900933
1	A	26	50	20120615	1	3140	62.56	0.029355516807756	-0.0692473701324639
1	A	26	50	20120615	1	3142	62.6	0.0289079182152649	-0.07224380582842
1	A	26	50	20120615	1	3144	62.64	0.0287384247198145	-0.0744426957858758
1	A	26	50	20120615	1	3146	62.68	0.0280105289992611	-0.0779266108967819
1	A	26	50	20120615	1	3148	62.72	0.027922282072969	-0.0799012772939235
1	A	26	50	20120615	1	3150	62.76	0.0273173522216639	-0.0825573824960945
1	A	26	50	20120615	1	3152	62.8	0.0261205032838276	-0.0845955470821866
1	A	26	50	20120615	1	3154	62.84	0.0258332057986315	-0.0855605357064719
1	A	26	50	20120615	1	3156	62.88	0.02459633461698	-0.0876740778754385
1	A	26	50	20120615	1	3158	62.92	0.0228267998970606	-0.0907502045056343
1	A	26	50	20120615	1	3160	62.96	0.0223391083500763	-0.091853078952251
1	A	26	50	20120615	1	3162	63	0.0203170657985952	-0.0938707374416887
1	A	26	50	20120615	1	3164	63.04	0.0193322781844367	-0.0954487876452627
1	A	26	50	20120615	1	3166	63.08	0.0177207818301126	-0.0977545214373558
1	A	26	50	20120615	1	3168	63.12	0.0170657181080214	-0.0990390516160593
1	A	26	50	20120615	1	3170	63.16	0.0166682533863164	-0.101098217273553
1	A	26	50	20120615	1	3172	63.2	0.0153656919846927	-0.102632426856693
1	A	26	50	20120615	1	3174	63.24	0.0149200732911889	-0.104340655418683
1	A	26	50	20120615	1	3176	63.28	0.0143332453734822	-0.105280046777490
1	A	26	50	20120615	1	3178	63.32	0.0131285475503747	-0.106376557263076
1	A	26	50	20120615	1	3180	63.36	0.0117464366358674	-0.107680320746228
1	A	26	50	20120615	1	3182	63.4	0.0101704370419589	-0.108861613334878
1	A	26	50	20120615	1	3184	63.44	0.0086621075670098	-0.111025006531918
1	A	26	50	20120615	1	3186	63.48	0.006935777071421	-0.112312082295034
1	A	26	50	20120615	1	3188	63.52	0.0060416405466106	-0.114033109489764
1	A	26	50	20120615	1	3190	63.56	0.003950725794642	-0.115532741551304
1	A	26	50	20120615	1	3192	63.6	0.0022950352664937	-0.116419807008303
1	A	26	50	20120615	1	3194	63.64	0.0004923372385367	-0.118209777114198
1	A	26	50	20120615	1	3196	63.68	-0.00096988887427897	-0.119501590492748
1	A	26	50	20120615	1	3198	63.72	-0.00274302983878234	-0.121042234747597
1	A	26	50	20120615	1	3200	63.76	-0.00350507881686709	-0.122583656819906
1	A	26	50	20120615	1	3202	63.8	-0.00464479352678356	-0.124266853801842
1	A	26	50	20120615	1	3204	63.84	-0.00509833181623661	-0.126230630754553
1	A	26	50	20120615	1	3206	63.88	-0.0057589816818992	-0.127294755749561
1	A	26	50	20120615	1	3208	63.92	-0.00583393500070498	-0.129390761670354
1	A	26	50	20120615	1	3210	63.96	-0.00499205366702428	-0.129712212413082
1	A	26	50	20120615	1	3212	64	-0.00415922330014278	-0.130494272513074
1	A	26	50	20120615	1	3214	64.04	-0.0027003912998768	-0.131448654535641
1	A	26	50	20120615	1	3216	64.08	-0.00137541461328944	-0.131897525920339
1	A	26	50	20120615	1	3218	64.12	0.000257719208539000	-0.132299728257478
1	A	26	50	20120615	1	3220	64.16	0.002520460908336	-0.133118416488735
1	A	26	50	20120615	1	3222	64.2	0.0040881166422265	-0.133506618111607
1	A	26	50	20120615	1	3224	64.24	0.0061099470616732	-0.134622361901641
1	A	26	50	20120615	1	3226	64.28	0.008557950738141	-0.135190875753715
1	A	26	50	20120615	1	3228	64.32	0.0101647801877094	-0.135637484396712
1	A	26	50	20120615	1	3230	64.36	0.0124061672627145	-0.136300891978822
1	A	26	50	20120615	1	3232	64.4	0.014700799478343	-0.136406180178540
1	A	26	50	20120615	1	3234	64.44	0.0179187010181667	-0.137225858359292
1	A	26	50	20120615	1	3236	64.48	0.019864588169314	-0.137708175894739
1	A	26	50	20120615	1	3238	64.52	0.022775181102034	-0.138427869176631
1	A	26	50	20120615	1	3240	64.56	0.0254122651317911	-0.138510317827317
1	A	26	50	20120615	1	3242	64.6	0.0276701277947979	-0.138895620312386
1	A	26	50	20120615	1	3244	64.64	0.0282852399837521	-0.139847456750541
1	A	26	50	20120615	1	3246	64.68	0.0283147263365275	-0.140544876168825
1	A	26	50	20120615	1	3248	64.72	0.0287739214802301	-0.141826577920404
1	A	26	50	20120615	1	3250	64.76	0.0299880238235274	-0.144493077592258
1	A	26	50	20120615	1	3252	64.8	0.030737486300907	-0.145929989282308
1	A	26	50	20120615	1	3254	64.84	0.0316797060868381	-0.147357991426914
1	A	26	50	20120615	1	3256	64.88	0.0321584880883795	-0.149236703433848
1	A	26	50	20120615	1	3258	64.92	0.0335799141399207	-0.148935334523707
1	A	26	50	20120615	1	3260	64.96	0.0348281697407493	-0.148654400999541
1	A	26	50	20120615	1	3262	65	0.0355903601401903	-0.148916101219258
1	A	26	50	20120615	1	3264	65.04	0.0364530304132379	-0.147928980152722
1	A	26	50	20120615	1	3266	65.08	0.0357237204791221	-0.148952446507811
1	A	26	50	20120615	1	3268	65.12	0.0363410246990979	-0.148733950512425
1	A	26	50	20120615	1	3270	65.16	0.0365887949152257	-0.148814277842767
1	A	26	50	20120615	1	3272	65.2	0.0358270287798534	-0.147543819089010
1	A	26	50	20120615	1	3274	65.24	0.0362330494936107	-0.147044460280136
1	A	26	50	20120615	1	3276	65.28	0.0368829513361993	-0.146864077340255
1	A	26	50	20120615	1	3278	65.32	0.037261182753456	-0.146683835821731
1	A	26	50	20120615	1	3280	65.36	0.0371681275010518	-0.147025792661112
1	A	26	50	20120615	1	3282	65.4	0.0370267768554926	-0.146499634505231
1	A	26	50	20120615	1	3284	65.44	0.0371348934823361	-0.145490663839156
1	A	26	50	20120615	1	3286	65.48	0.0368369186847441	-0.145381345130785
1	A	26	50	20120615	1	3288	65.52	0.0366794460045738	-0.144770899846587
1	A	26	50	20120615	1	3290	65.56	0.0367171347960111	-0.144736039482274
1	A	26	50	20120615	1	3292	65.6	0.0367200339338139	-0.143457519711211
1	A	26	50	20120615	1	3294	65.64	0.0367332568306221	-0.142372322934124
1	A	26	50	20120615	1	3296	65.68	0.0358214426362821	-0.14213155307513
1	A	26	50	20120615	1	3298	65.72	0.0362784457489629	-0.141738189572756
1	A	26	50	20120615	1	3300	65.76	0.0366380802578744	-0.141602000806699
1	A	26	50	20120615	1	3302	65.8	0.0366856685442482	-0.142004132433160
1	A	26	50	20120615	1	3304	65.84	0.0374374644740058	-0.141904288955656
1	A	26	50	20120615	1	3306	65.88	0.037631848128154	-0.141380393541475
1	A	26	50	20120615	1	3308	65.92	0.0367239937317886	-0.141138492311631
1	A	26	50	20120615	1	3310	65.96	0.0356691318356145	-0.140216283647608
1	A	26	50	20120615	1	3312	66	0.034806532273245	-0.139516177223555
1	A	26	50	20120615	1	3314	66.04	0.0333016676215238	-0.138112004577475
1	A	26	50	20120615	1	3316	66.08	0.0332308155220489	-0.137256546793595
1	A	26	50	20120615	1	3318	66.12	0.0332246636930526	-0.136606503529650
1	A	26	50	20120615	1	3320	66.16	0.0334484629892981	-0.134537155534508
1	A	26	50	20120615	1	3322	66.2	0.0335327501176156	-0.134841777135843
1	A	26	50	20120615	1	3324	66.24	0.0351347005303937	-0.134877486028293
1	A	26	50	20120615	1	3326	66.28	0.0362568789921367	-0.134213512760759
1	A	26	50	20120615	1	3328	66.32	0.0385491070447092	-0.133940781675255
1	A	26	50	20120615	1	3330	66.36	0.0407505425865773	-0.134176036101356
1	A	26	50	20120615	1	3332	66.4	0.0430775602927841	-0.134844322720255
1	A	26	50	20120615	1	3334	66.44	0.0447999309903982	-0.135915023808328
1	A	26	50	20120615	1	3336	66.48	0.0451964764732877	-0.136429231859607
1	A	26	50	20120615	1	3338	66.52	0.0464209025755903	-0.138426384252390
1	A	26	50	20120615	1	3340	66.56	0.04858995262688	-0.140536744440842
1	A	26	50	20120615	1	3342	66.6	0.049909343169896	-0.142259327270490
1	A	26	50	20120615	1	3344	66.64	0.0515219001843919	-0.144190789443301
1	A	26	50	20120615	1	3346	66.68	0.0516074601049155	-0.144943858165265
1	A	26	50	20120615	1	3348	66.72	0.0515387293257842	-0.146455086778017
1	A	26	50	20120615	1	3350	66.76	0.0506118537570048	-0.149134172950576
1	A	26	50	20120615	1	3352	66.8	0.0498815538733954	-0.151560114895471
1	A	26	50	20120615	1	3354	66.84	0.050035066755591	-0.153048503959191
1	A	26	50	20120615	1	3356	66.88	0.0498535524448604	-0.154840807517464
1	A	26	50	20120615	1	3358	66.92	0.0497590829788939	-0.156236353460814
1	A	26	50	20120615	1	3360	66.96	0.0497953575567687	-0.156915670945500
1	A	26	50	20120615	1	3362	67	0.0497474157170043	-0.155542328155079
1	A	26	50	20120615	1	3364	67.04	0.0507937923318041	-0.155625908176616
1	A	26	50	20120615	1	3366	67.08	0.0520419772219546	-0.155668900268912
1	A	26	50	20120615	1	3368	67.12	0.0541966730055863	-0.155061354122516
1	A	26	50	20120615	1	3370	67.16	0.0566699911048206	-0.153685465747683
1	A	26	50	20120615	1	3372	67.2	0.058198826676424	-0.152002480897781
1	A	26	50	20120615	1	3374	67.24	0.0602509919767836	-0.150255785726894
1	A	26	50	20120615	1	3376	67.28	0.0626065767969503	-0.148167487270016
1	A	26	50	20120615	1	3378	67.32	0.0637116432745887	-0.145253641646103
1	A	26	50	20120615	1	3380	67.36	0.0639433621667835	-0.143727917344336
1	A	26	50	20120615	1	3382	67.4	0.0635053802265166	-0.140969776633640
1	A	26	50	20120615	1	3384	67.44	0.0622914900152536	-0.138773997946022
1	A	26	50	20120615	1	3386	67.48	0.0603021865077415	-0.135793754995355
1	A	26	50	20120615	1	3388	67.52	0.059649951212775	-0.134624483221985
1	A	26	50	20120615	1	3390	67.56	0.0575442579290796	-0.132158024058528
1	A	26	50	20120615	1	3392	67.6	0.0549577320341774	-0.128755355516780
1	A	26	50	20120615	1	3394	67.64	0.05299155091841	-0.127137919465494
1	A	26	50	20120615	1	3396	67.68	0.050564265470631	-0.125840166389982
1	A	26	50	20120615	1	3398	67.72	0.0481040288468486	-0.125961293781599
1	A	26	50	20120615	1	3400	67.76	0.0454661669996322	-0.125328079659047
1	A	26	50	20120615	1	3402	67.8	0.0427472707152918	-0.125785648457153
1	A	26	50	20120615	1	3404	67.84	0.0406137881350958	-0.127053632337176
1	A	26	50	20120615	1	3406	67.88	0.0380292421391808	-0.127911423573434
1	A	26	50	20120615	1	3408	67.92	0.0369616523209454	-0.129571568874304
1	A	26	50	20120615	1	3410	67.96	0.0352929510280232	-0.132056271392715
1	A	26	50	20120615	1	3412	68	0.0336207142011952	-0.135547186860755
1	A	26	50	20120615	1	3414	68.04	0.0332011877479172	-0.136372592606434
1	A	26	50	20120615	1	3416	68.08	0.0329559631162017	-0.13886500258876
1	A	26	50	20120615	1	3418	68.12	0.032453775880203	-0.143691854898496
1	A	26	50	20120615	1	3420	68.16	0.0323194963024557	-0.146381618383451
1	A	26	50	20120615	1	3422	68.2	0.0327813077412486	-0.149236137748423
1	A	26	50	20120615	1	3424	68.24	0.033733851286185	-0.152059544415023
1	A	26	50	20120615	1	3426	68.28	0.0348220886224311	-0.154526639974583
1	A	26	50	20120615	1	3428	68.32	0.0370252919312521	-0.156307276270967
1	A	26	50	20120615	1	3430	68.36	0.039399402949086	-0.157819424122534
1	A	26	50	20120615	1	3432	68.4	0.041923208472497	-0.159435021696189
1	A	26	50	20120615	1	3434	68.44	0.0447900314954616	-0.159672397442634
1	A	26	50	20120615	1	3436	68.48	0.0477593850016983	-0.159617738088448
1	A	26	50	20120615	1	3438	68.52	0.0490799776262423	-0.160393009963341
1	A	26	50	20120615	1	3440	68.56	0.0520143293468102	-0.160350724977826
1	A	26	50	20120615	1	3442	68.6	0.0558929514629747	-0.160965059349321
1	A	26	50	20120615	1	3444	68.64	0.0585024583282655	-0.162681631771329
1	A	26	50	20120615	1	3446	68.68	0.059913348488767	-0.164356555603926
1	A	26	50	20120615	1	3448	68.72	0.0626889547369586	-0.165911271283721
1	A	26	50	20120615	1	3450	68.76	0.0645354933853492	-0.16733015175085
1	A	26	50	20120615	1	3452	68.8	0.0673158372489746	-0.168231005790081
1	A	26	50	20120615	1	3454	68.84	0.0698419055140855	-0.168309918906862
1	A	26	50	20120615	1	3456	68.88	0.0726504629382803	-0.168762537957499
1	A	26	50	20120615	1	3458	68.92	0.0745658030764803	-0.168592337355268
1	A	26	50	20120615	1	3460	68.96	0.0768227465006715	-0.169093110377704
1	A	26	50	20120615	1	3462	69	0.080227041388016	-0.169978125225037
1	A	26	50	20120615	1	3464	69.04	0.0821624633588017	-0.171954417967775
1	A	26	50	20120615	1	3466	69.08	0.0831862832672817	-0.172934538677178
1	A	26	50	20120615	1	3468	69.12	0.0848326399859184	-0.174679466081112
1	A	26	50	20120615	1	3470	69.16	0.0877558901300217	-0.177316903664260
1	A	26	50	20120615	1	3472	69.2	0.0891887713114181	-0.179109843618636
1	A	26	50	20120615	1	3474	69.24	0.0915518514634651	-0.18005460898898
1	A	26	50	20120615	1	3476	69.28	0.0940235432171031	-0.180730956625185
1	A	26	50	20120615	1	3478	69.32	0.095972117374019	-0.179973150287787
1	A	26	50	20120615	1	3480	69.36	0.097921115795003	-0.179715551287401
1	A	26	50	20120615	1	3482	69.4	0.100835668525698	-0.178126116664650
1	A	26	50	20120615	1	3484	69.44	0.10355223135766	-0.177174492358529
1	A	26	50	20120615	1	3486	69.48	0.105902017902221	-0.176673082939989
1	A	26	50	20120615	1	3488	69.52	0.108128767866856	-0.174990805196869
1	A	26	50	20120615	1	3490	69.56	0.109813591194389	-0.174468465417606
1	A	26	50	20120615	1	3492	69.6	0.112392551046733	-0.174044767034319
1	A	26	50	20120615	1	3494	69.64	0.115116538499898	-0.172778833763961
1	A	26	50	20120615	1	3496	69.68	0.117444051180851	-0.171069332409764
1	A	26	50	20120615	1	3498	69.72	0.119125551106513	-0.169061149151194
1	A	26	50	20120615	1	3500	69.76	0.119097337545944	-0.166200124403835
1	A	26	50	20120615	1	3502	69.8	0.118693084599139	-0.163183394743259
1	A	26	50	20120615	1	3504	69.84	0.117926227294942	-0.161308501112943
1	A	26	50	20120615	1	3506	69.88	0.116831484576309	-0.158309095568506
1	A	26	50	20120615	1	3508	69.92	0.115969874963434	-0.155946298259171
1	A	26	50	20120615	1	3510	69.96	0.114330377180574	-0.153409623392343
1	A	26	50	20120615	1	3512	70	0.112819289989179	-0.150792621195171
1	A	26	50	20120615	1	3514	70.04	0.111716839806631	-0.148384993315909
1	A	26	50	20120615	1	3516	70.08	0.110737921178756	-0.147351486044527
1	A	26	50	20120615	1	3518	70.12	0.108687311513315	-0.144455176668787
1	A	26	50	20120615	1	3520	70.16	0.106616337172576	-0.143221133914260
1	A	26	50	20120615	1	3522	70.2	0.103735372013988	-0.141959867548658
1	A	26	50	20120615	1	3524	70.24	0.10081643522125	-0.141071741431487
1	A	26	50	20120615	1	3526	70.28	0.097870769792183	-0.140899065955522
1	A	26	50	20120615	1	3528	70.32	0.095244575206856	-0.141019274108323
1	A	26	50	20120615	1	3530	70.36	0.0920052483315621	-0.141649376961039
1	A	26	50	20120615	1	3532	70.4	0.0884595320879804	-0.141901389817853
1	A	26	50	20120615	1	3534	70.44	0.0858394186209718	-0.142090470171143
1	A	26	50	20120615	1	3536	70.48	0.0826481042961207	-0.143334412420606
1	A	26	50	20120615	1	3538	70.52	0.0794637196177252	-0.143886945659425
1	A	26	50	20120615	1	3540	70.56	0.0759658745032297	-0.145380850156038
1	A	26	50	20120615	1	3542	70.6	0.0741658634810412	-0.145816145090537
1	A	26	50	20120615	1	3544	70.64	0.0717031519835247	-0.146607256157328
1	A	26	50	20120615	1	3546	70.68	0.0688378845954787	-0.147342717920440
1	A	26	50	20120615	1	3548	70.72	0.0676424498712047	-0.148133687565875
1	A	26	50	20120615	1	3550	70.76	0.0641591711564017	-0.147730707411277
1	A	26	50	20120615	1	3552	70.8	0.0610434465464594	-0.147425449413839
1	A	26	50	20120615	1	3554	70.84	0.0586620523287793	-0.147660067443837
1	A	26	50	20120615	1	3556	70.88	0.0568162914978481	-0.148694069689966
1	A	26	50	20120615	1	3558	70.92	0.0558249277906245	-0.150294959442572
1	A	26	50	20120615	1	3560	70.96	0.0533023950594196	-0.152642129692043
1	A	26	50	20120615	1	3562	71	0.0515999647730349	-0.155591896340441
1	A	26	50	20120615	1	3564	71.04	0.0515396485645997	-0.157859799919740
1	A	26	50	20120615	1	3566	71.08	0.0503568003410308	-0.160635052614541
1	A	26	50	20120615	1	3568	71.12	0.0494006505515104	-0.163634741001691
1	A	26	50	20120615	1	3570	71.16	0.0494238436539333	-0.165672057059645
1	A	26	50	20120615	1	3572	71.2	0.0501373143961506	-0.167300523976718
1	A	26	50	20120615	1	3574	71.24	0.0508908780928611	-0.171082343174538
1	A	26	50	20120615	1	3576	71.28	0.0525617007061267	-0.17272360872435
1	A	26	50	20120615	1	3578	71.32	0.0548680001836448	-0.174651464652577
1	A	26	50	20120615	1	3580	71.36	0.0574881843613315	-0.175817130181363
1	A	26	50	20120615	1	3582	71.4	0.0597259651917526	-0.177097912694126
1	A	26	50	20120615	1	3584	71.44	0.0616913684900606	-0.178306004629784
1	A	26	50	20120615	1	3586	71.48	0.0646066283275365	-0.178903651281242
1	A	26	50	20120615	1	3588	71.52	0.0669951643237065	-0.180056306045255
1	A	26	50	20120615	1	3590	71.56	0.06936665904645	-0.181276913770939
1	A	26	50	20120615	1	3592	71.6	0.0720776357348411	-0.182272590829528
1	A	26	50	20120615	1	3594	71.64	0.0750073205506532	-0.183299875561235
1	A	26	50	20120615	1	3596	71.68	0.0770716480876492	-0.183725978107578
1	A	26	50	20120615	1	3598	71.72	0.0806897720656245	-0.185283875767889
1	A	26	50	20120615	1	3600	71.76	0.083530290716329	-0.186523363244631
1	A	26	50	20120615	1	3602	71.8	0.0849737784994432	-0.187017348041967
1	A	26	50	20120615	1	3604	71.84	0.0881862353170518	-0.187392751032099
1	A	26	50	20120615	1	3606	71.88	0.090654745090174	-0.187250622569081
1	A	26	50	20120615	1	3608	71.92	0.0932940918616311	-0.188132667567933
1	A	26	50	20120615	1	3610	71.96	0.095911447612193	-0.188842956329635
1	A	26	50	20120615	1	3612	72	0.099183301399421	-0.188477311413083
1	A	26	50	20120615	1	3614	72.04	0.101659872189849	-0.188754214428596
1	A	26	50	20120615	1	3616	72.08	0.10457117222935	-0.18742541936539
1	A	26	50	20120615	1	3618	72.12	0.106517837197957	-0.187161668536008
1	A	26	50	20120615	1	3620	72.16	0.109399721595361	-0.185360243300257
1	A	26	50	20120615	1	3622	72.2	0.110097989541782	-0.183899714243716
1	A	26	50	20120615	1	3624	72.24	0.111607733230294	-0.184659783322813
1	A	26	50	20120615	1	3626	72.28	0.112528315548721	-0.186013256412683
1	A	26	50	20120615	1	3628	72.32	0.114047817310812	-0.188539819652540
1	A	26	50	20120615	1	3630	72.36	0.115602250147895	-0.190809420288115
1	A	26	50	20120615	1	3632	72.4	0.116917398050224	-0.192410380751399
1	A	26	50	20120615	1	3634	72.44	0.119170240255084	-0.195030918482476
1	A	26	50	20120615	1	3636	72.48	0.120875286836559	-0.19676382507113
1	A	26	50	20120615	1	3638	72.52	0.122889692634803	-0.197748966238679
1	A	26	50	20120615	1	3640	72.56	0.125187577541625	-0.200054346477382
1	A	26	50	20120615	1	3642	72.6	0.127777285417043	-0.201827487441885
1	A	26	50	20120615	1	3644	72.64	0.130810632086977	-0.202878389540085
1	A	26	50	20120615	1	3646	72.68	0.132729719891117	-0.204006931962859
1	A	26	50	20120615	1	3648	72.72	0.134823392359532	-0.205656682794045
1	A	26	50	20120615	1	3650	72.76	0.136625524702064	-0.206818742078247
1	A	26	50	20120615	1	3652	72.8	0.139538804640553	-0.210024764224147
1	A	26	50	20120615	1	3654	72.84	0.140986676485711	-0.211232785449126
1	A	26	50	20120615	1	3656	72.88	0.142343472977451	-0.213507689385559
1	A	26	50	20120615	1	3658	72.92	0.14303056863673	-0.214444110895884
1	A	26	50	20120615	1	3660	72.96	0.143722614043478	-0.21700758510972
1	A	26	50	20120615	1	3662	73	0.14381800274826	-0.219050487311246
1	A	26	50	20120615	1	3664	73.04	0.143509633480984	-0.221904440990793
1	A	26	50	20120615	1	3666	73.08	0.143325007900416	-0.223940272124507
1	A	26	50	20120615	1	3668	73.12	0.143296582207813	-0.227088452935706
1	A	26	50	20120615	1	3670	73.16	0.143675662153207	-0.228492696292464
1	A	26	50	20120615	1	3672	73.2	0.144102825359722	-0.231141447584111
1	A	26	50	20120615	1	3674	73.24	0.143910987289986	-0.232685273819476
1	A	26	50	20120615	1	3676	73.28	0.144372091621997	-0.235899710536072
1	A	26	50	20120615	1	3678	73.32	0.143823659602509	-0.238255507488273
1	A	26	50	20120615	1	3680	73.36	0.144239155547134	-0.241610304900934
1	A	26	50	20120615	1	3682	73.4	0.144569374413948	-0.244787335668805
1	A	26	50	20120615	1	3684	73.44	0.144808517927346	-0.247095190781242
1	A	26	50	20120615	1	3686	73.48	0.144452348241662	-0.249574095024048
1	A	26	50	20120615	1	3688	73.52	0.144604871174364	-0.251755024469261
1	A	26	50	20120615	1	3690	73.56	0.145478855155911	-0.252449403328386
1	A	26	50	20120615	1	3692	73.6	0.146894907195915	-0.253621362107525
1	A	26	50	20120615	1	3694	73.64	0.148753890923654	-0.2543928156058
1	A	26	50	20120615	1	3696	73.68	0.151281726955718	-0.253721841981132
1	A	26	50	20120615	1	3698	73.72	0.153640352335044	-0.25438114834391
1	A	26	50	20120615	1	3700	73.76	0.154308992507334	-0.254136772240332
1	A	26	50	20120615	1	3702	73.8	0.157855910832444	-0.254070233492222
1	A	26	50	20120615	1	3704	73.84	0.160612708040256	-0.253760025747316
1	A	26	50	20120615	1	3706	73.88	0.163155817578793	-0.25384593922123
1	A	26	50	20120615	1	3708	73.92	0.165466925382423	-0.253345024777437
1	A	26	50	20120615	1	3710	73.96	0.168083291183491	-0.253268586534391
1	A	26	50	20120615	1	3712	74	0.170644290523593	-0.252283021102773
1	A	26	50	20120615	1	3714	74.04	0.171957741369647	-0.251646978553096
1	A	26	50	20120615	1	3716	74.08	0.173686617449648	-0.250048210120833
1	A	26	50	20120615	1	3718	74.12	0.175825544752059	-0.248275564131077
1	A	26	50	20120615	1	3720	74.16	0.177999756682852	-0.246942809269896
1	A	26	50	20120615	1	3722	74.2	0.179764270944625	-0.245584174300524
1	A	26	50	20120615	1	3724	74.24	0.180817294363168	-0.244627317404223
1	A	26	50	20120615	1	3726	74.28	0.181847619654035	-0.242773919820055
1	A	26	50	20120615	1	3728	74.32	0.182909623328699	-0.241656761816458
1	A	26	50	20120615	1	3730	74.36	0.185609498440625	-0.240069872778119
1	A	26	50	20120615	1	3732	74.4	0.187791417835332	-0.23910276283349
1	A	26	50	20120615	1	3734	74.44	0.188231167542552	-0.23850179278016
1	A	26	50	20120615	1	3736	74.48	0.189705838734717	-0.2373990597549
1	A	26	50	20120615	1	3738	74.52	0.191817330294018	-0.237260396115109
1	A	26	50	20120615	1	3740	74.56	0.192614522479128	-0.237525278315341
1	A	26	50	20120615	1	3742	74.6	0.192301486307096	-0.237521530649401
1	A	26	50	20120615	1	3744	74.64	0.191594096683197	-0.237742430807844
1	A	26	50	20120615	1	3746	74.68	0.190884797870989	-0.23797372543597
1	A	26	50	20120615	1	3748	74.72	0.190434582983408	-0.239392676613777
1	A	26	50	20120615	1	3750	74.76	0.189282776747533	-0.239728481624162
1	A	26	50	20120615	1	3752	74.8	0.188521293454873	-0.240924128480471
1	A	26	50	20120615	1	3754	74.84	0.186801963316418	-0.244651641877496
1	A	26	50	20120615	1	3756	74.88	0.186021600272701	-0.246406398065688
1	A	26	50	20120615	1	3758	74.92	0.184991982088615	-0.249435714226969
1	A	26	50	20120615	1	3760	74.96	0.183787779240254	-0.251895738718717
1	A	26	50	20120615	1	3762	75	0.182845205900933	-0.254512740915889
1	A	26	50	20120615	1	3764	75.04	0.181186191970913	-0.257058466749517
1	A	26	50	20120615	1	3766	75.08	0.180118531441999	-0.258458467465588
1	A	26	50	20120615	1	3768	75.12	0.179092943766566	-0.261063731690192
1	A	26	50	20120615	1	3770	75.16	0.177993675564533	-0.262567464971063
1	A	26	50	20120615	1	3772	75.2	0.176149399657843	-0.264496593691496
1	A	26	50	20120615	1	3774	75.24	0.17442886743786	-0.265443551092861
