# Supplementary material for: How Do Ants Make Sense of Gravity? A Boltzmann Walker Analysis of Lasius niger Trajectories on Various Inclines
Source: PLoS One. 2013 Oct 29;8(10):e76531. doi: 10.1371/journal.pone.0076531 (PMC3812222; doi:10.1371/journal.pone.0076531)
Supplement: Dataset S1 — Trajectories for . (ZIP) [file pone.0076531.s005.zip › Incline1/1-A-26-50-20120615-02.txt]

Pente	Colonie	Temperature	Humidite	Date	Indiv	Frame	Time	X	Y
1	A	26	50	20120615	2	12	0	0	0
1	A	26	50	20120615	2	14	0.04	-0.0013372591313766	-0.0005488350703535
1	A	26	50	20120615	2	16	0.08	-0.0030266645108519	-0.0013622765692949
1	A	26	50	20120615	2	18	0.12	-0.0040039285088586	-0.00315426900058472
1	A	26	50	20120615	2	20	0.16	-0.0043606638799672	-0.00409450888752847
1	A	26	50	20120615	2	22	0.2	-0.0046097917411148	-0.00503405580982666
1	A	26	50	20120615	2	24	0.24	-0.0052689566825369	-0.00691708116812644
1	A	26	50	20120615	2	26	0.28	-0.0060256316490846	-0.00898105515173185
1	A	26	50	20120615	2	28	0.32	-0.0058207828145749	-0.010989450542336
1	A	26	50	20120615	2	30	0.36	-0.0063293340116043	-0.0131260443923693
1	A	26	50	20120615	2	32	0.4	-0.0062095501228713	-0.0150892556596556
1	A	26	50	20120615	2	34	0.44	-0.0061194647189481	-0.0163651591356286
1	A	26	50	20120615	2	36	0.48	-0.0057160603002812	-0.0188091323034437
1	A	26	50	20120615	2	38	0.52	-0.0057048455867315	-0.0203752748288225
1	A	26	50	20120615	2	40	0.56	-0.0056667396022934	-0.0226286049373619
1	A	26	50	20120615	2	42	0.6	-0.0050142921752926	-0.0251499355870387
1	A	26	50	20120615	2	44	0.64	-0.0050430431370156	-0.0271285193557481
1	A	26	50	20120615	2	46	0.68	-0.0043678622269996	-0.0299902158545491
1	A	26	50	20120615	2	48	0.72	-0.004008422172453	-0.030939807228674
1	A	26	50	20120615	2	50	0.76	-0.00324269977464	-0.0333843425463801
1	A	26	50	20120615	2	52	0.8	-0.0023326816315242	-0.0364788963792937
1	A	26	50	20120615	2	54	0.84	-0.0013561954509768	-0.0381282653728182
1	A	26	50	20120615	2	56	0.88	-0.0020297075889892	-0.0373730116909007
1	A	26	50	20120615	2	58	0.92	0.000218828335573802	-0.0412265385874008
1	A	26	50	20120615	2	60	0.96	0.00116854345338540	-0.0424578236254809
1	A	26	50	20120615	2	62	1	0.002966857419299	-0.0435835376211299
1	A	26	50	20120615	2	64	1.04	0.005290410302278	-0.0449225150219848
1	A	26	50	20120615	2	66	1.08	0.0064538838000424	-0.0459445671635118
1	A	26	50	20120615	2	68	1.12	0.00825608685325253	-0.0465721244318149
1	A	26	50	20120615	2	70	1.16	0.0100103480666982	-0.0480643318721528
1	A	26	50	20120615	2	72	1.2	0.0124452702677141	-0.0483595489532982
1	A	26	50	20120615	2	74	1.24	0.0139442659331515	-0.0483836612945367
1	A	26	50	20120615	2	76	1.28	0.0159301753281139	-0.0487980965789901
1	A	26	50	20120615	2	78	1.32	0.0185850784487569	-0.0492397554745192
1	A	26	50	20120615	2	80	1.36	0.0210026765336337	-0.0495085974727263
1	A	26	50	20120615	2	82	1.4	0.0205352082405913	-0.049505981177636
1	A	26	50	20120615	2	84	1.44	0.0243062794153373	-0.0496645852286561
1	A	26	50	20120615	2	86	1.48	0.0252775612899751	-0.0499371041821254
1	A	26	50	20120615	2	88	1.52	0.0284304090059297	-0.0499050015342595
1	A	26	50	20120615	2	90	1.56	0.0304240965754851	-0.050486314019073
1	A	26	50	20120615	2	92	1.6	0.0319824892105422	-0.0504820006677078
1	A	26	50	20120615	2	94	1.64	0.0318839185252448	-0.0509455798734537
1	A	26	50	20120615	2	96	1.68	0.0349282960609653	-0.0508839201621342
1	A	26	50	20120615	2	98	1.72	0.0373221353579943	-0.0508447464464565
1	A	26	50	20120615	2	100	1.76	0.0388670222535306	-0.0503779145495171
1	A	26	50	20120615	2	102	1.8	0.0407381894311099	-0.0498933837698446
1	A	26	50	20120615	2	104	1.84	0.0428538882757591	-0.0490344965180764
1	A	26	50	20120615	2	106	1.88	0.0436453811802125	-0.047396172532474
1	A	26	50	20120615	2	108	1.92	0.0447539902628246	-0.0470122064792219
1	A	26	50	20120615	2	110	1.96	0.0462175174521176	-0.0459648823413353
1	A	26	50	20120615	2	112	2	0.0470101275852852	-0.0457782627196445
1	A	26	50	20120615	2	114	2.04	0.049284140850017	-0.0443577273398049
1	A	26	50	20120615	2	116	2.08	0.050716562129163	-0.0441401155107375
1	A	26	50	20120615	2	118	2.12	0.0516315229486793	-0.0436208516459731
1	A	26	50	20120615	2	120	2.16	0.0527697527343553	-0.0429122599405461
1	A	26	50	20120615	2	122	2.2	0.0577045943917137	-0.0397968040311807
1	A	26	50	20120615	2	124	2.24	0.0588753157339852	-0.038585494759669
1	A	26	50	20120615	2	126	2.28	0.0590716085764426	-0.0369310063130488
1	A	26	50	20120615	2	128	2.32	0.0591348946333588	-0.0348511931375448
1	A	26	50	20120615	2	130	2.36	0.059681488175216	-0.0329698648355198
1	A	26	50	20120615	2	132	2.4	0.0603380368215477	-0.0304785155133653
1	A	26	50	20120615	2	134	2.44	0.060264921980373	-0.0282487249895716
1	A	26	50	20120615	2	136	2.48	0.0602036865331222	-0.0261329200789052
1	A	26	50	20120615	2	138	2.52	0.060246466493384	-0.0252280355310208
1	A	26	50	20120615	2	140	2.56	0.0604515981706063	-0.0213279880793864
1	A	26	50	20120615	2	142	2.6	0.0600381528356465	-0.0187169962898551
1	A	26	50	20120615	2	144	2.64	0.0593538148928141	-0.0166171719924435
1	A	26	50	20120615	2	146	2.68	0.0585810886023335	-0.0147959477668194
1	A	26	50	20120615	2	148	2.72	0.0575033164464489	-0.0123213568753790
1	A	26	50	20120615	2	150	2.76	0.0559410347240954	-0.0107607722093003
1	A	26	50	20120615	2	152	2.8	0.0552781928274111	-0.00932180990958565
1	A	26	50	20120615	2	154	2.84	0.0535877126456284	-0.00780414662512497
1	A	26	50	20120615	2	156	2.88	0.0518981517026613	-0.0069222430476291
1	A	26	50	20120615	2	158	2.92	0.0494161361900184	-0.0057323944669265
1	A	26	50	20120615	2	160	2.96	0.0473272013370371	-0.00426953195800777
1	A	26	50	20120615	2	162	3	0.0458789052278108	-0.00295530329449446
1	A	26	50	20120615	2	164	3.04	0.0446189823650926	-0.00244859057509617
1	A	26	50	20120615	2	166	3.08	0.0418722967842516	-0.0007755759308088
1	A	26	50	20120615	2	168	3.12	0.0396546472838909	-0.0006882977408069
1	A	26	50	20120615	2	170	3.16	0.0379737625411289	0.000231881526754499
1	A	26	50	20120615	2	172	3.2	0.0356460023728019	0.0010994661919314
1	A	26	50	20120615	2	174	3.24	0.0334254183792993	0.0012103263930858
1	A	26	50	20120615	2	176	3.28	0.0314293478598912	0.0017691316690541
1	A	26	50	20120615	2	178	3.32	0.0302976856819989	0.0018477704284034
1	A	26	50	20120615	2	180	3.36	0.0286455462441057	0.003007904967947
1	A	26	50	20120615	2	182	3.4	0.0266747123657182	0.0040590757667233
1	A	26	50	20120615	2	184	3.44	0.0251569076599013	0.0053095941092517
1	A	26	50	20120615	2	186	3.48	0.0237574443449837	0.0065416145383843
1	A	26	50	20120615	2	188	3.52	0.0218231749582513	0.0074423766537344
1	A	26	50	20120615	2	190	3.56	0.0196424152186652	0.0073762338854222
1	A	26	50	20120615	2	192	3.6	0.0182402224715722	0.0070126395785361
1	A	26	50	20120615	2	194	3.64	0.0169503182813317	0.0070079726737802
1	A	26	50	20120615	2	196	3.68	0.0144727575414103	0.0065699907335133
1	A	26	50	20120615	2	198	3.72	0.0123820124950692	0.0064717311751996
1	A	26	50	20120615	2	200	3.76	0.0105815842798798	0.0053248110471828
1	A	26	50	20120615	2	202	3.8	0.0086093927564724	0.0041790859296263
1	A	26	50	20120615	2	204	3.84	0.007241006784588	0.0038249739246759
1	A	26	50	20120615	2	206	3.88	0.0046745768644071	0.0027177295581515
1	A	26	50	20120615	2	208	3.92	0.002019638388425	0.001159655121146
1	A	26	50	20120615	2	210	3.96	0.0007316575286293	0.000143061843969700
1	A	26	50	20120615	2	212	4	-0.000421577062943500	-0.0013589178120843
1	A	26	50	20120615	2	214	4.04	-0.0022706683668141	-0.00347699253551826
1	A	26	50	20120615	2	216	4.08	-0.0032935407522073	-0.00547128821690555
1	A	26	50	20120615	2	218	4.12	-0.004493684807644	-0.0068589569907129
1	A	26	50	20120615	2	220	4.16	-0.0068107323082361	-0.00899427804854004
1	A	26	50	20120615	2	222	4.2	-0.0076007120041777	-0.0104104715099005
1	A	26	50	20120615	2	224	4.24	-0.0080846558852217	-0.0128638491979053
1	A	26	50	20120615	2	226	4.28	-0.0082281985618026	-0.0146333132071465
1	A	26	50	20120615	2	228	4.32	-0.0083198396006444	-0.0171294001447350
1	A	26	50	20120615	2	230	4.36	-0.0085590538247198	-0.0180334361644820
1	A	26	50	20120615	2	232	4.4	-0.0082716856288456	-0.0211717174807442
1	A	26	50	20120615	2	234	4.44	-0.0094996755493254	-0.0238179656143855
1	A	26	50	20120615	2	236	4.48	-0.0094037211591184	-0.0251201027519405
1	A	26	50	20120615	2	238	4.52	-0.0095235545453261	-0.0270339084684253
1	A	26	50	20120615	2	240	4.56	-0.0092806916502597	-0.0295815152060911
1	A	26	50	20120615	2	242	4.6	-0.0090553650033668	-0.0316819476153345
1	A	26	50	20120615	2	244	4.64	-0.0083166859044003	-0.0336737613519198
1	A	26	50	20120615	2	246	4.68	-0.0071251487527042	-0.0364127309835645
1	A	26	50	20120615	2	248	4.72	-0.0066848531590492	-0.0390808372020258
1	A	26	50	20120615	2	250	4.76	-0.0054388320156492	-0.0412668861003353
1	A	26	50	20120615	2	252	4.8	-0.0043062378710192	-0.0423406489607705
1	A	26	50	20120615	2	254	4.84	-0.0024972112373706	-0.044568565651594
1	A	26	50	20120615	2	256	4.88	-0.0018925925130493	-0.0460962415680763
1	A	26	50	20120615	2	258	4.92	-0.000347139932088000	-0.0478171980521281
1	A	26	50	20120615	2	260	4.96	0.0015071768908957	-0.0500930919380552
1	A	26	50	20120615	2	262	5	0.0036970865922304	-0.0521582680031886
1	A	26	50	20120615	2	264	5.04	0.0049404631562688	-0.0534876287518193
1	A	26	50	20120615	2	266	5.08	0.0063722129668153	-0.0554760130205159
1	A	26	50	20120615	2	268	5.12	0.00759253784978708	-0.056516025674285
1	A	26	50	20120615	2	270	5.16	0.00888937168648321	-0.0579128444098409
1	A	26	50	20120615	2	272	5.2	0.0107972164928026	-0.060119653963246
1	A	26	50	20120615	2	274	5.24	0.0122172990414596	-0.0612075377461015
1	A	26	50	20120615	2	276	5.28	0.0141300935952473	-0.0636256308057252
1	A	26	50	20120615	2	278	5.32	0.0160716673950293	-0.0645239392605446
1	A	26	50	20120615	2	280	5.36	0.0179286712237814	-0.0652833719435389
1	A	26	50	20120615	2	282	5.4	0.0188889929433109	-0.0647932762334985
1	A	26	50	20120615	2	284	5.44	0.0201109441718794	-0.0652502793461794
1	A	26	50	20120615	2	286	5.48	0.0201164596047726	-0.0650696842742643
1	A	26	50	20120615	2	288	5.52	0.0206253643551926	-0.0651974584696248
1	A	26	50	20120615	2	290	5.56	0.0200611638544838	-0.0653785485162866
1	A	26	50	20120615	2	292	5.6	0.0203665632732783	-0.065050380259138
1	A	26	50	20120615	2	294	5.64	0.0202872966031073	-0.0657527494248905
1	A	26	50	20120615	2	296	5.68	0.0194712246669399	-0.0657236873361838
1	A	26	50	20120615	2	298	5.72	0.0192419806484792	-0.0658909888006125
1	A	26	50	20120615	2	300	5.76	0.0192165955150346	-0.065725030839068
1	A	26	50	20120615	2	302	5.8	0.0189411067130843	-0.0664953529664927
1	A	26	50	20120615	2	304	5.84	0.019400372567465	-0.0673102935318102
1	A	26	50	20120615	2	306	5.88	0.0199121764556878	-0.0687368107521759
1	A	26	50	20120615	2	308	5.92	0.0199302076786081	-0.0702605551549548
1	A	26	50	20120615	2	310	5.96	0.0205668159137103	-0.072207007991527
1	A	26	50	20120615	2	312	6	0.0208724981752173	-0.0752797405091731
1	A	26	50	20120615	2	314	6.04	0.0219172484444204	-0.0778617409206758
1	A	26	50	20120615	2	316	6.08	0.0217252689533282	-0.079267115648284
1	A	26	50	20120615	2	318	6.12	0.0226331940603718	-0.0817278472468133
1	A	26	50	20120615	2	320	6.16	0.0229583217583613	-0.0831325855783185
1	A	26	50	20120615	2	322	6.2	0.023508167991412	-0.0851964888512458
1	A	26	50	20120615	2	324	6.24	0.0242618731094787	-0.0877120212253169
1	A	26	50	20120615	2	326	6.28	0.0245767477591411	-0.0897544991627742
1	A	26	50	20120615	2	328	6.32	0.0251303416581321	-0.0918036239039747
1	A	26	50	20120615	2	330	6.36	0.0263477674033009	-0.0943014786085162
1	A	26	50	20120615	2	332	6.4	0.0262407114366293	-0.0952883168323402
1	A	26	50	20120615	2	334	6.44	0.0268161549351589	-0.096695742169614
1	A	26	50	20120615	2	336	6.48	0.0270582682970372	-0.0994847127359698
1	A	26	50	20120615	2	338	6.52	0.0270201552415312	-0.101705664424999
1	A	26	50	20120615	2	340	6.56	0.0276284084947079	-0.104752870387844
1	A	26	50	20120615	2	342	6.6	0.0278671984547146	-0.106655482603983
1	A	26	50	20120615	2	344	6.64	0.02753549466366	-0.109513254660148
1	A	26	50	20120615	2	346	6.68	0.0279857095512415	-0.111822736118182
1	A	26	50	20120615	2	348	6.72	0.0285004125772671	-0.113299811473402
1	A	26	50	20120615	2	350	6.76	0.0292794321181004	-0.115319520572505
1	A	26	50	20120615	2	352	6.8	0.0290380258630033	-0.118130552870434
1	A	26	50	20120615	2	354	6.84	0.0289692243731938	-0.119670702150537
1	A	26	50	20120615	2	356	6.88	0.0288330356071373	-0.122255036014417
1	A	26	50	20120615	2	358	6.92	0.0286436017004574	-0.124240096881242
1	A	26	50	20120615	2	360	6.96	0.028567092746733	-0.125064583388106
1	A	26	50	20120615	2	362	7	0.0283446369533717	-0.126948315853187
1	A	26	50	20120615	2	364	7.04	0.0287853058994072	-0.128911668541829
1	A	26	50	20120615	2	366	7.08	0.0292640879009486	-0.131102356060623
1	A	26	50	20120615	2	368	7.12	0.0294796140478543	-0.132981138778236
1	A	26	50	20120615	2	370	7.16	0.0289066454230588	-0.135621687631221
1	A	26	50	20120615	2	372	7.2	0.0285881645288124	-0.137098126590338
1	A	26	50	20120615	2	374	7.24	0.0274932803888231	-0.13796815077391
1	A	26	50	20120615	2	376	7.28	0.0260148615307183	-0.139119886299107
1	A	26	50	20120615	2	378	7.32	0.0251319680037288	-0.140295663454864
1	A	26	50	20120615	2	380	7.36	0.0228840048356586	-0.141922928290409
1	A	26	50	20120615	2	382	7.4	0.0215207029615310	-0.143426802992636
1	A	26	50	20120615	2	384	7.44	0.0194268890717595	-0.144824540967008
1	A	26	50	20120615	2	386	7.48	0.0188234441446949	-0.144965679480532
1	A	26	50	20120615	2	388	7.52	0.0165484694975834	-0.146220581885104
1	A	26	50	20120615	2	390	7.56	0.0141375889271279	-0.147344103849732
1	A	26	50	20120615	2	392	7.6	0.0125377598346933	-0.148242483015229
1	A	26	50	20120615	2	394	7.64	0.0118415424979370	-0.148192985540546
1	A	26	50	20120615	2	396	7.68	0.0119413152647625	-0.149206481690021
1	A	26	50	20120615	2	398	7.72	0.0113803674552472	-0.149704779838723
1	A	26	50	20120615	2	400	7.76	0.0099344047983988	-0.150793087885647
1	A	26	50	20120615	2	402	7.8	0.0095317781971912	-0.151008472611196
1	A	26	50	20120615	2	404	7.84	0.00887416889068768	-0.151605270734518
1	A	26	50	20120615	2	406	7.88	0.00806453162622909	-0.15217873433406
1	A	26	50	20120615	2	408	7.92	0.00805378360315505	-0.152288194463788
1	A	26	50	20120615	2	410	7.96	0.00792084752829199	-0.151954440063068
1	A	26	50	20120615	2	412	8	0.00791229153623963	-0.151691325629788
1	A	26	50	20120615	2	414	8.04	0.00787983533498316	-0.151914842083321
1	A	26	50	20120615	2	416	8.08	0.00794743474326461	-0.151934358230482
1	A	26	50	20120615	2	418	8.12	0.00810193757495385	-0.151919155434687
1	A	26	50	20120615	2	420	8.16	0.00822228714911182	-0.152046576076656
1	A	26	50	20120615	2	422	8.2	0.00791808981184536	-0.152155329099603
1	A	26	50	20120615	2	424	8.24	0.00829526056893027	-0.152362794229203
1	A	26	50	20120615	2	426	8.28	0.00831046336472577	-0.15242042343187
1	A	26	50	20120615	2	428	8.32	0.00809210879069537	-0.152236009983336
1	A	26	50	20120615	2	430	8.36	0.00859726587517504	-0.151937893764388
1	A	26	50	20120615	2	432	8.4	0.00777673916628619	-0.152131358179721
1	A	26	50	20120615	2	434	8.44	0.00836604195772703	-0.151773137884372
1	A	26	50	20120615	2	436	8.48	0.00911069610899458	-0.152322630564032
1	A	26	50	20120615	2	438	8.52	0.00896941617411351	-0.151610008349952
1	A	26	50	20120615	2	440	8.56	0.00953630368059078	-0.15286278943418
1	A	26	50	20120615	2	442	8.6	0.0109864382674482	-0.154633950499696
1	A	26	50	20120615	2	444	8.64	0.0123335473962866	-0.155491741735953
1	A	26	50	20120615	2	446	8.68	0.0143625903049014	-0.157655134932994
1	A	26	50	20120615	2	448	8.72	0.0157075074027182	-0.15881479005414
1	A	26	50	20120615	2	450	8.76	0.0176322520611080	-0.161163798781241
1	A	26	50	20120615	2	452	8.8	0.0192041504356857	-0.162762567213504
1	A	26	50	20120615	2	454	8.84	0.0202266268412815	-0.16425597673537
1	A	26	50	20120615	2	456	8.88	0.0220318704536507	-0.165731708587707
1	A	26	50	20120615	2	458	8.92	0.0236589231571610	-0.167392702416714
1	A	26	50	20120615	2	460	8.96	0.025296582462389	-0.168473161578367
1	A	26	50	20120615	2	462	9	0.0266499848415801	-0.16916612622393
1	A	26	50	20120615	2	464	9.04	0.0267949417317233	-0.169434119693999
1	A	26	50	20120615	2	466	9.08	0.0277071094794539	-0.170269919909362
1	A	26	50	20120615	2	468	9.12	0.0301338999524862	-0.1717944421296
1	A	26	50	20120615	2	470	9.16	0.0309845494102536	-0.172431545339449
1	A	26	50	20120615	2	472	9.2	0.0326978691410686	-0.172565188521093
1	A	26	50	20120615	2	474	9.24	0.0340533928406032	-0.17300430183221
1	A	26	50	20120615	2	476	9.28	0.0360941030111076	-0.173377654212677
1	A	26	50	20120615	2	478	9.32	0.0380395658981862	-0.173853324944381
1	A	26	50	20120615	2	480	9.36	0.0397184495287574	-0.174051102711079
1	A	26	50	20120615	2	482	9.4	0.0417216123291807	-0.174657163933234
1	A	26	50	20120615	2	484	9.44	0.0436588727775975	-0.174855365964
1	A	26	50	20120615	2	486	9.48	0.045007183987964	-0.174603070264473
1	A	26	50	20120615	2	488	9.52	0.0465362316916018	-0.174872902212174
1	A	26	50	20120615	2	490	9.56	0.0485827401377119	-0.175021253214867
1	A	26	50	20120615	2	492	9.6	0.0501693463333383	-0.175155744924648
1	A	26	50	20120615	2	494	9.64	0.0528831514488542	-0.176280115417413
1	A	26	50	20120615	2	496	9.68	0.0537654085797406	-0.176215273725578
1	A	26	50	20120615	2	498	9.72	0.0556991334942514	-0.176904914969269
1	A	26	50	20120615	2	500	9.76	0.0569900983446637	-0.176478034605467
1	A	26	50	20120615	2	502	9.8	0.0590754976637391	-0.176505470348577
1	A	26	50	20120615	2	504	9.84	0.060687418282132	-0.176490196842104
1	A	26	50	20120615	2	506	9.88	0.0627656051120392	-0.176867084756476
1	A	26	50	20120615	2	508	9.92	0.064764808114488	-0.176477256788008
1	A	26	50	20120615	2	510	9.96	0.0661949315794378	-0.176253457491762
1	A	26	50	20120615	2	512	10	0.0692382484549865	-0.176416162762113
1	A	26	50	20120615	2	514	10.04	0.0704856555276777	-0.176184161027206
1	A	26	50	20120615	2	516	10.08	0.0721057785847323	-0.175736421013359
1	A	26	50	20120615	2	518	10.12	0.0737708736330704	-0.175414828849275
1	A	26	50	20120615	2	520	10.16	0.0752499288872783	-0.175514035930676
1	A	26	50	20120615	2	522	10.2	0.0771187413992762	-0.175258841093345
1	A	26	50	20120615	2	524	10.24	0.077780169082398	-0.1748576287057
1	A	26	50	20120615	2	526	10.28	0.0808572149514095	-0.174604767320748
1	A	26	50	20120615	2	528	10.32	0.0821600591957457	-0.174530874662114
1	A	26	50	20120615	2	530	10.36	0.0828065669257846	-0.174212464478545
1	A	26	50	20120615	2	532	10.4	0.083607153223444	-0.173598554371119
1	A	26	50	20120615	2	534	10.44	0.0847682225581523	-0.173387836550326
1	A	26	50	20120615	2	536	10.48	0.0860941891942333	-0.172677052813877
1	A	26	50	20120615	2	538	10.52	0.0867271204740734	-0.173046798949759
1	A	26	50	20120615	2	540	10.56	0.0881472030227303	-0.172762329891688
1	A	26	50	20120615	2	542	10.6	0.0890733007740504	-0.173021343105637
1	A	26	50	20120615	2	544	10.64	0.0908899995162748	-0.173055849916559
1	A	26	50	20120615	2	546	10.68	0.0930731917031883	-0.174064537739921
1	A	26	50	20120615	2	548	10.72	0.094484788970471	-0.173723500139355
1	A	26	50	20120615	2	550	10.76	0.0968604556232235	-0.17394432958712
1	A	26	50	20120615	2	552	10.8	0.0992540120775399	-0.173939379839651
1	A	26	50	20120615	2	554	10.84	0.100562018201379	-0.174362371116157
1	A	26	50	20120615	2	556	10.88	0.102042770511862	-0.174749794921569
1	A	26	50	20120615	2	558	10.92	0.103733604247035	-0.174778644878242
1	A	26	50	20120615	2	560	10.96	0.104952232073732	-0.174716843745566
1	A	26	50	20120615	2	562	11	0.106733575476897	-0.174996009502778
1	A	26	50	20120615	2	564	11.04	0.108225005099776	-0.173865204338305
1	A	26	50	20120615	2	566	11.08	0.109321586296040	-0.173984846805682
1	A	26	50	20120615	2	568	11.12	0.110339820060948	-0.17291711556609
1	A	26	50	20120615	2	570	11.16	0.111772701242345	-0.1727994529977
1	A	26	50	20120615	2	572	11.2	0.113539548956496	-0.1731129134338
1	A	26	50	20120615	2	574	11.24	0.115181592323767	-0.173046303975013
1	A	26	50	20120615	2	576	11.28	0.116383108166359	-0.173254759054106
1	A	26	50	20120615	2	578	11.32	0.118026990011262	-0.173249950727994
1	A	26	50	20120615	2	580	11.36	0.119411080824756	-0.173131581052824
1	A	26	50	20120615	2	582	11.4	0.119726450449165	-0.173353612582116
1	A	26	50	20120615	2	584	11.44	0.120878610238431	-0.173709004450341
1	A	26	50	20120615	2	586	11.48	0.122185272859385	-0.174232334179097
1	A	26	50	20120615	2	588	11.52	0.123100339744919	-0.174797948893368
1	A	26	50	20120615	2	590	11.56	0.123402769315232	-0.175554765281272
1	A	26	50	20120615	2	592	11.6	0.123723654372535	-0.175846234696477
1	A	26	50	20120615	2	594	11.64	0.126298583716226	-0.176130845175905
1	A	26	50	20120615	2	596	11.68	0.127453359800581	-0.176660397444335
1	A	26	50	20120615	2	598	11.72	0.130015631932889	-0.177022718959015
1	A	26	50	20120615	2	600	11.76	0.131598561173253	-0.177856680696747
1	A	26	50	20120615	2	602	11.8	0.132399501024303	-0.178090945173354
1	A	26	50	20120615	2	604	11.84	0.133792430672563	-0.178648216027607
1	A	26	50	20120615	2	606	11.88	0.135860505875499	-0.179544332451405
1	A	26	50	20120615	2	608	11.92	0.136196240175206	-0.18075999042962
1	A	26	50	20120615	2	610	11.96	0.137140157017412	-0.181129877986859
1	A	26	50	20120615	2	612	12	0.138599130439034	-0.181963344749844
1	A	26	50	20120615	2	614	12.04	0.140290034884886	-0.182492755596918
1	A	26	50	20120615	2	616	12.08	0.141636507617621	-0.182416246643194
1	A	26	50	20120615	2	618	12.12	0.143607567770179	-0.183181689733828
1	A	26	50	20120615	2	620	12.16	0.145352424463435	-0.183285210166594
1	A	26	50	20120615	2	622	12.2	0.146698048668033	-0.182639621675371
1	A	26	50	20120615	2	624	12.24	0.148063330441148	-0.182173779727925
1	A	26	50	20120615	2	626	12.28	0.148489150144778	-0.181473602593194
1	A	26	50	20120615	2	628	12.32	0.149610409367706	-0.180498007367191
1	A	26	50	20120615	2	630	12.36	0.150129708587809	-0.179803345665353
1	A	26	50	20120615	2	632	12.4	0.150642431714847	-0.179647004356033
1	A	26	50	20120615	2	634	12.44	0.151164488651397	-0.179505370867761
1	A	26	50	20120615	2	636	12.48	0.151857877561029	-0.178936432751618
1	A	26	50	20120615	2	638	12.52	0.153200107653077	-0.178613850638041
1	A	26	50	20120615	2	640	12.56	0.153437200556809	-0.178331502900313
1	A	26	50	20120615	2	642	12.6	0.153661424117123	-0.1786559942022
1	A	26	50	20120615	2	644	12.64	0.153448160711918	-0.178763191590228
1	A	26	50	20120615	2	646	12.68	0.153600542223263	-0.178172403874546
1	A	26	50	20120615	2	648	12.72	0.153856727010087	-0.178729391886087
1	A	26	50	20120615	2	650	12.76	0.153206188771395	-0.178877884310136
1	A	26	50	20120615	2	652	12.8	0.152467050053021	-0.178857590345516
1	A	26	50	20120615	2	654	12.84	0.152098152445276	-0.179328311329752
1	A	26	50	20120615	2	656	12.88	0.15167028213198	-0.179218780489346
1	A	26	50	20120615	2	658	12.92	0.150831794910849	-0.18021990227015
1	A	26	50	20120615	2	660	12.96	0.150636562728564	-0.180276541523323
1	A	26	50	20120615	2	662	13	0.149278281312582	-0.180889532391934
1	A	26	50	20120615	2	664	13.04	0.148185659914293	-0.181925585247728
1	A	26	50	20120615	2	666	13.08	0.146015832045544	-0.183111120477066
1	A	26	50	20120615	2	668	13.12	0.144828811891966	-0.182912211339518
1	A	26	50	20120615	2	670	13.16	0.144883895510220	-0.182796316538081
1	A	26	50	20120615	2	672	13.2	0.144505239828895	-0.183180629073656
1	A	26	50	20120615	2	674	13.24	0.143263701742488	-0.183683947680505
1	A	26	50	20120615	2	676	13.28	0.14163806325254	-0.184895221596677
1	A	26	50	20120615	2	678	13.32	0.140001111054093	-0.185877392915746
1	A	26	50	20120615	2	680	13.36	0.137963865706816	-0.187029340572977
1	A	26	50	20120615	2	682	13.4	0.136343601228406	-0.18731034480782
1	A	26	50	20120615	2	684	13.44	0.135225453275315	-0.187401773714628
1	A	26	50	20120615	2	686	13.48	0.13300174386984	-0.188010451231873
1	A	26	50	20120615	2	688	13.52	0.130743174100052	-0.188480040845259
1	A	26	50	20120615	2	690	13.56	0.128284917375257	-0.188299375062666
1	A	26	50	20120615	2	692	13.6	0.126042398929402	-0.188100960899865
1	A	26	50	20120615	2	694	13.64	0.124547645904652	-0.187236805702577
1	A	26	50	20120615	2	696	13.68	0.122968040066159	-0.186956720706549
1	A	26	50	20120615	2	698	13.72	0.12106316510832	-0.186284898553743
1	A	26	50	20120615	2	700	13.76	0.118470133831031	-0.185547456891644
1	A	26	50	20120615	2	702	13.8	0.115526377590274	-0.185146598057389
1	A	26	50	20120615	2	704	13.84	0.113367509876633	-0.184708969670513
1	A	26	50	20120615	2	706	13.88	0.111270938270415	-0.184127020789596
1	A	26	50	20120615	2	708	13.92	0.108626217487421	-0.183623702182748
1	A	26	50	20120615	2	710	13.96	0.106383133356141	-0.182353879825093
1	A	26	50	20120615	2	712	14	0.104261742301903	-0.181324403062364
1	A	26	50	20120615	2	714	14.04	0.101203010498524	-0.180055641364881
1	A	26	50	20120615	2	716	14.08	0.099502489400449	-0.178602466218864
1	A	26	50	20120615	2	718	14.12	0.0969819365682313	-0.177621426270646
1	A	26	50	20120615	2	720	14.16	0.0942997391258345	-0.176157149548165
1	A	26	50	20120615	2	722	14.2	0.0927151835398736	-0.175068841501241
1	A	26	50	20120615	2	724	14.24	0.0905800746140807	-0.173362946391628
1	A	26	50	20120615	2	726	14.28	0.0880531578208325	-0.171927236783107
1	A	26	50	20120615	2	728	14.32	0.0857550607819762	-0.170931630435196
1	A	26	50	20120615	2	730	14.36	0.0831241285812155	-0.16859443039134
1	A	26	50	20120615	2	732	14.4	0.0807081568419354	-0.167661544414921
1	A	26	50	20120615	2	734	14.44	0.0784344549870301	-0.166420925567329
1	A	26	50	20120615	2	736	14.48	0.0762373327965272	-0.165301716954067
1	A	26	50	20120615	2	738	14.52	0.0746336853274742	-0.164359780010848
1	A	26	50	20120615	2	740	14.56	0.0727705296697258	-0.162999942959949
1	A	26	50	20120615	2	742	14.6	0.0700297837858467	-0.161993022903539
1	A	26	50	20120615	2	744	14.64	0.0679276967467354	-0.160374314060047
1	A	26	50	20120615	2	746	14.68	0.0660650360637338	-0.159781899998769
1	A	26	50	20120615	2	748	14.72	0.0642947942370332	-0.158913219318081
1	A	26	50	20120615	2	750	14.76	0.0624935811333168	-0.157494268140274
1	A	26	50	20120615	2	752	14.8	0.0602673968541071	-0.156122693116806
1	A	26	50	20120615	2	754	14.84	0.0578390507461563	-0.155202181509058
1	A	26	50	20120615	2	756	14.88	0.055660737596033	-0.154017494807858
1	A	26	50	20120615	2	758	14.92	0.0539078198854716	-0.152875517356241
1	A	26	50	20120615	2	760	14.96	0.051196560354368	-0.151407775810533
1	A	26	50	20120615	2	762	15	0.0498014386750869	-0.150060737392372
1	A	26	50	20120615	2	764	15.04	0.048797912731227	-0.148474838303527
1	A	26	50	20120615	2	766	15.08	0.0476482278156958	-0.146176670553993
1	A	26	50	20120615	2	768	15.12	0.0469836181520585	-0.145352113336451
1	A	26	50	20120615	2	770	15.16	0.0461714353031877	-0.143673866101983
1	A	26	50	20120615	2	772	15.2	0.0452126692185768	-0.141787234499099
1	A	26	50	20120615	2	774	15.24	0.0438024861648565	-0.140701330615231
1	A	26	50	20120615	2	776	15.28	0.0430052939797468	-0.138424022515741
1	A	26	50	20120615	2	778	15.32	0.042708662685039	-0.136213253164362
1	A	26	50	20120615	2	780	15.36	0.0428679031321622	-0.13461292909718
1	A	26	50	20120615	2	782	15.4	0.042918390556339	-0.132465162960004
1	A	26	50	20120615	2	784	15.44	0.0429526145245484	-0.131158146785659
1	A	26	50	20120615	2	786	15.48	0.0425800399615412	-0.129376874093172
1	A	26	50	20120615	2	788	15.52	0.0420523261707417	-0.128323497121238
1	A	26	50	20120615	2	790	15.56	0.0418718725201829	-0.127200611552714
1	A	26	50	20120615	2	792	15.6	0.0415120965899152	-0.124790650221074
1	A	26	50	20120615	2	794	15.64	0.0423381387316973	-0.123944667668063
1	A	26	50	20120615	2	796	15.68	0.041919602227913	-0.123045581395784
1	A	26	50	20120615	2	798	15.72	0.0418975404963399	-0.122954081778298
1	A	26	50	20120615	2	800	15.76	0.0418061115895325	-0.123318171059931
1	A	26	50	20120615	2	802	15.8	0.0422614176459386	-0.123144293502437
1	A	26	50	20120615	2	804	15.84	0.0416721855651758	-0.123083128765865
1	A	26	50	20120615	2	806	15.88	0.0410973784627493	-0.123251773733178
1	A	26	50	20120615	2	808	15.92	0.0402255865122243	-0.124020328093649
1	A	26	50	20120615	2	810	15.96	0.0394789524619695	-0.12362639890585
1	A	26	50	20120615	2	812	16	0.0378434851877631	-0.124189185192997
1	A	26	50	20120615	2	814	16.04	0.0356856074236161	-0.123847864749718
1	A	26	50	20120615	2	816	16.08	0.0336113803916835	-0.12385154170498
1	A	26	50	20120615	2	818	16.12	0.0316919390341526	-0.124403579969053
1	A	26	50	20120615	2	820	16.16	0.0295977008803124	-0.124577740369259
1	A	26	50	20120615	2	822	16.2	0.0272632585529032	-0.124860583081733
1	A	26	50	20120615	2	824	16.24	0.0257712632445996	-0.125665977705505
1	A	26	50	20120615	2	826	16.28	0.0224807418383480	-0.126364952758708
1	A	26	50	20120615	2	828	16.32	0.0213852213022556	-0.126104101067128
1	A	26	50	20120615	2	830	16.36	0.0187681483944061	-0.126547386308254
1	A	26	50	20120615	2	832	16.4	0.016688264508224	-0.127063998522589
1	A	26	50	20120615	2	834	16.44	0.0146372305787143	-0.128502253715522
1	A	26	50	20120615	2	836	16.48	0.013581661575759	-0.128201733333518
1	A	26	50	20120615	2	838	16.52	0.0112353398544258	-0.128880131579388
1	A	26	50	20120615	2	840	16.56	0.00921336801362288	-0.129502031993442
1	A	26	50	20120615	2	842	16.6	0.00761198328626969	-0.130208078114457
1	A	26	50	20120615	2	844	16.64	0.0057840415462244	-0.131936459219711
1	A	26	50	20120615	2	846	16.68	0.004411405862585	-0.132632535135111
1	A	26	50	20120615	2	848	16.72	0.0029128344612164	-0.133129984755676
1	A	26	50	20120615	2	850	16.76	0.0004087572170005	-0.134546531770427
1	A	26	50	20120615	2	852	16.8	-0.000215405938752900	-0.13540559579889
1	A	26	50	20120615	2	854	16.84	-0.0020673185986805	-0.136781767016436
1	A	26	50	20120615	2	856	16.88	-0.0034508437267501	-0.13855900920027
1	A	26	50	20120615	2	858	16.92	-0.0052810482084952	-0.140077662434224
1	A	26	50	20120615	2	860	16.96	-0.0067330919836618	-0.140940686260662
1	A	26	50	20120615	2	862	17	-0.0077509721951798	-0.142396265569735
1	A	26	50	20120615	2	864	17.04	-0.0089959043941369	-0.143969861000587
1	A	26	50	20120615	2	866	17.08	-0.0103457005287439	-0.145671937733582
1	A	26	50	20120615	2	868	17.12	-0.0116089467933336	-0.146725173284159
1	A	26	50	20120615	2	870	17.16	-0.0123550151581635	-0.148084868913703
1	A	26	50	20120615	2	872	17.2	-0.0125895624774831	-0.148516416182261
1	A	26	50	20120615	2	874	17.24	-0.0128229784259528	-0.149041018703223
1	A	26	50	20120615	2	876	17.28	-0.0121847438452538	-0.149986137626957
1	A	26	50	20120615	2	878	17.32	-0.0124475047251428	-0.149716305679256
1	A	26	50	20120615	2	880	17.36	-0.0126795064600501	-0.150025947738738
1	A	26	50	20120615	2	882	17.4	-0.0124317362439223	-0.150570702802964
1	A	26	50	20120615	2	884	17.44	-0.0131992299442222	-0.152271011769005
1	A	26	50	20120615	2	886	17.48	-0.0128973660593336	-0.153057950905788
1	A	26	50	20120615	2	888	17.52	-0.0128609500601025	-0.154750410986558
1	A	26	50	20120615	2	890	17.56	-0.0129856836963038	-0.155359654189228
1	A	26	50	20120615	2	892	17.6	-0.0129028107815488	-0.156402778112834
1	A	26	50	20120615	2	894	17.64	-0.0121948554722248	-0.158305743882364
1	A	26	50	20120615	2	896	17.68	-0.0123936231884163	-0.15948866281661
1	A	26	50	20120615	2	898	17.72	-0.0124013306523313	-0.160172505784696
1	A	26	50	20120615	2	900	17.76	-0.0117238516452764	-0.161103129019416
1	A	26	50	20120615	2	902	17.8	-0.0112513628940876	-0.161978668635881
1	A	26	50	20120615	2	904	17.84	-0.011777238207256	-0.162871249525773
1	A	26	50	20120615	2	906	17.88	-0.0117551057650049	-0.162954193151206
1	A	26	50	20120615	2	908	17.92	-0.011711053012537	-0.163206135297343
1	A	26	50	20120615	2	910	17.96	-0.0118623738637109	-0.164425187388108
1	A	26	50	20120615	2	912	18	-0.0118823849856185	-0.164084149787542
1	A	26	50	20120615	2	914	18.04	-0.012433928274944	-0.164316080811771
1	A	26	50	20120615	2	916	18.08	-0.0122236347182191	-0.164124737716782
1	A	26	50	20120615	2	918	18.12	-0.0127637228776894	-0.164426106626924
1	A	26	50	20120615	2	920	18.16	-0.0123810366877112	-0.164093200754341
1	A	26	50	20120615	2	922	18.2	-0.012776592221107	-0.164208176316962
1	A	26	50	20120615	2	924	18.24	-0.013270647729122	-0.164433955512195
1	A	26	50	20120615	2	926	18.28	-0.0138229688359068	-0.16427478577575
1	A	26	50	20120615	2	928	18.32	-0.0144408387413076	-0.164001983979568
1	A	26	50	20120615	2	930	18.36	-0.0151541680621686	-0.163530485177873
1	A	26	50	20120615	2	932	18.4	-0.0164518504270022	-0.163177497472704
1	A	26	50	20120615	2	934	18.44	-0.0175717661470454	-0.162935808374895
1	A	26	50	20120615	2	936	18.48	-0.0206768841552699	-0.16258982102686
1	A	26	50	20120615	2	938	18.52	-0.0221135130026066	-0.162847420027247
1	A	26	50	20120615	2	940	18.56	-0.0234813403601339	-0.162528939133
1	A	26	50	20120615	2	942	18.6	-0.0254478750292918	-0.162381083105054
1	A	26	50	20120615	2	944	18.64	-0.0277700136987084	-0.162368355182993
1	A	26	50	20120615	2	946	18.68	-0.0297842780755964	-0.161980436402834
1	A	26	50	20120615	2	948	18.72	-0.031537902892939	-0.162005892246956
1	A	26	50	20120615	2	950	18.76	-0.0329265899005113	-0.162495280850216
1	A	26	50	20120615	2	952	18.8	-0.0338356463784047	-0.162417781946998
1	A	26	50	20120615	2	954	18.84	-0.0348323133864872	-0.162944222945591
1	A	26	50	20120615	2	956	18.88	-0.0366398197405562	-0.163324504972513
1	A	26	50	20120615	2	958	18.92	-0.0363967164291843	-0.163100917808302
1	A	26	50	20120615	2	960	18.96	-0.0377733119107983	-0.16329268516736
1	A	26	50	20120615	2	962	19	-0.0392055566960916	-0.163574467219663
1	A	26	50	20120615	2	964	19.04	-0.0404398822933309	-0.163665259730367
1	A	26	50	20120615	2	966	19.08	-0.0413415141500218	-0.164170770368237
1	A	26	50	20120615	2	968	19.12	-0.0420652379405663	-0.164715596143141
1	A	26	50	20120615	2	970	19.16	-0.0424151143758973	-0.165389610326968
1	A	26	50	20120615	2	972	19.2	-0.0424616420020994	-0.165256815673462
1	A	26	50	20120615	2	974	19.24	-0.0422900978969836	-0.165640491812933
1	A	26	50	20120615	2	976	19.28	-0.0429488385743369	-0.165777953371196
1	A	26	50	20120615	2	978	19.32	-0.042653267939801	-0.165820379778067
1	A	26	50	20120615	2	980	19.36	-0.0428917750570952	-0.16606270527198
1	A	26	50	20120615	2	982	19.4	-0.0427432119223679	-0.165420723025341
1	A	26	50	20120615	2	984	19.44	-0.0426998662766812	-0.165041218815878
1	A	26	50	20120615	2	986	19.48	-0.0428345701184972	-0.165055007398111
1	A	26	50	20120615	2	988	19.52	-0.0432830172391257	-0.165333466048542
1	A	26	50	20120615	2	990	19.56	-0.0433348481661867	-0.164373710014438
1	A	26	50	20120615	2	992	19.6	-0.0439592234539744	-0.163738021018151
1	A	26	50	20120615	2	994	19.64	-0.0440308533709086	-0.163622550480783
1	A	26	50	20120615	2	996	19.68	-0.0446863413570685	-0.162043581038394
1	A	26	50	20120615	2	998	19.72	-0.0452661689176415	-0.160691592872765
1	A	26	50	20120615	2	1000	19.76	-0.0453991049925046	-0.159888319569337
1	A	26	50	20120615	2	1002	19.8	-0.0466756448645806	-0.15843217457484
1	A	26	50	20120615	2	1004	19.84	-0.0477253448812521	-0.156658397214233
1	A	26	50	20120615	2	1006	19.88	-0.0485505384948968	-0.15531560143676
1	A	26	50	20120615	2	1008	19.92	-0.0491340430107319	-0.15509272137933
1	A	26	50	20120615	2	1010	19.96	-0.0504595146720661	-0.153207221147296
1	A	26	50	20120615	2	1012	20	-0.0524249886810522	-0.151666011207022
1	A	26	50	20120615	2	1014	20.04	-0.0541093877445167	-0.150181016255852
1	A	26	50	20120615	2	1016	20.08	-0.0552812758129772	-0.149084081506197
1	A	26	50	20120615	2	1018	20.12	-0.0565884334086786	-0.147935315829482
1	A	26	50	20120615	2	1020	20.16	-0.0576693875450785	-0.146488080380427
1	A	26	50	20120615	2	1022	20.2	-0.0588453061221917	-0.145347517142373
1	A	26	50	20120615	2	1024	20.24	-0.0595836670231067	-0.144610570455021
1	A	26	50	20120615	2	1026	20.28	-0.0610621565918897	-0.143033085936872
1	A	26	50	20120615	2	1028	20.32	-0.0622198318140483	-0.141743888853412
1	A	26	50	20120615	2	1030	20.36	-0.0623946993210357	-0.141021720697786
1	A	26	50	20120615	2	1032	20.4	-0.063247045835078	-0.139718240057347
1	A	26	50	20120615	2	1034	20.44	-0.0642568650292905	-0.13897994986711
1	A	26	50	20120615	2	1036	20.48	-0.0648416423373318	-0.137893126744426
1	A	26	50	20120615	2	1038	20.52	-0.0660861502722201	-0.137065811810438
1	A	26	50	20120615	2	1040	20.56	-0.0671013434779696	-0.136773281735061
1	A	26	50	20120615	2	1042	20.6	-0.0687824898502406	-0.135475387238193
1	A	26	50	20120615	2	1044	20.64	-0.0702140982394309	-0.134296923076668
1	A	26	50	20120615	2	1046	20.68	-0.0711054770477947	-0.133586563604288
1	A	26	50	20120615	2	1048	20.72	-0.0724247968801325	-0.132879598244458
1	A	26	50	20120615	2	1050	20.76	-0.0744569510585846	-0.131752540745924
1	A	26	50	20120615	2	1052	20.8	-0.0754305663856003	-0.130698315245853
1	A	26	50	20120615	2	1054	20.84	-0.077144876065909	-0.130085677930633
1	A	26	50	20120615	2	1056	20.88	-0.078417244007976	-0.129322426871021
1	A	26	50	20120615	2	1058	20.92	-0.0797513423720407	-0.129330417177648
1	A	26	50	20120615	2	1060	20.96	-0.0808912692139916	-0.129787137447616
1	A	26	50	20120615	2	1062	21	-0.081930857603692	-0.129478697469663
1	A	26	50	20120615	2	1064	21.04	-0.0830007808743054	-0.12895748906125
1	A	26	50	20120615	2	1066	21.08	-0.08362451976599	-0.129756449013313
1	A	26	50	20120615	2	1068	21.12	-0.0842902608004771	-0.129930750834875
1	A	26	50	20120615	2	1070	21.16	-0.0844555823659181	-0.130079384680281
1	A	26	50	20120615	2	1072	21.2	-0.084375962142357	-0.130140620127532
1	A	26	50	20120615	2	1074	21.24	-0.084699604916106	-0.130391148060106
1	A	26	50	20120615	2	1076	21.28	-0.0847186967991981	-0.130178308918969
1	A	26	50	20120615	2	1078	21.32	-0.0849387484295031	-0.130543741703486
1	A	26	50	20120615	2	1080	21.36	-0.0853736190999331	-0.130424240657465
1	A	26	50	20120615	2	1082	21.4	-0.085143597264013	-0.129807148569524
1	A	26	50	20120615	2	1084	21.44	-0.0846090245374361	-0.129273990056509
1	A	26	50	20120615	2	1086	21.48	-0.0851271923866891	-0.128487121630405
1	A	26	50	20120615	2	1088	21.52	-0.0842084485458941	-0.128643604361081
1	A	26	50	20120615	2	1090	21.56	-0.0844051656524201	-0.127316930618219
1	A	26	50	20120615	2	1092	21.6	-0.0842154489030281	-0.126614278609754
1	A	26	50	20120615	2	1094	21.64	-0.0837580639526851	-0.125504714932988
1	A	26	50	20120615	2	1096	21.68	-0.0834456641767567	-0.124087531522133
1	A	26	50	20120615	2	1098	21.72	-0.083592954519278	-0.122534512898613
1	A	26	50	20120615	2	1100	21.76	-0.0831734704924068	-0.120515892743953
1	A	26	50	20120615	2	1102	21.8	-0.083872106134355	-0.119081866049571
1	A	26	50	20120615	2	1104	21.84	-0.0837240096901031	-0.116989848211024
1	A	26	50	20120615	2	1106	21.88	-0.0841142760647751	-0.115092030178862
1	A	26	50	20120615	2	1108	21.92	-0.0847108634702761	-0.113390941981148
1	A	26	50	20120615	2	1110	21.96	-0.0854243115850761	-0.111537637735075
1	A	26	50	20120615	2	1112	22	-0.0854958637202651	-0.109545583582184
1	A	26	50	20120615	2	1114	22.04	-0.086004125003514	-0.107978076340717
1	A	26	50	20120615	2	1116	22.08	-0.0862058342839151	-0.106294271246949
1	A	26	50	20120615	2	1118	22.12	-0.0864012078875571	-0.105192386749826
1	A	26	50	20120615	2	1120	22.16	-0.0858176397321111	-0.103484928934227
1	A	26	50	20120615	2	1122	22.2	-0.085890096963979	-0.10250737502244
1	A	26	50	20120615	2	1124	22.24	-0.0851242296092761	-0.100644219364692
1	A	26	50	20120615	2	1126	22.28	-0.0842871707438431	-0.0990516593299678
1	A	26	50	20120615	2	1128	22.32	-0.0838076604223171	-0.0970025558019707
1	A	26	50	20120615	2	1130	22.36	-0.0839925688455981	-0.0958672958647757
1	A	26	50	20120615	2	1132	22.4	-0.0833807093478369	-0.0951766646715908
1	A	26	50	20120615	2	1134	22.44	-0.0831353432947652	-0.093210200713111
1	A	26	50	20120615	2	1136	22.48	-0.0827459395903657	-0.0911841276529772
1	A	26	50	20120615	2	1138	22.52	-0.0822779763225765	-0.0897471452522499
1	A	26	50	20120615	2	1140	22.56	-0.0824647232234879	-0.0877035359439426
1	A	26	50	20120615	2	1142	22.6	-0.0819235744038458	-0.0870807870017517
1	A	26	50	20120615	2	1144	22.64	-0.0821535962397658	-0.0876794943133823
1	A	26	50	20120615	2	1146	22.68	-0.0820341659044234	-0.0873732463664504
1	A	26	50	20120615	2	1148	22.72	-0.0820634401251645	-0.0878743022315992
1	A	26	50	20120615	2	1150	22.76	-0.0820338123510328	-0.0878714030937963
1	A	26	50	20120615	2	1152	22.8	-0.0821509092339973	-0.0880512910589302
1	A	26	50	20120615	2	1154	22.84	-0.0827263527325269	-0.087989207083542
1	A	26	50	20120615	2	1156	22.88	-0.0822395804243581	-0.0881450534181155
1	A	26	50	20120615	2	1158	22.92	-0.0827337066430512	-0.0878574023795288
1	A	26	50	20120615	2	1160	22.96	-0.082643621239128	-0.0881582056042456
1	A	26	50	20120615	2	1162	23	-0.082398679450125	-0.0878049350563648
1	A	26	50	20120615	2	1164	23.04	-0.0819616874593517	-0.0881302041757106
1	A	26	50	20120615	2	1166	23.08	-0.082340272429999	-0.087693636449006
1	A	26	50	20120615	2	1168	23.12	-0.0821681626394582	-0.0878629178124221
1	A	26	50	20120615	2	1170	23.16	-0.0817315242020755	-0.088459362382353
1	A	26	50	20120615	2	1172	23.2	-0.0815182607968697	-0.0884067536378327
1	A	26	50	20120615	2	1174	23.24	-0.0810367917895597	-0.0883267798608805
1	A	26	50	20120615	2	1176	23.28	-0.0796951980936145	-0.0879133345259207
1	A	26	50	20120615	2	1178	23.32	-0.0790537108217221	-0.0872282894763072
1	A	26	50	20120615	2	1180	23.36	-0.0778857825512362	-0.0872351484120847
1	A	26	50	20120615	2	1182	23.4	-0.0767471992121697	-0.0862113992142828
1	A	26	50	20120615	2	1184	23.44	-0.0749681892613824	-0.0854122978408639
1	A	26	50	20120615	2	1186	23.48	-0.0730994474600626	-0.084196639862648
1	A	26	50	20120615	2	1188	23.52	-0.0724424745496622	-0.0829274539010962
1	A	26	50	20120615	2	1190	23.56	-0.0711701773182733	-0.0808508934167857
1	A	26	50	20120615	2	1192	23.6	-0.0704381096677108	-0.0796370032055228
1	A	26	50	20120615	2	1194	23.64	-0.0697295886729619	-0.0778409519813089
1	A	26	50	20120615	2	1196	23.68	-0.0688331894064517	-0.0767645233283086
1	A	26	50	20120615	2	1198	23.72	-0.068186752387091	-0.0757902716051898
1	A	26	50	20120615	2	1200	23.76	-0.0672281277238364	-0.0737366213805897
1	A	26	50	20120615	2	1202	23.8	-0.0669732864398967	-0.0724641120171664
1	A	26	50	20120615	2	1204	23.84	-0.0666159853833632	-0.0711653689921611
1	A	26	50	20120615	2	1206	23.88	-0.0660118333495174	-0.0697479027385945
1	A	26	50	20120615	2	1208	23.92	-0.065756567801509	-0.0685903689377922
1	A	26	50	20120615	2	1210	23.96	-0.0649809423732255	-0.0673224557684466
1	A	26	50	20120615	2	1212	24	-0.0642328233987302	-0.0662342184322005
1	A	26	50	20120615	2	1214	24.04	-0.0628483083211669	-0.0653267175892257
1	A	26	50	20120615	2	1216	24.08	-0.0620101039427484	-0.063325746819824
1	A	26	50	20120615	2	1218	24.12	-0.0614942695458728	-0.0624977954897326
1	A	26	50	20120615	2	1220	24.16	-0.05994436219219	-0.0613995879478718
1	A	26	50	20120615	2	1222	24.2	-0.0589632515332936	-0.0604377105934237
1	A	26	50	20120615	2	1224	24.24	-0.0573111672497294	-0.0594780252699974
1	A	26	50	20120615	2	1226	24.28	-0.0560255764108541	-0.0589276840621999
1	A	26	50	20120615	2	1228	24.32	-0.0541568346095343	-0.0581273806072529
1	A	26	50	20120615	2	1230	24.36	-0.0528334842685437	-0.0569723216801847
1	A	26	50	20120615	2	1232	24.4	-0.0516333119288358	-0.0564359811866547
1	A	26	50	20120615	2	1234	24.44	-0.0507528225649023	-0.0561464916704369
1	A	26	50	20120615	2	1236	24.48	-0.0490636151753257	-0.056108378614931
1	A	26	50	20120615	2	1238	24.52	-0.0485133446782064	-0.0561792307144059
1	A	26	50	20120615	2	1240	24.56	-0.046329586805868	-0.05602911194476
1	A	26	50	20120615	2	1242	24.6	-0.0446772903902694	-0.0558351525546805
1	A	26	50	20120615	2	1244	24.64	-0.0439426064446165	-0.0559419256786397
1	A	26	50	20120615	2	1246	24.68	-0.0417543584442176	-0.0558800184799468
1	A	26	50	20120615	2	1248	24.72	-0.0402093159851893	-0.0561368538050094
1	A	26	50	20120615	2	1250	24.76	-0.0387057524099455	-0.0560396690490031
1	A	26	50	20120615	2	1252	24.8	-0.0377518724331927	-0.0565649008950007
1	A	26	50	20120615	2	1254	24.84	-0.0359428387284763	-0.0575333260582425
1	A	26	50	20120615	2	1256	24.88	-0.0341650591434883	-0.0576277672399378
1	A	26	50	20120615	2	1258	24.92	-0.0321215559011982	-0.057368082274547
1	A	26	50	20120615	2	1260	24.96	-0.0302701452870853	-0.0576876167578974
1	A	26	50	20120615	2	1262	25	-0.0291163329892723	-0.0575471408034265
1	A	26	50	20120615	2	1264	25.04	-0.027275632921574	-0.0587505962399195
1	A	26	50	20120615	2	1266	25.08	-0.0260131361901723	-0.0592949553243482
1	A	26	50	20120615	2	1268	25.12	-0.0242494987408081	-0.0594227719461154
1	A	26	50	20120615	2	1270	25.16	-0.0236033516352276	-0.0594537361520636
1	A	26	50	20120615	2	1272	25.2	-0.0221787506742389	-0.0594298995824698
1	A	26	50	20120615	2	1274	25.24	-0.0203967425906994	-0.0590910115865183
1	A	26	50	20120615	2	1276	25.28	-0.0191980763884354	-0.0582216732965242
1	A	26	50	20120615	2	1278	25.32	-0.0176977230779782	-0.0571395312207319
1	A	26	50	20120615	2	1280	25.36	-0.0162258520286671	-0.0565180833550183
1	A	26	50	20120615	2	1282	25.4	-0.0149096151818953	-0.0554725835526271
1	A	26	50	20120615	2	1284	25.44	-0.0139522703819146	-0.0545225785210352
1	A	26	50	20120615	2	1286	25.48	-0.011474638931315	-0.0536639387566403
1	A	26	50	20120615	2	1288	25.52	-0.0104807154975436	-0.0521907666308519
1	A	26	50	20120615	2	1290	25.56	-0.0087845501772402	-0.0511129520485605
1	A	26	50	20120615	2	1292	25.6	-0.0087389417898537	-0.0502410186766794
1	A	26	50	20120615	2	1294	25.64	-0.0078727147696967	-0.0498258267879701
1	A	26	50	20120615	2	1296	25.68	-0.0078372957910271	-0.0486631240365972
1	A	26	50	20120615	2	1298	25.72	-0.0067545526744708	-0.0467638564355336
1	A	26	50	20120615	2	1300	25.76	-0.0058531329498142	-0.045135389518461
1	A	26	50	20120615	2	1302	25.8	-0.0047977548656898	-0.0446655382755659
1	A	26	50	20120615	2	1304	25.84	-0.0044113139387036	-0.0422577760460154
1	A	26	50	20120615	2	1306	25.88	-0.0037080608894745	-0.0410777208942323
1	A	26	50	20120615	2	1308	25.92	-0.0029150759897128	-0.040028126943578
1	A	26	50	20120615	2	1310	25.96	-0.0028950295124662	-0.0388606582925
1	A	26	50	20120615	2	1312	26	-0.0034129286611428	-0.0376645023193092
1	A	26	50	20120615	2	1314	26.04	-0.0039037031936932	-0.0366722476575413
1	A	26	50	20120615	2	1316	26.08	-0.00471361764401	-0.0340606251287612
1	A	26	50	20120615	2	1318	26.12	-0.0052903883819679	-0.0330625601705724
1	A	26	50	20120615	2	1320	26.16	-0.0062685016152188	-0.0312777795213439
1	A	26	50	20120615	2	1322	26.2	-0.0071357539402085	-0.0300926119875327
1	A	26	50	20120615	2	1324	26.24	-0.0082021982454584	-0.0280381980876089
1	A	26	50	20120615	2	1326	26.28	-0.0098690681318172	-0.0269085879335956
1	A	26	50	20120615	2	1328	26.32	-0.011124083673474	-0.0255342127672746
1	A	26	50	20120615	2	1330	26.36	-0.0122618891950813	-0.0245239693089934
1	A	26	50	20120615	2	1332	26.4	-0.0138745876309334	-0.0223519494092226
1	A	26	50	20120615	2	1334	26.44	-0.0156195857455456	-0.0212638534943328
1	A	26	50	20120615	2	1336	26.48	-0.01674020857237	-0.0200251438350502
1	A	26	50	20120615	2	1338	26.52	-0.0183891108754189	-0.0184625085593060
1	A	26	50	20120615	2	1340	26.56	-0.0193662617363406	-0.0168472645390416
1	A	26	50	20120615	2	1342	26.6	-0.0211041180724628	-0.0151371267887419
1	A	26	50	20120615	2	1344	26.64	-0.0222937545211311	-0.0137124480460073
1	A	26	50	20120615	2	1346	26.68	-0.0240209335448573	-0.0121380040870173
1	A	26	50	20120615	2	1348	26.72	-0.0249123830638992	-0.0113565803831281
1	A	26	50	20120615	2	1350	26.76	-0.0261730130333986	-0.0094266031345575
1	A	26	50	20120615	2	1352	26.8	-0.0280614124032354	-0.00758911545296613
1	A	26	50	20120615	2	1354	26.84	-0.0300823235838665	-0.00627007846334075
1	A	26	50	20120615	2	1356	26.88	-0.0319145786752771	-0.00439681117862134
1	A	26	50	20120615	2	1358	26.92	-0.033354884477876	-0.00393103994185377
1	A	26	50	20120615	2	1360	26.96	-0.0351910286565831	-0.00288034997568867
1	A	26	50	20120615	2	1362	27	-0.0371406634736706	-0.00226587418283757
1	A	26	50	20120615	2	1364	27.04	-0.0384640138146613	-0.0014215179754227
1	A	26	50	20120615	2	1366	27.08	-0.0387166630675792	-0.0013141084553605
1	A	26	50	20120615	2	1368	27.12	-0.0404120929968302	-0.000234709953879201
1	A	26	50	20120615	2	1370	27.16	-0.0430730772357914	0.0010366680386942
1	A	26	50	20120615	2	1372	27.2	-0.044650278911228	0.0016318398164189
1	A	26	50	20120615	2	1374	27.24	-0.0463104949227759	0.0026758829788409
1	A	26	50	20120615	2	1376	27.28	-0.0481644581923689	0.0034237898213019
1	A	26	50	20120615	2	1378	27.32	-0.050455908427482	0.0038825607009357
1	A	26	50	20120615	2	1380	27.36	-0.0521956739519134	0.0041553624971175
1	A	26	50	20120615	2	1382	27.4	-0.0533751987736107	0.0029489676177351
1	A	26	50	20120615	2	1384	27.44	-0.0548550318452779	0.002799909508261
1	A	26	50	20120615	2	1386	27.48	-0.0561772508154186	0.0021829588416757
1	A	26	50	20120615	2	1388	27.52	-0.0578011215384135	0.0021042578569297
1	A	26	50	20120615	2	1390	27.56	-0.0596775708036483	0.0013914235108155
1	A	26	50	20120615	2	1392	27.6	-0.0614509946108641	0.0009517445142737
1	A	26	50	20120615	2	1394	27.64	-0.0633226355499868	-0.000258044477658400
1	A	26	50	20120615	2	1396	27.68	-0.0641998015120487	-0.0013706769978554
1	A	26	50	20120615	2	1398	27.72	-0.0659621237428	-0.00235702024693251
1	A	26	50	20120615	2	1400	27.76	-0.0664566035148837	-0.00257360705400994
1	A	26	50	20120615	2	1402	27.8	-0.068303000741918	-0.00401893331475525
1	A	26	50	20120615	2	1404	27.84	-0.0706038554972209	-0.00569131156293955
1	A	26	50	20120615	2	1406	27.88	-0.0721705212816179	-0.0070966155798697
1	A	26	50	20120615	2	1408	27.92	-0.0730931542097101	-0.00824057293047329
1	A	26	50	20120615	2	1410	27.96	-0.074528722396875	-0.00978347992702233
1	A	26	50	20120615	2	1412	28	-0.0762694778708	-0.0108721415273372
1	A	26	50	20120615	2	1414	28.04	-0.0776734383848459	-0.0127937042052116
1	A	26	50	20120615	2	1416	28.08	-0.0795237246991768	-0.0137475205423541
1	A	26	50	20120615	2	1418	28.12	-0.081019043409352	-0.0143424094773664
1	A	26	50	20120615	2	1420	28.16	-0.0827605767007363	-0.0157162472425337
1	A	26	50	20120615	2	1422	28.2	-0.0846969886210161	-0.0165256723749579
1	A	26	50	20120615	2	1424	28.24	-0.0856030045397501	-0.0176978432861309
1	A	26	50	20120615	2	1426	28.28	-0.0868494216629471	-0.0183016417665861
1	A	26	50	20120615	2	1428	28.32	-0.0888962836624481	-0.0199204213207564
1	A	26	50	20120615	2	1430	28.36	-0.0905239727620611	-0.0218886530461892
1	A	26	50	20120615	2	1432	28.4	-0.0914806882370071	-0.0231710619045491
1	A	26	50	20120615	2	1434	28.44	-0.0927315601329261	-0.0248785833597584
1	A	26	50	20120615	2	1436	28.48	-0.0932973869792311	-0.0262905341804317
1	A	26	50	20120615	2	1438	28.52	-0.0943101760219251	-0.0269216269826407
1	A	26	50	20120615	2	1440	28.56	-0.095737966034497	-0.0281766000978906
1	A	26	50	20120615	2	1442	28.6	-0.0962750843454861	-0.0294112085378423
1	A	26	50	20120615	2	1444	28.64	-0.0978498111471881	-0.0307914809747184
1	A	26	50	20120615	2	1446	28.68	-0.099315431372554	-0.0314911631347025
1	A	26	50	20120615	2	1448	28.72	-0.100264863647653	-0.0327085888798714
1	A	26	50	20120615	2	1450	28.76	-0.10242875181944	-0.0338671126301674
1	A	26	50	20120615	2	1452	28.8	-0.103721060172737	-0.0352015645476227
1	A	26	50	20120615	2	1454	28.84	-0.104852006758566	-0.0356601940059003
1	A	26	50	20120615	2	1456	28.88	-0.106253280266844	-0.0376219203489461
1	A	26	50	20120615	2	1458	28.92	-0.107133203945352	-0.0387388662205084
1	A	26	50	20120615	2	1460	28.96	-0.108028259708978	-0.0395040971791085
1	A	26	50	20120615	2	1462	29	-0.109124699483886	-0.0413421505461248
1	A	26	50	20120615	2	1464	29.04	-0.110159055283406	-0.0427529699959482
1	A	26	50	20120615	2	1466	29.08	-0.110713073446465	-0.0435000283102718
1	A	26	50	20120615	2	1468	29.12	-0.111842747240089	-0.0449838211799136
1	A	26	50	20120615	2	1470	29.16	-0.112229181096007	-0.0460172577406178
1	A	26	50	20120615	2	1472	29.2	-0.112575804840145	-0.0480351990727679
1	A	26	50	20120615	2	1474	29.24	-0.112951632094346	-0.0488755954822081
1	A	26	50	20120615	2	1476	29.28	-0.112655778617097	-0.0501302857547456
1	A	26	50	20120615	2	1478	29.32	-0.112460263592099	-0.0506100577057806
1	A	26	50	20120615	2	1480	29.36	-0.112298265428529	-0.0528877193586606
1	A	26	50	20120615	2	1482	29.4	-0.112222251449552	-0.0546523043311116
1	A	26	50	20120615	2	1484	29.44	-0.112317781575690	-0.0559398750689742
1	A	26	50	20120615	2	1486	29.48	-0.112969380474554	-0.0574831356189139
1	A	26	50	20120615	2	1488	29.52	-0.113440596433536	-0.0589352501047586
1	A	26	50	20120615	2	1490	29.56	-0.114586321551093	-0.0601781316940501
1	A	26	50	20120615	2	1492	29.6	-0.114938531438802	-0.0617223821934835
1	A	26	50	20120615	2	1494	29.64	-0.115566371549817	-0.0628241252692502
1	A	26	50	20120615	2	1496	29.68	-0.116854083709036	-0.0637482431215829
1	A	26	50	20120615	2	1498	29.72	-0.118371464150784	-0.0652544512761884
1	A	26	50	20120615	2	1500	29.76	-0.119300531750585	-0.0661228491141636
1	A	26	50	20120615	2	1502	29.8	-0.120524038614072	-0.0668453001125019
1	A	26	50	20120615	2	1504	29.84	-0.121808356660742	-0.0676356333618341
1	A	26	50	20120615	2	1506	29.88	-0.122783527622676	-0.0688567360622651
1	A	26	50	20120615	2	1508	29.92	-0.123991266004943	-0.0701365993362128
1	A	26	50	20120615	2	1510	29.96	-0.126121849447336	-0.071115871517478
1	A	26	50	20120615	2	1512	30	-0.126523627520406	-0.0719713293013575
1	A	26	50	20120615	2	1514	30.04	-0.12714213382191	-0.07192275106549
1	A	26	50	20120615	2	1516	30.08	-0.126940749810628	-0.072958521078572
1	A	26	50	20120615	2	1518	30.12	-0.126780024439264	-0.0732055134772405
1	A	26	50	20120615	2	1520	30.16	-0.126501636499511	-0.0740665574046914
1	A	26	50	20120615	2	1522	30.2	-0.126735335290693	-0.0746630019746222
1	A	26	50	20120615	2	1524	30.24	-0.126464371972143	-0.0743555519461623
1	A	26	50	20120615	2	1526	30.28	-0.126921728638214	-0.0740933567516984
1	A	26	50	20120615	2	1528	30.32	-0.127076655733972	-0.073853576842198
1	A	26	50	20120615	2	1530	30.36	-0.12687187761014	-0.0736312624701929
1	A	26	50	20120615	2	1532	30.4	-0.126943153973684	-0.0732361312008659
1	A	26	50	20120615	2	1534	30.44	-0.127329517118924	-0.0731594808257853
1	A	26	50	20120615	2	1536	30.48	-0.128060382687959	-0.0728047960643421
1	A	26	50	20120615	2	1538	30.52	-0.128526931742186	-0.072140257111383
1	A	26	50	20120615	2	1540	30.56	-0.128572257286860	-0.07146984917214
1	A	26	50	20120615	2	1542	30.6	-0.129883233259179	-0.0707980977300128
1	A	26	50	20120615	2	1544	30.64	-0.131267960468777	-0.0697018700871393
1	A	26	50	20120615	2	1546	30.68	-0.133126378511092	-0.0684345933138968
1	A	26	50	20120615	2	1548	30.72	-0.135057487130512	-0.0673194859199656
1	A	26	50	20120615	2	1550	30.76	-0.136413152251403	-0.0664927366714023
1	A	26	50	20120615	2	1552	30.8	-0.138448276278336	-0.0653117976361426
1	A	26	50	20120615	2	1554	30.84	-0.140462116391155	-0.0641959831354302
1	A	26	50	20120615	2	1556	30.88	-0.14068930979995	-0.0631584453553952
1	A	26	50	20120615	2	1558	30.92	-0.142774284854957	-0.0617211801119554
1	A	26	50	20120615	2	1560	30.96	-0.144077977627431	-0.0610623687239239
1	A	26	50	20120615	2	1562	31	-0.144709918957777	-0.0601588983896019
1	A	26	50	20120615	2	1564	31.04	-0.145289887939706	-0.0591136531456519
1	A	26	50	20120615	2	1566	31.08	-0.145314141702301	-0.0578081218955472
1	A	26	50	20120615	2	1568	31.12	-0.145408611168268	-0.0564663160675676
1	A	26	50	20120615	2	1570	31.16	-0.145932718714483	-0.0559888775689105
1	A	26	50	20120615	2	1572	31.2	-0.145576619739478	-0.0551725935007087
1	A	26	50	20120615	2	1574	31.24	-0.146277009006243	-0.0544453341762583
1	A	26	50	20120615	2	1576	31.28	-0.146650078543997	-0.0525222865741434
1	A	26	50	20120615	2	1578	31.32	-0.146506323735382	-0.0512277861898252
1	A	26	50	20120615	2	1580	31.36	-0.146824875340306	-0.0497948342977506
1	A	26	50	20120615	2	1582	31.4	-0.147018905441064	-0.0483478109807305
1	A	26	50	20120615	2	1584	31.44	-0.147106586681931	-0.045901221517825
1	A	26	50	20120615	2	1586	31.48	-0.147448755653347	-0.044437581191447
1	A	26	50	20120615	2	1588	31.52	-0.147325860494777	-0.0433810222389981
1	A	26	50	20120615	2	1590	31.56	-0.14746820108983	-0.0411654445615063
1	A	26	50	20120615	2	1592	31.6	-0.147740366489908	-0.0400772779359383
1	A	26	50	20120615	2	1594	31.64	-0.14795942817072	-0.037759523328565
1	A	26	50	20120615	2	1596	31.68	-0.148220209151622	-0.036049173446231
1	A	26	50	20120615	2	1598	31.72	-0.149178480261486	-0.033987815757716
1	A	26	50	20120615	2	1600	31.76	-0.149207471639514	-0.0325601671665003
1	A	26	50	20120615	2	1602	31.8	-0.149962661681821	-0.0315688034592768
1	A	26	50	20120615	2	1604	31.84	-0.150467535923589	-0.030296011253141
1	A	26	50	20120615	2	1606	31.88	-0.151182420879368	-0.028760882431185
1	A	26	50	20120615	2	1608	31.92	-0.151468799125749	-0.0278253801596752
1	A	26	50	20120615	2	1610	31.96	-0.152248737905398	-0.0254572795494815
1	A	26	50	20120615	2	1612	32	-0.153015948762985	-0.0241569101788794
1	A	26	50	20120615	2	1614	32.04	-0.153175754895533	-0.0232885830515823
1	A	26	50	20120615	2	1616	32.08	-0.15323939450584	-0.0218984111197696
1	A	26	50	20120615	2	1618	32.12	-0.153532843820032	-0.0203109563960058
1	A	26	50	20120615	2	1620	32.16	-0.153940844432777	-0.0191279667510807
1	A	26	50	20120615	2	1622	32.2	-0.153599311857464	-0.0183070157781231
1	A	26	50	20120615	2	1624	32.24	-0.15295938022049	-0.0171890799570672
1	A	26	50	20120615	2	1626	32.28	-0.152760683214977	-0.0160753867766983
1	A	26	50	20120615	2	1628	32.32	-0.152452384658379	-0.0150967509915362
1	A	26	50	20120615	2	1630	32.36	-0.152257930293553	-0.0131133164703079
1	A	26	50	20120615	2	1632	32.4	-0.151875385524931	-0.0127915828848680
1	A	26	50	20120615	2	1634	32.44	-0.151775683468784	-0.0124260086789946
1	A	26	50	20120615	2	1636	32.48	-0.151345055439041	-0.0124408579213995
1	A	26	50	20120615	2	1638	32.52	-0.150957560922951	-0.0131140235770891
1	A	26	50	20120615	2	1640	32.56	-0.150494405981274	-0.0132519093994205
1	A	26	50	20120615	2	1642	32.6	-0.14984881749005	-0.0137532481072817
1	A	26	50	20120615	2	1644	32.64	-0.149259797541322	-0.0144299492968773
1	A	26	50	20120615	2	1646	32.68	-0.147080494441705	-0.0155005089635937
1	A	26	50	20120615	2	1648	32.72	-0.146123071859978	-0.0169430067972142
1	A	26	50	20120615	2	1650	32.76	-0.145091403066227	-0.0180962979573295
1	A	26	50	20120615	2	1652	32.8	-0.14278057810531	-0.0194581856178948
1	A	26	50	20120615	2	1654	32.84	-0.140749767429742	-0.0198315379983613
1	A	26	50	20120615	2	1656	32.88	-0.137770726560603	-0.0204375285098382
1	A	26	50	20120615	2	1658	32.92	-0.136069427645068	-0.0204035873843412
1	A	26	50	20120615	2	1660	32.96	-0.133689164798238	-0.0210189117053297
1	A	26	50	20120615	2	1662	33	-0.131628797059217	-0.0211729195622722
1	A	26	50	20120615	2	1664	33.04	-0.129000127600156	-0.0221087753871726
1	A	26	50	20120615	2	1666	33.08	-0.126209530688203	-0.0229505860101752
1	A	26	50	20120615	2	1668	33.12	-0.123603771488852	-0.0234590664965264
1	A	26	50	20120615	2	1670	33.16	-0.121716574200544	-0.0235572836284332
1	A	26	50	20120615	2	1672	33.2	-0.119202031775966	-0.0243210296627928
1	A	26	50	20120615	2	1674	33.24	-0.116843830660709	-0.024193043335398
1	A	26	50	20120615	2	1676	33.28	-0.114539581792856	-0.024520221643053
1	A	26	50	20120615	2	1678	33.32	-0.113041929630303	-0.0244155698394374
1	A	26	50	20120615	2	1680	33.36	-0.109659979317244	-0.0249545266280578
1	A	26	50	20120615	2	1682	33.4	-0.108462352561949	-0.0242668652833539
1	A	26	50	20120615	2	1684	33.44	-0.106291959007775	-0.0235187463088586
1	A	26	50	20120615	2	1686	33.48	-0.105578134712167	-0.0222194375984283
1	A	26	50	20120615	2	1688	33.52	-0.104380507956871	-0.0210383571418124
1	A	26	50	20120615	2	1690	33.56	-0.101706300821102	-0.0190904900916778
1	A	26	50	20120615	2	1692	33.6	-0.0999341498060921	-0.0179448356847994
1	A	26	50	20120615	2	1694	33.64	-0.0982766208003131	-0.0166670230205171
1	A	26	50	20120615	2	1696	33.68	-0.096874781606610	-0.0158069690425599
1	A	26	50	20120615	2	1698	33.72	-0.094783018326504	-0.0145228631279252
1	A	26	50	20120615	2	1700	33.76	-0.0930261408179681	-0.0134265647743735
1	A	26	50	20120615	2	1702	33.8	-0.0917997348166781	-0.0118365644661975
1	A	26	50	20120615	2	1704	33.84	-0.0906506862972501	-0.0110892940198395
1	A	26	50	20120615	2	1706	33.88	-0.088736336108544	-0.00988586898893814
1	A	26	50	20120615	2	1708	33.92	-0.0875272542233931	-0.00897999449156008
1	A	26	50	20120615	2	1710	33.96	-0.0859207783272151	-0.0082376030819923
1	A	26	50	20120615	2	1712	34	-0.0852232174875751	-0.00841374338118589
1	A	26	50	20120615	2	1714	34.04	-0.0841445968035531	-0.00785894740066692
1	A	26	50	20120615	2	1716	34.08	-0.0825274435949791	-0.00748220090765072
1	A	26	50	20120615	2	1718	34.12	-0.0809639597910975	-0.00719193357397364
1	A	26	50	20120615	2	1720	34.16	-0.0800124769063329	-0.00696565940399395
1	A	26	50	20120615	2	1722	34.2	-0.0776387194418897	-0.00693652660460906
1	A	26	50	20120615	2	1724	34.24	-0.0762368095375092	-0.00771080853000833
1	A	26	50	20120615	2	1726	34.28	-0.074387513172672	-0.00750044426260533
1	A	26	50	20120615	2	1728	34.32	-0.0722304132259844	-0.00827260486766104
1	A	26	50	20120615	2	1730	34.36	-0.0694788486083531	-0.00864206816083101
1	A	26	50	20120615	2	1732	34.4	-0.0678648773802948	-0.00908450487381944
1	A	26	50	20120615	2	1734	34.44	-0.0648761491482537	-0.00923702780652138
1	A	26	50	20120615	2	1736	34.48	-0.0628391866436896	-0.00984761451207596
1	A	26	50	20120615	2	1738	34.52	-0.0604216592694909	-0.0098891216801316
1	A	26	50	20120615	2	1740	34.56	-0.0577258146662172	-0.00997065109200242
1	A	26	50	20120615	2	1742	34.6	-0.0559453905018676	-0.010650958526182
1	A	26	50	20120615	2	1744	34.64	-0.0534073721321547	-0.0120642528497396
1	A	26	50	20120615	2	1746	34.68	-0.0511258921026563	-0.0128253118783306
1	A	26	50	20120615	2	1748	34.72	-0.0491114155937339	-0.0138043012168834
1	A	26	50	20120615	2	1750	34.76	-0.0466979894388661	-0.0142796891058751
1	A	26	50	20120615	2	1752	34.8	-0.0445483141133809	-0.0157163179532118
1	A	26	50	20120615	2	1754	34.84	-0.0424984822653992	-0.0170990652638221
1	A	26	50	20120615	2	1756	34.88	-0.0403798489276081	-0.0182273248438834
1	A	26	50	20120615	2	1758	34.92	-0.0382479926930088	-0.0199340684816334
1	A	26	50	20120615	2	1760	34.96	-0.0365718667788842	-0.0211452009764497
1	A	26	50	20120615	2	1762	35	-0.03475177392411	-0.0233151702665549
1	A	26	50	20120615	2	1764	35.04	-0.0334890226342671	-0.0238579454317937
1	A	26	50	20120615	2	1766	35.08	-0.0319474591406023	-0.0257829022222179
1	A	26	50	20120615	2	1768	35.12	-0.0302744444963149	-0.027243643410793
1	A	26	50	20120615	2	1770	35.16	-0.0286984449024063	-0.0283512554728437
1	A	26	50	20120615	2	1772	35.2	-0.0271974693379817	-0.0299575899476651
1	A	26	50	20120615	2	1774	35.24	-0.0251064131646568	-0.0317806526509203
1	A	26	50	20120615	2	1776	35.28	-0.0240861995007608	-0.0332145237818104
1	A	26	50	20120615	2	1778	35.32	-0.0227437572766782	-0.035343551589285
1	A	26	50	20120615	2	1780	35.36	-0.0212694537800399	-0.0371356288733885
1	A	26	50	20120615	2	1782	35.4	-0.0203122928278223	-0.038350176693958
1	A	26	50	20120615	2	1784	35.44	-0.0191324498080735	-0.0406140144092658
1	A	26	50	20120615	2	1786	35.48	-0.0181716543270006	-0.0425641936985748
1	A	26	50	20120615	2	1788	35.52	-0.0169354994445185	-0.0440467045836224
1	A	26	50	20120615	2	1790	35.56	-0.0162503730776251	-0.0451908846728621
1	A	26	50	20120615	2	1792	35.6	-0.0152798916478636	-0.0469376279270102
1	A	26	50	20120615	2	1794	35.64	-0.0138416293838623	-0.049673572555845
1	A	26	50	20120615	2	1796	35.68	-0.0131916285463244	-0.0518891078069299
1	A	26	50	20120615	2	1798	35.72	-0.0122736483808524	-0.0535369635919427
1	A	26	50	20120615	2	1800	35.76	-0.0117836728789648	-0.0550986301313966
1	A	26	50	20120615	2	1802	35.8	-0.0106544233494099	-0.0574756402870333
1	A	26	50	20120615	2	1804	35.84	-0.0102143200887994	-0.0589322802562776
1	A	26	50	20120615	2	1806	35.88	-0.0094005816050099	-0.0606030321588652
1	A	26	50	20120615	2	1808	35.92	-0.0088891312701777	-0.0623909516550953
1	A	26	50	20120615	2	1810	35.96	-0.0084440782620989	-0.0650986049416149
1	A	26	50	20120615	2	1812	36	-0.0092320780590532	-0.065394882682932
1	A	26	50	20120615	2	1814	36.04	-0.0089911667787029	-0.0674295824457963
1	A	26	50	20120615	2	1816	36.08	-0.008939972247745	-0.0688659991610987
1	A	26	50	20120615	2	1818	36.12	-0.0089235673704215	-0.0706440898730704
1	A	26	50	20120615	2	1820	36.16	-0.0080515632878622	-0.0720741426273421
1	A	26	50	20120615	2	1822	36.2	-0.0074957773578496	-0.0737383891475427
1	A	26	50	20120615	2	1824	36.24	-0.0065191921823528	-0.0755444105773713
1	A	26	50	20120615	2	1826	36.28	-0.006093160346688	-0.0774361333490796
1	A	26	50	20120615	2	1828	36.32	-0.006189751132998	-0.0786420332537152
1	A	26	50	20120615	2	1830	36.36	-0.0069556184877012	-0.0802294172668009
1	A	26	50	20120615	2	1832	36.4	-0.006212378549996	-0.0816646319005752
1	A	26	50	20120615	2	1834	36.44	-0.0064887158800837	-0.0824782289630084
1	A	26	50	20120615	2	1836	36.48	-0.0070302182531164	-0.0838565215008972
1	A	26	50	20120615	2	1838	36.52	-0.0068049340326303	-0.0847524257926606
1	A	26	50	20120615	2	1840	36.56	-0.0072313901323639	-0.0856881401962048
1	A	26	50	20120615	2	1842	36.6	-0.006974568949437	-0.0871114047253771
1	A	26	50	20120615	2	1844	36.64	-0.0072867565933308	-0.0890044002892915
1	A	26	50	20120615	2	1846	36.68	-0.0071654877803574	-0.0914465349794755
1	A	26	50	20120615	2	1848	36.72	-0.0077989847456224	-0.0933903008102792
1	A	26	50	20120615	2	1850	36.76	-0.0080617456255113	-0.0950520017460676
1	A	26	50	20120615	2	1852	36.8	-0.0089934295204027	-0.0970924290738595
1	A	26	50	20120615	2	1854	36.84	-0.0106879402108381	-0.0983701710274636
1	A	26	50	20120615	2	1856	36.88	-0.0115012544305589	-0.099828083788914
1	A	26	50	20120615	2	1858	36.92	-0.0121674904397929	-0.10013680660958
1	A	26	50	20120615	2	1860	36.96	-0.0126450703598063	-0.101505199652532
1	A	26	50	20120615	2	1862	37	-0.0133691477037413	-0.102318089608184
1	A	26	50	20120615	2	1864	37.04	-0.0139372372917466	-0.103787033235421
1	A	26	50	20120615	2	1866	37.08	-0.0134941641826551	-0.104973699835609
1	A	26	50	20120615	2	1868	37.12	-0.0135730772994355	-0.105660866205566
1	A	26	50	20120615	2	1870	37.16	-0.0143920483734057	-0.106900565814342
1	A	26	50	20120615	2	1872	37.2	-0.0146994276911875	-0.10878139914162
1	A	26	50	20120615	2	1874	37.24	-0.0158813566759409	-0.109803804836538
1	A	26	50	20120615	2	1876	37.28	-0.0169531184241853	-0.111251040285592
1	A	26	50	20120615	2	1878	37.32	-0.0175744531528139	-0.112604371954105
1	A	26	50	20120615	2	1880	37.36	-0.0182732867846606	-0.113622252165623
1	A	26	50	20120615	2	1882	37.4	-0.0186092332164023	-0.114947158141532
1	A	26	50	20120615	2	1884	37.44	-0.0189263706077645	-0.116497914023353
1	A	26	50	20120615	2	1886	37.48	-0.01953391675416	-0.11792923956983
1	A	26	50	20120615	2	1888	37.52	-0.0191055514661172	-0.118712572462029
1	A	26	50	20120615	2	1890	37.56	-0.0182302946923645	-0.119635912496902
1	A	26	50	20120615	2	1892	37.6	-0.0175946056960777	-0.120356454306931
1	A	26	50	20120615	2	1894	37.64	-0.0168402641819079	-0.120850580525625
1	A	26	50	20120615	2	1896	37.68	-0.0152595976832435	-0.121872632667152
1	A	26	50	20120615	2	1898	37.72	-0.0127455502334129	-0.124062825211199
1	A	26	50	20120615	2	1900	37.76	-0.0108387660872652	-0.124839087035585
1	A	26	50	20120615	2	1902	37.8	-0.0096665951760923	-0.125994145962654
1	A	26	50	20120615	2	1904	37.84	-0.0081922775373184	-0.127643684661806
1	A	26	50	20120615	2	1906	37.88	-0.0065259096967741	-0.128617370699499
1	A	26	50	20120615	2	1908	37.92	-0.0049157568453342	-0.130069980160091
1	A	26	50	20120615	2	1910	37.96	-0.0040603697721329	-0.130609856187527
1	A	26	50	20120615	2	1912	38	-0.0019408171955262	-0.132036444118571
1	A	26	50	20120615	2	1914	38.04	1.97777766696994e-05	-0.132765400499296
1	A	26	50	20120615	2	1916	38.08	5.60523545445994e-05	-0.133469325299967
1	A	26	50	20120615	2	1918	38.12	0.001769584217394	-0.133319772215746
1	A	26	50	20120615	2	1920	38.16	0.0020156573772469	-0.134265315403549
1	A	26	50	20120615	2	1922	38.2	0.0039266841640817	-0.135433597227425
1	A	26	50	20120615	2	1924	38.24	0.0063801325627646	-0.137592606362422
1	A	26	50	20120615	2	1926	38.28	0.00868466427332968	-0.13832523969841
1	A	26	50	20120615	2	1928	38.32	0.0107832864892133	-0.13871421913874
1	A	26	50	20120615	2	1930	38.36	0.0130081272655386	-0.139003284390889
1	A	26	50	20120615	2	1932	38.4	0.0149893697557452	-0.139566777784817
1	A	26	50	20120615	2	1934	38.44	0.0164507473404234	-0.140150777275399
1	A	26	50	20120615	2	1936	38.48	0.0191091152842943	-0.140683865077735
1	A	26	50	20120615	2	1938	38.52	0.0206735890376695	-0.141041307555625
1	A	26	50	20120615	2	1940	38.56	0.0224373961926612	-0.141381991602801
1	A	26	50	20120615	2	1942	38.6	0.0227828885659490	-0.14096296012427
1	A	26	50	20120615	2	1944	38.64	0.023463478842841	-0.141006871455381
1	A	26	50	20120615	2	1946	38.68	0.0231766763323917	-0.140786395561007
1	A	26	50	20120615	2	1948	38.72	0.0236212343657237	-0.140545060016589
1	A	26	50	20120615	2	1950	38.76	0.0235521500332018	-0.140944787479993
1	A	26	50	20120615	2	1952	38.8	0.0235496044487895	-0.141337797428977
1	A	26	50	20120615	2	1954	38.84	0.0233843535940262	-0.141754354033774
1	A	26	50	20120615	2	1956	38.88	0.0239064812412544	-0.142432186594219
1	A	26	50	20120615	2	1958	38.92	0.0247070675389138	-0.144350284448866
1	A	26	50	20120615	2	1960	38.96	0.0247525345049441	-0.145978256391192
1	A	26	50	20120615	2	1962	39	0.0256248921408939	-0.148030492402229
1	A	26	50	20120615	2	1964	39.04	0.0261700007585106	-0.149890961054209
1	A	26	50	20120615	2	1966	39.08	0.0270053059991263	-0.151810543833096
1	A	26	50	20120615	2	1968	39.12	0.027540302989772	-0.153946996261773
1	A	26	50	20120615	2	1970	39.16	0.0283103422744842	-0.155958715054249
1	A	26	50	20120615	2	1972	39.2	0.0290314497699382	-0.157428224366911
1	A	26	50	20120615	2	1974	39.24	0.0295218990333692	-0.159344766586639
1	A	26	50	20120615	2	1976	39.28	0.030151648332694	-0.16258006295328
1	A	26	50	20120615	2	1978	39.32	0.0301083733976854	-0.163700968622817
1	A	26	50	20120615	2	1980	39.36	0.0305503151359269	-0.165045178613852
1	A	26	50	20120615	2	1982	39.4	0.0301392739640232	-0.165982307230959
1	A	26	50	20120615	2	1984	39.44	0.0305723768675	-0.166585822868702
1	A	26	50	20120615	2	1986	39.48	0.0302944131918155	-0.167261180555413
1	A	26	50	20120615	2	1988	39.52	0.0304082573835866	-0.169043796750784
1	A	26	50	20120615	2	1990	39.56	0.0294303287052056	-0.170683577376356
1	A	26	50	20120615	2	1992	39.6	0.0294260860645185	-0.17289116474722
1	A	26	50	20120615	2	1994	39.64	0.0289516174143423	-0.175556250205512
1	A	26	50	20120615	2	1996	39.68	0.0286461472848697	-0.176628224085791
1	A	26	50	20120615	2	1998	39.72	0.0283272421265545	-0.178153453412811
1	A	26	50	20120615	2	2000	39.76	0.0278838861747506	-0.179755050272198
1	A	26	50	20120615	2	2002	39.8	0.0269901032033308	-0.182183254958793
1	A	26	50	20120615	2	2004	39.84	0.0256635708818248	-0.184567619024954
1	A	26	50	20120615	2	2006	39.88	0.0246113959914193	-0.186083655963818
1	A	26	50	20120615	2	2008	39.92	0.0238873186474842	-0.187770812743729
1	A	26	50	20120615	2	2010	39.96	0.0226032127328495	-0.190100022480957
1	A	26	50	20120615	2	2012	40	0.0218925704177570	-0.19119815931214
1	A	26	50	20120615	2	2014	40.04	0.0202131918124389	-0.192948248595577
1	A	26	50	20120615	2	2016	40.08	0.0187530163092887	-0.194276902237426
1	A	26	50	20120615	2	2018	40.12	0.0176075033237665	-0.196125279363448
1	A	26	50	20120615	2	2020	40.16	0.0163269329430377	-0.196988656743277
1	A	26	50	20120615	2	2022	40.2	0.0153454687307507	-0.19856974750601
1	A	26	50	20120615	2	2024	40.24	0.0140316643313061	-0.199337665470378
1	A	26	50	20120615	2	2026	40.28	0.0120835851491372	-0.200729958722535
1	A	26	50	20120615	2	2028	40.32	0.0105583558221178	-0.202267915971615
1	A	26	50	20120615	2	2030	40.36	0.00908262396978148	-0.203467876179289
1	A	26	50	20120615	2	2032	40.4	0.00745981390695835	-0.204454290139044
1	A	26	50	20120615	2	2034	40.44	0.0064536009573299	-0.205057452223396
1	A	26	50	20120615	2	2036	40.48	0.0048802883691898	-0.206274382993818
1	A	26	50	20120615	2	2038	40.52	0.0036852779089845	-0.206213571810636
1	A	26	50	20120615	2	2040	40.56	0.0029597863514872	-0.207302516253664
1	A	26	50	20120615	2	2042	40.6	0.0021558059412781	-0.208321457125353
1	A	26	50	20120615	2	2044	40.64	0.0008214954451791	-0.208885021229959
1	A	26	50	20120615	2	2046	40.68	0.000103782062274699	-0.209061090818475
1	A	26	50	20120615	2	2048	40.72	-0.0011265837369899	-0.208584500847955
1	A	26	50	20120615	2	2050	40.76	-0.0029572831934818	-0.208976945111513
1	A	26	50	20120615	2	2052	40.8	-0.0047639410194135	-0.209202512174712
1	A	26	50	20120615	2	2054	40.84	-0.0074134701285195	-0.209674152397763
1	A	26	50	20120615	2	2056	40.88	-0.0089111222910726	-0.209634554418017
1	A	26	50	20120615	2	2058	40.92	-0.0112261898926774	-0.210419442945134
1	A	26	50	20120615	2	2060	40.96	-0.0129762791761141	-0.210561571408152
1	A	26	50	20120615	2	2062	41	-0.0147086907900211	-0.211275749257151
1	A	26	50	20120615	2	2064	41.04	-0.0152192218860378	-0.212207715994755
1	A	26	50	20120615	2	2066	41.08	-0.0154645879391095	-0.212857547126665
1	A	26	50	20120615	2	2068	41.12	-0.0160840134794289	-0.213508085365357
1	A	26	50	20120615	2	2070	41.16	-0.0165931303618833	-0.213413333056678
1	A	26	50	20120615	2	2072	41.2	-0.0179677459445099	-0.214652184137317
1	A	26	50	20120615	2	2074	41.24	-0.0179797667597901	-0.215401010218593
1	A	26	50	20120615	2	2076	41.28	-0.0181105815143096	-0.216026799719943
1	A	26	50	20120615	2	2078	41.32	-0.0184188800709069	-0.217103016240909
1	A	26	50	20120615	2	2080	41.36	-0.0188092030141219	-0.218435205416665
1	A	26	50	20120615	2	2082	41.4	-0.018684752220633	-0.220719160319897
1	A	26	50	20120615	2	2084	41.44	-0.0186904090748825	-0.221724666162744
1	A	26	50	20120615	2	2086	41.48	-0.019431456981566	-0.222878664429641
1	A	26	50	20120615	2	2088	41.52	-0.0199045114181798	-0.223860835748709
1	A	26	50	20120615	2	2090	41.56	-0.0204376699311945	-0.225765781417226
1	A	26	50	20120615	2	2092	41.6	-0.0210853797427614	-0.226113677953569
1	A	26	50	20120615	2	2094	41.64	-0.0224479745101079	-0.227316466588368
1	A	26	50	20120615	2	2096	41.68	-0.0225158567611018	-0.226937457353652
1	A	26	50	20120615	2	2098	41.72	-0.0231960934846032	-0.227916093138814
1	A	26	50	20120615	2	2100	41.76	-0.0240983617373973	-0.228132467813857
1	A	26	50	20120615	2	2102	41.8	-0.0250522487852179	-0.228669161860778
1	A	26	50	20120615	2	2104	41.84	-0.0250508345716555	-0.229383339709776
1	A	26	50	20120615	2	2106	41.88	-0.0260414911720979	-0.230304699845662
1	A	26	50	20120615	2	2108	41.92	-0.0261249297722779	-0.230120852082554
1	A	26	50	20120615	2	2110	41.96	-0.0270639675776936	-0.23054794457839
1	A	26	50	20120615	2	2112	42	-0.0282222084852772	-0.230999078704787
1	A	26	50	20120615	2	2114	42.04	-0.028346659278766	-0.230873213697736
1	A	26	50	20120615	2	2116	42.08	-0.0287688020271344	-0.230859778668893
1	A	26	50	20120615	2	2118	42.12	-0.0289484071495558	-0.230926246706325
1	A	26	50	20120615	2	2120	42.16	-0.0286514223014574	-0.230681587760034
1	A	26	50	20120615	2	2122	42.2	-0.0289307294800261	-0.230751591331372
1	A	26	50	20120615	2	2124	42.24	-0.0291280122719772	-0.230803210126399
1	A	26	50	20120615	2	2126	42.28	-0.0297693581225134	-0.231105144721965
1	A	26	50	20120615	2	2128	42.32	-0.0297651154818262	-0.230960894938603
1	A	26	50	20120615	2	2130	42.36	-0.0298386545870697	-0.230815230941679
1	A	26	50	20120615	2	2132	42.4	-0.0301115978046077	-0.231544965139863
1	A	26	50	20120615	2	2134	42.44	-0.0299100723719695	-0.232040646993475
1	A	26	50	20120615	2	2136	42.48	-0.0295798535051554	-0.232440162324845
1	A	26	50	20120615	2	2138	42.52	-0.0299807830500882	-0.233832455577002
1	A	26	50	20120615	2	2140	42.56	-0.0301448318233234	-0.235372534146426
1	A	26	50	20120615	2	2142	42.6	-0.0304983852139167	-0.237004536597405
1	A	26	50	20120615	2	2144	42.64	-0.0305436400479127	-0.239144241717275
1	A	26	50	20120615	2	2146	42.68	-0.0297714794428569	-0.240425519204785
1	A	26	50	20120615	2	2148	42.72	-0.0299673480212456	-0.241393548388229
1	A	26	50	20120615	2	2150	42.76	-0.0292376138230611	-0.242745536553858
1	A	26	50	20120615	2	2152	42.8	-0.0286125314284922	-0.243848623132509
1	A	26	50	20120615	2	2154	42.84	-0.028843048239159	-0.244405823276084
1	A	26	50	20120615	2	2156	42.88	-0.0284619176840994	-0.245074039184305
1	A	26	50	20120615	2	2158	42.92	-0.0286690999709871	-0.245951558699758
1	A	26	50	20120615	2	2160	42.96	-0.0287645593864473	-0.24647128218393
1	A	26	50	20120615	2	2162	43	-0.0279386586660214	-0.246437341058433
1	A	26	50	20120615	2	2164	43.04	-0.0275370220143074	-0.247082222442875
1	A	26	50	20120615	2	2166	43.08	-0.0276239961483933	-0.246957064542605
1	A	26	50	20120615	2	2168	43.12	-0.0264876755510266	-0.247951963783735
1	A	26	50	20120615	2	2170	43.16	-0.0265569720155829	-0.247792157651187
1	A	26	50	20120615	2	2172	43.2	-0.027243572700115	-0.247894688134459
1	A	26	50	20120615	2	2174	43.24	-0.0269112325129574	-0.248620179691956
1	A	26	50	20120615	2	2176	43.28	-0.027160134099935	-0.248679576661576
1	A	26	50	20120615	2	2178	43.32	-0.0267825390787814	-0.248839382794124
1	A	26	50	20120615	2	2180	43.36	-0.0268320365534645	-0.248475929908594
1	A	26	50	20120615	2	2182	43.4	-0.0267973883211863	-0.248838675687343
1	A	26	50	20120615	2	2184	43.44	-0.0261058378891859	-0.249947419120243
1	A	26	50	20120615	2	2186	43.48	-0.025825823603836	-0.250166622222411
1	A	26	50	20120615	2	2188	43.52	-0.0248203177609887	-0.251380017458927
1	A	26	50	20120615	2	2190	43.56	-0.024256753656383	-0.252219353208196
1	A	26	50	20120615	2	2192	43.6	-0.0225335344306314	-0.254083993790184
1	A	26	50	20120615	2	2194	43.64	-0.0222598841063122	-0.254197837981955
1	A	26	50	20120615	2	2196	43.68	-0.0223369587454616	-0.253969442491632
1	A	26	50	20120615	2	2198	43.72	-0.0218412768918498	-0.253667507896066
1	A	26	50	20120615	2	2200	43.76	-0.0211504335666306	-0.254472902519837
1	A	26	50	20120615	2	2202	43.8	-0.0200791667931329	-0.255455073838905
1	A	26	50	20120615	2	2204	43.84	-0.0188707213040851	-0.256068135418194
1	A	26	50	20120615	2	2206	43.88	-0.018350997819913	-0.254991211790447
1	A	26	50	20120615	2	2208	43.92	-0.0174833777993971	-0.254448860889277
1	A	26	50	20120615	2	2210	43.96	-0.0163223084646888	-0.253853476979518
1	A	26	50	20120615	2	2212	44	-0.0150728507823322	-0.253207888488294
1	A	26	50	20120615	2	2214	44.04	-0.0140701733666096	-0.252110458763893
1	A	26	50	20120615	2	2216	44.08	-0.011854100714371	-0.250560480699532
1	A	26	50	20120615	2	2218	44.12	-0.0104009962790327	-0.249217684922059
1	A	26	50	20120615	2	2220	44.16	-0.0076680285697466	-0.247222936692331
1	A	26	50	20120615	2	2222	44.2	-0.0057128783197658	-0.245427592574899
1	A	26	50	20120615	2	2224	44.24	-0.0050538547997	-0.244375417684493
1	A	26	50	20120615	2	2226	44.28	-0.0050687040421049	-0.243240511300689
1	A	26	50	20120615	2	2228	44.32	-0.0043856388914787	-0.242133182081351
1	A	26	50	20120615	2	2230	44.36	-0.0045086754714052	-0.24224631916634
1	A	26	50	20120615	2	2232	44.4	-0.0045482734511516	-0.2419960033658
1	A	26	50	20120615	2	2234	44.44	-0.004485340947626	-0.2417930637196
1	A	26	50	20120615	2	2236	44.48	-0.0044082663084767	-0.243309807765245
1	A	26	50	20120615	2	2238	44.52	-0.0036353985966398	-0.242889079230439
1	A	26	50	20120615	2	2240	44.56	-0.00233502922603770	-0.243794883017139
1	A	26	50	20120615	2	2242	44.6	-0.000903845100916099	-0.244282786696158
1	A	26	50	20120615	2	2244	44.64	0.000579664926013201	-0.244142779553483
1	A	26	50	20120615	2	2246	44.68	0.0030227188550128	-0.244259452172379
1	A	26	50	20120615	2	2248	44.72	0.0054219321635787	-0.243628005816779
1	A	26	50	20120615	2	2250	44.76	0.00721020521319949	-0.243410924034955
1	A	26	50	20120615	2	2252	44.8	0.00916040571571199	-0.242832510687944
1	A	26	50	20120615	2	2254	44.84	0.010085301385504	-0.242358749144549
1	A	26	50	20120615	2	2256	44.88	0.0114075910663229	-0.242433702463355
1	A	26	50	20120615	2	2258	44.92	0.0125955304587162	-0.242466229375289
1	A	26	50	20120615	2	2260	44.96	0.0151792986371719	-0.242703817253768
1	A	26	50	20120615	2	2262	45	0.0169696930071362	-0.242780184786136
1	A	26	50	20120615	2	2264	45.04	0.0192013220085610	-0.244020450080337
1	A	26	50	20120615	2	2266	45.08	0.0208552447697563	-0.244627854805377
1	A	26	50	20120615	2	2268	45.12	0.0225537152581664	-0.245596591095602
1	A	26	50	20120615	2	2270	45.16	0.0249182803344542	-0.247078686908969
1	A	26	50	20120615	2	2272	45.2	0.0262681471797394	-0.247739831749379
1	A	26	50	20120615	2	2274	45.24	0.0276668043929263	-0.249105962050631
1	A	26	50	20120615	2	2276	45.28	0.0295703358478805	-0.251446485496359
1	A	26	50	20120615	2	2278	45.32	0.0310892012138692	-0.252866355912981
1	A	26	50	20120615	2	2280	45.36	0.0337429729636623	-0.254518864460614
1	A	26	50	20120615	2	2282	45.4	0.0353162855518024	-0.256119047106439
1	A	26	50	20120615	2	2284	45.44	0.0363974518202366	-0.257707916043765
1	A	26	50	20120615	2	2286	45.48	0.0381942101512317	-0.259637610449624
1	A	26	50	20120615	2	2288	45.52	0.0390894073362138	-0.262297746160447
1	A	26	50	20120615	2	2290	45.56	0.0391792098974245	-0.263970053697954
1	A	26	50	20120615	2	2292	45.6	0.0390724367734653	-0.26508233266476
1	A	26	50	20120615	2	2294	45.64	0.0385682696384793	-0.268286233490316
1	A	26	50	20120615	2	2296	45.68	0.0380881441340536	-0.269274061663634
1	A	26	50	20120615	2	2298	45.72	0.0373824515664295	-0.271552359712617
