# Supplementary material for: How Do Ants Make Sense of Gravity? A Boltzmann Walker Analysis of Lasius niger Trajectories on Various Inclines
Source: PLoS One. 2013 Oct 29;8(10):e76531. doi: 10.1371/journal.pone.0076531 (PMC3812222; doi:10.1371/journal.pone.0076531)
Supplement: Dataset S1 — Trajectories for . (ZIP) [file pone.0076531.s005.zip › Incline1/1-A-26-50-20120615-03.txt]

Pente	Colonie	Temperature	Humidite	Date	Indiv	Frame	Time	X	Y
1	A	26	50	20120615	3	14	0	0	0
1	A	26	50	20120615	3	16	0.04	0.00106952021974810	0.00144725666225794
1	A	26	50	20120615	3	18	0.08	0.0027557294765724	0.00424150224520158
1	A	26	50	20120615	3	20	0.12	0.0032552014225313	0.00548329489005015
1	A	26	50	20120615	3	22	0.16	0.00450969370517	0.00635425245457324
1	A	26	50	20120615	3	24	0.2	0.0059131026759266	0.00766545470106309
1	A	26	50	20120615	3	26	0.24	0.00753656327698838	0.00907579331827529
1	A	26	50	20120615	3	28	0.28	0.00855337575726682	0.0100286833455345
1	A	26	50	20120615	3	30	0.32	0.0107670159621782	0.0120492833991819
1	A	26	50	20120615	3	32	0.36	0.0118297550278947	0.0130758185977016
1	A	26	50	20120615	3	34	0.4	0.0128318101896498	0.0145540394659078
1	A	26	50	20120615	3	36	0.44	0.0146364174059160	0.0149223713882278
1	A	26	50	20120615	3	38	0.48	0.0164657026488456	0.01594272647348
1	A	26	50	20120615	3	40	0.52	0.0191790127896146	0.0167499595748826
1	A	26	50	20120615	3	42	0.56	0.0210366530144698	0.0177944270013732
1	A	26	50	20120615	3	44	0.6	0.0219103541533039	0.0183282926211691
1	A	26	50	20120615	3	46	0.64	0.0252793644122672	0.0202750283004538
1	A	26	50	20120615	3	48	0.68	0.0264903837699985	0.0208361599577321
1	A	26	50	20120615	3	50	0.72	0.0282098836140811	0.0218527390927728
1	A	26	50	20120615	3	52	0.76	0.0299026265375635	0.0219499662751859
1	A	26	50	20120615	3	54	0.8	0.0310255333192912	0.0219414597806083
1	A	26	50	20120615	3	56	0.84	0.0314632041325744	0.0221267500415504
1	A	26	50	20120615	3	58	0.88	0.0353785180196147	0.0228581176563995
1	A	26	50	20120615	3	60	0.92	0.0368599845079464	0.0234334833731831
1	A	26	50	20120615	3	62	0.96	0.0386304031113422	0.0234620858424821
1	A	26	50	20120615	3	64	1	0.0404263341274033	0.0236524177747741
1	A	26	50	20120615	3	66	1.04	0.0423471564644778	0.0232851090359664
1	A	26	50	20120615	3	68	1.08	0.0434532051134352	0.0227344220529529
1	A	26	50	20120615	3	70	1.12	0.0444677463667325	0.022142589233449
1	A	26	50	20120615	3	72	1.16	0.0453986241598933	0.0204019327544733
1	A	26	50	20120615	3	74	1.2	0.0456329381339751	0.0215207383168701
1	A	26	50	20120615	3	76	1.24	0.0484741285361217	0.0181181051304614
1	A	26	50	20120615	3	78	1.28	0.0496387758311428	0.0169596803751147
1	A	26	50	20120615	3	80	1.32	0.0505063180699128	0.0157173715423159
1	A	26	50	20120615	3	82	1.36	0.0511235515792105	0.0146241137479233
1	A	26	50	20120615	3	84	1.4	0.0505130355843341	0.0132685900483887
1	A	26	50	20120615	3	86	1.44	0.0501666239722308	0.0129500384434642
1	A	26	50	20120615	3	88	1.48	0.0496973879122354	0.0121626043319348
1	A	26	50	20120615	3	90	1.52	0.0489525216289335	0.0106765487205932
1	A	26	50	20120615	3	92	1.56	0.0482719313520414	0.00850594303438479
1	A	26	50	20120615	3	94	1.6	0.0485648149808089	0.00629043606757115
1	A	26	50	20120615	3	96	1.64	0.0479738858437713	0.00352953764042827
1	A	26	50	20120615	3	98	1.68	0.0485556933033316	0.00150579803267238
1	A	26	50	20120615	3	100	1.72	0.0477097814609981	-0.00097140915385846
1	A	26	50	20120615	3	102	1.76	0.0478478087046857	-0.00372021605504304
1	A	26	50	20120615	3	104	1.8	0.0477901087913409	-0.00559348333976244
1	A	26	50	20120615	3	106	1.84	0.0473968867103231	-0.00755634105365818
1	A	26	50	20120615	3	108	1.88	0.0468893254627874	-0.00947076195304264
1	A	26	50	20120615	3	110	1.92	0.0461057097278764	-0.0110535497720506
1	A	26	50	20120615	3	112	1.96	0.0451508327305621	-0.0129494444737680
1	A	26	50	20120615	3	114	2	0.0445427208987417	-0.0144644914631383
1	A	26	50	20120615	3	116	2.04	0.0439060419529613	-0.016718747881561
1	A	26	50	20120615	3	118	2.08	0.0435766079746743	-0.0181260954370888
1	A	26	50	20120615	3	120	2.12	0.0422451117635644	-0.0190907446501191
1	A	26	50	20120615	3	122	2.16	0.0413380634689296	-0.0201509522735589
1	A	26	50	20120615	3	124	2.2	0.0402231894202362	-0.020313919173419
1	A	26	50	20120615	3	126	2.24	0.0389168025709262	-0.0209131992415424
1	A	26	50	20120615	3	128	2.28	0.0371640050685176	-0.0200021840778651
1	A	26	50	20120615	3	130	2.32	0.035961301286533	-0.0202722140154646
1	A	26	50	20120615	3	132	2.36	0.0334458000251602	-0.020059273050951
1	A	26	50	20120615	3	134	2.4	0.0323069069733235	-0.0199901448778086
1	A	26	50	20120615	3	136	2.44	0.0299096481079007	-0.0214796200575441
1	A	26	50	20120615	3	138	2.48	0.0279592849708285	-0.0217887883554823
1	A	26	50	20120615	3	140	2.52	0.0267393348544508	-0.0217836052627762
1	A	26	50	20120615	3	142	2.56	0.0253596917426100	-0.0216740814934382
1	A	26	50	20120615	3	144	2.6	0.0228165892751403	-0.0223524019575626
1	A	26	50	20120615	3	146	2.64	0.0201170606455367	-0.0228951134831911
1	A	26	50	20120615	3	148	2.68	0.0191645171006003	-0.0237352270499188
1	A	26	50	20120615	3	150	2.72	0.0174205796461599	-0.0236552532729667
1	A	26	50	20120615	3	152	2.76	0.01638848658834	-0.0237756028471246
1	A	26	50	20120615	3	154	2.8	0.0152076889744366	-0.0241030639974921
1	A	26	50	20120615	3	156	2.84	0.0148926729034180	-0.0246863563812929
1	A	26	50	20120615	3	158	2.88	0.0144594992892631	-0.025409302354378
1	A	26	50	20120615	3	160	2.92	0.0146171841014677	-0.0257002060841581
1	A	26	50	20120615	3	162	2.96	0.0149261897648462	-0.0268911153250325
1	A	26	50	20120615	3	164	3	0.0152139822247891	-0.0280176778488189
1	A	26	50	20120615	3	166	3.04	0.0159736270398178	-0.0284632258316446
1	A	26	50	20120615	3	168	3.08	0.0161671621658286	-0.0306448623836394
1	A	26	50	20120615	3	170	3.12	0.0166557022409504	-0.033118958300333
1	A	26	50	20120615	3	172	3.16	0.0169333123632442	-0.0360494916442826
1	A	26	50	20120615	3	174	3.2	0.0166945931139156	-0.0385614177737697
1	A	26	50	20120615	3	176	3.24	0.017665592145841	-0.0410668385208698
1	A	26	50	20120615	3	178	3.28	0.0170326608660009	-0.0434255346108738
1	A	26	50	20120615	3	180	3.32	0.0165285644416930	-0.0459520978507315
1	A	26	50	20120615	3	182	3.36	0.0161723947560094	-0.0486816007367897
1	A	26	50	20120615	3	184	3.4	0.0163688997305011	-0.0506262150957308
1	A	26	50	20120615	3	186	3.44	0.0156646213764393	-0.0520117201227877
1	A	26	50	20120615	3	188	3.48	0.0154475395946150	-0.0528780673510975
1	A	26	50	20120615	3	190	3.52	0.0144702473123371	-0.0548204189683388
1	A	26	50	20120615	3	192	3.56	0.0143663733261808	-0.0564017218631063
1	A	26	50	20120615	3	194	3.6	0.0137451800189084	-0.0579568618069698
1	A	26	50	20120615	3	196	3.64	0.0141121684383443	-0.0591479124692005
1	A	26	50	20120615	3	198	3.68	0.0145435742855462	-0.0595422659210682
1	A	26	50	20120615	3	200	3.72	0.0150609643173404	-0.0596713129086347
1	A	26	50	20120615	3	202	3.76	0.0155929914595051	-0.0604880212409052
1	A	26	50	20120615	3	204	3.8	0.0152108002442738	-0.0602365033588371
1	A	26	50	20120615	3	206	3.84	0.0164520554879687	-0.060862151438831
1	A	26	50	20120615	3	208	3.88	0.0177804969977838	-0.0608516155477913
1	A	26	50	20120615	3	210	3.92	0.0188354296046360	-0.0622872544456344
1	A	26	50	20120615	3	212	3.96	0.0200653004291538	-0.0625608340592754
1	A	26	50	20120615	3	214	4	0.021227501134712	-0.0639452077154825
1	A	26	50	20120615	3	216	4.04	0.022113647352895	-0.0654142927640756
1	A	26	50	20120615	3	218	4.08	0.0233863688483527	-0.066582503877274
1	A	26	50	20120615	3	220	4.12	0.0241432559469347	-0.0681364417396095
1	A	26	50	20120615	3	222	4.16	0.024943771533916	-0.0698025974481194
1	A	26	50	20120615	3	224	4.2	0.0257145179254094	-0.0709390594668424
1	A	26	50	20120615	3	226	4.24	0.0265023763010074	-0.0721387368318035
1	A	26	50	20120615	3	228	4.28	0.0269543589555419	-0.072773153035884
1	A	26	50	20120615	3	230	4.32	0.0280213123776742	-0.0736728049935877
1	A	26	50	20120615	3	232	4.36	0.02869575082557	-0.0744961601296013
1	A	26	50	20120615	3	234	4.4	0.0303846046617559	-0.0746710983472669
1	A	26	50	20120615	3	236	4.44	0.0311096719551846	-0.0739943971576713
1	A	26	50	20120615	3	238	4.48	0.0320456692014412	-0.0742604814394318
1	A	26	50	20120615	3	240	4.52	0.0334228303684801	-0.0740566932650939
1	A	26	50	20120615	3	242	4.56	0.0350614089125237	-0.0741601429871815
1	A	26	50	20120615	3	244	4.6	0.0364907545600142	-0.0734336614801904
1	A	26	50	20120615	3	246	4.64	0.0389360712307135	-0.0743688809089877
1	A	26	50	20120615	3	248	4.68	0.0407678313473773	-0.0740516020962693
1	A	26	50	20120615	3	250	4.72	0.0425371539352623	-0.0735868915196735
1	A	26	50	20120615	3	252	4.76	0.0438831316932509	-0.0738095594450692
1	A	26	50	20120615	3	254	4.8	0.0448293112771566	-0.0737932252784238
1	A	26	50	20120615	3	256	4.84	0.0452761320521884	-0.0726173774119886
1	A	26	50	20120615	3	258	4.88	0.045020230108077	-0.0724941287000278
1	A	26	50	20120615	3	260	4.92	0.0456550705762262	-0.0714807032612313
1	A	26	50	20120615	3	262	4.96	0.0457322159260537	-0.0707613635327302
1	A	26	50	20120615	3	264	5	0.0448226644734134	-0.0694606406087375
1	A	26	50	20120615	3	266	5.04	0.0447287606928719	-0.0687887477452541
1	A	26	50	20120615	3	268	5.08	0.0451334379037449	-0.0673395323972123
1	A	26	50	20120615	3	270	5.12	0.0445942689830902	-0.0647074688256016
1	A	26	50	20120615	3	272	5.16	0.0442781922518998	-0.0626108972193835
1	A	26	50	20120615	3	274	5.2	0.0440129564982767	-0.0599392356680263
1	A	26	50	20120615	3	276	5.24	0.0436147846697906	-0.0578650793467718
1	A	26	50	20120615	3	278	5.28	0.0435401849043754	-0.0557999739923165
1	A	26	50	20120615	3	280	5.32	0.0430419574663513	-0.054218034701446
1	A	26	50	20120615	3	282	5.36	0.0431750349625707	-0.0511672932046947
1	A	26	50	20120615	3	284	5.4	0.0436188858891215	-0.0495821719333088
1	A	26	50	20120615	3	286	5.44	0.0443964205057142	-0.0470218796999886
1	A	26	50	20120615	3	288	5.48	0.0447732589226119	-0.0454903359094132
1	A	26	50	20120615	3	290	5.52	0.0447129497852445	-0.044013960589906
1	A	26	50	20120615	3	292	5.56	0.0457423487662281	-0.0420264319204147
1	A	26	50	20120615	3	294	5.6	0.0456049296343723	-0.0412142066451369
1	A	26	50	20120615	3	296	5.64	0.0464332345178542	-0.0404758457442219
1	A	26	50	20120615	3	298	5.68	0.0468422887197028	-0.0396640235198095
1	A	26	50	20120615	3	300	5.72	0.0471977018011306	-0.0393974230500987
1	A	26	50	20120615	3	302	5.76	0.0472101044540726	-0.0397316441412943
1	A	26	50	20120615	3	304	5.8	0.0468888304880405	-0.0393965815930291
1	A	26	50	20120615	3	306	5.84	0.0462980074170201	-0.0394166280702757
1	A	26	50	20120615	3	308	5.88	0.045896186917543	-0.0392169835416755
1	A	26	50	20120615	3	310	5.92	0.0456117320016073	-0.0387278636389932
1	A	26	50	20120615	3	312	5.96	0.0445531082973573	-0.038395466883293
1	A	26	50	20120615	3	314	6	0.0436815001945955	-0.0376919239202836
1	A	26	50	20120615	3	316	6.04	0.0426830512774245	-0.0366953417650149
1	A	26	50	20120615	3	318	6.08	0.0410998745496869	-0.0356439800474077
1	A	26	50	20120615	3	320	6.12	0.0395847427075028	-0.032905440336686
1	A	26	50	20120615	3	322	6.16	0.0388885112286109	-0.0313581634202292
1	A	26	50	20120615	3	324	6.2	0.0372554976149353	-0.0286508141896256
1	A	26	50	20120615	3	326	6.24	0.0360955384378734	-0.0263550011056725
1	A	26	50	20120615	3	328	6.28	0.0352498740829134	-0.0247215490857925
1	A	26	50	20120615	3	330	6.32	0.0343749595488428	-0.0226085132052813
1	A	26	50	20120615	3	332	6.36	0.0332678551894611	-0.0200337125550246
1	A	26	50	20120615	3	334	6.4	0.0331019735954489	-0.0178766069514827
1	A	26	50	20120615	3	336	6.44	0.0321090896086459	-0.0160378111223461
1	A	26	50	20120615	3	338	6.48	0.0314563451967969	-0.0134370158125995
1	A	26	50	20120615	3	340	6.52	0.0309736811790268	-0.0117586200857073
1	A	26	50	20120615	3	342	6.56	0.0308939690315836	-0.00968363644951885
1	A	26	50	20120615	3	344	6.6	0.0302222246605242	-0.00860529153714155
1	A	26	50	20120615	3	346	6.64	0.030945446405254	-0.00746317973523685
1	A	26	50	20120615	3	348	6.68	0.031277701739598	-0.00669548804503824
1	A	26	50	20120615	3	350	6.72	0.031627054915911	-0.00593855852004929
1	A	26	50	20120615	3	352	6.76	0.031587739778877	-0.00581665331097273
1	A	26	50	20120615	3	354	6.8	0.0319343281676756	-0.00493238092575989
1	A	26	50	20120615	3	356	6.84	0.0324704989555781	-0.00490730691929902
1	A	26	50	20120615	3	358	6.88	0.0330602260110877	-0.00471299397582895
1	A	26	50	20120615	3	360	6.92	0.0330616402246501	-0.00495821860754445
1	A	26	50	20120615	3	362	6.96	0.0335448062882348	-0.00483907111491451
1	A	26	50	20120615	3	364	7	0.0330759944923082	-0.00447872949922185
1	A	26	50	20120615	3	366	7.04	0.0326845401782433	-0.00436163261625736
1	A	26	50	20120615	3	368	7.08	0.0327053998282883	-0.00471921651550339
1	A	26	50	20120615	3	370	7.12	0.0318415274737127	-0.00340138160740602
1	A	26	50	20120615	3	372	7.16	0.0317060458144373	-0.00325133354843824
1	A	26	50	20120615	3	374	7.2	0.0308809229114708	-0.00263070592659081
1	A	26	50	20120615	3	376	7.24	0.0300025690100164	-0.00147092352622426
1	A	26	50	20120615	3	378	7.28	0.0284205448663322	-0.000447796582389821
1	A	26	50	20120615	3	380	7.32	0.0277808182903249	0.00101090106758772
1	A	26	50	20120615	3	382	7.36	0.027257629982925	0.00276134390441503
1	A	26	50	20120615	3	384	7.4	0.0258216233895557	0.00338941028960054
1	A	26	50	20120615	3	386	7.44	0.0253555410258044	0.00551577937557785
1	A	26	50	20120615	3	388	7.48	0.0242339494626897	0.00630785917865959
1	A	26	50	20120615	3	390	7.52	0.0229528699650784	0.00766870032118869
1	A	26	50	20120615	3	392	7.56	0.0219794526279614	0.00836097200210599
1	A	26	50	20120615	3	394	7.6	0.0216227950385987	0.0096643041501212
1	A	26	50	20120615	3	396	7.64	0.0195560350542754	0.0102995971666105
1	A	26	50	20120615	3	398	7.68	0.0189713920965226	0.010717787188072
1	A	26	50	20120615	3	400	7.72	0.0176443435870664	0.0115952572060498
1	A	26	50	20120615	3	402	7.76	0.0166270644163123	0.0123002780222319
1	A	26	50	20120615	3	404	7.8	0.0145585225229005	0.012282345794261
1	A	26	50	20120615	3	406	7.84	0.0135942339343285	0.0133628685955243
1	A	26	50	20120615	3	408	7.88	0.011371429625533	0.0132538892984079
1	A	26	50	20120615	3	410	7.92	0.0103965273641755	0.0137289802025515
1	A	26	50	20120615	3	412	7.96	0.00867989130255672	0.0140618224355238
1	A	26	50	20120615	3	414	8	0.00778441834592989	0.0145890483226443
1	A	26	50	20120615	3	416	8.04	0.00639223823085857	0.0137127733151267
1	A	26	50	20120615	3	418	8.08	0.0055347369083815	0.0142786779431781
1	A	26	50	20120615	3	420	8.12	0.0043919745682381	0.0133749176950757
1	A	26	50	20120615	3	422	8.16	0.0044235256728146	0.0134739267865775
1	A	26	50	20120615	3	424	8.2	0.004128428799822	0.0130651271431701
1	A	26	50	20120615	3	426	8.24	0.0042740786546108	0.0131467131235834
1	A	26	50	20120615	3	428	8.28	0.0043389627728525	0.0129165922927141
1	A	26	50	20120615	3	430	8.32	0.0043722745733142	0.0122662732571246
1	A	26	50	20120615	3	432	8.36	0.0046328646353849	0.011977865614282
1	A	26	50	20120615	3	434	8.4	0.0045903038782253	0.0118788777359837
1	A	26	50	20120615	3	436	8.44	0.0051250816657688	0.0119615314476366
1	A	26	50	20120615	3	438	8.48	0.0046412579928776	0.0122149373048105
1	A	26	50	20120615	3	440	8.52	0.0043772031075791	0.0124933747420383
1	A	26	50	20120615	3	442	8.56	0.0042839710784796	0.0123736969193225
1	A	26	50	20120615	3	444	8.6	0.0042702178515855	0.0125968244641259
1	A	26	50	20120615	3	446	8.64	0.0042404415850298	0.0122782657881335
1	A	26	50	20120615	3	448	8.68	0.0042400102498933	0.0125343727932115
1	A	26	50	20120615	3	450	8.72	0.0048521455192986	0.0124608973275784
1	A	26	50	20120615	3	452	8.76	0.0044559818740711	0.0124554808896345
1	A	26	50	20120615	3	454	8.8	0.0047187286118244	0.0121102572169236
1	A	26	50	20120615	3	456	8.84	0.0051693748345424	0.0114292497470307
1	A	26	50	20120615	3	458	8.88	0.0054319801509394	0.0104515897692265
1	A	26	50	20120615	3	460	8.92	0.0057553825083829	0.00975138435022429
1	A	26	50	20120615	3	462	8.96	0.00638885118937668	0.00824217806286659
1	A	26	50	20120615	3	464	9	0.0061115698717361	0.00580694827040095
1	A	26	50	20120615	3	466	9.04	0.0058419960180104	0.00345070230539379
1	A	26	50	20120615	3	468	9.08	0.0055736136392111	0.00108673826986998
1	A	26	50	20120615	3	470	9.12	0.005392417526532	-0.00096525025379432
1	A	26	50	20120615	3	472	9.16	0.0046715150920445	-0.00334649597905032
1	A	26	50	20120615	3	474	9.2	0.0049170084243369	-0.00485377893596319
1	A	26	50	20120615	3	476	9.24	0.0052425321021239	-0.00700942224268163
1	A	26	50	20120615	3	478	9.28	0.0054270869720136	-0.00755714715538873
1	A	26	50	20120615	3	480	9.32	0.006005620527177	-0.0105896240839819
1	A	26	50	20120615	3	482	9.36	0.00697144353746409	-0.0138891823148971
1	A	26	50	20120615	3	484	9.4	0.00767886144563436	-0.0160579070970675
1	A	26	50	20120615	3	486	9.44	0.00839805268171138	-0.0189063382726534
1	A	26	50	20120615	3	488	9.48	0.00918659695088719	-0.0210618613712191
1	A	26	50	20120615	3	490	9.52	0.0101115279760183	-0.0230784238451459
1	A	26	50	20120615	3	492	9.56	0.0104038176350895	-0.0245876442746392
1	A	26	50	20120615	3	494	9.6	0.0109700687454637	-0.0262764981108252
1	A	26	50	20120615	3	496	9.64	0.0116855900973464	-0.0277868074847615
1	A	26	50	20120615	3	498	9.68	0.0126692463406550	-0.0281886562685098
1	A	26	50	20120615	3	500	9.72	0.0139693328685446	-0.0290255878547222
1	A	26	50	20120615	3	502	9.76	0.0151572015502599	-0.0293406039257408
1	A	26	50	20120615	3	504	9.8	0.0161786172956838	-0.0293302094560574
1	A	26	50	20120615	3	506	9.84	0.0183375557200026	-0.030134472708979
1	A	26	50	20120615	3	508	9.88	0.0209201218169302	-0.031300138237765
1	A	26	50	20120615	3	510	9.92	0.0228905455733846	-0.0321157151991856
1	A	26	50	20120615	3	512	9.96	0.0256008151549946	-0.0331500002880271
1	A	26	50	20120615	3	514	10	0.0279942301879548	-0.0344775225590268
1	A	26	50	20120615	3	516	10.04	0.0309570783118045	-0.0357355362334358
1	A	26	50	20120615	3	518	10.08	0.0330408512852832	-0.0368706547492745
1	A	26	50	20120615	3	520	10.12	0.0358765616098756	-0.038106889534823
1	A	26	50	20120615	3	522	10.16	0.0379999325631007	-0.039124204060916
1	A	26	50	20120615	3	524	10.2	0.0406165317094068	-0.0401931868795104
1	A	26	50	20120615	3	526	10.24	0.0422968012692691	-0.0409906194809257
1	A	26	50	20120615	3	528	10.28	0.0442486493305818	-0.0418551777290791
1	A	26	50	20120615	3	530	10.32	0.0457796910753425	-0.0428825897400075
1	A	26	50	20120615	3	532	10.36	0.0476945150255923	-0.0438314068322071
1	A	26	50	20120615	3	534	10.4	0.0496612123293099	-0.0452459527347673
1	A	26	50	20120615	3	536	10.44	0.0509000280546096	-0.0456664337821999
1	A	26	50	20120615	3	538	10.48	0.0521633803852166	-0.0461179568173266
1	A	26	50	20120615	3	540	10.52	0.053294977509285	-0.0457742180688562
1	A	26	50	20120615	3	542	10.56	0.0548583198918104	-0.0451941783762489
1	A	26	50	20120615	3	544	10.6	0.0554065256371287	-0.0441678270254922
1	A	26	50	20120615	3	546	10.64	0.0560410365935179	-0.0434224417258129
1	A	26	50	20120615	3	548	10.68	0.0567252797840416	-0.0429599472218693
1	A	26	50	20120615	3	550	10.72	0.0570494528878766	-0.0407311112922303
1	A	26	50	20120615	3	552	10.76	0.0590853830165401	-0.0392208443447008
1	A	26	50	20120615	3	554	10.8	0.0601107019913962	-0.0373993231342286
1	A	26	50	20120615	3	556	10.84	0.0605054231387902	-0.0358227437127595
1	A	26	50	20120615	3	558	10.88	0.0617408306094047	-0.0342585315888933
1	A	26	50	20120615	3	560	10.92	0.0634849094852013	-0.0325058260103662
1	A	26	50	20120615	3	562	10.96	0.0647957440361649	-0.0311159369212659
1	A	26	50	20120615	3	564	11	0.0651893196705733	-0.0294627212668518
1	A	26	50	20120615	3	566	11.04	0.0655582172783183	-0.0282122029243234
1	A	26	50	20120615	3	568	11.08	0.0661498535221371	-0.0269475424461712
1	A	26	50	20120615	3	570	11.12	0.0664806380743762	-0.0252181006807452
1	A	26	50	20120615	3	572	11.16	0.0667579653539576	-0.0233480860872192
1	A	26	50	20120615	3	574	11.2	0.0675313987512194	-0.0226076038659607
1	A	26	50	20120615	3	576	11.24	0.0675803305404775	-0.02092907378878
1	A	26	50	20120615	3	578	11.28	0.0683860787176396	-0.0198165826899392
1	A	26	50	20120615	3	580	11.32	0.0683538346484175	-0.0198181383248579
1	A	26	50	20120615	3	582	11.36	0.0678282421779615	-0.0186647764540645
1	A	26	50	20120615	3	584	11.4	0.0672553442638442	-0.0188869494047133
1	A	26	50	20120615	3	586	11.44	0.0665036190447648	-0.0188304515728965
1	A	26	50	20120615	3	588	11.48	0.0656777183243389	-0.0187331536798052
1	A	26	50	20120615	3	590	11.52	0.0646817584230376	-0.0183721756680095
1	A	26	50	20120615	3	592	11.56	0.0630968492836861	-0.0181583465773787
1	A	26	50	20120615	3	594	11.6	0.06064990626739	-0.0164412791806234
1	A	26	50	20120615	3	596	11.64	0.0596439054497959	-0.0149558599653848
1	A	26	50	20120615	3	598	11.68	0.0574046396951344	-0.0134649960279311
1	A	26	50	20120615	3	600	11.72	0.0552432263970815	-0.0110787227734609
1	A	26	50	20120615	3	602	11.76	0.0547026432628643	-0.00929631871012392
1	A	26	50	20120615	3	604	11.8	0.052916420822909	-0.00756836186893835
1	A	26	50	20120615	3	606	11.84	0.0523662210364678	-0.00495058185430763
1	A	26	50	20120615	3	608	11.88	0.0520078593197624	-0.0028994065034417
1	A	26	50	20120615	3	610	11.92	0.0516315370908149	-0.000696203194620651
1	A	26	50	20120615	3	612	11.96	0.0514781656299756	0.00117614485128321
1	A	26	50	20120615	3	614	12	0.050540400616766	0.00302141070746762
1	A	26	50	20120615	3	616	12.04	0.0507434109736446	0.00502796762044069
1	A	26	50	20120615	3	618	12.08	0.0501969588531437	0.00650341663006454
1	A	26	50	20120615	3	620	12.12	0.0507648363091146	0.00780809935203179
1	A	26	50	20120615	3	622	12.16	0.0513182180760712	0.00888078033909179
1	A	26	50	20120615	3	624	12.2	0.0511260971636228	0.00946562835781119
1	A	26	50	20120615	3	626	12.24	0.0516144958173883	0.00904992028115169
1	A	26	50	20120615	3	628	12.28	0.0513477044288467	0.00881410016962599
1	A	26	50	20120615	3	630	12.32	0.0509106417273953	0.00886677962482429
1	A	26	50	20120615	3	632	12.36	0.0505822613382122	0.00865719317488069
1	A	26	50	20120615	3	634	12.4	0.0509800796133078	0.00893621751073689
1	A	26	50	20120615	3	636	12.44	0.0506688819189076	0.00866956754355139
1	A	26	50	20120615	3	638	12.48	0.0501536132074569	0.00780470523948219
1	A	26	50	20120615	3	640	12.52	0.0496325462204006	0.00778907817961789
1	A	26	50	20120615	3	642	12.56	0.0489287628410856	0.00766681941715079
1	A	26	50	20120615	3	644	12.6	0.0479709867059684	0.00654499450879831
1	A	26	50	20120615	3	646	12.64	0.0464580610369417	0.00650369947277701
1	A	26	50	20120615	3	648	12.68	0.0445077191130729	0.00669815383760331
1	A	26	50	20120615	3	650	12.72	0.0423523162226601	0.00681298797886799
1	A	26	50	20120615	3	652	12.76	0.0407810542441855	0.00659074431754108
1	A	26	50	20120615	3	654	12.8	0.0392169835416755	0.0059470862278304
1	A	26	50	20120615	3	656	12.84	0.0384166871577964	0.00547699456862977
1	A	26	50	20120615	3	658	12.88	0.0386448139475428	0.00477666187040699
1	A	26	50	20120615	3	660	12.92	0.0383957002285308	0.00470220352634804
1	A	26	50	20120615	3	662	12.96	0.0372866032422397	0.00272364804190997
1	A	26	50	20120615	3	664	13	0.0362222661151977	6.64821795671594e-05
1	A	26	50	20120615	3	666	13.04	0.0354585907915162	-0.00150230492517331
1	A	26	50	20120615	3	668	13.08	0.0338825911976076	-0.00218621860393694
1	A	26	50	20120615	3	670	13.12	0.0315397342995023	-0.00357023870675337
1	A	26	50	20120615	3	672	13.16	0.0299023224816476	-0.00397968888839944
1	A	26	50	20120615	3	674	13.2	0.0271481769242651	-0.00429734246771188
1	A	26	50	20120615	3	676	13.24	0.0257505450159108	-0.00520684442287745
1	A	26	50	20120615	3	678	13.28	0.0232680415995889	-0.00591185109692387
1	A	26	50	20120615	3	680	13.32	0.0214110674693216	-0.00747656385239115
1	A	26	50	20120615	3	682	13.36	0.0209436967570150	-0.00770979736731128
1	A	26	50	20120615	3	684	13.4	0.0205347606419988	-0.00808453779838925
1	A	26	50	20120615	3	686	13.44	0.0202233720287677	-0.00813630508583992
1	A	26	50	20120615	3	688	13.48	0.0203488962103504	-0.00862722245396005
1	A	26	50	20120615	3	690	13.52	0.0202939137083657	-0.00843386905439206
1	A	26	50	20120615	3	692	13.56	0.0199040447277042	-0.00899400934796323
1	A	26	50	20120615	3	694	13.6	0.0197537845367021	-0.00883188390517278
1	A	26	50	20120615	3	696	13.64	0.0197567119587762	-0.00873215356475423
1	A	26	50	20120615	3	698	13.68	0.0198195058693727	-0.00803903052727243
1	A	26	50	20120615	3	700	13.72	0.0198193446490266	-0.00765206492705453
1	A	26	50	20120615	3	702	13.76	0.0191402767730344	-0.00754746049959326
1	A	26	50	20120615	3	704	13.8	0.0179869226804156	-0.00727630555510487
1	A	26	50	20120615	3	706	13.84	0.0172184319595543	-0.00707413665529582
1	A	26	50	20120615	3	708	13.88	0.0159409869907983	-0.0068100039882514
1	A	26	50	20120615	3	710	13.92	0.0144370019799129	-0.00470541661956176
1	A	26	50	20120615	3	712	13.96	0.0142220386900050	-0.00416269519443833
1	A	26	50	20120615	3	714	14	0.0140158322104754	-0.00393964543138085
1	A	26	50	20120615	3	716	14.04	0.0139649205222300	-0.00395981211678029
1	A	26	50	20120615	3	718	14.08	0.0140645165123601	-0.00349485405281107
1	A	26	50	20120615	3	720	14.12	0.0135653769065883	-0.00384535981317743
1	A	26	50	20120615	3	722	14.16	0.0136083407146132	-0.00400376587429884
1	A	26	50	20120615	3	724	14.2	0.0134401129403011	-0.00405703222812563
1	A	26	50	20120615	3	726	14.24	0.0133802422091381	-0.0037754976631962
1	A	26	50	20120615	3	728	14.28	0.0135368946454421	-0.00375236112931578
1	A	26	50	20120615	3	730	14.32	0.0134941146851803	-0.0034946914182514
1	A	26	50	20120615	3	732	14.36	0.0132618159654249	-0.00355301358556367
1	A	26	50	20120615	3	734	14.4	0.0130318719112509	-0.00344367366398879
1	A	26	50	20120615	3	736	14.44	0.0130415380609497	-0.00357524502276417
1	A	26	50	20120615	3	738	14.48	0.0130038916959193	-0.00327601157510165
1	A	26	50	20120615	3	740	14.52	0.0131679616823580	-0.00293462749221260
1	A	26	50	20120615	3	742	14.56	0.0132369399488628	-0.0037133995456724
1	A	26	50	20120615	3	744	14.6	0.0135853314599534	-0.0038387837201124
1	A	26	50	20120615	3	746	14.64	0.0129883989863435	-0.00416961776982615
1	A	26	50	20120615	3	748	14.68	0.0112775117028558	-0.00612325481129521
1	A	26	50	20120615	3	750	14.72	0.00884478153286161	-0.00728063304860573
1	A	26	50	20120615	3	752	14.76	0.00669386877050931	-0.0087673604113895
1	A	26	50	20120615	3	754	14.8	0.0039830759298813	-0.00957329243631469
1	A	26	50	20120615	3	756	14.84	0.0009275756044927	-0.0109660594500144
1	A	26	50	20120615	3	758	14.88	-0.0007423136278218	-0.0102509057936579
1	A	26	50	20120615	3	760	14.92	-0.0022291894830297	-0.0110881485068541
1	A	26	50	20120615	3	762	14.96	-0.003827335661325	-0.0103555010287311
1	A	26	50	20120615	3	764	15	-0.0047146910321038	-0.00958821238939772
1	A	26	50	20120615	3	766	15.04	-0.0059247628667484	-0.0083634327337045
1	A	26	50	20120615	3	768	15.08	-0.006435293962765	-0.00716856369485548
1	A	26	50	20120615	3	770	15.12	-0.0076129095961531	-0.00548395249935664
1	A	26	50	20120615	3	772	15.16	-0.0081524320701985	-0.00391078133257281
1	A	26	50	20120615	3	774	15.2	-0.0084104553346534	-0.00252167006093184
1	A	26	50	20120615	3	776	15.24	-0.0087161375961604	-0.00140875469802233
1	A	26	50	20120615	3	778	15.28	-0.0084843479932874	0.00071567691537453
1	A	26	50	20120615	3	780	15.32	-0.0092998542440299	0.00251151600755401
1	A	26	50	20120615	3	782	15.36	-0.0091987379743202	0.0045966324839169
1	A	26	50	20120615	3	784	15.4	-0.0096185472703106	0.00665084839394194
1	A	26	50	20120615	3	786	15.44	-0.0091961216792298	0.00771999384709599
1	A	26	50	20120615	3	788	15.48	-0.0085819782265658	0.010459841705363
1	A	26	50	20120615	3	790	15.52	-0.007842896076734	0.0114520680828595
1	A	26	50	20120615	3	792	15.56	-0.0076456344979864	0.0140211072270631
1	A	26	50	20120615	3	794	15.6	-0.0078138764144341	0.0161351231575731
1	A	26	50	20120615	3	796	15.64	-0.007322642262476	0.0176741481378934
1	A	26	50	20120615	3	798	15.68	-0.006696435568125	0.0178072185630449
1	A	26	50	20120615	3	800	15.72	-0.0056246667488128	0.020741789486715
1	A	26	50	20120615	3	802	15.76	-0.0052885081850367	0.0221562858918006
1	A	26	50	20120615	3	804	15.8	-0.0041437447327025	0.0236562997910028
1	A	26	50	20120615	3	806	15.84	-0.0032188985603852	0.0234787664914503
1	A	26	50	20120615	3	808	15.88	-0.00190522851122900	0.0241018760580997
1	A	26	50	20120615	3	810	15.92	-0.00141999062477540	0.0237381615430608
1	A	26	50	20120615	3	812	15.96	-0.000293633161955499	0.0245682412645635
1	A	26	50	20120615	3	814	16	0.000412844294195802	0.0260583344556257
1	A	26	50	20120615	3	816	16.04	0.00151668747710260	0.0275838961228323
1	A	26	50	20120615	3	818	16.08	0.0025869643011066	0.0303440167325158
1	A	26	50	20120615	3	820	16.12	0.0027828328794953	0.0318128189383965
1	A	26	50	20120615	3	822	16.16	0.0022822719890933	0.0332648627135631
1	A	26	50	20120615	3	824	16.2	0.0026244409605095	0.0346371448438118
1	A	26	50	20120615	3	826	16.24	0.0023545383021306	0.0350033554457883
1	A	26	50	20120615	3	828	16.28	0.0019691651063839	0.0353013302433804
1	A	26	50	20120615	3	830	16.32	0.0020079852686711	0.0346532668784229
1	A	26	50	20120615	3	832	16.36	0.0025745899324358	0.0346621057131877
1	A	26	50	20120615	3	834	16.4	0.0028313404046847	0.0338540947943259
1	A	26	50	20120615	3	836	16.44	0.0033787824746793	0.03343223488867
1	A	26	50	20120615	3	838	16.48	0.0030869595060836	0.0325789691358122
1	A	26	50	20120615	3	840	16.52	0.0036874345846672	0.0321332090209522
1	A	26	50	20120615	3	842	16.56	0.0042280884295625	0.0319239054137209
1	A	26	50	20120615	3	844	16.6	0.005638412904639	0.0300871955495889
1	A	26	50	20120615	3	846	16.64	0.00705800047854914	0.026519417574434
1	A	26	50	20120615	3	848	16.68	0.00862240352124626	0.0246700504989187
1	A	26	50	20120615	3	850	16.72	0.0104497088651885	0.0222958687704068
1	A	26	50	20120615	3	852	16.76	0.0121393405188338	0.0197335259274211
1	A	26	50	20120615	3	854	16.8	0.0142273561329996	0.0173035534738735
1	A	26	50	20120615	3	856	16.84	0.0155329580937824	0.0143467157576639
1	A	26	50	20120615	3	858	16.88	0.0162270541101951	0.0120511643032198
1	A	26	50	20120615	3	860	16.92	0.0179984131656099	0.00899941871483929
1	A	26	50	20120615	3	862	16.96	0.0186051602813426	0.00655120997740494
1	A	26	50	20120615	3	864	17	0.0200035629360884	0.0047622439631386
1	A	26	50	20120615	3	866	17.04	0.0211381235446768	0.00185595660360918
1	A	26	50	20120615	3	868	17.08	0.0220009769583807	-8.23496557369793e-05
1	A	26	50	20120615	3	870	17.12	0.0236401353299849	-0.00344863048252491
1	A	26	50	20120615	3	872	17.16	0.0256628213486368	-0.00551068820675331
1	A	26	50	20120615	3	874	17.2	0.0274791736085385	-0.00757606933285328
1	A	26	50	20120615	3	876	17.24	0.0293635353986547	-0.0102795577604316
1	A	26	50	20120615	3	878	17.28	0.0308342114375056	-0.0122124695021441
1	A	26	50	20120615	3	880	17.32	0.0317231790117455	-0.0143397366137335
1	A	26	50	20120615	3	882	17.36	0.0318371999802118	-0.0161013870930426
1	A	26	50	20120615	3	884	17.4	0.0313324622100534	-0.0176003169975493
1	A	26	50	20120615	3	886	17.44	0.030556177051143	-0.0195434697667738
1	A	26	50	20120615	3	888	17.48	0.0296580595151545	-0.0210448908084706
1	A	26	50	20120615	3	890	17.52	0.0278357180608162	-0.0226201691534623
1	A	26	50	20120615	3	892	17.56	0.0266294787449257	-0.0237503237796972
1	A	26	50	20120615	3	894	17.6	0.0256230819475341	-0.0255355279858876
1	A	26	50	20120615	3	896	17.64	0.0244464633347075	-0.0268049190084059
1	A	26	50	20120615	3	898	17.68	0.0227369619805109	-0.0290827927933202
1	A	26	50	20120615	3	900	17.72	0.0213769127975767	-0.0300628427920448
1	A	26	50	20120615	3	902	17.76	0.0201909533041706	-0.0313660405897716
1	A	26	50	20120615	3	904	17.8	0.0190955034787565	-0.0333952956304207
1	A	26	50	20120615	3	906	17.84	0.0172995229652207	-0.0359047468861737
1	A	26	50	20120615	3	908	17.88	0.0173252616520559	-0.0368830998286234
1	A	26	50	20120615	3	910	17.92	0.0167245744414380	-0.0389576804139466
1	A	26	50	20120615	3	912	17.96	0.0162903401671113	-0.0404298060216989
1	A	26	50	20120615	3	914	18	0.0161356252033877	-0.0424007954635783
1	A	26	50	20120615	3	916	18.04	0.0164705816856357	-0.0447043372246497
1	A	26	50	20120615	3	918	18.08	0.0178654912328824	-0.0463530981063424
1	A	26	50	20120615	3	920	18.12	0.0182975334761874	-0.0472508408757368
1	A	26	50	20120615	3	922	18.16	0.0191525669959982	-0.0481208650593087
1	A	26	50	20120615	3	924	18.2	0.0204704019040956	-0.0496661055082357
1	A	26	50	20120615	3	926	18.24	0.0223914696072232	-0.0499435742091733
1	A	26	50	20120615	3	928	18.28	0.0250283415049459	-0.0515811628037232
1	A	26	50	20120615	3	930	18.32	0.0264859714236839	-0.0528058717487383
1	A	26	50	20120615	3	932	18.36	0.0291287830183686	-0.0538815932949574
1	A	26	50	20120615	3	934	18.4	0.0308615481856662	-0.0548870284271266
1	A	26	50	20120615	3	936	18.44	0.0332998644992318	-0.0556666136533847
1	A	26	50	20120615	3	938	18.48	0.0356041133670844	-0.0571668821110282
1	A	26	50	20120615	3	940	18.52	0.0379225043705607	-0.0574001566381417
1	A	26	50	20120615	3	942	18.56	0.0406376529889608	-0.0575025457000575
1	A	26	50	20120615	3	944	18.6	0.0425241431704884	-0.0582684130547606
1	A	26	50	20120615	3	946	18.64	0.0428979198150237	-0.0573746300833408
1	A	26	50	20120615	3	948	18.68	0.0446890920024473	-0.0578580789896381
1	A	26	50	20120615	3	950	18.72	0.0456233921924291	-0.0576618568578588
1	A	26	50	20120615	3	952	18.76	0.0463558133963821	-0.0578949192529379
1	A	26	50	20120615	3	954	18.8	0.0457813598473462	-0.0583242744904744
1	A	26	50	20120615	3	956	18.84	0.0452671517960673	-0.0586156024843232
1	A	26	50	20120615	3	958	18.88	0.0458646570261699	-0.0595284773388351
1	A	26	50	20120615	3	960	18.92	0.0456475045336675	-0.0603070726155996
1	A	26	50	20120615	3	962	18.96	0.0449517821716581	-0.0618050783315433
1	A	26	50	20120615	3	964	19	0.0441758739006621	-0.0632490610894043
1	A	26	50	20120615	3	966	19.04	0.0428132084226375	-0.0647006806005022
1	A	26	50	20120615	3	968	19.08	0.0420517251299777	-0.066716005637562
1	A	26	50	20120615	3	970	19.12	0.0416287338534719	-0.0688709842639061
1	A	26	50	20120615	3	972	19.16	0.0406262685697837	-0.0704382864444061
1	A	26	50	20120615	3	974	19.2	0.0398205203926217	-0.0735936090340948
1	A	26	50	20120615	3	976	19.24	0.038888058680271	-0.0767735389397688
1	A	26	50	20120615	3	978	19.28	0.0380822397924308	-0.0778405630725793
1	A	26	50	20120615	3	980	19.32	0.0374797141041817	-0.0788670699868278
1	A	26	50	20120615	3	982	19.36	0.0366903000936651	-0.0798437258730027
1	A	26	50	20120615	3	984	19.4	0.035580637421949	-0.0809491459040316
1	A	26	50	20120615	3	986	19.44	0.0346505798726544	-0.0820808703073207
1	A	26	50	20120615	3	988	19.48	0.034025851031476	-0.0819792590628642
1	A	26	50	20120615	3	990	19.52	0.0334423465156409	-0.0817444996115102
1	A	26	50	20120615	3	992	19.56	0.0329214209499408	-0.0818598287275218
1	A	26	50	20120615	3	994	19.6	0.032186737004288	-0.0822184732869396
1	A	26	50	20120615	3	996	19.64	0.0319873328919933	-0.0816717383237261
1	A	26	50	20120615	3	998	19.68	0.0317924542630983	-0.0816170082588623
1	A	26	50	20120615	3	1000	19.72	0.0313314913524428	-0.0812054014015336
1	A	26	50	20120615	3	1002	19.76	0.0313382088668641	-0.0817302867652084
1	A	26	50	20120615	3	1004	19.8	0.0309739074531968	-0.0822538286259989
1	A	26	50	20120615	3	1006	19.84	0.0303243591639988	-0.0821257008772479
1	A	26	50	20120615	3	1008	19.88	0.0285850886143143	-0.0835019428054713
1	A	26	50	20120615	3	1010	19.92	0.0277487934242049	-0.0839605015530707
1	A	26	50	20120615	3	1012	19.96	0.0261666420013000	-0.0855552394766808
1	A	26	50	20120615	3	1014	20	0.0248035522592067	-0.0859631693787473
1	A	26	50	20120615	3	1016	20.04	0.0234623121166521	-0.0867153895725736
1	A	26	50	20120615	3	1018	20.08	0.0237189211675447	-0.0865847869500884
1	A	26	50	20120615	3	1020	20.12	0.0232808685165996	-0.0864304255397554
1	A	26	50	20120615	3	1022	20.16	0.024172035192929	-0.0854637398591952
1	A	26	50	20120615	3	1024	20.2	0.0238423820115399	-0.0855248338850898
1	A	26	50	20120615	3	1026	20.24	0.024311476650179	-0.0849492489652039
1	A	26	50	20120615	3	1028	20.28	0.0239972383966197	-0.0840898313833498
1	A	26	50	20120615	3	1030	20.32	0.0239922179384733	-0.0832727694976887
1	A	26	50	20120615	3	1032	20.36	0.0234091376867069	-0.0808782230938786
1	A	26	50	20120615	3	1034	20.4	0.0229949852449659	-0.0791652569164542
1	A	26	50	20120615	3	1036	20.44	0.0223840449860207	-0.0767875396540363
1	A	26	50	20120615	3	1038	20.48	0.0211417290821541	-0.0741410511040894
1	A	26	50	20120615	3	1040	20.52	0.0205791549270421	-0.072075309353531
1	A	26	50	20120615	3	1042	20.56	0.0188464604704225	-0.0688668830445752
1	A	26	50	20120615	3	1044	20.6	0.0174546621930131	-0.0654978727856119
1	A	26	50	20120615	3	1046	20.64	0.0169442725183526	-0.0637571173116868
1	A	26	50	20120615	3	1048	20.68	0.0162676420394352	-0.0594690096585373
1	A	26	50	20120615	3	1050	20.72	0.0155796978520188	-0.0576680793975333
1	A	26	50	20120615	3	1052	20.76	0.0140667721829921	-0.05498800327548
1	A	26	50	20120615	3	1054	20.8	0.0126698827367581	-0.0516068307798803
1	A	26	50	20120615	3	1056	20.84	0.0113656949895376	-0.0486874697230735
1	A	26	50	20120615	3	1058	20.88	0.00997792722078086	-0.0452990140276276
1	A	26	50	20120615	3	1060	20.92	0.00920873646420614	-0.0425005682304037
1	A	26	50	20120615	3	1062	20.96	0.00890199354252742	-0.0402951021798828
1	A	26	50	20120615	3	1064	21	0.00806732469801481	-0.0375001919165649
1	A	26	50	20120615	3	1066	21.04	0.00781121062186905	-0.0347116456142776
1	A	26	50	20120615	3	1068	21.08	0.00706662718127961	-0.0330854414389048
1	A	26	50	20120615	3	1070	21.12	0.0062743847436382	-0.0298355786725714
1	A	26	50	20120615	3	1072	21.16	0.0056668456683105	-0.026737750935261
1	A	26	50	20120615	3	1074	21.2	0.0047823965064024	-0.0245239410247221
1	A	26	50	20120615	3	1076	21.24	0.0039721299169085	-0.0224479532969044
1	A	26	50	20120615	3	1078	21.28	0.0032087798623464	-0.0205679402134924
1	A	26	50	20120615	3	1080	21.32	0.0020389883654922	-0.0186377260841502
1	A	26	50	20120615	3	1082	21.36	0.0013435941010292	-0.0169644031413062
1	A	26	50	20120615	3	1084	21.4	0.000329101638099800	-0.0154215604914743
1	A	26	50	20120615	3	1086	21.44	-0.000514540391465999	-0.0147450785049809
1	A	26	50	20120615	3	1088	21.48	-0.0021429790242674	-0.0134785371227908
1	A	26	50	20120615	3	1090	21.52	-0.0037272517675159	-0.0131068110879210
1	A	26	50	20120615	3	1092	21.56	-0.0045414215864419	-0.0135073092977173
1	A	26	50	20120615	3	1094	21.6	-0.0062570747696348	-0.0135636657081778
1	A	26	50	20120615	3	1096	21.64	-0.007311554828147	-0.0137647244503404
1	A	26	50	20120615	3	1098	21.68	-0.0097454022268555	-0.0133522124963318
1	A	26	50	20120615	3	1100	21.72	-0.0111420088303771	-0.0138615415108205
1	A	26	50	20120615	3	1102	21.76	-0.0116844304422253	-0.0142167212470105
1	A	26	50	20120615	3	1104	21.8	-0.0121157655787491	-0.0136315196749005
1	A	26	50	20120615	3	1106	21.84	-0.0118190635733632	-0.0133075233477608
1	A	26	50	20120615	3	1108	21.88	-0.0127291100007503	-0.0128196196687421
1	A	26	50	20120615	3	1110	21.92	-0.0125676068119273	-0.0118975524260749
1	A	26	50	20120615	3	1112	21.96	-0.0125642834100557	-0.0103506149208731
1	A	26	50	20120615	3	1114	22	-0.0124399740379231	-0.00925021534799055
1	A	26	50	20120615	3	1116	22.04	-0.0117785463548012	-0.00667535671497786
1	A	26	50	20120615	3	1118	22.08	-0.0112931175495166	-0.00526375944769515
1	A	26	50	20120615	3	1120	22.12	-0.0100092944775943	-0.00332218564791313
1	A	26	50	20120615	3	1122	22.16	-0.0089652513151724	-0.00163255399426787
1	A	26	50	20120615	3	1124	22.2	-0.007408414315034	0.00098664023392522
1	A	26	50	20120615	3	1126	22.24	-0.0056849122465699	0.00188707000908817
1	A	26	50	20120615	3	1128	22.28	-0.0041431719762098	0.00343955830252229
1	A	26	50	20120615	3	1130	22.32	-0.00176440112468790	0.00520215630491819
1	A	26	50	20120615	3	1132	22.36	-0.000364400408616700	0.00655647792292478
1	A	26	50	20120615	3	1134	22.4	0.0009159719822134	0.00734753242117379
1	A	26	50	20120615	3	1136	22.44	0.0018948128283421	0.00732001889631779
1	A	26	50	20120615	3	1138	22.48	0.0033363702099437	0.00735344383386449
1	A	26	50	20120615	3	1140	22.52	0.003671978644644	0.0082599702836949
1	A	26	50	20120615	3	1142	22.56	0.00619229601030348	0.00806089639026709
1	A	26	50	20120615	3	1144	22.6	0.00816038702148678	0.0096726055837324
1	A	26	50	20120615	3	1146	22.64	0.009876216981375	0.0100191939725309
1	A	26	50	20120615	3	1148	22.68	0.0111992420532463	0.0103368546229112
1	A	26	50	20120615	3	1150	22.72	0.0132646373214819	0.0101311643313318
1	A	26	50	20120615	3	1152	22.76	0.0140624729737625	0.00945256102449489
1	A	26	50	20120615	3	1154	22.8	0.0164183477077095	0.00963532691422819
1	A	26	50	20120615	3	1156	22.84	0.0174278204195992	0.00900316638077959
1	A	26	50	20120615	3	1158	22.88	0.0197970877559819	0.0085201629517545
1	A	26	50	20120615	3	1160	22.92	0.0213599988033707	0.00815367657813329
1	A	26	50	20120615	3	1162	22.96	0.0220390970849545	0.00740924162996799
1	A	26	50	20120615	3	1164	23	0.0224477482359378	0.00731016182778809
1	A	26	50	20120615	3	1166	23.04	0.0227995338595781	0.00769093882945699
1	A	26	50	20120615	3	1168	23.08	0.0225576326297342	0.00779509565832579
1	A	26	50	20120615	3	1170	23.12	0.0235626647110381	0.00756887098582079
1	A	26	50	20120615	3	1172	23.16	0.0247476130417471	0.00655122411954056
1	A	26	50	20120615	3	1174	23.2	0.0262103546354062	0.00625365307992061
1	A	26	50	20120615	3	1176	23.24	0.0286785469175837	0.00492220565917862
1	A	26	50	20120615	3	1178	23.28	0.0307924921374156	0.00470457940513283
1	A	26	50	20120615	3	1180	23.32	0.0319223922052092	0.00382117676126085
1	A	26	50	20120615	3	1182	23.36	0.0325057411575525	0.00340880622860848
1	A	26	50	20120615	3	1184	23.4	0.0330561106496212	0.00341252561027753
1	A	26	50	20120615	3	1186	23.44	0.033440239337433	0.00241646671402691
1	A	26	50	20120615	3	1188	23.48	0.0349449767099336	0.00219427962124247
1	A	26	50	20120615	3	1190	23.52	0.0361495048274136	0.00126227045723173
1	A	26	50	20120615	3	1192	23.56	0.037832065413247	0.00082732907612388
1	A	26	50	20120615	3	1194	23.6	0.0390959480739398	-0.000129810662890230
1	A	26	50	20120615	3	1196	23.64	0.0407524164195474	-0.00073862960149184
1	A	26	50	20120615	3	1198	23.68	0.0415877923708412	-0.001859676692385
1	A	26	50	20120615	3	1200	23.72	0.0415869438427038	-0.00235677275955914
1	A	26	50	20120615	3	1202	23.76	0.0423362648987272	-0.00305801055446184
1	A	26	50	20120615	3	1204	23.8	0.0425247795665915	-0.00215036829013079
1	A	26	50	20120615	3	1206	23.84	0.0423736001367738	-0.00232728640678366
1	A	26	50	20120615	3	1208	23.88	0.0425854493284173	-0.00189863827602837
1	A	26	50	20120615	3	1210	23.92	0.0439921675589098	-0.00223451399709198
1	A	26	50	20120615	3	1212	23.96	0.0453606313125402	-0.00209599177865754
1	A	26	50	20120615	3	1214	24	0.0473228526303328	-0.0018077750546459
1	A	26	50	20120615	3	1216	24.04	0.0493559967582785	-0.00118021778634285
1	A	26	50	20120615	3	1218	24.08	0.0515777969754448	-0.000671030193210411
1	A	26	50	20120615	3	1220	24.12	0.0531926167316405	-0.000759772094249331
1	A	26	50	20120615	3	1222	24.16	0.0555800920676387	-0.000104001265376919
1	A	26	50	20120615	3	1224	24.2	0.0574653094569602	6.15324320988597e-05
1	A	26	50	20120615	3	1226	24.24	0.0586453292534043	-0.000149751074119690
1	A	26	50	20120615	3	1228	24.28	0.0589606281671354	0.000170073323010989
1	A	26	50	20120615	3	1230	24.32	0.0589165754146675	0.000272391674248680
1	A	26	50	20120615	3	1232	24.36	0.059017620973699	0.00072684920251727
1	A	26	50	20120615	3	1234	24.4	0.0593001808434612	0.00063167262976957
1	A	26	50	20120615	3	1236	24.44	0.059642774078946	0.00088304909048138
1	A	26	50	20120615	3	1238	24.48	0.0591323136936075	0.00125590649620105
1	A	26	50	20120615	3	1240	24.52	0.0587856899494698	0.00191351580270454
1	A	26	50	20120615	3	1242	24.56	0.0587723963419835	0.00245134122047503
1	A	26	50	20120615	3	1244	24.6	0.0587932559920285	0.00379350060184521
1	A	26	50	20120615	3	1246	24.64	0.0604913022163699	0.00548645565736204
1	A	26	50	20120615	3	1248	24.68	0.0612757664794183	0.00788199201066579
1	A	26	50	20120615	3	1250	24.72	0.0623128092847064	0.0095866850387504
1	A	26	50	20120615	3	1252	24.76	0.0643289121392255	0.0114753672512996
1	A	26	50	20120615	3	1254	24.8	0.064893536904003	0.0120043538343053
1	A	26	50	20120615	3	1256	24.84	0.0651999262722911	0.0127601802727156
1	A	26	50	20120615	3	1258	24.88	0.0652903652296049	0.013506531480258
1	A	26	50	20120615	3	1260	24.92	0.0652593939525889	0.0133010462496452
1	A	26	50	20120615	3	1262	24.96	0.0652549391798674	0.0135091477753484
1	A	26	50	20120615	3	1264	25	0.0654250690714209	0.0139751311441503
1	A	26	50	20120615	3	1266	25.04	0.0650092195734051	0.0141146433120784
1	A	26	50	20120615	3	1268	25.08	0.064976975504183	0.014941533981998
1	A	26	50	20120615	3	1270	25.12	0.0648233212006312	0.0146574891879953
1	A	26	50	20120615	3	1272	25.16	0.0639471451880629	0.0139906167826583
1	A	26	50	20120615	3	1274	25.2	0.0633774292544609	0.0138502560865928
1	A	26	50	20120615	3	1276	25.24	0.0626879294321259	0.0135745551526081
1	A	26	50	20120615	3	1278	25.28	0.0618951920197377	0.014763979469242
1	A	26	50	20120615	3	1280	25.32	0.061032451036012	0.0152045777045994
1	A	26	50	20120615	3	1282	25.36	0.0599590629421708	0.017827095334664
1	A	26	50	20120615	3	1284	25.4	0.0586653403753119	0.0188980792654492
1	A	26	50	20120615	3	1286	25.44	0.0568468738661344	0.020406267319042
1	A	26	50	20120615	3	1288	25.48	0.0560711070164947	0.0220142988501383
1	A	26	50	20120615	3	1290	25.52	0.0544306617105488	0.023952011846895
1	A	26	50	20120615	3	1292	25.56	0.0541922394460683	0.0247801611668851
1	A	26	50	20120615	3	1294	25.6	0.0538169495930213	0.0262919130386551
1	A	26	50	20120615	3	1296	25.64	0.0528903922222935	0.027247744630124
1	A	26	50	20120615	3	1298	25.68	0.0527055898650304	0.0275449769655957
1	A	26	50	20120615	3	1300	25.72	0.0523273725899094	0.0278430083317303
1	A	26	50	20120615	3	1302	25.76	0.0521302807167893	0.0277202050970416
1	A	26	50	20120615	3	1304	25.8	0.0515761635587802	0.0269583965352625
1	A	26	50	20120615	3	1306	25.84	0.0517433660282596	0.0264281654443219
1	A	26	50	20120615	3	1308	25.88	0.0510432313199356	0.0257758877229486
1	A	26	50	20120615	3	1310	25.92	0.0499440267575132	0.0258168362766471
1	A	26	50	20120615	3	1312	25.96	0.0482385629830372	0.0258716299811212
1	A	26	50	20120615	3	1314	26	0.0465437602575011	0.0259789779828935
1	A	26	50	20120615	3	1316	26.04	0.0443560800638475	0.0264894008915727
1	A	26	50	20120615	3	1318	26.08	0.0447053978848215	0.027025805024713
1	A	26	50	20120615	3	1320	26.12	0.0405631946449019	0.0279618446973765
1	A	26	50	20120615	3	1322	26.16	0.0389470031015507	0.0287402561263779
1	A	26	50	20120615	3	1324	26.2	0.03709167511587	0.029359844301257
1	A	26	50	20120615	3	1326	26.24	0.0363205893131217	0.0305396378235311
1	A	26	50	20120615	3	1328	26.28	0.0359105734460507	0.0313364410999111
1	A	26	50	20120615	3	1330	26.32	0.0358441761192973	0.0322629631152999
1	A	26	50	20120615	3	1332	26.36	0.0346906728271476	0.0334423465156409
1	A	26	50	20120615	3	1334	26.4	0.0337048952634955	0.0357918502174895
1	A	26	50	20120615	3	1336	26.44	0.0332519226594674	0.0367085434486197
1	A	26	50	20120615	3	1338	26.48	0.0331847475152546	0.0378638145077223
1	A	26	50	20120615	3	1340	26.52	0.0324260926497196	0.040016176838976
1	A	26	50	20120615	3	1342	26.56	0.0318421638698157	0.0413285670248583
1	A	26	50	20120615	3	1344	26.6	0.0309477445022929	0.0439539837927258
1	A	26	50	20120615	3	1346	26.64	0.030822091627276	0.0450799099204091
1	A	26	50	20120615	3	1348	26.68	0.0305259553073151	0.046750237558928
1	A	26	50	20120615	3	1350	26.72	0.0304153638067375	0.0482246966190582
1	A	26	50	20120615	3	1352	26.76	0.0304041915195948	0.0491009433423045
1	A	26	50	20120615	3	1354	26.8	0.0306991964687058	0.0494824981614328
1	A	26	50	20120615	3	1356	26.84	0.0303360264258884	0.0493958068700593
1	A	26	50	20120615	3	1358	26.88	0.0303681290737543	0.0504061210390187
1	A	26	50	20120615	3	1360	26.92	0.0296432739123599	0.0502659017643094
1	A	26	50	20120615	3	1362	26.96	0.0293433899264587	0.0499340565518985
1	A	26	50	20120615	3	1364	27	0.0293086709835025	0.0493506227467415
1	A	26	50	20120615	3	1366	27.04	0.0292213432960259	0.048070830183472
1	A	26	50	20120615	3	1368	27.08	0.0280808507686501	0.0473826031533431
1	A	26	50	20120615	3	1370	27.12	0.0274373128870923	0.0463213065854602
1	A	26	50	20120615	3	1372	27.16	0.0257329027017202	0.0467667838576078
1	A	26	50	20120615	3	1374	27.2	0.0243520645794191	0.0457010325170034
1	A	26	50	20120615	3	1376	27.24	0.0230736155190339	0.0457100834838026
1	A	26	50	20120615	3	1378	27.28	0.0220538968298847	0.045088748755174
1	A	26	50	20120615	3	1380	27.32	0.0203532343104530	0.0450069365005907
1	A	26	50	20120615	3	1382	27.36	0.019414055083681	0.0452812939316911
1	A	26	50	20120615	3	1384	27.4	0.0186944325124675	0.0451939662442145
1	A	26	50	20120615	3	1386	27.44	0.0180872399194625	0.0452125631525597
1	A	26	50	20120615	3	1388	27.48	0.0171165237302497	0.045293173325615
1	A	26	50	20120615	3	1390	27.52	0.0169277969303510	0.045235968387017
1	A	26	50	20120615	3	1392	27.56	0.0169311203322226	0.0447342761257651
1	A	26	50	20120615	3	1394	27.6	0.0175620010023972	0.0435600546049268
1	A	26	50	20120615	3	1396	27.64	0.0181802244611886	0.0430484628487383
1	A	26	50	20120615	3	1398	27.68	0.0190011754341462	0.0424447350789612
1	A	26	50	20120615	3	1400	27.72	0.0192435009280588	0.0414839890953631
1	A	26	50	20120615	3	1402	27.76	0.0193069284063312	0.0391062011222671
1	A	26	50	20120615	3	1404	27.8	0.0194781189580565	0.0365840219444528
1	A	26	50	20120615	3	1406	27.84	0.0201581435495236	0.0341020064318099
1	A	26	50	20120615	3	1408	27.88	0.0200373697112969	0.032022263966984
1	A	26	50	20120615	3	1410	27.92	0.0197133733841573	0.0294263335518919
1	A	26	50	20120615	3	1412	27.96	0.0198557846898882	0.0265581670260431
1	A	26	50	20120615	3	1414	28	0.0192534004229954	0.0250144822120347
1	A	26	50	20120615	3	1416	28.04	0.0190203380279163	0.0228979701945871
1	A	26	50	20120615	3	1418	28.08	0.018420640766792	0.0192833110398396
1	A	26	50	20120615	3	1420	28.12	0.0178918663158207	0.0162052752213346
1	A	26	50	20120615	3	1422	28.16	0.0175135641878859	0.0140009405416636
1	A	26	50	20120615	3	1424	28.2	0.0172005633711937	0.0107809530368354
1	A	26	50	20120615	3	1426	28.24	0.0168479575036872	0.00806216988957999
1	A	26	50	20120615	3	1428	28.28	0.0169858716102898	0.00591339966077467
1	A	26	50	20120615	3	1430	28.32	0.0169623885940866	0.00416347301189764
1	A	26	50	20120615	3	1432	28.36	0.0170492637332232	0.0042820972455095
1	A	26	50	20120615	3	1434	28.4	0.0175524833451224	0.00400045661456289
1	A	26	50	20120615	3	1436	28.44	0.0173610907526586	0.00324960113682434
1	A	26	50	20120615	3	1438	28.48	0.0175849678306501	0.00331186188890781
1	A	26	50	20120615	3	1440	28.52	0.0177933168437267	0.00356303328865308
1	A	26	50	20120615	3	1442	28.56	0.0181880662753919	0.00382968325583853
1	A	26	50	20120615	3	1444	28.6	0.018519077101801	0.00321939353513205
1	A	26	50	20120615	3	1446	28.64	0.0185438965498206	0.00357580363712131
1	A	26	50	20120615	3	1448	28.68	0.0192117023361088	0.00276642093110394
1	A	26	50	20120615	3	1450	28.72	0.0193254263197271	0.00210159206436454
1	A	26	50	20120615	3	1452	28.76	0.0208077696204675	0.00196727713127815
1	A	26	50	20120615	3	1454	28.8	0.0219575888862871	0.00099528107879131
1	A	26	50	20120615	3	1456	28.84	0.0231133549201365	4.16768736831389e-05
1	A	26	50	20120615	3	1458	28.88	0.0239463125662387	-0.00222116382106318
1	A	26	50	20120615	3	1460	28.92	0.0245304676203125	-0.0035670991526449
1	A	26	50	20120615	3	1462	28.96	0.0240376354070289	-0.0057324934618759
1	A	26	50	20120615	3	1464	29	0.0231484769139581	-0.00760443138584667
1	A	26	50	20120615	3	1466	29.04	0.0230403815003181	-0.00794468409788583
1	A	26	50	20120615	3	1468	29.08	0.0221094259254113	-0.0105548485724832
1	A	26	50	20120615	3	1470	29.12	0.021865021537562	-0.0119052669610576
1	A	26	50	20120615	3	1472	29.16	0.0223353323998648	-0.0135144157208682
1	A	26	50	20120615	3	1474	29.2	0.0216877781517898	-0.0150178520168914
1	A	26	50	20120615	3	1476	29.24	0.0215554360466229	-0.0170943135062526
1	A	26	50	20120615	3	1478	29.28	0.0208317829667566	-0.0173055970124711
1	A	26	50	20120615	3	1480	29.32	0.0200610790016701	-0.0176059335467123
1	A	26	50	20120615	3	1482	29.36	0.0195479598948343	-0.0181336190532406
1	A	26	50	20120615	3	1484	29.4	0.0181443458631112	-0.0189586783165969
1	A	26	50	20120615	3	1486	29.44	0.0171819311075094	-0.0195270931737215
1	A	26	50	20120615	3	1488	29.48	0.0164905220968652	-0.0204285128983781
1	A	26	50	20120615	3	1490	29.52	0.0167268371831377	-0.0205236894711258
1	A	26	50	20120615	3	1492	29.56	0.0167938709059942	-0.0199735603953627
1	A	26	50	20120615	3	1494	29.6	0.0176841890541862	-0.0204027035008648
1	A	26	50	20120615	3	1496	29.64	0.0182531978810070	-0.0204263915780345
1	A	26	50	20120615	3	1498	29.68	0.0191592137997414	-0.0204609690996345
1	A	26	50	20120615	3	1500	29.72	0.0205571780482828	-0.0212196805337121
1	A	26	50	20120615	3	1502	29.76	0.0222088522099139	-0.0225101362672419
1	A	26	50	20120615	3	1504	29.8	0.0242306189897503	-0.0234317721747726
1	A	26	50	20120615	3	1506	29.84	0.0261992749792518	-0.0243341111382448
1	A	26	50	20120615	3	1508	29.88	0.0277082196371005	-0.025730243980223
1	A	26	50	20120615	3	1510	29.92	0.0303580386599867	-0.0276329198359719
1	A	26	50	20120615	3	1512	29.96	0.0318706602730976	-0.0291170167615297
1	A	26	50	20120615	3	1514	30	0.0322576173880341	-0.0309109183811287
1	A	26	50	20120615	3	1516	30.04	0.0335960573877352	-0.031831967390031
1	A	26	50	20120615	3	1518	30.08	0.0330425341994224	-0.0330257050580302
1	A	26	50	20120615	3	1520	30.12	0.0329812421836291	-0.0346260856937541
1	A	26	50	20120615	3	1522	30.16	0.0320699229640359	-0.0375455881719171
1	A	26	50	20120615	3	1524	30.2	0.0308219502059198	-0.0398669490238744
1	A	26	50	20120615	3	1526	30.24	0.029854274575866	-0.0413677831669428
1	A	26	50	20120615	3	1528	30.28	0.0282880330555378	-0.0435103167139381
1	A	26	50	20120615	3	1530	30.32	0.0275929470896314	-0.0446906193530947
1	A	26	50	20120615	3	1532	30.36	0.0249007087309418	-0.047090681189798
1	A	26	50	20120615	3	1534	30.4	0.0234744743532885	-0.0493064709993242
1	A	26	50	20120615	3	1536	30.44	0.0215955502143196	-0.0511190685222178
1	A	26	50	20120615	3	1538	30.48	0.0205170002409758	-0.0515868196579727
1	A	26	50	20120615	3	1540	30.52	0.0185378790711127	-0.0525899920484421
1	A	26	50	20120615	3	1542	30.56	0.0164950475802648	-0.0519954566668204
1	A	26	50	20120615	3	1544	30.6	0.0159776575484706	-0.0515040881645739
1	A	26	50	20120615	3	1546	30.64	0.0146884604650113	-0.051717492991136
1	A	26	50	20120615	3	1548	30.68	0.0122134453095021	-0.051691895725657
1	A	26	50	20120615	3	1550	30.72	0.0108758821222097	-0.0515897895064537
1	A	26	50	20120615	3	1552	30.76	0.00906491094491279	-0.0520527323160965
1	A	26	50	20120615	3	1554	30.8	0.00748184028319235	-0.0515617173672406
1	A	26	50	20120615	3	1556	30.84	0.006293335205374	-0.0513275236013116
1	A	26	50	20120615	3	1558	30.88	0.0044146939091176	-0.0508708740420213
1	A	26	50	20120615	3	1560	30.92	0.0028130263390519	-0.0514536007403972
1	A	26	50	20120615	3	1562	30.96	0.0012766954355679	-0.0502841168349927
1	A	26	50	20120615	3	1564	31	0.00048438228724840	-0.0507340488798617
1	A	26	50	20120615	3	1566	31.04	-0.000277878822870697	-0.0509659799040909
1	A	26	50	20120615	3	1568	31.08	-0.0011380742221841	-0.0503766064019719
1	A	26	50	20120615	3	1570	31.12	-0.0012205228728705	-0.0502597923617199
1	A	26	50	20120615	3	1572	31.16	-0.00156120692004620	-0.0501014004427341
1	A	26	50	20120615	3	1574	31.2	-0.001609997287948	-0.04996662589024
1	A	26	50	20120615	3	1576	31.24	-0.0022243316594429	-0.0503194721740521
1	A	26	50	20120615	3	1578	31.28	-0.00212943792940770	-0.0501779093964585
1	A	26	50	20120615	3	1580	31.32	-0.0027195185383078	-0.0507627574151779
1	A	26	50	20120615	3	1582	31.36	-0.0018677377096905	-0.0519893048378241
1	A	26	50	20120615	3	1584	31.4	-0.0020889207108457	-0.0527931438266769
1	A	26	50	20120615	3	1586	31.44	-0.0016241394235718	-0.0539801639802548
1	A	26	50	20120615	3	1588	31.48	-0.000812663681482098	-0.0551638607319611
1	A	26	50	20120615	3	1590	31.52	-0.000210915810692301	-0.0573233648417048
1	A	26	50	20120615	3	1592	31.56	0.000173679567595002	-0.0604530901659146
1	A	26	50	20120615	3	1594	31.6	0.0002306016634805	-0.0628692033265509
1	A	26	50	20120615	3	1596	31.64	0.00106131071001850	-0.0637167415144811
1	A	26	50	20120615	3	1598	31.68	0.0016118640498503	-0.0664340114532247
1	A	26	50	20120615	3	1600	31.72	0.0024261682190648	-0.0679583922521067
1	A	26	50	20120615	3	1602	31.76	0.0037197493645674	-0.0688596705554071
1	A	26	50	20120615	3	1604	31.8	0.0048969407338868	-0.0701054512825015
1	A	26	50	20120615	3	1606	31.84	0.0057942592392125	-0.0705557368807611
1	A	26	50	20120615	3	1608	31.88	0.00694910603424641	-0.0715322513455798
1	A	26	50	20120615	3	1610	31.92	0.00826517317539081	-0.072766011257394
1	A	26	50	20120615	3	1612	31.96	0.00898203803015773	-0.07290898824855
1	A	26	50	20120615	3	1614	32	0.0104112422562920	-0.0726629150886971
1	A	26	50	20120615	3	1616	32.04	0.0113003583229559	-0.0732619759537183
1	A	26	50	20120615	3	1618	32.08	0.0122328907459848	-0.0719686776509281
1	A	26	50	20120615	3	1620	32.12	0.0130597814159043	-0.0716740969658858
1	A	26	50	20120615	3	1622	32.16	0.0130263352651542	-0.0705780107443685
1	A	26	50	20120615	3	1624	32.2	0.0145361496643437	-0.0693251589494622
1	A	26	50	20120615	3	1626	32.24	0.0172383582286481	-0.0681016520859751
1	A	26	50	20120615	3	1628	32.28	0.0201123937407808	-0.0675596547381956
1	A	26	50	20120615	3	1630	32.32	0.0223167284204518	-0.0663386227484427
1	A	26	50	20120615	3	1632	32.36	0.0251451555451980	-0.0662622552160746
1	A	26	50	20120615	3	1634	32.4	0.0284464249745236	-0.0655163282726009
1	A	26	50	20120615	3	1636	32.44	0.0320554272750216	-0.065624303478088
1	A	26	50	20120615	3	1638	32.48	0.0347020572463247	-0.0659120252273528
1	A	26	50	20120615	3	1640	32.52	0.0377359696016837	-0.065825616778692
1	A	26	50	20120615	3	1642	32.56	0.0401566789563978	-0.0657155909635392
1	A	26	50	20120615	3	1644	32.6	0.0429929549664151	-0.0664033937295994
1	A	26	50	20120615	3	1646	32.64	0.0460591113909962	-0.0672349513042748
1	A	26	50	20120615	3	1648	32.68	0.047738914260383	-0.0676610538506178
1	A	26	50	20120615	3	1650	32.72	0.0505505122437369	-0.0686429423269734
1	A	26	50	20120615	3	1652	32.76	0.0541639693169564	-0.0708368118262828
1	A	26	50	20120615	3	1654	32.8	0.0561099271787818	-0.0721114425100497
1	A	26	50	20120615	3	1656	32.84	0.0580764618479397	-0.07495662806551
1	A	26	50	20120615	3	1658	32.88	0.0595403143063521	-0.0755429610084699
1	A	26	50	20120615	3	1660	32.92	0.0599616085265831	-0.0758480068738737
1	A	26	50	20120615	3	1662	32.96	0.0617418205588983	-0.0767596089361794
1	A	26	50	20120615	3	1664	33	0.0628492204889146	-0.07818181280518
1	A	26	50	20120615	3	1666	33.04	0.0639559133121496	-0.0797256390405445
1	A	26	50	20120615	3	1668	33.08	0.0643777732178055	-0.0820117152641207
1	A	26	50	20120615	3	1670	33.12	0.065336892855807	-0.0834967809259686
1	A	26	50	20120615	3	1672	33.16	0.0662006237890263	-0.085480286157875
1	A	26	50	20120615	3	1674	33.2	0.0668185644051052	-0.0864953379422683
1	A	26	50	20120615	3	1676	33.24	0.067507922806084	-0.0881080363781205
1	A	26	50	20120615	3	1678	33.28	0.067796917347555	-0.0895083199369042
1	A	26	50	20120615	3	1680	33.32	0.0684774369137689	-0.090753110714505
1	A	26	50	20120615	3	1682	33.36	0.068858921022219	-0.0908798949603717
1	A	26	50	20120615	3	1684	33.4	0.0689149945899671	-0.0906999362845597
1	A	26	50	20120615	3	1686	33.44	0.0693670479551797	-0.0913569091949602
1	A	26	50	20120615	3	1688	33.48	0.0694646994016615	-0.0916282260669014
1	A	26	50	20120615	3	1690	33.52	0.0692693257980197	-0.0910358827163015
1	A	26	50	20120615	3	1692	33.56	0.0697926555267759	-0.090586233514145
1	A	26	50	20120615	3	1694	33.6	0.0700680029073699	-0.0901652221366265
1	A	26	50	20120615	3	1696	33.64	0.0696982567714875	-0.0896389225593893
1	A	26	50	20120615	3	1698	33.68	0.0699519666845772	-0.0888360735200301
1	A	26	50	20120615	3	1700	33.72	0.0714612861090199	-0.0873113391677576
1	A	26	50	20120615	3	1702	33.76	0.0726672567243335	-0.0856412236612731
1	A	26	50	20120615	3	1704	33.8	0.075695512225443	-0.0837119535194837
1	A	26	50	20120615	3	1706	33.84	0.0772548948099937	-0.0816782437061131
1	A	26	50	20120615	3	1708	33.88	0.0791542684770745	-0.0794859864102648
1	A	26	50	20120615	3	1710	33.92	0.0810490176658064	-0.077905334053736
1	A	26	50	20120615	3	1712	33.96	0.0819612419820795	-0.0768071406540108
1	A	26	50	20120615	3	1714	34	0.0825298619001707	-0.0748953006943777
1	A	26	50	20120615	3	1716	34.04	0.0832215820377986	-0.0724607037624811
1	A	26	50	20120615	3	1718	34.08	0.0843946000628954	-0.0707789931189987
1	A	26	50	20120615	3	1720	34.12	0.084712495472727	-0.0684328326180117
1	A	26	50	20120615	3	1722	34.16	0.0855882755054978	-0.0660677442827058
1	A	26	50	20120615	3	1724	34.2	0.0867788029087104	-0.0633552402436673
1	A	26	50	20120615	3	1726	34.24	0.0876328464790275	-0.0618971860608606
1	A	26	50	20120615	3	1728	34.28	0.0889100651736135	-0.0592925865166312
1	A	26	50	20120615	3	1730	34.32	0.090404393934295	-0.0566629271080766
1	A	26	50	20120615	3	1732	34.36	0.0918495787736841	-0.0544762700979353
1	A	26	50	20120615	3	1734	34.4	0.093049751113392	-0.0522984519225588
1	A	26	50	20120615	3	1736	34.44	0.0936890463542628	-0.0502234470731669
1	A	26	50	20120615	3	1738	34.48	0.0942134367431907	-0.0480633772779983
1	A	26	50	20120615	3	1740	34.52	0.0944743591454485	-0.0465770388239441
1	A	26	50	20120615	3	1742	34.56	0.093773828457327	-0.0449897962322147
1	A	26	50	20120615	3	1744	34.6	0.0927367149413607	-0.0433018616348443
1	A	26	50	20120615	3	1746	34.64	0.0916410529839122	-0.0425340143811538
1	A	26	50	20120615	3	1748	34.68	0.0915675138786688	-0.0408468576012427
1	A	26	50	20120615	3	1750	34.72	0.0905583310805593	-0.0385653068610662
1	A	26	50	20120615	3	1752	34.76	0.0898111313448795	-0.0368966055681441
1	A	26	50	20120615	3	1754	34.8	0.088963381024915	-0.0344147314768574
1	A	26	50	20120615	3	1756	34.84	0.0885465415774055	-0.0322651975727284
1	A	26	50	20120615	3	1758	34.88	0.0878624157666075	-0.0301414023554346
1	A	26	50	20120615	3	1760	34.92	0.0867338733438338	-0.0268327083049065
1	A	26	50	20120615	3	1762	34.96	0.0861610461403945	-0.0244205549422449
1	A	26	50	20120615	3	1764	35	0.0848098357922252	-0.0226937294719092
1	A	26	50	20120615	3	1766	35.04	0.083707244188321	-0.0206526657480142
1	A	26	50	20120615	3	1768	35.08	0.0820869797099101	-0.018607288672754
1	A	26	50	20120615	3	1770	35.12	0.0804220260829283	-0.0170242180110336
1	A	26	50	20120615	3	1772	35.16	0.0795396982413637	-0.0163598204794307
1	A	26	50	20120615	3	1774	35.2	0.0775104432007146	-0.0135917802737978
1	A	26	50	20120615	3	1776	35.24	0.0765714761059769	-0.0112821573944082
1	A	26	50	20120615	3	1778	35.28	0.0754921483151738	-0.0109843240181724
1	A	26	50	20120615	3	1780	35.32	0.0734980364815496	-0.00963622493984029
1	A	26	50	20120615	3	1782	35.36	0.0717543111591436	-0.00955193781152286
1	A	26	50	20120615	3	1784	35.4	0.068776684503567	-0.00905809443554218
1	A	26	50	20120615	3	1786	35.44	0.0671500560641255	-0.00830573282035968
1	A	26	50	20120615	3	1788	35.48	0.065338731333438	-0.00864754823838526
1	A	26	50	20120615	3	1790	35.52	0.0634646862312593	-0.00817583730465572
1	A	26	50	20120615	3	1792	35.56	0.0617691148806521	-0.00838521162256505
1	A	26	50	20120615	3	1794	35.6	0.0597635479171727	-0.00751002555949047
1	A	26	50	20120615	3	1796	35.64	0.0577984981722553	-0.00736761425375949
1	A	26	50	20120615	3	1798	35.68	0.055723846876254	-0.00645841635450983
1	A	26	50	20120615	3	1800	35.72	0.0530979351336396	-0.00649900428374994
1	A	26	50	20120615	3	1802	35.76	0.0513555533141178	-0.00665916396968869
1	A	26	50	20120615	3	1804	35.8	0.0498547898817275	-0.00706179057089631
1	A	26	50	20120615	3	1806	35.84	0.0478411619009426	-0.00800075766563392
1	A	26	50	20120615	3	1808	35.88	0.0460980022639615	-0.0084494876289749
1	A	26	50	20120615	3	1810	35.92	0.044828957723766	-0.0097503519743238
1	A	26	50	20120615	3	1812	35.96	0.0429389320083325	-0.00987642911340936
1	A	26	50	20120615	3	1814	36	0.0410451586269587	-0.0111868394003043
1	A	26	50	20120615	3	1816	36.04	0.0391930338349967	-0.0118459336310483
1	A	26	50	20120615	3	1818	36.08	0.0380741080644471	-0.0122660964804293
1	A	26	50	20120615	3	1820	36.12	0.0363155122864328	-0.0126372073323994
1	A	26	50	20120615	3	1822	36.16	0.0347178115854096	-0.0124409781295523
1	A	26	50	20120615	3	1824	36.2	0.0331041868396741	-0.0123183728847624
1	A	26	50	20120615	3	1826	36.24	0.0315389635531108	-0.0129932073124556
1	A	26	50	20120615	3	1828	36.28	0.0294984867278442	-0.0121964888888893
1	A	26	50	20120615	3	1830	36.32	0.0285260310559496	-0.012167822779980
1	A	26	50	20120615	3	1832	36.36	0.026167808727489	-0.0108555952286574
1	A	26	50	20120615	3	1834	36.4	0.0240682262605966	-0.0115005176252929
1	A	26	50	20120615	3	1836	36.44	0.021692579406834	-0.0114394462268154
1	A	26	50	20120615	3	1838	36.48	0.0236711589329027	-0.0120385820451554
1	A	26	50	20120615	3	1840	36.52	0.0190804350332494	-0.0128759831502705
1	A	26	50	20120615	3	1842	36.56	0.0179809759123858	-0.0128794691867018
1	A	26	50	20120615	3	1844	36.6	0.0171836988744624	-0.0135797736006533
1	A	26	50	20120615	3	1846	36.64	0.0164218761705476	-0.0142765424806989
1	A	26	50	20120615	3	1848	36.68	0.0152490193657969	-0.0154909205956408
1	A	26	50	20120615	3	1850	36.72	0.0153235767048052	-0.0161348261727249
1	A	26	50	20120615	3	1852	36.76	0.0148201591030073	-0.0171483506064709
1	A	26	50	20120615	3	1854	36.8	0.0130845442953815	-0.0189165913209806
1	A	26	50	20120615	3	1856	36.84	0.0120621527425995	-0.0193308993262134
1	A	26	50	20120615	3	1858	36.88	0.0114296315846925	-0.01960630327535
1	A	26	50	20120615	3	1860	36.92	0.0101552908147059	-0.019667828636381
1	A	26	50	20120615	3	1862	36.96	0.00841392722894903	-0.0188141669037258
1	A	26	50	20120615	3	1864	37	0.00818005166107157	-0.0179798162572647
1	A	26	50	20120615	3	1866	37.04	0.0081660014493294	-0.0169711496471055
1	A	26	50	20120615	3	1868	37.08	0.00713726714872015	-0.0155093831536976
1	A	26	50	20120615	3	1870	37.12	0.0074169703070863	-0.0135932369137671
1	A	26	50	20120615	3	1872	37.16	0.00709041920314619	-0.0118691599674899
1	A	26	50	20120615	3	1874	37.2	0.00724937892887728	-0.0106451602505763
1	A	26	50	20120615	3	1876	37.24	0.00670946754610229	-0.00873077470653091
1	A	26	50	20120615	3	1878	37.28	0.0060064831974501	-0.00660657643837184
1	A	26	50	20120615	3	1880	37.32	0.0051139447339652	-0.00500251884738578
1	A	26	50	20120615	3	1882	37.36	0.003994927039534	-0.00270564510326095
1	A	26	50	20120615	3	1884	37.4	0.0035331792403514	-0.00047427773134525
1	A	26	50	20120615	3	1886	37.44	0.0030887202019688	0.00154213625015756
1	A	26	50	20120615	3	1888	37.48	0.0033084748474259	0.00242148010110552
1	A	26	50	20120615	3	1890	37.52	0.0036626575630544	0.00354655062958363
1	A	26	50	20120615	3	1892	37.56	0.0045956778897623	0.0043872228106685
1	A	26	50	20120615	3	1894	37.6	0.004671423168163	0.00525846321790407
1	A	26	50	20120615	3	1896	37.64	0.0048396580135429	0.00540110079780502
1	A	26	50	20120615	3	1898	37.68	0.004461546804439	0.00565061756768232
1	A	26	50	20120615	3	1900	37.72	0.0049724689305057	0.00705928246314349
1	A	26	50	20120615	3	1902	37.76	0.0056290614174578	0.00851391566334269
1	A	26	50	20120615	3	1904	37.8	0.0060144027933993	0.00925776017734579
1	A	26	50	20120615	3	1906	37.84	0.00660008519812054	0.0113326094632459
1	A	26	50	20120615	3	1908	37.88	0.00709365280245656	0.0127493756810991
1	A	26	50	20120615	3	1910	37.92	0.00758808307706563	0.0146250683420779
1	A	26	50	20120615	3	1912	37.96	0.00808601353024158	0.0170945539225582
1	A	26	50	20120615	3	1914	38	0.0091676535602192	0.0191097163250583
1	A	26	50	20120615	3	1916	38.04	0.0107301474146071	0.0206948375964442
1	A	26	50	20120615	3	1918	38.08	0.0113018432471964	0.0228562508944971
1	A	26	50	20120615	3	1920	38.12	0.0120914693897475	0.0243480340707664
1	A	26	50	20120615	3	1922	38.16	0.0127423611818297	0.0250856171542221
1	A	26	50	20120615	3	1924	38.2	0.0139828386080652	0.0260770515721237
1	A	26	50	20120615	3	1926	38.24	0.0143655247980434	0.0261483279356673
1	A	26	50	20120615	3	1928	38.28	0.0140776616274224	0.0262667683215161
1	A	26	50	20120615	3	1930	38.32	0.0133562712892558	0.0263635005291824
1	A	26	50	20120615	3	1932	38.36	0.0126815499986476	0.0263043864022752
1	A	26	50	20120615	3	1934	38.4	0.0126548213623188	0.0267208722963941
1	A	26	50	20120615	3	1936	38.44	0.0116453557214969	0.0282238984704842
1	A	26	50	20120615	3	1938	38.48	0.0100212021557895	0.0295437132775689
1	A	26	50	20120615	3	1940	38.52	0.00865125347791867	0.0309036210391469
1	A	26	50	20120615	3	1942	38.56	0.00721964508872839	0.0315972927914909
1	A	26	50	20120615	3	1944	38.6	0.005099668248053	0.0329718376634394
1	A	26	50	20120615	3	1946	38.64	0.003103293672729	0.0344349123043925
1	A	26	50	20120615	3	1948	38.68	0.0012349054247998	0.0342026277267727
1	A	26	50	20120615	3	1950	38.72	-0.00111763883620780	0.0359853853435002
1	A	26	50	20120615	3	1952	38.76	-0.0028305343029541	0.0358112956539721
1	A	26	50	20120615	3	1954	38.8	-0.0054527690903063	0.0362740263315806
1	A	26	50	20120615	3	1956	38.84	-0.0079369766339709	0.0369027856814117
1	A	26	50	20120615	3	1958	38.88	-0.010037946444368	0.036819332939096
1	A	26	50	20120615	3	1960	38.92	-0.0111729164677827	0.0373180624229347
1	A	26	50	20120615	3	1962	38.96	-0.0134042838396984	0.036310131203828
1	A	26	50	20120615	3	1964	39	-0.0139603384702879	0.035550005556188
1	A	26	50	20120615	3	1966	39.04	-0.0143052368738794	0.035567145824564
1	A	26	50	20120615	3	1968	39.08	-0.0138561462860801	0.0353982250856064
1	A	26	50	20120615	3	1970	39.12	-0.0131563722022144	0.0353712348197685
1	A	26	50	20120615	3	1972	39.16	-0.0128132910630505	0.0356329986790959
1	A	26	50	20120615	3	1974	39.2	-0.0125702513912889	0.0356566938273335
1	A	26	50	20120615	3	1976	39.24	-0.0124669360194897	0.0358503774457683
1	A	26	50	20120615	3	1978	39.28	-0.0123354707267315	0.0359371535899555
1	A	26	50	20120615	3	1980	39.32	-0.0123912402385637	0.0359243761704194
1	A	26	50	20120615	3	1982	39.36	-0.0123432913277314	0.0361301513148126
1	A	26	50	20120615	3	1984	39.4	-0.0123847772825837	0.0358386324021328
1	A	26	50	20120615	3	1986	39.44	-0.0121153413146803	0.0353493427938229
1	A	26	50	20120615	3	1988	39.48	-0.0129811511418364	0.0353517186726077
1	A	26	50	20120615	3	1990	39.52	-0.0139249548469573	0.0345196378389143
1	A	26	50	20120615	3	1992	39.56	-0.015143554389383	0.0343710322777801
1	A	26	50	20120615	3	1994	39.6	-0.0182901795656631	0.0339040589594845
1	A	26	50	20120615	3	1996	39.64	-0.0192436218433184	0.0330450861477957
1	A	26	50	20120615	3	1998	39.68	-0.0222130948506011	0.0328915951859103
1	A	26	50	20120615	3	2000	39.72	-0.0239166777210392	0.0328804016855642
1	A	26	50	20120615	3	2002	39.76	-0.026508330140105	0.0326439805332744
1	A	26	50	20120615	3	2004	39.8	-0.0288403824465939	0.0335773473423051
1	A	26	50	20120615	3	2006	39.84	-0.029913282636756	0.0337441467609192
1	A	26	50	20120615	3	2008	39.88	-0.030992992265221	0.0337511188337817
1	A	26	50	20120615	3	2010	39.92	-0.0328028957112783	0.0342345041004686
1	A	26	50	20120615	3	2012	39.96	-0.0343169032536803	0.0353792180553281
1	A	26	50	20120615	3	2014	40	-0.0344892110341198	0.035234628860711
1	A	26	50	20120615	3	2016	40.04	-0.0348812027493384	0.0348986400025624
1	A	26	50	20120615	3	2018	40.08	-0.0349516942243549	0.0352498670118456
1	A	26	50	20120615	3	2020	40.12	-0.0350457182130492	0.0347905516599903
1	A	26	50	20120615	3	2022	40.16	-0.0344074341348756	0.0345859644549896
1	A	26	50	20120615	3	2024	40.2	-0.0340817902489357	0.0335560846413948
1	A	26	50	20120615	3	2026	40.24	-0.0336225951052332	0.0330674738555949
1	A	26	50	20120615	3	2028	40.28	-0.0336077812181673	0.0317906864961454
1	A	26	50	20120615	3	2030	40.32	-0.0331468183075118	0.03074339064253
1	A	26	50	20120615	3	2032	40.36	-0.0329945782175224	0.0289191258577468
1	A	26	50	20120615	3	2034	40.4	-0.0323277765228635	0.0269833503335705
1	A	26	50	20120615	3	2036	40.44	-0.0316527723895428	0.0260055630765458
1	A	26	50	20120615	3	2038	40.48	-0.0311198260085625	0.0250572621722965
1	A	26	50	20120615	3	2040	40.52	-0.0296233759275374	0.0236561300853753
1	A	26	50	20120615	3	2042	40.56	-0.0273913226620439	0.0214864436379825
1	A	26	50	20120615	3	2044	40.6	-0.0266087675873048	0.0204691291118895
1	A	26	50	20120615	3	2046	40.64	-0.0248036653962917	0.0184028216759061
1	A	26	50	20120615	3	2048	40.68	-0.0236069578798116	0.0165588286119278
1	A	26	50	20120615	3	2050	40.72	-0.0219881076149632	0.0145328262624722
1	A	26	50	20120615	3	2052	40.76	-0.0203634590745089	0.012495227361805
1	A	26	50	20120615	3	2054	40.8	-0.0188797369155452	0.0110058483485918
1	A	26	50	20120615	3	2056	40.84	-0.0177049497092819	0.00936663340844509
1	A	26	50	20120615	3	2058	40.88	-0.0158521178105388	0.00632260942611514
1	A	26	50	20120615	3	2060	40.92	-0.0144379749588438	0.00487777814011667
1	A	26	50	20120615	3	2062	40.96	-0.0132082455556823	0.00267945386808581
1	A	26	50	20120615	3	2064	41	-0.0121441205606746	0.00114029453747705
1	A	26	50	20120615	3	2066	41.04	-0.0108199216915466	-0.00058129834267783
1	A	26	50	20120615	3	2068	41.08	-0.0098463063645308	-0.00338377464855448
1	A	26	50	20120615	3	2070	41.12	-0.0089711203014562	-0.00619770608428634
1	A	26	50	20120615	3	2072	41.16	-0.008363715576417	-0.00890861206199933
1	A	26	50	20120615	3	2074	41.2	-0.008055629151854	-0.0114464890103560
1	A	26	50	20120615	3	2076	41.24	-0.0087839491364762	-0.0130360650544633
1	A	26	50	20120615	3	2078	41.28	-0.009439175493127	-0.0152228422727574
1	A	26	50	20120615	3	2080	41.32	-0.0105665865450509	-0.016598023540809
1	A	26	50	20120615	3	2082	41.36	-0.0107384134928792	-0.0187370215538983
1	A	26	50	20120615	3	2084	41.4	-0.0119287004797861	-0.0208974307603219
1	A	26	50	20120615	3	2086	41.44	-0.0131010057412475	-0.0220563151350764
1	A	26	50	20120615	3	2088	41.48	-0.0147179114624477	-0.0237382039694676
1	A	26	50	20120615	3	2090	41.52	-0.0149033643579495	-0.0245524586412074
1	A	26	50	20120615	3	2092	41.56	-0.0158885267387021	-0.0251830352554661
1	A	26	50	20120615	3	2094	41.6	-0.0162471783691877	-0.0256836597854784
1	A	26	50	20120615	3	2096	41.64	-0.016701197491252	-0.0260518644285778
1	A	26	50	20120615	3	2098	41.68	-0.0168803854206724	-0.0262924150844697
1	A	26	50	20120615	3	2100	41.72	-0.0167478241124034	-0.0258888480312431
1	A	26	50	20120615	3	2102	41.76	-0.0160956383149116	-0.025954700885775
1	A	26	50	20120615	3	2104	41.8	-0.01499174563453	-0.0255418495205114
1	A	26	50	20120615	3	2106	41.84	-0.0138033254095254	-0.0258790546023237
1	A	26	50	20120615	3	2108	41.88	-0.0129320284337474	-0.0262186072786494
1	A	26	50	20120615	3	2110	41.92	-0.0112671525885115	-0.0265536981111859
1	A	26	50	20120615	3	2112	41.96	-0.0097711260644483	-0.0278576744334788
1	A	26	50	20120615	3	2114	42	-0.0072831220644755	-0.0286756336376452
1	A	26	50	20120615	3	2116	42.04	-0.0061191465208965	-0.0287301586415425
1	A	26	50	20120615	3	2118	42.08	-0.0037185472830395	-0.0298800274048368
1	A	26	50	20120615	3	2120	42.12	-0.00129189823136350	-0.0313983270854006
1	A	26	50	20120615	3	2122	42.16	0.0015773572389284	-0.0330827544331363
1	A	26	50	20120615	3	2124	42.2	0.0033511345995349	-0.0337706986205527
1	A	26	50	20120615	3	2126	42.24	0.0055090123636819	-0.0347891445174957
1	A	26	50	20120615	3	2128	42.28	0.00764093930895932	-0.0360257328564347
1	A	26	50	20120615	3	2130	42.32	0.00990049902824094	-0.0372209554486743
1	A	26	50	20120615	3	2132	42.36	0.0123348555438319	-0.0384147638273516
1	A	26	50	20120615	3	2134	42.4	0.0142147696322944	-0.0401705099650378
1	A	26	50	20120615	3	2136	42.44	0.0150196692813191	-0.0412500498878753
1	A	26	50	20120615	3	2138	42.48	0.0164015680637919	-0.0421836429710759
1	A	26	50	20120615	3	2140	42.52	0.0171412724675912	-0.0428028563793609
1	A	26	50	20120615	3	2142	42.56	0.0177922349703515	-0.0427058413289821
1	A	26	50	20120615	3	2144	42.6	0.0200208234126172	-0.0434063720171036
1	A	26	50	20120615	3	2146	42.64	0.0219889844273718	-0.0435613698235397
1	A	26	50	20120615	3	2148	42.68	0.0236250880976812	-0.0436414143111701
1	A	26	50	20120615	3	2150	42.72	0.0265441663117755	-0.0431045788428932
1	A	26	50	20120615	3	2152	42.76	0.0277606021074508	-0.0426228269928708
1	A	26	50	20120615	3	2154	42.8	0.0293799473470461	-0.0422081088657049
1	A	26	50	20120615	3	2156	42.84	0.0309210865766421	-0.0411510549385092
1	A	26	50	20120615	3	2158	42.88	0.032790464774065	-0.0407281343726815
1	A	26	50	20120615	3	2160	42.92	0.0350163662105622	-0.0401321140668193
1	A	26	50	20120615	3	2162	42.96	0.0360988052712025	-0.0389803785416227
1	A	26	50	20120615	3	2164	43	0.0378724836368596	-0.0385472332117391
1	A	26	50	20120615	3	2166	43.04	0.0390360490585055	-0.0367683434691046
1	A	26	50	20120615	3	2168	43.08	0.0401460369993409	-0.0360056863791881
1	A	26	50	20120615	3	2170	43.12	0.0413298681013356	-0.0349166075858724
1	A	26	50	20120615	3	2172	43.16	0.0423335425376196	-0.0348979328957812
1	A	26	50	20120615	3	2174	43.2	0.0436899784049019	-0.0344464522870614
1	A	26	50	20120615	3	2176	43.24	0.0451358915642756	-0.0345872867446704
1	A	26	50	20120615	3	2178	43.28	0.0463266162502801	-0.0343838245465585
1	A	26	50	20120615	3	2180	43.32	0.0467054649717568	-0.0351650552102965
1	A	26	50	20120615	3	2182	43.36	0.0469732378245108	-0.0359296582580749
1	A	26	50	20120615	3	2184	43.4	0.0470607988572251	-0.0373011413576609
1	A	26	50	20120615	3	2186	43.44	0.0466495314111514	-0.0391213897759269
1	A	26	50	20120615	3	2188	43.48	0.0470531479618527	-0.0413332197874784
1	A	26	50	20120615	3	2190	43.52	0.0472123742668402	-0.0434882125559582
1	A	26	50	20120615	3	2192	43.56	0.0480278734465149	-0.0471897114945032
1	A	26	50	20120615	3	2194	43.6	0.048014148503892	-0.0482438733549639
1	A	26	50	20120615	3	2196	43.64	0.0486867201898854	-0.0511943753944142
1	A	26	50	20120615	3	2198	43.68	0.0489964329600451	-0.053996356725544
1	A	26	50	20120615	3	2200	43.72	0.0490363137825041	-0.055344385093198
1	A	26	50	20120615	3	2202	43.76	0.0483116707531441	-0.0583470433288286
1	A	26	50	20120615	3	2204	43.8	0.048955208634702	-0.0605716719731196
1	A	26	50	20120615	3	2206	43.84	0.0490483345977842	-0.0627448232437402
1	A	26	50	20120615	3	2208	43.88	0.0490455768813376	-0.0649226414191166
1	A	26	50	20120615	3	2210	43.92	0.0483411571059196	-0.0668609625277052
1	A	26	50	20120615	3	2212	43.96	0.0478502835784199	-0.0689443819477932
1	A	26	50	20120615	3	2214	44	0.0472032101629561	-0.0707972138465364
1	A	26	50	20120615	3	2216	44.04	0.0471230949646476	-0.0730440456437566
1	A	26	50	20120615	3	2218	44.08	0.0464666877396722	-0.0736233782295828
1	A	26	50	20120615	3	2220	44.12	0.0467910376202024	-0.0736274087382355
1	A	26	50	20120615	3	2222	44.16	0.0460703543888171	-0.0745655980155138
1	A	26	50	20120615	3	2224	44.2	0.044573904307792	-0.0764175813861195
1	A	26	50	20120615	3	2226	44.24	0.0431487305903105	-0.0781453968059488
1	A	26	50	20120615	3	2228	44.28	0.0417084954983898	-0.0795788436727702
1	A	26	50	20120615	3	2230	44.32	0.0399567798693563	-0.0816317867905891
1	A	26	50	20120615	3	2232	44.36	0.0381217670614991	-0.0835225196128038
1	A	26	50	20120615	3	2234	44.4	0.036874430699486	-0.0848711136658828
1	A	26	50	20120615	3	2236	44.44	0.0350241443851552	-0.0860445573692619
1	A	26	50	20120615	3	2238	44.48	0.0344013954429642	-0.0875895149754764
1	A	26	50	20120615	3	2240	44.52	0.0324505585443486	-0.0890828537866642
1	A	26	50	20120615	3	2242	44.56	0.0319017022607916	-0.0894779850559913
1	A	26	50	20120615	3	2244	44.6	0.0307547750617071	-0.0898274372272537
1	A	26	50	20120615	3	2246	44.64	0.0301813821728429	-0.0898088403189085
1	A	26	50	20120615	3	2248	44.68	0.0291542388624913	-0.0900742882045659
1	A	26	50	20120615	3	2250	44.72	0.0285746234339527	-0.0905278972046971
1	A	26	50	20120615	3	2252	44.76	0.0280845277239123	-0.0907238364937639
1	A	26	50	20120615	3	2254	44.8	0.0277679560179751	-0.0926991392870085
1	A	26	50	20120615	3	2256	44.84	0.0272737590886038	-0.0928720268950086
1	A	26	50	20120615	3	2258	44.88	0.028035454513298	-0.0940065090147443
1	A	26	50	20120615	3	2260	44.92	0.0283375305302209	-0.0951672955067401
1	A	26	50	20120615	3	2262	44.96	0.029195746030547	-0.0952877157915762
1	A	26	50	20120615	3	2264	45	0.030563431966718	-0.0967313449960466
1	A	26	50	20120615	3	2266	45.04	0.0320839236783034	-0.0987407303361444
1	A	26	50	20120615	3	2268	45.08	0.0334145572191403	-0.100370470045423
1	A	26	50	20120615	3	2270	45.12	0.0339469379146956	-0.102745005327326
1	A	26	50	20120615	3	2272	45.16	0.0351556662464559	-0.104208857785738
1	A	26	50	20120615	3	2274	45.2	0.0358230336265398	-0.106863619485025
1	A	26	50	20120615	3	2276	45.24	0.035912553345038	-0.109627134207258
1	A	26	50	20120615	3	2278	45.28	0.0363671522946628	-0.111344767289438
1	A	26	50	20120615	3	2280	45.32	0.0359707482331296	-0.113546414963341
1	A	26	50	20120615	3	2282	45.36	0.0365992954509264	-0.115369548377274
1	A	26	50	20120615	3	2284	45.4	0.0368095890076512	-0.118444190083229
1	A	26	50	20120615	3	2286	45.44	0.0369445756921798	-0.119368166514206
1	A	26	50	20120615	3	2288	45.48	0.037128282033932	-0.121927751640745
1	A	26	50	20120615	3	2290	45.52	0.0367801026548758	-0.123837081371305
1	A	26	50	20120615	3	2292	45.56	0.0364175690081614	-0.125835011581547
1	A	26	50	20120615	3	2294	45.6	0.0360920170461031	-0.127134956688081
1	A	26	50	20120615	3	2296	45.64	0.0358907037454993	-0.129791344732964
1	A	26	50	20120615	3	2298	45.68	0.0349873041218554	-0.130855964702719
1	A	26	50	20120615	3	2300	45.72	0.0346526304823198	-0.133331757675687
1	A	26	50	20120615	3	2302	45.76	0.0342393972793944	-0.136106727527776
1	A	26	50	20120615	3	2304	45.8	0.0342802680513469	-0.137241068226155
1	A	26	50	20120615	3	2306	45.84	0.0339120775503831	-0.138931548407938
1	A	26	50	20120615	3	2308	45.88	0.0339195021715856	-0.139406370611504
1	A	26	50	20120615	3	2310	45.92	0.0337736967533049	-0.140141903085295
1	A	26	50	20120615	3	2312	45.96	0.0334981372406765	-0.141908043692664
1	A	26	50	20120615	3	2314	46	0.0339396547148494	-0.142923166187736
1	A	26	50	20120615	3	2316	46.04	0.0347970216870381	-0.142962410614092
1	A	26	50	20120615	3	2318	46.08	0.0349982642769638	-0.142959157922898
1	A	26	50	20120615	3	2320	46.12	0.0364394893183782	-0.143038212461035
1	A	26	50	20120615	3	2322	46.16	0.0377955787033377	-0.143605453520903
1	A	26	50	20120615	3	2324	46.2	0.0385972256611689	-0.142414897833419
1	A	26	50	20120615	3	2326	46.24	0.0390364096829639	-0.142047838703305
1	A	26	50	20120615	3	2328	46.28	0.039496524065482	-0.140286647843404
1	A	26	50	20120615	3	2330	46.32	0.0410941611268949	-0.139287223118875
1	A	26	50	20120615	3	2332	46.36	0.0430478971633133	-0.137784621208853
1	A	26	50	20120615	3	2334	46.4	0.0440348060978154	-0.136148588249222
1	A	26	50	20120615	3	2336	46.44	0.0441624388718195	-0.134190963125507
1	A	26	50	20120615	3	2338	46.48	0.0463604095904598	-0.132282906187153
1	A	26	50	20120615	3	2340	46.52	0.0472763250041307	-0.130440680890128
1	A	26	50	20120615	3	2342	46.56	0.0489762097061032	-0.128387242797562
1	A	26	50	20120615	3	2344	46.6	0.0504432441450309	-0.126210273150323
1	A	26	50	20120615	3	2346	46.64	0.0517647560083905	-0.124245294116084
1	A	26	50	20120615	3	2348	46.68	0.0530439828862351	-0.121926620269895
1	A	26	50	20120615	3	2350	46.72	0.054501612804973	-0.119281050958764
1	A	26	50	20120615	3	2352	46.76	0.0555104420496919	-0.118280706995419
1	A	26	50	20120615	3	2354	46.8	0.0576718553477448	-0.114644268951811
1	A	26	50	20120615	3	2356	46.84	0.0584567438748618	-0.112138282519286
1	A	26	50	20120615	3	2358	46.88	0.0599802761456064	-0.109853903351985
1	A	26	50	20120615	3	2360	46.92	0.061908485627224	-0.107422233842162
1	A	26	50	20120615	3	2362	46.96	0.0633584787927251	-0.105692226391311
1	A	26	50	20120615	3	2364	47	0.0636198254590517	-0.105271073592436
1	A	26	50	20120615	3	2366	47.04	0.0646602623768896	-0.105523227870608
1	A	26	50	20120615	3	2368	47.08	0.0654886379710496	-0.105901176445152
1	A	26	50	20120615	3	2370	47.12	0.0673820577990328	-0.104997706110830
1	A	26	50	20120615	3	2372	47.16	0.0694758009781262	-0.105077609177104
1	A	26	50	20120615	3	2374	47.2	0.0713349261272218	-0.105392130273376
1	A	26	50	20120615	3	2376	47.24	0.0729871518321423	-0.104974513008407
1	A	26	50	20120615	3	2378	47.28	0.0752414789612432	-0.105180917477835
1	A	26	50	20120615	3	2380	47.32	0.0774682289258777	-0.105248021911370
1	A	26	50	20120615	3	2382	47.36	0.0797625782987937	-0.105913621524501
1	A	26	50	20120615	3	2384	47.4	0.0804829786874666	-0.106982201292230
1	A	26	50	20120615	3	2386	47.44	0.0827259213973903	-0.108018819833449
1	A	26	50	20120615	3	2388	47.48	0.0842380692489577	-0.108796283739364
1	A	26	50	20120615	3	2390	47.52	0.0860533537776198	-0.110209648773599
1	A	26	50	20120615	3	2392	47.56	0.0865008109487547	-0.110849721831930
1	A	26	50	20120615	3	2394	47.6	0.08849562988916	-0.112333868254962
1	A	26	50	20120615	3	2396	47.64	0.0896609418645555	-0.113757981312272
1	A	26	50	20120615	3	2398	47.68	0.0915397952928463	-0.115492443535844
1	A	26	50	20120615	3	2400	47.72	0.0921966974925686	-0.116662705258708
1	A	26	50	20120615	3	2402	47.76	0.0933777779491844	-0.117000490168081
1	A	26	50	20120615	3	2404	47.8	0.093970545563853	-0.117782338136039
1	A	26	50	20120615	3	2406	47.84	0.0951888198371594	-0.118852261406652
1	A	26	50	20120615	3	2408	47.88	0.0959363731262298	-0.120008239572536
1	A	26	50	20120615	3	2410	47.92	0.0971847701484147	-0.121725448390647
1	A	26	50	20120615	3	2412	47.96	0.0979730527880815	-0.122396634147350
1	A	26	50	20120615	3	2414	48	0.0977574559304977	-0.124070285187740
1	A	26	50	20120615	3	2416	48.04	0.0985738107093776	-0.125320096423487
1	A	26	50	20120615	3	2418	48.08	0.098789195434927	-0.124963290341701
1	A	26	50	20120615	3	2420	48.12	0.0993191012567482	-0.125912651906122
1	A	26	50	20120615	3	2422	48.16	0.0999246675041563	-0.125875599510787
1	A	26	50	20120615	3	2424	48.2	0.100215783365971	-0.125669336462715
1	A	26	50	20120615	3	2426	48.24	0.100537516951411	-0.125481953165701
1	A	26	50	20120615	3	2428	48.28	0.100588145796944	-0.124843011478221
1	A	26	50	20120615	3	2430	48.32	0.101605813876427	-0.124088387121338
1	A	26	50	20120615	3	2432	48.36	0.103472575778760	-0.123828171825862
1	A	26	50	20120615	3	2434	48.4	0.104631028818378	-0.122341621239773
1	A	26	50	20120615	3	2436	48.44	0.105535276970159	-0.121167258297579
1	A	26	50	20120615	3	2438	48.48	0.107817959081186	-0.120191309518185
1	A	26	50	20120615	3	2440	48.52	0.109842335085044	-0.119203552055546
1	A	26	50	20120615	3	2442	48.56	0.111886085814708	-0.118547144830570
1	A	26	50	20120615	3	2444	48.6	0.112790192545133	-0.117563842140652
1	A	26	50	20120615	3	2446	48.64	0.113989021381957	-0.117118789132573
1	A	26	50	20120615	3	2448	48.68	0.113711269838307	-0.115611803160508
1	A	26	50	20120615	3	2450	48.72	0.114600272767886	-0.114141558456794
1	A	26	50	20120615	3	2452	48.76	0.113721975434974	-0.113181378158621
1	A	26	50	20120615	3	2454	48.8	0.113711050635204	-0.112985827778284
1	A	26	50	20120615	3	2456	48.84	0.113176541548238	-0.112120265438501
1	A	26	50	20120615	3	2458	48.88	0.112250571076138	-0.111046537933405
1	A	26	50	20120615	3	2460	48.92	0.111918273315388	-0.110964471120380
1	A	26	50	20120615	3	2462	48.96	0.111672178942331	-0.109097730431251
1	A	26	50	20120615	3	2464	49	0.111652712292645	-0.106922337632134
1	A	26	50	20120615	3	2466	49.04	0.111515689140587	-0.104325685968126
1	A	26	50	20120615	3	2468	49.08	0.111680452091671	-0.101499373092655
1	A	26	50	20120615	3	2470	49.12	0.112888126834327	-0.0985720146581534
1	A	26	50	20120615	3	2472	49.16	0.113613590107554	-0.0958213975636089
1	A	26	50	20120615	3	2474	49.2	0.114264446544297	-0.0937280432932452
1	A	26	50	20120615	3	2476	49.24	0.115636056923103	-0.0918869140117307
1	A	26	50	20120615	3	2478	49.28	0.115341483309129	-0.0901478485230127
1	A	26	50	20120615	3	2480	49.32	0.116674117962157	-0.087942644102001
1	A	26	50	20120615	3	2482	49.36	0.117289159440433	-0.0859996560886565
1	A	26	50	20120615	3	2484	49.4	0.117945213112018	-0.0836621024914101
1	A	26	50	20120615	3	2486	49.44	0.118842531617343	-0.0815330039732574
1	A	26	50	20120615	3	2488	49.48	0.119887211175868	-0.078970873262306
1	A	26	50	20120615	3	2490	49.52	0.120256745179716	-0.0769665083803546
1	A	26	50	20120615	3	2492	49.56	0.120096302651065	-0.0755486885733975
1	A	26	50	20120615	3	2494	49.6	0.120545456878475	-0.0735354141460031
1	A	26	50	20120615	3	2496	49.64	0.120027642582612	-0.071608053192523
1	A	26	50	20120615	3	2498	49.68	0.119941729108698	-0.0700577215747715
1	A	26	50	20120615	3	2500	49.72	0.120154497539157	-0.0672159301318608
1	A	26	50	20120615	3	2502	49.76	0.120137951240477	-0.0648594260728786
1	A	26	50	20120615	3	2504	49.8	0.120676342343673	-0.0631387524315392
1	A	26	50	20120615	3	2506	49.84	0.121400207555573	-0.0610826980438831
1	A	26	50	20120615	3	2508	49.88	0.122160064502636	-0.0594700703187091
1	A	26	50	20120615	3	2510	49.92	0.122715214036546	-0.0567667303835548
1	A	26	50	20120615	3	2512	49.96	0.124132892422147	-0.0546009330234585
1	A	26	50	20120615	3	2514	50	0.124645261995795	-0.0525145437548895
1	A	26	50	20120615	3	2516	50.04	0.124689597590975	-0.0498510846421941
1	A	26	50	20120615	3	2518	50.08	0.124027533511750	-0.048780737107512
1	A	26	50	20120615	3	2520	50.12	0.123540407650191	-0.0464634774748856
1	A	26	50	20120615	3	2522	50.16	0.123045503614038	-0.0456403344709063
1	A	26	50	20120615	3	2524	50.2	0.122825593405089	-0.0439369142350279
1	A	26	50	20120615	3	2526	50.24	0.122137790639029	-0.0424086443488494
1	A	26	50	20120615	3	2528	50.28	0.121993258012954	-0.0406383318114708
1	A	26	50	20120615	3	2530	50.32	0.121913354946680	-0.0390268354571466
1	A	26	50	20120615	3	2532	50.36	0.122051523611724	-0.0373277992833116
1	A	26	50	20120615	3	2534	50.4	0.121825815127169	-0.0355143532322806
1	A	26	50	20120615	3	2536	50.44	0.120952750384438	-0.0328250140113938
1	A	26	50	20120615	3	2538	50.48	0.120918526416229	-0.0309880920152274
1	A	26	50	20120615	3	2540	50.52	0.120397600850529	-0.0293721408881818
1	A	26	50	20120615	3	2542	50.56	0.120331910630557	-0.027133935793692
1	A	26	50	20120615	3	2544	50.6	0.120137173423018	-0.0249404905584513
1	A	26	50	20120615	3	2546	50.64	0.120590994555183	-0.0228526870763199
1	A	26	50	20120615	3	2548	50.68	0.121341234850022	-0.0209194571365559
1	A	26	50	20120615	3	2550	50.72	0.122147053737863	-0.0195277295698245
1	A	26	50	20120615	3	2552	50.76	0.123278141745049	-0.0179749230783389
1	A	26	50	20120615	3	2554	50.8	0.124381369745056	-0.0162362889247574
1	A	26	50	20120615	3	2556	50.84	0.125450585908888	-0.0161991658187451
1	A	26	50	20120615	3	2558	50.88	0.125949874007084	-0.01512104010947
1	A	26	50	20120615	3	2560	50.92	0.126273092516764	-0.0145141303591776
1	A	26	50	20120615	3	2562	50.96	0.127150612032217	-0.0151185652357358
1	A	26	50	20120615	3	2564	51	0.128413716875450	-0.0150462282120204
1	A	26	50	20120615	3	2566	51.04	0.128408908549338	-0.0148711485729987
1	A	26	50	20120615	3	2568	51.08	0.128549410666760	-0.0145212014269894
1	A	26	50	20120615	3	2570	51.12	0.128750582546007	-0.014557900268933
1	A	26	50	20120615	3	2572	51.16	0.128295630042992	-0.0144651278592413
1	A	26	50	20120615	3	2574	51.2	0.127936490508827	-0.0142904017736101
1	A	26	50	20120615	3	2576	51.24	0.127228464488825	-0.0134610362299564
1	A	26	50	20120615	3	2578	51.28	0.126478082772630	-0.0130391763243006
1	A	26	50	20120615	3	2580	51.32	0.125538762124502	-0.0119606970616348
1	A	26	50	20120615	3	2582	51.36	0.124070667025402	-0.0103919099568943
1	A	26	50	20120615	3	2584	51.4	0.123321840944126	-0.00819832330029745
1	A	26	50	20120615	3	2586	51.44	0.121715365047948	-0.0059792100888997
1	A	26	50	20120615	3	2588	51.48	0.119715667070753	-0.00292465021553005
1	A	26	50	20120615	3	2590	51.52	0.117974063068690	-0.00154932752612223
1	A	26	50	20120615	3	2592	51.56	0.118116050110352	-0.00049771832114159
1	A	26	50	20120615	3	2594	51.6	0.116353374326211	0.00156759916534806
1	A	26	50	20120615	3	2596	51.64	0.115279349836266	0.00245622025726521
1	A	26	50	20120615	3	2598	51.68	0.113433164741266	0.00396568110306413
1	A	26	50	20120615	3	2600	51.72	0.112724855878551	0.00483011914306469
1	A	26	50	20120615	3	2602	51.76	0.111676004390017	0.00509606200346895
1	A	26	50	20120615	3	2604	51.8	0.110686196317712	0.00590527500385883
1	A	26	50	20120615	3	2606	51.84	0.109290579663685	0.00702186732203049
1	A	26	50	20120615	3	2608	51.88	0.108335985509083	0.00731517521486669
1	A	26	50	20120615	3	2610	51.92	0.106663395128864	0.00803133296285239
1	A	26	50	20120615	3	2612	51.96	0.104681728374589	0.00878150254701319
1	A	26	50	20120615	3	2614	52	0.103016633326251	0.0102759020183729
1	A	26	50	20120615	3	2616	52.04	0.101404995550570	0.0112911659348005
1	A	26	50	20120615	3	2618	52.08	0.0990822911957288	0.0128927627941881
1	A	26	50	20120615	3	2620	52.12	0.0977544153713386	0.0134664385257647
1	A	26	50	20120615	3	2622	52.16	0.0964672688975447	0.014097107063905
1	A	26	50	20120615	3	2624	52.2	0.0945352410393087	0.0157048557522889
1	A	26	50	20120615	3	2626	52.24	0.0929197141763318	0.0165386053579859
1	A	26	50	20120615	3	2628	52.28	0.093036033241837	0.0167112101232736
1	A	26	50	20120615	3	2630	52.32	0.0926799342668315	0.0174388230011145
1	A	26	50	20120615	3	2632	52.36	0.0921911113489972	0.0183236257164132
1	A	26	50	20120615	3	2634	52.4	0.0923847878963642	0.0176679255982189
1	A	26	50	20120615	3	2636	52.44	0.0924105265831994	0.0180104481230257
1	A	26	50	20120615	3	2638	52.48	0.0929564837289535	0.0177517177517895
1	A	26	50	20120615	3	2640	52.52	0.0935137545832066	0.0170086192354406
1	A	26	50	20120615	3	2642	52.56	0.0942537418297183	0.0174806130118826
1	A	26	50	20120615	3	2644	52.6	0.094438862385033	0.0168597732580008
1	A	26	50	20120615	3	2646	52.64	0.094118189459765	0.0172109931962162
1	A	26	50	20120615	3	2648	52.68	0.093682116707807	0.016448661375419
1	A	26	50	20120615	3	2650	52.72	0.0927601908864961	0.0167227359638069
1	A	26	50	20120615	3	2652	52.76	0.0925045010744191	0.0160532472633795
1	A	26	50	20120615	3	2654	52.8	0.0920281939466118	0.015406951665375
1	A	26	50	20120615	3	2656	52.84	0.0921114911254356	0.0149235734697558
1	A	26	50	20120615	3	2658	52.88	0.090932390567807	0.0143110068652139
1	A	26	50	20120615	3	2660	52.92	0.0899891101217041	0.0132182440455682
1	A	26	50	20120615	3	2662	52.96	0.0896629924742209	0.0129826360660769
1	A	26	50	20120615	3	2664	53	0.0886067163644845	0.0122635084696102
1	A	26	50	20120615	3	2666	53.04	0.0880840230318314	0.0100809526787998
1	A	26	50	20120615	3	2668	53.08	0.0881383288326265	0.0087759164034419
1	A	26	50	20120615	3	2670	53.12	0.0882001299653022	0.00622665503590812
1	A	26	50	20120615	3	2672	53.16	0.087506316791602	0.00503206883977156
1	A	26	50	20120615	3	2674	53.2	0.0874146757527602	0.00262281461491276
1	A	26	50	20120615	3	2676	53.24	0.0866842344477945	0.00076213383089848
1	A	26	50	20120615	3	2678	53.28	0.085387188479064	-0.00149516314668333
1	A	26	50	20120615	3	2680	53.32	0.0844304730041186	-0.00395334916080025
1	A	26	50	20120615	3	2682	53.36	0.0825451141934409	-0.00586218391661333
1	A	26	50	20120615	3	2684	53.4	0.0814333302013813	-0.00907181230709719
1	A	26	50	20120615	3	2686	53.44	0.0801160609787089	-0.0110085070700890
1	A	26	50	20120615	3	2688	53.48	0.0791961857670633	-0.0125001488250021
1	A	26	50	20120615	3	2690	53.52	0.077720453914727	-0.0145780528121968
1	A	26	50	20120615	3	2692	53.56	0.0762394187615317	-0.0172502800489789
1	A	26	50	20120615	3	2694	53.6	0.0747112195860314	-0.0192315932498636
1	A	26	50	20120615	3	2696	53.64	0.0743240786233317	-0.0208908193119178
1	A	26	50	20120615	3	2698	53.68	0.0732554988556026	-0.0213563784166511
1	A	26	50	20120615	3	2700	53.72	0.0727381795344866	-0.0231880678226367
1	A	26	50	20120615	3	2702	53.76	0.0713732513147622	-0.0241266106533056
1	A	26	50	20120615	3	2704	53.8	0.0708335167086825	-0.0256636486635708
1	A	26	50	20120615	3	2706	53.84	0.0691112874324245	-0.0266711344054054
1	A	26	50	20120615	3	2708	53.88	0.0679645016546962	-0.0275519066120514
1	A	26	50	20120615	3	2710	53.92	0.0663842594201005	-0.0278988131989015
1	A	26	50	20120615	3	2712	53.96	0.0648093204863637	-0.0288257594783589
1	A	26	50	20120615	3	2714	54	0.0634089662169018	-0.0297515036762884
1	A	26	50	20120615	3	2716	54.04	0.0609910145786344	-0.0295815859167692
1	A	26	50	20120615	3	2718	54.08	0.0591312530334357	-0.0302808438126846
1	A	26	50	20120615	3	2720	54.12	0.0570462709073612	-0.030620262138722
1	A	26	50	20120615	3	2722	54.16	0.0561614469788591	-0.030124247944923
1	A	26	50	20120615	3	2724	54.2	0.0546976086625823	-0.0293213847634282
1	A	26	50	20120615	3	2726	54.24	0.053127272993991	-0.028481476257667
1	A	26	50	20120615	3	2728	54.28	0.0515716310043128	-0.0282344202193882
1	A	26	50	20120615	3	2730	54.32	0.0502861886578616	-0.0273862385642872
1	A	26	50	20120615	3	2732	54.36	0.0485966559991657	-0.0270535872501458
1	A	26	50	20120615	3	2734	54.4	0.0466242240594527	-0.0260251994318593
1	A	26	50	20120615	3	2736	54.44	0.0444226753804996	-0.0251136397959605
1	A	26	50	20120615	3	2738	54.48	0.0423838036876263	-0.024084799429334
1	A	26	50	20120615	3	2740	54.52	0.0411685911866826	-0.0236554229785941
1	A	26	50	20120615	3	2742	54.56	0.0398291683085556	-0.0222918594749574
1	A	26	50	20120615	3	2744	54.6	0.0379232397616132	-0.0219438144461896
1	A	26	50	20120615	3	2746	54.64	0.0369271596521591	-0.0206925677836766
1	A	26	50	20120615	3	2748	54.68	0.0350393259677473	-0.0199171544874274
1	A	26	50	20120615	3	2750	54.72	0.0342501311603328	-0.0184741546079922
1	A	26	50	20120615	3	2752	54.76	0.0321325938380525	-0.0175671133844252
1	A	26	50	20120615	3	2754	54.8	0.0297845736462309	-0.016672200456369
1	A	26	50	20120615	3	2756	54.84	0.0288747329869171	-0.0168319422422001
1	A	26	50	20120615	3	2758	54.88	0.0264128707246448	-0.0158647608797864
1	A	26	50	20120615	3	2760	54.92	0.024667596838388	-0.0152449040043304
1	A	26	50	20120615	3	2762	54.96	0.0227062381908684	-0.0143160343944281
1	A	26	50	20120615	3	2764	55	0.0223879835707919	-0.0145065855298223
1	A	26	50	20120615	3	2766	55.04	0.0205859714364127	-0.0136066012319315
1	A	26	50	20120615	3	2768	55.08	0.018858658062398	-0.0137655093388675
1	A	26	50	20120615	3	2770	55.12	0.0167150779973666	-0.0138370261187168
1	A	26	50	20120615	3	2772	55.16	0.0166081068835087	-0.0148836714340935
1	A	26	50	20120615	3	2774	55.2	0.0165293776144914	-0.0148334244262223
1	A	26	50	20120615	3	2776	55.24	0.0165825661865723	-0.0148882534860355
1	A	26	50	20120615	3	2778	55.28	0.0164377082913784	-0.0150579449713847
1	A	26	50	20120615	3	2780	55.32	0.0164742020723554	-0.0147926597202869
1	A	26	50	20120615	3	2782	55.36	0.0169755407802167	-0.0146129556029162
1	A	26	50	20120615	3	2784	55.4	0.0171118285412226	-0.0145958577609471
1	A	26	50	20120615	3	2786	55.44	0.0169307526366963	-0.0144224610360645
1	A	26	50	20120615	3	2788	55.48	0.0166016297853930	-0.0137330107112042
1	A	26	50	20120615	3	2790	55.52	0.01665285967169	-0.0135884003033838
1	A	26	50	20120615	3	2792	55.56	0.0168519809412721	-0.0136514176597231
1	A	26	50	20120615	3	2794	55.6	0.0170245715644242	-0.0135842425155104
1	A	26	50	20120615	3	2796	55.64	0.0165393761043774	-0.0121109926079760
1	A	26	50	20120615	3	2798	55.68	0.0156374048364314	-0.0123093219179632
1	A	26	50	20120615	3	2800	55.72	0.0150558872906514	-0.0111807441398504
1	A	26	50	20120615	3	2802	55.76	0.0137558078338297	-0.0106471401495636
1	A	26	50	20120615	3	2804	55.8	0.0139969100330109	-0.010459763923617
1	A	26	50	20120615	3	2806	55.84	0.0142492481589451	-0.00966302428684726
1	A	26	50	20120615	3	2808	55.88	0.0138333915898615	-0.00886691397511276
1	A	26	50	20120615	3	2810	55.92	0.0139842033241529	-0.00883481132724689
1	A	26	50	20120615	3	2812	55.96	0.0142688633010552	-0.00739584195646445
1	A	26	50	20120615	3	2814	56	0.0139608758714416	-0.00756776789924215
1	A	26	50	20120615	3	2816	56.04	0.0142711613980941	-0.00736520301963564
1	A	26	50	20120615	3	2818	56.08	0.0140139513064374	-0.00732916178699856
1	A	26	50	20120615	3	2820	56.12	0.0143442620971331	-0.00715751161586553
1	A	26	50	20120615	3	2822	56.16	0.0143643651429223	-0.00676675733751403
1	A	26	50	20120615	3	2824	56.2	0.0146927879585122	-0.00708921217187072
1	A	26	50	20120615	3	2826	56.24	0.0145592013454104	-0.00709085265960307
1	A	26	50	20120615	3	2828	56.28	0.0145910211505638	-0.00729127500566259
1	A	26	50	20120615	3	2830	56.32	0.0146131889481540	-0.00693219911110825
1	A	26	50	20120615	3	2832	56.36	0.014527869443936	-0.00573796646836229
1	A	26	50	20120615	3	2834	56.4	0.0143910654949799	-0.00588567400388434
1	A	26	50	20120615	3	2836	56.44	0.0142471558299796	-0.00555698319482437
1	A	26	50	20120615	3	2838	56.48	0.0146572063452828	-0.00729882690608566
1	A	26	50	20120615	3	2840	56.52	0.0146615267677159	-0.00747217413349354
1	A	26	50	20120615	3	2842	56.56	0.0148418177837150	-0.00681021612028576
1	A	26	50	20120615	3	2844	56.6	0.0147638097636145	-0.00704394319573916
1	A	26	50	20120615	3	2846	56.64	0.0147172892084803	-0.007164823099983
1	A	26	50	20120615	3	2848	56.68	0.0146812762601144	-0.00714340483558086
1	A	26	50	20120615	3	2850	56.72	0.01464693915482	-0.00820075574762473
1	A	26	50	20120615	3	2852	56.76	0.0149217067078535	-0.00798907626160872
1	A	26	50	20120615	3	2854	56.8	0.0148462372010974	-0.00794751959607839
1	A	26	50	20120615	3	2856	56.84	0.0155494831792587	-0.00780075251257531
1	A	26	50	20120615	3	2858	56.88	0.0152907598790904	-0.00801501293834264
1	A	26	50	20120615	3	2860	56.92	0.015137388418251	-0.00737349738217896
1	A	26	50	20120615	3	2862	56.96	0.0156292731084478	-0.00768318893913523
1	A	26	50	20120615	3	2864	57	0.0156916894240231	-0.00770018071508715
1	A	26	50	20120615	3	2866	57.04	0.0152807118917297	-0.00799785145676325
1	A	26	50	20120615	3	2868	57.08	0.0158278781900797	-0.00790746199692417
1	A	26	50	20120615	3	2870	57.12	0.0157731269120124	-0.0075865698685539
1	A	26	50	20120615	3	2872	57.16	0.0157666356717611	-0.00777567850611443
1	A	26	50	20120615	3	2874	57.2	0.0160864600688918	-0.00820630653585704
1	A	26	50	20120615	3	2876	57.24	0.0158198101017063	-0.00816970668886282
1	A	26	50	20120615	3	2878	57.28	0.0157786352738378	-0.00867485670227468
1	A	26	50	20120615	3	2880	57.32	0.0156484427732858	-0.00837995074811302
1	A	26	50	20120615	3	2882	57.36	0.0156069143920267	-0.00863317275752374
1	A	26	50	20120615	3	2884	57.4	0.0156983150145629	-0.00882279051196672
1	A	26	50	20120615	3	2886	57.44	0.0160732159588802	-0.00867829324123125
1	A	26	50	20120615	3	2888	57.48	0.0158816465897211	-0.00875572143377118
1	A	26	50	20120615	3	2890	57.52	0.0155697912860144	-0.0087863038020575
1	A	26	50	20120615	3	2892	57.56	0.0159860367638277	-0.00878669978185496
1	A	26	50	20120615	3	2894	57.6	0.0159810092346134	-0.00867921248004679
1	A	26	50	20120615	3	2896	57.64	0.0157830617622881	-0.00886498357360012
1	A	26	50	20120615	3	2898	57.68	0.0164024943736753	-0.00853183021364408
1	A	26	50	20120615	3	2900	57.72	0.0173211604327250	-0.0083534201016829
1	A	26	50	20120615	3	2902	57.76	0.0180630002990035	-0.00822427411916699
1	A	26	50	20120615	3	2904	57.8	0.0186924667556157	-0.00780314960456353
1	A	26	50	20120615	3	2906	57.84	0.0186770023303112	-0.00777741798879615
1	A	26	50	20120615	3	2908	57.88	0.0198542884519392	-0.00766547308583938
1	A	26	50	20120615	3	2910	57.92	0.0205392684477289	-0.00776754536391722
1	A	26	50	20120615	3	2912	57.96	0.0207291776008764	-0.00773052683899787
1	A	26	50	20120615	3	2914	58	0.0212454397266439	-0.00767573674076831
1	A	26	50	20120615	3	2916	58.04	0.0208754171120100	-0.00766280446484719
1	A	26	50	20120615	3	2918	58.08	0.0213567439908569	-0.00705623483291652
1	A	26	50	20120615	3	2920	58.12	0.0213181310108567	-0.00640954820486202
1	A	26	50	20120615	3	2922	58.16	0.0212506093843212	-0.00581687251407489
1	A	26	50	20120615	3	2924	58.2	0.0209558236383123	-0.00511715499875175
1	A	26	50	20120615	3	2926	58.24	0.0196085094485073	-0.0045352556153099
1	A	26	50	20120615	3	2928	58.28	0.0193321579762840	-0.00292959996299836
1	A	26	50	20120615	3	2930	58.32	0.0177442195914818	-0.000999520891051311
1	A	26	50	20120615	3	2932	58.36	0.0173173887251542	-0.00113657939844869
1	A	26	50	20120615	3	2934	58.4	0.0154278325286234	-0.000509887628845811
1	A	26	50	20120615	3	2936	58.44	0.0153644969742325	-0.0007825833590104
1	A	26	50	20120615	3	2938	58.48	0.0153559056268411	-5.581193823905e-05
1	A	26	50	20120615	3	2940	58.52	0.0149828219469514	0.000407823836049341
1	A	26	50	20120615	3	2942	58.56	0.0146826197629987	0.00119955008574048
1	A	26	50	20120615	3	2944	58.6	0.0149533638784472	0.00192520427779756
1	A	26	50	20120615	3	2946	58.64	0.0150755095038294	0.00273576078107169
1	A	26	50	20120615	3	2948	58.68	0.0156548067343164	0.00338948807134647
1	A	26	50	20120615	3	2950	58.72	0.0157967372074362	0.00455267872639834
1	A	26	50	20120615	3	2952	58.76	0.0170890243475293	0.00522173609168924
1	A	26	50	20120615	3	2954	58.8	0.0174096689885262	0.0058854689429178
1	A	26	50	20120615	3	2956	58.84	0.0178100116348305	0.00587549166623526
1	A	26	50	20120615	3	2958	58.88	0.0175446839573259	0.00600139202862553
1	A	26	50	20120615	3	2960	58.92	0.0179177039976053	0.00635758292751263
1	A	26	50	20120615	3	2962	58.96	0.0178688358479575	0.00659171305383131
1	A	26	50	20120615	3	2964	59	0.0174807473621710	0.00524186035068181
1	A	26	50	20120615	3	2966	59.04	0.0171565671872683	0.00508420382274846
1	A	26	50	20120615	3	2968	59.08	0.016322937789724	0.00455782646376538
1	A	26	50	20120615	3	2970	59.12	0.0158137006991169	0.00439582122912773
1	A	26	50	20120615	3	2972	59.16	0.0154919388294058	0.00497860449604606
1	A	26	50	20120615	3	2974	59.2	0.0146372447208500	0.00537414588730619
1	A	26	50	20120615	3	2976	59.24	0.0131022361070468	0.00485563155572991
1	A	26	50	20120615	3	2978	59.28	0.0109002207376181	0.00453848002223212
1	A	26	50	20120615	3	2980	59.32	0.00966328591635629	0.00473164038164884
1	A	26	50	20120615	3	2982	59.36	0.00816575275987445	0.0046077328583
1	A	26	50	20120615	3	2984	59.4	0.0071129214622439	0.00411111175475078
1	A	26	50	20120615	3	2986	59.44	0.0057551138078061	0.00393148541912596
1	A	26	50	20120615	3	2988	59.48	0.0045254551153226	0.00377988172523956
1	A	26	50	20120615	3	2990	59.52	0.004633649523912	0.00364370003025085
1	A	26	50	20120615	3	2992	59.56	0.0045839540593302	0.00312377855618
1	A	26	50	20120615	3	2994	59.6	0.0040053851488278	0.00224808337622296
1	A	26	50	20120615	3	2996	59.64	0.0028331930244514	0.00188920547156735
1	A	26	50	20120615	3	2998	59.68	0.0026659269153617	0.00060895328889005
1	A	26	50	20120615	3	3000	59.72	0.0027718585822513	0.00094709882272126
1	A	26	50	20120615	3	3002	59.76	0.0028303150998519	0.000569270456329860
1	A	26	50	20120615	3	3004	59.8	0.0025976698977738	0.000628660354881709
1	A	26	50	20120615	3	3006	59.84	0.0021016769171783	0.00105629025187209
1	A	26	50	20120615	3	3008	59.88	0.0019397494642866	0.00159354998421763
1	A	26	50	20120615	3	3010	59.92	0.00135680356280850	0.00136585452960775
1	A	26	50	20120615	3	3012	59.96	0.000129937942110803	0.00274807151013215
1	A	26	50	20120615	3	3014	60	7.40552931937019e-05	0.0038108317890521
1	A	26	50	20120615	3	3016	60.04	-0.000216897934061201	0.00503916819185469
1	A	26	50	20120615	3	3018	60.08	-0.00136753037267920	0.00711520541714719
1	A	26	50	20120615	3	3020	60.12	-0.0021807738817218	0.00909545795786009
1	A	26	50	20120615	3	3022	60.16	-0.0021233214557504	0.0103172324097333
1	A	26	50	20120615	3	3024	60.2	-0.0014164621619373	0.0112232129731285
1	A	26	50	20120615	3	3026	60.24	-0.0017530167055108	0.0127476220562817
1	A	26	50	20120615	3	3028	60.28	-0.0009794100670876	0.0147392908359769
1	A	26	50	20120615	3	3030	60.32	-0.000503650947035798	0.0167665836553083
1	A	26	50	20120615	3	3032	60.36	3.58856691452004e-05	0.0184101967996339
1	A	26	50	20120615	3	3034	60.4	-2.15808989617976e-05	0.0198826264633021
1	A	26	50	20120615	3	3036	60.44	0.00150140689956120	0.0214040586269065
1	A	26	50	20120615	3	3038	60.48	0.0020783423933991	0.0226418561184414
1	A	26	50	20120615	3	3040	60.52	0.0035597169578493	0.0232476910664264
1	A	26	50	20120615	3	3042	60.56	0.004364277195619	0.0247361649829597
1	A	26	50	20120615	3	3044	60.6	0.0065324787187713	0.0267492272783197
1	A	26	50	20120615	3	3046	60.64	0.0081347119742619	0.0283786134342078
1	A	26	50	20120615	3	3048	60.68	0.00845100083748664	0.030462103564974
1	A	26	50	20120615	3	3050	60.72	0.0099321774120381	0.0325339971445287
1	A	26	50	20120615	3	3052	60.76	0.00978806905003228	0.0337322602959274
1	A	26	50	20120615	3	3054	60.8	0.0111942923057780	0.0351107649658506
1	A	26	50	20120615	3	3056	60.84	0.0118871155299845	0.0352640657160118
1	A	26	50	20120615	3	3058	60.88	0.0126496594828161	0.0357825164079778
1	A	26	50	20120615	3	3060	60.92	0.0138482761876054	0.036032902919196
1	A	26	50	20120615	3	3062	60.96	0.0145260380373727	0.0355360189840562
1	A	26	50	20120615	3	3064	61	0.0164763092505634	0.0347783540680148
1	A	26	50	20120615	3	3066	61.04	0.0176262062981289	0.0338950362769566
1	A	26	50	20120615	3	3068	61.08	0.0194820787560311	0.033321996941483
1	A	26	50	20120615	3	3070	61.12	0.0205981053887779	0.031819041478071
1	A	26	50	20120615	3	3072	61.16	0.0219152331900940	0.0310115962446341
1	A	26	50	20120615	3	3074	61.2	0.0214423908855146	0.0300378394962621
1	A	26	50	20120615	3	3076	61.24	0.0219273954267305	0.0293040747894248
1	A	26	50	20120615	3	3078	61.28	0.0224552506388862	0.0279769060718157
1	A	26	50	20120615	3	3080	61.32	0.0232003290542225	0.0261966233288224
1	A	26	50	20120615	3	3082	61.36	0.0248350185109695	0.0238387050562777
1	A	26	50	20120615	3	3084	61.4	0.0258437063343321	0.0225828127022123
1	A	26	50	20120615	3	3086	61.44	0.0266675564450926	0.0218366029160261
1	A	26	50	20120615	3	3088	61.48	0.0281724352389494	0.022067529848626
1	A	26	50	20120615	3	3090	61.52	0.0290933852529024	0.0215777735498406
1	A	26	50	20120615	3	3092	61.56	0.0302797902235806	0.0220420386491642
1	A	26	50	20120615	3	3094	61.6	0.0313431798275358	0.0224665431341818
1	A	26	50	20120615	3	3096	61.64	0.0329367298117535	0.02376081724433
1	A	26	50	20120615	3	3098	61.68	0.0347878717252895	0.0245051814818173
1	A	26	50	20120615	3	3100	61.72	0.0358380101481653	0.0261045721680475
1	A	26	50	20120615	3	3102	61.76	0.0376994616785711	0.0275065598541739
1	A	26	50	20120615	3	3104	61.8	0.0382570365887401	0.0288849018895374
1	A	26	50	20120615	3	3106	61.84	0.0393027414520978	0.0299958727087986
1	A	26	50	20120615	3	3108	61.88	0.039980057824593	0.0311448717307521
1	A	26	50	20120615	3	3110	61.92	0.0413653931460224	0.0326989792987151
1	A	26	50	20120615	3	3112	61.96	0.0420890037994819	0.034326498692701
1	A	26	50	20120615	3	3114	62	0.0435961948325132	0.0349872970507876
1	A	26	50	20120615	3	3116	62.04	0.0450844636880799	0.0366247230107779
1	A	26	50	20120615	3	3118	62.08	0.0464460897191362	0.0376224294658286
1	A	26	50	20120615	3	3120	62.12	0.0476191374427178	0.0396126946385632
1	A	26	50	20120615	3	3122	62.16	0.0485038694473384	0.0404333627688083
1	A	26	50	20120615	3	3124	62.2	0.0483744194089066	0.0413708944367801
1	A	26	50	20120615	3	3126	62.24	0.0490743066298572	0.0434420172699433
1	A	26	50	20120615	3	3128	62.28	0.048716277253339	0.0453454992274228
1	A	26	50	20120615	3	3130	62.32	0.0487302072569284	0.0463281655212377
1	A	26	50	20120615	3	3132	62.36	0.0490903367405867	0.0478748201837271
1	A	26	50	20120615	3	3134	62.4	0.0490832656727749	0.0497452590413217
1	A	26	50	20120615	3	3136	62.44	0.0495629669131318	0.0509191977194476
1	A	26	50	20120615	3	3138	62.48	0.0495923118445511	0.0527331387452255
1	A	26	50	20120615	3	3140	62.52	0.0497673914835728	0.0537749898766257
1	A	26	50	20120615	3	3142	62.56	0.0498162525621528	0.0540398013661801
1	A	26	50	20120615	3	3144	62.6	0.04986935628142	0.0544067190749378
1	A	26	50	20120615	3	3146	62.64	0.0500728616130454	0.0548094870975017
1	A	26	50	20120615	3	3148	62.68	0.0502574164829351	0.0557492320096986
1	A	26	50	20120615	3	3150	62.72	0.0503681494048689	0.0565270494690038
1	A	26	50	20120615	3	3152	62.76	0.0510705185706215	0.0566840978851053
1	A	26	50	20120615	3	3154	62.8	0.0513972726142078	0.0565031492597997
1	A	26	50	20120615	3	3156	62.84	0.051947401689971	0.0571293630252185
1	A	26	50	20120615	3	3158	62.88	0.0528362349139225	0.0576745423535133
1	A	26	50	20120615	3	3160	62.92	0.0553357159640607	0.0584525012341748
1	A	26	50	20120615	3	3162	62.96	0.0558311856856381	0.0596734625132496
1	A	26	50	20120615	3	3164	63	0.0564368226437244	0.0609275163896839
1	A	26	50	20120615	3	3166	63.04	0.0572398131044398	0.0620723222684249
1	A	26	50	20120615	3	3168	63.08	0.0569035838299856	0.0630774745578816
1	A	26	50	20120615	3	3170	63.12	0.0566215896456484	0.064148599910023
1	A	26	50	20120615	3	3172	63.16	0.0561887695848841	0.0652782029929685
1	A	26	50	20120615	3	3174	63.2	0.0559527373413241	0.0675006396062378
1	A	26	50	20120615	3	3176	63.24	0.0560332060930231	0.0691845436949555
1	A	26	50	20120615	3	3178	63.28	0.0564030936502618	0.0709789685735726
1	A	26	50	20120615	3	3180	63.32	0.0562181145163034	0.0723173802890024
1	A	26	50	20120615	3	3182	63.36	0.0566505810236771	0.0738747122638877
1	A	26	50	20120615	3	3184	63.4	0.0565983965432255	0.0749304226881992
1	A	26	50	20120615	3	3186	63.44	0.0563583337910127	0.0758181952519789
1	A	26	50	20120615	3	3188	63.48	0.056562970493488	0.0768326106402691
1	A	26	50	20120615	3	3190	63.52	0.0566950580402137	0.0779417783372384
1	A	26	50	20120615	3	3192	63.56	0.0563261604324687	0.078963618346731
1	A	26	50	20120615	3	3194	63.6	0.0557047549931619	0.0799711040885656
1	A	26	50	20120615	3	3196	63.64	0.0551641718589448	0.0802274302967458
1	A	26	50	20120615	3	3198	63.68	0.0549820918627893	0.0807810241957367
1	A	26	50	20120615	3	3200	63.72	0.0549690810980154	0.0803365368730829
1	A	26	50	20120615	3	3202	63.76	0.0548350136523025	0.0804383602495737
1	A	26	50	20120615	3	3204	63.8	0.0545166741794123	0.0804027220678019
1	A	26	50	20120615	3	3206	63.84	0.0547790107952325	0.0805216574283975
1	A	26	50	20120615	3	3208	63.88	0.0546091637463915	0.0809604878968019
1	A	26	50	20120615	3	3210	63.92	0.0549195836233324	0.08095341682899
1	A	26	50	20120615	3	3212	63.96	0.0549967289731598	0.0807307489035944
1	A	26	50	20120615	3	3214	64	0.0551103610328965	0.0803321528110395
1	A	26	50	20120615	3	3216	64.04	0.0548619544206657	0.0803569722590592
1	A	26	50	20120615	3	3218	64.08	0.0552997242288983	0.0802941104662117
1	A	26	50	20120615	3	3220	64.12	0.0553576362742775	0.0803278394596743
1	A	26	50	20120615	3	3222	64.16	0.0551548380494332	0.0800307131902197
1	A	26	50	20120615	3	3224	64.2	0.0555119976846105	0.0800835340667743
1	A	26	50	20120615	3	3226	64.24	0.0561756881094322	0.0794202679060213
1	A	26	50	20120615	3	3228	64.28	0.056841853407988	0.0799561841354826
1	A	26	50	20120615	3	3230	64.32	0.0579123423640263	0.0812796758978295
1	A	26	50	20120615	3	3232	64.36	0.058335828615279	0.0825229817511898
1	A	26	50	20120615	3	3234	64.4	0.0598030044755629	0.0840453119404063
1	A	26	50	20120615	3	3236	64.44	0.0616725948050202	0.086027190826716
1	A	26	50	20120615	3	3238	64.48	0.0632534734357189	0.0879763306690567
1	A	26	50	20120615	3	3240	64.52	0.0648002695195645	0.0892680026262502
1	A	26	50	20120615	3	3242	64.56	0.0660631622307637	0.0902373046019007
1	A	26	50	20120615	3	3244	64.6	0.0678513645697063	0.0922476798914921
1	A	26	50	20120615	3	3246	64.64	0.0678686886858454	0.0928469528885477
1	A	26	50	20120615	3	3248	64.68	0.068737935051958	0.0944002543547802
1	A	26	50	20120615	3	3250	64.72	0.0694450418331446	0.0956065785234845
1	A	26	50	20120615	3	3252	64.76	0.070235516503833	0.0965527581073902
1	A	26	50	20120615	3	3254	64.8	0.0703184601292662	0.0984893114490258
1	A	26	50	20120615	3	3256	64.84	0.0713436942513086	0.0998441987524578
1	A	26	50	20120615	3	3258	64.88	0.0720220924971789	0.0998700788606488
1	A	26	50	20120615	3	3260	64.92	0.0731159159769964	0.101316182938854
1	A	26	50	20120615	3	3262	64.96	0.0743874353909261	0.102429027591085
1	A	26	50	20120615	3	3264	65	0.0759291403059471	0.103605441142945
1	A	26	50	20120615	3	3266	65.04	0.0766797341541766	0.103358307322920
1	A	26	50	20120615	3	3268	65.08	0.0771995283490268	0.103641786431498
1	A	26	50	20120615	3	3270	65.12	0.0784574713127577	0.104888415686730
1	A	26	50	20120615	3	3272	65.16	0.0793323745331198	0.105477223503424
1	A	26	50	20120615	3	3274	65.2	0.079536869814239	0.106456424974011
1	A	26	50	20120615	3	3276	65.24	0.0801729830745944	0.108378624047989
1	A	26	50	20120615	3	3278	65.28	0.0808358249712787	0.109361926737907
1	A	26	50	20120615	3	3280	65.32	0.0817208398186117	0.111040881079156
1	A	26	50	20120615	3	3282	65.36	0.0818874341762593	0.113040861899064
1	A	26	50	20120615	3	3284	65.4	0.0824386946228723	0.114742443657311
1	A	26	50	20120615	3	3286	65.44	0.0822655241721597	0.115716058984327
1	A	26	50	20120615	3	3288	65.48	0.0823256989592387	0.116746242853838
1	A	26	50	20120615	3	3290	65.52	0.0815705089169315	0.117521231886018
1	A	26	50	20120615	3	3292	65.56	0.081571428155747	0.118469249947555
1	A	26	50	20120615	3	3294	65.6	0.079981427847571	0.120600894050120
1	A	26	50	20120615	3	3296	65.64	0.0796546738039847	0.121339184240357
1	A	26	50	20120615	3	3298	65.68	0.0795780941395821	0.123122719674544
1	A	26	50	20120615	3	3300	65.72	0.0784989784808134	0.124462050628789
1	A	26	50	20120615	3	3302	65.76	0.0779815884490192	0.125194401122064
1	A	26	50	20120615	3	3304	65.8	0.0778395306966788	0.126596523158479
1	A	26	50	20120615	3	3306	65.84	0.0777096351809748	0.128239627185922
1	A	26	50	20120615	3	3308	65.88	0.0775243024936258	0.128898721416666
1	A	26	50	20120615	3	3310	65.92	0.0776100038355056	0.129899136090689
1	A	26	50	20120615	3	3312	65.96	0.0776593598888324	0.130709621883285
1	A	26	50	20120615	3	3314	66	0.0769411515311813	0.131847851668961
1	A	26	50	20120615	3	3316	66.04	0.0763889718457527	0.132088904370667
1	A	26	50	20120615	3	3318	66.08	0.0761297464997697	0.132869974521166
1	A	26	50	20120615	3	3320	66.12	0.0753278874099042	0.133496471129297
1	A	26	50	20120615	3	3322	66.16	0.0745608886843511	0.133433326493737
1	A	26	50	20120615	3	3324	66.2	0.0729122692240147	0.134181091914842
1	A	26	50	20120615	3	3326	66.24	0.0722403763605312	0.134410335933303
1	A	26	50	20120615	3	3328	66.28	0.06997028075021	0.135058328587582
1	A	26	50	20120615	3	3330	66.32	0.068467395997476	0.136261400065093
1	A	26	50	20120615	3	3332	66.36	0.0663637533234461	0.136994669797183
1	A	26	50	20120615	3	3334	66.4	0.0650196847537667	0.137461925958191
1	A	26	50	20120615	3	3336	66.44	0.0636481804409773	0.137378204515299
1	A	26	50	20120615	3	3338	66.48	0.0627674082343313	0.137809256809110
1	A	26	50	20120615	3	3340	66.52	0.0609894589437159	0.137682260431209
1	A	26	50	20120615	3	3342	66.56	0.0589565976584826	0.136972961619001
1	A	26	50	20120615	3	3344	66.6	0.0584152367068062	0.137000963047536
1	A	26	50	20120615	3	3346	66.64	0.0575024325629725	0.136730070439663
1	A	26	50	20120615	3	3348	66.68	0.0565551216082169	0.136042550516315
1	A	26	50	20120615	3	3350	66.72	0.0554447518297196	0.135745777800251
1	A	26	50	20120615	3	3352	66.76	0.0536484884734715	0.134886148086363
1	A	26	50	20120615	3	3354	66.8	0.0509711700678648	0.134201880854209
1	A	26	50	20120615	3	3356	66.84	0.049623848806992	0.133931341799727
1	A	26	50	20120615	3	3358	66.88	0.0475234588241555	0.133804345421826
1	A	26	50	20120615	3	3360	66.92	0.0462546264159943	0.133179545869969
1	A	26	50	20120615	3	3362	66.96	0.0453820566480101	0.134025245580268
1	A	26	50	20120615	3	3364	67	0.0460847793671533	0.134114482456054
1	A	26	50	20120615	3	3366	67.04	0.0460859107380032	0.133646660609621
1	A	26	50	20120615	3	3368	67.08	0.0460988507920989	0.134077783614111
1	A	26	50	20120615	3	3370	67.12	0.0472640213461381	0.133546180736015
1	A	26	50	20120615	3	3372	67.16	0.0478514856599479	0.133139735758189
1	A	26	50	20120615	3	3374	67.2	0.0481298028890229	0.133277197316451
1	A	26	50	20120615	3	3376	67.24	0.0484425562183417	0.133960050335043
1	A	26	50	20120615	3	3378	67.28	0.0486206057058445	0.133854125739221
1	A	26	50	20120615	3	3380	67.32	0.0488913568923608	0.133907229458488
1	A	26	50	20120615	3	3382	67.36	0.0498851247626404	0.133786031356193
1	A	26	50	20120615	3	3384	67.4	0.0508598007498279	0.134707815756148
1	A	26	50	20120615	3	3386	67.44	0.0524222238935378	0.133940180634492
1	A	26	50	20120615	3	3388	67.48	0.0549873951636482	0.135029337209553
1	A	26	50	20120615	3	3390	67.52	0.056779840143278	0.135305886671675
1	A	26	50	20120615	3	3392	67.56	0.0597346979605003	0.135814437868705
1	A	26	50	20120615	3	3394	67.6	0.0630217545435241	0.136798306244048
1	A	26	50	20120615	3	3396	67.64	0.0652547270478331	0.138133394557606
1	A	26	50	20120615	3	3398	67.68	0.0660650007083948	0.138307413536456
1	A	26	50	20120615	3	3400	67.72	0.0690101004520367	0.139694049934363
1	A	26	50	20120615	3	3402	67.76	0.0715195517077897	0.141458352064101
1	A	26	50	20120615	3	3404	67.8	0.0727031777488178	0.142970217072956
1	A	26	50	20120615	3	3406	67.84	0.0745231998929139	0.144441069888502
1	A	26	50	20120615	3	3408	67.88	0.0758351658147274	0.146008442779681
1	A	26	50	20120615	3	3410	67.92	0.0760931183685042	0.146994998160792
1	A	26	50	20120615	3	3412	67.96	0.076803902104953	0.147822878780205
1	A	26	50	20120615	3	3414	68	0.0777163526953961	0.149976443192987
1	A	26	50	20120615	3	3416	68.04	0.0779304646287394	0.150789050305927
1	A	26	50	20120615	3	3418	68.08	0.0781736386507894	0.151490570943542
1	A	26	50	20120615	3	3420	68.12	0.0785790936791218	0.152222143619357
1	A	26	50	20120615	3	3422	68.16	0.0785899831235521	0.152354089744727
1	A	26	50	20120615	3	3424	68.2	0.0787743965720855	0.153166696857666
1	A	26	50	20120615	3	3426	68.24	0.0789124945264513	0.153423164487203
1	A	26	50	20120615	3	3428	68.28	0.0787196665072217	0.152783020718195
1	A	26	50	20120615	3	3430	68.32	0.078760395857818	0.152173777515524
1	A	26	50	20120615	3	3432	68.36	0.0788249547069404	0.151560503804201
1	A	26	50	20120615	3	3434	68.4	0.0794855338619248	0.151379343046861
1	A	26	50	20120615	3	3436	68.44	0.080322889712206	0.150820587268368
1	A	26	50	20120615	3	3438	68.48	0.0819495888623256	0.148892660629462
1	A	26	50	20120615	3	3440	68.52	0.0835584689215593	0.148108267077092
1	A	26	50	20120615	3	3442	68.56	0.0848419384400911	0.147459779448066
1	A	26	50	20120615	3	3444	68.6	0.0875026398363398	0.145443959436259
1	A	26	50	20120615	3	3446	68.64	0.089723237971978	0.143564186769153
1	A	26	50	20120615	3	3448	68.68	0.0907072477686772	0.141525173654924
1	A	26	50	20120615	3	3450	68.72	0.0917097837630435	0.139641582611199
1	A	26	50	20120615	3	3452	68.76	0.0922230018648287	0.137609499143425
1	A	26	50	20120615	3	3454	68.8	0.0923324619945564	0.135814296447349
1	A	26	50	20120615	3	3456	68.84	0.0927340279355922	0.133183929932013
1	A	26	50	20120615	3	3458	68.88	0.0926160118138122	0.131087287615116
1	A	26	50	20120615	3	3460	68.92	0.0929804546488357	0.129056901203617
1	A	26	50	20120615	3	3462	68.96	0.0943689295243736	0.125614988235514
1	A	26	50	20120615	3	3464	69	0.0955727081086656	0.123459443923745
1	A	26	50	20120615	3	3466	69.04	0.0957053613408162	0.121790954762857
1	A	26	50	20120615	3	3468	69.08	0.0977770427883366	0.119719273315337
1	A	26	50	20120615	3	3470	69.12	0.0985825788334643	0.116038641097904
1	A	26	50	20120615	3	3472	69.16	0.099041208291742	0.113892854859716
1	A	26	50	20120615	3	3474	69.2	0.0993125251636831	0.111940038062113
1	A	26	50	20120615	3	3476	69.24	0.0997938527496368	0.109685286668943
1	A	26	50	20120615	3	3478	69.28	0.0998808268837228	0.107307286563813
1	A	26	50	20120615	3	3480	69.32	0.100088150591967	0.104439827144745
1	A	26	50	20120615	3	3482	69.36	0.100645916420967	0.102829886425340
1	A	26	50	20120615	3	3484	69.4	0.101538638732215	0.0995301726309328
1	A	26	50	20120615	3	3486	69.44	0.102356358227182	0.0968131643216978
1	A	26	50	20120615	3	3488	69.48	0.103728300946176	0.0940128659047072
1	A	26	50	20120615	3	3490	69.52	0.104594131986535	0.0913453267858844
1	A	26	50	20120615	3	3492	69.56	0.105208233012793	0.0890285126305301
1	A	26	50	20120615	3	3494	69.6	0.106355645287129	0.0878330170950729
1	A	26	50	20120615	3	3496	69.64	0.107722139041267	0.0856575931832575
1	A	26	50	20120615	3	3498	69.68	0.109204581336957	0.0836320928796165
1	A	26	50	20120615	3	3500	69.72	0.111083760034367	0.0815223973715396
1	A	26	50	20120615	3	3502	69.76	0.111907843490365	0.0802910204095779
1	A	26	50	20120615	3	3504	69.8	0.113839680429770	0.0788216313050688
1	A	26	50	20120615	3	3506	69.84	0.114746544876642	0.0775428286912929
1	A	26	50	20120615	3	3508	69.88	0.116228711400687	0.076755041026373
1	A	26	50	20120615	3	3510	69.92	0.117522716810259	0.0764156297714034
1	A	26	50	20120615	3	3512	69.96	0.119048582533381	0.076856935113542
1	A	26	50	20120615	3	3514	70	0.120576569576847	0.0774672389763841
1	A	26	50	20120615	3	3516	70.04	0.122049402291381	0.0774991294922156
1	A	26	50	20120615	3	3518	70.08	0.123995360153206	0.0769786989012623
1	A	26	50	20120615	3	3520	70.12	0.125586986806979	0.0773358585364396
1	A	26	50	20120615	3	3522	70.16	0.126964855080799	0.0766891386743664
1	A	26	50	20120615	3	3524	70.2	0.128300509079782	0.0765414240677765
1	A	26	50	20120615	3	3526	70.24	0.128056415818917	0.0764786329856072
1	A	26	50	20120615	3	3528	70.28	0.128424535609202	0.0764258828197306
1	A	26	50	20120615	3	3530	70.32	0.128086255725083	0.075970788895359
1	A	26	50	20120615	3	3532	70.36	0.128213817788409	0.0759436359949614
1	A	26	50	20120615	3	3534	70.4	0.128227252817251	0.075911816189808
1	A	26	50	20120615	3	3536	70.44	0.127875325772255	0.0754491562228777
1	A	26	50	20120615	3	3538	70.48	0.127297973085416	0.0757677078278022
1	A	26	50	20120615	3	3540	70.52	0.126802079099770	0.0757191295919347
1	A	26	50	20120615	3	3542	70.56	0.126259374645209	0.0750413677421674
1	A	26	50	20120615	3	3544	70.6	0.124957732482401	0.0739713737608759
1	A	26	50	20120615	3	3546	70.64	0.125226998744677	0.0743894152899134
1	A	26	50	20120615	3	3548	70.68	0.124843181183849	0.0744281647415224
1	A	26	50	20120615	3	3550	70.72	0.124898971908884	0.0737755758931654
1	A	26	50	20120615	3	3552	70.76	0.124385117410996	0.0732245275785867
1	A	26	50	20120615	3	3554	70.8	0.124048676004507	0.0726007179762239
1	A	26	50	20120615	3	3556	70.84	0.122245058737735	0.0717300573965489
1	A	26	50	20120615	3	3558	70.88	0.121170822115756	0.0701568862297651
1	A	26	50	20120615	3	3560	70.92	0.119664048275726	0.0690487791929676
1	A	26	50	20120615	3	3562	70.96	0.118507928688486	0.0663808653075508
1	A	26	50	20120615	3	3564	71	0.117754647834488	0.0639054965986511
1	A	26	50	20120615	3	3566	71.04	0.115770647627834	0.0618519170847291
1	A	26	50	20120615	3	3568	71.08	0.114191466053411	0.0600666845942674
1	A	26	50	20120615	3	3570	71.12	0.113409193821384	0.0575085843919688
1	A	26	50	20120615	3	3572	71.16	0.113238356823049	0.0559682229798321
1	A	26	50	20120615	3	3574	71.2	0.112682500182358	0.0539190982386316
1	A	26	50	20120615	3	3576	71.24	0.111723946229782	0.0497242579699205
1	A	26	50	20120615	3	3578	71.28	0.111320541811115	0.0475820779763158
1	A	26	50	20120615	3	3580	71.32	0.110850598644338	0.0453027899778391
1	A	26	50	20120615	3	3582	71.36	0.109439779194515	0.0428809492522752
1	A	26	50	20120615	3	3584	71.4	0.108239041169382	0.0409079092007304
1	A	26	50	20120615	3	3586	71.44	0.107432727306795	0.0388172065807961
1	A	26	50	20120615	3	3588	71.48	0.106072324570470	0.0356794202392808
1	A	26	50	20120615	3	3590	71.52	0.104923205340364	0.0335361088748263
1	A	26	50	20120615	3	3592	71.56	0.103871596135383	0.0310578410281236
1	A	26	50	20120615	3	3594	71.6	0.103716527618269	0.0294471224912588
1	A	26	50	20120615	3	3596	71.64	0.103856888314335	0.0271964723174201
1	A	26	50	20120615	3	3598	71.68	0.103613643581607	0.0262543232421672
1	A	26	50	20120615	3	3600	71.72	0.104509335741336	0.0242187749511655
1	A	26	50	20120615	3	3602	71.76	0.104880425380102	0.0222844136405516
1	A	26	50	20120615	3	3604	71.8	0.105428433135522	0.0203088987152726
1	A	26	50	20120615	3	3606	71.84	0.106404735468306	0.0179186656628277
1	A	26	50	20120615	3	3608	71.88	0.106103578690199	0.0173376360207267
1	A	26	50	20120615	3	3610	71.92	0.106477921020159	0.0151712022645274
1	A	26	50	20120615	3	3612	71.96	0.107122448851210	0.0129585944355165
1	A	26	50	20120615	3	3614	72	0.107882588640986	0.0112075152025862
1	A	26	50	20120615	3	3616	72.04	0.107617918572788	0.00917295686107809
1	A	26	50	20120615	3	3618	72.08	0.107373330337175	0.00838714909514549
1	A	26	50	20120615	3	3620	72.12	0.106643171874922	0.00711902379376559
1	A	26	50	20120615	3	3622	72.16	0.106095234830181	0.00487021209755796
1	A	26	50	20120615	3	3624	72.2	0.105727044329217	0.00389320265799251
1	A	26	50	20120615	3	3626	72.24	0.106157813780316	0.0023716502862353
1	A	26	50	20120615	3	3628	72.28	0.10645345512553	0.00056676022725664
1	A	26	50	20120615	3	3630	72.32	0.106902609352940	-0.00155993412784002
1	A	26	50	20120615	3	3632	72.36	0.108122439261165	-0.0029634703778172
1	A	26	50	20120615	3	3634	72.4	0.109324662210538	-0.00432366098210765
1	A	26	50	20120615	3	3636	72.44	0.109594211315526	-0.00695678521389011
1	A	26	50	20120615	3	3638	72.48	0.110677923168373	-0.00809027738413214
1	A	26	50	20120615	3	3640	72.52	0.110860568849953	-0.0095976169095875
1	A	26	50	20120615	3	3642	72.56	0.111131602879182	-0.0110420239315173
1	A	26	50	20120615	3	3644	72.6	0.110543077905200	-0.0115350894900387
1	A	26	50	20120615	3	3646	72.64	0.109543370337959	-0.0124633792723803
1	A	26	50	20120615	3	3648	72.68	0.109211242282836	-0.0120110430644553
1	A	26	50	20120615	3	3650	72.72	0.108614797712905	-0.0119023607521869
1	A	26	50	20120615	3	3652	72.76	0.107702134990427	-0.0125286452282839
1	A	26	50	20120615	3	3654	72.8	0.105749530324859	-0.0135236858907696
1	A	26	50	20120615	3	3656	72.84	0.103930780972969	-0.0143778001717648
1	A	26	50	20120615	3	3658	72.88	0.102526961880279	-0.015047783846939
1	A	26	50	20120615	3	3660	72.92	0.100596560367640	-0.0155136257943847
1	A	26	50	20120615	3	3662	72.96	0.0997037673457137	-0.0151480515885113
1	A	26	50	20120615	3	3664	73	0.098742172833978	-0.0142435913046956
1	A	26	50	20120615	3	3666	73.04	0.0970789869739492	-0.0138670569437138
1	A	26	50	20120615	3	3668	73.08	0.0958215389849652	-0.0125888200153628
1	A	26	50	20120615	3	3670	73.12	0.0939863847557517	-0.0121893753946706
1	A	26	50	20120615	3	3672	73.16	0.0924738833507937	-0.0104394275325901
1	A	26	50	20120615	3	3674	73.2	0.0910268600337735	-0.0103101684129892
1	A	26	50	20120615	3	3676	73.24	0.0898713768426366	-0.0088193751862136
1	A	26	50	20120615	3	3678	73.28	0.0889185504549877	-0.00792424871190955
1	A	26	50	20120615	3	3680	73.32	0.088239869366405	-0.00689526692392688
1	A	26	50	20120615	3	3682	73.36	0.0880457685549692	-0.00689222636476778
1	A	26	50	20120615	3	3684	73.4	0.0877641279240226	-0.00738967598533252
1	A	26	50	20120615	3	3686	73.44	0.0880073019460726	-0.00730390393277458
1	A	26	50	20120615	3	3688	73.48	0.087860930842367	-0.00790565180356433
1	A	26	50	20120615	3	3690	73.52	0.0879960589482518	-0.00849686378331441
1	A	26	50	20120615	3	3692	73.56	0.088130267815321	-0.0090157387393491
1	A	26	50	20120615	3	3694	73.6	0.087948541372556	-0.0094592361125093
1	A	26	50	20120615	3	3696	73.64	0.0873408538048043	-0.0108337102737797
1	A	26	50	20120615	3	3698	73.68	0.086516508719297	-0.0123573839658805
1	A	26	50	20120615	3	3700	73.72	0.0852881228190197	-0.0144915736528577
1	A	26	50	20120615	3	3702	73.76	0.0845166693207452	-0.015936899913603
1	A	26	50	20120615	3	3704	73.8	0.0825065768738662	-0.0182053691783276
1	A	26	50	20120615	3	3706	73.84	0.0808472093904558	-0.0209413774467727
1	A	26	50	20120615	3	3708	73.88	0.0789535774304382	-0.022773491116827
1	A	26	50	20120615	3	3710	73.92	0.0778056602818599	-0.0241670571611895
1	A	26	50	20120615	3	3712	73.96	0.0756424792168541	-0.0259286015744814
1	A	26	50	20120615	3	3714	74	0.0744197501708263	-0.0264674169417456
1	A	26	50	20120615	3	3716	74.04	0.0722988540913354	-0.0280001416006455
1	A	26	50	20120615	3	3718	74.08	0.0712217183315539	-0.0285458159036872
1	A	26	50	20120615	3	3720	74.12	0.0692322026920074	-0.0292117690702087
1	A	26	50	20120615	3	3722	74.16	0.0682298081189974	-0.0294077790699536
1	A	26	50	20120615	3	3724	74.2	0.0661391054990631	-0.0296880054873378
1	A	26	50	20120615	3	3726	74.24	0.0646545348119619	-0.0294627919775299
1	A	26	50	20120615	3	3728	74.28	0.0634366848027243	-0.028526653309917
1	A	26	50	20120615	3	3730	74.32	0.0622587863266238	-0.0282063339380395
1	A	26	50	20120615	3	3732	74.36	0.0607182834931308	-0.0271111669553378
1	A	26	50	20120615	3	3734	74.4	0.0595560120768945	-0.0265472492973415
1	A	26	50	20120615	3	3736	74.44	0.0582823713426212	-0.02494805660101
1	A	26	50	20120615	3	3738	74.48	0.0574384393992751	-0.0237789969596743
1	A	26	50	20120615	3	3740	74.52	0.0559539394228521	-0.0223821782241184
1	A	26	50	20120615	3	3742	74.56	0.0553154927101187	-0.021491011547789
1	A	26	50	20120615	3	3744	74.6	0.0546665101063457	-0.0204774446876362
1	A	26	50	20120615	3	3746	74.64	0.0538239923765619	-0.0192778380333532
1	A	26	50	20120615	3	3748	74.68	0.0531349168182957	-0.0186556547765872
1	A	26	50	20120615	3	3750	74.72	0.0528570238532893	-0.0182311078651628
1	A	26	50	20120615	3	3752	74.76	0.0513015303560352	-0.0167334557026097
1	A	26	50	20120615	3	3754	74.8	0.050446850389615	-0.0162224296318461
1	A	26	50	20120615	3	3756	74.84	0.0502717707505932	-0.0160527240043614
1	A	26	50	20120615	3	3758	74.88	0.0492182523573034	-0.0154216312021524
1	A	26	50	20120615	3	3760	74.92	0.0484475766764881	-0.0152312073459788
1	A	26	50	20120615	3	3762	74.96	0.0486440109403018	-0.01532963660992
1	A	26	50	20120615	3	3764	75	0.0484348487544268	-0.0158676034490467
1	A	26	50	20120615	3	3766	75.04	0.0477941392999937	-0.0173374663150992
1	A	26	50	20120615	3	3768	75.08	0.0472318479875941	-0.0180069550155266
1	A	26	50	20120615	3	3770	75.12	0.0465432674040747	-0.0194087234985508
1	A	26	50	20120615	3	3772	75.16	0.0458770243237729	-0.0211756489944476
1	A	26	50	20120615	3	3774	75.2	0.0446824239855007	-0.0222407073704064
1	A	26	50	20120615	3	3776	75.24	0.0440238954401817	-0.0246524364689994
1	A	26	50	20120615	3	3778	75.28	0.0423100453792808	-0.026667655440042
1	A	26	50	20120615	3	3780	75.32	0.0409091240101804	-0.0281918962317812
1	A	26	50	20120615	3	3782	75.36	0.0398674227854178	-0.0301873430830083
1	A	26	50	20120615	3	3784	75.4	0.0381076602812144	-0.0334596069921697
1	A	26	50	20120615	3	3786	75.44	0.0379140827287968	-0.0342924090747799
1	A	26	50	20120615	3	3788	75.48	0.0374088125072322	-0.0364520263216086
1	A	26	50	20120615	3	3790	75.52	0.0357252407587017	-0.0386471191156495
1	A	26	50	20120615	3	3792	75.56	0.034254670785868	-0.0398274924654842
1	A	26	50	20120615	3	3794	75.6	0.0322068895475518	-0.0420729807598202
1	A	26	50	20120615	3	3796	75.64	0.0307305212991124	-0.0437582283514221
1	A	26	50	20120615	3	3798	75.68	0.0295859275524057	-0.0448543145729393
1	A	26	50	20120615	3	3800	75.72	0.0275397019490081	-0.0466951963670804
1	A	26	50	20120615	3	3802	75.76	0.0265334182887015	-0.0480203851857021
1	A	26	50	20120615	3	3804	75.8	0.0250973551267897	-0.0485963236589786
1	A	26	50	20120615	3	3806	75.84	0.0245142041643452	-0.049141290855239
1	A	26	50	20120615	3	3808	75.88	0.0227105868975727	-0.0507076030862453
1	A	26	50	20120615	3	3810	75.92	0.0212674526678490	-0.0522555305409408
1	A	26	50	20120615	3	3812	75.96	0.0200383596607906	-0.0538999780712683
1	A	26	50	20120615	3	3814	76	0.0193021907908973	-0.055575609010646
1	A	26	50	20120615	3	3816	76.04	0.0195546279117809	-0.0567619927681208
1	A	26	50	20120615	3	3818	76.08	0.0188748154523481	-0.057344931598531
1	A	26	50	20120615	3	3820	76.12	0.0190890688070476	-0.058366983740058
1	A	26	50	20120615	3	3822	76.16	0.0187326869893296	-0.060554065014268
1	A	26	50	20120615	3	3824	76.2	0.0188219945757935	-0.0621611065958707
1	A	26	50	20120615	3	3826	76.24	0.0186672796120699	-0.0647716034106552
1	A	26	50	20120615	3	3828	76.28	0.0189827199471572	-0.0668376987146042
1	A	26	50	20120615	3	3830	76.32	0.0189636280640651	-0.0685561096142437
1	A	26	50	20120615	3	3832	76.36	0.0192207320897046	-0.0701001479816427
1	A	26	50	20120615	3	3834	76.4	0.0197730531964894	-0.0720385398009093
1	A	26	50	20120615	3	3836	76.44	0.0203581133472431	-0.07368850276413
1	A	26	50	20120615	3	3838	76.48	0.0209438806047781	-0.0752611082454889
1	A	26	50	20120615	3	3840	76.52	0.0224285927132355	-0.0774042781885872
1	A	26	50	20120615	3	3842	76.56	0.0230596148047663	-0.0788384321621898
1	A	26	50	20120615	3	3844	76.6	0.023568943819255	-0.0804548075533041
1	A	26	50	20120615	3	3846	76.64	0.0247781671257621	-0.0819615813933345
1	A	26	50	20120615	3	3848	76.68	0.0254890215728890	-0.0836039783139965
1	A	26	50	20120615	3	3850	76.72	0.0268888101569259	-0.0849354603829708
1	A	26	50	20120615	3	3852	76.76	0.0282811741197603	-0.0860892465178329
1	A	26	50	20120615	3	3854	76.8	0.0296073528878757	-0.0872390728547203
1	A	26	50	20120615	3	3856	76.84	0.0301443297775087	-0.0885603725860455
1	A	26	50	20120615	3	3858	76.88	0.0312908327125246	-0.0888420839276702
1	A	26	50	20120615	3	3860	76.92	0.032007414724579	-0.0883780804578556
1	A	26	50	20120615	3	3862	76.96	0.0320400830578699	-0.0891952130541948
1	A	26	50	20120615	3	3864	77	0.0321577456262593	-0.0891416143601808
1	A	26	50	20120615	3	3866	77.04	0.032596151830595	-0.0891457155795117
1	A	26	50	20120615	3	3868	77.08	0.0324009196483094	-0.0892189011313645
1	A	26	50	20120615	3	3870	77.12	0.0320889441364498	-0.089361029594383
1	A	26	50	20120615	3	3872	77.16	0.0324915707376575	-0.0899661715777225
1	A	26	50	20120615	3	3874	77.2	0.0318426588445626	-0.091473086839109
1	A	26	50	20120615	3	3876	77.24	0.0305719172480922	-0.0929483237166986
1	A	26	50	20120615	3	3878	77.28	0.0294069588260874	-0.0948339653700888
1	A	26	50	20120615	3	3880	77.32	0.0276484549719546	-0.0964033888709323
1	A	26	50	20120615	3	3882	77.36	0.0256173614536743	-0.0975918939487507
1	A	26	50	20120615	3	3884	77.4	0.0249417916349287	-0.0982592613288345
1	A	26	50	20120615	3	3886	77.44	0.0226567053608462	-0.099934680136178
1	A	26	50	20120615	3	3888	77.48	0.0202161263055809	-0.101620069149136
1	A	26	50	20120615	3	3890	77.52	0.0188726234213265	-0.102117730901735
1	A	26	50	20120615	3	3892	77.56	0.0172114174602849	-0.103448859417319
1	A	26	50	20120615	3	3894	77.6	0.0152552065501323	-0.103136813194781
1	A	26	50	20120615	3	3896	77.64	0.0138043648564937	-0.102775623050951
1	A	26	50	20120615	3	3898	77.68	0.0124742970010819	-0.101920589531140
1	A	26	50	20120615	3	3900	77.72	0.0105957264155035	-0.101985148380263
1	A	26	50	20120615	3	3902	77.76	0.00836204680441337	-0.100832776458963
1	A	26	50	20120615	3	3904	77.8	0.00726037443932471	-0.0997514687691725
1	A	26	50	20120615	3	3906	77.84	0.0054098759929595	-0.0983785502428207
1	A	26	50	20120615	3	3908	77.88	0.0042079358862986	-0.098132052818899
1	A	26	50	20120615	3	3910	77.92	0.0016163188225718	-0.096881110212302
1	A	26	50	20120615	3	3912	77.96	0.0006651187805197	-0.0968133693826643
1	A	26	50	20120615	3	3914	78	-7.19693281891996e-05	-0.096739971698777
1	A	26	50	20120615	3	3916	78.04	-0.000179873822998299	-0.0963879739431025
1	A	26	50	20120615	3	3918	78.08	0.000355759563750602	-0.0965552046968531
1	A	26	50	20120615	3	3920	78.12	-5.19582062816007e-05	-0.0965856102884441
1	A	26	50	20120615	3	3922	78.16	-0.000149963206154100	-0.096599893845424
1	A	26	50	20120615	3	3924	78.2	-0.000204693271017898	-0.096681493967973
1	A	26	50	20120615	3	3926	78.24	-0.000412653375364898	-0.0964653314249643
1	A	26	50	20120615	3	3928	78.28	-0.00106517151304380	-0.0967245567709473
1	A	26	50	20120615	3	3930	78.32	6.1815274811302e-05	-0.0973360627153174
1	A	26	50	20120615	3	3932	78.36	0.0007605074853017	-0.0970566848260706
1	A	26	50	20120615	3	3934	78.4	0.00112608169117520	-0.0980422502576884
1	A	26	50	20120615	3	3936	78.44	0.0016661698506455	-0.0975328505325216
1	A	26	50	20120615	3	3938	78.48	0.0020656144713378	-0.0985811363356306
1	A	26	50	20120615	3	3940	78.52	0.0028358658880843	-0.101298618406409
1	A	26	50	20120615	3	3942	78.56	0.0032787975758195	-0.103275971809319
1	A	26	50	20120615	3	3944	78.6	0.0037971068464292	-0.104845466020840
1	A	26	50	20120615	3	3946	78.64	0.0045409831802375	-0.106391625708583
1	A	26	50	20120615	3	3948	78.68	0.0050773943844456	-0.108389909472216
1	A	26	50	20120615	3	3950	78.72	0.0060872135786581	-0.109858640967418
1	A	26	50	20120615	3	3952	78.76	0.00730223516077096	-0.112405851725287
1	A	26	50	20120615	3	3954	78.8	0.00744818200040787	-0.114064158548525
1	A	26	50	20120615	3	3956	78.84	0.00799767468006793	-0.116184559653270
1	A	26	50	20120615	3	3958	78.88	0.00782125153816188	-0.119227028000681
1	A	26	50	20120615	3	3960	78.92	0.00773116613423872	-0.120535175545876
1	A	26	50	20120615	3	3962	78.96	0.00773342887593853	-0.122516205904048
1	A	26	50	20120615	3	3964	79	0.00833043913129431	-0.124975311156981
1	A	26	50	20120615	3	3966	79.04	0.00841762539741461	-0.126953018113281
1	A	26	50	20120615	3	3968	79.08	0.00862056504361516	-0.128918633543624
1	A	26	50	20120615	3	3970	79.12	0.00932922745972032	-0.130344867921277
1	A	26	50	20120615	3	3972	79.16	0.0096479204860011	-0.131566112043064
1	A	26	50	20120615	3	3974	79.2	0.0100868216650836	-0.131382617833346
1	A	26	50	20120615	3	3976	79.24	0.0111081666998294	-0.131221256065880
1	A	26	50	20120615	3	3978	79.28	0.0112994390841404	-0.132154707727724
1	A	26	50	20120615	3	3980	79.32	0.0122410224739684	-0.133126696709143
1	A	26	50	20120615	3	3982	79.36	0.0127016318312333	-0.135316040725053
1	A	26	50	20120615	3	3984	79.4	0.0128518213115574	-0.137699414841720
1	A	26	50	20120615	3	3986	79.44	0.0128086170872268	-0.139168712022348
1	A	26	50	20120615	3	3988	79.48	0.0134636808093181	-0.140613614019024
1	A	26	50	20120615	3	3990	79.52	0.0132532458312369	-0.142393401787271
1	A	26	50	20120615	3	3992	79.56	0.0128666705539623	-0.144922934875609
1	A	26	50	20120615	3	3994	79.6	0.0126969649264775	-0.146120773762939
1	A	26	50	20120615	3	3996	79.64	0.0130692566467722	-0.146541148744355
1	A	26	50	20120615	3	3998	79.68	0.0134713175625549	-0.146632082676415
1	A	26	50	20120615	3	4000	79.72	0.0132095466321596	-0.147384302870242
1	A	26	50	20120615	3	4002	79.76	0.0131896769316083	-0.147809910441838
1	A	26	50	20120615	3	4004	79.8	0.0131698779417351	-0.148012142981257
1	A	26	50	20120615	3	4006	79.84	0.0132137185621686	-0.148409536992284
1	A	26	50	20120615	3	4008	79.88	0.0136210120681321	-0.147934361235327
1	A	26	50	20120615	3	4010	79.92	0.0133636251997802	-0.147703844424660
[truncated: 3,778 more rows]
