# Supplementary material for: How Do Ants Make Sense of Gravity? A Boltzmann Walker Analysis of Lasius niger Trajectories on Various Inclines
Source: PLoS One. 2013 Oct 29;8(10):e76531. doi: 10.1371/journal.pone.0076531 (PMC3812222; doi:10.1371/journal.pone.0076531)
Supplement: Dataset S1 — Trajectories for . (ZIP) [file pone.0076531.s005.zip › Incline1/1-A-26-50-20120615-04.txt]

Pente	Colonie	Temperature	Humidite	Date	Indiv	Frame	Time	X	Y
1	A	26	50	20120615	4	8	0	0	0
1	A	26	50	20120615	4	10	0.04	-0.00231902739957940	0.0002923179433425
1	A	26	50	20120615	4	12	0.08	-0.0050917345099681	0.000451558390465699
1	A	26	50	20120615	4	14	0.12	-0.0080096035714666	0.000805033999313
1	A	26	50	20120615	4	16	0.16	-0.0103909200074007	0.0009704192043648
1	A	26	50	20120615	4	18	0.2	-0.0128875160618716	0.0002568918936051
1	A	26	50	20120615	4	20	0.24	-0.0142524725658673	-0.00094339358318787
1	A	26	50	20120615	4	22	0.28	-0.0157058386307147	-0.00288866555143549
1	A	26	50	20120615	4	24	0.32	-0.0170951478922544	-0.0053171672228782
1	A	26	50	20120615	4	26	0.36	-0.0186146850096852	-0.00854433893260329
1	A	26	50	20120615	4	28	0.4	-0.0202679855169131	-0.0125627984858152
1	A	26	50	20120615	4	30	0.44	-0.0224288595753347	-0.0155021971103232
1	A	26	50	20120615	4	32	0.48	-0.0250133225569135	-0.0173336620806165
1	A	26	50	20120615	4	34	0.52	-0.0275063052957326	-0.0188643714851900
1	A	26	50	20120615	4	36	0.56	-0.0294655214097053	-0.0207474180566932
1	A	26	50	20120615	4	38	0.6	-0.0298128098342172	-0.0224197538784707
1	A	26	50	20120615	4	40	0.64	-0.0296945957225385	-0.0242026387744188
1	A	26	50	20120615	4	42	0.68	-0.0292888790646971	-0.0239754948630983
1	A	26	50	20120615	4	44	0.72	-0.0290751277558122	-0.0244341879609862
1	A	26	50	20120615	4	46	0.76	-0.0284804509528343	-0.0242233287188363
1	A	26	50	20120615	4	48	0.8	-0.0280998012303860	-0.0246551729722426
1	A	26	50	20120615	4	50	0.84	-0.0284034540954309	-0.0249403986345698
1	A	26	50	20120615	4	52	0.88	-0.0289881960481331	-0.0262799770761887
1	A	26	50	20120615	4	54	0.92	-0.0307177085242373	-0.0275572240550459
1	A	26	50	20120615	4	56	0.96	-0.0336645618926966	-0.0286500717275053
1	A	26	50	20120615	4	58	1	-0.0375242194049896	-0.0284776932363877
1	A	26	50	20120615	4	60	1.04	-0.0399715089036084	-0.0273913014488405
1	A	26	50	20120615	4	62	1.08	-0.0435442507683672	-0.0241729615028124
1	A	26	50	20120615	4	64	1.12	-0.0453712237721223	-0.0220099713566374
1	A	26	50	20120615	4	66	1.16	-0.0472995888172318	-0.0186350072585766
1	A	26	50	20120615	4	68	1.2	-0.0487824483059225	-0.0152309386454020
1	A	26	50	20120615	4	70	1.24	-0.0500540384305303	-0.0114861718429162
1	A	26	50	20120615	4	72	1.28	-0.0514121077144771	-0.00779945850716576
1	A	26	50	20120615	4	74	1.32	-0.0529294174455472	-0.00396368706194121
1	A	26	50	20120615	4	76	1.36	-0.0543579852755784	0.000271387582619400
1	A	26	50	20120615	4	78	1.4	-0.0555467166275667	0.0041835831287546
1	A	26	50	20120615	4	80	1.44	-0.056525161493898	0.0073555722252759
1	A	26	50	20120615	4	82	1.48	-0.0565167681364053	0.009534641979655
1	A	26	50	20120615	4	84	1.52	-0.0566967692386242	0.0109741982490658
1	A	26	50	20120615	4	86	1.56	-0.0556782031335284	0.0117735612519938
1	A	26	50	20120615	4	88	1.6	-0.0545712345386486	0.0129966367803443
1	A	26	50	20120615	4	90	1.64	-0.051500807896216	0.0145101557119605
1	A	26	50	20120615	4	92	1.68	-0.0479355818694344	0.0161902350600987
1	A	26	50	20120615	4	94	1.72	-0.0455080065078751	0.0168630542334655
1	A	26	50	20120615	4	96	1.76	-0.0424879039479526	0.0181432498476003
1	A	26	50	20120615	4	98	1.8	-0.0409706861407641	0.0190065353035475
1	A	26	50	20120615	4	100	1.84	-0.0362969224491554	0.0200831053779041
1	A	26	50	20120615	4	102	1.88	-0.0336396151654563	0.0211955257660667
1	A	26	50	20120615	4	104	1.92	-0.0307225875610275	0.0207352699621924
1	A	26	50	20120615	4	106	1.96	-0.0292489770290347	0.0208932376171095
1	A	26	50	20120615	4	108	2	-0.0280823922614331	0.0209591399691161
1	A	26	50	20120615	4	110	2.04	-0.0260136806623938	0.0217632618006814
1	A	26	50	20120615	4	112	2.08	-0.0234823090964241	0.0214473972015254
1	A	26	50	20120615	4	114	2.12	-0.0201741100206428	0.021519875646597
1	A	26	50	20120615	4	116	2.16	-0.0175909782382902	0.0215516247410723
1	A	26	50	20120615	4	118	2.2	-0.0140870520054765	0.0212561248172144
1	A	26	50	20120615	4	120	2.24	-0.0096672315721953	0.0212649141545046
1	A	26	50	20120615	4	122	2.28	-0.0089306737935723	0.0200181081225774
1	A	26	50	20120615	4	124	2.32	-0.0086192710382056	0.019716463440791
1	A	26	50	20120615	4	126	2.36	-0.0087641430755351	0.0194377785161898
1	A	26	50	20120615	4	128	2.4	-0.0086858734259256	0.0197752876539179
1	A	26	50	20120615	4	130	2.44	-0.0084444318154894	0.0200365989649054
1	A	26	50	20120615	4	132	2.48	-0.0077648951277013	0.0208335012362348
1	A	26	50	20120615	4	134	2.52	-0.0075260061727453	0.0213068102312899
1	A	26	50	20120615	4	136	2.56	-0.0077749219018586	0.0253943258327525
1	A	26	50	20120615	4	138	2.6	-0.0081516683948748	0.0274975442427137
1	A	26	50	20120615	4	140	2.64	-0.0084345818180275	0.0311717417884371
1	A	26	50	20120615	4	142	2.68	-0.0086117827773928	0.0344535657812801
1	A	26	50	20120615	4	144	2.72	-0.0100900602141414	0.0378488097018255
1	A	26	50	20120615	4	146	2.76	-0.0119916824807864	0.0400044247242727
1	A	26	50	20120615	4	148	2.8	-0.014138600089825	0.0398232639669327
1	A	26	50	20120615	4	150	2.84	-0.0166748506925849	0.0402490836705632
1	A	26	50	20120615	4	152	2.88	-0.0195264002090759	0.0393789887763132
1	A	26	50	20120615	4	154	2.92	-0.0234115984183054	0.0387019340333271
1	A	26	50	20120615	4	156	2.96	-0.0264972002793691	0.038255537522364
1	A	26	50	20120615	4	158	3	-0.0302087330631392	0.0377313592654704
1	A	26	50	20120615	4	160	3.04	-0.0323051632480011	0.037192968162275
1	A	26	50	20120615	4	162	3.08	-0.0367423290106248	0.0363299443358368
1	A	26	50	20120615	4	164	3.12	-0.0392111216264595	0.036182300439925
1	A	26	50	20120615	4	166	3.16	-0.0436854104950955	0.0348023108457614
1	A	26	50	20120615	4	168	3.2	-0.0472844425899788	0.0337772888557533
1	A	26	50	20120615	4	170	3.24	-0.0511999756801212	0.0317760352436392
1	A	26	50	20120615	4	172	3.28	-0.0543690444256362	0.0295445900899775
1	A	26	50	20120615	4	174	3.32	-0.0566338155218951	0.0274916681853621
1	A	26	50	20120615	4	176	3.36	-0.0581516909383902	0.0244243803899311
1	A	26	50	20120615	4	178	3.4	-0.0591438925671494	0.0219533356389983
1	A	26	50	20120615	4	180	3.44	-0.0592672650227969	0.0197456952351253
1	A	26	50	20120615	4	182	3.48	-0.0590218424011827	0.0176073194760034
1	A	26	50	20120615	4	184	3.52	-0.0590343723333453	0.0171822634476966
1	A	26	50	20120615	4	186	3.56	-0.0588370400439196	0.0138302025382783
1	A	26	50	20120615	4	188	3.6	-0.0583879353139846	0.0105094381749954
1	A	26	50	20120615	4	190	3.64	-0.0575263044879053	0.0083958465085541
1	A	26	50	20120615	4	192	3.68	-0.0561872422342368	0.0048360729821623
1	A	26	50	20120615	4	194	3.72	-0.0538499290532959	0.0018439223533001
1	A	26	50	20120615	4	196	3.76	-0.0524635047874234	-0.00091966307961124
1	A	26	50	20120615	4	198	3.8	-0.0505470332783735	-0.00284603408359776
1	A	26	50	20120615	4	200	3.84	-0.0480469158321322	-0.00484467140062153
1	A	26	50	20120615	4	202	3.88	-0.0462695110137383	-0.0054992896454406
1	A	26	50	20120615	4	204	3.92	-0.0446019128073948	-0.00572108075842757
1	A	26	50	20120615	4	206	3.96	-0.0432044788889393	-0.00494773928504728
1	A	26	50	20120615	4	208	4	-0.0425170862448122	-0.00523587115624518
1	A	26	50	20120615	4	210	4.04	-0.0417880025848664	-0.00493769836875444
1	A	26	50	20120615	4	212	4.08	-0.0400266773746766	-0.00398898027150426
1	A	26	50	20120615	4	214	4.12	-0.0374730814425742	-0.00302651601842781
1	A	26	50	20120615	4	216	4.16	-0.0331704286029356	-0.00312772421201904
1	A	26	50	20120615	4	218	4.2	-0.0295775341949130	-0.00279962666554848
1	A	26	50	20120615	4	220	4.24	-0.0260383445469216	-0.00322406751095571
1	A	26	50	20120615	4	222	4.28	-0.0226857957338243	-0.00312399775928219
1	A	26	50	20120615	4	224	4.32	-0.0219684005489715	-0.00287282635953692
1	A	26	50	20120615	4	226	4.36	-0.0219176232110145	-0.00269325659245459
1	A	26	50	20120615	4	228	4.4	-0.0217793909063603	-0.00294278750446751
1	A	26	50	20120615	4	230	4.44	-0.0215341026350345	-0.00203150364021335
1	A	26	50	20120615	4	232	4.48	-0.0218057730603664	-0.00225393114930339
1	A	26	50	20120615	4	234	4.52	-0.0213674163535054	-0.00252604705190741
1	A	26	50	20120615	4	236	4.56	-0.0213166743708874	-0.00234651264016414
1	A	26	50	20120615	4	238	4.6	-0.0213037484589274	-0.00239479389118356
1	A	26	50	20120615	4	240	4.64	-0.0213182130352433	-0.00294970583721464
1	A	26	50	20120615	4	242	4.68	-0.0211412634523387	-0.00366858205722065
1	A	26	50	20120615	4	244	4.72	-0.0211565853956268	-0.00586254454107176
1	A	26	50	20120615	4	246	4.76	-0.0206553103273759	-0.00828533986079028
1	A	26	50	20120615	4	248	4.8	-0.0204356051793934	-0.0114168965915633
1	A	26	50	20120615	4	250	4.84	-0.0201136806751226	-0.0146598226403733
1	A	26	50	20120615	4	252	4.88	-0.0196563609907358	-0.0181062415050187
1	A	26	50	20120615	4	254	4.92	-0.0205875694977382	-0.0206092069652425
1	A	26	50	20120615	4	256	4.96	-0.0214402624941032	-0.0258076368174239
1	A	26	50	20120615	4	258	5	-0.0217990060484704	-0.0286157982618212
1	A	26	50	20120615	4	260	5.04	-0.0215569280419312	-0.0323048096946105
1	A	26	50	20120615	4	262	5.08	-0.0216540138029881	-0.0360955384378735
1	A	26	50	20120615	4	264	5.12	-0.0225144920450140	-0.0393659780115394
1	A	26	50	20120615	4	266	5.16	-0.0238564392943499	-0.0437654549827258
1	A	26	50	20120615	4	268	5.2	-0.0253584048082682	-0.046515181122726
1	A	26	50	20120615	4	270	5.24	-0.0263752243596144	-0.049195115823423
1	A	26	50	20120615	4	272	5.28	-0.0278607142855312	-0.0526377358983078
1	A	26	50	20120615	4	274	5.32	-0.0292588058132932	-0.0550082406715576
1	A	26	50	20120615	4	276	5.36	-0.0312954854751448	-0.0574947816676001
1	A	26	50	20120615	4	278	5.4	-0.0346081393236475	-0.0599222792474135
1	A	26	50	20120615	4	280	5.44	-0.0375639163796854	-0.0615904148549107
1	A	26	50	20120615	4	282	5.48	-0.0406342447342755	-0.0635589294230559
1	A	26	50	20120615	4	284	5.52	-0.0428860969896422	-0.0647668092266788
1	A	26	50	20120615	4	286	5.56	-0.0459589002179665	-0.0667096558186669
1	A	26	50	20120615	4	288	5.6	-0.0492579069055923	-0.0686580885542265
1	A	26	50	20120615	4	290	5.64	-0.0518918796655122	-0.0703671656443543
1	A	26	50	20120615	4	292	5.68	-0.0538051691940468	-0.0711977332695361
1	A	26	50	20120615	4	294	5.72	-0.0582634067387498	-0.0737800165237512
1	A	26	50	20120615	4	296	5.76	-0.0598185466826134	-0.0748918005158108
1	A	26	50	20120615	4	298	5.8	-0.0613516956055821	-0.0759561376428528
1	A	26	50	20120615	4	300	5.84	-0.0629660910977091	-0.0765392886052974
1	A	26	50	20120615	4	302	5.88	-0.0645234937832725	-0.0774059893869977
1	A	26	50	20120615	4	304	5.92	-0.068085119929431	-0.0777655531852311
1	A	26	50	20120615	4	306	5.96	-0.070383075546931	-0.0782295566550457
1	A	26	50	20120615	4	308	6	-0.0725258212259606	-0.0772731947334909
1	A	26	50	20120615	4	310	6.04	-0.0739544597666699	-0.076539076473263
1	A	26	50	20120615	4	312	6.08	-0.0760780428519294	-0.0754235448152631
1	A	26	50	20120615	4	314	6.12	-0.0787350319375769	-0.0737263824743982
1	A	26	50	20120615	4	316	6.16	-0.081688093703575	-0.0724188996095774
1	A	26	50	20120615	4	318	6.2	-0.0847868901771757	-0.071423887231363
1	A	26	50	20120615	4	320	6.24	-0.087423808743946	-0.0702800953437462
1	A	26	50	20120615	4	322	6.28	-0.0911682884610787	-0.0676978163321717
1	A	26	50	20120615	4	324	6.32	-0.094240900770572	-0.0669561108161817
1	A	26	50	20120615	4	326	6.36	-0.0970463044985228	-0.065241914272958
1	A	26	50	20120615	4	328	6.4	-0.0986604878586154	-0.064083390522662
1	A	26	50	20120615	4	330	6.44	-0.09895047234958	-0.0637436257143018
1	A	26	50	20120615	4	332	6.48	-0.0989072681252495	-0.0638050732935869
1	A	26	50	20120615	4	334	6.52	-0.0993577658555435	-0.0630608434063881
1	A	26	50	20120615	4	336	6.56	-0.0993630691564024	-0.0634416204080571
1	A	26	50	20120615	4	338	6.6	-0.0991271783341985	-0.0629596564260003
1	A	26	50	20120615	4	340	6.64	-0.099446861309973	-0.0629998908018498
1	A	26	50	20120615	4	342	6.68	-0.0991243499070738	-0.062901673669943
1	A	26	50	20120615	4	344	6.72	-0.099238335520201	-0.0628571259427282
1	A	26	50	20120615	4	346	6.76	-0.0992632963895769	-0.063206790246025
1	A	26	50	20120615	4	348	6.8	-0.0994018186080114	-0.0629650304375373
1	A	26	50	20120615	4	350	6.84	-0.0996740547187682	-0.0633358372335915
1	A	26	50	20120615	4	352	6.88	-0.0996802065477645	-0.0631800616096961
1	A	26	50	20120615	4	354	6.92	-0.100094005436115	-0.0640116191843715
1	A	26	50	20120615	4	356	6.96	-0.100575615864781	-0.0656480764080716
1	A	26	50	20120615	4	358	7	-0.100057801568918	-0.067753204006342
1	A	26	50	20120615	4	360	7.04	-0.0998970903396901	-0.0709790817106576
1	A	26	50	20120615	4	362	7.08	-0.100275562173252	-0.0756398770638993
1	A	26	50	20120615	4	364	7.12	-0.100025112022424	-0.078751564094121
1	A	26	50	20120615	4	366	7.16	-0.0998113211155593	-0.0819796097878277
1	A	26	50	20120615	4	368	7.2	-0.099140959845364	-0.0860016572008473
1	A	26	50	20120615	4	370	7.24	-0.09925469090005	-0.0897685281613131
1	A	26	50	20120615	4	372	7.28	-0.0973596023000631	-0.092687507380458
1	A	26	50	20120615	4	374	7.32	-0.0964430009928144	-0.0964424353073895
1	A	26	50	20120615	4	376	7.36	-0.0959362882734161	-0.100606304299085
1	A	26	50	20120615	4	378	7.4	-0.0949060336932273	-0.103356242571119
1	A	26	50	20120615	4	380	7.44	-0.0930367262064826	-0.106614307776114
1	A	26	50	20120615	4	382	7.48	-0.0908920713391438	-0.109378388183772
1	A	26	50	20120615	4	384	7.52	-0.0892073187222887	-0.111549630266083
1	A	26	50	20120615	4	386	7.56	-0.0863986905874157	-0.114177239064973
1	A	26	50	20120615	4	388	7.6	-0.0839263624376751	-0.117154441456480
1	A	26	50	20120615	4	390	7.64	-0.0815347858823459	-0.119809061734411
1	A	26	50	20120615	4	392	7.68	-0.0790645083422707	-0.122153474267435
1	A	26	50	20120615	4	394	7.72	-0.0762314143127687	-0.124555233160413
1	A	26	50	20120615	4	396	7.76	-0.0738860118302511	-0.126534354330276
1	A	26	50	20120615	4	398	7.8	-0.0708770603442679	-0.128216773494753
1	A	26	50	20120615	4	400	7.84	-0.0684941812023474	-0.130137204801779
1	A	26	50	20120615	4	402	7.88	-0.0648547025995802	-0.131908507288651
1	A	26	50	20120615	4	404	7.92	-0.061219961612247	-0.133718912780523
1	A	26	50	20120615	4	406	7.96	-0.0575421578219396	-0.134952955535049
1	A	26	50	20120615	4	408	8	-0.0534045224918265	-0.136014676367001
1	A	26	50	20120615	4	410	8.04	-0.0504655745771808	-0.135999332149850
1	A	26	50	20120615	4	412	8.08	-0.0475857407894424	-0.136180846460580
1	A	26	50	20120615	4	414	8.12	-0.0433379382228204	-0.135512984105749
1	A	26	50	20120615	4	416	8.16	-0.0399977779205295	-0.136061062571846
1	A	26	50	20120615	4	418	8.2	-0.035936722254819	-0.135783452449553
1	A	26	50	20120615	4	420	8.24	-0.0325766215412986	-0.136070325670681
1	A	26	50	20120615	4	422	8.28	-0.0309037483183675	-0.135964118232147
1	A	26	50	20120615	4	424	8.32	-0.030241967081855	-0.135607524282394
1	A	26	50	20120615	4	426	8.36	-0.0300628569341804	-0.135049263478647
1	A	26	50	20120615	4	428	8.4	-0.0296387342868247	-0.135149672641576
1	A	26	50	20120615	4	430	8.44	-0.0293899034105252	-0.135060365055112
1	A	26	50	20120615	4	432	8.48	-0.0295895196548541	-0.134757935484799
1	A	26	50	20120615	4	434	8.52	-0.0291043736922821	-0.134411665294051
1	A	26	50	20120615	4	436	8.56	-0.0292188542801562	-0.134593462447495
1	A	26	50	20120615	4	438	8.6	-0.0291384562391352	-0.134868314853341
1	A	26	50	20120615	4	440	8.64	-0.0286557144396192	-0.134797533464545
1	A	26	50	20120615	4	442	8.68	-0.0284251976289524	-0.135608019257140
1	A	26	50	20120615	4	444	8.72	-0.0282805942921997	-0.136882013544805
1	A	26	50	20120615	4	446	8.76	-0.0279119088164891	-0.139048023036935
1	A	26	50	20120615	4	448	8.8	-0.0276959584055147	-0.140989455415361
1	A	26	50	20120615	4	450	8.84	-0.0267555770972147	-0.145351809280535
1	A	26	50	20120615	4	452	8.88	-0.0247618895276592	-0.148761548890095
1	A	26	50	20120615	4	454	8.92	-0.0236364583747227	-0.151982278857044
1	A	26	50	20120615	4	456	8.96	-0.022449508931823	-0.155062011731823
1	A	26	50	20120615	4	458	9	-0.0213761208379818	-0.158464609562893
1	A	26	50	20120615	4	460	9.04	-0.0198515986177436	-0.161325563599574
1	A	26	50	20120615	4	462	9.08	-0.0175909782382902	-0.164860390398725
1	A	26	50	20120615	4	464	9.12	-0.0163188931389356	-0.166835339638579
1	A	26	50	20120615	4	466	9.16	-0.0157920985869516	-0.170237230362868
1	A	26	50	20120615	4	468	9.2	-0.01514156034826	-0.174182886201889
1	A	26	50	20120615	4	470	9.24	-0.0147717435016995	-0.177197282410087
1	A	26	50	20120615	4	472	9.28	-0.0138440194047827	-0.180705946258334
1	A	26	50	20120615	4	474	9.32	-0.0131142852065982	-0.184947172731892
1	A	26	50	20120615	4	476	9.36	-0.0123336393201682	-0.188914041774348
1	A	26	50	20120615	4	478	9.4	-0.0121321138875301	-0.190015007032656
1	A	26	50	20120615	4	480	9.44	-0.0122806063115793	-0.189665696282750
1	A	26	50	20120615	4	482	9.48	-0.012359095164291	-0.190131679651551
1	A	26	50	20120615	4	484	9.52	-0.0128441704161849	-0.190234917241605
1	A	26	50	20120615	4	486	9.56	-0.0129785207046104	-0.190237745668729
1	A	26	50	20120615	4	488	9.6	-0.0129862988792034	-0.190509981779485
1	A	26	50	20120615	4	490	9.64	-0.0136304731568643	-0.190312698987535
1	A	26	50	20120615	4	492	9.68	-0.014046251944202	-0.190022785207248
1	A	26	50	20120615	4	494	9.72	-0.0165805226479747	-0.190503617818456
1	A	26	50	20120615	4	496	9.76	-0.0200269610994779	-0.190400380228402
1	A	26	50	20120615	4	498	9.8	-0.0232442969538767	-0.191912174526579
1	A	26	50	20120615	4	500	9.84	-0.02616040531949	-0.193432454106129
1	A	26	50	20120615	4	502	9.88	-0.0275647193869265	-0.195065870770671
1	A	26	50	20120615	4	504	9.92	-0.0304200165693578	-0.196789797103204
1	A	26	50	20120615	4	506	9.96	-0.0336034112982596	-0.197471448040268
1	A	26	50	20120615	4	508	10	-0.0357473590588172	-0.198639588442788
1	A	26	50	20120615	4	510	10.04	-0.0382257683268761	-0.199418113008874
1	A	26	50	20120615	4	512	10.08	-0.040644073518534	-0.201359828230012
1	A	26	50	20120615	4	514	10.12	-0.0434633082551248	-0.202538575234251
1	A	26	50	20120615	4	516	10.16	-0.0461821338287871	-0.204124615744452
1	A	26	50	20120615	4	518	10.2	-0.0492170361336397	-0.206575447848045
1	A	26	50	20120615	4	520	10.24	-0.0513567412535102	-0.208746265666287
1	A	26	50	20120615	4	522	10.28	-0.0536435245838675	-0.211618533411466
1	A	26	50	20120615	4	524	10.32	-0.0545563994383794	-0.214006433011534
1	A	26	50	20120615	4	526	10.36	-0.0559600063990347	-0.217237203894775
1	A	26	50	20120615	4	528	10.4	-0.0577390870605	-0.219300541482278
1	A	26	50	20120615	4	530	10.44	-0.0604147791205099	-0.222421710814435
1	A	26	50	20120615	4	532	10.48	-0.0635606971900089	-0.224314635667672
1	A	26	50	20120615	4	534	10.52	-0.0650958260119648	-0.227121142482200
1	A	26	50	20120615	4	536	10.56	-0.0664011451300352	-0.229279232378382
1	A	26	50	20120615	4	538	10.6	-0.0687777310216032	-0.231858050809369
1	A	26	50	20120615	4	540	10.64	-0.0709761260043122	-0.233936237639277
1	A	26	50	20120615	4	542	10.68	-0.0727149015792499	-0.235123469924889
1	A	26	50	20120615	4	544	10.72	-0.0726816675605341	-0.235223171981036
1	A	26	50	20120615	4	546	10.76	-0.0733053357415407	-0.235357522269462
1	A	26	50	20120615	4	548	10.8	-0.0729079417305138	-0.235356108055899
1	A	26	50	20120615	4	550	10.84	-0.0732098763260805	-0.235331359318558
1	A	26	50	20120615	4	552	10.88	-0.0737769759645921	-0.235280447630313
1	A	26	50	20120615	4	554	10.92	-0.0737741475374674	-0.235307317687998
1	A	26	50	20120615	4	556	10.96	-0.0747322772259751	-0.235469245140889
1	A	26	50	20120615	4	558	11	-0.074477718784748	-0.235226000408160
1	A	26	50	20120615	4	560	11.04	-0.0744607482219995	-0.235626222846313
1	A	26	50	20120615	4	562	11.08	-0.0746233827816724	-0.236336158054624
1	A	26	50	20120615	4	564	11.12	-0.0733258418381951	-0.237854316313831
1	A	26	50	20120615	4	566	11.16	-0.0716846469990611	-0.239313077603419
1	A	26	50	20120615	4	568	11.2	-0.0701389115753873	-0.240008870676107
1	A	26	50	20120615	4	570	11.24	-0.0685351933956562	-0.241867147297065
1	A	26	50	20120615	4	572	11.28	-0.0661331516599655	-0.245079533403996
1	A	26	50	20120615	4	574	11.32	-0.0640401155876534	-0.247837249850622
1	A	26	50	20120615	4	576	11.36	-0.0618410134981632	-0.250009481882427
1	A	26	50	20120615	4	578	11.4	-0.0592487600383333	-0.252252424592351
1	A	26	50	20120615	4	580	11.44	-0.0567095395870924	-0.254067567699657
1	A	26	50	20120615	4	582	11.48	-0.0533585605510494	-0.255871397098465
1	A	26	50	20120615	4	584	11.52	-0.0502960810817304	-0.258256468271406
1	A	26	50	20120615	4	586	11.56	-0.0476578656811234	-0.259855236703670
1	A	26	50	20120615	4	588	11.6	-0.0449185340108068	-0.261538150842894
1	A	26	50	20120615	4	590	11.64	-0.0419953545773815	-0.262929736988268
1	A	26	50	20120615	4	592	11.68	-0.0414339117931194	-0.263266319816113
