# Supplementary material for: How Do Ants Make Sense of Gravity? A Boltzmann Walker Analysis of Lasius niger Trajectories on Various Inclines
Source: PLoS One. 2013 Oct 29;8(10):e76531. doi: 10.1371/journal.pone.0076531 (PMC3812222; doi:10.1371/journal.pone.0076531)
Supplement: Dataset S1 — Trajectories for . (ZIP) [file pone.0076531.s005.zip › Incline1/1-A-26-50-20120615-05.txt]

Pente	Colonie	Temperature	Humidite	Date	Indiv	Frame	Time	X	Y
1	A	26	50	20120615	5	8	0	0	0
1	A	26	50	20120615	5	10	0.04	-0.0036584997751811	0.00064947757851985
1	A	26	50	20120615	5	12	0.08	-0.0058868760854124	0.00106426641636388
1	A	26	50	20120615	5	14	0.12	-0.0088864230512057	0.00139872792386511
1	A	26	50	20120615	5	16	0.16	-0.0101925906974135	0.00051413734060074
1	A	26	50	20120615	5	18	0.2	-0.0114005412117145	-1.69705627484701e-05
1	A	26	50	20120615	5	20	0.24	-0.0122883137754942	-0.00130058150263641
1	A	26	50	20120615	5	22	0.28	-0.0128499686917907	-0.00312046222537623
1	A	26	50	20120615	5	24	0.32	-0.013369197201216	-0.00613450488018389
1	A	26	50	20120615	5	26	0.36	-0.0135280133842705	-0.00934689098711437
1	A	26	50	20120615	5	28	0.4	-0.014087334848189	-0.0120696763587513
1	A	26	50	20120615	5	30	0.44	-0.0145934111714842	-0.0148704556083531
1	A	26	50	20120615	5	32	0.48	-0.014824493667576	-0.0179477843200769
1	A	26	50	20120615	5	34	0.52	-0.0145708544651644	-0.0201691602731745
1	A	26	50	20120615	5	36	0.56	-0.0130024916244926	-0.0219230679332296
1	A	26	50	20120615	5	38	0.6	-0.0112436837144439	-0.0250154792325962
1	A	26	50	20120615	5	40	0.64	-0.0085457672883013	-0.0274289973113455
1	A	26	50	20120615	5	42	0.68	-0.0056300761156889	-0.0292882709528652
1	A	26	50	20120615	5	44	0.72	-0.0039853386715811	-0.0313571310443287
1	A	26	50	20120615	5	46	0.76	-0.000734804153805599	-0.0340743656277333
1	A	26	50	20120615	5	48	0.8	0.0019786120529806	-0.0362358142811252
1	A	26	50	20120615	5	50	0.84	0.004909937356525	-0.0383630177531044
1	A	26	50	20120615	5	52	0.88	0.0068644512104027	-0.0387824027850261
1	A	26	50	20120615	5	54	0.92	0.0096633919823735	-0.0388554469155227
1	A	26	50	20120615	5	56	0.96	0.0125292957665225	-0.0389813119225739
1	A	26	50	20120615	5	58	1	0.015353126697191	-0.0384643461548484
1	A	26	50	20120615	5	60	1.04	0.0192700032902177	-0.0383741900402471
1	A	26	50	20120615	5	62	1.08	0.0220977233081827	-0.0383409560215313
1	A	26	50	20120615	5	64	1.12	0.0258137815753523	-0.0383328242935477
1	A	26	50	20120615	5	66	1.16	0.0286594621055595	-0.0379584819635875
1	A	26	50	20120615	5	68	1.2	0.0316353917048612	-0.0380447489908923
1	A	26	50	20120615	5	70	1.24	0.0344276856730887	-0.0380914887491287
1	A	26	50	20120615	5	72	1.28	0.0383251168296327	-0.0380544363537945
1	A	26	50	20120615	5	74	1.32	0.0415087731880436	-0.0374017980079628
1	A	26	50	20120615	5	76	1.36	0.0435872428606633	-0.0365146618402862
1	A	26	50	20120615	5	78	1.4	0.0458777526437575	-0.035339118029767
1	A	26	50	20120615	5	80	1.44	0.0479502274650863	-0.0336244392397185
1	A	26	50	20120615	5	82	1.48	0.0479512266069682	-0.0310946848269574
1	A	26	50	20120615	5	84	1.52	0.0482732182863832	-0.028982864463003
1	A	26	50	20120615	5	86	1.56	0.0490357622392147	-0.0258022981612259
1	A	26	50	20120615	5	88	1.6	0.0492388362357037	-0.0237333107905418
1	A	26	50	20120615	5	90	1.64	0.0501412246966505	-0.0203040055363468
1	A	26	50	20120615	5	92	1.68	0.051156983587825	-0.0172712952625158
1	A	26	50	20120615	5	94	1.72	0.051413804770752	-0.0139907440618789
1	A	26	50	20120615	5	96	1.76	0.0514493015311675	-0.0114133398444539
1	A	26	50	20120615	5	98	1.8	0.0516325836088511	-0.00924266344756748
1	A	26	50	20120615	5	100	1.84	0.0507996118206133	-0.00779634723732852
1	A	26	50	20120615	5	102	1.88	0.0494414718259883	-0.00569489659432022
1	A	26	50	20120615	5	104	1.92	0.0477007870627414	-0.00353744309424194
1	A	26	50	20120615	5	106	1.96	0.0457809921518199	-0.00157932299578015
1	A	26	50	20120615	5	108	2	0.0420746919582306	0.00098033284143703
1	A	26	50	20120615	5	110	2.04	0.0403463320661798	0.00239601011484718
1	A	26	50	20120615	5	112	2.08	0.0376462518932868	0.00405339062820252
1	A	26	50	20120615	5	114	2.12	0.0350473021322391	0.0058377533773233
1	A	26	50	20120615	5	116	2.16	0.0333197405637442	0.0067832548458259
1	A	26	50	20120615	5	118	2.2	0.0307205793777689	0.0093216048486191
1	A	26	50	20120615	5	120	2.24	0.0291053494996401	0.0097877862073198
1	A	26	50	20120615	5	122	2.28	0.0268551801584126	0.0102624104209878
1	A	26	50	20120615	5	124	2.32	0.0252972400716956	0.0094224099913451
1	A	26	50	20120615	5	126	2.36	0.0233173693686445	0.0086510696301556
1	A	26	50	20120615	5	128	2.4	0.0206471573861888	0.0067846683522815
1	A	26	50	20120615	5	130	2.44	0.0186610712145311	0.0056947127465571
1	A	26	50	20120615	5	132	2.48	0.0168251745231974	0.00446527325717587
1	A	26	50	20120615	5	134	2.52	0.0153648646697587	0.00370358490354954
1	A	26	50	20120615	5	136	2.56	0.0124586008568851	0.00322081644610783
1	A	26	50	20120615	5	138	2.6	0.0101443094463941	0.00125894705536016
1	A	26	50	20120615	5	140	2.64	0.0080162928016166	-0.00065835176862373
1	A	26	50	20120615	5	142	2.68	0.0055942752993574	-0.00241908300911729
1	A	26	50	20120615	5	144	2.72	0.0047357769563188	-0.00356905076736098
1	A	26	50	20120615	5	146	2.76	0.0030930264822662	-0.00610855406131434
1	A	26	50	20120615	5	148	2.8	0.0026949960751363	-0.00819161992801179
1	A	26	50	20120615	5	150	2.84	0.0020545411791444	-0.0101383273230252
1	A	26	50	20120615	5	152	2.88	0.0026446217880445	-0.0116849819855146
1	A	26	50	20120615	5	154	2.92	0.0035200270542213	-0.0142584334760327
1	A	26	50	20120615	5	156	2.96	0.0048309747422699	-0.0173411079150223
1	A	26	50	20120615	5	158	3	0.0054672555869325	-0.019561449370899
1	A	26	50	20120615	5	160	3.04	0.0066223024931854	-0.0223715504091972
1	A	26	50	20120615	5	162	3.08	0.007384471679423	-0.0250653939002801
1	A	26	50	20120615	5	164	3.12	0.0088335738903798	-0.0279599637933385
1	A	26	50	20120615	5	166	3.16	0.0094230463874481	-0.0305355578174036
1	A	26	50	20120615	5	168	3.2	0.0102369262925939	-0.0333690761109744
1	A	26	50	20120615	5	170	3.24	0.0121427911999260	-0.0359587132757139
1	A	26	50	20120615	5	172	3.28	0.0134080880741812	-0.0389985653280348
1	A	26	50	20120615	5	174	3.32	0.0140979414499068	-0.0406165670647459
1	A	26	50	20120615	5	176	3.36	0.0158878408451243	-0.0438382162705099
1	A	26	50	20120615	5	178	3.4	0.0169179540039568	-0.0453819717951964
1	A	26	50	20120615	5	180	3.44	0.0185478351345918	-0.0479605073834712
1	A	26	50	20120615	5	182	3.48	0.0205674028123387	-0.0499912473483609
1	A	26	50	20120615	5	184	3.52	0.0220376899424599	-0.0522489685900114
1	A	26	50	20120615	5	186	3.56	0.0239441912458951	-0.0537811275634864
1	A	26	50	20120615	5	188	3.6	0.0265866492871892	-0.0557381162910983
1	A	26	50	20120615	5	190	3.64	0.0290957469895516	-0.0572598100842118
1	A	26	50	20120615	5	192	3.68	0.0314527460232807	-0.0584701647615688
1	A	26	50	20120615	5	194	3.72	0.0340977496489871	-0.0598357293773962
1	A	26	50	20120615	5	196	3.76	0.036306821944092	-0.0608127388169617
1	A	26	50	20120615	5	198	3.8	0.0388604673736691	-0.0614382454755993
1	A	26	50	20120615	5	200	3.84	0.0413980614793132	-0.0615917583577949
1	A	26	50	20120615	5	202	3.88	0.043820397179624	-0.0614060014063772
1	A	26	50	20120615	5	204	3.92	0.0459634257013661	-0.0612503672038381
1	A	26	50	20120615	5	206	3.96	0.0475945089135291	-0.0610296791774297
1	A	26	50	20120615	5	208	4	0.0504655745771808	-0.0610157491738404
1	A	26	50	20120615	5	210	4.04	0.0527317103895274	-0.0610373866413447
1	A	26	50	20120615	5	212	4.08	0.0550757693691609	-0.0605697062162679
1	A	26	50	20120615	5	214	4.12	0.0570095649943498	-0.0600884493409923
1	A	26	50	20120615	5	216	4.16	0.0584298596750411	-0.0590825192340763
1	A	26	50	20120615	5	218	4.2	0.0597590719312478	-0.056804793941586
1	A	26	50	20120615	5	220	4.24	0.0611879226039914	-0.0557292138167232
1	A	26	50	20120615	5	222	4.28	0.0621373548790906	-0.0531723864066307
1	A	26	50	20120615	5	224	4.32	0.0634263115462443	-0.0512285074387421
1	A	26	50	20120615	5	226	4.36	0.0638262369995478	-0.0490063678103208
1	A	26	50	20120615	5	228	4.4	0.0645570601421754	-0.0470262284066929
1	A	26	50	20120615	5	230	4.44	0.0648278183997595	-0.0444637370712832
1	A	26	50	20120615	5	232	4.48	0.0645084465509688	-0.0425800470326091
1	A	26	50	20120615	5	234	4.52	0.0644328144096531	-0.0404667594220837
1	A	26	50	20120615	5	236	4.56	0.0634271600743818	-0.038212651496085
1	A	26	50	20120615	5	238	4.6	0.0635627902260812	-0.0349900759804377
1	A	26	50	20120615	5	240	4.64	0.0635692531820612	-0.0338570505006712
1	A	26	50	20120615	5	242	4.68	0.0636970980880997	-0.0304502100289144
1	A	26	50	20120615	5	244	4.72	0.063817659794292	-0.0294553814984631
1	A	26	50	20120615	5	246	4.76	0.0629699801850056	-0.0273794574102556
1	A	26	50	20120615	5	248	4.8	0.0623006329059344	-0.0253096144403663
1	A	26	50	20120615	5	250	4.84	0.0608754591884529	-0.0236625506149485
1	A	26	50	20120615	5	252	4.88	0.0596394365349388	-0.022854751828121
1	A	26	50	20120615	5	254	4.92	0.0581979286508119	-0.0220664691884542
1	A	26	50	20120615	5	256	4.96	0.0556563747471931	-0.0212420533922688
1	A	26	50	20120615	5	258	5	0.0538671117480787	-0.0209163600088543
1	A	26	50	20120615	5	260	5.04	0.0525582570961024	-0.0207714031187111
1	A	26	50	20120615	5	262	5.08	0.0512991120508435	-0.0211345024508504
1	A	26	50	20120615	5	264	5.12	0.0504991338650159	-0.0215650880541861
1	A	26	50	20120615	5	266	5.16	0.0493383615151557	-0.0234343813987952
1	A	26	50	20120615	5	268	5.2	0.0482005418514128	-0.0243596447641135
1	A	26	50	20120615	5	270	5.24	0.0471608615378308	-0.0271816584303543
1	A	26	50	20120615	5	272	5.28	0.0455551945718108	-0.0297747293056232
1	A	26	50	20120615	5	274	5.32	0.0441061743852405	-0.0312684386407644
1	A	26	50	20120615	5	276	5.36	0.0432905337842097	-0.033418814001963
1	A	26	50	20120615	5	278	5.4	0.0412857022117827	-0.0364687493969837
1	A	26	50	20120615	5	280	5.44	0.0397548867411919	-0.0395296025207059
1	A	26	50	20120615	5	282	5.48	0.0380253742650878	-0.0419826266553202
1	A	26	50	20120615	5	284	5.52	0.0365521879971637	-0.0441265744158778
1	A	26	50	20120615	5	286	5.56	0.0359222265658046	-0.0457766080897766
1	A	26	50	20120615	5	288	5.6	0.0349348933672338	-0.0473601737262439
1	A	26	50	20120615	5	290	5.64	0.0338415648621632	-0.049879878030324
1	A	26	50	20120615	5	292	5.68	0.0319436195507804	-0.0528694547905026
1	A	26	50	20120615	5	294	5.72	0.0302312897694590	-0.0546821937347524
1	A	26	50	20120615	5	296	5.76	0.0277927613238591	-0.0579317736583733
1	A	26	50	20120615	5	298	5.8	0.026634803258988	-0.0592881458860454
1	A	26	50	20120615	5	300	5.84	0.0242594194489480	-0.0606290324752094
1	A	26	50	20120615	5	302	5.88	0.0217694136296777	-0.0617695957132633
1	A	26	50	20120615	5	304	5.92	0.020069953191774	-0.0638863905734234
1	A	26	50	20120615	5	306	5.96	0.0180320714483944	-0.0647694255217691
1	A	26	50	20120615	5	308	6	0.0158752543444192	-0.0662679262124597
1	A	26	50	20120615	5	310	6.04	0.0139609748663909	-0.0669113933833394
1	A	26	50	20120615	5	312	6.08	0.0112393915762820	-0.0681003934359046
1	A	26	50	20120615	5	314	6.12	0.0089032521925979	-0.0689363350726233
1	A	26	50	20120615	5	316	6.16	0.0066494200382439	-0.069485615620249
1	A	26	50	20120615	5	318	6.2	0.0048180841856489	-0.0703524578233056
1	A	26	50	20120615	5	320	6.24	0.0034917639961773	-0.0711436396007753
1	A	26	50	20120615	5	322	6.28	0.0030752073913803	-0.0718482715082277
1	A	26	50	20120615	5	324	6.32	0.0023656257364596	-0.0730808293385139
1	A	26	50	20120615	5	326	6.36	0.0019031071908855	-0.0748110489213993
1	A	26	50	20120615	5	328	6.4	0.002648327027578	-0.0756402730436968
1	A	26	50	20120615	5	330	6.44	0.0030019511288493	-0.077745259220611
1	A	26	50	20120615	5	332	6.48	0.0042463883530595	-0.0788461537682403
1	A	26	50	20120615	5	334	6.52	0.0051115334998413	-0.0800686706822338
1	A	26	50	20120615	5	336	6.56	0.0062560565358698	-0.0823319780674557
1	A	26	50	20120615	5	338	6.6	0.0069965387571284	-0.0833940524527979
1	A	26	50	20120615	5	340	6.64	0.0088792105620376	-0.0857560012339953
1	A	26	50	20120615	5	342	6.68	0.0102181879628924	-0.0869734976898423
1	A	26	50	20120615	5	344	6.72	0.0119462155147561	-0.0879956912527256
1	A	26	50	20120615	5	346	6.76	0.0137471457757601	-0.08917945871511
1	A	26	50	20120615	5	348	6.8	0.0152425351966134	-0.0902990915924407
1	A	26	50	20120615	5	350	6.84	0.0168288585495273	-0.091441069044057
1	A	26	50	20120615	5	352	6.88	0.0195416030048714	-0.0924158864526008
1	A	26	50	20120615	5	354	6.92	0.0213565339801429	-0.0938290393548021
1	A	26	50	20120615	5	356	6.96	0.0234347915207283	-0.094867142820262
1	A	26	50	20120615	5	358	7	0.0255967705042062	-0.095914155831165
1	A	26	50	20120615	5	360	7.04	0.0268320153402609	-0.0967838264613463
1	A	26	50	20120615	5	362	7.08	0.0291606593920645	-0.09845471978529
1	A	26	50	20120615	5	364	7.12	0.0311815705726956	-0.0996659937014627
1	A	26	50	20120615	5	366	7.16	0.0336307056200134	-0.101391051404845
1	A	26	50	20120615	5	368	7.2	0.0347629249980493	-0.101835114463431
1	A	26	50	20120615	5	370	7.24	0.0371774118130888	-0.102809366186549
1	A	26	50	20120615	5	372	7.28	0.0389422089175742	-0.103758586329614
1	A	26	50	20120615	5	374	7.32	0.0415773837590221	-0.104798952536774
1	A	26	50	20120615	5	376	7.36	0.0429251999946418	-0.105103220584719
1	A	26	50	20120615	5	378	7.4	0.0452250648004511	-0.106063118040179
1	A	26	50	20120615	5	380	7.44	0.0473961654614062	-0.105904019014412
1	A	26	50	20120615	5	382	7.48	0.0496548059418723	-0.106700221250028
1	A	26	50	20120615	5	384	7.52	0.0514190373609327	-0.107455552713692
1	A	26	50	20120615	5	386	7.56	0.0530453122469837	-0.107996135847909
1	A	26	50	20120615	5	388	7.6	0.0556061701657289	-0.108791348134031
1	A	26	50	20120615	5	390	7.64	0.056818363320717	-0.1086211475318
1	A	26	50	20120615	5	392	7.68	0.0589669779860304	-0.108825925655631
1	A	26	50	20120615	5	394	7.72	0.0604995612235741	-0.108725940756772
1	A	26	50	20120615	5	396	7.76	0.0623670302326878	-0.108303798008403
1	A	26	50	20120615	5	398	7.8	0.0632415091889812	-0.108208550724977
1	A	26	50	20120615	5	400	7.84	0.064954121813015	-0.107661250076339
1	A	26	50	20120615	5	402	7.88	0.0666509659558284	-0.106919000088128
1	A	26	50	20120615	5	404	7.92	0.0677159394789735	-0.106385770864435
1	A	26	50	20120615	5	406	7.96	0.0682759680496732	-0.105146919783796
1	A	26	50	20120615	5	408	8	0.069242441598199	-0.104614609798919
1	A	26	50	20120615	5	410	8.04	0.0701668422932442	-0.10439731588506
1	A	26	50	20120615	5	412	8.08	0.0705150923829785	-0.103660157065673
1	A	26	50	20120615	5	414	8.12	0.0707101124332298	-0.104382961617402
1	A	26	50	20120615	5	416	8.16	0.0709469932049273	-0.104568930700854
1	A	26	50	20120615	5	418	8.2	0.0709548420901984	-0.104766142782127
1	A	26	50	20120615	5	420	8.24	0.0703001319214978	-0.104889108651375
1	A	26	50	20120615	5	422	8.28	0.0701473261460834	-0.10542940894288
1	A	26	50	20120615	5	424	8.32	0.0690288953502806	-0.105506978556776
1	A	26	50	20120615	5	426	8.36	0.0682435118484167	-0.106094372159908
1	A	26	50	20120615	5	428	8.4	0.0685240918191916	-0.106612822851874
1	A	26	50	20120615	5	430	8.44	0.068000549958401	-0.108180054321696
1	A	26	50	20120615	5	432	8.48	0.0677249904457726	-0.109934881220566
1	A	26	50	20120615	5	434	8.52	0.0674525422029815	-0.111717709547972
1	A	26	50	20120615	5	436	8.56	0.0678642904816664	-0.114783512419162
1	A	26	50	20120615	5	438	8.6	0.067931394915201	-0.117481195500067
1	A	26	50	20120615	5	440	8.64	0.068496373233369	-0.119731916384584
1	A	26	50	20120615	5	442	8.68	0.069275817038271	-0.122891057350891
1	A	26	50	20120615	5	444	8.72	0.0694692814536036	-0.124888209743674
1	A	26	50	20120615	5	446	8.76	0.0697018488739359	-0.127184256172865
1	A	26	50	20120615	5	448	8.8	0.0698001367165208	-0.129268099857022
1	A	26	50	20120615	5	450	8.84	0.0696515735817935	-0.131284839107644
1	A	26	50	20120615	5	452	8.88	0.0694470075899962	-0.133344853293275
1	A	26	50	20120615	5	454	8.92	0.0698724030295581	-0.134837131444291
1	A	26	50	20120615	5	456	8.96	0.0693453256348616	-0.136846304652355
1	A	26	50	20120615	5	458	9	0.0694120058043275	-0.137925137468411
1	A	26	50	20120615	5	460	9.04	0.068933153092108	-0.139992152011175
1	A	26	50	20120615	5	462	9.08	0.0683834482804135	-0.142124361799165
1	A	26	50	20120615	5	464	9.12	0.0685589521835041	-0.145671067992241
1	A	26	50	20120615	5	466	9.16	0.0678885442442611	-0.147690635669988
1	A	26	50	20120615	5	468	9.2	0.0679904383314301	-0.151144074478625
1	A	26	50	20120615	5	470	9.24	0.0681442340563381	-0.154061950611191
1	A	26	50	20120615	5	472	9.28	0.0679080603914218	-0.157880327229598
1	A	26	50	20120615	5	474	9.32	0.0683096263324577	-0.160662156017464
1	A	26	50	20120615	5	476	9.36	0.0688248243332302	-0.163781486871991
1	A	26	50	20120615	5	478	9.4	0.0695503866014057	-0.166533475753691
1	A	26	50	20120615	5	480	9.44	0.069701919584614	-0.16835335647643
1	A	26	50	20120615	5	482	9.48	0.0695151019730245	-0.171138084402099
1	A	26	50	20120615	5	484	9.52	0.0694552807393361	-0.173621867681695
1	A	26	50	20120615	5	486	9.56	0.0686377238789282	-0.176573472807724
1	A	26	50	20120615	5	488	9.6	0.067924818822136	-0.179148897126162
1	A	26	50	20120615	5	490	9.64	0.0680718263219447	-0.181844458886723
1	A	26	50	20120615	5	492	9.68	0.0677957718345694	-0.184196578883662
1	A	26	50	20120615	5	494	9.72	0.069136375581021	-0.186070482564484
1	A	26	50	20120615	5	496	9.76	0.0700109959586706	-0.187830542053536
1	A	26	50	20120615	5	498	9.8	0.0712609486157741	-0.188143295382854
1	A	26	50	20120615	5	500	9.84	0.0726621514133734	-0.188741790562451
1	A	26	50	20120615	5	502	9.88	0.0746099477528298	-0.18982465388716
1	A	26	50	20120615	5	504	9.92	0.0766142419241031	-0.19109992096703
1	A	26	50	20120615	5	506	9.96	0.0790280216323615	-0.191940246665792
1	A	26	50	20120615	5	508	10	0.0811243811065452	-0.193332752049983
1	A	26	50	20120615	5	510	10.04	0.0835080380659251	-0.194613322430711
1	A	26	50	20120615	5	512	10.08	0.0865102013268088	-0.195978250650436
1	A	26	50	20120615	5	514	10.12	0.0891573969835369	-0.197924420644296
1	A	26	50	20120615	5	516	10.16	0.0920463524487527	-0.199603374985545
1	A	26	50	20120615	5	518	10.2	0.095234767635801	-0.200763666502794
1	A	26	50	20120615	5	520	10.24	0.097908196954111	-0.201461722317181
1	A	26	50	20120615	5	522	10.28	0.099080933550709	-0.202191102961975
1	A	26	50	20120615	5	524	10.32	0.101142644792615	-0.20268628984084
1	A	26	50	20120615	5	526	10.36	0.102672965288458	-0.202038438607917
1	A	26	50	20120615	5	528	10.4	0.103842802747254	-0.202135736501008
1	A	26	50	20120615	5	530	10.44	0.104697906977742	-0.202223912716622
1	A	26	50	20120615	5	532	10.48	0.105792084010950	-0.202675471107088
1	A	26	50	20120615	5	534	10.52	0.107729203038011	-0.2035469802149
1	A	26	50	20120615	5	536	10.56	0.108450027690753	-0.20442421688764
1	A	26	50	20120615	5	538	10.6	0.110005379766651	-0.206702797779336
1	A	26	50	20120615	5	540	10.64	0.111881334057138	-0.2081474169333
1	A	26	50	20120615	5	542	10.68	0.113287062338137	-0.209659211231477
1	A	26	50	20120615	5	544	10.72	0.115725025098312	-0.210691728553365
1	A	26	50	20120615	5	546	10.76	0.118172675221389	-0.210942397907296
1	A	26	50	20120615	5	548	10.8	0.121179222544316	-0.21179241096896
1	A	26	50	20120615	5	550	10.84	0.123117826495617	-0.211562177001006
1	A	26	50	20120615	5	552	10.88	0.125450501056074	-0.211954691975243
1	A	26	50	20120615	5	554	10.92	0.127785862622299	-0.211935812224185
1	A	26	50	20120615	5	556	10.96	0.128629441012254	-0.211858737585036
1	A	26	50	20120615	5	558	11	0.130686414638726	-0.211911770593625
1	A	26	50	20120615	5	560	11.04	0.132277546317752	-0.211077243170468
1	A	26	50	20120615	5	562	11.08	0.13310486125174	-0.211351600601569
1	A	26	50	20120615	5	564	11.12	0.134755531321742	-0.21111514409394
1	A	26	50	20120615	5	566	11.16	0.134887689579146	-0.211241786918451
1	A	26	50	20120615	5	568	11.2	0.134132216694126	-0.211403290107274
1	A	26	50	20120615	5	570	11.24	0.13399150244467	-0.211850888699765
1	A	26	50	20120615	5	572	11.28	0.133361682434667	-0.211743903443771
1	A	26	50	20120615	5	574	11.32	0.132731013896527	-0.212404270466721
1	A	26	50	20120615	5	576	11.36	0.132814452496707	-0.213092992471597
1	A	26	50	20120615	5	578	11.4	0.132165257760899	-0.212827191032549
1	A	26	50	20120615	5	580	11.44	0.131261928847934	-0.213740419440451
1	A	26	50	20120615	5	582	11.48	0.130569176334405	-0.213710508823607
1	A	26	50	20120615	5	584	11.52	0.129708556671023	-0.215135399698376
1	A	26	50	20120615	5	586	11.56	0.12757083145014	-0.216952098440601
1	A	26	50	20120615	5	588	11.6	0.125893998429234	-0.218651558878504
1	A	26	50	20120615	5	590	11.64	0.124191780274884	-0.220712987277697
1	A	26	50	20120615	5	592	11.68	0.12200031493863	-0.222702220074531
1	A	26	50	20120615	5	594	11.72	0.120418234226404	-0.225521737653835
1	A	26	50	20120615	5	596	11.76	0.118420586858873	-0.227506657099303
1	A	26	50	20120615	5	598	11.8	0.116647304473014	-0.230139781331086
1	A	26	50	20120615	5	600	11.84	0.115358531653623	-0.231510578537094
1	A	26	50	20120615	5	602	11.88	0.114170945814620	-0.233442040709905
1	A	26	50	20120615	5	604	11.92	0.112020634093032	-0.23548911484144
1	A	26	50	20120615	5	606	11.96	0.110414723882279	-0.237540502324341
1	A	26	50	20120615	5	608	12	0.108209964938540	-0.2400790156688
1	A	26	50	20120615	5	610	12.04	0.106225116203749	-0.241701825731623
1	A	26	50	20120615	5	612	12.08	0.105224560108370	-0.243553738391551
1	A	26	50	20120615	5	614	12.12	0.104629176198611	-0.245003307292983
1	A	26	50	20120615	5	616	12.16	0.104255823818145	-0.245168770279781
1	A	26	50	20120615	5	618	12.2	0.104517453327183	-0.246005984708706
1	A	26	50	20120615	5	620	12.24	0.104913433124648	-0.246058310610514
1	A	26	50	20120615	5	622	12.28	0.104941010289114	-0.246213166995594
1	A	26	50	20120615	5	624	12.32	0.104586042684959	-0.246430955884199
1	A	26	50	20120615	5	626	12.36	0.104429772086316	-0.246396307651921
1	A	26	50	20120615	5	628	12.4	0.104105917180533	-0.246246401014309
1	A	26	50	20120615	5	630	12.44	0.103528210940304	-0.247181903285819
1	A	26	50	20120615	5	632	12.48	0.102889693516892	-0.246847441778318
1	A	26	50	20120615	5	634	12.52	0.102205921259485	-0.246761881857794
1	A	26	50	20120615	5	636	12.56	0.101354564694936	-0.247275241380936
1	A	26	50	20120615	5	638	12.6	0.101239306289603	-0.247452725183014
1	A	26	50	20120615	5	640	12.64	0.100976262567001	-0.248152760896388
1	A	26	50	20120615	5	642	12.68	0.101066772234993	-0.248885323521698
1	A	26	50	20120615	5	644	12.72	0.101025052934903	-0.249055736255964
1	A	26	50	20120615	5	646	12.76	0.0999955054614956	-0.250605714320324
1	A	26	50	20120615	5	648	12.8	0.0994750748705423	-0.252176905588121
1	A	26	50	20120615	5	650	12.84	0.0993209255922436	-0.254342066552114
1	A	26	50	20120615	5	652	12.88	0.099970756724154	-0.256260447249473
1	A	26	50	20120615	5	654	12.92	0.0997819592135773	-0.259187162216804
1	A	26	50	20120615	5	656	12.96	0.100131269963483	-0.260614103701239
1	A	26	50	20120615	5	658	13	0.101565282515730	-0.262267319355653
1	A	26	50	20120615	5	660	13.04	0.102244105025669	-0.263435459758173
1	A	26	50	20120615	5	662	13.08	0.102982324505227	-0.264675725052374
