# Supplementary material for: How Do Ants Make Sense of Gravity? A Boltzmann Walker Analysis of Lasius niger Trajectories on Various Inclines
Source: PLoS One. 2013 Oct 29;8(10):e76531. doi: 10.1371/journal.pone.0076531 (PMC3812222; doi:10.1371/journal.pone.0076531)
Supplement: Dataset S1 — Trajectories for . (ZIP) [file pone.0076531.s005.zip › Incline1/1-A-26-50-20120615-06.txt]

Pente	Colonie	Temperature	Humidite	Date	Indiv	Frame	Time	X	Y
1	A	26	50	20120615	6	16	0	0	0
1	A	26	50	20120615	6	18	0.04	0.00072216815562583	0.00108958083913030
1	A	26	50	20120615	6	20	0.08	0.00101278904269350	0.0019232597341493
1	A	26	50	20120615	6	22	0.12	0.00136620101193054	0.0032753893211342
1	A	26	50	20120615	6	24	0.16	0.00109785398847024	0.0045280289840062
1	A	26	50	20120615	6	26	0.2	0.00135835212665937	0.0046488028222328
1	A	26	50	20120615	6	28	0.24	0.00107013540264773	0.0049764761046347
1	A	26	50	20120615	6	30	0.28	0.00072273384105078	0.0045661420395121
1	A	26	50	20120615	6	32	0.32	8.99439825669405e-05	0.0045287360907874
1	A	26	50	20120615	6	34	0.36	0.000263962961416951	0.0032010016877534
1	A	26	50	20120615	6	36	0.4	-0.000510389674660439	0.0026846016054528
1	A	26	50	20120615	6	38	0.44	-0.00176274649481994	0.0034059212329412
1	A	26	50	20120615	6	40	0.48	-0.00289376379132782	0.002169827868749
1	A	26	50	20120615	6	42	0.52	-0.00375289853046948	0.00118242395950010
1	A	26	50	20120615	6	44	0.56	-0.00604152033845785	-0.000205909494681498
1	A	26	50	20120615	6	46	0.6	-0.0067675775813802	-0.00171232978132130
1	A	26	50	20120615	6	48	0.64	-0.0083895391160659	-0.0032959661284667
1	A	26	50	20120615	6	50	0.68	-0.00978869130399973	-0.0048250845427827
1	A	26	50	20120615	6	52	0.72	-0.0109095333339263	-0.0069890504963157
1	A	26	50	20120615	6	54	0.76	-0.0106910656228109	-0.0082497087500863
1	A	26	50	20120615	6	56	0.8	-0.0106982851830469	-0.0074356944946521
1	A	26	50	20120615	6	58	0.84	-0.0111928498079443	-0.0085696250710985
1	A	26	50	20120615	6	60	0.88	-0.0110997097027265	-0.0083930463657006
1	A	26	50	20120615	6	62	0.92	-0.0110079979532066	-0.0082628680072842
1	A	26	50	20120615	6	64	0.96	-0.0109099858822663	-0.0082017669103218
1	A	26	50	20120615	6	66	1	-0.0107873028557304	-0.0086838016030567
1	A	26	50	20120615	6	68	1.04	-0.0110606420530659	-0.0089668988739725
1	A	26	50	20120615	6	70	1.08	-0.0108916081770233	-0.0083750151427803
1	A	26	50	20120615	6	72	1.12	-0.0108971589652556	-0.0084879047403968
1	A	26	50	20120615	6	74	1.16	-0.0108400388794713	-0.0078694832917066
1	A	26	50	20120615	6	76	1.2	-0.0108578862546285	-0.0079026041733374
1	A	26	50	20120615	6	78	1.24	-0.0108167538531668	-0.0081390818941696
1	A	26	50	20120615	6	80	1.28	-0.0111766287783839	-0.0082514694459714
1	A	26	50	20120615	6	82	1.32	-0.0109597520575262	-0.0084703119236809
1	A	26	50	20120615	6	84	1.36	-0.0105144515620740	-0.00859437380844
1	A	26	50	20120615	6	86	1.4	-0.0104854672551131	-0.0080602324169995
1	A	26	50	20120615	6	88	1.44	-0.0104849015696882	-0.0080402920057701
1	A	26	50	20120615	6	90	1.48	-0.0106953224056337	-0.0082440660379724
1	A	26	50	20120615	6	92	1.52	-0.010804457266242	-0.0084783587988508
1	A	26	50	20120615	6	94	1.56	-0.0108716041261835	-0.0082052458756853
1	A	26	50	20120615	6	96	1.6	-0.0108187196100186	-0.0082609729611106
1	A	26	50	20120615	6	98	1.64	-0.0105945031207721	-0.0082606264787878
1	A	26	50	20120615	6	100	1.68	-0.0107527394762660	-0.0078493590327141
1	A	26	50	20120615	6	102	1.72	-0.0103565970442419	-0.0080514289375738
1	A	26	50	20120615	6	104	1.76	-0.0103985355474341	-0.0080749826644551
1	A	26	50	20120615	6	106	1.8	-0.0102567535667384	-0.0081586263256016
1	A	26	50	20120615	6	108	1.84	-0.0103189860345506	-0.008394382797517
1	A	26	50	20120615	6	110	1.88	-0.0104810973352054	-0.0084536807721873
1	A	26	50	20120615	6	112	1.92	-0.0104654278489343	-0.0083702704562786
1	A	26	50	20120615	6	114	1.96	-0.0103372152473696	-0.0081805395647506
1	A	26	50	20120615	6	116	2	-0.0101821396591875	-0.0080500712925539
1	A	26	50	20120615	6	118	2.04	-0.0104452470213992	-0.0084364980774045
1	A	26	50	20120615	6	120	2.08	-0.0101878318687761	-0.0081568797718521
1	A	26	50	20120615	6	122	2.12	-0.0105693159772262	-0.0082611780220771
1	A	26	50	20120615	6	124	2.16	-0.0103065833816086	-0.0084459025975943
1	A	26	50	20120615	6	126	2.2	-0.0100635861362538	-0.0078142794652994
1	A	26	50	20120615	6	128	2.24	-0.0103775981156431	-0.0084057601456263
1	A	26	50	20120615	6	130	2.28	-0.0101848620202951	-0.0085467784509984
1	A	26	50	20120615	6	132	2.32	-0.0106705665972243	-0.008612603021259
1	A	26	50	20120615	6	134	2.36	-0.0106756648371167	-0.0082983718387675
1	A	26	50	20120615	6	136	2.4	-0.0107302322674209	-0.0083262106327429
1	A	26	50	20120615	6	138	2.44	-0.0102832488578294	-0.008357514249946
1	A	26	50	20120615	6	140	2.48	-0.0103978920802632	-0.0082846327540091
1	A	26	50	20120615	6	142	2.52	-0.010470250317182	-0.0080771181269343
1	A	26	50	20120615	6	144	2.56	-0.0104765082121955	-0.0085480865985436
1	A	26	50	20120615	6	146	2.6	-0.0104347676989021	-0.0083806224995552
1	A	26	50	20120615	6	148	2.64	-0.0105954789281301	-0.0083149181374473
1	A	26	50	20120615	6	150	2.68	-0.0108020389610504	-0.0081283268000278
1	A	26	50	20120615	6	152	2.72	-0.0104470006462166	-0.0080156846897848
1	A	26	50	20120615	6	154	2.76	-0.0106064037278995	-0.008407725902478
1	A	26	50	20120615	6	156	2.8	-0.0108077240995711	-0.0081490026023097
1	A	26	50	20120615	6	158	2.84	-0.0103621195482030	-0.0083010447024004
1	A	26	50	20120615	6	160	2.88	-0.0105927636380904	-0.0082303198821461
1	A	26	50	20120615	6	162	2.92	-0.0107239673013395	-0.0085841207601128
1	A	26	50	20120615	6	164	2.96	-0.0103770324302182	-0.008373374655048
1	A	26	50	20120615	6	166	3	-0.0104922484091447	-0.0081363100355874
1	A	26	50	20120615	6	168	3.04	-0.0105492341446405	-0.0084795325961075
1	A	26	50	20120615	6	170	3.08	-0.0105888886929295	-0.0083343494317943
1	A	26	50	20120615	6	172	3.12	-0.0104053449857369	-0.0087484523760606
1	A	26	50	20120615	6	174	3.16	-0.0101865449344343	-0.0083104492225902
1	A	26	50	20120615	6	176	3.2	-0.0101051640149876	-0.0083557818383321
1	A	26	50	20120615	6	178	3.24	-0.0105129737089013	-0.0081573181780564
1	A	26	50	20120615	6	180	3.28	-0.0103344858151942	-0.0080325703997195
1	A	26	50	20120615	6	182	3.32	-0.0105271229155928	-0.008265654008002
1	A	26	50	20120615	6	184	3.36	-0.0103086622755452	-0.0084585880932488
1	A	26	50	20120615	6	186	3.4	-0.0102002274506503	-0.0084204396824038
1	A	26	50	20120615	6	188	3.44	-0.0101416082984899	-0.0087891958687926
1	A	26	50	20120615	6	190	3.48	-0.0105663673419487	-0.0080121562269467
1	A	26	50	20120615	6	192	3.52	-0.0105238136558569	-0.0083015184639438
1	A	26	50	20120615	6	194	3.56	-0.0105196063705088	-0.008158011142702
1	A	26	50	20120615	6	196	3.6	-0.0103532736423703	-0.0080335391360097
1	A	26	50	20120615	6	198	3.64	-0.0101978232875943	-0.008309141075045
1	A	26	50	20120615	6	200	3.68	-0.0104780921313854	-0.0083775607271926
1	A	26	50	20120615	6	202	3.72	-0.00989817971799865	-0.0088980478866884
1	A	26	50	20120615	6	204	3.76	-0.0100445083952974	-0.0086909645947501
1	A	26	50	20120615	6	206	3.8	-0.0100632679382023	-0.0084646409272957
1	A	26	50	20120615	6	208	3.84	-0.00969146412158657	-0.009216146943273
1	A	26	50	20120615	6	210	3.88	-0.00951384596922033	-0.0093466859261478
1	A	26	50	20120615	6	212	3.92	-0.00947412778132108	-0.009491946872207
1	A	26	50	20120615	6	214	3.96	-0.00855619004225595	-0.0104140423991455
1	A	26	50	20120615	6	216	4	-0.0079497964799138	-0.0115731813323412
1	A	26	50	20120615	6	218	4.04	-0.00790318400089799	-0.0127709495089931
1	A	26	50	20120615	6	220	4.08	-0.00697296381704365	-0.0136842274143702
1	A	26	50	20120615	6	222	4.12	-0.00609197947836333	-0.0145974133958657
1	A	26	50	20120615	6	224	4.16	-0.00612826112730601	-0.0147684837394382
1	A	26	50	20120615	6	226	4.2	-0.00393405221674166	-0.0174642293477625
1	A	26	50	20120615	6	228	4.24	-0.00337070943655849	-0.0187146253608178
1	A	26	50	20120615	6	230	4.28	-0.00178685176499059	-0.01995110975506
1	A	26	50	20120615	6	232	4.32	-0.00247207359129941	-0.0212590239550173
1	A	26	50	20120615	6	234	4.36	-0.00289852969103302	-0.0217463336643398
1	A	26	50	20120615	6	236	4.4	-0.00371504003340475	-0.0227461119422595
1	A	26	50	20120615	6	238	4.44	-0.00519123857621666	-0.0231632766588883
1	A	26	50	20120615	6	240	4.48	-0.00725551237309729	-0.0241419732552337
1	A	26	50	20120615	6	242	4.52	-0.00975040147179848	-0.0232062051115741
1	A	26	50	20120615	6	244	4.56	-0.0118866417684412	-0.0224081361140558
1	A	26	50	20120615	6	246	4.6	-0.0148049704493474	-0.0206685827216587
1	A	26	50	20120615	6	248	4.64	-0.0173631767176632	-0.0182102906415246
1	A	26	50	20120615	6	250	4.68	-0.0192160793270844	-0.0166861926853552
1	A	26	50	20120615	6	252	4.72	-0.0209627462137002	-0.0168903768394906
1	A	26	50	20120615	6	254	4.76	-0.0202412498095165	-0.0179697399856328
1	A	26	50	20120615	6	256	4.8	-0.0204533818438724	-0.0186844835200562
1	A	26	50	20120615	6	258	4.84	-0.0194568491860784	-0.0214057768963848
1	A	26	50	20120615	6	260	4.88	-0.0174272335209708	-0.0232086092746302
1	A	26	50	20120615	6	262	4.92	-0.0154585775314694	-0.0234641859496223
1	A	26	50	20120615	6	264	4.96	-0.0132631523972414	-0.0246190610289274
1	A	26	50	20120615	6	266	5	-0.0107418358897001	-0.0232561692767328
1	A	26	50	20120615	6	268	5.04	-0.00859354154375857	-0.0233761462056171
1	A	26	50	20120615	6	270	5.08	-0.00659570891425178	-0.0238679022023797
1	A	26	50	20120615	6	272	5.12	-0.00326235027208912	-0.0254647819524299
1	A	26	50	20120615	6	274	5.16	-0.0019196322763618	-0.0258468529595084
1	A	26	50	20120615	6	276	5.2	0.0004896785170395	-0.0253192240215227
1	A	26	50	20120615	6	278	5.24	0.00325971276379532	-0.0263513736478850
1	A	26	50	20120615	6	280	5.28	0.00345552477364152	-0.0270352024738349
1	A	26	50	20120615	6	282	5.32	0.00352474345645182	-0.0284954557587311
1	A	26	50	20120615	6	284	5.36	0.00274524308300742	-0.0301537484398341
1	A	26	50	20120615	6	286	5.4	0.00118050982144348	-0.0328818137778062
1	A	26	50	20120615	6	288	5.44	0.000506345023872071	-0.0340322857031849
1	A	26	50	20120615	6	290	5.48	-0.00035412614708603	-0.0353501135402144
1	A	26	50	20120615	6	292	5.52	-0.00098322490817208	-0.0364471755690897
1	A	26	50	20120615	6	294	5.56	-0.00099334360621086	-0.0375824425773525
1	A	26	50	20120615	6	296	5.6	-0.000308376338343260	-0.0372028040176013
1	A	26	50	20120615	6	298	5.64	0.00030302354000969	-0.0364850552793579
1	A	26	50	20120615	6	300	5.68	0.00115519327735666	-0.0359414669413207
1	A	26	50	20120615	6	302	5.72	0.00100974848353440	-0.034791350690653
1	A	26	50	20120615	6	304	5.76	0.00164386346012618	-0.0340501797473896
1	A	26	50	20120615	6	306	5.8	0.00296527632853632	-0.0329725772971325
1	A	26	50	20120615	6	308	5.84	0.00345785822601942	-0.0315138046938362
1	A	26	50	20120615	6	310	5.88	0.00526984056601332	-0.0296162624333186
1	A	26	50	20120615	6	312	5.92	0.00619474330687322	-0.0265837572204542
1	A	26	50	20120615	6	314	5.96	0.00627999210041302	-0.0246781327294277
1	A	26	50	20120615	6	316	6	0.00534517572248102	-0.0232071738478644
1	A	26	50	20120615	6	318	6.04	0.00463617389512082	-0.0210874374234946
1	A	26	50	20120615	6	320	6.08	0.00315239516761462	-0.0202514250760977
1	A	26	50	20120615	6	322	6.12	0.00185805741785608	-0.0182309735148744
1	A	26	50	20120615	6	324	6.16	0.0008201349717321	-0.0166317497058445
1	A	26	50	20120615	6	326	6.2	-0.00083654974855055	-0.0149665797041876
1	A	26	50	20120615	6	328	6.24	-0.00262428539701763	-0.0144977820503965
1	A	26	50	20120615	6	330	6.28	-0.00416078600612912	-0.0151212663836400
1	A	26	50	20120615	6	332	6.32	-0.0053417957520669	-0.0148791954481686
1	A	26	50	20120615	6	334	6.36	-0.00504330476652462	-0.0141072964726219
1	A	26	50	20120615	6	336	6.4	-0.0054114033436069	-0.0129677302551295
1	A	26	50	20120615	6	338	6.44	-0.00548811735829783	-0.0112751216819354
1	A	26	50	20120615	6	340	6.48	-0.00355299944342804	-0.0093211523002792
1	A	26	50	20120615	6	342	6.52	-0.00188469413030337	-0.0078375998469429
1	A	26	50	20120615	6	344	6.56	0.00035298063410052	-0.0068382811884311
1	A	26	50	20120615	6	346	6.6	0.00239733947559582	-0.0062869924575468
1	A	26	50	20120615	6	348	6.64	0.00450731782638522	-0.0064459217776863
1	A	26	50	20120615	6	350	6.68	0.00701955508285602	-0.0063148524647255
1	A	26	50	20120615	6	352	6.72	0.00946146597374382	-0.0067699347218353
1	A	26	50	20120615	6	354	6.76	0.0112909467316984	-0.007004182581433
1	A	26	50	20120615	6	356	6.8	0.0128505909457581	-0.0082831054033617
1	A	26	50	20120615	6	358	6.84	0.0148852694954189	-0.0100209405262805
1	A	26	50	20120615	6	360	6.88	0.0154735116266880	-0.0107414116256314
1	A	26	50	20120615	6	362	6.92	0.0168956306428748	-0.013336196527738
1	A	26	50	20120615	6	364	6.96	0.0173902306231113	-0.0157047708994751
1	A	26	50	20120615	6	366	7	0.0174417079967817	-0.0173294194399293
1	A	26	50	20120615	6	368	7.04	0.0186687503941747	-0.0189213289364146
1	A	26	50	20120615	6	370	7.08	0.0197912116986303	-0.0194788119227021
1	A	26	50	20120615	6	372	7.12	0.0212327902934353	-0.0201636448402812
1	A	26	50	20120615	6	374	7.16	0.0231868798832443	-0.0201467449882109
1	A	26	50	20120615	6	376	7.2	0.0243671825224009	-0.0199575232135654
1	A	26	50	20120615	6	378	7.24	0.024982224000677	-0.0208681353263774
1	A	26	50	20120615	6	380	7.28	0.0254100236032948	-0.0210186076494139
1	A	26	50	20120615	6	382	7.32	0.0249408582539775	-0.0225673836322468
1	A	26	50	20120615	6	384	7.36	0.0245843350149033	-0.0221923341955054
1	A	26	50	20120615	6	386	7.4	0.024269531075919	-0.0227416147431312
1	A	26	50	20120615	6	388	7.44	0.0233677577978718	-0.0247979519734997
1	A	26	50	20120615	6	390	7.48	0.023202789785821	-0.0273805180704274
1	A	26	50	20120615	6	392	7.52	0.0233924358245352	-0.0295076366895928
1	A	26	50	20120615	6	394	7.56	0.022556777030529	-0.0314588271415989
1	A	26	50	20120615	6	396	7.6	0.022468600814915	-0.0330153812990249
1	A	26	50	20120615	6	398	7.64	0.0218387808049121	-0.0345692484506823
1	A	26	50	20120615	6	400	7.68	0.0206673877111985	-0.0362701231021484
1	A	26	50	20120615	6	402	7.72	0.0198377393248323	-0.0375902207519456
1	A	26	50	20120615	6	404	7.76	0.0184173244359882	-0.0383637743573602
1	A	26	50	20120615	6	406	7.8	0.0174440414491596	-0.0405348962315188
1	A	26	50	20120615	6	408	7.84	0.0165621520137994	-0.0421943202834718
1	A	26	50	20120615	6	410	7.88	0.0167088413155566	-0.0432591877405997
1	A	26	50	20120615	6	412	7.92	0.0163818397845968	-0.0443789973946258
1	A	26	50	20120615	6	414	7.96	0.0156150942032714	-0.0459954024842249
1	A	26	50	20120615	6	416	8	0.0151306857530721	-0.046184664563957
1	A	26	50	20120615	6	418	8.04	0.0138968756366764	-0.0465635825818982
1	A	26	50	20120615	6	420	8.08	0.0130831159396835	-0.0468154752305603
1	A	26	50	20120615	6	422	8.12	0.0120646064031302	-0.0462480856782684
1	A	26	50	20120615	6	424	8.16	0.0111028987543096	-0.045947042037246
1	A	26	50	20120615	6	426	8.2	0.0104292098396019	-0.0448409431837071
1	A	26	50	20120615	6	428	8.24	0.00917992893394062	-0.0440828893589361
1	A	26	50	20120615	6	430	8.28	0.00717207801555802	-0.042359762057066
1	A	26	50	20120615	6	432	8.32	0.00418867429757912	-0.0413142127572002
1	A	26	50	20120615	6	434	8.36	0.00145990680257338	-0.0407506910790014
1	A	26	50	20120615	6	436	8.4	-0.00063527887435361	-0.041116859254571
1	A	26	50	20120615	6	438	8.44	-0.00284212378309777	-0.0406324557541192
1	A	26	50	20120615	6	440	8.48	-0.00601790297196623	-0.0407187439946273
1	A	26	50	20120615	6	442	8.52	-0.00873199093019455	-0.0412044556426244
1	A	26	50	20120615	6	444	8.56	-0.0113288759394412	-0.0411773380975659
1	A	26	50	20120615	6	446	8.6	-0.0124982679209641	-0.0414098560204235
1	A	26	50	20120615	6	448	8.64	-0.0144274107835328	-0.0427277474970633
1	A	26	50	20120615	6	450	8.68	-0.0154420595170609	-0.0435824062502801
1	A	26	50	20120615	6	452	8.72	-0.0155475244934748	-0.044021554916736
1	A	26	50	20120615	6	454	8.76	-0.0155944693126778	-0.0437637508553832
1	A	26	50	20120615	6	456	8.8	-0.0156981240957319	-0.0439642934095955
1	A	26	50	20120615	6	458	8.84	-0.0156522894341754	-0.0438811517942636
1	A	26	50	20120615	6	460	8.88	-0.0159434194381256	-0.0436477217036583
1	A	26	50	20120615	6	462	8.92	-0.015722703127446	-0.0439313705178634
1	A	26	50	20120615	6	464	8.96	-0.0158859952964254	-0.0431588351462137
1	A	26	50	20120615	6	466	9	-0.0155206615068576	-0.0432814898884783
1	A	26	50	20120615	6	468	9.04	-0.0154935722460703	-0.0428687587313675
1	A	26	50	20120615	6	470	9.08	-0.0155042566295340	-0.0424101929127002
1	A	26	50	20120615	6	472	9.12	-0.0161654651095538	-0.0422112908462203
1	A	26	50	20120615	6	474	9.16	-0.0154986704859627	-0.0418441539343604
1	A	26	50	20120615	6	476	9.2	-0.0155514913625173	-0.0415132986714432
1	A	26	50	20120615	6	478	9.24	-0.0161744948631495	-0.040165652141451
1	A	26	50	20120615	6	480	9.28	-0.0161753716755582	-0.0391386219681845
1	A	26	50	20120615	6	482	9.32	-0.0162705058218990	-0.0369558257610685
1	A	26	50	20120615	6	484	9.36	-0.0174906815053400	-0.0341684186078057
1	A	26	50	20120615	6	486	9.4	-0.0178150108797736	-0.0320088642934805
1	A	26	50	20120615	6	488	9.44	-0.0175137480356490	-0.0305842209060849
1	A	26	50	20120615	6	490	9.48	-0.0173280547238416	-0.0307523779697189
1	A	26	50	20120615	6	492	9.52	-0.0169137750028800	-0.0293998806872077
1	A	26	50	20120615	6	494	9.56	-0.01643366364059	-0.0280706613599333
1	A	26	50	20120615	6	496	9.6	-0.015499596795846	-0.0256505389038476
1	A	26	50	20120615	6	498	9.64	-0.0150140760666799	-0.0240699643290648
1	A	26	50	20120615	6	500	9.68	-0.0151275242786535	-0.0246570468052127
1	A	26	50	20120615	6	502	9.72	-0.0145729545723045	-0.0249735902268787
1	A	26	50	20120615	6	504	9.76	-0.0143688340577793	-0.0250320043180725
1	A	26	50	20120615	6	506	9.8	-0.0148240552613716	-0.0254829545967064
1	A	26	50	20120615	6	508	9.84	-0.0145415448890842	-0.0256277629944256
1	A	26	50	20120615	6	510	9.88	-0.0140510319860429	-0.0246515243012516
1	A	26	50	20120615	6	512	9.92	-0.0140351008702627	-0.0249522214599512
1	A	26	50	20120615	6	514	9.96	-0.0135535752944103	-0.0247041118325685
1	A	26	50	20120615	6	516	10	-0.0133484011907812	-0.0247875362906129
1	A	26	50	20120615	6	518	10.04	-0.0119794990309466	-0.0239490490694819
1	A	26	50	20120615	6	520	10.08	-0.0116683296208176	-0.0238983777975420
1	A	26	50	20120615	6	522	10.12	-0.0110248341656666	-0.0242467410243614
1	A	26	50	20120615	6	524	10.16	-0.0107292069625881	-0.0240320068370507
1	A	26	50	20120615	6	526	10.2	-0.0103860763259496	-0.0242428802213361
1	A	26	50	20120615	6	528	10.24	-0.0101914451844280	-0.0236082306720178
1	A	26	50	20120615	6	530	10.28	-0.00914966476370582	-0.0237867044235892
1	A	26	50	20120615	6	532	10.32	-0.00892648630721416	-0.0238258936956162
1	A	26	50	20120615	6	534	10.36	-0.00766345889217317	-0.0234588766383557
1	A	26	50	20120615	6	536	10.4	-0.00742780035454696	-0.0227021666700223
1	A	26	50	20120615	6	538	10.44	-0.00654981626993921	-0.0225371343112544
1	A	26	50	20120615	6	540	10.48	-0.00522303504684627	-0.0225849573570796
1	A	26	50	20120615	6	542	10.52	-0.00442281856603342	-0.02232604101676
1	A	26	50	20120615	6	544	10.56	-0.00322539687170431	-0.0219332078444718
1	A	26	50	20120615	6	546	10.6	-0.00235823647059619	-0.0212228130167528
1	A	26	50	20120615	6	548	10.64	-0.0016309630040102	-0.0197864811542641
1	A	26	50	20120615	6	550	10.68	-0.00183435873408461	-0.0187732077434255
1	A	26	50	20120615	6	552	10.72	-0.00223604841880715	-0.0176807878705687
1	A	26	50	20120615	6	554	10.76	-0.00409293911047427	-0.0161755272390500
1	A	26	50	20120615	6	556	10.8	-0.00625969106472515	-0.0150580227531306
1	A	26	50	20120615	6	558	10.84	-0.00533877640611123	-0.0163147424221301
1	A	26	50	20120615	6	560	10.88	-0.00999836260675716	-0.0135976209758104
1	A	26	50	20120615	6	562	10.92	-0.0125153445497297	-0.0124724938787898
1	A	26	50	20120615	6	564	10.96	-0.0152927397780777	-0.0120553220910932
1	A	26	50	20120615	6	566	11	-0.0170345700543101	-0.0118210717566217
1	A	26	50	20120615	6	568	11.04	-0.0195979926493507	-0.0119923521109082
1	A	26	50	20120615	6	570	11.08	-0.0215877720397266	-0.0131133801099183
1	A	26	50	20120615	6	572	11.12	-0.0248774024914339	-0.0139526027221017
1	A	26	50	20120615	6	574	11.16	-0.0277048820930933	-0.0147858997794588
1	A	26	50	20120615	6	576	11.2	-0.0296626344960288	-0.0157627536555324
1	A	26	50	20120615	6	578	11.24	-0.0314020464670696	-0.0168550215004313
1	A	26	50	20120615	6	580	11.28	-0.0334967795956567	-0.0172426574378777
1	A	26	50	20120615	6	582	11.32	-0.036138176976779	-0.0174581128741053
1	A	26	50	20120615	6	584	11.36	-0.0386820643327757	-0.0171604209192257
1	A	26	50	20120615	6	586	11.4	-0.0412847122622891	-0.0175423292917446
1	A	26	50	20120615	6	588	11.44	-0.0430509942910149	-0.0179891500667764
1	A	26	50	20120615	6	590	11.48	-0.0455837093598689	-0.0188638411551041
1	A	26	50	20120615	6	592	11.52	-0.0477330311319635	-0.0195956966736322
1	A	26	50	20120615	6	594	11.56	-0.0494106419703286	-0.0199109955873633
1	A	26	50	20120615	6	596	11.6	-0.0516735958021599	-0.0201859894145667
1	A	26	50	20120615	6	598	11.64	-0.053845827833965	-0.0206221328772026
1	A	26	50	20120615	6	600	11.68	-0.0562552234801801	-0.0199841811392161
1	A	26	50	20120615	6	602	11.72	-0.0586349913522634	-0.0198873782208717
1	A	26	50	20120615	6	604	11.76	-0.0602887019814244	-0.0198805192850941
1	A	26	50	20120615	6	606	11.8	-0.061652003855552	-0.0211390279342500
1	A	26	50	20120615	6	608	11.84	-0.0625766166826316	-0.0230441150241228
1	A	26	50	20120615	6	610	11.88	-0.0630635304121566	-0.0240603688900441
1	A	26	50	20120615	6	612	11.92	-0.0638067703498618	-0.0262192366036847
1	A	26	50	20120615	6	614	11.96	-0.0643919719219718	-0.0269349700876017
1	A	26	50	20120615	6	616	12	-0.0656205699542834	-0.0275267477527768
1	A	26	50	20120615	6	618	12.04	-0.0668335409267308	-0.0279289500899157
1	A	26	50	20120615	6	620	12.08	-0.0669549511610605	-0.0266986550013292
1	A	26	50	20120615	6	622	12.12	-0.0670626435238353	-0.0256561674738259
1	A	26	50	20120615	6	624	12.16	-0.0680067724980755	-0.0240616416822502
1	A	26	50	20120615	6	626	12.2	-0.067495746427312	-0.0227978297322355
1	A	26	50	20120615	6	628	12.24	-0.0675017568349521	-0.0197113793430343
1	A	26	50	20120615	6	630	12.28	-0.0668161460999136	-0.0183739575770981
1	A	26	50	20120615	6	632	12.32	-0.0657650318696798	-0.0171667141695783
1	A	26	50	20120615	6	634	12.36	-0.0647523135376644	-0.0141040932789031
1	A	26	50	20120615	6	636	12.4	-0.0645156448980013	-0.0116903842813228
1	A	26	50	20120615	6	638	12.44	-0.0647316660196538	-0.0096486134506467
1	A	26	50	20120615	6	640	12.48	-0.0637138565188139	-0.0077545572265604
1	A	26	50	20120615	6	642	12.52	-0.0622628734038191	-0.0052423482543608
1	A	26	50	20120615	6	644	12.56	-0.0609489982936964	-0.0041437164484313
1	A	26	50	20120615	6	646	12.6	-0.059654992884125	-0.0034233160597584
1	A	26	50	20120615	6	648	12.64	-0.0566999936455464	-0.0022386293585585
1	A	26	50	20120615	6	650	12.68	-0.0539961587356453	-0.0020898540917968
1	A	26	50	20120615	6	652	12.72	-0.0516149059393215	-0.00125490240457180
1	A	26	50	20120615	6	654	12.76	-0.0496178949678944	-0.0008594882925323
1	A	26	50	20120615	6	656	12.8	-0.047008034549213	-0.0007906868027228
1	A	26	50	20120615	6	658	12.84	-0.0445238482187518	-0.0004415386873763
1	A	26	50	20120615	6	660	12.88	-0.0419403982383477	0.000261855783209003
1	A	26	50	20120615	6	662	12.92	-0.040191511036439	0.0012473505041487
1	A	26	50	20120615	6	664	12.96	-0.0373744117623275	0.0031398369511807
1	A	26	50	20120615	6	666	13	-0.0350046586435861	0.0042697490397896
1	A	26	50	20120615	6	668	13.04	-0.0324468603758831	0.0063508159156167
1	A	26	50	20120615	6	670	13.08	-0.0301445914070178	0.0082292450798387
1	A	26	50	20120615	6	672	13.12	-0.0293505317049487	0.0097042486121904
1	A	26	50	20120615	6	674	13.16	-0.0276488650938877	0.0112052383187507
1	A	26	50	20120615	6	676	13.2	-0.0258014072066816	0.013710729776529
1	A	26	50	20120615	6	678	13.24	-0.0245572528251839	0.0145836530979038
1	A	26	50	20120615	6	680	13.28	-0.023704552757751	0.0156322217437254
1	A	26	50	20120615	6	682	13.32	-0.0222412659847636	0.016633202103173
1	A	26	50	20120615	6	684	13.36	-0.0201053085308334	0.0178072114919771
1	A	26	50	20120615	6	686	13.4	-0.0186538304410917	0.0182878319711496
1	A	26	50	20120615	6	688	13.44	-0.0173445515250467	0.0191362186872172
1	A	26	50	20120615	6	690	13.48	-0.0168268079398619	0.0209762519532208
1	A	26	50	20120615	6	692	13.52	-0.0164272218978134	0.0217493317970921
1	A	26	50	20120615	6	694	13.56	-0.0165884422439239	0.0227787378491434
1	A	26	50	20120615	6	696	13.6	-0.017204685803728	0.0237061083926696
1	A	26	50	20120615	6	698	13.64	-0.0172860030835645	0.0241371606864809
1	A	26	50	20120615	6	700	13.68	-0.0171588652843071	0.0240769151887238
1	A	26	50	20120615	6	702	13.72	-0.0161292471002214	0.0235131389520838
1	A	26	50	20120615	6	704	13.76	-0.0157599252284076	0.023481107014896
1	A	26	50	20120615	6	706	13.8	-0.0152971238401211	0.0227576660670641
1	A	26	50	20120615	6	708	13.84	-0.0149117506443744	0.0221017538168354
1	A	26	50	20120615	6	710	13.88	-0.0138829102777479	0.0220733281242317
1	A	26	50	20120615	6	712	13.92	-0.0141397314606749	0.0215154208738755
1	A	26	50	20120615	6	714	13.96	-0.0127982084754078	0.0200563767415752
1	A	26	50	20120615	6	716	14	-0.0119415486100003	0.0192432746538888
1	A	26	50	20120615	6	718	14.04	-0.0113187289571312	0.0171277525859349
1	A	26	50	20120615	6	720	14.08	-0.0105330626125548	0.0151992602616048
1	A	26	50	20120615	6	722	14.12	-0.00858993317785417	0.0130281596006497
1	A	26	50	20120615	6	724	14.16	-0.007471855935442	0.0112896668684244
1	A	26	50	20120615	6	726	14.2	-0.00626517821334716	0.0091016663553989
1	A	26	50	20120615	6	728	14.24	-0.00373069537754022	0.0061269388376252
1	A	26	50	20120615	6	730	14.28	-0.00169267221280435	0.0044464288614572
1	A	26	50	20120615	6	732	14.32	0.000198697005513430	0.0025223913098486
1	A	26	50	20120615	6	734	14.36	0.00261802043093632	0.000427064211565402
1	A	26	50	20120615	6	736	14.4	0.00374415161958622	-0.0012885111898816
1	A	26	50	20120615	6	738	14.44	0.00559288937006622	-0.0030586186662937
1	A	26	50	20120615	6	740	14.48	0.00770657296038912	-0.0043844438810184
1	A	26	50	20120615	6	742	14.52	0.00995598357604032	-0.0053440917277854
1	A	26	50	20120615	6	744	14.56	0.0123466925113489	-0.006029824792297
1	A	26	50	20120615	6	746	14.6	0.0152331660317627	-0.0057097104813861
1	A	26	50	20120615	6	748	14.64	0.0173549318525945	-0.00571835839732
1	A	26	50	20120615	6	750	14.68	0.0193501962702720	-0.0046698109647019
1	A	26	50	20120615	6	752	14.72	0.0208074019249413	-0.0041087924445085
1	A	26	50	20120615	6	754	14.76	0.0229592127129057	-0.003766071929803
1	A	26	50	20120615	6	756	14.8	0.0229892506089705	-0.004877841779727
1	A	26	50	20120615	6	758	14.84	0.0222925807238742	-0.0056918348219577
1	A	26	50	20120615	6	760	14.88	0.022115301982763	-0.0063582758921582
1	A	26	50	20120615	6	762	14.92	0.0214913368169083	-0.0070558933003412
1	A	26	50	20120615	6	764	14.96	0.0207936628401828	-0.0075062778935502
1	A	26	50	20120615	6	766	15	0.0199569999545473	-0.0075867325031136
1	A	26	50	20120615	6	768	15.04	0.0181261802899025	-0.0099606526021165
1	A	26	50	20120615	6	770	15.08	0.0167254653959822	-0.0115241293349303
1	A	26	50	20120615	6	772	15.12	0.0155516822813482	-0.0141366201908377
1	A	26	50	20120615	6	774	15.16	0.0145222762292968	-0.0163846540695860
1	A	26	50	20120615	6	776	15.2	0.0146837087074417	-0.0184653157732274
1	A	26	50	20120615	6	778	15.24	0.0148425248904962	-0.0204891968023395
1	A	26	50	20120615	6	780	15.28	0.0148102101105960	-0.0238570756904529
1	A	26	50	20120615	6	782	15.32	0.0159861286877092	-0.0258365504137066
1	A	26	50	20120615	6	784	15.36	0.0167556729976745	-0.0267463847090593
1	A	26	50	20120615	6	786	15.4	0.0175513802585438	-0.0292605028695681
1	A	26	50	20120615	6	788	15.44	0.0186768114114803	-0.0308734134374546
1	A	26	50	20120615	6	790	15.48	0.0196743976583782	-0.0335274680299602
1	A	26	50	20120615	6	792	15.52	0.0213654435255859	-0.0354545461407279
1	A	26	50	20120615	6	794	15.56	0.0226083958255556	-0.0380244550262722
1	A	26	50	20120615	6	796	15.6	0.0235093912861435	-0.0399161070873025
1	A	26	50	20120615	6	798	15.64	0.0247874160824601	-0.0416333866160921
1	A	26	50	20120615	6	800	15.68	0.0243942929963916	-0.0426095899539271
1	A	26	50	20120615	6	802	15.72	0.0241550504880449	-0.0433732228512016
1	A	26	50	20120615	6	804	15.76	0.023812535034306	-0.0439329615081211
1	A	26	50	20120615	6	806	15.8	0.0225347789385663	-0.045002828210192
1	A	26	50	20120615	6	808	15.84	0.0206212489937261	-0.0456924977381545
1	A	26	50	20120615	6	810	15.88	0.0187791721891248	-0.0463934456192769
1	A	26	50	20120615	6	812	15.92	0.0156536187949241	-0.0472464992401003
1	A	26	50	20120615	6	814	15.96	0.0141258191347551	-0.0462858487159176
1	A	26	50	20120615	6	816	16	0.0120864984290757	-0.0463783630316342
1	A	26	50	20120615	6	818	16.04	0.00957643199042312	-0.0465272585065486
1	A	26	50	20120615	6	820	16.08	0.00698513312474792	-0.0477256984346426
1	A	26	50	20120615	6	822	16.12	0.00569520065023612	-0.0482181558813322
1	A	26	50	20120615	6	824	16.16	0.00460289037893042	-0.0497811164261957
1	A	26	50	20120615	6	826	16.2	0.00340620407565372	-0.0523881979152271
1	A	26	50	20120615	6	828	16.24	0.00286166114346192	-0.0543947548282001
1	A	26	50	20120615	6	830	16.28	0.00251404744983065	-0.0557911492996873
1	A	26	50	20120615	6	832	16.32	0.00211304719421977	-0.0594927825885208
1	A	26	50	20120615	6	834	16.36	0.00156744360185622	-0.0614989859481032
1	A	26	50	20120615	6	836	16.4	-0.00039873751391109	-0.062950534748523
1	A	26	50	20120615	6	838	16.44	-0.00118504025459053	-0.0646219937578917
1	A	26	50	20120615	6	840	16.48	-0.0027101988709318	-0.0649685467913513
1	A	26	50	20120615	6	842	16.52	-0.0047210691352701	-0.0649527075994527
1	A	26	50	20120615	6	844	16.56	-0.00679260916143421	-0.0642519647792968
1	A	26	50	20120615	6	846	16.6	-0.00834725413055095	-0.0640179124347241
1	A	26	50	20120615	6	848	16.64	-0.00913468824208029	-0.0625259171264205
1	A	26	50	20120615	6	850	16.68	-0.0122106027402418	-0.0608089204403433
1	A	26	50	20120615	6	852	16.72	-0.013048029301201	-0.060314723510972
1	A	26	50	20120615	6	854	16.76	-0.0141778445161809	-0.0598087178983549
1	A	26	50	20120615	6	856	16.8	-0.0156961441967446	-0.0603565842324183
1	A	26	50	20120615	6	858	16.84	-0.0168543143936501	-0.0624139114122805
1	A	26	50	20120615	6	860	16.88	-0.0177100550202421	-0.0635267560645119
1	A	26	50	20120615	6	862	16.92	-0.0191181167536188	-0.065714473734825
1	A	26	50	20120615	6	864	16.96	-0.0188319506392726	-0.0655562939478735
1	A	26	50	20120615	6	866	17	-0.0192490022188165	-0.06471865525488
1	A	26	50	20120615	6	868	17.04	-0.0193584623485441	-0.0651115237825072
1	A	26	50	20120615	6	870	17.08	-0.0192519720672974	-0.0637312513456311
1	A	26	50	20120615	6	872	17.12	-0.0190667100906266	-0.0634921078322338
1	A	26	50	20120615	6	874	17.16	-0.0184998932948274	-0.0629610706395627
1	A	26	50	20120615	6	876	17.2	-0.0187968074322477	-0.0621165730107916
1	A	26	50	20120615	6	878	17.24	-0.0192796906531199	-0.0604997733556085
1	A	26	50	20120615	6	880	17.28	-0.018180846715156	-0.0591803121019144
1	A	26	50	20120615	6	882	17.32	-0.0178965190784409	-0.0579799983408503
1	A	26	50	20120615	6	884	17.36	-0.0175724520406231	-0.0544385954486337
1	A	26	50	20120615	6	886	17.4	-0.0178331623108466	-0.0513186281980043
1	A	26	50	20120615	6	888	17.44	-0.0178419304349333	-0.0491148592037583
1	A	26	50	20120615	6	890	17.48	-0.0181256782440879	-0.045491021802991
1	A	26	50	20120615	6	892	17.52	-0.0187185802090450	-0.0427765166517618
1	A	26	50	20120615	6	894	17.56	-0.0185106342468336	-0.0399518230508202
1	A	26	50	20120615	6	896	17.6	-0.0168780519682945	-0.0370821150321884
1	A	26	50	20120615	6	898	17.64	-0.0160753797056306	-0.0354063780267934
1	A	26	50	20120615	6	900	17.68	-0.0147082594548845	-0.0333851840034498
1	A	26	50	20120615	6	902	17.72	-0.0132575096851275	-0.0312407766234844
1	A	26	50	20120615	6	904	17.76	-0.0128641259594995	-0.0290819149909621
1	A	26	50	20120615	6	906	17.8	-0.0129375735651254	-0.0282006403142374
1	A	26	50	20120615	6	908	17.84	-0.0124596287780129	-0.0279505903858471
1	A	26	50	20120615	6	910	17.88	-0.0121158122477966	-0.0280678074769644
1	A	26	50	20120615	6	912	17.92	-0.0124659842537622	-0.0276623397207100
1	A	26	50	20120615	6	914	17.96	-0.0121379222040521	-0.0283230389424259
1	A	26	50	20120615	6	916	18	-0.0125510654629949	-0.0283301716699491
1	A	26	50	20120615	6	918	18.04	-0.0125910537656846	-0.0286605800413805
1	A	26	50	20120615	6	920	18.08	-0.0126480041458414	-0.028538335421049
1	A	26	50	20120615	6	922	18.12	-0.0126740024327891	-0.0289518464250156
1	A	26	50	20120615	6	924	18.16	-0.0119836822746641	-0.0288196599752644
1	A	26	50	20120615	6	926	18.2	-0.0116529154000945	-0.0286936500113231
1	A	26	50	20120615	6	928	18.24	-0.0118098195664127	-0.0285870635635541
1	A	26	50	20120615	6	930	18.28	-0.0116451796519083	-0.0283377348840806
1	A	26	50	20120615	6	932	18.32	-0.0113491706111680	-0.0282375661374578
1	A	26	50	20120615	6	934	18.36	-0.0113340809524575	-0.0272830709778053
1	A	26	50	20120615	6	936	18.4	-0.0117176609254071	-0.027350314004269
1	A	26	50	20120615	6	938	18.44	-0.0109162225640764	-0.0254720439390727
1	A	26	50	20120615	6	940	18.48	-0.0110508769084177	-0.0238703834400749
1	A	26	50	20120615	6	942	18.52	-0.0103872105252266	-0.0221908167443530
1	A	26	50	20120615	6	944	18.56	-0.00872041559218653	-0.0199941301316274
1	A	26	50	20120615	6	946	18.6	-0.00853228276198403	-0.0199124168719935
1	A	26	50	20120615	6	948	18.64	-0.00793704734464901	-0.0199548503499325
1	A	26	50	20120615	6	950	18.68	-0.00820443270288689	-0.0203542525442179
1	A	26	50	20120615	6	952	18.72	-0.00770923875295414	-0.0205894857571152
1	A	26	50	20120615	6	954	18.76	-0.00790234254382837	-0.020437874992161
1	A	26	50	20120615	6	956	18.8	-0.00574265882896224	-0.0206311654592255
1	A	26	50	20120615	6	958	18.84	-0.00572723965849168	-0.0204316241682153
1	A	26	50	20120615	6	960	18.88	-0.00456794296977313	-0.0209068233304071
1	A	26	50	20120615	6	962	18.92	-0.00387216552414543	-0.0211746456099251
1	A	26	50	20120615	6	964	18.96	-0.00322626449172483	-0.0208613280093949
1	A	26	50	20120615	6	966	19	-0.00299464671579971	-0.0210594854924343
1	A	26	50	20120615	6	968	19.04	-0.00276905843939776	-0.0211423230518503
1	A	26	50	20120615	6	970	19.08	-0.00222266288743929	-0.0213675082773870
1	A	26	50	20120615	6	972	19.12	-0.0020856609485844	-0.0218675246955674
1	A	26	50	20120615	6	974	19.16	-0.0012306698551805	-0.0220846630459342
1	A	26	50	20120615	6	976	19.2	0.000971656641231879	-0.0219239235324348
1	A	26	50	20120615	6	978	19.24	0.00159333785218328	-0.0216747037474056
1	A	26	50	20120615	6	980	19.28	0.00269220300335062	-0.0224325595822779
1	A	26	50	20120615	6	982	19.32	0.00286728971344022	-0.0226714414661662
1	A	26	50	20120615	6	984	19.36	0.00312213806844762	-0.0226125182580899
1	A	26	50	20120615	6	986	19.4	0.0025031650764682	-0.0230791521651306
1	A	26	50	20120615	6	988	19.44	0.00298421689077722	-0.0232611260952689
1	A	26	50	20120615	6	990	19.48	0.00334779705552772	-0.0226283503789207
1	A	26	50	20120615	6	992	19.52	0.00408207795031522	-0.0214341813757850
1	A	26	50	20120615	6	994	19.56	0.00466255604912692	-0.0208104707683716
1	A	26	50	20120615	6	996	19.6	0.00545023057696182	-0.018052570473981
1	A	26	50	20120615	6	998	19.64	0.00534894460162472	-0.0156649254323552
1	A	26	50	20120615	6	1000	19.68	0.00518104138932522	-0.0122717667697076
1	A	26	50	20120615	6	1002	19.72	0.00530808019363312	-0.0098932434055592
1	A	26	50	20120615	6	1004	19.76	0.00419498876113512	-0.0097949916254201
1	A	26	50	20120615	6	1006	19.8	0.00204848127402962	-0.0092437170366715
1	A	26	50	20120615	6	1008	19.84	0.000941272262844289	-0.0089799449940854
1	A	26	50	20120615	6	1010	19.88	0.000302790194771901	-0.0093083607386075
1	A	26	50	20120615	6	1012	19.92	-0.0021132522551863	-0.0099181696267028
1	A	26	50	20120615	6	1014	19.96	-0.00497432650001987	-0.0103882754280391
1	A	26	50	20120615	6	1016	20	-0.00768837203184133	-0.0108912829079039
1	A	26	50	20120615	6	1018	20.04	-0.0099369433117433	-0.01100410886591
1	A	26	50	20120615	6	1020	20.08	-0.0123029013883901	-0.0106106534396544
1	A	26	50	20120615	6	1022	20.12	-0.0148978984225309	-0.0101779606581107
1	A	26	50	20120615	6	1024	20.16	-0.0176839627800163	-0.0103939747086954
1	A	26	50	20120615	6	1026	20.2	-0.0200459865145325	-0.0100965698391691
1	A	26	50	20120615	6	1028	20.24	-0.0225268706563255	-0.0093227828885166
1	A	26	50	20120615	6	1030	20.28	-0.0251006290311867	-0.0086049591969544
1	A	26	50	20120615	6	1032	20.32	-0.0273900003723631	-0.0087762628857646
1	A	26	50	20120615	6	1034	20.36	-0.0288667716716678	-0.0100072438679289
1	A	26	50	20120615	6	1036	20.4	-0.030083582233937	-0.0112216502671421
1	A	26	50	20120615	6	1038	20.44	-0.0307193843673087	-0.0127587307038142
1	A	26	50	20120615	6	1040	20.48	-0.030559033762539	-0.0149603995909200
1	A	26	50	20120615	6	1042	20.52	-0.031758640416822	-0.0176703863298175
1	A	26	50	20120615	6	1044	20.56	-0.0333015474133711	-0.0186891857801510
1	A	26	50	20120615	6	1046	20.6	-0.0350179077033452	-0.0213858789115622
1	A	26	50	20120615	6	1048	20.64	-0.0364954780333126	-0.0230388117232639
1	A	26	50	20120615	6	1050	20.68	-0.0362409195920854	-0.0249396561724495
1	A	26	50	20120615	6	1052	20.72	-0.0362645369585771	-0.0276753108875040
1	A	26	50	20120615	6	1054	20.76	-0.036114913163678	-0.0303094250687802
1	A	26	50	20120615	6	1056	20.8	-0.0364433642635391	-0.0315336390390484
1	A	26	50	20120615	6	1058	20.84	-0.0379334503835335	-0.0337188111249492
1	A	26	50	20120615	6	1060	20.88	-0.0379214295682534	-0.0351488638792209
1	A	26	50	20120615	6	1062	20.92	-0.0382115554805742	-0.0355914420135656
1	A	26	50	20120615	6	1064	20.96	-0.0388023431962556	-0.0370116659835788
1	A	26	50	20120615	6	1066	21	-0.0390116468034868	-0.0394162533036817
1	A	26	50	20120615	6	1068	21.04	-0.038594595223943	-0.0393258850570461
1	A	26	50	20120615	6	1070	21.08	-0.0384524667609245	-0.0404832774364922
1	A	26	50	20120615	6	1072	21.12	-0.0373912409037197	-0.0417505542097348
1	A	26	50	20120615	6	1074	21.16	-0.0359930433099405	-0.0428405946682729
1	A	26	50	20120615	6	1076	21.2	-0.0365984539938568	-0.0434235476408187
1	A	26	50	20120615	6	1078	21.24	-0.0360754566052878	-0.04316844472737
1	A	26	50	20120615	6	1080	21.28	-0.0364833865073543	-0.0441600205666279
1	A	26	50	20120615	6	1082	21.32	-0.0369493698761562	-0.043457439268841
1	A	26	50	20120615	6	1084	21.36	-0.0366881434179825	-0.0425665059377493
1	A	26	50	20120615	6	1086	21.4	-0.0362596932771259	-0.0420724645718699
1	A	26	50	20120615	6	1088	21.44	-0.0371169188279584	-0.0413624586528805
1	A	26	50	20120615	6	1090	21.48	-0.0377476722189124	-0.0408084970583633
1	A	26	50	20120615	6	1092	21.52	-0.0380023932946992	-0.0397188242953514
1	A	26	50	20120615	6	1094	21.56	-0.0380040903509741	-0.0383938476087641
1	A	26	50	20120615	6	1096	21.6	-0.0385172377420812	-0.0360324645129916
1	A	26	50	20120615	6	1098	21.64	-0.0390742257536218	-0.0329723184960506
1	A	26	50	20120615	6	1100	21.68	-0.0397934240607666	-0.0310237443391348
1	A	26	50	20120615	6	1102	21.72	-0.0407218552644646	-0.0272295507726440
1	A	26	50	20120615	6	1104	21.76	-0.0412738935285369	-0.0241660106431533
1	A	26	50	20120615	6	1106	21.8	-0.0421119564855992	-0.0210946216283915
1	A	26	50	20120615	6	1108	21.84	-0.0419312199923279	-0.0191915144375060
1	A	26	50	20120615	6	1110	21.88	-0.0433578079233718	-0.0167469755842660
1	A	26	50	20120615	6	1112	21.92	-0.0448956944617744	-0.0154596876891158
1	A	26	50	20120615	6	1114	21.96	-0.0459107462461677	-0.0137076892173699
1	A	26	50	20120615	6	1116	22	-0.0465126355383137	-0.0116463315288549
1	A	26	50	20120615	6	1118	22.04	-0.0461143222884713	-0.0088886857929055
1	A	26	50	20120615	6	1120	22.08	-0.0450380350568273	-0.0068742092839831
1	A	26	50	20120615	6	1122	22.12	-0.0432128510332285	-0.0052024674319019
1	A	26	50	20120615	6	1124	22.16	-0.0419493289969941	-0.0029340052382452
1	A	26	50	20120615	6	1126	22.2	-0.0395342411411905	-0.000279066762263098
1	A	26	50	20120615	6	1128	22.24	-0.0387043735517222	0.00155574098462760
1	A	26	50	20120615	6	1130	22.28	-0.0377216577604325	0.0035474981526704
1	A	26	50	20120615	6	1132	22.32	-0.0370126651254606	0.0067387184323196
1	A	26	50	20120615	6	1134	22.36	-0.0356746896949147	0.0089993267909578
1	A	26	50	20120615	6	1136	22.4	-0.0349324609199066	0.0111892859897672
1	A	26	50	20120615	6	1138	22.44	-0.0334716773049245	0.0143867238593434
1	A	26	50	20120615	6	1140	22.48	-0.0327975641261482	0.0152796158762189
1	A	26	50	20120615	6	1142	22.52	-0.0309654080296869	0.0181029942585474
1	A	26	50	20120615	6	1144	22.56	-0.0294165613361759	0.0194831252740673
1	A	26	50	20120615	6	1146	22.6	-0.0276909379473683	0.0213551197665806
1	A	26	50	20120615	6	1148	22.64	-0.0266239845252359	0.0236283973574172
1	A	26	50	20120615	6	1150	22.68	-0.0254170946711067	0.0247666978537713
1	A	26	50	20120615	6	1152	22.72	-0.0231993956732713	0.0266703000194036
1	A	26	50	20120615	6	1154	22.76	-0.0211917781001265	0.0276659063673143
1	A	26	50	20120615	6	1156	22.8	-0.0186109797701518	0.0273382330849124
1	A	26	50	20120615	6	1158	22.84	-0.0164738202346936	0.0271802654299953
1	A	26	50	20120615	6	1160	22.88	-0.0131648433414530	0.0275845890874778
1	A	26	50	20120615	6	1162	22.92	-0.0109098798162491	0.0277643356312554
1	A	26	50	20120615	6	1164	22.96	-0.00820328718990137	0.0276628658081552
1	A	26	50	20120615	6	1166	23	-0.00594860650740995	0.0279324149131435
1	A	26	50	20120615	6	1168	23.04	-0.00372687700092181	0.0271973067034219
1	A	26	50	20120615	6	1170	23.08	-0.00097481740854377	0.0252619554433144
1	A	26	50	20120615	6	1172	23.12	0.00059184837585315	0.0235685761237288
1	A	26	50	20120615	6	1174	23.16	0.0015722519279683	0.0219981626733916
1	A	26	50	20120615	6	1176	23.2	0.00330155227203812	0.0197253800573018
1	A	26	50	20120615	6	1178	23.24	0.00519921474070842	0.0184457289153885
1	A	26	50	20120615	6	1180	23.28	0.00776374961471582	0.0160854064797878
1	A	26	50	20120615	6	1182	23.32	0.00844370349550482	0.0148148770153518
1	A	26	50	20120615	6	1184	23.36	0.0106426641636387	0.0149284383644104
1	A	26	50	20120615	6	1186	23.4	0.0129582974506684	0.0153040534865767
1	A	26	50	20120615	6	1188	23.44	0.0146348476288617	0.0165283381675231
1	A	26	50	20120615	6	1190	23.48	0.0171066808038555	0.017363784829495
1	A	26	50	20120615	6	1192	23.52	0.0185329858921869	0.0185703211302336
1	A	26	50	20120615	6	1194	23.56	0.0215255325008465	0.0208075362752297
1	A	26	50	20120615	6	1196	23.6	0.0247438724468746	0.0216243718867208
1	A	26	50	20120615	6	1198	23.64	0.0260526776013762	0.0225425288288881
1	A	26	50	20120615	6	1200	23.68	0.0281255257750855	0.0228879858468368
1	A	26	50	20120615	6	1202	23.72	0.0306262230488874	0.0232695972345075
1	A	26	50	20120615	6	1204	23.76	0.0322107574216449	0.0226017560928803
1	A	26	50	20120615	6	1206	23.8	0.0341974092787275	0.0219103824375751
1	A	26	50	20120615	6	1208	23.84	0.0361487482231577	0.0219518118238848
1	A	26	50	20120615	6	1210	23.88	0.0379861934783422	0.0231359752660667
1	A	26	50	20120615	6	1212	23.92	0.0381547606639093	0.0239869146376144
1	A	26	50	20120615	6	1214	23.96	0.038671867852991	0.0244555143015067
1	A	26	50	20120615	6	1216	24	0.038877685423791	0.0240101289532407
1	A	26	50	20120615	6	1218	24.04	0.0392872346003864	0.0244157324739972
1	A	26	50	20120615	6	1220	24.08	0.0394748187157267	0.0242345123196875
1	A	26	50	20120615	6	1222	24.12	0.039278769118002	0.0234663511105862
1	A	26	50	20120615	6	1224	24.16	0.0391803900586423	0.022006408245567
1	A	26	50	20120615	6	1226	24.2	0.0381589871118511	0.0218490641881203
1	A	26	50	20120615	6	1228	24.24	0.0382868015415874	0.0207362500121912
1	A	26	50	20120615	6	1230	24.28	0.0380862561589479	0.0196734784195627
1	A	26	50	20120615	6	1232	24.32	0.0374198575151543	0.0177648770089874
1	A	26	50	20120615	6	1234	24.36	0.037044730296667	0.0180738190327556
1	A	26	50	20120615	6	1236	24.4	0.0360108199744195	0.0127572033531668
1	A	26	50	20120615	6	1238	24.44	0.0365806844004455	0.0098268750701838
1	A	26	50	20120615	6	1240	24.48	0.0363946516773832	0.0067708232015059
1	A	26	50	20120615	6	1242	24.52	0.0368950640753611	0.0043934665635464
1	A	26	50	20120615	6	1244	24.56	0.0377691187675858	0.0016150318882301
1	A	26	50	20120615	6	1246	24.6	0.0385647553177769	-0.00198979848225900
1	A	26	50	20120615	6	1248	24.64	0.0401751203012511	-0.0052426310970733
1	A	26	50	20120615	6	1250	24.68	0.041173272233574	-0.0080471580126154
1	A	26	50	20120615	6	1252	24.72	0.0421840813772802	-0.0106575841167218
1	A	26	50	20120615	6	1254	24.76	0.0430116791539809	-0.0133182855129705
1	A	26	50	20120615	6	1256	24.8	0.0442279735282999	-0.0164932656711762
1	A	26	50	20120615	6	1258	24.84	0.045394841138614	-0.0189206218296334
1	A	26	50	20120615	6	1260	24.88	0.0474092469368582	-0.0216585392863877
1	A	26	50	20120615	6	1262	24.92	0.0489448000228829	-0.0233729903880526
1	A	26	50	20120615	6	1264	24.96	0.0504536244725788	-0.0261171303844814
1	A	26	50	20120615	6	1266	25	0.0521410640952023	-0.0272487840770923
1	A	26	50	20120615	6	1268	25.04	0.053858343623992	-0.0295893075228198
1	A	26	50	20120615	6	1270	25.08	0.0567608048287284	-0.0302416135284644
1	A	26	50	20120615	6	1272	25.12	0.0595201476209527	-0.0301921867644594
1	A	26	50	20120615	6	1274	25.16	0.062295046762363	-0.0312307144939881
1	A	26	50	20120615	6	1276	25.2	0.0642672382857704	-0.0314593221163457
1	A	26	50	20120615	6	1278	25.24	0.0665445463852598	-0.0313983695118075
1	A	26	50	20120615	6	1280	25.28	0.0694139857033148	-0.0314652618133077
1	A	26	50	20120615	6	1282	25.32	0.0710330481001977	-0.0307067483691289
1	A	26	50	20120615	6	1284	25.36	0.073669637155208	-0.0304553719084171
1	A	26	50	20120615	6	1286	25.4	0.0721374074710548	-0.0314233303811833
1	A	26	50	20120615	6	1288	25.44	0.0732122804891365	-0.0314116631192938
1	A	26	50	20120615	6	1290	25.48	0.0725579945845046	-0.0318932735479599
1	A	26	50	20120615	6	1292	25.52	0.0722404329290737	-0.0331164975687345
1	A	26	50	20120615	6	1294	25.56	0.0715300734566937	-0.03486701111624
1	A	26	50	20120615	6	1296	25.6	0.070787045651023	-0.0351273678330728
1	A	26	50	20120615	6	1298	25.64	0.069374741276959	-0.0369113275313284
1	A	26	50	20120615	6	1300	25.68	0.0682471180930008	-0.0388992168252781
1	A	26	50	20120615	6	1302	25.72	0.0663162923162928	-0.0405158043484268
1	A	26	50	20120615	6	1304	25.76	0.0641913657281491	-0.0416212243794557
1	A	26	50	20120615	6	1306	25.8	0.0628435494925294	-0.0425022087181361
1	A	26	50	20120615	6	1308	25.84	0.0606819240624422	-0.0435321804556124
1	A	26	50	20120615	6	1310	25.88	0.0585617350897324	-0.0450477931304076
1	A	26	50	20120615	6	1312	25.92	0.0564962054712084	-0.0465532941782319
1	A	26	50	20120615	6	1314	25.96	0.0545140437421863	-0.0486852211235093
1	A	26	50	20120615	6	1316	26	0.0511965815675715	-0.0509481042446625
1	A	26	50	20120615	6	1318	26.04	0.0495444265733291	-0.052504375559376
1	A	26	50	20120615	6	1320	26.08	0.0475553351978513	-0.0544849816534795
1	A	26	50	20120615	6	1322	26.12	0.0456885025848407	-0.0555592889861362
1	A	26	50	20120615	6	1324	26.16	0.0432740864804793	-0.0563624915788861
1	A	26	50	20120615	6	1326	26.2	0.0406580600906659	-0.058534879174183
1	A	26	50	20120615	6	1328	26.24	0.0381197659493084	-0.0602307262964349
1	A	26	50	20120615	6	1330	26.28	0.035742140610772	-0.062303730033636
1	A	26	50	20120615	6	1332	26.32	0.0326831768056585	-0.0638029577008083
1	A	26	50	20120615	6	1334	26.36	0.0315587978983230	-0.0649021636067335
1	A	26	50	20120615	6	1336	26.4	0.0308272747199821	-0.0658851339564643
1	A	26	50	20120615	6	1338	26.44	0.0291144358217783	-0.067833863676872
1	A	26	50	20120615	6	1340	26.48	0.0279231518143099	-0.069759690208637
1	A	26	50	20120615	6	1342	26.52	0.0278931987710588	-0.0716773355149436
1	A	26	50	20120615	6	1344	26.56	0.0274394907759783	-0.0739780064224834
1	A	26	50	20120615	6	1346	26.6	0.0278823517530354	-0.0763389652541872
1	A	26	50	20120615	6	1348	26.64	0.0283789528454628	-0.0776347384307116
1	A	26	50	20120615	6	1350	26.68	0.0285316879101991	-0.0801422804981553
1	A	26	50	20120615	6	1352	26.72	0.0285966710233901	-0.0824748136372554
1	A	26	50	20120615	6	1354	26.76	0.0279228689715974	-0.0837997196131646
1	A	26	50	20120615	6	1356	26.8	0.0281838620845334	-0.0850461367363621
1	A	26	50	20120615	6	1358	26.84	0.0285014237399643	-0.085680199387052
1	A	26	50	20120615	6	1360	26.88	0.028028086460638	-0.0865045444725594
1	A	26	50	20120615	6	1362	26.92	0.0282314503709072	-0.0868634718746897
1	A	26	50	20120615	6	1364	26.96	0.0279536988272572	-0.0867547188517432
1	A	26	50	20120615	6	1366	27	0.0279657196425373	-0.087187892465898
1	A	26	50	20120615	6	1368	27.04	0.0269815684244819	-0.0875002922418263
1	A	26	50	20120615	6	1370	27.08	0.0266227117330297	-0.0870983020367217
1	A	26	50	20120615	6	1372	27.12	0.0254207009156907	-0.0862895840110786
1	A	26	50	20120615	6	1374	27.16	0.0254337116804646	-0.0854581678577595
1	A	26	50	20120615	6	1376	27.2	0.0243407367287845	-0.084353596354868
1	A	26	50	20120615	6	1378	27.24	0.0228403268497848	-0.0831788798592828
1	A	26	50	20120615	6	1380	27.28	0.0219454125075151	-0.0816354071773088
1	A	26	50	20120615	6	1382	27.32	0.0200115461716480	-0.0794676299182252
1	A	26	50	20120615	6	1384	27.36	0.0183789780352445	-0.0779111464714774
1	A	26	50	20120615	6	1386	27.4	0.0169226916193908	-0.0766167875085154
1	A	26	50	20120615	6	1388	27.44	0.0140837286036049	-0.0750400100971475
1	A	26	50	20120615	6	1390	27.48	0.0132049362959463	-0.074079051981515
1	A	26	50	20120615	6	1392	27.52	0.00954275956550302	-0.0708486346516643
1	A	26	50	20120615	6	1394	27.56	0.00815138555216232	-0.0687855091961963
1	A	26	50	20120615	6	1396	27.6	0.00616151635922522	-0.0664842301768246
1	A	26	50	20120615	6	1398	27.64	0.00366026754213402	-0.0635401910933545
1	A	26	50	20120615	6	1400	27.68	0.00304098342317092	-0.0620713888874738
1	A	26	50	20120615	6	1402	27.72	0.00011893536059558	-0.0607209563567637
1	A	26	50	20120615	6	1404	27.76	-0.00246532779260689	-0.0601614227608108
1	A	26	50	20120615	6	1406	27.8	-0.0047032500443842	-0.0600757921296091
1	A	26	50	20120615	6	1408	27.84	-0.00586120810925529	-0.0613040366085301
1	A	26	50	20120615	6	1410	27.88	-0.00774875895095466	-0.063305714484713
1	A	26	50	20120615	6	1412	27.92	-0.00976952871022957	-0.064110826265772
1	A	26	50	20120615	6	1414	27.96	-0.0125382760226436	-0.0661752952241242
1	A	26	50	20120615	6	1416	28	-0.0141199324708017	-0.0673704471056857
1	A	26	50	20120615	6	1418	28.04	-0.0147356810558589	-0.0698536646998567
1	A	26	50	20120615	6	1420	28.08	-0.0148904667302607	-0.0723560448877977
1	A	26	50	20120615	6	1422	28.12	-0.0148648694647817	-0.0740577680674013
1	A	26	50	20120615	6	1424	28.16	-0.0150311809797168	-0.0760065543563514
1	A	26	50	20120615	6	1426	28.2	-0.0154397472778864	-0.0776528403643099
1	A	26	50	20120615	6	1428	28.24	-0.0160326563139113	-0.0796108897520936
1	A	26	50	20120615	6	1430	28.28	-0.0171353893391717	-0.0827676265553447
1	A	26	50	20120615	6	1432	28.32	-0.0174908519180742	-0.084612821700851
1	A	26	50	20120615	6	1434	28.36	-0.0172058878852560	-0.0866946854860204
1	A	26	50	20120615	6	1436	28.4	-0.0162343938785838	-0.0887588008909821
1	A	26	50	20120615	6	1438	28.44	-0.0158293631143202	-0.089940517743701
1	A	26	50	20120615	6	1440	28.48	-0.0148501616437330	-0.0915172244443908
1	A	26	50	20120615	6	1442	28.52	-0.0146118666584732	-0.0918195833040262
1	A	26	50	20120615	6	1444	28.56	-0.0130702324541303	-0.0954962557234837
1	A	26	50	20120615	6	1446	28.6	-0.0125461249079148	-0.0980443857201676
1	A	26	50	20120615	6	1448	28.64	-0.0123360434832243	-0.0996040511474308
1	A	26	50	20120615	6	1450	28.68	-0.0106454218800854	-0.100832790601099
1	A	26	50	20120615	6	1452	28.72	-0.0105445177424100	-0.100891834017328
1	A	26	50	20120615	6	1454	28.76	-0.00989553513863703	-0.101771899117192
1	A	26	50	20120615	6	1456	28.8	-0.0104945252929801	-0.101633659741470
1	A	26	50	20120615	6	1458	28.84	-0.0102735544238593	-0.101494996101680
1	A	26	50	20120615	6	1460	28.88	-0.0110952125035981	-0.101249488627252
1	A	26	50	20120615	6	1462	28.92	-0.0118186534514301	-0.101133593825815
1	A	26	50	20120615	6	1464	28.96	-0.0125699544064408	-0.100446215323824
1	A	26	50	20120615	6	1466	29	-0.0131793390304673	-0.100453852077061
1	A	26	50	20120615	6	1468	29.04	-0.0140443427558928	-0.100541321185893
1	A	26	50	20120615	6	1470	29.08	-0.0151967146771926	-0.0996618924821318
1	A	26	50	20120615	6	1472	29.12	-0.0172242019508888	-0.0990142533812431
1	A	26	50	20120615	6	1474	29.16	-0.0194278295237785	-0.0971784627559265
1	A	26	50	20120615	6	1476	29.2	-0.0212650343626574	-0.0963618958450123
1	A	26	50	20120615	6	1478	29.24	-0.0235552825162425	-0.094948742942811
1	A	26	50	20120615	6	1480	29.28	-0.0264991801783565	-0.0937511161875153
1	A	26	50	20120615	6	1482	29.32	-0.0294790695756328	-0.092768803447091
1	A	26	50	20120615	6	1484	29.36	-0.0325329930528994	-0.0912024912160847
1	A	26	50	20120615	6	1486	29.4	-0.0336859306596241	-0.09190061774115
1	A	26	50	20120615	6	1488	29.44	-0.0344274028303763	-0.0928792535263123
1	A	26	50	20120615	6	1490	29.48	-0.0346263119679241	-0.0931822487820508
1	A	26	50	20120615	6	1492	29.52	-0.0360447681709843	-0.093911275873454
1	A	26	50	20120615	6	1494	29.56	-0.0374973776315758	-0.0948437375858048
1	A	26	50	20120615	6	1496	29.6	-0.0394962977913121	-0.0957139739014111
1	A	26	50	20120615	6	1498	29.64	-0.0417368363381797	-0.0966713964831377
1	A	26	50	20120615	6	1500	29.68	-0.0437324330960444	-0.0983316832053637
1	A	26	50	20120615	6	1502	29.72	-0.0453212313226925	-0.100056953040781
1	A	26	50	20120615	6	1504	29.76	-0.0460081148499371	-0.101068964266015
1	A	26	50	20120615	6	1506	29.8	-0.0475950038882759	-0.102526735606109
1	A	26	50	20120615	6	1508	29.84	-0.0492972927533044	-0.104102735200018
1	A	26	50	20120615	6	1510	29.88	-0.0505657008973969	-0.103959333944793
1	A	26	50	20120615	6	1512	29.92	-0.0516034508094663	-0.103450217062339
1	A	26	50	20120615	6	1514	29.96	-0.0520422812778706	-0.102357171399981
1	A	26	50	20120615	6	1516	30	-0.052888758805629	-0.101895077118475
1	A	26	50	20120615	6	1518	30.04	-0.054003724778204	-0.100177939011042
1	A	26	50	20120615	6	1520	30.08	-0.0551880579260133	-0.0988830143626548
1	A	26	50	20120615	6	1522	30.12	-0.0566207976860535	-0.09633191451749
1	A	26	50	20120615	6	1524	30.16	-0.0579696038711668	-0.0943389340547157
1	A	26	50	20120615	6	1526	30.2	-0.0593582908787391	-0.0929747129417725
1	A	26	50	20120615	6	1528	30.24	-0.0602995207151765	-0.0908038244128517
1	A	26	50	20120615	6	1530	30.28	-0.0607243999667881	-0.0887554279916358
1	A	26	50	20120615	6	1532	30.32	-0.0609024989517655	-0.0867289518806367
1	A	26	50	20120615	6	1534	30.36	-0.0596018608805866	-0.0836842773600681
1	A	26	50	20120615	6	1536	30.4	-0.0592370927764437	-0.0815549384256098
1	A	26	50	20120615	6	1538	30.44	-0.0590686104436904	-0.0811625436595259
1	A	26	50	20120615	6	1540	30.48	-0.0594595909962119	-0.078235595346957
1	A	26	50	20120615	6	1542	30.52	-0.0599442773393762	-0.0784902598542013
1	A	26	50	20120615	6	1544	30.56	-0.0612202020285526	-0.0735092370529636
1	A	26	50	20120615	6	1546	30.6	-0.0624733578793749	-0.0706418978420487
1	A	26	50	20120615	6	1548	30.64	-0.0629766057755454	-0.0675635084701531
1	A	26	50	20120615	6	1550	30.68	-0.0640903908797957	-0.0641821733399937
1	A	26	50	20120615	6	1552	30.72	-0.0647088971812996	-0.0615741513989434
1	A	26	50	20120615	6	1554	30.76	-0.0653758402973147	-0.0584818320234584
1	A	26	50	20120615	6	1556	30.8	-0.0659664865916399	-0.0559917554935099
1	A	26	50	20120615	6	1558	30.84	-0.067319959681509	-0.0538604649443356
1	A	26	50	20120615	6	1560	30.88	-0.0681368801458139	-0.0502960103710523
1	A	26	50	20120615	6	1562	30.92	-0.0684405825083335	-0.0476632396926604
1	A	26	50	20120615	6	1564	30.96	-0.0686293093082322	-0.0460733100951625
1	A	26	50	20120615	6	1566	31	-0.0701365074123313	-0.043338291776211
1	A	26	50	20120615	6	1568	31.04	-0.0706485234325885	-0.0408472252967689
1	A	26	50	20120615	6	1570	31.08	-0.0713689945319394	-0.0388195966017165
1	A	26	50	20120615	6	1572	31.12	-0.0723228815797601	-0.0345367922494258
1	A	26	50	20120615	6	1574	31.16	-0.0729505802694194	-0.0323335182299267
1	A	26	50	20120615	6	1576	31.2	-0.074076647818459	-0.0301093138497044
1	A	26	50	20120615	6	1578	31.24	-0.0750202818179524	-0.0279125452125921
1	A	26	50	20120615	6	1580	31.28	-0.0754049479069179	-0.0256244890900287
1	A	26	50	20120615	6	1582	31.32	-0.0760228178123187	-0.0243461814509997
1	A	26	50	20120615	6	1584	31.36	-0.0766553955387682	-0.0220988546790326
1	A	26	50	20120615	6	1586	31.4	-0.0774867409814092	-0.0187586943767417
1	A	26	50	20120615	6	1588	31.44	-0.0780197580730676	-0.0158225041785427
1	A	26	50	20120615	6	1590	31.48	-0.0784287486353059	-0.0131881071545541
1	A	26	50	20120615	6	1592	31.52	-0.0793052074905867	-0.0108741002131211
1	A	26	50	20120615	6	1594	31.56	-0.0794966212962539	-0.0091411936244672
1	A	26	50	20120615	6	1596	31.6	-0.0804349519948884	-0.0070187419100577
1	A	26	50	20120615	6	1598	31.64	-0.0797282694777706	-0.0077300913319313
1	A	26	50	20120615	6	1600	31.68	-0.0815522514198413	-0.00119154563697750
1	A	26	50	20120615	6	1602	31.72	-0.082002042043354	0.000505439927192201
1	A	26	50	20120615	6	1604	31.76	-0.0821836977754409	0.0030967741482065
1	A	26	50	20120615	6	1606	31.8	-0.0815687270078429	0.0056364895741942
1	A	26	50	20120615	6	1608	31.84	-0.0811629891367981	0.0074400361302886
1	A	26	50	20120615	6	1610	31.88	-0.0804442150937219	0.0098690186343425
1	A	26	50	20120615	6	1612	31.92	-0.0788828526101839	0.0116593422936287
1	A	26	50	20120615	6	1614	31.96	-0.0776685381348523	0.0126099059395778
1	A	26	50	20120615	6	1616	32	-0.0778740940761432	0.014774430507468
1	A	26	50	20120615	6	1618	32.04	-0.0781262483543143	0.0161303784710713
1	A	26	50	20120615	6	1620	32.08	-0.0785664930362811	0.0166058370707411
1	A	26	50	20120615	6	1622	32.12	-0.0804225776262176	0.0173070748656438
1	A	26	50	20120615	6	1624	32.16	-0.082152231523678	0.0172143731666303
1	A	26	50	20120615	6	1626	32.2	-0.0847176149258228	0.0176000292050894
1	A	26	50	20120615	6	1628	32.24	-0.0878095100372392	0.0178960241036941
1	A	26	50	20120615	6	1630	32.28	-0.0905494073929808	0.0193819382936795
1	A	26	50	20120615	6	1632	32.32	-0.0932686572307118	0.019909015688376
1	A	26	50	20120615	6	1634	32.36	-0.0946537379937	0.0211127942726679
1	A	26	50	20120615	6	1636	32.4	-0.0971219649241097	0.0221323008297827
1	A	26	50	20120615	6	1638	32.44	-0.0998387398881066	0.0226721768572186
1	A	26	50	20120615	6	1640	32.48	-0.102046256548293	0.0236182150197681
1	A	26	50	20120615	6	1642	32.52	-0.104186244510876	0.025196194512664
1	A	26	50	20120615	6	1644	32.56	-0.106572447054668	0.0259750019214629
1	A	26	50	20120615	6	1646	32.6	-0.108790782448607	0.0259642538983888
1	A	26	50	20120615	6	1648	32.64	-0.111460393390298	0.0261089279458196
1	A	26	50	20120615	6	1650	32.68	-0.113782532059715	0.0261414548577542
1	A	26	50	20120615	6	1652	32.72	-0.115393604149971	0.0269288889692835
1	A	26	50	20120615	6	1654	32.76	-0.116318570530441	0.0282369658038005
1	A	26	50	20120615	6	1656	32.8	-0.117820889597750	0.0293339712641333
1	A	26	50	20120615	6	1658	32.84	-0.118981322536355	0.0308916567924092
1	A	26	50	20120615	6	1660	32.88	-0.119990929598533	0.0324120777933165
1	A	26	50	20120615	6	1662	32.92	-0.121041053879273	0.033600653581813
1	A	26	50	20120615	6	1664	32.96	-0.122201628239235	0.0351581976887326
1	A	26	50	20120615	6	1666	33	-0.122883349886977	0.0355272367178338
1	A	26	50	20120615	6	1668	33.04	-0.122986375344995	0.037323500074082
1	A	26	50	20120615	6	1670	33.08	-0.122750201680079	0.0391817766950403
1	A	26	50	20120615	6	1672	33.12	-0.122244549620853	0.0408682970788483
1	A	26	50	20120615	6	1674	33.16	-0.121638629820054	0.0426381146414801
1	A	26	50	20120615	6	1676	33.2	-0.121174555639561	0.0447483334085751
1	A	26	50	20120615	6	1678	33.24	-0.121078106274607	0.0478344302443857
1	A	26	50	20120615	6	1680	33.28	-0.120016385442656	0.0493699126197323
1	A	26	50	20120615	6	1682	33.32	-0.119061508445341	0.0514476751855708
1	A	26	50	20120615	6	1684	33.36	-0.118455588644543	0.0526461504690039
1	A	26	50	20120615	6	1686	33.4	-0.117264608692990	0.0539375395834849
1	A	26	50	20120615	6	1688	33.44	-0.115495993211886	0.0550004624969645
1	A	26	50	20120615	6	1690	33.48	-0.113472819289555	0.0565201763910906
1	A	26	50	20120615	6	1692	33.52	-0.112208017390047	0.0584680434412252
1	A	26	50	20120615	6	1694	33.56	-0.110874838264798	0.0601703323062537
1	A	26	50	20120615	6	1696	33.6	-0.110387641692560	0.0619656764236864
1	A	26	50	20120615	6	1698	33.64	-0.109537982184287	0.0623939002903729
1	A	26	50	20120615	6	1700	33.68	-0.108239804844706	0.0625847484106152
1	A	26	50	20120615	6	1702	33.72	-0.106385438524247	0.0632441042708682
1	A	26	50	20120615	6	1704	33.76	-0.105164045910036	0.0633426113165553
1	A	26	50	20120615	6	1706	33.8	-0.103295912220548	0.0630257850521769
1	A	26	50	20120615	6	1708	33.84	-0.102185323238949	0.0622498131415705
1	A	26	50	20120615	6	1710	33.88	-0.10056130402353	0.0619420166307879
1	A	26	50	20120615	6	1712	33.92	-0.0996277462956683	0.0614698460776506
1	A	26	50	20120615	6	1714	33.96	-0.0976864977650056	0.0610861275117719
1	A	26	50	20120615	6	1716	34	-0.0944474820166957	0.0596935938433099
1	A	26	50	20120615	6	1718	34.04	-0.092333338806965	0.0595732796244911
1	A	26	50	20120615	6	1720	34.08	-0.0891583798619628	0.0595309027150945
1	A	26	50	20120615	6	1722	34.12	-0.0863396895975935	0.0594405556816623
1	A	26	50	20120615	6	1724	34.16	-0.0839327758961805	0.0590642970923252
1	A	26	50	20120615	6	1726	34.2	-0.0812575505266461	0.0598331625797805
1	A	26	50	20120615	6	1728	34.24	-0.0785925216368965	0.0595806688903545
1	A	26	50	20120615	6	1730	34.28	-0.0755719665286342	0.0596624882160056
1	A	26	50	20120615	6	1732	34.32	-0.0730660508067872	0.0612972483834307
1	A	26	50	20120615	6	1734	34.36	-0.0716758788749744	0.0624752882808875
1	A	26	50	20120615	6	1736	34.4	-0.0692490884019422	0.0646574198076292
1	A	26	50	20120615	6	1738	34.44	-0.0681982570144208	0.0672780282493846
1	A	26	50	20120615	6	1740	34.48	-0.067470714847258	0.0691355270528836
1	A	26	50	20120615	6	1742	34.52	-0.066764527304887	0.0713195677679345
1	A	26	50	20120615	6	1744	34.56	-0.0653437376494489	0.0740513333956925
1	A	26	50	20120615	6	1746	34.6	-0.0637837186687951	0.0759634915533771
1	A	26	50	20120615	6	1748	34.64	-0.0621110575778983	0.0791861307086352
1	A	26	50	20120615	6	1750	34.68	-0.0605688576881305	0.0814849348542722
1	A	26	50	20120615	6	1752	34.72	-0.0597663622021618	0.0836747738449292
1	A	26	50	20120615	6	1754	34.76	-0.0585695839750036	0.0855037055344682
1	A	26	50	20120615	6	1756	34.8	-0.0573919683416155	0.0879230006756192
1	A	26	50	20120615	6	1758	34.84	-0.0554188575793926	0.0894364920300712
1	A	26	50	20120615	6	1760	34.88	-0.0536578788515256	0.0920007440613662
1	A	26	50	20120615	6	1762	34.92	-0.0529909357355105	0.0936406661082942
1	A	26	50	20120615	6	1764	34.96	-0.0515143553550367	0.0952629104856922
1	A	26	50	20120615	6	1766	35	-0.0508350378703508	0.0978302030761462
1	A	26	50	20120615	6	1768	35.04	-0.0502895049886654	0.0992270925223802
1	A	26	50	20120615	6	1770	35.08	-0.0492059345571751	0.101261014467785
1	A	26	50	20120615	6	1772	35.12	-0.0501680947543357	0.102430074109121
1	A	26	50	20120615	6	1774	35.16	-0.0508706760521226	0.103799315680210
1	A	26	50	20120615	6	1776	35.2	-0.0520378265051491	0.105985265583570
1	A	26	50	20120615	6	1778	35.24	-0.053724276178279	0.107933344765739
1	A	26	50	20120615	6	1780	35.28	-0.055003149502733	0.108976610110702
1	A	26	50	20120615	6	1782	35.32	-0.0562202216945113	0.110998086976758
1	A	26	50	20120615	6	1784	35.36	-0.0572373947992482	0.112199814951385
1	A	26	50	20120615	6	1786	35.4	-0.0579587144267366	0.113817604556061
1	A	26	50	20120615	6	1788	35.44	-0.0592407697317059	0.114109568946013
1	A	26	50	20120615	6	1790	35.48	-0.0599780699724491	0.115401665167275
1	A	26	50	20120615	6	1792	35.52	-0.0615707572863937	0.116372947041913
1	A	26	50	20120615	6	1794	35.56	-0.062256862996179	0.116853567521086
1	A	26	50	20120615	6	1796	35.6	-0.0623851321662862	0.116972785724394
1	A	26	50	20120615	6	1798	35.64	-0.0621864351607728	0.117335531503143
1	A	26	50	20120615	6	1800	35.68	-0.0608869850289863	0.116974694912703
1	A	26	50	20120615	6	1802	35.72	-0.0603754639834759	0.117237314371236
1	A	26	50	20120615	6	1804	35.76	-0.059811122061411	0.116810292586077
1	A	26	50	20120615	6	1806	35.8	-0.0593031365498065	0.116861487117035
1	A	26	50	20120615	6	1808	35.84	-0.0580988629907677	0.116669931890012
1	A	26	50	20120615	6	1810	35.88	-0.0565319143636583	0.116890549205742
1	A	26	50	20120615	6	1812	35.92	-0.0543131547056512	0.115555390181505
1	A	26	50	20120615	6	1814	35.96	-0.0520499180311074	0.115083537826420
1	A	26	50	20120615	6	1816	36	-0.0500199558836771	0.114839444565554
1	A	26	50	20120615	6	1818	36.04	-0.0471879225143468	0.113871486092788
1	A	26	50	20120615	6	1820	36.08	-0.0446722487189194	0.113735509458766
1	A	26	50	20120615	6	1822	36.12	-0.0418050721425642	0.112505709344926
1	A	26	50	20120615	6	1824	36.16	-0.0399937474118768	0.112463000095342
1	A	26	50	20120615	6	1826	36.2	-0.0371027413369956	0.113198744701167
1	A	26	50	20120615	6	1828	36.24	-0.0341714301755867	0.113826301969470
1	A	26	50	20120615	6	1830	36.28	-0.0316321390136677	0.114703892195601
1	A	26	50	20120615	6	1832	36.32	-0.0299010709026449	0.115551076830140
1	A	26	50	20120615	6	1834	36.36	-0.0282859683037367	0.116517055403919
1	A	26	50	20120615	6	1836	36.4	-0.0272879577927701	0.116755633231891
1	A	26	50	20120615	6	1838	36.44	-0.0246375094448485	0.116354208712212
1	A	26	50	20120615	6	1840	36.48	-0.0229832331302626	0.117162785316499
1	A	26	50	20120615	6	1842	36.52	-0.0208928840637189	0.118172675221389
1	A	26	50	20120615	6	1844	36.56	-0.0184105857083636	0.118600121270617
1	A	26	50	20120615	6	1846	36.6	-0.0157641678690948	0.119505642214604
1	A	26	50	20120615	6	1848	36.64	-0.0145997044218367	0.119757937914131
1	A	26	50	20120615	6	1850	36.68	-0.0129826926346193	0.119561927914386
1	A	26	50	20120615	6	1852	36.72	-0.0114228857859999	0.119830557780559
1	A	26	50	20120615	6	1854	36.76	-0.0111127487517715	0.119586323098337
1	A	26	50	20120615	6	1856	36.8	-0.0108675948307341	0.119899359270369
1	A	26	50	20120615	6	1858	36.84	-0.0111990157790763	0.119710773891826
1	A	26	50	20120615	6	1860	36.88	-0.0116813333145236	0.119236941637753
1	A	26	50	20120615	6	1862	36.92	-0.0117225576398668	0.118048790113325
1	A	26	50	20120615	6	1864	36.96	-0.0118300378706072	0.117279457935394
1	A	26	50	20120615	6	1866	37	-0.0127287705894953	0.116061112951410
1	A	26	50	20120615	6	1868	37.04	-0.0128740810330291	0.115747511093954
1	A	26	50	20120615	6	1870	37.08	-0.0137565502959499	0.113708215137012
1	A	26	50	20120615	6	1872	37.12	-0.0146096746274515	0.110612148095586
1	A	26	50	20120615	6	1874	37.16	-0.0157655820826571	0.107614651739459
1	A	26	50	20120615	6	1876	37.2	-0.0156659507371879	0.104567092223223
1	A	26	50	20120615	6	1878	37.24	-0.0156887902862203	0.101387303738905
1	A	26	50	20120615	6	1880	37.28	-0.0156915480026669	0.0987143693953422
1	A	26	50	20120615	6	1882	37.32	-0.0148592126105322	0.0958853058744922
1	A	26	50	20120615	6	1884	37.36	-0.0144140181810972	0.0923455293278732
1	A	26	50	20120615	6	1886	37.4	-0.0141563484700328	0.0885923479546912
1	A	26	50	20120615	6	1888	37.44	-0.0132023200008559	0.0854123473383382
1	A	26	50	20120615	6	1890	37.48	-0.0130586359029188	0.0828930672983272
1	A	26	50	20120615	6	1892	37.52	-0.0125945617224261	0.0795420175516062
1	A	26	50	20120615	6	1894	37.56	-0.0118437557421622	0.0784010300494832
1	A	26	50	20120615	6	1896	37.6	-0.0118253002551732	0.0758085644576192
1	A	26	50	20120615	6	1898	37.64	-0.00939377216670704	0.0721117394948978
1	A	26	50	20120615	6	1900	37.68	-0.00819458977649276	0.0699429722863205
1	A	26	50	20120615	6	1902	37.72	-0.00628271446152058	0.066201953149775
1	A	26	50	20120615	6	1904	37.76	-0.00499160818975207	0.0646890981914264
1	A	26	50	20120615	6	1906	37.8	-0.00316564634869404	0.0629867386157197
1	A	26	50	20120615	6	1908	37.84	-0.00169634916806652	0.0607840302816455
1	A	26	50	20120615	6	1910	37.88	-0.000303348809129019	0.0586726094330225
1	A	26	50	20120615	6	1912	37.92	0.00160096046328447	0.0565048321739389
1	A	26	50	20120615	6	1914	37.96	0.00341921484042752	0.0542924364769624
1	A	26	50	20120615	6	1916	38	0.00420191133652292	0.0525255887628116
1	A	26	50	20120615	6	1918	38.04	0.00527360237408932	0.0505537507927948
1	A	26	50	20120615	6	1920	38.08	0.00566236968238562	0.0493199908809805
1	A	26	50	20120615	6	1922	38.12	0.00453948411386142	0.0470124186112563
1	A	26	50	20120615	6	1924	38.16	0.00525889455304062	0.0440567122658965
1	A	26	50	20120615	6	1926	38.2	0.00535032345984802	0.0417067842999793
1	A	26	50	20120615	6	1928	38.24	0.00549450253253192	0.0387222987086252
1	A	26	50	20120615	6	1930	38.28	0.00667416877558552	0.0361253076333614
1	A	26	50	20120615	6	1932	38.32	0.00723179318322922	0.033669242939588
1	A	26	50	20120615	6	1934	38.36	0.00785461283609832	0.0307322042132516
1	A	26	50	20120615	6	1936	38.4	0.00764799623463562	0.0285148587688068
1	A	26	50	20120615	6	1938	38.44	0.00634062650689982	0.0269831947700786
1	A	26	50	20120615	6	1940	38.48	0.00497096067174142	0.0258604506229107
1	A	26	50	20120615	6	1942	38.52	0.00263828611128512	0.0245884362342342
1	A	26	50	20120615	6	1944	38.56	0.000614051528782411	0.023951262313707
1	A	26	50	20120615	6	1946	38.6	-0.00094299760339037	0.022976303483807
1	A	26	50	20120615	6	1948	38.64	-0.0025173001410241	0.0209999400303906
1	A	26	50	20120615	6	1950	38.68	-0.00552943360752256	0.0185301574650622
1	A	26	50	20120615	6	1952	38.72	-0.00622268109579785	0.0174552137363024
1	A	26	50	20120615	6	1954	38.76	-0.00880814633052834	0.0155413585223429
1	A	26	50	20120615	6	1956	38.8	-0.0101115562602895	0.0144150081305908
1	A	26	50	20120615	6	1958	38.84	-0.0119845407022964	0.0132707679372748
1	A	26	50	20120615	6	1960	38.88	-0.0145203670409876	0.012017633299656
1	A	26	50	20120615	6	1962	38.92	-0.0162218073778787	0.0107619530776249
1	A	26	50	20120615	6	1964	38.96	-0.0179525219355109	0.0093009290463372
1	A	26	50	20120615	6	1966	39	-0.0206581953230431	0.0073447888468628
1	A	26	50	20120615	6	1968	39.04	-0.0231808694756042	0.0062196405366388
1	A	26	50	20120615	6	1970	39.08	-0.0257200545715061	0.0061970484749798
1	A	26	50	20120615	6	1972	39.12	-0.0266118859282098	0.0062363353277426
1	A	26	50	20120615	6	1974	39.16	-0.0300820973096965	0.0063033549084634
1	A	26	50	20120615	6	1976	39.2	-0.031384255660455	0.0066869391240537
1	A	26	50	20120615	6	1978	39.24	-0.0329505961757326	0.0069272564347078
1	A	26	50	20120615	6	1980	39.28	-0.0360554171991089	0.0072823088916771
1	A	26	50	20120615	6	1982	39.32	-0.0375443274005262	0.0073682669133185
1	A	26	50	20120615	6	1984	39.36	-0.0398548928532552	0.0077978816590437
1	A	26	50	20120615	6	1986	39.4	-0.0421344919787156	0.008972782002392
1	A	26	50	20120615	6	1988	39.44	-0.0441592144648974	0.0094247717279943
1	A	26	50	20120615	6	1990	39.48	-0.0464413521037023	0.0111227967391322
1	A	26	50	20120615	6	1992	39.52	-0.0483078382343901	0.0122398769609829
1	A	26	50	20120615	6	1994	39.56	-0.0504546427063437	0.0137394807382521
1	A	26	50	20120615	6	1996	39.6	-0.0516434518400779	0.0151648453745645
1	A	26	50	20120615	6	1998	39.64	-0.0530496750958236	0.0165815338106717
1	A	26	50	20120615	6	2000	39.68	-0.0552573968169765	0.0184269481592802
1	A	26	50	20120615	6	2002	39.72	-0.0587374652669929	0.0197004757564684
1	A	26	50	20120615	6	2004	39.76	-0.0610656496993887	0.0211591309800391
1	A	26	50	20120615	6	2006	39.8	-0.0632625809710606	0.0215606757078715
1	A	26	50	20120615	6	2008	39.84	-0.0658339040701674	0.0206298403411175
1	A	26	50	20120615	6	2010	39.88	-0.0674947564778183	0.0199166524416128
1	A	26	50	20120615	6	2012	39.92	-0.0685055656215245	0.0180194142370111
1	A	26	50	20120615	6	2014	39.96	-0.0685328599432783	0.0156740824651716
1	A	26	50	20120615	6	2016	40	-0.0700764033359304	0.0123015366723024
1	A	26	50	20120615	6	2018	40.04	-0.070363983663839	0.0092306426322873
1	A	26	50	20120615	6	2020	40.08	-0.0711758129593193	0.0069119687860985
1	A	26	50	20120615	6	2022	40.12	-0.0718622722224952	0.0053385147766022
1	A	26	50	20120615	6	2024	40.16	-0.0712457458199786	0.0043801729560601
1	A	26	50	20120615	6	2026	40.2	-0.0709938036738419	0.0029463725358481
1	A	26	50	20120615	6	2028	40.24	-0.0708857577576766	0.0011740800994821
1	A	26	50	20120615	6	2030	40.28	-0.0695777516338377	-0.000480125504425697
1	A	26	50	20120615	6	2032	40.32	-0.0689180917176687	-0.003088713130901
1	A	26	50	20120615	6	2034	40.36	-0.0682823320107039	-0.005006457432157
1	A	26	50	20120615	6	2036	40.4	-0.0684476535761453	-0.0071093929994058
1	A	26	50	20120615	6	2038	40.44	-0.0688458961153096	-0.0091308698654619
1	A	26	50	20120615	6	2040	40.48	-0.0697539626437094	-0.0122069257849796
1	A	26	50	20120615	6	2042	40.52	-0.0700128344363018	-0.0157268326310481
1	A	26	50	20120615	6	2044	40.56	-0.0706212998215128	-0.0185539162529101
1	A	26	50	20120615	6	2046	40.6	-0.0696387749490541	-0.0211507659068177
1	A	26	50	20120615	6	2048	40.64	-0.069063685003915	-0.0240235286267442
1	A	26	50	20120615	6	2050	40.68	-0.0684952418625192	-0.0252019220775916
1	A	26	50	20120615	6	2052	40.72	-0.0672888469831368	-0.0278503905265258
1	A	26	50	20120615	6	2054	40.76	-0.0670999787618819	-0.0320430387642152
1	A	26	50	20120615	6	2056	40.8	-0.0659833864437102	-0.0341881886063009
1	A	26	50	20120615	6	2058	40.84	-0.0650831688005816	-0.0368198279138428
1	A	26	50	20120615	6	2060	40.88	-0.0637061490548989	-0.0399518866904305
1	A	26	50	20120615	6	2062	40.92	-0.0630563179229885	-0.0424629642917802
1	A	26	50	20120615	6	2064	40.96	-0.0617850106410932	-0.0438355292647414
1	A	26	50	20120615	6	2066	41	-0.0589364309730832	-0.0448222967778872
1	A	26	50	20120615	6	2068	41.04	-0.0576907209566669	-0.0456402071916857
1	A	26	50	20120615	6	2070	41.08	-0.0548904366818119	-0.0458970283746127
1	A	26	50	20120615	6	2072	41.12	-0.0517233761195555	-0.0465986904335841
1	A	26	50	20120615	6	2074	41.16	-0.0493062022987474	-0.0474920491409352
1	A	26	50	20120615	6	2076	41.2	-0.0466154488642982	-0.0482409459328898
1	A	26	50	20120615	6	2078	41.24	-0.0443864008026248	-0.0484340921501709
1	A	26	50	20120615	6	2080	41.28	-0.0405449583610151	-0.0496886551434877
1	A	26	50	20120615	6	2082	41.32	-0.0379701704386806	-0.0494427941156692
1	A	26	50	20120615	6	2084	41.36	-0.0353426677058085	-0.0489132064918995
1	A	26	50	20120615	6	2086	41.4	-0.033723668948536	-0.048755670172119
1	A	26	50	20120615	6	2088	41.44	-0.0308438210186619	-0.0487488253784771
1	A	26	50	20120615	6	2090	41.48	-0.0280861611405769	-0.0492885741266924
1	A	26	50	20120615	6	2092	41.52	-0.0249509415966773	-0.0493263831262824
1	A	26	50	20120615	6	2094	41.56	-0.0228780651386967	-0.0492321187212825
1	A	26	50	20120615	6	2096	41.6	-0.0196762007806703	-0.0481747960935098
1	A	26	50	20120615	6	2098	41.64	-0.0170364014608734	-0.0472657678998877
1	A	26	50	20120615	6	2100	41.68	-0.0152163722457095	-0.0468864121828489
1	A	26	50	20120615	6	2102	41.72	-0.0141297612550602	-0.0455716885445887
1	A	26	50	20120615	6	2104	41.76	-0.0146538688012757	-0.045365071943126
1	A	26	50	20120615	6	2106	41.8	-0.0139167806925668	-0.0451387977731463
1	A	26	50	20120615	6	2108	41.84	-0.0139436507502519	-0.044841812925048
1	A	26	50	20120615	6	2110	41.88	-0.0138884964213193	-0.045097502737125
1	A	26	50	20120615	6	2112	41.92	-0.0142070480262439	-0.0452020838300625
1	A	26	50	20120615	6	2114	41.96	-0.0148008338746775	-0.0451609726418043
1	A	26	50	20120615	6	2116	42	-0.0141952393429981	-0.0446909163379428
1	A	26	50	20120615	6	2118	42.04	-0.0125522767369111	-0.0439408881751382
1	A	26	50	20120615	6	2120	42.08	-0.0152316245389797	-0.0432654809909523
1	A	26	50	20120615	6	2122	42.12	-0.0146768639137998	-0.042225432981844
1	A	26	50	20120615	6	2124	42.16	-0.0142694007022089	-0.040211055467871
1	A	26	50	20120615	6	2126	42.2	-0.0142137443274617	-0.0393467659202945
1	A	26	50	20120615	6	2128	42.24	-0.0137819283583267	-0.0367274161286096
1	A	26	50	20120615	6	2130	42.28	-0.0126786296476413	-0.0344709676791652
1	A	26	50	20120615	6	2132	42.32	-0.0114582623382627	-0.0331352853959107
1	A	26	50	20120615	6	2134	42.36	-0.0116685841792589	-0.0311446242433787
1	A	26	50	20120615	6	2136	42.4	-0.0117816293403671	-0.030489991856424
1	A	26	50	20120615	6	2138	42.44	-0.0103919283416707	-0.0253871656694862
1	A	26	50	20120615	6	2140	42.48	-0.00925553686392013	-0.0219545806843343
1	A	26	50	20120615	6	2142	42.52	-0.00885295568725213	-0.01921977749555
1	A	26	50	20120615	6	2144	42.56	-0.0078169594000001	-0.0191749610677584
1	A	26	50	20120615	6	2146	42.6	-0.00763414401279213	-0.0197777271723131
1	A	26	50	20120615	6	2148	42.64	-0.00790594171734461	-0.0204096260762526
1	A	26	50	20120615	6	2150	42.68	-0.00789751300451287	-0.0206065977412199
1	A	26	50	20120615	6	2152	42.72	-0.00774566182325306	-0.0210306426068297
1	A	26	50	20120615	6	2154	42.76	-0.00742658695931044	-0.020592236402494
1	A	26	50	20120615	6	2156	42.8	-0.00774201315226214	-0.0210218320563361
1	A	26	50	20120615	6	2158	42.84	-0.00770779625512052	-0.0214388199962696
1	A	26	50	20120615	6	2160	42.88	-0.00757119029606309	-0.0215378078745679
1	A	26	50	20120615	6	2162	42.92	-0.00731094671631519	-0.0216655820699283
1	A	26	50	20120615	6	2164	42.96	-0.00771103480417835	-0.0220643832234497
1	A	26	50	20120615	6	2166	43	-0.00758699554683617	-0.0227577509198778
1	A	26	50	20120615	6	2168	43.04	-0.0073281980004558	-0.0234149295983516
1	A	26	50	20120615	6	2170	43.08	-0.00752227901290164	-0.024119470996136
1	A	26	50	20120615	6	2172	43.12	-0.00492918692442927	-0.0270443899122429
1	A	26	50	20120615	6	2174	43.16	-0.00145056521488711	-0.0299485524158948
1	A	26	50	20120615	6	2176	43.2	0.000168700121641931	-0.0324467415819438
1	A	26	50	20120615	6	2178	43.24	0.00274710751145732	-0.0338926203052173
1	A	26	50	20120615	6	2180	43.28	0.00333806655911182	-0.0333518658390271
1	A	26	50	20120615	6	2182	43.32	0.00379987163394372	-0.0317892369272439
1	A	26	50	20120615	6	2184	43.36	0.00445396661974472	-0.0311918519052941
1	A	26	50	20120615	6	2186	43.4	0.00409730195931422	-0.0290933004000887
1	A	26	50	20120615	6	2188	43.44	0.00459625771732292	-0.0268080514914466
1	A	26	50	20120615	6	2190	43.48	0.00396546897102982	-0.0252505568820016
1	A	26	50	20120615	6	2192	43.52	0.00277329400901712	-0.0229410824950361
1	A	26	50	20120615	6	2194	43.56	0.00158487378401247	-0.0209169893338896
1	A	26	50	20120615	6	2196	43.6	0.000319145574620741	-0.0191282283805898
1	A	26	50	20120615	6	2198	43.64	-0.00078067770623509	-0.0165026525136965
1	A	26	50	20120615	6	2200	43.68	-0.00149359336962909	-0.0142822417613553
1	A	26	50	20120615	6	2202	43.72	-0.00305940355482077	-0.0133922842376217
1	A	26	50	20120615	6	2204	43.76	-0.00435462518805579	-0.0134457839366863
1	A	26	50	20120615	6	2206	43.8	-0.00544324436196373	-0.0138238032219086
1	A	26	50	20120615	6	2208	43.84	-0.00564583752584149	-0.0151479101671551
1	A	26	50	20120615	6	2210	43.88	-0.00724102092672366	-0.0170924043179434
1	A	26	50	20120615	6	2212	43.92	-0.0080642770677879	-0.0192698123713868
1	A	26	50	20120615	6	2214	43.96	-0.00956417924411875	-0.0205731530046834
1	A	26	50	20120615	6	2216	44	-0.0103833143668622	-0.021486658598444
1	A	26	50	20120615	6	2218	44.04	-0.0104130234582738	-0.0214139362015329
1	A	26	50	20120615	6	2220	44.08	-0.0106898635412829	-0.0209542962876650
1	A	26	50	20120615	6	2222	44.12	-0.0100908967214636	-0.0215882125672512
1	A	26	50	20120615	6	2224	44.16	-0.0101167832643267	-0.0211793557189053
1	A	26	50	20120615	6	2226	44.2	-0.0100921808980889	-0.0212492511029052
1	A	26	50	20120615	6	2228	44.24	-0.0110432967237234	-0.0211489839977291
1	A	26	50	20120615	6	2230	44.28	-0.0119721875468291	-0.0216175058798755
1	A	26	50	20120615	6	2232	44.32	-0.0120142462581741	-0.0215964906663386
1	A	26	50	20120615	6	2234	44.36	-0.0122907179385502	-0.0223481381036721
1	A	26	50	20120615	6	2236	44.4	-0.0139380787488161	-0.0250482112054973
1	A	26	50	20120615	6	2238	44.44	-0.0132759227457096	-0.0272621413241889
1	A	26	50	20120615	6	2240	44.48	-0.0129540017769727	-0.0298914648570225
1	A	26	50	20120615	6	2242	44.52	-0.0131228199854471	-0.0326701222709749
1	A	26	50	20120615	6	2244	44.56	-0.0137276791260741	-0.0359270561051201
1	A	26	50	20120615	6	2246	44.6	-0.0138647305624037	-0.0375314672494968
1	A	26	50	20120615	6	2248	44.64	-0.013321912970758	-0.0391536126319456
1	A	26	50	20120615	6	2250	44.68	-0.0114828060146377	-0.0393956482120779
1	A	26	50	20120615	6	2252	44.72	-0.0092003077513744	-0.03989553027997
1	A	26	50	20120615	6	2254	44.76	-0.00809821112221705	-0.0395322188157963
1	A	26	50	20120615	6	2256	44.8	-0.00531909762439081	-0.0387850473643877
1	A	26	50	20120615	6	2258	44.84	-0.00365444098225706	-0.0383882331809215
1	A	26	50	20120615	6	2260	44.88	-0.00054405502851274	-0.0380501300734971
1	A	26	50	20120615	6	2262	44.92	0.00274167926483022	-0.0378926361801234
1	A	26	50	20120615	6	2264	44.96	0.00517743090210042	-0.0361453237050165
1	A	26	50	20120615	6	2266	45	0.00761469150524172	-0.0350883355387513
1	A	26	50	20120615	6	2268	45.04	0.00993297644270082	-0.0332547015891174
1	A	26	50	20120615	6	2270	45.08	0.0108371538838041	-0.0315879801951826
1	A	26	50	20120615	6	2272	45.12	0.0111170762452724	-0.0299953848051196
1	A	26	50	20120615	6	2274	45.16	0.0107826642352458	-0.0286268008433365
1	A	26	50	20120615	6	2276	45.2	0.0103607406899796	-0.0268520264621686
1	A	26	50	20120615	6	2278	45.24	0.00986399817619612	-0.0246561063531937
1	A	26	50	20120615	6	2280	45.28	0.00813667773111362	-0.0227187751940988
1	A	26	50	20120615	6	2282	45.32	0.00735441964122252	-0.0207033228778184
1	A	26	50	20120615	6	2284	45.36	0.00659377073456452	-0.0185590074217346
1	A	26	50	20120615	6	2286	45.4	0.00615484834227862	-0.0165333374124661
1	A	26	50	20120615	6	2288	45.44	0.00639385750538752	-0.0138596323225113
1	A	26	50	20120615	6	2290	45.48	0.00720817581673752	-0.0109945912086353
1	A	26	50	20120615	6	2292	45.52	0.00815775658426082	-0.0103268773462286
1	A	26	50	20120615	6	2294	45.56	0.00968869933407212	-0.0089827239237355
1	A	26	50	20120615	6	2296	45.6	0.0104316847133361	-0.0091142033586293
1	A	26	50	20120615	6	2298	45.64	0.0124862895320908	-0.0099088853146658
1	A	26	50	20120615	6	2300	45.68	0.0136431020839763	-0.0110173317627182
1	A	26	50	20120615	6	2302	45.72	0.0148445825712295	-0.0118955230296129
1	A	26	50	20120615	6	2304	45.76	0.0152361500223793	-0.0129017076949701
1	A	26	50	20120615	6	2306	45.8	0.0170493344439013	-0.0138308672186526
1	A	26	50	20120615	6	2308	45.84	0.0174839222716186	-0.0152068970148417
1	A	26	50	20120615	6	2310	45.88	0.0177778665605578	-0.0150340094068415
1	A	26	50	20120615	6	2312	45.92	0.0173151358829493	-0.0148930123146730
1	A	26	50	20120615	6	2314	45.96	0.0167959073735240	-0.0148783752043024
1	A	26	50	20120615	6	2316	46	0.0154315448392246	-0.0157562482731455
1	A	26	50	20120615	6	2318	46.04	0.0146435238290669	-0.0154359076880645
1	A	26	50	20120615	6	2320	46.08	0.0132108335665014	-0.0164717271986213
1	A	26	50	20120615	6	2322	46.12	0.0109011399764336	-0.0176033808912322
1	A	26	50	20120615	6	2324	46.16	0.00945031949599852	-0.0192690628381987
1	A	26	50	20120615	6	2326	46.2	0.00720160679474032	-0.0219638750655719
1	A	26	50	20120615	6	2328	46.24	0.00640971791048952	-0.0248951720848451
1	A	26	50	20120615	6	2330	46.28	0.00629950117650592	-0.0270124407065485
1	A	26	50	20120615	6	2332	46.32	0.00583225208656572	-0.0281225912819436
1	A	26	50	20120615	6	2334	46.36	0.00499565284054042	-0.0302505089317717
1	A	26	50	20120615	6	2336	46.4	0.00490456334498802	-0.0315398615787229
1	A	26	50	20120615	6	2338	46.44	0.00478167525748562	-0.0330984592747465
1	A	26	50	20120615	6	2340	46.48	0.00597440883385542	-0.0347266574912422
1	A	26	50	20120615	6	2342	46.52	0.00708520287642142	-0.0359006668800463
1	A	26	50	20120615	6	2344	46.56	0.00765427534285252	-0.036149716959448
1	A	26	50	20120615	6	2346	46.6	0.00972287380480692	-0.0366810087105603
1	A	26	50	20120615	6	2348	46.64	0.00982130306874802	-0.0366709677942675
1	A	26	50	20120615	6	2350	46.68	0.0101124118594947	-0.0369373419898082
1	A	26	50	20120615	6	2352	46.72	0.00906487558957372	-0.0369857363779126
1	A	26	50	20120615	6	2354	46.76	0.00857221308191762	-0.0376563069517153
1	A	26	50	20120615	6	2356	46.8	0.00704318376305622	-0.0390478747123141
1	A	26	50	20120615	6	2358	46.84	0.00582129900252512	-0.039134428824972
1	A	26	50	20120615	6	2360	46.88	0.00488246625807592	-0.0387130709651308
1	A	26	50	20120615	6	2362	46.92	0.00271001502316872	-0.0391444838834005
1	A	26	50	20120615	6	2364	46.96	0.000180404153084131	-0.0399184900371551
1	A	26	50	20120615	6	2366	47	-0.00022147291493543	-0.0410549096294712
1	A	26	50	20120615	6	2368	47.04	0.0005477249127071	-0.0422398721023158
1	A	26	50	20120615	6	2370	47.08	0.000416082843253611	-0.0440979860887144
1	A	26	50	20120615	6	2372	47.12	0.00166583751045833	-0.0461587639496689
1	A	26	50	20120615	6	2374	47.16	0.00236209020255367	-0.0480803619828824
1	A	26	50	20120615	6	2376	47.2	0.00193641192027937	-0.0485811350053187
1	A	26	50	20120615	6	2378	47.24	0.000800374165625059	-0.0488605836052436
1	A	26	50	20120615	6	2380	47.28	-1.73241161390593e-05	-0.0496654125435901
1	A	26	50	20120615	6	2382	47.32	-0.0017523520251365	-0.0505642159731564
1	A	26	50	20120615	6	2384	47.36	-0.00334440294297801	-0.0508397754857848
1	A	26	50	20120615	6	2386	47.4	-0.00514151482736362	-0.0514582817872886
1	A	26	50	20120615	6	2388	47.44	-0.0071830028153273	-0.0517493976491031
1	A	26	50	20120615	6	2390	47.48	-0.00956171002723884	-0.051210016596414
1	A	26	50	20120615	6	2392	47.52	-0.0117818131881302	-0.0505851463338795
1	A	26	50	20120615	6	2394	47.56	-0.0130896071799348	-0.0492854133593805
1	A	26	50	20120615	6	2396	47.6	-0.0146337869686900	-0.0480441581156856
1	A	26	50	20120615	6	2398	47.64	-0.0151496920762437	-0.0466944326917567
1	A	26	50	20120615	6	2400	47.68	-0.0168297848594107	-0.0444075008689754
1	A	26	50	20120615	6	2402	47.72	-0.0182751818308341	-0.0421271522103269
1	A	26	50	20120615	6	2404	47.76	-0.0189885606491698	-0.0400677249233245
1	A	26	50	20120615	6	2406	47.8	-0.019811571424181	-0.0374499357163056
1	A	26	50	20120615	6	2408	47.84	-0.0200612769915689	-0.0354785665580848
1	A	26	50	20120615	6	2410	47.88	-0.0199876883888508	-0.0341361031207987
1	A	26	50	20120615	6	2412	47.92	-0.0194167279473139	-0.0312819797356241
1	A	26	50	20120615	6	2414	47.96	-0.0190979147128803	-0.0295811545816327
1	A	26	50	20120615	6	2416	48	-0.0177147502092691	-0.0279045266216935
1	A	26	50	20120615	6	2418	48.04	-0.0172808482751296	-0.0248947478207764
1	A	26	50	20120615	6	2420	48.08	-0.0169305122203907	-0.0239443750936582
1	A	26	50	20120615	6	2422	48.12	-0.0167616126946365	-0.0242141646149521
1	A	26	50	20120615	6	2424	48.16	-0.0164747889709838	-0.0244175497384248
1	A	26	50	20120615	6	2426	48.2	-0.0160377899091427	-0.0246589489224541
1	A	26	50	20120615	6	2428	48.24	-0.0156854315290096	-0.0248499313929848
1	A	26	50	20120615	6	2430	48.28	-0.0143605538373717	-0.0240572364070034
1	A	26	50	20120615	6	2432	48.32	-0.0135815342965384	-0.0238181777464199
1	A	26	50	20120615	6	2434	48.36	-0.0117365583541343	-0.0223726039983011
1	A	26	50	20120615	6	2436	48.4	-0.0104466796197379	-0.0219226549828694
1	A	26	50	20120615	6	2438	48.44	-0.00935716454153823	-0.0220174447682078
1	A	26	50	20120615	6	2440	48.48	-0.009708541457459	-0.0218522518962006
1	A	26	50	20120615	6	2442	48.52	-0.00926828616889055	-0.0223770983690024
1	A	26	50	20120615	6	2444	48.56	-0.0081873122335008	-0.0221038807940333
1	A	26	50	20120615	6	2446	48.6	-0.00758378740336993	-0.022947662123635
1	A	26	50	20120615	6	2448	48.64	-0.00690769291139266	-0.0228475442887004
1	A	26	50	20120615	6	2450	48.68	-0.00660141915506325	-0.0228565786384902
1	A	26	50	20120615	6	2452	48.72	-0.00706298558135651	-0.0229523368065654
1	A	26	50	20120615	6	2454	48.76	-0.00709531026075167	-0.0225557842526082
1	A	26	50	20120615	6	2456	48.8	-0.00709652507020175	-0.0226695167215078
1	A	26	50	20120615	6	2458	48.84	-0.00719812217252263	-0.0228119959094898
1	A	26	50	20120615	6	2460	48.88	-0.00662297848726824	-0.0224082520795679
1	A	26	50	20120615	6	2462	48.92	-0.00692191707140301	-0.0220377967155839
1	A	26	50	20120615	6	2464	48.96	-0.0057573185667498	-0.0216460390527099
1	A	26	50	20120615	6	2466	49	-0.0066196501356492	-0.0216162267237083
1	A	26	50	20120615	6	2468	49.04	-0.00633486782927378	-0.0214821613993157
1	A	26	50	20120615	6	2470	49.08	-0.00521942540814967	-0.0214904301645935
1	A	26	50	20120615	6	2472	49.12	-0.00525624799377996	-0.0216263396234715
1	A	26	50	20120615	6	2474	49.16	-0.00415256942533174	-0.0222360475367184
1	A	26	50	20120615	6	2476	49.2	-0.00280661995161439	-0.0228628552718334
1	A	26	50	20120615	6	2478	49.24	-6.67862354830594e-05	-0.0243083865935452
1	A	26	50	20120615	6	2480	49.28	0.00173048121239441	-0.0246725324437207
1	A	26	50	20120615	6	2482	49.32	0.0023542413172825	-0.0243225216581012
1	A	26	50	20120615	6	2484	49.36	0.00353831990665062	-0.0240535665228091
1	A	26	50	20120615	6	2486	49.4	0.00417651206094272	-0.0232873314725797
1	A	26	50	20120615	6	2488	49.44	0.00450274284551092	-0.0224014680971092
1	A	26	50	20120615	6	2490	49.48	0.00443125434993302	-0.0204267168471539
1	A	26	50	20120615	6	2492	49.52	0.00446647533870392	-0.0197450729811579
1	A	26	50	20120615	6	2494	49.56	0.00371257223073842	-0.018039828409784
1	A	26	50	20120615	6	2496	49.6	0.00274911095710052	-0.0165084189694971
1	A	26	50	20120615	6	2498	49.64	0.00126691027979785	-0.0151260617696979
1	A	26	50	20120615	6	2500	49.68	0.00091135457493229	-0.0128300636359003
1	A	26	50	20120615	6	2502	49.72	0.000342048763263381	-0.0119427011940536
1	A	26	50	20120615	6	2504	49.76	1.33360338931904e-05	-0.0102224023193083
1	A	26	50	20120615	6	2506	49.8	0.000529234070379081	-0.0108413965244912
1	A	26	50	20120615	6	2508	49.84	0.00111778025756408	-0.0106789953100561
1	A	26	50	20120615	6	2510	49.88	0.0020692065737862	-0.0113390936324294
1	A	26	50	20120615	6	2512	49.92	0.00395177938374602	-0.0108627582203509
1	A	26	50	20120615	6	2514	49.96	0.00558856329077892	-0.0109385331972364
1	A	26	50	20120615	6	2516	50	0.00817729394462492	-0.0122179849350374
1	A	26	50	20120615	6	2518	50.04	0.00963979582908532	-0.0127862795840092
1	A	26	50	20120615	6	2520	50.08	0.0110081605877662	-0.0140137886718778
1	A	26	50	20120615	6	2522	50.12	0.0133641626009339	-0.0154559258810399
1	A	26	50	20120615	6	2524	50.16	0.0162295855524717	-0.0165238833948016
1	A	26	50	20120615	6	2526	50.2	0.0171670677229689	-0.0183192275122342
1	A	26	50	20120615	6	2528	50.24	0.0183733918916731	-0.0206603166433867
1	A	26	50	20120615	6	2530	50.28	0.0191739781893325	-0.0230224775566185
1	A	26	50	20120615	6	2532	50.32	0.0200456994291793	-0.0245502524680501
1	A	26	50	20120615	6	2534	50.36	0.0202350626251811	-0.0266302777755885
1	A	26	50	20120615	6	2536	50.4	0.0207490585444256	-0.02855608309415
1	A	26	50	20120615	6	2538	50.44	0.0216034556681333	-0.0312260475892323
1	A	26	50	20120615	6	2540	50.48	0.0216589635504564	-0.0338055024163227
1	A	26	50	20120615	6	2542	50.52	0.0207401489989826	-0.0359068823486529
1	A	26	50	20120615	6	2544	50.56	0.0205850804818684	-0.0375460265781214
1	A	26	50	20120615	6	2546	50.6	0.0201135816801732	-0.039639911178571
1	A	26	50	20120615	6	2548	50.64	0.0189660392981890	-0.0433494428501503
1	A	26	50	20120615	6	2550	50.68	0.0178651093952206	-0.0449043353066405
1	A	26	50	20120615	6	2552	50.72	0.0162522907512156	-0.0459083350120438
1	A	26	50	20120615	6	2554	50.76	0.0146836273901619	-0.0470490573491235
1	A	26	50	20120615	6	2556	50.8	0.0136224262816944	-0.0469679981632622
1	A	26	50	20120615	6	2558	50.84	0.0121731260808389	-0.0474948068573818
1	A	26	50	20120615	6	2560	50.88	0.00906698983884952	-0.0482797943794482
1	A	26	50	20120615	6	2562	50.92	0.00733380040748312	-0.0491776078595208
1	A	26	50	20120615	6	2564	50.96	0.00513462053624702	-0.0500761355174423
1	A	26	50	20120615	6	2566	51	0.00342699301502062	-0.0506000662869625
1	A	26	50	20120615	6	2568	51.04	0.00167414601513727	-0.0516032386774319
1	A	26	50	20120615	6	2570	51.08	0.00073037059428759	-0.052798744112384
1	A	26	50	20120615	6	2572	51.12	-0.00143747737547413	-0.0540897796734744
1	A	26	50	20120615	6	2574	51.16	-0.00353687740881699	-0.054592532594898
1	A	26	50	20120615	6	2576	51.2	-0.00550751329730578	-0.0548267970715051
1	A	26	50	20120615	6	2578	51.24	-0.00693869742242735	-0.0547973814294077
1	A	26	50	20120615	6	2580	51.28	-0.00890438356344783	-0.0533276599847115
1	A	26	50	20120615	6	2582	51.32	-0.00926635152473723	-0.0531037192671097
1	A	26	50	20120615	6	2584	51.36	-0.0118580392991422	-0.0508066121777471
1	A	26	50	20120615	6	2586	51.4	-0.0140782131707117	-0.0500770194009188
1	A	26	50	20120615	6	2588	51.44	-0.0157973311771324	-0.048130213010956
1	A	26	50	20120615	6	2590	51.48	-0.0173251555860388	-0.0469294961990266
1	A	26	50	20120615	6	2592	51.52	-0.0194739328859119	-0.0453561623976831
1	A	26	50	20120615	6	2594	51.56	-0.0210214219344030	-0.0439215275914693
1	A	26	50	20120615	6	2596	51.6	-0.0234131964796309	-0.0421105705563081
1	A	26	50	20120615	6	2598	51.64	-0.0247024246757886	-0.0406154328654689
1	A	26	50	20120615	6	2600	51.68	-0.0266525587102637	-0.0388999168609915
1	A	26	50	20120615	6	2602	51.72	-0.0280814305962107	-0.0366085161233531
1	A	26	50	20120615	6	2604	51.76	-0.0290975147565046	-0.0344667179674102
1	A	26	50	20120615	6	2606	51.8	-0.0304796256710118	-0.0321676309790603
1	A	26	50	20120615	6	2608	51.84	-0.0314589685629552	-0.030951124472707
1	A	26	50	20120615	6	2610	51.88	-0.0340293017125683	-0.0286069240717173
1	A	26	50	20120615	6	2612	51.92	-0.0333192250829007	-0.02735110242833
1	A	26	50	20120615	6	2614	51.96	-0.0371781189198701	-0.025065662600857
1	A	26	50	20120615	6	2616	52	-0.0391403402376627	-0.0233022797099340
1	A	26	50	20120615	6	2618	52.04	-0.0407659080169325	-0.0212634787277388
1	A	26	50	20120615	6	2620	52.08	-0.042070732160256	-0.0188876706536301
1	A	26	50	20120615	6	2622	52.12	-0.042689309172438	-0.0170863868392355
1	A	26	50	20120615	6	2624	52.16	-0.0434256901743657	-0.0139809152776204
1	A	26	50	20120615	6	2626	52.2	-0.0437958605743169	-0.0120488874193844
1	A	26	50	20120615	6	2628	52.24	-0.043401436411771	-0.0093623059149443
1	A	26	50	20120615	6	2630	52.28	-0.0434606212493563	-0.00728588685199
1	A	26	50	20120615	6	2632	52.32	-0.0424302959584894	-0.0050589954659992
1	A	26	50	20120615	6	2634	52.36	-0.0407535407193295	-0.0034099588126618
1	A	26	50	20120615	6	2636	52.4	-0.0398380212854561	-0.0022393152521362
1	A	26	50	20120615	6	2638	52.44	-0.0374548380876196	-0.000283083128780198
1	A	26	50	20120615	6	2640	52.48	-0.0358683026026714	0.0021285045484565
1	A	26	50	20120615	6	2642	52.52	-0.0339197326883963	0.0035031865991206
1	A	26	50	20120615	6	2644	52.56	-0.0326772781916005	0.0060918309859393
1	A	26	50	20120615	6	2646	52.6	-0.0305640825049567	0.0085526403662144
1	A	26	50	20120615	6	2648	52.64	-0.0291368016092673	0.0090564398056742
1	A	26	50	20120615	6	2650	52.68	-0.0271298840718358	0.010042153729716
1	A	26	50	20120615	6	2652	52.72	-0.0245016742321826	0.0111811966881904
1	A	26	50	20120615	6	2654	52.76	-0.0221711209920699	0.0117939047140885
1	A	26	50	20120615	6	2656	52.8	-0.0199819891081944	0.0134070274140094
1	A	26	50	20120615	6	2658	52.84	-0.0188239603326452	0.0143022953096697
1	A	26	50	20120615	6	2660	52.88	-0.0191587046828589	0.0150528184472211
1	A	26	50	20120615	6	2662	52.92	-0.0197826557065779	0.0146951638372969
1	A	26	50	20120615	6	2664	52.96	-0.0210024149041247	0.013474131847544
1	A	26	50	20120615	6	2666	53	-0.0210048190671808	0.0134462718403653
1	A	26	50	20120615	6	2668	53.04	-0.0214000210471859	0.0131676010578996
1	A	26	50	20120615	6	2670	53.08	-0.0218515087269735	0.0137952997475589
1	A	26	50	20120615	6	2672	53.12	-0.0231547065247003	0.014050989559636
1	A	26	50	20120615	6	2674	53.16	-0.0246266200004183	0.0141696420775191
1	A	26	50	20120615	6	2676	53.2	-0.0271829524357639	0.0150791228194812
1	A	26	50	20120615	6	2678	53.24	-0.0300035306752389	0.0154314741285465
1	A	26	50	20120615	6	2680	53.28	-0.0315758533138853	0.0157584403041672
1	A	26	50	20120615	6	2682	53.32	-0.0339413376289887	0.0169914223985221
1	A	26	50	20120615	6	2684	53.36	-0.0363441359689352	0.0177800798047829
1	A	26	50	20120615	6	2686	53.4	-0.0388138478235855	0.017895126078082
1	A	26	50	20120615	6	2688	53.44	-0.041682516395249	0.0184099634543961
1	A	26	50	20120615	6	2690	53.48	-0.0430540277791062	0.0180967080792626
1	A	26	50	20120615	6	2692	53.52	-0.0452480811261787	0.0170698051852167
1	A	26	50	20120615	6	2694	53.56	-0.0475513308521495	0.0160177101978774
1	A	26	50	20120615	6	2696	53.6	-0.0499690512664995	0.0151341286559897
1	A	26	50	20120615	6	2698	53.64	-0.0527007320414437	0.0154014291614139
1	A	26	50	20120615	6	2700	53.68	-0.0541491695720262	0.0157505984899638
1	A	26	50	20120615	6	2702	53.72	-0.0568929913704034	0.0157000049997699
1	A	26	50	20120615	6	2704	53.76	-0.0599375810381584	0.0165327646559733
1	A	26	50	20120615	6	2706	53.8	-0.0623077958976279	0.0174049172309566
1	A	26	50	20120615	6	2708	53.84	-0.0632849114032105	0.0188673201204676
1	A	26	50	20120615	6	2710	53.88	-0.0648119509235897	0.021445459728945
1	A	26	50	20120615	6	2712	53.92	-0.0662634926529416	0.0238524582831718
1	A	26	50	20120615	6	2714	53.96	-0.0673375737114284	0.0256468265932464
1	A	26	50	20120615	6	2716	54	-0.0693044831471803	0.0276603626501498
1	A	26	50	20120615	6	2718	54.04	-0.0702338901582363	0.0296811465515603
1	A	26	50	20120615	6	2720	54.08	-0.070148507014408	0.0312267051985388
1	A	26	50	20120615	6	2722	54.12	-0.0699964507721817	0.0337769847998375
1	A	26	50	20120615	6	2724	54.16	-0.069997560929828	0.0357909875472164
1	A	26	50	20120615	6	2726	54.2	-0.0692511496182093	0.0376901243335255
1	A	26	50	20120615	6	2728	54.24	-0.0684759519895284	0.0398245226170032
1	A	26	50	20120615	6	2730	54.28	-0.0675980859917531	0.0425958791534398
1	A	26	50	20120615	6	2732	54.32	-0.0668513246622776	0.0456471014828023
1	A	26	50	20120615	6	2734	54.36	-0.066327973720318	0.0472048082242816
1	A	26	50	20120615	6	2736	54.4	-0.064789578065033	0.048736839918536
1	A	26	50	20120615	6	2738	54.44	-0.0635139574317724	0.0509868536962715
1	A	26	50	20120615	6	2740	54.48	-0.0623110273756179	0.0531614898911327
1	A	26	50	20120615	6	2742	54.52	-0.0613276539750217	0.0537558131407199
1	A	26	50	20120615	6	2744	54.56	-0.061709774479575	0.0529857738560078
1	A	26	50	20120615	6	2746	54.6	-0.0609340783406133	0.0535077600818797
1	A	26	50	20120615	6	2748	54.64	-0.059147855900658	0.0542685362677583
1	A	26	50	20120615	6	2750	54.68	-0.0580934182685526	0.055274890638743
1	A	26	50	20120615	6	2752	54.72	-0.0561007913591689	0.0552031900111307
1	A	26	50	20120615	6	2754	54.76	-0.0542819712966009	0.055456051396083
1	A	26	50	20120615	6	2756	54.8	-0.051357165517579	0.055265344697197
1	A	26	50	20120615	6	2758	54.84	-0.048201701506534	0.0545986137132162
1	A	26	50	20120615	6	2760	54.88	-0.0453217970081174	0.0548265849394707
1	A	26	50	20120615	6	2762	54.92	-0.0430208008314583	0.0548468789040908
1	A	26	50	20120615	6	2764	54.96	-0.0413712621323063	0.0549768451304729
1	A	26	50	20120615	6	2766	55	-0.0393153491660064	0.0542279483385182
1	A	26	50	20120615	6	2768	55.04	-0.0366651129501192	0.0531223161754549
1	A	26	50	20120615	6	2770	55.08	-0.033478536240702	0.0528422311794269
1	A	26	50	20120615	6	2772	55.12	-0.0306066220489129	0.0523321950581571
1	A	26	50	20120615	6	2774	55.16	-0.0280106916338208	0.0515480136378212
1	A	26	50	20120615	6	2776	55.2	-0.0258379646272689	0.0519815408053667
1	A	26	50	20120615	6	2778	55.24	-0.0240226800986068	0.0521024560649496
1	A	26	50	20120615	6	2780	55.28	-0.0209080868595144	0.0520004205564243
1	A	26	50	20120615	6	2782	55.32	-0.0176198281949626	0.0503368104323267
1	A	26	50	20120615	6	2784	55.36	-0.0151908456909087	0.0498271985751256
1	A	26	50	20120615	6	2786	55.4	-0.0149273069935605	0.0488301073029745
1	A	26	50	20120615	6	2788	55.44	-0.0133521559277893	0.0472545319731346
1	A	26	50	20120615	6	2790	55.48	-0.0120102086784535	0.0448865727842971
1	A	26	50	20120615	6	2792	55.52	-0.0115060415434675	0.0435050275552148
1	A	26	50	20120615	6	2794	55.56	-0.0112842928568874	0.0427577571088569
1	A	26	50	20120615	6	2796	55.6	-0.00941781379726739	0.0416459024061191
1	A	26	50	20120615	6	2798	55.64	-0.00797050763753475	0.0403960204596938
1	A	26	50	20120615	6	2800	55.68	-0.00519037590594361	0.0382306473636662
1	A	26	50	20120615	6	2802	55.72	-0.00431320994388169	0.0360665470598448
1	A	26	50	20120615	6	2804	55.76	-0.00302302291092871	0.0345643694138921
1	A	26	50	20120615	6	2806	55.8	-0.00175673608717985	0.0329930367247393
1	A	26	50	20120615	6	2808	55.84	-0.000435224223820309	0.0303103443075957
1	A	26	50	20120615	6	2810	55.88	0.0010665998687418	0.0294480275879387
1	A	26	50	20120615	6	2812	55.92	0.00321075976133372	0.0267622239009578
1	A	26	50	20120615	6	2814	55.96	0.00485598510912052	0.0253394543465324
1	A	26	50	20120615	6	2816	56	0.00651202919065942	0.0254405706162421
1	A	26	50	20120615	6	2818	56.04	0.00843571318887742	0.0255505257207166
1	A	26	50	20120615	6	2820	56.08	0.0109392954583465	0.024723635050797
1	A	26	50	20120615	6	2822	56.12	0.0132316649322751	0.0246348931497581
1	A	26	50	20120615	6	2824	56.16	0.0157581574614547	0.0260044175635602
1	A	26	50	20120615	6	2826	56.2	0.0181016507556631	0.0263303937896872
1	A	26	50	20120615	6	2828	56.24	0.0205690291579355	0.0262340858460896
1	A	26	50	20120615	6	2830	56.28	0.0222603578678556	0.0265923768521168
1	A	26	50	20120615	6	2832	56.32	0.0246456411728322	0.0271582744091004
1	A	26	50	20120615	6	2834	56.36	0.0264565416394509	0.0267779923821783
1	A	26	50	20120615	6	2836	56.4	0.0289316840741807	0.0257641568214487
1	A	26	50	20120615	6	2838	56.44	0.0290642312403141	0.0259440094312435
1	A	26	50	20120615	6	2840	56.48	0.0292807402656456	0.0258064135226924
1	A	26	50	20120615	6	2842	56.52	0.0310537044534537	0.0243797902363094
1	A	26	50	20120615	6	2844	56.56	0.0319315633801612	0.0234426757613385
1	A	26	50	20120615	6	2846	56.6	0.0341298027993783	0.0227966771481821
1	A	26	50	20120615	6	2848	56.64	0.0349802966936538	0.0231249302581446
1	A	26	50	20120615	6	2850	56.68	0.0362368607991614	0.0237751502987846
1	A	26	50	20120615	6	2852	56.72	0.0384908131616682	0.0245623227808049
1	A	26	50	20120615	6	2854	56.76	0.041116513691487	0.0248121426873593
1	A	26	50	20120615	6	2856	56.8	0.0435346454298516	0.0262082863480712
1	A	26	50	20120615	6	2858	56.84	0.0464598783013693	0.0262577102836491
1	A	26	50	20120615	6	2860	56.88	0.0497711391495131	0.025891407757791
1	A	26	50	20120615	6	2862	56.92	0.0518482653192486	0.0264232227679214
1	A	26	50	20120615	6	2864	56.96	0.0536442104774453	0.0269834988259946
1	A	26	50	20120615	6	2866	57	0.0533844194460373	0.0274327944747605
1	A	26	50	20120615	6	2868	57.04	0.052775551009961	0.0271795583232141
1	A	26	50	20120615	6	2870	57.08	0.0525490859211504	0.0274113974235618
1	A	26	50	20120615	6	2872	57.12	0.0533567362155539	0.0272692760316111
1	A	26	50	20120615	6	2874	57.16	0.0529554814015018	0.0270250837757961
1	A	26	50	20120615	6	2876	57.2	0.0531856022323711	0.0275254042498925
1	A	26	50	20120615	6	2878	57.24	0.0530900721062328	0.0279078783078363
1	A	26	50	20120615	6	2880	57.28	0.0523488969203287	0.0289400986448768
1	A	26	50	20120615	6	2882	57.32	0.0523013581314295	0.0298798647702772
1	A	26	50	20120615	6	2884	57.36	0.0515087550693297	0.0298147473067977
1	A	26	50	20120615	6	2886	57.4	0.0507489264065379	0.0306044158757556
1	A	26	50	20120615	6	2888	57.44	0.0496754817441542	0.0307973711742057
1	A	26	50	20120615	6	2890	57.48	0.0498584668369897	0.0319315845933646
1	A	26	50	20120615	6	2892	57.52	0.0497443086898078	0.0325999730356405
1	A	26	50	20120615	6	2894	57.56	0.0490383778271984	0.0321715631998705
1	A	26	50	20120615	6	2896	57.6	0.0491133721581974	0.032571886047185
1	A	26	50	20120615	6	2898	57.64	0.0489547780066722	0.0321967560002706
1	A	26	50	20120615	6	2900	57.68	0.0492330844170135	0.0328863373520175
1	A	26	50	20120615	6	2902	57.72	0.0495138736913956	0.0330911890149543
1	A	26	50	20120615	6	2904	57.76	0.0496702675387498	0.0328003034578185
1	A	26	50	20120615	6	2906	57.8	0.0505418098805809	0.0333330751834238
1	A	26	50	20120615	6	2908	57.84	0.0504669859623161	0.033459376475359
1	A	26	50	20120615	6	2910	57.88	0.0512158113364858	0.0336331840292814
1	A	26	50	20120615	6	2912	57.92	0.0520420125772937	0.0331595462295732
1	A	26	50	20120615	6	2914	57.96	0.0529332428932334	0.033672064295645
1	A	26	50	20120615	6	2916	58	0.0537323018402455	0.0327533628812562
1	A	26	50	20120615	6	2918	58.04	0.0537040529243371	0.0330655858804891
1	A	26	50	20120615	6	2920	58.08	0.0536147877642801	0.0336730188897996
1	A	26	50	20120615	6	2922	58.12	0.0533840446794433	0.0345026814183014
1	A	26	50	20120615	6	2924	58.16	0.0533704328739055	0.0341210205331559
1	A	26	50	20120615	6	2926	58.2	0.0536523987739714	0.0359214841036844
1	A	26	50	20120615	6	2928	58.24	0.0539663619629928	0.0375243459771034
1	A	26	50	20120615	6	2930	58.28	0.0545511237146849	0.0380380038993065
1	A	26	50	20120615	6	2932	58.32	0.0548040204549763	0.0382544846403668
1	A	26	50	20120615	6	2934	58.36	0.0547023095084636	0.0386340885518858
1	A	26	50	20120615	6	2936	58.4	0.0545991233957841	0.0384438253503729
1	A	26	50	20120615	6	2938	58.44	0.0548623079740563	0.0380846156712156
1	A	26	50	20120615	6	2940	58.48	0.0556895451262986	0.0382254077024176
1	A	26	50	20120615	6	2942	58.52	0.056221915922359	0.0389648391629993
1	A	26	50	20120615	6	2944	58.56	0.0562810590406443	0.0394802910151063
1	A	26	50	20120615	6	2946	58.6	0.0578974287749043	0.0406671754041822
1	A	26	50	20120615	6	2948	58.64	0.0594374861311252	0.0421686671565571
1	A	26	50	20120615	6	2950	58.68	0.0614231346036854	0.0434031829655205
1	A	26	50	20120615	6	2952	58.72	0.0630201494111308	0.0444189277145594
1	A	26	50	20120615	6	2954	58.76	0.0658962567461324	0.046565541267682
1	A	26	50	20120615	6	2956	58.8	0.0668699003574194	0.0478305977256316
1	A	26	50	20120615	6	2958	58.84	0.0687655546428312	0.0486700324698494
1	A	26	50	20120615	6	2960	58.88	0.0709356936385639	0.0500523979427979
1	A	26	50	20120615	6	2962	58.92	0.0720500727125105	0.0506591167742594
1	A	26	50	20120615	6	2964	58.96	0.0736644399203663	0.0509977784960409
1	A	26	50	20120615	6	2966	59	0.075578323418597	0.0513438082704823
1	A	26	50	20120615	6	2968	59.04	0.0774840115492338	0.0532338693412549
1	A	26	50	20120615	6	2970	59.08	0.0794426973331206	0.0533625627754309
1	A	26	50	20120615	6	2972	59.12	0.0814608507973051	0.0544160811687207
1	A	26	50	20120615	6	2974	59.16	0.0825592139026578	0.0558321897772674
1	A	26	50	20120615	6	2976	59.2	0.084070619292105	0.0568310134610324
1	A	26	50	20120615	6	2978	59.24	0.0862300456201027	0.058016202208047
1	A	26	50	20120615	6	2980	59.28	0.0874402730182391	0.0591974099438835
1	A	26	50	20120615	6	2982	59.32	0.0889520743874838	0.0607855647033607
1	A	26	50	20120615	6	2984	59.36	0.0886302913045692	0.061633435231478
1	A	26	50	20120615	6	2986	59.4	0.0896431510579408	0.0616204244667042
1	A	26	50	20120615	6	2988	59.44	0.0906931480594604	0.0623551649808995
1	A	26	50	20120615	6	2990	59.48	0.0910955413154302	0.0607945308173461
1	A	26	50	20120615	6	2992	59.52	0.09252152820571	0.0611801515004662
1	A	26	50	20120615	6	2994	59.56	0.0930363019424134	0.059939886206265
1	A	26	50	20120615	6	2996	59.6	0.0947997555440154	0.0593926562683047
1	A	26	50	20120615	6	2998	59.64	0.0965655425979944	0.058275993239455
1	A	26	50	20120615	6	3000	59.68	0.0976713161824134	0.0571787049364097
1	A	26	50	20120615	6	3002	59.72	0.0988931259896254	0.0559328534986371
1	A	26	50	20120615	6	3004	59.76	0.100238820904902	0.0549449546146414
1	A	26	50	20120615	6	3006	59.8	0.102049367818130	0.0531004665759162
1	A	26	50	20120615	6	3008	59.84	0.103419175074644	0.0516033800987881
1	A	26	50	20120615	6	3010	59.88	0.105157031410766	0.0498513816270422
1	A	26	50	20120615	6	3012	59.92	0.106244208086841	0.0491234151958106
1	A	26	50	20120615	6	3014	59.96	0.106791084471410	0.0469926196213831
1	A	26	50	20120615	6	3016	60	0.106939294052747	0.0458530463328229
1	A	26	50	20120615	6	3018	60.04	0.107210540214010	0.0443415348773585
1	A	26	50	20120615	6	3020	60.08	0.107859805660496	0.0420814801833301
1	A	26	50	20120615	6	3022	60.12	0.107968558683442	0.0411807675654546
1	A	26	50	20120615	6	3024	60.16	0.108294110645501	0.0398468813334243
1	A	26	50	20120615	6	3026	60.2	0.108351386294777	0.0386497495528755
1	A	26	50	20120615	6	3028	60.24	0.109541234875479	0.0362465057356568
1	A	26	50	20120615	6	3030	60.28	0.109719284362982	0.0348805168557606
1	A	26	50	20120615	6	3032	60.32	0.110683707301842	0.0336770918248592
1	A	26	50	20120615	6	3034	60.36	0.111496102282748	0.0325351850839211
1	A	26	50	20120615	6	3036	60.4	0.111706325128794	0.0313873386460209
1	A	26	50	20120615	6	3038	60.44	0.111644453285440	0.0307293757861269
1	A	26	50	20120615	6	3040	60.48	0.111581025807168	0.0295171826311388
1	A	26	50	20120615	6	3042	60.52	0.111183702506819	0.0272840687054735
1	A	26	50	20120615	6	3044	60.56	0.111767489865367	0.0261020690100421
1	A	26	50	20120615	6	3046	60.6	0.111840463285185	0.0268026704088417
1	A	26	50	20120615	6	3048	60.64	0.112040645214939	0.025959021308208
1	A	26	50	20120615	6	3050	60.68	0.113084829798718	0.0265892655822796
1	A	26	50	20120615	6	3052	60.72	0.114211958007929	0.0264478442260423
1	A	26	50	20120615	6	3054	60.76	0.115412696033062	0.0275621738025142
1	A	26	50	20120615	6	3056	60.8	0.117751381001158	0.0270577238248157
1	A	26	50	20120615	6	3058	60.84	0.118881337637494	0.0277478600432538
1	A	26	50	20120615	6	3060	60.88	0.120245841593150	0.0275514964901183
1	A	26	50	20120615	6	3062	60.92	0.121999819963883	0.0285170507998285
1	A	26	50	20120615	6	3064	60.96	0.123295946693798	0.0297452952787495
1	A	26	50	20120615	6	3066	61	0.125360769205541	0.0298046215376911
1	A	26	50	20120615	6	3068	61.04	0.127441148066470	0.0308100566698602
1	A	26	50	20120615	6	3070	61.08	0.129976620851770	0.0312090770264838
1	A	26	50	20120615	6	3072	61.12	0.131562519940616	0.0311151732459422
1	A	26	50	20120615	6	3074	61.16	0.133130246385184	0.0313293558899636
1	A	26	50	20120615	6	3076	61.2	0.134597987930893	0.030143042843167
1	A	26	50	20120615	6	3078	61.24	0.136697741517627	0.0303159304511671
1	A	26	50	20120615	6	3080	61.28	0.138153603669412	0.0304355022078657
1	A	26	50	20120615	6	3082	61.32	0.140391243078477	0.0296248042832353
1	A	26	50	20120615	6	3084	61.36	0.141836003653797	0.0292166622491345
1	A	26	50	20120615	6	3086	61.4	0.143335706426015	0.0293772461991419
1	A	26	50	20120615	6	3088	61.44	0.144726444043253	0.0286130051900355
1	A	26	50	20120615	6	3090	61.48	0.145063168292454	0.0285110403921884
1	A	26	50	20120615	6	3092	61.52	0.145978942284769	0.0277282024747368
1	A	26	50	20120615	6	3094	61.56	0.146486574242983	0.0263197164772913
1	A	26	50	20120615	6	3096	61.6	0.146745375324897	0.0262787042839825
1	A	26	50	20120615	6	3098	61.64	0.147599136052502	0.0261362929782515
1	A	26	50	20120615	6	3100	61.68	0.148915061772290	0.0260620467662269
1	A	26	50	20120615	6	3102	61.72	0.150429330944201	0.025321352412934
1	A	26	50	20120615	6	3104	61.76	0.151980652511446	0.0252408129505569
1	A	26	50	20120615	6	3106	61.8	0.152764056114322	0.0236117096373812
1	A	26	50	20120615	6	3108	61.84	0.153925620423778	0.0235617171879513
1	A	26	50	20120615	6	3110	61.88	0.153887931632340	0.021910834985915
1	A	26	50	20120615	6	3112	61.92	0.154790129174456	0.0210171227251734
1	A	26	50	20120615	6	3114	61.96	0.155001483391353	0.0199247134589183
1	A	26	50	20120615	6	3116	62	0.155744581907702	0.0193598058514284
1	A	26	50	20120615	6	3118	62.04	0.157327723280100	0.0175136207564284
1	A	26	50	20120615	6	3120	62.08	0.158514884855035	0.0157975433091668
1	A	26	50	20120615	6	3122	62.12	0.158910298967074	0.0145507726325786
1	A	26	50	20120615	6	3124	62.16	0.158767746239987	0.0134191189399677
1	A	26	50	20120615	6	3126	62.2	0.158507460233832	0.0125225782521012
1	A	26	50	20120615	6	3128	62.24	0.158621304425603	0.0127099615491157
1	A	26	50	20120615	6	3130	62.28	0.159064448245373	0.0133147499790645
1	A	26	50	20120615	6	3132	62.32	0.159287328302803	0.0142133412765964
1	A	26	50	20120615	6	3134	62.36	0.159376353046554	0.0145726222321173
1	A	26	50	20120615	6	3136	62.4	0.159984677010409	0.0152484041828973
1	A	26	50	20120615	6	3138	62.44	0.161192203260641	0.0160660317539833
1	A	26	50	20120615	6	3140	62.48	0.162051479421139	0.0173719165574786
1	A	26	50	20120615	6	3142	62.52	0.163656116839686	0.0188997621795884
1	A	26	50	20120615	6	3144	62.56	0.164369446160547	0.0207617157558088
1	A	26	50	20120615	6	3146	62.6	0.166746739158896	0.022108047067188
1	A	26	50	20120615	6	3148	62.64	0.168343527692171	0.0233114013874112
1	A	26	50	20120615	6	3150	62.68	0.170045250871775	0.0255242213484564
1	A	26	50	20120615	6	3152	62.72	0.171312032670271	0.0265032106870092
1	A	26	50	20120615	6	3154	62.76	0.171967662077787	0.0274173583337272
1	A	26	50	20120615	6	3156	62.8	0.172295193938832	0.0282989790685105
1	A	26	50	20120615	6	3158	62.84	0.172038372755905	0.0289277384183416
1	A	26	50	20120615	6	3160	62.88	0.171214310513111	0.0298847367359995
1	A	26	50	20120615	6	3162	62.92	0.170888051444271	0.0307639533077269
1	A	26	50	20120615	6	3164	62.96	0.170156973743202	0.0323803286988412
1	A	26	50	20120615	6	3166	63	0.169491303419393	0.0340642327875588
1	A	26	50	20120615	6	3168	63.04	0.169347548610778	0.0361115190511283
1	A	26	50	20120615	6	3170	63.08	0.168819198423876	0.0382789427568213
1	A	26	50	20120615	6	3172	63.12	0.168689727172240	0.0409695547699142
1	A	26	50	20120615	6	3174	63.16	0.169000217759859	0.0441620711762933
1	A	26	50	20120615	6	3176	63.2	0.169359710847415	0.0473494257031698
1	A	26	50	20120615	6	3178	63.24	0.169027017106866	0.0497482854583452
1	A	26	50	20120615	6	3180	63.28	0.168856604372600	0.0528729903244085
1	A	26	50	20120615	6	3182	63.32	0.168643623810107	0.0547830271617496
1	A	26	50	20120615	6	3184	63.36	0.168506798647947	0.0566409502293173
1	A	26	50	20120615	6	3186	63.4	0.168508000729475	0.0587313700065391
1	A	26	50	20120615	6	3188	63.44	0.168591156486943	0.0623591106367386
1	A	26	50	20120615	6	3190	63.48	0.169644250616164	0.063912412102971
1	A	26	50	20120615	6	3192	63.52	0.170644806711543	0.0655550211556674
1	A	26	50	20120615	6	3194	63.56	0.171878071648610	0.0672788767775221
1	A	26	50	20120615	6	3196	63.6	0.171813300667454	0.0672305106736889
1	A	26	50	20120615	6	3198	63.64	0.171460595804998	0.066822368639588
1	A	26	50	20120615	6	3200	63.68	0.172075071597849	0.0671766291369625
1	A	26	50	20120615	6	3202	63.72	0.172895951860128	0.0674828770838944
1	A	26	50	20120615	6	3204	63.76	0.171698395815511	0.066834884429615
1	A	26	50	20120615	6	3206	63.8	0.171209714319033	0.0659871341096505
1	A	26	50	20120615	6	3208	63.84	0.170507840128027	0.0660342274212775
1	A	26	50	20120615	6	3210	63.88	0.170038179803963	0.0655408083093655
1	A	26	50	20120615	6	3212	63.92	0.169230168885101	0.0656091855351063
1	A	26	50	20120615	6	3214	63.96	0.168412470603337	0.0655175444962645
1	A	26	50	20120615	6	3216	64	0.166294261529615	0.0663375055197284
1	A	26	50	20120615	6	3218	64.04	0.164049126788669	0.0673084338409757
1	A	26	50	20120615	6	3220	64.08	0.162779587273727	0.0685496890846705
1	A	26	50	20120615	6	3222	64.12	0.160750190811721	0.0698465229213666
1	A	26	50	20120615	6	3224	64.16	0.159779121069118	0.0693849943252862
1	A	26	50	20120615	6	3226	64.2	0.158946432123593	0.0701158598943206
1	A	26	50	20120615	6	3228	64.24	0.157179513698764	0.0713906319994437
1	A	26	50	20120615	6	3230	64.28	0.155719762459682	0.072580268448112
1	A	26	50	20120615	6	3232	64.32	0.152447413697707	0.0746646778176937
1	A	26	50	20120615	6	3234	64.36	0.149975863365426	0.0765677142979012
1	A	26	50	20120615	6	3236	64.4	0.148194519962261	0.0778257986829882
1	A	26	50	20120615	6	3238	64.44	0.144794609136960	0.0792302541717812
1	A	26	50	20120615	6	3240	64.48	0.141574444855436	0.0805864849780962
1	A	26	50	20120615	6	3242	64.52	0.138703379191784	0.0818835309468272
1	A	26	50	20120615	6	3244	64.56	0.136086447705291	0.0822645907912082
1	A	26	50	20120615	6	3246	64.6	0.134112276282896	0.0838187407855782
1	A	26	50	20120615	6	3248	64.64	0.131285546214425	0.0852227720103022
1	A	26	50	20120615	6	3250	64.68	0.128453724977129	0.0863547085456262
1	A	26	50	20120615	6	3252	64.72	0.125232995010181	0.0881131416890802
1	A	26	50	20120615	6	3254	64.76	0.123270278717641	0.0899245371304462
1	A	26	50	20120615	6	3256	64.8	0.121447124090504	0.0914464642687972
1	A	26	50	20120615	6	3258	64.84	0.119095859692771	0.0931273914379662
1	A	26	50	20120615	6	3260	64.88	0.116545756868167	0.0953154555906022
1	A	26	50	20120615	6	3262	64.92	0.114304260898718	0.0969205554569832
1	A	26	50	20120615	6	3264	64.96	0.111740075335460	0.0988681439070462
1	A	26	50	20120615	6	3266	65	0.110250809459332	0.101282305452966
1	A	26	50	20120615	6	3268	65.04	0.107971768948229	0.102947577278000
1	A	26	50	20120615	6	3270	65.08	0.105959739028769	0.105284876316805
1	A	26	50	20120615	6	3272	65.12	0.104586254816993	0.106662603169269
1	A	26	50	20120615	6	3274	65.16	0.103763536077082	0.108581337420019
1	A	26	50	20120615	6	3276	65.2	0.101366585510216	0.111753277019065
1	A	26	50	20120615	6	3278	65.24	0.0993908584529034	0.115493942602220
1	A	26	50	20120615	6	3280	65.28	0.0983883224585364	0.117337935666199
1	A	26	50	20120615	6	3282	65.32	0.0973886856019734	0.120202920211532
1	A	26	50	20120615	6	3284	65.36	0.0966630526231194	0.122216901745708
1	A	26	50	20120615	6	3286	65.4	0.0949837447284794	0.125785598959678
1	A	26	50	20120615	6	3288	65.44	0.0939483282687884	0.128300282805612
1	A	26	50	20120615	6	3290	65.48	0.0932086945756674	0.131517618660010
1	A	26	50	20120615	6	3292	65.52	0.0924877285015693	0.135373896201889
1	A	26	50	20120615	6	3294	65.56	0.0918519687946045	0.137487509081534
1	A	26	50	20120615	6	3296	65.6	0.0915313665800145	0.140367837844019
1	A	26	50	20120615	6	3298	65.64	0.0917528324238822	0.142300219255646
1	A	26	50	20120615	6	3300	65.68	0.0913502058226746	0.144807195637665
1	A	26	50	20120615	6	3302	65.72	0.0918529587440982	0.147303989682035
1	A	26	50	20120615	6	3304	65.76	0.0916930819008719	0.148986974531937
1	A	26	50	20120615	6	3306	65.8	0.0927187402869834	0.151448766790638
1	A	26	50	20120615	6	3308	65.84	0.0931762383744104	0.153037635727964
1	A	26	50	20120615	6	3310	65.88	0.0936486564149214	0.153939833270080
1	A	26	50	20120615	6	3312	65.92	0.0946311812873804	0.156348592520192
1	A	26	50	20120615	6	3314	65.96	0.0964021302208614	0.157159997551603
1	A	26	50	20120615	6	3316	66	0.0974164748984744	0.157895035050647
1	A	26	50	20120615	6	3318	66.04	0.0993040964508514	0.158922107650320
1	A	26	50	20120615	6	3320	66.08	0.100370413476880	0.160070449062967
1	A	26	50	20120615	6	3322	66.12	0.101336462761337	0.161378455186806
1	A	26	50	20120615	6	3324	66.16	0.101874076047074	0.162112219893643
1	A	26	50	20120615	6	3326	66.2	0.103641206603937	0.164072956287195
1	A	26	50	20120615	6	3328	66.24	0.105103008452684	0.165030873843669
1	A	26	50	20120615	6	3330	66.28	0.105172517049274	0.165511494322841
1	A	26	50	20120615	6	3332	66.32	0.105872199209258	0.167616197657043
1	A	26	50	20120615	6	3334	66.36	0.105763870450381	0.168362336732551
1	A	26	50	20120615	6	3336	66.4	0.105091977586897	0.169472635800370
1	A	26	50	20120615	6	3338	66.44	0.104789760148618	0.171517164347493
1	A	26	50	20120615	6	3340	66.48	0.105291664541904	0.172515740543885
1	A	26	50	20120615	6	3342	66.52	0.106027126305016	0.173975138229576
1	A	26	50	20120615	6	3344	66.56	0.107008802649338	0.175691781362262
1	A	26	50	20120615	6	3346	66.6	0.108490120645245	0.176773018341374
1	A	26	50	20120615	6	3348	66.64	0.109852220437845	0.178731491993227
1	A	26	50	20120615	6	3350	66.68	0.110626007388498	0.179786283178723
1	A	26	50	20120615	6	3352	66.72	0.111691688018424	0.181602769788913
1	A	26	50	20120615	6	3354	66.76	0.113360954996771	0.183234277265145
1	A	26	50	20120615	6	3356	66.8	0.114236706745270	0.184010326957497
1	A	26	50	20120615	6	3358	66.84	0.114773471502869	0.18507162352538
1	A	26	50	20120615	6	3360	66.88	0.116508994386613	0.185685109368737
1	A	26	50	20120615	6	3362	66.92	0.116841051731059	0.185047581894819
1	A	26	50	20120615	6	3364	66.96	0.116959916380976	0.184826893868411
1	A	26	50	20120615	6	3366	67	0.117010120962440	0.185268835606653
1	A	26	50	20120615	6	3368	67.04	0.117478508494298	0.185630591435908
1	A	26	50	20120615	6	3370	67.08	0.117761280496095	0.185740970804451
1	A	26	50	20120615	6	3372	67.12	0.117266800724011	0.185635824026089
1	A	26	50	20120615	6	3374	67.16	0.117007292535316	0.185520565620755
1	A	26	50	20120615	6	3376	67.2	0.116373300595304	0.185959396089160
1	A	26	50	20120615	6	3378	67.24	0.115885962601710	0.185994185742794
1	A	26	50	20120615	6	3380	67.28	0.115074133306230	0.186524586539362
1	A	26	50	20120615	6	3382	67.32	0.114505831586190	0.186501746990330
1	A	26	50	20120615	6	3384	67.36	0.113630645523115	0.186931455781257
1	A	26	50	20120615	6	3386	67.4	0.112626200340440	0.186585327011866
1	A	26	50	20120615	6	3388	67.44	0.113012563485680	0.186763235078012
1	A	26	50	20120615	6	3390	67.48	0.113211684755262	0.187917516187621
1	A	26	50	20120615	6	3392	67.52	0.112438039225966	0.187548477158520
1	A	26	50	20120615	6	3394	67.56	0.111142831734867	0.187447855863557
1	A	26	50	20120615	6	3396	67.6	0.110609531800496	0.187394257169543
1	A	26	50	20120615	6	3398	67.64	0.108592580417839	0.18654459766127
1	A	26	50	20120615	6	3400	67.68	0.106707858003265	0.185335020801372
1	A	26	50	20120615	6	3402	67.72	0.105126837951210	0.184763607811495
1	A	26	50	20120615	6	3404	67.76	0.102255913708914	0.183185416186565
1	A	26	50	20120615	6	3406	67.8	0.0991047630492354	0.181628649897104
1	A	26	50	20120615	6	3408	67.84	0.0971935948410444	0.180046710606234
1	A	26	50	20120615	6	3410	67.88	0.0945596220811244	0.179384151552262
1	A	26	50	20120615	6	3412	67.92	0.0912363616309035	0.178418102267805
1	A	26	50	20120615	6	3414	67.96	0.0883020806210137	0.177143683716072
1	A	26	50	20120615	6	3416	68	0.0861823866230508	0.176761633922197
1	A	26	50	20120615	6	3418	68.04	0.0831595051334783	0.175452779270221
1	A	26	50	20120615	6	3420	68.08	0.080933532986303	0.173912700700797
1	A	26	50	20120615	6	3422	68.12	0.0790887621048655	0.172622160114453
1	A	26	50	20120615	6	3424	68.16	0.075481881124711	0.171014835690138
1	A	26	50	20120615	6	3426	68.2	0.072632099375173	0.170148064197760
1	A	26	50	20120615	6	3428	68.24	0.0703506900563526	0.169521850432341
1	A	26	50	20120615	6	3430	68.28	0.0673182626252342	0.168511041288635
1	A	26	50	20120615	6	3432	68.32	0.0644188419796569	0.167548244695371
1	A	26	50	20120615	6	3434	68.36	0.0607359470205248	0.166651916139539
1	A	26	50	20120615	6	3436	68.4	0.0577483501593335	0.165562335300409
1	A	26	50	20120615	6	3438	68.44	0.055091325718347	0.165706302241058
1	A	26	50	20120615	6	3440	68.48	0.052336296277488	0.164147980316679
1	A	26	50	20120615	6	3442	68.52	0.0490309256288315	0.162694522327950
1	A	26	50	20120615	6	3444	68.56	0.0460449551132369	0.161546746600728
1	A	26	50	20120615	6	3446	68.6	0.0437654549827258	0.160300612320243
1	A	26	50	20120615	6	3448	68.64	0.0414373059056691	0.158470973523923
1	A	26	50	20120615	6	3450	68.68	0.0382530626486299	0.156261406254071
1	A	26	50	20120615	6	3452	68.72	0.0375472286596494	0.156073457271632
1	A	26	50	20120615	6	3454	68.76	0.0353648850008734	0.153853354110741
1	A	26	50	20120615	6	3456	68.8	0.0328352104911785	0.153076597311607
1	A	26	50	20120615	6	3458	68.84	0.0305090413131091	0.150694849540537
1	A	26	50	20120615	6	3460	68.88	0.0289653564991008	0.149425663578985
1	A	26	50	20120615	6	3462	68.92	0.0271586279624911	0.148406793417973
1	A	26	50	20120615	6	3464	68.96	0.0261049681478449	0.147214682095571
1	A	26	50	20120615	6	3466	69	0.0247625259237623	0.145362415882253
1	A	26	50	20120615	6	3468	69.04	0.0235467265241902	0.143134605257446
1	A	26	50	20120615	6	3470	69.08	0.0221200678824682	0.141861530208598
1	A	26	50	20120615	6	3472	69.12	0.0215548067215876	0.139389060637501
1	A	26	50	20120615	6	3474	69.16	0.0186477493227735	0.137791847840157
1	A	26	50	20120615	6	3476	69.2	0.0162324139795965	0.136401534486988
1	A	26	50	20120615	6	3478	69.24	0.0139823294911828	0.134642323526074
1	A	26	50	20120615	6	3480	69.28	0.0119095873834907	0.133231857629641
1	A	26	50	20120615	6	3482	69.32	0.00922654141295642	0.132807876403642
1	A	26	50	20120615	6	3484	69.36	0.00633164625077872	0.131672262913056
1	A	26	50	20120615	6	3486	69.4	0.00316168655071942	0.131865303064320
1	A	26	50	20120615	6	3488	69.44	0.00046478128727394	0.130782015475542
1	A	26	50	20120615	6	3490	69.48	-0.00148683342880094	0.131528720236475
1	A	26	50	20120615	6	3492	69.52	-0.00402322545291708	0.133102032824615
1	A	26	50	20120615	6	3494	69.56	-0.0070453998357084	0.133773784266742
1	A	26	50	20120615	6	3496	69.6	-0.00903590542474852	0.134683830694130
1	A	26	50	20120615	6	3498	69.64	-0.0104494118803404	0.135818737077934
1	A	26	50	20120615	6	3500	69.68	-0.0128818592076221	0.136415535201255
1	A	26	50	20120615	6	3502	69.72	-0.0150597480936767	0.137763280726197
1	A	26	50	20120615	6	3504	69.76	-0.0177022061349709	0.139360634944897
1	A	26	50	20120615	6	3506	69.8	-0.0177962513368687	0.140010466076808
1	A	26	50	20120615	6	3508	69.84	-0.0186794277065707	0.140705552042714
1	A	26	50	20120615	6	3510	69.88	-0.0206932678193899	0.142208861059517
1	A	26	50	20120615	6	3512	69.92	-0.0199281782821461	0.143020619644319
1	A	26	50	20120615	6	3514	69.96	-0.0208778226892797	0.143306997890699
1	A	26	50	20120615	6	3516	70	-0.02168251020627	0.144953142477302
1	A	26	50	20120615	6	3518	70.04	-0.0212815806613372	0.146529283492567
1	A	26	50	20120615	6	3520	70.08	-0.0226406398947777	0.148070776275553
1	A	26	50	20120615	6	3522	70.12	-0.0225423520521928	0.149966529555914
1	A	26	50	20120615	6	3524	70.16	-0.0236928147851833	0.152415240339163
1	A	26	50	20120615	6	3526	70.2	-0.0244586114292083	0.154295437270338
1	A	26	50	20120615	6	3528	70.24	-0.0249231805844479	0.155993200651967
1	A	26	50	20120615	6	3530	70.28	-0.0250759156491842	0.156912439467510
1	A	26	50	20120615	6	3532	70.32	-0.0247315546467463	0.157140834957833
1	A	26	50	20120615	6	3534	70.36	-0.0250235897473764	0.156875669914888
1	A	26	50	20120615	6	3536	70.4	-0.0250575308728733	0.156206746899886
1	A	26	50	20120615	6	3538	70.44	-0.0259668701934792	0.156380695168058
1	A	26	50	20120615	6	3540	70.48	-0.0261995083244896	0.156282407325473
1	A	26	50	20120615	6	3542	70.52	-0.0273146157184208	0.155245081677472
1	A	26	50	20120615	6	3544	70.56	-0.0284919485090964	0.154561309420065
1	A	26	50	20120615	6	3546	70.6	-0.0304039652454248	0.153920670676310
1	A	26	50	20120615	6	3548	70.64	-0.031644230539626	0.152765258195851
1	A	26	50	20120615	6	3550	70.68	-0.0334501812587765	0.152630907907425
1	A	26	50	20120615	6	3552	70.72	-0.0354392726342542	0.151510143659245
1	A	26	50	20120615	6	3554	70.76	-0.037257951275466	0.150623431755637
1	A	26	50	20120615	6	3556	70.8	-0.0395673620228213	0.150661615521821
1	A	26	50	20120615	6	3558	70.84	-0.0408553570247526	0.150070827806139
1	A	26	50	20120615	6	3560	70.88	-0.0435188868481261	0.150122588022522
1	A	26	50	20120615	6	3562	70.92	-0.0458268126712408	0.148598136512962
1	A	26	50	20120615	6	3564	70.96	-0.0483320919969848	0.148594600979056
1	A	26	50	20120615	6	3566	71	-0.0496465327925325	0.148260210182233
1	A	26	50	20120615	6	3568	71.04	-0.0521195680490543	0.149160074271971
1	A	26	50	20120615	6	3570	71.08	-0.0538973052076354	0.148766852190953
1	A	26	50	20120615	6	3572	71.12	-0.0556909522687932	0.148571266455277
1	A	26	50	20120615	6	3574	71.16	-0.0582163841378009	0.148523536747547
1	A	26	50	20120615	6	3576	71.2	-0.059262902173957	0.148715869792030
1	A	26	50	20120615	6	3578	71.24	-0.0607594936763384	0.147958911982770
1	A	26	50	20120615	6	3580	71.28	-0.0613132997073637	0.149024380480661
1	A	26	50	20120615	6	3582	71.32	-0.0624092445075247	0.149874393542326
1	A	26	50	20120615	6	3584	71.36	-0.0632564291420643	0.150346670161480
1	A	26	50	20120615	6	3586	71.4	-0.0640346708654382	0.150919002390173
1	A	26	50	20120615	6	3588	71.44	-0.0649261203844801	0.150753044428628
1	A	26	50	20120615	6	3590	71.48	-0.0654858661124674	0.150535538382735
1	A	26	50	20120615	6	3592	71.52	-0.0656014780711913	0.149871211561810
1	A	26	50	20120615	6	3594	71.56	-0.0660479452928325	0.148983509708709
1	A	26	50	20120615	6	3596	71.6	-0.0657066248495538	0.148489029936625
1	A	26	50	20120615	6	3598	71.64	-0.065947536129904	0.147268068657550
1	A	26	50	20120615	6	3600	71.68	-0.0662066907652089	0.145461764385009
1	A	26	50	20120615	6	3602	71.72	-0.0670275710274884	0.143516584340643
1	A	26	50	20120615	6	3604	71.76	-0.067021984883917	0.142262106200140
1	A	26	50	20120615	6	3606	71.8	-0.0675970041183779	0.139835881412533
1	A	26	50	20120615	6	3608	71.84	-0.0673679722319516	0.138227849881436
1	A	26	50	20120615	6	3610	71.88	-0.0671339198873788	0.136539985994744
1	A	26	50	20120615	6	3612	71.92	-0.0668971098263595	0.134371218786167
1	A	26	50	20120615	6	3614	71.96	-0.0663189793220614	0.132152034864091
1	A	26	50	20120615	6	3616	72	-0.0658757647916136	0.129864403005596
1	A	26	50	20120615	6	3618	72.04	-0.0654692491031095	0.126774982767914
1	A	26	50	20120615	6	3620	72.08	-0.0648619150887483	0.124487421620098
1	A	26	50	20120615	6	3622	72.12	-0.0641850017671185	0.121712239635975
1	A	26	50	20120615	6	3624	72.16	-0.0635700309995205	0.120071539771588
1	A	26	50	20120615	6	3626	72.2	-0.0629915469418318	0.117036708177413
1	A	26	50	20120615	6	3628	72.24	-0.0633788293258877	0.114779835463900
1	A	26	50	20120615	6	3630	72.28	-0.0630704600586122	0.111237301200833
1	A	26	50	20120615	6	3632	72.32	-0.0632089115663685	0.108092231659472
1	A	26	50	20120615	6	3634	72.36	-0.0633983454730484	0.105252561536905
1	A	26	50	20120615	6	3636	72.4	-0.0635735665334265	0.102762272874922
1	A	26	50	20120615	6	3638	72.44	-0.0635118361114289	0.100668741827863
1	A	26	50	20120615	6	3640	72.48	-0.0637825165872671	0.0963562389907632
1	A	26	50	20120615	6	3642	72.52	-0.0637601013023035	0.0939886333553162
1	A	26	50	20120615	6	3644	72.56	-0.0632432062452561	0.0914593123990112
1	A	26	50	20120615	6	3646	72.6	-0.0615665853563847	0.0886373199459742
1	A	26	50	20120615	6	3648	72.64	-0.0612171331851223	0.0853055742143792
1	A	26	50	20120615	6	3650	72.68	-0.0608996422403695	0.0818824702866552
1	A	26	50	20120615	6	3652	72.72	-0.0612053952125546	0.0808455689027232
1	A	26	50	20120615	6	3654	72.76	-0.0616033549090064	0.0765344802791852
1	A	26	50	20120615	6	3656	72.8	-0.0620307302475555	0.0728077446996197
1	A	26	50	20120615	6	3658	72.84	-0.0620526505577723	0.0701511445227018
1	A	26	50	20120615	6	3660	72.88	-0.0613536755045694	0.0669850739099391
1	A	26	50	20120615	6	3662	72.92	-0.0609293407251794	0.0658127615774099
1	A	26	50	20120615	6	3664	72.96	-0.0600021823136876	0.063167475108991
1	A	26	50	20120615	6	3666	73	-0.060266428117817	0.0595478662067752
1	A	26	50	20120615	6	3668	73.04	-0.0603145820896158	0.0565390561421483
1	A	26	50	20120615	6	3670	73.08	-0.0608195270420611	0.0536439488479362
1	A	26	50	20120615	6	3672	73.12	-0.0622496505070109	0.0511118701751853
1	A	26	50	20120615	6	3674	73.16	-0.0626926529054243	0.0476492389783929
1	A	26	50	20120615	6	3676	73.2	-0.0639193558915623	0.0456184141606895
1	A	26	50	20120615	6	3678	73.24	-0.0643343851457119	0.0426968327885898
1	A	26	50	20120615	6	3680	73.28	-0.0650367967378714	0.0405548932112908
1	A	26	50	20120615	6	3682	73.32	-0.0665072465025523	0.0378393698262967
1	A	26	50	20120615	6	3684	73.36	-0.0673393725910797	0.0360075361705277
1	A	26	50	20120615	6	3686	73.4	-0.0688906489034909	0.0333316772333174
1	A	26	50	20120615	6	3688	73.44	-0.069352679545386	0.0318440589159893
1	A	26	50	20120615	6	3690	73.48	-0.0692640295682286	0.0294658961762993
1	A	26	50	20120615	6	3692	73.52	-0.068499272371172	0.0270551782404034
1	A	26	50	20120615	6	3694	73.56	-0.0677800882061627	0.0255051153232288
1	A	26	50	20120615	6	3696	73.6	-0.06710004947256	0.0226067694799589
1	A	26	50	20120615	6	3698	73.64	-0.0669073628746867	0.020732017270999
1	A	26	50	20120615	6	3700	73.68	-0.0671056356161314	0.0186036258596275
1	A	26	50	20120615	6	3702	73.72	-0.0679154143019462	0.0173374804572348
1	A	26	50	20120615	6	3704	73.76	-0.0687658516276793	0.0152610613942805
1	A	26	50	20120615	6	3706	73.8	-0.0698279260130215	0.0137040122621078
1	A	26	50	20120615	6	3708	73.84	-0.0717592467644763	0.0121466095765444
1	A	26	50	20120615	6	3710	73.88	-0.0735100431546942	0.0111764590727564
1	A	26	50	20120615	6	3712	73.92	-0.0757490967773214	0.0095914792227268
1	A	26	50	20120615	6	3714	73.96	-0.0778439006165865	0.0090042270409514
1	A	26	50	20120615	6	3716	74	-0.0799667765950648	0.0086931000572293
1	A	26	50	20120615	6	3718	74.04	-0.0828348724102355	0.0074437130855508
1	A	26	50	20120615	6	3720	74.08	-0.0857042410176124	0.0064693906517538
1	A	26	50	20120615	6	3722	74.12	-0.0879826804879517	0.0062125694688269
1	A	26	50	20120615	6	3724	74.16	-0.090371428616156	0.0059813455513789
1	A	26	50	20120615	6	3726	74.2	-0.0926725662141715	0.0060935633975532
1	A	26	50	20120615	6	3728	74.24	-0.0952657389128169	0.006242409374993
1	A	26	50	20120615	6	3730	74.28	-0.097346117773746	0.0061480106197046
1	A	26	50	20120615	6	3732	74.32	-0.0998132840439838	0.0056303377451979
1	A	26	50	20120615	6	3734	74.36	-0.102031336595210	0.0046282260149003
1	A	26	50	20120615	6	3736	74.4	-0.104191618522413	0.0041874863581867
1	A	26	50	20120615	6	3738	74.44	-0.106037591485378	0.0041638689916951
1	A	26	50	20120615	6	3740	74.48	-0.107895655974303	0.0043961535693149
1	A	26	50	20120615	6	3742	74.52	-0.110073262017645	0.0050913809565775
1	A	26	50	20120615	6	3744	74.56	-0.112971551292372	0.0057065638562098
1	A	26	50	20120615	6	3746	74.6	-0.115048960304820	0.0067952961672027
1	A	26	50	20120615	6	3748	74.64	-0.117630677873610	0.0073628907804612
1	A	26	50	20120615	6	3750	74.68	-0.119780353199096	0.0085470825069143
1	A	26	50	20120615	6	3752	74.72	-0.121530371771854	0.0095363956044724
1	A	26	50	20120615	6	3754	74.76	-0.123442034954792	0.0109453058659866
1	A	26	50	20120615	6	3756	74.8	-0.125736525749064	0.0119020920516101
1	A	26	50	20120615	6	3758	74.84	-0.127442067305286	0.0129429532335167
1	A	26	50	20120615	6	3760	74.88	-0.128781115416819	0.0146444642810859
1	A	26	50	20120615	6	3762	74.92	-0.130430441983937	0.0153710164987551
1	A	26	50	20120615	6	3764	74.96	-0.132343448669759	0.0171745630548495
1	A	26	50	20120615	6	3766	75	-0.133362035988058	0.0175899882887966
1	A	26	50	20120615	6	3768	75.04	-0.134133701618367	0.0184333545467178
1	A	26	50	20120615	6	3770	75.08	-0.135270022215734	0.0190888425328777
1	A	26	50	20120615	6	3772	75.12	-0.136511136038072	0.0191035503539264
1	A	26	50	20120615	6	3774	75.16	-0.136539491019998	0.0192774279114201
1	A	26	50	20120615	6	3776	75.2	-0.136667406636715	0.0193800291053703
1	A	26	50	20120615	6	3778	75.24	-0.137286337202287	0.0199759079898762
1	A	26	50	20120615	6	3780	75.28	-0.136960360976160	0.0197220566554302
1	A	26	50	20120615	6	3782	75.32	-0.137172846563907	0.0193200664503257
1	A	26	50	20120615	6	3784	75.36	-0.137987928550581	0.0186676190233249
1	A	26	50	20120615	6	3786	75.4	-0.137709823453540	0.0179289045690193
1	A	26	50	20120615	6	3788	75.44	-0.138173614791320	0.0166151708802528
1	A	26	50	20120615	6	3790	75.48	-0.139241982427015	0.0146968608935718
1	A	26	50	20120615	6	3792	75.52	-0.140173171347159	0.0144261097070555
1	A	26	50	20120615	6	3794	75.56	-0.141342372409851	0.0118851214888616
1	A	26	50	20120615	6	3796	75.6	-0.142298592910050	0.00865060293968
1	A	26	50	20120615	6	3798	75.64	-0.143091966718541	0.0066961597964804
1	A	26	50	20120615	6	3800	75.68	-0.144865036972367	0.0041919411309082
1	A	26	50	20120615	6	3802	75.72	-0.145756910755477	0.0020852578977191
1	A	26	50	20120615	6	3804	75.76	-0.146467623781248	-0.000598283047561897
1	A	26	50	20120615	6	3806	75.8	-0.147867058811894	-0.0036113357528759
1	A	26	50	20120615	6	3808	75.84	-0.148409480423742	-0.0053105840587453
1	A	26	50	20120615	6	3810	75.88	-0.149863433387218	-0.0078605525330603
1	A	26	50	20120615	6	3812	75.92	-0.150954711282623	-0.0100223900951819
1	A	26	50	20120615	6	3814	75.96	-0.151239463183407	-0.0124963445905193
1	A	26	50	20120615	6	3816	76	-0.151833362168926	-0.0145185992740347
1	A	26	50	20120615	6	3818	76.04	-0.152525902550420	-0.0163000840985560
1	A	26	50	20120615	6	3820	76.08	-0.152979723682585	-0.0173294901506074
1	A	26	50	20120615	6	3822	76.12	-0.153093355742322	-0.0199943634768652
1	A	26	50	20120615	6	3824	76.16	-0.153416503541324	-0.0222054863816355
1	A	26	50	20120615	6	3826	76.2	-0.152869202892686	-0.0241231599722134
1	A	26	50	20120615	6	3828	76.24	-0.151447918262501	-0.0249320901298908
1	A	26	50	20120615	6	3830	76.28	-0.150344407419781	-0.0253030383473013
1	A	26	50	20120615	6	3832	76.32	-0.148641906422718	-0.0275019283047571
1	A	26	50	20120615	6	3834	76.36	-0.147699191662040	-0.0283258491261957
1	A	26	50	20120615	6	3836	76.4	-0.146280947591014	-0.0310861818679136
1	A	26	50	20120615	6	3838	76.44	-0.144656440471917	-0.033390925710513
1	A	26	50	20120615	6	3840	76.48	-0.142978334658805	-0.0356828002096949
1	A	26	50	20120615	6	3842	76.52	-0.141538594541631	-0.0384773569196222
1	A	26	50	20120615	6	3844	76.56	-0.140425184203974	-0.0396261225963379
1	A	26	50	20120615	6	3846	76.6	-0.139083944061420	-0.0423660199520795
1	A	26	50	20120615	6	3848	76.64	-0.137315399290994	-0.0458712189770993
1	A	26	50	20120615	6	3850	76.68	-0.135380260162921	-0.0476352382641254
1	A	26	50	20120615	6	3852	76.72	-0.133002542900503	-0.0503594378493247
1	A	26	50	20120615	6	3854	76.76	-0.131731306329286	-0.0519672572483867
1	A	26	50	20120615	6	3856	76.8	-0.129412066797672	-0.0528977390617501
1	A	26	50	20120615	6	3858	76.84	-0.127799085519107	-0.0544555660113822
1	A	26	50	20120615	6	3860	76.88	-0.125629257650358	-0.0553554301011202
1	A	26	50	20120615	6	3862	76.92	-0.123358949908003	-0.0565113375563258
1	A	26	50	20120615	6	3864	76.96	-0.121607587832360	-0.0577776243800747
1	A	26	50	20120615	6	3866	77	-0.119452609206016	-0.0601206934102144
1	A	26	50	20120615	6	3868	77.04	-0.117907156625054	-0.0614257296855723
1	A	26	50	20120615	6	3870	77.08	-0.115994220649910	-0.0623642725162412
1	A	26	50	20120615	6	3872	77.12	-0.114494305745657	-0.063029801418694
1	A	26	50	20120615	6	3874	77.16	-0.112086748577074	-0.0632523986334115
1	A	26	50	20120615	6	3876	77.2	-0.109408652354008	-0.0637214932720507
1	A	26	50	20120615	6	3878	77.24	-0.107662593579224	-0.0632694399068381
1	A	26	50	20120615	6	3880	77.28	-0.105531232319371	-0.0634648842211581
1	A	26	50	20120615	6	3882	77.32	-0.104475592605737	-0.0637390295202241
1	A	26	50	20120615	6	3884	77.36	-0.102304562655460	-0.0652286913761498
1	A	26	50	20120615	6	3886	77.4	-0.101433902075785	-0.0668932914497411
1	A	26	50	20120615	6	3888	77.44	-0.100358675504313	-0.0684026815848619
1	A	26	50	20120615	6	3890	77.48	-0.100673762286010	-0.0698334414459147
1	A	26	50	20120615	6	3892	77.52	-0.100220011864522	-0.0715752575800116
1	A	26	50	20120615	6	3894	77.56	-0.101543574337547	-0.0731563483427447
1	A	26	50	20120615	6	3896	77.6	-0.101326492555723	-0.074370450686042
1	A	26	50	20120615	6	3898	77.64	-0.101533745553289	-0.0764344246696474
1	A	26	50	20120615	6	3900	77.68	-0.101823305780185	-0.0800466796613388
1	A	26	50	20120615	6	3902	77.72	-0.101765464445484	-0.0826741470388718
1	A	26	50	20120615	6	3904	77.76	-0.102182586735706	-0.0852579859280056
1	A	26	50	20120615	6	3906	77.8	-0.101516633569184	-0.0881824381536369
1	A	26	50	20120615	6	3908	77.84	-0.101057933400228	-0.0900892930104627
1	A	26	50	20120615	6	3910	77.88	-0.0999613522039643	-0.092694840077779
1	A	26	50	20120615	6	3912	77.92	-0.099462417659159	-0.0945457627882128
1	A	26	50	20120615	6	3914	77.96	-0.099141815444569	-0.0957445916250365
1	A	26	50	20120615	6	3916	78	-0.0987509268159292	-0.0965922712343229
1	A	26	50	20120615	6	3918	78.04	-0.0972379304362243	-0.0976810035453158
1	A	26	50	20120615	6	3920	78.08	-0.0969215001516434	-0.0973256823877696
1	A	26	50	20120615	6	3922	78.12	-0.0959692394494194	-0.0978833775060914
1	A	26	50	20120615	6	3924	78.16	-0.0944305114539472	-0.0981705264988634
1	A	26	50	20120615	6	3926	78.2	-0.0936172679449046	-0.0983756581760857
1	A	26	50	20120615	6	3928	78.24	-0.0921603027065409	-0.099235825291128
1	A	26	50	20120615	6	3930	78.28	-0.0910660125362479	-0.0997418026194737
1	A	26	50	20120615	6	3932	78.32	-0.0901876444926579	-0.100368440648961
1	A	26	50	20120615	6	3934	78.36	-0.0886039869323091	-0.101681983418897
1	A	26	50	20120615	6	3936	78.4	-0.086922204163935	-0.102215424774624
1	A	26	50	20120615	6	3938	78.44	-0.0849631740190459	-0.101778777144853
1	A	26	50	20120615	6	3940	78.48	-0.083819850943225	-0.101926493872763
1	A	26	50	20120615	6	3942	78.52	-0.081080073795636	-0.101666724054559
1	A	26	50	20120615	6	3944	78.56	-0.0798729435252013	-0.101663287515602
1	A	26	50	20120615	6	3946	78.6	-0.0778991044429938	-0.101596416427305
1	A	26	50	20120615	6	3948	78.64	-0.0766945126859034	-0.101570642385131
1	A	26	50	20120615	6	3950	78.68	-0.0752440457588589	-0.102141468476380
1	A	26	50	20120615	6	3952	78.72	-0.0734394031872537	-0.104080461336410
1	A	26	50	20120615	6	3954	78.76	-0.0722981328424186	-0.104729585361540
1	A	26	50	20120615	6	3956	78.8	-0.072067191767683	-0.105038308182206
1	A	26	50	20120615	6	3958	78.84	-0.072144619960223	-0.105727383740472
1	A	26	50	20120615	6	3960	78.88	-0.071980783319022	-0.105800710713681
1	A	26	50	20120615	6	3962	78.92	-0.0722518173482508	-0.105968082888788
1	A	26	50	20120615	6	3964	78.96	-0.0728404837435886	-0.105245066205025
1	A	26	50	20120615	6	3966	79	-0.0734345948611416	-0.10483480285058
1	A	26	50	20120615	6	3968	79.04	-0.0736909210693217	-0.104793437103881
1	A	26	50	20120615	6	3970	79.08	-0.0749176311265276	-0.104665570984639
1	A	26	50	20120615	6	3972	79.12	-0.0754655116027265	-0.104573067275524
1	A	26	50	20120615	6	3974	79.16	-0.0761555063998084	-0.104549167066320
1	A	26	50	20120615	6	3976	79.2	-0.0775272511289034	-0.104552037919851
1	A	26	50	20120615	6	3978	79.24	-0.0799387822375976	-0.105748165608771
1	A	26	50	20120615	6	3980	79.28	-0.081453638308137	-0.106013804413259
1	A	26	50	20120615	6	3982	79.32	-0.083003878002007	-0.105051877561337
1	A	26	50	20120615	6	3984	79.36	-0.0840382408725944	-0.104380967576279
1	A	26	50	20120615	6	3986	79.4	-0.0864373834704823	-0.104279922017247
1	A	26	50	20120615	6	3988	79.44	-0.0889884012912605	-0.104048214438761
1	A	26	50	20120615	6	3990	79.48	-0.0915750799212275	-0.103646495762661
1	A	26	50	20120615	6	3992	79.52	-0.0944160157649329	-0.104812026941158
1	A	26	50	20120615	6	3994	79.56	-0.0966894489192614	-0.105570667664557
1	A	26	50	20120615	6	3996	79.6	-0.0970018062687827	-0.106541002016109
1	A	26	50	20120615	6	3998	79.64	-0.097606241145341	-0.109322194407872
1	A	26	50	20120615	6	4000	79.68	-0.0978122496349719	-0.110545955829800
1	A	26	50	20120615	6	4002	79.72	-0.0981176914801732	-0.112360420114596
1	A	26	50	20120615	6	4004	79.76	-0.098027945487505	-0.116732404774130
1	A	26	50	20120615	6	4006	79.8	-0.0979771045099377	-0.119289232184222
1	A	26	50	20120615	6	4008	79.84	-0.0973609387318796	-0.122896459646699
1	A	26	50	20120615	6	4010	79.88	-0.0972637044783986	-0.124805301473580
1	A	26	50	20120615	6	4012	79.92	-0.097105489336108	-0.128462280969182
[truncated: 1,623 more rows]
