# Supplementary material for: How Do Ants Make Sense of Gravity? A Boltzmann Walker Analysis of Lasius niger Trajectories on Various Inclines
Source: PLoS One. 2013 Oct 29;8(10):e76531. doi: 10.1371/journal.pone.0076531 (PMC3812222; doi:10.1371/journal.pone.0076531)
Supplement: Dataset S1 — Trajectories for . (ZIP) [file pone.0076531.s005.zip › Incline1/1-A-26-50-20120615-07.txt]

Pente	Colonie	Temperature	Humidite	Date	Indiv	Frame	Time	X	Y
1	A	26	50	20120615	7	10	0	0	0
1	A	26	50	20120615	7	12	0.04	0.00245414136332848	0.00029339274565
1	A	26	50	20120615	7	14	0.08	0.00519274471366058	0.000625047039229901
1	A	26	50	20120615	7	16	0.12	0.00792200718341318	0.000520423519885498
1	A	26	50	20120615	7	18	0.16	0.0104631085386920	-5.25168206387018e-05
1	A	26	50	20120615	7	20	0.2	0.0110632236999240	-0.000823610401561602
1	A	26	50	20120615	7	22	0.24	0.0127254047612168	-0.0031371782296834
1	A	26	50	20120615	7	24	0.28	0.0128040279642170	-0.0054803816101116
1	A	26	50	20120615	7	26	0.32	0.0126489735892384	-0.0072796289569764
1	A	26	50	20120615	7	28	0.36	0.0127151799971609	-0.0099989000079108
1	A	26	50	20120615	7	30	0.4	0.0122055257135529	-0.0132878233528370
1	A	26	50	20120615	7	32	0.44	0.0116930854292270	-0.0165172507331940
1	A	26	50	20120615	7	34	0.48	0.0112809835971515	-0.0187041905860478
1	A	26	50	20120615	7	36	0.52	0.00890128643574628	-0.0216852113541740
1	A	26	50	20120615	7	38	0.56	0.00793572505496818	-0.0237022405185765
1	A	26	50	20120615	7	40	0.6	0.00716394628757428	-0.0264447258851373
1	A	26	50	20120615	7	42	0.64	0.00580203034273778	-0.0284824944914319
1	A	26	50	20120615	7	44	0.68	0.00361395699771378	-0.0306291313790784
1	A	26	50	20120615	7	46	0.72	0.00153379239013954	-0.0331595815849122
1	A	26	50	20120615	7	48	0.76	-0.000242035580132351	-0.034736288285602
1	A	26	50	20120615	7	50	0.8	-0.00165351263926225	-0.0355313096528934
1	A	26	50	20120615	7	52	0.84	-0.00373810585660707	-0.0347589086315321
1	A	26	50	20120615	7	54	0.88	-0.00632750260504096	-0.0349711538029731
1	A	26	50	20120615	7	56	0.92	-0.0082370868940421	-0.0337006243385371
1	A	26	50	20120615	7	58	0.96	-0.0105976921723553	-0.0324123606360289
1	A	26	50	20120615	7	60	1	-0.0122513179487025	-0.0311371784089727
1	A	26	50	20120615	7	62	1.04	-0.0131937922930748	-0.0299862489855066
1	A	26	50	20120615	7	64	1.08	-0.0143333344689367	-0.0276556844316854
1	A	26	50	20120615	7	66	1.12	-0.0150469636030729	-0.0258171191193595
1	A	26	50	20120615	7	68	1.16	-0.0155335944898855	-0.0236338845060392
1	A	26	50	20120615	7	70	1.2	-0.0160109693489323	-0.0200569494980680
1	A	26	50	20120615	7	72	1.24	-0.0162534291931334	-0.0182339787186944
1	A	26	50	20120615	7	74	1.28	-0.0165966093272466	-0.0160117047399847
1	A	26	50	20120615	7	76	1.32	-0.0160470049247151	-0.0134458702037135
1	A	26	50	20120615	7	78	1.36	-0.0159708820512933	-0.0119484627001067
1	A	26	50	20120615	7	80	1.4	-0.0153449737560040	-0.0094726216438771
1	A	26	50	20120615	7	82	1.44	-0.0142469500619062	-0.007841580858121
1	A	26	50	20120615	7	84	1.48	-0.0125862744309506	-0.0062885268792619
1	A	26	50	20120615	7	86	1.52	-0.0103877097426141	-0.0053743509482727
1	A	26	50	20120615	7	88	1.56	-0.0085574628344621	-0.00483330112358
1	A	26	50	20120615	7	90	1.6	-0.00597929494171345	-0.0044727332337173
1	A	26	50	20120615	7	92	1.64	-0.00327172650800766	-0.0048260603501406
1	A	26	50	20120615	7	94	1.68	-0.00087190508760989	-0.0063238963604569
1	A	26	50	20120615	7	96	1.72	0.00169147720234415	-0.0075193098715274
1	A	26	50	20120615	7	98	1.76	0.00328687556368778	-0.0088498260326386
1	A	26	50	20120615	7	100	1.8	0.00488562702538788	-0.0106870139009547
1	A	26	50	20120615	7	102	1.84	0.00716479481571178	-0.0126827732933791
1	A	26	50	20120615	7	104	1.88	0.00912077238062658	-0.0138438214148839
1	A	26	50	20120615	7	106	1.92	0.0102390193286662	-0.0162787011894929
1	A	26	50	20120615	7	108	1.96	0.0107947062637295	-0.0175324439389436
1	A	26	50	20120615	7	110	2	0.0113515528539139	-0.0201920846750205
1	A	26	50	20120615	7	112	2.04	0.0118171826693252	-0.0218020961051042
1	A	26	50	20120615	7	114	2.08	0.0121870702265639	-0.0256498176549308
1	A	26	50	20120615	7	116	2.12	0.0126034076282587	-0.0285120515548855
1	A	26	50	20120615	7	118	2.16	0.0125075310197976	-0.0298182121300255
1	A	26	50	20120615	7	120	2.2	0.0124621276933777	-0.0314851527270624
1	A	26	50	20120615	7	122	2.24	0.0125960254334631	-0.0344121788213773
1	A	26	50	20120615	7	124	2.28	0.0129158781148651	-0.0369337640294954
1	A	26	50	20120615	7	126	2.32	0.0135603564484419	-0.038287145195483
1	A	26	50	20120615	7	128	2.36	0.0153917135142404	-0.0393880185299089
1	A	26	50	20120615	7	130	2.4	0.0169354266125200	-0.0409824453265352
1	A	26	50	20120615	7	132	2.44	0.0189189177022908	-0.0420776971620507
1	A	26	50	20120615	7	134	2.48	0.0212042090373397	-0.043154274307475
1	A	26	50	20120615	7	136	2.52	0.0219190657088481	-0.0442780366884079
1	A	26	50	20120615	7	138	2.56	0.0233613231261630	-0.0465572822604778
1	A	26	50	20120615	7	140	2.6	0.0238105409931831	-0.0476082621404231
1	A	26	50	20120615	7	142	2.64	0.0228106142228393	-0.0473677821952094
1	A	26	50	20120615	7	144	2.68	0.0218541533063352	-0.0483327283930878
1	A	26	50	20120615	7	146	2.72	0.0211673383684483	-0.049313558330592
1	A	26	50	20120615	7	148	2.76	0.019431909529906	-0.0498177728417324
1	A	26	50	20120615	7	150	2.8	0.0183252308488065	-0.0500018185947396
1	A	26	50	20120615	7	152	2.84	0.0171205613099703	-0.050511119324957
1	A	26	50	20120615	7	154	2.88	0.0155822080810920	-0.05046357346499
1	A	26	50	20120615	7	156	2.92	0.0130011269084049	-0.0499155657095705
1	A	26	50	20120615	7	158	2.96	0.0110557700873435	-0.0498180910397839
1	A	26	50	20120615	7	160	3	0.00919325082569818	-0.0479944626511038
1	A	26	50	20120615	7	162	3.04	0.00652983413940968	-0.0473381544210777
1	A	26	50	20120615	7	164	3.08	0.00383889685719738	-0.0466700516499414
1	A	26	50	20120615	7	166	3.12	0.000823652120861709	-0.0454256851364093
1	A	26	50	20120615	7	168	3.16	-0.000269464252174580	-0.0448309376227533
1	A	26	50	20120615	7	170	3.2	-0.00494570281751745	-0.0445359326736423
1	A	26	50	20120615	7	172	3.24	-0.00777603913057285	-0.0448870111905014
1	A	26	50	20120615	7	174	3.28	-0.0104578123089010	-0.0454597676832625
1	A	26	50	20120615	7	176	3.32	-0.0127571114292852	-0.0450446252920279
1	A	26	50	20120615	7	178	3.36	-0.0136950885745292	-0.0449594189248949
1	A	26	50	20120615	7	180	3.4	-0.0137103620810028	-0.0438386546767142
1	A	26	50	20120615	7	182	3.44	-0.0138908864422397	-0.0429606401865149
1	A	26	50	20120615	7	184	3.48	-0.0134526216592603	-0.0414706247771986
1	A	26	50	20120615	7	186	3.52	-0.0135550602186508	-0.0389303648789893
1	A	26	50	20120615	7	188	3.56	-0.0131018401272493	-0.0372134742589293
1	A	26	50	20120615	7	190	3.6	-0.0124452278413073	-0.0344809237426442
1	A	26	50	20120615	7	192	3.64	-0.0116316873474165	-0.0314135793786707
1	A	26	50	20120615	7	194	3.68	-0.0112399714038426	-0.0298332735044647
1	A	26	50	20120615	7	196	3.72	-0.0108377832088394	-0.0300622488223486
1	A	26	50	20120615	7	198	3.76	-0.0109582954175570	-0.0305155820508351
1	A	26	50	20120615	7	200	3.8	-0.0108860786019944	-0.0307091808164561
1	A	26	50	20120615	7	202	3.84	-0.0101597031610205	-0.0294865436943099
1	A	26	50	20120615	7	204	3.88	-0.0101721835957085	-0.0286068392189035
1	A	26	50	20120615	7	206	3.92	-0.0094211584123424	-0.0284945294488477
1	A	26	50	20120615	7	208	3.96	-0.00926730611889184	-0.0279531260707644
1	A	26	50	20120615	7	210	4	-0.00811061377515907	-0.0276947846082579
1	A	26	50	20120615	7	212	4.04	-0.00676497542842545	-0.0269199652817049
1	A	26	50	20120615	7	214	4.08	-0.00603755346941541	-0.0273193462627869
1	A	26	50	20120615	7	216	4.12	-0.00547735519308818	-0.0275807777819272
1	A	26	50	20120615	7	218	4.16	-0.00451851839779922	-0.0263419974119665
1	A	26	50	20120615	7	220	4.2	-0.0034296807278959	-0.0256626594211839
1	A	26	50	20120615	7	222	4.24	-0.00231501456859617	-0.0251349060324046
1	A	26	50	20120615	7	224	4.28	-0.000494875751881221	-0.0250394147971393
1	A	26	50	20120615	7	226	4.32	0.00138589393578657	-0.0236755118822476
1	A	26	50	20120615	7	228	4.36	0.00172317679934474	-0.0222627620309116
1	A	26	50	20120615	7	230	4.4	0.00165740172655877	-0.0202277369989279
1	A	26	50	20120615	7	232	4.44	0.0010176822216193	-0.0190087414767048
1	A	26	50	20120615	7	234	4.48	0.000126253915780849	-0.0142364283130021
1	A	26	50	20120615	7	236	4.52	-0.000581118737555421	-0.0122926087420831
1	A	26	50	20120615	7	238	4.56	-0.00263134232269388	-0.0102033528626231
1	A	26	50	20120615	7	240	4.6	-0.00455970736780334	-0.0097170331027943
1	A	26	50	20120615	7	242	4.64	-0.00703166782201777	-0.0091224552947657
1	A	26	50	20120615	7	244	4.68	-0.00956612944462127	-0.0087651047407575
1	A	26	50	20120615	7	246	4.72	-0.0115068971426727	-0.0080227274733254
1	A	26	50	20120615	7	248	4.76	-0.0149476292424518	-0.0080059902558147
1	A	26	50	20120615	7	250	4.8	-0.0173136156033698	-0.0076101589507742
1	A	26	50	20120615	7	252	4.84	-0.0201741906308158	-0.0079155329137246
1	A	26	50	20120615	7	254	4.88	-0.0227596671792548	-0.0086478240100299
1	A	26	50	20120615	7	256	4.92	-0.0252686376023966	-0.0086802236427439
1	A	26	50	20120615	7	258	4.96	-0.0274736440335096	-0.0096738147363281
1	A	26	50	20120615	7	260	5	-0.030275943562691	-0.0103941090589838
1	A	26	50	20120615	7	262	5.04	-0.0323275643908291	-0.0106827712602676
1	A	26	50	20120615	7	264	5.08	-0.0351245252638124	-0.0112349509456962
1	A	26	50	20120615	7	266	5.12	-0.0371399917222285	-0.0104853470469603
1	A	26	50	20120615	7	268	5.16	-0.0393913490028483	-0.0097538450818228
1	A	26	50	20120615	7	270	5.2	-0.042147934078626	-0.0088002408767146
1	A	26	50	20120615	7	272	5.24	-0.0442990943283517	-0.00811335734947
1	A	26	50	20120615	7	274	5.28	-0.0449885234400086	-0.0064082400573168
1	A	26	50	20120615	7	276	5.32	-0.0465718062337633	-0.0039511147033717
1	A	26	50	20120615	7	278	5.36	-0.0485024905891151	-0.0017617706874619
1	A	26	50	20120615	7	280	5.4	-0.0497445943609474	-6.66943116015006e-05
1	A	26	50	20120615	7	282	5.44	-0.0498989557712804	0.000508537054893798
1	A	26	50	20120615	7	284	5.48	-0.0498515089062628	-0.0006411478606374
1	A	26	50	20120615	7	286	5.52	-0.049120996890619	-0.0012819987364268
1	A	26	50	20120615	7	288	5.56	-0.0503518576646304	-0.0033427200288388
1	A	26	50	20120615	7	290	5.6	-0.0515801728542295	-0.0058359078286244
1	A	26	50	20120615	7	292	5.64	-0.0526773197359186	-0.0088774569372202
1	A	26	50	20120615	7	294	5.68	-0.0539781840812675	-0.0114983482216882
1	A	26	50	20120615	7	296	5.72	-0.055171568195876	-0.0142951676733153
1	A	26	50	20120615	7	298	5.76	-0.0559119089957783	-0.0168418834564368
1	A	26	50	20120615	7	300	5.8	-0.0558315816654355	-0.018839601534645
1	A	26	50	20120615	7	302	5.84	-0.0556442690790992	-0.0218550584030150
1	A	26	50	20120615	7	304	5.88	-0.0547339398089997	-0.0246075422594618
1	A	26	50	20120615	7	306	5.92	-0.0535909724078897	-0.0278988414831727
1	A	26	50	20120615	7	308	5.96	-0.052030953427236	-0.0300449105640739
1	A	26	50	20120615	7	310	6	-0.0497112896315535	-0.0330544277354819
1	A	26	50	20120615	7	312	6.04	-0.048119238713712	-0.0347467463948957
1	A	26	50	20120615	7	314	6.08	-0.0451260557089493	-0.0375717794070922
1	A	26	50	20120615	7	316	6.12	-0.0426422724293535	-0.039256956288016
1	A	26	50	20120615	7	318	6.16	-0.0397176292848912	-0.0407762954155481
1	A	26	50	20120615	7	320	6.2	-0.0371484982168061	-0.0417274247469221
1	A	26	50	20120615	7	322	6.24	-0.0345050926524252	-0.0416189121402812
1	A	26	50	20120615	7	324	6.28	-0.0314433202898875	-0.0418468833665358
1	A	26	50	20120615	7	326	6.32	-0.0279946898073626	-0.042466803881602
1	A	26	50	20120615	7	328	6.36	-0.0250719912065486	-0.0423548830202758
1	A	26	50	20120615	7	330	6.4	-0.0224015034524482	-0.0420850793568463
1	A	26	50	20120615	7	332	6.44	-0.0190943862500422	-0.04239561944194
1	A	26	50	20120615	7	334	6.48	-0.0161490673032980	-0.0421138444607049
1	A	26	50	20120615	7	336	6.52	-0.0126274280456156	-0.0415064043803266
1	A	26	50	20120615	7	338	6.56	-0.0105163607503832	-0.0410614220829259
1	A	26	50	20120615	7	340	6.6	-0.00804261838708017	-0.0409778420613897
1	A	26	50	20120615	7	342	6.64	-0.0066864582914425	-0.0413676700298578
1	A	26	50	20120615	7	344	6.68	-0.00666969986072837	-0.0421373557611794
1	A	26	50	20120615	7	346	6.72	-0.00604942579227153	-0.0440406043734211
1	A	26	50	20120615	7	348	6.76	-0.00645233523619163	-0.0455023355114899
1	A	26	50	20120615	7	350	6.8	-0.00751151048373096	-0.0472489599716988
1	A	26	50	20120615	7	352	6.84	-0.00883351732183733	-0.0497419356394501
1	A	26	50	20120615	7	354	6.88	-0.00906870103725998	-0.0507440473697477
1	A	26	50	20120615	7	356	6.92	-0.00888110560821119	-0.0535489278386804
1	A	26	50	20120615	7	358	6.96	-0.00730022697751242	-0.0544594692408143
1	A	26	50	20120615	7	360	7	-0.00547992199070389	-0.0547172096625568
1	A	26	50	20120615	7	362	7.04	-0.00317213758894535	-0.0554470145714194
1	A	26	50	20120615	7	364	7.08	-0.000390450222435601	-0.054619628926753
1	A	26	50	20120615	7	366	7.12	0.00202933989346289	-0.0541858189164951
1	A	26	50	20120615	7	368	7.16	0.00487240412857968	-0.0532123450108356
1	A	26	50	20120615	7	370	7.2	0.00710481094746368	-0.0516511239486538
1	A	26	50	20120615	7	372	7.24	0.00921665606015548	-0.0508352641445207
1	A	26	50	20120615	7	374	7.28	0.0104001406798274	-0.0500126868259664
1	A	26	50	20120615	7	376	7.32	0.0131727982927414	-0.0493487630559069
1	A	26	50	20120615	7	378	7.36	0.0158518703231654	-0.0489916882735434
1	A	26	50	20120615	7	380	7.4	0.0188544557267974	-0.0476441570019565
1	A	26	50	20120615	7	382	7.44	0.0210284717890115	-0.0466251291561326
1	A	26	50	20120615	7	384	7.48	0.0233730893830020	-0.0450741682133458
1	A	26	50	20120615	7	386	7.52	0.0250582238375189	-0.042903958506935
1	A	26	50	20120615	7	388	7.56	0.0271374996118692	-0.0405689929205076
1	A	26	50	20120615	7	390	7.6	0.0284521525394512	-0.0379791436237338
1	A	26	50	20120615	7	392	7.64	0.0291853515608636	-0.0362299735791126
1	A	26	50	20120615	7	394	7.68	0.0298094440059388	-0.0336136784887224
1	A	26	50	20120615	7	396	7.72	0.0311055707358537	-0.031364371817768
1	A	26	50	20120615	7	398	7.76	0.0312252839139086	-0.0285249845379134
1	A	26	50	20120615	7	400	7.8	0.0316526592524578	-0.026414553638784
1	A	26	50	20120615	7	402	7.84	0.0315551492273322	-0.0232810099379558
1	A	26	50	20120615	7	404	7.88	0.0316829234226926	-0.0203803872108505
1	A	26	50	20120615	7	406	7.92	0.0318792869758281	-0.0171612835894987
1	A	26	50	20120615	7	408	7.96	0.0327011571876012	-0.0140468317717626
1	A	26	50	20120615	7	410	8	0.0334022535611476	-0.0108374862239912
1	A	26	50	20120615	7	412	8.04	0.0345476958359917	-0.0085651985826482
1	A	26	50	20120615	7	414	8.08	0.0355899005207826	-0.0059004666777467
1	A	26	50	20120615	7	416	8.12	0.0367405753858075	-0.00236712480283570
1	A	26	50	20120615	7	418	8.16	0.0370152863702984	-0.000137263568363900
1	A	26	50	20120615	7	420	8.2	0.0384469654701668	0.0021716522042445
1	A	26	50	20120615	7	422	8.24	0.0390331569917705	0.0053277526113926
1	A	26	50	20120615	7	424	8.28	0.0398101966336164	0.0073978077133162
1	A	26	50	20120615	7	426	8.32	0.0413556492145777	0.0094366794061895
1	A	26	50	20120615	7	428	8.36	0.0423177387010601	0.0104359627093623
1	A	26	50	20120615	7	430	8.4	0.0445113960683351	0.0125683846293866
1	A	26	50	20120615	7	432	8.44	0.0457510956771114	0.0147076654851884
1	A	26	50	20120615	7	434	8.48	0.0473428637522404	0.0159004839143719
1	A	26	50	20120615	7	436	8.52	0.048419433826597	0.0164689270557678
1	A	26	50	20120615	7	438	8.56	0.0513233092448957	0.0169293242809984
1	A	26	50	20120615	7	440	8.6	0.0544416501499284	0.0173520327147917
1	A	26	50	20120615	7	442	8.64	0.0573860427867892	0.0179196980387282
1	A	26	50	20120615	7	444	8.68	0.0600450471267631	0.0192523114785524
1	A	26	50	20120615	7	446	8.72	0.0619434874128927	0.0193334873370326
1	A	26	50	20120615	7	448	8.76	0.0641599843292	0.0197912682671728
1	A	26	50	20120615	7	450	8.8	0.0657890169316977	0.0192172389822056
1	A	26	50	20120615	7	452	8.84	0.0674913057967262	0.01905658432152
1	A	26	50	20120615	7	454	8.88	0.0685635625197175	0.0176548158384958
1	A	26	50	20120615	7	456	8.92	0.0693474610973408	0.0161285965619827
1	A	26	50	20120615	7	458	8.96	0.0699072068253281	0.0152816240594775
1	A	26	50	20120615	7	460	9	0.0689813212060424	0.0148751790816515
1	A	26	50	20120615	7	462	9.04	0.0683447836816183	0.0137897701725301
1	A	26	50	20120615	7	464	9.08	0.0676763556413627	0.0126608741963658
1	A	26	50	20120615	7	466	9.12	0.0672741533042238	0.0106948345019547
1	A	26	50	20120615	7	468	9.16	0.0666284941023223	0.0094686406326991
1	A	26	50	20120615	7	470	9.2	0.0654447266399379	0.0081991718284349
1	A	26	50	20120615	7	472	9.24	0.0644059867783749	0.0060702147316384
1	A	26	50	20120615	7	474	9.28	0.0632444931795979	0.0029456512869313
1	A	26	50	20120615	7	476	9.32	0.0621139001471587	-0.00120471196524310
1	A	26	50	20120615	7	478	9.36	0.0613028486691377	-0.0036952834699384
1	A	26	50	20120615	7	480	9.4	0.0605972268121917	-0.0052300587385038
1	A	26	50	20120615	7	482	9.44	0.0584778863676194	-0.0089635825431687
1	A	26	50	20120615	7	484	9.48	0.0578033064983674	-0.0090955286685381
1	A	26	50	20120615	7	486	9.52	0.0567772238481876	-0.0108930648169925
1	A	26	50	20120615	7	488	9.56	0.0549177451457013	-0.0130409016648466
1	A	26	50	20120615	7	490	9.6	0.0534925714282198	-0.0154606917807451
1	A	26	50	20120615	7	492	9.64	0.0518068288618711	-0.0186290958458858
1	A	26	50	20120615	7	494	9.68	0.050751330569594	-0.0202441984447940
1	A	26	50	20120615	7	496	9.72	0.0491498044208845	-0.0228056927596422
1	A	26	50	20120615	7	498	9.76	0.0478257469731127	-0.0246747881143526
1	A	26	50	20120615	7	500	9.8	0.0462152405682823	-0.0259823699741228
1	A	26	50	20120615	7	502	9.84	0.044103678298303	-0.0268925578228661
1	A	26	50	20120615	7	504	9.88	0.0414469367000289	-0.0270269081112916
1	A	26	50	20120615	7	506	9.92	0.0389487991527749	-0.0272975178764517
1	A	26	50	20120615	7	508	9.96	0.036321968171345	-0.0269485606799361
1	A	26	50	20120615	7	510	10	0.034075277795481	-0.0267253270691155
1	A	26	50	20120615	7	512	10.04	0.0322753374839706	-0.0269553489050355
1	A	26	50	20120615	7	514	10.08	0.0292272829929879	-0.0274746481251389
1	A	26	50	20120615	7	516	10.12	0.0269050736128932	-0.0271518538795272
1	A	26	50	20120615	7	518	10.16	0.0243222246732531	-0.0271840272380712
1	A	26	50	20120615	7	520	10.2	0.0211052423722449	-0.0272474547163437
1	A	26	50	20120615	7	522	10.24	0.0192702295643877	-0.0263916433790736
1	A	26	50	20120615	7	524	10.28	0.0167233016492318	-0.0256591514644424
1	A	26	50	20120615	7	526	10.32	0.0146917838668829	-0.0249475191998563
1	A	26	50	20120615	7	528	10.36	0.0115870901227271	-0.0242930918738681
1	A	26	50	20120615	7	530	10.4	0.0100840639486370	-0.0231434776690151
1	A	26	50	20120615	7	532	10.44	0.00727670153490238	-0.0217207858963355
1	A	26	50	20120615	7	534	10.48	0.00654095692907768	-0.0209287555907285
1	A	26	50	20120615	7	536	10.52	0.00573778969166698	-0.020362327703659
1	A	26	50	20120615	7	538	10.56	0.00488652505099998	-0.0207809561313249
1	A	26	50	20120615	7	540	10.6	0.00443957699674758	-0.0213113286436216
1	A	26	50	20120615	7	542	10.64	0.00386037876120988	-0.0205485372034167
1	A	26	50	20120615	7	544	10.68	0.00260470561024658	-0.0190121850867292
1	A	26	50	20120615	7	546	10.72	0.00189831300690902	-0.0174253596880007
1	A	26	50	20120615	7	548	10.76	0.00034295385994328	-0.0167057583299905
1	A	26	50	20120615	7	550	10.8	-0.00187371276199155	-0.0166334637326820
1	A	26	50	20120615	7	552	10.84	-0.00413046038831507	-0.0166376617549313
1	A	26	50	20120615	7	554	10.88	-0.0062483914983618	-0.0167643704110831
1	A	26	50	20120615	7	556	10.92	-0.00860739164428168	-0.0166152062355918
1	A	26	50	20120615	7	558	10.96	-0.00986941178571287	-0.0173189514311406
1	A	26	50	20120615	7	560	11	-0.0101015945399562	-0.0184157277888763
1	A	26	50	20120615	7	562	11.04	-0.009354720002685	-0.0188117075156301
1	A	26	50	20120615	7	564	11.08	-0.0088009168707975	-0.0205011398358737
1	A	26	50	20120615	7	566	11.12	-0.00864825534516645	-0.0230143034022279
1	A	26	50	20120615	7	568	11.16	-0.00914545747835777	-0.0262510493377702
1	A	26	50	20120615	7	570	11.2	-0.0100877904013738	-0.0288663120522600
1	A	26	50	20120615	7	572	11.24	-0.0118047022346373	-0.0323989468203898
1	A	26	50	20120615	7	574	11.28	-0.0121471964751728	-0.0335372756010152
1	A	26	50	20120615	7	576	11.32	-0.0118640921331891	-0.0335146269708138
1	A	26	50	20120615	7	578	11.36	-0.0123441045005298	-0.0323376901599356
1	A	26	50	20120615	7	580	11.4	-0.0130007167864718	-0.0318524805577532
1	A	26	50	20120615	7	582	11.44	-0.0132739074913832	-0.0309916841176758
1	A	26	50	20120615	7	584	11.48	-0.0147785812242735	-0.0290025008183165
1	A	26	50	20120615	7	586	11.52	-0.0156035485637483	-0.0263800963253368
1	A	26	50	20120615	7	588	11.56	-0.0164067794407693	-0.0243353556461797
1	A	26	50	20120615	7	590	11.6	-0.0163521483708548	-0.0230016108355056
1	A	26	50	20120615	7	592	11.64	-0.0153331580016903	-0.0222713463072352
1	A	26	50	20120615	7	594	11.68	-0.0140824133849919	-0.0205856320251577
1	A	26	50	20120615	7	596	11.72	-0.0115529439362636	-0.0184185548017875
1	A	26	50	20120615	7	598	11.76	-0.0108761416303984	-0.0171346306135955
1	A	26	50	20120615	7	600	11.8	-0.00933286198857564	-0.0169845493206090
1	A	26	50	20120615	7	602	11.84	-0.00854406316095861	-0.0164865269435515
1	A	26	50	20120615	7	604	11.88	-0.00746700518292308	-0.0159144846286394
1	A	26	50	20120615	7	606	11.92	-0.00823773743228079	-0.0162685612782507
1	A	26	50	20120615	7	608	11.96	-0.00853431215844605	-0.0167495211686782
1	A	26	50	20120615	7	610	12	-0.00846380654129394	-0.017207804144633
1	A	26	50	20120615	7	612	12.04	-0.00846374997275144	-0.0174574411226631
1	A	26	50	20120615	7	614	12.08	-0.0085172991692907	-0.0172919003541195
1	A	26	50	20120615	7	616	12.12	-0.00881766398780312	-0.0175589745853737
1	A	26	50	20120615	7	618	12.16	-0.00819904454921426	-0.0180249720963112
1	A	26	50	20120615	7	620	12.2	-0.00772096965445404	-0.0178162483166406
1	A	26	50	20120615	7	622	12.24	-0.00704496850057189	-0.0178945038241145
1	A	26	50	20120615	7	624	12.28	-0.0042857579373157	-0.0178644609783022
1	A	26	50	20120615	7	626	12.32	-0.00270663505275462	-0.0178366271340744
1	A	26	50	20120615	7	628	12.36	-0.00102090662854152	-0.0190661726894728
1	A	26	50	20120615	7	630	12.4	0.000426449028665789	-0.0198468397891062
1	A	26	50	20120615	7	632	12.44	0.00154083517368017	-0.0207478918182366
1	A	26	50	20120615	7	634	12.48	0.00336674751726348	-0.0217948411895292
1	A	26	50	20120615	7	636	12.52	0.00420920867850478	-0.0227767013816136
1	A	26	50	20120615	7	638	12.56	0.00376453750808778	-0.0220776556177326
1	A	26	50	20120615	7	640	12.6	0.00458406719641518	-0.0208605056442084
1	A	26	50	20120615	7	642	12.64	0.00548118064077438	-0.0196115782919376
1	A	26	50	20120615	7	644	12.68	0.00623399480429688	-0.0181662803154636
1	A	26	50	20120615	7	646	12.72	0.00688037525511508	-0.0145983043504100
1	A	26	50	20120615	7	648	12.76	0.00790729936236448	-0.0117887499056537
1	A	26	50	20120615	7	650	12.8	0.00742766176161788	-0.0096510883243808
1	A	26	50	20120615	7	652	12.84	0.00626146590274598	-0.0078163937145751
1	A	26	50	20120615	7	654	12.88	0.00485070514278538	-0.0068854756163277
1	A	26	50	20120615	7	656	12.92	0.00305202136002518	-0.0061259559591993
1	A	26	50	20120615	7	658	12.96	0.00100626951817095	-0.0056618605655031
1	A	26	50	20120615	7	660	13	-0.00213519377860653	-0.0054300002519521
1	A	26	50	20120615	7	662	13.04	-0.00373178432198326	-0.0062224406794922
1	A	26	50	20120615	7	664	13.08	-0.00681717405101264	-0.0059909339193317
1	A	26	50	20120615	7	666	13.12	-0.00934623337780788	-0.005424930296331
1	A	26	50	20120615	7	668	13.16	-0.0128328284234147	-0.0053147559887543
1	A	26	50	20120615	7	670	13.2	-0.0161512451921841	-0.005175703440234
1	A	26	50	20120615	7	672	13.24	-0.0186926081769720	-0.0051149134702553
1	A	26	50	20120615	7	674	13.28	-0.0211089405407105	-0.0050638674317215
1	A	26	50	20120615	7	676	13.32	-0.0234153644690220	-0.0055531683537398
1	A	26	50	20120615	7	678	13.36	-0.0260379485671241	-0.0052153792017263
1	A	26	50	20120615	7	680	13.4	-0.0285223894560265	-0.0055643576114453
1	A	26	50	20120615	7	682	13.44	-0.0313898488750941	-0.0046652006284885
1	A	26	50	20120615	7	684	13.48	-0.033385176932382	-0.0055809180522607
1	A	26	50	20120615	7	686	13.52	-0.0359237327032485	-0.0064580557300514
1	A	26	50	20120615	7	688	13.56	-0.037928132940539	-0.0076572027649266
1	A	26	50	20120615	7	690	13.6	-0.0397364878227455	-0.0094012109300451
1	A	26	50	20120615	7	692	13.64	-0.0415749654538305	-0.0113133690877298
1	A	26	50	20120615	7	694	13.68	-0.0426529497417494	-0.0131261787426577
1	A	26	50	20120615	7	696	13.72	-0.0441927454684612	-0.0158459942658136
1	A	26	50	20120615	7	698	13.76	-0.0455938068447042	-0.0171614957215331
1	A	26	50	20120615	7	700	13.8	-0.0461942112126097	-0.0193415766386093
1	A	26	50	20120615	7	702	13.84	-0.0466372843217012	-0.0215147986199081
1	A	26	50	20120615	7	704	13.88	-0.0466889031167278	-0.0241284067045298
1	A	26	50	20120615	7	706	13.92	-0.0466506486398656	-0.0267664099731024
1	A	26	50	20120615	7	708	13.96	-0.0469986158868876	-0.029218444158223
1	A	26	50	20120615	7	710	14	-0.0474929542376151	-0.0324638521518349
1	A	26	50	20120615	7	712	14.04	-0.0465113486039719	-0.0354223869243194
1	A	26	50	20120615	7	714	14.08	-0.0458521129518717	-0.0377427578267831
1	A	26	50	20120615	7	716	14.12	-0.0452100599945543	-0.041203904099335
1	A	26	50	20120615	7	718	14.16	-0.04458292699032	-0.0428504022393279
1	A	26	50	20120615	7	720	14.2	-0.0434053467122709	-0.0455416152931848
1	A	26	50	20120615	7	722	14.24	-0.0419699694439369	-0.0481430116436955
1	A	26	50	20120615	7	724	14.28	-0.0408141256283416	-0.0506713497215739
1	A	26	50	20120615	7	726	14.32	-0.0392347418213782	-0.0529378998984943
1	A	26	50	20120615	7	728	14.36	-0.0375615051455616	-0.0545275565527747
1	A	26	50	20120615	7	730	14.4	-0.0353573755268572	-0.0556805012305672
1	A	26	50	20120615	7	732	14.44	-0.0331992644174724	-0.0573730532352188
1	A	26	50	20120615	7	734	14.48	-0.0308429937037279	-0.0583322223706949
1	A	26	50	20120615	7	736	14.52	-0.0275509166625577	-0.0591265154180017
1	A	26	50	20120615	7	738	14.56	-0.0254734369394316	-0.0597688512180316
1	A	26	50	20120615	7	740	14.6	-0.0225511767448220	-0.0600035399587074
1	A	26	50	20120615	7	742	14.64	-0.0215194372403927	-0.0591818111682905
1	A	26	50	20120615	7	744	14.68	-0.0216886478931306	-0.0580338233090341
1	A	26	50	20120615	7	746	14.72	-0.0184962729081077	-0.0570148117266662
1	A	26	50	20120615	7	748	14.76	-0.0173572653049725	-0.0556987445855218
1	A	26	50	20120615	7	750	14.8	-0.0154658960866547	-0.0537993143498985
1	A	26	50	20120615	7	752	14.84	-0.0132700466883580	-0.0529649283480984
1	A	26	50	20120615	7	754	14.88	-0.0115614645729769	-0.0511047425388309
1	A	26	50	20120615	7	756	14.92	-0.0089099555648836	-0.0493282074617779
1	A	26	50	20120615	7	758	14.96	-0.00636104775074045	-0.0495730785401028
1	A	26	50	20120615	7	760	15	-0.00434989464368967	-0.0491935036199618
1	A	26	50	20120615	7	762	15.04	-0.00189213289364147	-0.0491093579130006
1	A	26	50	20120615	7	764	15.08	1.49340952186501e-05	-0.0492588402865435
1	A	26	50	20120615	7	766	15.12	0.00311439524919368	-0.0483017712582075
1	A	26	50	20120615	7	768	15.16	0.00544327971730278	-0.047330248967264
1	A	26	50	20120615	7	770	15.2	0.00786488709762888	-0.0459018437717925
1	A	26	50	20120615	7	772	15.24	0.00965526732545768	-0.0442255905784473
1	A	26	50	20120615	7	774	15.28	0.0103817205481775	-0.0412768421638144
1	A	26	50	20120615	7	776	15.32	0.0109163544607043	-0.0392090593283189
1	A	26	50	20120615	7	778	15.36	0.0123857177346026	-0.0369253918852061
1	A	26	50	20120615	7	780	15.4	0.0123877754153359	-0.0349445665880004
1	A	26	50	20120615	7	782	15.44	0.0110145033355935	-0.0330437928494929
1	A	26	50	20120615	7	784	15.48	0.0100548109410993	-0.0307732800461707
1	A	26	50	20120615	7	786	15.52	0.00836744202915378	-0.0284799206227484
1	A	26	50	20120615	7	788	15.56	0.00792142028478478	-0.0270081273551833
1	A	26	50	20120615	7	790	15.6	0.00846638748104528	-0.0254719378730555
1	A	26	50	20120615	7	792	15.64	0.00909469428253638	-0.0250089526370058
1	A	26	50	20120615	7	794	15.68	0.00972288794694248	-0.0245653138424893
1	A	26	50	20120615	7	796	15.72	0.00961263585761988	-0.0236352704353303
1	A	26	50	20120615	7	798	15.76	0.00856145091670798	-0.0217854790957463
1	A	26	50	20120615	7	800	15.8	0.00720316950072678	-0.0207605278164164
1	A	26	50	20120615	7	802	15.84	0.00536915371343098	-0.0192328306867307
1	A	26	50	20120615	7	804	15.88	0.00420660652554998	-0.0173083052314430
1	A	26	50	20120615	7	806	15.92	0.00369475313985248	-0.0158353523087568
1	A	26	50	20120615	7	808	15.96	0.00249426260209308	-0.0161648994241288
1	A	26	50	20120615	7	810	16	0.00192359207433644	-0.0166887311986996
1	A	26	50	20120615	7	812	16.04	0.00136195837124340	-0.0172158156644638
1	A	26	50	20120615	7	814	16.08	0.000579311372622699	-0.0173001240059847
1	A	26	50	20120615	7	816	16.12	-0.000125320534829701	-0.0172059373827307
1	A	26	50	20120615	7	818	16.16	-0.00100495429955795	-0.0173930590502361
1	A	26	50	20120615	7	820	16.2	-0.00118245931483921	-0.0179490924676221
1	A	26	50	20120615	7	822	16.24	-0.00203050661965186	-0.0189429027643086
1	A	26	50	20120615	7	824	16.28	-0.00303833884380923	-0.0194394685013968
1	A	26	50	20120615	7	826	16.32	-0.00466522891275981	-0.0190282929792046
1	A	26	50	20120615	7	828	16.36	-0.00566526387044104	-0.0194103972203019
1	A	26	50	20120615	7	830	16.4	-0.00730719056509354	-0.0185089810311792
1	A	26	50	20120615	7	832	16.44	-0.00814137292014069	-0.0179846528676480
1	A	26	50	20120615	7	834	16.48	-0.00797909191385838	-0.0181537786675722
1	A	26	50	20120615	7	836	16.52	-0.00786827413911082	-0.0189198015857672
1	A	26	50	20120615	7	838	16.56	-0.00763814270163975	-0.019608849566869
1	A	26	50	20120615	7	840	16.6	-0.00785779764504076	-0.0197470698507079
1	A	26	50	20120615	7	842	16.64	-0.00899551831383429	-0.0205355137107208
1	A	26	50	20120615	7	844	16.68	-0.0103898975309951	-0.0234605344502042
1	A	26	50	20120615	7	846	16.72	-0.0114264694031670	-0.0243622271180783
1	A	26	50	20120615	7	848	16.76	-0.0138409413689642	-0.0255464336937738
1	A	26	50	20120615	7	850	16.8	-0.0144014741067989	-0.0251267000582090
1	A	26	50	20120615	7	852	16.84	-0.0155992422834508	-0.0244193670028524
1	A	26	50	20120615	7	854	16.88	-0.0172805795745528	-0.0219622345778395
1	A	26	50	20120615	7	856	16.92	-0.0170946317043041	-0.0203307341726756
1	A	26	50	20120615	7	858	16.96	-0.0172908326228800	-0.0182885461489985
1	A	26	50	20120615	7	860	17	-0.016860218735273	-0.0156793928370983
1	A	26	50	20120615	7	862	17.04	-0.0160056306927344	-0.0140753988857225
1	A	26	50	20120615	7	864	17.08	-0.0147106494758049	-0.0114141459461845
1	A	26	50	20120615	7	866	17.12	-0.0129194631462457	-0.0098977413117943
1	A	26	50	20120615	7	868	17.16	-0.0104741464755464	-0.0080512026634037
1	A	26	50	20120615	7	870	17.2	-0.00881527396688271	-0.0078714278353549
1	A	26	50	20120615	7	872	17.24	-0.00762462635551737	-0.0081379151679806
1	A	26	50	20120615	7	874	17.28	-0.00555891288923023	-0.0078871468191006
1	A	26	50	20120615	7	876	17.32	-0.00308563014533499	-0.0071818431602061
1	A	26	50	20120615	7	878	17.36	-0.00082001052093861	-0.0070355215539752
1	A	26	50	20120615	7	880	17.4	0.00223964052125558	-0.0071810441295434
1	A	26	50	20120615	7	882	17.44	0.00443981317041248	-0.0072103989604576
1	A	26	50	20120615	7	884	17.48	0.00664353690982448	-0.0076585179835396
1	A	26	50	20120615	7	886	17.52	0.00914247348774118	-0.0082588728539704
1	A	26	50	20120615	7	888	17.56	0.0101130765398691	-0.0091204400404393
1	A	26	50	20120615	7	890	17.6	0.0116663992193050	-0.0115143712613498
1	A	26	50	20120615	7	892	17.64	0.0123058288104642	-0.0130139255411443
1	A	26	50	20120615	7	894	17.68	0.0129001874153905	-0.0142506199461006
1	A	26	50	20120615	7	896	17.72	0.0142643378176556	-0.0161118664155398
1	A	26	50	20120615	7	898	17.76	0.0150618128454778	-0.0185744364917000
1	A	26	50	20120615	7	900	17.8	0.0170917749929082	-0.0196742703791576
1	A	26	50	20120615	7	902	17.84	0.0189586076059188	-0.022293040343282
1	A	26	50	20120615	7	904	17.88	0.0191348893264686	-0.023481333289066
1	A	26	50	20120615	7	906	17.92	0.0204757052049545	-0.0260600102986971
1	A	26	50	20120615	7	908	17.96	0.0210069545296599	-0.0283461572329513
1	A	26	50	20120615	7	910	18	0.0208283393567322	-0.0310405169119845
1	A	26	50	20120615	7	912	18.04	0.0216062982373937	-0.0342350839280291
1	A	26	50	20120615	7	914	18.08	0.0222286087733803	-0.0364772629626292
1	A	26	50	20120615	7	916	18.12	0.0237350007757489	-0.0391227191366755
1	A	26	50	20120615	7	918	18.16	0.0246902525396572	-0.0409488011858863
1	A	26	50	20120615	7	920	18.2	0.0242981901137605	-0.0417613093038766
1	A	26	50	20120615	7	922	18.24	0.0237135188717364	-0.0422802196152503
1	A	26	50	20120615	7	924	18.28	0.0223473178598059	-0.0434830789607267
1	A	26	50	20120615	7	926	18.32	0.0204801599776760	-0.0436243306113366
1	A	26	50	20120615	7	928	18.36	0.0188280332677048	-0.0434556573597523
1	A	26	50	20120615	7	930	18.4	0.0160065562248003	-0.0442399597660585
1	A	26	50	20120615	7	932	18.44	0.0129701344181855	-0.0440990679620896
1	A	26	50	20120615	7	934	18.48	0.00967703207218258	-0.0437122451974415
1	A	26	50	20120615	7	936	18.52	0.00706532610480228	-0.0433946906130784
1	A	26	50	20120615	7	938	18.56	0.00450769966404708	-0.043170700398002
1	A	26	50	20120615	7	940	18.6	0.00181309249764042	-0.0428742458799895
1	A	26	50	20120615	7	942	18.64	5.81241774133892e-06	-0.0432434121883114
1	A	26	50	20120615	7	944	18.68	-0.00296028839730187	-0.0437561353153497
1	A	26	50	20120615	7	946	18.72	-0.00575569363536664	-0.0440567264080321
1	A	26	50	20120615	7	948	18.76	-0.00784300214275122	-0.0437469429271943
1	A	26	50	20120615	7	950	18.8	-0.0105313514141444	-0.0436098349223222
1	A	26	50	20120615	7	952	18.84	-0.0126574800838161	-0.0426930002698358
1	A	26	50	20120615	7	954	18.88	-0.014641904554538	-0.041358265509668
1	A	26	50	20120615	7	956	18.92	-0.0161114421514711	-0.0400331191174532
1	A	26	50	20120615	7	958	18.96	-0.0180999961257952	-0.0378601516945957
1	A	26	50	20120615	7	960	19	-0.0186441077228504	-0.0357966090461268
1	A	26	50	20120615	7	962	19.04	-0.0186895464046094	-0.0334219606271393
1	A	26	50	20120615	7	964	19.08	-0.0190162339801583	-0.03212483970509
1	A	26	50	20120615	7	966	19.12	-0.0191336227568021	-0.0317138601928976
1	A	26	50	20120615	7	968	19.16	-0.0192189148252769	-0.0291780188635426
1	A	26	50	20120615	7	970	19.2	-0.0195757916177418	-0.0273107619864633
1	A	26	50	20120615	7	972	19.24	-0.019038051052785	-0.0245328788544363
1	A	26	50	20120615	7	974	19.28	-0.0184240136661383	-0.0233824302635814
1	A	26	50	20120615	7	976	19.32	-0.0176671548518275	-0.0240710532735078
1	A	26	50	20120615	7	978	19.36	-0.0176810565711456	-0.0241413962561002
1	A	26	50	20120615	7	980	19.4	-0.0176820889470461	-0.0244893493609865
1	A	26	50	20120615	7	982	19.44	-0.0175897337303553	-0.0238545018217694
1	A	26	50	20120615	7	984	19.48	-0.0176456022371369	-0.0239725532988885
1	A	26	50	20120615	7	986	19.52	-0.0172121882066764	-0.0241514654566643
1	A	26	50	20120615	7	988	19.56	-0.0172228655190723	-0.0240399122908643
1	A	26	50	20120615	7	990	19.6	-0.017159282477308	-0.0235659386154349
1	A	26	50	20120615	7	992	19.64	-0.0167260522946107	-0.0238233396259225
1	A	26	50	20120615	7	994	19.68	-0.0161744665788783	-0.0238588505284737
1	A	26	50	20120615	7	996	19.72	-0.0150220875865107	-0.0241675945623432
1	A	26	50	20120615	7	998	19.76	-0.0145268299969677	-0.023925438774058
1	A	26	50	20120615	7	1000	19.8	-0.0148870160491685	-0.0239273479623672
1	A	26	50	20120615	7	1002	19.84	-0.0129420834921758	-0.0234030353551852
1	A	26	50	20120615	7	1004	19.88	-0.0132017189600919	-0.023452617682682
1	A	26	50	20120615	7	1006	19.92	-0.0128445027563721	-0.0238157028726857
1	A	26	50	20120615	7	1008	19.96	-0.0128854159547315	-0.0239221083011186
1	A	26	50	20120615	7	1010	20	-0.0129557631799647	-0.0243627164359709
1	A	26	50	20120615	7	1012	20.04	-0.0127373541587121	-0.024318534282962
1	A	26	50	20120615	7	1014	20.08	-0.0125677503546038	-0.0242755817886456
1	A	26	50	20120615	7	1016	20.12	-0.0125836765206365	-0.0241327723817968
1	A	26	50	20120615	7	1018	20.16	-0.0123594847801274	-0.0245053009828632
1	A	26	50	20120615	7	1020	20.2	-0.0123372696063829	-0.0242647694188545
1	A	26	50	20120615	7	1022	20.24	-0.0124098534103649	-0.0240843801150128
1	A	26	50	20120615	7	1024	20.28	-0.0122183540447772	-0.0244728087191610
1	A	26	50	20120615	7	1026	20.32	-0.0124692129033251	-0.0246039430859456
1	A	26	50	20120615	7	1028	20.36	-0.0127034358727642	-0.0252014049704025
1	A	26	50	20120615	7	1030	20.4	-0.0126687400521997	-0.0254844225503841
1	A	26	50	20120615	7	1032	20.44	-0.012731633735563	-0.0253062280352805
1	A	26	50	20120615	7	1034	20.48	-0.0122739078890411	-0.0251241778083205
1	A	26	50	20120615	7	1036	20.52	-0.0120966991515011	-0.0249600661025817
1	A	26	50	20120615	7	1038	20.56	-0.0121664516999313	-0.0250475599601518
1	A	26	50	20120615	7	1040	20.6	-0.0120918646624382	-0.0247717897297026
1	A	26	50	20120615	7	1042	20.64	-0.0119614642724924	-0.0246493994453741
1	A	26	50	20120615	7	1044	20.68	-0.0118441290945427	-0.0247335713152862
1	A	26	50	20120615	7	1046	20.72	-0.0112370948934568	-0.0248589385191635
1	A	26	50	20120615	7	1048	20.76	-0.0118616922127738	-0.0250742284924042
1	A	26	50	20120615	7	1050	20.8	-0.0114564634586114	-0.0250621369664459
1	A	26	50	20120615	7	1052	20.84	-0.0116461597019071	-0.0249547196682091
1	A	26	50	20120615	7	1054	20.88	-0.0116842946777233	-0.0246038879316166
1	A	26	50	20120615	7	1056	20.92	-0.0114497516010444	-0.0250942905260001
1	A	26	50	20120615	7	1058	20.96	-0.0115587556468982	-0.0248563526296647
1	A	26	50	20120615	7	1060	21	-0.0116814224099781	-0.0244903987074497
1	A	26	50	20120615	7	1062	21.04	-0.0116899317329829	-0.0249235058535672
1	A	26	50	20120615	7	1064	21.08	-0.0120208838695291	-0.0247465332896922
1	A	26	50	20120615	7	1066	21.12	-0.0118777357585321	-0.0248230436576301
1	A	26	50	20120615	7	1068	21.16	-0.0119265798665494	-0.025052926900621
1	A	26	50	20120615	7	1070	21.2	-0.0122296111847336	-0.025080821556032
1	A	26	50	20120615	7	1072	21.24	-0.0119256867906847	-0.0249533966714215
1	A	26	50	20120615	7	1074	21.28	-0.0121411987954548	-0.0252150544647318
1	A	26	50	20120615	7	1076	21.32	-0.0123798211711543	-0.0247422666073745
1	A	26	50	20120615	7	1078	21.36	-0.0124905696494373	-0.0255179754742582
1	A	26	50	20120615	7	1080	21.4	-0.0121487358466354	-0.0251623757166402
1	A	26	50	20120615	7	1082	21.44	-0.0125128866465584	-0.0253232092753414
1	A	26	50	20120615	7	1084	21.48	-0.0126249701424442	-0.0254284338354498
1	A	26	50	20120615	7	1086	21.52	-0.0127827525353846	-0.0254550931753141
1	A	26	50	20120615	7	1088	21.56	-0.0127030644295720	-0.0257352884799999
1	A	26	50	20120615	7	1090	21.6	-0.0128409778290679	-0.0253839136853995
1	A	26	50	20120615	7	1092	21.64	-0.0127963929787471	-0.0251914056319884
1	A	26	50	20120615	7	1094	21.68	-0.0128594828135315	-0.0255267421841313
1	A	26	50	20120615	7	1096	21.72	-0.0131942625190843	-0.0254410620554550
1	A	26	50	20120615	7	1098	21.76	-0.0131595852954281	-0.0252913541148489
1	A	26	50	20120615	7	1100	21.8	-0.0130317141981544	-0.0255370150597327
1	A	26	50	20120615	7	1102	21.84	-0.0128200609033736	-0.0256207244535256
1	A	26	50	20120615	7	1104	21.88	-0.0131530022727166	-0.0256885287813522
1	A	26	50	20120615	7	1106	21.92	-0.0129413572935116	-0.0257722440017051
1	A	26	50	20120615	7	1108	21.96	-0.0127864111058705	-0.0259211656395704
1	A	26	50	20120615	7	1110	22	-0.0132721383102167	-0.0259397611337021
1	A	26	50	20120615	7	1112	22.04	-0.0132132688422558	-0.0259742637019833
1	A	26	50	20120615	7	1114	22.08	-0.0131973257056604	-0.025432129882595
1	A	26	50	20120615	7	1116	22.12	-0.0130749926262705	-0.0254850109339367
1	A	26	50	20120615	7	1118	22.16	-0.0130749926262705	-0.0254850109339367
1	A	26	50	20120615	7	1120	22.2	-0.013206902052798	-0.0255586574487002
1	A	26	50	20120615	7	1122	22.24	-0.0133827639640518	-0.0259381147769834
1	A	26	50	20120615	7	1124	22.28	-0.0128439611125777	-0.0254887783281562
1	A	26	50	20120615	7	1126	22.32	-0.0129057396178364	-0.0257365853138366
1	A	26	50	20120615	7	1128	22.36	-0.0131712624568126	-0.0261159155750312
1	A	26	50	20120615	7	1130	22.4	-0.0131632926562819	-0.0258448468975702
1	A	26	50	20120615	7	1132	22.44	-0.0132329688371797	-0.0259834278058675
1	A	26	50	20120615	7	1134	22.48	-0.0129769579986240	-0.0256979079871193
1	A	26	50	20120615	7	1136	22.52	-0.0130905981900886	-0.0256434243489687
1	A	26	50	20120615	7	1138	22.56	-0.0132146300228096	-0.025889407352707
1	A	26	50	20120615	7	1140	22.6	-0.0134322824398063	-0.0252113718526154
1	A	26	50	20120615	7	1142	22.64	-0.0133855928861513	-0.0256824668963385
1	A	26	50	20120615	7	1144	22.68	-0.0132563415447250	-0.0254048772801413
1	A	26	50	20120615	7	1146	22.72	-0.0131781624047835	-0.0258574553185855
1	A	26	50	20120615	7	1148	22.76	-0.0132609096949478	-0.0257887087426887
1	A	26	50	20120615	7	1150	22.8	-0.0132020404108346	-0.0258232111271221
1	A	26	50	20120615	7	1152	22.84	-0.0130637645484028	-0.0253339580055222
1	A	26	50	20120615	7	1154	22.88	-0.0131950021527774	-0.0254323603994057
1	A	26	50	20120615	7	1156	22.92	-0.0129724226864401	-0.0254122042498973
1	A	26	50	20120615	7	1158	22.96	-0.0125729942584931	-0.0253103929649324
1	A	26	50	20120615	7	1160	23	-0.0129952748926838	-0.0258601861649745
1	A	26	50	20120615	7	1162	23.04	-0.0127613710405351	-0.0257699805528985
1	A	26	50	20120615	7	1164	23.08	-0.0129407272613695	-0.0256208743601632
1	A	26	50	20120615	7	1166	23.12	-0.0132473535104293	-0.025600400083314
1	A	26	50	20120615	7	1168	23.16	-0.0128158736998581	-0.025393390754745
1	A	26	50	20120615	7	1170	23.2	-0.0129825292929529	-0.0255694132499488
1	A	26	50	20120615	7	1172	23.24	-0.0128519606115933	-0.0256443326276291
1	A	26	50	20120615	7	1174	23.28	-0.0129875076075352	-0.0255485391749255
1	A	26	50	20120615	7	1176	23.32	-0.0131402232975457	-0.0253737900376132
1	A	26	50	20120615	7	1178	23.36	-0.0130157998690893	-0.0255524485561866
1	A	26	50	20120615	7	1180	23.4	-0.0127601852224631	-0.0256708562029914
1	A	26	50	20120615	7	1182	23.44	-0.0128744251111889	-0.0254364223035995
1	A	26	50	20120615	7	1184	23.48	-0.0129865433967284	-0.0253879436283668
1	A	26	50	20120615	7	1186	23.52	-0.0131749316339002	-0.0253470437236148
1	A	26	50	20120615	7	1188	23.56	-0.0128187280070911	-0.0253220319425507
1	A	26	50	20120615	7	1190	23.6	-0.013007118860558	-0.0254643407885091
1	A	26	50	20120615	7	1192	23.64	-0.0127017011276979	-0.0259344719749788
1	A	26	50	20120615	7	1194	23.68	-0.0128148155852708	-0.0257115579764233
1	A	26	50	20120615	7	1196	23.72	-0.0129814728754218	-0.0258875787745708
1	A	26	50	20120615	7	1198	23.76	-0.0125981106913608	-0.0248622569712876
1	A	26	50	20120615	7	1200	23.8	-0.0127318797380122	-0.0250498820988212
1	A	26	50	20120615	7	1202	23.84	-0.0128154831647829	-0.0252138650404152
1	A	26	50	20120615	7	1204	23.88	-0.0130463591149839	-0.0248879397966871
1	A	26	50	20120615	7	1206	23.92	-0.0129730887103173	-0.0251679682241726
1	A	26	50	20120615	7	1208	23.96	-0.0129419791939256	-0.0253465236465773
1	A	26	50	20120615	7	1210	24	-0.0128117184575692	-0.0249817813518319
1	A	26	50	20120615	7	1212	24.04	-0.0131141338857470	-0.0249063330582793
1	A	26	50	20120615	7	1214	24.08	-0.0128115056184280	-0.0248580242300954
1	A	26	50	20120615	7	1216	24.12	-0.0127885812165820	-0.0249620537797436
1	A	26	50	20120615	7	1218	24.16	-0.0126359904723397	-0.0250698705226011
1	A	26	50	20120615	7	1220	24.2	-0.0127622167402454	-0.0247079797066615
1	A	26	50	20120615	7	1222	24.24	-0.0122869902837318	-0.0247079172691328
1	A	26	50	20120615	7	1224	24.28	-0.0127686210063626	-0.0242595347073534
1	A	26	50	20120615	7	1226	24.32	-0.0124667875270657	-0.0233799483187795
1	A	26	50	20120615	7	1228	24.36	-0.0129994369231979	-0.0232572087237011
1	A	26	50	20120615	7	1230	24.4	-0.0128306434634608	-0.0218092590967976
1	A	26	50	20120615	7	1232	24.44	-0.0126925737933664	-0.0207647351017644
1	A	26	50	20120615	7	1234	24.48	-0.0117048516860659	-0.0188424158196341
1	A	26	50	20120615	7	1236	24.52	-0.0113859069297710	-0.0176361086214926
1	A	26	50	20120615	7	1238	24.56	-0.0110989396634418	-0.0165968080242521
1	A	26	50	20120615	7	1240	24.6	-0.0108980852751389	-0.0157216424672742
1	A	26	50	20120615	7	1242	24.64	-0.0113618624707836	-0.0136667477347392
1	A	26	50	20120615	7	1244	24.68	-0.0110790409715124	-0.0122881511409345
1	A	26	50	20120615	7	1246	24.72	-0.0107456189109795	-0.0105895745865072
1	A	26	50	20120615	7	1248	24.76	-0.0109960690618080	-0.0093680546930753
1	A	26	50	20120615	7	1250	24.8	-0.0109298697249533	-0.0075185320540681
1	A	26	50	20120615	7	1252	24.84	-0.0119680439010914	-0.0068242946162991
1	A	26	50	20120615	7	1254	24.88	-0.0131953549990612	-0.0057218302916156
1	A	26	50	20120615	7	1256	24.92	-0.0132191067158413	-0.0054729216335701
1	A	26	50	20120615	7	1258	24.96	-0.0129337962007003	-0.0042748776852735
1	A	26	50	20120615	7	1260	25	-0.0124548586356670	-0.0038748532370207
1	A	26	50	20120615	7	1262	25.04	-0.0124790487586514	-0.0027177507713548
1	A	26	50	20120615	7	1264	25.08	-0.0113636160956009	-0.00114906266156370
1	A	26	50	20120615	7	1266	25.12	-0.0101246235936058	-9.02409674150007e-05
1	A	26	50	20120615	7	1268	25.16	-0.00921825412148093	0.000138154522908298
1	A	26	50	20120615	7	1270	25.2	-0.00766601331542022	0.000829280690839998
1	A	26	50	20120615	7	1272	25.24	-0.00572677296801611	0.0014921932982024
1	A	26	50	20120615	7	1274	25.28	-0.00438008810324633	0.00215383311335860
1	A	26	50	20120615	7	1276	25.32	-0.002400189115924	0.0032740316761144
1	A	26	50	20120615	7	1278	25.36	-0.000367539962725151	0.0043395001740063
1	A	26	50	20120615	7	1280	25.4	0.00136480094050378	0.0047192872261815
1	A	26	50	20120615	7	1282	25.44	0.00323997741353238	0.0053474101799096
1	A	26	50	20120615	7	1284	25.48	0.00536237255939938	0.0063352949217697
1	A	26	50	20120615	7	1286	25.52	0.00738703847703868	0.006819868127849
1	A	26	50	20120615	7	1288	25.56	0.00922439887940938	0.0075039090858332
1	A	26	50	20120615	7	1290	25.6	0.0115038212281746	0.0078464386817078
1	A	26	50	20120615	7	1292	25.64	0.0124633227038379	0.0082061156170262
1	A	26	50	20120615	7	1294	25.68	0.0139858367408175	0.0081275136272295
1	A	26	50	20120615	7	1296	25.72	0.0152920326712965	0.0082505219228847
1	A	26	50	20120615	7	1298	25.76	0.0162950777825453	0.0079234708944503
1	A	26	50	20120615	7	1300	25.8	0.0163068864657911	0.007554997550774
1	A	26	50	20120615	7	1302	25.84	0.0170180237556304	0.006299388039421
1	A	26	50	20120615	7	1304	25.88	0.0169813461268903	0.0059379645503531
1	A	26	50	20120615	7	1306	25.92	0.0169279567364835	0.0055389470221567
1	A	26	50	20120615	7	1308	25.96	0.0168708755415723	0.0052686377773786
1	A	26	50	20120615	7	1310	26	0.0168835921499251	0.0052591738602192
1	A	26	50	20120615	7	1312	26.04	0.0166211013848266	0.0055168562992056
1	A	26	50	20120615	7	1314	26.08	0.0166847162463961	0.0053521251679265
1	A	26	50	20120615	7	1316	26.12	0.0164178739461661	0.0055735712128043
1	A	26	50	20120615	7	1318	26.16	0.0161095400342297	0.0058457012575439
1	A	26	50	20120615	7	1320	26.2	0.0159267882866321	0.0059638234453411
1	A	26	50	20120615	7	1322	26.24	0.0154035292685540	0.0059880064972577
1	A	26	50	20120615	7	1324	26.28	0.0156858062956037	0.0059134774425206
1	A	26	50	20120615	7	1326	26.32	0.0155355743888728	0.0058313540609536
1	A	26	50	20120615	7	1328	26.36	0.0147445835302341	0.0054450121289167
1	A	26	50	20120615	7	1330	26.4	0.0148158740359133	0.0052806663708334
1	A	26	50	20120615	7	1332	26.44	0.0146196024066594	0.0052051261533992
1	A	26	50	20120615	7	1334	26.48	0.0140447670199616	0.0045882037710852
1	A	26	50	20120615	7	1336	26.52	0.0139122764223707	0.0045671107758024
1	A	26	50	20120615	7	1338	26.56	0.0135875022777717	0.0035021372526573
1	A	26	50	20120615	7	1340	26.6	0.0129124345048407	0.0030816137788179
1	A	26	50	20120615	7	1342	26.64	0.0116570866229968	0.0020327835034873
1	A	26	50	20120615	7	1344	26.68	0.0103765091712001	0.000304480179979
1	A	26	50	20120615	7	1346	26.72	0.00857260199064728	-0.0011861645543726
1	A	26	50	20120615	7	1348	26.76	0.00745550055559318	-0.0032684384614751
1	A	26	50	20120615	7	1350	26.8	0.00634995324534358	-0.0041911562423811
1	A	26	50	20120615	7	1352	26.84	0.00553472347335258	-0.0065156220002146
1	A	26	50	20120615	7	1354	26.88	0.00555558170918408	-0.0077948474638456
1	A	26	50	20120615	7	1356	26.92	0.00523162851555808	-0.0095240495200728
1	A	26	50	20120615	7	1358	26.96	0.00460518847596928	-0.0104366981004147
1	A	26	50	20120615	7	1360	27	0.00363735728242358	-0.0113733883113169
1	A	26	50	20120615	7	1362	27.04	0.00351270849903608	-0.0111143892395039
1	A	26	50	20120615	7	1364	27.08	0.00350532630424048	-0.0118573887609034
1	A	26	50	20120615	7	1366	27.12	0.00348069070398388	-0.0132145812324417
1	A	26	50	20120615	7	1368	27.16	0.00401657864917398	-0.0146722535775865
1	A	26	50	20120615	7	1370	27.2	0.00406434371224308	-0.0156043263812075
1	A	26	50	20120615	7	1372	27.24	0.00390907013416238	-0.0172425584429283
1	A	26	50	20120615	7	1374	27.28	0.00361394497689848	-0.0188390287781523
1	A	26	50	20120615	7	1376	27.32	0.00325456502642828	-0.0198731441613663
1	A	26	50	20120615	7	1378	27.36	0.00305931163093918	-0.0194228090656321
1	A	26	50	20120615	7	1380	27.4	0.00178902258280883	-0.0199925108570984
1	A	26	50	20120615	7	1382	27.44	0.00015180875485293	-0.0206362255153516
1	A	26	50	20120615	7	1384	27.48	-0.00219751817030031	-0.022707942318211
1	A	26	50	20120615	7	1386	27.52	-0.00283142752024013	-0.0253488611294638
1	A	26	50	20120615	7	1388	27.56	-0.00366769923440432	-0.0268195773319799
1	A	26	50	20120615	7	1390	27.6	-0.004349017831281	-0.0271102477165222
1	A	26	50	20120615	7	1392	27.64	-0.00513745603443962	-0.0269270363495168
1	A	26	50	20120615	7	1394	27.68	-0.00588029999234733	-0.0266957982899332
1	A	26	50	20120615	7	1396	27.72	-0.00743469040302285	-0.0257444285422535
1	A	26	50	20120615	7	1398	27.76	-0.00861215047291907	-0.0245755668908165
1	A	26	50	20120615	7	1400	27.8	-0.0109656295290914	-0.0231963254156274
1	A	26	50	20120615	7	1402	27.84	-0.0114271142845515	-0.0225180982895980
1	A	26	50	20120615	7	1404	27.88	-0.0118847042958607	-0.0219253801724040
1	A	26	50	20120615	7	1406	27.92	-0.013472441862337	-0.0205460976850216
1	A	26	50	20120615	7	1408	27.96	-0.0134235312862823	-0.0207829855277869
1	A	26	50	20120615	7	1410	28	-0.0122738675839545	-0.0212088405867565
1	A	26	50	20120615	7	1412	28.04	-0.0143957677550748	-0.0230915972444794
1	A	26	50	20120615	7	1414	28.08	-0.0144594215075172	-0.0240401527071699
1	A	26	50	20120615	7	1416	28.12	-0.0152195132140316	-0.0266518289760654
1	A	26	50	20120615	7	1418	28.16	-0.0162293196803220	-0.0292724360036073
1	A	26	50	20120615	7	1420	28.2	-0.0156909328197673	-0.0319295976233094
1	A	26	50	20120615	7	1422	28.24	-0.0160244255909783	-0.0340042277061073
1	A	26	50	20120615	7	1424	28.28	-0.0150182409256211	-0.0369852201899623
1	A	26	50	20120615	7	1426	28.32	-0.0142477844479080	-0.0393043819398302
1	A	26	50	20120615	7	1428	28.36	-0.0134410251080489	-0.0415824890699823
1	A	26	50	20120615	7	1430	28.4	-0.0139891035741466	-0.044648433362529
1	A	26	50	20120615	7	1432	28.44	-0.0140627841007462	-0.0461496210589881
1	A	26	50	20120615	7	1434	28.48	-0.0143427276754180	-0.0480211205767545
1	A	26	50	20120615	7	1436	28.52	-0.0145707696123506	-0.0501849380378635
1	A	26	50	20120615	7	1438	28.56	-0.0156288134890400	-0.0533097136146049
1	A	26	50	20120615	7	1440	28.6	-0.0160254296826076	-0.0549555046478166
1	A	26	50	20120615	7	1442	28.64	-0.0176325419748884	-0.0566317719832975
1	A	26	50	20120615	7	1444	28.68	-0.0185385578936227	-0.0589275355697758
1	A	26	50	20120615	7	1446	28.72	-0.0191118093611306	-0.0612336229152595
1	A	26	50	20120615	7	1448	28.76	-0.0194452809191382	-0.0624266534764775
1	A	26	50	20120615	7	1450	28.8	-0.0192952328601704	-0.0634232497738818
1	A	26	50	20120615	7	1452	28.84	-0.0187659634344523	-0.065495426196149
1	A	26	50	20120615	7	1454	28.88	-0.0185473260177094	-0.0662397267940259
1	A	26	50	20120615	7	1456	28.92	-0.0187873887699222	-0.0662605864440709
1	A	26	50	20120615	7	1458	28.96	-0.0189394167278773	-0.0668259890263077
1	A	26	50	20120615	7	1460	29	-0.019025613044504	-0.0676974981341201
1	A	26	50	20120615	7	1462	29.04	-0.019398682582258	-0.0683510062212927
1	A	26	50	20120615	7	1464	29.08	-0.0193257798731177	-0.069536470739952
1	A	26	50	20120615	7	1466	29.12	-0.0201106684002347	-0.0706614776288198
1	A	26	50	20120615	7	1468	29.16	-0.0199414577474968	-0.0712294965061469
1	A	26	50	20120615	7	1470	29.2	-0.02009355641613	-0.0723288354188576
1	A	26	50	20120615	7	1472	29.24	-0.0198678479315753	-0.0734732170335299
1	A	26	50	20120615	7	1474	29.28	-0.0192003391301352	-0.0749984463605493
1	A	26	50	20120615	7	1476	29.32	-0.0191950358292763	-0.0756964314642586
1	A	26	50	20120615	7	1478	29.36	-0.0184284613677919	-0.0774212770356069
1	A	26	50	20120615	7	1480	29.4	-0.0171819028232382	-0.0794303795329922
1	A	26	50	20120615	7	1482	29.44	-0.0158292075508283	-0.0810615334558334
1	A	26	50	20120615	7	1484	29.48	-0.0153664061625417	-0.0828715146836366
1	A	26	50	20120615	7	1486	29.52	-0.0140999072067585	-0.0852183313797166
1	A	26	50	20120615	7	1488	29.56	-0.0130799763855750	-0.0873238125313777
1	A	26	50	20120615	7	1490	29.6	-0.0123411912205913	-0.0894731343034723
1	A	26	50	20120615	7	1492	29.64	-0.0121227659358828	-0.0919400177309978
1	A	26	50	20120615	7	1494	29.68	-0.0123525049290903	-0.0939766973928494
1	A	26	50	20120615	7	1496	29.72	-0.0125359284281301	-0.095850106098925
1	A	26	50	20120615	7	1498	29.76	-0.0113816473185212	-0.0984443394577423
1	A	26	50	20120615	7	1500	29.8	-0.0104411952995431	-0.100511212579150
1	A	26	50	20120615	7	1502	29.84	-0.00947458032966106	-0.103110819949505
1	A	26	50	20120615	7	1504	29.88	-0.00864231564820449	-0.104732922905547
1	A	26	50	20120615	7	1506	29.92	-0.00690346936258866	-0.105929842554061
1	A	26	50	20120615	7	1508	29.96	-0.00558132110312605	-0.107171097797756
1	A	26	50	20120615	7	1510	30	-0.00343093867085964	-0.108105822251807
1	A	26	50	20120615	7	1512	30.04	-0.00170715375968307	-0.108830889545235
1	A	26	50	20120615	7	1514	30.08	0.00041268165963608	-0.109734077036845
1	A	26	50	20120615	7	1516	30.12	0.00217337754479058	-0.111402424776376
1	A	26	50	20120615	7	1518	30.16	0.00443102807576298	-0.113279086173645
1	A	26	50	20120615	7	1520	30.2	0.00479009689924948	-0.113326462327985
1	A	26	50	20120615	7	1522	30.24	0.00882385824320628	-0.117550293974725
1	A	26	50	20120615	7	1524	30.28	0.0109882413897402	-0.118396064395702
1	A	26	50	20120615	7	1526	30.32	0.0119722511864394	-0.119349951443523
1	A	26	50	20120615	7	1528	30.36	0.0144270430880067	-0.121009955323037
1	A	26	50	20120615	7	1530	30.4	0.0161662429270131	-0.122187429535068
1	A	26	50	20120615	7	1532	30.44	0.0177955583722231	-0.123144569274083
1	A	26	50	20120615	7	1534	30.48	0.0184839975343863	-0.123251625240754
1	A	26	50	20120615	7	1536	30.52	0.0207484362904581	-0.123322618761584
1	A	26	50	20120615	7	1538	30.56	0.0229015764391712	-0.122944175212294
1	A	26	50	20120615	7	1540	30.6	0.0260104421133360	-0.122798652636725
1	A	26	50	20120615	7	1542	30.64	0.0290034129860643	-0.123099102308052
1	A	26	50	20120615	7	1544	30.68	0.031142057445763	-0.122699374844647
1	A	26	50	20120615	7	1546	30.72	0.0333725550763378	-0.123097900226524
1	A	26	50	20120615	7	1548	30.76	0.0362820873488861	-0.123818654168588
1	A	26	50	20120615	7	1550	30.8	0.0384886140595787	-0.124091243832734
1	A	26	50	20120615	7	1552	30.84	0.0397870035311935	-0.124792552338316
1	A	26	50	20120615	7	1554	30.88	0.0423289109882029	-0.125240292352162
1	A	26	50	20120615	7	1556	30.92	0.0440399679773181	-0.125496406428309
1	A	26	50	20120615	7	1558	30.96	0.0444448573202255	-0.125753369032592
1	A	26	50	20120615	7	1560	31	0.0456936078958009	-0.126112579277434
1	A	26	50	20120615	7	1562	31.04	0.0476490409884942	-0.126970016960301
1	A	26	50	20120615	7	1564	31.08	0.0508912670015908	-0.128366411431789
1	A	26	50	20120615	7	1566	31.12	0.0531950208946965	-0.128884013595618
1	A	26	50	20120615	7	1568	31.16	0.0551283922558168	-0.129460871307710
1	A	26	50	20120615	7	1570	31.2	0.0576530463073652	-0.129740602750347
1	A	26	50	20120615	7	1572	31.24	0.059639733519787	-0.129989787180037
1	A	26	50	20120615	7	1574	31.28	0.0609768017323326	-0.130543522500384
1	A	26	50	20120615	7	1576	31.32	0.0620977074018695	-0.129981231187985
1	A	26	50	20120615	7	1578	31.36	0.064243352218702	-0.128996655705860
1	A	26	50	20120615	7	1580	31.4	0.0655516411852533	-0.128016464285780
1	A	26	50	20120615	7	1582	31.44	0.0680351416221367	-0.126003896965167
1	A	26	50	20120615	7	1584	31.48	0.0695726746071487	-0.124692638150133
1	A	26	50	20120615	7	1586	31.52	0.0708675285448576	-0.123338387242806
1	A	26	50	20120615	7	1588	31.56	0.0725061777995793	-0.121716708550832
1	A	26	50	20120615	7	1590	31.6	0.0738693382523507	-0.119461179340203
1	A	26	50	20120615	7	1592	31.64	0.0750801171937764	-0.117925131279432
1	A	26	50	20120615	7	1594	31.68	0.0754785223675003	-0.115637336786377
1	A	26	50	20120615	7	1596	31.72	0.0759338991345845	-0.113214788954032
1	A	26	50	20120615	7	1598	31.76	0.0764944368221667	-0.110972751340788
1	A	26	50	20120615	7	1600	31.8	0.0770180140382963	-0.108640394978384
1	A	26	50	20120615	7	1602	31.84	0.0780498806805248	-0.106417760516637
1	A	26	50	20120615	7	1604	31.88	0.0780941527775163	-0.104318636113517
1	A	26	50	20120615	7	1606	31.92	0.0781640997803112	-0.102086356573854
1	A	26	50	20120615	7	1608	31.96	0.077858990275297	-0.0998373963852223
1	A	26	50	20120615	7	1610	32	0.0766671052270646	-0.0977115364161274
1	A	26	50	20120615	7	1612	32.04	0.0756961627636818	-0.0954609003844244
1	A	26	50	20120615	7	1614	32.08	0.0757207135111246	-0.0931325957438758
1	A	26	50	20120615	7	1616	32.12	0.0758974619221499	-0.089812050583695
1	A	26	50	20120615	7	1618	32.16	0.0762180641367399	-0.0869076801906494
1	A	26	50	20120615	7	1620	32.2	0.0767003109615092	-0.084677465402787
1	A	26	50	20120615	7	1622	32.24	0.0769199383277457	-0.082295505499682
1	A	26	50	20120615	7	1624	32.28	0.0762655817124357	-0.0793308896088793
1	A	26	50	20120615	7	1626	32.32	0.0759029773550432	-0.076643600997658
1	A	26	50	20120615	7	1628	32.36	0.077093533042527	-0.0773319694491431
1	A	26	50	20120615	7	1630	32.4	0.0776276107943572	-0.0727769996967737
1	A	26	50	20120615	7	1632	32.44	0.0792516936493865	-0.071581140708431
1	A	26	50	20120615	7	1634	32.48	0.0817917626287648	-0.070149108055172
1	A	26	50	20120615	7	1636	32.52	0.0841582368933618	-0.0676587486825111
1	A	26	50	20120615	7	1638	32.56	0.0855293169420825	-0.066600916937856
1	A	26	50	20120615	7	1640	32.6	0.0873127109549131	-0.0649479134154762
1	A	26	50	20120615	7	1642	32.64	0.0884031403221809	-0.0644933144658514
1	A	26	50	20120615	7	1644	32.68	0.089518813401537	-0.0635436700587179
1	A	26	50	20120615	7	1646	32.72	0.0894323342421979	-0.0632296439371929
1	A	26	50	20120615	7	1648	32.76	0.0897245107641842	-0.0626921013621349
1	A	26	50	20120615	7	1650	32.8	0.0903582198614835	-0.061008055852061
1	A	26	50	20120615	7	1652	32.84	0.0900336578489189	-0.0595780030977893
1	A	26	50	20120615	7	1654	32.88	0.0895376931525947	-0.0592108732569973
1	A	26	50	20120615	7	1656	32.92	0.0890734068400676	-0.059328677246743
1	A	26	50	20120615	7	1658	32.96	0.0888357482509108	-0.0579815681179045
1	A	26	50	20120615	7	1660	33	0.0886620828254514	-0.0576116098499877
1	A	26	50	20120615	7	1662	33.04	0.0889923016922655	-0.0567683143027446
1	A	26	50	20120615	7	1664	33.08	0.0898275362222031	-0.0564267817274315
1	A	26	50	20120615	7	1666	33.12	0.090419879572803	-0.0557855065875734
1	A	26	50	20120615	7	1668	33.16	0.0898541941478538	-0.0552073760832753
1	A	26	50	20120615	7	1670	33.2	0.0896448905406226	-0.0555482015518072
1	A	26	50	20120615	7	1672	33.24	0.0887943117935333	-0.0555287561153246
1	A	26	50	20120615	7	1674	33.28	0.0880837401891189	-0.0556585102096723
1	A	26	50	20120615	7	1676	33.32	0.0870201808795362	-0.0550436808634306
1	A	26	50	20120615	7	1678	33.36	0.0861772388856837	-0.0536897835094927
1	A	26	50	20120615	7	1680	33.4	0.0844226241188474	-0.0514396283104009
1	A	26	50	20120615	7	1682	33.44	0.0829999252751	-0.0496650731323351
1	A	26	50	20120615	7	1684	33.48	0.0808547754330145	-0.0468747590630949
1	A	26	50	20120615	7	1686	33.52	0.0790176413048137	-0.0446310385357119
1	A	26	50	20120615	7	1688	33.56	0.0777095644702967	-0.042159205360718
1	A	26	50	20120615	7	1690	33.6	0.0770188625664337	-0.039646713545806
1	A	26	50	20120615	7	1692	33.64	0.0760466614529803	-0.0373560411281522
1	A	26	50	20120615	7	1694	33.68	0.0749712934601518	-0.0352306195652617
1	A	26	50	20120615	7	1696	33.72	0.0739787983820784	-0.0340433872796494
1	A	26	50	20120615	7	1698	33.76	0.0723084707435595	-0.0313241374419185
1	A	26	50	20120615	7	1700	33.8	0.070932228815336	-0.0296582645761211
1	A	26	50	20120615	7	1702	33.84	0.0696176465984322	-0.0274363229375986
1	A	26	50	20120615	7	1704	33.88	0.0682833361023332	-0.0244758082661268
1	A	26	50	20120615	7	1706	33.92	0.068249819240905	-0.0219371535003108
1	A	26	50	20120615	7	1708	33.96	0.0676330099956759	-0.0190933821584129
1	A	26	50	20120615	7	1710	34	0.0671641274890711	-0.0175361208942057
1	A	26	50	20120615	7	1712	34.04	0.0668592937557016	-0.0151044513843833
1	A	26	50	20120615	7	1714	34.08	0.0661181044276619	-0.0126563062865593
1	A	26	50	20120615	7	1716	34.12	0.0652019768819566	-0.0107094998965965
1	A	26	50	20120615	7	1718	34.16	0.0639129919305316	-0.0080627285039371
1	A	26	50	20120615	7	1720	34.2	0.0625261434005904	-0.0063363272976701
1	A	26	50	20120615	7	1722	34.24	0.0609916509747375	-0.0043825205505736
1	A	26	50	20120615	7	1724	34.28	0.0590281568647387	-0.0024672511230517
1	A	26	50	20120615	7	1726	34.32	0.0568202159404837	-0.000180397082016302
1	A	26	50	20120615	7	1728	34.36	0.0548816119891827	0.000921275283072398
1	A	26	50	20120615	7	1730	34.4	0.0527270576269073	0.0020906884777987
1	A	26	50	20120615	7	1732	34.44	0.0513194201575992	0.00333215585352790
1	A	26	50	20120615	7	1734	34.48	0.0474699308408197	0.0055168329646819
1	A	26	50	20120615	7	1736	34.52	0.0456218365575105	0.0067595024219391
1	A	26	50	20120615	7	1738	34.56	0.0437968646659461	0.0075509670421212
1	A	26	50	20120615	7	1740	34.6	0.0410535731976548	0.0081340472938876
1	A	26	50	20120615	7	1742	34.64	0.039701514321348	0.0083991416261545
1	A	26	50	20120615	7	1744	34.68	0.0372515307458929	0.0089618572026227
1	A	26	50	20120615	7	1746	34.72	0.0345259310892668	0.009578581595038
1	A	26	50	20120615	7	1748	34.76	0.0320079167703937	0.0101118886004767
1	A	26	50	20120615	7	1750	34.8	0.0291955621827839	0.0108170649801506
1	A	26	50	20120615	7	1752	34.84	0.0276047204175382	0.0115470749499798
1	A	26	50	20120615	7	1754	34.88	0.0251166160084025	0.0117724376593185
1	A	26	50	20120615	7	1756	34.92	0.0230069282785002	0.0121467439268329
1	A	26	50	20120615	7	1758	34.96	0.0209773055423248	0.0125647288873278
1	A	26	50	20120615	7	1760	35	0.0185591205588196	0.0124363395090678
1	A	26	50	20120615	7	1762	35.04	0.0154860698431219	0.011790432819793
1	A	26	50	20120615	7	1764	35.08	0.0132386511472733	0.0119617860060779
1	A	26	50	20120615	7	1766	35.12	0.0107196468789065	0.0121965525284996
1	A	26	50	20120615	7	1768	35.16	0.00938692737306518	0.011720634309422
1	A	26	50	20120615	7	1770	35.2	0.00676978375453748	0.0104551960138106
1	A	26	50	20120615	7	1772	35.24	0.00417123704435508	0.0094276991500684
1	A	26	50	20120615	7	1774	35.28	0.00266170548787798	0.0091212390711022
1	A	26	50	20120615	7	1776	35.32	7.85737055254386e-05	0.0079234708944503
1	A	26	50	20120615	7	1778	35.36	-0.00227531405836645	0.007091984030453
1	A	26	50	20120615	7	1780	35.4	-0.00487428503261761	0.00624154670472
1	A	26	50	20120615	7	1782	35.44	-0.00747092255449085	0.0050374852777155
1	A	26	50	20120615	7	1784	35.48	-0.00795882623350957	0.0048814975217857
1	A	26	50	20120615	7	1786	35.52	-0.0123013103981324	0.0037782695217785
1	A	26	50	20120615	7	1788	35.56	-0.0141066954318579	0.0026068764280649
1	A	26	50	20120615	7	1790	35.6	-0.0169901283931126	0.00139617526838510
1	A	26	50	20120615	7	1792	35.64	-0.0192389471603879	0.000397804132959999
1	A	26	50	20120615	7	1794	35.68	-0.0212921448366481	-0.001155327627645
1	A	26	50	20120615	7	1796	35.72	-0.0236629395236781	-0.0018272275621963
1	A	26	50	20120615	7	1798	35.76	-0.0258213836803569	-0.0031702361788107
1	A	26	50	20120615	7	1800	35.8	-0.0281666086790724	-0.0041095914751712
1	A	26	50	20120615	7	1802	35.84	-0.030469167561718	-0.0048584953381937
1	A	26	50	20120615	7	1804	35.88	-0.0334492832331643	-0.0053041988845112
1	A	26	50	20120615	7	1806	35.92	-0.0356489227238082	-0.0063026053752753
1	A	26	50	20120615	7	1808	35.96	-0.0376428860650083	-0.0079177009031157
1	A	26	50	20120615	7	1810	36	-0.0396550291215528	-0.0095932611318154
1	A	26	50	20120615	7	1812	36.04	-0.0407909254548509	-0.0116153036832964
1	A	26	50	20120615	7	1814	36.08	-0.0423257714340944	-0.0137753734784651
1	A	26	50	20120615	7	1816	36.12	-0.0438251206529223	-0.0153177147895892
1	A	26	50	20120615	7	1818	36.16	-0.0446629007672721	-0.0178435002119875
1	A	26	50	20120615	7	1820	36.2	-0.0454177372561888	-0.0211504264955626
1	A	26	50	20120615	7	1822	36.24	-0.0457010749434102	-0.0223866612811111
1	A	26	50	20120615	7	1824	36.28	-0.0464605783370827	-0.0243083653803418
1	A	26	50	20120615	7	1826	36.32	-0.0478333554420783	-0.0270035735875124
1	A	26	50	20120615	7	1828	36.36	-0.0488361035684789	-0.0297371776929015
1	A	26	50	20120615	7	1830	36.4	-0.0496349928098635	-0.033105692977118
1	A	26	50	20120615	7	1832	36.44	-0.0499528373080068	-0.0353166037498539
1	A	26	50	20120615	7	1834	36.48	-0.0502895615572079	-0.0372426212004499
1	A	26	50	20120615	7	1836	36.52	-0.0508543277433416	-0.0398169848587157
1	A	26	50	20120615	7	1838	36.56	-0.051790819964345	-0.0420046318183507
1	A	26	50	20120615	7	1840	36.6	-0.0531645163081561	-0.0430673425997959
1	A	26	50	20120615	7	1842	36.64	-0.0550306418143855	-0.0436990010874299
1	A	26	50	20120615	7	1844	36.68	-0.0578082986722425	-0.0433888640532014
1	A	26	50	20120615	7	1846	36.72	-0.0595520239946486	-0.0434461397024776
1	A	26	50	20120615	7	1848	36.76	-0.0607181844981814	-0.0435284469318077
1	A	26	50	20120615	7	1850	36.8	-0.0630397574821731	-0.043942245820158
1	A	26	50	20120615	7	1852	36.84	-0.0657889886474264	-0.0438503219386038
1	A	26	50	20120615	7	1854	36.88	-0.0676570940526431	-0.0435850861849807
1	A	26	50	20120615	7	1856	36.92	-0.0697414327115467	-0.0430305023364961
1	A	26	50	20120615	7	1858	36.96	-0.0722622683864768	-0.0422048844587827
1	A	26	50	20120615	7	1860	37	-0.074803468736705	-0.0408866959972947
1	A	26	50	20120615	7	1862	37.04	-0.0777270017235208	-0.0397524260095934
1	A	26	50	20120615	7	1864	37.08	-0.0798318464790788	-0.0386724618226872
1	A	26	50	20120615	7	1866	37.12	-0.0819347820463275	-0.0373832647392279
1	A	26	50	20120615	7	1868	37.16	-0.0843692092725966	-0.035653964395158
1	A	26	50	20120615	7	1870	37.2	-0.0872506694059318	-0.034732038573847
1	A	26	50	20120615	7	1872	37.24	-0.0886942986104022	-0.0340291744333476
1	A	26	50	20120615	7	1874	37.28	-0.091015305908969	-0.0333811817790682
1	A	26	50	20120615	7	1876	37.32	-0.0926442678007884	-0.0333582008086797
1	A	26	50	20120615	7	1878	37.36	-0.0948128228773313	-0.0334668124102699
1	A	26	50	20120615	7	1880	37.4	-0.096459250306646	-0.0340136887948396
1	A	26	50	20120615	7	1882	37.44	-0.097693363771851	-0.0347712122895247
1	A	26	50	20120615	7	1884	37.48	-0.0989228103323	-0.0348199319467485
1	A	26	50	20120615	7	1886	37.52	-0.0999113456123988	-0.0351517064484812
1	A	26	50	20120615	7	1888	37.56	-0.100829948031838	-0.0350923801895397
1	A	26	50	20120615	7	1890	37.6	-0.102910114760733	-0.0355351704559187
1	A	26	50	20120615	7	1892	37.64	-0.103611423266314	-0.0360899664364377
1	A	26	50	20120615	7	1894	37.68	-0.104442768708955	-0.036887512174938
1	A	26	50	20120615	7	1896	37.72	-0.105814414443100	-0.0376255902331405
1	A	26	50	20120615	7	1898	37.76	-0.106079225932655	-0.0378990284254253
1	A	26	50	20120615	7	1900	37.8	-0.106178998699480	-0.0379244135588699
1	A	26	50	20120615	7	1902	37.84	-0.105816040788697	-0.037551414731794
1	A	26	50	20120615	7	1904	37.88	-0.10541376774088	-0.0368972702485183
1	A	26	50	20120615	7	1906	37.92	-0.105776159966238	-0.0365614652381328
1	A	26	50	20120615	7	1908	37.96	-0.105519338783311	-0.036194476818697
1	A	26	50	20120615	7	1910	38	-0.105695974057252	-0.0347754549302119
1	A	26	50	20120615	7	1912	38.04	-0.104882518416175	-0.0340054156454997
1	A	26	50	20120615	7	1914	38.08	-0.104667911508084	-0.0325959396985606
1	A	26	50	20120615	7	1916	38.12	-0.103708650448727	-0.0307256422623222
1	A	26	50	20120615	7	1918	38.16	-0.103002745749068	-0.0284468492385923
1	A	26	50	20120615	7	1920	38.2	-0.102557056344886	-0.0253363572188308
1	A	26	50	20120615	7	1922	38.24	-0.101812826457688	-0.0228703223194427
1	A	26	50	20120615	7	1924	38.28	-0.101950005173238	-0.0208799581517588
1	A	26	50	20120615	7	1926	38.32	-0.101576369950059	-0.0188828057589755
1	A	26	50	20120615	7	1928	38.36	-0.100828604528954	-0.0162996739766229
1	A	26	50	20120615	7	1930	38.4	-0.0991809043074331	-0.0138198504950017
1	A	26	50	20120615	7	1932	38.44	-0.0986973139797796	-0.0121222992454072
1	A	26	50	20120615	7	1934	38.48	-0.0974415630470704	-0.0093937863088426
1	A	26	50	20120615	7	1936	38.52	-0.096217278366124	-0.0072997602870368
1	A	26	50	20120615	7	1938	38.56	-0.09524472369928	-0.0054641110830765
1	A	26	50	20120615	7	1940	38.6	-0.0938879272075393	-0.0036356743682843
1	A	26	50	20120615	7	1942	38.64	-0.0914516615036392	-0.0017256375309432
1	A	26	50	20120615	7	1944	38.68	-0.0902326094128735	0.0006438772928129
1	A	26	50	20120615	7	1946	38.72	-0.0893211487719241	0.0024344130841335
1	A	26	50	20120615	7	1948	38.76	-0.0887514328383221	0.0055942611572218
1	A	26	50	20120615	7	1950	38.8	-0.088000485436702	0.0082562353456767
1	A	26	50	20120615	7	1952	38.84	-0.0874256076235973	0.0119630305140128
1	A	26	50	20120615	7	1954	38.88	-0.087396757666925	0.0147535567152874
1	A	26	50	20120615	7	1956	38.92	-0.0877459269954748	0.0175167885948082
1	A	26	50	20120615	7	1958	38.96	-0.0883961116807758	0.0200576353916458
1	A	26	50	20120615	7	1960	39	-0.0888548825604097	0.0222500906773928
1	A	26	50	20120615	7	1962	39.04	-0.0895124918669132	0.0248273534734615
1	A	26	50	20120615	7	1964	39.08	-0.0895518070039471	0.0273870800213568
1	A	26	50	20120615	7	1966	39.12	-0.0901003097341135	0.0291327145320721
1	A	26	50	20120615	7	1968	39.16	-0.0906604090154914	0.0305588781990472
1	A	26	50	20120615	7	1970	39.2	-0.092001012761943	0.0312265991325217
1	A	26	50	20120615	7	1972	39.24	-0.0926813909068007	0.0320652277750089
1	A	26	50	20120615	7	1974	39.28	-0.093760153012179	0.0329368075934995
1	A	26	50	20120615	7	1976	39.32	-0.094436571359062	0.033359657448649
1	A	26	50	20120615	7	1978	39.36	-0.095719616613525	0.0340396820401161
1	A	26	50	20120615	7	1980	39.4	-0.0959380418982334	0.0338467125995303
1	A	26	50	20120615	7	1982	39.44	-0.0958490878651602	0.0335891843098221
1	A	26	50	20120615	7	1984	39.48	-0.096559942312287	0.0341086956619599
1	A	26	50	20120615	7	1986	39.52	-0.0966513005084163	0.0338829871774052
1	A	26	50	20120615	7	1988	39.56	-0.0970230972539642	0.0335041193640454
1	A	26	50	20120615	7	1990	39.6	-0.0967174149924573	0.0337801031407425
1	A	26	50	20120615	7	1992	39.64	-0.0960138437451767	0.0341796184721129
1	A	26	50	20120615	7	1994	39.68	-0.0954439156795403	0.0336464599590983
1	A	26	50	20120615	7	1996	39.72	-0.0949059488404136	0.0338598647856604
1	A	26	50	20120615	7	1998	39.76	-0.0939284444261013	0.0340308432053513
1	A	26	50	20120615	7	2000	39.8	-0.0927728198136081	0.0358263994548183
1	A	26	50	20120615	7	2002	39.84	-0.0924830474546778	0.0364362083429135
1	A	26	50	20120615	7	2004	39.88	-0.0911551716302876	0.0367606996448001
1	A	26	50	20120615	7	2006	39.92	-0.089976566047406	0.0376205414907229
1	A	26	50	20120615	7	2008	39.96	-0.0876751456066781	0.0403641865124048
1	A	26	50	20120615	7	2010	40	-0.0860683868677878	0.0422175840965729
1	A	26	50	20120615	7	2012	40.04	-0.0847887357258746	0.0445335709369932
1	A	26	50	20120615	7	2014	40.08	-0.082110250594079	0.0477240013783678
1	A	26	50	20120615	7	2016	40.12	-0.0807544723361031	0.0498773960855221
1	A	26	50	20120615	7	2018	40.16	-0.0794692810125593	0.0522741592690912
1	A	26	50	20120615	7	2020	40.2	-0.0781640927092434	0.0549129509617249
1	A	26	50	20120615	7	2022	40.24	-0.0766296497808652	0.0568744863859398
1	A	26	50	20120615	7	2024	40.28	-0.0756868006698988	0.0583108960301744
1	A	26	50	20120615	7	2026	40.32	-0.0745018169838508	0.0608959511429718
1	A	26	50	20120615	7	2028	40.36	-0.0732809971261322	0.0631830880267197
1	A	26	50	20120615	7	2030	40.4	-0.0722664403164858	0.0650730430314751
1	A	26	50	20120615	7	2032	40.44	-0.0723798602441881	0.0671997373865717
1	A	26	50	20120615	7	2034	40.48	-0.0714973909812673	0.0695487461136734
1	A	26	50	20120615	7	2036	40.52	-0.0712939563603199	0.0716924817421967
1	A	26	50	20120615	7	2038	40.56	-0.0700710858929359	0.074265926161647
1	A	26	50	20120615	7	2040	40.6	-0.0702608026423282	0.0769682761473076
1	A	26	50	20120615	7	2042	40.64	-0.0705763843987718	0.0795235479224815
1	A	26	50	20120615	7	2044	40.68	-0.0708989665123491	0.0811723795148525
1	A	26	50	20120615	7	2046	40.72	-0.0719773750643367	0.0836676886349815
1	A	26	50	20120615	7	2048	40.76	-0.072801720149844	0.0855741899384165
1	A	26	50	20120615	7	2050	40.8	-0.0733882652248382	0.0874667612382625
1	A	26	50	20120615	7	2052	40.84	-0.0746641687008112	0.0888014959984305
1	A	26	50	20120615	7	2054	40.88	-0.0752273792520263	0.0910865115618345
1	A	26	50	20120615	7	2056	40.92	-0.0760740689118191	0.0920033462143205
1	A	26	50	20120615	7	2058	40.96	-0.0776779285129064	0.0931501319920495
1	A	26	50	20120615	7	2060	41	-0.0784659283098607	0.0946432586712025
1	A	26	50	20120615	7	2062	41.04	-0.0798296544480571	0.0958067321689675
1	A	26	50	20120615	7	2064	41.08	-0.0810505450164537	0.0974100260846295
1	A	26	50	20120615	7	2066	41.12	-0.0815877340381212	0.0988499076231595
1	A	26	50	20120615	7	2068	41.16	-0.0817626015451086	0.100280172509465
1	A	26	50	20120615	7	2070	41.2	-0.0821333376304847	0.101926104964033
1	A	26	50	20120615	7	2072	41.24	-0.08293972220375	0.103601665192734
1	A	26	50	20120615	7	2074	41.28	-0.0832200900424903	0.105066436889962
1	A	26	50	20120615	7	2076	41.32	-0.0840653654887207	0.105460012524370
1	A	26	50	20120615	7	2078	41.36	-0.0845174895646114	0.105415181954442
1	A	26	50	20120615	7	2080	41.4	-0.085105448853168	0.105927480817412
1	A	26	50	20120615	7	2082	41.44	-0.0852538705665391	0.106040688613080
1	A	26	50	20120615	7	2084	41.48	-0.084736551245423	0.105848072725885
1	A	26	50	20120615	7	2086	41.52	-0.0841456928190635	0.105861932018797
1	A	26	50	20120615	7	2088	41.56	-0.0840278888293178	0.105363138895347
1	A	26	50	20120615	7	2090	41.6	-0.0834158171995228	0.105275174811767
1	A	26	50	20120615	7	2092	41.64	-0.0827576422075943	0.105021182055966
1	A	26	50	20120615	7	2094	41.68	-0.0824301810572268	0.104589210523338
1	A	26	50	20120615	7	2096	41.72	-0.0814061490167125	0.104691175321185
1	A	26	50	20120615	7	2098	41.76	-0.080771167127207	0.104710974311058
1	A	26	50	20120615	7	2100	41.8	-0.0795970163170467	0.104166855642935
1	A	26	50	20120615	7	2102	41.84	-0.0781072130397648	0.103934146801248
1	A	26	50	20120615	7	2104	41.88	-0.0771411637553077	0.103454869824958
1	A	26	50	20120615	7	2106	41.92	-0.0753072116076223	0.103243869161453
1	A	26	50	20120615	7	2108	41.96	-0.073123453735284	0.102975380716637
1	A	26	50	20120615	7	2110	42	-0.0696418013660775	0.102959682946095
1	A	26	50	20120615	7	2112	42.04	-0.0682116071904496	0.102777673660617
1	A	26	50	20120615	7	2114	42.08	-0.0662814885205228	0.102652940024415
1	A	26	50	20120615	7	2116	42.12	-0.0643428138585436	0.102495750186958
1	A	26	50	20120615	7	2118	42.16	-0.0628685669304478	0.101739782327191
1	A	26	50	20120615	7	2120	42.2	-0.0600453016852043	0.101536630548956
1	A	26	50	20120615	7	2122	42.24	-0.0584834442269194	0.101554166797130
1	A	26	50	20120615	7	2124	42.28	-0.0558771193421439	0.102029271843409
1	A	26	50	20120615	7	2126	42.32	-0.0529912044360873	0.102491224703557
1	A	26	50	20120615	7	2128	42.36	-0.0512732178005165	0.102261839263741
1	A	26	50	20120615	7	2130	42.4	-0.0484628218986905	0.102260778603569
1	A	26	50	20120615	7	2132	42.44	-0.045514398753177	0.103222231693948
1	A	26	50	20120615	7	2134	42.48	-0.0436221810067218	0.104140056295928
1	A	26	50	20120615	7	2136	42.52	-0.0415787131197708	0.105030940129546
1	A	26	50	20120615	7	2138	42.56	-0.0397659034648428	0.106232809525528
1	A	26	50	20120615	7	2140	42.6	-0.0373414464441885	0.107288307817805
1	A	26	50	20120615	7	2142	42.64	-0.0357390717673417	0.108385808252885
1	A	26	50	20120615	7	2144	42.68	-0.033589113599144	0.109731078904093
1	A	26	50	20120615	7	2146	42.72	-0.0309233210340707	0.111528544341869
1	A	26	50	20120615	7	2148	42.76	-0.0297034911258458	0.112691805707598
1	A	26	50	20120615	7	2150	42.8	-0.0279442801649318	0.114466573017698
1	A	26	50	20120615	7	2152	42.84	-0.0268342639398251	0.116258240179869
1	A	26	50	20120615	7	2154	42.88	-0.0254336975383289	0.118135396551885
1	A	26	50	20120615	7	2156	42.92	-0.024316963798801	0.120131771127210
1	A	26	50	20120615	7	2158	42.96	-0.0225828551286191	0.121588693939167
1	A	26	50	20120615	7	2160	43	-0.0221585910599072	0.122546116520893
1	A	26	50	20120615	7	2162	43.04	-0.0220438983399987	0.123489538388352
1	A	26	50	20120615	7	2164	43.08	-0.0222153717344365	0.123312408139665
1	A	26	50	20120615	7	2166	43.12	-0.0222886279969674	0.122474062339890
1	A	26	50	20120615	7	2168	43.16	-0.0220127856416265	0.122109265951476
1	A	26	50	20120615	7	2170	43.2	-0.0224183113806370	0.121263919794568
1	A	26	50	20120615	7	2172	43.24	-0.0226325647353365	0.120686213554338
1	A	26	50	20120615	7	2174	43.28	-0.0220953757136691	0.119068141106949
1	A	26	50	20120615	7	2176	43.32	-0.0210847787019973	0.118156821887355
1	A	26	50	20120615	7	2178	43.36	-0.0196007029896430	0.116563568887985
1	A	26	50	20120615	7	2180	43.4	-0.017421965575451	0.115737102482135
1	A	26	50	20120615	7	2182	43.44	-0.0154509054228935	0.114157072379574
1	A	26	50	20120615	7	2184	43.48	-0.0130862696359276	0.113041470010896
1	A	26	50	20120615	7	2186	43.52	-0.0115869911277777	0.111568213032294
1	A	26	50	20120615	7	2188	43.56	-0.00964676083087997	0.110596153340197
1	A	26	50	20120615	7	2190	43.6	-0.00835332110673354	0.109739422764111
1	A	26	50	20120615	7	2192	43.64	-0.00603874847987562	0.108333765193790
1	A	26	50	20120615	7	2194	43.68	-0.00462877755818963	0.106441971711403
1	A	26	50	20120615	7	2196	43.72	-0.00300151272264503	0.105457466939958
1	A	26	50	20120615	7	2198	43.76	-0.00200456287185013	0.103628959514488
1	A	26	50	20120615	7	2200	43.8	-0.000369944125781171	0.102035635804440
1	A	26	50	20120615	7	2202	43.84	-0.000623512617514671	0.101426109759056
1	A	26	50	20120615	7	2204	43.88	-0.000185601387925840	0.0999743488266025
1	A	26	50	20120615	7	2206	43.92	-0.000422906423692051	0.0987619435395805
1	A	26	50	20120615	7	2208	43.96	-0.00094793320872306	0.0967073033654865
1	A	26	50	20120615	7	2210	44	-0.00113517508438126	0.0946605120766635
1	A	26	50	20120615	7	2212	44.04	-0.00093838726717702	0.0919783853449455
1	A	26	50	20120615	7	2214	44.08	-0.00067428288440387	0.0891882126970615
1	A	26	50	20120615	7	2216	44.12	-0.00063567485415109	0.0873230064296475
1	A	26	50	20120615	7	2218	44.16	-0.000652079731474611	0.0870717006796135
1	A	26	50	20120615	7	2220	44.2	-0.00133967036550041	0.0861444008467655
1	A	26	50	20120615	7	2222	44.24	-0.00204592861854953	0.0842339397453555
1	A	26	50	20120615	7	2224	44.28	-0.00206601045113522	0.0826669911182465
1	A	26	50	20120615	7	2226	44.32	-0.00340364434910582	0.0806123509441525
1	A	26	50	20120615	7	2228	44.36	-0.00366124334949207	0.0790159159642676
1	A	26	50	20120615	7	2230	44.4	-0.00481375669214804	0.0764155307764541
1	A	26	50	20120615	7	2232	44.44	-0.00554278378355137	0.0741182822657352
1	A	26	50	20120615	7	2234	44.48	-0.00543742487315458	0.0715787789717819
1	A	26	50	20120615	7	2236	44.52	-0.00513761159793147	0.0696930666077136
1	A	26	50	20120615	7	2238	44.56	-0.00486304203479674	0.0675542807266586
1	A	26	50	20120615	7	2240	44.6	-0.00444238421066886	0.064418050020062
1	A	26	50	20120615	7	2242	44.64	-0.00353049930565069	0.0622627885510054
1	A	26	50	20120615	7	2244	44.68	-0.00324680806503864	0.0590877376821215
1	A	26	50	20120615	7	2246	44.72	-0.00224398922795988	0.0568044898856702
1	A	26	50	20120615	7	2248	44.76	-0.00150251705720766	0.0537097663471291
1	A	26	50	20120615	7	2250	44.8	-0.000276535319986441	0.0511667275192698
1	A	26	50	20120615	7	2252	44.84	0.00087102827520121	0.0490931368834403
1	A	26	50	20120615	7	2254	44.88	0.00279089389680078	0.0468836403242667
1	A	26	50	20120615	7	2256	44.92	0.00427603026932688	0.0459919079625123
1	A	26	50	20120615	7	2258	44.96	0.00514640800628948	0.0460872966672944
1	A	26	50	20120615	7	2260	45	0.00729650759584338	0.0455106510872367
1	A	26	50	20120615	7	2262	45.04	0.0102821245580474	0.0454663154920563
1	A	26	50	20120615	7	2264	45.08	0.0129910506367730	0.0446344750746685
1	A	26	50	20120615	7	2266	45.12	0.0155941228303551	0.0445475716512607
1	A	26	50	20120615	7	2268	45.16	0.0184989174874694	0.0438701633548839
1	A	26	50	20120615	7	2270	45.2	0.0213941662030377	0.043240909030306
1	A	26	50	20120615	7	2272	45.24	0.0236299671344715	0.0430220594815288
1	A	26	50	20120615	7	2274	45.28	0.0265602176357085	0.0425648442368136
1	A	26	50	20120615	7	2276	45.32	0.0288795278780004	0.0434485862919405
1	A	26	50	20120615	7	2278	45.36	0.0312746399672355	0.0434309086224109
1	A	26	50	20120615	7	2280	45.4	0.0337974555411528	0.0442616176689488
1	A	26	50	20120615	7	2282	45.44	0.0355205333455482	0.0444491423873195
1	A	26	50	20120615	7	2284	45.48	0.0372580361282798	0.0454194343124637
1	A	26	50	20120615	7	2286	45.52	0.0388722194883724	0.0466729932141512
1	A	26	50	20120615	7	2288	45.56	0.0411082325518405	0.0482283452900491
1	A	26	50	20120615	7	2290	45.6	0.0428453110705034	0.0490939854115777
1	A	26	50	20120615	7	2292	45.64	0.0437870358816876	0.0499831014782417
1	A	26	50	20120615	7	2294	45.68	0.0454775160634703	0.0512657224686359
1	A	26	50	20120615	7	2296	45.72	0.047435565451254	0.0525498990939488
1	A	26	50	20120615	7	2298	45.76	0.0491903216394465	0.0534446720148623
1	A	26	50	20120615	7	2300	45.8	0.0509115609662108	0.0542612389257765
1	A	26	50	20120615	7	2302	45.84	0.0519732110874843	0.0557730332239533
1	A	26	50	20120615	7	2304	45.88	0.0524688929410961	0.0561634975885246
1	A	26	50	20120615	7	2306	45.92	0.0543298565678228	0.0577542050034818
1	A	26	50	20120615	7	2308	45.96	0.0552203868480492	0.0591411242441011
1	A	26	50	20120615	7	2310	46	0.0557401103322213	0.0603481555195866
1	A	26	50	20120615	7	2312	46.04	0.0570536318889534	0.0614387970188887
1	A	26	50	20120615	7	2314	46.08	0.0566873505762988	0.061413341174766
1	A	26	50	20120615	7	2316	46.12	0.0568885931662245	0.0612771524087094
1	A	26	50	20120615	7	2318	46.16	0.0561221601260964	0.0618668087535409
1	A	26	50	20120615	7	2320	46.2	0.0558066490803309	0.063117114964035
1	A	26	50	20120615	7	2322	46.24	0.0553598283052992	0.0655933322010721
1	A	26	50	20120615	7	2324	46.28	0.0555042195100175	0.0685743529691984
1	A	26	50	20120615	7	2326	46.32	0.0559076239286844	0.0720289231486853
1	A	26	50	20120615	7	2328	46.36	0.0562088514174699	0.0754230356983807
1	A	26	50	20120615	7	2330	46.4	0.0573736684181185	0.0784923741034771
1	A	26	50	20120615	7	2332	46.44	0.0584186308193559	0.0807538430110675
1	A	26	50	20120615	7	2334	46.48	0.0600772911959852	0.0809577018960845
1	A	26	50	20120615	7	2336	46.52	0.061926941114213	0.0809635001716895
1	A	26	50	20120615	7	2338	46.56	0.064350620317408	0.0804193107928885
1	A	26	50	20120615	7	2340	46.6	0.068028141265003	0.0809547320476035
1	A	26	50	20120615	7	2342	46.64	0.0692322026920075	0.0804224220627255
1	A	26	50	20120615	7	2344	46.68	0.071332592674844	0.0797984710390065
1	A	26	50	20120615	7	2346	46.72	0.0724290324497518	0.0789042638035183
1	A	26	50	20120615	7	2348	46.76	0.0735570798977787	0.0775329716227632
1	A	26	50	20120615	7	2350	46.8	0.0751153311114795	0.0769604272620365
1	A	26	50	20120615	7	2352	46.84	0.0751946331369896	0.0765770693206162
1	A	26	50	20120615	7	2354	46.88	0.0755729281938566	0.0767050627190787
1	A	26	50	20120615	7	2356	46.92	0.076069112093283	0.0768212332921599
1	A	26	50	20120615	7	2358	46.96	0.0755144433919846	0.0767182926869547
1	A	26	50	20120615	7	2360	47	0.0749587140305145	0.0763576116600071
1	A	26	50	20120615	7	2362	47.04	0.0743740993570329	0.0758617671718357
1	A	26	50	20120615	7	2364	47.08	0.0737867057539012	0.0748581705172976
1	A	26	50	20120615	7	2366	47.12	0.0734174828770369	0.0721882484486222
1	A	26	50	20120615	7	2368	47.16	0.0730345704128888	0.0692633153903797
1	A	26	50	20120615	7	2370	47.2	0.0725679860033228	0.0658507119983562
1	A	26	50	20120615	7	2372	47.24	0.0716231004248266	0.0635160363257091
1	A	26	50	20120615	7	2374	47.28	0.0712286196937383	0.0603891252864885
1	A	26	50	20120615	7	2376	47.32	0.0705972864752237	0.0576192748874958
1	A	26	50	20120615	7	2378	47.36	0.0701885151160876	0.0544599854287646
1	A	26	50	20120615	7	2380	47.4	0.0694303622963672	0.0509528701443678
1	A	26	50	20120615	7	2382	47.44	0.06964809461643	0.0484228986498248
1	A	26	50	20120615	7	2384	47.48	0.0693036558322463	0.0458809275532051
1	A	26	50	20120615	7	2386	47.52	0.0688164734021444	0.042951652859326
1	A	26	50	20120615	7	2388	47.56	0.0688290104053749	0.0406340891707837
1	A	26	50	20120615	7	2390	47.6	0.0687624716572652	0.0383421439609238
1	A	26	50	20120615	7	2392	47.64	0.0683346720546473	0.0351209897299066
1	A	26	50	20120615	7	2394	47.68	0.0683360862682097	0.0321002295606776
1	A	26	50	20120615	7	2396	47.72	0.0674493036539237	0.0305083200641924
1	A	26	50	20120615	7	2398	47.76	0.0666069980561743	0.0277457952914527
1	A	26	50	20120615	7	2400	47.8	0.066383410891963	0.0261019134465503
1	A	26	50	20120615	7	2402	47.84	0.0652514036459615	0.0235950077752096
1	A	26	50	20120615	7	2404	47.88	0.0644865969514302	0.0212344024968964
1	A	26	50	20120615	7	2406	47.92	0.0634816567940078	0.0201055772314102
1	A	26	50	20120615	7	2408	47.96	0.0626768985663394	0.0177614475410987
1	A	26	50	20120615	7	2410	48	0.0614888177525898	0.0156114186622229
1	A	26	50	20120615	7	2412	48.04	0.0601014742479018	0.0134133065222264
1	A	26	50	20120615	7	2414	48.08	0.0589994483294226	0.0113992542773727
1	A	26	50	20120615	7	2416	48.12	0.0570386412251923	0.0096852274397766
1	A	26	50	20120615	7	2418	48.16	0.0551860921691616	0.0074904387016516
1	A	26	50	20120615	7	2420	48.2	0.0538054661788949	0.0050908718396951
1	A	26	50	20120615	7	2422	48.24	0.0520498614625649	0.0039699661701582
1	A	26	50	20120615	7	2424	48.28	0.0498770637453349	0.00102387647702250
1	A	26	50	20120615	7	2426	48.32	0.0483697242198795	-0.000940395450435602
1	A	26	50	20120615	7	2428	48.36	0.0477749059955454	-0.00146110888410140
1	A	26	50	20120615	7	2430	48.4	0.0478691633294776	-0.0012056312040587
1	A	26	50	20120615	7	2432	48.44	0.0476975485136836	-0.0012100859767801
1	A	26	50	20120615	7	2434	48.48	0.0478847196786637	-0.00113774895306470
1	A	26	50	20120615	7	2436	48.52	0.0478711432284649	-0.0011087575750361
1	A	26	50	20120615	7	2438	48.56	0.0478188880373352	-0.0008046309484478
1	A	26	50	20120615	7	2440	48.6	0.0480813660745117	-0.000757396215464501
1	A	26	50	20120615	7	2442	48.64	0.048291942473949	-0.000207125718345101
1	A	26	50	20120615	7	2444	48.68	0.0484552841404031	-0.0004072369374209
1	A	26	50	20120615	7	2446	48.72	0.0484183731664252	-0.000352365451200799
1	A	26	50	20120615	7	2448	48.76	0.0483234794363899	-0.000391822009591102
1	A	26	50	20120615	7	2450	48.8	0.0484046552948702	5.90292740935e-05
1	A	26	50	20120615	7	2452	48.84	0.04891469141614	0.0003767323508806
1	A	26	50	20120615	7	2454	48.88	0.049073790441907	0.0011215986341825
1	A	26	50	20120615	7	2456	48.92	0.0494060599183865	0.0015818544380568
1	A	26	50	20120615	7	2458	48.96	0.0498079087021349	0.00175969179352530
1	A	26	50	20120615	7	2460	49	0.0502110302780893	0.00155342874545310
1	A	26	50	20120615	7	2462	49.04	0.0509858071782354	0.001732114629059
1	A	26	50	20120615	7	2464	49.08	0.0512786908070029	0.0011648735691911
1	A	26	50	20120615	7	2466	49.12	0.0520315473969322	-0.000318282904347700
1	A	26	50	20120615	7	2468	49.16	0.0531086831567137	-0.0020086216647741
1	A	26	50	20120615	7	2470	49.2	0.052943220169916	-0.0037080821026778
1	A	26	50	20120615	7	2472	49.24	0.0535717673877127	-0.0052949004303386
1	A	26	50	20120615	7	2474	49.28	0.0529568673307929	-0.0071817441652568
1	A	26	50	20120615	7	2476	49.32	0.0531924753102843	-0.0097683407708372
1	A	26	50	20120615	7	2478	49.36	0.0529701609382792	-0.012349846207593
1	A	26	50	20120615	7	2480	49.4	0.0532886418325256	-0.0144612670562160
1	A	26	50	20120615	7	2482	49.44	0.0528804997984248	-0.016670975747424
1	A	26	50	20120615	7	2484	49.48	0.0538720049270045	-0.0191237877500039
1	A	26	50	20120615	7	2486	49.52	0.0537982536897268	-0.0216575634790296
1	A	26	50	20120615	7	2488	49.56	0.0544441250236626	-0.0237136885773639
1	A	26	50	20120615	7	2490	49.6	0.0562425804109324	-0.0262195335885328
1	A	26	50	20120615	7	2492	49.64	0.0569564754172184	-0.0275938663284469
1	A	26	50	20120615	7	2494	49.68	0.0585530518184595	-0.0297018223538422
1	A	26	50	20120615	7	2496	49.72	0.0603418905535052	-0.031823849804183
1	A	26	50	20120615	7	2498	49.76	0.0624003491042174	-0.0330302446835654
1	A	26	50	20120615	7	2500	49.8	0.064490061774658	-0.0342875512511932
1	A	26	50	20120615	7	2502	49.84	0.0659633894639383	-0.0357637073675982
1	A	26	50	20120615	7	2504	49.88	0.0682598601571978	-0.0363450198524117
1	A	26	50	20120615	7	2506	49.92	0.070714722769443	-0.0370876941046919
1	A	26	50	20120615	7	2508	49.96	0.0726601149458436	-0.0375524046812877
1	A	26	50	20120615	7	2510	50	0.0752311552022379	-0.0378516522710858
1	A	26	50	20120615	7	2512	50.04	0.0769187362462177	-0.0373522934622119
1	A	26	50	20120615	7	2514	50.08	0.0779699211871296	-0.0372880881664802
1	A	26	50	20120615	7	2516	50.12	0.0783936195704166	-0.0377987606838531
1	A	26	50	20120615	7	2518	50.16	0.07809769538249	-0.0376421365318203
1	A	26	50	20120615	7	2520	50.2	0.0794673612176484	-0.0374099226648786
1	A	26	50	20120615	7	2522	50.24	0.0813505987079825	-0.0375572130073998
1	A	26	50	20120615	7	2524	50.28	0.0838467563562491	-0.0373655163590201
1	A	26	50	20120615	7	2526	50.32	0.0862809714504838	-0.0376202869322816
1	A	26	50	20120615	7	2528	50.36	0.0890196667246974	-0.0376790475057982
1	A	26	50	20120615	7	2530	50.4	0.0923659788559847	-0.0385103222377611
1	A	26	50	20120615	7	2532	50.44	0.0939988298351007	-0.0390314599354956
1	A	26	50	20120615	7	2534	50.48	0.0955121797681957	-0.0390607341562367
1	A	26	50	20120615	7	2536	50.52	0.0962447423935057	-0.0386176610471452
1	A	26	50	20120615	7	2538	50.56	0.0974495109272907	-0.0375336663515862
1	A	26	50	20120615	7	2540	50.6	0.0991224548609007	-0.0357829406720465
1	A	26	50	20120615	7	2542	50.64	0.101093373592102	-0.0343760103095196
1	A	26	50	20120615	7	2544	50.68	0.102610895455206	-0.0342933495267989
1	A	26	50	20120615	7	2546	50.72	0.103760368238703	-0.0336353159562267
1	A	26	50	20120615	7	2548	50.76	0.104814947292165	-0.0327469069963439
1	A	26	50	20120615	7	2550	50.8	0.106296901684175	-0.03067310422848
1	A	26	50	20120615	7	2552	50.84	0.107853738684314	-0.0288580318318523
1	A	26	50	20120615	7	2554	50.88	0.108969411763670	-0.0271572986017424
1	A	26	50	20120615	7	2556	50.92	0.110652538034928	-0.0255365391485847
1	A	26	50	20120615	7	2558	50.96	0.111223456050058	-0.0254190180015515
1	A	26	50	20120615	7	2560	51	0.111374564769198	-0.0249007794416199
1	A	26	50	20120615	7	2562	51.04	0.112723512375668	-0.0225508514757026
1	A	26	50	20120615	7	2564	51.08	0.114022396822029	-0.0205325565901619
1	A	26	50	20120615	7	2566	51.12	0.115013265554506	-0.0196050446252795
1	A	26	50	20120615	7	2568	51.16	0.114461510133146	-0.0192112568588367
1	A	26	50	20120615	7	2570	51.2	0.113905794913811	-0.0186538445832273
1	A	26	50	20120615	7	2572	51.24	0.113381333814205	-0.0182030640102209
1	A	26	50	20120615	7	2574	51.28	0.113408628135959	-0.0152310942088938
1	A	26	50	20120615	7	2576	51.32	0.113884793842410	-0.013298571375911
1	A	26	50	20120615	7	2578	51.36	0.114399709000470	-0.0111708870713207
1	A	26	50	20120615	7	2580	51.4	0.115539565131743	-0.0078753452069227
1	A	26	50	20120615	7	2582	51.44	0.116243348511058	-0.0048464533097101
1	A	26	50	20120615	7	2584	51.48	0.117121504422614	-0.0026539273132849
1	A	26	50	20120615	7	2586	51.52	0.117870259793212	4.51699811821991e-05
1	A	26	50	20120615	7	2588	51.56	0.118887432897949	0.00164287775327320
1	A	26	50	20120615	7	2590	51.6	0.120139224032683	0.0035971087644385
1	A	26	50	20120615	7	2592	51.64	0.121975014658000	0.0056744470662083
1	A	26	50	20120615	7	2594	51.68	0.123209269544561	0.0070098182224791
1	A	26	50	20120615	7	2596	51.72	0.124155519839145	0.0083022679971319
1	A	26	50	20120615	7	2598	51.76	0.125442029916836	0.0100860155633531
1	A	26	50	20120615	7	2600	51.8	0.125235201183339	0.0108698434302984
1	A	26	50	20120615	7	2602	51.84	0.124937367807103	0.0105920918866483
1	A	26	50	20120615	7	2604	51.88	0.124535519023354	0.0119966180861191
1	A	26	50	20120615	7	2606	51.92	0.123368792834397	0.0131350600038295
1	A	26	50	20120615	7	2608	51.96	0.123195763805040	0.0147873564194281
1	A	26	50	20120615	7	2610	52	0.123205946142689	0.0158703611654934
1	A	26	50	20120615	7	2612	52.04	0.123653403313824	0.0182626448276037
1	A	26	50	20120615	7	2614	52.08	0.124269646873628	0.0193349722612731
1	A	26	50	20120615	7	2616	52.12	0.125151196897734	0.0214246849317137
1	A	26	50	20120615	7	2618	52.16	0.125579774317811	0.0234723954593518
1	A	26	50	20120615	7	2620	52.2	0.126239787787370	0.026203666112363
1	A	26	50	20120615	7	2622	52.24	0.127436707435885	0.0290216987674258
1	A	26	50	20120615	7	2624	52.28	0.128114398574974	0.0304130020700884
1	A	26	50	20120615	7	2626	52.32	0.129630506224516	0.0314608636091287
1	A	26	50	20120615	7	2628	52.36	0.131298146857266	0.0323685058734598
1	A	26	50	20120615	7	2630	52.4	0.133857802694484	0.032880521893717
1	A	26	50	20120615	7	2632	52.44	0.135722301855116	0.0333141197719406
1	A	26	50	20120615	7	2634	52.48	0.137105402719117	0.0333636172466236
1	A	26	50	20120615	7	2636	52.52	0.138733869636190	0.0335665568928242
1	A	26	50	20120615	7	2638	52.56	0.141132658680687	0.0329228068792319
1	A	26	50	20120615	7	2640	52.6	0.142900213501619	0.0319655964295397
1	A	26	50	20120615	7	2642	52.64	0.144225473030919	0.0313007746338681
1	A	26	50	20120615	7	2644	52.68	0.146028595322945	0.030159504289033
1	A	26	50	20120615	7	2646	52.72	0.148010615630610	0.0287544831148153
1	A	26	50	20120615	7	2648	52.76	0.150626415746254	0.0272488406456348
1	A	26	50	20120615	7	2650	52.8	0.152576545538088	0.025615494691772
1	A	26	50	20120615	7	2652	52.84	0.154960414629502	0.0231269737967422
1	A	26	50	20120615	7	2654	52.88	0.155497179387101	0.0225194983610249
1	A	26	50	20120615	7	2656	52.92	0.155880431262504	0.0207814298928683
1	A	26	50	20120615	7	2658	52.96	0.156369607733729	0.0193475587619783
1	A	26	50	20120615	7	2660	53	0.156289138982030	0.0173406482956146
1	A	26	50	20120615	7	2662	53.04	0.156324918585158	0.0167391832675373
1	A	26	50	20120615	7	2664	53.08	0.156927373562729	0.0155710428650171
1	A	26	50	20120615	7	2666	53.12	0.157435076231621	0.0132899163889093
1	A	26	50	20120615	7	2668	53.16	0.157316494424416	0.0126448228724328
1	A	26	50	20120615	7	2670	53.2	0.158475301017424	0.008782039948167
1	A	26	50	20120615	7	2672	53.24	0.159055411420710	0.0066165961414613
1	A	26	50	20120615	7	2674	53.28	0.159895312855403	0.0048023015622928
1	A	26	50	20120615	7	2676	53.32	0.160493525192287	0.0026640106559847
1	A	26	50	20120615	7	2678	53.36	0.161153962925915	-0.000656562788467301
1	A	26	50	20120615	7	2680	53.4	0.161624896042186	-0.0029871867392582
1	A	26	50	20120615	7	2682	53.44	0.162349680492902	-0.004552014046024
1	A	26	50	20120615	7	2684	53.48	0.162866575549949	-0.0055271142972803
1	A	26	50	20120615	7	2686	53.52	0.163286596977974	-0.0074546873827948
1	A	26	50	20120615	7	2688	53.56	0.163563075729418	-0.0087819268110819
1	A	26	50	20120615	7	2690	53.6	0.164079263679684	-0.0108650633884575
1	A	26	50	20120615	7	2692	53.64	0.164822432906711	-0.0131242695543485
1	A	26	50	20120615	7	2694	53.68	0.164137246435741	-0.0153212503234951
1	A	26	50	20120615	7	2696	53.72	0.164007845894784	-0.0171137660138030
1	A	26	50	20120615	7	2698	53.76	0.163053251740182	-0.0183865582199388
1	A	26	50	20120615	7	2700	53.8	0.162881424792354	-0.0205920242704596
1	A	26	50	20120615	7	2702	53.84	0.162585147051037	-0.0227692060497330
1	A	26	50	20120615	7	2704	53.88	0.162546256178072	-0.0242025114951982
1	A	26	50	20120615	7	2706	53.92	0.162960620751847	-0.0260622023297188
1	A	26	50	20120615	7	2708	53.96	0.163557418875168	-0.0283687846499493
1	A	26	50	20120615	7	2710	54	0.164449787633026	-0.0307107223092391
1	A	26	50	20120615	7	2712	54.04	0.164987188786728	-0.032897096476668
1	A	26	50	20120615	7	2714	54.08	0.165473678252184	-0.0349774046269188
1	A	26	50	20120615	7	2716	54.12	0.165159722841337	-0.0370167005838608
1	A	26	50	20120615	7	2718	54.16	0.165596714832110	-0.0395948119080669
1	A	26	50	20120615	7	2720	54.2	0.165405796001190	-0.0398295713594208
1	A	26	50	20120615	7	2722	54.24	0.165876729117460	-0.0424614227989972
1	A	26	50	20120615	7	2724	54.28	0.166275537342050	-0.0435390535335255
1	A	26	50	20120615	7	2726	54.32	0.167573078285527	-0.0444703131643482
1	A	26	50	20120615	7	2728	54.36	0.169171846717790	-0.0461680765459771
1	A	26	50	20120615	7	2730	54.4	0.170178766774199	-0.0478792749564485
1	A	26	50	20120615	7	2732	54.44	0.170837083187484	-0.0486945690751566
1	A	26	50	20120615	7	2734	54.48	0.170769200936490	-0.0483410156845633
1	A	26	50	20120615	7	2736	54.52	0.171112854832147	-0.0485163781662976
1	A	26	50	20120615	7	2738	54.56	0.170955170019942	-0.048442131954273
1	A	26	50	20120615	7	2740	54.6	0.171305894983411	-0.0483883918389028
1	A	26	50	20120615	7	2742	54.64	0.171267711217227	-0.0479980688956879
1	A	26	50	20120615	7	2744	54.68	0.171157402559361	-0.0479259440040068
1	A	26	50	20120615	7	2746	54.72	0.171373777234405	-0.0476218880880966
1	A	26	50	20120615	7	2748	54.76	0.170991232465783	-0.0477512886290538
1	A	26	50	20120615	7	2750	54.8	0.170830719226453	-0.0471749966023867
1	A	26	50	20120615	7	2752	54.84	0.170142704328359	-0.047035696566493
1	A	26	50	20120615	7	2754	54.88	0.169883196139663	-0.0472626778432538
1	A	26	50	20120615	7	2756	54.92	0.168976685246182	-0.0476770424170292
1	A	26	50	20120615	7	2758	54.96	0.168505045023131	-0.0490735783098726
1	A	26	50	20120615	7	2760	55	0.167847435716627	-0.0505471888418654
1	A	26	50	20120615	7	2762	55.04	0.167239323884807	-0.0528311437450979
1	A	26	50	20120615	7	2764	55.08	0.165931247050290	-0.0542396297425434
1	A	26	50	20120615	7	2766	55.12	0.165164601878127	-0.055806719791009
1	A	26	50	20120615	7	2768	55.16	0.162620997364843	-0.0582103171616183
1	A	26	50	20120615	7	2770	55.2	0.160999389383548	-0.0596820185053019
1	A	26	50	20120615	7	2772	55.24	0.160740234748243	-0.0597007568350033
1	A	26	50	20120615	7	2774	55.28	0.161326850533915	-0.0587422028824269
1	A	26	50	20120615	7	2776	55.32	0.160732951548397	-0.0581509909026768
1	A	26	50	20120615	7	2778	55.36	0.158615520292134	-0.0575856590311181
1	A	26	50	20120615	7	2780	55.4	0.156816569930117	-0.0570822697135914
1	A	26	50	20120615	7	2782	55.44	0.156115473556571	-0.0555687076484616
1	A	26	50	20120615	7	2784	55.48	0.153999173671157	-0.0545723234830917
1	A	26	50	20120615	7	2786	55.52	0.151711117548594	-0.0533743431744054
1	A	26	50	20120615	7	2788	55.56	0.148941309576008	-0.0520075764770499
1	A	26	50	20120615	7	2790	55.6	0.145681476604060	-0.0504689828318661
1	A	26	50	20120615	7	2792	55.64	0.142336083711588	-0.0495307228439097
1	A	26	50	20120615	7	2794	55.68	0.139237471085751	-0.0494629113035939
1	A	26	50	20120615	7	2796	55.72	0.135666793972793	-0.0477076601406545
1	A	26	50	20120615	7	2798	55.76	0.133380717749217	-0.0469899467577502
1	A	26	50	20120615	7	2800	55.8	0.130545785242084	-0.0458283117376169
1	A	26	50	20120615	7	2802	55.84	0.128698398065556	-0.0455897339096446
1	A	26	50	20120615	7	2804	55.88	0.125704083689943	-0.0441660451164036
1	A	26	50	20120615	7	2806	55.92	0.122761529530714	-0.0438035821803674
1	A	26	50	20120615	7	2808	55.96	0.119978498661320	-0.0433424071376775
1	A	26	50	20120615	7	2810	56	0.116979658802307	-0.0425143850969081
1	A	26	50	20120615	7	2812	56.04	0.113856580281841	-0.0419067682398345
1	A	26	50	20120615	7	2814	56.08	0.111522986482569	-0.0415703268333459
1	A	26	50	20120615	7	2816	56.12	0.108313358092085	-0.0406684121339424
1	A	26	50	20120615	7	2818	56.16	0.106425736539708	-0.0410177935945267
1	A	26	50	20120615	7	2820	56.2	0.104002976575328	-0.0407149397601445
1	A	26	50	20120615	7	2822	56.24	0.101775873057303	-0.0407958327759123
1	A	26	50	20120615	7	2824	56.28	0.0999250210575467	-0.0418422801013902
1	A	26	50	20120615	7	2826	56.32	0.0963746379092097	-0.0429770450638384
1	A	26	50	20120615	7	2828	56.36	0.0933950313546457	-0.0434892732161299
1	A	26	50	20120615	7	2830	56.4	0.0910245265813956	-0.0440774446367209
1	A	26	50	20120615	7	2832	56.44	0.0880821845542003	-0.0452078962478039
1	A	26	50	20120615	7	2834	56.48	0.0865938662011589	-0.0448124821357643
1	A	26	50	20120615	7	2836	56.52	0.0833700956750513	-0.0461263572458871
1	A	26	50	20120615	7	2838	56.56	0.0814919493535417	-0.0475369645636761
1	A	26	50	20120615	7	2840	56.6	0.0789322228056464	-0.0484870332348783
1	A	26	50	20120615	7	2842	56.64	0.0779073422369946	-0.0486517891148948
1	A	26	50	20120615	7	2844	56.68	0.0767802140277832	-0.0494537896261166
1	A	26	50	20120615	7	2846	56.72	0.0748728641962106	-0.0512795393351403
1	A	26	50	20120615	7	2848	56.76	0.0730573675355142	-0.0529711508877728
1	A	26	50	20120615	7	2850	56.8	0.0709219050563308	-0.0554709147806235
1	A	26	50	20120615	7	2852	56.84	0.0692690429553072	-0.057278067581302
1	A	26	50	20120615	7	2854	56.88	0.0678396973078168	-0.0590681791085538
1	A	26	50	20120615	7	2856	56.92	0.0674847297036611	-0.0608276022015022
1	A	26	50	20120615	7	2858	56.96	0.0664850928470977	-0.0627938540279476
1	A	26	50	20120615	7	2860	57	0.0659932293701043	-0.0653784707345407
1	A	26	50	20120615	7	2862	57.04	0.0655804204312476	-0.067291618841719
1	A	26	50	20120615	7	2864	57.08	0.0648498377049257	-0.069350572367178
1	A	26	50	20120615	7	2866	57.12	0.0649706115431523	-0.0714443155462714
1	A	26	50	20120615	7	2868	57.16	0.0648731722287048	-0.074301026942265
1	A	26	50	20120615	7	2870	57.2	0.0648074820087326	-0.0760668847069222
1	A	26	50	20120615	7	2872	57.24	0.064978516996966	-0.0793251761860873
1	A	26	50	20120615	7	2874	57.28	0.0652015738310913	-0.081425672234941
1	A	26	50	20120615	7	2876	57.32	0.0663257534050251	-0.0835727100521324
1	A	26	50	20120615	7	2878	57.36	0.0673323411212476	-0.0857493756434555
1	A	26	50	20120615	7	2880	57.4	0.0679297544274687	-0.0869412253363489
1	A	26	50	20120615	7	2882	57.44	0.069473814008071	-0.0893894906423258
1	A	26	50	20120615	7	2884	57.48	0.0696924302116105	-0.0902923457937482
1	A	26	50	20120615	7	2886	57.52	0.069433975612019	-0.0901024946940674
1	A	26	50	20120615	7	2888	57.56	0.0698246167532855	-0.0906622050667156
1	A	26	50	20120615	7	2890	57.6	0.0703132841076279	-0.0911606587789096
1	A	26	50	20120615	7	2892	57.64	0.0710902530387957	-0.0921443857328963
1	A	26	50	20120615	7	2894	57.68	0.072141084426317	-0.0939149104023094
1	A	26	50	20120615	7	2896	57.72	0.0729906873660483	-0.0960111143130012
1	A	26	50	20120615	7	2898	57.76	0.0743715679147562	-0.097843326978005
1	A	26	50	20120615	7	2900	57.8	0.0740565094173308	-0.098524666788085
1	A	26	50	20120615	7	2902	57.84	0.0738785023562349	-0.0983406351772134
1	A	26	50	20120615	7	2904	57.88	0.0730930834990319	-0.0978532618282806
1	A	26	50	20120615	7	2906	57.92	0.0728238030946205	-0.0979188954797104
1	A	26	50	20120615	7	2908	57.96	0.0712439356266188	-0.0978483757204226
1	A	26	50	20120615	7	2910	58	0.0685991695887909	-0.0980748365665926
1	A	26	50	20120615	7	2912	58.04	0.0655688592353752	-0.0985935036332336
1	A	26	50	20120615	7	2914	58.08	0.062541904810743	-0.0990395183065348
1	A	26	50	20120615	7	2916	58.12	0.0603153033385326	-0.0996935142973864
1	A	26	50	20120615	7	2918	58.16	0.0585963126113325	-0.100043546296209
1	A	26	50	20120615	7	2920	58.2	0.0554318824863021	-0.100078321807708
1	A	26	50	20120615	7	2922	58.24	0.0523248552897684	-0.0996988883089235
1	A	26	50	20120615	7	2924	58.28	0.049420626318079	-0.0995057067363033
1	A	26	50	20120615	7	2926	58.32	0.0471349743585716	-0.100212530674777
1	A	26	50	20120615	7	2928	58.36	0.0464930628226104	-0.100502303033708
1	A	26	50	20120615	7	2930	58.4	0.0416336128902621	-0.102361923157550
1	A	26	50	20120615	7	2932	58.44	0.0386641179626692	-0.103677212481235
1	A	26	50	20120615	7	2934	58.48	0.0358395799252196	-0.10429982000207
1	A	26	50	20120615	7	2936	58.52	0.0338647721067218	-0.104602320283062
1	A	26	50	20120615	7	2938	58.56	0.0310585481349048	-0.104820674857092
1	A	26	50	20120615	7	2940	58.6	0.0284838309232484	-0.104874697815175
1	A	26	50	20120615	7	2942	58.64	0.0258153513524066	-0.104403764698904
1	A	26	50	20120615	7	2944	58.68	0.0231550742202266	-0.104919952649171
1	A	26	50	20120615	7	2946	58.72	0.0206676139853685	-0.105640494459200
1	A	26	50	20120615	7	2948	58.76	0.0178816132674935	-0.105789552568674
1	A	26	50	20120615	7	2950	58.8	0.0153977592772195	-0.106446101215006
1	A	26	50	20120615	7	2952	58.84	0.0131543215925490	-0.106391017596751
1	A	26	50	20120615	7	2954	58.88	0.0103112573574322	-0.106215725825695
1	A	26	50	20120615	7	2956	58.92	0.00843183824371648	-0.107431737357301
1	A	26	50	20120615	7	2958	58.96	0.00749265901694448	-0.108007887962612
1	A	26	50	20120615	7	2960	59	0.00616888441188518	-0.109109772459735
1	A	26	50	20120615	7	2962	59.04	0.00598595588759218	-0.109854992296428
1	A	26	50	20120615	7	2964	59.08	0.00544275645828468	-0.110311359013005
1	A	26	50	20120615	7	2966	59.12	0.00411353713101028	-0.111414445591657
1	A	26	50	20120615	7	2968	59.16	0.00186910949684601	-0.113127694611793
1	A	26	50	20120615	7	2970	59.2	-0.00101616901310757	-0.114644862921507
1	A	26	50	20120615	7	2972	59.24	-0.0021863600252932	-0.114636165508099
1	A	26	50	20120615	7	2974	59.28	-0.00242444287851869	-0.115400194385171
1	A	26	50	20120615	7	2976	59.32	-0.00422127192019184	-0.115220801394784
1	A	26	50	20120615	7	2978	59.36	-0.00542858603838975	-0.115307351264801
1	A	26	50	20120615	7	2980	59.4	-0.00730347966870588	-0.114313795526556
1	A	26	50	20120615	7	2982	59.44	-0.00903186077396015	-0.113249246267479
1	A	26	50	20120615	7	2984	59.48	-0.0113736570118938	-0.11293727075562
1	A	26	50	20120615	7	2986	59.52	-0.0139320400569048	-0.112095601553973
1	A	26	50	20120615	7	2988	59.56	-0.0165851046999167	-0.111992788227989
1	A	26	50	20120615	7	2990	59.6	-0.0187011217426175	-0.111438770064929
1	A	26	50	20120615	7	2992	59.64	-0.0211164570857945	-0.110629698485896
1	A	26	50	20120615	7	2994	59.68	-0.0232519195649778	-0.108720227333979
1	A	26	50	20120615	7	2996	59.72	-0.0247656230514639	-0.107292508032086
1	A	26	50	20120615	7	2998	59.76	-0.0270408805412878	-0.106476577517275
1	A	26	50	20120615	7	3000	59.8	-0.028810910235954	-0.105474041522908
1	A	26	50	20120615	7	3002	59.84	-0.0308616613227512	-0.105382966169491
1	A	26	50	20120615	7	3004	59.88	-0.0326435704113413	-0.105708093867481
1	A	26	50	20120615	7	3006	59.92	-0.0345216460221728	-0.105640353037843
1	A	26	50	20120615	7	3008	59.96	-0.0363406782167752	-0.105678324671993
1	A	26	50	20120615	7	3010	60	-0.0392310478955533	-0.106010806280507
1	A	26	50	20120615	7	3012	60.04	-0.041377399819167	-0.106452748018749
1	A	26	50	20120615	7	3014	60.08	-0.0429743297737987	-0.106246838524067
1	A	26	50	20120615	7	3016	60.12	-0.0436542129439095	-0.106497790720710
1	A	26	50	20120615	7	3018	60.16	-0.0452884074259098	-0.106104002954267
1	A	26	50	20120615	7	3020	60.2	-0.0469906255802601	-0.105596229574697
1	A	26	50	20120615	7	3022	60.24	-0.049193687467725	-0.104646160903495
1	A	26	50	20120615	7	3024	60.28	-0.050875470236099	-0.102980075905663
1	A	26	50	20120615	7	3026	60.32	-0.0522801378569261	-0.101594924431997
1	A	26	50	20120615	7	3028	60.36	-0.0521594347293776	-0.101264917697217
1	A	26	50	20120615	7	3030	60.4	-0.0532374190172965	-0.0992932918592348
1	A	26	50	20120615	7	3032	60.44	-0.0535421820399879	-0.098600327213672
1	A	26	50	20120615	7	3034	60.48	-0.0536945635513336	-0.0962567632087855
1	A	26	50	20120615	7	3036	60.52	-0.0544124183555941	-0.093140967888165
1	A	26	50	20120615	7	3038	60.56	-0.0543308889437233	-0.0907493206221578
1	A	26	50	20120615	7	3040	60.6	-0.0552869680225657	-0.089505731926085
1	A	26	50	20120615	7	3042	60.64	-0.0567141923497126	-0.0879042764880537
1	A	26	50	20120615	7	3044	60.68	-0.0582020157280072	-0.0860484747408296
1	A	26	50	20120615	7	3046	60.72	-0.0591840809810582	-0.085439054761464
1	A	26	50	20120615	7	3048	60.76	-0.0596520513199152	-0.0851388101511044
1	A	26	50	20120615	7	3050	60.8	-0.0599693230615658	-0.0847885872334505
1	A	26	50	20120615	7	3052	60.84	-0.059995174885486	-0.0830481428865092
1	A	26	50	20120615	7	3054	60.88	-0.060051814138659	-0.0829021253361941
1	A	26	50	20120615	7	3056	60.92	-0.0598290189340428	-0.0818239854847834
1	A	26	50	20120615	7	3058	60.96	-0.0598005932414391	-0.0808198938554985
1	A	26	50	20120615	7	3060	61	-0.0602982832783094	-0.0798504221742205
1	A	26	50	20120615	7	3062	61.04	-0.0602999732635164	-0.0775210780867036
1	A	26	50	20120615	7	3064	61.08	-0.0604512516882835	-0.076902260658216
1	A	26	50	20120615	7	3066	61.12	-0.0611567886924158	-0.0772903350018668
1	A	26	50	20120615	7	3068	61.16	-0.0612720683109527	-0.0781477514715302
1	A	26	50	20120615	7	3070	61.2	-0.0616346090287348	-0.0789809283207345
1	A	26	50	20120615	7	3072	61.24	-0.0631977463502936	-0.0797281916960246
1	A	26	50	20120615	7	3074	61.28	-0.0647859788915167	-0.0807623353635099
1	A	26	50	20120615	7	3076	61.32	-0.0676385749260439	-0.0822355357735696
1	A	26	50	20120615	7	3078	61.36	-0.0707476456611752	-0.0836085320816673
1	A	26	50	20120615	7	3080	61.4	-0.072978482703005	-0.0840744588819267
1	A	26	50	20120615	7	3082	61.44	-0.0761457695394314	-0.084828220568536
1	A	26	50	20120615	7	3084	61.48	-0.0790449497687031	-0.0862330578949906
1	A	26	50	20120615	7	3086	61.52	-0.0808813414347836	-0.0877639087209204
1	A	26	50	20120615	7	3088	61.56	-0.08327971328628	-0.0890806758977781
1	A	26	50	20120615	7	3090	61.6	-0.086347156645203	-0.091053489675153
1	A	26	50	20120615	7	3092	61.64	-0.0890122138192237	-0.0921827674889791
1	A	26	50	20120615	7	3094	61.68	-0.0911384414838448	-0.0929132512203517
1	A	26	50	20120615	7	3096	61.72	-0.0940791430233078	-0.0945927853891616
1	A	26	50	20120615	7	3098	61.76	-0.0964900235937633	-0.0955717747277144
1	A	26	50	20120615	7	3100	61.8	-0.0977709899542896	-0.097462889387591
1	A	26	50	20120615	7	3102	61.84	-0.0985236061279133	-0.0984624838177475
1	A	26	50	20120615	7	3104	61.88	-0.0984567845370912	-0.100329599273471
1	A	26	50	20120615	7	3106	61.92	-0.0986024556050834	-0.102210496240359
1	A	26	50	20120615	7	3108	61.96	-0.098166107081481	-0.104973226074065
1	A	26	50	20120615	7	3110	62	-0.0979843382123092	-0.107181562978118
1	A	26	50	20120615	7	3112	62.04	-0.0980575350778705	-0.10938100730729
1	A	26	50	20120615	7	3114	62.08	-0.0975134899488527	-0.111549983819474
1	A	26	50	20120615	7	3116	62.12	-0.0968243366088405	-0.113649108081172
1	A	26	50	20120615	7	3118	62.16	-0.097267445073271	-0.116096652138233
1	A	26	50	20120615	7	3120	62.2	-0.0971093925655402	-0.118216218856975
1	A	26	50	20120615	7	3122	62.24	-0.0968878135845876	-0.121360977271353
1	A	26	50	20120615	7	3124	62.28	-0.0968178241553858	-0.123524002772867
1	A	26	50	20120615	7	3126	62.32	-0.096667776096418	-0.126027302199624
1	A	26	50	20120615	7	3128	62.36	-0.0960683616780061	-0.128111640858526
1	A	26	50	20120615	7	3130	62.4	-0.0959694374393181	-0.130911713001348
1	A	26	50	20120615	7	3132	62.44	-0.0945280002658694	-0.133128139206976
1	A	26	50	20120615	7	3134	62.48	-0.0937414146824775	-0.135360051051114
1	A	26	50	20120615	7	3136	62.52	-0.0924577330319114	-0.137690250737837
1	A	26	50	20120615	7	3138	62.56	-0.0912872591770133	-0.141052755614412
1	A	26	50	20120615	7	3140	62.6	-0.0904511054082602	-0.142535204981171
1	A	26	50	20120615	7	3142	62.64	-0.0890637619035722	-0.144110638889654
1	A	26	50	20120615	7	3144	62.68	-0.0886329924524734	-0.144480597157571
1	A	26	50	20120615	7	3146	62.72	-0.0871426942004446	-0.145443393750835
1	A	26	50	20120615	7	3148	62.76	-0.0863743519720073	-0.146592159427549
1	A	26	50	20120615	7	3150	62.8	-0.0848916904732153	-0.147352157795969
1	A	26	50	20120615	7	3152	62.84	-0.0841314799727617	-0.147678204732774
1	A	26	50	20120615	7	3154	62.88	-0.0833341463662957	-0.147020312583558
1	A	26	50	20120615	7	3156	62.92	-0.0827368532682275	-0.145979946376398
1	A	26	50	20120615	7	3158	62.96	-0.0812845973610265	-0.144818735620334
1	A	26	50	20120615	7	3160	63	-0.0800305434845922	-0.143520134016685
1	A	26	50	20120615	7	3162	63.04	-0.0771326077632553	-0.141717223856693
1	A	26	50	20120615	7	3164	63.08	-0.07527836165095	-0.139928455832326
1	A	26	50	20120615	7	3166	63.12	-0.0727312923144378	-0.138737758723486
1	A	26	50	20120615	7	3168	63.16	-0.0712408526410528	-0.136002528272501
1	A	26	50	20120615	7	3170	63.2	-0.0687538166702635	-0.133281015693070
1	A	26	50	20120615	7	3172	63.24	-0.0672510733388858	-0.131628648566793
1	A	26	50	20120615	7	3174	63.28	-0.0646769218126543	-0.129402959262330
1	A	26	50	20120615	7	3176	63.32	-0.0625910275188321	-0.127241970228346
1	A	26	50	20120615	7	3178	63.36	-0.0599378921651421	-0.124563520451889
1	A	26	50	20120615	7	3180	63.4	-0.0579055258546557	-0.123053281788630
1	A	26	50	20120615	7	3182	63.44	-0.0549805079435994	-0.120383670846939
1	A	26	50	20120615	7	3184	63.48	-0.0528358530762606	-0.118568527739633
1	A	26	50	20120615	7	3186	63.52	-0.0505162599912563	-0.115914614568484
1	A	26	50	20120615	7	3188	63.56	-0.0480994397238388	-0.113155271776260
1	A	26	50	20120615	7	3190	63.6	-0.0468074849239328	-0.110482054589984
1	A	26	50	20120615	7	3192	63.64	-0.0454217677648416	-0.107369724092591
1	A	26	50	20120615	7	3194	63.68	-0.0446373035017932	-0.105319821533932
1	A	26	50	20120615	7	3196	63.72	-0.0445467938338013	-0.102228350686584
1	A	26	50	20120615	7	3198	63.76	-0.0439922806959948	-0.099125283288025
1	A	26	50	20120615	7	3200	63.8	-0.0436134128826351	-0.0959523537394846
1	A	26	50	20120615	7	3202	63.84	-0.042860697714062	-0.0925663729177729
1	A	26	50	20120615	7	3204	63.88	-0.042807664705473	-0.0889309955343366
1	A	26	50	20120615	7	3206	63.92	-0.0426565559863334	-0.0858684453543395
1	A	26	50	20120615	7	3208	63.96	-0.0415344482352685	-0.0828108449218108
1	A	26	50	20120615	7	3210	64	-0.0409996633766571	-0.0794145403410937
1	A	26	50	20120615	7	3212	64.04	-0.040822603838648	-0.0756572577485808
1	A	26	50	20120615	7	3214	64.08	-0.0404480493766535	-0.0723859696467775
1	A	26	50	20120615	7	3216	64.12	-0.0402830813646027	-0.0697309958154564
1	A	26	50	20120615	7	3218	64.16	-0.0402436106640768	-0.0665921629559049
1	A	26	50	20120615	7	3220	64.2	-0.0396600142243601	-0.0635146433253501
1	A	26	50	20120615	7	3222	64.24	-0.0392974240091033	-0.059993520255618
1	A	26	50	20120615	7	3224	64.28	-0.0388885395128822	-0.0579445015804347
1	A	26	50	20120615	7	3226	64.32	-0.0387020330282764	-0.0547221876942963
1	A	26	50	20120615	7	3228	64.36	-0.0388837601074375	-0.0515308727330491
1	A	26	50	20120615	7	3230	64.4	-0.0390146661494424	-0.0481570335711664
1	A	26	50	20120615	7	3232	64.44	-0.03931288136334	-0.0453809747746349
1	A	26	50	20120615	7	3234	64.48	-0.0404158830891773	-0.0419681380373736
1	A	26	50	20120615	7	3236	64.52	-0.0417072651325905	-0.0396463599924154
1	A	26	50	20120615	7	3238	64.56	-0.0421905019068534	-0.0374572988192181
1	A	26	50	20120615	7	3240	64.6	-0.043096093561519	-0.0339297552199128
1	A	26	50	20120615	7	3242	64.64	-0.0434823859960812	-0.0317107834298713
1	A	26	50	20120615	7	3244	64.68	-0.0438065237445771	-0.0283214792062879
1	A	26	50	20120615	7	3246	64.72	-0.0448514154351365	-0.0254910014718763
1	A	26	50	20120615	7	3248	64.76	-0.0447714416581843	-0.0220307744381399
1	A	26	50	20120615	7	3250	64.8	-0.0451571684073215	-0.0199365362842997
1	A	26	50	20120615	7	3252	64.84	-0.0457792102427313	-0.0166660967106338
1	A	26	50	20120615	7	3254	64.88	-0.046426778632942	-0.0134001119096894
1	A	26	50	20120615	7	3256	64.92	-0.0473722511100665	-0.0112386986116365
1	A	26	50	20120615	7	3258	64.96	-0.0477564929349633	-0.0075944116827572
1	A	26	50	20120615	7	3260	65	-0.0484000308165212	-0.0044648277799037
1	A	26	50	20120615	7	3262	65.04	-0.0478760646916619	-0.0018872821411225
1	A	26	50	20120615	7	3264	65.08	-0.0477745948685617	0.000525436906964098
1	A	26	50	20120615	7	3266	65.12	-0.0466031310641699	0.0028261502409108
1	A	26	50	20120615	7	3268	65.16	-0.0461996771480283	0.0049825218676139
1	A	26	50	20120615	7	3270	65.2	-0.0456492369452814	0.0070631411448484
1	A	26	50	20120615	7	3272	65.24	-0.0452249658055017	0.0098285014157806
1	A	26	50	20120615	7	3274	65.28	-0.0448825564177799	0.0125286876546908
1	A	26	50	20120615	7	3276	65.32	-0.0451419231851192	0.0149754185389525
1	A	26	50	20120615	7	3278	65.36	-0.0445766118196572	0.0170883038057193
1	A	26	50	20120615	7	3280	65.4	-0.0438271076229775	0.0184637389251054
1	A	26	50	20120615	7	3282	65.44	-0.042464138089037	0.018713580964102
1	A	26	50	20120615	7	3284	65.48	-0.0402019832878684	0.0200446175558041
1	A	26	50	20120615	7	3286	65.52	-0.0383195872546039	0.0208237855890614
1	A	26	50	20120615	7	3288	65.56	-0.0357476984700721	0.0224663946417578
1	A	26	50	20120615	7	3290	65.6	-0.0344481069169294	0.0235621980205626
1	A	26	50	20120615	7	3292	65.64	-0.0325317061185576	0.025217959259389
1	A	26	50	20120615	7	3294	65.68	-0.0303714241913546	0.0256868417659938
1	A	26	50	20120615	7	3296	65.72	-0.0287422501675008	0.0274133136829388
1	A	26	50	20120615	7	3298	65.76	-0.0268998127384411	0.0287662917980612
1	A	26	50	20120615	7	3300	65.8	-0.0275763725066804	0.0304083351653326
1	A	26	50	20120615	7	3302	65.84	-0.0285287746302606	0.0320985325044028
1	A	26	50	20120615	7	3304	65.88	-0.0297452104259358	0.0343486169928165
1	A	26	50	20120615	7	3306	65.92	-0.030736998397228	0.038184954123466
1	A	26	50	20120615	7	3308	65.96	-0.0310503174119718	0.0398427659719579
1	A	26	50	20120615	7	3310	66	-0.0311801422169976	0.040139043713275
1	A	26	50	20120615	7	3312	66.04	-0.0314810161523925	0.0415875519545357
1	A	26	50	20120615	7	3314	66.08	-0.0318977848892239	0.0440932555443483
1	A	26	50	20120615	7	3316	66.12	-0.0321069470750989	0.0462830238243268
1	A	26	50	20120615	7	3318	66.16	-0.0330208825897825	0.0492424778356269
1	A	26	50	20120615	7	3320	66.2	-0.0343327070902397	0.0512582978474335
1	A	26	50	20120615	7	3322	66.24	-0.0355260204941702	0.0525183621315079
1	A	26	50	20120615	7	3324	66.28	-0.0366531487033815	0.0524769256741304
1	A	26	50	20120615	7	3326	66.32	-0.0371825595504559	0.0521360294949204
1	A	26	50	20120615	7	3328	66.36	-0.0371682759934759	0.0518899563350674
1	A	26	50	20120615	7	3330	66.4	-0.0373531137060781	0.0517683339687033
1	A	26	50	20120615	7	3332	66.44	-0.0374429869779669	0.0517541211224015
1	A	26	50	20120615	7	3334	66.48	-0.0378842216094273	0.0521590104653089
1	A	26	50	20120615	7	3336	66.52	-0.0390090870769389	0.0530144682491884
1	A	26	50	20120615	7	3338	66.56	-0.0402906474071614	0.0545309294521211
1	A	26	50	20120615	7	3340	66.6	-0.0410377057214849	0.0560522696918439
1	A	26	50	20120615	7	3342	66.64	-0.0411564289500462	0.0571842769378455
1	A	26	50	20120615	7	3344	66.68	-0.0420129473940974	0.058636886398437
1	A	26	50	20120615	7	3346	66.72	-0.0422247258750628	0.0598664743802423
1	A	26	50	20120615	7	3348	66.76	-0.0424058866324028	0.0609712580151681
1	A	26	50	20120615	7	3350	66.8	-0.0415298520411908	0.0626277970714539
1	A	26	50	20120615	7	3352	66.84	-0.0406707880127272	0.0633561877667541
1	A	26	50	20120615	7	3354	66.88	-0.0386716557209566	0.0643609865028202
1	A	26	50	20120615	7	3356	66.92	-0.0375165260832103	0.0656998224823188
1	A	26	50	20120615	7	3358	66.96	-0.0366853927726036	0.0656002618475278
1	A	26	50	20120615	7	3360	67	-0.0368376328625931	0.066292307254275
1	A	26	50	20120615	7	3362	67.04	-0.0362810691151212	0.0665261474668134
1	A	26	50	20120615	7	3364	67.08	-0.0355919935568549	0.0675411992512067
1	A	26	50	20120615	7	3366	67.12	-0.0347252927751545	0.0683125820388031
1	A	26	50	20120615	7	3368	67.16	-0.0332217716263176	0.0688674487300002
1	A	26	50	20120615	7	3370	67.2	-0.0308301950709884	0.0693338563628708
1	A	26	50	20120615	7	3372	67.24	-0.0285503413870868	0.0696404578631933
1	A	26	50	20120615	7	3374	67.28	-0.025565431531664	0.070681955441203
1	A	26	50	20120615	7	3376	67.32	-0.0231885627973835	0.0713870823234022
1	A	26	50	20120615	7	3378	67.36	-0.0209172651055342	0.0716248823339153
1	A	26	50	20120615	7	3380	67.4	-0.0177430627647878	0.0727251404854415
1	A	26	50	20120615	7	3382	67.44	-0.0148956851783058	0.0728194685300518
1	A	26	50	20120615	7	3384	67.48	-0.0123398477177071	0.0732380050338361
1	A	26	50	20120615	7	3386	67.52	-0.0096566603258166	0.0733618901419
1	A	26	50	20120615	7	3388	67.56	-0.00683360721260741	0.0739079179983323
1	A	26	50	20120615	7	3390	67.6	-0.00394267184840433	0.074370224411872
1	A	26	50	20120615	7	3392	67.64	-0.00162661429730591	0.0753745988838694
1	A	26	50	20120615	7	3394	67.68	0.00079713561656722	0.0767423555307185
1	A	26	50	20120615	7	3396	67.72	0.00315823586962718	0.0780147941834637
1	A	26	50	20120615	7	3398	67.76	0.00517879349686778	0.0790240476922513
1	A	26	50	20120615	7	3400	67.8	0.00738687584247898	0.0803653585454845
1	A	26	50	20120615	7	3402	67.84	0.00926926480467568	0.0813245488941635
1	A	26	50	20120615	7	3404	67.88	0.0119783323047577	0.0822856484311525
1	A	26	50	20120615	7	3406	67.92	0.0148625501545394	0.0839642492190115
1	A	26	50	20120615	7	3408	67.96	0.0172453585857819	0.0847423495210285
1	A	26	50	20120615	7	3410	68	0.0191341115090093	0.0846287174612925
1	A	26	50	20120615	7	3412	68.04	0.0217706298533414	0.0840766084865415
1	A	26	50	20120615	7	3414	68.08	0.0237123450744797	0.0840773155933225
1	A	26	50	20120615	7	3416	68.12	0.0258630810601367	0.0836768103124585
1	A	26	50	20120615	7	3418	68.16	0.0289218835741935	0.0837022661565815
1	A	26	50	20120615	7	3420	68.2	0.0311710488237916	0.0839753507954755
1	A	26	50	20120615	7	3422	68.24	0.0329514022774631	0.0841579257663785
1	A	26	50	20120615	7	3424	68.28	0.0353765664048986	0.0845456324145025
1	A	26	50	20120615	7	3426	68.32	0.0381179486848807	0.0845195401742765
1	A	26	50	20120615	7	3428	68.36	0.0404760083787816	0.0850903167680505
1	A	26	50	20120615	7	3430	68.4	0.0421932171968932	0.0851734018148405
1	A	26	50	20120615	7	3432	68.44	0.0440652824000846	0.0851341573884845
1	A	26	50	20120615	7	3434	68.48	0.0455968756881346	0.0843266414443695
1	A	26	50	20120615	7	3436	68.52	0.0467447928367129	0.0831065994041095
1	A	26	50	20120615	7	3438	68.56	0.048415261896588	0.0811688439809465
1	A	26	50	20120615	7	3440	68.6	0.0505695334161509	0.0794020669774736
1	A	26	50	20120615	7	3442	68.64	0.0514246376466398	0.0787760653440892
1	A	26	50	20120615	7	3444	68.68	0.0522573265921651	0.0780140870766825
1	A	26	50	20120615	7	3446	68.72	0.052572554795218	0.0786506246011067
1	A	26	50	20120615	7	3448	68.76	0.0522093847524006	0.0793560343260184
1	A	26	50	20120615	7	3450	68.8	0.0520179709467334	0.0805006280727255
1	A	26	50	20120615	7	3452	68.84	0.0521472300663343	0.0821037805670315
1	A	26	50	20120615	7	3454	68.88	0.0529474628106031	0.0849691893764335
1	A	26	50	20120615	7	3456	68.92	0.0532907631528692	0.0877838279189465
1	A	26	50	20120615	7	3458	68.96	0.0539756667811265	0.0899768488901185
1	A	26	50	20120615	7	3460	69	0.0551785261266029	0.0925555966104275
1	A	26	50	20120615	7	3462	69.04	0.0557263924606663	0.0956295312096015
1	A	26	50	20120615	7	3464	69.08	0.0563009874310585	0.0981718629306795
1	A	26	50	20120615	7	3466	69.12	0.056537302517331	0.101209452241301
1	A	26	50	20120615	7	3468	69.16	0.0572736835192587	0.103643738046214
1	A	26	50	20120615	7	3470	69.2	0.0577439802394258	0.106414818811006
1	A	26	50	20120615	7	3472	69.24	0.0580483189980486	0.110193314606955
1	A	26	50	20120615	7	3474	69.28	0.0581700827857689	0.112270652908725
1	A	26	50	20120615	7	3476	69.32	0.0581986498997288	0.115927526338308
1	A	26	50	20120615	7	3478	69.36	0.0577128675410536	0.119151226153738
1	A	26	50	20120615	7	3480	69.4	0.0576193173139027	0.121327912958265
1	A	26	50	20120615	7	3482	69.44	0.0576041852287853	0.123626999946615
1	A	26	50	20120615	7	3484	69.48	0.0572878963655605	0.127203051071109
1	A	26	50	20120615	7	3486	69.52	0.0571855780143229	0.130831003833343
1	A	26	50	20120615	7	3488	69.56	0.057149303436448	0.133617923790034
1	A	26	50	20120615	7	3490	69.6	0.0560886432646682	0.136457664623278
1	A	26	50	20120615	7	3492	69.64	0.0548271647670313	0.138817987058879
1	A	26	50	20120615	7	3494	69.68	0.0533039153389993	0.141623928187983
1	A	26	50	20120615	7	3496	69.72	0.0520102634828185	0.144077235165310
1	A	26	50	20120615	7	3498	69.76	0.0512879539058364	0.146916622445166
1	A	26	50	20120615	7	3500	69.8	0.0503624218399414	0.149180000541066
1	A	26	50	20120615	7	3502	69.84	0.0494234547452037	0.151555808615174
1	A	26	50	20120615	7	3504	69.88	0.0481674209697821	0.153988468074489
1	A	26	50	20120615	7	3506	69.92	0.0465898657409549	0.156396166664430
1	A	26	50	20120615	7	3508	69.96	0.0453916733002343	0.159073626491394
1	A	26	50	20120615	7	3510	70	0.0438475642221572	0.160602179220283
1	A	26	50	20120615	7	3512	70.04	0.0423646198806528	0.162338267789454
1	A	26	50	20120615	7	3514	70.08	0.0405860341939343	0.163860880821383
1	A	26	50	20120615	7	3516	70.12	0.0382530767907655	0.165858669610268
1	A	26	50	20120615	7	3518	70.16	0.0358440346979411	0.166579140709619
1	A	26	50	20120615	7	3520	70.2	0.0334547208843117	0.168324987352370
1	A	26	50	20120615	7	3522	70.24	0.0313765340544044	0.168915421514659
1	A	26	50	20120615	7	3524	70.28	0.0287835734877934	0.170368525949998
1	A	26	50	20120615	7	3526	70.32	0.0260852540107855	0.170668339225222
1	A	26	50	20120615	7	3528	70.36	0.0250161085576314	0.171395244996282
1	A	26	50	20120615	7	3530	70.4	0.0228551902343254	0.171498482586334
1	A	26	50	20120615	7	3532	70.44	0.0202233387947490	0.172315898025385
1	A	26	50	20120615	7	3534	70.48	0.0182660672244247	0.172833500189215
1	A	26	50	20120615	7	3536	70.52	0.0152339933466967	0.174800671254475
1	A	26	50	20120615	7	3538	70.56	0.0134223857732968	0.175783549680325
1	A	26	50	20120615	7	3540	70.6	0.0121191879755700	0.177491212556890
1	A	26	50	20120615	7	3542	70.64	0.0110231724647309	0.178112052310773
1	A	26	50	20120615	7	3544	70.68	0.0104758718160925	0.178947852526134
1	A	26	50	20120615	7	3546	70.72	0.00979422087902868	0.179807694372057
1	A	26	50	20120615	7	3548	70.76	0.00986210313002258	0.180864111903150
1	A	26	50	20120615	7	3550	70.8	0.0101760585408694	0.181849818756124
1	A	26	50	20120615	7	3552	70.84	0.00918540194042698	0.184014272613336
1	A	26	50	20120615	7	3554	70.88	0.00842950479133858	0.185143522142892
1	A	26	50	20120615	7	3556	70.92	0.00734126745509248	0.186755018497215
1	A	26	50	20120615	7	3558	70.96	0.00595958080465398	0.187600718207515
1	A	26	50	20120615	7	3560	71	0.00453263932021948	0.189136554136251
1	A	26	50	20120615	7	3562	71.04	0.00256263982783378	0.191103725201513
1	A	26	50	20120615	7	3564	71.08	0.00150551518995991	0.192525716938479
1	A	26	50	20120615	7	3566	71.12	0.000569305811668929	0.193248380068852
1	A	26	50	20120615	7	3568	71.16	-0.00189991106823452	0.194526829129236
1	A	26	50	20120615	7	3570	71.2	-0.00392718620989633	0.195428390275249
1	A	26	50	20120615	7	3572	71.24	-0.0055259546421591	0.196690575879668
1	A	26	50	20120615	7	3574	71.28	-0.00723927437297414	0.198830988106319
1	A	26	50	20120615	7	3576	71.32	-0.00904239666499983	0.199191612564725
1	A	26	50	20120615	7	3578	71.36	-0.0109636057894837	0.199309699397182
1	A	26	50	20120615	7	3580	71.4	-0.0122300340345888	0.199385359822770
1	A	26	50	20120615	7	3582	71.44	-0.0145762143345657	0.199270808524217
1	A	26	50	20120615	7	3584	71.48	-0.0160851802056178	0.199317477571776
1	A	26	50	20120615	7	3586	71.52	-0.0172462495403261	0.198748963719701
1	A	26	50	20120615	7	3588	71.56	-0.0198066831950026	0.198529053510753
1	A	26	50	20120615	7	3590	71.6	-0.0218014314247299	0.198447736230916
1	A	26	50	20120615	7	3592	71.64	-0.0227956235590781	0.198453393085165
1	A	26	50	20120615	7	3594	71.68	-0.023454647079144	0.198968166821869
1	A	26	50	20120615	7	3596	71.72	-0.0234786887097043	0.198938468337059
1	A	26	50	20120615	7	3598	71.76	-0.024106599531398	0.198669767760209
1	A	26	50	20120615	7	3600	71.8	-0.0249466423874476	0.199086960761108
1	A	26	50	20120615	7	3602	71.84	-0.0251587744218036	0.198634412421149
1	A	26	50	20120615	7	3604	71.88	-0.0252259495660163	0.198909476959030
1	A	26	50	20120615	7	3606	71.92	-0.0248186560600529	0.198903820104781
1	A	26	50	20120615	7	3608	71.96	-0.0237834517323957	0.199186662817255
1	A	26	50	20120615	7	3610	72	-0.0231152358241745	0.199430614656766
1	A	26	50	20120615	7	3612	72.04	-0.0227121849588981	0.201051303399244
1	A	26	50	20120615	7	3614	72.08	-0.0230954368343012	0.202775229731778
1	A	26	50	20120615	7	3616	72.12	-0.0229434088763461	0.205440315190070
1	A	26	50	20120615	7	3618	72.16	-0.0233591876636838	0.207602647726939
1	A	26	50	20120615	7	3620	72.2	-0.0243830782828419	0.210351878892192
1	A	26	50	20120615	7	3622	72.24	-0.024368229040437	0.212796347034754
1	A	26	50	20120615	7	3624	72.28	-0.0246927910530016	0.214061361066297
1	A	26	50	20120615	7	3626	72.32	-0.0254932359293049	0.215389307601364
1	A	26	50	20120615	7	3628	72.36	-0.0262569112529863	0.216615430759941
1	A	26	50	20120615	7	3630	72.4	-0.0267603712811911	0.217113233933898
1	A	26	50	20120615	7	3632	72.44	-0.0268459312017147	0.218119446883525
1	A	26	50	20120615	7	3634	72.48	-0.0272963582213305	0.218096112359746
1	A	26	50	20120615	7	3636	72.52	-0.0271188744192527	0.219098082668687
1	A	26	50	20120615	7	3638	72.56	-0.0264959133450273	0.219059191795723
1	A	26	50	20120615	7	3640	72.6	-0.0262929736988268	0.219195663404492
1	A	26	50	20120615	7	3642	72.64	-0.0252521125169202	0.219092425814438
1	A	26	50	20120615	7	3644	72.68	-0.0249664413773209	0.218997673505759
1	A	26	50	20120615	7	3646	72.72	-0.0239234588750707	0.218210663658298
1	A	26	50	20120615	7	3648	72.76	-0.0230105840205589	0.218325922063632
1	A	26	50	20120615	7	3650	72.8	-0.0217936532501368	0.217876909257578
1	A	26	50	20120615	7	3652	72.84	-0.0200372000056694	0.217376277656499
1	A	26	50	20120615	7	3654	72.88	-0.0188294616234028	0.216795035882364
1	A	26	50	20120615	7	3656	72.92	-0.0160498248665585	0.216203187506510
1	A	26	50	20120615	7	3658	72.96	-0.0132397825181232	0.215251421779034
1	A	26	50	20120615	7	3660	73	-0.0105195427308985	0.214625632277683
1	A	26	50	20120615	7	3662	73.04	-0.0075086820566062	0.214467240358697
1	A	26	50	20120615	7	3664	73.08	-0.00582576791738221	0.214864634369724
1	A	26	50	20120615	7	3666	73.12	-0.00667358894802487	0.214609368821715
1	A	26	50	20120615	7	3668	73.16	-0.00757090745335062	0.213764376218197
1	A	26	50	20120615	7	3670	73.2	-0.00775192678933435	0.213064340504824
1	A	26	50	20120615	7	3672	73.24	-0.00743655716492517	0.212971002409707
1	A	26	50	20120615	7	3674	73.28	-0.00742312213608262	0.211540525391367
1	A	26	50	20120615	7	3676	73.32	-0.00699744385380834	0.209371121786685
1	A	26	50	20120615	7	3678	73.36	-0.00586536589712865	0.206986050613744
1	A	26	50	20120615	7	3680	73.4	-0.00630660052858907	0.205369604511951
1	A	26	50	20120615	7	3682	73.44	-0.00713320835579612	0.203623757869202
1	A	26	50	20120615	7	3684	73.48	-0.0066933879378981	0.202297225547695
1	A	26	50	20120615	7	3686	73.52	-0.00663328386149725	0.199984279266435
1	A	26	50	20120615	7	3688	73.56	-0.00639711019658096	0.197302930352174
1	A	26	50	20120615	7	3690	73.6	-0.0055160551472225	0.195478594856714
1	A	26	50	20120615	7	3692	73.64	-0.00360828105158117	0.191323635410461
1	A	26	50	20120615	7	3694	73.68	-0.00230720457419796	0.188858661171246
1	A	26	50	20120615	7	3696	73.72	-0.000598127484070051	0.186405707747309
1	A	26	50	20120615	7	3698	73.76	0.00093346580398002	0.183413231849328
1	A	26	50	20120615	7	3700	73.8	0.00287164549121238	0.180824513923404
1	A	26	50	20120615	7	3702	73.84	0.00444425097257118	0.177741528357431
1	A	26	50	20120615	7	3704	73.88	0.00618797629497728	0.175204429226534
1	A	26	50	20120615	7	3706	73.92	0.00717226893438888	0.173551213572119
1	A	26	50	20120615	7	3708	73.96	0.00826333469775978	0.171745969959750
1	A	26	50	20120615	7	3710	74	0.00949228628346198	0.170412366570431
1	A	26	50	20120615	7	3712	74.04	0.0108654876525262	0.169064621045490
1	A	26	50	20120615	7	3714	74.08	0.0115457243760277	0.168907643340066
1	A	26	50	20120615	7	3716	74.12	0.0119749381922080	0.168765514877048
1	A	26	50	20120615	7	3718	74.16	0.0119791808328951	0.168908350446848
1	A	26	50	20120615	7	3720	74.2	0.0119247336107437	0.169323422127405
1	A	26	50	20120615	7	3722	74.24	0.0131091374692312	0.168752786954986
1	A	26	50	20120615	7	3724	74.28	0.0147213409303365	0.168554797056255
1	A	26	50	20120615	7	3726	74.32	0.0171877293831152	0.167665256725522
1	A	26	50	20120615	7	3728	74.36	0.0189413542004578	0.167607273969465
1	A	26	50	20120615	7	3730	74.4	0.0205139596818167	0.167067044388639
1	A	26	50	20120615	7	3732	74.44	0.0220964646581122	0.167414940924981
1	A	26	50	20120615	7	3734	74.48	0.0235764391511356	0.167821527324164
1	A	26	50	20120615	7	3736	74.52	0.0257628133185644	0.168013860368646
1	A	26	50	20120615	7	3738	74.56	0.0273566320033589	0.168520148823977
1	A	26	50	20120615	7	3740	74.6	0.0281726332288482	0.169508684104075
1	A	26	50	20120615	7	3742	74.64	0.0299319149004403	0.170129523857957
1	A	26	50	20120615	7	3744	74.68	0.0305336627712301	0.171772132910653
1	A	26	50	20120615	7	3746	74.72	0.032576494262078	0.173414741963349
1	A	26	50	20120615	7	3748	74.76	0.0345867988409914	0.175280796758901
1	A	26	50	20120615	7	3750	74.8	0.0362661774463094	0.176708445350117
1	A	26	50	20120615	7	3752	74.84	0.0376740270476518	0.178837543868269
1	A	26	50	20120615	7	3754	74.88	0.0391518802203317	0.179782238527935
1	A	26	50	20120615	7	3756	74.92	0.0399395971745735	0.180084880230282
1	A	26	50	20120615	7	3758	74.96	0.039262895984978	0.180828049457309
1	A	26	50	20120615	7	3760	75	0.0403200206228519	0.181253020632802
1	A	26	50	20120615	7	3762	75.04	0.0437063549979543	0.186583898656169
1	A	26	50	20120615	7	3764	75.08	0.0447578227815787	0.189034023652979
1	A	26	50	20120615	7	3766	75.12	0.0460058662503729	0.190851995187411
1	A	26	50	20120615	7	3768	75.16	0.0464697282988313	0.192906847493539
1	A	26	50	20120615	7	3770	75.2	0.0469731883270361	0.194175397058987
1	A	26	50	20120615	7	3772	75.24	0.0471407726341774	0.195263634395233
1	A	26	50	20120615	7	3774	75.28	0.0478627286577688	0.198239846837247
1	A	26	50	20120615	7	3776	75.32	0.0482622439891392	0.201450818730615
1	A	26	50	20120615	7	3778	75.36	0.0488668202870537	0.203314045099041
1	A	26	50	20120615	7	3780	75.4	0.0489580370618268	0.205188585175967
1	A	26	50	20120615	7	3782	75.44	0.0493313894422933	0.206841800830382
1	A	26	50	20120615	7	3784	75.48	0.049713227104134	0.208132977812828
1	A	26	50	20120615	7	3786	75.52	0.04922815185224	0.210644621099602
1	A	26	50	20120615	7	3788	75.56	0.049273406686236	0.213280715179866
1	A	26	50	20120615	7	3790	75.6	0.0486023623508899	0.216453503307050
1	A	26	50	20120615	7	3792	75.64	0.0491079436994383	0.219021008029538
1	A	26	50	20120615	7	3794	75.68	0.0496771646582935	0.221185461886751
1	A	26	50	20120615	7	3796	75.72	0.0498737403434634	0.223220515203006
1	A	26	50	20120615	7	3798	75.76	0.0498002012382199	0.224110055533739
1	A	26	50	20120615	7	3800	75.8	0.0502301221611814	0.224848275013296
1	A	26	50	20120615	7	3802	75.84	0.0498843469451811	0.224605737387349
1	A	26	50	20120615	7	3804	75.88	0.0497811093551279	0.224897065381198
1	A	26	50	20120615	7	3806	75.92	0.0500872865913817	0.224575331795759
1	A	26	50	20120615	7	3808	75.96	0.0501240561440034	0.224810091247112
1	A	26	50	20120615	7	3810	76	0.0507661091013208	0.224385827178400
1	A	26	50	20120615	7	3812	76.04	0.0517397951390146	0.224109348426958
1	A	26	50	20120615	7	3814	76.08	0.0524956922881031	0.223336480715120
1	A	26	50	20120615	7	3816	76.12	0.0549924863324728	0.223004847634743
1	A	26	50	20120615	7	3818	76.16	0.0578859672810881	0.222723419135831
1	A	26	50	20120615	7	3820	76.2	0.0604075100627993	0.222355723609615
1	A	26	50	20120615	7	3822	76.24	0.0631199716754309	0.222256728660249
1	A	26	50	20120615	7	3824	76.28	0.06516351027306	0.222285012931495
1	A	26	50	20120615	7	3826	76.32	0.0667092456967339	0.221378502038015
1	A	26	50	20120615	7	3828	76.36	0.0688178381182321	0.220747762789196
1	A	26	50	20120615	7	3830	76.4	0.07118240319452	0.219699830539478
1	A	26	50	20120615	7	3832	76.44	0.0734331240790367	0.219666596520762
1	A	26	50	20120615	7	3834	76.48	0.0763563035124619	0.219489819825466
1	A	26	50	20120615	7	3836	76.52	0.078570254844357	0.218462393672402
1	A	26	50	20120615	7	3838	76.56	0.0806258142572663	0.218249554531264
1	A	26	50	20120615	7	3840	76.6	0.0827754188720734	0.217801248831992
1	A	26	50	20120615	7	3842	76.64	0.0835801063890637	0.218050150418969
1	A	26	50	20120615	7	3844	76.68	0.0849130026716004	0.217864181335517
1	A	26	50	20120615	7	3846	76.72	0.086136297403053	0.218205006804050
1	A	26	50	20120615	7	3848	76.76	0.0859397217178832	0.218106011854684
1	A	26	50	20120615	7	3850	76.8	0.085882446068607	0.218024694574846
1	A	26	50	20120615	7	3852	76.84	0.0858704252533269	0.217738316328466
1	A	26	50	20120615	7	3854	76.88	0.0858534546905784	0.217588409690854
1	A	26	50	20120615	7	3856	76.92	0.0858131496040508	0.217410925888777
1	A	26	50	20120615	7	3858	76.96	0.087136853498432	0.216593510449725
1	A	26	50	20120615	7	3860	77	0.0889310662450147	0.215922183271667
1	A	26	50	20120615	7	3862	77.04	0.0911095208164943	0.215312091540859
1	A	26	50	20120615	7	3864	77.08	0.0934968547311367	0.214600600697630
1	A	26	50	20120615	7	3866	77.12	0.0956376205111787	0.214586812115395
1	A	26	50	20120615	7	3868	77.16	0.0982710275856737	0.214142607635455
1	A	26	50	20120615	7	3870	77.2	0.100165508073829	0.214517939914909
1	A	26	50	20120615	7	3872	77.24	0.102030997183955	0.214486685795179
1	A	26	50	20120615	7	3874	77.28	0.102786752911687	0.214115596156414
1	A	26	50	20120615	7	3876	77.32	0.103604663325486	0.214372488050018
1	A	26	50	20120615	7	3878	77.36	0.104017755107055	0.214328506008229
1	A	26	50	20120615	7	3880	77.4	0.105039736537904	0.214724980780440
1	A	26	50	20120615	7	3882	77.44	0.106934217026059	0.214159861040916
1	A	26	50	20120615	7	3884	77.48	0.108210120502032	0.213650461315748
1	A	26	50	20120615	7	3886	77.52	0.108515166367436	0.213493907874394
1	A	26	50	20120615	7	3888	77.56	0.109789089944422	0.212426459477515
1	A	26	50	20120615	7	3890	77.6	0.110361705015826	0.211213205662354
1	A	26	50	20120615	7	3892	77.64	0.110801242591012	0.209926554163307
1	A	26	50	20120615	7	3894	77.68	0.111521713690363	0.208607870727073
1	A	26	50	20120615	7	3896	77.72	0.112169282080574	0.208018285092920
1	A	26	50	20120615	7	3898	77.76	0.113621184434384	0.206676691396975
1	A	26	50	20120615	7	3900	77.8	0.115328918021627	0.204530551605395
1	A	26	50	20120615	7	3902	77.84	0.116182608038554	0.203765957042898
1	A	26	50	20120615	7	3904	77.88	0.117706069598620	0.202702114890602
1	A	26	50	20120615	7	3906	77.92	0.118726071130482	0.201236636086594
1	A	26	50	20120615	7	3908	77.96	0.119337647785530	0.200608088868797
1	A	26	50	20120615	7	3910	78	0.120118435093316	0.199847100550885
1	A	26	50	20120615	7	3912	78.04	0.120730011748365	0.198279515527672
1	A	26	50	20120615	7	3914	78.08	0.121686868644666	0.196925264620343
1	A	26	50	20120615	7	3916	78.12	0.121918658247539	0.196341335840440
1	A	26	50	20120615	7	3918	78.16	0.122672221944250	0.194725101870682
1	A	26	50	20120615	7	3920	78.2	0.123613027516619	0.193330333744791
1	A	26	50	20120615	7	3922	78.24	0.124122497952463	0.192054359558139
1	A	26	50	20120615	7	3924	78.28	0.124933620141163	0.190203790401097
1	A	26	50	20120615	7	3926	78.32	0.126102396939786	0.188306693617850
1	A	26	50	20120615	7	3928	78.36	0.127676133791995	0.186308692696931
1	A	26	50	20120615	7	3930	78.4	0.128956704172723	0.184229091653460
1	A	26	50	20120615	7	3932	78.44	0.130162674788037	0.182810989003792
1	A	26	50	20120615	7	3934	78.48	0.130603838708819	0.181600492905077
1	A	26	50	20120615	7	3936	78.52	0.132057013854836	0.179362429231945
1	A	26	50	20120615	7	3938	78.56	0.132760160838048	0.177806511470621
1	A	26	50	20120615	7	3940	78.6	0.133661297719992	0.175235188371514
1	A	26	50	20120615	7	3942	78.64	0.134084571839210	0.173230823489564
1	A	26	50	20120615	7	3944	78.68	0.134741403328254	0.171958809100887
1	A	26	50	20120615	7	3946	78.72	0.135779648215070	0.171341999855658
1	A	26	50	20120615	7	3948	78.76	0.135965617298523	0.171499684667863
1	A	26	50	20120615	7	3950	78.8	0.136932515111117	0.171575062250736
1	A	26	50	20120615	7	3952	78.84	0.138926697655419	0.171556536053070
1	A	26	50	20120615	7	3954	78.88	0.141816006674026	0.171526766857582
1	A	26	50	20120615	7	3956	78.92	0.144286920610204	0.171737201835662
1	A	26	50	20120615	7	3958	78.96	0.146053344060286	0.171595709768747
1	A	26	50	20120615	7	3960	79	0.147553329675217	0.171856420038971
1	A	26	50	20120615	7	3962	79.04	0.149417333861103	0.172290512891941
1	A	26	50	20120615	7	3964	79.08	0.151255457938797	0.173719222143328
1	A	26	50	20120615	7	3966	79.12	0.152390930008027	0.174468896752742
1	A	26	50	20120615	7	3968	79.16	0.154605659157381	0.175711919763391
1	A	26	50	20120615	7	3970	79.2	0.158905363361742	0.176350649318837
1	A	26	50	20120615	7	3972	79.24	0.162004683094361	0.177788126694310
1	A	26	50	20120615	7	3974	79.28	0.163056292299342	0.178187500604325
1	A	26	50	20120615	7	3976	79.32	0.164696355767626	0.178620674218479
1	A	26	50	20120615	7	3978	79.36	0.166610988799044	0.179387390101320
1	A	26	50	20120615	7	3980	79.4	0.167961209197720	0.180724175471153
1	A	26	50	20120615	7	3982	79.44	0.169376624841621	0.182422858091598
1	A	26	50	20120615	7	3984	79.48	0.170165261034679	0.183995958547704
1	A	26	50	20120615	7	3986	79.52	0.170760362101725	0.185188423423497
1	A	26	50	20120615	7	3988	79.56	0.171390394243762	0.186669812130082
1	A	26	50	20120615	7	3990	79.6	0.172847670609110	0.187974494852050
1	A	26	50	20120615	7	3992	79.64	0.173234599439775	0.189730099568379
1	A	26	50	20120615	7	3994	79.68	0.174065803461060	0.191218205789387
1	A	26	50	20120615	7	3996	79.72	0.174585809787944	0.193601579906055
1	A	26	50	20120615	7	3998	79.76	0.175762011207770	0.194461846016045
1	A	26	50	20120615	7	4000	79.8	0.176330171506454	0.196773024530354
1	A	26	50	20120615	7	4002	79.84	0.177427813362889	0.199315568383467
1	A	26	50	20120615	7	4004	79.88	0.177916636280724	0.200860384568325
1	A	26	50	20120615	7	4006	79.92	0.178308444148179	0.201911074534490
[truncated: 64 more rows]
