# Supplementary material for: How Do Ants Make Sense of Gravity? A Boltzmann Walker Analysis of Lasius niger Trajectories on Various Inclines
Source: PLoS One. 2013 Oct 29;8(10):e76531. doi: 10.1371/journal.pone.0076531 (PMC3812222; doi:10.1371/journal.pone.0076531)
Supplement: Dataset S1 — Trajectories for . (ZIP) [file pone.0076531.s005.zip › Incline1/1-A-26-50-20120615-08.txt]

Pente	Colonie	Temperature	Humidite	Date	Indiv	Frame	Time	X	Y
1	A	26	50	20120615	8	26	0	0	0
1	A	26	50	20120615	8	28	0.04	0.00209169539785505	-0.00342361021617937
1	A	26	50	20120615	8	30	0.08	0.00414797605968115	-0.00586622573897457
1	A	26	50	20120615	8	32	0.12	0.00293156147720937	-0.00660180771023957
1	A	26	50	20120615	8	34	0.16	0.00153141226871407	-0.00559581396371327
1	A	26	50	20120615	8	36	0.2	0.000170804471422729	-0.00455975403685087
1	A	26	50	20120615	8	38	0.24	-0.00181122997837878	-0.00270494223912046
1	A	26	50	20120615	8	40	0.28	-0.00369466545861165	-0.000334847587803769
1	A	26	50	20120615	8	42	0.32	-0.00432709469263708	0.00143421337057218
1	A	26	50	20120615	8	44	0.36	-0.00529015998647754	0.00538232994119164
1	A	26	50	20120615	8	46	0.4	-0.00688650657801476	0.00828557249892127
1	A	26	50	20120615	8	48	0.44	-0.00783988097341905	0.0101221161929598
1	A	26	50	20120615	8	50	0.48	-0.00720742345512237	0.0142820041734768
1	A	26	50	20120615	8	52	0.52	-0.00572964806418841	0.0149201751145654
1	A	26	50	20120615	8	54	0.56	-0.00314307267181146	0.0154286909562558
1	A	26	50	20120615	8	56	0.6	-0.00047827854151321	0.0129384532059612
1	A	26	50	20120615	8	58	0.64	0.00093624049098936	0.0110605105312046
1	A	26	50	20120615	8	60	0.68	0.00134570481477105	0.00773896835046235
1	A	26	50	20120615	8	62	0.72	0.000218668529441250	0.00632580837719323
1	A	26	50	20120615	8	64	0.76	-0.00125262269230922	0.00391637030457131
1	A	26	50	20120615	8	66	0.8	-0.0037130502349225	0.00196986797052442
1	A	26	50	20120615	8	68	0.84	-0.00543296020093816	-0.00068786357724334
1	A	26	50	20120615	8	70	0.88	-0.00774408921777171	-0.00276290378197432
1	A	26	50	20120615	8	72	0.92	-0.0100943283106727	-0.00587889709249347
1	A	26	50	20120615	8	74	0.96	-0.0120425135588588	-0.00633218789457307
1	A	26	50	20120615	8	76	1	-0.0137555433758935	-0.00518753050825607
1	A	26	50	20120615	8	78	1.04	-0.0145258018637078	-0.00329679061497357
1	A	26	50	20120615	8	80	1.08	-0.0140815182549821	-0.00136293269721274
1	A	26	50	20120615	8	82	1.12	-0.0132493892708524	0.00072847130547332
1	A	26	50	20120615	8	84	1.16	-0.0114779382915560	0.00376241901617138
1	A	26	50	20120615	8	86	1.2	-0.00936655986933987	0.006903613612372
1	A	26	50	20120615	8	88	1.24	-0.00839964791460976	0.00927249204002505
1	A	26	50	20120615	8	90	1.28	-0.00726233736774931	0.0110978316271156
1	A	26	50	20120615	8	92	1.32	-0.0055752371563807	0.0156899386276329
1	A	26	50	20120615	8	94	1.36	-0.00289721871506071	0.0197819726414273
1	A	26	50	20120615	8	96	1.4	-0.00207278877673969	0.0217267142795890
1	A	26	50	20120615	8	98	1.44	-0.00070585944482454	0.0218193947653991
1	A	26	50	20120615	8	100	1.48	9.67138228900096e-05	0.0197936681875881
1	A	26	50	20120615	8	102	1.52	0.00037014494410703	0.0189749163167200
1	A	26	50	20120615	8	104	1.56	2.31959308500396e-05	0.0171377539042480
1	A	26	50	20120615	8	106	1.6	-0.000364687493969841	0.0149827116382936
1	A	26	50	20120615	8	108	1.64	-0.00172177531370444	0.0118350201449874
1	A	26	50	20120615	8	110	1.68	-0.00232816321919233	0.0100763055730338
1	A	26	50	20120615	8	112	1.72	-0.00399983789612936	0.00756510422799742
1	A	26	50	20120615	8	114	1.76	-0.00591423121834935	0.00471108054487906
1	A	26	50	20120615	8	116	1.8	-0.00809548593268236	0.00224170810148378
1	A	26	50	20120615	8	118	1.84	-0.0113443375363186	-0.0008781813673997
1	A	26	50	20120615	8	120	1.88	-0.0140166015426533	-0.00218600930032971
1	A	26	50	20120615	8	122	1.92	-0.017290073190197	-0.00266982024529892
1	A	26	50	20120615	8	124	1.96	-0.0192314772843515	-0.00146889837240294
1	A	26	50	20120615	8	126	2	-0.0201274310735896	0.00107334142479362
1	A	26	50	20120615	8	128	2.04	-0.0195586697341422	0.00234489619406233
1	A	26	50	20120615	8	130	2.08	-0.0181617873589759	0.00356006626859922
1	A	26	50	20120615	8	132	2.12	-0.0166445554096518	0.00598325756811522
1	A	26	50	20120615	8	134	2.16	-0.0145532022514788	0.00815782305229821
1	A	26	50	20120615	8	136	2.2	-0.0132415403855812	0.0098047525274276
1	A	26	50	20120615	8	138	2.24	-0.00983638282796364	0.0134271050039544
1	A	26	50	20120615	8	140	2.28	-0.0085931759695527	0.0148483189234613
1	A	26	50	20120615	8	142	2.32	-0.00622537941527487	0.0160296327253149
1	A	26	50	20120615	8	144	2.36	-0.00327035189242504	0.0182594232491086
1	A	26	50	20120615	8	146	2.4	-0.00107380245841496	0.0176390855410414
1	A	26	50	20120615	8	148	2.44	0.00112047716282751	0.0169335485369091
1	A	26	50	20120615	8	150	2.48	0.00176518884164216	0.0159562138282244
1	A	26	50	20120615	8	152	2.52	0.00268396096670909	0.0136185612360285
1	A	26	50	20120615	8	154	2.56	0.00254335985433796	0.011916159233915
1	A	26	50	20120615	8	156	2.6	0.00223163890091968	0.00981195087446008
1	A	26	50	20120615	8	158	2.64	0.00156827374521733	0.00805208937530738
1	A	26	50	20120615	8	160	2.68	-4.22680149522094e-05	0.00711170099593958
1	A	26	50	20120615	8	162	2.72	-0.00086329676965572	0.00468179218200231
1	A	26	50	20120615	8	164	2.76	-0.00212951358983325	0.00271693971987685
1	A	26	50	20120615	8	166	2.8	-0.00467355580221506	0.00096506923445833
1	A	26	50	20120615	8	168	2.84	-0.00595937998632811	-0.00071457100036875
1	A	26	50	20120615	8	170	2.88	-0.00758814388824883	-0.00275939653233963
1	A	26	50	20120615	8	172	2.92	-0.0101796053884838	-0.00521874220157767
1	A	26	50	20120615	8	174	2.96	-0.0113665548313835	-0.00626059333297797
1	A	26	50	20120615	8	176	3	-0.0128989400790285	-0.00583893141722077
1	A	26	50	20120615	8	178	3.04	-0.0140720231579492	-0.00393074012857857
1	A	26	50	20120615	8	180	3.08	-0.0138431963324894	-0.00353759582930667
1	A	26	50	20120615	8	182	3.12	-0.0136827516825178	-0.00123872309431144
1	A	26	50	20120615	8	184	3.16	-0.0133580786541886	0.0018947661592946
1	A	26	50	20120615	8	186	3.2	-0.0127857039990893	0.00344672412264283
1	A	26	50	20120615	8	188	3.24	-0.0121487209973930	0.00679147354794363
1	A	26	50	20120615	8	190	3.28	-0.0109004583254966	0.00955042743143824
1	A	26	50	20120615	8	192	3.32	-0.00909363079393748	0.0126917351647239
1	A	26	50	20120615	8	194	3.36	-0.00732888318692678	0.0155246524175306
1	A	26	50	20120615	8	196	3.4	-0.00543641088203035	0.0163703521278297
1	A	26	50	20120615	8	198	3.44	-0.00311007906940129	0.0156677637589749
1	A	26	50	20120615	8	200	3.48	-0.00196453072854003	0.0140440415284041
1	A	26	50	20120615	8	202	3.52	-0.00110661716280948	0.0121036464756263
1	A	26	50	20120615	8	204	3.56	-0.00173596977522997	0.0102356959267946
1	A	26	50	20120615	8	206	3.6	-0.00233814473851556	0.00782419593079877
1	A	26	50	20120615	8	208	3.64	-0.00255555886052699	0.00579343475270569
1	A	26	50	20120615	8	210	3.68	-0.0035868203607722	0.00414827728716994
1	A	26	50	20120615	8	212	3.72	-0.00444857563764493	0.00262748434809572
1	A	26	50	20120615	8	214	3.76	-0.0058323199688167	2.69789521293905e-05
1	A	26	50	20120615	8	216	3.8	-0.00592304176884293	-0.00434104590942987
1	A	26	50	20120615	8	218	3.84	-0.00558779537281458	-0.00713510057354257
1	A	26	50	20120615	8	220	3.88	-0.00554602657524989	-0.00909331259588597
1	A	26	50	20120615	8	222	3.92	-0.00434083377739554	-0.0109582360205874
1	A	26	50	20120615	8	224	3.96	-0.00370069000838736	-0.0112248859877728
1	A	26	50	20120615	8	226	4	-0.00506356761844631	-0.0111838737944640
1	A	26	50	20120615	8	228	4.04	-0.00609254940642897	-0.0103216277854851
1	A	26	50	20120615	8	230	4.08	-0.00649432747949917	-0.0103342142861902
1	A	26	50	20120615	8	232	4.12	-0.00766600341592528	-0.00933252681996137
1	A	26	50	20120615	8	234	4.16	-0.0100696714972127	-0.00824733004287437
1	A	26	50	20120615	8	236	4.2	-0.0120088835603456	-0.00727501579233597
1	A	26	50	20120615	8	238	4.24	-0.0150198573717229	-0.00552014646705847
1	A	26	50	20120615	8	240	4.28	-0.0170488090635629	-0.00373571230015277
1	A	26	50	20120615	8	242	4.32	-0.0184104980271227	-0.00199218567475223
1	A	26	50	20120615	8	244	4.36	-0.0181894423051882	-0.000488183693304069
1	A	26	50	20120615	8	246	4.4	-0.0175773494621896	0.00132071566112392
1	A	26	50	20120615	8	248	4.44	-0.0162195064524127	0.00280360343408585
1	A	26	50	20120615	8	250	4.48	-0.0147591541725672	0.00414499206906455
1	A	26	50	20120615	8	252	4.52	-0.0145454240768858	0.00430346884086408
1	A	26	50	20120615	8	254	4.56	-0.0135929653847631	0.00533991767645607
1	A	26	50	20120615	8	256	4.6	-0.0122381629341453	0.00685332417809401
1	A	26	50	20120615	8	258	4.64	-0.0115543128949920	0.00927136774024297
1	A	26	50	20120615	8	260	4.68	-0.0100297793610453	0.0108471948000969
1	A	26	50	20120615	8	262	4.72	-0.00826820029952108	0.0106999673900793
1	A	26	50	20120615	8	264	4.76	-0.00664269969539554	0.0110692645131557
1	A	26	50	20120615	8	266	4.8	-0.00310332619964096	0.0117346873495913
1	A	26	50	20120615	8	268	4.84	-0.00048589549576015	0.0108829022783333
1	A	26	50	20120615	8	270	4.88	-0.00054887466833331	0.00976931233555453
1	A	26	50	20120615	8	272	4.92	-0.000771613304407072	0.008673424103936
1	A	26	50	20120615	8	274	4.96	-0.00105745414963392	0.00580121292729874
1	A	26	50	20120615	8	276	5	-0.00176805852137653	0.00300420514485148
1	A	26	50	20120615	8	278	5.04	-0.00197026465742867	0.00182189244153229
1	A	26	50	20120615	8	280	5.08	-0.00224654612608066	0.00185321656483208
1	A	26	50	20120615	8	282	5.12	-0.00217013616730564	0.00125667299995186
1	A	26	50	20120615	8	284	5.16	-0.00313760673639289	0.000132776268730521
1	A	26	50	20120615	8	286	5.2	-0.00474239264736357	-0.00122019477532401
1	A	26	50	20120615	8	288	5.24	-0.00727859375264879	-0.00341848369201577
1	A	26	50	20120615	8	290	5.28	-0.00832098935627057	-0.00333181361384577
1	A	26	50	20120615	8	292	5.32	-0.0096869004544208	-0.00348208087591577
1	A	26	50	20120615	8	294	5.36	-0.0116769252108497	-0.00329531983286877
1	A	26	50	20120615	8	296	5.4	-0.0144608922896220	-0.00302582446799577
1	A	26	50	20120615	8	298	5.44	-0.0173719299925075	-0.00347198834082787
1	A	26	50	20120615	8	300	5.48	-0.019908744159372	-0.00305451461853567
1	A	26	50	20120615	8	302	5.52	-0.0215890490745734	-0.00278290783281409
1	A	26	50	20120615	8	304	5.56	-0.023090703461508	-0.00191071990249173
1	A	26	50	20120615	8	306	5.6	-0.0231951855594961	0.000212127791715280
1	A	26	50	20120615	8	308	5.64	-0.0223788307806163	0.00184660511642798
1	A	26	50	20120615	8	310	5.68	-0.0211362108208337	0.00309908214474028
1	A	26	50	20120615	8	312	5.72	-0.0200984538376965	0.00490686427045399
1	A	26	50	20120615	8	314	5.76	-0.0192562401638287	0.00577867743418232
1	A	26	50	20120615	8	316	5.8	-0.0177543312184528	0.00681361306126258
1	A	26	50	20120615	8	318	5.84	-0.0163179145031505	0.00751336593192479
1	A	26	50	20120615	8	320	5.88	-0.0141669522433235	0.00851807981517713
1	A	26	50	20120615	8	322	5.92	-0.0118736988859183	0.00875539192201114
1	A	26	50	20120615	8	324	5.96	-0.00919586146393431	0.00935034732506082
1	A	26	50	20120615	8	326	6	-0.00640099645545036	0.0106089238564676
1	A	26	50	20120615	8	328	6.04	-0.0055810778583933	0.012529963275324
1	A	26	50	20120615	8	330	6.08	-0.00329547539636059	0.0160072669378260
1	A	26	50	20120615	8	332	6.12	-0.00257482044924651	0.0181194656039083
1	A	26	50	20120615	8	334	6.16	-0.00112455151210071	0.0191917293979674
1	A	26	50	20120615	8	336	6.2	-0.00099375089971683	0.0183350129640174
1	A	26	50	20120615	8	338	6.24	-0.00107713293135434	0.0164505309657484
1	A	26	50	20120615	8	340	6.28	-0.000835521615290711	0.0144589010769262
1	A	26	50	20120615	8	342	6.32	0.000373386321591991	0.0118206616346886
1	A	26	50	20120615	8	344	6.36	0.00056195472957169	0.00990191607023045
1	A	26	50	20120615	8	346	6.4	0.00095242616521072	0.00823838372787879
1	A	26	50	20120615	8	348	6.44	0.00051506647891122	0.00515617597936474
1	A	26	50	20120615	8	350	6.48	0.000657124231251589	0.00365245684062906
1	A	26	50	20120615	8	352	6.52	-0.000633895207804191	0.0018094415639078
1	A	26	50	20120615	8	354	6.56	-0.00149043684495788	-0.000571226313686619
1	A	26	50	20120615	8	356	6.6	-0.00285095271836767	-0.0029077616771682
1	A	26	50	20120615	8	358	6.64	-0.004137894131195	-0.00463183650212507
1	A	26	50	20120615	8	360	6.68	-0.00713558847722163	-0.00731254902028137
1	A	26	50	20120615	8	362	6.72	-0.00877912383980133	-0.00942247787359607
1	A	26	50	20120615	8	364	6.76	-0.0107845988793992	-0.00914347475094327
1	A	26	50	20120615	8	366	6.8	-0.0113206070327420	-0.00843139700908507
1	A	26	50	20120615	8	368	6.84	-0.0115488257463700	-0.00632496126326937
1	A	26	50	20120615	8	370	6.88	-0.0118155676374370	-0.00493476811825317
1	A	26	50	20120615	8	372	6.92	-0.0117674914473841	-0.00388909153916667
1	A	26	50	20120615	8	374	6.96	-0.0106707688297638	-0.002168205765793
1	A	26	50	20120615	8	376	7	-0.0094143673588159	-0.0011532671184847
1	A	26	50	20120615	8	378	7.04	-0.0090802947600443	-0.000387802814646830
1	A	26	50	20120615	8	380	7.08	-0.00779495847961027	0.00134247333678103
1	A	26	50	20120615	8	382	7.12	-0.00701231289520313	0.00432671285497524
1	A	26	50	20120615	8	384	7.16	-0.00688199665096435	0.00693288571179278
1	A	26	50	20120615	8	386	7.2	-0.00717987811046124	0.00922878930541382
1	A	26	50	20120615	8	388	7.24	-0.00722534154095763	0.0115874889309517
1	A	26	50	20120615	8	390	7.28	-0.00711097409016852	0.0154786692635500
1	A	26	50	20120615	8	392	7.32	-0.00825631737006324	0.0181812879497875
1	A	26	50	20120615	8	394	7.36	-0.00852093794078668	0.0194758095473091
1	A	26	50	20120615	8	396	7.4	-0.00799684453670684	0.0200222475256745
1	A	26	50	20120615	8	398	7.44	-0.0064075796195832	0.0196447232151990
1	A	26	50	20120615	8	400	7.48	-0.00605232917271508	0.0189177467334611
1	A	26	50	20120615	8	402	7.52	-0.00517987961288368	0.0175868939895221
1	A	26	50	20120615	8	404	7.56	-0.00529250050992327	0.0169252471032980
1	A	26	50	20120615	8	406	7.6	-0.00373691508878754	0.0151005368412427
1	A	26	50	20120615	8	408	7.64	-0.0027647988281479	0.0126669440009755
1	A	26	50	20120615	8	410	7.68	-0.00106573437004162	0.0097226927854709
1	A	26	50	20120615	8	412	7.72	-0.00017601726261365	0.0081564441940749
1	A	26	50	20120615	8	414	7.76	0.00169498728040596	0.00476849761551141
1	A	26	50	20120615	8	416	7.8	0.00314701691343691	0.00381739656840863
1	A	26	50	20120615	8	418	7.84	0.00319555272289756	0.00273501407631076
1	A	26	50	20120615	8	420	7.88	0.00416608506434734	0.00213483598257524
1	A	26	50	20120615	8	422	7.92	0.00437553716400261	0.00102171555869919
1	A	26	50	20120615	8	424	7.96	0.00517060802876881	0.000245453734312601
1	A	26	50	20120615	8	426	8	0.00537269207576411	-0.00077929248405076
1	A	26	50	20120615	8	428	8.04	0.00510313589970791	-0.00160887723080663
1	A	26	50	20120615	8	430	8.08	0.00428726746887221	-0.00308221354678967
1	A	26	50	20120615	8	432	8.12	0.00374662225067967	-0.00433378392278707
1	A	26	50	20120615	8	434	8.16	0.00144552707907116	-0.00508730519309077
1	A	26	50	20120615	8	436	8.2	-0.00024510866620338	-0.00674484834100577
1	A	26	50	20120615	8	438	8.24	-0.00232440565375711	-0.00812029123856637
1	A	26	50	20120615	8	440	8.28	-0.00474374322131564	-0.0104938082867041
1	A	26	50	20120615	8	442	8.32	-0.0069629271433915	-0.0116765150889167
1	A	26	50	20120615	8	444	8.36	-0.00850236931671273	-0.0122330788363886
1	A	26	50	20120615	8	446	8.4	-0.00893137100085861	-0.0112280679682882
1	A	26	50	20120615	8	448	8.44	-0.0106984379181116	-0.00990506410962027
1	A	26	50	20120615	8	450	8.48	-0.0126524567972425	-0.00813560010037907
1	A	26	50	20120615	8	452	8.52	-0.014565824107523	-0.00736788719697707
1	A	26	50	20120615	8	454	8.56	-0.0168742590475202	-0.00498591315173637
1	A	26	50	20120615	8	456	8.6	-0.0182428783646424	-0.00372830959926047
1	A	26	50	20120615	8	458	8.64	-0.0206039361912955	-0.00155067527164716
1	A	26	50	20120615	8	460	8.68	-0.0214656094437817	-0.0007764004173157
1	A	26	50	20120615	8	462	8.72	-0.0217089319582558	-0.000255043516479050
1	A	26	50	20120615	8	464	8.76	-0.0211061799958367	0.00099637992272928
1	A	26	50	20120615	8	466	8.8	-0.0213192666243473	0.00251506851202268
1	A	26	50	20120615	8	468	8.84	-0.0203985640977677	0.00332493912171907
1	A	26	50	20120615	8	470	8.88	-0.0192581281389344	0.00448076172411098
1	A	26	50	20120615	8	472	8.92	-0.0179941323411566	0.00529640939620966
1	A	26	50	20120615	8	474	8.96	-0.0164606015805261	0.00514211869655476
1	A	26	50	20120615	8	476	9	-0.0142454976645777	0.00534916663315399
1	A	26	50	20120615	8	478	9.04	-0.0116601314247965	0.00618116261403371
1	A	26	50	20120615	8	480	9.08	-0.00873270935068424	0.00739911161822066
1	A	26	50	20120615	8	482	9.12	-0.00699108908516581	0.00859143719397776
1	A	26	50	20120615	8	484	9.16	-0.00639760941396847	0.0098166743477584
1	A	26	50	20120615	8	486	9.2	-0.00664712618384577	0.0113661786505759
1	A	26	50	20120615	8	488	9.24	-0.00677024761658597	0.0119649142464778
1	A	26	50	20120615	8	490	9.28	-0.00695901684289153	0.0152961225769189
1	A	26	50	20120615	8	492	9.32	-0.00696825872852164	0.0167280067377538
1	A	26	50	20120615	8	494	9.36	-0.00658070764388892	0.0164210941104476
1	A	26	50	20120615	8	496	9.4	-0.00640500575089968	0.0142135208817189
1	A	26	50	20120615	8	498	9.44	-0.00578134464096096	0.0135733983259141
1	A	26	50	20120615	8	500	9.48	-0.00473008898937092	0.0125498329758753
1	A	26	50	20120615	8	502	9.52	-0.00453612959929145	0.0115066666258621
1	A	26	50	20120615	8	504	9.56	-0.00346854543791025	0.00982191966586125
1	A	26	50	20120615	8	506	9.6	-0.00263638823668442	0.00765470243534835
1	A	26	50	20120615	8	508	9.64	-0.0010349115854497	0.00500908362674232
1	A	26	50	20120615	8	510	9.68	0.000165332879149910	0.00231735579914868
1	A	26	50	20120615	8	512	9.72	0.00049937224390278	0.00200637235810318
1	A	26	50	20120615	8	514	9.76	0.0011426039482244	0.00054473102259555
1	A	26	50	20120615	8	516	9.8	0.00181196395521765	-0.000313471749808499
1	A	26	50	20120615	8	518	9.84	0.00100597536174998	-0.00137302883500967
1	A	26	50	20120615	8	520	9.88	-0.00040388949391882	-0.00238747957863895
1	A	26	50	20120615	8	522	9.92	-0.00171878990887427	-0.002661999644299
1	A	26	50	20120615	8	524	9.96	-0.00424748154014329	-0.00307280747096497
1	A	26	50	20120615	8	526	10	-0.00646002572954381	-0.00239639619514971
1	A	26	50	20120615	8	528	10.04	-0.00807144430212202	-0.00144458097019793
1	A	26	50	20120615	8	530	10.08	-0.0104491544934721	-0.00112948711743339
1	A	26	50	20120615	8	532	10.12	-0.013960086033167	-0.00077584392427891
1	A	26	50	20120615	8	534	10.16	-0.0160701796423618	-0.000680014691972169
1	A	26	50	20120615	8	536	10.2	-0.0180275855629746	0.0003315651981255
1	A	26	50	20120615	8	538	10.24	-0.0180435591051616	0.00106270653880458
1	A	26	50	20120615	8	540	10.28	-0.0172270134074508	0.00113570117182646
1	A	26	50	20120615	8	542	10.32	-0.0159035216451039	0.00180540200428824
1	A	26	50	20120615	8	544	10.36	-0.0157059277261691	0.00253341086192666
1	A	26	50	20120615	8	546	10.4	-0.0155020122726105	0.00388750620576328
1	A	26	50	20120615	8	548	10.44	-0.0151790412503036	0.00438664581153505
1	A	26	50	20120615	8	550	10.48	-0.0142176164441955	0.00643253200367771
1	A	26	50	20120615	8	552	10.52	-0.0128693264470324	0.00794700623655525
1	A	26	50	20120615	8	554	10.56	-0.0113907237411645	0.00993762496268037
1	A	26	50	20120615	8	556	10.6	-0.0109797030753574	0.0110761453692434
1	A	26	50	20120615	8	558	10.64	-0.00912326563913701	0.0135682010910724
1	A	26	50	20120615	8	560	10.68	-0.00866617060257459	0.0146518068779017
1	A	26	50	20120615	8	562	10.72	-0.00857155971525183	0.0151434157964539
1	A	26	50	20120615	8	564	10.76	-0.0088773692559794	0.0144544392331369
1	A	26	50	20120615	8	566	10.8	-0.00931381677453116	0.0139325873575534
1	A	26	50	20120615	8	568	10.84	-0.00988215384990985	0.0140474992805641
1	A	26	50	20120615	8	570	10.88	-0.0106237745130861	0.0140418070709755
1	A	26	50	20120615	8	572	10.92	-0.0114488663033543	0.0139965974918136
1	A	26	50	20120615	8	574	10.96	-0.0123422193538512	0.0143332284029195
1	A	26	50	20120615	8	576	11	-0.014073209683128	0.0139583274586022
1	A	26	50	20120615	8	578	11.04	-0.0162727091666292	0.0143459902661063
1	A	26	50	20120615	8	580	11.08	-0.0192018353680842	0.0144250377331752
1	A	26	50	20120615	8	582	11.12	-0.0210915782408052	0.0149398821805571
1	A	26	50	20120615	8	584	11.16	-0.0217097097757151	0.0163006596834760
1	A	26	50	20120615	8	586	11.2	-0.0227218624223055	0.0173676838162864
1	A	26	50	20120615	8	588	11.24	-0.0237682956056478	0.0189079886598807
1	A	26	50	20120615	8	590	11.28	-0.0250356713738397	0.0217100124174174
1	A	26	50	20120615	8	592	11.32	-0.0245428108762849	0.0239734682950633
1	A	26	50	20120615	8	594	11.36	-0.0237549185595614	0.0263193996934533
1	A	26	50	20120615	8	596	11.4	-0.0230109913140649	0.02745082145504
1	A	26	50	20120615	8	598	11.44	-0.0221595569677703	0.0276276759320826
1	A	26	50	20120615	8	600	11.48	-0.0212632779094129	0.0283559464192301
1	A	26	50	20120615	8	602	11.52	-0.0205344417368405	0.0286682966976836
1	A	26	50	20120615	8	604	11.56	-0.0199260046359008	0.0290020935248105
1	A	26	50	20120615	8	606	11.6	-0.021548885409402	0.0288987852240792
1	A	26	50	20120615	8	608	11.64	-0.0226110870739648	0.0281382353123705
1	A	26	50	20120615	8	610	11.68	-0.0233762897482936	0.0273463040017128
1	A	26	50	20120615	8	612	11.72	-0.0242612975245589	0.0273876061088020
1	A	26	50	20120615	8	614	11.76	-0.0256141660381302	0.0273450064607694
1	A	26	50	20120615	8	616	11.8	-0.0283158478078826	0.0271655745795094
1	A	26	50	20120615	8	618	11.84	-0.0300625995473121	0.0255528902857928
1	A	26	50	20120615	8	620	11.88	-0.0324303678173187	0.0246001841062968
1	A	26	50	20120615	8	622	11.92	-0.0337989022816271	0.0229596963739440
1	A	26	50	20120615	8	624	11.96	-0.035562214461872	0.0217917681034582
1	A	26	50	20120615	8	626	12	-0.0358690280942289	0.0195401279801258
1	A	26	50	20120615	8	628	12.04	-0.0370301681396153	0.0172056149420385
1	A	26	50	20120615	8	630	12.08	-0.037024016310619	0.0157254283169807
1	A	26	50	20120615	8	632	12.12	-0.0377094149136231	0.0141050931278917
1	A	26	50	20120615	8	634	12.16	-0.0384338458109487	0.0109903584674431
1	A	26	50	20120615	8	636	12.2	-0.039306486289611	0.00811547442717294
1	A	26	50	20120615	8	638	12.24	-0.0391527612753811	0.00625564217129609
1	A	26	50	20120615	8	640	12.28	-0.0387014857276278	0.00508919882505076
1	A	26	50	20120615	8	642	12.32	-0.0380480483511333	0.00394036243765697
1	A	26	50	20120615	8	644	12.36	-0.0371925198565757	0.00264388215435144
1	A	26	50	20120615	8	646	12.4	-0.0354982920088527	0.00103705270478313
1	A	26	50	20120615	8	648	12.44	-0.0327685062800821	-0.00044016407179369
1	A	26	50	20120615	8	650	12.48	-0.0300993903131372	-0.00223458895041079
1	A	26	50	20120615	8	652	12.52	-0.0274808961206575	-0.00357378555436777
1	A	26	50	20120615	8	654	12.56	-0.0248908629761205	-0.00471877528087197
1	A	26	50	20120615	8	656	12.6	-0.0237189112680498	-0.00585197753733367
1	A	26	50	20120615	8	658	12.64	-0.0221903726812944	-0.00627247979796967
1	A	26	50	20120615	8	660	12.68	-0.0201364523419039	-0.00719502928746177
1	A	26	50	20120615	8	662	12.72	-0.0188468182664539	-0.00830067417844707
1	A	26	50	20120615	8	664	12.76	-0.017701178001711	-0.00778022944535817
1	A	26	50	20120615	8	666	12.8	-0.0168313164526988	-0.00761474524535707
1	A	26	50	20120615	8	668	12.84	-0.0138060520132737	-0.00662364316764257
1	A	26	50	20120615	8	670	12.88	-0.0110092679169856	-0.00626602391305747
1	A	26	50	20120615	8	672	12.92	-0.00878367760747217	-0.00702450907296507
1	A	26	50	20120615	8	674	12.96	-0.00640247430862304	-0.00819613551191647
1	A	26	50	20120615	8	676	13	-0.00421291816067889	-0.00944354258460767
1	A	26	50	20120615	8	678	13.04	-0.00299252256702903	-0.0100050560795479
1	A	26	50	20120615	8	680	13.08	-0.00255441334754147	-0.00918525061957587
1	A	26	50	20120615	8	682	13.12	-0.00119961089692367	-0.00865592462531517
1	A	26	50	20120615	8	684	13.16	-8.92481894942416e-05	-0.00802540457959897
1	A	26	50	20120615	8	686	13.2	0.00156111075352391	-0.00706065637161927
1	A	26	50	20120615	8	688	13.24	0.00336829183847362	-0.00633916703850337
1	A	26	50	20120615	8	690	13.28	0.00613535164055441	-0.00488562879315477
1	A	26	50	20120615	8	692	13.32	0.00751627921186331	-0.00438321068679207
1	A	26	50	20120615	8	694	13.36	0.0120953400922677	-0.00297085681525348
1	A	26	50	20120615	8	696	13.4	0.0127609043500595	-0.00337160958349097
1	A	26	50	20120615	8	698	13.44	0.0122277458370449	-0.00476913542582807
1	A	26	50	20120615	8	700	13.48	0.0115504648198888	-0.00579926272679627
1	A	26	50	20120615	8	702	13.52	0.0100557895768844	-0.00579176032384787
1	A	26	50	20120615	8	704	13.56	0.009707985671529	-0.00746892497783397
1	A	26	50	20120615	8	706	13.6	0.00816927111108561	-0.00928227981209027
1	A	26	50	20120615	8	708	13.64	0.00613935846112991	-0.0106357741151629
1	A	26	50	20120615	8	710	13.68	0.00416423244458063	-0.0124943689341727
1	A	26	50	20120615	8	712	13.72	0.00215824121703251	-0.0145706465757707
1	A	26	50	20120615	8	714	13.76	-0.000204754082201070	-0.0168312528130885
1	A	26	50	20120615	8	716	13.8	-0.00228230451600526	-0.0186846503972565
1	A	26	50	20120615	8	718	13.84	-0.00262383709131836	-0.0186994996396615
1	A	26	50	20120615	8	720	13.88	-0.00681146487086134	-0.0216297501408985
1	A	26	50	20120615	8	722	13.92	-0.00818714111365976	-0.0224667524377890
1	A	26	50	20120615	8	724	13.96	-0.00986828748593078	-0.0225102395048320
1	A	26	50	20120615	8	726	14	-0.0111464537036036	-0.0220627823336972
1	A	26	50	20120615	8	728	14.04	-0.0120332363178896	-0.0213714440337311
1	A	26	50	20120615	8	730	14.08	-0.0120099725047886	-0.0196224154104661
1	A	26	50	20120615	8	732	14.12	-0.0127485455377380	-0.0173120854242953
1	A	26	50	20120615	8	734	14.16	-0.0122432470319020	-0.0170889225241529
1	A	26	50	20120615	8	736	14.2	-0.0123116242576428	-0.0161587235535020
1	A	26	50	20120615	8	738	14.24	-0.0120086290019043	-0.0149114579021670
1	A	26	50	20120615	8	740	14.28	-0.0119677582299518	-0.0137885723336428
1	A	26	50	20120615	8	742	14.32	-0.0119226731015833	-0.0128002916119852
1	A	26	50	20120615	8	744	14.36	-0.0119259752902514	-0.0109385713810026
1	A	26	50	20120615	8	746	14.4	-0.0118593587603959	-0.00921691486123737
1	A	26	50	20120615	8	748	14.44	-0.0117955565155294	-0.00704823957654167
1	A	26	50	20120615	8	750	14.48	-0.0123838976417479	-0.00379877279000577
1	A	26	50	20120615	8	752	14.52	-0.0119931928608710	-0.00195912136166395
1	A	26	50	20120615	8	754	14.56	-0.0120023555505416	0.000295388200986430
1	A	26	50	20120615	8	756	14.6	-0.0106407906135113	0.00196835787328252
1	A	26	50	20120615	8	758	14.64	-0.0102271250854999	0.00200086258206417
1	A	26	50	20120615	8	760	14.68	-0.0100237894595019	0.00334906065534569
1	A	26	50	20120615	8	762	14.72	-0.00988909551718076	0.00346355114271473
1	A	26	50	20120615	8	764	14.76	-0.00890901560783936	0.00392840151432117
1	A	26	50	20120615	8	766	14.8	-0.00899868120246653	0.00396978585792893
1	A	26	50	20120615	8	768	14.84	-0.00937895545121407	0.00494281357920952
1	A	26	50	20120615	8	770	14.88	-0.0100272733746128	0.00536004900651645
1	A	26	50	20120615	8	772	14.92	-0.0111070961401627	0.00657009255688974
1	A	26	50	20120615	8	774	14.96	-0.0129645666593904	0.00763645200932593
1	A	26	50	20120615	8	776	15	-0.0154257932326665	0.00808409302822388
1	A	26	50	20120615	8	778	15.04	-0.0175899854603694	0.00781493283196523
1	A	26	50	20120615	8	780	15.08	-0.0203767427825003	0.00736728474199946
1	A	26	50	20120615	8	782	15.12	-0.0222053209186487	0.00761958044152682
1	A	26	50	20120615	8	784	15.16	-0.0240058976262621	0.00619490169879216
1	A	26	50	20120615	8	786	15.2	-0.0251838668130408	0.00642577206284957
1	A	26	50	20120615	8	788	15.24	-0.0261505524936009	0.00723760135832984
1	A	26	50	20120615	8	790	15.28	-0.0250507186061434	0.0074425209035177
1	A	26	50	20120615	8	792	15.32	-0.02362561559934	0.00824593562830186
1	A	26	50	20120615	8	794	15.36	-0.0224072706153556	0.00850897935090326
1	A	26	50	20120615	8	796	15.4	-0.0204745851478131	0.00916180154449811
1	A	26	50	20120615	8	798	15.44	-0.0189572683456752	0.00948410788643075
1	A	26	50	20120615	8	800	15.48	-0.0175302349373592	0.00908168634618968
1	A	26	50	20120615	8	802	15.52	-0.0160405872235691	0.00870491156890224
1	A	26	50	20120615	8	804	15.56	-0.0151751875183461	0.00815653611795645
1	A	26	50	20120615	8	806	15.6	-0.0141868360860104	0.00753851064906378
1	A	26	50	20120615	8	808	15.64	-0.0137912734815469	0.00782687586549946
1	A	26	50	20120615	8	810	15.68	-0.0127050938260340	0.0077076505911236
1	A	26	50	20120615	8	812	15.72	-0.0118234235937760	0.00725653767793002
1	A	26	50	20120615	8	814	15.76	-0.0089372753424815	0.00777988861988962
1	A	26	50	20120615	8	816	15.8	-0.00780113929998462	0.00764853575710962
1	A	26	50	20120615	8	818	15.84	-0.0062200747002024	0.00801742134403937
1	A	26	50	20120615	8	820	15.88	-0.00526081929769898	0.00687390098542654
1	A	26	50	20120615	8	822	15.92	-0.00252472900486726	0.00614027062887769
1	A	26	50	20120615	8	824	15.96	-0.00205255845172994	0.00538271177885348
1	A	26	50	20120615	8	826	16	-0.00151590683121622	0.00480743798595135
1	A	26	50	20120615	8	828	16.04	-0.00140682571072326	0.00236681933270624
1	A	26	50	20120615	8	830	16.08	-0.00215769108795676	0.0004329360262764
1	A	26	50	20120615	8	832	16.12	-0.00261619326701374	-0.000313768734656599
1	A	26	50	20120615	8	834	16.16	-0.00295184271390737	-0.00141993829887358
1	A	26	50	20120615	8	836	16.2	-0.00354759431919266	-0.00423617490271207
1	A	26	50	20120615	8	838	16.24	-0.00415385353124638	-0.00585530801027307
1	A	26	50	20120615	8	840	16.28	-0.00405681726766415	-0.00767679386540617
1	A	26	50	20120615	8	842	16.32	-0.00398169424323089	-0.00924753258486277
1	A	26	50	20120615	8	844	16.36	-0.00385540497211098	-0.00948215061486047
1	A	26	50	20120615	8	846	16.4	-0.00441911049807289	-0.00884773441077987
1	A	26	50	20120615	8	848	16.44	-0.00592454083521905	-0.00786768441205527
1	A	26	50	20120615	8	850	16.48	-0.0063994125362605	-0.00656040660820107
1	A	26	50	20120615	8	852	16.52	-0.00698959921117785	-0.00602155588559787
1	A	26	50	20120615	8	854	16.56	-0.00909545512943294	-0.00542438299568237
1	A	26	50	20120615	8	856	16.6	-0.0112106660704031	-0.00429219190191767
1	A	26	50	20120615	8	858	16.64	-0.0133737410693918	-0.00317492783230387
1	A	26	50	20120615	8	860	16.68	-0.0157757283578604	-0.00203498472689711
1	A	26	50	20120615	8	862	16.72	-0.0176609789812006	-0.00135393695191763
1	A	26	50	20120615	8	864	16.76	-0.0192516581118866	-0.00068405227169274
1	A	26	50	20120615	8	866	16.8	-0.0203274150134447	-0.00063657005133606
1	A	26	50	20120615	8	868	16.84	-0.0212120904495229	-0.00051274151181468
1	A	26	50	20120615	8	870	16.88	-0.0209630332990533	-0.00088752224797917
1	A	26	50	20120615	8	872	16.92	-0.0208573066931303	-0.00222559455215409
1	A	26	50	20120615	8	874	16.96	-0.02090978815843	-0.00441718716762807
1	A	26	50	20120615	8	876	17	-0.0199979661859153	-0.00641979206080107
1	A	26	50	20120615	8	878	17.04	-0.0190991493213203	-0.00794255994911517
1	A	26	50	20120615	8	880	17.08	-0.0182680301528492	-0.00992004063124587
1	A	26	50	20120615	8	882	17.12	-0.0171149016272936	-0.0107425260259186
1	A	26	50	20120615	8	884	17.16	-0.0158994840653833	-0.0124066735511699
1	A	26	50	20120615	8	886	17.2	-0.0139917382540133	-0.0150222332505077
1	A	26	50	20120615	8	888	17.24	-0.0126822189216627	-0.0160095947333497
1	A	26	50	20120615	8	890	17.28	-0.0113644547242434	-0.0169180855258182
1	A	26	50	20120615	8	892	17.32	-0.0104701060673987	-0.0170559713481496
1	A	26	50	20120615	8	894	17.36	-0.00876718080626709	-0.0170532136317029
1	A	26	50	20120615	8	896	17.4	-0.00642743517799892	-0.0161756234055723
1	A	26	50	20120615	8	898	17.44	-0.00392229727361122	-0.0150936086090007
1	A	26	50	20120615	8	900	17.48	-0.00141638155176422	-0.0140112402590384
1	A	26	50	20120615	8	902	17.52	0.000460279845504881	-0.0140801124595260
1	A	26	50	20120615	8	904	17.56	0.00105375456695475	-0.0140151293463349
1	A	26	50	20120615	8	906	17.6	0.00235005100249718	-0.0135832002401150
1	A	26	50	20120615	8	908	17.64	0.00542757770411981	-0.0123360901522719
1	A	26	50	20120615	8	910	17.68	0.00620128687302631	-0.0120583456796896
1	A	26	50	20120615	8	912	17.72	0.00858360740058971	-0.00951211780024707
1	A	26	50	20120615	8	914	17.76	0.00967003949322341	-0.00767558683413067
1	A	26	50	20120615	8	916	17.8	0.0105245023778618	-0.00488167147005387
1	A	26	50	20120615	8	918	17.84	0.0107474885013089	-0.00246495726865356
1	A	26	50	20120615	8	920	17.88	0.0095917295385273	-0.00039192524718114
1	A	26	50	20120615	8	922	17.92	0.00881983056298071	0.00164904655283227
1	A	26	50	20120615	8	924	17.96	0.00775830064986001	0.0040331065630774
1	A	26	50	20120615	8	926	18	0.00641257745031261	0.00630709126069522
1	A	26	50	20120615	8	928	18.04	0.00559555091999061	0.00836632055779887
1	A	26	50	20120615	8	930	18.08	0.00424946709598486	0.0110741223367425
1	A	26	50	20120615	8	932	18.12	0.00357189616504847	0.0119836384340436
1	A	26	50	20120615	8	934	18.16	0.00223049904478841	0.0135852508497804
1	A	26	50	20120615	8	936	18.2	0.00101446842129881	0.0150412735148047
1	A	26	50	20120615	8	938	18.24	-0.00049305565902644	0.0151774347036967
1	A	26	50	20120615	8	940	18.28	-0.0015179786540851	0.0156375349440792
1	A	26	50	20120615	8	942	18.32	-0.00342348293695879	0.0159480891713085
1	A	26	50	20120615	8	944	18.36	-0.00622342072949098	0.0167974163393951
1	A	26	50	20120615	8	946	18.4	-0.00823375359267558	0.0165705764839905
1	A	26	50	20120615	8	948	18.44	-0.0098069247594594	0.0172393297933654
1	A	26	50	20120615	8	950	18.48	-0.0127307900864623	0.0189959456723925
1	A	26	50	20120615	8	952	18.52	-0.014480730877475	0.0203421426334832
1	A	26	50	20120615	8	954	18.56	-0.0157528230478974	0.0225563697370230
1	A	26	50	20120615	8	956	18.6	-0.0168675344620311	0.0244052842641983
1	A	26	50	20120615	8	958	18.64	-0.017503520443166	0.0267350455447161
1	A	26	50	20120615	8	960	18.68	-0.0178386466310415	0.0284000415981049
1	A	26	50	20120615	8	962	18.72	-0.0178249216884187	0.0307158233775586
1	A	26	50	20120615	8	964	18.76	-0.0173380928117074	0.0328711414151577
1	A	26	50	20120615	8	966	18.8	-0.0165976105904488	0.0349883605393865
1	A	26	50	20120615	8	968	18.84	-0.0145240906652974	0.0356695872123816
1	A	26	50	20120615	8	970	18.88	-0.0121093210075453	0.0351804107411567
1	A	26	50	20120615	8	972	18.92	-0.0105910920376597	0.0342784960417533
1	A	26	50	20120615	8	974	18.96	-0.00880451604431374	0.0345586517484594
1	A	26	50	20120615	8	976	19	-0.00620193882547853	0.033844473899461
1	A	26	50	20120615	8	978	19.04	-0.00321999881853674	0.032564398493479
1	A	26	50	20120615	8	980	19.08	-0.00104366556740078	0.0309553063022109
1	A	26	50	20120615	8	982	19.12	0.00185370446851109	0.030049573226189
1	A	26	50	20120615	8	984	19.16	0.00424055755054191	0.0287863128194636
1	A	26	50	20120615	8	986	19.2	0.006473827039699	0.0280031779171639
1	A	26	50	20120615	8	988	19.24	0.0081893034461966	0.0282124461690561
1	A	26	50	20120615	8	990	19.28	0.0087411578625058	0.0277764158435052
1	A	26	50	20120615	8	992	19.32	0.00841621401227941	0.0281613223487763
1	A	26	50	20120615	8	994	19.36	0.0102919066732583	0.0287872320582792
1	A	26	50	20120615	8	996	19.4	0.0105564565333036	0.0294525276154942
1	A	26	50	20120615	8	998	19.44	0.0099668921123537	0.0298146864956145
1	A	26	50	20120615	8	1000	19.48	0.00885031393631761	0.0297738722922044
1	A	26	50	20120615	8	1002	19.52	0.0082044284602462	0.0296412332021894
1	A	26	50	20120615	8	1004	19.56	0.00759789347654781	0.029297982357398
1	A	26	50	20120615	8	1006	19.6	0.00693338987892781	0.0290858149677030
1	A	26	50	20120615	8	1008	19.64	0.00554928492329761	0.0300429688488527
1	A	26	50	20120615	8	1010	19.68	0.00291478890435963	0.0306135615948634
1	A	26	50	20120615	8	1012	19.72	0.00198897399575208	0.0316226736822947
1	A	26	50	20120615	8	1014	19.76	0.000348415552721181	0.0326848187783150
1	A	26	50	20120615	8	1016	19.8	-0.00156890448446615	0.0338955977197408
1	A	26	50	20120615	8	1018	19.84	-0.00394188413145008	0.0359947856210493
1	A	26	50	20120615	8	1020	19.88	-0.00605026442091401	0.0371023269724218
1	A	26	50	20120615	8	1022	19.92	-0.00879398015327405	0.0387443703396932
1	A	26	50	20120615	8	1024	19.96	-0.0115254629383196	0.0397104903348283
1	A	26	50	20120615	8	1026	20	-0.0137276055869688	0.0406490331654973
1	A	26	50	20120615	8	1028	20.04	-0.0162666846168535	0.0421799193467661
1	A	26	50	20120615	8	1030	20.08	-0.0191454577444202	0.0430062443312607
1	A	26	50	20120615	8	1032	20.12	-0.0206357559964489	0.0444132454044657
1	A	26	50	20120615	8	1034	20.16	-0.0232602535255009	0.0460796132450099
1	A	26	50	20120615	8	1036	20.2	-0.0273877065179649	0.0484339252729705
1	A	26	50	20120615	8	1038	20.24	-0.0298743182246855	0.0500085106533168
1	A	26	50	20120615	8	1040	20.28	-0.0328987553491766	0.051426401170952
1	A	26	50	20120615	8	1042	20.32	-0.0358188235127646	0.0514391290930134
1	A	26	50	20120615	8	1044	20.36	-0.0374557262137368	0.0504155708140424
1	A	26	50	20120615	8	1046	20.4	-0.0392085095740098	0.0493865819549919
1	A	26	50	20120615	8	1048	20.44	-0.0403176984841825	0.0489573469256083
1	A	26	50	20120615	8	1050	20.48	-0.0421122152866811	0.0484919080290278
1	A	26	50	20120615	8	1052	20.52	-0.0450251275296435	0.0480656074927861
1	A	26	50	20120615	8	1054	20.56	-0.0463862394940698	0.047660503896524
1	A	26	50	20120615	8	1056	20.6	-0.0486976845876345	0.0468792378774469
1	A	26	50	20120615	8	1058	20.64	-0.049911744504525	0.0452899871024589
1	A	26	50	20120615	8	1060	20.68	-0.0519281231306887	0.0445691695207852
1	A	26	50	20120615	8	1062	20.72	-0.0528850931640753	0.0445755617660871
1	A	26	50	20120615	8	1064	20.76	-0.0535092351066253	0.0442614154364093
1	A	26	50	20120615	8	1066	20.8	-0.0549334542299522	0.0441635872132322
1	A	26	50	20120615	8	1068	20.84	-0.0568455275348231	0.0446903251966737
1	A	26	50	20120615	8	1070	20.88	-0.0589516804379263	0.0456712590788747
1	A	26	50	20120615	8	1072	20.92	-0.0605584391768165	0.0468497939510783
1	A	26	50	20120615	8	1074	20.96	-0.0617489241536221	0.048104625644972
1	A	26	50	20120615	8	1076	21	-0.0643708053875837	0.0497256679408421
1	A	26	50	20120615	8	1078	21.04	-0.0661749883397812	0.0518223102577384
1	A	26	50	20120615	8	1080	21.08	-0.0677172589402272	0.053981743656804
1	A	26	50	20120615	8	1082	21.12	-0.0679709688533169	0.0530483627056377
1	A	26	50	20120615	8	1084	21.16	-0.0722665011276689	0.0559640468071823
1	A	26	50	20120615	8	1086	21.2	-0.0732737747374692	0.0554759309961293
1	A	26	50	20120615	8	1088	21.24	-0.0743105347000449	0.0550462929158803
1	A	26	50	20120615	8	1090	21.28	-0.0753687199980906	0.0530603835209179
1	A	26	50	20120615	8	1092	21.32	-0.0762552197696642	0.0513718832381225
1	A	26	50	20120615	8	1094	21.36	-0.0765699529979703	0.0499952170458304
1	A	26	50	20120615	8	1096	21.4	-0.0777480636061052	0.0462009527686616
1	A	26	50	20120615	8	1098	21.44	-0.0789544584854876	0.0450638543538355
1	A	26	50	20120615	8	1100	21.48	-0.079584632048881	0.0437441102574289
1	A	26	50	20120615	8	1102	21.52	-0.0810837691356746	0.0417023394267527
1	A	26	50	20120615	8	1104	21.56	-0.081893264978777	0.0404767819536002
1	A	26	50	20120615	8	1106	21.6	-0.0823764310423617	0.0383726443048234
1	A	26	50	20120615	8	1108	21.64	-0.0823850577450922	0.0374191815210715
1	A	26	50	20120615	8	1110	21.68	-0.0823353481383748	0.0362385253285243
1	A	26	50	20120615	8	1112	21.72	-0.0829816437363793	0.0340603535997572
1	A	26	50	20120615	8	1114	21.76	-0.0832871138658519	0.0316902730905762
1	A	26	50	20120615	8	1116	21.8	-0.0839642393195161	0.0285651439604441
1	A	26	50	20120615	8	1118	21.84	-0.0847405011439027	0.0256034979181224
1	A	26	50	20120615	8	1120	21.88	-0.0855756649631622	0.0237082396125081
1	A	26	50	20120615	8	1122	21.92	-0.0853311474382278	0.0235375440355296
1	A	26	50	20120615	8	1124	21.96	-0.0848666489936664	0.0230502767526140
1	A	26	50	20120615	8	1126	22	-0.0842529510182746	0.0225344423557384
1	A	26	50	20120615	8	1128	22.04	-0.0838034432374743	0.0211065816324884
1	A	26	50	20120615	8	1130	22.08	-0.0827074277266352	0.0200918834014857
1	A	26	50	20120615	8	1132	22.12	-0.0821105588926356	0.0181310055865773
1	A	26	50	20120615	8	1134	22.16	-0.081433786992362	0.0161827142723740
1	A	26	50	20120615	8	1136	22.2	-0.080597138248862	0.0130701716429471
1	A	26	50	20120615	8	1138	22.24	-0.0802640202442451	0.0111643067356150
1	A	26	50	20120615	8	1140	22.28	-0.0801993906844446	0.00906660375854697
1	A	26	50	20120615	8	1142	22.32	-0.0796911223301277	0.00794994072969718
1	A	26	50	20120615	8	1144	22.36	-0.0783692569133776	0.0075623047922507
1	A	26	50	20120615	8	1146	22.4	-0.0773012428310734	0.00688631070943638
1	A	26	50	20120615	8	1148	22.44	-0.0755434460837218	0.00495032305322573
1	A	26	50	20120615	8	1150	22.48	-0.0732649359027044	0.00334455426382919
1	A	26	50	20120615	8	1152	22.52	-0.0720493486351666	0.000176079488010391
1	A	26	50	20120615	8	1154	22.56	-0.07111936179655	-0.000756170092305959
1	A	26	50	20120615	8	1156	22.6	-0.0694871472135371	-0.000817051986166119
1	A	26	50	20120615	8	1158	22.64	-0.0679711809853513	-0.000863650323046309
1	A	26	50	20120615	8	1160	22.68	-0.0663967370263613	-0.00187778286862405
1	A	26	50	20120615	8	1162	22.72	-0.0640579813475868	-0.00337649569134897
1	A	26	50	20120615	8	1164	22.76	-0.0629932906671542	-0.00548049191876947
1	A	26	50	20120615	8	1166	22.8	-0.0627808757900858	-0.00720682241435837
1	A	26	50	20120615	8	1168	22.84	-0.0630224941772172	-0.00902967298557917
1	A	26	50	20120615	8	1170	22.88	-0.064639718096469	-0.0104076119700774
1	A	26	50	20120615	8	1172	22.92	-0.0649956049394402	-0.0118479177726763
1	A	26	50	20120615	8	1174	22.96	-0.0659440472650457	-0.0130176845207932
1	A	26	50	20120615	8	1176	23	-0.0673256632048061	-0.0148429392550700
1	A	26	50	20120615	8	1178	23.04	-0.0690128906953953	-0.0170433848474444
1	A	26	50	20120615	8	1180	23.08	-0.0711025326551578	-0.0196633568930968
1	A	26	50	20120615	8	1182	23.12	-0.0723173421052363	-0.0215012688387569
1	A	26	50	20120615	8	1184	23.16	-0.0738960994155915	-0.0227554641365475
1	A	26	50	20120615	8	1186	23.2	-0.0756669776383951	-0.0231551208892741
1	A	26	50	20120615	8	1188	23.24	-0.0772530888592746	-0.0241561719593999
1	A	26	50	20120615	8	1190	23.28	-0.0783425282770487	-0.0249330701798896
1	A	26	50	20120615	8	1192	23.32	-0.0788381394199824	-0.0263105849003191
1	A	26	50	20120615	8	1194	23.36	-0.0786559887131487	-0.0262640572741170
1	A	26	50	20120615	8	1196	23.4	-0.0782174410874568	-0.0270926450003114
1	A	26	50	20120615	8	1198	23.44	-0.0776646250059252	-0.0282558356553633
1	A	26	50	20120615	8	1200	23.48	-0.0768593010928318	-0.0287538509613530
1	A	26	50	20120615	8	1202	23.52	-0.0767514673087009	-0.0297901159491819
1	A	26	50	20120615	8	1204	23.56	-0.0770420174850904	-0.0307193249703391
1	A	26	50	20120615	8	1206	23.6	-0.0763383755271317	-0.0317827428585655
1	A	26	50	20120615	8	1208	23.64	-0.0756631592617767	-0.0324293920099606
1	A	26	50	20120615	8	1210	23.68	-0.0748020446236477	-0.03242302804893
1	A	26	50	20120615	8	1212	23.72	-0.0743951046710748	-0.0312531198794568
1	A	26	50	20120615	8	1214	23.76	-0.0735893564939128	-0.0301786711254439
1	A	26	50	20120615	8	1216	23.8	-0.071440529696565	-0.029013712703439
1	A	26	50	20120615	8	1218	23.84	-0.070364878861024	-0.0276622902232353
1	A	26	50	20120615	8	1220	23.88	-0.0678134254624686	-0.0273100803355263
1	A	26	50	20120615	8	1222	23.92	-0.066260689681661	-0.0267781239040396
1	A	26	50	20120615	8	1224	23.96	-0.0641430462933635	-0.0271214949569838
1	A	26	50	20120615	8	1226	24	-0.0612215639162132	-0.0267885890844012
1	A	26	50	20120615	8	1228	24.04	-0.0585110822025689	-0.0271318187159892
1	A	26	50	20120615	8	1230	24.08	-0.0560618764445731	-0.0267496275007578
1	A	26	50	20120615	8	1232	24.12	-0.0533995204184564	-0.0265754953848228
1	A	26	50	20120615	8	1234	24.16	-0.0508266770397701	-0.0270195230880689
1	A	26	50	20120615	8	1236	24.2	-0.0487029242488831	-0.0281504979581699
1	A	26	50	20120615	8	1238	24.24	-0.0488809030257078	-0.0283468615113054
1	A	26	50	20120615	8	1240	24.28	-0.0473975414912025	-0.0312389211752906
1	A	26	50	20120615	8	1242	24.32	-0.047946602835726	-0.0319253167988562
1	A	26	50	20120615	8	1244	24.36	-0.0488405894538988	-0.0350144626791072
1	A	26	50	20120615	8	1246	24.4	-0.049134521014916	-0.0375444327594367
1	A	26	50	20120615	8	1248	24.44	-0.0494984123066502	-0.039110518716273
1	A	26	50	20120615	8	1250	24.48	-0.0494811023326467	-0.0403563560119099
1	A	26	50	20120615	8	1252	24.52	-0.0498264037871036	-0.042082453162261
1	A	26	50	20120615	8	1254	24.56	-0.0502427270466628	-0.0436890209823203
1	A	26	50	20120615	8	1256	24.6	-0.0515582497155857	-0.0457777932007419
1	A	26	50	20120615	8	1258	24.64	-0.0520623107845545	-0.0471728795246839
1	A	26	50	20120615	8	1260	24.68	-0.0513925675256859	-0.0476792811170985
1	A	26	50	20120615	8	1262	24.72	-0.0511880510313633	-0.0475647510317497
1	A	26	50	20120615	8	1264	24.76	-0.0514788274819228	-0.0476914504248027
1	A	26	50	20120615	8	1266	24.8	-0.0506571976864553	-0.0475548091104062
1	A	26	50	20120615	8	1268	24.84	-0.0508822556327713	-0.0472225537760622
1	A	26	50	20120615	8	1270	24.88	-0.0506875467095038	-0.0466090396484335
1	A	26	50	20120615	8	1272	24.92	-0.0496766314997805	-0.0467207978752001
1	A	26	50	20120615	8	1274	24.96	-0.0488452719150038	-0.0460342820434817
1	A	26	50	20120615	8	1276	25	-0.0469285317053771	-0.0453129482738577
1	A	26	50	20120615	8	1278	25.04	-0.0454045186020213	-0.0446385663945044
1	A	26	50	20120615	8	1280	25.08	-0.042642545372571	-0.0448857850673429
1	A	26	50	20120615	8	1282	25.12	-0.0397869653474273	-0.0438952698882568
1	A	26	50	20120615	8	1284	25.16	-0.0374117936694217	-0.0438504393183295
1	A	26	50	20120615	8	1286	25.2	-0.0352577342818931	-0.0439524748268547
1	A	26	50	20120615	8	1288	25.24	-0.0320973912340579	-0.0440378933260221
1	A	26	50	20120615	8	1290	25.28	-0.0300936627482096	-0.0441656675213825
1	A	26	50	20120615	8	1292	25.32	-0.027126147719604	-0.0438216600723352
1	A	26	50	20120615	8	1294	25.36	-0.0241182568937927	-0.0438855825253545
1	A	26	50	20120615	8	1296	25.4	-0.0234305955490888	-0.044524736344869
1	A	26	50	20120615	8	1298	25.44	-0.0227413078587881	-0.0444319639351773
1	A	26	50	20120615	8	1300	25.48	-0.0207271141925782	-0.0440028208296752
1	A	26	50	20120615	8	1302	25.52	-0.0192057032421773	-0.0428605605353465
1	A	26	50	20120615	8	1304	25.56	-0.0182246632939591	-0.0411050972403728
1	A	26	50	20120615	8	1306	25.6	-0.017554184644038	-0.0394779031155063
1	A	26	50	20120615	8	1308	25.64	-0.0166253291762713	-0.0379255208880893
1	A	26	50	20120615	8	1310	25.68	-0.0156580070996081	-0.0354817598523086
1	A	26	50	20120615	8	1312	25.72	-0.0147626684932697	-0.0328306751082840
1	A	26	50	20120615	8	1314	25.76	-0.0130917044586478	-0.0305149711105762
1	A	26	50	20120615	8	1316	25.8	-0.0117602931003516	-0.0292275417940698
1	A	26	50	20120615	8	1318	25.84	-0.0109328367450071	-0.0281458098402107
1	A	26	50	20120615	8	1320	25.88	-0.00943518458245402	-0.0266116709677483
1	A	26	50	20120615	8	1322	25.92	-0.00713051145053271	-0.0242184680668225
1	A	26	50	20120615	8	1324	25.96	-0.00562472755999596	-0.0233671822129520
1	A	26	50	20120615	8	1326	26	-0.00379501805299764	-0.0232626718306926
1	A	26	50	20120615	8	1328	26.04	-0.00179397657291783	-0.0230945925488046
1	A	26	50	20120615	8	1330	26.08	-8.80107526271701e-05	-0.0235264933707533
1	A	26	50	20120615	8	1332	26.12	0.0009455672294332	-0.0239909918153148
1	A	26	50	20120615	8	1334	26.16	0.0008208335932319	-0.0224253159804115
1	A	26	50	20120615	8	1336	26.2	0.00065742121609969	-0.0219729797724865
1	A	26	50	20120615	8	1338	26.24	8.00685292608686e-05	-0.0208527104990526
1	A	26	50	20120615	8	1340	26.28	1.72774470915110e-05	-0.0186141518511722
1	A	26	50	20120615	8	1342	26.32	-0.000327295687380701	-0.0164008369153802
1	A	26	50	20120615	8	1344	26.36	-2.35226141829508e-05	-0.0143745517232121
1	A	26	50	20120615	8	1346	26.4	0.00138736047525075	-0.0115746280728155
1	A	26	50	20120615	8	1348	26.44	0.00230254756893706	-0.00987794656456177
1	A	26	50	20120615	8	1350	26.48	0.00196814262997832	-0.00865728227033507
1	A	26	50	20120615	8	1352	26.52	0.00104550263081830	-0.00882204522141937
1	A	26	50	20120615	8	1354	26.56	-4.064166935548e-05	-0.00777739394716557
1	A	26	50	20120615	8	1356	26.6	-0.00071330527923043	-0.00622606530885257
1	A	26	50	20120615	8	1358	26.64	-0.000742876484819651	-0.00462716959736917
1	A	26	50	20120615	8	1360	26.68	-0.00116615767510573	-0.00325312677123537
1	A	26	50	20120615	8	1362	26.72	-0.0020621892460897	-0.00150460726485286
1	A	26	50	20120615	8	1364	26.76	-0.00236686741596736	0.00097262820594922
1	A	26	50	20120615	8	1366	26.8	-0.00208269110010342	0.0035853920050742
1	A	26	50	20120615	8	1368	26.84	-0.00069919849894576	0.00662152043308544
1	A	26	50	20120615	8	1370	26.88	0.00030845694851632	0.0070396609570723
1	A	26	50	20120615	8	1372	26.92	0.00213465920587994	0.00701494050400201
1	A	26	50	20120615	8	1374	26.96	0.00380287966619087	0.00796297270767444
1	A	26	50	20120615	8	1376	27	0.00357738331367048	0.0098117175292223
1	A	26	50	20120615	8	1378	27.04	0.0024413597011518	0.0100328722461062
1	A	26	50	20120615	8	1380	27.08	0.00103821235990427	0.0100620404008301
1	A	26	50	20120615	8	1382	27.12	0.00077074921992046	0.0103439285191502
1	A	26	50	20120615	8	1384	27.16	-0.000121704390750712	0.0105521148976671
1	A	26	50	20120615	8	1386	27.2	-0.000139311349602251	0.0099524883472209
1	A	26	50	20120615	8	1388	27.24	-0.00174105387298671	0.0101600284301399
1	A	26	50	20120615	8	1390	27.28	-0.00146840905451036	0.0101522375276247
1	A	26	50	20120615	8	1392	27.32	-0.000997951113997081	0.0100128611241986
1	A	26	50	20120615	8	1394	27.36	-0.000302348960140432	0.00935951567158568
1	A	26	50	20120615	8	1396	27.4	0.000423439582205060	0.00884747136705726
1	A	26	50	20120615	8	1398	27.44	7.37187103658204e-05	0.008631478529676
1	A	26	50	20120615	8	1400	27.48	0.00064609336546508	0.00860361852249726
1	A	26	50	20120615	8	1402	27.52	0.0004954513368011	0.0083164624586574
1	A	26	50	20120615	8	1404	27.56	-0.000335243567601231	0.00818915495377258
1	A	26	50	20120615	8	1406	27.6	-0.0023978811193902	0.00771255791218504
1	A	26	50	20120615	8	1408	27.64	-0.00478466278363612	0.007509193294809
1	A	26	50	20120615	8	1410	27.68	-0.00671107479981594	0.00785252474977344
1	A	26	50	20120615	8	1412	27.72	-0.00857503160954746	0.00715987618094182
1	A	26	50	20120615	8	1414	27.76	-0.00929183282470407	0.00657165526287617
1	A	26	50	20120615	8	1416	27.8	-0.0119891623522183	0.00493485862792117
1	A	26	50	20120615	8	1418	27.84	-0.0144387923742828	0.00514423294583051
1	A	26	50	20120615	8	1420	27.88	-0.016585087729354	0.00636731554524888
1	A	26	50	20120615	8	1422	27.92	-0.0178056600996992	0.008571756290937
1	A	26	50	20120615	8	1424	27.96	-0.016894864139124	0.0115706951448985
1	A	26	50	20120615	8	1426	28	-0.0153953522857364	0.0136076081519879
1	A	26	50	20120615	8	1428	28.04	-0.0131094910226217	0.0147722809028532
1	A	26	50	20120615	8	1430	28.08	-0.00965576654284516	0.0142891176676955
1	A	26	50	20120615	8	1432	28.12	-0.00723063777074872	0.0133289585827257
1	A	26	50	20120615	8	1434	28.16	-0.00601874867167653	0.0131240319664701
1	A	26	50	20120615	8	1436	28.2	-0.00433813262949141	0.0117726589837410
1	A	26	50	20120615	8	1438	28.24	-0.00296679943654303	0.0107171055371349
1	A	26	50	20120615	8	1440	28.28	-0.00144179426237328	0.0105685685653585
1	A	26	50	20120615	8	1442	28.32	-0.000127495595288621	0.0107123806496230
1	A	26	50	20120615	8	1444	28.36	0.0016002561849304	0.0115894405456678
1	A	26	50	20120615	8	1446	28.4	0.00146141576844442	0.0117342206591157
1	A	26	50	20120615	8	1448	28.44	0.00148120061618202	0.0113353417238484
1	A	26	50	20120615	8	1450	28.48	0.00049825855072241	0.0108466390141669
1	A	26	50	20120615	8	1452	28.52	0.000252913710854110	0.0106939393047697
1	A	26	50	20120615	8	1454	28.56	0.000152080283856911	0.00960728588771345
1	A	26	50	20120615	8	1456	28.6	0.000159101854194101	0.00837821409385843
1	A	26	50	20120615	8	1458	28.64	0.000133589441528879	0.0067896704256516
1	A	26	50	20120615	8	1460	28.68	0.00043869187547526	0.0046339281239838
1	A	26	50	20120615	8	1462	28.72	0.00107582336959558	0.00288371156132648
1	A	26	50	20120615	8	1464	28.76	0.000611120288331659	0.00051086668889504
1	A	26	50	20120615	8	1466	28.8	0.000344370901932780	-0.00178544886513672
1	A	26	50	20120615	8	1468	28.84	0.00116312277280087	-0.00380304371496407
1	A	26	50	20120615	8	1470	28.88	0.00213617948545949	-0.00602229127665027
1	A	26	50	20120615	8	1472	28.92	0.00414357078443436	-0.00659329414459407
1	A	26	50	20120615	8	1474	28.96	0.00617363192681411	-0.00643126769675297
1	A	26	50	20120615	8	1476	29	0.0066775940008335	-0.00645919134354197
1	A	26	50	20120615	8	1478	29.04	0.00829165008170561	-0.00519911291733197
1	A	26	50	20120615	8	1480	29.08	0.0092688150847629	-0.00424938365738467
1	A	26	50	20120615	8	1482	29.12	0.010508443982861	-0.00310323427575937
1	A	26	50	20120615	8	1484	29.16	0.0110806984298075	-0.00282527767114279
1	A	26	50	20120615	8	1486	29.2	0.0105760363200746	-0.00319615517787517
1	A	26	50	20120615	8	1488	29.24	0.0112064927261806	-0.00260218548167843
1	A	26	50	20120615	8	1490	29.28	0.0100744642669756	-0.00329340357349167
1	A	26	50	20120615	8	1492	29.32	0.00981631372330001	-0.00362339616613587
1	A	26	50	20120615	8	1494	29.36	0.00902116507678791	-0.00318931038423327
1	A	26	50	20120615	8	1496	29.4	0.00715687097712181	-0.00167674533966491
1	A	26	50	20120615	8	1498	29.44	0.00561109312704111	0.00085182608345131
1	A	26	50	20120615	8	1500	29.48	0.00351597108972443	0.0028543454167038
1	A	26	50	20120615	8	1502	29.52	0.00123478097400632	0.00615320361190559
1	A	26	50	20120615	8	1504	29.56	-0.00030710778877782	0.00840538113639161
1	A	26	50	20120615	8	1506	29.6	-0.00285303868337217	0.0115132215057237
1	A	26	50	20120615	8	1508	29.64	-0.00401696472947648	0.0124207082065629
1	A	26	50	20120615	8	1510	29.68	-0.00406157609630153	0.0114392510653437
1	A	26	50	20120615	8	1512	29.72	-0.0047781086108813	0.0110344253620466
1	A	26	50	20120615	8	1514	29.76	-0.00506685566497883	0.0100408342684624
1	A	26	50	20120615	8	1516	29.8	-0.00591044112600219	0.0102302611040744
1	A	26	50	20120615	8	1518	29.84	-0.00736033529655396	0.0109306786551109
1	A	26	50	20120615	8	1520	29.88	-0.00848663406951098	0.0105412982852353
1	A	26	50	20120615	8	1522	29.92	-0.00989260559524257	0.0103078229397960
1	A	26	50	20120615	8	1524	29.96	-0.0114761139560606	0.0095347296608959
1	A	26	50	20120615	8	1526	30	-0.0112367229552899	0.00765039615505093
1	A	26	50	20120615	8	1528	30.04	-0.0118747595460901	0.00497392627758173
1	A	26	50	20120615	8	1530	30.08	-0.013289093316616	0.00247284009505022
1	A	26	50	20120615	8	1532	30.12	-0.0155889581224253	0.00087014014908404
1	A	26	50	20120615	8	1534	30.16	-0.0186445998691701	7.24742024309404e-05
1	A	26	50	20120615	8	1536	30.2	-0.0209437151417913	0.0010797053858243
1	A	26	50	20120615	8	1538	30.24	-0.0211106842660329	0.00244875603808301
1	A	26	50	20120615	8	1540	30.28	-0.0210070719093856	0.00449672819523017
1	A	26	50	20120615	8	1542	30.32	-0.020514953873951	0.00588282719198329
1	A	26	50	20120615	8	1544	30.36	-0.020375703335532	0.00797007205975755
1	A	26	50	20120615	8	1546	30.4	-0.020511234492282	0.00771885823360541
1	A	26	50	20120615	8	1548	30.44	-0.0206571106212408	0.00639663926346468
1	A	26	50	20120615	8	1550	30.48	-0.0201510484400812	0.00518474309332468
1	A	26	50	20120615	8	1552	30.52	-0.0196041367001725	0.00550955259326272
1	A	26	50	20120615	8	1554	30.56	-0.0191941986148474	0.00446477403978835
1	A	26	50	20120615	8	1556	30.6	-0.0193060487654955	0.00284124272804842
1	A	26	50	20120615	8	1558	30.64	-0.0183843421472866	0.0016031765359367
1	A	26	50	20120615	8	1560	30.68	-0.0184462988434542	-0.00050172478816379
1	A	26	50	20120615	8	1562	30.72	-0.0183647623605155	-0.00304526566183777
1	A	26	50	20120615	8	1564	30.76	-0.0173184069589191	-0.00622623501448007
1	A	26	50	20120615	8	1566	30.8	-0.0167258726894882	-0.00939560781591097
1	A	26	50	20120615	8	1568	30.84	-0.0154024516378195	-0.0120394800707675
1	A	26	50	20120615	8	1570	30.88	-0.0137787718336555	-0.0135334764912619
1	A	26	50	20120615	8	1572	30.92	-0.0116915623212203	-0.0144744659113937
1	A	26	50	20120615	8	1574	30.96	-0.00981596158412298	-0.0144575660593234
1	A	26	50	20120615	8	1576	31	-0.00776075572460428	-0.0146150387394936
1	A	26	50	20120615	8	1578	31.04	-0.00482456552640526	-0.0152471922018744
1	A	26	50	20120615	8	1580	31.08	-0.00160326987403182	-0.0160227469194798
1	A	26	50	20120615	8	1582	31.12	0.00129933275206084	-0.0159883108192360
1	A	26	50	20120615	8	1584	31.16	0.00435013081735461	-0.0165764256712845
1	A	26	50	20120615	8	1586	31.2	0.00711607798691511	-0.0157083531024286
1	A	26	50	20120615	8	1588	31.24	0.0096003420991222	-0.0138037751294383
1	A	26	50	20120615	8	1590	31.28	0.0109324181377926	-0.0124224844587972
1	A	26	50	20120615	8	1592	31.32	0.0127620675407146	-0.0103385594573606
1	A	26	50	20120615	8	1594	31.36	0.0142910268560047	-0.00812130240126347
1	A	26	50	20120615	8	1596	31.4	0.0156048878239918	-0.00595325644160307
1	A	26	50	20120615	8	1598	31.44	0.0163631679229328	-0.00388244473542357
1	A	26	50	20120615	8	1600	31.48	0.0173367549656773	-0.00263421741886618
1	A	26	50	20120615	8	1602	31.52	0.0187511523758135	-0.00115066496552994
1	A	26	50	20120615	8	1604	31.56	0.0204446024060772	-7.38120484609492e-05
1	A	26	50	20120615	8	1606	31.6	0.0221442042653372	0.00203110341777517
1	A	26	50	20120615	8	1608	31.64	0.0230710798341165	0.00453171583876328
1	A	26	50	20120615	8	1610	31.68	0.0246950919784676	0.00701712546395588
1	A	26	50	20120615	8	1612	31.72	0.025726265797472	0.00849618071816378
1	A	26	50	20120615	8	1614	31.76	0.0266120584622644	0.00865209776341541
1	A	26	50	20120615	8	1616	31.8	0.0272820421374386	0.00879358983033084
1	A	26	50	20120615	8	1618	31.84	0.0281434396182801	0.00852644488839856
1	A	26	50	20120615	8	1620	31.88	0.0283482177421117	0.00751019102247725
1	A	26	50	20120615	8	1622	31.92	0.0287550162733283	0.00546177338805794
1	A	26	50	20120615	8	1624	31.96	0.0290524960961735	0.00533244355777892
1	A	26	50	20120615	8	1626	32	0.0284739413278067	0.00566252100323681
1	A	26	50	20120615	8	1628	32.04	0.0287113877849291	0.00556154615488337
1	A	26	50	20120615	8	1630	32.08	0.0288861138705603	0.00556373818590505
1	A	26	50	20120615	8	1632	32.12	0.0288399397977488	0.00569137095990922
1	A	26	50	20120615	8	1634	32.16	0.0286708705663671	0.00610227071045672
1	A	26	50	20120615	8	1636	32.2	0.0287162668217193	0.00592888812770978
1	A	26	50	20120615	8	1638	32.24	0.0284634761474451	0.00627091567776971
1	A	26	50	20120615	8	1640	32.28	0.0288492028965824	0.0061454042241091
1	A	26	50	20120615	8	1642	32.32	0.0286671229004268	0.00577650661636408
1	A	26	50	20120615	8	1644	32.36	0.0286006548629953	0.00584651018770154
1	A	26	50	20120615	8	1646	32.4	0.0290246360889948	0.00591552380954535
1	A	26	50	20120615	8	1648	32.44	0.0289183579397824	0.00591700873378585
1	A	26	50	20120615	8	1650	32.48	0.0287028317928768	0.00616124341600768
1	A	26	50	20120615	8	1652	32.52	0.0292081302987127	0.00608077466430865
1	A	26	50	20120615	8	1654	32.56	0.0289605722146193	0.00620572043254431
1	A	26	50	20120615	8	1656	32.6	0.0290222319259387	0.00661145830358916
1	A	26	50	20120615	8	1658	32.64	0.0284677894988104	0.00636842570289534
1	A	26	50	20120615	8	1660	32.68	0.0284370303538287	0.00620232631999462
1	A	26	50	20120615	8	1662	32.72	0.0284972758515858	0.0067045135559933
1	A	26	50	20120615	8	1664	32.76	0.0285688350578419	0.00668372461662641
1	A	26	50	20120615	8	1666	32.8	0.0283873914577894	0.00699584154984216
1	A	26	50	20120615	8	1668	32.84	0.0285923817136554	0.0071878210409343
1	A	26	50	20120615	8	1670	32.88	0.0283975030847604	0.00695292016822414
1	A	26	50	20120615	8	1672	32.92	0.0260434031888342	0.00676808245562197
1	A	26	50	20120615	8	1674	32.96	0.0260431203461217	0.0073856695183103
1	A	26	50	20120615	8	1676	33	0.0264927695482782	0.00737357799235201
1	A	26	50	20120615	8	1678	33.04	0.0260373927811941	0.00810302934782406
1	A	26	50	20120615	8	1680	33.08	0.0263384788486233	0.00835108240666429
1	A	26	50	20120615	8	1682	33.12	0.0267395498149123	0.00909283742012898
1	A	26	50	20120615	8	1684	33.16	0.0266165132349859	0.0113818834921861
1	A	26	50	20120615	8	1686	33.2	0.0267110534116305	0.0129631863869536
1	A	26	50	20120615	8	1688	33.24	0.0265121442740827	0.0155286404997765
1	A	26	50	20120615	8	1690	33.28	0.027013482981944	0.0176708912040592
1	A	26	50	20120615	8	1692	33.32	0.0265714705330243	0.0185609265095387
1	A	26	50	20120615	8	1694	33.36	0.0256272001374278	0.0204085965287792
1	A	26	50	20120615	8	1696	33.4	0.0245334473682884	0.0217300376814606
1	A	26	50	20120615	8	1698	33.44	0.0229554183779178	0.0239488468369424
1	A	26	50	20120615	8	1700	33.48	0.0211878635569858	0.0255266141978039
1	A	26	50	20120615	8	1702	33.52	0.0195883243783315	0.0269838834920835
1	A	26	50	20120615	8	1704	33.56	0.0172513718218491	0.0280792979621586
1	A	26	50	20120615	8	1706	33.6	0.0161864279971888	0.0290787636988810
1	A	26	50	20120615	8	1708	33.64	0.0133010490780723	0.0312523689320552
1	A	26	50	20120615	8	1710	33.68	0.0115845049403351	0.0330010157176582
1	A	26	50	20120615	8	1712	33.72	0.0104145331312516	0.0347345516313474
1	A	26	50	20120615	8	1714	33.76	0.00846614282209901	0.0355375703763341
1	A	26	50	20120615	8	1716	33.8	0.00620057269517731	0.0366259491339364
1	A	26	50	20120615	8	1718	33.84	0.00385990782809357	0.0377666537933465
1	A	26	50	20120615	8	1720	33.88	0.0015599723116062	0.0384610326524717
1	A	26	50	20120615	8	1722	33.92	-0.00065560536588561	0.0387842511621521
1	A	26	50	20120615	8	1724	33.96	-0.00322367577379891	0.0392724376838833
1	A	26	50	20120615	8	1726	34	-0.00588692275445992	0.0393230665294162
1	A	26	50	20120615	8	1728	34.04	-0.00773247145335681	0.0381356928224478
1	A	26	50	20120615	8	1730	34.08	-0.00865948844349238	0.0370935588483351
1	A	26	50	20120615	8	1732	34.12	-0.00765143701623283	0.0369553901832912
1	A	26	50	20120615	8	1734	34.16	-0.00818105999534156	0.0342094117092314
1	A	26	50	20120615	8	1736	34.2	-0.00794820973229683	0.0330680706537182
1	A	26	50	20120615	8	1738	34.24	-0.00833259297854983	0.0314534630295568
1	A	26	50	20120615	8	1740	34.28	-0.00969165221199038	0.0284633912946314
1	A	26	50	20120615	8	1742	34.32	-0.0109417816457891	0.0263278227494308
1	A	26	50	20120615	8	1744	34.36	-0.0124857139471709	0.0240895115889239
1	A	26	50	20120615	8	1746	34.4	-0.0146795763754125	0.0218619908778978
1	A	26	50	20120615	8	1748	34.44	-0.0176495839554218	0.0202851250781823
1	A	26	50	20120615	8	1750	34.48	-0.0205520274824886	0.0190391498967230
1	A	26	50	20120615	8	1752	34.52	-0.0235996577094027	0.0180740905617596
1	A	26	50	20120615	8	1754	34.56	-0.0265286354184336	0.0179335177336597
1	A	26	50	20120615	8	1756	34.6	-0.0297370970827285	0.0178971370897677
1	A	26	50	20120615	8	1758	34.64	-0.0316500047736012	0.0181031455793985
1	A	26	50	20120615	8	1760	34.68	-0.0335005032199664	0.0201558765651831
1	A	26	50	20120615	8	1762	34.72	-0.0339256087457479	0.0226352828538034
1	A	26	50	20120615	8	1764	34.76	-0.0332562826798802	0.0246568799280123
1	A	26	50	20120615	8	1766	34.8	-0.0328527297687892	0.0273627725186467
1	A	26	50	20120615	8	1768	34.84	-0.0322123526545432	0.0301434204381881
1	A	26	50	20120615	8	1770	34.88	-0.0313610137676642	0.0330930279875601
1	A	26	50	20120615	8	1772	34.92	-0.0298073834967784	0.0357199049309308
1	A	26	50	20120615	8	1774	34.96	-0.0280113464147002	0.0372206542211855
1	A	26	50	20120615	8	1776	35	-0.0264410743857193	0.0383110835884533
1	A	26	50	20120615	8	1778	35.04	-0.0240920798007532	0.038602680282879
1	A	26	50	20120615	8	1780	35.08	-0.021112558099003	0.0387813520243492
1	A	26	50	20120615	8	1782	35.12	-0.0182190771503877	0.039096438806046
1	A	26	50	20120615	8	1784	35.16	-0.0157614568216957	0.0393624523771283
1	A	26	50	20120615	8	1786	35.2	-0.0131321509665316	0.0397196827229838
1	A	26	50	20120615	8	1788	35.24	-0.0097687268511397	0.0396625484950639
1	A	26	50	20120615	8	1790	35.28	-0.0066631138681684	0.0396819232208684
1	A	26	50	20120615	8	1792	35.32	-0.00408655817888085	0.0394847818502736
1	A	26	50	20120615	8	1794	35.36	-0.00233236767611327	0.039485630378411
1	A	26	50	20120615	8	1796	35.4	-0.0010755560832323	0.0381076206832347
1	A	26	50	20120615	8	1798	35.44	0.000132535852424920	0.0356963158487104
1	A	26	50	20120615	8	1800	35.48	-0.000203057025926221	0.034240807250316
1	A	26	50	20120615	8	1802	35.52	-0.0014652426303442	0.0328029763214513
1	A	26	50	20120615	8	1804	35.56	-0.00245137374738696	0.0306052884455235
1	A	26	50	20120615	8	1806	35.6	-0.00412856032168334	0.0289713768062358
1	A	26	50	20120615	8	1808	35.64	-0.00533467235835323	0.0269189993738418
1	A	26	50	20120615	8	1810	35.68	-0.00752147078985074	0.0245938908559442
1	A	26	50	20120615	8	1812	35.72	-0.0093582372225253	0.0224106421004883
1	A	26	50	20120615	8	1814	35.76	-0.0113801454237179	0.0196722933085974
1	A	26	50	20120615	8	1816	35.8	-0.0134913399981710	0.0179982321462739
1	A	26	50	20120615	8	1818	35.84	-0.0150502120516257	0.0150660173023987
1	A	26	50	20120615	8	1820	35.88	-0.0148731115014232	0.0138858970967917
1	A	26	50	20120615	8	1822	35.92	-0.0140789386622692	0.0124892834222023
1	A	26	50	20120615	8	1824	35.96	-0.0138733685788426	0.0108683966898240
1	A	26	50	20120615	8	1826	36	-0.0139012215149536	0.0090185841370366
1	A	26	50	20120615	8	1828	36.04	-0.0129965561701713	0.00767948652802894
1	A	26	50	20120615	8	1830	36.08	-0.0119093582808936	0.00580264835406455
1	A	26	50	20120615	8	1832	36.12	-0.0120856753567824	0.00511167067855686
1	A	26	50	20120615	8	1834	36.16	-0.0120239237215814	0.00515305763845971
1	A	26	50	20120615	8	1836	36.2	-0.0122808014730509	0.00481479189647569
1	A	26	50	20120615	8	1838	36.24	-0.0116029830547410	0.00505284646542996
1	A	26	50	20120615	8	1840	36.28	-0.0110824746820418	0.00514629062656376
1	A	26	50	20120615	8	1842	36.32	-0.0102047218213515	0.005296133624565
1	A	26	50	20120615	8	1844	36.36	-0.00968166786424003	0.00527248090273431
1	A	26	50	20120615	8	1846	36.4	-0.00857664098458144	0.00475595071278603
1	A	26	50	20120615	8	1848	36.44	-0.00829000747265288	0.00337849185379224
1	A	26	50	20120615	8	1850	36.48	-0.00849477993963025	0.00312466314676326
1	A	26	50	20120615	8	1852	36.52	-0.00836198033637595	0.00197511470284083
1	A	26	50	20120615	8	1854	36.56	-0.00822286414824531	0.00052380631872668
1	A	26	50	20120615	8	1856	36.6	-0.00720446067770919	0.000458370657195680
1	A	26	50	20120615	8	1858	36.64	-0.00631896499776491	0.000432433980461761
1	A	26	50	20120615	8	1860	36.68	-0.00573785050285018	0.00131573762938437
1	A	26	50	20120615	8	1862	36.72	-0.00628414705985928	0.000830025981387331
1	A	26	50	20120615	8	1864	36.76	-0.00533440365777638	0.00066652875144138
1	A	26	50	20120615	8	1866	36.8	-0.00461353657862794	-0.000260672086457300
1	A	26	50	20120615	8	1868	36.84	-0.00383280583938425	-0.00099593585967069
1	A	26	50	20120615	8	1870	36.88	-0.00179853034058867	-0.00181984253897363
1	A	26	50	20120615	8	1872	36.92	-0.00100935674637761	-0.00182442459091572
1	A	26	50	20120615	8	1874	36.96	0.000297383656322940	-0.00145300261196187
1	A	26	50	20120615	8	1876	37	0.00119904591860549	-0.00066942718213746
1	A	26	50	20120615	8	1878	37.04	0.00365704596363896	-0.00058815445002822
1	A	26	50	20120615	8	1880	37.08	0.00500831995141861	-0.00136032212615174
1	A	26	50	20120615	8	1882	37.12	0.00536963030340151	-0.00263624681532819
1	A	26	50	20120615	8	1884	37.16	0.00536604173648701	-0.00383131030854207
1	A	26	50	20120615	8	1886	37.2	0.00413357229454838	-0.00485532467138687
1	A	26	50	20120615	8	1888	37.24	0.00404876897828068	-0.00508565056322277
1	A	26	50	20120615	8	1890	37.28	0.00161780657523945	-0.00526914477294067
1	A	26	50	20120615	8	1892	37.32	-0.000176483953089231	-0.00559802720793837
1	A	26	50	20120615	8	1894	37.36	-0.00214961592851561	-0.00507394087492627
1	A	26	50	20120615	8	1896	37.4	-0.00421189285584617	-0.00500730313186727
1	A	26	50	20120615	8	1898	37.44	-0.00584454584506341	-0.00556823679924697
1	A	26	50	20120615	8	1900	37.48	-0.00876119161183044	-0.00630467436971717
1	A	26	50	20120615	8	1902	37.52	-0.0115064346948378	-0.00696655460117897
1	A	26	50	20120615	8	1904	37.56	-0.0124048987131491	-0.00655415578425537
1	A	26	50	20120615	8	1906	37.6	-0.012969431554045	-0.00498722837034937
1	A	26	50	20120615	8	1908	37.64	-0.0130579613230496	-0.00371655748455717
1	A	26	50	20120615	8	1910	37.68	-0.0120278905906239	-0.00279883187752641
1	A	26	50	20120615	8	1912	37.72	-0.0119967213237092	-0.000912327553863189
1	A	26	50	20120615	8	1914	37.76	-0.0112517194880373	0.00136385504376258
1	A	26	50	20120615	8	1916	37.8	-0.0111421403522384	0.003311786935589
1	A	26	50	20120615	8	1918	37.84	-0.0115381837893131	0.00545073545120363
1	A	26	50	20120615	8	1920	37.88	-0.0121118383076863	0.00817994842348153
1	A	26	50	20120615	8	1922	37.92	-0.0117483783510886	0.00835473814872303
1	A	26	50	20120615	8	1924	37.96	-0.0112212868142566	0.00843674839320505
1	A	26	50	20120615	8	1926	38	-0.00952097784821538	0.00891356463789476
1	A	26	50	20120615	8	1928	38.04	-0.0093315368704677	0.0090498736121041
1	A	26	50	20120615	8	1930	38.08	-0.00826524303754081	0.00943748635644814
1	A	26	50	20120615	8	1932	38.12	-0.00740394257174973	0.0103405485487361
1	A	26	50	20120615	8	1934	38.16	-0.00561767063431971	0.0128866632910935
1	A	26	50	20120615	8	1936	38.2	-0.00417715269968648	0.0141763270650284
1	A	26	50	20120615	8	1938	38.24	-0.00349168338600424	0.0158439959820500
1	A	26	50	20120615	8	1940	38.28	-0.00377756665763796	0.0157073122412467
1	A	26	50	20120615	8	1942	38.32	-0.00349509164068956	0.0160372341232127
1	A	26	50	20120615	8	1944	38.36	-0.00404626016342103	0.0158459688099696
1	A	26	50	20120615	8	1946	38.4	-0.00563225824721559	0.0159225909007789
1	A	26	50	20120615	8	1948	38.44	-0.00676685350403628	0.0157259869313378
1	A	26	50	20120615	8	1950	38.48	-0.00910176252192113	0.0155069393926619
1	A	26	50	20120615	8	1952	38.52	-0.0116834588775079	0.0146952585896056
1	A	26	50	20120615	8	1954	38.56	-0.0146523598354046	0.0130404731581372
1	A	26	50	20120615	8	1956	38.6	-0.0166594400073958	0.0126785476232547
1	A	26	50	20120615	8	1958	38.64	-0.0188401502495073	0.0112955952516779
1	A	26	50	20120615	8	1960	38.68	-0.0210141217639941	0.0106506714408289
1	A	26	50	20120615	8	1962	38.72	-0.022160773191434	0.00924168339756876
1	A	26	50	20120615	8	1964	38.76	-0.0228750217511105	0.00793275803491434
1	A	26	50	20120615	8	1966	38.8	-0.0234624860649203	0.00645900608156534
1	A	26	50	20120615	8	1968	38.84	-0.0245157923261758	0.00448730953290477
1	A	26	50	20120615	8	1970	38.88	-0.0250405362684943	0.00267775256917027
1	A	26	50	20120615	8	1972	38.92	-0.0246171985096657	0.00050291131334262
1	A	26	50	20120615	8	1974	38.96	-0.02431545483293	-0.00159728775066298
1	A	26	50	20120615	8	1976	39	-0.0234065822027997	-0.00286834047411704
1	A	26	50	20120615	8	1978	39.04	-0.0219052530849844	-0.00356766908071057
1	A	26	50	20120615	8	1980	39.08	-0.0206994168199592	-0.00623877201771057
1	A	26	50	20120615	8	1982	39.12	-0.0186590248475063	-0.00794031842061877
1	A	26	50	20120615	8	1984	39.16	-0.0173449941738917	-0.0106592288470948
1	A	26	50	20120615	8	1986	39.2	-0.0157306340371038	-0.0129084294520321
1	A	26	50	20120615	8	1988	39.24	-0.0142980781248267	-0.0155443396845324
1	A	26	50	20120615	8	1990	39.28	-0.0131106549203836	-0.0171249142593153
1	A	26	50	20120615	8	1992	39.32	-0.0119146545106847	-0.0188385168328427
1	A	26	50	20120615	8	1994	39.36	-0.0106183156487353	-0.0206325174473911
1	A	26	50	20120615	8	1996	39.4	-0.0088646201207146	-0.0221160981849986
1	A	26	50	20120615	8	1998	39.44	-0.00719287826863336	-0.0234299025844432
1	A	26	50	20120615	8	2000	39.48	-0.00509001341206269	-0.0244054978104463
1	A	26	50	20120615	8	2002	39.52	-0.00292739803248175	-0.0243103212376986
1	A	26	50	20120615	8	2004	39.56	-0.00132919528564391	-0.0236616214766381
1	A	26	50	20120615	8	2006	39.6	0.00052314163835237	-0.0232090731366787
1	A	26	50	20120615	8	2008	39.64	0.00304256309972003	-0.0217971223160054
1	A	26	50	20120615	8	2010	39.68	0.00353994200960665	-0.0210174663790691
1	A	26	50	20120615	8	2012	39.72	0.00515334755224001	-0.0203923132738221
1	A	26	50	20120615	8	2014	39.76	0.00713876197245561	-0.0199099250276966
1	A	26	50	20120615	8	2016	39.8	0.0104591657112801	-0.0176893551763296
1	A	26	50	20120615	8	2018	39.84	0.0128351717752875	-0.0166919244929235
1	A	26	50	20120615	8	2020	39.88	0.0148403003325626	-0.0165996612001143
1	A	26	50	20120615	8	2022	39.92	0.0165463906036468	-0.0163178254076961
1	A	26	50	20120615	8	2024	39.96	0.0196878496577835	-0.0165692061110486
1	A	26	50	20120615	8	2026	40	0.0224662136224217	-0.0166619785207402
1	A	26	50	20120615	8	2028	40.04	0.025085174505377	-0.0161200730968423
1	A	26	50	20120615	8	2030	40.08	0.0267222186277054	-0.0155803172775592
1	A	26	50	20120615	8	2032	40.12	0.028817043680174	-0.0147096354846807
1	A	26	50	20120615	8	2034	40.16	0.0295943520225968	-0.0129614695316889
1	A	26	50	20120615	8	2036	40.2	0.0299700378554412	-0.0109239413416998
1	A	26	50	20120615	8	2038	40.24	0.0307237429735079	-0.00858787266869377
1	A	26	50	20120615	8	2040	40.28	0.0309010146435514	-0.00587166339012187
1	A	26	50	20120615	8	2042	40.32	0.0310470321938664	-0.00363487250919447
1	A	26	50	20120615	8	2044	40.36	0.0314917316485546	-0.000926582826571919
1	A	26	50	20120615	8	2046	40.4	0.0326091724948637	0.00174027039867314
1	A	26	50	20120615	8	2048	40.44	0.033105137191188	0.00322378042560252
1	A	26	50	20120615	8	2050	40.48	0.0328348102687404	0.00446425785183808
1	A	26	50	20120615	8	2052	40.52	0.0319577857280347	0.00615459661226453
1	A	26	50	20120615	8	2054	40.56	0.0302946705786839	0.00735809235384403
1	A	26	50	20120615	8	2056	40.6	0.0294924579354278	0.00940071171265761
1	A	26	50	20120615	8	2058	40.64	0.0282885379297796	0.0115761964356561
1	A	26	50	20120615	8	2060	40.68	0.0272060281584611	0.0143105076478264
1	A	26	50	20120615	8	2062	40.72	0.0262152301366625	0.0164636477965394
1	A	26	50	20120615	8	2064	40.76	0.0259202958982296	0.0196256171899713
1	A	26	50	20120615	8	2066	40.8	0.0254173308447716	0.0220390433448391
1	A	26	50	20120615	8	2068	40.84	0.0245006234715057	0.0250900818264384
1	A	26	50	20120615	8	2070	40.88	0.0236685709220835	0.0282120289760552
1	A	26	50	20120615	8	2072	40.92	0.0236685709220835	0.0282120289760552
1	A	26	50	20120615	8	2074	40.96	0.0236685709220835	0.0282120289760552
1	A	26	50	20120615	8	2076	41	0.0209876080881267	0.0332683049093739
1	A	26	50	20120615	8	2078	41.04	0.0203030615487939	0.0339248500201717
1	A	26	50	20120615	8	2080	41.08	0.0185466075972197	0.0349866422699082
1	A	26	50	20120615	8	2082	41.12	0.0171671129778029	0.0357218211903078
1	A	26	50	20120615	8	2084	41.16	0.0165725210276387	0.0359811031048333
1	A	26	50	20120615	8	2086	41.2	0.0158023686058416	0.0372706961680901
1	A	26	50	20120615	8	2088	41.24	0.0139141318705645	0.0391923083434392
1	A	26	50	20120615	8	2090	41.28	0.0126896916261262	0.0409449573534238
1	A	26	50	20120615	8	2092	41.32	0.0115019643657672	0.0437492721369316
1	A	26	50	20120615	8	2094	41.36	0.0093000338491523	0.0452390047035354
1	A	26	50	20120615	8	2096	41.4	0.00768514338227841	0.0459504955467653
1	A	26	50	20120615	8	2098	41.44	0.00560497665338381	0.0470361872985991
1	A	26	50	20120615	8	2100	41.48	0.00354581099589051	0.0482868470624838
1	A	26	50	20120615	8	2102	41.52	0.00250728326636183	0.0494379461915773
1	A	26	50	20120615	8	2104	41.56	0.0014939992489215	0.0507599530296837
1	A	26	50	20120615	8	2106	41.6	0.00073541509406457	0.0530215633586307
1	A	26	50	20120615	8	2108	41.64	0.000888998686938281	0.0544275744823421
1	A	26	50	20120615	8	2110	41.68	0.00200007557221671	0.0552418079408784
1	A	26	50	20120615	8	2112	41.72	0.00366432209241737	0.0554331510358675
1	A	26	50	20120615	8	2114	41.76	0.00429117225393921	0.0552816180526592
1	A	26	50	20120615	8	2116	41.8	0.00558326847520141	0.0541001133319746
1	A	26	50	20120615	8	2118	41.84	0.00755934908590531	0.0531551358295969
1	A	26	50	20120615	8	2120	41.88	0.010138945334352	0.0512123599482868
1	A	26	50	20120615	8	2122	41.92	0.0119228343219294	0.050556306276702
1	A	26	50	20120615	8	2124	41.96	0.0152713384842383	0.0488794025451181
1	A	26	50	20120615	8	2126	42	0.0181894974595171	0.0477267477811059
1	A	26	50	20120615	8	2128	42.04	0.0206937514804283	0.0467658250208124
1	A	26	50	20120615	8	2130	42.08	0.0232158670186323	0.0453271384927425
1	A	26	50	20120615	8	2132	42.12	0.0251048815713687	0.0441416951872866
1	A	26	50	20120615	8	2134	42.16	0.0275764672589891	0.0433377501324166
1	A	26	50	20120615	8	2136	42.2	0.0294028531024863	0.0421215974410834
1	A	26	50	20120615	8	2138	42.24	0.0312114840179670	0.0400807526586611
1	A	26	50	20120615	8	2140	42.28	0.032725039012029	0.0383704805580730
1	A	26	50	20120615	8	2142	42.32	0.0328123172020308	0.035746810343955
1	A	26	50	20120615	8	2144	42.36	0.0324233377617001	0.0345090199234879
1	A	26	50	20120615	8	2146	42.4	0.0323609214461248	0.0323024719995919
1	A	26	50	20120615	8	2148	42.44	0.0324525129874919	0.0334425190496955
1	A	26	50	20120615	8	2150	42.48	0.0312642553970469	0.0298094397632981
1	A	26	50	20120615	8	2152	42.52	0.0300302833531983	0.0280790787590565
1	A	26	50	20120615	8	2154	42.56	0.0282356675557502	0.0271005631820471
1	A	26	50	20120615	8	2156	42.6	0.0262762180965398	0.0257490558490296
1	A	26	50	20120615	8	2158	42.64	0.024763370209259	0.0247028842951963
1	A	26	50	20120615	8	2160	42.68	0.0223366221626337	0.0221285489212017
1	A	26	50	20120615	8	2162	42.72	0.0204465540207933	0.0201186403220858
1	A	26	50	20120615	8	2164	42.76	0.0190109009808146	0.0190630147505880
1	A	26	50	20120615	8	2166	42.8	0.0168429964425104	0.0167642671734931
1	A	26	50	20120615	8	2168	42.84	0.0153067786761114	0.0150649057305387
1	A	26	50	20120615	8	2170	42.88	0.0138237282685898	0.0125518128748627
1	A	26	50	20120615	8	2172	42.92	0.0131976771377306	0.0115641049096979
1	A	26	50	20120615	8	2174	42.96	0.0131981014017993	0.0108069349684033
1	A	26	50	20120615	8	2176	43	0.0127372092018219	0.00855564839846157
1	A	26	50	20120615	8	2178	43.04	0.0115443200619602	0.00690229132269118
1	A	26	50	20120615	8	2180	43.08	0.0100451900462345	0.00436569423760849
1	A	26	50	20120615	8	2182	43.12	0.00872010729362991	0.00475011283920056
1	A	26	50	20120615	8	2184	43.16	0.0078525155573853	0.00567984511937588
1	A	26	50	20120615	8	2186	43.2	0.00696903513176741	0.00569905721062072
1	A	26	50	20120615	8	2188	43.24	0.00511169896282811	0.00491075335775052
1	A	26	50	20120615	8	2190	43.28	0.00357461852615604	0.00415748664588811
1	A	26	50	20120615	8	2192	43.32	0.00327013834617711	0.00470070021733124
1	A	26	50	20120615	8	2194	43.36	0.00250205774724885	0.00544939194831937
1	A	26	50	20120615	8	2196	43.4	0.00243694735483719	0.0064210839448903
1	A	26	50	20120615	8	2198	43.44	0.00184707180690356	0.00659826369105221
1	A	26	50	20120615	8	2200	43.48	0.00190185136924208	0.00729264962124522
1	A	26	50	20120615	8	2202	43.52	0.00199880278001057	0.0084079337918717
1	A	26	50	20120615	8	2204	43.56	0.00082658944243076	0.00957157699526353
1	A	26	50	20120615	8	2206	43.6	-0.000462833915198529	0.00954644642026016
1	A	26	50	20120615	8	2208	43.64	-0.00240800123164254	0.0099037064646004
1	A	26	50	20120615	8	2210	43.68	-0.00376419456129894	0.00982153146423838
1	A	26	50	20120615	8	2212	43.72	-0.00343948476341705	0.0102116783378648
1	A	26	50	20120615	8	2214	43.76	-0.0026299995269164	0.0101569730217383
1	A	26	50	20120615	8	2216	43.8	-0.00239121699153091	0.0102528641258884
1	A	26	50	20120615	8	2218	43.84	-0.00216776912735562	0.0105135157062491
1	A	26	50	20120615	8	2220	43.88	-0.0020732469819339	0.0101187277372643
1	A	26	50	20120615	8	2222	43.92	-0.00249491738297243	0.0108022397793762
1	A	26	50	20120615	8	2224	43.96	-0.00333751996556995	0.0108181355398173
1	A	26	50	20120615	8	2226	44	-0.00385951821225714	0.0101415877923933
1	A	26	50	20120615	8	2228	44.04	-0.00435565473552921	0.0102763927504790
1	A	26	50	20120615	8	2230	44.08	-0.00410444656623131	0.0098950062227647
1	A	26	50	20120615	8	2232	44.12	-0.00506901516908857	0.0089124431665398
1	A	26	50	20120615	8	2234	44.16	-0.00433139602318704	0.00822440634813507
1	A	26	50	20120615	8	2236	44.2	-0.0044476634698972	0.00741666907959752
1	A	26	50	20120615	8	2238	44.24	-0.00385688282528365	0.00696668753725384
1	A	26	50	20120615	8	2240	44.28	-0.00404965569018429	0.00632610394782776
1	A	26	50	20120615	8	2242	44.32	-0.00369712760442374	0.00625301031985651
1	A	26	50	20120615	8	2244	44.36	-0.00352884446365068	0.0047139558531834
1	A	26	50	20120615	8	2246	44.4	-0.00342064036769843	0.00295808505257168
1	A	26	50	20120615	8	2248	44.44	-0.00309434594351989	0.00168182095214027
1	A	26	50	20120615	8	2250	44.48	-0.00270861919438263	0.0011017529752617
1	A	26	50	20120615	8	2252	44.52	-0.00210288324134699	0.000521472866348771
1	A	26	50	20120615	8	2254	44.56	-0.00107421258034804	0.000528048959413801
1	A	26	50	20120615	8	2256	44.6	-0.00117404898678377	-0.000157059729810029
1	A	26	50	20120615	8	2258	44.64	-0.00160793677878765	-0.000476141664820459
1	A	26	50	20120615	8	2260	44.68	-0.00213809008798227	-0.00185793438127615
1	A	26	50	20120615	8	2262	44.72	-0.0035451194454585	-0.00329237119759117
1	A	26	50	20120615	8	2264	44.76	-0.00545221471858987	-0.00410248929466097
1	A	26	50	20120615	8	2266	44.8	-0.00840541790594424	-0.00417185646989537
1	A	26	50	20120615	8	2268	44.84	-0.00940035957348058	-0.00448831503874757
1	A	26	50	20120615	8	2270	44.88	-0.0112056102569177	-0.00318468590588427
1	A	26	50	20120615	8	2272	44.92	-0.0123569498023168	-0.0017062387635082
1	A	26	50	20120615	8	2274	44.96	-0.0133402609775162	-0.000863500416408699
1	A	26	50	20120615	8	2276	45	-0.0156095278586900	0.001473083030334
1	A	26	50	20120615	8	2278	45.04	-0.0169909033821448	0.00317930340906589
1	A	26	50	20120615	8	2280	45.08	-0.0175641407075171	0.00431935753023734
1	A	26	50	20120615	8	2282	45.12	-0.0182276897109825	0.00535524068040438
1	A	26	50	20120615	8	2284	45.16	-0.0188056151543141	0.00639270067869347
1	A	26	50	20120615	8	2286	45.2	-0.0187649847986671	0.00632241426464353
1	A	26	50	20120615	8	2288	45.24	-0.0188855747891307	0.00583496313396477
1	A	26	50	20120615	8	2290	45.28	-0.0178276086941872	0.0053458361602146
1	A	26	50	20120615	8	2292	45.32	-0.0174213758483955	0.00497942756833936
1	A	26	50	20120615	8	2294	45.36	-0.0173564280905435	0.00330681597491726
1	A	26	50	20120615	8	2296	45.4	-0.0168282051828616	0.00143183749178739
1	A	26	50	20120615	8	2298	45.44	-0.01610760680429	-0.00184367910856743
1	A	26	50	20120615	8	2300	45.48	-0.0155155851872754	-0.00413091852279857
1	A	26	50	20120615	8	2302	45.52	-0.0142188397389269	-0.00737432893975367
1	A	26	50	20120615	8	2304	45.56	-0.0139423044189405	-0.0104461987871268
1	A	26	50	20120615	8	2306	45.6	-0.0133260184327296	-0.0125939366400315
1	A	26	50	20120615	8	2308	45.64	-0.0122394993659618	-0.0154359190017731
1	A	26	50	20120615	8	2310	45.68	-0.0107057847575681	-0.0167055999380716
1	A	26	50	20120615	8	2312	45.72	-0.00854599780511194	-0.0176114037247716
1	A	26	50	20120615	8	2314	45.76	-0.00758850451270724	-0.0169281264421110
1	A	26	50	20120615	8	2316	45.8	-0.00566616401737349	-0.0163553699493499
1	A	26	50	20120615	8	2318	45.84	-0.00364079806402086	-0.0155524501993126
1	A	26	50	20120615	8	2320	45.88	-0.00190435594146105	-0.0139579951184151
1	A	26	50	20120615	8	2322	45.92	3.79391072377801e-05	-0.0128803502417511
1	A	26	50	20120615	8	2324	45.96	0.00202214437485754	-0.0114550421739812
1	A	26	50	20120615	8	2326	46	0.00531795493983241	-0.00995104019253307
1	A	26	50	20120615	8	2328	46.04	0.00777768951780011	-0.00868702318155177
1	A	26	50	20120615	8	2330	46.08	0.0081069113640528	-0.00864248252540487
1	A	26	50	20120615	8	2332	46.12	0.0117829544584751	-0.00680477564071127
1	A	26	50	20120615	8	2334	46.16	0.0135505446347461	-0.00658306230947027
1	A	26	50	20120615	8	2336	46.2	0.0152370438053507	-0.00503727738832177
1	A	26	50	20120615	8	2338	46.24	0.0161611616576834	-0.00370063343984487
1	A	26	50	20120615	8	2340	46.28	0.0154617128429371	-0.00273159309370338
1	A	26	50	20120615	8	2342	46.32	0.0144325047807845	-0.00173890002573121
1	A	26	50	20120615	8	2344	46.36	0.0134163428387448	-0.0010218018257265
1	A	26	50	20120615	8	2346	46.4	0.0118665274089435	-0.000274934430233830
1	A	26	50	20120615	8	2348	46.44	0.0108778577785563	0.00123347282646113
1	A	26	50	20120615	8	2350	46.48	0.00912800891142521	0.00247510990781783
1	A	26	50	20120615	8	2352	46.52	0.00716669976138031	0.00382051490931366
1	A	26	50	20120615	8	2354	46.56	0.00530978785650971	0.00585264787456225
1	A	26	50	20120615	8	2356	46.6	0.00285882140262871	0.00795100846093676
1	A	26	50	20120615	8	2358	46.64	0.00121839730988623	0.00920055806717495
1	A	26	50	20120615	8	2360	46.68	-0.0013309510317816	0.0117048354226099
1	A	26	50	20120615	8	2362	46.72	-0.00133357793347371	0.0109473083923909
1	A	26	50	20120615	8	2364	46.76	-0.000619571204316339	0.0106813245197933
1	A	26	50	20120615	8	2366	46.8	-0.00050324506774334	0.0104179343148691
1	A	26	50	20120615	8	2368	46.84	-0.000320747878586910	0.0102430455946783
1	A	26	50	20120615	8	2370	46.88	-0.00061761958960027	0.00970858600518623
1	A	26	50	20120615	8	2372	46.92	-0.000172396875893970	0.0101123439772438
1	A	26	50	20120615	8	2374	46.96	-0.000138392110786711	0.00914980901348919
1	A	26	50	20120615	8	2376	47	0.000279168585639570	0.00915382538000633
1	A	26	50	20120615	8	2378	47.04	0.000407013491678100	0.00884052050739819
1	A	26	50	20120615	8	2380	47.08	0.00037708873269828	0.0090482119111683
1	A	26	50	20120615	8	2382	47.12	2.41406255096881e-06	0.00910113885374012
1	A	26	50	20120615	8	2384	47.16	0.000378128179666629	0.00872836630083419
1	A	26	50	20120615	8	2386	47.2	-0.000304208650974950	0.00869461609416816
1	A	26	50	20120615	8	2388	47.24	-0.00105373476796488	0.00809734420930332
1	A	26	50	20120615	8	2390	47.28	-0.00159658064388179	0.00801558852326253
1	A	26	50	20120615	8	2392	47.32	-0.0014804949236144	0.00782491717971558
1	A	26	50	20120615	8	2394	47.36	-0.00191467262939856	0.00689754663618942
1	A	26	50	20120615	8	2396	47.4	-0.0017217880416265	0.0066668459777595
1	A	26	50	20120615	8	2398	47.44	-0.0023866734769084	0.00663588177181134
1	A	26	50	20120615	8	2400	47.48	-0.00243561233723432	0.00620898019480558
1	A	26	50	20120615	8	2402	47.52	-0.00283932717577818	0.00523663836710274
1	A	26	50	20120615	8	2404	47.56	-0.0030469393835888	0.005275551867485
1	A	26	50	20120615	8	2406	47.6	-0.00302309432871363	0.00508264040965525
1	A	26	50	20120615	8	2408	47.64	-0.00248090959763713	0.00526192379849119
1	A	26	50	20120615	8	2410	47.68	-0.00285019823543214	0.00497101087632289
1	A	26	50	20120615	8	2412	47.72	-0.00266963639753582	0.00525151518667213
1	A	26	50	20120615	8	2414	47.76	-0.00308495910099964	0.0051420868767496
1	A	26	50	20120615	8	2416	47.8	-0.00304171457158262	0.00505207006218421
1	A	26	50	20120615	8	2418	47.84	-0.00328030300615667	0.00518564606868426
1	A	26	50	20120615	8	2420	47.88	-0.00336439355878894	0.0051869598730837
1	A	26	50	20120615	8	2422	47.92	-0.00334305661166664	0.00535084954729321
1	A	26	50	20120615	8	2424	47.96	-0.00370793785289452	0.00509931752308953
1	A	26	50	20120615	8	2426	48	-0.00410072082060124	0.00504929749649518
1	A	26	50	20120615	8	2428	48.04	-0.00385963700619638	0.00461605600008931
1	A	26	50	20120615	8	2430	48.08	-0.00423427632100463	0.00525696344442117
1	A	26	50	20120615	8	2432	48.12	-0.00494614405214891	0.00478487562277725
1	A	26	50	20120615	8	2434	48.16	-0.00545284404362513	0.00512810384015164
1	A	26	50	20120615	8	2436	48.2	-0.00562595085472741	0.00530859284604951
1	A	26	50	20120615	8	2438	48.24	-0.00571988291954023	0.00525714375665037
1	A	26	50	20120615	8	2440	48.28	-0.00594243770785088	0.00583468453389298
1	A	26	50	20120615	8	2442	48.32	-0.00592250224636889	0.00586395663331376
1	A	26	50	20120615	8	2444	48.36	-0.00565352377655299	0.0058987215382108
1	A	26	50	20120615	8	2446	48.4	-0.00677912109958308	0.00672980888687669
1	A	26	50	20120615	8	2448	48.44	-0.00639414034809997	0.00672937401620626
1	A	26	50	20120615	8	2450	48.48	-0.00680771720492105	0.00685538468725439
1	A	26	50	20120615	8	2452	48.52	-0.00677519736405428	0.00687124226392928
1	A	26	50	20120615	8	2454	48.56	-0.00680441572335969	0.00764608916764672
1	A	26	50	20120615	8	2456	48.6	-0.0061633286739054	0.00758885453056392
1	A	26	50	20120615	8	2458	48.64	-0.00621996700783963	0.007493190973376
1	A	26	50	20120615	8	2460	48.68	-0.0067195890725682	0.00713017203927773
1	A	26	50	20120615	8	2462	48.72	-0.00654058852644474	0.00703458039484947
1	A	26	50	20120615	8	2464	48.76	-0.00670035223258603	0.00717427075368643
1	A	26	50	20120615	8	2466	48.8	-0.00715050348055719	0.0069430440078113
1	A	26	50	20120615	8	2468	48.84	-0.00728096963143358	0.00691381716322452
1	A	26	50	20120615	8	2470	48.88	-0.00776694998000747	0.00712016506411038
1	A	26	50	20120615	8	2472	48.92	-0.00811551826779338	0.00644775601267666
1	A	26	50	20120615	8	2474	48.96	-0.00831739725382214	0.00615763010035582
1	A	26	50	20120615	8	2476	49	-0.0104582620288138	0.00391361258812468
1	A	26	50	20120615	8	2478	49.04	-0.0120700836522573	0.00348640695520302
1	A	26	50	20120615	8	2480	49.08	-0.0136355897815330	0.00265790408182237
1	A	26	50	20120615	8	2482	49.12	-0.0158923281447577	0.00328203188223667
1	A	26	50	20120615	8	2484	49.16	-0.0176347736038898	0.00273380492371493
1	A	26	50	20120615	8	2486	49.2	-0.0184602429891792	0.00327134042770513
1	A	26	50	20120615	8	2488	49.24	-0.0181743667886133	0.00457334321497173
1	A	26	50	20120615	8	2490	49.28	-0.017382456691159	0.00523446684217772
1	A	26	50	20120615	8	2492	49.32	-0.0163246815150464	0.0059158490786647
1	A	26	50	20120615	8	2494	49.36	-0.0143395357954077	0.00762266342709279
1	A	26	50	20120615	8	2496	49.4	-0.0122995327316845	0.00873460298264426
1	A	26	50	20120615	8	2498	49.44	-0.00939018430689931	0.00959344073693782
1	A	26	50	20120615	8	2500	49.48	-0.00788421656859945	0.0107481885370223
1	A	26	50	20120615	8	2502	49.52	-0.00659193649957416	0.0113252866654199
1	A	26	50	20120615	8	2504	49.56	-0.00591066032910436	0.0108503159694291
1	A	26	50	20120615	8	2506	49.6	-0.00368634281179708	0.0116100456372715
1	A	26	50	20120615	8	2508	49.64	-0.00193860677972816	0.0116095421772433
1	A	26	50	20120615	8	2510	49.68	0.000427208461348789	0.0116326871964051
1	A	26	50	20120615	8	2512	49.72	0.00116374502676832	0.0105174808075246
1	A	26	50	20120615	8	2514	49.76	0.000777403094731429	0.0095635725465005
1	A	26	50	20120615	8	2516	49.8	0.00121250003933113	0.00811212274103012
1	A	26	50	20120615	8	2518	49.84	0.00199187313355494	0.00616533049320294
1	A	26	50	20120615	8	2520	49.88	0.00288408632792051	0.00537284763925593
1	A	26	50	20120615	8	2522	49.92	0.00419433398025574	0.00256033748815425
1	A	26	50	20120615	8	2524	49.96	0.00495761332413971	0.00119607394880417
1	A	26	50	20120615	8	2526	50	0.00531788422915431	-0.000708518166321799
1	A	26	50	20120615	8	2528	50.04	0.00541791155442091	-0.00058360068235738
1	A	26	50	20120615	8	2530	50.08	0.0055723719597033	-0.000125650046589729
1	A	26	50	20120615	8	2532	50.12	0.00560800307040731	0.000575368545210801
1	A	26	50	20120615	8	2534	50.16	0.00592019071430121	0.00120052165045783
1	A	26	50	20120615	8	2536	50.2	0.00685305547751721	0.00228541437162892
1	A	26	50	20120615	8	2538	50.24	0.0084866347766177	0.00350307346203559
1	A	26	50	20120615	8	2540	50.28	0.00937055360844	0.00534964746576519
1	A	26	50	20120615	8	2542	50.32	0.0105937564160112	0.0073943669317189
1	A	26	50	20120615	8	2544	50.36	0.0107405517837855	0.00816681037948708
1	A	26	50	20120615	8	2546	50.4	0.0107623872411885	0.0104186060663113
1	A	26	50	20120615	8	2548	50.44	0.0100919722308778	0.0127798548117953
1	A	26	50	20120615	8	2550	50.48	0.00897279897295471	0.0143107056377251
1	A	26	50	20120615	8	2552	50.52	0.00811748968149931	0.0160267053032408
1	A	26	50	20120615	8	2554	50.56	0.0070817338105529	0.0176989986986114
1	A	26	50	20120615	8	2556	50.6	0.00578247176917021	0.0180510204959166
1	A	26	50	20120615	8	2558	50.64	0.00344241077127759	0.0186363253056166
1	A	26	50	20120615	8	2560	50.68	0.00095230595705792	0.0194350306992381
1	A	26	50	20120615	8	2562	50.72	-0.000384387488893701	0.0193517123072109
1	A	26	50	20120615	8	2564	50.76	-0.00213091295415322	0.0193461685900464
1	A	26	50	20120615	8	2566	50.8	-0.00342418297267217	0.0186585496717493
1	A	26	50	20120615	8	2568	50.84	-0.00609540611782497	0.0184714775017186
1	A	26	50	20120615	8	2570	50.88	-0.00756871966496963	0.0179218434007023
1	A	26	50	20120615	8	2572	50.92	-0.00954647611874497	0.0175381036216202
1	A	26	50	20120615	8	2574	50.96	-0.0120496906926878	0.0169350263900818
1	A	26	50	20120615	8	2576	51	-0.0136745909631562	0.0158130204623934
1	A	26	50	20120615	8	2578	51.04	-0.0154875236546640	0.0152663745946344
1	A	26	50	20120615	8	2580	51.08	-0.0163829329716806	0.0137184471399389
1	A	26	50	20120615	8	2582	51.12	-0.0172883549207187	0.0118276011806392
1	A	26	50	20120615	8	2584	51.16	-0.0181956719159304	0.00953053651768346
1	A	26	50	20120615	8	2586	51.2	-0.0197646923659087	0.00701638300183563
1	A	26	50	20120615	8	2588	51.24	-0.0216788799200553	0.00530217938754415
1	A	26	50	20120615	8	2590	51.28	-0.0238501927130449	0.00347734891733602
1	A	26	50	20120615	8	2592	51.32	-0.0248844070912083	0.00341385072838547
1	A	26	50	20120615	8	2594	51.36	-0.0271960805802634	0.00204658905628316
1	A	26	50	20120615	8	2596	51.4	-0.0298194467384655	0.00208335860890486
1	A	26	50	20120615	8	2598	51.44	-0.0320394791886787	0.00173461354442366
1	A	26	50	20120615	8	2600	51.48	-0.0326988562621352	0.00085872037456788
1	A	26	50	20120615	8	2602	51.52	-0.0333524350599859	-8.66106812004094e-05
1	A	26	50	20120615	8	2604	51.56	-0.0338271865528746	-0.00244226621204528
1	A	26	50	20120615	8	2606	51.6	-0.0344526932115122	-0.00414455507707377
1	A	26	50	20120615	8	2608	51.64	-0.0342878666208176	-0.00599385144191097
1	A	26	50	20120615	8	2610	51.68	-0.0339011357800511	-0.00704540407834907
1	A	26	50	20120615	8	2612	51.72	-0.0332911925416674	-0.00911934119650147
1	A	26	50	20120615	8	2614	51.76	-0.031975726441287	-0.0109470354491734
1	A	26	50	20120615	8	2616	51.8	-0.030957167407259	-0.0138269823739968
1	A	26	50	20120615	8	2618	51.84	-0.0301454300356603	-0.0158140726372838
1	A	26	50	20120615	8	2620	51.88	-0.0285204774392902	-0.0173554452121177
1	A	26	50	20120615	8	2622	51.92	-0.0265164661107294	-0.0185553347091131
1	A	26	50	20120615	8	2624	51.96	-0.0250359825008235	-0.0197371364146458
1	A	26	50	20120615	8	2626	52	-0.0231389917835953	-0.0212992413603041
1	A	26	50	20120615	8	2628	52.04	-0.0209229262024244	-0.0220084623907664
1	A	26	50	20120615	8	2630	52.08	-0.0191150521528292	-0.0233735461739827
1	A	26	50	20120615	8	2632	52.12	-0.017855765686214	-0.0246551772148833
1	A	26	50	20120615	8	2634	52.16	-0.0160347535926243	-0.0262999782986013
1	A	26	50	20120615	8	2636	52.2	-0.0158264399348868	-0.0284770186565184
1	A	26	50	20120615	8	2638	52.24	-0.0155001808660473	-0.030970135745626
1	A	26	50	20120615	8	2640	52.28	-0.0151354551883113	-0.0327958854546496
1	A	26	50	20120615	8	2642	52.32	-0.0151191210216659	-0.0349671982476392
1	A	26	50	20120615	8	2644	52.36	-0.0149728206286384	-0.0376573859966634
1	A	26	50	20120615	8	2646	52.4	-0.0135381716802890	-0.0399745042079336
1	A	26	50	20120615	8	2648	52.44	-0.0130163975864514	-0.0414852378459387
1	A	26	50	20120615	8	2650	52.48	-0.0128327619553773	-0.0431197151706514
1	A	26	50	20120615	8	2652	52.52	-0.0122142556538734	-0.0451049174588326
1	A	26	50	20120615	8	2654	52.56	-0.0115595454851728	-0.0468348541990055
1	A	26	50	20120615	8	2656	52.6	-0.0103844047255188	-0.0491333047912523
1	A	26	50	20120615	8	2658	52.64	-0.00964979149054414	-0.0503361641367288
1	A	26	50	20120615	8	2660	52.68	-0.00901290041272942	-0.0495425781962031
1	A	26	50	20120615	8	2662	52.72	-0.00829101509981607	-0.049475190919956
1	A	26	50	20120615	8	2664	52.76	-0.00701574801994614	-0.0488431081682534
1	A	26	50	20120615	8	2666	52.8	-0.00504482928874487	-0.0482432694857728
1	A	26	50	20120615	8	2668	52.84	-0.00295617727847604	-0.0477504160592858
1	A	26	50	20120615	8	2670	52.88	-0.00079914804246648	-0.0467437081349105
1	A	26	50	20120615	8	2672	52.92	0.00102836943351015	-0.0462372075475466
1	A	26	50	20120615	8	2674	52.96	0.00274975018163068	-0.0452879874044818
1	A	26	50	20120615	8	2676	53	0.00512499257031441	-0.0442210339823494
1	A	26	50	20120615	8	2678	53.04	0.00735973284157641	-0.0437762638169831
1	A	26	50	20120615	8	2680	53.08	0.0095766540219524	-0.0427607170578429
1	A	26	50	20120615	8	2682	53.12	0.0113509970679838	-0.0419440794362506
1	A	26	50	20120615	8	2684	53.16	0.0139503923063037	-0.0408837728178614
1	A	26	50	20120615	8	2686	53.2	0.0151290685998636	-0.0400655795613504
1	A	26	50	20120615	8	2688	53.24	0.0163018759071396	-0.0378125959351338
1	A	26	50	20120615	8	2690	53.28	0.0167960021258327	-0.0370774877254123
1	A	26	50	20120615	8	2692	53.32	0.0165360696730685	-0.0345307719422908
1	A	26	50	20120615	8	2694	53.36	0.0170910777856219	-0.0315413366034685
1	A	26	50	20120615	8	2696	53.4	0.0174080454713566	-0.0292849164382953
1	A	26	50	20120615	8	2698	53.44	0.0171215611589588	-0.027766864245105
1	A	26	50	20120615	8	2700	53.48	0.0167574506641224	-0.0247525599607883
1	A	26	50	20120615	8	2702	53.52	0.0168338323386262	-0.0221440289028555
1	A	26	50	20120615	8	2704	53.56	0.0171522213089911	-0.0209899811384844
1	A	26	50	20120615	8	2706	53.6	0.018215660410421	-0.0194384969366795
1	A	26	50	20120615	8	2708	53.64	0.0200714225596653	-0.0181393692455852
1	A	26	50	20120615	8	2710	53.68	0.0220255871027931	-0.0165502132229059
1	A	26	50	20120615	8	2712	53.72	0.0236539833091876	-0.0159597083499370
1	A	26	50	20120615	8	2714	53.76	0.0246227832390235	-0.0143474412492214
1	A	26	50	20120615	8	2716	53.8	0.0251613581899821	-0.0134206646753914
1	A	26	50	20120615	8	2718	53.84	0.0240218202567609	-0.0126425290180347
1	A	26	50	20120615	8	2720	53.88	0.0229627935016456	-0.0113672548670969
1	A	26	50	20120615	8	2722	53.92	0.0213028956881492	-0.0111386118894003
1	A	26	50	20120615	8	2724	53.96	0.0189142889813011	-0.0103738051948689
1	A	26	50	20120615	8	2726	54	0.016336439286604	-0.0100465773897392
1	A	26	50	20120615	8	2728	54.04	0.0141763129228928	-0.00967483721273377
1	A	26	50	20120615	8	2730	54.08	0.0119720489539	-0.00815929524861667
1	A	26	50	20120615	8	2732	54.12	0.009964813218417	-0.00690238466078627
1	A	26	50	20120615	8	2734	54.16	0.0087247247009111	-0.00591791524467937
1	A	26	50	20120615	8	2736	54.2	0.00870640356421051	-0.00511146703180387
1	A	26	50	20120615	8	2738	54.24	0.00931826306197121	-0.00384355386245827
1	A	26	50	20120615	8	2740	54.28	0.0095852312272082	-0.00265706403896632
1	A	26	50	20120615	8	2742	54.32	0.0099517176008294	-0.00095174168584654
1	A	26	50	20120615	8	2744	54.36	0.00919446987778891	0.00092950883443247
1	A	26	50	20120615	8	2746	54.4	0.00847828384553191	0.00124258743287062
1	A	26	50	20120615	8	2748	54.44	0.00874723190975621	0.00155028494870394
1	A	26	50	20120615	8	2750	54.48	0.0097155156516418	0.00253766057368159
1	A	26	50	20120615	8	2752	54.52	0.0109926353512785	0.00297601020947476
1	A	26	50	20120615	8	2754	54.56	0.011676853085958	0.00366786469739111
1	A	26	50	20120615	8	2756	54.6	0.0125656650967061	0.00391377522268436
1	A	26	50	20120615	8	2758	54.64	0.0132867725921601	0.00517157676505899
1	A	26	50	20120615	8	2760	54.68	0.0132553063403973	0.00635831407592437
1	A	26	50	20120615	8	2762	54.72	0.0128018387616224	0.00706789573084507
1	A	26	50	20120615	8	2764	54.76	0.010931541325384	0.00921764176700841
1	A	26	50	20120615	8	2766	54.8	0.0097637261919831	0.00949733078323894
1	A	26	50	20120615	8	2768	54.84	0.00828848931439371	0.0108977557633789
1	A	26	50	20120615	8	2770	54.88	0.00746358561452921	0.0108499482739029
1	A	26	50	20120615	8	2772	54.92	0.00690914318740091	0.0126463530515073
1	A	26	50	20120615	8	2774	54.96	0.00640252239188411	0.0150314737219242
1	A	26	50	20120615	8	2776	55	0.00511834576657131	0.0172790126259256
1	A	26	50	20120615	8	2778	55.04	0.00434750745119641	0.0189299160411653
1	A	26	50	20120615	8	2780	55.08	0.00296640769938624	0.0200967624382759
1	A	26	50	20120615	8	2782	55.12	0.00192228675521838	0.0204877995593399
1	A	26	50	20120615	8	2784	55.16	0.00085231398713033	0.0195802775031616
1	A	26	50	20120615	8	2786	55.2	0.00035736752457099	0.0188151596816465
1	A	26	50	20120615	8	2788	55.24	-0.000770170806573449	0.0175924164934831
1	A	26	50	20120615	8	2790	55.28	-0.00259855095282313	0.0153088010015056
1	A	26	50	20120615	8	2792	55.32	-0.00425721840052023	0.0140598877913705
1	A	26	50	20120615	8	2794	55.36	-0.00640720485298917	0.0121349451430819
1	A	26	50	20120615	8	2796	55.4	-0.0086160727942343	0.0106660503062129
1	A	26	50	20120615	8	2798	55.44	-0.0115837356081572	0.00930380272829599
1	A	26	50	20120615	8	2800	55.48	-0.0124610288494397	0.00828269810985575
1	A	26	50	20120615	8	2802	55.52	-0.0125792924585931	0.00829503712318745
1	A	26	50	20120615	8	2804	55.56	-0.0128800673990386	0.00853955464812176
1	A	26	50	20120615	8	2806	55.6	-0.0133420061170522	0.00869453831242223
1	A	26	50	20120615	8	2808	55.64	-0.0135832073111827	0.00855706968309175
1	A	26	50	20120615	8	2810	55.68	-0.0140473875576926	0.00954531504941026
1	A	26	50	20120615	8	2812	55.72	-0.0141991750993422	0.0105306117804512
1	A	26	50	20120615	8	2814	55.76	-0.0139280562172996	0.0115297395201322
1	A	26	50	20120615	8	2816	55.8	-0.0137747434463231	0.0136874313151957
1	A	26	50	20120615	8	2818	55.84	-0.0135466937312158	0.0156761769154575
1	A	26	50	20120615	8	2820	55.88	-0.0131699953214608	0.0189688422694696
1	A	26	50	20120615	8	2822	55.92	-0.0130004452574678	0.0200548027218803
1	A	26	50	20120615	8	2824	55.96	-0.0128599502111139	0.0220815758177275
1	A	26	50	20120615	8	2826	56	-0.0129241625779134	0.0225073884502902
1	A	26	50	20120615	8	2828	56.04	-0.0130175996679794	0.0228287401980682
1	A	26	50	20120615	8	2830	56.08	-0.0139809902309392	0.0219492124993572
1	A	26	50	20120615	8	2832	56.12	-0.0132870073516115	0.0210107686636376
1	A	26	50	20120615	8	2834	56.16	-0.0141946354738069	0.0206529867744929
1	A	26	50	20120615	8	2836	56.2	-0.0142814186890620	0.0200937148080490
1	A	26	50	20120615	8	2838	56.24	-0.0142480715332612	0.0185818922256009
1	A	26	50	20120615	8	2840	56.28	-0.0148072374336879	0.0175696122997899
1	A	26	50	20120615	8	2842	56.32	-0.0157678045192704	0.0157046556410698
1	A	26	50	20120615	8	2844	56.36	-0.0175599970617793	0.0131164022843011
1	A	26	50	20120615	8	2846	56.4	-0.0193224324296155	0.0111390064549841
1	A	26	50	20120615	8	2848	56.44	-0.0206514608380591	0.00920709880490092
1	A	26	50	20120615	8	2850	56.48	-0.0224104525958709	0.00722466130423413
1	A	26	50	20120615	8	2852	56.52	-0.0242482231201748	0.00523514566468766
1	A	26	50	20120615	8	2854	56.56	-0.0259377133524638	0.00327554064198538
1	A	26	50	20120615	8	2856	56.6	-0.0278309210484127	0.00186118565825605
1	A	26	50	20120615	8	2858	56.64	-0.0298503473048033	9.36308373240408e-05
1	A	26	50	20120615	8	2860	56.68	-0.0319904059780644	-0.00074379572363519
1	A	26	50	20120615	8	2862	56.72	-0.0344208734063588	-0.00217229284298825
1	A	26	50	20120615	8	2864	56.76	-0.0366220261055144	-0.00306558083966127
1	A	26	50	20120615	8	2866	56.8	-0.0382318961142418	-0.00363798377903177
1	A	26	50	20120615	8	2868	56.84	-0.0415038913228263	-0.00388907739703107
1	A	26	50	20120615	8	2870	56.88	-0.0439687948513645	-0.00411938207566357
1	A	26	50	20120615	8	2872	56.92	-0.0467078436789687	-0.00432953421103217
1	A	26	50	20120615	8	2874	56.96	-0.0490077791954561	-0.00352668517167297
1	A	26	50	20120615	8	2876	57	-0.0508521965235031	-0.00305462068455287
1	A	26	50	20120615	8	2878	57.04	-0.052311028523769	-0.00276576756443812
1	A	26	50	20120615	8	2880	57.08	-0.0544877153282956	-0.00225870129164925
1	A	26	50	20120615	8	2882	57.12	-0.0562609977141552	-0.00139489964775176
1	A	26	50	20120615	8	2884	57.16	-0.0587281639843932	-0.00069125768979303
1	A	26	50	20120615	8	2886	57.2	-0.0605270436357318	0.00050332850634353
1	A	26	50	20120615	8	2888	57.24	-0.0623537832942491	0.00191598643379801
1	A	26	50	20120615	8	2890	57.28	-0.0642415462679828	0.0045552624945768
1	A	26	50	20120615	8	2892	57.32	-0.0653869178321488	0.00588066344523286
1	A	26	50	20120615	8	2894	57.36	-0.0655867462085121	0.00738849794543506
1	A	26	50	20120615	8	2896	57.4	-0.0656202630699404	0.0085379707289319
1	A	26	50	20120615	8	2898	57.44	-0.0659170357860044	0.0104422800013454
1	A	26	50	20120615	8	2900	57.48	-0.0650599516565281	0.0126333917842082
1	A	26	50	20120615	8	2902	57.52	-0.0652901149138044	0.0146549393609424
1	A	26	50	20120615	8	2904	57.56	-0.0657142375611601	0.0170685776478445
1	A	26	50	20120615	8	2906	57.6	-0.0665206928451033	0.0183970191576597
1	A	26	50	20120615	8	2908	57.64	-0.0680416088207575	0.0211542406295404
1	A	26	50	20120615	8	2910	57.68	-0.0692489936496335	0.0224498723847085
1	A	26	50	20120615	8	2912	57.72	-0.0695092089451102	0.0215922932804854
1	A	26	50	20120615	8	2914	57.76	-0.0694397710591976	0.0206430731374206
1	A	26	50	20120615	8	2916	57.8	-0.0693275532130233	0.0198731045633866
1	A	26	50	20120615	8	2918	57.84	-0.0697071988438424	0.0187132373102063
1	A	26	50	20120615	8	2920	57.88	-0.0697188661057319	0.0170650421139386
1	A	26	50	20120615	8	2922	57.92	-0.0706699247264279	0.0151854108681885
1	A	26	50	20120615	8	2924	57.96	-0.0711118664646694	0.012700637639099
1	A	26	50	20120615	8	2926	58	-0.0715393832245748	0.0102328349727579
1	A	26	50	20120615	8	2928	58.04	-0.0722794411817647	0.00758118454330839
1	A	26	50	20120615	8	2930	58.08	-0.0720265797968124	0.00609131055534834
1	A	26	50	20120615	8	2932	58.12	-0.072520988858218	0.00291456263018966
1	A	26	50	20120615	8	2934	58.16	-0.0715840016624677	0.000648638949877361
1	A	26	50	20120615	8	2936	58.2	-0.0704243465413218	-0.00079767726036161
1	A	26	50	20120615	8	2938	58.24	-0.0697595247456502	-0.00310991643484157
1	A	26	50	20120615	8	2940	58.28	-0.0681085718329358	-0.00486438978032167
1	A	26	50	20120615	8	2942	58.32	-0.0666399110484114	-0.00771530290070957
1	A	26	50	20120615	8	2944	58.36	-0.0656817813599036	-0.00889956533784087
1	A	26	50	20120615	8	2946	58.4	-0.0643732802613179	-0.0110513619836696
1	A	26	50	20120615	8	2948	58.44	-0.062841191998521	-0.0138552525031087
1	A	26	50	20120615	8	2950	58.48	-0.0610460600131227	-0.0164717597255332
1	A	26	50	20120615	8	2952	58.52	-0.0603298315544589	-0.0181762406215834
1	A	26	50	20120615	8	2954	58.56	-0.0586280376641772	-0.0201217035086620
1	A	26	50	20120615	8	2956	58.6	-0.0569651346468608	-0.0219463925575139
1	A	26	50	20120615	8	2958	58.64	-0.0559083635623775	-0.0237075834174152
1	A	26	50	20120615	8	2960	58.68	-0.0535379294998058	-0.0252689459009532
1	A	26	50	20120615	8	2962	58.72	-0.0522972894390106	-0.0274965656069286
1	A	26	50	20120615	8	2964	58.76	-0.0513653014882033	-0.0299926737577206
1	A	26	50	20120615	8	2966	58.8	-0.0501625623508797	-0.0327223392783384
1	A	26	50	20120615	8	2968	58.84	-0.0494494593041886	-0.0344552317248567
1	A	26	50	20120615	8	2970	58.88	-0.0494692257671499	-0.0371596648470947
1	A	26	50	20120615	8	2972	58.92	-0.0506725411965002	-0.0391205108421979
1	A	26	50	20120615	8	2974	58.96	-0.050502694854766	-0.0421678575192927
1	A	26	50	20120615	8	2976	59	-0.0485220463342556	-0.0436634307879091
1	A	26	50	20120615	8	2978	59.04	-0.0473916795759864	-0.0439321172226244
1	A	26	50	20120615	8	2980	59.08	-0.0448297256417304	-0.0455712968074320
1	A	26	50	20120615	8	2982	59.12	-0.0425070637132957	-0.0460359649576209
1	A	26	50	20120615	8	2984	59.16	-0.0389480538622276	-0.047224328614083
1	A	26	50	20120615	8	2986	59.2	-0.0356858167272234	-0.0488036516098632
1	A	26	50	20120615	8	2988	59.24	-0.0324437321354831	-0.0497610741915898
1	A	26	50	20120615	8	2990	59.28	-0.0297576456057898	-0.0512358868051106
1	A	26	50	20120615	8	2992	59.32	-0.0266325871863358	-0.0536334737680798
1	A	26	50	20120615	8	2994	59.36	-0.0238699917029181	-0.055052566367243
1	A	26	50	20120615	8	2996	59.4	-0.0215496208004544	-0.0556825277986021
1	A	26	50	20120615	8	2998	59.44	-0.0203450643987032	-0.0561861999588413
1	A	26	50	20120615	8	3000	59.48	-0.0187982683148576	-0.0580412945992842
1	A	26	50	20120615	8	3002	59.52	-0.0175075155964797	-0.0601875051015416
1	A	26	50	20120615	8	3004	59.56	-0.0166760287324824	-0.0622441251746227
1	A	26	50	20120615	8	3006	59.6	-0.0168067020656457	-0.0653712342037421
1	A	26	50	20120615	8	3008	59.64	-0.017548244947076	-0.0663550318684069
1	A	26	50	20120615	8	3010	59.68	-0.018466564523803	-0.067980175383608
1	A	26	50	20120615	8	3012	59.72	-0.0200764345325304	-0.0702098951967235
1	A	26	50	20120615	8	3014	59.76	-0.0220530808286593	-0.071856746890107
1	A	26	50	20120615	8	3016	59.8	-0.0238531625615259	-0.0737316405204231
1	A	26	50	20120615	8	3018	59.84	-0.0253450871591514	-0.0762669718843675
1	A	26	50	20120615	8	3020	59.88	-0.0270803272001831	-0.0783283295728825
1	A	26	50	20120615	8	3022	59.92	-0.0288519832404461	-0.0811559788801694
1	A	26	50	20120615	8	3024	59.96	-0.0300369527843585	-0.082470348965039
1	A	26	50	20120615	8	3026	60	-0.0302787833035243	-0.0834965023258969
1	A	26	50	20120615	8	3028	60.04	-0.031183879983443	-0.0847934775839492
1	A	26	50	20120615	8	3030	60.08	-0.0318585305633731	-0.086003125154525
1	A	26	50	20120615	8	3032	60.12	-0.0321780721177913	-0.0876189348602144
1	A	26	50	20120615	8	3034	60.16	-0.0332770574771115	-0.0884932016844735
1	A	26	50	20120615	8	3036	60.2	-0.0326712790976689	-0.0889015558506087
1	A	26	50	20120615	8	3038	60.24	-0.0325900325285106	-0.089698535903684
1	A	26	50	20120615	8	3040	60.28	-0.0331759412074018	-0.0909895714647745
1	A	26	50	20120615	8	3042	60.32	-0.0339939930425565	-0.0927551463867192
1	A	26	50	20120615	8	3044	60.36	-0.0351226768866865	-0.0943414697396327
1	A	26	50	20120615	8	3046	60.4	-0.0363000096773621	-0.0953198226820827
1	A	26	50	20120615	8	3048	60.44	-0.0376350272802423	-0.0961130550692177
1	A	26	50	20120615	8	3050	60.48	-0.0394122694640765	-0.0970918322757367
1	A	26	50	20120615	8	3052	60.52	-0.0402038047949367	-0.0978040302257477
1	A	26	50	20120615	8	3054	60.56	-0.0403841877348174	-0.0987009951776827
1	A	26	50	20120615	8	3056	60.6	-0.0404129669808117	-0.0994250018109397
1	A	26	50	20120615	8	3058	60.64	-0.0404189773884518	-0.0996270222183247
1	A	26	50	20120615	8	3060	60.68	-0.0403281848777475	-0.100208688256529
1	A	26	50	20120615	8	3062	60.72	-0.0398760608018568	-0.100444437657376
1	A	26	50	20120615	8	3064	60.76	-0.0398849703472997	-0.100753726163467
1	A	26	50	20120615	8	3066	60.8	-0.0398514534858715	-0.101026245116937
1	A	26	50	20120615	8	3068	60.84	-0.0400888292323158	-0.101360211649691
1	A	26	50	20120615	8	3070	60.88	-0.039784419763015	-0.101180960080660
1	A	26	50	20120615	8	3072	60.92	-0.0389199817230145	-0.100815880849534
1	A	26	50	20120615	8	3074	60.96	-0.0385464879211917	-0.100044568772615
1	A	26	50	20120615	8	3076	61	-0.0378279967208281	-0.0997649080406557
1	A	26	50	20120615	8	3078	61.04	-0.0362882009941162	-0.0986826104013717
1	A	26	50	20120615	8	3080	61.08	-0.0342077514225092	-0.0982096973861137
1	A	26	50	20120615	8	3082	61.12	-0.0316754606177239	-0.0978424261239657
1	A	26	50	20120615	8	3084	61.16	-0.0295158857973021	-0.0979463001101217
1	A	26	50	20120615	8	3086	61.2	-0.027157684682045	-0.0983518965598107
1	A	26	50	20120615	8	3088	61.24	-0.0253022364882115	-0.0979873123034307
1	A	26	50	20120615	8	3090	61.28	-0.0227569349186524	-0.0981510782339537
1	A	26	50	20120615	8	3092	61.32	-0.0205256594706182	-0.0982866306039067
1	A	26	50	20120615	8	3094	61.36	-0.0175540432226817	-0.0984839841065367
1	A	26	50	20120615	8	3096	61.4	-0.0147102011701057	-0.0990969042644687
1	A	26	50	20120615	8	3098	61.44	-0.0125889515372242	-0.0986671954735417
1	A	26	50	20120615	8	3100	61.48	-0.0104508727629504	-0.0990673472010157
1	A	26	50	20120615	8	3102	61.52	-0.00854281582459661	-0.0983917773822697
1	A	26	50	20120615	8	3104	61.56	-0.00552629829605479	-0.0987693724034237
1	A	26	50	20120615	8	3106	61.6	-0.00342477694236837	-0.0984835598424677
1	A	26	50	20120615	8	3108	61.64	-0.00091928548459008	-0.0986087884534157
1	A	26	50	20120615	8	3110	61.68	0.00122338948376140	-0.0982474568882297
1	A	26	50	20120615	8	3112	61.72	0.00285284635032768	-0.0971358850282047
1	A	26	50	20120615	8	3114	61.76	0.00475849912562541	-0.0960545773384137
1	A	26	50	20120615	8	3116	61.8	0.00704054484054881	-0.0954574256617017
1	A	26	50	20120615	8	3118	61.84	0.0087407830959118	-0.0950828711997067
1	A	26	50	20120615	8	3120	61.88	0.0110207074904916	-0.0950791235337667
1	A	26	50	20120615	8	3122	61.92	0.0128545889274989	-0.0943630364964597
1	A	26	50	20120615	8	3124	61.96	0.0142708530995375	-0.0934858705343977
1	A	26	50	20120615	8	3126	62	0.0160821778302249	-0.092573278522598
1	A	26	50	20120615	8	3128	62.04	0.0178848051475038	-0.0923510348612711
1	A	26	50	20120615	8	3130	62.08	0.018989800914464	-0.09215976247696
1	A	26	50	20120615	8	3132	62.12	0.0202010748306365	-0.0910867986471876
1	A	26	50	20120615	8	3134	62.16	0.021338385377497	-0.090498910069309
1	A	26	50	20120615	8	3136	62.2	0.0230202388565492	-0.089489939403234
1	A	26	50	20120615	8	3138	62.24	0.0234902527340039	-0.0883358704256595
1	A	26	50	20120615	8	3140	62.28	0.0246465137426001	-0.0871839934791066
1	A	26	50	20120615	8	3142	62.32	0.0245640650919138	-0.085561466258996
1	A	26	50	20120615	8	3144	62.36	0.0241791868709139	-0.0846629456721422
1	A	26	50	20120615	8	3146	62.4	0.0228465734310898	-0.0838897951175928
1	A	26	50	20120615	8	3148	62.44	0.0217992775774744	-0.0832155688017315
1	A	26	50	20120615	8	3150	62.48	0.0211790035090175	-0.0819975066604595
1	A	26	50	20120615	8	3152	62.52	0.0198979381535419	-0.0802104356923668
1	A	26	50	20120615	8	3154	62.56	0.0194113779774074	-0.0791392396295472
1	A	26	50	20120615	8	3156	62.6	0.0182821991585306	-0.0764293943120061
1	A	26	50	20120615	8	3158	62.64	0.0177612028821524	-0.0750505360886923
1	A	26	50	20120615	8	3160	62.68	0.0169798498889412	-0.072279950298647
1	A	26	50	20120615	8	3162	62.72	0.0166258015236011	-0.0703470739122737
1	A	26	50	20120615	8	3164	62.76	0.0164597728513785	-0.0679653968518812
1	A	26	50	20120615	8	3166	62.8	0.0172697636692277	-0.0660806037266285
1	A	26	50	20120615	8	3168	62.84	0.0177901235495029	-0.0638679958976176
1	A	26	50	20120615	8	3170	62.88	0.0186868763694037	-0.0619638987572385
1	A	26	50	20120615	8	3172	62.92	0.0200044284347886	-0.0591963535263525
1	A	26	50	20120615	8	3174	62.96	0.0215886304673589	-0.0564455667261806
1	A	26	50	20120615	8	3176	63	0.0231204358874433	-0.055591311023829
1	A	26	50	20120615	8	3178	63.04	0.0245184567045273	-0.0537899564987564
1	A	26	50	20120615	8	3180	63.08	0.0255511861584502	-0.0528692327589734
1	A	26	50	20120615	8	3182	63.12	0.0272120385661012	-0.0516899200693104
1	A	26	50	20120615	8	3184	63.16	0.028667193611105	-0.0506225423831093
1	A	26	50	20120615	8	3186	63.2	0.0306481532585991	-0.0497005458511202
1	A	26	50	20120615	8	3188	63.24	0.0327286028302061	-0.0490829587884319
1	A	26	50	20120615	8	3190	63.28	0.0336397806284431	-0.0486606746187073
1	A	26	50	20120615	8	3192	63.32	0.0352082848904711	-0.0493839034345049
1	A	26	50	20120615	8	3194	63.36	0.0369604954942514	-0.0501678020121283
1	A	26	50	20120615	8	3196	63.4	0.0390012480911626	-0.0505891952273086
1	A	26	50	20120615	8	3198	63.44	0.0405175608016712	-0.0505316438063878
1	A	26	50	20120615	8	3200	63.48	0.0427696393312079	-0.0515896735409416
1	A	26	50	20120615	8	3202	63.52	0.0451745943468371	-0.0516424802753606
1	A	26	50	20120615	8	3204	63.56	0.0472925630042539	-0.0513847681378894
1	A	26	50	20120615	8	3206	63.6	0.0486891978920467	-0.0510630769788564
1	A	26	50	20120615	8	3208	63.64	0.0506265290511416	-0.0514473188037531
1	A	26	50	20120615	8	3210	63.68	0.0516262861158578	-0.0512704926109818
1	A	26	50	20120615	8	3212	63.72	0.0530945244747912	-0.0517356256131687
1	A	26	50	20120615	8	3214	63.76	0.0527701352791239	-0.0521795158548565
1	A	26	50	20120615	8	3216	63.8	0.0532963874802067	-0.0517973720157795
1	A	26	50	20120615	8	3218	63.84	0.0533235594724874	-0.0508631234445928
1	A	26	50	20120615	8	3220	63.88	0.0527191005542986	-0.0502017198031014
1	A	26	50	20120615	8	3222	63.92	0.0528134052643851	-0.0490634426412711
1	A	26	50	20120615	8	3224	63.96	0.0540131674821599	-0.0464610634123346
1	A	26	50	20120615	8	3226	64	0.0540843024243473	-0.0459069745385969
1	A	26	50	20120615	8	3228	64.04	0.0542958899864817	-0.0436531211710394
1	A	26	50	20120615	8	3230	64.08	0.0539872237343582	-0.0421002581110113
1	A	26	50	20120615	8	3232	64.12	0.0546195822577055	-0.0409050425898395
1	A	26	50	20120615	8	3234	64.16	0.0543540778035056	-0.0392211950696643
1	A	26	50	20120615	8	3236	64.2	0.053260820009113	-0.0381546659116006
1	A	26	50	20120615	8	3238	64.24	0.0521828427922619	-0.037382427524799
1	A	26	50	20120615	8	3240	64.28	0.0507277231025972	-0.0369724823684061
1	A	26	50	20120615	8	3242	64.32	0.0493590189326613	-0.0369955623337440
1	A	26	50	20120615	8	3244	64.36	0.0479516996614048	-0.0364825210086541
1	A	26	50	20120615	8	3246	64.4	0.0461936978530866	-0.0358087825964718
1	A	26	50	20120615	8	3248	64.44	0.0437473488064867	-0.0350270477655988
1	A	26	50	20120615	8	3250	64.48	0.0419492328304719	-0.0341169447696692
1	A	26	50	20120615	8	3252	64.52	0.0403291451287563	-0.0326266111623014
1	A	26	50	20120615	8	3254	64.56	0.0385468612735722	-0.0307752146903241
1	A	26	50	20120615	8	3256	64.6	0.0370957367372211	-0.0286493688633649
1	A	26	50	20120615	8	3258	64.64	0.0362433690099754	-0.0270073467092969
1	A	26	50	20120615	8	3260	64.68	0.0352317537645387	-0.0245732306100116
1	A	26	50	20120615	8	3262	64.72	0.0351422976856508	-0.0231596605148094
1	A	26	50	20120615	8	3264	64.76	0.0335561864647712	-0.0199036459194797
1	A	26	50	20120615	8	3266	64.8	0.0327688018507166	-0.0182776750893446
1	A	26	50	20120615	8	3268	64.84	0.0319798474596077	-0.0163601075647839
1	A	26	50	20120615	8	3270	64.88	0.0317177229758218	-0.0140657581918679
1	A	26	50	20120615	8	3272	64.92	0.0316072021859224	-0.0123922485728337
1	A	26	50	20120615	8	3274	64.96	0.0314770945381841	-0.00997592328016297
1	A	26	50	20120615	8	3276	65	0.0316060001043944	-0.00802423785340997
1	A	26	50	20120615	8	3278	65.04	0.0317116418575036	-0.00566250120424697
1	A	26	50	20120615	8	3280	65.08	0.0311685131388743	-0.00398333473096327
1	A	26	50	20120615	8	3282	65.12	0.0305954030927226	-0.00126754971646007
1	A	26	50	20120615	8	3284	65.16	0.0306035348207062	0.00129748013229413
1	A	26	50	20120615	8	3286	65.2	0.0302207779200499	0.00260739544444221
1	A	26	50	20120615	8	3288	65.24	0.0309854431932251	0.00450074456174731
1	A	26	50	20120615	8	3290	65.28	0.0315028332250193	0.00535768726986729
1	A	26	50	20120615	8	3292	65.32	0.0324081420369724	0.0072059936852108
1	A	26	50	20120615	8	3294	65.36	0.0339458164433407	0.00873433428206741
1	A	26	50	20120615	8	3296	65.4	0.0347662724415514	0.00923814786366283
1	A	26	50	20120615	8	3298	65.44	0.0355947187463896	0.00933275875098558
1	A	26	50	20120615	8	3300	65.48	0.0368293978970194	0.0101031515890883
1	A	26	50	20120615	8	3302	65.52	0.0387100190922631	0.0118201482751655
1	A	26	50	20120615	8	3304	65.56	0.0401291116914264	0.0129959961416006
1	A	26	50	20120615	8	3306	65.6	0.0411879333855752	0.0139296599354793
1	A	26	50	20120615	8	3308	65.64	0.0419067781393294	0.0150631521057214
1	A	26	50	20120615	8	3310	65.68	0.0424561293976332	0.0155246807018018
1	A	26	50	20120615	8	3312	65.72	0.0419018991025392	0.0153886333571015
1	A	26	50	20120615	8	3314	65.76	0.0413244049943442	0.0151539446164257
1	A	26	50	20120615	8	3316	65.8	0.0407015853414751	0.0152758498255023
1	A	26	50	20120615	8	3318	65.84	0.0400697854324849	0.0152121395045174
1	A	26	50	20120615	8	3320	65.88	0.0391953771868696	0.0147477117706340
1	A	26	50	20120615	8	3322	65.92	0.0379503742772344	0.0145961787874258
1	A	26	50	20120615	8	3324	65.96	0.0375042606089838	0.0133428320177726
1	A	26	50	20120615	8	3326	66	0.0361777282874779	0.0130632419964914
1	A	26	50	20120615	8	3328	66.04	0.0333398259318638	0.0128031681223710
1	A	26	50	20120615	8	3330	66.08	0.0312613562592441	0.0121857224810389
1	A	26	50	20120615	8	3332	66.12	0.0284403537557003	0.0121483165323142
1	A	26	50	20120615	8	3334	66.16	0.0264208567886315	0.0116761106238378
1	A	26	50	20120615	8	3336	66.2	0.0237529429032147	0.0122413717847183
1	A	26	50	20120615	8	3338	66.24	0.0214161671234275	0.0124510289453401
1	A	26	50	20120615	8	3340	66.28	0.0190213378769049	0.0137178814545140
1	A	26	50	20120615	8	3342	66.32	0.0167631216605076	0.0133545699903403
1	A	26	50	20120615	8	3344	66.36	0.0160496509182903	0.0136218563536288
1	A	26	50	20120615	8	3346	66.4	0.0137570905255307	0.0144113905722983
1	A	26	50	20120615	8	3348	66.44	0.0139006968417219	0.0137721024024953
1	A	26	50	20120615	8	3350	66.48	0.0136832897907783	0.0139076264881776
1	A	26	50	20120615	8	3352	66.52	0.0138800351815756	0.0134421805205293
1	A	26	50	20120615	8	3354	66.56	0.0145299228820286	0.0141527662670793
1	A	26	50	20120615	8	3356	66.6	0.0131400267218605	0.0157171763808442
1	A	26	50	20120615	8	3358	66.64	0.0130604206404345	0.0162786050229707
1	A	26	50	20120615	8	3360	66.68	0.0123987101146001	0.0177783785058674
1	A	26	50	20120615	8	3362	66.72	0.0123335007272391	0.0188302846956961
1	A	26	50	20120615	8	3364	66.76	0.0117175824365544	0.0199681892122527
1	A	26	50	20120615	8	3366	66.8	0.0112661725385127	0.0204565100842724
1	A	26	50	20120615	8	3368	66.84	0.00975611065194981	0.0207701472970677
1	A	26	50	20120615	8	3370	66.88	0.0077542050873833	0.0210585917094628
1	A	26	50	20120615	8	3372	66.92	0.00608345459900931	0.0216727832453879
1	A	26	50	20120615	8	3374	66.96	0.00389326205496214	0.0220853093415321
1	A	26	50	20120615	8	3376	67	0.00248149508205195	0.0233318961703571
1	A	26	50	20120615	8	3378	67.04	0.00087484240917893	0.0244285834326384
1	A	26	50	20120615	8	3380	67.08	-0.00111239634653212	0.0258743198153168
1	A	26	50	20120615	8	3382	67.12	-0.00204132252497688	0.0270610571261822
1	A	26	50	20120615	8	3384	67.16	-0.00233265051882574	0.0279264144049983
1	A	26	50	20120615	8	3386	67.2	-0.00221908916976718	0.0285335362873251
1	A	26	50	20120615	8	3388	67.24	-0.00165418156227725	0.0296579067800898
1	A	26	50	20120615	8	3390	67.28	-0.00142642246805706	0.0306200669772503
1	A	26	50	20120615	8	3392	67.32	-0.000263868209108261	0.0335899861689119
1	A	26	50	20120615	8	3394	67.36	0.000460562688217359	0.0350293020220172
1	A	26	50	20120615	8	3396	67.4	0.000659966800511958	0.0364210295887485
1	A	26	50	20120615	8	3398	67.44	0.00127295766912258	0.038160865823858
1	A	26	50	20120615	8	3400	67.48	0.00157849850927329	0.040201929547753
1	A	26	50	20120615	8	3402	67.52	0.00144040055490756	0.0414145469668098
1	A	26	50	20120615	8	3404	67.56	0.000941748852814799	0.0435256849727204
1	A	26	50	20120615	8	3406	67.6	0.00142342999215908	0.0445010680666891
1	A	26	50	20120615	8	3408	67.64	0.00159059003523159	0.0459466771701469
1	A	26	50	20120615	8	3410	67.68	0.00225251269310031	0.0478744623876957
1	A	26	50	20120615	8	3412	67.72	0.00341202639289001	0.0499317188568799
1	A	26	50	20120615	8	3414	67.76	0.00421225913715882	0.0509330527697182
1	A	26	50	20120615	8	3416	67.8	0.00531527500513171	0.0525338718116464
1	A	26	50	20120615	8	3418	67.84	0.00690944724331681	0.0540676571307181
1	A	26	50	20120615	8	3420	67.88	0.00829063891900851	0.0552504346436089
1	A	26	50	20120615	8	3422	67.92	0.00909928623397341	0.0567239037542454
1	A	26	50	20120615	8	3424	67.96	0.00997072463110771	0.057305852635162
1	A	26	50	20120615	8	3426	68	0.00991026700131621	0.0586977923339276
1	A	26	50	20120615	8	3428	68.04	0.0090870532866589	0.0592312336896548
1	A	26	50	20120615	8	3430	68.08	0.0086488592143576	0.0590825291335712
1	A	26	50	20120615	8	3432	68.12	0.00760672524024481	0.0578384454627516
1	A	26	50	20120615	8	3434	68.16	0.00692104379452821	0.058217666829502
1	A	26	50	20120615	8	3436	68.2	0.00621386630266361	0.0578585272953373
1	A	26	50	20120615	8	3438	68.24	0.00354574028521239	0.0581524715842766
1	A	26	50	20120615	8	3440	68.28	0.00156067941838739	0.057404140477747
1	A	26	50	20120615	8	3442	68.32	0.000113868233401600	0.0568465867807813
1	A	26	50	20120615	8	3444	68.36	-0.00212560965329432	0.0559631982790449
1	A	26	50	20120615	8	3446	68.4	-0.00406350649781417	0.0557192464395355
1	A	26	50	20120615	8	3448	68.44	-0.00638154394789991	0.0547223672994188
1	A	26	50	20120615	8	3450	68.48	-0.00815150293188796	0.0547609046189934
1	A	26	50	20120615	8	3452	68.52	-0.0104030016338641	0.0543733393922251
1	A	26	50	20120615	8	3454	68.56	-0.0127906891018967	0.0537115581557126
1	A	26	50	20120615	8	3456	68.6	-0.0140785426824717	0.0531299628281866
1	A	26	50	20120615	8	3458	68.64	-0.0164750689852692	0.0514914549948212
1	A	26	50	20120615	8	3460	68.68	-0.0188691911250106	0.0508246533001623
1	A	26	50	20120615	8	3462	68.72	-0.0211708236977728	0.0508837674270695
1	A	26	50	20120615	8	3464	68.76	-0.0238571930701786	0.0508015309084175
1	A	26	50	20120615	8	3466	68.8	-0.0260464663754103	0.0510117537544642
1	A	26	50	20120615	8	3468	68.84	-0.0292120420134262	0.0509974701974843
1	A	26	50	20120615	8	3470	68.88	-0.0314924613827528	0.0510657767125469
1	A	26	50	20120615	8	3472	68.92	-0.0337057056078667	0.0517170220580197
1	A	26	50	20120615	8	3474	68.96	-0.035866128956426	0.0525773588786894
1	A	26	50	20120615	8	3476	69	-0.0379134152199954	0.0535290538954883
1	A	26	50	20120615	8	3478	69.04	-0.0398188558632588	0.0551082354699123
1	A	26	50	20120615	8	3480	69.08	-0.0408819414112981	0.0561642075237328
1	A	26	50	20120615	8	3482	69.12	-0.0426137237001699	0.0576687115509956
1	A	26	50	20120615	8	3484	69.16	-0.0436917504144956	0.0592372440972949
1	A	26	50	20120615	8	3486	69.2	-0.0444015442014507	0.0614282851694795
1	A	26	50	20120615	8	3488	69.24	-0.0449861093774576	0.0622073047103127
1	A	26	50	20120615	8	3490	69.28	-0.0452881146837024	0.0650154378704388
1	A	26	50	20120615	8	3492	69.32	-0.0453784122196599	0.0671900033546218
1	A	26	50	20120615	8	3494	69.36	-0.0458975700184071	0.0691856001124865
1	A	26	50	20120615	8	3496	69.4	-0.0463417037876703	0.0713839243845174
1	A	26	50	20120615	8	3498	69.44	-0.0459244400760921	0.0727963701799375
1	A	26	50	20120615	8	3500	69.48	-0.045165148814454	0.0750530307614163
1	A	26	50	20120615	8	3502	69.52	-0.0448481528444481	0.0771448647522004
1	A	26	50	20120615	8	3504	69.56	-0.0445958571449208	0.0792063638620717
1	A	26	50	20120615	8	3506	69.6	-0.0436885684339803	0.080234567832595
1	A	26	50	20120615	8	3508	69.64	-0.0435371061614501	0.0815435639059276
1	A	26	50	20120615	8	3510	69.68	-0.0433427932179801	0.0829839404192046
1	A	26	50	20120615	8	3512	69.72	-0.0436849621893962	0.0840531565830367
1	A	26	50	20120615	8	3514	69.76	-0.0441941497825287	0.0849949521048991
1	A	26	50	20120615	8	3516	69.8	-0.0453795435905098	0.0852659154234498
1	A	26	50	20120615	8	3518	69.84	-0.0466932772792763	0.085178446314617
1	A	26	50	20120615	8	3520	69.88	-0.0472888026103916	0.0842051845409919
1	A	26	50	20120615	8	3522	69.92	-0.0484891163714558	0.0834988555772646
1	A	26	50	20120615	8	3524	69.96	-0.0498565901755924	0.0821049359795116
1	A	26	50	20120615	8	3526	70	-0.0513089167934715	0.0814397606304494
1	A	26	50	20120615	8	3528	70.04	-0.053813347591078	0.0817688481264136
1	A	26	50	20120615	8	3530	70.08	-0.0562860292942092	0.0817706158933666
1	A	26	50	20120615	8	3532	70.12	-0.0578526950786061	0.0815160574521394
1	A	26	50	20120615	8	3534	70.16	-0.0602141488850567	0.0814505793642015
1	A	26	50	20120615	8	3536	70.2	-0.0624819110430001	0.081221971741844
1	A	26	50	20120615	8	3538	70.24	-0.063995543818808	0.0807523114177798
1	A	26	50	20120615	8	3540	70.28	-0.0650161393203658	0.0799253217529109
1	A	26	50	20120615	8	3542	70.32	-0.0652216174799108	0.0783172265822043
1	A	26	50	20120615	8	3544	70.36	-0.0663210341743675	0.0765108445279173
1	A	26	50	20120615	8	3546	70.4	-0.0668792454806396	0.0749259141753623
1	A	26	50	20120615	8	3548	70.44	-0.0687820203313379	0.0722522515118145
1	A	26	50	20120615	8	3550	70.48	-0.0696864205110772	0.0707288500558244
1	A	26	50	20120615	8	3552	70.52	-0.0709107370118287	0.069224519269723
1	A	26	50	20120615	8	3554	70.56	-0.0719203794293459	0.0665783489178277
1	A	26	50	20120615	8	3556	70.6	-0.0725645395648713	0.0653759986892337
1	A	26	50	20120615	8	3558	70.64	-0.0726888630791395	0.0635271831570077
1	A	26	50	20120615	8	3560	70.68	-0.0725850032351188	0.0617632911492022
1	A	26	50	20120615	8	3562	70.72	-0.0721934852814436	0.0597181191349086
1	A	26	50	20120615	8	3564	70.76	-0.0716642582821324	0.0578276267289995
1	A	26	50	20120615	8	3566	70.8	-0.0707793141454774	0.0556621122116157
1	A	26	50	20120615	8	3568	70.84	-0.070525816364422	0.0536674346925665
1	A	26	50	20120615	8	3570	70.88	-0.0697493424080011	0.0508928183938687
1	A	26	50	20120615	8	3572	70.92	-0.0695534738296124	0.0489471433747557
1	A	26	50	20120615	8	3574	70.96	-0.0689536351471319	0.0462207517585348
1	A	26	50	20120615	8	3576	71	-0.0687171786395031	0.0435842334142026
1	A	26	50	20120615	8	3578	71.04	-0.0682652666956468	0.0413366945102012
1	A	26	50	20120615	8	3580	71.08	-0.0676931465989887	0.0393800593359799
1	A	26	50	20120615	8	3582	71.12	-0.0668181019572704	0.0372596582312358
1	A	26	50	20120615	8	3584	71.16	-0.0658404561216019	0.0350725769570258
1	A	26	50	20120615	8	3586	71.2	-0.0650341422590148	0.0344595860884152
1	A	26	50	20120615	8	3588	71.24	-0.0632919725715274	0.033600734191986
1	A	26	50	20120615	8	3590	71.28	-0.0618981943951306	0.0318174816005116
1	A	26	50	20120615	8	3592	71.32	-0.0598968700723383	0.029811773215676
1	A	26	50	20120615	8	3594	71.36	-0.0583971673001198	0.0274823513464131
1	A	26	50	20120615	8	3596	71.4	-0.0570806758949067	0.025630721529198
1	A	26	50	20120615	8	3598	71.44	-0.0551871146455672	0.0230618733038254
1	A	26	50	20120615	8	3600	71.48	-0.05285748064427	0.0206492249664169
1	A	26	50	20120615	8	3602	71.52	-0.0514244580415174	0.0193670989507695
1	A	26	50	20120615	8	3604	71.56	-0.0499137244035123	0.0174859827807789
1	A	26	50	20120615	8	3606	71.6	-0.0480524779340731	0.0154616774875981
1	A	26	50	20120615	8	3608	71.64	-0.0471283600817404	0.0134392813827265
1	A	26	50	20120615	8	3610	71.68	-0.0450154543088768	0.0111375780992861
1	A	26	50	20120615	8	3612	71.72	-0.0428261102929671	0.00964218867843282
1	A	26	50	20120615	8	3614	71.76	-0.0414517775530529	0.0093320516442044
1	A	26	50	20120615	8	3616	71.8	-0.0394193405318884	0.00866447213208618
1	A	26	50	20120615	8	3618	71.84	-0.0373993485900728	0.00762962135781967
1	A	26	50	20120615	8	3620	71.88	-0.0352044891412697	0.00711343340755349
1	A	26	50	20120615	8	3622	71.92	-0.0337738707015731	0.00638638621513748
1	A	26	50	20120615	8	3624	71.96	-0.0310711671625219	0.00563996429691696
1	A	26	50	20120615	8	3626	72	-0.0290841263967096	0.00476407112706118
1	A	26	50	20120615	8	3628	72.04	-0.0264611137918981	0.00408574359186893
1	A	26	50	20120615	8	3630	72.08	-0.024122640955836	0.00345762063814092
1	A	26	50	20120615	8	3632	72.12	-0.0228282537086028	0.00316675933476764
1	A	26	50	20120615	8	3634	72.16	-0.0225942720747082	0.00284608640949954
1	A	26	50	20120615	8	3636	72.2	-0.0217227205404889	0.0028749646504432
1	A	26	50	20120615	8	3638	72.24	-0.0221780336679627	0.00289427573663741
1	A	26	50	20120615	8	3640	72.28	-0.0221967083580539	0.0034912223523829
1	A	26	50	20120615	8	3642	72.32	-0.0213471619868651	0.00312477133410078
1	A	26	50	20120615	8	3644	72.36	-0.0213334653285135	0.0029333080309589
1	A	26	50	20120615	8	3646	72.4	-0.0203703151818593	0.00307564862601176
1	A	26	50	20120615	8	3648	72.44	-0.0206875657103065	0.00343942678066099
1	A	26	50	20120615	8	3650	72.48	-0.0203139446292631	0.00380430802188887
1	A	26	50	20120615	8	3652	72.52	-0.0200058087072255	0.00345063442314279
1	A	26	50	20120615	8	3654	72.56	-0.0191883437706991	0.00314143784093335
1	A	26	50	20120615	8	3656	72.6	-0.0191293922783516	0.00362582719924957
1	A	26	50	20120615	8	3658	72.64	-0.0189288780084105	0.00377236093751486
1	A	26	50	20120615	8	3660	72.68	-0.0183646421523627	0.00382825772856766
1	A	26	50	20120615	8	3662	72.72	-0.0184220875072663	0.00392742238356126
1	A	26	50	20120615	8	3664	72.76	-0.017861217479497	0.00420390820607301
1	A	26	50	20120615	8	3666	72.8	-0.0162907403895495	0.0038896063129034
1	A	26	50	20120615	8	3668	72.84	-0.0152634768710451	0.00427733417423142
1	A	26	50	20120615	8	3670	72.88	-0.0153865841616497	0.00436433659258861
1	A	26	50	20120615	8	3672	72.92	-0.0144481686102014	0.00426286676948834
1	A	26	50	20120615	8	3674	72.96	-0.0135125885569456	0.00472160229378312
1	A	26	50	20120615	8	3676	73	-0.0136058983677910	0.00536253802238623
1	A	26	50	20120615	8	3678	73.04	-0.0131912297380998	0.00587408028110001
1	A	26	50	20120615	8	3680	73.08	-0.0134539694047853	0.00565832078895656
1	A	26	50	20120615	8	3682	73.12	-0.0127774167076138	0.00501968315739231
1	A	26	50	20120615	8	3684	73.16	-0.0127390915200735	0.00513413546099516
1	A	26	50	20120615	8	3686	73.2	-0.0121898958252615	0.00442141425196599
1	A	26	50	20120615	8	3688	73.24	-0.0123410328286723	0.00449362399646076
1	A	26	50	20120615	8	3690	73.28	-0.0122205206199547	0.00383493281658206
1	A	26	50	20120615	8	3692	73.32	-0.012108656327171	0.00288401561724239
1	A	26	50	20120615	8	3694	73.36	-0.0125084332880504	0.0030959991591743
1	A	26	50	20120615	8	3696	73.4	-0.0121202033809078	0.00212724872681311
1	A	26	50	20120615	8	3698	73.44	-0.0121073241379952	0.00117762270445589
1	A	26	50	20120615	8	3700	73.48	-0.0113803518988980	0.00046142677270397
1	A	26	50	20120615	8	3702	73.52	-0.01058747165094	-0.00103936635817117
1	A	26	50	20120615	8	3704	73.56	-0.00985635859453216	-0.00125771386113376
1	A	26	50	20120615	8	3706	73.6	-0.00862095819498552	-0.00194548834292267
1	A	26	50	20120615	8	3708	73.64	-0.00729856951921731	-0.00263036368690871
1	A	26	50	20120615	8	3710	73.68	-0.00611903762645222	-0.00334174846412147
1	A	26	50	20120615	8	3712	73.72	-0.00476135725123499	-0.0029867879310336
1	A	26	50	20120615	8	3714	73.76	-0.00374723177672506	-0.00451772360977717
1	A	26	50	20120615	8	3716	73.8	-0.00339975950444999	-0.00533724622703677
1	A	26	50	20120615	8	3718	73.84	-0.00300995274918528	-0.00627510316412787
1	A	26	50	20120615	8	3720	73.88	-0.0030451242404815	-0.00690749704281427
1	A	26	50	20120615	8	3722	73.92	-0.00359299057454483	-0.00828550673799067
1	A	26	50	20120615	8	3724	73.96	-0.00390937843271894	-0.00877541860026787
1	A	26	50	20120615	8	3726	74	-0.00343131060902653	-0.00841345771004637
1	A	26	50	20120615	8	3728	74.04	-0.00352360925717481	-0.00697642581184437
1	A	26	50	20120615	8	3730	74.08	-0.00368601754267774	-0.00652987373738937
1	A	26	50	20120615	8	3732	74.12	-0.00297664094872358	-0.00636058530290557
1	A	26	50	20120615	8	3734	74.16	-0.00240980293972101	-0.00579417155797167
1	A	26	50	20120615	8	3736	74.2	-0.00204324585542171	-0.00455490328433197
1	A	26	50	20120615	8	3738	74.24	-0.00068979397875598	-0.00350890143612617
1	A	26	50	20120615	8	3740	74.28	0.00114998472880643	-0.00181181687700717
1	A	26	50	20120615	8	3742	74.32	0.00226769738696222	-0.00093947027192311
1	A	26	50	20120615	8	3744	74.36	0.00422111918512709	0.00091057251483229
1	A	26	50	20120615	8	3746	74.4	0.00453454426588801	0.00211184087005106
1	A	26	50	20120615	8	3748	74.44	0.00464580751790771	0.00389235695828222
1	A	26	50	20120615	8	3750	74.48	0.00417363696477041	0.00551810151424727
1	A	26	50	20120615	8	3752	74.52	0.00304003165744339	0.00694408133345931
1	A	26	50	20120615	8	3754	74.56	0.00274251647925915	0.00855926171411343
1	A	26	50	20120615	8	3756	74.6	0.00170821017721415	0.00910910087609628
1	A	26	50	20120615	8	3758	74.64	0.00092146903033037	0.0095427836071336
1	A	26	50	20120615	8	3760	74.68	-0.000100993233129750	0.00892212770101493
1	A	26	50	20120615	8	3762	74.72	-9.75354809697512e-05	0.0094588712454102
1	A	26	50	20120615	8	3764	74.76	-0.000416037588419611	0.00909904581766781
1	A	26	50	20120615	8	3766	74.8	-0.00041002718077952	0.00890095692398621
1	A	26	50	20120615	8	3768	74.84	-0.00052491789058671	0.00898773306817342
1	A	26	50	20120615	8	3770	74.88	-0.000369785733862191	0.00859113808780932
1	A	26	50	20120615	8	3772	74.92	-0.00126416267497819	0.0086760474700942
1	A	26	50	20120615	8	3774	74.96	-0.00087285685333736	0.00848382049162864
1	A	26	50	20120615	8	3776	75	-0.00156264658945265	0.0087867096813499
1	A	26	50	20120615	8	3778	75.04	-0.00145442389659205	0.00898719566701972
1	A	26	50	20120615	8	3780	75.08	-0.00197321187849265	0.0100171228567688
1	A	26	50	20120615	8	3782	75.12	-0.0029805413497286	0.0102165545462279
1	A	26	50	20120615	8	3784	75.16	-0.00415515460772376	0.0111171073579708
1	A	26	50	20120615	8	3786	75.2	-0.00500507574550656	0.0119440616675006
1	A	26	50	20120615	8	3788	75.24	-0.00644734730495713	0.0132305293187846
1	A	26	50	20120615	8	3790	75.28	-0.00622035188606063	0.0136420796075708
1	A	26	50	20120615	8	3792	75.32	-0.00576075369149281	0.0132432784540494
1	A	26	50	20120615	8	3794	75.36	-0.00478458570899697	0.0132764488331548
1	A	26	50	20120615	8	3796	75.4	-0.00413360906410101	0.0130641470931714
1	A	26	50	20120615	8	3798	75.44	-0.00306143719392347	0.0132185650720469
1	A	26	50	20120615	8	3800	75.48	-0.00142666288436267	0.0133582893720094
1	A	26	50	20120615	8	3802	75.52	0.00135753753964743	0.0135401190523644
1	A	26	50	20120615	8	3804	75.56	0.00318206819658033	0.0132088423538056
1	A	26	50	20120615	8	3806	75.6	0.00533668619846601	0.0134015360227467
1	A	26	50	20120615	8	3808	75.64	0.00649502610099901	0.0119985371739232
1	A	26	50	20120615	8	3810	75.68	0.00805047717184631	0.0108946444935417
1	A	26	50	20120615	8	3812	75.72	0.00975116090448151	0.0102382160553628
1	A	26	50	20120615	8	3814	75.76	0.0113038330456787	0.00827216928988388
1	A	26	50	20120615	8	3816	75.8	0.0120704782178411	0.00718958880788728
1	A	26	50	20120615	8	3818	75.84	0.0133632815458845	0.00574560605002623
1	A	26	50	20120615	8	3820	75.88	0.0148173052200384	0.00307366165595662
1	A	26	50	20120615	8	3822	75.92	0.0150845208726488	0.00175483679836559
1	A	26	50	20120615	8	3824	75.96	0.0160133056297373	-0.000156967805928479
1	A	26	50	20120615	8	3826	76	0.0154842200517823	-0.00122204032402291
1	A	26	50	20120615	8	3828	76.04	0.014613382695412	-0.00142819730607784
1	A	26	50	20120615	8	3830	76.08	0.0134035866324121	-0.00211826988490561
1	A	26	50	20120615	8	3832	76.12	0.0128584285173208	-0.00186892282065579
1	A	26	50	20120615	8	3834	76.16	0.0112296221889932	-0.00242702806091071
1	A	26	50	20120615	8	3836	76.2	0.00996165245110511	-0.00340409406901867
1	A	26	50	20120615	8	3838	76.24	0.00855186537718221	-0.00487624796104217
1	A	26	50	20120615	8	3840	76.28	0.00655980415322351	-0.00695429336959317
1	A	26	50	20120615	8	3842	76.32	0.00545315375639531	-0.00846074194050427
1	A	26	50	20120615	8	3844	76.36	0.00438626397387321	-0.0103183185257492
1	A	26	50	20120615	8	3846	76.4	0.00508711993111411	-0.0122022206964576
1	A	26	50	20120615	8	3848	76.44	0.00510623302740951	-0.0140944172297094
1	A	26	50	20120615	8	3850	76.48	0.00576048357670241	-0.0163453856015996
1	A	26	50	20120615	8	3852	76.52	0.00582749608635541	-0.0176324825779188
1	A	26	50	20120615	8	3854	76.56	0.00609365814986191	-0.0194874994366158
1	A	26	50	20120615	8	3856	76.6	0.00604677697026921	-0.0210823787815820
1	A	26	50	20120615	8	3858	76.64	0.0067104673950909	-0.0217481905267473
1	A	26	50	20120615	8	3860	76.68	0.00657307654750631	-0.0219495038273511
1	A	26	50	20120615	8	3862	76.72	0.00641921011192011	-0.0217809295707162
1	A	26	50	20120615	8	3864	76.76	0.00571330541226161	-0.0216254367895333
1	A	26	50	20120615	8	3866	76.8	0.00489256657133841	-0.0216639741091079
1	A	26	50	20120615	8	3868	76.84	0.00470574895974891	-0.0207655242329323
1	A	26	50	20120615	8	3870	76.88	0.0033900353719951	-0.0204346689700151
1	A	26	50	20120615	8	3872	76.92	0.00132203087973693	-0.0195561595050690
1	A	26	50	20120615	8	3874	76.96	-0.000120113400493041	-0.0186525477493907
1	A	26	50	20120615	8	3876	77	-0.00254541894928478	-0.0186209400762716
1	A	26	50	20120615	8	3878	77.04	-0.00469841767664158	-0.0182935496365823
1	A	26	50	20120615	8	3880	77.08	-0.0075663720704561	-0.0176925795832518
1	A	26	50	20120615	8	3882	77.12	-0.00947895449220947	-0.0172240506300376
1	A	26	50	20120615	8	3884	77.16	-0.0123505151306080	-0.0170150298655189
1	A	26	50	20120615	8	3886	77.2	-0.0145102313723861	-0.0165361064426212
1	A	26	50	20120615	8	3888	77.24	-0.0160257733365032	-0.0162707292676419
1	A	26	50	20120615	8	3890	77.28	-0.0176746261420775	-0.0156698087117861
1	A	26	50	20120615	8	3892	77.32	-0.0181218428969067	-0.0147868727583898
1	A	26	50	20120615	8	3894	77.36	-0.0179213993376438	-0.0138870581661264
1	A	26	50	20120615	8	3896	77.4	-0.0172577018417543	-0.0131171673738383
1	A	26	50	20120615	8	3898	77.44	-0.0166651322169843	-0.0113494145630076
1	A	26	50	20120615	8	3900	77.48	-0.0163608500269041	-0.00944823070256687
1	A	26	50	20120615	8	3902	77.52	-0.0157952848101077	-0.00785584744453827
1	A	26	50	20120615	8	3904	77.56	-0.0153709500307176	-0.00567378662847467
1	A	26	50	20120615	8	3906	77.6	-0.0149228995969934	-0.00278881853839802
1	A	26	50	20120615	8	3908	77.64	-0.0145261320825747	-0.0005298344040363
1	A	26	50	20120615	8	3910	77.68	-0.0151501771514956	0.00167431147812407
1	A	26	50	20120615	8	3912	77.72	-0.0151778745241146	0.00279009062349738
1	A	26	50	20120615	8	3914	77.76	-0.0148620664935011	0.00372218464032186
1	A	26	50	20120615	8	3916	77.8	-0.0148131205621074	0.00382636975346189
1	A	26	50	20120615	8	3918	77.84	-0.0139852752980332	0.00398044125001463
1	A	26	50	20120615	8	3920	77.88	-0.0135444437174381	0.00392823555635962
1	A	26	50	20120615	8	3922	77.92	-0.0124343921369924	0.00354961523037329
1	A	26	50	20120615	8	3924	77.96	-0.0112626454898882	0.0034492060674448
1	A	26	50	20120615	8	3926	78	-0.00956440127564805	0.00370201088385461
1	A	26	50	20120615	8	3928	78.04	-0.0080575461183378	0.00395802950058492
1	A	26	50	20120615	8	3930	78.08	-0.00559352293774219	0.00473657174434084
1	A	26	50	20120615	8	3932	78.12	-0.00470350884546612	0.00415728865598938
1	A	26	50	20120615	8	3934	78.16	-0.00358450105052991	0.0036082174119709
1	A	26	50	20120615	8	3936	78.2	-0.00261943393739192	0.00428798108103575
1	A	26	50	20120615	8	3938	78.24	-0.00272803988212792	0.00488337064764907
1	A	26	50	20120615	8	3940	78.28	-0.00253729004972826	0.00502636248804739
1	A	26	50	20120615	8	3942	78.32	-0.00223796892082486	0.00508294800110507
1	A	26	50	20120615	8	3944	78.36	-0.00173800907118692	0.0052718798619703
1	A	26	50	20120615	8	3946	78.4	-0.00157442698842722	0.00541358406092008
1	A	26	50	20120615	8	3948	78.44	-0.0013372916582885	0.0056638857193245
1	A	26	50	20120615	8	3950	78.48	-0.00185500695920204	0.00619708665874603
1	A	26	50	20120615	8	3952	78.52	-0.00166200216327717	0.00652379120485765
1	A	26	50	20120615	8	3954	78.56	-0.00145350465777651	0.0074450806300656
1	A	26	50	20120615	8	3956	78.6	-0.00206554800330034	0.00768408272210665
1	A	26	50	20120615	8	3958	78.64	-0.00201758495033245	0.00843240675756856
1	A	26	50	20120615	8	3960	78.68	-0.00227437926320172	0.00951005304844605
1	A	26	50	20120615	8	3962	78.72	-0.00284205590084678	0.0107509801945944
1	A	26	50	20120615	8	3964	78.76	-0.00311391865922314	0.0118763632642698
1	A	26	50	20120615	8	3966	78.8	-0.00323339849204023	0.0127925685917210
1	A	26	50	20120615	8	3968	78.84	-0.00325264593862412	0.0133220218652023
1	A	26	50	20120615	8	3970	78.88	-0.00288724143837816	0.0131514394253088
1	A	26	50	20120615	8	3972	78.92	-0.00245304959045838	0.0124534260373284
1	A	26	50	20120615	8	3974	78.96	-0.00182720988452682	0.0120364656745593
1	A	26	50	20120615	8	3976	79	-0.00131868453932137	0.0113885978670532
1	A	26	50	20120615	8	3978	79.04	-0.00080682156525591	0.0112159481580586
1	A	26	50	20120615	8	3980	79.08	0.00103897603522795	0.0104161453347127
1	A	26	50	20120615	8	3982	79.12	0.00347353054071761	0.0095828765616269
1	A	26	50	20120615	8	3984	79.16	0.00438410729819061	0.00879305950024495
1	A	26	50	20120615	8	3986	79.2	0.00602373236027031	0.0085240195121391
1	A	26	50	20120615	8	3988	79.24	0.00784709204837361	0.00761001328677736
1	A	26	50	20120615	8	3990	79.28	0.00903013119077341	0.00751351442434883
1	A	26	50	20120615	8	3992	79.32	0.0107892007303311	0.0075793460656773
1	A	26	50	20120615	8	3994	79.36	0.0121582301693864	0.0076487132409117
1	A	26	50	20120615	8	3996	79.4	0.0134906314771762	0.00721249906759772
1	A	26	50	20120615	8	3998	79.44	0.0136423058817407	0.00685590511784534
1	A	26	50	20120615	8	4000	79.48	0.0148853288923886	0.00591354391055803
1	A	26	50	20120615	8	4002	79.52	0.0146839448811066	0.00487395552085757
1	A	26	50	20120615	8	4004	79.56	0.0143311693079727	0.00399381971031467
1	A	26	50	20120615	8	4006	79.6	0.0143018243765534	0.00306079231253902
1	A	26	50	20120615	8	4008	79.64	0.0133058220488453	0.00154959198405838
1	A	26	50	20120615	8	4010	79.68	0.0129228600872225	-0.000489838323172049
1	A	26	50	20120615	8	4012	79.72	0.0126103471742093	-0.00182355484957486
1	A	26	50	20120615	8	4014	79.76	0.0122181433269563	-0.00431968421357027
1	A	26	50	20120615	8	4016	79.8	0.0125419063088582	-0.00540278088351707
1	A	26	50	20120615	8	4018	79.84	0.012791592784363	-0.00745882820010547
1	A	26	50	20120615	8	4020	79.88	0.0135684273652424	-0.00894982648784757
1	A	26	50	20120615	8	4022	79.92	0.0147209194946949	-0.0104523789003943
[truncated: 12,436 more rows]
