# Supplementary material for: How Do Ants Make Sense of Gravity? A Boltzmann Walker Analysis of Lasius niger Trajectories on Various Inclines
Source: PLoS One. 2013 Oct 29;8(10):e76531. doi: 10.1371/journal.pone.0076531 (PMC3812222; doi:10.1371/journal.pone.0076531)
Supplement: Dataset S1 — Trajectories for . (ZIP) [file pone.0076531.s005.zip › Incline1/1-A-26-50-20120615-09.txt]

Pente	Colonie	Temperature	Humidite	Date	Indiv	Frame	Time	X	Y
1	A	26	50	20120615	9	16	0	0	0
1	A	26	50	20120615	9	18	0.04	0.00174325156086263	0.00122528170150786
1	A	26	50	20120615	9	20	0.08	0.00327452665086116	0.000801166125219976
1	A	26	50	20120615	9	22	0.12	0.00454116702800062	-0.000383195306860614
1	A	26	50	20120615	9	24	0.16	0.00497571950037882	-0.000468125902348931
1	A	26	50	20120615	9	26	0.2	0.00502390175644882	-0.00232469132489670
1	A	26	50	20120615	9	28	0.24	0.00543592580677842	-0.00291349207052293
1	A	26	50	20120615	9	30	0.28	0.00526598683405592	-0.00375744522707251
1	A	26	50	20120615	9	32	0.32	0.00505118193606702	-0.00392996513954640
1	A	26	50	20120615	9	34	0.36	0.00432714701853892	-0.00374484458423176
1	A	26	50	20120615	9	36	0.4	0.00410428110324452	-0.00367448745950370
1	A	26	50	20120615	9	38	0.44	0.00407469575551962	-0.00361931898843553
1	A	26	50	20120615	9	40	0.48	0.00374530420363952	-0.00413697064973876
1	A	26	50	20120615	9	42	0.52	0.00332702932936426	-0.00430181845363678
1	A	26	50	20120615	9	44	0.56	0.00352569805060643	-0.00485850948032933
1	A	26	50	20120615	9	46	0.6	0.00326099969813706	-0.00571562189407679
1	A	26	50	20120615	9	48	0.64	0.00239224830677126	-0.00648127711674558
1	A	26	50	20120615	9	50	0.68	0.00073805811779129	-0.00770780912446394
1	A	26	50	20120615	9	52	0.72	-0.00054199027671168	-0.00813576556336587
1	A	26	50	20120615	9	54	0.76	-0.00141579748156296	-0.00759725425201763
1	A	26	50	20120615	9	56	0.8	-0.00268380964585792	-0.00691080913097735
1	A	26	50	20120615	9	58	0.84	-0.00326361599322745	-0.00559380153781397
1	A	26	50	20120615	9	60	0.88	-0.00427963651391097	-0.00402676098682303
1	A	26	50	20120615	9	62	0.92	-0.00458046448736507	-0.00256610111552769
1	A	26	50	20120615	9	64	0.96	-0.0047105042528524	-0.00094888002470307
1	A	26	50	20120615	9	66	1	-0.00469806695167811	0.00151822189881783
1	A	26	50	20120615	9	68	1.04	-0.00514330380752003	0.00330942237051272
1	A	26	50	20120615	9	70	1.08	-0.00470856748737873	0.00587044292381758
1	A	26	50	20120615	9	72	1.12	-0.00462746941064444	0.00743988763786457
1	A	26	50	20120615	9	74	1.16	-0.003512446869527	0.0085173062403585
1	A	26	50	20120615	9	76	1.2	-0.0029306959785092	0.00836454289135097
1	A	26	50	20120615	9	78	1.24	-0.00149060230794468	0.00784744984440486
1	A	26	50	20120615	9	80	1.28	4.48659252662801e-05	0.00778523858979608
1	A	26	50	20120615	9	82	1.32	0.00114935540377117	0.0073615515202176
1	A	26	50	20120615	9	84	1.36	0.00284963325711397	0.0069038017027758
1	A	26	50	20120615	9	86	1.4	0.00392137379215502	0.00614587515722537
1	A	26	50	20120615	9	88	1.44	0.00524074312196752	0.00450477224197295
1	A	26	50	20120615	9	90	1.48	0.00575748968659082	0.00327794904768211
1	A	26	50	20120615	9	92	1.52	0.00516278459934172	0.00260877147423841
1	A	26	50	20120615	9	94	1.56	0.00566952560301122	0.00172514255619645
1	A	26	50	20120615	9	96	1.6	0.00528536863092822	0.000158222213358299
1	A	26	50	20120615	9	98	1.64	0.00495221527097212	-0.00120010870009762
1	A	26	50	20120615	9	100	1.68	0.00520565648348502	-0.00265697494351188
1	A	26	50	20120615	9	102	1.72	0.00484173690747962	-0.00517730150155947
1	A	26	50	20120615	9	104	1.76	0.00505277999739252	-0.0061184182009119
1	A	26	50	20120615	9	106	1.8	0.00490831101092832	-0.0083820862105922
1	A	26	50	20120615	9	108	1.84	0.00407425027824752	-0.00942813755627271
1	A	26	50	20120615	9	110	1.88	0.00339982455827385	-0.0107648394875057
1	A	26	50	20120615	9	112	1.92	0.00233465445944362	-0.0115372673789247
1	A	26	50	20120615	9	114	1.96	0.00141600254252949	-0.0126730010776631
1	A	26	50	20120615	9	116	2	0.00046520555134262	-0.0143474511487163
1	A	26	50	20120615	9	118	2.04	-0.000217201989977080	-0.0146324646790092
1	A	26	50	20120615	9	120	2.08	-0.00072259949076235	-0.0148011379305934
1	A	26	50	20120615	9	122	2.12	-0.00128931729161212	-0.0155082871381868
1	A	26	50	20120615	9	124	2.16	-0.00164838611509865	-0.0154034939132150
1	A	26	50	20120615	9	126	2.2	-0.0024125281292557	-0.0149884646590654
1	A	26	50	20120615	9	128	2.24	-0.0041055256111794	-0.0165633753085309
1	A	26	50	20120615	9	130	2.28	-0.00462659966930359	-0.0162808932205147
1	A	26	50	20120615	9	132	2.32	-0.0058883256543138	-0.0169270120418239
1	A	26	50	20120615	9	134	2.36	-0.00626344580173327	-0.0176259870950268
1	A	26	50	20120615	9	136	2.4	-0.00666487032141287	-0.0179229012324470
1	A	26	50	20120615	9	138	2.44	-0.00643428280006793	-0.0187381246404770
1	A	26	50	20120615	9	140	2.48	-0.00539759354817034	-0.0193246697154713
1	A	26	50	20120615	9	142	2.52	-0.00452120540356773	-0.0195947845058845
1	A	26	50	20120615	9	144	2.56	-0.00340362313590239	-0.0202708492993770
1	A	26	50	20120615	9	146	2.6	-0.00148693949481814	-0.0211258828191877
1	A	26	50	20120615	9	148	2.64	0.00076130651596449	-0.0218770423528422
1	A	26	50	20120615	9	150	2.68	0.00322732020214914	-0.0224457895501540
1	A	26	50	20120615	9	152	2.72	0.00479504664671782	-0.0227373296760372
1	A	26	50	20120615	9	154	2.76	0.00524437765082282	-0.0216356219556095
1	A	26	50	20120615	9	156	2.8	0.00592623364885322	-0.0210584177611947
1	A	26	50	20120615	9	158	2.84	0.00635131796143132	-0.0200428992863259
1	A	26	50	20120615	9	160	2.88	0.00654559554956232	-0.0188979873415677
1	A	26	50	20120615	9	162	2.92	0.00678360769210972	-0.0168114566516424
1	A	26	50	20120615	9	164	2.96	0.00694965262778832	-0.0150718162851113
1	A	26	50	20120615	9	166	3	0.00714385243417332	-0.0129564073542424
1	A	26	50	20120615	9	168	3.04	0.00795025609932162	-0.0104864642756746
1	A	26	50	20120615	9	170	3.08	0.00758070795333782	-0.00820323062135888
1	A	26	50	20120615	9	172	3.12	0.00788583867155552	-0.00579997266200453
1	A	26	50	20120615	9	174	3.16	0.00746458687773142	-0.00374366371590718
1	A	26	50	20120615	9	176	3.2	0.00727161036607782	-0.00286876756661288
1	A	26	50	20120615	9	178	3.24	0.00629173714404852	-0.00167623905120958
1	A	26	50	20120615	9	180	3.28	0.00497760040441672	-0.00109507505882017
1	A	26	50	20120615	9	182	3.32	0.00329489839722714	-0.000857529606748363
1	A	26	50	20120615	9	184	3.36	0.00260379344249884	-0.000213008846764636
1	A	26	50	20120615	9	186	3.4	0.00050658544017766	0.000505623774955256
1	A	26	50	20120615	9	188	3.44	-0.00205977376932517	0.000946617990110057
1	A	26	50	20120615	9	190	3.48	-0.0034711369842633	0.00143930807493063
1	A	26	50	20120615	9	192	3.52	-0.00451210493929386	0.00198938836032586
1	A	26	50	20120615	9	194	3.56	-0.00414868811620981	0.00253642808656199
1	A	26	50	20120615	9	196	3.6	-0.00512762017911331	0.00393044597215762
1	A	26	50	20120615	9	198	3.64	-0.00571467437099001	0.00419208962333226
1	A	26	50	20120615	9	200	3.68	-0.00712903642578715	0.00370174642591845
1	A	26	50	20120615	9	202	3.72	-0.00734495148142246	0.00292143287967566
1	A	26	50	20120615	9	204	3.76	-0.00844419847025163	0.00306700495271854
1	A	26	50	20120615	9	206	3.8	-0.0102573376369396	0.00218945291035410
1	A	26	50	20120615	9	208	3.84	-0.0120060438195123	0.00196331733330351
1	A	26	50	20120615	9	210	3.88	-0.0138711581630446	0.00265628904993414
1	A	26	50	20120615	9	212	3.92	-0.0139262134970278	0.00448137407858349
1	A	26	50	20120615	9	214	3.96	-0.0139449023292546	0.0063317664589315
1	A	26	50	20120615	9	216	4	-0.0139176971029552	0.00718416529887558
1	A	26	50	20120615	9	218	4.04	-0.0128527546925085	0.00911927331425043
1	A	26	50	20120615	9	220	4.08	-0.0126040581664974	0.0100449538725695
1	A	26	50	20120615	9	222	4.12	-0.0121572161782622	0.0113553146619897
1	A	26	50	20120615	9	224	4.16	-0.0124851157348340	0.0107713010292721
1	A	26	50	20120615	9	226	4.2	-0.012681161089918	0.0105128888560875
1	A	26	50	20120615	9	228	4.24	-0.0135790452806687	0.00938788196721977
1	A	26	50	20120615	9	230	4.28	-0.0139632376080908	0.00899902273504185
1	A	26	50	20120615	9	232	4.32	-0.0143069494865035	0.0079646089527661
1	A	26	50	20120615	9	234	4.36	-0.0156318540481992	0.00745612988062843
1	A	26	50	20120615	9	236	4.4	-0.0169527224443878	0.00686909690195516
1	A	26	50	20120615	9	238	4.44	-0.0175563158638765	0.00486458352757973
1	A	26	50	20120615	9	240	4.48	-0.0190094768677573	0.00355029829552392
1	A	26	50	20120615	9	242	4.52	-0.0198239153872602	0.00282240964603830
1	A	26	50	20120615	9	244	4.56	-0.0213650758300597	0.00109796712555523
1	A	26	50	20120615	9	246	4.6	-0.0218773534798259	-0.000840262059151786
1	A	26	50	20120615	9	248	4.64	-0.0219270135890686	-0.00201347241729306
1	A	26	50	20120615	9	250	4.68	-0.0220370040488822	-0.00420200326040449
1	A	26	50	20120615	9	252	4.72	-0.0215746764221390	-0.00540057046771912
1	A	26	50	20120615	9	254	4.76	-0.0212798482497233	-0.00738821227429545
1	A	26	50	20120615	9	256	4.8	-0.0204119948839696	-0.00890193697398493
1	A	26	50	20120615	9	258	4.84	-0.0196572008214598	-0.0106734091664848
1	A	26	50	20120615	9	260	4.88	-0.0188507101821775	-0.0122963252953251
1	A	26	50	20120615	9	262	4.92	-0.0176881064257540	-0.0148611217988415
1	A	26	50	20120615	9	264	4.96	-0.0173247525351735	-0.0171161277504522
1	A	26	50	20120615	9	266	5	-0.0168322809463483	-0.0197426476048984
1	A	26	50	20120615	9	268	5.04	-0.0163452894350773	-0.0219476257517403
1	A	26	50	20120615	9	270	5.08	-0.015635580500936	-0.0241308037965181
1	A	26	50	20120615	9	272	5.12	-0.0142983708670341	-0.0258385373837617
1	A	26	50	20120615	9	274	5.16	-0.0128115374382332	-0.0267516243703079
1	A	26	50	20120615	9	276	5.2	-0.0115067840055877	-0.0273426242180236
1	A	26	50	20120615	9	278	5.24	-0.0110080615928169	-0.0263477956875723
1	A	26	50	20120615	9	280	5.28	-0.00966229596686264	-0.0260090915393839
1	A	26	50	20120615	9	282	5.32	-0.0082065752364339	-0.0249912113278659
1	A	26	50	20120615	9	284	5.36	-0.0062446367613537	-0.0238281620941703
1	A	26	50	20120615	9	286	5.4	-0.003508274939518	-0.0227093777449769
1	A	26	50	20120615	9	288	5.44	-0.00135025575401478	-0.0219189030742885
1	A	26	50	20120615	9	290	5.48	0.00188291222121478	-0.0213228191288160
1	A	26	50	20120615	9	292	5.52	0.00396577302694572	-0.0206185337036864
1	A	26	50	20120615	9	294	5.56	0.00680981306942052	-0.0197196029948996
1	A	26	50	20120615	9	296	5.6	0.00907789342541542	-0.0192434726437876
1	A	26	50	20120615	9	298	5.64	0.0115191244331330	-0.0190037478886162
1	A	26	50	20120615	9	300	5.68	0.0125811401286123	-0.0190279896303956
1	A	26	50	20120615	9	302	5.72	0.0137383069409953	-0.0189756064529385
1	A	26	50	20120615	9	304	5.76	0.0138989898859521	-0.0184953112428854
1	A	26	50	20120615	9	306	5.8	0.0136463477041020	-0.0173355783399935
1	A	26	50	20120615	9	308	5.84	0.0127924667683445	-0.0169173741763963
1	A	26	50	20120615	9	310	5.88	0.0121002657981054	-0.0157395605531095
1	A	26	50	20120615	9	312	5.92	0.0118251729759526	-0.0140689783561494
1	A	26	50	20120615	9	314	5.96	0.0109850806224283	-0.0125753354890457
1	A	26	50	20120615	9	316	6	0.0105314362669581	-0.00910736563605525
1	A	26	50	20120615	9	318	6.04	0.0105559233747905	-0.00746077557218081
1	A	26	50	20120615	9	320	6.08	0.0101114855496114	-0.00479083229030197
1	A	26	50	20120615	9	322	6.12	0.00999548468215772	-0.00216622869523280
1	A	26	50	20120615	9	324	6.16	0.00982763874550752	0.00209307849871906
1	A	26	50	20120615	9	326	6.2	0.0102705916464462	0.00466126911478516
1	A	26	50	20120615	9	328	6.24	0.0100057730858240	0.00728372310523952
1	A	26	50	20120615	9	330	6.28	0.00960364145936322	0.00888369361903032
1	A	26	50	20120615	9	332	6.32	0.00873007467081752	0.00992371334386734
1	A	26	50	20120615	9	334	6.36	0.00725434281848122	0.0102608618571370
1	A	26	50	20120615	9	336	6.4	0.00586812361357532	0.00977013682206145
1	A	26	50	20120615	9	338	6.44	0.00443394701255572	0.00929809496235826
1	A	26	50	20120615	9	340	6.48	0.00225108150897518	0.0093593572796667
1	A	26	50	20120615	9	342	6.52	-0.00023941221397414	0.00849180089876111
1	A	26	50	20120615	9	344	6.56	-0.00257195949520983	0.00886813726984421
1	A	26	50	20120615	9	346	6.6	-0.00546375045861815	0.00913000012412103
1	A	26	50	20120615	9	348	6.64	-0.00730023404858023	0.0094443939411722
1	A	26	50	20120615	9	350	6.68	-0.00958446472345744	0.00978675383141925
1	A	26	50	20120615	9	352	6.72	-0.0116592927961541	0.0107252613067491
1	A	26	50	20120615	9	354	6.76	-0.0138777696114487	0.0122510563191934
1	A	26	50	20120615	9	356	6.8	-0.0159108147444450	0.0124861268975311
1	A	26	50	20120615	9	358	6.84	-0.0170293233219938	0.0133257384184442
1	A	26	50	20120615	9	360	6.88	-0.0181031710352427	0.0130471029913176
1	A	26	50	20120615	9	362	6.92	-0.0196396058834236	0.0119832983156818
1	A	26	50	20120615	9	364	6.96	-0.0203853935268614	0.0109789924330423
1	A	26	50	20120615	9	366	7	-0.0213845141954745	0.00922623735704052
1	A	26	50	20120615	9	368	7.04	-0.0219669863354091	0.00805417958295257
1	A	26	50	20120615	9	370	7.08	-0.0231572662512482	0.00575162070030701
1	A	26	50	20120615	9	372	7.12	-0.0247855422494899	0.00470953622366896
1	A	26	50	20120615	9	374	7.16	-0.0257235193947339	0.00301608619340529
1	A	26	50	20120615	9	376	7.2	-0.0272071708430195	0.00239609496766093
1	A	26	50	20120615	9	378	7.24	-0.0277882711957986	0.00212315175012292
1	A	26	50	20120615	9	380	7.28	-0.0286896909204552	0.00223317756527555
1	A	26	50	20120615	9	382	7.32	-0.0298289106556249	0.00254805221493792
1	A	26	50	20120615	9	384	7.36	-0.0316831567679304	0.00279532745631885
1	A	26	50	20120615	9	386	7.4	-0.0340603083449233	0.00156397170756060
1	A	26	50	20120615	9	388	7.44	-0.0358459650994537	0.00157083064333811
1	A	26	50	20120615	9	390	7.48	-0.0377415769584586	0.000800649937269715
1	A	26	50	20120615	9	392	7.52	-0.0398029346469736	0.000311190623332392
1	A	26	50	20120615	9	394	7.56	-0.0414499277617133	-0.00162585769305003
1	A	26	50	20120615	9	396	7.6	-0.042177964903623	-0.00225900110492447
1	A	26	50	20120615	9	398	7.64	-0.0433846426257178	-0.00308765954179698
1	A	26	50	20120615	9	400	7.68	-0.0452627182365493	-0.00417575545668684
1	A	26	50	20120615	9	402	7.72	-0.046540248058119	-0.00473387483907739
1	A	26	50	20120615	9	404	7.76	-0.0479287229336569	-0.00457746281907892
1	A	26	50	20120615	9	406	7.8	-0.0494170412866984	-0.00424597116005867
1	A	26	50	20120615	9	408	7.84	-0.0515669994548961	-0.00351786330747088
1	A	26	50	20120615	9	410	7.88	-0.0530751875084889	-0.00352613645681076
1	A	26	50	20120615	9	412	7.92	-0.055104442549138	-0.0044534362896588
1	A	26	50	20120615	9	414	7.96	-0.0574371171095943	-0.0042999234074632
1	A	26	50	20120615	9	416	8	-0.0589580330852485	-0.0045531383458061
1	A	26	50	20120615	9	418	8.04	-0.0602236835128943	-0.00400279713800861
1	A	26	50	20120615	9	420	8.08	-0.0611567109106699	-0.00314953138515081
1	A	26	50	20120615	9	422	8.12	-0.0619439328901649	-0.00199744230656356
1	A	26	50	20120615	9	424	8.16	-0.0621523879692587	-0.00157841082803242
1	A	26	50	20120615	9	426	8.2	-0.063194875496762	-0.000241766879555488
1	A	26	50	20120615	9	428	8.24	-0.0638427974403633	0.000356516168006443
1	A	26	50	20120615	9	430	8.28	-0.0648782846107328	0.000618004255689236
1	A	26	50	20120615	9	432	8.32	-0.0658959526902165	0.00129795813647822
1	A	26	50	20120615	9	434	8.36	-0.0657546727553354	0.000547293577570575
1	A	26	50	20120615	9	436	8.4	-0.0654937503530776	0.000130807683451705
1	A	26	50	20120615	9	438	8.44	-0.0648617383120531	-0.00053641827527592
1	A	26	50	20120615	9	440	8.48	-0.0639026186740516	-0.00102672611735067
1	A	26	50	20120615	9	442	8.52	-0.0633336098472308	-0.00129846725336066
1	A	26	50	20120615	9	444	8.56	-0.0625276495380344	-0.00206299110517956
1	A	26	50	20120615	9	446	8.6	-0.0621250936475049	-0.00318594738438191
1	A	26	50	20120615	9	448	8.64	-0.0607822271593535	-0.00505772974486082
1	A	26	50	20120615	9	450	8.68	-0.060172276849902	-0.00713322956899958
1	A	26	50	20120615	9	452	8.72	-0.0590135409675716	-0.00916396953388923
1	A	26	50	20120615	9	454	8.76	-0.0579904281658728	-0.0108896636333750
1	A	26	50	20120615	9	456	8.8	-0.0567853060786966	-0.0114839868829623
1	A	26	50	20120615	9	458	8.84	-0.0559742546006756	-0.0114544298195087
1	A	26	50	20120615	9	460	8.88	-0.0551775573903127	-0.0114781178966785
1	A	26	50	20120615	9	462	8.92	-0.0544232158761429	-0.0118278529106534
1	A	26	50	20120615	9	464	8.96	-0.0529535651421248	-0.0126466825632674
1	A	26	50	20120615	9	466	9	-0.0518493471926239	-0.0133288991857562
1	A	26	50	20120615	9	468	9.04	-0.04972668334618	-0.0141386071608929
1	A	26	50	20120615	9	470	9.08	-0.0482672856604891	-0.0145502140182216
1	A	26	50	20120615	9	472	9.12	-0.0459351767854577	-0.0142422690150148
1	A	26	50	20120615	9	474	9.16	-0.0437200940827127	-0.0141519007683792
1	A	26	50	20120615	9	476	9.2	-0.0416613526892881	-0.0139057568978481
1	A	26	50	20120615	9	478	9.24	-0.0386988581188289	-0.0131888920430812
1	A	26	50	20120615	9	480	9.28	-0.0358562181477809	-0.0136727652134472
1	A	26	50	20120615	9	482	9.32	-0.0333660779782222	-0.0141193667853768
1	A	26	50	20120615	9	484	9.36	-0.0304149961112113	-0.0146467694491926
1	A	26	50	20120615	9	486	9.4	-0.0284223762728955	-0.0148120839435662
1	A	26	50	20120615	9	488	9.44	-0.0255895509439703	-0.0149904304159171
1	A	26	50	20120615	9	490	9.48	-0.0232467605139023	-0.0159789699386565
1	A	26	50	20120615	9	492	9.52	-0.0207023399993926	-0.0162248691502413
1	A	26	50	20120615	9	494	9.56	-0.0187236430935983	-0.0168906101847284
1	A	26	50	20120615	9	496	9.6	-0.0167436663245300	-0.0190402925812815
1	A	26	50	20120615	9	498	9.64	-0.0158424799451112	-0.0202842843282195
1	A	26	50	20120615	9	500	9.68	-0.0157534905566989	-0.0219830730146811
1	A	26	50	20120615	9	502	9.72	-0.0159121158209224	-0.0235335248405854
1	A	26	50	20120615	9	504	9.76	-0.0158800273151922	-0.0243912312240291
1	A	26	50	20120615	9	506	9.8	-0.0151553135751541	-0.0244753062203122
1	A	26	50	20120615	9	508	9.84	-0.0135665860591842	-0.0247990197047394
1	A	26	50	20120615	9	510	9.88	-0.0117869397122939	-0.0255124904469566
1	A	26	50	20120615	9	512	9.92	-0.0109968893056741	-0.0254796099816314
1	A	26	50	20120615	9	514	9.96	-0.00861627290545338	-0.0247605530958428
1	A	26	50	20120615	9	516	10	-0.00764612240166544	-0.0246906909458616
1	A	26	50	20120615	9	518	10.04	-0.00485248493055363	-0.0234966704351500
1	A	26	50	20120615	9	520	10.08	-0.00348692031472617	-0.0231732397934353
1	A	26	50	20120615	9	522	10.12	-0.0022278459801454	-0.0231046504356602
1	A	26	50	20120615	9	524	10.16	-0.00071385965094688	-0.0236033728484311
1	A	26	50	20120615	9	526	10.2	-6.31092802209103e-05	-0.0244198690486672
1	A	26	50	20120615	9	528	10.24	0.00181369353840443	-0.0258806102372423
1	A	26	50	20120615	9	530	10.28	0.00325166588862539	-0.0264757113042889
1	A	26	50	20120615	9	532	10.32	0.00432349834754792	-0.0271877678329438
1	A	26	50	20120615	9	534	10.36	0.00417330886722392	-0.0273225423854379
1	A	26	50	20120615	9	536	10.4	0.00449044625858612	-0.0273774845823361
1	A	26	50	20120615	9	538	10.44	0.00445763650393902	-0.0268035967187251
1	A	26	50	20120615	9	540	10.48	0.00459528190996482	-0.0256779817180255
1	A	26	50	20120615	9	542	10.52	0.00412369825545592	-0.0248415592486956
1	A	26	50	20120615	9	544	10.56	0.00378695279305142	-0.0245854663857532
1	A	26	50	20120615	9	546	10.6	0.00424755507924852	-0.0227628350176346
1	A	26	50	20120615	9	548	10.64	0.00411049657185112	-0.0220437286343713
1	A	26	50	20120615	9	550	10.68	0.00483810237862432	-0.0192073889847437
1	A	26	50	20120615	9	552	10.72	0.00560645167812942	-0.0174646465407635
1	A	26	50	20120615	9	554	10.76	0.00599696978281602	-0.0142752583747843
1	A	26	50	20120615	9	556	10.8	0.00677959839666042	-0.0122529301521636
1	A	26	50	20120615	9	558	10.84	0.00767892508524472	-0.0100900036455989
1	A	26	50	20120615	9	560	10.88	0.00887872265835862	-0.0075106407423901
1	A	26	50	20120615	9	562	10.92	0.00881091111804282	-0.00535700561893022
1	A	26	50	20120615	9	564	10.96	0.00969779272727822	-0.00233225736745540
1	A	26	50	20120615	9	566	11	0.0103724433072083	0.000541919566033555
1	A	26	50	20120615	9	568	11.04	0.0105687856471403	0.00243239075873923
1	A	26	50	20120615	9	570	11.08	0.0112190551852551	0.00400116372134408
1	A	26	50	20120615	9	572	11.12	0.0108560336348617	0.0061247397355357
1	A	26	50	20120615	9	574	11.16	0.0105236722345006	0.00722091788093453
1	A	26	50	20120615	9	576	11.2	0.0102660449498431	0.00835875168681305
1	A	26	50	20120615	9	578	11.24	0.00955221358316752	0.00950207971238134
1	A	26	50	20120615	9	580	11.28	0.00798365275259702	0.0104933585667911
1	A	26	50	20120615	9	582	11.32	0.00651048769787642	0.0106207579955575
1	A	26	50	20120615	9	584	11.36	0.00568214392352152	0.0112789718783589
1	A	26	50	20120615	9	586	11.4	0.00395052073367552	0.0119628042398427
1	A	26	50	20120615	9	588	11.44	0.00213013796512104	0.0131224664320565
1	A	26	50	20120615	9	590	11.48	-1.00692005640998e-05	0.0150965035041628
1	A	26	50	20120615	9	592	11.52	-0.00195157936073581	0.0161484733336018
1	A	26	50	20120615	9	594	11.56	-0.0036386654299688	0.0179795263434844
1	A	26	50	20120615	9	596	11.6	-0.00534866175891223	0.0200695218566374
1	A	26	50	20120615	9	598	11.64	-0.00737940172380187	0.0225546486391176
1	A	26	50	20120615	9	600	11.68	-0.00844062758100664	0.0238982929447282
1	A	26	50	20120615	9	602	11.72	-0.0101987778817489	0.0263519534754456
1	A	26	50	20120615	9	604	11.76	-0.0115538773172148	0.0285745315100711
1	A	26	50	20120615	9	606	11.8	-0.0133510599122785	0.0310322932601193
1	A	26	50	20120615	9	608	11.84	-0.0150312870457340	0.0329532195418907
1	A	26	50	20120615	9	610	11.88	-0.0165714363258364	0.0350036170752974
1	A	26	50	20120615	9	612	11.92	-0.0176227626881046	0.0373251900592890
1	A	26	50	20120615	9	614	11.96	-0.0192007421810005	0.0396969676247449
1	A	26	50	20120615	9	616	12	-0.020792227413417	0.0427015350486847
1	A	26	50	20120615	9	618	12.04	-0.0219622770042464	0.0452487458065530
1	A	26	50	20120615	9	620	12.08	-0.0231739044738096	0.0476037649412948
1	A	26	50	20120615	9	622	12.12	-0.0237540855877731	0.050367774638275
1	A	26	50	20120615	9	624	12.16	-0.024181885190391	0.0528113942526994
1	A	26	50	20120615	9	626	12.2	-0.0242500502840974	0.0545655847554669
1	A	26	50	20120615	9	628	12.24	-0.0233576815262400	0.0567727478622626
1	A	26	50	20120615	9	630	12.28	-0.021590763101411	0.0581995479253408
1	A	26	50	20120615	9	632	12.32	-0.0202819084494347	0.0591275548649701
1	A	26	50	20120615	9	634	12.36	-0.0182707553423839	0.0610223181958375
1	A	26	50	20120615	9	636	12.4	-0.0161258883430107	0.062860442273532
1	A	26	50	20120615	9	638	12.44	-0.0145623338284511	0.0645429321486873
1	A	26	50	20120615	9	640	12.48	-0.0125637672221054	0.0663350235749264
1	A	26	50	20120615	9	642	12.52	-0.0112567510477602	0.0674969414377723
1	A	26	50	20120615	9	644	12.56	-0.00960989935437672	0.0679221954559778
1	A	26	50	20120615	9	646	12.6	-0.00705879950921188	0.0687547429801468
1	A	26	50	20120615	9	648	12.64	-0.00503308000246867	0.0696705876831396
1	A	26	50	20120615	9	650	12.68	-0.00496335927384368	0.0700643047389043
1	A	26	50	20120615	9	652	12.72	-0.00489356783454056	0.0704579510839908
1	A	26	50	20120615	9	654	12.76	-0.00498322897439501	0.070058152909908
1	A	26	50	20120615	9	656	12.8	-0.00491258900695448	0.070387169695194
1	A	26	50	20120615	9	658	12.84	-0.00599849289082265	0.0699105090139962
1	A	26	50	20120615	9	660	12.88	-0.00658998771328521	0.069368087402148
1	A	26	50	20120615	9	662	12.92	-0.00731880267265418	0.0692950432716515
1	A	26	50	20120615	9	664	12.96	-0.00835740111286099	0.0695005285022642
1	A	26	50	20120615	9	666	13	-0.00924680002223743	0.0695767546132761
1	A	26	50	20120615	9	668	13.04	-0.0099824739173839	0.0689915530411662
1	A	26	50	20120615	9	670	13.08	-0.0113483213759238	0.0685371662235758
1	A	26	50	20120615	9	672	13.12	-0.0130796016189810	0.0676655864050851
1	A	26	50	20120615	9	674	13.16	-0.0156452678638382	0.0674019769970589
1	A	26	50	20120615	9	676	13.2	-0.0179648609488426	0.0669441960669186
1	A	26	50	20120615	9	678	13.24	-0.0201869440087214	0.0660042390226875
1	A	26	50	20120615	9	680	13.28	-0.0220155928555479	0.0649094255933762
1	A	26	50	20120615	9	682	13.32	-0.023785622550214	0.0638108644981249
1	A	26	50	20120615	9	684	13.36	-0.0249795723502475	0.0629983280958634
1	A	26	50	20120615	9	686	13.4	-0.0267924527158536	0.0624985450229208
1	A	26	50	20120615	9	688	13.44	-0.0277632396157446	0.0613188787798672
1	A	26	50	20120615	9	690	13.48	-0.0306028390276335	0.0597881340199545
1	A	26	50	20120615	9	692	13.52	-0.0326270736101363	0.0587892042701723
1	A	26	50	20120615	9	694	13.56	-0.0349650514714515	0.0587855273149101
1	A	26	50	20120615	9	696	13.6	-0.0376796344044266	0.0592642386057734
1	A	26	50	20120615	9	698	13.64	-0.0397537907256811	0.0594085590998136
1	A	26	50	20120615	9	700	13.68	-0.0416321491792251	0.060194861840493
1	A	26	50	20120615	9	702	13.72	-0.0429744499819515	0.0601771134602853
1	A	26	50	20120615	9	704	13.76	-0.044660051126944	0.0615788819433095
1	A	26	50	20120615	9	706	13.8	-0.0463052057640526	0.061774043414917
1	A	26	50	20120615	9	708	13.84	-0.0482192731100465	0.0628706953218593
1	A	26	50	20120615	9	710	13.88	-0.0500869542511945	0.06390087919137
1	A	26	50	20120615	9	712	13.92	-0.0510110721035272	0.0640519879105095
1	A	26	50	20120615	9	714	13.96	-0.0524815006550046	0.064244815929739
1	A	26	50	20120615	9	716	14	-0.0530797129918884	0.0632265821648304
1	A	26	50	20120615	9	718	14.04	-0.0540477421753328	0.0627758723025021
1	A	26	50	20120615	9	720	14.08	-0.0540008609957402	0.0618657551644368
1	A	26	50	20120615	9	722	14.12	-0.0540796185490287	0.0607001744884646
1	A	26	50	20120615	9	724	14.16	-0.0532505641323588	0.05974109727687
1	A	26	50	20120615	9	726	14.2	-0.0527201633357907	0.0582668503487742
1	A	26	50	20120615	9	728	14.24	-0.0522822450351341	0.0560139445043035
1	A	26	50	20120615	9	730	14.28	-0.0516573323461927	0.0537288299459499
1	A	26	50	20120615	9	732	14.32	-0.0515812264433335	0.0509330923676979
1	A	26	50	20120615	9	734	14.36	-0.0519588214644872	0.0474737845727772
1	A	26	50	20120615	9	736	14.4	-0.051692471522709	0.0448530175269706
1	A	26	50	20120615	9	738	14.44	-0.0518691320403615	0.0414577483627133
1	A	26	50	20120615	9	740	14.48	-0.0521680826453115	0.0394929956026438
1	A	26	50	20120615	9	742	14.52	-0.0524751579071774	0.0363062986850739
1	A	26	50	20120615	9	744	14.56	-0.0530294235576105	0.0340498855909685
1	A	26	50	20120615	9	746	14.6	-0.0527909305824519	0.0320428902717911
1	A	26	50	20120615	9	748	14.64	-0.0531042495971956	0.0300985587555625
1	A	26	50	20120615	9	750	14.68	-0.0529331297561485	0.0275297812408681
1	A	26	50	20120615	9	752	14.72	-0.0527722629634285	0.0253902882530319
1	A	26	50	20120615	9	754	14.76	-0.0522845007057661	0.0227696091005983
1	A	26	50	20120615	9	756	14.8	-0.0513075619768787	0.0205665472131335
1	A	26	50	20120615	9	758	14.84	-0.0512043950975036	0.0179494743052839
1	A	26	50	20120615	9	760	14.88	-0.0521910211892932	0.0159986374066684
1	A	26	50	20120615	9	762	14.92	-0.0526370641468657	0.0138476185782989
1	A	26	50	20120615	9	764	14.96	-0.0528902083745305	0.0117548653486992
1	A	26	50	20120615	9	766	15	-0.0532065679484333	0.00975912716947835
1	A	26	50	20120615	9	768	15.04	-0.0535123209206184	0.00747630363709569
1	A	26	50	20120615	9	770	15.08	-0.0528409230318818	0.00539592477616673
1	A	26	50	20120615	9	772	15.12	-0.0519400689926501	0.00399203497279896
1	A	26	50	20120615	9	774	15.16	-0.0509146227385734	0.00289361529890378
1	A	26	50	20120615	9	776	15.2	-0.0490950955692241	0.00220418618724690
1	A	26	50	20120615	9	778	15.24	-0.04663379828527	0.00109869544553985
1	A	26	50	20120615	9	780	15.28	-0.0445418228731296	-0.000605926871866561
1	A	26	50	20120615	9	782	15.32	-0.0425491959637459	-0.00198676499416765
1	A	26	50	20120615	9	784	15.36	-0.0399635185969811	-0.00459620114878037
1	A	26	50	20120615	9	786	15.4	-0.0383122828415542	-0.0062857620917475
1	A	26	50	20120615	9	788	15.44	-0.0368195097157913	-0.00738439389767704
1	A	26	50	20120615	9	790	15.48	-0.0345349184164557	-0.00823949812816593
1	A	26	50	20120615	9	792	15.52	-0.0323303716047504	-0.00928566261093143
1	A	26	50	20120615	9	794	15.56	-0.0295843719174871	-0.0107877200487314
1	A	26	50	20120615	9	796	15.6	-0.0276413980462784	-0.0117396130554291
1	A	26	50	20120615	9	798	15.64	-0.0249015926144183	-0.0128969135109937
1	A	26	50	20120615	9	800	15.68	-0.022361445853294	-0.0136622222513397
1	A	26	50	20120615	9	802	15.72	-0.0199106483979337	-0.0149754263171271
1	A	26	50	20120615	9	804	15.76	-0.0175810009616077	-0.0166147961136588
1	A	26	50	20120615	9	806	15.8	-0.0168229188525654	-0.0179043396794409
1	A	26	50	20120615	9	808	15.84	-0.0174445293528387	-0.0181062257365375
1	A	26	50	20120615	9	810	15.88	-0.0176241203331245	-0.0192534499204701
1	A	26	50	20120615	9	812	15.92	-0.0179532431844277	-0.0206708808186976
1	A	26	50	20120615	9	814	15.96	-0.0182300754892623	-0.0227857664905485
1	A	26	50	20120615	9	816	16	-0.0168530628146474	-0.0236628546708645
1	A	26	50	20120615	9	818	16.04	-0.0160687894704299	-0.0238499056276917
1	A	26	50	20120615	9	820	16.08	-0.0143947495213098	-0.0232401320949355
1	A	26	50	20120615	9	822	16.12	-0.0134553581625035	-0.0222375253898911
1	A	26	50	20120615	9	824	16.16	-0.0110720547565143	-0.0211551570399289
1	A	26	50	20120615	9	826	16.2	-0.00922155631014907	-0.0208740113837291
1	A	26	50	20120615	9	828	16.24	-0.00809753937077493	-0.0210635160010871
1	A	26	50	20120615	9	830	16.28	-0.00659140192684758	-0.0219070943910426
1	A	26	50	20120615	9	832	16.32	-0.00512479175198857	-0.0227463594296330
1	A	26	50	20120615	9	834	16.36	-0.00401746253265043	-0.0228566680874981
1	A	26	50	20120615	9	836	16.4	-0.00258055084260125	-0.0223778860859566
1	A	26	50	20120615	9	838	16.44	-0.00129057594168263	-0.0216205040126277
1	A	26	50	20120615	9	840	16.48	-0.000118907076324330	-0.0202089845270910
1	A	26	50	20120615	9	842	16.52	0.00027919404148369	-0.0185311615566915
1	A	26	50	20120615	9	844	16.56	0.00044414791139889	-0.0161086985771602
1	A	26	50	20120615	9	846	16.6	0.00096020151137664	-0.0132736175776030
1	A	26	50	20120615	9	848	16.64	0.00123999659362435	-0.0109748912137115
1	A	26	50	20120615	9	850	16.68	0.00158055194736585	-0.00894039085495941
1	A	26	50	20120615	9	852	16.72	0.00101470459496372	-0.00754741100211857
1	A	26	50	20120615	9	854	16.76	-0.00043565555895685	-0.00796055864512347
1	A	26	50	20120615	9	856	16.8	-0.00125938546156449	-0.00812646710919327
1	A	26	50	20120615	9	858	16.84	-0.00265133223139802	-0.00791818880679477
1	A	26	50	20120615	9	860	16.88	-0.00456712491793798	-0.00584728517673373
1	A	26	50	20120615	9	862	16.92	-0.00537250539957384	-0.0036440960100483
1	A	26	50	20120615	9	864	16.96	-0.00557202406316700	-0.000713948746401308
1	A	26	50	20120615	9	866	17	-0.00776835287986134	0.00365555113990353
1	A	26	50	20120615	9	868	17.04	-0.00955502079708883	0.0071114294669356
1	A	26	50	20120615	9	870	17.08	-0.00928886580465021	0.0108373306604993
1	A	26	50	20120615	9	872	17.12	-0.00694738776476814	0.0127559588452319
1	A	26	50	20120615	9	874	17.16	-0.00379755232370141	0.0126983579268364
1	A	26	50	20120615	9	876	17.2	0.000236039314627880	0.0118283620275357
1	A	26	50	20120615	9	878	17.24	0.00288183348571565	0.00966622889477965
1	A	26	50	20120615	9	880	17.28	0.00500178345633332	0.00593237840678171
1	A	26	50	20120615	9	882	17.32	0.00541954921372622	0.00398556494575111
1	A	26	50	20120615	9	884	17.36	0.00677189800381322	0.00041585656908362
1	A	26	50	20120615	9	886	17.4	0.00724249170882852	-0.00210564378622073
1	A	26	50	20120615	9	888	17.44	0.00747187714864542	-0.00616797224413745
1	A	26	50	20120615	9	890	17.48	0.00638607225972662	-0.00937000630779136
1	A	26	50	20120615	9	892	17.52	0.00542009722148162	-0.0135615196390970
1	A	26	50	20120615	9	894	17.56	0.00424247098149182	-0.0169460261431700
1	A	26	50	20120615	9	896	17.6	0.0034410008003559	-0.0210710396172389
1	A	26	50	20120615	9	898	17.64	0.00309256686285842	-0.0246734375404007
1	A	26	50	20120615	9	900	17.68	0.00349271859033189	-0.0267384014734997
1	A	26	50	20120615	9	902	17.72	0.00261541120691374	-0.0272405179988203
1	A	26	50	20120615	9	904	17.76	0.00089028279285292	-0.0261553212217333
1	A	26	50	20120615	9	906	17.8	-0.00047273623856227	-0.0252061010786685
1	A	26	50	20120615	9	908	17.84	-0.00402495786453101	-0.0240680834250269
1	A	26	50	20120615	9	910	17.88	-0.00679087674982031	-0.0215110438829001
1	A	26	50	20120615	9	912	17.92	-0.0101162585203844	-0.0194809403141135
1	A	26	50	20120615	9	914	17.96	-0.0127402115772149	-0.0179736502861328
1	A	26	50	20120615	9	916	18	-0.0147345991824837	-0.0163704341522164
1	A	26	50	20120615	9	918	18.04	-0.0160541099336525	-0.0131951923645016
1	A	26	50	20120615	9	920	18.08	-0.0161167673726402	-0.0100368214374791
1	A	26	50	20120615	9	922	18.12	-0.0146122626382706	-0.00621932940965503
1	A	26	50	20120615	9	924	18.16	-0.0126127697220416	-0.00317644386924277
1	A	26	50	20120615	9	926	18.2	-0.0107547476595246	-0.000135262456173174
1	A	26	50	20120615	9	928	18.24	-0.00906602817362708	0.000586276374417386
1	A	26	50	20120615	9	930	18.28	-0.00703523941836954	0.000338455953708161
1	A	26	50	20120615	9	932	18.32	-0.00346096949585662	0.000178848518165515
1	A	26	50	20120615	9	934	18.36	0.0007859845426279	-0.00193022473594397
1	A	26	50	20120615	9	936	18.4	0.00371359753557112	-0.00328224825691171
1	A	26	50	20120615	9	938	18.44	0.00569477638616742	-0.00541886332014842
1	A	26	50	20120615	9	940	18.48	0.00563271362398262	-0.00517220326166712
1	A	26	50	20120615	9	942	18.52	0.00492294105023102	-0.00423300282169171
1	A	26	50	20120615	9	944	18.56	0.00553562786292572	-0.00152940125702838
1	A	26	50	20120615	9	946	18.6	0.00524821724064472	0.000650524096555995
1	A	26	50	20120615	9	948	18.64	0.00411179764832852	0.00377869378584717
1	A	26	50	20120615	9	950	18.68	0.00294261779884	0.00660250350331221
1	A	26	50	20120615	9	952	18.72	4.31264425845698e-05	0.0104155768208606
1	A	26	50	20120615	9	954	18.76	-0.00286399459583988	0.0115146258197911
1	A	26	50	20120615	9	956	18.8	-0.00598599124293128	0.0130907739061237
1	A	26	50	20120615	9	958	18.84	-0.0092666909359922	0.0126432530953785
1	A	26	50	20120615	9	960	18.88	-0.0115534318399426	0.0109890899178776
1	A	26	50	20120615	9	962	18.92	-0.0133675355002802	0.0081276196932466
1	A	26	50	20120615	9	964	18.96	-0.0157904015306768	0.00490954137672757
1	A	26	50	20120615	9	966	19	-0.0173069475864232	0.00190486081570282
1	A	26	50	20120615	9	968	19.04	-0.0181722907231037	-0.00111328305843572
1	A	26	50	20120615	9	970	19.08	-0.0170224431730128	-0.00425408874590669
1	A	26	50	20120615	9	972	19.12	-0.0153801806026392	-0.00751788858689725
1	A	26	50	20120615	9	974	19.16	-0.0143363219950872	-0.00980243675271921
1	A	26	50	20120615	9	976	19.2	-0.0148958760971368	-0.0109559195387722
1	A	26	50	20120615	9	978	19.24	-0.0164790316116710	-0.0119940088620966
1	A	26	50	20120615	9	980	19.28	-0.0166494231327335	-0.0127454017409888
1	A	26	50	20120615	9	982	19.32	-0.0169104303878051	-0.0132738084964339
1	A	26	50	20120615	9	984	19.36	-0.0162081460748662	-0.0128684807473222
1	A	26	50	20120615	9	986	19.4	-0.0144904139977366	-0.0129812218525145
1	A	26	50	20120615	9	988	19.44	-0.0135249586829757	-0.0140241760704935
1	A	26	50	20120615	9	990	19.48	-0.0111569429255957	-0.0156685387480071
1	A	26	50	20120615	9	992	19.52	-0.00890321683725888	-0.0182360788258346
1	A	26	50	20120615	9	994	19.56	-0.00681866604632094	-0.0205119727117616
1	A	26	50	20120615	9	996	19.6	-0.00483579721051762	-0.0224958314970586
1	A	26	50	20120615	9	998	19.64	-0.0025451247928638	-0.0229362883110597
1	A	26	50	20120615	9	1000	19.68	-0.0008226833845715	-0.0215122459644281
1	A	26	50	20120615	9	1002	19.72	-0.00052663191742431	-0.0194857627823612
1	A	26	50	20120615	9	1004	19.76	-0.00070490060802925	-0.0172004714473122
1	A	26	50	20120615	9	1006	19.8	-0.000425635855867430	-0.0139804910135518
1	A	26	50	20120615	9	1008	19.84	0.00129893394383625	-0.0120123936384074
1	A	26	50	20120615	9	1010	19.88	0.00350611189987434	-0.0105629513090888
1	A	26	50	20120615	9	1012	19.92	0.00522254219341982	-0.00916486048843352
1	A	26	50	20120615	9	1014	19.96	0.00492997676270382	-0.00717248106642325
1	A	26	50	20120615	9	1016	20	0.00452663598364722	-0.00670141359986458
1	A	26	50	20120615	9	1018	20.04	0.00324974962924838	-0.00601367447341473
1	A	26	50	20120615	9	1020	20.08	0.00157904722413549	-0.00471615474314085
1	A	26	50	20120615	9	1022	20.12	0.00068036400272207	-0.00311730852913214
1	A	26	50	20120615	9	1024	20.16	-0.00082580172547652	-0.00124552616865323
1	A	26	50	20120615	9	1026	20.2	-0.0024235519239744	-0.000363622591157371
1	A	26	50	20120615	9	1028	20.24	-0.00332953955843748	0.000583759074276366
1	A	26	50	20120615	9	1030	20.28	-0.00601773326633875	0.0040683388655568
1	A	26	50	20120615	9	1032	20.32	-0.0084984052760974	0.00331607624532369
1	A	26	50	20120615	9	1034	20.36	-0.00960036331232564	0.00176486498673638
1	A	26	50	20120615	9	1036	20.4	-0.00948416162654613	0.000724947085275885
1	A	26	50	20120615	9	1038	20.44	-0.00915309423159458	-0.00165808762013652
1	A	26	50	20120615	9	1040	20.48	-0.00866101862256687	-0.00459581931111853
1	A	26	50	20120615	9	1042	20.52	-0.00707903690528945	-0.00498499674134798
1	A	26	50	20120615	9	1044	20.56	-0.00463770124576821	-0.00637048055520146
1	A	26	50	20120615	9	1046	20.6	-0.00299703673672013	-0.00863628402736095
1	A	26	50	20120615	9	1048	20.64	0.000124691209794430	-0.0109289858414768
1	A	26	50	20120615	9	1050	20.68	0.00094540176644641	-0.0111969368851397
1	A	26	50	20120615	9	1052	20.72	-0.00024730352565219	-0.0113745196821668
1	A	26	50	20120615	9	1054	20.76	-0.00147063361244397	-0.0125426954400261
1	A	26	50	20120615	9	1056	20.8	-0.00322798488252347	-0.0140440740553160
1	A	26	50	20120615	9	1058	20.84	-0.00643762034407513	-0.0143686431389485
1	A	26	50	20120615	9	1060	20.88	-0.00851848003761528	-0.0147103737041603
1	A	26	50	20120615	9	1062	20.92	-0.0115027252126637	-0.0141895471334096
1	A	26	50	20120615	9	1064	20.96	-0.0132517962623355	-0.0127400065162484
1	A	26	50	20120615	9	1066	21	-0.0150053737035238	-0.0100966059016149
1	A	26	50	20120615	9	1068	21.04	-0.0156469437069097	-0.00663523547621333
1	A	26	50	20120615	9	1070	21.08	-0.0159128865673139	-0.00299640741168486
1	A	26	50	20120615	9	1072	21.12	-0.0153164066420440	0.000230198612615281
1	A	26	50	20120615	9	1074	21.16	-0.0141784102016058	0.00281509109085302
1	A	26	50	20120615	9	1076	21.2	-0.0115653812374379	0.00413544400619819
1	A	26	50	20120615	9	1078	21.24	-0.00974452541444682	0.00516876672271056
1	A	26	50	20120615	9	1080	21.28	-0.00658331969633862	0.00602293757224828
1	A	26	50	20120615	9	1082	21.32	-0.00378215153800717	0.00600625692328009
1	A	26	50	20120615	9	1084	21.36	-0.00163647207294244	0.00554021062197462
1	A	26	50	20120615	9	1086	21.4	-1.62252722011097e-05	0.00495126491945826
1	A	26	50	20120615	9	1088	21.44	0.00114969905766683	0.00336843043140274
1	A	26	50	20120615	9	1090	21.48	0.00239254529161936	0.00186726394814713
1	A	26	50	20120615	9	1092	21.52	0.00383612499861512	-0.000223233610820594
1	A	26	50	20120615	9	1094	21.56	0.00612560947687652	-0.00119187090609680
1	A	26	50	20120615	9	1096	21.6	0.00677827610697952	-0.00119206182492772
1	A	26	50	20120615	9	1098	21.64	0.00674825235305042	-0.000321019407590883
1	A	26	50	20120615	9	1100	21.68	0.00708522408962482	0.00119530744505337
1	A	26	50	20120615	9	1102	21.72	0.00728560400927752	0.00289124649118681
1	A	26	50	20120615	9	1104	21.76	0.00766993775805582	0.00442840470960481
1	A	26	50	20120615	9	1106	21.8	0.00798665088534922	0.0072742973718463
1	A	26	50	20120615	9	1108	21.84	0.00701599833574662	0.00952750020116504
1	A	26	50	20120615	9	1110	21.88	0.00545708173456482	0.0117438846874941
1	A	26	50	20120615	9	1112	21.92	0.00313364976684536	0.0140540230477272
1	A	26	50	20120615	9	1114	21.96	0.00261515664847251	0.0165539707883410
1	A	26	50	20120615	9	1116	22	0.00255727995843239	0.0182397487100288
1	A	26	50	20120615	9	1118	22.04	0.00343755719033153	0.0193356935101899
1	A	26	50	20120615	9	1120	22.08	0.00413273508011942	0.0202773263974925
1	A	26	50	20120615	9	1122	22.12	0.00345046896015599	0.0206712343720881
1	A	26	50	20120615	9	1124	22.16	0.00377645932841862	0.0217052931867597
1	A	26	50	20120615	9	1126	22.2	0.00491281528112442	0.0237093398706596
1	A	26	50	20120615	9	1128	22.24	0.00649476164306282	0.0250966763042798
1	A	26	50	20120615	9	1130	22.28	0.00673531229895462	0.0266637734238133
1	A	26	50	20120615	9	1132	22.32	0.00587651697106802	0.0262084815095428
1	A	26	50	20120615	9	1134	22.36	0.00482130152150332	0.0250691203530169
1	A	26	50	20120615	9	1136	22.4	0.00375052972275252	0.0245868028175696
1	A	26	50	20120615	9	1138	22.44	0.00254965027626339	0.0239677308306408
1	A	26	50	20120615	9	1140	22.48	0.000110768277272870	0.0237385575228583
1	A	26	50	20120615	9	1142	22.52	-0.00278235911795189	0.0224886048657547
1	A	26	50	20120615	9	1144	22.56	-0.00522654441780131	0.0214450566780796
1	A	26	50	20120615	9	1146	22.6	-0.00775579466342747	0.0196219232641464
1	A	26	50	20120615	9	1148	22.64	-0.00957716031040778	0.0177090579996805
1	A	26	50	20120615	9	1150	22.68	-0.0114409735774627	0.0153836454258670
1	A	26	50	20120615	9	1152	22.72	-0.0130884758090849	0.0130969186640522
1	A	26	50	20120615	9	1154	22.76	-0.0144941687347447	0.0104898513171565
1	A	26	50	20120615	9	1156	22.8	-0.0148486229793772	0.0073153138077958
1	A	26	50	20120615	9	1158	22.84	-0.0157088509056025	0.00473653356057466
1	A	26	50	20120615	9	1160	22.88	-0.0165476563247851	0.00135136591166124
1	A	26	50	20120615	9	1162	22.92	-0.0164232479577031	-0.000830511056639224
1	A	26	50	20120615	9	1164	22.96	-0.0156472972603003	-0.00098136521733756
1	A	26	50	20120615	9	1166	23	-0.0152505679296477	0.000459888108348109
1	A	26	50	20120615	9	1168	23.04	-0.0152569460328140	0.000243089169236313
1	A	26	50	20120615	9	1170	23.08	-0.0152741782250716	0.000155952400590693
1	A	26	50	20120615	9	1172	23.12	-0.0155936419977438	-0.000266324698066100
1	A	26	50	20120615	9	1174	23.16	-0.0146254218954685	-0.000793932422848444
1	A	26	50	20120615	9	1176	23.2	-0.0146282644647289	-0.000315235274120773
1	A	26	50	20120615	9	1178	23.24	-0.0144308119671504	-0.000147990378234531
1	A	26	50	20120615	9	1180	23.28	-0.0143149100946461	0.000190480424716031
1	A	26	50	20120615	9	1182	23.32	-0.0140602031609949	-0.000344452926319403
1	A	26	50	20120615	9	1184	23.36	-0.0139727764785690	0.000120073802513289
1	A	26	50	20120615	9	1186	23.4	-0.0141875177369475	-2.18354574030386e-05
1	A	26	50	20120615	9	1188	23.44	-0.0142585183288464	-0.000239306147956963
1	A	26	50	20120615	9	1190	23.48	-0.0140997162879276	-0.000434000929088867
1	A	26	50	20120615	9	1192	23.52	-0.0135350278835398	0.000240190031433447
1	A	26	50	20120615	9	1194	23.56	-0.0132414371479911	-5.0671271939827e-05
1	A	26	50	20120615	9	1196	23.6	-0.0130129143784473	4.34729249073496e-05
1	A	26	50	20120615	9	1198	23.64	-0.0125007569368339	-0.000250315800540036
1	A	26	50	20120615	9	1200	23.68	-0.0119336219429832	0.000198902066479965
1	A	26	50	20120615	9	1202	23.72	-0.0112040928057652	-0.00119434577983095
1	A	26	50	20120615	9	1204	23.76	-0.0106731051105688	-0.000747277517425754
1	A	26	50	20120615	9	1206	23.8	-0.0107841138041473	-0.000685822867072833
1	A	26	50	20120615	9	1208	23.84	-0.0102356393582521	-0.000852233376957275
1	A	26	50	20120615	9	1210	23.88	-0.00966327884528849	-0.00085066359990304
1	A	26	50	20120615	9	1212	23.92	-0.0093094213987793	-0.000955633601570183
1	A	26	50	20120615	9	1214	23.96	-0.00936726273348037	-0.00106922323489999
1	A	26	50	20120615	9	1216	24	-0.00930707380426577	-0.00101750544492401
1	A	26	50	20120615	9	1218	24.04	-0.00932158363541571	-0.00187774327064431
1	A	26	50	20120615	9	1220	24.08	-0.00883063939723789	-0.00122147746702508
1	A	26	50	20120615	9	1222	24.12	-0.00892523614242503	-0.000964062314401926
1	A	26	50	20120615	9	1224	24.16	-0.00848446820144021	-0.000584543962803483
1	A	26	50	20120615	9	1226	24.2	-0.00829759543552179	-0.00109184923768440
1	A	26	50	20120615	9	1228	24.24	-0.0085529373510625	-0.000822478323604945
1	A	26	50	20120615	9	1230	24.28	-0.00778361577973326	-0.000824956732873004
1	A	26	50	20120615	9	1232	24.32	-0.00779506595984101	-0.000323351445755234
1	A	26	50	20120615	9	1234	24.36	-0.00830542876444377	-7.40694353292912e-05
1	A	26	50	20120615	9	1236	24.4	-0.00800377276894891	4.52378634331913e-05
1	A	26	50	20120615	9	1238	24.44	-0.00793546696099307	8.41845978341652e-05
1	A	26	50	20120615	9	1240	24.48	-0.00766463233587656	0.000376331421335635
1	A	26	50	20120615	9	1242	24.52	-0.00755397012462086	0.00118133006530965
1	A	26	50	20120615	9	1244	24.56	-0.00670390261573436	0.00164879623703174
1	A	26	50	20120615	9	1246	24.6	-0.00508730802151787	0.00196162734809648
1	A	26	50	20120615	9	1248	24.64	-0.00291555116546975	0.00206229955474757
1	A	26	50	20120615	9	1250	24.68	-0.00102926463069514	0.00121374878990671
1	A	26	50	20120615	9	1252	24.72	0.00098473104561601	2.11566348931012e-05
1	A	26	50	20120615	9	1254	24.76	0.00155559249220353	-0.00169941801149687
1	A	26	50	20120615	9	1256	24.8	0.00181542595001834	-0.0038521338961412
1	A	26	50	20120615	9	1258	24.84	0.00091841857167633	-0.00534151290935442
1	A	26	50	20120615	9	1260	24.88	-0.00061396384754153	-0.00769633122577036
1	A	26	50	20120615	9	1262	24.92	-0.00221820811471783	-0.00986689731399896
1	A	26	50	20120615	9	1264	24.96	-0.00451431818351897	-0.0104434509701750
1	A	26	50	20120615	9	1266	25	-0.0073581390228916	-0.0116685912503267
1	A	26	50	20120615	9	1268	25.04	-0.00826923196831484	-0.0120838750629176
1	A	26	50	20120615	9	1270	25.08	-0.0112350640827812	-0.0117607272639153
1	A	26	50	20120615	9	1272	25.12	-0.0118514773482128	-0.0114470971221878
1	A	26	50	20120615	9	1274	25.16	-0.0134989371534281	-0.0105457763924806
1	A	26	50	20120615	9	1276	25.2	-0.0152772074705222	-0.00851931159518995
1	A	26	50	20120615	9	1278	25.24	-0.0161038124693021	-0.00794387092508746
1	A	26	50	20120615	9	1280	25.28	-0.0166985316986869	-0.00667867304578162
1	A	26	50	20120615	9	1282	25.32	-0.0160983606760192	-0.0061245629588404
1	A	26	50	20120615	9	1284	25.36	-0.0159710531711343	-0.00489390017472771
1	A	26	50	20120615	9	1286	25.4	-0.0157093741646206	-0.0041676237287032
1	A	26	50	20120615	9	1288	25.44	-0.0150165862957531	-0.00286555023075848
1	A	26	50	20120615	9	1290	25.48	-0.0146117110949813	-0.00033686567055727
1	A	26	50	20120615	9	1292	25.52	-0.0135743430205738	0.00123476400344358
1	A	26	50	20120615	9	1294	25.56	-0.0122137422943502	0.00273762047190622
1	A	26	50	20120615	9	1296	25.6	-0.0121060103335958	0.00375657265730453
1	A	26	50	20120615	9	1298	25.64	-0.0124480845527033	0.00338868904068373
1	A	26	50	20120615	9	1300	25.68	-0.0124380153521392	0.00373104185986301
1	A	26	50	20120615	9	1302	25.72	-0.0124096250148746	0.00352123620681715
1	A	26	50	20120615	9	1304	25.76	-0.0123767516206172	0.00324903545139939
1	A	26	50	20120615	9	1306	25.8	-0.0121901319989264	0.00321588628549736
1	A	26	50	20120615	9	1308	25.84	-0.0121488511050408	0.00279411123265521
1	A	26	50	20120615	9	1310	25.88	-0.0113184319722831	0.00201365626505618
1	A	26	50	20120615	9	1312	25.92	-0.0111576358902413	0.00192487193761040
1	A	26	50	20120615	9	1314	25.96	-0.0094776109893252	0.00145813479297972
1	A	26	50	20120615	9	1316	26	-0.00790743441975971	0.00130512042106486
1	A	26	50	20120615	9	1318	26.04	-0.00577699805557701	0.00115968976937822
1	A	26	50	20120615	9	1320	26.08	-0.00283562193624477	0.00213479426327516
1	A	26	50	20120615	9	1322	26.12	-0.00114665142743992	0.00339860267775597
1	A	26	50	20120615	9	1324	26.16	0.00105429621074914	0.00481406781913176
1	A	26	50	20120615	9	1326	26.2	0.00156595867761572	0.00578897008048928
1	A	26	50	20120615	9	1328	26.24	0.00127056015287029	0.00709143008300058
1	A	26	50	20120615	9	1330	26.28	0.00045973961592406	0.00853737393080858
1	A	26	50	20120615	9	1332	26.32	-5.01267997183204e-05	0.00958421723608405
1	A	26	50	20120615	9	1334	26.36	0.000219478873812490	0.0106564173905328
1	A	26	50	20120615	9	1336	26.4	0.00055753248376216	0.0110469666079177
1	A	26	50	20120615	9	1338	26.44	0.00050546114039558	0.0093230685596562
1	A	26	50	20120615	9	1340	26.48	0.00106609075185933	0.00849288984320413
1	A	26	50	20120615	9	1342	26.52	0.00249677848802051	0.00700634067132923
1	A	26	50	20120615	9	1344	26.56	0.00286226218422597	0.0060860609946048
1	A	26	50	20120615	9	1346	26.6	0.00446726729829882	0.00384564972695773
1	A	26	50	20120615	9	1348	26.64	0.00486281576062672	0.00164736081026593
1	A	26	50	20120615	9	1350	26.68	0.00501120211865872	0.000422192245843051
1	A	26	50	20120615	9	1352	26.72	0.00444177609883702	-0.00167991600647175
1	A	26	50	20120615	9	1354	26.76	0.0034657919641043	-0.00377537745504340
1	A	26	50	20120615	9	1356	26.8	0.00263694260840087	-0.00589688871743396
1	A	26	50	20120615	9	1358	26.84	0.00121774889296788	-0.00860641088717617
1	A	26	50	20120615	9	1360	26.88	1.19783888732896e-05	-0.0104965193341031
1	A	26	50	20120615	9	1362	26.92	-0.00081090298559692	-0.0123840206783278
1	A	26	50	20120615	9	1364	26.96	-0.00281378294330782	-0.0121124209636741
1	A	26	50	20120615	9	1366	27	-0.00351346510329191	-0.0116536359419046
1	A	26	50	20120615	9	1368	27.04	-0.00592161624157206	-0.0118510742973475
1	A	26	50	20120615	9	1370	27.08	-0.00872501885733206	-0.0116364178917827
1	A	26	50	20120615	9	1372	27.12	-0.0108921385071092	-0.0130995420302105
1	A	26	50	20120615	9	1374	27.16	-0.0127839249184278	-0.0148057977642814
1	A	26	50	20120615	9	1376	27.2	-0.0143021326751100	-0.0168350033074559
1	A	26	50	20120615	9	1378	27.24	-0.013123350315533	-0.0175772179403284
1	A	26	50	20120615	9	1380	27.28	-0.0116920106269196	-0.0195995574766575
1	A	26	50	20120615	9	1382	27.32	-0.0101004193284858	-0.0226267169622562
1	A	26	50	20120615	9	1384	27.36	-0.00795993639115603	-0.0250497597693481
1	A	26	50	20120615	9	1386	27.4	-0.00623367660624531	-0.0266186175847667
1	A	26	50	20120615	9	1388	27.44	-0.00389796148662991	-0.0291981431225352
1	A	26	50	20120615	9	1390	27.48	-0.00186948426344006	-0.0305964467823317
1	A	26	50	20120615	9	1392	27.52	0.00076675123817962	-0.0306484898414270
1	A	26	50	20120615	9	1394	27.56	0.00346917193451837	-0.0317490308356657
1	A	26	50	20120615	9	1396	27.6	0.00604975813245872	-0.0319890935878785
1	A	26	50	20120615	9	1398	27.64	0.00866442687725222	-0.0318334593853394
1	A	26	50	20120615	9	1400	27.68	0.0108984105442582	-0.0319678591712395
1	A	26	50	20120615	9	1402	27.72	0.0130648725847288	-0.0311324549356745
1	A	26	50	20120615	9	1404	27.76	0.0151210896069446	-0.0295365644280111
1	A	26	50	20120615	9	1406	27.8	0.0170125436780762	-0.0289255393162522
1	A	26	50	20120615	9	1408	27.84	0.0190161321567818	-0.0265839537961394
1	A	26	50	20120615	9	1410	27.88	0.0197793535179098	-0.0248303586772816
1	A	26	50	20120615	9	1412	27.92	0.0198500924802997	-0.0232568763835140
1	A	26	50	20120615	9	1414	27.96	0.0196786190858619	-0.0208387833238904
1	A	26	50	20120615	9	1416	28	0.0188096697045974	-0.0181573495568173
1	A	26	50	20120615	9	1418	28.04	0.0187317606794463	-0.0158675822358434
1	A	26	50	20120615	9	1420	28.08	0.0181897421184633	-0.0127438178217990
1	A	26	50	20120615	9	1422	28.12	0.0191905598433513	-0.0101033608926956
1	A	26	50	20120615	9	1424	28.16	0.0203618822263869	-0.00811999708214541
1	A	26	50	20120615	9	1426	28.2	0.0221387001461524	-0.00772910845350548
1	A	26	50	20120615	9	1428	28.24	0.0250049574836921	-0.00618132242016625
1	A	26	50	20120615	9	1430	28.28	0.0275217626499694	-0.00518790810327727
1	A	26	50	20120615	9	1432	28.32	0.0283746041387585	-0.00597951414481561
1	A	26	50	20120615	9	1434	28.36	0.0297556543930939	-0.00686007421942722
1	A	26	50	20120615	9	1436	28.4	0.0313634030814778	-0.00720026329185607
1	A	26	50	20120615	9	1438	28.44	0.0323420388666399	-0.00642018309085107
1	A	26	50	20120615	9	1440	28.48	0.0320080723338855	-0.00628406503547266
1	A	26	50	20120615	9	1442	28.52	0.03188913697329	-0.0059081670705939
1	A	26	50	20120615	9	1444	28.56	0.0312163955816691	-0.00536737180434242
1	A	26	50	20120615	9	1446	28.6	0.0304608519859712	-0.0049488353005581
1	A	26	50	20120615	9	1448	28.64	0.0295258446892083	-0.00386194146719626
1	A	26	50	20120615	9	1450	28.68	0.0272680527368796	-0.00222824195994286
1	A	26	50	20120615	9	1452	28.72	0.02543876749395	-0.00114141883725914
1	A	26	50	20120615	9	1454	28.76	0.0231313366455821	0.000153293679093428
1	A	26	50	20120615	9	1456	28.8	0.0208307647329917	0.000651874670508066
1	A	26	50	20120615	9	1458	28.84	0.0179848720707502	0.000748819010208747
1	A	26	50	20120615	9	1460	28.88	0.0153074829544654	0.00132086839618866
1	A	26	50	20120615	9	1462	28.92	0.0119119561912076	0.00233429383498522
1	A	26	50	20120615	9	1464	28.96	0.00989146220357742	0.00245168063173000
1	A	26	50	20120615	9	1466	29	0.00757646531265072	0.00245387266275168
1	A	26	50	20120615	9	1468	29.04	0.00575239851776632	0.00154822443954357
1	A	26	50	20120615	9	1470	29.08	0.00572402232263732	0.000972236468792445
1	A	26	50	20120615	9	1472	29.12	0.00601956467290202	0.000930206041718716
1	A	26	50	20120615	9	1474	29.16	0.00597764031184542	0.000949517127912917
1	A	26	50	20120615	9	1476	29.2	0.00567584713763502	0.00114327852809366
1	A	26	50	20120615	9	1478	29.24	0.00559033671458612	0.00110568166053797
1	A	26	50	20120615	9	1480	29.28	0.00557700775176082	0.000921614694327296
1	A	26	50	20120615	9	1482	29.32	0.00549521671038092	0.000794625387494006
1	A	26	50	20120615	9	1484	29.36	0.00541853097996122	0.00140469590509833
1	A	26	50	20120615	9	1486	29.4	0.00546051190956032	0.00125090725125807
1	A	26	50	20120615	9	1488	29.44	0.00550856688640972	0.00164786285608057
1	A	26	50	20120615	9	1490	29.48	0.00453391918349342	0.00187611692504759
1	A	26	50	20120615	9	1492	29.52	0.00459267268594222	0.00133947237560168
1	A	26	50	20120615	9	1494	29.56	0.00372266971557372	0.00167354497437327
1	A	26	50	20120615	9	1496	29.6	0.00351514801743113	0.00142601517455110
1	A	26	50	20120615	9	1498	29.64	0.00294205211341505	0.00140057347256401
1	A	26	50	20120615	9	1500	29.68	0.00325266290918687	0.00170463645954204
1	A	26	50	20120615	9	1502	29.72	0.00279597799455754	0.00236170129382401
1	A	26	50	20120615	9	1504	29.76	0.00244291250764328	0.00242612579265792
1	A	26	50	20120615	9	1506	29.8	0.00214063142975385	0.00239220588036440
1	A	26	50	20120615	9	1508	29.84	0.00129213864766905	0.00139068104869521
1	A	26	50	20120615	9	1510	29.88	0.00085890139390386	0.00140310491484066
1	A	26	50	20120615	9	1512	29.92	0.000331753288529290	0.00169263685746530
1	A	26	50	20120615	9	1514	29.96	0.00024031023958625	0.00159251053724929
1	A	26	50	20120615	9	1516	30	-0.000197367644764790	0.00121427204892479
1	A	26	50	20120615	9	1518	30.04	-0.00068512990242727	0.00135456203431220
1	A	26	50	20120615	9	1520	30.08	-0.00111230725107769	0.00167828966087503
1	A	26	50	20120615	9	1522	30.12	-0.00104069854734693	0.00191468252889350
1	A	26	50	20120615	9	1524	30.16	-0.00133846828397239	0.00187598257475916
1	A	26	50	20120615	9	1526	30.2	-0.00200486692776603	0.00139597727848630
1	A	26	50	20120615	9	1528	30.24	-0.00242111240557931	0.00170915487187382
1	A	26	50	20120615	9	1530	30.28	-0.00340431468633439	0.00164040853639330
1	A	26	50	20120615	9	1532	30.32	-0.00311405583793869	0.00110537760462206
1	A	26	50	20120615	9	1534	30.36	-0.00361874623194277	0.000505751054175866
1	A	26	50	20120615	9	1536	30.4	-0.00413409272513934	0.000210328912063939
1	A	26	50	20120615	9	1538	30.44	-0.00483526122357748	-0.000131032543408117
1	A	26	50	20120615	9	1540	30.48	-0.00529800604332158	-0.000482910090929978
1	A	26	50	20120615	9	1542	30.52	-0.00655691562202233	-0.00141069287770957
1	A	26	50	20120615	9	1544	30.56	-0.0065982042940826	-0.00281576284229513
1	A	26	50	20120615	9	1546	30.6	-0.00663093626698372	-0.00348682839084460
1	A	26	50	20120615	9	1548	30.64	-0.00697659834589896	-0.00371727449083330
1	A	26	50	20120615	9	1550	30.68	-0.00688055203181039	-0.00292399260622355
1	A	26	50	20120615	9	1552	30.72	-0.00761460170268049	-0.00145699847238235
1	A	26	50	20120615	9	1554	30.76	-0.00813367252729356	-0.000714397052100579
1	A	26	50	20120615	9	1556	30.8	-0.00885738924677018	-0.000590844284223855
1	A	26	50	20120615	9	1558	30.84	-0.0094258111749626	0.000607708780955157
1	A	26	50	20120615	9	1560	30.88	-0.0101619517605847	0.00125342455139909
1	A	26	50	20120615	9	1562	30.92	-0.0106848763171552	0.00401537868896628
1	A	26	50	20120615	9	1564	30.96	-0.0109164276250429	0.0060776534949765
1	A	26	50	20120615	9	1566	31	-0.0117254992040766	0.00779917566445327
1	A	26	50	20120615	9	1568	31.04	-0.0120876085867222	0.00953496724877435
1	A	26	50	20120615	9	1570	31.08	-0.0125710645640872	0.0110802006266335
1	A	26	50	20120615	9	1572	31.12	-0.0134094174349298	0.0128606884305934
1	A	26	50	20120615	9	1574	31.16	-0.0150764428847805	0.0146664058045060
1	A	26	50	20120615	9	1576	31.2	-0.0163506705176821	0.0157052658742219
1	A	26	50	20120615	9	1578	31.24	-0.0172651858599263	0.0156493195856944
1	A	26	50	20120615	9	1580	31.28	-0.0196507378654798	0.0142876581992991
1	A	26	50	20120615	9	1582	31.32	-0.0217068551856394	0.0136548054083117
1	A	26	50	20120615	9	1584	31.36	-0.0230579177484915	0.0124539323257836
1	A	26	50	20120615	9	1586	31.4	-0.0241885107809307	0.0113311174679375
1	A	26	50	20120615	9	1588	31.44	-0.0256113369038987	0.00932704957083429
1	A	26	50	20120615	9	1590	31.48	-0.0268954852449403	0.00717146283265835
1	A	26	50	20120615	9	1592	31.52	-0.0276698308099499	0.00457391314303738
1	A	26	50	20120615	9	1594	31.56	-0.0267518647866135	0.00322828893843938
1	A	26	50	20120615	9	1596	31.6	-0.0250462525197134	0.00203292492484352
1	A	26	50	20120615	9	1598	31.64	-0.0232374026627601	9.24117852332731e-05
1	A	26	50	20120615	9	1600	31.68	-0.0214689922426229	-0.00189491889435933
1	A	26	50	20120615	9	1602	31.72	-0.0194108236056910	-0.00450279234298562
1	A	26	50	20120615	9	1604	31.76	-0.0172806432141631	-0.00725211543212047
1	A	26	50	20120615	9	1606	31.8	-0.0160870229966003	-0.0100395543344777
1	A	26	50	20120615	9	1608	31.84	-0.0145528585975832	-0.0123062813588042
1	A	26	50	20120615	9	1610	31.88	-0.0130638614220318	-0.0151260534965486
1	A	26	50	20120615	9	1612	31.92	-0.0118711137035263	-0.0171862798142138
1	A	26	50	20120615	9	1614	31.96	-0.0114415109786164	-0.0189216259212627
1	A	26	50	20120615	9	1616	32	-0.0115212796946021	-0.0216328076706204
1	A	26	50	20120615	9	1618	32.04	-0.0114982280135354	-0.0228428087945868
1	A	26	50	20120615	9	1620	32.08	-0.0131831220517467	-0.0243381982154401
1	A	26	50	20120615	9	1622	32.12	-0.0163036549878011	-0.0254513964210621
1	A	26	50	20120615	9	1624	32.16	-0.0186832885095960	-0.0268496930097907
1	A	26	50	20120615	9	1626	32.2	-0.0214817908753624	-0.0276143017144233
1	A	26	50	20120615	9	1628	32.24	-0.0237952957709807	-0.0285475483153011
1	A	26	50	20120615	9	1630	32.28	-0.0257396485004128	-0.0287122122714360
1	A	26	50	20120615	9	1632	32.32	-0.0282400982868412	-0.0300133099620227
1	A	26	50	20120615	9	1634	32.36	-0.0307317940913185	-0.0301251813258742
1	A	26	50	20120615	9	1636	32.4	-0.0332207675346883	-0.0315781867662632
1	A	26	50	20120615	9	1638	32.44	-0.0358293127347567	-0.0327570469075862
1	A	26	50	20120615	9	1640	32.48	-0.0383193814865306	-0.0337629140819986
1	A	26	50	20120615	9	1642	32.52	-0.0408337202643551	-0.0347347531567801
1	A	26	50	20120615	9	1644	32.56	-0.0426454190545298	-0.0351340358500195
1	A	26	50	20120615	9	1646	32.6	-0.044394475962066	-0.0364186084551298
1	A	26	50	20120615	9	1648	32.64	-0.0465653362067155	-0.0375543209406648
1	A	26	50	20120615	9	1650	32.68	-0.0493275144971324	-0.0387766893622341
1	A	26	50	20120615	9	1652	32.72	-0.0509711771389327	-0.0383011671229539
1	A	26	50	20120615	9	1654	32.76	-0.0527743277152296	-0.0387853655624393
1	A	26	50	20120615	9	1656	32.8	-0.0547288769244464	-0.0390166248352264
1	A	26	50	20120615	9	1658	32.84	-0.0563534193988834	-0.0385241603174690
1	A	26	50	20120615	9	1660	32.88	-0.0565732801103578	-0.0375799394193472
1	A	26	50	20120615	9	1662	32.92	-0.0578615933103406	-0.0356153492938375
1	A	26	50	20120615	9	1664	32.96	-0.0589591644560984	-0.0342893826577565
1	A	26	50	20120615	9	1666	33	-0.0607398714631604	-0.0335204040332161
1	A	26	50	20120615	9	1668	33.04	-0.0626444635782864	-0.0332917964108585
1	A	26	50	20120615	9	1670	33.08	-0.0632686267340398	-0.0330380157870907
1	A	26	50	20120615	9	1672	33.12	-0.0654371110999046	-0.0338852004216302
1	A	26	50	20120615	9	1674	33.16	-0.0674930240662045	-0.034023864061421
1	A	26	50	20120615	9	1676	33.2	-0.0691151270222464	-0.0338062165941717
1	A	26	50	20120615	9	1678	33.24	-0.0705444019590588	-0.0341793568426039
1	A	26	50	20120615	9	1680	33.28	-0.0714457509730372	-0.0342273693930464
1	A	26	50	20120615	9	1682	33.32	-0.0735423225792554	-0.0345700333392094
1	A	26	50	20120615	9	1684	33.36	-0.0746628039847236	-0.0357674479624707
1	A	26	50	20120615	9	1686	33.4	-0.0756205094091626	-0.0375473771520735
1	A	26	50	20120615	9	1688	33.44	-0.0754293077355298	-0.0394019768177696
1	A	26	50	20120615	9	1690	33.48	-0.0748397928120546	-0.0416942048703419
1	A	26	50	20120615	9	1692	33.52	-0.0737221398337111	-0.0446097475505303
1	A	26	50	20120615	9	1694	33.56	-0.0729018959675347	-0.0472383462989133
1	A	26	50	20120615	9	1696	33.6	-0.0712413264025962	-0.0492651971765063
1	A	26	50	20120615	9	1698	33.64	-0.0700653653990761	-0.0514342189435249
1	A	26	50	20120615	9	1700	33.68	-0.0690231748564209	-0.0547993966837342
1	A	26	50	20120615	9	1702	33.72	-0.0673528613600377	-0.0571230768459337
1	A	26	50	20120615	9	1704	33.76	-0.0662927336396641	-0.059960729592854
1	A	26	50	20120615	9	1706	33.8	-0.0653383919221831	-0.0625617815823623
1	A	26	50	20120615	9	1708	33.84	-0.063871442336069	-0.0642960175317648
1	A	26	50	20120615	9	1710	33.88	-0.0619790478129186	-0.0665429553950022
1	A	26	50	20120615	9	1712	33.92	-0.0611508419243861	-0.0688928550766481
1	A	26	50	20120615	9	1714	33.96	-0.0604307243784257	-0.071104826509556
1	A	26	50	20120615	9	1716	34	-0.0601965306124967	-0.073311565352283
1	A	26	50	20120615	9	1718	34.04	-0.059960710500971	-0.075712687849158
1	A	26	50	20120615	9	1720	34.08	-0.0596828175359647	-0.0777505695925377
1	A	26	50	20120615	9	1722	34.12	-0.0603656705545565	-0.08033596411659
1	A	26	50	20120615	9	1724	34.16	-0.0608723832739548	-0.0820853462932456
1	A	26	50	20120615	9	1726	34.2	-0.0618218862597321	-0.0846085861312317
1	A	26	50	20120615	9	1728	34.24	-0.0635216295403483	-0.0864046373554455
1	A	26	50	20120615	9	1730	34.28	-0.0649251657903255	-0.0870969656049052
1	A	26	50	20120615	9	1732	34.32	-0.0664341316613776	-0.087717805358787
1	A	26	50	20120615	9	1734	34.36	-0.0683573913955269	-0.0889892540620385
1	A	26	50	20120615	9	1736	34.4	-0.0706909851947987	-0.0901374540533292
1	A	26	50	20120615	9	1738	34.44	-0.0725098759680449	-0.0918654108945148
1	A	26	50	20120615	9	1740	34.48	-0.0740496009840786	-0.0941242635070152
1	A	26	50	20120615	9	1742	34.52	-0.0756079229084575	-0.0967166583882014
1	A	26	50	20120615	9	1744	34.56	-0.0760428642895653	-0.0979533174378186
1	A	26	50	20120615	9	1746	34.6	-0.0774739069933307	-0.100219028986096
1	A	26	50	20120615	9	1748	34.64	-0.0793014951799854	-0.102400736248770
1	A	26	50	20120615	9	1750	34.68	-0.0809479226093002	-0.104008414226475
1	A	26	50	20120615	9	1752	34.72	-0.0827460244431795	-0.106266276889482
1	A	26	50	20120615	9	1754	34.76	-0.084725428455755	-0.106985192353915
1	A	26	50	20120615	9	1756	34.8	-0.087194998889049	-0.108256216793097
1	A	26	50	20120615	9	1758	34.84	-0.0890538411954322	-0.109036296994102
1	A	26	50	20120615	9	1760	34.88	-0.0913418266073175	-0.110179193684534
1	A	26	50	20120615	9	1762	34.92	-0.0929044618830616	-0.111075875793757
1	A	26	50	20120615	9	1764	34.96	-0.094721726310711	-0.112693736109112
1	A	26	50	20120615	9	1766	35	-0.0945317974292844	-0.113776033748396
1	A	26	50	20120615	9	1768	35.04	-0.096516716874753	-0.114902384140148
1	A	26	50	20120615	9	1770	35.08	-0.0978621289473168	-0.115884767591250
1	A	26	50	20120615	9	1772	35.12	-0.0982182279223223	-0.116877828354749
1	A	26	50	20120615	9	1774	35.16	-0.098023207872071	-0.118282001000829
1	A	26	50	20120615	9	1776	35.2	-0.0963767804427563	-0.118483102169398
1	A	26	50	20120615	9	1778	35.24	-0.0952314088785903	-0.120032938812403
1	A	26	50	20120615	9	1780	35.28	-0.093421922625534	-0.121336136610130
1	A	26	50	20120615	9	1782	35.32	-0.0916477210008588	-0.122953360529382
1	A	26	50	20120615	9	1784	35.36	-0.088936956444502	-0.124679832446327
1	A	26	50	20120615	9	1786	35.4	-0.0870611435753704	-0.126460893006779
1	A	26	50	20120615	9	1788	35.44	-0.0840435653866568	-0.128215578484294
1	A	26	50	20120615	9	1790	35.48	-0.0818004105446987	-0.130745818679414
1	A	26	50	20120615	9	1792	35.52	-0.0803111729528417	-0.132161517166027
1	A	26	50	20120615	9	1794	35.56	-0.0782999491351128	-0.134068089180141
1	A	26	50	20120615	9	1796	35.6	-0.0762921194299336	-0.136092889448068
1	A	26	50	20120615	9	1798	35.64	-0.0747818100559973	-0.138068475084025
1	A	26	50	20120615	9	1800	35.68	-0.0726220231035411	-0.140590300708449
1	A	26	50	20120615	9	1802	35.72	-0.0710622869655998	-0.142353683599372
1	A	26	50	20120615	9	1804	35.76	-0.0690071518167592	-0.143691812472089
1	A	26	50	20120615	9	1806	35.8	-0.067481993200418	-0.144699368924602
1	A	26	50	20120615	9	1808	35.84	-0.0658939727912292	-0.145696248064719
1	A	26	50	20120615	9	1810	35.88	-0.0638398983025604	-0.144904924865893
1	A	26	50	20120615	9	1812	35.92	-0.0622405641848727	-0.145693914612341
1	A	26	50	20120615	9	1814	35.96	-0.0601140819618104	-0.145577454125480
1	A	26	50	20120615	9	1816	36	-0.0596416639212996	-0.146065428515176
1	A	26	50	20120615	9	1818	36.04	-0.0591029899753917	-0.145836184496716
1	A	26	50	20120615	9	1820	36.08	-0.0595510128319515	-0.145514026647207
1	A	26	50	20120615	9	1822	36.12	-0.0599518009555281	-0.145342341120735
1	A	26	50	20120615	9	1824	36.16	-0.0607531650706468	-0.145215556874868
1	A	26	50	20120615	9	1826	36.2	-0.0609235778049127	-0.145438295510942
1	A	26	50	20120615	9	1828	36.24	-0.0615964606178898	-0.144608434992542
1	A	26	50	20120615	9	1830	36.28	-0.0612279872742135	-0.144920339793723
1	A	26	50	20120615	9	1832	36.32	-0.0613960665561016	-0.144630638145471
1	A	26	50	20120615	9	1834	36.36	-0.0621174568942681	-0.143988443766797
1	A	26	50	20120615	9	1836	36.4	-0.0629118913629312	-0.143993039960875
1	A	26	50	20120615	9	1838	36.44	-0.0628404028673532	-0.143068922108542
1	A	26	50	20120615	9	1840	36.48	-0.0627551965002202	-0.142509247091233
1	A	26	50	20120615	9	1842	36.52	-0.0631347007096831	-0.141944480905099
1	A	26	50	20120615	9	1844	36.56	-0.0639304786812304	-0.141372148676407
1	A	26	50	20120615	9	1846	36.6	-0.0639257410657964	-0.140946965368879
1	A	26	50	20120615	9	1848	36.64	-0.0640356254595928	-0.140996887107631
1	A	26	50	20120615	9	1850	36.68	-0.0642754053690932	-0.141154501209158
1	A	26	50	20120615	9	1852	36.72	-0.0638835267909596	-0.141058476108273
1	A	26	50	20120615	9	1854	36.76	-0.0639769355967543	-0.141025878485660
1	A	26	50	20120615	9	1856	36.8	-0.0641286100013189	-0.141265941237873
1	A	26	50	20120615	9	1858	36.84	-0.0641559043230727	-0.141589371879587
1	A	26	50	20120615	9	1860	36.88	-0.064708578983248	-0.141534500393367
1	A	26	50	20120615	9	1862	36.92	-0.0643024875588126	-0.141745430346195
1	A	26	50	20120615	9	1864	36.96	-0.0643099121800151	-0.140953117197876
1	A	26	50	20120615	9	1866	37	-0.0643460453365337	-0.140533732165954
1	A	26	50	20120615	9	1868	37.04	-0.0650906287771232	-0.140424130614870
1	A	26	50	20120615	9	1870	37.08	-0.0649741682902618	-0.139567612170819
1	A	26	50	20120615	9	1872	37.12	-0.064033928403318	-0.139263344122874
1	A	26	50	20120615	9	1874	37.16	-0.0632599293206312	-0.138949812976096
1	A	26	50	20120615	9	1876	37.2	-0.0616512613934318	-0.137854504572038
1	A	26	50	20120615	9	1878	37.24	-0.0611588322310135	-0.136406632726881
1	A	26	50	20120615	9	1880	37.28	-0.0598503311324278	-0.134213541045031
1	A	26	50	20120615	9	1882	37.32	-0.0598899291121742	-0.132071007498035
1	A	26	50	20120615	9	1884	37.36	-0.0600501595087911	-0.131076391099618
1	A	26	50	20120615	9	1886	37.4	-0.0610549582448572	-0.130159273604419
1	A	26	50	20120615	9	1888	37.44	-0.0617108704950858	-0.128104704141004
1	A	26	50	20120615	9	1890	37.48	-0.0619990165084193	-0.125958281506712
1	A	26	50	20120615	9	1892	37.52	-0.0625918548337661	-0.123256850759867
1	A	26	50	20120615	9	1894	37.56	-0.0631846224484348	-0.120565390218637
1	A	26	50	20120615	9	1896	37.6	-0.0639287816249556	-0.117146953195668
1	A	26	50	20120615	9	1898	37.64	-0.0645293981248954	-0.116123486840579
1	A	26	50	20120615	9	1900	37.68	-0.0650865275577923	-0.112964204452916
1	A	26	50	20120615	9	1902	37.72	-0.0655201254360159	-0.110972143228957
1	A	26	50	20120615	9	1904	37.76	-0.0659967861172137	-0.108304865739643
1	A	26	50	20120615	9	1906	37.8	-0.066459375373466	-0.105545593658097
1	A	26	50	20120615	9	1908	37.84	-0.0664229593742349	-0.103197645591167
1	A	26	50	20120615	9	1910	37.88	-0.064968370014656	-0.101210039139930
1	A	26	50	20120615	9	1912	37.92	-0.063911174666104	-0.0981518730219758
1	A	26	50	20120615	9	1914	37.96	-0.0622071887448007	-0.0960021269858124
1	A	26	50	20120615	9	1916	38	-0.0607493466940283	-0.0934520878008193
1	A	26	50	20120615	9	1918	38.04	-0.0583990651747205	-0.0908695924145698
1	A	26	50	20120615	9	1920	38.08	-0.0569387482502141	-0.0889011485571028
1	A	26	50	20120615	9	1922	38.12	-0.05504723761054	-0.0868198504573583
1	A	26	50	20120615	9	1924	38.16	-0.0534152351595615	-0.0845906256189896
1	A	26	50	20120615	9	1926	38.2	-0.0515457862514605	-0.0836363143071002
1	A	26	50	20120615	9	1928	38.24	-0.0485352791305588	-0.0815330251864607
1	A	26	50	20120615	9	1930	38.28	-0.0468435968672481	-0.080948530721132
1	A	26	50	20120615	9	1932	38.32	-0.0440707483355031	-0.0792943251172241
1	A	26	50	20120615	9	1934	38.36	-0.0410181683611208	-0.078664858660612
1	A	26	50	20120615	9	1936	38.4	-0.0386370569861532	-0.0787214272031068
1	A	26	50	20120615	9	1938	38.44	-0.0365304444636423	-0.0783585400030019
1	A	26	50	20120615	9	1940	38.48	-0.0336552775806596	-0.0776557465731806
1	A	26	50	20120615	9	1942	38.52	-0.0309347549507225	-0.077598753766617
1	A	26	50	20120615	9	1944	38.56	-0.0290797310209577	-0.078024290627535
1	A	26	50	20120615	9	1946	38.6	-0.0269232674703731	-0.0792475146483096
1	A	26	50	20120615	9	1948	38.64	-0.0249623189447866	-0.0789659447280412
1	A	26	50	20120615	9	1950	38.68	-0.0223328716682663	-0.0800374943442513
1	A	26	50	20120615	9	1952	38.72	-0.0195424868883479	-0.0801192358881564
1	A	26	50	20120615	9	1954	38.76	-0.0169841745540150	-0.0803619149354596
1	A	26	50	20120615	9	1956	38.8	-0.0158168119689541	-0.08081142271626
1	A	26	50	20120615	9	1958	38.84	-0.0141145231039256	-0.0808655870956988
1	A	26	50	20120615	9	1960	38.88	-0.0134336499843211	-0.0806176047475367
1	A	26	50	20120615	9	1962	38.92	-0.0130995420302105	-0.0803141852277296
1	A	26	50	20120615	9	1964	38.96	-0.0139632729634298	-0.0794070379381454
1	A	26	50	20120615	9	1966	39	-0.0140125583060785	-0.0777553072079716
1	A	26	50	20120615	9	1968	39.04	-0.0134369026755146	-0.0761107889669661
1	A	26	50	20120615	9	1970	39.08	-0.0135226040173944	-0.0736743818417098
1	A	26	50	20120615	9	1972	39.12	-0.0139555654995149	-0.0714784617327349
1	A	26	50	20120615	9	1974	39.16	-0.0138439133387655	-0.0693010678214272
1	A	26	50	20120615	9	1976	39.2	-0.0132106285055349	-0.0655925755968162
1	A	26	50	20120615	9	1978	39.24	-0.0134342156697460	-0.0625094486094867
1	A	26	50	20120615	9	1980	39.28	-0.0128437815074553	-0.0589416706343318
1	A	26	50	20120615	9	1982	39.32	-0.0119445538138203	-0.0572067841466906
1	A	26	50	20120615	9	1984	39.36	-0.0110207188042001	-0.0539569920910354
1	A	26	50	20120615	9	1986	39.4	-0.00975648259011669	-0.0519948414839208
1	A	26	50	20120615	9	1988	39.44	-0.00808573068752911	-0.050365667460067
1	A	26	50	20120615	9	1990	39.48	-0.00661615066418912	-0.0498253671685624
1	A	26	50	20120615	9	1992	39.52	-0.0055543591215594	-0.049124341505694
1	A	26	50	20120615	9	1994	39.56	-0.00333623585965532	-0.0480237298007772
1	A	26	50	20120615	9	1996	39.6	-0.00246642380811774	-0.0482845814923569
1	A	26	50	20120615	9	1998	39.64	-0.00042741069388821	-0.0488327306691327
1	A	26	50	20120615	9	2000	39.68	0.00174835687182279	-0.0490995927683524
1	A	26	50	20120615	9	2002	39.72	0.00407735447701692	-0.049142796992683
1	A	26	50	20120615	9	2004	39.76	0.00587213290902462	-0.0488948853551990
1	A	26	50	20120615	9	2006	39.8	0.00721959559125372	-0.0487848595400464
1	A	26	50	20120615	9	2008	39.84	0.00807448768970822	-0.0498854005342851
1	A	26	50	20120615	9	2010	39.88	0.00763049534180122	-0.0515437780682019
1	A	26	50	20120615	9	2012	39.92	0.00836121948947942	-0.0539708513839466
1	A	26	50	20120615	9	2014	39.96	0.00845872951460502	-0.0559643975321459
1	A	26	50	20120615	9	2016	40	0.00851091399505662	-0.0595160534726897
1	A	26	50	20120615	9	2018	40.04	0.00863055646243332	-0.0614712037226705
1	A	26	50	20120615	9	2020	40.08	0.00929997445218262	-0.0641046815078434
1	A	26	50	20120615	9	2022	40.12	0.0103209659335379	-0.0649384311135406
1	A	26	50	20120615	9	2024	40.16	0.0129703536212876	-0.0665553014794017
1	A	26	50	20120615	9	2026	40.2	0.0137176240676456	-0.0664333962703252
1	A	26	50	20120615	9	2028	40.24	0.0151680414972154	-0.0672826315145302
1	A	26	50	20120615	9	2030	40.28	0.0161435660125404	-0.0668958441052211
1	A	26	50	20120615	9	2032	40.32	0.0168632592944321	-0.0653294611635367
1	A	26	50	20120615	9	2034	40.36	0.0171132215415815	-0.0641179751153298
1	A	26	50	20120615	9	2036	40.4	0.0173112821509919	-0.0624727497675431
1	A	26	50	20120615	9	2038	40.44	0.0186709777805355	-0.0596977092047764
1	A	26	50	20120615	9	2040	40.48	0.0197599222235627	-0.0572444729381279
1	A	26	50	20120615	9	2042	40.52	0.0205508211583199	-0.0549078385796969
1	A	26	50	20120615	9	2044	40.56	0.0223478623320274	-0.0530327328173464
1	A	26	50	20120615	9	2046	40.6	0.0239283874093356	-0.0506554398189973
1	A	26	50	20120615	9	2048	40.64	0.0262496068399366	-0.0493953048242447
1	A	26	50	20120615	9	2050	40.68	0.0285357962005977	-0.0475773615740853
1	A	26	50	20120615	9	2052	40.72	0.0294894852585197	-0.0466564822708105
1	A	26	50	20120615	9	2054	40.76	0.0309017754904479	-0.0454015940083744
1	A	26	50	20120615	9	2056	40.8	0.0316032112752494	-0.0434815303968760
1	A	26	50	20120615	9	2058	40.84	0.0311353611445451	-0.0426408087183165
1	A	26	50	20120615	9	2060	40.88	0.0307870898416073	-0.0404071503204297
1	A	26	50	20120615	9	2062	40.92	0.0297836254160373	-0.0377288511577176
1	A	26	50	20120615	9	2064	40.96	0.0290991283034685	-0.0360110236918832
1	A	26	50	20120615	9	2066	41	0.0289783955481458	-0.0333344420208319
1	A	26	50	20120615	9	2068	41.04	0.029417119950533	-0.0310694022239961
1	A	26	50	20120615	9	2070	41.08	0.0300136423022098	-0.0281001123573697
1	A	26	50	20120615	9	2072	41.12	0.030757257006509	-0.0251825685649906
1	A	26	50	20120615	9	2074	41.16	0.0316879650940424	-0.0225589054219404
1	A	26	50	20120615	9	2076	41.2	0.0333901125377146	-0.0207980681154297
1	A	26	50	20120615	9	2078	41.24	0.0349957399057549	-0.0193504084023064
1	A	26	50	20120615	9	2080	41.28	0.0364183680388241	-0.0188023299362087
1	A	26	50	20120615	9	2082	41.32	0.0393916106323573	-0.0178405232924388
1	A	26	50	20120615	9	2084	41.36	0.0413657113440739	-0.0173920761718103
1	A	26	50	20120615	9	2086	41.4	0.0435207606810962	-0.0169714183476824
1	A	26	50	20120615	9	2088	41.44	0.0459421771425914	-0.0154171976426344
1	A	26	50	20120615	9	2090	41.48	0.047451425856356	-0.0140759575000798
1	A	26	50	20120615	9	2092	41.52	0.0487727255876812	-0.0130700273931638
1	A	26	50	20120615	9	2094	41.56	0.0497167131405652	-0.0126713605899308
1	A	26	50	20120615	9	2096	41.6	0.0502614682047913	-0.0118555007857978
1	A	26	50	20120615	9	2098	41.64	0.0492206070228847	-0.0120973313049636
1	A	26	50	20120615	9	2100	41.68	0.0483295817679115	-0.0122009224484074
1	A	26	50	20120615	9	2102	41.72	0.0471668153769284	-0.0119698399523156
1	A	26	50	20120615	9	2104	41.76	0.0463485514097393	-0.0121382727875943
1	A	26	50	20120615	9	2106	41.8	0.0440828398614614	-0.0112818250542211
1	A	26	50	20120615	9	2108	41.84	0.0418891117835082	-0.0107404641025447
1	A	26	50	20120615	9	2110	41.88	0.0396976464472549	-0.00980779025815958
1	A	26	50	20120615	9	2112	41.92	0.0378263590615228	-0.0097324126752851
1	A	26	50	20120615	9	2114	41.96	0.0354991999339598	-0.00985551996588967
1	A	26	50	20120615	9	2116	42	0.0324044056847406	-0.00932865470322757
1	A	26	50	20120615	9	2118	42.04	0.0296417394906447	-0.00936415146364314
1	A	26	50	20120615	9	2120	42.08	0.0264668300431172	-0.00838664704933085
1	A	26	50	20120615	9	2122	42.12	0.0236522622112822	-0.0077477053618507
1	A	26	50	20120615	9	2124	42.16	0.0214558471275606	-0.0070271635518216
1	A	26	50	20120615	9	2126	42.2	0.0184051763414874	-0.00569504508674426
1	A	26	50	20120615	9	2128	42.24	0.0155054021425195	-0.00450632787689156
1	A	26	50	20120615	9	2130	42.28	0.0135412716364177	-0.00317647215351402
1	A	26	50	20120615	9	2132	42.32	0.0134656112108307	-0.00225709191661527
1	A	26	50	20120615	9	2134	42.36	0.0140155988652376	-0.00215654133233054
1	A	26	50	20120615	9	2136	42.4	0.0137435041758370	-0.00232002442014087
1	A	26	50	20120615	9	2138	42.44	0.0135443121955768	-0.00197149148769402
1	A	26	50	20120615	9	2140	42.48	0.0138549442045520	-0.00250754913851154
1	A	26	50	20120615	9	2142	42.52	0.0136624697387130	-0.00240162454268980
1	A	26	50	20120615	9	2144	42.56	0.0140973404091428	-0.00249566974458761
1	A	26	50	20120615	9	2146	42.6	0.0140998859935550	-0.00226119313594615
1	A	26	50	20120615	9	2148	42.64	0.0141560302719812	-0.00190042725618477
1	A	26	50	20120615	9	2150	42.68	0.0137430092010902	-0.00199638164639179
1	A	26	50	20120615	9	2152	42.72	0.0129441906703837	-0.00167684009197359
1	A	26	50	20120615	9	2154	42.76	0.0120625699356003	-0.00228763892956253
1	A	26	50	20120615	9	2156	42.8	0.0116988342073580	-0.00215074305672481
1	A	26	50	20120615	9	2158	42.84	0.0104433661173613	-0.00180701845039003
1	A	26	50	20120615	9	2160	42.88	0.00968372130233262	-0.000876678058382895
1	A	26	50	20120615	9	2162	42.92	0.00891537907389532	-0.000481405367699613
1	A	26	50	20120615	9	2164	42.96	0.00840336305363812	-0.000112224917242117
1	A	26	50	20120615	9	2166	43	0.00761435209398672	0.000396064650278208
1	A	26	50	20120615	9	2168	43.04	0.00746669405593932	0.000379391072377829
1	A	26	50	20120615	9	2170	43.08	0.00642557831559152	0.000198032325139104
1	A	26	50	20120615	9	2172	43.12	0.00609842122113992	0.000105578113498962
1	A	26	50	20120615	9	2174	43.16	0.00548827999285752	-7.94929443409913e-05
1	A	26	50	20120615	9	2176	43.2	0.00485884889158432	1.36471608768937e-06
1	A	26	50	20120615	9	2178	43.24	0.00514596252901732	-7.08167441358341e-05
1	A	26	50	20120615	9	2180	43.28	0.00493904187163862	-0.000354500913680063
1	A	26	50	20120615	9	2182	43.32	0.00501137889535402	-0.000682499465201257
1	A	26	50	20120615	9	2184	43.36	0.00467406774752462	-0.000390273445740294
1	A	26	50	20120615	9	2186	43.4	0.00459664662605252	-0.000512836264123356
1	A	26	50	20120615	9	2188	43.44	0.00425349477621052	-6.69983675174266e-05
1	A	26	50	20120615	9	2190	43.48	0.00436679449576002	-0.000341843702296825
1	A	26	50	20120615	9	2192	43.52	0.00409662313680422	-0.000240981991028377
1	A	26	50	20120615	9	2194	43.56	0.00415371493831722	9.58695373932707e-05
1	A	26	50	20120615	9	2196	43.6	0.00404130617331202	-0.000395661599412933
1	A	26	50	20120615	9	2198	43.64	0.00371337126140112	-0.000275234243509052
1	A	26	50	20120615	9	2200	43.68	0.00328533124247769	-0.000439212306066212
1	A	26	50	20120615	9	2202	43.72	0.00311618422935005	-0.000861786389571104
1	A	26	50	20120615	9	2204	43.76	0.00236764099078597	-0.00103374061662005
1	A	26	50	20120615	9	2206	43.8	0.00212716104557224	-0.00163780072658428
1	A	26	50	20120615	9	2208	43.84	0.00155912095504165	-0.00148717991112374
1	A	26	50	20120615	9	2210	43.88	0.00049280392901234	-0.00177316217770682
1	A	26	50	20120615	9	2212	43.92	-0.000166417580952260	-0.00211048039660405
1	A	26	50	20120615	9	2214	43.96	-0.0012309668400286	-0.00229039664600915
1	A	26	50	20120615	9	2216	44	-0.00179868166143985	-0.00228494485272621
1	A	26	50	20120615	9	2218	44.04	-0.00189705435683852	-0.00239951029341405
1	A	26	50	20120615	9	2220	44.08	-0.00244624298058268	-0.00202641954245659
1	A	26	50	20120615	9	2222	44.12	-0.00316237951536498	-0.00216390231392269
1	A	26	50	20120615	9	2224	44.16	-0.00352634010356375	-0.00247910081849085
1	A	26	50	20120615	9	2226	44.2	-0.00459568071818942	-0.00260015467100286
1	A	26	50	20120615	9	2228	44.24	-0.00480076926189799	-0.00264649774233504
1	A	26	50	20120615	9	2230	44.28	-0.00497962485113131	-0.00306487868262750
1	A	26	50	20120615	9	2232	44.32	-0.00464878726588366	-0.00353161512015140
1	A	26	50	20120615	9	2234	44.36	-0.00484749982774626	-0.00368160802479025
1	A	26	50	20120615	9	2236	44.4	-0.00491265688920548	-0.00283131636305411
1	A	26	50	20120615	9	2238	44.44	-0.00581238238601436	-0.00289572247711171
1	A	26	50	20120615	9	2240	44.48	-0.0067456764337572	-0.000713107925727799
1	A	26	50	20120615	9	2242	44.52	-0.00713668873537315	-0.000268211258958307
1	A	26	50	20120615	9	2244	44.56	-0.00758202295981884	0.000729550562553445
1	A	26	50	20120615	9	2246	44.6	-0.00793267035367347	0.00179842003193081
1	A	26	50	20120615	9	2248	44.64	-0.00867866093675747	0.00475110703133491
1	A	26	50	20120615	9	2250	44.68	-0.00868209747571404	0.0069529102687292
1	A	26	50	20120615	9	2252	44.72	-0.00861011400538925	0.00926113307669207
1	A	26	50	20120615	9	2254	44.76	-0.00734073712500659	0.0112236018818581
1	A	26	50	20120615	9	2256	44.8	-0.00564549811458653	0.0118661993113970
1	A	26	50	20120615	9	2258	44.84	-0.00426550144935505	0.0118861609358299
1	A	26	50	20120615	9	2260	44.88	-0.00227376549451565	0.0133070637283530
1	A	26	50	20120615	9	2262	44.92	-0.00146185841728945	0.0148100828313753
1	A	26	50	20120615	9	2264	44.96	-0.00116742622467118	0.0155057415537745
1	A	26	50	20120615	9	2266	45	-0.00216945310215501	0.0161048589873382
1	A	26	50	20120615	9	2268	45.04	-0.00284828268316191	0.0164075077607539
1	A	26	50	20120615	9	2270	45.08	-0.00366907102155982	0.0186051744234782
1	A	26	50	20120615	9	2272	45.12	-0.00449992148945401	0.0196509853528531
1	A	26	50	20120615	9	2274	45.16	-0.00562846391222774	0.0206239642837658
1	A	26	50	20120615	9	2276	45.2	-0.0069466523737157	0.0209613956397480
1	A	26	50	20120615	9	2278	45.24	-0.00888702409196971	0.0214126004768232
1	A	26	50	20120615	9	2280	45.28	-0.0114454778476589	0.0215927712846695
1	A	26	50	20120615	9	2282	45.32	-0.0135291801104594	0.0214701589688118
1	A	26	50	20120615	9	2284	45.36	-0.0156764936992954	0.0212600351177144
1	A	26	50	20120615	9	2286	45.4	-0.0184687310989805	0.0204325646202342
1	A	26	50	20120615	9	2288	45.44	-0.0209970408925877	0.0197960483090136
1	A	26	50	20120615	9	2290	45.48	-0.0238665792055921	0.0193336429005244
1	A	26	50	20120615	9	2292	45.52	-0.0265224355061761	0.0188245627876227
1	A	26	50	20120615	9	2294	45.56	-0.0285947759772166	0.0178125996456497
1	A	26	50	20120615	9	2296	45.6	-0.0314641445845935	0.0174421464029860
1	A	26	50	20120615	9	2298	45.64	-0.0341511079266955	0.0176469669532245
1	A	26	50	20120615	9	2300	45.68	-0.0362947092049303	0.0179143169561233
1	A	26	50	20120615	9	2302	45.72	-0.0375201676831334	0.0187060927032892
1	A	26	50	20120615	9	2304	45.76	-0.0398632225711376	0.0199168150761724
1	A	26	50	20120615	9	2306	45.8	-0.0404271048737948	0.0210381096544390
1	A	26	50	20120615	9	2308	45.84	-0.0406421006906146	0.0227974973920483
1	A	26	50	20120615	9	2310	45.88	-0.0410769572189087	0.0259816133698669
1	A	26	50	20120615	9	2312	45.92	-0.0414123521073611	0.0280550484422046
1	A	26	50	20120615	9	2314	45.96	-0.042034012105109	0.0315699631143980
1	A	26	50	20120615	9	2316	46	-0.0420189818433681	0.0339484270815768
1	A	26	50	20120615	9	2318	46.04	-0.0424742695149978	0.0356601388515714
1	A	26	50	20120615	9	2320	46.08	-0.0435950698256243	0.0379352895682713
1	A	26	50	20120615	9	2322	46.12	-0.04509784214838	0.040004113597289
1	A	26	50	20120615	9	2324	46.16	-0.0465236876173036	0.0427156913264441
1	A	26	50	20120615	9	2326	46.2	-0.0478193335146074	0.0454031779275641
1	A	26	50	20120615	9	2328	46.24	-0.0489587158843367	0.048026593583241
1	A	26	50	20120615	9	2330	46.28	-0.0500867138348889	0.0502956780308651
1	A	26	50	20120615	9	2332	46.32	-0.051191186342831	0.0527356489742987
1	A	26	50	20120615	9	2334	46.36	-0.0529215897734795	0.0551869336262312
1	A	26	50	20120615	9	2336	46.4	-0.0543086221511838	0.0573442032785463
1	A	26	50	20120615	9	2338	46.44	-0.0540933929891262	0.0586229210395085
1	A	26	50	20120615	9	2340	46.48	-0.0534154826469349	0.0604614764523394
1	A	26	50	20120615	9	2342	46.52	-0.0519530090467458	0.061660199223146
1	A	26	50	20120615	9	2344	46.56	-0.0500072633169548	0.0643376590501089
1	A	26	50	20120615	9	2346	46.6	-0.0486615684016787	0.0663128204219973
1	A	26	50	20120615	9	2348	46.64	-0.0466844978414811	0.068465253463929
1	A	26	50	20120615	9	2350	46.68	-0.0445923810079844	0.0702367680828357
1	A	26	50	20120615	9	2352	46.72	-0.0430443828426108	0.0717856147763467
1	A	26	50	20120615	9	2354	46.76	-0.0406716860383394	0.0733490985802284
1	A	26	50	20120615	9	2356	46.8	-0.0387250917804109	0.0749688680838923
1	A	26	50	20120615	9	2358	46.84	-0.0369373844162151	0.0762758842582375
1	A	26	50	20120615	9	2360	46.88	-0.0354005585379843	0.0764605805494834
1	A	26	50	20120615	9	2362	46.92	-0.0328632472750526	0.077417932420532
1	A	26	50	20120615	9	2364	46.96	-0.0307084807807428	0.077906048231585
1	A	26	50	20120615	9	2366	47	-0.028230071512684	0.0782839260954512
1	A	26	50	20120615	9	2368	47.04	-0.0256301105889392	0.0787733146987104
1	A	26	50	20120615	9	2370	47.08	-0.0233493376662219	0.0795229185974461
1	A	26	50	20120615	9	2372	47.12	-0.0205216176482569	0.079986497803192
1	A	26	50	20120615	9	2374	47.16	-0.0179201718002716	0.0810474408176843
1	A	26	50	20120615	9	2376	47.2	-0.0154088113562095	0.0814299855863062
1	A	26	50	20120615	9	2378	47.24	-0.0136734298938214	0.0822038432476369
1	A	26	50	20120615	9	2380	47.28	-0.0130308112510791	0.0839955104098074
1	A	26	50	20120615	9	2382	47.32	-0.0125677977307582	0.0851724189364143
1	A	26	50	20120615	9	2384	47.36	-0.0129803945375805	0.0872042902721537
1	A	26	50	20120615	9	2386	47.4	-0.0124658329329111	0.0890636275532837
1	A	26	50	20120615	9	2388	47.44	-0.0127009459376556	0.0912571434992026
1	A	26	50	20120615	9	2390	47.48	-0.0126345486109022	0.0935134505272908
1	A	26	50	20120615	9	2392	47.52	-0.0131516557999839	0.0963476052169645
1	A	26	50	20120615	9	2394	47.56	-0.0138274377507639	0.0979645462935038
1	A	26	50	20120615	9	2396	47.6	-0.0138770766468032	0.0997543749780433
1	A	26	50	20120615	9	2398	47.64	-0.0152110335895116	0.101814954849099
1	A	26	50	20120615	9	2400	47.68	-0.0158714006124617	0.103331062498641
1	A	26	50	20120615	9	2402	47.72	-0.0174773815338926	0.105011289632096
1	A	26	50	20120615	9	2404	47.76	-0.0181738817133614	0.106615290654540
1	A	26	50	20120615	9	2406	47.8	-0.0194940500738367	0.107728842413552
1	A	26	50	20120615	9	2408	47.84	-0.0194781401712599	0.108269991233194
1	A	26	50	20120615	9	2410	47.88	-0.0199313956180005	0.108267587070138
1	A	26	50	20120615	9	2412	47.92	-0.0200178040666615	0.108608978224095
1	A	26	50	20120615	9	2414	47.96	-0.0197829739046295	0.108874779663143
1	A	26	50	20120615	9	2416	48	-0.019767205423409	0.109018251629046
1	A	26	50	20120615	9	2418	48.04	-0.0201487602425373	0.108574612834530
1	A	26	50	20120615	9	2420	48.08	-0.0203646399428335	0.108221130154614
1	A	26	50	20120615	9	2422	48.12	-0.0207213046032640	0.107892891186788
1	A	26	50	20120615	9	2424	48.16	-0.0208698677379913	0.107232948427906
1	A	26	50	20120615	9	2426	48.2	-0.0211772470557731	0.107079294124354
1	A	26	50	20120615	9	2428	48.24	-0.0221351646122465	0.105742791597234
1	A	26	50	20120615	9	2430	48.28	-0.0233932489973336	0.104511011584407
1	A	26	50	20120615	9	2432	48.32	-0.0253471264551083	0.102973761442107
1	A	26	50	20120615	9	2434	48.36	-0.0272052616547103	0.101297776949339
1	A	26	50	20120615	9	2436	48.4	-0.0295438052014505	0.0995280300973853
1	A	26	50	20120615	9	2438	48.44	-0.0317101682469717	0.0974639146924238
1	A	26	50	20120615	9	2440	48.48	-0.0325084918029313	0.0961366752641366
1	A	26	50	20120615	9	2442	48.52	-0.0327704041546828	0.095939109629473
1	A	26	50	20120615	9	2444	48.56	-0.0316542361005798	0.096030255693568
1	A	26	50	20120615	9	2446	48.6	-0.0312476497013976	0.0957270483057952
1	A	26	50	20120615	9	2448	48.64	-0.0304615590927525	0.0943974754251301
1	A	26	50	20120615	9	2450	48.68	-0.0288951054403899	0.0922618008139125
1	A	26	50	20120615	9	2452	48.72	-0.0271360359008321	0.0902215856181549
1	A	26	50	20120615	9	2454	48.76	-0.0253213877682731	0.0875776426526202
1	A	26	50	20120615	9	2456	48.8	-0.0242078360092605	0.0847991372666258
1	A	26	50	20120615	9	2458	48.84	-0.0235710156421239	0.0825899942608428
1	A	26	50	20120615	9	2460	48.88	-0.0232689396252010	0.0792323684210566
1	A	26	50	20120615	9	2462	48.92	-0.0232718387630039	0.076939998947128
1	A	26	50	20120615	9	2464	48.96	-0.0236762331311645	0.0744923488240507
1	A	26	50	20120615	9	2466	49	-0.024283213592135	0.071878175054004
1	A	26	50	20120615	9	2468	49.04	-0.0253208927935263	0.0697236914024068
1	A	26	50	20120615	9	2470	49.08	-0.0269714214421719	0.0676180688293894
1	A	26	50	20120615	9	2472	49.12	-0.0285573912416952	0.0653047689947377
1	A	26	50	20120615	9	2474	49.16	-0.029700287932127	0.0650263810549846
1	A	26	50	20120615	9	2476	49.2	-0.029824809436294	0.0652665852285536
1	A	26	50	20120615	9	2478	49.24	-0.0314102135503924	0.065067817512362
1	A	26	50	20120615	9	2480	49.28	-0.0330106083282519	0.0645937024155765
1	A	26	50	20120615	9	2482	49.32	-0.0363549405605518	0.0639454269185847
1	A	26	50	20120615	9	2484	49.36	-0.0388719578588634	0.0635258297546285
1	A	26	50	20120615	9	2486	49.4	-0.0411028797535069	0.0634081671862392
1	A	26	50	20120615	9	2488	49.44	-0.0435929562834554	0.0638052076438753
1	A	26	50	20120615	9	2490	49.48	-0.045696952510876	0.0646133599840935
1	A	26	50	20120615	9	2492	49.52	-0.0480975093223262	0.0654442811626657
1	A	26	50	20120615	9	2494	49.56	-0.0490154753456625	0.0666766268609177
1	A	26	50	20120615	9	2496	49.6	-0.0490826504898753	0.0682700212816434
1	A	26	50	20120615	9	2498	49.64	-0.0492966210018623	0.0688154834526507
1	A	26	50	20120615	9	2500	49.68	-0.0484572145419158	0.0697176809947666
1	A	26	50	20120615	9	2502	49.72	-0.0488265364137295	0.0708385159536254
1	A	26	50	20120615	9	2504	49.76	-0.0487672808654661	0.072840618093877
1	A	26	50	20120615	9	2506	49.8	-0.0478278187959816	0.0727899892483442
1	A	26	50	20120615	9	2508	49.84	-0.0469392684147426	0.0724559520049115
1	A	26	50	20120615	9	2510	49.88	-0.0460222216302218	0.072572978177198
1	A	26	50	20120615	9	2512	49.92	-0.0452509095533035	0.0722010400102938
1	A	26	50	20120615	9	2514	49.96	-0.0447495708454422	0.0728908933860195
1	A	26	50	20120615	9	2516	50	-0.0440532827980078	0.073530047205534
1	A	26	50	20120615	9	2518	50.04	-0.0437148614925319	0.0743229967499565
1	A	26	50	20120615	9	2520	50.08	-0.0430462920309201	0.0749291993934677
1	A	26	50	20120615	9	2522	50.12	-0.0430564743685691	0.0748574987658554
1	A	26	50	20120615	9	2524	50.16	-0.0430465041629544	0.0756298715029455
1	A	26	50	20120615	9	2526	50.2	-0.0434892237186553	0.0757897483461718
1	A	26	50	20120615	9	2528	50.24	-0.0439640459222221	0.0762334578513663
1	A	26	50	20120615	9	2530	50.28	-0.0442640713294795	0.0772253165333368
1	A	26	50	20120615	9	2532	50.32	-0.0445933002468	0.0770503783156711
1	A	26	50	20120615	9	2534	50.36	-0.0450819110325999	0.0773320896572958
1	A	26	50	20120615	9	2536	50.4	-0.0455061043906337	0.077387597539619
1	A	26	50	20120615	9	2538	50.44	-0.0455517834886983	0.0769544239254641
1	A	26	50	20120615	9	2540	50.48	-0.0453906338532659	0.0776106897290834
1	A	26	50	20120615	9	2542	50.52	-0.0458542837696899	0.0777759405838467
1	A	26	50	20120615	9	2544	50.56	-0.0456470307721242	0.0782835725420605
1	A	26	50	20120615	9	2546	50.6	-0.0455094985031834	0.0789330501205804
1	A	26	50	20120615	9	2548	50.64	-0.045163016180402	0.0794598446725644
1	A	26	50	20120615	9	2550	50.68	-0.0443094675848317	0.0793868005420677
1	A	26	50	20120615	9	2552	50.72	-0.0435126996637907	0.0803597794729805
1	A	26	50	20120615	9	2554	50.76	-0.0424241794848321	0.0813450620618858
1	A	26	50	20120615	9	2556	50.8	-0.0421165173243379	0.0820342790415084
1	A	26	50	20120615	9	2558	50.84	-0.0404534728856652	0.0822094293912082
1	A	26	50	20120615	9	2560	50.88	-0.0399016467536272	0.0833136473407091
1	A	26	50	20120615	9	2562	50.92	-0.0402414822726655	0.0840514425561991
1	A	26	50	20120615	9	2564	50.96	-0.0403032126946631	0.0855033449100095
1	A	26	50	20120615	9	2566	51	-0.040890747719151	0.0878159376378801
1	A	26	50	20120615	9	2568	51.04	-0.0418164919170804	0.0889935532712682
1	A	26	50	20120615	9	2570	51.08	-0.0430597270597626	0.089556551690449
1	A	26	50	20120615	9	2572	51.12	-0.0453989777132839	0.0898507081114226
1	A	26	50	20120615	9	2574	51.16	-0.047236253262841	0.0898956093920279
1	A	26	50	20120615	9	2576	51.2	-0.0495624224409103	0.0893304189418254
1	A	26	50	20120615	9	2578	51.24	-0.0511971118976574	0.08960124083902
1	A	26	50	20120615	9	2580	51.28	-0.0534183464293987	0.088244373636601
1	A	26	50	20120615	9	2582	51.32	-0.0552672892408453	0.087113285629415
1	A	26	50	20120615	9	2584	51.36	-0.0574089742597031	0.0864604846490236
1	A	26	50	20120615	9	2586	51.4	-0.0585790945612106	0.0846787169817897
1	A	26	50	20120615	9	2588	51.44	-0.0601370629321989	0.0832635841806011
1	A	26	50	20120615	9	2590	51.48	-0.0609721560407802	0.080537121853702
1	A	26	50	20120615	9	2592	51.52	-0.0616304017433868	0.0787934672419742
1	A	26	50	20120615	9	2594	51.56	-0.0626998300392533	0.0760590853191258
1	A	26	50	20120615	9	2596	51.6	-0.0634849306984047	0.07327386241871
1	A	26	50	20120615	9	2598	51.64	-0.0649352844883643	0.0720958861608635
1	A	26	50	20120615	9	2600	51.68	-0.0655736675614873	0.069857037599203
1	A	26	50	20120615	9	2602	51.72	-0.065644823716878	0.067328119693764
1	A	26	50	20120615	9	2604	51.76	-0.0661959851685418	0.0640393236280584
1	A	26	50	20120615	9	2606	51.8	-0.0662561670266886	0.0625601198814264
1	A	26	50	20120615	9	2608	51.84	-0.067683499541173	0.0599616771159408
1	A	26	50	20120615	9	2610	51.88	-0.068685128317539	0.0571242577142583
1	A	26	50	20120615	9	2612	51.92	-0.0699392882599906	0.0545352215902828
1	A	26	50	20120615	9	2614	51.96	-0.0704568621395479	0.0523467543867817
1	A	26	50	20120615	9	2616	52	-0.0717210983536313	0.0497870985495645
1	A	26	50	20120615	9	2618	52.04	-0.0734627023556938	0.0473461659409085
1	A	26	50	20120615	9	2620	52.08	-0.074899048360318	0.0454342199152582
1	A	26	50	20120615	9	2622	52.12	-0.0766854829323077	0.0433797918731988
1	A	26	50	20120615	9	2624	52.16	-0.0782149549000142	0.0418030851725091
1	A	26	50	20120615	9	2626	52.2	-0.0803762267767109	0.0400249237498593
1	A	26	50	20120615	9	2628	52.24	-0.0825273163157585	0.0376956433019526
1	A	26	50	20120615	9	2630	52.28	-0.0842284030992589	0.0360832277088130
1	A	26	50	20120615	9	2632	52.32	-0.086475800581904	0.0348399218554526
1	A	26	50	20120615	9	2634	52.36	-0.088578170463728	0.0339977576790595
1	A	26	50	20120615	9	2636	52.4	-0.0909743432131348	0.0340340322569343
1	A	26	50	20120615	9	2638	52.44	-0.0937227965609288	0.0339704633573057
1	A	26	50	20120615	9	2640	52.48	-0.096526262816299	0.0334430324092186
1	A	26	50	20120615	9	2642	52.52	-0.0990729785994206	0.0336015657495607
1	A	26	50	20120615	9	2644	52.56	-0.101087596529699	0.0345314818774991
1	A	26	50	20120615	9	2646	52.6	-0.103000744636877	0.0345224309107000
1	A	26	50	20120615	9	2648	52.64	-0.105896841880583	0.0353410484312797
1	A	26	50	20120615	9	2650	52.68	-0.108780918309009	0.0358615497329110
1	A	26	50	20120615	9	2652	52.72	-0.111672065805246	0.0363664946853563
1	A	26	50	20120615	9	2654	52.76	-0.114026589965241	0.0366310940428763
1	A	26	50	20120615	9	2656	52.8	-0.116519848475705	0.0370553581115882
1	A	26	50	20120615	9	2658	52.84	-0.118126960767986	0.0368355893239954
1	A	26	50	20120615	9	2660	52.88	-0.120568600483423	0.0379224124466793
1	A	26	50	20120615	9	2662	52.92	-0.121862818025029	0.0385727385533364
1	A	26	50	20120615	9	2664	52.96	-0.122770743132072	0.0390945833578522
1	A	26	50	20120615	9	2666	53	-0.123488668647011	0.0406521274647717
1	A	26	50	20120615	9	2668	53.04	-0.123414493145665	0.0421787002946755
1	A	26	50	20120615	9	2670	53.08	-0.122671960314741	0.0433624677570597
1	A	26	50	20120615	9	2672	53.12	-0.121688586914145	0.0453626607090021
1	A	26	50	20120615	9	2674	53.16	-0.121075949598924	0.048328549392011
1	A	26	50	20120615	9	2676	53.2	-0.120248988218327	0.0506149791689778
1	A	26	50	20120615	9	2678	53.24	-0.119550013165124	0.0525386631671957
1	A	26	50	20120615	9	2680	53.28	-0.117771498189084	0.0538250318235304
1	A	26	50	20120615	9	2682	53.32	-0.116147486044732	0.0558365384839716
1	A	26	50	20120615	9	2684	53.36	-0.114595598792062	0.0580771477415174
1	A	26	50	20120615	9	2686	53.4	-0.112732725977026	0.0597194032408232
1	A	26	50	20120615	9	2688	53.44	-0.111743837143537	0.061305090197634
1	A	26	50	20120615	9	2690	53.48	-0.109692449660637	0.0631669730631764
1	A	26	50	20120615	9	2692	53.52	-0.108000767397326	0.0653126178800088
1	A	26	50	20120615	9	2694	53.56	-0.106164552507940	0.06607968731624
1	A	26	50	20120615	9	2696	53.6	-0.103468142219242	0.0674396657884962
1	A	26	50	20120615	9	2698	53.64	-0.101271585714164	0.068366258514563
1	A	26	50	20120615	9	2700	53.68	-0.0989405374993044	0.069940702473553
1	A	26	50	20120615	9	2702	53.72	-0.0970700279310316	0.0700095039633623
1	A	26	50	20120615	9	2704	53.76	-0.0942582885263214	0.0711355008017238
1	A	26	50	20120615	9	2706	53.8	-0.0924335782642661	0.0718882371835003
1	A	26	50	20120615	9	2708	53.84	-0.0905405473450125	0.0735210528072772
1	A	26	50	20120615	9	2710	53.88	-0.0882923013342299	0.0762784157005142
1	A	26	50	20120615	9	2712	53.92	-0.0877271533104343	0.077837755858658
1	A	26	50	20120615	9	2714	53.96	-0.087606000462973	0.079624852282595
1	A	26	50	20120615	9	2716	54	-0.0868950583346053	0.0823114507575979
1	A	26	50	20120615	9	2718	54.04	-0.0860196459973607	0.084557236036782
1	A	26	50	20120615	9	2720	54.08	-0.0849069781218246	0.0870926027560654
1	A	26	50	20120615	9	2722	54.12	-0.0850037951823047	0.0889332582760364
1	A	26	50	20120615	9	2724	54.16	-0.0852325159417473	0.0915315504277776
1	A	26	50	20120615	9	2726	54.2	-0.0856512433643625	0.0937390175904892
1	A	26	50	20120615	9	2728	54.24	-0.0872472540801787	0.0957252098281642
1	A	26	50	20120615	9	2730	54.28	-0.0883715538622653	0.097983708887274
1	A	26	50	20120615	9	2732	54.32	-0.0895380679191887	0.100057158101747
1	A	26	50	20120615	9	2734	54.36	-0.0909561705688583	0.101668300902681
1	A	26	50	20120615	9	2736	54.4	-0.0922906224863136	0.102876604970372
1	A	26	50	20120615	9	2738	54.44	-0.0940991187898763	0.104928911692088
1	A	26	50	20120615	9	2740	54.48	-0.0966316217266959	0.106342064594289
1	A	26	50	20120615	9	2742	54.52	-0.0981156974390503	0.107948045515720
1	A	26	50	20120615	9	2744	54.56	-0.0997682059866832	0.108798694973488
1	A	26	50	20120615	9	2746	54.6	-0.100816774632505	0.109971855834154
1	A	26	50	20120615	9	2748	54.64	-0.101703062272044	0.111385079447034
1	A	26	50	20120615	9	2750	54.68	-0.103079162778911	0.112759624318982
1	A	26	50	20120615	9	2752	54.72	-0.104274668213863	0.114893177609856
1	A	26	50	20120615	9	2754	54.76	-0.104883345731109	0.115874076136718
1	A	26	50	20120615	9	2756	54.8	-0.105146955139135	0.117270753450918
1	A	26	50	20120615	9	2758	54.84	-0.106695448279256	0.118574729066104
1	A	26	50	20120615	9	2760	54.88	-0.108008969835988	0.118607538820751
1	A	26	50	20120615	9	2762	54.92	-0.109332815151725	0.119366830082389
1	A	26	50	20120615	9	2764	54.96	-0.110041336146474	0.119962213992148
1	A	26	50	20120615	9	2766	55	-0.109673994173648	0.120285715344541
1	A	26	50	20120615	9	2768	55.04	-0.109375029426562	0.121202691418384
1	A	26	50	20120615	9	2770	55.08	-0.108588726685883	0.121372397045869
1	A	26	50	20120615	9	2772	55.12	-0.107681155132230	0.121999954314172
1	A	26	50	20120615	9	2774	55.16	-0.105603321855713	0.123372095023064
1	A	26	50	20120615	9	2776	55.2	-0.103105820704562	0.125562711831180
1	A	26	50	20120615	9	2778	55.24	-0.10100224874121	0.126399148442646
1	A	26	50	20120615	9	2780	55.28	-0.0989530532893314	0.127111912078082
1	A	26	50	20120615	9	2782	55.32	-0.0969800132377865	0.127383653214092
1	A	26	50	20120615	9	2784	55.36	-0.0944175289734446	0.128281608115521
1	A	26	50	20120615	9	2786	55.4	-0.0918244976961554	0.129208695816334
1	A	26	50	20120615	9	2788	55.44	-0.08995596802687	0.130039192730838
1	A	26	50	20120615	9	2790	55.48	-0.0897591802096657	0.131899095697393
1	A	26	50	20120615	9	2792	55.52	-0.0894736504914226	0.132757381908397
1	A	26	50	20120615	9	2794	55.56	-0.0893049348134315	0.133723714035567
1	A	26	50	20120615	9	2796	55.6	-0.0887177533423342	0.134340593991474
1	A	26	50	20120615	9	2798	55.64	-0.089078165668705	0.136600719396180
1	A	26	50	20120615	9	2800	55.68	-0.089152694723442	0.137349262634744
1	A	26	50	20120615	9	2802	55.72	-0.0896176174320722	0.138585638841649
1	A	26	50	20120615	9	2804	55.76	-0.0906398109949555	0.138996043617450
1	A	26	50	20120615	9	2806	55.8	-0.0913155222350573	0.139583225088547
1	A	26	50	20120615	9	2808	55.84	-0.092168717277237	0.140429914748340
1	A	26	50	20120615	9	2810	55.88	-0.092283692839858	0.141129526197646
1	A	26	50	20120615	9	2812	55.92	-0.092590647893571	0.141990711546453
1	A	26	50	20120615	9	2814	55.96	-0.0930421355733586	0.143446997962307
1	A	26	50	20120615	9	2816	56	-0.0933841631234186	0.143165781595429
1	A	26	50	20120615	9	2818	56.04	-0.094228307198799	0.143680696753489
1	A	26	50	20120615	9	2820	56.08	-0.0950402779156356	0.144582752874248
1	A	26	50	20120615	9	2822	56.12	-0.0949820123168658	0.145639453248054
1	A	26	50	20120615	9	2824	56.16	-0.0949122208775627	0.146286243820805
1	A	26	50	20120615	9	2826	56.2	-0.0953846389180735	0.147314306369972
1	A	26	50	20120615	9	2828	56.24	-0.0953044530090869	0.147948863995409
1	A	26	50	20120615	9	2830	56.28	-0.0949617890629239	0.148342439629817
1	A	26	50	20120615	9	2832	56.32	-0.0944355601963649	0.147949429680834
1	A	26	50	20120615	9	2834	56.36	-0.0942288021735459	0.147781421109624
1	A	26	50	20120615	9	2836	56.4	-0.0937370094072307	0.147619847210123
1	A	26	50	20120615	9	2838	56.44	-0.0935057854897827	0.147054868891955
1	A	26	50	20120615	9	2840	56.48	-0.0931854661179052	0.147140428812478
1	A	26	50	20120615	9	2842	56.52	-0.0927328470672677	0.146915639566739
1	A	26	50	20120615	9	2844	56.56	-0.0920535295825818	0.146552681655956
1	A	26	50	20120615	9	2846	56.6	-0.0906062234228491	0.146367985364710
1	A	26	50	20120615	9	2848	56.64	-0.0897971518438155	0.146628342081543
1	A	26	50	20120615	9	2850	56.68	-0.0895372193910513	0.147130105053473
1	A	26	50	20120615	9	2852	56.72	-0.089521026645762	0.147668142603278
1	A	26	50	20120615	9	2854	56.76	-0.0886152935697403	0.148769037150907
1	A	26	50	20120615	9	2856	56.8	-0.0875706847218934	0.150353875579581
1	A	26	50	20120615	9	2858	56.84	-0.087067507536401	0.152498954710988
1	A	26	50	20120615	9	2860	56.88	-0.0866560421004286	0.154401001241702
1	A	26	50	20120615	9	2862	56.92	-0.08647219433732	0.155849155929572
1	A	26	50	20120615	9	2864	56.96	-0.087057961594855	0.156860035783956
1	A	26	50	20120615	9	2866	57	-0.0886190412356806	0.157038438824849
1	A	26	50	20120615	9	2868	57.04	-0.0894785295282128	0.157591749881128
1	A	26	50	20120615	9	2870	57.08	-0.0912805911600667	0.158124554840752
1	A	26	50	20120615	9	2872	57.12	-0.093022690136876	0.158919554994840
1	A	26	50	20120615	9	2874	57.16	-0.0946630364478726	0.159608418421072
1	A	26	50	20120615	9	2876	57.2	-0.0968383797495149	0.160861128794622
1	A	26	50	20120615	9	2878	57.24	-0.0991165363771417	0.161197853043823
1	A	26	50	20120615	9	2880	57.28	-0.101582005591105	0.161887494287514
1	A	26	50	20120615	9	2882	57.32	-0.103354863712896	0.162301010333152
1	A	26	50	20120615	9	2884	57.36	-0.104366592095417	0.163329992121135
1	A	26	50	20120615	9	2886	57.4	-0.106712348131326	0.164574924320092
1	A	26	50	20120615	9	2888	57.44	-0.108182352418735	0.164572873710426
1	A	26	50	20120615	9	2890	57.48	-0.109319026569492	0.165201138085511
1	A	26	50	20120615	9	2892	57.52	-0.111634094171097	0.165926629643008
1	A	26	50	20120615	9	2894	57.56	-0.113538827707579	0.166114932178838
1	A	26	50	20120615	9	2896	57.6	-0.116411802559540	0.166597886110388
1	A	26	50	20120615	9	2898	57.64	-0.117813429621208	0.166470465468419
1	A	26	50	20120615	9	2900	57.68	-0.119702394676470	0.166692921261780
1	A	26	50	20120615	9	2902	57.72	-0.120959206269351	0.166315750504695
1	A	26	50	20120615	9	2904	57.76	-0.123207805833524	0.166489698772867
1	A	26	50	20120615	9	2906	57.8	-0.125412564777263	0.166693345525849
1	A	26	50	20120615	9	2908	57.84	-0.127555805431040	0.165960075793758
1	A	26	50	20120615	9	2910	57.88	-0.130281702072514	0.164663949063843
1	A	26	50	20120615	9	2912	57.92	-0.131778929970998	0.163674423834251
1	A	26	50	20120615	9	2914	57.96	-0.133923443416981	0.162890383835271
1	A	26	50	20120615	9	2916	58	-0.136034298580179	0.161437137978577
1	A	26	50	20120615	9	2918	58.04	-0.138073877379834	0.161301090633876
1	A	26	50	20120615	9	2920	58.08	-0.140779975031434	0.160368416789491
1	A	26	50	20120615	9	2922	58.12	-0.142463879120152	0.160370255267122
1	A	26	50	20120615	9	2924	58.16	-0.144727186505374	0.160843451125092
1	A	26	50	20120615	9	2926	58.2	-0.146876013302722	0.160511888755394
1	A	26	50	20120615	9	2928	58.24	-0.148436315126088	0.161310495154066
1	A	26	50	20120615	9	2930	58.28	-0.150987132128540	0.161467897123558
1	A	26	50	20120615	9	2932	58.32	-0.152767839135602	0.162273786722076
1	A	26	50	20120615	9	2934	58.36	-0.154786346153178	0.162625501635039
1	A	26	50	20120615	9	2936	58.4	-0.156582135747882	0.162924162326208
1	A	26	50	20120615	9	2938	58.44	-0.158456704109079	0.163176571162821
1	A	26	50	20120615	9	2940	58.48	-0.160083594178030	0.164348409733807
1	A	26	50	20120615	9	2942	58.52	-0.161638932111792	0.165477249141428
1	A	26	50	20120615	9	2944	58.56	-0.163332898330006	0.166255328230243
1	A	26	50	20120615	9	2946	58.6	-0.164872941544091	0.167180259255374
1	A	26	50	20120615	9	2948	58.64	-0.16613525442773	0.167467924436096
1	A	26	50	20120615	9	2950	58.68	-0.168734868869152	0.168382630697171
1	A	26	50	20120615	9	2952	58.72	-0.171156356041325	0.169048371731658
1	A	26	50	20120615	9	2954	58.76	-0.172677137666691	0.169095952946964
1	A	26	50	20120615	9	2956	58.8	-0.174330775463853	0.168583585494637
1	A	26	50	20120615	9	2958	58.84	-0.176215457573342	0.168384645951497
1	A	26	50	20120615	9	2960	58.88	-0.176884628075717	0.167281311885473
1	A	26	50	20120615	9	2962	58.92	-0.177745438657930	0.166132001736536
1	A	26	50	20120615	9	2964	58.96	-0.179022572499703	0.165239533983729
1	A	26	50	20120615	9	2966	59	-0.180032221988288	0.164686675475791
1	A	26	50	20120615	9	2968	59.04	-0.181488232632497	0.165175208479845
1	A	26	50	20120615	9	2970	59.08	-0.183124201952518	0.165874105751302
1	A	26	50	20120615	9	2972	59.12	-0.184722029932762	0.167073592197432
1	A	26	50	20120615	9	2974	59.16	-0.186322233791790	0.168767091725170
1	A	26	50	20120615	9	2976	59.2	-0.187402480821409	0.169847763018858
1	A	26	50	20120615	9	2978	59.24	-0.188933833693153	0.170806840230452
1	A	26	50	20120615	9	2980	59.28	-0.190321396400944	0.171454330838917
1	A	26	50	20120615	9	2982	59.32	-0.192214738447181	0.172597305311095
1	A	26	50	20120615	9	2984	59.36	-0.194227164346438	0.173853126954482
1	A	26	50	20120615	9	2986	59.4	-0.195729101576085	0.173612668222472
1	A	26	50	20120615	9	2988	59.44	-0.19690381807167	0.174458862907517
1	A	26	50	20120615	9	2990	59.48	-0.199241795932985	0.174195536342204
1	A	26	50	20120615	9	2992	59.52	-0.20107200041473	0.174124613532051
1	A	26	50	20120615	9	2994	59.56	-0.20289562880341	0.174686763423094
1	A	26	50	20120615	9	2996	59.6	-0.204578684363991	0.175181596748568
1	A	26	50	20120615	9	2998	59.64	-0.205588008583456	0.175631740925472
1	A	26	50	20120615	9	3000	59.68	-0.205891710945976	0.176477794189161
1	A	26	50	20120615	9	3002	59.72	-0.206182968229147	0.176745151263128
1	A	26	50	20120615	9	3004	59.76	-0.206601434022253	0.178486189579765
1	A	26	50	20120615	9	3006	59.8	-0.206566997922009	0.179110352735519
1	A	26	50	20120615	9	3008	59.84	-0.206384917925854	0.179415469311601
1	A	26	50	20120615	9	3010	59.88	-0.205671447183636	0.178989083922545
1	A	26	50	20120615	9	3012	59.92	-0.20489065987585	0.179151859903574
1	A	26	50	20120615	9	3014	59.96	-0.204198685179781	0.179273906534007
1	A	26	50	20120615	9	3016	60	-0.202730448659325	0.179653198611436
1	A	26	50	20120615	9	3018	60.04	-0.201334407741229	0.179965951940755
1	A	26	50	20120615	9	3020	60.08	-0.198544298732955	0.180842629999137
1	A	26	50	20120615	9	3022	60.12	-0.195297108830255	0.181569691333689
1	A	26	50	20120615	9	3024	60.16	-0.193168123449187	0.181796559473365
1	A	26	50	20120615	9	3026	60.2	-0.190107699539281	0.18266353814803
1	A	26	50	20120615	9	3028	60.24	-0.187976849517631	0.183590892428100
1	A	26	50	20120615	9	3030	60.28	-0.185549047881902	0.183676756404540
1	A	26	50	20120615	9	3032	60.32	-0.182656224542593	0.184589680756526
1	A	26	50	20120615	9	3034	60.36	-0.179976537329269	0.185446446687951
1	A	26	50	20120615	9	3036	60.4	-0.178054119052190	0.186103143826707
1	A	26	50	20120615	9	3038	60.44	-0.176561699479817	0.187059576458940
1	A	26	50	20120615	9	3040	60.48	-0.174549627133951	0.187945934809157
1	A	26	50	20120615	9	3042	60.52	-0.171957585806156	0.188487366471512
1	A	26	50	20120615	9	3044	60.56	-0.169497137050339	0.189226717321920
1	A	26	50	20120615	9	3046	60.6	-0.167891297550264	0.190272528251295
1	A	26	50	20120615	9	3048	60.64	-0.166156835326692	0.191997090979931
1	A	26	50	20120615	9	3050	60.68	-0.164357814253997	0.193350634780478
1	A	26	50	20120615	9	3052	60.72	-0.164024130563955	0.194862358367977
1	A	26	50	20120615	9	3054	60.76	-0.162786764407557	0.195814053384776
1	A	26	50	20120615	9	3056	60.8	-0.162762722776996	0.195792840181341
1	A	26	50	20120615	9	3058	60.84	-0.161562833280001	0.195899542594622
1	A	26	50	20120615	9	3060	60.88	-0.160828220045026	0.195181758501039
1	A	26	50	20120615	9	3062	60.92	-0.159872565230252	0.195148878035714
1	A	26	50	20120615	9	3064	60.96	-0.158474756545203	0.193204900072876
1	A	26	50	20120615	9	3066	61	-0.156706706749524	0.192205333926991
1	A	26	50	20120615	9	3068	61.04	-0.155031782916927	0.189842678039012
1	A	26	50	20120615	9	3070	61.08	-0.153029468644641	0.187639121176800
1	A	26	50	20120615	9	3072	61.12	-0.151126220032400	0.185247403200115
1	A	26	50	20120615	9	3074	61.16	-0.149593778216212	0.182900657214713
1	A	26	50	20120615	9	3076	61.2	-0.147667831476295	0.181118535994089
1	A	26	50	20120615	9	3078	61.24	-0.145625494960193	0.178730141419275
1	A	26	50	20120615	9	3080	61.28	-0.142773521179634	0.176589941324657
1	A	26	50	20120615	9	3082	61.32	-0.140803521687248	0.175334119681270
1	A	26	50	20120615	9	3084	61.36	-0.138217985741839	0.173215981318226
1	A	26	50	20120615	9	3086	61.4	-0.135681240164333	0.171734946165031
1	A	26	50	20120615	9	3088	61.44	-0.134132464181500	0.170294074677007
1	A	26	50	20120615	9	3090	61.48	-0.132190253985615	0.169395129826084
1	A	26	50	20120615	9	3092	61.52	-0.129711066900096	0.167790068143469
1	A	26	50	20120615	9	3094	61.56	-0.127722399788687	0.166459576023988
1	A	26	50	20120615	9	3096	61.6	-0.124985472281427	0.164952448630567
1	A	26	50	20120615	9	3098	61.64	-0.122696143366657	0.163969287362006
1	A	26	50	20120615	9	3100	61.68	-0.120175307691727	0.161247633361219
1	A	26	50	20120615	9	3102	61.72	-0.118689959187167	0.159913040022407
1	A	26	50	20120615	9	3104	61.76	-0.117209843272787	0.157711958033930
1	A	26	50	20120615	9	3106	61.8	-0.115593397170995	0.155992274342084
1	A	26	50	20120615	9	3108	61.84	-0.113589527263790	0.153735118785858
1	A	26	50	20120615	9	3110	61.88	-0.112074126721029	0.152242487081452
1	A	26	50	20120615	9	3112	61.92	-0.109907197990083	0.150790443306285
1	A	26	50	20120615	9	3114	61.96	-0.107041718470003	0.148841939860047
1	A	26	50	20120615	9	3116	62	-0.104974279663169	0.147167369580841
1	A	26	50	20120615	9	3118	62.04	-0.101953873047331	0.146153024903229
1	A	26	50	20120615	9	3120	62.08	-0.0994324009762977	0.145130477786955
1	A	26	50	20120615	9	3122	62.12	-0.096305079815144	0.144032128823738
1	A	26	50	20120615	9	3124	62.16	-0.0934020529249826	0.143160619715926
1	A	26	50	20120615	9	3126	62.2	-0.0912948747170467	0.141962780828596
1	A	26	50	20120615	9	3128	62.24	-0.0879406429898102	0.140819813427486
1	A	26	50	20120615	9	3130	62.28	-0.0857783811636198	0.139684129226222
1	A	26	50	20120615	9	3132	62.32	-0.0827745915571394	0.139213196109952
1	A	26	50	20120615	9	3134	62.36	-0.079806581553787	0.138717797099053
1	A	26	50	20120615	9	3136	62.4	-0.0767555572143233	0.138666036882670
1	A	26	50	20120615	9	3138	62.44	-0.0740625410381743	0.138524969079823
1	A	26	50	20120615	9	3140	62.48	-0.070614900505143	0.138823156009450
1	A	26	50	20120615	9	3142	62.52	-0.0681951810999227	0.138507786385040
1	A	26	50	20120615	9	3144	62.56	-0.0650610717136695	0.138192628892666
1	A	26	50	20120615	9	3146	62.6	-0.062819401795952	0.138358233300819
1	A	26	50	20120615	9	3148	62.64	-0.0604402703199717	0.138254005761273
1	A	26	50	20120615	9	3150	62.68	-0.0573738310526781	0.138080481757169
1	A	26	50	20120615	9	3152	62.72	-0.0547758500279206	0.137760940202751
1	A	26	50	20120615	9	3154	62.76	-0.0520945718243393	0.136785062134036
1	A	26	50	20120615	9	3156	62.8	-0.0498330322060704	0.135687844541668
1	A	26	50	20120615	9	3158	62.84	-0.0481084694774345	0.133202293495120
1	A	26	50	20120615	9	3160	62.88	-0.0466646988516079	0.131314176967995
1	A	26	50	20120615	9	3162	62.92	-0.0448202108128827	0.128884911621229
1	A	26	50	20120615	9	3164	62.96	-0.0427744801842319	0.125842301852461
1	A	26	50	20120615	9	3166	63	-0.0410638474591855	0.124170135736311
1	A	26	50	20120615	9	3168	63.04	-0.0388367439411603	0.121941052319299
1	A	26	50	20120615	9	3170	63.08	-0.0367558701054845	0.119626550403119
1	A	26	50	20120615	9	3172	63.12	-0.0352426615937453	0.117659379337858
1	A	26	50	20120615	9	3174	63.16	-0.0333146642441621	0.114893601873925
1	A	26	50	20120615	9	3176	63.2	-0.0322065572073647	0.112184322241809
1	A	26	50	20120615	9	3178	63.24	-0.0307733931832558	0.110996100006703
1	A	26	50	20120615	9	3180	63.28	-0.0277953422636105	0.107910993120386
1	A	26	50	20120615	9	3182	63.32	-0.025902346699696	0.105490071633638
1	A	26	50	20120615	9	3184	63.36	-0.0240517775426527	0.104225693998198
1	A	26	50	20120615	9	3186	63.4	-0.0220025113800959	0.101916636804233
1	A	26	50	20120615	9	3188	63.44	-0.0197383554667366	0.098804942702944
1	A	26	50	20120615	9	3190	63.48	-0.0177802353682748	0.0967527774025845
1	A	26	50	20120615	9	3192	63.52	-0.0152965935100352	0.0947991827875223
1	A	26	50	20120615	9	3194	63.56	-0.0130275585598857	0.0925102074261432
1	A	26	50	20120615	9	3196	63.6	-0.0104572254102725	0.0912541029400434
1	A	26	50	20120615	9	3198	63.64	-0.008318085975827	0.09051305503336
1	A	26	50	20120615	9	3200	63.68	-0.00510499276211534	0.0896841844644531
1	A	26	50	20120615	9	3202	63.72	-0.00248212157866008	0.0883485304654699
1	A	26	50	20120615	9	3204	63.76	0.00062851186245767	0.0882414037881201
1	A	26	50	20120615	9	3206	63.8	0.00353217514872211	0.087337297057695
1	A	26	50	20120615	9	3208	63.84	0.00653978313182092	0.0857959456960645
1	A	26	50	20120615	9	3210	63.88	0.00942294032143102	0.0852844246505541
1	A	26	50	20120615	9	3212	63.92	0.0118535491710816	0.0839806611674024
1	A	26	50	20120615	9	3214	63.96	0.0145450097123120	0.0828060860931735
1	A	26	50	20120615	9	3216	64	0.0171910739981901	0.0826391381821353
1	A	26	50	20120615	9	3218	64.04	0.0196114297995136	0.081821369189693
1	A	26	50	20120615	9	3220	64.08	0.0225313565417453	0.0815447490168928
1	A	26	50	20120615	9	3222	64.12	0.0255827344345996	0.082071614279555
1	A	26	50	20120615	9	3224	64.16	0.0280443852719443	0.0822978177388566
1	A	26	50	20120615	9	3226	64.2	0.0309133296152525	0.0829627102452063
1	A	26	50	20120615	9	3228	64.24	0.0337929512709566	0.0832596950933047
1	A	26	50	20120615	9	3230	64.28	0.0360758455140174	0.0839206278016797
1	A	26	50	20120615	9	3232	64.32	0.0383473553379011	0.0850173504193
1	A	26	50	20120615	9	3234	64.36	0.040803773585065	0.0856038954942942
1	A	26	50	20120615	9	3236	64.4	0.0418851519855336	0.0862272101219101
1	A	26	50	20120615	9	3238	64.44	0.0439906331371947	0.0874123210871788
1	A	26	50	20120615	9	3240	64.48	0.0456495056458583	0.0888565159770743
1	A	26	50	20120615	9	3242	64.52	0.0473514409574962	0.0899349245290618
1	A	26	50	20120615	9	3244	64.56	0.0489202280622367	0.0908975797009692
1	A	26	50	20120615	9	3246	64.6	0.0514659538958645	0.0923554924624197
1	A	26	50	20120615	9	3248	64.64	0.0533668690557283	0.0933763425224187
1	A	26	50	20120615	9	3250	64.68	0.0559852854664621	0.0946074154284644
1	A	26	50	20120615	9	3252	64.72	0.0582128132485559	0.0948858740788956
1	A	26	50	20120615	9	3254	64.76	0.0596579273772669	0.0961136235830699
1	A	26	50	20120615	9	3256	64.8	0.0601354365866021	0.098150586087634
1	A	26	50	20120615	9	3258	64.84	0.0613009606940319	0.0995433743145372
1	A	26	50	20120615	9	3260	64.88	0.061882626732236	0.101761851129832
1	A	26	50	20120615	9	3262	64.92	0.0627253565940541	0.102749113617724
1	A	26	50	20120615	9	3264	64.96	0.0641044269494022	0.103775620531973
1	A	26	50	20120615	9	3266	65	0.0652015738310913	0.103993692263291
1	A	26	50	20120615	9	3268	65.04	0.0667438444315373	0.104697192799893
1	A	26	50	20120615	9	3270	65.08	0.0689350269250781	0.105863353303426
1	A	26	50	20120615	9	3272	65.12	0.0715156131230184	0.107234079798756
1	A	26	50	20120615	9	3274	65.16	0.0728917843405637	0.108479860525851
1	A	26	50	20120615	9	3276	65.2	0.0739751426400196	0.109514994142830
1	A	26	50	20120615	9	3278	65.24	0.0753740826959191	0.111527137199374
1	A	26	50	20120615	9	3280	65.28	0.0766301871820189	0.113925360558446
1	A	26	50	20120615	9	3282	65.32	0.0773408294971114	0.116109613405532
1	A	26	50	20120615	9	3284	65.36	0.0781286171620313	0.118322786919967
1	A	26	50	20120615	9	3286	65.4	0.0792739180155191	0.120365123436068
1	A	26	50	20120615	9	3288	65.44	0.0796083795230204	0.121972377149705
1	A	26	50	20120615	9	3290	65.48	0.0801923083029242	0.124608612651325
1	A	26	50	20120615	9	3292	65.52	0.0805949349041318	0.127564743260754
1	A	26	50	20120615	9	3294	65.56	0.0806727873607405	0.129538914683148
1	A	26	50	20120615	9	3296	65.6	0.0813872480524514	0.132113914737517
1	A	26	50	20120615	9	3298	65.64	0.0819068301152672	0.134339321199268
1	A	26	50	20120615	9	3300	65.68	0.0829772483606274	0.136527251001615
1	A	26	50	20120615	9	3302	65.72	0.0837322969815784	0.138240005047005
1	A	26	50	20120615	9	3304	65.76	0.0837819358776177	0.140748678485299
1	A	26	50	20120615	9	3306	65.8	0.084100346061186	0.141783670680921
1	A	26	50	20120615	9	3308	65.84	0.084785037557409	0.143604965617224
1	A	26	50	20120615	9	3310	65.88	0.0854998518025105	0.145065211831052
1	A	26	50	20120615	9	3312	65.92	0.0859079231259332	0.146771389783377
1	A	26	50	20120615	9	3314	65.96	0.0862651534717886	0.147903326318700
1	A	26	50	20120615	9	3316	66	0.086563340401415	0.148248606559954
1	A	26	50	20120615	9	3318	66.04	0.0871861600542841	0.148795341523167
1	A	26	50	20120615	9	3320	66.08	0.0872874884560281	0.148066102299730
1	A	26	50	20120615	9	3322	66.12	0.0878429208326502	0.147712902462527
1	A	26	50	20120615	9	3324	66.16	0.0890999445575655	0.147465627221146
1	A	26	50	20120615	9	3326	66.2	0.0900664181060913	0.146183784048211
1	A	26	50	20120615	9	3328	66.24	0.0918452159248442	0.145037139691839
1	A	26	50	20120615	9	3330	66.28	0.0937119778271762	0.144433270500706
1	A	26	50	20120615	9	3332	66.32	0.0949515360145962	0.142939153872058
1	A	26	50	20120615	9	3334	66.36	0.0965424555615882	0.141541981583112
1	A	26	50	20120615	9	3336	66.4	0.0971764475016002	0.140059461505676
1	A	26	50	20120615	9	3338	66.44	0.0984879891593452	0.137800396761141
1	A	26	50	20120615	9	3340	66.48	0.100152518522258	0.135698875407455
1	A	26	50	20120615	9	3342	66.52	0.101611350522524	0.133661630060178
1	A	26	50	20120615	9	3344	66.56	0.103165995491641	0.131927379968640
1	A	26	50	20120615	9	3346	66.6	0.104707276142593	0.130176795710457
1	A	26	50	20120615	9	3348	66.64	0.105881002688684	0.128011705457142
1	A	26	50	20120615	9	3350	66.68	0.106387347712557	0.126368332729122
1	A	26	50	20120615	9	3352	66.72	0.107331193844084	0.124141794896521
1	A	26	50	20120615	9	3354	66.76	0.108780713248042	0.122091234728555
1	A	26	50	20120615	9	3356	66.8	0.109732075924654	0.119937790523926
1	A	26	50	20120615	9	3358	66.84	0.110609369165936	0.118380260559142
1	A	26	50	20120615	9	3360	66.88	0.111674950800913	0.115978247107723
1	A	26	50	20120615	9	3362	66.92	0.113344620830126	0.114393429892253
1	A	26	50	20120615	9	3364	66.96	0.115468649392657	0.112665381127186
1	A	26	50	20120615	9	3366	67	0.116925734839174	0.111028690558248
1	A	26	50	20120615	9	3368	67.04	0.118507801409265	0.110449301403879
1	A	26	50	20120615	9	3370	67.08	0.119855059030527	0.109246293565979
1	A	26	50	20120615	9	3372	67.12	0.120615198820303	0.107914811497004
1	A	26	50	20120615	9	3374	67.16	0.121001420544187	0.107166551101153
1	A	26	50	20120615	9	3376	67.2	0.121616462022463	0.105823189638255
1	A	26	50	20120615	9	3378	67.24	0.121233280857738	0.104964691295216
1	A	26	50	20120615	9	3380	67.28	0.121322093469455	0.104246553648243
1	A	26	50	20120615	9	3382	67.32	0.120274161219737	0.103999066274828
1	A	26	50	20120615	9	3384	67.36	0.119052068569812	0.103690979850265
1	A	26	50	20120615	9	3386	67.4	0.118379751442260	0.103333749504409
1	A	26	50	20120615	9	3388	67.44	0.116050753837066	0.102514707719761
1	A	26	50	20120615	9	3390	67.48	0.113113573689373	0.100927818681422
1	A	26	50	20120615	9	3392	67.52	0.110787758064694	0.0993900028536978
1	A	26	50	20120615	9	3394	67.56	0.108476791682420	0.0974173163555435
1	A	26	50	20120615	9	3396	67.6	0.106381775711121	0.0961139771364604
1	A	26	50	20120615	9	3398	67.64	0.102946827744812	0.0949484883843698
1	A	26	50	20120615	9	3400	67.68	0.100511919685932	0.0935862330282782
1	A	26	50	20120615	9	3402	67.72	0.0981547368044392	0.0920133164199357
1	A	26	50	20120615	9	3404	67.76	0.0959057554026042	0.0911835548964845
1	A	26	50	20120615	9	3406	67.8	0.0928969382669098	0.0893600042895503
1	A	26	50	20120615	9	3408	67.84	0.0902321851488048	0.0880197045990146
1	A	26	50	20120615	9	3410	67.88	0.0877500282148057	0.086571762043179
1	A	26	50	20120615	9	3412	67.92	0.0850873964170443	0.084885687136643
1	A	26	50	20120615	9	3414	67.96	0.0833486774106491	0.0827621889041974
1	A	26	50	20120615	9	3416	68	0.0809466851724331	0.0815112675108036
1	A	26	50	20120615	9	3418	68.04	0.0779399398596073	0.0795003831043297
1	A	26	50	20120615	9	3420	68.08	0.0757315676002157	0.0781378661187292
1	A	26	50	20120615	9	3422	68.12	0.0733211395781002	0.07636787885047
1	A	26	50	20120615	9	3424	68.16	0.0710782110103121	0.0753425598756138
1	A	26	50	20120615	9	3426	68.2	0.0689832141308957	0.0740915274664554
1	A	26	50	20120615	9	3428	68.24	0.0654925397862682	0.071964945541337
1	A	26	50	20120615	9	3430	68.28	0.0633038123674716	0.0710814354172343
1	A	26	50	20120615	9	3432	68.32	0.0599061289285312	0.0689792423121058
1	A	26	50	20120615	9	3434	68.36	0.0582387852806289	0.0670188453298085
1	A	26	50	20120615	9	3436	68.4	0.0571824313891465	0.0645495648102948
1	A	26	50	20120615	9	3438	68.44	0.0580253868180278	0.064995947886229
1	A	26	50	20120615	9	3440	68.48	0.0583167798657006	0.0645047264621929
1	A	26	50	20120615	9	3442	68.52	0.058327371618176	0.0633836942205423
1	A	26	50	20120615	9	3444	68.56	0.0587203815671594	0.0612372008755723
1	A	26	50	20120615	9	3446	68.6	0.0591117086020037	0.058656388403462
1	A	26	50	20120615	9	3448	68.64	0.0591585685683929	0.0564852382450323
1	A	26	50	20120615	9	3450	68.68	0.0591241819656238	0.0548054565888488
1	A	26	50	20120615	9	3452	68.72	0.0599039086132382	0.052329380773168
1	A	26	50	20120615	9	3454	68.76	0.0611772877180024	0.0500111806885225
1	A	26	50	20120615	9	3456	68.8	0.0625833695523919	0.0479350444682807
1	A	26	50	20120615	9	3458	68.84	0.0638486664266471	0.0466375035248034
1	A	26	50	20120615	9	3460	68.88	0.0650222515513824	0.0446278353419931
1	A	26	50	20120615	9	3462	68.92	0.065900407462938	0.0429240615527241
1	A	26	50	20120615	9	3464	68.96	0.0671955442433592	0.0413852557755059
1	A	26	50	20120615	9	3466	69	0.0690793474191183	0.0383536768725248
1	A	26	50	20120615	9	3468	69.04	0.0700432753832318	0.0368574389235341
1	A	26	50	20120615	9	3470	69.08	0.0709000059593174	0.0357744341774689
1	A	26	50	20120615	9	3472	69.12	0.0728533884423453	0.0339811406697016
1	A	26	50	20120615	9	3474	69.16	0.0745996593491636	0.0324564770281072
1	A	26	50	20120615	9	3476	69.2	0.0769000898403978	0.0305808762910098
1	A	26	50	20120615	9	3478	69.24	0.0789249608190036	0.0282953657528588
1	A	26	50	20120615	9	3480	69.28	0.081093798738259	0.0268217552208659
1	A	26	50	20120615	9	3482	69.32	0.0828519490390012	0.0251187592490562
1	A	26	50	20120615	9	3484	69.36	0.0831638538401825	0.0243178193980062
1	A	26	50	20120615	9	3486	69.4	0.0836525353366606	0.0221203436541128
1	A	26	50	20120615	9	3488	69.44	0.084370319430243	0.0202748656658940
1	A	26	50	20120615	9	3490	69.48	0.0846869618468584	0.0171620401937546
1	A	26	50	20120615	9	3492	69.52	0.085552601968387	0.0148441441650251
1	A	26	50	20120615	9	3494	69.56	0.0858172720365851	0.0128269806503342
1	A	26	50	20120615	9	3496	69.6	0.0863814018266157	0.0110398389715634
1	A	26	50	20120615	9	3498	69.64	0.0872732756097263	0.008696982073458
1	A	26	50	20120615	9	3500	69.68	0.087564462182219	0.00683417996910016
1	A	26	50	20120615	9	3502	69.72	0.0881923730039126	0.00410658627135118
1	A	26	50	20120615	9	3504	69.76	0.0890044144314272	0.00169775631056110
1	A	26	50	20120615	9	3506	69.8	0.0899016622260748	-0.000829938300146469
1	A	26	50	20120615	9	3508	69.84	0.0916161133277397	-0.00341908049013913
1	A	26	50	20120615	9	3510	69.88	0.0932755515218283	-0.00548496366205375
1	A	26	50	20120615	9	3512	69.92	0.0947159280351052	-0.00783637655221148
1	A	26	50	20120615	9	3514	69.96	0.0960721588414212	-0.00878729375155116
1	A	26	50	20120615	9	3516	70	0.0989763878131102	-0.0114765622617599
1	A	26	50	20120615	9	3518	70.04	0.100730012630453	-0.0125308584725090
1	A	26	50	20120615	9	3520	70.08	0.103226453121432	-0.0142115805807113
1	A	26	50	20120615	9	3522	70.12	0.104714205789049	-0.0150035401756403
1	A	26	50	20120615	9	3524	70.16	0.107047375324252	-0.0174754440613122
1	A	26	50	20120615	9	3526	70.2	0.107962795763176	-0.0179643376898246
1	A	26	50	20120615	9	3528	70.24	0.108845689290165	-0.0195855921177291
1	A	26	50	20120615	9	3530	70.28	0.108669548990972	-0.0204654450855595
1	A	26	50	20120615	9	3532	70.32	0.108707732757156	-0.0229845837042147
1	A	26	50	20120615	9	3534	70.36	0.108705611436812	-0.0245325818695883
1	A	26	50	20120615	9	3536	70.4	0.107976867188121	-0.0273926873781317
1	A	26	50	20120615	9	3538	70.44	0.107750805150176	-0.0294659951712487
1	A	26	50	20120615	9	3540	70.48	0.107036556590500	-0.0308208824746803
1	A	26	50	20120615	9	3542	70.52	0.106436152222594	-0.0345707404459906
1	A	26	50	20120615	9	3544	70.56	0.105651122274121	-0.0361915706098265
1	A	26	50	20120615	9	3546	70.6	0.105163572148493	-0.0384695151054188
1	A	26	50	20120615	9	3548	70.64	0.104313912640219	-0.0405155992874602
1	A	26	50	20120615	9	3550	70.68	0.104570804533824	-0.0430814776643519
1	A	26	50	20120615	9	3552	70.72	0.103837110537665	-0.0451289760599557
1	A	26	50	20120615	9	3554	70.76	0.103883355321154	-0.047690541085482
1	A	26	50	20120615	9	3556	70.8	0.103061343688025	-0.0500993003355941
1	A	26	50	20120615	9	3558	70.84	0.102691951105533	-0.0525391015734001
1	A	26	50	20120615	9	3560	70.88	0.102295193490609	-0.0549426282333313
1	A	26	50	20120615	9	3562	70.92	0.101872767899529	-0.0563323759010754
1	A	26	50	20120615	9	3564	70.96	0.102110285067329	-0.0585796319623643
1	A	26	50	20120615	9	3566	71	0.101213602958106	-0.0608495154406513
1	A	26	50	20120615	9	3568	71.04	0.101058887994383	-0.0626164338654802
1	A	26	50	20120615	9	3570	71.08	0.100505081963357	-0.0646452646420606
1	A	26	50	20120615	9	3572	71.12	0.0995470229855282	-0.0667841919444717
1	A	26	50	20120615	9	3574	71.16	0.0986753724563592	-0.0688352965846596
1	A	26	50	20120615	9	3576	71.2	0.0978736547878502	-0.0702903809189852
1	A	26	50	20120615	9	3578	71.24	0.0974773921476732	-0.0713965787674735
1	A	26	50	20120615	9	3580	71.28	0.0972903624040492	-0.0721082817427378
1	A	26	50	20120615	9	3582	71.32	0.0966302782238112	-0.0730639365575114
1	A	26	50	20120615	9	3584	71.36	0.0956624611724012	-0.074007711978361
1	A	26	50	20120615	9	3586	71.4	0.0949918411011242	-0.074304979669172
1	A	26	50	20120615	9	3588	71.44	0.0939953862250762	-0.0743072424108717
1	A	26	50	20120615	9	3590	71.48	0.0922041433269744	-0.0747521539975942
1	A	26	50	20120615	9	3592	71.52	0.0903893537730592	-0.0741557094276634
1	A	26	50	20120615	9	3594	71.56	0.0883584016761352	-0.0737089593633097
1	A	26	50	20120615	9	3596	71.6	0.0866417585434486	-0.0729917409551522
1	A	26	50	20120615	9	3598	71.64	0.0850293429503089	-0.0726454707644053
1	A	26	50	20120615	9	3600	71.68	0.0825790058214632	-0.0723465767279976
1	A	26	50	20120615	9	3602	71.72	0.0798558668964356	-0.0715313533199677
1	A	26	50	20120615	9	3604	71.76	0.077164717482189	-0.071261139534605
1	A	26	50	20120615	9	3606	71.8	0.0749295246625871	-0.0715871440450033
1	A	26	50	20120615	9	3608	71.84	0.0720219864311617	-0.0709959179231177
1	A	26	50	20120615	9	3610	71.88	0.0692743745404374	-0.0707326691395496
1	A	26	50	20120615	9	3612	71.92	0.0670294731447297	-0.0699638814338402
1	A	26	50	20120615	9	3614	71.96	0.0641868473158173	-0.069610101769077
1	A	26	50	20120615	9	3616	72	0.0614953860674802	-0.0686712768028024
1	A	26	50	20120615	9	3618	72.04	0.0595456246782788	-0.0680470280871285
1	A	26	50	20120615	9	3620	72.08	0.0566684637541732	-0.0676797002564376
1	A	26	50	20120615	9	3622	72.12	0.0531099135225129	-0.0662595116417636
1	A	26	50	20120615	9	3624	72.16	0.0509271102443291	-0.0654177363741000
1	A	26	50	20120615	9	3626	72.2	0.0480121827470403	-0.0646394451532515
1	A	26	50	20120615	9	3628	72.24	0.0449693113487637	-0.0642798601418147
1	A	26	50	20120615	9	3630	72.28	0.0426780096060746	-0.0632647305756755
1	A	26	50	20120615	9	3632	72.32	0.0403421035676283	-0.0632530421005824
1	A	26	50	20120615	9	3634	72.36	0.0375664266087586	-0.0621618349158553
1	A	26	50	20120615	9	3636	72.4	0.0346935224674758	-0.0608981643871968
1	A	26	50	20120615	9	3638	72.44	0.0330702174299058	-0.060099063013778
1	A	26	50	20120615	9	3640	72.48	0.0307419269314929	-0.0584693940151773
1	A	26	50	20120615	9	3642	72.52	0.0282973880782529	-0.0576521907081600
1	A	26	50	20120615	9	3644	72.56	0.0269908668786545	-0.0574230174003775
1	A	26	50	20120615	9	3646	72.6	0.0258652235936836	-0.0569858132775698
1	A	26	50	20120615	9	3648	72.64	0.0253363077213561	-0.0573079711270783
1	A	26	50	20120615	9	3650	72.68	0.0256252315521489	-0.056500879447032
1	A	26	50	20120615	9	3652	72.72	0.0258495258231413	-0.0559111523915225
1	A	26	50	20120615	9	3654	72.76	0.0250875475557347	-0.0542471887140343
1	A	26	50	20120615	9	3656	72.8	0.0256608697339207	-0.0541153840100212
1	A	26	50	20120615	9	3658	72.84	0.0260772849173615	-0.0519951243266333
1	A	26	50	20120615	9	3660	72.88	0.0260475157218735	-0.04955822222663
1	A	26	50	20120615	9	3662	72.92	0.0256074124612630	-0.0476361645740088
1	A	26	50	20120615	9	3664	72.96	0.0242960900066204	-0.0453532632598802
1	A	26	50	20120615	9	3666	73	0.0227944709750248	-0.0442647501519895
1	A	26	50	20120615	9	3668	73.04	0.0215857709275358	-0.042386787678243
1	A	26	50	20120615	9	3670	73.08	0.0219943089414341	-0.0417929876876738
1	A	26	50	20120615	9	3672	73.12	0.0221478359657653	-0.0404206914152894
1	A	26	50	20120615	9	3674	73.16	0.0227444997387984	-0.0392492912505080
1	A	26	50	20120615	9	3676	73.2	0.0230805522365573	-0.0387797369924611
1	A	26	50	20120615	9	3678	73.24	0.022839902585716	-0.0384530041620782
1	A	26	50	20120615	9	3680	73.28	0.0226498534961365	-0.0377867469396408
1	A	26	50	20120615	9	3682	73.32	0.0225239389916107	-0.0367214693605798
1	A	26	50	20120615	9	3684	73.36	0.0222123170331417	-0.0364655674164684
1	A	26	50	20120615	9	3686	73.4	0.0225498473840733	-0.0357630285450883
1	A	26	50	20120615	9	3688	73.44	0.023412065108781	-0.0358558292390513
1	A	26	50	20120615	9	3690	73.48	0.0249539397294295	-0.0353068739605449
1	A	26	50	20120615	9	3692	73.52	0.0258100763358189	-0.0350039776997558
1	A	26	50	20120615	9	3694	73.56	0.0273850301187981	-0.0355584052776418
1	A	26	50	20120615	9	3696	73.6	0.0277427002850714	-0.0350433331418763
1	A	26	50	20120615	9	3698	73.64	0.0288721103278657	-0.0341483997077235
1	A	26	50	20120615	9	3700	73.68	0.0292418069662735	-0.0333131439645826
1	A	26	50	20120615	9	3702	73.72	0.0303271239515132	-0.0319183970518954
1	A	26	50	20120615	9	3704	73.76	0.0316295439317808	-0.0316865367383445
1	A	26	50	20120615	9	3706	73.8	0.0333295771261773	-0.0310857717459806
1	A	26	50	20120615	9	3708	73.84	0.0338770191961719	-0.0310130811688746
1	A	26	50	20120615	9	3710	73.88	0.0337782929473826	-0.0302492785659725
1	A	26	50	20120615	9	3712	73.92	0.0332440525609927	-0.0297522744226799
1	A	26	50	20120615	9	3714	73.96	0.0325260987617828	-0.0290772278629524
1	A	26	50	20120615	9	3716	74	0.0316242194177184	-0.0280379576713034
1	A	26	50	20120615	9	3718	74.04	0.0303533505420275	-0.0272703791181898
1	A	26	50	20120615	9	3720	74.08	0.028310349345552	-0.0261424306651123
1	A	26	50	20120615	9	3722	74.12	0.0268660978871141	-0.0247920547029447
1	A	26	50	20120615	9	3724	74.16	0.0248668878135976	-0.0237014909853885
1	A	26	50	20120615	9	3726	74.2	0.0235075174531733	-0.0226841340328885
1	A	26	50	20120615	9	3728	74.24	0.0219320199050794	-0.0221441095130286
1	A	26	50	20120615	9	3730	74.28	0.0211203885994979	-0.0201946302594329
1	A	26	50	20120615	9	3732	74.32	0.0193328721541329	-0.0193756096879879
1	A	26	50	20120615	9	3734	74.36	0.0185444693063134	-0.0179849922789030
1	A	26	50	20120615	9	3736	74.4	0.0181659974727511	-0.0168858937824979
1	A	26	50	20120615	9	3738	74.44	0.0181078662242697	-0.0155496104584794
1	A	26	50	20120615	9	3740	74.48	0.0180630144411391	-0.0142100885854030
1	A	26	50	20120615	9	3742	74.52	0.0171619765541443	-0.0138268791364068
1	A	26	50	20120615	9	3744	74.56	0.0166536374891493	-0.0128828208728446
1	A	26	50	20120615	9	3746	74.6	0.0161245872665333	-0.0123601204691237
1	A	26	50	20120615	9	3748	74.64	0.0157129450538656	-0.0118280579716199
1	A	26	50	20120615	9	3750	74.68	0.0157614879343941	-0.0113691103152908
1	A	26	50	20120615	9	3752	74.72	0.0153515286358655	-0.0110639018153272
1	A	26	50	20120615	9	3754	74.76	0.0150755519302362	-0.0108729052026609
1	A	26	50	20120615	9	3756	74.8	0.0140645023702245	-0.0113277445685914
1	A	26	50	20120615	9	3758	74.84	0.0137520530968216	-0.0109069241099038
1	A	26	50	20120615	9	3760	74.88	0.0139517046964896	-0.0109567397826384
1	A	26	50	20120615	9	3762	74.92	0.0137884973803239	-0.0109423218753700
1	A	26	50	20120615	9	3764	74.96	0.0135443687641193	-0.0110050068915222
1	A	26	50	20120615	9	3766	75	0.0139040244862342	-0.0111321234775761
1	A	26	50	20120615	9	3768	75.04	0.0137280609637359	-0.0110301940350681
1	A	26	50	20120615	9	3770	75.08	0.0131974975326082	-0.0114665708429417
1	A	26	50	20120615	9	3772	75.12	0.0123783072555358	-0.0116882558899115
1	A	26	50	20120615	9	3774	75.16	0.0115071517011139	-0.0120896096989130
1	A	26	50	20120615	9	3776	75.2	0.0107028318796499	-0.0112504719395433
1	A	26	50	20120615	9	3778	75.24	0.00972708816122272	-0.0110904607460286
1	A	26	50	20120615	9	3780	75.28	0.00920004612186532	-0.0107853795252857
1	A	26	50	20120615	9	3782	75.32	0.00818584286560952	-0.0104157748107594
1	A	26	50	20120615	9	3784	75.36	0.00684158337709922	-0.0107054552458081
1	A	26	50	20120615	9	3786	75.4	0.00600021116030092	-0.0102372657038489
1	A	26	50	20120615	9	3788	75.44	0.00551520661908512	-0.00944396260603566
1	A	26	50	20120615	9	3790	75.48	0.00482630783751412	-0.00910204112199291
1	A	26	50	20120615	9	3792	75.52	0.00442440248522332	-0.00812197698113273
1	A	26	50	20120615	9	3794	75.56	0.00312399775928216	-0.00764245251747107
1	A	26	50	20120615	9	3796	75.6	0.00244702786910979	-0.00777777861325456
1	A	26	50	20120615	9	3798	75.64	0.0008365292424539	-0.00696070894941891
1	A	26	50	20120615	9	3800	75.68	-0.00050470453613971	-0.0062413628569568
1	A	26	50	20120615	9	3802	75.72	-0.00163208023272449	-0.00453017151755317
1	A	26	50	20120615	9	3804	75.76	-0.00291133539484032	-0.00230559944180466
1	A	26	50	20120615	9	3806	75.8	-0.00511624848785827	0.00157490216418418
1	A	26	50	20120615	9	3808	75.84	-0.00681653765490957	0.00583008126874746
1	A	26	50	20120615	9	3810	75.88	-0.00776530524963443	0.00871254549371193
1	A	26	50	20120615	9	3812	75.92	-0.00845275446230399	0.0104449712497545
1	A	26	50	20120615	9	3814	75.96	-0.00929212556691148	0.00957520869569175
1	A	26	50	20120615	9	3816	76	-0.00978267382529184	0.00858373185138318
1	A	26	50	20120615	9	3818	76.04	-0.0106164305020567	0.00766223736520868
1	A	26	50	20120615	9	3820	76.08	-0.0118014573216184	0.00445644078637207
1	A	26	50	20120615	9	3822	76.12	-0.0121610840523553	0.00193494820924231
1	A	26	50	20120615	9	3824	76.16	-0.0134543894262133	-0.000693883884378358
1	A	26	50	20120615	9	3826	76.2	-0.0139022850035525	-0.00153173470940629
1	A	26	50	20120615	9	3828	76.24	-0.0138311571324329	-0.00182490825195405
1	A	26	50	20120615	9	3830	76.28	-0.0138729895696079	-0.00239896582119254
1	A	26	50	20120615	9	3832	76.32	-0.0135839596727979	-0.00309779238197139
1	A	26	50	20120615	9	3834	76.36	-0.0130891899869339	-0.00367935235415827
1	A	26	50	20120615	9	3836	76.4	-0.0120842922559184	-0.00469809523594935
1	A	26	50	20120615	9	3838	76.44	-0.0114009349287702	-0.0054233839952219
1	A	26	50	20120615	9	3840	76.48	-0.0100071236597761	-0.00608327499388692
1	A	26	50	20120615	9	3842	76.52	-0.00820565599761835	-0.00725940570303451
1	A	26	50	20120615	9	3844	76.56	-0.00688470981968376	-0.00870601889812157
1	A	26	50	20120615	9	3846	76.6	-0.00480365213624488	-0.0106434066257590
1	A	26	50	20120615	9	3848	76.64	-0.00259388687649443	-0.0132397047363773
1	A	26	50	20120615	9	3850	76.68	-0.00194595079075757	-0.0163231711349618
1	A	26	50	20120615	9	3852	76.72	-0.0023455439038739	-0.0166520535699595
1	A	26	50	20120615	9	3854	76.76	-0.00343813701789211	-0.0161419184537403
1	A	26	50	20120615	9	3856	76.8	-0.00489321428114997	-0.0166134101843677
1	A	26	50	20120615	9	3858	76.84	-0.00665051605375478	-0.0159136573137055
1	A	26	50	20120615	9	3860	76.88	-0.00987420172704863	-0.0146946193650755
1	A	26	50	20120615	9	3862	76.92	-0.0123008507787246	-0.0126076644110815
1	A	26	50	20120615	9	3864	76.96	-0.0151272838623479	-0.0112445181004457
1	A	26	50	20120615	9	3866	77	-0.0180573151604828	-0.0103312967636110
1	A	26	50	20120615	9	3868	77.04	-0.0198511036429968	-0.00907165674360532
1	A	26	50	20120615	9	3870	77.08	-0.0206362184442838	-0.00800270928035
1	A	26	50	20120615	9	3872	77.12	-0.0205446976135949	-0.00638727434125464
1	A	26	50	20120615	9	3874	77.16	-0.0198039961892342	-0.00366046553203277
1	A	26	50	20120615	9	3876	77.2	-0.0191887072235847	-0.00136394534129854
1	A	26	50	20120615	9	3878	77.24	-0.0176270901816054	0.000741747942396877
1	A	26	50	20120615	9	3880	77.28	-0.0162090653136817	0.00285736193423235
1	A	26	50	20120615	9	3882	77.32	-0.0138645749989118	0.00438708138931226
1	A	26	50	20120615	9	3884	77.36	-0.0111172883773068	0.00677903271123544
1	A	26	50	20120615	9	3886	77.4	-0.00857639208299446	0.00813307855759737
1	A	26	50	20120615	9	3888	77.44	-0.00716217144955355	0.00925092245477174
1	A	26	50	20120615	9	3890	77.48	-0.0059003676827974	0.0113335357731292
1	A	26	50	20120615	9	3892	77.52	-0.0044438974191806	0.0125353486005695
1	A	26	50	20120615	9	3894	77.56	-0.00338180182063497	0.0127969568964051
1	A	26	50	20120615	9	3896	77.6	-0.00216134965844261	0.0133680304750269
1	A	26	50	20120615	9	3898	77.64	-0.00123870258821478	0.0123688744510747
1	A	26	50	20120615	9	3900	77.68	-0.00032914406450672	0.0118618011072180
1	A	26	50	20120615	9	3902	77.72	0.0008642895475765	0.00980937417734945
1	A	26	50	20120615	9	3904	77.76	0.00181471601481003	0.00808579715556654
1	A	26	50	20120615	9	3906	77.8	0.00328805360358525	0.00550414039795952
1	A	26	50	20120615	9	3908	77.84	0.00471182017857222	0.00304842218650895
1	A	26	50	20120615	9	3910	77.88	0.00627072900157952	0.000288068231587587
1	A	26	50	20120615	9	3912	77.92	0.00684366934210372	-0.00189479868620653
1	A	26	50	20120615	9	3914	77.96	0.00766769622955942	-0.0041145836490464
1	A	26	50	20120615	9	3916	78	0.00785739883681612	-0.00705637413295241
1	A	26	50	20120615	9	3918	78.04	0.00750617889860082	-0.00841437270622118
1	A	26	50	20120615	9	3920	78.08	0.00651209283026972	-0.0105805589750472
1	A	26	50	20120615	9	3922	78.12	0.00508615048771702	-0.0126211185318071
1	A	26	50	20120615	9	3924	78.16	0.00286233289490408	-0.0141890238743915
1	A	26	50	20120615	9	3926	78.2	0.00054303679474783	-0.0163429984091063
1	A	26	50	20120615	9	3928	78.24	-0.00099924794783377	-0.0183682370832383
1	A	26	50	20120615	9	3930	78.28	-0.00293509418268818	-0.0204701119903153
1	A	26	50	20120615	9	3932	78.32	-0.00406901061699893	-0.0224259693470773
1	A	26	50	20120615	9	3934	78.36	-0.00613043901619208	-0.0253746753353034
1	A	26	50	20120615	9	3936	78.4	-0.00791779282699731	-0.0272135065197790
1	A	26	50	20120615	9	3938	78.44	-0.0102550635815313	-0.0278610749099896
1	A	26	50	20120615	9	3940	78.48	-0.0124338009957233	-0.0296022546479834
1	A	26	50	20120615	9	3942	78.52	-0.0139716875341259	-0.0312665718788621
1	A	26	50	20120615	9	3944	78.56	-0.0144025276959029	-0.0310904315796686
1	A	26	50	20120615	9	3946	78.6	-0.0155243526042554	-0.0309687385026264
1	A	26	50	20120615	9	3948	78.64	-0.0170896041750899	-0.0298530654232702
1	A	26	50	20120615	9	3950	78.68	-0.0187477695769724	-0.0284232955117110
1	A	26	50	20120615	9	3952	78.72	-0.0207944760129812	-0.0267691747606170
1	A	26	50	20120615	9	3954	78.76	-0.0221958838715470	-0.0240621649412683
1	A	26	50	20120615	9	3956	78.8	-0.0232884062748871	-0.0218330390978490
1	A	26	50	20120615	9	3958	78.84	-0.0241840772214127	-0.0197723390186405
1	A	26	50	20120615	9	3960	78.88	-0.0258853054262694	-0.0171009603099958
1	A	26	50	20120615	9	3962	78.92	-0.0267849008154305	-0.0146974902186071
1	A	26	50	20120615	9	3964	78.96	-0.028463961222697	-0.0130508153019189
1	A	26	50	20120615	9	3966	79	-0.0297864276802112	-0.0107843612915207
1	A	26	50	20120615	9	3968	79.04	-0.0309153095142399	-0.0086134869047355
1	A	26	50	20120615	9	3970	79.08	-0.0328778843854232	-0.00643411309444044
1	A	26	50	20120615	9	3972	79.12	-0.0349503436504028	-0.00497754383587427
1	A	26	50	20120615	9	3974	79.16	-0.0371036959311502	-0.00376817910801092
1	A	26	50	20120615	9	3976	79.2	-0.0380090754537815	-0.00345874918056369
1	A	26	50	20120615	9	3978	79.24	-0.0387320214268666	-0.00429016533388283
1	A	26	50	20120615	9	3980	79.28	-0.04109637437112	-0.00487812462243944
1	A	26	50	20120615	9	3982	79.32	-0.0427490950507874	-0.00543369842041771
1	A	26	50	20120615	9	3984	79.36	-0.0452682336694425	-0.00556239185459366
1	A	26	50	20120615	9	3986	79.4	-0.0461700069474898	-0.00665904376153588
1	A	26	50	20120615	9	3988	79.44	-0.0477485521258106	-0.00735978658169174
1	A	26	50	20120615	9	3990	79.48	-0.0484788520094201	-0.00834464490652837
1	A	26	50	20120615	9	3992	79.52	-0.0492949239455875	-0.00988719834968682
1	A	26	50	20120615	9	3994	79.56	-0.0499395224873171	-0.0110551973308508
1	A	26	50	20120615	9	3996	79.6	-0.0505949397627989	-0.0128192166178769
1	A	26	50	20120615	9	3998	79.64	-0.0509552106678135	-0.0143115654795711
1	A	26	50	20120615	9	4000	79.68	-0.0498950454707805	-0.0141027568470867
1	A	26	50	20120615	9	4002	79.72	-0.0490245970231398	-0.0138702601374326
1	A	26	50	20120615	9	4004	79.76	-0.0482534263675778	-0.0148788772501171
1	A	26	50	20120615	9	4006	79.8	-0.0469640878627622	-0.0164644934962498
1	A	26	50	20120615	9	4008	79.84	-0.0454872953502541	-0.0184948091970707
1	A	26	50	20120615	9	4010	79.88	-0.0437201647933908	-0.0201558737367560
1	A	26	50	20120615	9	4012	79.92	-0.0423872543687186	-0.0223351909785086
[truncated: 4,103 more rows]
