# Supplementary material for: How Do Ants Make Sense of Gravity? A Boltzmann Walker Analysis of Lasius niger Trajectories on Various Inclines
Source: PLoS One. 2013 Oct 29;8(10):e76531. doi: 10.1371/journal.pone.0076531 (PMC3812222; doi:10.1371/journal.pone.0076531)
Supplement: Dataset S1 — Trajectories for . (ZIP) [file pone.0076531.s005.zip › Incline1/1-A-26-50-20120615-10.txt]

Pente	Colonie	Temperature	Humidite	Date	Indiv	Frame	Time	X	Y
1	A	26	50	20120615	10	6	0	0	0
1	A	26	50	20120615	10	8	0.04	-0.00053258999916256	-0.0021315055096359
1	A	26	50	20120615	10	10	0.08	0.00028247077430771	-0.0025401213052802
1	A	26	50	20120615	10	12	0.12	0.0016470949381162	-0.0021085528235186
1	A	26	50	20120615	10	14	0.16	0.00302268632810088	-0.0023990181470944
1	A	26	50	20120615	10	16	0.2	0.00451634333734029	-0.0023726784194952
1	A	26	50	20120615	10	18	0.24	0.00628552450386903	-0.0021357976477977
1	A	26	50	20120615	10	20	0.28	0.00921887213280768	-0.0022438152796917
1	A	26	50	20120615	10	22	0.32	0.0123586807997172	-0.0012301211403183
1	A	26	50	20120615	10	24	0.36	0.0165087258538401	-0.000205488059040001
1	A	26	50	20120615	10	26	0.4	0.0183874307897068	0.000115036373804099
1	A	26	50	20120615	10	28	0.44	0.0212445735208369	0.00072103395634877
1	A	26	50	20120615	10	30	0.48	0.0230990317651768	0.00184363668216053
1	A	26	50	20120615	10	32	0.52	0.0233136528154025	0.00391441303300096
1	A	26	50	20120615	10	34	0.56	0.0230247643399488	0.00562324263575543
1	A	26	50	20120615	10	36	0.6	0.0218818252231101	0.00684585854469822
1	A	26	50	20120615	10	38	0.64	0.0201897823353410	0.00892367060801145
1	A	26	50	20120615	10	40	0.68	0.0190931657837379	0.0100235398508081
1	A	26	50	20120615	10	42	0.72	0.0173742174829446	0.0117953514545628
1	A	26	50	20120615	10	44	0.76	0.0145954646095768	0.0131072537367660
1	A	26	50	20120615	10	46	0.8	0.0119208466447675	0.0132007339603457
1	A	26	50	20120615	10	48	0.84	0.00945168704051335	0.0132261466709548
1	A	26	50	20120615	10	50	0.88	0.00829397151326821	0.0125301153032819
1	A	26	50	20120615	10	52	0.92	0.00704008522114101	0.0113060972015920
1	A	26	50	20120615	10	54	0.96	0.00683533538158063	0.0107301445861800
1	A	26	50	20120615	10	56	1	0.00668295387023493	0.0098516916897763
1	A	26	50	20120615	10	58	1.04	0.00575648135232088	0.0087252493741427
1	A	26	50	20120615	10	60	1.08	0.00301279390423208	0.00809517480569861
1	A	26	50	20120615	10	62	1.12	-2.66055997489214e-05	0.00597485855376826
1	A	26	50	20120615	10	64	1.16	-0.00120330199432146	0.00494375544544203
1	A	26	50	20120615	10	66	1.2	-0.000635028558553061	0.00376482459344095
1	A	26	50	20120615	10	68	1.24	5.77239549753791e-05	0.00276405636602763
1	A	26	50	20120615	10	70	1.28	0.00134363652743608	0.00129033623248378
1	A	26	50	20120615	10	72	1.32	0.00276742078009254	5.88850243101006e-05
1	A	26	50	20120615	10	74	1.36	0.00491758400925678	-0.000185625429556401
1	A	26	50	20120615	10	76	1.4	0.0065641670020634	-0.00114758763681820
1	A	26	50	20120615	10	78	1.44	0.0087594153595961	-0.0011169911263963
1	A	26	50	20120615	10	80	1.48	0.0113780085470252	-0.0012420288185135
1	A	26	50	20120615	10	82	1.52	0.0148158697932726	-0.0016542508587418
1	A	26	50	20120615	10	84	1.56	0.0172732567767268	-0.0031200337186669
1	A	26	50	20120615	10	86	1.6	0.0197880325465420	-0.0046871025539291
1	A	26	50	20120615	10	88	1.64	0.0193512456167353	-0.0049456985748768
1	A	26	50	20120615	10	90	1.68	0.0212063685414494	-0.0046399880290986
1	A	26	50	20120615	10	92	1.72	0.0216213058717175	-0.0035330760027614
1	A	26	50	20120615	10	94	1.76	0.0215047407330525	-0.0024073959482379
1	A	26	50	20120615	10	96	1.8	0.0217243638566483	-0.0006471285697928
1	A	26	50	20120615	10	98	1.84	0.0211208906453125	1.15838232893992e-05
1	A	26	50	20120615	10	100	1.88	0.0203903786296687	0.00082906997301914
1	A	26	50	20120615	10	102	1.92	0.0201285256748868	0.00199642124437151
1	A	26	50	20120615	10	104	1.96	0.0196644302811906	0.00376254063853772
1	A	26	50	20120615	10	106	2	0.0187179961388437	0.00571503216702126
1	A	26	50	20120615	10	108	2.04	0.0179689437833972	0.00755787971801401
1	A	26	50	20120615	10	110	2.08	0.0171326203090166	0.00947512904452322
1	A	26	50	20120615	10	112	2.12	0.0158532307966123	0.0116021981662139
1	A	26	50	20120615	10	114	2.16	0.0135506379728413	0.0134399107077617
1	A	26	50	20120615	10	116	2.2	0.0122608356059773	0.0135210413114079
1	A	26	50	20120615	10	118	2.24	0.0102543451610416	0.0126545851886539
1	A	26	50	20120615	10	120	2.28	0.00881375015176925	0.011981045473477
1	A	26	50	20120615	10	122	2.32	0.00808830773819315	0.0118652281002331
1	A	26	50	20120615	10	124	2.36	0.00650882175429993	0.0115653649739819
1	A	26	50	20120615	10	126	2.4	0.00474498631503696	0.012124177321018
1	A	26	50	20120615	10	128	2.44	0.00292547328782336	0.0140003720278115
1	A	26	50	20120615	10	130	2.48	0.00211780885128427	0.0158430993706515
1	A	26	50	20120615	10	132	2.52	0.000438424589111969	0.0185664730551303
1	A	26	50	20120615	10	134	2.56	0.000120553928017710	0.0202566442312496
1	A	26	50	20120615	10	136	2.6	5.17029407335803e-05	0.0205899955811044
1	A	26	50	20120615	10	138	2.64	0.000463560820969589	0.0211589725881201
1	A	26	50	20120615	10	140	2.68	0.000517138301780089	0.0209326772049369
1	A	26	50	20120615	10	142	2.72	0.00193897447525438	0.0209955955663269
1	A	26	50	20120615	10	144	2.76	0.00273857789448794	0.0212924460641369
1	A	26	50	20120615	10	146	2.8	0.00355836921232438	0.0224045553253158
1	A	26	50	20120615	10	148	2.84	0.00493485862792117	0.0238978587811646
1	A	26	50	20120615	10	150	2.88	0.00723141417399446	0.0257594022354519
1	A	26	50	20120615	10	152	2.92	0.00826376886132339	0.0269237030481503
1	A	26	50	20120615	10	154	2.96	0.00880640260520594	0.0279170466543611
1	A	26	50	20120615	10	156	3	0.0095783510782273	0.0275805345371945
1	A	26	50	20120615	10	158	3.04	0.010138945334352	0.0274285065792394
1	A	26	50	20120615	10	160	3.08	0.0101566937145598	0.0265772207253689
1	A	26	50	20120615	10	162	3.12	0.0103263286313664	0.025477174705877
1	A	26	50	20120615	10	164	3.16	0.0107821367335871	0.025365020499313
1	A	26	50	20120615	10	166	3.2	0.0106998860727995	0.0250959805112071
1	A	26	50	20120615	10	168	3.24	0.0116901608355800	0.0242069634394925
1	A	26	50	20120615	10	170	3.28	0.0120498448419661	0.0224211864768093
1	A	26	50	20120615	10	172	3.32	0.0125985950595060	0.0205835927292008
1	A	26	50	20120615	10	174	3.36	0.0146786274381121	0.0181552536923177
1	A	26	50	20120615	10	176	3.4	0.0165280143126173	0.0165354361053926
1	A	26	50	20120615	10	178	3.44	0.0168216913151932	0.0139130301981994
1	A	26	50	20120615	10	180	3.48	0.0164537907280097	0.0140011144899318
1	A	26	50	20120615	10	182	3.52	0.0153712950988268	0.0133666275751731
1	A	26	50	20120615	10	184	3.56	0.0152068220615228	0.013671107755152
1	A	26	50	20120615	10	186	3.6	0.0153967226586783	0.0124838896116754
1	A	26	50	20120615	10	188	3.64	0.0146563606455726	0.0129030412983594
1	A	26	50	20120615	10	190	3.68	0.0146740948836447	0.0130168289215879
1	A	26	50	20120615	10	192	3.72	0.0143426880774382	0.0132015817813763
1	A	26	50	20120615	10	194	3.76	0.0140828404774878	0.0130739772916434
1	A	26	50	20120615	10	196	3.8	0.0144614537324063	0.0128308739802715
1	A	26	50	20120615	10	198	3.84	0.0142249972247775	0.0127445928108311
1	A	26	50	20120615	10	200	3.88	0.0147567061688907	0.0126138416959219
1	A	26	50	20120615	10	202	3.92	0.0143320461203813	0.0127213784952047
1	A	26	50	20120615	10	204	3.96	0.0145507683899380	0.0129455596291121
1	A	26	50	20120615	10	206	4	0.0143219981330207	0.0127092091875005
1	A	26	50	20120615	10	208	4.04	0.0142938906384685	0.0129069515988593
1	A	26	50	20120615	10	210	4.08	0.0147994366316778	0.0127451160698492
1	A	26	50	20120615	10	212	4.12	0.0149393447794034	0.0127092940403142
1	A	26	50	20120615	10	214	4.16	0.0152708859358983	0.0130593331102050
1	A	26	50	20120615	10	216	4.2	0.0152923466267074	0.0129960541243566
1	A	26	50	20120615	10	218	4.24	0.0151049845428964	0.0122131808515660
1	A	26	50	20120615	10	220	4.28	0.0148727918891581	0.0128107214370076
1	A	26	50	20120615	10	222	4.32	0.0151918101845583	0.0124744214518753
1	A	26	50	20120615	10	224	4.36	0.0157934237050596	0.0123809207221990
1	A	26	50	20120615	10	226	4.4	0.0167190547659040	0.0112588271132697
1	A	26	50	20120615	10	228	4.44	0.0171403984836096	0.0113251325161416
1	A	26	50	20120615	10	230	4.48	0.0179064991835506	0.0108170833649269
1	A	26	50	20120615	10	232	4.52	0.0182959665275603	0.0109544247150367
1	A	26	50	20120615	10	234	4.56	0.0186883754357798	0.0110183825233950
1	A	26	50	20120615	10	236	4.6	0.0185990537071803	0.0113583453216539
1	A	26	50	20120615	10	238	4.64	0.0181238496659517	0.0111909731465471
1	A	26	50	20120615	10	240	4.68	0.0175051029481422	0.0112992736211536
1	A	26	50	20120615	10	242	4.72	0.017466699978856	0.0114804980181039
1	A	26	50	20120615	10	244	4.76	0.0170633804130028	0.0110266203173959
1	A	26	50	20120615	10	246	4.8	0.0155399047108008	0.0110214442957576
1	A	26	50	20120615	10	248	4.84	0.0147322261321261	0.0108530185315468
1	A	26	50	20120615	10	250	4.88	0.0144964343048716	0.0104765124548362
1	A	26	50	20120615	10	252	4.92	0.0146870278666726	0.0105003843797690
1	A	26	50	20120615	10	254	4.96	0.0145130088878226	0.00985671921899054
1	A	26	50	20120615	10	256	5	0.0145906350702613	0.00886299377511784
1	A	26	50	20120615	10	258	5.04	0.0136436423135572	0.00815771840049456
1	A	26	50	20120615	10	260	5.08	0.0126436186695844	0.00766293669381524
1	A	26	50	20120615	10	262	5.12	0.0111660759167815	0.00784795754707373
1	A	26	50	20120615	10	264	5.16	0.0088972587555206	0.00719281462902302
1	A	26	50	20120615	10	266	5.2	0.00681170882270084	0.00663804198302784
1	A	26	50	20120615	10	268	5.24	0.00596874087802949	0.0067236985650484
1	A	26	50	20120615	10	270	5.28	0.00680935415711949	0.00705846646191792
1	A	26	50	20120615	10	272	5.32	0.00546466899032691	0.00706137408500216
1	A	26	50	20120615	10	274	5.36	0.00577846105950728	0.00784554914137701
1	A	26	50	20120615	10	276	5.4	0.00552578776495877	0.00801635361279975
1	A	26	50	20120615	10	278	5.44	0.00607581360313185	0.00802263696365737
1	A	26	50	20120615	10	280	5.48	0.00632897126582547	0.00811120986617558
1	A	26	50	20120615	10	282	5.52	0.00620499211255969	0.00846194402203226
1	A	26	50	20120615	10	284	5.56	0.00619394003356975	0.00917730273935526
1	A	26	50	20120615	10	286	5.6	0.00647982330520347	0.0097619386260403
1	A	26	50	20120615	10	288	5.64	0.00709064335599584	0.0111502932934254
1	A	26	50	20120615	10	290	5.68	0.00736602609192895	0.0117335078954802
1	A	26	50	20120615	10	292	5.72	0.00717324898438762	0.0121207987648175
1	A	26	50	20120615	10	294	5.76	0.00670472639513444	0.0123955302554051
1	A	26	50	20120615	10	296	5.8	0.00643796258375723	0.0124579246506702
1	A	26	50	20120615	10	298	5.84	0.00626384531706463	0.0128270916660989
1	A	26	50	20120615	10	300	5.88	0.00541933283905113	0.0123175356703335
1	A	26	50	20120615	10	302	5.92	0.00534148038244249	0.011987104671485
1	A	26	50	20120615	10	304	5.96	0.00524722304851033	0.0118954636326432
1	A	26	50	20120615	10	306	6	0.00425226016777055	0.0116424254709956
1	A	26	50	20120615	10	308	6.04	0.00197603394165637	0.00993885674269317
1	A	26	50	20120615	10	310	6.08	0.000208054856655640	0.00916560719319443
1	A	26	50	20120615	10	312	6.12	-0.00143052368738796	0.0082425358588979
1	A	26	50	20120615	10	314	6.16	-0.000783662403958461	0.00801585156698511
1	A	26	50	20120615	10	316	6.2	-0.00087521858998656	0.00720255148939996
1	A	26	50	20120615	10	318	6.24	1.02629478221389e-05	0.00695308421699735
1	A	26	50	20120615	10	320	6.28	0.000231290385485429	0.00566076172156519
1	A	26	50	20120615	10	322	6.32	0.00111010390634751	0.00394387110150519
1	A	26	50	20120615	10	324	6.36	0.00108680756633454	0.00212416432703355
1	A	26	50	20120615	10	326	6.4	0.00195127813324703	0.0001998821164787
1	A	26	50	20120615	10	328	6.44	0.00258900359706355	-0.0029646187192299
1	A	26	50	20120615	10	330	6.48	0.00290519346533893	-0.0055627835917505
1	A	26	50	20120615	10	332	6.52	0.00307856897701805	-0.0068170425291514
1	A	26	50	20120615	10	334	6.56	0.00331574673356365	-0.0072302898742124
1	A	26	50	20120615	10	336	6.6	0.0037160115981221	-0.0059760662921506
1	A	26	50	20120615	10	338	6.64	0.00435648063624963	-0.0064384858427753
1	A	26	50	20120615	10	340	6.68	0.00455770201297189	-0.0061957855822687
1	A	26	50	20120615	10	342	6.72	0.00595932200357205	-0.0054534578123112
1	A	26	50	20120615	10	344	6.76	0.00706148227233971	-0.0054665322166954
1	A	26	50	20120615	10	346	6.8	0.00782687586549946	-0.0040575724577065
1	A	26	50	20120615	10	348	6.84	0.0080320782533998	-0.0044979585610295
1	A	26	50	20120615	10	350	6.88	0.0101562835926267	-0.0034537315508444
1	A	26	50	20120615	10	352	6.92	0.0124415890698113	-0.0029620731348176
1	A	26	50	20120615	10	354	6.96	0.0145846246626212	-0.0029808043934512
1	A	26	50	20120615	10	356	7	0.0159709782178155	-0.0022473932400045
1	A	26	50	20120615	10	358	7.04	0.0166257732393299	-0.0012000125335754
1	A	26	50	20120615	10	360	7.08	0.0168678017483944	-0.000169842806200400
1	A	26	50	20120615	10	362	7.12	0.0160390513876403	0.000324686463358100
1	A	26	50	20120615	10	364	7.16	0.0157070435406698	0.00139939684688008
1	A	26	50	20120615	10	366	7.2	0.0152251997667659	0.00234951501555701
1	A	26	50	20120615	10	368	7.24	0.0148911625233334	0.00326233330152635
1	A	26	50	20120615	10	370	7.28	0.0157164360400443	0.00527752610961805
1	A	26	50	20120615	10	372	7.32	0.0158194805899463	0.00591136743588552
1	A	26	50	20120615	10	374	7.36	0.0150793307088749	0.00684923851511229
1	A	26	50	20120615	10	376	7.4	0.0138930742306207	0.00802964014921824
1	A	26	50	20120615	10	378	7.44	0.0136076222941235	0.00790574797008655
1	A	26	50	20120615	10	380	7.48	0.0129574729641616	0.00847301024315783
1	A	26	50	20120615	10	382	7.52	0.0123019637647982	0.0106307536570164
1	A	26	50	20120615	10	384	7.56	0.0118011815499737	0.0121573781057151
1	A	26	50	20120615	10	386	7.6	0.0115000834617292	0.0136193899651760
1	A	26	50	20120615	10	388	7.64	0.0107366697675568	0.0138487259075183
1	A	26	50	20120615	10	390	7.68	0.00930036618933943	0.0135504399829425
1	A	26	50	20120615	10	392	7.72	0.00858768033564932	0.0130629534969247
1	A	26	50	20120615	10	394	7.76	0.0078757277516913	0.0123485684656394
1	A	26	50	20120615	10	396	7.8	0.00752733977613459	0.0121062040808538
1	A	26	50	20120615	10	398	7.84	0.00723337285977835	0.0113258466939906
1	A	26	50	20120615	10	400	7.88	0.00657481603018807	0.0116222941409352
1	A	26	50	20120615	10	402	7.92	0.0041021767534637	0.00933628862803724
1	A	26	50	20120615	10	404	7.96	0.00171252352857939	0.00775468874842167
1	A	26	50	20120615	10	406	8	-0.00165111978991466	0.00671273155100423
1	A	26	50	20120615	10	408	8.04	-0.00182183658009656	0.00652041971972493
1	A	26	50	20120615	10	410	8.08	-0.00251564975379686	0.00731054083702277
1	A	26	50	20120615	10	412	8.12	-0.00235853769808496	0.00757712716459791
1	A	26	50	20120615	10	414	8.16	-0.00198961180606876	0.00814066298493234
1	A	26	50	20120615	10	416	8.2	-0.00182516705303596	0.007996837465639
1	A	26	50	20120615	10	418	8.24	-0.00121880884603286	0.00780621561956673
1	A	26	50	20120615	10	420	8.28	-0.000860482484666561	0.00803085637288188
1	A	26	50	20120615	10	422	8.32	-0.000581415722403561	0.0082600579649357
1	A	26	50	20120615	10	424	8.36	-0.00026328131047987	0.00846665335319497
1	A	26	50	20120615	10	426	8.4	0.000598137383565019	0.00931343493686929
1	A	26	50	20120615	10	428	8.44	0.00220271116250134	0.0104796590800125
1	A	26	50	20120615	10	430	8.48	0.00333514974363941	0.0120836106049813
1	A	26	50	20120615	10	432	8.52	0.00540526707095977	0.0136496315079938
1	A	26	50	20120615	10	434	8.56	0.00613001263080302	0.0151140531873651
1	A	26	50	20120615	10	436	8.6	0.00720125606977686	0.0181042712933942
1	A	26	50	20120615	10	438	8.64	0.00843955560712636	0.0195650690505119
1	A	26	50	20120615	10	440	8.68	0.0092562497972612	0.0196930129514997
1	A	26	50	20120615	10	442	8.72	0.0102900611245594	0.0196975455059672
1	A	26	50	20120615	10	444	8.76	0.0102926703485819	0.0187552479382901
1	A	26	50	20120615	10	446	8.8	0.00947697317900858	0.0179099371367207
1	A	26	50	20120615	10	448	8.84	0.00984625969548325	0.0178766394783946
1	A	26	50	20120615	10	450	8.88	0.00998893263072327	0.0173584362738021
1	A	26	50	20120615	10	452	8.92	0.0110660330351657	0.0165462039274565
1	A	26	50	20120615	10	454	8.96	0.0108470208518288	0.015280617139421
1	A	26	50	20120615	10	456	9	0.0117604189653587	0.0145808784108944
1	A	26	50	20120615	10	458	9.04	0.0124707020702063	0.0135524538230553
1	A	26	50	20120615	10	460	9.08	0.0127512077947691	0.0127208856417782
1	A	26	50	20120615	10	462	9.12	0.0125870013367216	0.0125241989408437
1	A	26	50	20120615	10	464	9.16	0.0123166942132639	0.0119634434643729
1	A	26	50	20120615	10	466	9.2	0.0120101506956974	0.0115621872361072
1	A	26	50	20120615	10	468	9.24	0.0122647034800704	0.0116876760623509
1	A	26	50	20120615	10	470	9.28	0.0120780329466914	0.0119334465805014
1	A	26	50	20120615	10	472	9.32	0.0121207775516141	0.0116314342031889
1	A	26	50	20120615	10	474	9.36	0.0123497005435961	0.0115336795191169
1	A	26	50	20120615	10	476	9.4	0.0121873983241104	0.0112669093437787
1	A	26	50	20120615	10	478	9.44	0.0113328845277838	0.0107978465249447
1	A	26	50	20120615	10	480	9.48	0.0115812027516669	0.0107256261738482
1	A	26	50	20120615	10	482	9.52	0.0116396734114033	0.0104851179443632
1	A	26	50	20120615	10	484	9.56	0.0117748651568983	0.0110291164043335
1	A	26	50	20120615	10	486	9.6	0.0121528702999850	0.0102716353360552
1	A	26	50	20120615	10	488	9.64	0.0127625801931309	0.0103649027204937
1	A	26	50	20120615	10	490	9.68	0.0134387510526406	0.0105430865582849
1	A	26	50	20120615	10	492	9.72	0.0145157666042692	0.0111419565044752
1	A	26	50	20120615	10	494	9.76	0.0147895371367412	0.0116363160684062
1	A	26	50	20120615	10	496	9.8	0.0171107424252067	0.0126014743983189
1	A	26	50	20120615	10	498	9.84	0.0185947120715438	0.0127780884590559
1	A	26	50	20120615	10	500	9.88	0.0207183729385492	0.0129273233452253
1	A	26	50	20120615	10	502	9.92	0.0214899961424512	0.0132867881485093
1	A	26	50	20120615	10	504	9.96	0.0225953454628020	0.012852766006217
1	A	26	50	20120615	10	506	10	0.0221043517271495	0.0124307434660014
1	A	26	50	20120615	10	508	10.04	0.0212700364360275	0.0117385990643048
1	A	26	50	20120615	10	510	10.08	0.0210428359561644	0.0119495502303362
1	A	26	50	20120615	10	512	10.12	0.0205226174972455	0.0122179538223390
1	A	26	50	20120615	10	514	10.16	0.0203771727034232	0.0121813751885482
1	A	26	50	20120615	10	516	10.2	0.0204751777032957	0.0118862571023522
1	A	26	50	20120615	10	518	10.24	0.0202198909420839	0.0120513453225558
1	A	26	50	20120615	10	520	10.28	0.0198482921864347	0.0121424631023795
1	A	26	50	20120615	10	522	10.32	0.0196336145676665	0.0122900080033419
1	A	26	50	20120615	10	524	10.36	0.0194918820844455	0.0121130333181465
1	A	26	50	20120615	10	526	10.4	0.0191842199239513	0.0123972902441835
1	A	26	50	20120615	10	528	10.44	0.019325436219222	0.0118215426897380
1	A	26	50	20120615	10	530	10.48	0.0190899767321547	0.0119721635051985
1	A	26	50	20120615	10	532	10.52	0.0188947799052082	0.0120453561281191
1	A	26	50	20120615	10	534	10.56	0.0186344302594431	0.0121243894530524
1	A	26	50	20120615	10	536	10.6	0.0182832668897702	0.0118551514750478
1	A	26	50	20120615	10	538	10.64	0.01735920560598	0.0113803009872098
1	A	26	50	20120615	10	540	10.68	0.0178145753019963	0.0111975068132052
1	A	26	50	20120615	10	542	10.72	0.0174552165647295	0.0107371590854493
1	A	26	50	20120615	10	544	10.76	0.0170826490727901	0.00948598313361443
1	A	26	50	20120615	10	546	10.8	0.0160957047829490	0.00810260649796888
1	A	26	50	20120615	10	548	10.84	0.0159022262254808	0.00807625969930187
1	A	26	50	20120615	10	550	10.88	0.0157292042671922	0.00669079002758401
1	A	26	50	20120615	10	552	10.92	0.0150808212899697	0.00593416314429741
1	A	26	50	20120615	10	554	10.96	0.014739384174072	0.00426955953517225
1	A	26	50	20120615	10	556	11	0.0139717327889599	0.00353184705117561
1	A	26	50	20120615	10	558	11.04	0.0132703747859044	0.00347580883876657
1	A	26	50	20120615	10	560	11.08	0.0124257215936415	0.00382630752806512
1	A	26	50	20120615	10	562	11.12	0.0126114361186523	0.00383425540828566
1	A	26	50	20120615	10	564	11.16	0.0117184026804206	0.00451214453727357
1	A	26	50	20120615	10	566	11.2	0.0105691066736190	0.00551860497427545
1	A	26	50	20120615	10	568	11.24	0.00931544877698214	0.00617034529449509
1	A	26	50	20120615	10	570	11.28	0.00847303711321554	0.00618665824793706
1	A	26	50	20120615	10	572	11.32	0.00645388754770836	0.00705946044192024
1	A	26	50	20120615	10	574	11.36	0.00365174973384787	0.00686960319041046
1	A	26	50	20120615	10	576	11.4	0.00220413244713152	0.00705636423345746
1	A	26	50	20120615	10	578	11.44	0.00276359533240632	0.00750646598395394
1	A	26	50	20120615	10	580	11.48	0.00257993848812874	0.00796544192455432
1	A	26	50	20120615	10	582	11.52	0.00323093634622813	0.00848380069263874
1	A	26	50	20120615	10	584	11.56	0.00343398205844585	0.00864755955209373
1	A	26	50	20120615	10	586	11.6	0.00390474546908861	0.00945030959650357
1	A	26	50	20120615	10	588	11.64	0.00359214770326166	0.00969481297930226
1	A	26	50	20120615	10	590	11.68	0.00395240446614058	0.0110911508822470
1	A	26	50	20120615	10	592	11.72	0.00414857002937735	0.0113289933191669
1	A	26	50	20120615	10	594	11.76	0.00398726483045308	0.0130749530990014
1	A	26	50	20120615	10	596	11.8	0.00372266547293307	0.0143258108527848
1	A	26	50	20120615	10	598	11.84	0.00305742648426058	0.0172186059078224
1	A	26	50	20120615	10	600	11.88	0.00237263387176794	0.0188228593673869
1	A	26	50	20120615	10	602	11.92	0.00203031145818025	0.0207596835309197
1	A	26	50	20120615	10	604	11.96	0.00190486364412994	0.0222945224390954
1	A	26	50	20120615	10	606	12	0.00257537764939009	0.0233857649791615
1	A	26	50	20120615	10	608	12.04	0.00336314410110658	0.0233858144766362
1	A	26	50	20120615	10	610	12.08	0.00436860044647917	0.0235073873455256
1	A	26	50	20120615	10	612	12.12	0.00550760804961446	0.0241320454760258
1	A	26	50	20120615	10	614	12.16	0.00682563387654275	0.0250040283453816
1	A	26	50	20120615	10	616	12.2	0.00811414506642431	0.0261826551414668
1	A	26	50	20120615	10	618	12.24	0.00870684197041488	0.026472427500397
1	A	26	50	20120615	10	620	12.28	0.00946224414475647	0.0269942015942346
1	A	26	50	20120615	10	622	12.32	0.0102829122750016	0.0264650028791946
1	A	26	50	20120615	10	624	12.36	0.0101472891943700	0.0262189297193416
1	A	26	50	20120615	10	626	12.4	0.0108007265708645	0.0265151367499807
1	A	26	50	20120615	10	628	12.44	0.0109103281219484	0.0261201469020099
1	A	26	50	20120615	10	630	12.48	0.0115305314797271	0.0261298342649121
1	A	26	50	20120615	10	632	12.52	0.0116116295564614	0.0259423873282874
1	A	26	50	20120615	10	634	12.56	0.0120684841767182	0.025405912484469
1	A	26	50	20120615	10	636	12.6	0.0130361315225008	0.025103086934358
1	A	26	50	20120615	10	638	12.64	0.0137479829901891	0.0253833062806744
1	A	26	50	20120615	10	640	12.68	0.0139727156673858	0.0253684428961339
1	A	26	50	20120615	10	642	12.72	0.0155022300614992	0.0250205039333832
1	A	26	50	20120615	10	644	12.76	0.0175715214880991	0.0260852511823583
1	A	26	50	20120615	10	646	12.8	0.0187397962409077	0.0265007541980514
1	A	26	50	20120615	10	648	12.84	0.0194816431782539	0.0267518266028473
1	A	26	50	20120615	10	650	12.88	0.0206949323487528	0.0275962181656012
1	A	26	50	20120615	10	652	12.92	0.0208589457666491	0.0280290028710264
1	A	26	50	20120615	10	654	12.96	0.0206050095793893	0.0288156733072321
1	A	26	50	20120615	10	656	13	0.0208932758008757	0.0290932339320512
1	A	26	50	20120615	10	658	13.04	0.0213840998309007	0.0289788735523299
1	A	26	50	20120615	10	660	13.08	0.0213345316455395	0.0291323864345255
1	A	26	50	20120615	10	662	13.12	0.0225341807262293	0.0293308288815977
1	A	26	50	20120615	10	664	13.16	0.0233874252658837	0.0287542045147435
1	A	26	50	20120615	10	666	13.2	0.0238169219247764	0.0278191265073024
1	A	26	50	20120615	10	668	13.24	0.0248318478441627	0.0269196004146058
1	A	26	50	20120615	10	670	13.28	0.0256879172754079	0.0261797793381877
1	A	26	50	20120615	10	672	13.32	0.0272043593864575	0.0248102740162687
1	A	26	50	20120615	10	674	13.36	0.0282981687241393	0.0243006763012032
1	A	26	50	20120615	10	676	13.4	0.0292747609707039	0.0236369080946355
1	A	26	50	20120615	10	678	13.44	0.0293613956935348	0.0233480408323852
1	A	26	50	20120615	10	680	13.48	0.0295031211056881	0.0230349127364724
1	A	26	50	20120615	10	682	13.52	0.0292455291763696	0.0232332491175274
1	A	26	50	20120615	10	684	13.56	0.0286556041309613	0.0224412046697847
1	A	26	50	20120615	10	686	13.6	0.0287572083043500	0.0224111597026521
1	A	26	50	20120615	10	688	13.64	0.0283595385216785	0.0219021771704862
1	A	26	50	20120615	10	690	13.68	0.0280296024975768	0.0211492498698788
1	A	26	50	20120615	10	692	13.72	0.0277829424390955	0.0195191071097347
1	A	26	50	20120615	10	694	13.76	0.0276817342455043	0.0187358661414178
1	A	26	50	20120615	10	696	13.8	0.0270912647278745	0.0173436082446006
1	A	26	50	20120615	10	698	13.84	0.0268773225001587	0.0156603829783929
1	A	26	50	20120615	10	700	13.88	0.0269658098427564	0.0138918099236960
1	A	26	50	20120615	10	702	13.92	0.0270775468563195	0.0113814252869918
1	A	26	50	20120615	10	704	13.96	0.0263307713847083	0.00952986618045487
1	A	26	50	20120615	10	706	14	0.0262049275908606	0.00790325895421677
1	A	26	50	20120615	10	708	14.04	0.0255160924488999	0.00579752324411448
1	A	26	50	20120615	10	710	14.08	0.0251257482924815	0.0047147801275582
1	A	26	50	20120615	10	712	14.12	0.0255380481144557	0.00315877751342158
1	A	26	50	20120615	10	714	14.16	0.0263291874655185	0.00372434980128583
1	A	26	50	20120615	10	716	14.2	0.0272305364794970	0.00418601981872252
1	A	26	50	20120615	10	718	14.24	0.0270017025829694	0.00409903154250096
1	A	26	50	20120615	10	720	14.28	0.0271622016801631	0.00460346737806382
1	A	26	50	20120615	10	722	14.32	0.0274331791408494	0.00420509755967894
1	A	26	50	20120615	10	724	14.36	0.0282977303179350	0.00446973934360582
1	A	26	50	20120615	10	726	14.4	0.0285819731018363	0.00444059240208531
1	A	26	50	20120615	10	728	14.44	0.0288959780101578	0.00417561827797127
1	A	26	50	20120615	10	730	14.48	0.0289484806886609	0.00356556190250258
1	A	26	50	20120615	10	732	14.52	0.0287150788823269	0.00353156420846313
1	A	26	50	20120615	10	734	14.56	0.0282716168645057	0.00376833891414344
1	A	26	50	20120615	10	736	14.6	0.0280833496840148	0.00406500556419026
1	A	26	50	20120615	10	738	14.64	0.0280857043495962	0.00411558491224853
1	A	26	50	20120615	10	740	14.68	0.027324723102751	0.00418842398177856
1	A	26	50	20120615	10	742	14.72	0.0271336416372710	0.00369583218480058
1	A	26	50	20120615	10	744	14.76	0.0268847895477680	0.00364115161741142
1	A	26	50	20120615	10	746	14.8	0.0266492169236157	0.00341392285327712
1	A	26	50	20120615	10	748	14.84	0.0268507989247964	0.00391149975306247
1	A	26	50	20120615	10	750	14.88	0.0265437873025408	0.00383981326758578
1	A	26	50	20120615	10	752	14.92	0.0260592565228683	0.00386298515680526
1	A	26	50	20120615	10	754	14.96	0.0252602965708057	0.00409470404900009
1	A	26	50	20120615	10	756	15	0.0247462370119508	0.00456776555668171
1	A	26	50	20120615	10	758	15.04	0.0230371811350264	0.00472716863836459
1	A	26	50	20120615	10	760	15.08	0.0212485828162863	0.00446747660190602
1	A	26	50	20120615	10	762	15.12	0.0199059496733727	0.0039108633569594
1	A	26	50	20120615	10	764	15.16	0.018147510165957	0.00299274954830576
1	A	26	50	20120615	10	766	15.2	0.0162748785702339	0.00224059935805085
1	A	26	50	20120615	10	768	15.24	0.0156600633661278	0.00222097007380511
1	A	26	50	20120615	10	770	15.28	0.0147577244026556	0.00238641891846714
1	A	26	50	20120615	10	772	15.32	0.0134134790562810	0.00296560301186923
1	A	26	50	20120615	10	774	15.36	0.0127709240531489	0.00363953941395032
1	A	26	50	20120615	10	776	15.4	0.0113456301275147	0.00426969176414033
1	A	26	50	20120615	10	778	15.44	0.0110054764104249	0.00569106831820685
1	A	26	50	20120615	10	780	15.48	0.0113806531263868	0.00546296981273169
1	A	26	50	20120615	10	782	15.52	0.0110043308974393	0.00624032058156131
1	A	26	50	20120615	10	784	15.56	0.0111356476977735	0.00594283368764832
1	A	26	50	20120615	10	786	15.6	0.0116152075167742	0.00601666977773982
1	A	26	50	20120615	10	788	15.64	0.0117590471782032	0.00620976649754624
1	A	26	50	20120615	10	790	15.68	0.0117266758297605	0.00642184196335971
1	A	26	50	20120615	10	792	15.72	0.0120943784270453	0.00640275715133548
1	A	26	50	20120615	10	794	15.76	0.012298025180027	0.00588772885619045
1	A	26	50	20120615	10	796	15.8	0.0125768444549167	0.00579206437976372
1	A	26	50	20120615	10	798	15.84	0.0131305239138281	0.00606336781667616
1	A	26	50	20120615	10	800	15.88	0.0129080518570109	0.00631274811494468
1	A	26	50	20120615	10	802	15.92	0.012378119165132	0.00607135741619678
1	A	26	50	20120615	10	804	15.96	0.0124166550704931	0.00617445217068022
1	A	26	50	20120615	10	806	16	0.0122508151957811	0.00668860860316405
1	A	26	50	20120615	10	808	16.04	0.0117162106493989	0.00657559526186091
1	A	26	50	20120615	10	810	16.08	0.0117308548308373	0.00647795088644686
1	A	26	50	20120615	10	812	16.12	0.0122498287818213	0.00654857671175177
1	A	26	50	20120615	10	814	16.16	0.0121866905102224	0.00686062929825043
1	A	26	50	20120615	10	816	16.2	0.0125048956328241	0.00696984194060469
1	A	26	50	20120615	10	818	16.24	0.0125054294984439	0.00685544267001042
1	A	26	50	20120615	10	820	16.28	0.0127117286089619	0.00639957870635405
1	A	26	50	20120615	10	822	16.32	0.0124911303851148	0.00642064129604525
1	A	26	50	20120615	10	824	16.36	0.0128765368148802	0.00647792189506883
1	A	26	50	20120615	10	826	16.4	0.0126385069946633	0.00667817099996696
1	A	26	50	20120615	10	828	16.44	0.0124400221211842	0.00691218091813283
1	A	26	50	20120615	10	830	16.48	0.0127010972585068	0.00692441103702023
1	A	26	50	20120615	10	832	16.52	0.0123304622894004	0.00713250054190816
1	A	26	50	20120615	10	834	16.56	0.0124413967367668	0.00704415815620061
1	A	26	50	20120615	10	836	16.6	0.0125523460333757	0.00695580233546423
1	A	26	50	20120615	10	838	16.64	0.0126890856356147	0.0068203765376246
1	A	26	50	20120615	10	840	16.68	0.0120975215166876	0.00682030724116004
1	A	26	50	20120615	10	842	16.72	0.0121429411065636	0.00681898707279957
1	A	26	50	20120615	10	844	16.76	0.0116946976326881	0.0068872143919027
1	A	26	50	20120615	10	846	16.8	0.0116118841149026	0.00664834240750938
1	A	26	50	20120615	10	848	16.84	0.0119914166086367	0.00615472530569868
1	A	26	50	20120615	10	850	16.88	0.0116453090524493	0.00584544387067549
1	A	26	50	20120615	10	852	16.92	0.0109693856803131	0.00580798135340823
1	A	26	50	20120615	10	854	16.96	0.0108194578294981	0.00537771394812403
1	A	26	50	20120615	10	856	17	0.00984194634411802	0.00559109756148269
1	A	26	50	20120615	10	858	17.04	0.00872022750178274	0.00539055500727038
1	A	26	50	20120615	10	860	17.08	0.00848555997431036	0.0056297197338711
1	A	26	50	20120615	10	862	17.12	0.00829124703084029	0.00555521896340529
1	A	26	50	20120615	10	864	17.16	0.00785694204583552	0.00573397555768925
1	A	26	50	20120615	10	866	17.2	0.00786839717569074	0.0062006236068655
1	A	26	50	20120615	10	868	17.24	0.00788800524673304	0.00662783631085497
1	A	26	50	20120615	10	870	17.28	0.00771274883101596	0.00668493518343579
1	A	26	50	20120615	10	872	17.32	0.00775348525268011	0.00807068769786612
1	A	26	50	20120615	10	874	17.36	0.00775809841732057	0.0082276625748624
1	A	26	50	20120615	10	876	17.4	0.00787640303866733	0.00906062870624592
1	A	26	50	20120615	10	878	17.44	0.00771004344047114	0.00881217118232684
1	A	26	50	20120615	10	880	17.48	0.0078820231233642	0.0102980174900613
1	A	26	50	20120615	10	882	17.52	0.00790759210457191	0.0106166256635283
1	A	26	50	20120615	10	884	17.56	0.00771930371087756	0.0107803491676442
1	A	26	50	20120615	10	886	17.6	0.00806966451435377	0.0107112683706562
1	A	26	50	20120615	10	888	17.64	0.00876475684422118	0.0103093439264823
1	A	26	50	20120615	10	890	17.68	0.00886793150177089	0.01075741557341
1	A	26	50	20120615	10	892	17.72	0.0102000690587313	0.0103507351290258
1	A	26	50	20120615	10	894	17.76	0.0110814161431904	0.0101767097862148
1	A	26	50	20120615	10	896	17.8	0.0121345067368776	0.0106213632789622
1	A	26	50	20120615	10	898	17.84	0.0150522060927486	0.0115913652903261
1	A	26	50	20120615	10	900	17.88	0.0172533517208364	0.013656562568663
1	A	26	50	20120615	10	902	17.92	0.0176288395637821	0.0150257051448033
1	A	26	50	20120615	10	904	17.96	0.0175570399412204	0.0150277557544687
1	A	26	50	20120615	10	906	18	0.0168102998249483	0.0153005646217183
1	A	26	50	20120615	10	908	18.04	0.0164102683056277	0.0155325310012865
1	A	26	50	20120615	10	910	18.08	0.0154871453525361	0.0155500622997125
1	A	26	50	20120615	10	912	18.12	0.0138852536296208	0.0160404104468738
1	A	26	50	20120615	10	914	18.16	0.0131920627098880	0.0162550597813708
1	A	26	50	20120615	10	916	18.2	0.0126624326597115	0.015645569091327
1	A	26	50	20120615	10	918	18.24	0.0109129302749032	0.0152458486989901
1	A	26	50	20120615	10	920	18.28	0.00879000479895023	0.0141530222397341
1	A	26	50	20120615	10	922	18.32	0.00738290473079587	0.0143511677019582
1	A	26	50	20120615	10	924	18.36	0.00652745260377063	0.0137621816943553
1	A	26	50	20120615	10	926	18.4	0.00579246248088156	0.0133415288199749
1	A	26	50	20120615	10	928	18.44	0.00476246599466789	0.0116249175070934
1	A	26	50	20120615	10	930	18.48	0.00505633957292902	0.0111140894262286
1	A	26	50	20120615	10	932	18.52	0.00503381115088042	0.0108413300564537
1	A	26	50	20120615	10	934	18.56	0.00518308846345671	0.0103116292955991
1	A	26	50	20120615	10	936	18.6	0.00433990605329862	0.0082895018913043
1	A	26	50	20120615	10	938	18.64	0.00438178091688049	0.00723038321230747
1	A	26	50	20120615	10	940	18.68	0.00289011087769622	0.00563280271943707
1	A	26	50	20120615	10	942	18.72	0.00263874855912002	0.0050057121416096
1	A	26	50	20120615	10	944	18.76	0.00194831959847454	0.00399926867517047
1	A	26	50	20120615	10	946	18.8	0.000495854387666379	0.00369332902679518
1	A	26	50	20120615	10	948	18.84	-0.00064163293588936	0.0034847678816842
1	A	26	50	20120615	10	950	18.88	-0.00168253654420286	0.00225656582917004
1	A	26	50	20120615	10	952	18.92	-0.00145097321549986	0.00141547645508427
1	A	26	50	20120615	10	954	18.96	-0.00097820162159856	0.00135254395155866
1	A	26	50	20120615	10	956	19	-0.000426187399156761	0.00075315357477739
1	A	26	50	20120615	10	958	19.04	0.00051735396934836	0.0001508619388729
1	A	26	50	20120615	10	960	19.08	0.00152009148914728	-0.0006032568366608
1	A	26	50	20120615	10	962	19.12	0.00214061304497754	-0.0009267935443927
1	A	26	50	20120615	10	964	19.16	0.00283428479732154	-0.0016594975910582
1	A	26	50	20120615	10	966	19.2	0.00391382472015904	-0.0026321229685803
1	A	26	50	20120615	10	968	19.24	0.00499994073606158	-0.0042382453113675
1	A	26	50	20120615	10	970	19.28	0.0064488520281875	-0.005562988652717
1	A	26	50	20120615	10	972	19.32	0.00874389436574905	-0.0071633692884409
1	A	26	50	20120615	10	974	19.36	0.00950155928179043	-0.0082250901203925
1	A	26	50	20120615	10	976	19.4	0.0110762153728148	-0.0097205502519239
1	A	26	50	20120615	10	978	19.44	0.0127526241296518	-0.0108572951133594
1	A	26	50	20120615	10	980	19.48	0.0142473771544021	-0.0109019135512523
1	A	26	50	20120615	10	982	19.52	0.0157490598256079	-0.0111018126382937
1	A	26	50	20120615	10	984	19.56	0.0166707735148846	-0.0116729427854581
1	A	26	50	20120615	10	986	19.6	0.0172513788929169	-0.0107632499114616
1	A	26	50	20120615	10	988	19.64	0.0184134876745935	-0.0107897876289595
1	A	26	50	20120615	10	990	19.68	0.0196563197664104	-0.0105991304275482
1	A	26	50	20120615	10	992	19.72	0.0204611274915535	-0.0104995910059606
1	A	26	50	20120615	10	994	19.76	0.0213153054121590	-0.0104175736904108
1	A	26	50	20120615	10	996	19.8	0.0224704209077698	-0.0109800205663022
1	A	26	50	20120615	10	998	19.84	0.0225107118521618	-0.0117502154145062
1	A	26	50	20120615	10	1000	19.88	0.0222948250807977	-0.0134684212531792
1	A	26	50	20120615	10	1002	19.92	0.0223577717264589	-0.0141899388705663
1	A	26	50	20120615	10	1004	19.96	0.0222423294733624	-0.0151434440807251
1	A	26	50	20120615	10	1006	20	0.0229077310965946	-0.0166511230174355
1	A	26	50	20120615	10	1008	20.04	0.0240735451178046	-0.0186975536817996
1	A	26	50	20120615	10	1010	20.08	0.0244367151606221	-0.0208475825606755
1	A	26	50	20120615	10	1012	20.12	0.0251165983307329	-0.0233932376836251
1	A	26	50	20120615	10	1014	20.16	0.0247901978405372	-0.024579055755675
1	A	26	50	20120615	10	1016	20.2	0.0251418420428213	-0.0251743689547559
1	A	26	50	20120615	10	1018	20.24	0.0254625149680894	-0.0260562018215737
1	A	26	50	20120615	10	1020	20.28	0.0244871318741207	-0.0266856682781859
1	A	26	50	20120615	10	1022	20.32	0.0239552461533121	-0.0270649603556144
1	A	26	50	20120615	10	1024	20.36	0.0231388913744323	-0.0276984573208794
1	A	26	50	20120615	10	1026	20.4	0.0218528762714883	-0.0282660519341379
1	A	26	50	20120615	10	1028	20.44	0.0208683715000423	-0.029357895514968
1	A	26	50	20120615	10	1030	20.48	0.0194859777428226	-0.0299996656295729
1	A	26	50	20120615	10	1032	20.52	0.0187056146991051	-0.0315073587084189
1	A	26	50	20120615	10	1034	20.56	0.0184876136784653	-0.0321227537400855
1	A	26	50	20120615	10	1036	20.6	0.0182797242847965	-0.0324266682346395
1	A	26	50	20120615	10	1038	20.64	0.0186822094646478	-0.0325813831983631
1	A	26	50	20120615	10	1040	20.68	0.0185548595333562	-0.0321758574593527
1	A	26	50	20120615	10	1042	20.72	0.0183726381158444	-0.0323617558321266
1	A	26	50	20120615	10	1044	20.76	0.0183391212544161	-0.0324874794178216
1	A	26	50	20120615	10	1046	20.8	0.0178698851944207	-0.0327307241505497
1	A	26	50	20120615	10	1048	20.84	0.0180175290903325	-0.0327488260841481
1	A	26	50	20120615	10	1050	20.88	0.0179736177592208	-0.0330041623428346
1	A	26	50	20120615	10	1052	20.92	0.0180019727411464	-0.0343635751296657
1	A	26	50	20120615	10	1054	20.96	0.0180801080404675	-0.0350259220516031
1	A	26	50	20120615	10	1056	21	0.0174417320384123	-0.0375601927553757
1	A	26	50	20120615	10	1058	21.04	0.0169192508377935	-0.0390105394742675
1	A	26	50	20120615	10	1060	21.08	0.0159525651572334	-0.0402906148802495
1	A	26	50	20120615	10	1062	21.12	0.0155473929716135	-0.0416902620429301
1	A	26	50	20120615	10	1064	21.16	0.0153551306378089	-0.0430027229394905
1	A	26	50	20120615	10	1066	21.2	0.0158120630398117	-0.0438817980898616
1	A	26	50	20120615	10	1068	21.24	0.0155256847934311	-0.0447996226918417
1	A	26	50	20120615	10	1070	21.28	0.0143305329118696	-0.0461808850782115
1	A	26	50	20120615	10	1072	21.32	0.0141362199683995	-0.0464914463765087
1	A	26	50	20120615	10	1074	21.36	0.0134826411705488	-0.0472385046908322
1	A	26	50	20120615	10	1076	21.4	0.0130981872136177	-0.0465002145005954
1	A	26	50	20120615	10	1078	21.44	0.0128253854174359	-0.0459140229789917
1	A	26	50	20120615	10	1080	21.48	0.0117354510249150	-0.0458506662113974
1	A	26	50	20120615	10	1082	21.52	0.0111738668192966	-0.0455412362839502
1	A	26	50	20120615	10	1084	21.56	0.010209868144505	-0.0454215231058953
1	A	26	50	20120615	10	1086	21.6	0.00923787916308597	-0.045444009101537
1	A	26	50	20120615	10	1088	21.64	0.00783017098309979	-0.0449616208554116
1	A	26	50	20120615	10	1090	21.68	0.00579589548430421	-0.0449986025400676
1	A	26	50	20120615	10	1092	21.72	0.00379973304101459	-0.0453667223303533
1	A	26	50	20120615	10	1094	21.76	0.0018988178811508	-0.0459966837617124
1	A	26	50	20120615	10	1096	21.8	2.17322198129786e-05	-0.0471932498568363
1	A	26	50	20120615	10	1098	21.84	-0.000226462260383501	-0.0470311809825884
1	A	26	50	20120615	10	1100	21.88	-0.00157081367277536	-0.0483571476186694
1	A	26	50	20120615	10	1102	21.92	-0.00342781750152746	-0.0484786285636772
1	A	26	50	20120615	10	1104	21.96	-0.00468123498185876	-0.0485054986213623
1	A	26	50	20120615	10	1106	22	-0.00530398392404976	-0.0488482332782034
1	A	26	50	20120615	10	1108	22.04	-0.00612147007377946	-0.0488730527262231
1	A	26	50	20120615	10	1110	22.08	-0.00721076807019736	-0.0501828266170149
1	A	26	50	20120615	10	1112	22.12	-0.00879086888343686	-0.0505433096540638
1	A	26	50	20120615	10	1114	22.16	-0.0100477511869960	-0.051312146857248
1	A	26	50	20120615	10	1116	22.2	-0.0114449234759425	-0.0515367946816309
1	A	26	50	20120615	10	1118	22.24	-0.0135096045663291	-0.0520645084724304
1	A	26	50	20120615	10	1120	22.28	-0.0142625318669365	-0.0525688170287727
1	A	26	50	20120615	10	1122	22.32	-0.0156942109668049	-0.054121411388224
1	A	26	50	20120615	10	1124	22.36	-0.0168239554711067	-0.0554457516787083
1	A	26	50	20120615	10	1126	22.4	-0.0174380069998891	-0.0566789459050976
1	A	26	50	20120615	10	1128	22.44	-0.0177736705889183	-0.0574480659509942
1	A	26	50	20120615	10	1130	22.48	-0.0189795704935538	-0.0596301974777359
1	A	26	50	20120615	10	1132	22.52	-0.0192640395516252	-0.061213056007422
1	A	26	50	20120615	10	1134	22.56	-0.0200207145181729	-0.062772014327904
1	A	26	50	20120615	10	1136	22.6	-0.0209550147081547	-0.064469282734786
1	A	26	50	20120615	10	1138	22.64	-0.0221370851142643	-0.0664137556723709
1	A	26	50	20120615	10	1140	22.68	-0.0233014778508441	-0.0675179029111937
1	A	26	50	20120615	10	1142	22.72	-0.0249975441761982	-0.0694318995465095
1	A	26	50	20120615	10	1144	22.76	-0.0260642147556181	-0.0697886349176181
1	A	26	50	20120615	10	1146	22.8	-0.0266533761257027	-0.0699484410501662
1	A	26	50	20120615	10	1148	22.84	-0.0281520182377495	-0.0697917461874553
1	A	26	50	20120615	10	1150	22.88	-0.0299529484987535	-0.0698291521361801
1	A	26	50	20120615	10	1152	22.92	-0.0305439483464692	-0.0696280509676106
1	A	26	50	20120615	10	1154	22.96	-0.0319836177529651	-0.0687286111419413
1	A	26	50	20120615	10	1156	23	-0.0338971901242121	-0.0683729364310045
1	A	26	50	20120615	10	1158	23.04	-0.0352512996101843	-0.0689254696698237
1	A	26	50	20120615	10	1160	23.08	-0.0362780186564672	-0.069111014489207
1	A	26	50	20120615	10	1162	23.12	-0.0368703620070672	-0.0702178487337983
1	A	26	50	20120615	10	1164	23.16	-0.0368564320034778	-0.0711166521633645
1	A	26	50	20120615	10	1166	23.2	-0.0370622000768031	-0.071699732415131
1	A	26	50	20120615	10	1168	23.24	-0.0379627005626441	-0.0724965710468501
1	A	26	50	20120615	10	1170	23.28	-0.0385903285416253	-0.0742982791253134
1	A	26	50	20120615	10	1172	23.32	-0.0395146585259924	-0.0747207047163942
1	A	26	50	20120615	10	1174	23.36	-0.0405026988313443	-0.0750266698206137
1	A	26	50	20120615	10	1176	23.4	-0.0409490953423074	-0.0750690255168067
1	A	26	50	20120615	10	1178	23.44	-0.0425703497702119	-0.0743944456475548
1	A	26	50	20120615	10	1180	23.48	-0.0437775931777317	-0.0738049307240795
1	A	26	50	20120615	10	1182	23.52	-0.0451268943375919	-0.0729882223918091
1	A	26	50	20120615	10	1184	23.56	-0.0464763369188083	-0.0719453813109152
1	A	26	50	20120615	10	1186	23.6	-0.0475042580466192	-0.0707445018644261
1	A	26	50	20120615	10	1188	23.64	-0.0476307594497735	-0.0697540573960181
1	A	26	50	20120615	10	1190	23.68	-0.0473991112682567	-0.0692350410186271
1	A	26	50	20120615	10	1192	23.72	-0.0470278802081338	-0.0688871444822834
1	A	26	50	20120615	10	1194	23.76	-0.0464962066193596	-0.0686383136059838
1	A	26	50	20120615	10	1196	23.8	-0.0459935244086141	-0.0681203578887647
1	A	26	50	20120615	10	1198	23.84	-0.0455867258773975	-0.0680958212834575
1	A	26	50	20120615	10	1200	23.88	-0.0448084134433455	-0.0663566921551292
1	A	26	50	20120615	10	1202	23.92	-0.0442122517161271	-0.064638493387524
1	A	26	50	20120615	10	1204	23.96	-0.0441449351505581	-0.0628857170983188
1	A	26	50	20120615	10	1206	24	-0.0441599965249974	-0.0612457243407128
1	A	26	50	20120615	10	1208	24.04	-0.0438569305585808	-0.058702968355566
1	A	26	50	20120615	10	1210	24.08	-0.0437846147480689	-0.0568502566649757
1	A	26	50	20120615	10	1212	24.12	-0.044382890724563	-0.055717690804617
1	A	26	50	20120615	10	1214	24.16	-0.0455642893792304	-0.0540036993223599
1	A	26	50	20120615	10	1216	24.2	-0.0471195778155181	-0.0512764521069336
1	A	26	50	20120615	10	1218	24.24	-0.0480718526598776	-0.0489873211820628
1	A	26	50	20120615	10	1220	24.28	-0.0483708223567107	-0.0472591472590954
1	A	26	50	20120615	10	1222	24.32	-0.0491611930827024	-0.0453218493340192
1	A	26	50	20120615	10	1224	24.36	-0.0497994842319438	-0.0433680567290583
1	A	26	50	20120615	10	1226	24.4	-0.0507253274248226	-0.042124864012783
1	A	26	50	20120615	10	1228	24.44	-0.0521134628891056	-0.0407150910809958
1	A	26	50	20120615	10	1230	24.48	-0.0534444075569261	-0.0393965914925241
1	A	26	50	20120615	10	1232	24.52	-0.0550471075028923	-0.0371279383800364
1	A	26	50	20120615	10	1234	24.56	-0.055719141787732	-0.0355567471122399
1	A	26	50	20120615	10	1236	24.6	-0.0560886757915801	-0.0342778737877859
1	A	26	50	20120615	10	1238	24.64	-0.056191135564174	-0.0335975663536063
1	A	26	50	20120615	10	1240	24.68	-0.0564495830926977	-0.0334152035147383
1	A	26	50	20120615	10	1242	24.72	-0.0558505222276765	-0.0325123695765193
1	A	26	50	20120615	10	1244	24.76	-0.0550654922792032	-0.0323753322823254
1	A	26	50	20120615	10	1246	24.8	-0.0539246461984368	-0.0317554824779373
1	A	26	50	20120615	10	1248	24.84	-0.0528053668744966	-0.0314725690547845
1	A	26	50	20120615	10	1250	24.88	-0.0512359433736531	-0.0311322385609994
1	A	26	50	20120615	10	1252	24.92	-0.0490770756600124	-0.0298094539054337
1	A	26	50	20120615	10	1254	24.96	-0.0489111176984679	-0.0299356724658755
1	A	26	50	20120615	10	1256	25	-0.0494000113269803	-0.0296497184835637
1	A	26	50	20120615	10	1258	25.04	-0.0483972632005797	-0.0288499100033636
1	A	26	50	20120615	10	1260	25.08	-0.047979787356967	-0.0284574657398051
1	A	26	50	20120615	10	1262	25.12	-0.0460233643147802	-0.0263560858074749
1	A	26	50	20120615	10	1264	25.16	-0.0449789675989677	-0.0247921070288465
1	A	26	50	20120615	10	1266	25.2	-0.0437195397109963	-0.0232297545958148
1	A	26	50	20120615	10	1268	25.24	-0.0421161043739777	-0.0210822713013513
1	A	26	50	20120615	10	1270	25.28	-0.0419756022565559	-0.020384851883067
1	A	26	50	20120615	10	1272	25.32	-0.0407713994081952	-0.0191568902468584
1	A	26	50	20120615	10	1274	25.36	-0.0401336598022431	-0.0170206499502157
1	A	26	50	20120615	10	1276	25.4	-0.0397383164008817	-0.0155496557133134
1	A	26	50	20120615	10	1278	25.44	-0.0391999960083644	-0.0127833832746335
1	A	26	50	20120615	10	1280	25.48	-0.0383441139604162	-0.0113216521365646
1	A	26	50	20120615	10	1282	25.52	-0.0374503309889964	-0.008818352709808
1	A	26	50	20120615	10	1284	25.56	-0.0374715441924320	-0.0065099319119464
1	A	26	50	20120615	10	1286	25.6	-0.0362100656947952	-0.0040373209194933
1	A	26	50	20120615	10	1288	25.64	-0.0360171669648875	-0.0016471585777265
1	A	26	50	20120615	10	1290	25.68	-0.0350147723918774	0.00054798371378899
1	A	26	50	20120615	10	1292	25.72	-0.0342785328113060	0.00271300325642596
1	A	26	50	20120615	10	1294	25.76	-0.0328744308759039	0.0043627540876123
1	A	26	50	20120615	10	1296	25.8	-0.0312015576529727	0.00752564271985973
1	A	26	50	20120615	10	1298	25.84	-0.0298515493863314	0.00930048074063796
1	A	26	50	20120615	10	1300	25.88	-0.0288448414619561	0.0112967138946057
1	A	26	50	20120615	10	1302	25.92	-0.0277359566076993	0.0136294591657401
1	A	26	50	20120615	10	1304	25.96	-0.0270284255624441	0.0151992362199743
1	A	26	50	20120615	10	1306	26	-0.0265131568509934	0.0171588412426765
1	A	26	50	20120615	10	1308	26.04	-0.0249749167592002	0.0192698378272309
1	A	26	50	20120615	10	1310	26.08	-0.0230208978800693	0.021109588250522
1	A	26	50	20120615	10	1312	26.12	-0.0213164169840191	0.0219103866802158
1	A	26	50	20120615	10	1314	26.16	-0.0198592113293499	0.0235843912739968
1	A	26	50	20120615	10	1316	26.2	-0.0186275090982689	0.025602820509826
1	A	26	50	20120615	10	1318	26.24	-0.0178416306216581	0.0267474849672108
1	A	26	50	20120615	10	1320	26.28	-0.0168161772965136	0.028202434951248
1	A	26	50	20120615	10	1322	26.32	-0.0159791608574875	0.0296584526665249
1	A	26	50	20120615	10	1324	26.36	-0.0149441828040003	0.0306716518311515
1	A	26	50	20120615	10	1326	26.4	-0.0135371428399224	0.0321199868312507
1	A	26	50	20120615	10	1328	26.44	-0.0120292503569641	0.032256657844132
1	A	26	50	20120615	10	1330	26.48	-0.0110108518361755	0.0333109773894049
1	A	26	50	20120615	10	1332	26.52	-0.00871185677170706	0.0339967790432743
1	A	26	50	20120615	10	1334	26.56	-0.00778255582666826	0.0344888051548274
1	A	26	50	20120615	10	1336	26.6	-0.00606596219145636	0.0352442992530505
1	A	26	50	20120615	10	1338	26.64	-0.00517135190510256	0.0356780173394269
1	A	26	50	20120615	10	1340	26.68	-0.00336984888760576	0.0370643072550109
1	A	26	50	20120615	10	1342	26.72	-0.00169653725847036	0.0378219156025098
1	A	26	50	20120615	10	1344	26.76	-0.00084115018526896	0.0379472856348142
1	A	26	50	20120615	10	1346	26.8	-0.00126711131025576	0.0380095110315586
1	A	26	50	20120615	10	1348	26.84	-0.00144501937640226	0.0377191729872034
1	A	26	50	20120615	10	1350	26.88	-0.00127672796247986	0.0381479625393149
1	A	26	50	20120615	10	1352	26.92	-0.00176484377353296	0.0387479426431517
1	A	26	50	20120615	10	1354	26.96	-0.00267934497364146	0.0390892630864305
1	A	26	50	20120615	10	1356	27	-0.00301359434910836	0.0396355030748971
1	A	26	50	20120615	10	1358	27.04	-0.00398650256934296	0.0400512111515566
1	A	26	50	20120615	10	1360	27.08	-0.00556356282342336	0.0414246246526553
1	A	26	50	20120615	10	1362	27.12	-0.00741250563486986	0.0432703147729084
1	A	26	50	20120615	10	1364	27.16	-0.00829921753847786	0.0449675124691124
1	A	26	50	20120615	10	1366	27.2	-0.00874158354078816	0.0473870904529765
1	A	26	50	20120615	10	1368	27.24	-0.00943377036889166	0.049051266262499
1	A	26	50	20120615	10	1370	27.28	-0.0103677877161610	0.0501887889413938
1	A	26	50	20120615	10	1372	27.32	-0.0110050323473663	0.050925452786034
1	A	26	50	20120615	10	1374	27.36	-0.0113841122927604	0.051850984851929
1	A	26	50	20120615	10	1376	27.4	-0.0116589646986076	0.0537666078328415
1	A	26	50	20120615	10	1378	27.44	-0.0117199880138240	0.0552139847032523
1	A	26	50	20120615	10	1380	27.48	-0.0108635402804509	0.0572279662374278
1	A	26	50	20120615	10	1382	27.52	-0.0105010773444147	0.0586359572601264
1	A	26	50	20120615	10	1384	27.56	-0.00989261195920356	0.0608355543243634
1	A	26	50	20120615	10	1386	27.6	-0.00944437697060946	0.0630584859123796
1	A	26	50	20120615	10	1388	27.64	-0.00855179608071766	0.0646355461664599
1	A	26	50	20120615	10	1390	27.68	-0.00727829676780066	0.0663499972681248
1	A	26	50	20120615	10	1392	27.72	-0.00680474735644006	0.0675292392471096
1	A	26	50	20120615	10	1394	27.76	-0.00572520743360256	0.0694895513765931
1	A	26	50	20120615	10	1396	27.8	-0.00421503948102246	0.0705251092576408
1	A	26	50	20120615	10	1398	27.84	-0.00283024156074666	0.0713563839896037
1	A	26	50	20120615	10	1400	27.88	-0.00146191922847266	0.072349374042424
1	A	26	50	20120615	10	1402	27.92	-7.13937432692806e-05	0.0740187824421273
1	A	26	50	20120615	10	1404	27.96	0.00097717490255226	0.0745027970338495
1	A	26	50	20120615	10	1406	28	0.00259715653825064	0.0753920545218697
1	A	26	50	20120615	10	1408	28.04	0.00385934214266862	0.0760256221978129
1	A	26	50	20120615	10	1410	28.08	0.00558305634316707	0.0758203490992344
1	A	26	50	20120615	10	1412	28.12	0.00652895308436031	0.0760916659711757
1	A	26	50	20120615	10	1414	28.16	0.00859419986017187	0.0760099951379486
1	A	26	50	20120615	10	1416	28.2	0.00968314430319915	0.0758422694094512
1	A	26	50	20120615	10	1418	28.24	0.0110088988072458	0.0757061513540728
1	A	26	50	20120615	10	1420	28.28	0.0126206072936043	0.0765708722367858
1	A	26	50	20120615	10	1422	28.32	0.0142746007654778	0.0764102882867783
1	A	26	50	20120615	10	1424	28.36	0.0159942844573234	0.0775594782275627
1	A	26	50	20120615	10	1426	28.4	0.0173290192174912	0.0774867876504567
1	A	26	50	20120615	10	1428	28.44	0.0195293940991875	0.0774521394181786
1	A	26	50	20120615	10	1430	28.48	0.0204062065078587	0.0777354063947219
1	A	26	50	20120615	10	1432	28.52	0.0223199203004620	0.0778252089559326
1	A	26	50	20120615	10	1434	28.56	0.0234903941553601	0.0774967578560715
1	A	26	50	20120615	10	1436	28.6	0.0250176033813668	0.0780392501785978
1	A	26	50	20120615	10	1438	28.64	0.0267686119036191	0.0775487302044887
1	A	26	50	20120615	10	1440	28.68	0.0288109484197202	0.0773058390251511
1	A	26	50	20120615	10	1442	28.72	0.0303076106327796	0.0770760293212655
1	A	26	50	20120615	10	1444	28.76	0.0314934994155076	0.0766726249025985
1	A	26	50	20120615	10	1446	28.8	0.0319205212006661	0.0758534416965939
1	A	26	50	20120615	10	1448	28.84	0.0341971221933743	0.0754030146769781
1	A	26	50	20120615	10	1450	28.88	0.0350156690032759	0.0745321419652687
1	A	26	50	20120615	10	1452	28.92	0.0364646015086052	0.0738608854978884
1	A	26	50	20120615	10	1454	28.96	0.0380878358354971	0.0726708247851514
1	A	26	50	20120615	10	1456	29	0.0392782501016246	0.0715730415073593
1	A	26	50	20120615	10	1458	29.04	0.0400801091914902	0.0712767637660421
1	A	26	50	20120615	10	1460	29.08	0.0417586392686708	0.070034235730141
1	A	26	50	20120615	10	1462	29.12	0.0421998739001312	0.0692035266836032
1	A	26	50	20120615	10	1464	29.16	0.0430658675750504	0.0678134254624685
1	A	26	50	20120615	10	1466	29.2	0.0430027229394904	0.0674071926166768
1	A	26	50	20120615	10	1468	29.24	0.0439269822131794	0.0660153943392674
1	A	26	50	20120615	10	1470	29.28	0.0446122393948272	0.0652284552024849
1	A	26	50	20120615	10	1472	29.32	0.0451220633840627	0.0646384453042628
1	A	26	50	20120615	10	1474	29.36	0.0454023605121251	0.0637821389922459
1	A	26	50	20120615	10	1476	29.4	0.0462023104136814	0.0623903407148364
1	A	26	50	20120615	10	1478	29.44	0.0471694203583103	0.0610271095513869
1	A	26	50	20120615	10	1480	29.48	0.0471200360207122	0.0612324816449147
1	A	26	50	20120615	10	1482	29.52	0.0481524614187192	0.0609802778692689
1	A	26	50	20120615	10	1484	29.56	0.0482551474654831	0.0610847741093926
1	A	26	50	20120615	10	1486	29.6	0.0478997555972588	0.0615062097509798
1	A	26	50	20120615	10	1488	29.64	0.0483744222373337	0.0615546607076267
1	A	26	50	20120615	10	1490	29.68	0.0483758788773029	0.0614642500345842
1	A	26	50	20120615	10	1492	29.72	0.0473522357455182	0.0610094743082641
1	A	26	50	20120615	10	1494	29.76	0.0473040676315838	0.0610896036487081
1	A	26	50	20120615	10	1496	29.8	0.0470027977163915	0.0605639828939809
1	A	26	50	20120615	10	1498	29.84	0.0467460401730748	0.0605704246367575
1	A	26	50	20120615	10	1500	29.88	0.0465032267754832	0.0596050753880138
1	A	26	50	20120615	10	1502	29.92	0.0458607636962327	0.0593350878768212
1	A	26	50	20120615	10	1504	29.96	0.045632233855621	0.0586184987936989
1	A	26	50	20120615	10	1506	30	0.0451030775669879	0.0579249260363043
1	A	26	50	20120615	10	1508	30.04	0.0442320210075154	0.0566821575840977
1	A	26	50	20120615	10	1510	30.08	0.0432137872426068	0.0557648986675425
1	A	26	50	20120615	10	1512	30.12	0.0430833896810882	0.0550405455519628
1	A	26	50	20120615	10	1514	30.16	0.0429207409792796	0.0535369678345834
1	A	26	50	20120615	10	1516	30.2	0.0435953774170741	0.0538849492237409
1	A	26	50	20120615	10	1518	30.24	0.0429580762173263	0.0527257749352062
1	A	26	50	20120615	10	1520	30.28	0.0413812351663481	0.0499266149601333
1	A	26	50	20120615	10	1522	30.32	0.0405240237576513	0.0487243071579462
1	A	26	50	20120615	10	1524	30.36	0.0388191963792783	0.0472987728160063
1	A	26	50	20120615	10	1526	30.4	0.0366433227475501	0.046047724143392
1	A	26	50	20120615	10	1528	30.44	0.0351106617282605	0.0443996774395483
1	A	26	50	20120615	10	1530	30.48	0.0341163140304203	0.0429233940439227
1	A	26	50	20120615	10	1532	30.52	0.0319002060228426	0.0419794418463777
1	A	26	50	20120615	10	1534	30.56	0.0302164433554812	0.0414949322799087
1	A	26	50	20120615	10	1536	30.6	0.0287745819179637	0.0398577679494274
1	A	26	50	20120615	10	1538	30.64	0.0273879879464638	0.0391387393479101
1	A	26	50	20120615	10	1540	30.68	0.0266127160715709	0.0377431934045603
1	A	26	50	20120615	10	1542	30.72	0.0248314433790838	0.0368578250038366
1	A	26	50	20120615	10	1544	30.76	0.0235797370971630	0.0357951707909339
1	A	26	50	20120615	10	1546	30.8	0.0215617321254026	0.0341932133070879
1	A	26	50	20120615	10	1548	30.84	0.0200166543110353	0.0327476537011049
1	A	26	50	20120615	10	1550	30.88	0.0178750612160590	0.0313008213029156
1	A	26	50	20120615	10	1552	30.92	0.0161718460411472	0.0299161011643858
1	A	26	50	20120615	10	1554	30.96	0.0148493654414974	0.0286112558078588
1	A	26	50	20120615	10	1556	31	0.0134990743321436	0.0270833394750709
1	A	26	50	20120615	10	1558	31.04	0.0130310757090153	0.02601069384335
1	A	26	50	20120615	10	1560	31.08	0.0116195632945463	0.0245004410379562
1	A	26	50	20120615	10	1562	31.12	0.0112102616053243	0.0230303943241406
1	A	26	50	20120615	10	1564	31.16	0.0108036044954639	0.0221634106997278
1	A	26	50	20120615	10	1566	31.2	0.0118497406939582	0.0216953767212604
1	A	26	50	20120615	10	1568	31.24	0.0116624422497575	0.0217078783691518
1	A	26	50	20120615	10	1570	31.28	0.0119718580350691	0.0213160846438319
1	A	26	50	20120615	10	1572	31.32	0.0116514679525134	0.0211301297025155
1	A	26	50	20120615	10	1574	31.36	0.0119835465101621	0.0210735399468171
1	A	26	50	20120615	10	1576	31.4	0.0124002445363153	0.0213121884854676
1	A	26	50	20120615	10	1578	31.44	0.0127700613828759	0.0211322015253844
1	A	26	50	20120615	10	1580	31.48	0.0130536182731995	0.0206334437572744
1	A	26	50	20120615	10	1582	31.52	0.0130827581436522	0.0209621847709159
1	A	26	50	20120615	10	1584	31.56	0.0130821500318204	0.0206832311457378
1	A	26	50	20120615	10	1586	31.6	0.0135599703681394	0.020731031564146
1	A	26	50	20120615	10	1588	31.64	0.0135599703681394	0.020731031564146
1	A	26	50	20120615	10	1590	31.68	0.0141846355697074	0.0208380804597498
1	A	26	50	20120615	10	1592	31.72	0.0141200555073816	0.0204761337116639
1	A	26	50	20120615	10	1594	31.76	0.0137314579047127	0.0201869270381585
1	A	26	50	20120615	10	1596	31.8	0.0136605633788310	0.0198370788870987
1	A	26	50	20120615	10	1598	31.84	0.0135293455734462	0.0194336249709571
1	A	26	50	20120615	10	1600	31.88	0.0137757652156219	0.0195192343889553
1	A	26	50	20120615	10	1602	31.92	0.0134467555014036	0.0195778606121835
1	A	26	50	20120615	10	1604	31.96	0.0136023684907393	0.0196711633519611
1	A	26	50	20120615	10	1606	32	0.0140363694198282	0.0195439760552291
1	A	26	50	20120615	10	1608	32.04	0.01411026914953	0.0189628262049753
1	A	26	50	20120615	10	1610	32.08	0.0136356307937263	0.0188983097822598
1	A	26	50	20120615	10	1612	32.12	0.0135437846939180	0.0185279201792065
1	A	26	50	20120615	10	1614	32.16	0.0135109890814066	0.0186883202814509
1	A	26	50	20120615	10	1616	32.2	0.0138950258453368	0.0187485869924114
1	A	26	50	20120615	10	1618	32.24	0.0139858112849734	0.0185268453768991
1	A	26	50	20120615	10	1620	32.28	0.0136227685213766	0.0183028622328904
1	A	26	50	20120615	10	1622	32.32	0.0139564804956897	0.018207487670244
1	A	26	50	20120615	10	1624	32.36	0.0140279619201999	0.0174201030561893
1	A	26	50	20120615	10	1626	32.4	0.0140390281413254	0.0172162088158342
1	A	26	50	20120615	10	1628	32.44	0.0141333066884611	0.0169420847299716
1	A	26	50	20120615	10	1630	32.48	0.0143659377484036	0.0170530651392788
1	A	26	50	20120615	10	1632	32.52	0.0146865187497902	0.0168288910764393
1	A	26	50	20120615	10	1634	32.56	0.015033067540609	0.0167093518466526
1	A	26	50	20120615	10	1636	32.6	0.0149391213336606	0.0164211634069122
1	A	26	50	20120615	10	1638	32.64	0.0153741800944941	0.0166967328190355
1	A	26	50	20120615	10	1640	32.68	0.0157205152542122	0.0164177849355645
1	A	26	50	20120615	10	1642	32.72	0.0161874822933996	0.0162883482473087
1	A	26	50	20120615	10	1644	32.76	0.0158101991063365	0.0154686269330436
1	A	26	50	20120615	10	1646	32.8	0.0156342228559161	0.0152021523283399
1	A	26	50	20120615	10	1648	32.84	0.0161222283583113	0.0148236776663505
1	A	26	50	20120615	10	1650	32.88	0.0157379158227364	0.0144498585954084
1	A	26	50	20120615	10	1652	32.92	0.0149648289077974	0.0139153636505773
1	A	26	50	20120615	10	1654	32.96	0.0150578275916590	0.0139850843792023
1	A	26	50	20120615	10	1656	33	0.0146231471329534	0.0141726593021544
1	A	26	50	20120615	10	1658	33.04	0.0143666802105239	0.0134922663080543
1	A	26	50	20120615	10	1660	33.08	0.0139999626129852	0.0134721964962839
1	A	26	50	20120615	10	1662	33.12	0.0144456003983721	0.0128297001830147
1	A	26	50	20120615	10	1664	33.16	0.0143197919598634	0.0124750154215715
1	A	26	50	20120615	10	1666	33.2	0.0139492114379791	0.0120477249358361
1	A	26	50	20120615	10	1668	33.24	0.0134465362983014	0.0113276427452148
1	A	26	50	20120615	10	1670	33.28	0.0135810562923544	0.0107079202200473
1	A	26	50	20120615	10	1672	33.32	0.0137118144783314	0.0102410600388367
1	A	26	50	20120615	10	1674	33.36	0.0139873952041632	0.00981687375187068
1	A	26	50	20120615	10	1676	33.4	0.0140219373704242	0.00935276421603889
1	A	26	50	20120615	10	1678	33.44	0.0147203750224734	0.00883137195986317
1	A	26	50	20120615	10	1680	33.48	0.0150584357034908	0.00890511612607312
1	A	26	50	20120615	10	1682	33.52	0.0154524073176968	0.0085518314360567
1	A	26	50	20120615	10	1684	33.56	0.0158558188074315	0.0083321121459386
1	A	26	50	20120615	10	1686	33.6	0.0165461459447005	0.00834494613401714
1	A	26	50	20120615	10	1688	33.64	0.0168425297520348	0.00837428399436857
1	A	26	50	20120615	10	1690	33.68	0.0168817105387804	0.00870192192143135
1	A	26	50	20120615	10	1692	33.72	0.0169438652248467	0.00818420662051781
1	A	26	50	20120615	10	1694	33.76	0.0164983879526991	0.00762273555198444
1	A	26	50	20120615	10	1696	33.8	0.0158410119914334	0.00737027721789741
1	A	26	50	20120615	10	1698	33.84	0.0151838552332699	0.00645221219961167
1	A	26	50	20120615	10	1700	33.88	0.0137860196781627	0.00635211557788046
1	A	26	50	20120615	10	1702	33.92	0.0119544066397094	0.00610559552654184
1	A	26	50	20120615	10	1704	33.96	0.0102651214683869	0.00663730447065506
1	A	26	50	20120615	10	1706	34	0.00621473604400444	0.0050832464001667
1	A	26	50	20120615	10	1708	34.04	0.00587072010967581	0.00555116158469484
1	A	26	50	20120615	10	1710	34.08	0.0058777077388875	0.00479509331576537
1	A	26	50	20120615	10	1712	34.12	0.0056047715924173	0.00426041452317116
1	A	26	50	20120615	10	1714	34.16	0.00623331881021403	0.00358420830832247
1	A	26	50	20120615	10	1716	34.2	0.00664633281003728	0.00345077018764476
1	A	26	50	20120615	10	1718	34.24	0.00737549425172903	0.00275096781950786
1	A	26	50	20120615	10	1720	34.28	0.0088017286293823	0.00195412918778874
1	A	26	50	20120615	10	1722	34.32	0.0108591194488549	0.0022380679157742
1	A	26	50	20120615	10	1724	34.36	0.0120927732946520	0.00244310766911486
1	A	26	50	20120615	10	1726	34.4	0.0136299456552056	0.00255294256543657
1	A	26	50	20120615	10	1728	34.44	0.0151933941037481	0.00287994409639629
1	A	26	50	20120615	10	1730	34.48	0.0175359950291987	0.00270254373291865
1	A	26	50	20120615	10	1732	34.52	0.0194445907829198	0.00494899510669062
1	A	26	50	20120615	10	1734	34.56	0.0199011767025997	0.00499602477870734
1	A	26	50	20120615	10	1736	34.6	0.0208919322979914	0.00618081047485665
1	A	26	50	20120615	10	1738	34.64	0.0213128588226961	0.0069486435864115
1	A	26	50	20120615	10	1740	34.68	0.0216288719142762	0.00802196804064237
1	A	26	50	20120615	10	1742	34.72	0.0217467395436322	0.00789998504981988
1	A	26	50	20120615	10	1744	34.76	0.0214688748628971	0.00742512041984624
1	A	26	50	20120615	10	1746	34.8	0.0215963662155451	0.0069121144500954
1	A	26	50	20120615	10	1748	34.84	0.0217180097951126	0.00654543008657549
1	A	26	50	20120615	10	1750	34.88	0.0217611362376972	0.00612639153697653
1	A	26	50	20120615	10	1752	34.92	0.0221067771034089	0.00502005933819987
1	A	26	50	20120615	10	1754	34.96	0.0227752687832749	0.00375899803356397
1	A	26	50	20120615	10	1756	35	0.0227274966491379	0.00213041797940636
1	A	26	50	20120615	10	1758	35.04	0.0224923907154612	-0.0004129673307757
1	A	26	50	20120615	10	1760	35.08	0.0219118150359138	-0.0021216611690282
1	A	26	50	20120615	10	1762	35.12	0.0218766067750649	-0.0038126306687035
1	A	26	50	20120615	10	1764	35.16	0.0214618179372209	-0.0047153231855662
1	A	26	50	20120615	10	1766	35.2	0.0209506716583046	-0.0049860531588791
1	A	26	50	20120615	10	1768	35.24	0.0199072224655788	-0.0046348049363925
1	A	26	50	20120615	10	1770	35.28	0.0192597672124532	-0.004890664454097
1	A	26	50	20120615	10	1772	35.32	0.0178522923777048	-0.0044986939520819
1	A	26	50	20120615	10	1774	35.36	0.0163293045791818	-0.0039880426479124
1	A	26	50	20120615	10	1776	35.4	0.0150040096945429	-0.0039759157666151
1	A	26	50	20120615	10	1778	35.44	0.0134764115598066	-0.003948444668166
1	A	26	50	20120615	10	1780	35.48	0.0114172317601776	-0.0034917385403332
1	A	26	50	20120615	10	1782	35.52	0.00900449149888754	-0.0031484169848637
1	A	26	50	20120615	10	1784	35.56	0.00745885507016311	-0.0028956121684539
1	A	26	50	20120615	10	1786	35.6	0.00550225525128088	-0.0029846722675443
1	A	26	50	20120615	10	1788	35.64	0.00488159227409439	-0.0022935814549516
1	A	26	50	20120615	10	1790	35.68	0.00513035243971581	-0.0010777820553795
1	A	26	50	20120615	10	1792	35.72	0.00503504858774749	0.000315628425491099
1	A	26	50	20120615	10	1794	35.76	0.00533708217826351	0.00187211187223892
1	A	26	50	20120615	10	1796	35.8	0.004969443220589	0.00327345609119442
1	A	26	50	20120615	10	1798	35.84	0.00438920907361685	0.00540388043456184
1	A	26	50	20120615	10	1800	35.88	0.00408057464129845	0.00740398499815657
1	A	26	50	20120615	10	1802	35.92	0.00297134330471893	0.00906376967456795
1	A	26	50	20120615	10	1804	35.96	0.00305252623426696	0.0109645929105502
1	A	26	50	20120615	10	1806	36	0.0032988539525611	0.012236932568346
1	A	26	50	20120615	10	1808	36.04	0.0035701213270277	0.0132636586856967
1	A	26	50	20120615	10	1810	36.08	0.00545319123305469	0.0147522620027710
1	A	26	50	20120615	10	1812	36.12	0.00687562632597264	0.0156315683770595
1	A	26	50	20120615	10	1814	36.16	0.0082432839778724	0.0165810996471081
1	A	26	50	20120615	10	1816	36.2	0.010572790699949	0.0176392849451537
1	A	26	50	20120615	10	1818	36.24	0.0123277024516334	0.0179515291575901
1	A	26	50	20120615	10	1820	36.28	0.0148312988632381	0.0184877423718995
1	A	26	50	20120615	10	1822	36.32	0.0158115044254545	0.0189166309189604
1	A	26	50	20120615	10	1824	36.36	0.0176629793862845	0.0178868140378691
1	A	26	50	20120615	10	1826	36.4	0.0194196652688829	0.0162722566182892
1	A	26	50	20120615	10	1828	36.44	0.0200850173946404	0.0162283099318385
1	A	26	50	20120615	10	1830	36.48	0.0207626166098480	0.0150503619582632
1	A	26	50	20120615	10	1832	36.52	0.0217083365743460	0.0130599624352403
1	A	26	50	20120615	10	1834	36.56	0.0225196355397403	0.0114458427147579
1	A	26	50	20120615	10	1836	36.6	0.0242595849119348	0.0102557112913429
1	A	26	50	20120615	10	1838	36.64	0.0258502923268921	0.00892620912135592
1	A	26	50	20120615	10	1840	36.68	0.0263153847411497	0.00752963080210561
1	A	26	50	20120615	10	1842	36.72	0.0272231542847014	0.00622797449716179
1	A	26	50	20120615	10	1844	36.76	0.0272484899206713	0.00501742890097386
1	A	26	50	20120615	10	1846	36.8	0.0270337698754962	0.00383255835201081
1	A	26	50	20120615	10	1848	36.84	0.0260175796491852	0.00245135960525131
1	A	26	50	20120615	10	1850	36.88	0.0253154084733313	0.0012331419004875
1	A	26	50	20120615	10	1852	36.92	0.0244058075232164	4.11225019667002e-05
1	A	26	50	20120615	10	1854	36.96	0.0233051958182995	-0.0015365034375386
1	A	26	50	20120615	10	1856	37	0.0226769074015847	-0.0034135424298289
1	A	26	50	20120615	10	1858	37.04	0.0219225050762317	-0.0048900422001296
1	A	26	50	20120615	10	1860	37.08	0.0212245623989294	-0.007432402205479
1	A	26	50	20120615	10	1862	37.12	0.0202584282616586	-0.0090254572149497
1	A	26	50	20120615	10	1864	37.16	0.0194110527082881	-0.0094946720617417
1	A	26	50	20120615	10	1866	37.2	0.0180889185909611	-0.0107410043321255
1	A	26	50	20120615	10	1868	37.24	0.0165843650662236	-0.0119538055989454
1	A	26	50	20120615	10	1870	37.28	0.0153263513918146	-0.0131600590569715
1	A	26	50	20120615	10	1872	37.32	0.0143145522986148	-0.01400653658473
1	A	26	50	20120615	10	1874	37.36	0.0127176223439831	-0.0150338213164378
1	A	26	50	20120615	10	1876	37.4	0.0111988276886725	-0.0158490447244677
1	A	26	50	20120615	10	1878	37.44	0.00949505389940352	-0.0156519740645511
1	A	26	50	20120615	10	1880	37.48	0.00874870269186112	-0.0156782077261331
1	A	26	50	20120615	10	1882	37.52	0.0080163521985862	-0.0162712581835142
1	A	26	50	20120615	10	1884	37.56	0.00656155070697301	-0.0167392214513035
1	A	26	50	20120615	10	1886	37.6	0.00626979844905544	-0.0170016994884799
1	A	26	50	20120615	10	1888	37.64	0.00613325612960832	-0.0168573789944398
1	A	26	50	20120615	10	1890	37.68	0.0056578682406166	-0.0166958050949386
1	A	26	50	20120615	10	1892	37.72	0.00577036892950338	-0.0161822334397628
1	A	26	50	20120615	10	1894	37.76	0.00533160917177713	-0.0154563883288749
1	A	26	50	20120615	10	1896	37.8	0.0051146688113091	-0.0147013397079239
1	A	26	50	20120615	10	1898	37.84	0.00430566794295356	-0.0134231027795729
1	A	26	50	20120615	10	1900	37.88	0.00334577048749283	-0.0122215162263026
1	A	26	50	20120615	10	1902	37.92	0.00263145121713818	-0.0110296170359346
1	A	26	50	20120615	10	1904	37.96	0.000878561790847969	-0.009052433338652
1	A	26	50	20120615	10	1906	38	-0.00041506178106156	-0.0079644364187115
1	A	26	50	20120615	10	1908	38.04	-0.00087238309179396	-0.0069613700942593
1	A	26	50	20120615	10	1910	38.08	-0.00322552132249776	-0.0062577705627075
1	A	26	50	20120615	10	1912	38.12	-0.00414440658464976	-0.006083468741145
1	A	26	50	20120615	10	1914	38.16	-0.00652826011971476	-0.0063383962921119
1	A	26	50	20120615	10	1916	38.2	-0.00811187949629736	-0.0064656924832883
1	A	26	50	20120615	10	1918	38.24	-0.00782506708635316	-0.0064505702976658
1	A	26	50	20120615	10	1920	38.28	-0.00784269759186056	-0.0071961908517712
1	A	26	50	20120615	10	1922	38.32	-0.00873240027431016	-0.008062375728364
1	A	26	50	20120615	10	1924	38.36	-0.00916702140675686	-0.0086295834835025
1	A	26	50	20120615	10	1926	38.4	-0.00959279302712626	-0.0096239651224681
1	A	26	50	20120615	10	1928	38.44	-0.0108182621119312	-0.0112132052908544
1	A	26	50	20120615	10	1930	38.48	-0.0114603384037723	-0.0125879389603135
1	A	26	50	20120615	10	1932	38.52	-0.0127721204778227	-0.0138312165294026
1	A	26	50	20120615	10	1934	38.56	-0.0131715226721082	-0.0144578262746188
1	A	26	50	20120615	10	1936	38.6	-0.0136086419421021	-0.0159625636471194
1	A	26	50	20120615	10	1938	38.64	-0.0140781891290812	-0.01549641057269
1	A	26	50	20120615	10	1940	38.68	-0.0142299908128663	-0.015457887395251
1	A	26	50	20120615	10	1942	38.72	-0.0144290385433432	-0.0148546574286478
1	A	26	50	20120615	10	1944	38.76	-0.0140027068944031	-0.0143836705722622
1	A	26	50	20120615	10	1946	38.8	-0.0141317531748628	-0.0136269963128213
1	A	26	50	20120615	10	1948	38.84	-0.0137177408816859	-0.0131388817745604
1	A	26	50	20120615	10	1950	38.88	-0.0141887382032519	-0.0114994612077618
1	A	26	50	20120615	10	1952	38.92	-0.0141629075925351	-0.0101252203917292
1	A	26	50	20120615	10	1954	38.96	-0.0144817420401721	-0.0084996526124594
1	A	26	50	20120615	10	1956	39	-0.0152897741722374	-0.005881709963269
1	A	26	50	20120615	10	1958	39.04	-0.0162214085696542	-0.004496395855043
1	A	26	50	20120615	10	1960	39.08	-0.0168257161669918	-0.0026450347384048
1	A	26	50	20120615	10	1962	39.12	-0.0179297290555262	-0.0008767657396238
1	A	26	50	20120615	10	1964	39.16	-0.0186861211793614	0.00110942649805111
1	A	26	50	20120615	10	1966	39.2	-0.0188036423263946	0.00297237002376519
1	A	26	50	20120615	10	1968	39.24	-0.0185897425250857	0.00446712304851543
1	A	26	50	20120615	10	1970	39.28	-0.0169462142335738	0.00617174536592184
1	A	26	50	20120615	10	1972	39.32	-0.0160353192780493	0.00738811045091894
1	A	26	50	20120615	10	1974	39.36	-0.0147251918338669	0.00896651420788355
1	A	26	50	20120615	10	1976	39.4	-0.0136230244940314	0.0106278615902813
1	A	26	50	20120615	10	1978	39.44	-0.0123375043658342	0.0118353171298355
1	A	26	50	20120615	10	1980	39.48	-0.0103474230408628	0.0129927095092816
1	A	26	50	20120615	10	1982	39.52	-0.00909061144798186	0.0149101002571471
1	A	26	50	20120615	10	1984	39.56	-0.00775454732706546	0.0163443107992921
1	A	26	50	20120615	10	1986	39.6	-0.00597998507793186	0.0172243829702247
1	A	26	50	20120615	10	1988	39.64	-0.00458862520672676	0.0182692605186484
1	A	26	50	20120615	10	1990	39.68	-0.00247551437289666	0.0196416062885075
1	A	26	50	20120615	10	1992	39.72	-0.00084172152754816	0.0195930506800570
1	A	26	50	20120615	10	1994	39.76	0.000785116922607389	0.0203808362236566
1	A	26	50	20120615	10	1996	39.8	0.00337901157727641	0.0210526732257043
1	A	26	50	20120615	10	1998	39.84	0.00515037770375902	0.0214024718792895
1	A	26	50	20120615	10	2000	39.88	0.00672570554622547	0.0223554043329555
1	A	26	50	20120615	10	2002	39.92	0.00879753548616986	0.0219212478403748
1	A	26	50	20120615	10	2004	39.96	0.0103373524260851	0.022484041198589
1	A	26	50	20120615	10	2006	40	0.0131249512052856	0.0220101948023803
1	A	26	50	20120615	10	2008	40.04	0.0153071393005698	0.0219831267547964
1	A	26	50	20120615	10	2010	40.08	0.0168314988862483	0.0215782586250925
1	A	26	50	20120615	10	2012	40.12	0.0189123232244494	0.0211580038518299
1	A	26	50	20120615	10	2014	40.16	0.0196690710229955	0.0201575870564868
1	A	26	50	20120615	10	2016	40.2	0.0216714185293002	0.0188080405305735
1	A	26	50	20120615	10	2018	40.24	0.0225798739664296	0.0177394961181835
1	A	26	50	20120615	10	2020	40.28	0.0244106512046675	0.0166059261661955
1	A	26	50	20120615	10	2022	40.32	0.0268989811808664	0.0150307538872209
1	A	26	50	20120615	10	2024	40.36	0.0278113822738349	0.0133085741084377
1	A	26	50	20120615	10	2026	40.4	0.0301420769353038	0.0116602374908137
1	A	26	50	20120615	10	2028	40.44	0.0319919389855660	0.00992337110418518
1	A	26	50	20120615	10	2030	40.48	0.0338999252132416	0.00822129437119104
1	A	26	50	20120615	10	2032	40.52	0.0353673839162381	0.00833577495906515
1	A	26	50	20120615	10	2034	40.56	0.0360683388684283	0.00876039258116767
1	A	26	50	20120615	10	2036	40.6	0.0364321453073488	0.00938992974845805
1	A	26	50	20120615	10	2038	40.64	0.0372049423085075	0.0113925268634565
1	A	26	50	20120615	10	2040	40.68	0.0374248525174566	0.0123826177784739
1	A	26	50	20120615	10	2042	40.72	0.0380466115101539	0.0141315049803826
1	A	26	50	20120615	10	2044	40.76	0.0393507992573744	0.0163089696023684
1	A	26	50	20120615	10	2046	40.8	0.0403399709335762	0.0188913942779398
1	A	26	50	20120615	10	2048	40.84	0.0416768977247656	0.0207081637308424
1	A	26	50	20120615	10	2050	40.88	0.0424335726913134	0.0221982498508368
1	A	26	50	20120615	10	2052	40.92	0.0432600390971642	0.023455202865074
1	A	26	50	20120615	10	2054	40.96	0.044203885228692	0.0241559456852299
1	A	26	50	20120615	10	2056	41	0.0458323521457646	0.0262878726305073
1	A	26	50	20120615	10	2058	41.04	0.0471755014766285	0.0273522804682274
1	A	26	50	20120615	10	2060	41.08	0.0486104332676903	0.0284893788830535
1	A	26	50	20120615	10	2062	41.12	0.0502403143983253	0.0295453721500775
1	A	26	50	20120615	10	2064	41.16	0.0504817913641005	0.0299206337188532
1	A	26	50	20120615	10	2066	41.2	0.050141743713028	0.0298133656201472
1	A	26	50	20120615	10	2068	41.24	0.0499300359427407	0.0295630498196072
1	A	26	50	20120615	10	2070	41.28	0.0497053174076796	0.0296012335857913
1	A	26	50	20120615	10	2072	41.32	0.0493346520329816	0.0293145724966982
1	A	26	50	20120615	10	2074	41.36	0.0495583099078709	0.0296711664464506
1	A	26	50	20120615	10	2076	41.4	0.0497270962965401	0.0302062341477745
1	A	26	50	20120615	10	2078	41.44	0.0514097275930516	0.0314728038142358
1	A	26	50	20120615	10	2080	41.48	0.0519628972279739	0.0321027652455949
1	A	26	50	20120615	10	2082	41.52	0.0533804341922185	0.0333688399373094
1	A	26	50	20120615	10	2084	41.56	0.0536145572474694	0.0349273739937227
1	A	26	50	20120615	10	2086	41.6	0.0516624475566477	0.0354666843357337
1	A	26	50	20120615	10	2088	41.64	0.0498349017963998	0.0380765730386863
1	A	26	50	20120615	10	2090	41.68	0.0496108267285096	0.0382276746867581
1	A	26	50	20120615	10	2092	41.72	0.0491266919286346	0.0379802368108175
1	A	26	50	20120615	10	2094	41.76	0.049094278153785	0.0372631173976093
1	A	26	50	20120615	10	2096	41.8	0.0471504345412354	0.0370648517272324
1	A	26	50	20120615	10	2098	41.84	0.0442477682755324	0.0371504045766882
1	A	26	50	20120615	10	2100	41.88	0.0406358809793672	0.0370713358964159
1	A	26	50	20120615	10	2102	41.92	0.0375746714738272	0.0370375390207023
1	A	26	50	20120615	10	2104	41.96	0.0363546117558985	0.0368696895485182
1	A	26	50	20120615	10	2106	42	0.0362725875107022	0.0370642851932794
1	A	26	50	20120615	10	2108	42.04	0.0360870347717229	0.0381556417189586
1	A	26	50	20120615	10	2110	42.08	0.0359068568928087	0.0394874137017132
1	A	26	50	20120615	10	2112	42.12	0.0368767811224267	0.0406064243250765
1	A	26	50	20120615	10	2114	42.16	0.0378297135760927	0.0437081835760904
1	A	26	50	20120615	10	2116	42.2	0.0379436709049488	0.0460938487187288
1	A	26	50	20120615	10	2118	42.24	0.0388499272399887	0.0473492178137761
1	A	26	50	20120615	10	2120	42.28	0.0400403839325231	0.0485996937298977
1	A	26	50	20120615	10	2122	42.32	0.0419578878174735	0.0500952528563785
1	A	26	50	20120615	10	2124	42.36	0.0430813249292871	0.0507104498981464
1	A	26	50	20120615	10	2126	42.4	0.0448443896221586	0.0512580687448363
1	A	26	50	20120615	10	2128	42.44	0.0460493137194361	0.0517449683322257
1	A	26	50	20120615	10	2130	42.48	0.0485984053813423	0.0519014086364954
1	A	26	50	20120615	10	2132	42.52	0.0511495253790504	0.051917934782632
1	A	26	50	20120615	10	2134	42.56	0.0536925794097055	0.0523587299472278
1	A	26	50	20120615	10	2136	42.6	0.0556080397560583	0.052550447808811
1	A	26	50	20120615	10	2138	42.64	0.0583846642380148	0.0528285246215804
1	A	26	50	20120615	10	2140	42.68	0.0616244860880553	0.0538073018280988
1	A	26	50	20120615	10	2142	42.72	0.0640871056616903	0.0543855242562785
1	A	26	50	20120615	10	2144	42.76	0.066116678900391	0.0545814989006843
1	A	26	50	20120615	10	2146	42.8	0.0692174340597755	0.0545611837228608
1	A	26	50	20120615	10	2148	42.84	0.0725551194883323	0.0554452086207003
1	A	26	50	20120615	10	2150	42.88	0.074042942866627	0.055837157909512
1	A	26	50	20120615	10	2152	42.92	0.0749258363936164	0.0568850901592304
1	A	26	50	20120615	10	2154	42.96	0.0762901989279158	0.0579405884515076
1	A	26	50	20120615	10	2156	43	0.0774346512532663	0.0590858893049954
1	A	26	50	20120615	10	2158	43.04	0.079545223573752	0.0609877237036748
1	A	26	50	20120615	10	2160	43.08	0.0803572650012665	0.0617850573101407
1	A	26	50	20120615	10	2162	43.12	0.0825141528159198	0.0618595156541997
1	A	26	50	20120615	10	2164	43.16	0.0838088653322724	0.0617544395865153
1	A	26	50	20120615	10	2166	43.2	0.085001118076031	0.0609581666402212
1	A	26	50	20120615	10	2168	43.24	0.0856165838183758	0.0602545953929406
1	A	26	50	20120615	10	2170	43.28	0.0862139476271222	0.0580201379643911
1	A	26	50	20120615	10	2172	43.32	0.0889368744201154	0.0568603414218889
1	A	26	50	20120615	10	2174	43.36	0.0895642902670622	0.0555863471342251
1	A	26	50	20120615	10	2176	43.4	0.0910191624693535	0.0535512231072921
1	A	26	50	20120615	10	2178	43.44	0.091315015946602	0.0522320446963105
1	A	26	50	20120615	10	2180	43.48	0.0923999298809765	0.049970787920754
1	A	26	50	20120615	10	2182	43.52	0.0936650146231973	0.0478696201204582
1	A	26	50	20120615	10	2184	43.56	0.095153969372342	0.046711025659484
1	A	26	50	20120615	10	2186	43.6	0.0970153572631373	0.0445475617517657
1	A	26	50	20120615	10	2188	43.64	0.0991441729385775	0.0423312062568145
1	A	26	50	20120615	10	2190	43.68	0.100721374614014	0.039959075137968
1	A	26	50	20120615	10	2192	43.72	0.102988641797211	0.0382460382498655
1	A	26	50	20120615	10	2194	43.76	0.104185278603013	0.0379206984198416
1	A	26	50	20120615	10	2196	43.8	0.105476526296137	0.0370016717363334
1	A	26	50	20120615	10	2198	43.84	0.107344843833389	0.0372115410289896
1	A	26	50	20120615	10	2200	43.88	0.109098539361409	0.0366546944388052
1	A	26	50	20120615	10	2202	43.92	0.110525198003131	0.0367286578081173
1	A	26	50	20120615	10	2204	43.96	0.111596464776629	0.0361925294466217
1	A	26	50	20120615	10	2206	44	0.110690873121963	0.0354880389605255
1	A	26	50	20120615	10	2208	44.04	0.110519682570238	0.0353104844477696
1	A	26	50	20120615	10	2210	44.08	0.110332369983901	0.0346001956860677
1	A	26	50	20120615	10	2212	44.12	0.109657436561259	0.0335800527328498
1	A	26	50	20120615	10	2214	44.16	0.108926358860190	0.0315586465774719
1	A	26	50	20120615	10	2216	44.2	0.108480386613296	0.0299612216480933
1	A	26	50	20120615	10	2218	44.24	0.10778190653484	0.0278785093347865
1	A	26	50	20120615	10	2220	44.28	0.107650384673539	0.0253035092804175
1	A	26	50	20120615	10	2222	44.32	0.107027706442026	0.0240911039933951
1	A	26	50	20120615	10	2224	44.36	0.106748187131423	0.023302609221694
1	A	26	50	20120615	10	2226	44.4	0.106853121777751	0.0233144886156179
1	A	26	50	20120615	10	2228	44.44	0.106216442831971	0.0234025941205537
1	A	26	50	20120615	10	2230	44.48	0.105987835209613	0.0232837294706363
1	A	26	50	20120615	10	2232	44.52	0.105490244167693	0.0237968768617434
1	A	26	50	20120615	10	2234	44.56	0.105202805261140	0.0233845628976335
1	A	26	50	20120615	10	2236	44.6	0.104418977394195	0.0239798760967144
1	A	26	50	20120615	10	2238	44.64	0.102422107844124	0.0233368331899034
1	A	26	50	20120615	10	2240	44.68	0.101176963513133	0.0230150288937854
1	A	26	50	20120615	10	2242	44.72	0.099229662148423	0.0215822184230671
1	A	26	50	20120615	10	2244	44.76	0.09669277514956	0.0203940668986393
1	A	26	50	20120615	10	2246	44.8	0.0948434787847228	0.0182533011185971
1	A	26	50	20120615	10	2248	44.84	0.0933784242447824	0.0164042875964724
1	A	26	50	20120615	10	2250	44.88	0.0918372143045082	0.0141556880322991
1	A	26	50	20120615	10	2252	44.92	0.088680406790579	0.0127988915405584
1	A	26	50	20120615	10	2254	44.96	0.0871342471028365	0.0113852436636102
1	A	26	50	20120615	10	2256	45	0.0855342765890457	0.00969702622352736
1	A	26	50	20120615	10	2258	45.04	0.0832899903762377	0.00861197086779661
1	A	26	50	20120615	10	2260	45.08	0.0818267743139284	0.00694114825453092
1	A	26	50	20120615	10	2262	45.12	0.0789774875391372	0.00606893203993731
1	A	26	50	20120615	10	2264	45.16	0.0770890174586223	0.00519318029143777
1	A	26	50	20120615	10	2266	45.2	0.0753778190481508	0.00435073327233212
1	A	26	50	20120615	10	2268	45.24	0.0739655853847651	0.00347618360536059
1	A	26	50	20120615	10	2270	45.28	0.0718459620974803	0.00174264062060365
1	A	26	50	20120615	10	2272	45.32	0.0699265207399494	9.93951718041997e-05
1	A	26	50	20120615	10	2274	45.36	0.071957260704839	6.05750095170991e-05
1	A	26	50	20120615	10	2276	45.4	0.0670898911765414	-0.0041296690651163
1	A	26	50	20120615	10	2278	45.44	0.065411997495464	-0.0050683533171414
1	A	26	50	20120615	10	2280	45.48	0.0646332607973431	-0.0059422665880099
1	A	26	50	20120615	10	2282	45.52	0.0630653929314182	-0.0070387770735958
1	A	26	50	20120615	10	2284	45.56	0.0611640535074857	-0.0080375654020218
1	A	26	50	20120615	10	2286	45.6	0.0593385159304964	-0.0077279233425403
1	A	26	50	20120615	10	2288	45.64	0.0571902548185735	-0.0075961893492052
1	A	26	50	20120615	10	2290	45.68	0.0545183104245039	-0.0079881386380169
1	A	26	50	20120615	10	2292	45.72	0.052122703360522	-0.0077800371123137
1	A	26	50	20120615	10	2294	45.76	0.0499609365090785	-0.0082352724580416
1	A	26	50	20120615	10	2296	45.8	0.0481226710100278	-0.0081920682337111
1	A	26	50	20120615	10	2298	45.84	0.04571638663365	-0.0071237713086945
1	A	26	50	20120615	10	2300	45.88	0.0440196839121929	-0.0064830618542613
1	A	26	50	20120615	10	2302	45.92	0.0411983278552586	-0.0056519285436547
1	A	26	50	20120615	10	2304	45.96	0.0396600877634654	-0.0051654390781983
1	A	26	50	20120615	10	2306	46	0.0379144673948858	-0.0043308268022282
1	A	26	50	20120615	10	2308	46.04	0.0366188568529211	-0.0041562209247498
1	A	26	50	20120615	10	2310	46.08	0.0351420784825486	-0.0038202603508725
1	A	26	50	20120615	10	2312	46.12	0.0348797135824571	-0.0037065858647289
1	A	26	50	20120615	10	2314	46.16	0.0343284460647763	-0.0030802377490217
1	A	26	50	20120615	10	2316	46.2	0.0346693139597151	-0.002342541528481
1	A	26	50	20120615	10	2318	46.24	0.0349244805127741	-0.0016334124219003
1	A	26	50	20120615	10	2320	46.28	0.0351431957112629	-0.0014796096259244
1	A	26	50	20120615	10	2322	46.32	0.0354443171340312	-0.0011646289102448
1	A	26	50	20120615	10	2324	46.36	0.0359037244097681	-0.000538203012791701
1	A	26	50	20120615	10	2326	46.4	0.0355697578770137	-0.0002564209604888
1	A	26	50	20120615	10	2328	46.44	0.0350549134296317	0.0008600299363266
1	A	26	50	20120615	10	2330	46.48	0.0349395136029421	0.00173797371584783
1	A	26	50	20120615	10	2332	46.52	0.0344650449527659	0.00253049899620171
1	A	26	50	20120615	10	2334	46.56	0.0337102791745274	0.00306620309362864
1	A	26	50	20120615	10	2336	46.6	0.0336979755165347	0.00326589004863572
1	A	26	50	20120615	10	2338	46.64	0.0337669891383786	0.00295320742999503
1	A	26	50	20120615	10	2340	46.68	0.0332613370791521	0.00313104478546344
1	A	26	50	20120615	10	2342	46.72	0.0331084605930595	0.00336212728155521
1	A	26	50	20120615	10	2344	46.76	0.0322782465212684	0.00340066460112987
1	A	26	50	20120615	10	2346	46.8	0.0321302490719661	0.00379841216554731
1	A	26	50	20120615	10	2348	46.84	0.0322629730147948	0.0048585773625803
1	A	26	50	20120615	10	2350	46.88	0.0327131171916981	0.00528043726823619
1	A	26	50	20120615	10	2352	46.92	0.0342278813383559	0.00619882755564128
1	A	26	50	20120615	10	2354	46.96	0.0336898437885511	0.00631302530080291
1	A	26	50	20120615	10	2356	47	0.0332467706794596	0.00658130161358508
1	A	26	50	20120615	10	2358	47.04	0.032952614258486	0.00668298356871971
1	A	26	50	20120615	10	2360	47.08	0.0322527199664676	0.00696893755103155
1	A	26	50	20120615	10	2362	47.12	0.0313808573052645	0.00722872858243949
1	A	26	50	20120615	10	2364	47.16	0.0299640981584792	0.00712478388560507
1	A	26	50	20120615	10	2366	47.2	0.0284781132578157	0.00654234002994171
1	A	26	50	20120615	10	2368	47.24	0.0268478502895188	0.00640378952723601
1	A	26	50	20120615	10	2370	47.28	0.0259859861182018	0.00667584179022972
1	A	26	50	20120615	10	2372	47.32	0.0262126845522502	0.00782644594457648
1	A	26	50	20120615	10	2374	47.36	0.0252788793370152	0.00795528080010866
1	A	26	50	20120615	10	2376	47.4	0.0246903119366268	0.0072422626062314
1	A	26	50	20120615	10	2378	47.44	0.0245906593779542	0.00617542939225182
1	A	26	50	20120615	10	2380	47.48	0.0235549247202112	0.00633866499268873
1	A	26	50	20120615	10	2382	47.52	0.0225607820833376	0.00646274101958354
1	A	26	50	20120615	10	2384	47.56	0.0220450042550045	0.00643444260620045
1	A	26	50	20120615	10	2386	47.6	0.0217326044790763	0.00665180723073719
1	A	26	50	20120615	10	2388	47.64	0.0213601218399506	0.00544182731997421
1	A	26	50	20120615	10	2390	47.68	0.0208683432157710	0.00618409145032135
1	A	26	50	20120615	10	2392	47.72	0.0198638626777565	0.00614905430931356
1	A	26	50	20120615	10	2394	47.76	0.0197930883600275	0.00683912688814132
1	A	26	50	20120615	10	2396	47.8	0.0198831030532726	0.00667879749657509
1	A	26	50	20120615	10	2398	47.84	0.0197983845898186	0.00580271340788839
1	A	26	50	20120615	10	2400	47.88	0.0199047405207769	0.0059353737111068
1	A	26	50	20120615	10	2402	47.92	0.0195326326482453	0.00524563347246619
1	A	26	50	20120615	10	2404	47.96	0.0189421277752764	0.00494094116045291
1	A	26	50	20120615	10	2406	48	0.0188043692321656	0.00525969075527618
1	A	26	50	20120615	10	2408	48.04	0.0186844227088730	0.00489310538670564
1	A	26	50	20120615	10	2410	48.08	0.0176594572874074	0.00496142604390388
1	A	26	50	20120615	10	2412	48.12	0.0175535114783823	0.00409806987727854
1	A	26	50	20120615	10	2414	48.16	0.0175850484408232	0.00382342960346569
1	A	26	50	20120615	10	2416	48.2	0.01720002597004	0.00329161176490816
1	A	26	50	20120615	10	2418	48.24	0.0172462184276278	0.00376942220173222
1	A	26	50	20120615	10	2420	48.28	0.0175428341659863	0.00387342205289558
1	A	26	50	20120615	10	2422	48.32	0.017603539990258	0.00357378626147456
1	A	26	50	20120615	10	2424	48.36	0.0176310450298326	0.00283111059498076
1	A	26	50	20120615	10	2426	48.4	0.0176789609187782	0.00234827213396772
1	A	26	50	20120615	10	2428	48.44	0.0177487167906102	0.00178884439189995
1	A	26	50	20120615	10	2430	48.48	0.0170692564703545	0.0010986360485702
1	A	26	50	20120615	10	2432	48.52	0.0171325425272707	0.00129528244441818
1	A	26	50	20120615	10	2434	48.56	0.0165781708108204	0.00180227800652893
1	A	26	50	20120615	10	2436	48.6	0.0165853338025138	0.00279783485696491
1	A	26	50	20120615	10	2438	48.64	0.0163883465811973	0.00362536050877396
1	A	26	50	20120615	10	2440	48.68	0.0160957421888977	0.00401408178441887
1	A	26	50	20120615	10	2442	48.72	0.0165644105128585	0.00543188539863073
1	A	26	50	20120615	10	2444	48.76	0.0155769316502908	0.00558300401726523
1	A	26	50	20120615	10	2446	48.8	0.0145579179466025	0.00522053895990866
1	A	26	50	20120615	10	2448	48.84	0.0148083750270775	0.00503065236346747
1	A	26	50	20120615	10	2450	48.88	0.0141526644437028	0.00535521805298736
1	A	26	50	20120615	10	2452	48.92	0.0136429401565235	0.00555105905421157
1	A	26	50	20120615	10	2454	48.96	0.0138065908286409	0.00591046516763272
1	A	26	50	20120615	10	2456	49	0.0139090018108670	0.0067865499634262
1	A	26	50	20120615	10	2458	49.04	0.0138113680420546	0.00707594402022851
1	A	26	50	20120615	10	2460	49.08	0.0141260192459741	0.00683011410510832
1	A	26	50	20120615	10	2462	49.12	0.0135669827460884	0.00730785170993392
1	A	26	50	20120615	10	2464	49.16	0.0134351617786193	0.00727436101145658
1	A	26	50	20120615	10	2466	49.2	0.0131356757524145	0.00691479919312221
1	A	26	50	20120615	10	2468	49.24	0.0132845720758571	0.00634330927002757
1	A	26	50	20120615	10	2470	49.28	0.0128491060215176	0.00611553461945819
1	A	26	50	20120615	10	2472	49.32	0.0127991595340285	0.00647894861411511
1	A	26	50	20120615	10	2474	49.36	0.0123157622465263	0.0064131827337173
1	A	26	50	20120615	10	2476	49.4	0.0123836254056371	0.00660688261560807
1	A	26	50	20120615	10	2478	49.44	0.0123757270228912	0.00739686938261749
1	A	26	50	20120615	10	2480	49.48	0.0124075864260244	0.00848173806215802
1	A	26	50	20120615	10	2482	49.52	0.0122672335081334	0.00884968178285522
1	A	26	50	20120615	10	2484	49.56	0.0130231207577269	0.00916214236996662
1	A	26	50	20120615	10	2486	49.6	0.0133136567919809	0.0103754386115334
1	A	26	50	20120615	10	2488	49.64	0.0138888103767302	0.0109961157308555
1	A	26	50	20120615	10	2490	49.68	0.0126642485099256	0.0124350440894446
1	A	26	50	20120615	10	2492	49.72	0.0120557753465399	0.0125440311647357
1	A	26	50	20120615	10	2494	49.76	0.0101751067751419	0.0125378842854868
1	A	26	50	20120615	10	2496	49.8	0.00938823834903748	0.0126894596951020
1	A	26	50	20120615	10	2498	49.84	0.00850106258338109	0.0123613084085160
1	A	26	50	20120615	10	2500	49.88	0.0080990250021222	0.0128695859552211
1	A	26	50	20120615	10	2502	49.92	0.00807140470414227	0.0130147966966988
1	A	26	50	20120615	10	2504	49.96	0.00757143424790261	0.0133185238079557
1	A	26	50	20120615	10	2506	50	0.00824227281517531	0.0133678720831080
1	A	26	50	20120615	10	2508	50.04	0.00813835640261214	0.0137074389015694
1	A	26	50	20120615	10	2510	50.08	0.00829741300197224	0.0138126988170168
1	A	26	50	20120615	10	2512	50.12	0.00843247746824668	0.0137764454523454
1	A	26	50	20120615	10	2514	50.16	0.0091356315225264	0.0138431044086078
1	A	26	50	20120615	10	2516	50.2	0.00941454272129762	0.0151827889162439
1	A	26	50	20120615	10	2518	50.24	0.00870203364430281	0.0152404039767749
1	A	26	50	20120615	10	2520	50.28	0.0100116661137384	0.0166945407880138
1	A	26	50	20120615	10	2522	50.32	0.0098680951528863	0.0181006509066745
1	A	26	50	20120615	10	2524	50.36	0.0101085609559644	0.0172241991224616
1	A	26	50	20120615	10	2526	50.4	0.0100210211364535	0.0168055777658635
1	A	26	50	20120615	10	2528	50.44	0.00971354282372235	0.0162091614802039
1	A	26	50	20120615	10	2530	50.48	0.00908391373255042	0.0165130971879614
1	A	26	50	20120615	10	2532	50.52	0.00836208498817956	0.0148488365256251
1	A	26	50	20120615	10	2534	50.56	0.00843085819371777	0.0145129183781546
1	A	26	50	20120615	10	2536	50.6	0.00801470463978605	0.0138564757978401
1	A	26	50	20120615	10	2538	50.64	0.00753009183572697	0.0136488367199717
1	A	26	50	20120615	10	2540	50.68	0.00733000677960208	0.0133326871567829
1	A	26	50	20120615	10	2542	50.72	0.00727957168132717	0.0123731814384789
1	A	26	50	20120615	10	2544	50.76	0.00726325660656485	0.0118180651385881
1	A	26	50	20120615	10	2546	50.8	0.00650357502198353	0.0107170772528636
1	A	26	50	20120615	10	2548	50.84	0.00622735082898081	0.0100531605538720
1	A	26	50	20120615	10	2550	50.88	0.00548508457731333	0.00672021486206953
1	A	26	50	20120615	10	2552	50.92	0.00514728481869811	0.00528210179759911
1	A	26	50	20120615	10	2554	50.96	0.0044932280166633	0.00355397242235893
1	A	26	50	20120615	10	2556	51	0.00349709840973456	0.00128690322906112
1	A	26	50	20120615	10	2558	51.04	0.00190499799441837	9.37100332834995e-05
1	A	26	50	20120615	10	2560	51.08	0.000324204216533340	-0.0010096735302156
1	A	26	50	20120615	10	2562	51.12	-0.00065393235124136	-0.000311692669147099
1	A	26	50	20120615	10	2564	51.16	-0.00222449853664326	0.000357595212954510
1	A	26	50	20120615	10	2566	51.2	-0.00338140301241036	0.0014764573438938
1	A	26	50	20120615	10	2568	51.24	-0.00398190637526526	0.00212065990582599
1	A	26	50	20120615	10	2570	51.28	-0.00603550003132286	0.00401105331678573
1	A	26	50	20120615	10	2572	51.32	-0.00747540278305646	0.00598312463204033
1	A	26	50	20120615	10	2574	51.36	-0.00864053798175656	0.00748767108571
1	A	26	50	20120615	10	2576	51.4	-0.00955617055271506	0.00879306091445849
1	A	26	50	20120615	10	2578	51.44	-0.0114032748865306	0.0101853541666148
1	A	26	50	20120615	10	2580	51.48	-0.0130456718071926	0.0123343223853188
1	A	26	50	20120615	10	2582	51.52	-0.0147042614731437	0.0136563292234252
1	A	26	50	20120615	10	2584	51.56	-0.0149380309750040	0.0150511680599938
1	A	26	50	20120615	10	2586	51.6	-0.0152853618259228	0.0171832364266275
1	A	26	50	20120615	10	2588	51.64	-0.0150258536372274	0.0186608067565949
1	A	26	50	20120615	10	2590	51.68	-0.0152831697949012	0.0208582825004883
1	A	26	50	20120615	10	2592	51.72	-0.0150862617695441	0.0224197651921791
1	A	26	50	20120615	10	2594	51.76	-0.0147693647944876	0.0246604168761318
1	A	26	50	20120615	10	2596	51.8	-0.0148688122921937	0.0268063162514055
1	A	26	50	20120615	10	2598	51.84	-0.0144785600596568	0.0294822204434498
1	A	26	50	20120615	10	2600	51.88	-0.0147121032873471	0.0313947462966606
1	A	26	50	20120615	10	2602	51.92	-0.0142274218939302	0.0337394013673106
1	A	26	50	20120615	10	2604	51.96	-0.0137817911796112	0.0352157109258871
1	A	26	50	20120615	10	2606	52	-0.0130657748529817	0.0376734726759353
1	A	26	50	20120615	10	2608	52.04	-0.0120488209513470	0.039751793856131
1	A	26	50	20120615	10	2610	52.08	-0.0113422162159751	0.0405455141469451
1	A	26	50	20120615	10	2612	52.12	-0.0104576963433889	0.0407027039844029
1	A	26	50	20120615	10	2614	52.16	-0.0103512272753456	0.0417533020266864
1	A	26	50	20120615	10	2616	52.2	-0.0102789397491049	0.0413214224179411
1	A	26	50	20120615	10	2618	52.24	-0.00959676555302296	0.0413365120766516
1	A	26	50	20120615	10	2620	52.28	-0.00984860870421036	0.0409538541709447
1	A	26	50	20120615	10	2622	52.32	-0.00956949951554036	0.040610992234883
1	A	26	50	20120615	10	2624	52.36	-0.00910128876037776	0.0404025018004501
1	A	26	50	20120615	10	2626	52.4	-0.00899090939183456	0.0400662725259959
1	A	26	50	20120615	10	2628	52.44	-0.00800923304751326	0.0396297755099695
1	A	26	50	20120615	10	2630	52.48	-0.00722430916505706	0.0386572561984646
1	A	26	50	20120615	10	2632	52.52	-0.00643809127719136	0.0380740910938844
1	A	26	50	20120615	10	2634	52.56	-0.00508079981070386	0.0367843990356782
1	A	26	50	20120615	10	2636	52.6	-0.00350815190293806	0.0362792843776054
1	A	26	50	20120615	10	2638	52.64	-0.00142416679742506	0.0351357512910706
1	A	26	50	20120615	10	2640	52.68	-0.000908678882872261	0.0345925589328309
1	A	26	50	20120615	10	2642	52.72	0.00273497164990389	0.032324513932175
1	A	26	50	20120615	10	2644	52.76	0.0037857323267471	0.031617124308276
1	A	26	50	20120615	10	2646	52.8	0.00542728071927167	0.0299939606920623
1	A	26	50	20120615	10	2648	52.84	0.00634008486310538	0.0283726355534796
1	A	26	50	20120615	10	2650	52.88	0.0077426311635889	0.0270663971965937
1	A	26	50	20120615	10	2652	52.92	0.00807679568624204	0.0257435276882143
1	A	26	50	20120615	10	2654	52.96	0.00853426548939849	0.023317302900607
1	A	26	50	20120615	10	2656	53	0.00878494898546474	0.0214488015155928
1	A	26	50	20120615	10	2658	53.04	0.00973241550371222	0.0203020864485426
1	A	26	50	20120615	10	2660	53.08	0.00927809232573205	0.0196162847946732
1	A	26	50	20120615	10	2662	53.12	0.00870330643650894	0.019691386605903
1	A	26	50	20120615	10	2664	53.16	0.00851545644901893	0.0201463249667828
1	A	26	50	20120615	10	2666	53.2	0.00858780054380212	0.0201664138704363
1	A	26	50	20120615	10	2668	53.24	0.00874479239136116	0.0197414285528076
1	A	26	50	20120615	10	2670	53.28	0.00918203186950786	0.0191562623360367
1	A	26	50	20120615	10	2672	53.32	0.00938714233352664	0.0196253357614724
1	A	26	50	20120615	10	2674	53.36	0.0106169848737732	0.0177814416924435
1	A	26	50	20120615	10	2676	53.4	0.0108272501462268	0.0166328174370841
1	A	26	50	20120615	10	2678	53.44	0.0110907605593038	0.0160053025951879
1	A	26	50	20120615	10	2680	53.48	0.0115857918746768	0.0150249273273440
1	A	26	50	20120615	10	2682	53.52	0.0124839023395975	0.0151604514130262
1	A	26	50	20120615	10	2684	53.56	0.0125817164206390	0.0152390746160263
1	A	26	50	20120615	10	2686	53.6	0.0124343624385076	0.0150533530199477
1	A	26	50	20120615	10	2688	53.64	0.0120267153791535	0.0149810018540967
1	A	26	50	20120615	10	2690	53.68	0.0115628038332205	0.0143865301120853
1	A	26	50	20120615	10	2692	53.72	0.0120909171393514	0.0141666163676024
1	A	26	50	20120615	10	2694	53.76	0.0121750939590109	0.0142456539351763
1	A	26	50	20120615	10	2696	53.8	0.0132275340144595	0.0133393728513990
1	A	26	50	20120615	10	2698	53.84	0.0132989857404848	0.0135484303854704
1	A	26	50	20120615	10	2700	53.88	0.0133674605469613	0.0137558545028772
1	A	26	50	20120615	10	2702	53.92	0.0132405469005536	0.0135035467825346
1	A	26	50	20120615	10	2704	53.96	0.0134192448756854	0.0140561386405059
1	A	26	50	20120615	10	2706	54	0.0133639278414825	0.0134993274763712
1	A	26	50	20120615	10	2708	54.04	0.0133238758991826	0.0132164013252964
1	A	26	50	20120615	10	2710	54.08	0.0127220792380249	0.0132621716401359
1	A	26	50	20120615	10	2712	54.12	0.0122685275135430	0.0128156895692523
1	A	26	50	20120615	10	2714	54.16	0.0119943666581278	0.0123274478931921
1	A	26	50	20120615	10	2716	54.2	0.0119912037694956	0.0113140316467837
1	A	26	50	20120615	10	2718	54.24	0.0124653902840660	0.0106298627024721
1	A	26	50	20120615	10	2720	54.28	0.0126897057682618	0.0104227016287879
1	A	26	50	20120615	10	2722	54.32	0.0136522336609486	0.00879853392094487
1	A	26	50	20120615	10	2724	54.36	0.0148785760226282	0.00754522250663078
1	A	26	50	20120615	10	2726	54.4	0.0145402183567627	0.00693477015136462
1	A	26	50	20120615	10	2728	54.44	0.0148009491330828	0.00563432229190984
1	A	26	50	20120615	10	2730	54.48	0.0151800396850786	0.0050613642737161
1	A	26	50	20120615	10	2732	54.52	0.0145650568966654	0.00404202954354917
1	A	26	50	20120615	10	2734	54.56	0.0129343788566880	0.00288232704624889
1	A	26	50	20120615	10	2736	54.6	0.011900298828813	0.00242791901545498
1	A	26	50	20120615	10	2738	54.64	0.0112613288570616	0.00137383493674019
1	A	26	50	20120615	10	2740	54.68	0.0100285164683341	2.33599796232997e-05
1	A	26	50	20120615	10	2742	54.72	0.00876670563051013	-0.001516796371547
1	A	26	50	20120615	10	2744	54.76	0.00789807444729714	-0.003286606863111
1	A	26	50	20120615	10	2746	54.8	0.00533506692393713	-0.0069096523042834
1	A	26	50	20120615	10	2748	54.84	0.00477160888534863	-0.0083764392558377
1	A	26	50	20120615	10	2750	54.88	0.00402176457030717	-0.0099556632566685
1	A	26	50	20120615	10	2752	54.92	0.00312253687667223	-0.0115209855381811
1	A	26	50	20120615	10	2754	54.96	0.00317507491051439	-0.0125870904321761
1	A	26	50	20120615	10	2756	55	0.00259432811112589	-0.0135170065601145
1	A	26	50	20120615	10	2758	55.04	0.00350833433648762	-0.013327784785469
1	A	26	50	20120615	10	2760	55.08	0.00381182456697288	-0.0135133296048523
1	A	26	50	20120615	10	2762	55.12	0.00521833066543104	-0.0138819443698849
1	A	26	50	20120615	10	2764	55.16	0.00588088971940284	-0.0133627865711377
1	A	26	50	20120615	10	2766	55.2	0.00762624138740559	-0.0134638321301693
1	A	26	50	20120615	10	2768	55.24	0.00971828751022411	-0.0146304168977708
1	A	26	50	20120615	10	2770	55.28	0.0121974745957423	-0.0150976023481008
1	A	26	50	20120615	10	2772	55.32	0.0146016376517765	-0.0160282962934985
1	A	26	50	20120615	10	2774	55.36	0.0164918047885663	-0.0166866834174613
1	A	26	50	20120615	10	2776	55.4	0.0190183680284239	-0.0170106090339229
1	A	26	50	20120615	10	2778	55.44	0.0214883627257866	-0.0170736122481266
1	A	26	50	20120615	10	2780	55.48	0.0238300316844996	-0.0165504805092692
1	A	26	50	20120615	10	2782	55.52	0.0252403773727796	-0.0171775923003001
1	A	26	50	20120615	10	2784	55.56	0.0270550537896099	-0.0185151979139994
1	A	26	50	20120615	10	2786	55.6	0.0280038708818095	-0.0193197227964301
1	A	26	50	20120615	10	2788	55.64	0.0276906367198794	-0.0205277298792735
1	A	26	50	20120615	10	2790	55.68	0.0278183543466974	-0.0217701023516827
1	A	26	50	20120615	10	2792	55.72	0.0279155391027036	-0.0247359627504203
1	A	26	50	20120615	10	2794	55.76	0.0279680064258677	-0.0270938810229649
1	A	26	50	20120615	10	2796	55.8	0.0279904217108313	-0.0290776690975838
1	A	26	50	20120615	10	2798	55.84	0.0273788450557830	-0.0315335216593228
1	A	26	50	20120615	10	2800	55.88	0.0264882440648786	-0.0336895609458387
1	A	26	50	20120615	10	2802	55.92	0.0256448778069574	-0.0364743595821857
1	A	26	50	20120615	10	2804	55.96	0.0246286946517142	-0.0388135395250289
1	A	26	50	20120615	10	2806	56	0.0234460585601797	-0.0402923119365243
1	A	26	50	20120615	10	2808	56.04	0.0218970704453124	-0.0431590642488108
1	A	26	50	20120615	10	2810	56.08	0.0206742706886066	-0.0449034259673199
1	A	26	50	20120615	10	2812	56.12	0.0192292272705738	-0.0465255289233619
1	A	26	50	20120615	10	2814	56.16	0.0180229031018695	-0.0475014777027555
1	A	26	50	20120615	10	2816	56.2	0.0168542677246025	-0.0497903116427783
1	A	26	50	20120615	10	2818	56.24	0.0156589037110067	-0.0526115969890345
1	A	26	50	20120615	10	2820	56.28	0.0148909150359599	-0.054381838815735
1	A	26	50	20120615	10	2822	56.32	0.0137779289623723	-0.0554217100481479
1	A	26	50	20120615	10	2824	56.36	0.0121170765547213	-0.0576037001535334
1	A	26	50	20120615	10	2826	56.4	0.0105121562934623	-0.0584446622483985
1	A	26	50	20120615	10	2828	56.44	0.00938516950560713	-0.0596482994113343
1	A	26	50	20120615	10	2830	56.48	0.00824142428703789	-0.0614309863173837
1	A	26	50	20120615	10	2832	56.52	0.00746855657520099	-0.0624479472900862
1	A	26	50	20120615	10	2834	56.56	0.00634461034650498	-0.0636493924220002
1	A	26	50	20120615	10	2836	56.6	0.00531697206140656	-0.0643950365227615
1	A	26	50	20120615	10	2838	56.64	0.00347432250031254	-0.065621796077442
1	A	26	50	20120615	10	2840	56.68	0.00253599180167799	-0.0658301097351796
1	A	26	50	20120615	10	2842	56.72	0.00151606098049452	-0.0663313070216846
1	A	26	50	20120615	10	2844	56.76	2.00351635381291e-05	-0.0670464041094985
1	A	26	50	20120615	10	2846	56.8	-0.00142203840601376	-0.0670287264399689
1	A	26	50	20120615	10	2848	56.84	-0.00288850715951646	-0.06817954272635
1	A	26	50	20120615	10	2850	56.88	-0.00408662888955896	-0.0680187466443081
1	A	26	50	20120615	10	2852	56.92	-0.00544059695417496	-0.0681586123656269
1	A	26	50	20120615	10	2854	56.96	-0.00739327233042166	-0.068539530788652
1	A	26	50	20120615	10	2856	57	-0.00834913927722966	-0.0687564711491201
1	A	26	50	20120615	10	2858	57.04	-0.0102888038887025	-0.0699604618654464
1	A	26	50	20120615	10	2860	57.08	-0.0120646318589744	-0.0702884179905607
1	A	26	50	20120615	10	2862	57.12	-0.0138651378559097	-0.0711869385774145
1	A	26	50	20120615	10	2864	57.16	-0.0156575121248613	-0.0711191977477768
1	A	26	50	20120615	10	2866	57.2	-0.0172941814805957	-0.0722815398746913
1	A	26	50	20120615	10	2868	57.24	-0.0187216886504551	-0.0726055362018309
1	A	26	50	20120615	10	2870	57.28	-0.0199823893306326	-0.0732758027197176
1	A	26	50	20120615	10	2872	57.32	-0.0216330594006345	-0.0734515894655206
1	A	26	50	20120615	10	2874	57.36	-0.0232123116857365	-0.0737081278057351
1	A	26	50	20120615	10	2876	57.4	-0.0248535772355486	-0.0741024812576028
1	A	26	50	20120615	10	2878	57.44	-0.0263369458411217	-0.0754674801880054
1	A	26	50	20120615	10	2880	57.48	-0.0278736302979964	-0.0755760917895956
1	A	26	50	20120615	10	2882	57.52	-0.0292474680631637	-0.0768473990714909
1	A	26	50	20120615	10	2884	57.56	-0.0304707627946164	-0.0786553296896287
1	A	26	50	20120615	10	2886	57.6	-0.0319511615517086	-0.0799531534758184
1	A	26	50	20120615	10	2888	57.64	-0.0334258327438731	-0.0816615941698433
1	A	26	50	20120615	10	2890	57.68	-0.0339606883131626	-0.082408723194845
1	A	26	50	20120615	10	2892	57.72	-0.0349157774425113	-0.0845427007497879
1	A	26	50	20120615	10	2894	57.76	-0.0352518652956093	-0.0849041030256523
1	A	26	50	20120615	10	2896	57.8	-0.0359874684800776	-0.0865855322406358
1	A	26	50	20120615	10	2898	57.84	-0.0372345219993782	-0.0868417877381378
1	A	26	50	20120615	10	2900	57.88	-0.0380704636360970	-0.0896403749567179
1	A	26	50	20120615	10	2902	57.92	-0.0387847829064516	-0.0907970602293825
1	A	26	50	20120615	10	2904	57.96	-0.0389660143744697	-0.0932024253669455
1	A	26	50	20120615	10	2906	58	-0.0384943034407402	-0.0942553780748105
1	A	26	50	20120615	10	2908	58.04	-0.0379585286326351	-0.0952267306601265
1	A	26	50	20120615	10	2910	58.08	-0.0376819791705131	-0.0955160080443095
1	A	26	50	20120615	10	2912	58.12	-0.0366694729705321	-0.0971578392795465
1	A	26	50	20120615	10	2914	58.16	-0.0357640934479008	-0.0985242524235115
1	A	26	50	20120615	10	2916	58.2	-0.0349219999821857	-0.0995021103912145
1	A	26	50	20120615	10	2918	58.24	-0.0338463491466448	-0.100676756176121
1	A	26	50	20120615	10	2920	58.28	-0.0333979020260163	-0.101740386196383
1	A	26	50	20120615	10	2922	58.32	-0.0321788499352507	-0.103324305386239
1	A	26	50	20120615	10	2924	58.36	-0.0316791375729861	-0.102979732251767
1	A	26	50	20120615	10	2926	58.4	-0.0311758189661375	-0.104081263195500
1	A	26	50	20120615	10	2928	58.44	-0.0286662262890284	-0.107340389060668
1	A	26	50	20120615	10	2930	58.48	-0.0282913889843214	-0.108370007244752
1	A	26	50	20120615	10	2932	58.52	-0.0267815038744537	-0.109544723740338
1	A	26	50	20120615	10	2934	58.56	-0.0259888371727436	-0.110137986329753
1	A	26	50	20120615	10	2936	58.6	-0.0251603908679055	-0.110905621451410
1	A	26	50	20120615	10	2938	58.64	-0.0237277218185434	-0.112984586098776
1	A	26	50	20120615	10	2940	58.68	-0.0228041696516356	-0.113920866187745
1	A	26	50	20120615	10	2942	58.72	-0.0213449133873010	-0.114040862208513
1	A	26	50	20120615	10	2944	58.76	-0.0200867582915358	-0.113712269687296
1	A	26	50	20120615	10	2946	58.8	-0.0188240070016928	-0.114249529419641
1	A	26	50	20120615	10	2948	58.84	-0.0176165514621387	-0.114922412232618
1	A	26	50	20120615	10	2950	58.88	-0.0168557045655819	-0.115765283515793
1	A	26	50	20120615	10	2952	58.92	-0.0146324901348533	-0.116473875221219
1	A	26	50	20120615	10	2954	58.96	-0.0126298223091768	-0.117200922413635
1	A	26	50	20120615	10	2956	59	-0.00927057012379376	-0.117160405195074
1	A	26	50	20120615	10	2958	59.04	-0.00766020514031956	-0.118033964912551
1	A	26	50	20120615	10	2960	59.08	-0.00618348333848956	-0.118307190972802
1	A	26	50	20120615	10	2962	59.12	-0.00525073878342636	-0.117708342239814
1	A	26	50	20120615	10	2964	59.16	-0.00443622248217766	-0.117251480548490
1	A	26	50	20120615	10	2966	59.2	-0.00412742895083346	-0.116178587429395
1	A	26	50	20120615	10	2968	59.24	-0.00443452542590276	-0.115708290709229
1	A	26	50	20120615	10	2970	59.28	-0.00395185433706486	-0.115540564980732
1	A	26	50	20120615	10	2972	59.32	-0.00314179280853756	-0.115826943227112
1	A	26	50	20120615	10	2974	59.36	-0.00287408218118026	-0.114961868791009
1	A	26	50	20120615	10	2976	59.4	-0.00266930405734866	-0.115312735175833
1	A	26	50	20120615	10	2978	59.44	-0.00086717171481666	-0.114034286115447
1	A	26	50	20120615	10	2980	59.48	-0.00163530181121956	-0.113556494063399
1	A	26	50	20120615	10	2982	59.52	-0.000914406447799861	-0.113410900777153
1	A	26	50	20120615	10	2984	59.56	0.00053516245363253	-0.112170776904308
1	A	26	50	20120615	10	2986	59.6	0.000680543607844489	-0.111454760577680
1	A	26	50	20120615	10	2988	59.64	0.00106683604240669	-0.110751967147857
1	A	26	50	20120615	10	2990	59.68	0.00226262432007126	-0.109732814144133
1	A	26	50	20120615	10	2992	59.72	0.00260832882539338	-0.109901034847378
1	A	26	50	20120615	10	2994	59.76	0.00330645535045885	-0.110785978984033
1	A	26	50	20120615	10	2996	59.8	0.00401518847724213	-0.112707541661907
1	A	26	50	20120615	10	2998	59.84	0.00540062279362092	-0.113751019138905
1	A	26	50	20120615	10	3000	59.88	0.00677375345200708	-0.115153848282101
1	A	26	50	20120615	10	3002	59.92	0.00799047209039477	-0.115302552838183
1	A	26	50	20120615	10	3004	59.96	0.0108404659719672	-0.115567788591806
1	A	26	50	20120615	10	3006	60	0.0133789086057487	-0.116011356675645
1	A	26	50	20120615	10	3008	60.04	0.0140774593948829	-0.115891219233521
1	A	26	50	20120615	10	3010	60.08	0.0149129060568548	-0.117213862467731
1	A	26	50	20120615	10	3012	60.12	0.0154128305511537	-0.118274805482223
1	A	26	50	20120615	10	3014	60.16	0.0141857174430826	-0.119199983994728
1	A	26	50	20120615	10	3016	60.2	0.0137167642257997	-0.120698201842705
1	A	26	50	20120615	10	3018	60.24	0.0129411387975162	-0.122781126288047
1	A	26	50	20120615	10	3020	60.28	0.0123830901258037	-0.125043867987845
1	A	26	50	20120615	10	3022	60.32	0.01254296696903	-0.126691780341399
1	A	26	50	20120615	10	3024	60.36	0.0129633419504454	-0.128787432708801
1	A	26	50	20120615	10	3026	60.4	0.0128619428380233	-0.131053992785218
1	A	26	50	20120615	10	3028	60.44	0.0132750346195925	-0.130720096963140
1	A	26	50	20120615	10	3030	60.48	0.0136773783780876	-0.135630953558482
1	A	26	50	20120615	10	3032	60.52	0.0132036168346926	-0.137301139775645
1	A	26	50	20120615	10	3034	60.56	0.0128578416186924	-0.139765406908080
1	A	26	50	20120615	10	3036	60.6	0.0122348805444670	-0.141767226205618
1	A	26	50	20120615	10	3038	60.64	0.0110137071333579	-0.142767782300998
1	A	26	50	20120615	10	3040	60.68	0.00979111950868631	-0.143798036881187
1	A	26	50	20120615	10	3042	60.72	0.0091511878717125	-0.145022038719421
1	A	26	50	20120615	10	3044	60.76	0.00805375814731096	-0.147024565123741
1	A	26	50	20120615	10	3046	60.8	0.00722927164044745	-0.149621061224258
1	A	26	50	20120615	10	3048	60.84	0.00566232301333807	-0.151704197801632
1	A	26	50	20120615	10	3050	60.88	0.00411093073541478	-0.153148109848815
1	A	26	50	20120615	10	3052	60.92	0.00262105674745472	-0.154899613345816
1	A	26	50	20120615	10	3054	60.96	0.00116512388499164	-0.155876127810634
1	A	26	50	20120615	10	3056	61	0.000478523200459489	-0.156206346677448
1	A	26	50	20120615	10	3058	61.04	-0.00138258184762356	-0.157112857570928
1	A	26	50	20120615	10	3060	61.08	-0.00292407463061016	-0.158979619473262
1	A	26	50	20120615	10	3062	61.12	-0.00460911009017776	-0.158964770230857
1	A	26	50	20120615	10	3064	61.16	-0.00638041257705006	-0.159855017668371
1	A	26	50	20120615	10	3066	61.2	-0.00843385066961576	-0.159993610597483
1	A	26	50	20120615	10	3068	61.24	-0.00988341957104816	-0.160736072717728
1	A	26	50	20120615	10	3070	61.28	-0.0116229022527671	-0.161280544939243
1	A	26	50	20120615	10	3072	61.32	-0.0126390146973322	-0.161773398365730
1	A	26	50	20120615	10	3074	61.36	-0.0138064479930712	-0.162810724013731
1	A	26	50	20120615	10	3076	61.4	-0.0151294447806712	-0.163890476068601
1	A	26	50	20120615	10	3078	61.44	-0.0174275418195275	-0.164744661060275
1	A	26	50	20120615	10	3080	61.48	-0.0189421645448291	-0.165557833858640
1	A	26	50	20120615	10	3082	61.52	-0.0197779647601916	-0.166380906151941
1	A	26	50	20120615	10	3084	61.56	-0.0214071387840454	-0.166651020942355
1	A	26	50	20120615	10	3086	61.6	-0.0227874112209215	-0.166888608820833
1	A	26	50	20120615	10	3088	61.64	-0.0242426369766034	-0.167635313581766
1	A	26	50	20120615	10	3090	61.68	-0.0254312834757780	-0.167432373935566
1	A	26	50	20120615	10	3092	61.72	-0.0272462851617277	-0.167837687542541
1	A	26	50	20120615	10	3094	61.76	-0.0280016166253911	-0.168636576783927
1	A	26	50	20120615	10	3096	61.8	-0.0294717623341561	-0.168464679125420
1	A	26	50	20120615	10	3098	61.84	-0.0307463223072448	-0.168225323479988
1	A	26	50	20120615	10	3100	61.88	-0.0311816879524214	-0.167997847228480
1	A	26	50	20120615	10	3102	61.92	-0.0320696019375573	-0.167418231799942
1	A	26	50	20120615	10	3104	61.96	-0.0331519702875196	-0.166637090938764
1	A	26	50	20120615	10	3106	62	-0.0341697797883595	-0.165564127108993
1	A	26	50	20120615	10	3108	62.04	-0.0360262886423648	-0.165424473519709
1	A	26	50	20120615	10	3110	62.08	-0.0381029905480316	-0.164431059202820
1	A	26	50	20120615	10	3112	62.12	-0.0404073101265623	-0.163960974614687
1	A	26	50	20120615	10	3114	62.16	-0.0421194984865274	-0.162921951910411
1	A	26	50	20120615	10	3116	62.2	-0.0430016849067357	-0.162876979919128
1	A	26	50	20120615	10	3118	62.24	-0.0449141259071328	-0.161750841659410
1	A	26	50	20120615	10	3120	62.28	-0.0461389762735042	-0.160680140571337
1	A	26	50	20120615	10	3122	62.32	-0.0471169049518852	-0.159748880940515
1	A	26	50	20120615	10	3124	62.36	-0.0483375126775694	-0.158736162608499
1	A	26	50	20120615	10	3126	62.4	-0.0493683329431832	-0.157514423511965
1	A	26	50	20120615	10	3128	62.44	-0.0506385088542285	-0.156825489375054
1	A	26	50	20120615	10	3130	62.48	-0.0523000683686607	-0.154428538808188
1	A	26	50	20120615	10	3132	62.52	-0.0525450101576637	-0.153599526817925
1	A	26	50	20120615	10	3134	62.56	-0.0536027004809626	-0.152773767518855
1	A	26	50	20120615	10	3136	62.6	-0.0547448900646132	-0.151245497632678
1	A	26	50	20120615	10	3138	62.64	-0.0562380167437667	-0.150129965974678
1	A	26	50	20120615	10	3140	62.68	-0.0569178999138776	-0.149206838071839
1	A	26	50	20120615	10	3142	62.72	-0.0585205574334369	-0.148216535024787
1	A	26	50	20120615	10	3144	62.76	-0.0597746820205493	-0.147286265343458
1	A	26	50	20120615	10	3146	62.8	-0.060891910734824	-0.145753257841846
1	A	26	50	20120615	10	3148	62.84	-0.0608970019036486	-0.144684678074116
1	A	26	50	20120615	10	3150	62.88	-0.0608694954498605	-0.143549700979634
1	A	26	50	20120615	10	3152	62.92	-0.0618880827681597	-0.141990884080508
1	A	26	50	20120615	10	3154	62.96	-0.0622600916457419	-0.140995207021919
1	A	26	50	20120615	10	3156	63	-0.063880497545509	-0.139181053864107
1	A	26	50	20120615	10	3158	63.04	-0.0646217575842269	-0.138456764388138
1	A	26	50	20120615	10	3160	63.08	-0.0651777556462738	-0.137909251607465
1	A	26	50	20120615	10	3162	63.12	-0.0667229960952008	-0.136617155386203
1	A	26	50	20120615	10	3164	63.16	-0.0681827473342823	-0.135273369659236
1	A	26	50	20120615	10	3166	63.2	-0.0696722677688518	-0.134365090998802
1	A	26	50	20120615	10	3168	63.24	-0.0708963403177638	-0.133776000339394
1	A	26	50	20120615	10	3170	63.28	-0.0717501717560466	-0.133294107068017
1	A	26	50	20120615	10	3172	63.32	-0.0722370854855716	-0.131900682445010
1	A	26	50	20120615	10	3174	63.36	-0.0733006447951543	-0.130818738359117
1	A	26	50	20120615	10	3176	63.4	-0.073049621887833	-0.130280630098633
1	A	26	50	20120615	10	3178	63.44	-0.073067511689397	-0.128806100327825
1	A	26	50	20120615	10	3180	63.48	-0.0730876642326609	-0.127175158537018
1	A	26	50	20120615	10	3182	63.52	-0.0731445156178683	-0.125924710905168
1	A	26	50	20120615	10	3184	63.56	-0.0727191201783065	-0.124566783042578
1	A	26	50	20120615	10	3186	63.6	-0.072573385470704	-0.123394470710048
1	A	26	50	20120615	10	3188	63.64	-0.0728867751961259	-0.121686666412126
1	A	26	50	20120615	10	3190	63.68	-0.0721006845874808	-0.120550840789507
1	A	26	50	20120615	10	3192	63.72	-0.0720750166113237	-0.119117040369294
1	A	26	50	20120615	10	3194	63.76	-0.0712771173194328	-0.117580073069707
1	A	26	50	20120615	10	3196	63.8	-0.0711786880554916	-0.115943262292618
1	A	26	50	20120615	10	3198	63.84	-0.0709934967894989	-0.113868540285937
1	A	26	50	20120615	10	3200	63.88	-0.0711255136255464	-0.112780515081725
1	A	26	50	20120615	10	3202	63.92	-0.0716001236970788	-0.110600363453972
1	A	26	50	20120615	10	3204	63.96	-0.072123524136513	-0.109639971023763
1	A	26	50	20120615	10	3206	64	-0.0724555107702802	-0.108859678690724
1	A	26	50	20120615	10	3208	64.04	-0.0731275450551199	-0.108746258763022
1	A	26	50	20120615	10	3210	64.08	-0.073972749790672	-0.108879689812632
1	A	26	50	20120615	10	3212	64.12	-0.0762776350546278	-0.108974724964023
1	A	26	50	20120615	10	3214	64.16	-0.0755914586341644	-0.108341440130792
1	A	26	50	20120615	10	3216	64.2	-0.0762662506354507	-0.108636798633295
1	A	26	50	20120615	10	3218	64.24	-0.0766320369733585	-0.109030444978381
1	A	26	50	20120615	10	3220	64.28	-0.0779423058388972	-0.108770936789685
1	A	26	50	20120615	10	3222	64.32	-0.078830149113355	-0.108781119127334
1	A	26	50	20120615	10	3224	64.36	-0.0803610352946239	-0.109073154227964
1	A	26	50	20120615	10	3226	64.4	-0.0814539395356258	-0.109542955973386
1	A	26	50	20120615	10	3228	64.44	-0.0826062407462474	-0.109005837662395
1	A	26	50	20120615	10	3230	64.48	-0.0841440565739719	-0.109353168513315
1	A	26	50	20120615	10	3232	64.52	-0.086191201416185	-0.109326934851733
1	A	26	50	20120615	10	3234	64.56	-0.0863488862283897	-0.109691094844043
1	A	26	50	20120615	10	3236	64.6	-0.0865324511487857	-0.109361865926724
1	A	26	50	20120615	10	3238	64.64	-0.087060094228907	-0.109650224072091
1	A	26	50	20120615	10	3240	64.68	-0.0870240317830666	-0.109728712924802
1	A	26	50	20120615	10	3242	64.72	-0.0871070461191779	-0.109608929036070
1	A	26	50	20120615	10	3244	64.76	-0.086990939185707	-0.109890498956338
1	A	26	50	20120615	10	3246	64.8	-0.0870714786480842	-0.109686922914035
1	A	26	50	20120615	10	3248	64.84	-0.086714460434263	-0.109365118617917
1	A	26	50	20120615	10	3250	64.88	-0.086615465484897	-0.108468507219372
1	A	26	50	20120615	10	3252	64.92	-0.0862164451282735	-0.108733177287571
1	A	26	50	20120615	10	3254	64.96	-0.0860855596630758	-0.108575563186043
1	A	26	50	20120615	10	3256	65	-0.0850961051441615	-0.107787351257055
1	A	26	50	20120615	10	3258	65.04	-0.0846831547839485	-0.107643101473693
1	A	26	50	20120615	10	3260	65.08	-0.0845859276015354	-0.107219898065153
1	A	26	50	20120615	10	3262	65.12	-0.0835580771844026	-0.106274920562775
1	A	26	50	20120615	10	3264	65.16	-0.0823928359196853	-0.105238231310878
1	A	26	50	20120615	10	3266	65.2	-0.0810298875989482	-0.104332781077568
1	A	26	50	20120615	10	3268	65.24	-0.0806413324226862	-0.103382076010263
1	A	26	50	20120615	10	3270	65.28	-0.0797989561142587	-0.102540123965905
1	A	26	50	20120615	10	3272	65.32	-0.078282494911326	-0.101498272834503
1	A	26	50	20120615	10	3274	65.36	-0.0781822978804319	-0.101630996777333
1	A	26	50	20120615	10	3276	65.4	-0.0763434666959563	-0.102137638786053
1	A	26	50	20120615	10	3278	65.44	-0.0749426881624257	-0.101841361044735
1	A	26	50	20120615	10	3280	65.48	-0.0735657391274212	-0.101453371553898
1	A	26	50	20120615	10	3282	65.52	-0.0719512022139379	-0.101325597358538
1	A	26	50	20120615	10	3284	65.56	-0.0698187095832355	-0.101393338188176
1	A	26	50	20120615	10	3286	65.6	-0.068920401128416	-0.101389378390201
1	A	26	50	20120615	10	3288	65.64	-0.0668289206910226	-0.101005985093441
1	A	26	50	20120615	10	3290	65.68	-0.0649265206069183	-0.100746052640677
1	A	26	50	20120615	10	3292	65.72	-0.0628558291088916	-0.0998087118915365
1	A	26	50	20120615	10	3294	65.76	-0.0613808750740146	-0.0995668106616925
1	A	26	50	20120615	10	3296	65.8	-0.0589078398174927	-0.0987786694433825
1	A	26	50	20120615	10	3298	65.84	-0.0567100105202087	-0.0980066502596825
1	A	26	50	20120615	10	3300	65.88	-0.0553298087940107	-0.0977095947009065
1	A	26	50	20120615	10	3302	65.92	-0.0529684964089164	-0.0973301612021215
1	A	26	50	20120615	10	3304	65.96	-0.051772849552608	-0.0961060886532095
1	A	26	50	20120615	10	3306	66	-0.0506374481940568	-0.0958187911680135
1	A	26	50	20120615	10	3308	66.04	-0.0508405999722917	-0.0950032849172715
1	A	26	50	20120615	10	3310	66.08	-0.049881975309037	-0.0932749038120165
1	A	26	50	20120615	10	3312	66.12	-0.0494585597684626	-0.0924170418650815
1	A	26	50	20120615	10	3314	66.16	-0.0499243310052301	-0.0911211272672005
1	A	26	50	20120615	10	3316	66.2	-0.0506020928549974	-0.0903599268172535
1	A	26	50	20120615	10	3318	66.24	-0.0517717888924362	-0.088611817432804
1	A	26	50	20120615	10	3320	66.28	-0.0530727946591413	-0.0866913861257794
1	A	26	50	20120615	10	3322	66.32	-0.0541486576267167	-0.0846807279934755
1	A	26	50	20120615	10	3324	66.36	-0.0560088434359841	-0.083377742327783
1	A	26	50	20120615	10	3326	66.4	-0.0584180976608429	-0.0828069657340092
1	A	26	50	20120615	10	3328	66.44	-0.0591346089622193	-0.0838808488025972
1	A	26	50	20120615	10	3330	66.48	-0.0602630099636368	-0.0847860869038723
1	A	26	50	20120615	10	3332	66.52	-0.0623205492755334	-0.0849870466510855
1	A	26	50	20120615	10	3334	66.56	-0.0643556025917883	-0.0856899107915849
1	A	26	50	20120615	10	3336	66.6	-0.06712894609828	-0.0860349081901258
1	A	26	50	20120615	10	3338	66.64	-0.0699907486630982	-0.0863183165880254
1	A	26	50	20120615	10	3340	66.68	-0.0727416768846264	-0.0864721830236116
1	A	26	50	20120615	10	3342	66.72	-0.0750488319613496	-0.0863033188531964
1	A	26	50	20120615	10	3344	66.76	-0.0754816590931817	-0.0852199534826727
1	A	26	50	20120615	10	3346	66.8	-0.07562146117489	-0.084119900392113
1	A	26	50	20120615	10	3348	66.84	-0.0746132117577318	-0.0833462407206812
1	A	26	50	20120615	10	3350	66.88	-0.073666508914808	-0.0829635828149742
1	A	26	50	20120615	10	3352	66.92	-0.0720704699147206	-0.0813917834353459
1	A	26	50	20120615	10	3354	66.96	-0.0697126082107185	-0.0802904787657835
1	A	26	50	20120615	10	3356	67	-0.0681256343195659	-0.0799484653578592
1	A	26	50	20120615	10	3358	67.04	-0.0661974884775586	-0.0778517594013526
1	A	26	50	20120615	10	3360	67.08	-0.0641183470534967	-0.0764773913060994
1	A	26	50	20120615	10	3362	67.12	-0.0621131477855436	-0.0751874729737233
1	A	26	50	20120615	10	3364	67.16	-0.0596408267068707	-0.0743519485300055
1	A	26	50	20120615	10	3366	67.2	-0.0577949951652613	-0.0730341843325862
1	A	26	50	20120615	10	3368	67.24	-0.0560255311560201	-0.070886276774054
1	A	26	50	20120615	10	3370	67.28	-0.053573143417509	-0.0683182063661406
1	A	26	50	20120615	10	3372	67.32	-0.0527216454316041	-0.0675782898303071
1	A	26	50	20120615	10	3374	67.36	-0.050923048622978	-0.0668013208991393
1	A	26	50	20120615	10	3376	67.4	-0.0490796212444247	-0.0660714452795985
1	A	26	50	20120615	10	3378	67.44	-0.0469798676576912	-0.0659265591001334
1	A	26	50	20120615	10	3380	67.48	-0.045890357529239	-0.0672113721215494
1	A	26	50	20120615	10	3382	67.52	-0.0445115700166034	-0.0676110995849541
1	A	26	50	20120615	10	3384	67.56	-0.0440128476038325	-0.068218292177959
1	A	26	50	20120615	10	3386	67.6	-0.0427513691061957	-0.0679808457208365
1	A	26	50	20120615	10	3388	67.64	-0.0423896132769406	-0.0682795276252097
1	A	26	50	20120615	10	3390	67.68	-0.0413293773692295	-0.0679107007281428
1	A	26	50	20120615	10	3392	67.72	-0.0402913446144477	-0.0677306713416528
1	A	26	50	20120615	10	3394	67.76	-0.0381767417853093	-0.0679152969222205
1	A	26	50	20120615	10	3396	67.8	-0.0357683360885879	-0.0679700269870844
1	A	26	50	20120615	10	3398	67.84	-0.0331479397788668	-0.0669553287560817
1	A	26	50	20120615	10	3400	67.88	-0.0309535045941325	-0.0660756879202856
1	A	26	50	20120615	10	3402	67.92	-0.0286449423749146	-0.0659457216939036
1	A	26	50	20120615	10	3404	67.96	-0.0266878829366246	-0.0648690101981908
1	A	26	50	20120615	10	3406	68	-0.0237946848307218	-0.0639169616280012
1	A	26	50	20120615	10	3408	68.04	-0.0215022446461150	-0.0622402700284517
1	A	26	50	20120615	10	3410	68.08	-0.0200804650411832	-0.062190984685803
1	A	26	50	20120615	10	3412	68.12	-0.0183281837267248	-0.0610766551093311
1	A	26	50	20120615	10	3414	68.16	-0.0184768175721302	-0.0590280253428774
1	A	26	50	20120615	10	3416	68.2	-0.0179169304227867	-0.0572486618386996
1	A	26	50	20120615	10	3418	68.24	-0.0178717462994689	-0.0550483576676814
1	A	26	50	20120615	10	3420	68.28	-0.0179254864148391	-0.0529936467829096
1	A	26	50	20120615	10	3422	68.32	-0.0189157187512127	-0.0498505571405353
1	A	26	50	20120615	10	3424	68.36	-0.0190229161392406	-0.0465776426931353
1	A	26	50	20120615	10	3426	68.4	-0.0197358211960329	-0.0437584079565445
1	A	26	50	20120615	10	3428	68.44	-0.0201994711124569	-0.041163962465693
1	A	26	50	20120615	10	3430	68.48	-0.0207006683989619	-0.0384659258313976
1	A	26	50	20120615	10	3432	68.52	-0.0214316753893526	-0.0360620456180758
1	A	26	50	20120615	10	3434	68.56	-0.0216101420698562	-0.0336247970357498
1	A	26	50	20120615	10	3436	68.6	-0.0221479816297623	-0.0317839010994731
1	A	26	50	20120615	10	3438	68.64	-0.0222661533150342	-0.0295492173967537
1	A	26	50	20120615	10	3440	68.68	-0.0222923799055484	-0.0282735331238828
1	A	26	50	20120615	10	3442	68.72	-0.0218182860219663	-0.0262812385546863
1	A	26	50	20120615	10	3444	68.76	-0.0210484871535598	-0.0248297321806734
1	A	26	50	20120615	10	3446	68.8	-0.0199310745915219	-0.0237811352505806
1	A	26	50	20120615	10	3448	68.84	-0.0195826547961600	-0.0230927950833668
1	A	26	50	20120615	10	3450	68.88	-0.0187743044660432	-0.021428251578318
1	A	26	50	20120615	10	3452	68.92	-0.0177796102858803	-0.0191206156689835
1	A	26	50	20120615	10	3454	68.96	-0.0168052942160444	-0.016637038157461
1	A	26	50	20120615	10	3456	69	-0.0156034106779260	-0.01428033610858
1	A	26	50	20120615	10	3458	69.04	-0.0143794802574769	-0.0120038051194431
1	A	26	50	20120615	10	3460	69.08	-0.0130352773375091	-0.0099250455330431
1	A	26	50	20120615	10	3462	69.12	-0.0125047563327883	-0.009097497253817
1	A	26	50	20120615	10	3464	69.16	-0.0116478914064143	-0.007732066988278
1	A	26	50	20120615	10	3466	69.2	-0.00991458883796286	-0.0067135928070638
1	A	26	50	20120615	10	3468	69.24	-0.00825562440541766	-0.0050426499856453
1	A	26	50	20120615	10	3470	69.28	-0.00678569082868706	-0.0038760652180437
1	A	26	50	20120615	10	3472	69.32	-0.00489644151649926	-0.0033403625348303
1	A	26	50	20120615	10	3474	69.36	-0.00397844084493066	-0.0025542358637394
1	A	26	50	20120615	10	3476	69.4	-0.00214321095529166	-0.0023991015856946
1	A	26	50	20120615	10	3478	69.44	-0.00086508574981216	-0.0030736404427532
1	A	26	50	20120615	10	3480	69.48	2.0605091603787e-06	-0.002461236472771
1	A	26	50	20120615	10	3482	69.52	0.000317854397638290	-0.0023195322738212
1	A	26	50	20120615	10	3484	69.56	0.000464755831429789	-0.0023523066731292
1	A	26	50	20120615	10	3486	69.6	0.00035503407219308	-0.0020591614148527
1	A	26	50	20120615	10	3488	69.64	0.00043005103060916	-0.0018240413390403
1	A	26	50	20120615	10	3490	69.68	0.000399687865425009	-0.0020633687002007
1	A	26	50	20120615	10	3492	69.72	6.71001908939192e-05	-0.0015907738829947
1	A	26	50	20120615	10	3494	69.76	-0.000262694411851491	-0.001393066826975
1	A	26	50	20120615	10	3496	69.8	-0.000194091619047550	-0.0007619167491167
1	A	26	50	20120615	10	3498	69.84	0.00050549225309395	-0.0012008610617128
1	A	26	50	20120615	10	3500	69.88	0.000511170320546879	-0.0010072764382274
1	A	26	50	20120615	10	3502	69.92	0.00085268168265655	-0.0010576012278444
1	A	26	50	20120615	10	3504	69.96	0.00125752859915709	-0.0008950656631209
1	A	26	50	20120615	10	3506	70	0.00202773758949673	-0.001261516681403
1	A	26	50	20120615	10	3508	70.04	0.00226828117432077	-0.000516070570540501
1	A	26	50	20120615	10	3510	70.08	0.00278170433707251	-0.000369621685089
1	A	26	50	20120615	10	3512	70.12	0.00315741845418817	-0.0004494823249562
1	A	26	50	20120615	10	3514	70.16	0.00387586015707714	-5.11195776391003e-05
1	A	26	50	20120615	10	3516	70.2	0.00447126528003964	-0.000374995696625999
1	A	26	50	20120615	10	3518	70.24	0.00574561312109404	-0.0010314736322796
1	A	26	50	20120615	10	3520	70.28	0.00628140207133471	-0.0016000723371673
1	A	26	50	20120615	10	3522	70.32	0.00717297179852939	-0.0018307800666651
1	A	26	50	20120615	10	3524	70.36	0.00724145509028731	-0.0027746615535319
1	A	26	50	20120615	10	3526	70.4	0.00724145509028731	-0.0027746615535319
1	A	26	50	20120615	10	3528	70.44	0.00771127804891109	-0.003157651799426
1	A	26	50	20120615	10	3530	70.48	0.00761141335820411	-0.0034622521875577
1	A	26	50	20120615	10	3532	70.52	0.00749737824760216	-0.0038535155827917
1	A	26	50	20120615	10	3534	70.56	0.00777206094782188	-0.0035782106286045
1	A	26	50	20120615	10	3536	70.6	0.00761271443468149	-0.0033962366984661
1	A	26	50	20120615	10	3538	70.64	0.0079029959104942	-0.0036276868900841
1	A	26	50	20120615	10	3540	70.68	0.00781773297481872	-0.0034247613860192
1	A	26	50	20120615	10	3542	70.72	0.00813198537051365	-0.003294950723129
1	A	26	50	20120615	10	3544	70.76	0.00808701337923018	-0.0036667474686769
1	A	26	50	20120615	10	3546	70.8	0.00840724082722614	-0.003327385711182
1	A	26	50	20120615	10	3548	70.84	0.00930047932642442	-0.0034026148016324
1	A	26	50	20120615	10	3550	70.88	0.00948902227856	-0.0033097999655339
1	A	26	50	20120615	10	3552	70.92	0.00986878811753186	-0.0025118087497614
1	A	26	50	20120615	10	3554	70.96	0.0104320481662216	-0.0021033626597447
1	A	26	50	20120615	10	3556	71	0.0112751952210406	-0.0010393295886186
1	A	26	50	20120615	10	3558	71.04	0.0113303424789054	1.05330626125003e-05
1	A	26	50	20120615	10	3560	71.08	0.0114063706000186	0.00092543024251856
1	A	26	50	20120615	10	3562	71.12	0.0110187770889790	0.00239407688490739
1	A	26	50	20120615	10	3564	71.16	0.0106175859145372	0.00212873506526714
1	A	26	50	20120615	10	3566	71.2	0.00979070938675324	0.0023244763644352
1	A	26	50	20120615	10	3568	71.24	0.00966331702905467	0.00318386566201808
1	A	26	50	20120615	10	3570	71.28	0.00942819695324233	0.00382166890758053
1	A	26	50	20120615	10	3572	71.32	0.009653983219543	0.00480268764259531
1	A	26	50	20120615	10	3574	71.36	0.00958069867274083	0.00523979277045359
1	A	26	50	20120615	10	3576	71.4	0.00944776259787776	0.00601909515399929
1	A	26	50	20120615	10	3578	71.44	0.00994148576570565	0.00687690760346012
1	A	26	50	20120615	10	3580	71.48	0.00923713670096573	0.00695946939123146
1	A	26	50	20120615	10	3582	71.52	0.00868533178213118	0.0078504168644587
1	A	26	50	20120615	10	3584	71.56	0.00796621337805262	0.00812905017026492
1	A	26	50	20120615	10	3586	71.6	0.0073977610442686	0.00994056794110364
1	A	26	50	20120615	10	3588	71.64	0.00737765092741165	0.0104159982565022
1	A	26	50	20120615	10	3590	71.68	0.00729685690659328	0.0104535314844476
1	A	26	50	20120615	10	3592	71.72	0.0073915031492551	0.0108181369540308
1	A	26	50	20120615	10	3594	71.76	0.00737066471241353	0.0107680950071263
1	A	26	50	20120615	10	3596	71.8	0.00743128497676465	0.0109758783347779
1	A	26	50	20120615	10	3598	71.84	0.00755831671000481	0.0106033956956523
1	A	26	50	20120615	10	3600	71.88	0.00751907935471677	0.0107110527030879
1	A	26	50	20120615	10	3602	71.92	0.00749584594720733	0.0111206534984784
1	A	26	50	20120615	10	3604	71.96	0.00736942020447864	0.0107663696665802
1	A	26	50	20120615	10	3606	72	0.00797876523052546	0.0114016937957678
1	A	26	50	20120615	10	3608	72.04	0.00783143882555846	0.011153067273328
1	A	26	50	20120615	10	3610	72.08	0.00780136628126138	0.0111400218603219
1	A	26	50	20120615	10	3612	72.12	0.00761183903648639	0.0112898917283808
1	A	26	50	20120615	10	3614	72.16	0.00796551192812568	0.0115635908430679
1	A	26	50	20120615	10	3616	72.2	0.00785476486405624	0.0113397066940086
1	A	26	50	20120615	10	3618	72.24	0.00765405826107069	0.0112633377474269
1	A	26	50	20120615	10	3620	72.28	0.00808604040029927	0.0115683376508900
1	A	26	50	20120615	10	3622	72.32	0.00904527812513316	0.0112158781544872
1	A	26	50	20120615	10	3624	72.36	0.00922050837789934	0.0112397592718082
1	A	26	50	20120615	10	3626	72.4	0.0099943773529384	0.0109702384510912
1	A	26	50	20120615	10	3628	72.44	0.0125564019978726	0.0105876413565675
1	A	26	50	20120615	10	3630	72.48	0.0127948030491496	0.0106898960681948
1	A	26	50	20120615	10	3632	72.52	0.0141289226264177	0.0111594078998349
1	A	26	50	20120615	10	3634	72.56	0.0170981700666372	0.0137409769762011
1	A	26	50	20120615	10	3636	72.6	0.0180978847049465	0.0150123903241135
1	A	26	50	20120615	10	3638	72.64	0.0178603604660782	0.0153958472604832
1	A	26	50	20120615	10	3640	72.68	0.0172855816479229	0.0158402780145945
1	A	26	50	20120615	10	3642	72.72	0.0174078828367969	0.0162543880299286
1	A	26	50	20120615	10	3644	72.76	0.0167172799278833	0.0164240795152778
1	A	26	50	20120615	10	3646	72.8	0.0165670423642981	0.0161429253737966
1	A	26	50	20120615	10	3648	72.84	0.0156488005693171	0.0166225064060008
1	A	26	50	20120615	10	3650	72.88	0.0147022589467394	0.0170541470126541
1	A	26	50	20120615	10	3652	72.92	0.0142290135912946	0.0174596373963255
1	A	26	50	20120615	10	3654	72.96	0.0135479495528592	0.0171070810262937
1	A	26	50	20120615	10	3656	73	0.0133587207071459	0.0171667113411511
1	A	26	50	20120615	10	3658	73.04	0.0125109774582491	0.0176119552680609
1	A	26	50	20120615	10	3660	73.08	0.0128743667041687	0.0173878377737638
1	A	26	50	20120615	10	3662	73.12	0.0130257582660208	0.0172788584766473
1	A	26	50	20120615	10	3664	73.16	0.0138548763223010	0.0171226798018866
1	A	26	50	20120615	10	3666	73.2	0.0139533338705135	0.0164565852140089
1	A	26	50	20120615	10	3668	73.24	0.0139190674758972	0.0163664008151364
1	A	26	50	20120615	10	3670	73.28	0.0141932269170988	0.0164587631028950
1	A	26	50	20120615	10	3672	73.32	0.0145410626422594	0.0160355073684530
1	A	26	50	20120615	10	3674	73.36	0.0146593015026755	0.0162401193221911
1	A	26	50	20120615	10	3676	73.4	0.0145086912938167	0.0154481420495926
1	A	26	50	20120615	10	3678	73.44	0.0150418243509872	0.0146961453015092
1	A	26	50	20120615	10	3680	73.48	0.0162139542499668	0.0144512020982926
1	A	26	50	20120615	10	3682	73.52	0.0173124234213367	0.0129973834851053
1	A	26	50	20120615	10	3684	73.56	0.0186340979192559	0.0126163872803341
1	A	26	50	20120615	10	3686	73.6	0.0194660585447966	0.0118990203797526
1	A	26	50	20120615	10	3688	73.64	0.0206201628777102	0.0117424598673301
1	A	26	50	20120615	10	3690	73.68	0.0222060690376232	0.0111718034817091
1	A	26	50	20120615	10	3692	73.72	0.0226129453505857	0.0112657567597253
1	A	26	50	20120615	10	3694	73.76	0.0223071287387903	0.0105377125467479
1	A	26	50	20120615	10	3696	73.8	0.0218703700932549	0.00986405898737926
1	A	26	50	20120615	10	3698	73.84	0.0219957189123558	0.0094315571246665
1	A	26	50	20120615	10	3700	73.88	0.0213410016725874	0.0086784671894994
1	A	26	50	20120615	10	3702	73.92	0.0210612348746109	0.00777954355178037
1	A	26	50	20120615	10	3704	73.96	0.0209775275738540	0.00588866930820943
1	A	26	50	20120615	10	3706	74	0.0207742131610595	0.0044028046156987
1	A	26	50	20120615	10	3708	74.04	0.0208086563323711	0.00181967990441393
1	A	26	50	20120615	10	3710	74.08	0.0210966651669890	-0.000213742823603501
1	A	26	50	20120615	10	3712	74.12	0.0209078775559072	-0.0029246389018216
1	A	26	50	20120615	10	3714	74.16	0.0208690644646878	-0.0042464265368258
1	A	26	50	20120615	10	3716	74.2	0.0210656967184002	-0.0061927520941774
1	A	26	50	20120615	10	3718	74.24	0.0202013081758743	-0.0074361498714192
1	A	26	50	20120615	10	3720	74.28	0.0188979618857235	-0.0084153584130742
1	A	26	50	20120615	10	3722	74.32	0.0181357997705538	-0.0089262147782102
1	A	26	50	20120615	10	3724	74.36	0.0170204731735204	-0.0091302221556503
1	A	26	50	20120615	10	3726	74.4	0.0152936830585238	-0.0099833111318129
1	A	26	50	20120615	10	3728	74.44	0.0142782777207399	-0.0106993274584424
1	A	26	50	20120615	10	3730	74.48	0.0125369565613899	-0.0115774126593198
1	A	26	50	20120615	10	3732	74.52	0.0106625579058206	-0.0131057532561764
1	A	26	50	20120615	10	3734	74.56	0.00905961754354884	-0.0141010060506965
1	A	26	50	20120615	10	3736	74.6	0.00677255137047907	-0.0143496247949617
1	A	26	50	20120615	10	3738	74.64	0.00562428066851024	-0.0140865103616822
1	A	26	50	20120615	10	3740	74.68	0.00404580620086751	-0.0135971217584229
1	A	26	50	20120615	10	3742	74.72	0.00147243249209531	-0.0136425887244532
1	A	26	50	20120615	10	3744	74.76	-8.88875650358403e-05	-0.0134935023307079
1	A	26	50	20120615	10	3746	74.8	-0.00248196318674106	-0.0125146402713757
1	A	26	50	20120615	10	3748	74.84	-0.00451924388935676	-0.011943333347516
1	A	26	50	20120615	10	3750	74.88	-0.00604315092669526	-0.0113158962873658
1	A	26	50	20120615	10	3752	74.92	-0.00792509441161986	-0.0105743746191389
1	A	26	50	20120615	10	3754	74.96	-0.00946747673493726	-0.0089427554200357
1	A	26	50	20120615	10	3756	75	-0.0109333387908218	-0.0075890404996474
1	A	26	50	20120615	10	3758	75.04	-0.0113832354803518	-0.006444623529636
1	A	26	50	20120615	10	3760	75.08	-0.0125897788521582	-0.0042696267103165
1	A	26	50	20120615	10	3762	75.12	-0.0140300846547571	-0.0016174813061201
1	A	26	50	20120615	10	3764	75.16	-0.0149542237202932	-1.29640957263009e-05
1	A	26	50	20120615	10	3766	75.2	-0.0160179244512321	0.00206642481570898
1	A	26	50	20120615	10	3768	75.24	-0.0168275617156907	0.00363436339231203
1	A	26	50	20120615	10	3770	75.28	-0.0176432800984675	0.00608689255217946
1	A	26	50	20120615	10	3772	75.32	-0.0181126575798191	0.00714528998225948
1	A	26	50	20120615	10	3774	75.36	-0.0185743275972558	0.00990986536466452
1	A	26	50	20120615	10	3776	75.4	-0.0185838028281237	0.0116729654128751
1	A	26	50	20120615	10	3778	75.44	-0.0181679533301079	0.0135337169075675
1	A	26	50	20120615	10	3780	75.48	-0.0173117884394472	0.0154509662340767
1	A	26	50	20120615	10	3782	75.52	-0.0167490021523009	0.0173774786594194
1	A	26	50	20120615	10	3784	75.56	-0.0157328189970577	0.0190740399595203
1	A	26	50	20120615	10	3786	75.6	-0.0153354603413699	0.0211898095148476
1	A	26	50	20120615	10	3788	75.64	-0.0141750839713072	0.0237399335526544
1	A	26	50	20120615	10	3790	75.68	-0.0137322512785213	0.0254431133722272
1	A	26	50	20120615	10	3792	75.72	-0.0133351754655460	0.0269149914926061
1	A	26	50	20120615	10	3794	75.76	-0.0121068673470146	0.0291384816949793
1	A	26	50	20120615	10	3796	75.8	-0.0104467086111160	0.0315466179840171
1	A	26	50	20120615	10	3798	75.84	-0.00946694074799706	0.0349855618107465
1	A	26	50	20120615	10	3800	75.88	-0.00846133591020046	0.0363369418645434
1	A	26	50	20120615	10	3802	75.92	-0.00679570346070866	0.0382240401579028
1	A	26	50	20120615	10	3804	75.96	-0.00594684298309766	0.0398658501799364
1	A	26	50	20120615	10	3806	76	-0.00466405228707586	0.0417839056081762
1	A	26	50	20120615	10	3808	76.04	-0.00329933619938586	0.0434413639032774
1	A	26	50	20120615	10	3810	76.08	-0.00174278204195996	0.0447102670221167
1	A	26	50	20120615	10	3812	76.12	-7.61271160625021e-06	0.0456048278109958
1	A	26	50	20120615	10	3814	76.16	0.00165316898536659	0.0464036463417022
1	A	26	50	20120615	10	3816	76.2	0.00265761416804209	0.0469771806519226
1	A	26	50	20120615	10	3818	76.24	0.00413044688257554	0.0476617307267893
1	A	26	50	20120615	10	3820	76.28	0.00633053892155937	0.0476125160948188
1	A	26	50	20120615	10	3822	76.32	0.00753523674466689	0.0475885451749365
1	A	26	50	20120615	10	3824	76.36	0.0078385148431178	0.047309308707046
1	A	26	50	20120615	10	3826	76.4	0.0120404968903189	0.0470190413733689
1	A	26	50	20120615	10	3828	76.44	0.0134013238907124	0.0469307237363987
1	A	26	50	20120615	10	3830	76.48	0.0147623630231402	0.0468423353887504
1	A	26	50	20120615	10	3832	76.52	0.0164085783204206	0.0468845496635872
1	A	26	50	20120615	10	3834	76.56	0.0166520351851832	0.0465200361178855
1	A	26	50	20120615	10	3836	76.6	0.016713907028537	0.0466347995484721
1	A	26	50	20120615	10	3838	76.64	0.0175098264214406	0.0467424212005687
1	A	26	50	20120615	10	3840	76.68	0.0176714003209417	0.0467382492705597
1	A	26	50	20120615	10	3842	76.72	0.0175348580014946	0.047556018263002
1	A	26	50	20120615	10	3844	76.76	0.0180095387837051	0.0472492046306451
1	A	26	50	20120615	10	3846	76.8	0.0176549954436182	0.0489676155302847
1	A	26	50	20120615	10	3848	76.84	0.0173686171972376	0.0500606611926428
1	A	26	50	20120615	10	3850	76.88	0.0174175489864957	0.0510467923096856
1	A	26	50	20120615	10	3852	76.92	0.0171786176051328	0.0525126953777634
1	A	26	50	20120615	10	3854	76.96	0.0179322520125214	0.0541216461476753
1	A	26	50	20120615	10	3856	77	0.0185413537938355	0.0562771904594444
1	A	26	50	20120615	10	3858	77.04	0.0197361521220064	0.0587497307412194
1	A	26	50	20120615	10	3860	77.08	0.0204994738922972	0.0598674544302409
1	A	26	50	20120615	10	3862	77.12	0.0214674323650635	0.0609387919144167
1	A	26	50	20120615	10	3864	77.16	0.0232174509378221	0.0628279691017128
1	A	26	50	20120615	10	3866	77.2	0.0246086835298066	0.0636980639959628
1	A	26	50	20120615	10	3868	77.24	0.0254146438390031	0.0635118120697983
1	A	26	50	20120615	10	3870	77.28	0.0262051185096915	0.0631818053350185
1	A	26	50	20120615	10	3872	77.32	0.0262614042094739	0.0637189236460078
1	A	26	50	20120615	10	3874	77.36	0.0266863753849671	0.0639255402474705
1	A	26	50	20120615	10	3876	77.4	0.0273958156185315	0.0645989180351945
1	A	26	50	20120615	10	3878	77.44	0.0284371010645068	0.0653152172045364
1	A	26	50	20120615	10	3880	77.48	0.0302518199077440	0.0657799277811322
1	A	26	50	20120615	10	3882	77.52	0.031706479978001	0.0659691495557778
1	A	26	50	20120615	10	3884	77.56	0.0325841409148097	0.0658507798806071
1	A	26	50	20120615	10	3886	77.6	0.0347983043787391	0.0659054392347929
1	A	26	50	20120615	10	3888	77.64	0.0354236696160205	0.0658611743502906
1	A	26	50	20120615	10	3890	77.68	0.0351780207202363	0.0658526890689163
1	A	26	50	20120615	10	3892	77.72	0.0355691921915887	0.0659876050427667
1	A	26	50	20120615	10	3894	77.76	0.0350781772427328	0.065975867070199
1	A	26	50	20120615	10	3896	77.8	0.0345311594368069	0.0664199301287842
1	A	26	50	20120615	10	3898	77.84	0.0346280330658294	0.0666473356696138
1	A	26	50	20120615	10	3900	77.88	0.0334978642974590	0.0669616446338512
1	A	26	50	20120615	10	3902	77.92	0.0333681809137893	0.0672063035801418
1	A	26	50	20120615	10	3904	77.96	0.0326223246809938	0.0672962475627087
1	A	26	50	20120615	10	3906	78	0.0320019091911807	0.0675454319923988
1	A	26	50	20120615	10	3908	78.04	0.0311626441525904	0.0674097382010891
1	A	26	50	20120615	10	3910	78.08	0.0301126612932065	0.0678465180598281
1	A	26	50	20120615	10	3912	78.12	0.0299448648540309	0.067667125069441
1	A	26	50	20120615	10	3914	78.16	0.0297991301464284	0.0681590592571125
1	A	26	50	20120615	10	3916	78.2	0.0297086911891146	0.0693784649012687
1	A	26	50	20120615	10	3918	78.24	0.0294044938518482	0.0700343771514973
1	A	26	50	20120615	10	3920	78.28	0.0294667899592707	0.0710958151407365
1	A	26	50	20120615	10	3922	78.32	0.0296510619864479	0.0722288830469098
1	A	26	50	20120615	10	3924	78.36	0.0292219895916239	0.0735176558663004
1	A	26	50	20120615	10	3926	78.4	0.0292339396962260	0.0751739120798736
1	A	26	50	20120615	10	3928	78.44	0.0287400963202453	0.076563235483549
1	A	26	50	20120615	10	3930	78.48	0.0279190746366096	0.0786840608523618
1	A	26	50	20120615	10	3932	78.52	0.0273116699115703	0.0788278863716551
1	A	26	50	20120615	10	3934	78.56	0.0264207153672753	0.0799930569256943
1	A	26	50	20120615	10	3936	78.6	0.0251745103761121	0.0801737934189656
1	A	26	50	20120615	10	3938	78.64	0.0242448063802080	0.080587026621891
1	A	26	50	20120615	10	3940	78.68	0.0225500835577382	0.0813202256433034
1	A	26	50	20120615	10	3942	78.72	0.0208325918969142	0.0824833455876771
1	A	26	50	20120615	10	3944	78.76	0.0198235505201610	0.0831741889128964
1	A	26	50	20120615	10	3946	78.8	0.0181213323658107	0.083859304673188
1	A	26	50	20120615	10	3948	78.84	0.0164644397561344	0.084181179679984
1	A	26	50	20120615	10	3950	78.88	0.0151919303927111	0.0845536835323132
1	A	26	50	20120615	10	3952	78.92	0.0136873485837023	0.0857057019002223
1	A	26	50	20120615	10	3954	78.96	0.0118989341127253	0.0860316781263493
1	A	26	50	20120615	10	3956	79	0.0110099594674176	0.086166735521556
1	A	26	50	20120615	10	3958	79.04	0.00960366550099378	0.0859165611423721
1	A	26	50	20120615	10	3960	79.08	0.00823357540176672	0.0854935698658664
1	A	26	50	20120615	10	3962	79.12	0.00715170202655131	0.0846779929044458
1	A	26	50	20120615	10	3964	79.16	0.00557188405602433	0.0839621179991725
1	A	26	50	20120615	10	3966	79.2	0.00410004129098452	0.083725732202222
1	A	26	50	20120615	10	3968	79.24	0.00274041637211904	0.0837878161776101
1	A	26	50	20120615	10	3970	79.28	0.00091537376987655	0.0837166812354227
1	A	26	50	20120615	10	3972	79.32	-0.00058333905284836	0.0827545210382622
1	A	26	50	20120615	10	3974	79.36	-0.00244939384839966	0.0828788304103948
1	A	26	50	20120615	10	3976	79.4	-0.00452963128797236	0.0821446414394888
1	A	26	50	20120615	10	3978	79.44	-0.00628382179073996	0.0813880371836191
1	A	26	50	20120615	10	3980	79.48	-0.00771429880908036	0.081286638071197
1	A	26	50	20120615	10	3982	79.52	-0.00977593934030786	0.080236584501135
1	A	26	50	20120615	10	3984	79.56	-0.0110442767737222	0.0793971780411884
1	A	26	50	20120615	10	3986	79.6	-0.0127807896069601	0.0783066779632425
1	A	26	50	20120615	10	3988	79.64	-0.0133513540686995	0.0768626952053815
1	A	26	50	20120615	10	3990	79.68	-0.0136013163158489	0.0761082829805335
1	A	26	50	20120615	10	3992	79.72	-0.0143333839664114	0.0746208838663077
1	A	26	50	20120615	10	3994	79.76	-0.0151563148383563	0.0730488440703737
1	A	26	50	20120615	10	3996	79.8	-0.0153096155885175	0.0711560606384936
1	A	26	50	20120615	10	3998	79.84	-0.0160153788668198	0.0695057441218823
1	A	26	50	20120615	10	4000	79.88	-0.0164406328850254	0.0674569729340724
1	A	26	50	20120615	10	4002	79.92	-0.0173227485945556	0.065928137362469
[truncated: 3,134 more rows]
