# Supplementary material for: How Do Ants Make Sense of Gravity? A Boltzmann Walker Analysis of Lasius niger Trajectories on Various Inclines
Source: PLoS One. 2013 Oct 29;8(10):e76531. doi: 10.1371/journal.pone.0076531 (PMC3812222; doi:10.1371/journal.pone.0076531)
Supplement: Dataset S1 — Trajectories for . (ZIP) [file pone.0076531.s005.zip › Incline1/1-A-26-50-20120615-11.txt]

Pente	Colonie	Temperature	Humidite	Date	Indiv	Frame	Time	X	Y
1	A	26	50	20120615	11	22	0	0	0
1	A	26	50	20120615	11	24	0.04	0.00098191958905402	-0.00242243752368725
1	A	26	50	20120615	11	26	0.08	0.00236748825572124	-0.00419097522304515
1	A	26	50	20120615	11	28	0.12	0.00333184048390346	-0.00522292685950875
1	A	26	50	20120615	11	30	0.16	0.00440747717730881	-0.00590399796901205
1	A	26	50	20120615	11	32	0.2	0.00566973349240492	-0.00606698608207555
1	A	26	50	20120615	11	34	0.24	0.00832896410654879	-0.00744196936022835
1	A	26	50	20120615	11	36	0.28	0.0102539845365832	-0.00841594531170255
1	A	26	50	20120615	11	38	0.32	0.0124550594539929	-0.00872623083835505
1	A	26	50	20120615	11	40	0.36	0.0143049497885263	-0.0101986110045485
1	A	26	50	20120615	11	42	0.4	0.0152333951343598	-0.0116218613915852
1	A	26	50	20120615	11	44	0.44	0.0162358745601836	-0.0120367067979716
1	A	26	50	20120615	11	46	0.48	0.0162824728970638	-0.0132760528533574
1	A	26	50	20120615	11	48	0.52	0.0157219069252104	-0.0141972432836159
1	A	26	50	20120615	11	50	0.56	0.0154568833036217	-0.0147616559163590
1	A	26	50	20120615	11	52	0.6	0.0149998094802627	-0.0151350082968255
1	A	26	50	20120615	11	54	0.64	0.0154501021495901	-0.0135256261917771
1	A	26	50	20120615	11	56	0.68	0.0157500851304407	-0.0124966161195233
1	A	26	50	20120615	11	58	0.72	0.0157073617387214	-0.0117387532135831
1	A	26	50	20120615	11	60	0.76	0.0163562453475450	-0.0115473676921872
1	A	26	50	20120615	11	62	0.8	0.0165518452253568	-0.0100982089126878
1	A	26	50	20120615	11	64	0.84	0.0171672685412947	-0.00932453509912035
1	A	26	50	20120615	11	66	0.88	0.0177324377782937	-0.00743495486095905
1	A	26	50	20120615	11	68	0.92	0.0179951915871148	-0.00592741027453715
1	A	26	50	20120615	11	70	0.96	0.018374080613678	-0.00455517764176305
1	A	26	50	20120615	11	72	1	0.0193531760182479	-0.00192046241972292
1	A	26	50	20120615	11	74	1.04	0.0197881598257626	0.000103956010542921
1	A	26	50	20120615	11	76	1.08	0.0210088241199894	0.00212563086649775
1	A	26	50	20120615	11	78	1.12	0.0214315396248505	0.00428047514255345
1	A	26	50	20120615	11	80	1.16	0.0205036458223063	0.00564475282403915
1	A	26	50	20120615	11	82	1.2	0.0191080362393462	0.0060959647321821
1	A	26	50	20120615	11	84	1.24	0.0173197349054542	0.00644502092364703
1	A	26	50	20120615	11	86	1.28	0.0156289930941625	0.00633978222140303
1	A	26	50	20120615	11	88	1.32	0.0136524387219151	0.00657480330226601
1	A	26	50	20120615	11	90	1.36	0.0111713212348843	0.00727662799579709
1	A	26	50	20120615	11	92	1.4	0.00829304308206451	0.00920772247308193
1	A	26	50	20120615	11	94	1.44	0.00731717915548458	0.0100292532736001
1	A	26	50	20120615	11	96	1.48	0.00582042501854358	0.0110283598000776
1	A	26	50	20120615	11	98	1.52	0.00344779468230955	0.0135535752944103
1	A	26	50	20120615	11	100	1.56	0.00179501177724549	0.0154589537122770
1	A	26	50	20120615	11	102	1.6	0.00104013569034911	0.0171592937910165
1	A	26	50	20120615	11	104	1.64	0.000183412185331300	0.0190955006503294
1	A	26	50	20120615	11	106	1.68	0.00092704103176613	0.0218898805835614
1	A	26	50	20120615	11	108	1.72	0.00109008571337212	0.0233754977886988
1	A	26	50	20120615	11	110	1.76	0.00212341620805908	0.0250323550430359
1	A	26	50	20120615	11	112	1.8	0.00269621512722706	0.0266866030733507
1	A	26	50	20120615	11	114	1.84	0.0033063563555095	0.0265885061495966
1	A	26	50	20120615	11	116	1.88	0.0037637413058522	0.0267023786256389
1	A	26	50	20120615	11	118	1.92	0.00321307482893537	0.0254516764353474
1	A	26	50	20120615	11	120	1.96	0.00271038554712204	0.0249652506095014
1	A	26	50	20120615	11	122	2	0.00197653598747102	0.0240959193905750
1	A	26	50	20120615	11	124	2.04	0.00162580395293467	0.0234904874934552
1	A	26	50	20120615	11	126	2.08	0.00140175009824791	0.0223743477236236
1	A	26	50	20120615	11	128	2.12	-0.000281079188162330	0.0213554917047475
1	A	26	50	20120615	11	130	2.16	-0.0009141801736299	0.0200851460880746
1	A	26	50	20120615	11	132	2.2	-0.00082644236422027	0.0186634937623634
1	A	26	50	20120615	11	134	2.24	-0.00105824610922885	0.0162187286349534
1	A	26	50	20120615	11	136	2.28	-0.00118468387277281	0.0138975728439627
1	A	26	50	20120615	11	138	2.32	-0.00185000064319126	0.0114977231392936
1	A	26	50	20120615	11	140	2.36	-0.00252006210011146	0.0095967301976839
1	A	26	50	20120615	11	142	2.4	-0.00302186042738046	0.0075120309143219
1	A	26	50	20120615	11	144	2.44	-0.00414435708717506	0.00500264329817927
1	A	26	50	20120615	11	146	2.48	-0.00472663123721096	0.00287514284135206
1	A	26	50	20120615	11	148	2.52	-0.00562225975732956	0.00018998262154208
1	A	26	50	20120615	11	150	2.56	-0.00664300375131146	-0.00185330848871363
1	A	26	50	20120615	11	152	2.6	-0.00635790536820486	-0.00329396077363525
1	A	26	50	20120615	11	154	2.64	-0.00495596152269886	-0.00517475733136075
1	A	26	50	20120615	11	156	2.68	-0.00329138407652466	-0.00557941191481685
1	A	26	50	20120615	11	158	2.72	-0.00222430054674456	-0.00531218494849795
1	A	26	50	20120615	11	160	2.76	-0.000479896401828560	-0.00526760893701195
1	A	26	50	20120615	11	162	2.8	0.00165555193521919	-0.00469215129634665
1	A	26	50	20120615	11	164	2.84	0.00384118364052775	-0.00465760913008575
1	A	26	50	20120615	11	166	2.88	0.00619936354258145	-0.00438134958174395
1	A	26	50	20120615	11	168	2.92	0.00885361612498577	-0.00394046850367415
1	A	26	50	20120615	11	170	2.96	0.0111797216634449	-0.00397454397945955
1	A	26	50	20120615	11	172	3	0.0113662705744575	-0.00459091481848425
1	A	26	50	20120615	11	174	3.04	0.0150633359534845	-0.00364449481827295
1	A	26	50	20120615	11	176	3.08	0.0162875428526849	-0.00300888360373215
1	A	26	50	20120615	11	178	3.12	0.0177848082278287	-0.0012605953212671
1	A	26	50	20120615	11	180	3.16	0.0187342242394719	0.00087562871191961
1	A	26	50	20120615	11	182	3.2	0.0184991324479309	0.00242400164388723
1	A	26	50	20120615	11	184	3.24	0.0185069106225239	0.00357842417485239
1	A	26	50	20120615	11	186	3.28	0.0174738134730747	0.00459535686328363
1	A	26	50	20120615	11	188	3.32	0.0172396126360779	0.00597734756963806
1	A	26	50	20120615	11	190	3.36	0.0166770526231015	0.00696660409865366
1	A	26	50	20120615	11	192	3.4	0.0166407426898876	0.00924297174612408
1	A	26	50	20120615	11	194	3.44	0.0164840548982445	0.0107300526622984
1	A	26	50	20120615	11	196	3.48	0.0162792767744129	0.0121804983761395
1	A	26	50	20120615	11	198	3.52	0.0164528340125348	0.0141762033213417
1	A	26	50	20120615	11	200	3.56	0.0174294265419420	0.0161616810983249
1	A	26	50	20120615	11	202	3.6	0.0181506886109384	0.0170103375049189
1	A	26	50	20120615	11	204	3.64	0.0188833938596854	0.0174521366197228
1	A	26	50	20120615	11	206	3.68	0.0184637558956681	0.0174647639204892
1	A	26	50	20120615	11	208	3.72	0.0197598338352151	0.0175779497958469
1	A	26	50	20120615	11	210	3.76	0.0208311776833519	0.0161117575210955
1	A	26	50	20120615	11	212	3.8	0.0217746561193534	0.015120054402617
1	A	26	50	20120615	11	214	3.84	0.0228154890169888	0.0141434268007134
1	A	26	50	20120615	11	216	3.88	0.0240931885441860	0.0124482514299036
1	A	26	50	20120615	11	218	3.92	0.0247272016974013	0.00953084905888074
1	A	26	50	20120615	11	220	3.96	0.0254505648634873	0.00784822483343705
1	A	26	50	20120615	11	222	4	0.0252665049683445	0.00515167312338215
1	A	26	50	20120615	11	224	4.04	0.0251004338697150	0.00306594853518744
1	A	26	50	20120615	11	226	4.08	0.0249315979835711	0.00080336946995016
1	A	26	50	20120615	11	228	4.12	0.0244408941616989	-0.000269141811482349
1	A	26	50	20120615	11	230	4.16	0.0239369038034082	-0.00160836669971061
1	A	26	50	20120615	11	232	4.2	0.0232918880686776	-0.00160991526356141
1	A	26	50	20120615	11	234	4.24	0.0217574522113672	-0.00345745800358125
1	A	26	50	20120615	11	236	4.28	0.0208146045146144	-0.00522493362855375
1	A	26	50	20120615	11	238	4.32	0.0194701031955849	-0.00699935587054465
1	A	26	50	20120615	11	240	4.36	0.0178135004996889	-0.00890853710868055
1	A	26	50	20120615	11	242	4.4	0.0165502683772348	-0.0104991596708241
1	A	26	50	20120615	11	244	4.44	0.0143208879753742	-0.0111566416981069
1	A	26	50	20120615	11	246	4.48	0.0119726146393250	-0.0127410982891185
1	A	26	50	20120615	11	248	4.52	0.00984146551150682	-0.0133077029528832
1	A	26	50	20120615	11	250	4.56	0.00918385620500332	-0.0129302493530859
1	A	26	50	20120615	11	252	4.6	0.00803643403117191	-0.0119963734271729
1	A	26	50	20120615	11	254	4.64	0.00721074544278038	-0.0108407488146797
1	A	26	50	20120615	11	256	4.68	0.00573180332565747	-0.00970376353693855
1	A	26	50	20120615	11	258	4.72	0.00433044496456635	-0.00749785908021335
1	A	26	50	20120615	11	260	4.76	0.00353103953523152	-0.00614973878867775
1	A	26	50	20120615	11	262	4.8	0.0029601215201015	-0.00409644211746825
1	A	26	50	20120615	11	264	4.84	0.00265125020701141	-0.00155580038159720
1	A	26	50	20120615	11	266	4.88	0.00157025293709788	0.000552014929548561
1	A	26	50	20120615	11	268	4.92	-8.08901873406102e-05	0.00339840893049792
1	A	26	50	20120615	11	270	4.96	-0.00198332562678396	0.0058476359016972
1	A	26	50	20120615	11	272	5	-0.00319232973018886	0.0082490765966239
1	A	26	50	20120615	11	274	5.04	-0.00487076081242016	0.0112738531323700
1	A	26	50	20120615	11	276	5.08	-0.00524741538155476	0.0135768504212199
1	A	26	50	20120615	11	278	5.12	-0.00571066931818136	0.0151626505151157
1	A	26	50	20120615	11	280	5.16	-0.00622803813677216	0.0170139479921436
1	A	26	50	20120615	11	282	5.2	-0.00711165998374626	0.0168037746435715
1	A	26	50	20120615	11	284	5.24	-0.00833472844102906	0.0165385530320841
1	A	26	50	20120615	11	286	5.28	-0.00994485300819766	0.0162765982539257
1	A	26	50	20120615	11	288	5.32	-0.0113417070990927	0.0146468231893079
1	A	26	50	20120615	11	290	5.36	-0.0127802239215351	0.0130753702920024
1	A	26	50	20120615	11	292	5.4	-0.0139341514777535	0.0106164064604261
1	A	26	50	20120615	11	294	5.44	-0.0153900136295384	0.00808121651783802
1	A	26	50	20120615	11	296	5.48	-0.0167503456551851	0.00579514029426191
1	A	26	50	20120615	11	298	5.52	-0.0176270166425002	0.00354144956126414
1	A	26	50	20120615	11	300	5.56	-0.0186539478208174	0.00140436073648404
1	A	26	50	20120615	11	302	5.6	-0.0199064460623332	-0.000238036184177948
1	A	26	50	20120615	11	304	5.64	-0.0217592072503982	-0.00319459105767515
1	A	26	50	20120615	11	306	5.68	-0.0226812744930654	-0.00403519959914975
1	A	26	50	20120615	11	308	5.72	-0.0232999222159255	-0.00383629046160195
1	A	26	50	20120615	11	310	5.76	-0.0237831589901884	-0.00320031862260275
1	A	26	50	20120615	11	312	5.8	-0.0253305914701371	-0.00198112511048091
1	A	26	50	20120615	11	314	5.84	-0.0262483453614391	-0.000634298824354888
1	A	26	50	20120615	11	316	5.88	-0.0270693670450748	0.000219815456640331
1	A	26	50	20120615	11	318	5.92	-0.0279410175742434	0.00396953200659448
1	A	26	50	20120615	11	320	5.96	-0.0288292851127700	0.005590786434499
1	A	26	50	20120615	11	322	6	-0.0283529072742846	0.0067332588608621
1	A	26	50	20120615	11	324	6.04	-0.0274462549594472	0.00987394434018027
1	A	26	50	20120615	11	326	6.08	-0.0264836704982180	0.0122377315990088
1	A	26	50	20120615	11	328	6.12	-0.0249741389417409	0.0135273529465368
1	A	26	50	20120615	11	330	6.16	-0.0235109228794316	0.0145687091031902
1	A	26	50	20120615	11	332	6.2	-0.0221998761964336	0.0147507890993458
1	A	26	50	20120615	11	334	6.24	-0.0211668638997982	0.0147951246945262
1	A	26	50	20120615	11	336	6.28	-0.0188899800643775	0.014342717775923
1	A	26	50	20120615	11	338	6.32	-0.0173925400338587	0.0145891444891665
1	A	26	50	20120615	11	340	6.36	-0.0151546884927596	0.0147673353980255
1	A	26	50	20120615	11	342	6.4	-0.0120472723874962	0.0156728209866740
1	A	26	50	20120615	11	344	6.44	-0.00913713907418386	0.0166068736892823
1	A	26	50	20120615	11	346	6.48	-0.00681328920635676	0.0168772854645437
1	A	26	50	20120615	11	348	6.52	-0.00412904822536236	0.0173786878120153
1	A	26	50	20120615	11	350	6.56	-0.000589073688843761	0.0179189739613843
1	A	26	50	20120615	11	352	6.6	0.00249331083636558	0.0189483446580967
1	A	26	50	20120615	11	354	6.64	0.00534570888099399	0.0192192372659691
1	A	26	50	20120615	11	356	6.68	0.00800428895689918	0.0203917051619903
1	A	26	50	20120615	11	358	6.72	0.0109740667272046	0.0213557038367819
1	A	26	50	20120615	11	360	6.76	0.0141459073313018	0.0225587328878858
1	A	26	50	20120615	11	362	6.8	0.0164995900342272	0.0224165973537995
1	A	26	50	20120615	11	364	6.84	0.0191144779821228	0.0230876346180777
1	A	26	50	20120615	11	366	6.88	0.0215824008566166	0.0236336836877134
1	A	26	50	20120615	11	368	6.92	0.0239279801158296	0.0245416441500960
1	A	26	50	20120615	11	370	6.96	0.0261445060235150	0.0244646819409249
1	A	26	50	20120615	11	372	7	0.0272622926450401	0.0235153281546783
1	A	26	50	20120615	11	374	7.04	0.0272776368621918	0.0219080037303632
1	A	26	50	20120615	11	376	7.08	0.0278582846666310	0.0202774437772183
1	A	26	50	20120615	11	378	7.12	0.0284067591125261	0.0183356861296732
1	A	26	50	20120615	11	380	7.16	0.0285015397054764	0.0162368234974840
1	A	26	50	20120615	11	382	7.2	0.0284802840756339	0.0136615830268095
1	A	26	50	20120615	11	384	7.24	0.0283167514903489	0.0114548936815572
1	A	26	50	20120615	11	386	7.28	0.0281821183592110	0.00803320396739545
1	A	26	50	20120615	11	388	7.32	0.0282617385827726	0.00664769894033852
1	A	26	50	20120615	11	390	7.36	0.0287133676839164	0.00340568505927632
1	A	26	50	20120615	11	392	7.4	0.0293658646083919	0.000323243965524491
1	A	26	50	20120615	11	394	7.44	0.0300363361872452	-0.0020506619913428
1	A	26	50	20120615	11	396	7.48	0.0307979326169900	-0.00545321739600555
1	A	26	50	20120615	11	398	7.52	0.0315758632133802	-0.00657598982744485
1	A	26	50	20120615	11	400	7.56	0.0328543193448333	-0.00680324687585035
1	A	26	50	20120615	11	402	7.6	0.0353243564686029	-0.00756143505090985
1	A	26	50	20120615	11	404	7.64	0.0377957300241889	-0.00733088288490395
1	A	26	50	20120615	11	406	7.68	0.0392831998490929	-0.00664102950917835
1	A	26	50	20120615	11	408	7.72	0.0401692046459197	-0.00489207159659155
1	A	26	50	20120615	11	410	7.76	0.0409048785410662	-0.00383749254312995
1	A	26	50	20120615	11	412	7.8	0.0419723269379454	-0.00294399241442265
1	A	26	50	20120615	11	414	7.84	0.0437541653158574	-0.00108550366143003
1	A	26	50	20120615	11	416	7.88	0.0444018751274242	0.000637008457540392
1	A	26	50	20120615	11	418	7.92	0.0454824757104335	0.00328526477444025
1	A	26	50	20120615	11	420	7.96	0.0452810209884735	0.00451160006505209
1	A	26	50	20120615	11	422	8	0.0453804402019083	0.00799862644579542
1	A	26	50	20120615	11	424	8.04	0.0453269122185725	0.0102026075720758
1	A	26	50	20120615	11	426	8.08	0.0458975473909900	0.0125881030090867
1	A	26	50	20120615	11	428	8.12	0.0463816326933903	0.0153497792536889
1	A	26	50	20120615	11	430	8.16	0.0458945775425090	0.0175238497631251
1	A	26	50	20120615	11	432	8.2	0.0448188559962899	0.0195749544033129
1	A	26	50	20120615	11	434	8.24	0.0435836111602352	0.0220428277803320
1	A	26	50	20120615	11	436	8.28	0.0419864690735691	0.0235546927891870
1	A	26	50	20120615	11	438	8.32	0.0404440004832244	0.0251691448498565
1	A	26	50	20120615	11	440	8.36	0.0393870101956389	0.0260086290915490
1	A	26	50	20120615	11	442	8.4	0.0378636971279966	0.0269297700243329
1	A	26	50	20120615	11	444	8.44	0.0366707302063889	0.0270214888449205
1	A	26	50	20120615	11	446	8.48	0.0339157431919368	0.0269674234604311
1	A	26	50	20120615	11	448	8.52	0.0320894065842847	0.0271846678768151
1	A	26	50	20120615	11	450	8.56	0.0295940769580589	0.0270241044329042
1	A	26	50	20120615	11	452	8.6	0.0264845741806842	0.0273419496381543
1	A	26	50	20120615	11	454	8.64	0.0234013976958800	0.0277279380168007
1	A	26	50	20120615	11	456	8.68	0.0206586789840814	0.0279434570926385
1	A	26	50	20120615	11	458	8.72	0.0182547775575562	0.0271816414597916
1	A	26	50	20120615	11	460	8.76	0.0153667696154272	0.0266892547237800
1	A	26	50	20120615	11	462	8.8	0.0134421805205293	0.0257134332236071
1	A	26	50	20120615	11	464	8.84	0.011591837637656	0.0249273991835045
1	A	26	50	20120615	11	466	8.88	0.00921758519846592	0.0238434751986236
1	A	26	50	20120615	11	468	8.92	0.00697221711228273	0.0228766975941819
1	A	26	50	20120615	11	470	8.96	0.00421140353795359	0.0218668218314269
1	A	26	50	20120615	11	472	9	0.00142840802389864	0.0214574423604590
1	A	26	50	20120615	11	474	9.04	-0.00140996809325886	0.0213250224735462
1	A	26	50	20120615	11	476	9.08	-0.00363463916395676	0.0213980241776359
1	A	26	50	20120615	11	478	9.12	-0.00633267543762766	0.0221959238301512
1	A	26	50	20120615	11	480	9.16	-0.00840670484028596	0.0224129203985373
1	A	26	50	20120615	11	482	9.2	-0.0115979413833912	0.0236104128035445
1	A	26	50	20120615	11	484	9.24	-0.0132086174938492	0.0236991971309903
1	A	26	50	20120615	11	486	9.28	-0.0147786632486602	0.0245847918058840
1	A	26	50	20120615	11	488	9.32	-0.0171856547318192	0.0251718318556250
1	A	26	50	20120615	11	490	9.36	-0.0185454210720409	0.0246075606442381
1	A	26	50	20120615	11	492	9.4	-0.0209971370591100	0.0245329962341620
1	A	26	50	20120615	11	494	9.44	-0.0220999620082519	0.0233099631322184
1	A	26	50	20120615	11	496	9.48	-0.0231156501887483	0.0220128464528098
1	A	26	50	20120615	11	498	9.52	-0.0240208882900233	0.0206824957546854
1	A	26	50	20120615	11	500	9.56	-0.0236344544341049	0.0189512862223064
1	A	26	50	20120615	11	502	9.6	-0.0231850173639827	0.0169466384976425
1	A	26	50	20120615	11	504	9.64	-0.0224490606261237	0.0147741236231249
1	A	26	50	20120615	11	506	9.68	-0.0216763343356431	0.0126642584094205
1	A	26	50	20120615	11	508	9.72	-0.0206487667612228	0.0101306948124291
1	A	26	50	20120615	11	510	9.76	-0.0198555343740877	0.00733196617249275
1	A	26	50	20120615	11	512	9.8	-0.0181984296323771	0.00525978975022557
1	A	26	50	20120615	11	514	9.84	-0.0163200711788331	0.00359724028629976
1	A	26	50	20120615	11	516	9.88	-0.0143919324078936	0.00229786086519136
1	A	26	50	20120615	11	518	9.92	-0.0120112665101982	0.000264808661127242
1	A	26	50	20120615	11	520	9.96	-0.00979180681647766	-0.00168298060726142
1	A	26	50	20120615	11	522	10	-0.00831178282597956	-0.00281100684208485
1	A	26	50	20120615	11	524	10.04	-0.00584465898214836	-0.00495583141505115
1	A	26	50	20120615	11	526	10.08	-0.00315505813175256	-0.00617606437414135
1	A	26	50	20120615	11	528	10.12	-0.00104871430981845	-0.00839936365768375
1	A	26	50	20120615	11	530	10.16	0.00066714393434101	-0.00923444969519725
1	A	26	50	20120615	11	532	10.2	0.0022038778886903	-0.00910919987104565
1	A	26	50	20120615	11	534	10.24	0.00424962973054454	-0.0102703611296356
1	A	26	50	20120615	11	536	10.28	0.00536555029727409	-0.0114114546977753
1	A	26	50	20120615	11	538	10.32	0.00574979212217086	-0.0132773680719704
1	A	26	50	20120615	11	540	10.36	0.0049967941108853	-0.0153139063124657
1	A	26	50	20120615	11	542	10.4	0.00387143366862691	-0.0165499996766580
1	A	26	50	20120615	11	544	10.44	0.00200665166528175	-0.0179970229936781
1	A	26	50	20120615	11	546	10.48	0.000406751862169069	-0.0205444458835807
1	A	26	50	20120615	11	548	10.52	-0.00117561169277019	-0.0221091317689904
1	A	26	50	20120615	11	550	10.56	-0.00377182495057476	-0.0236258758146355
1	A	26	50	20120615	11	552	10.6	-0.00461893887443616	-0.0246559889734680
1	A	26	50	20120615	11	554	10.64	-0.00481410034604366	-0.0263997142958740
1	A	26	50	20120615	11	556	10.68	-0.00405636471932416	-0.0266774658395242
1	A	26	50	20120615	11	558	10.72	-0.00344316171867916	-0.0269390953485632
1	A	26	50	20120615	11	560	10.76	-0.00168274867623716	-0.0269942496774957
1	A	26	50	20120615	11	562	10.8	-0.000336983050282950	-0.0266893452334481
1	A	26	50	20120615	11	564	10.84	0.00140398455567645	-0.0265109421925547
1	A	26	50	20120615	11	566	10.88	0.00388062605678234	-0.0265175182856198
1	A	26	50	20120615	11	568	10.92	0.00651785150789568	-0.0261632577882453
1	A	26	50	20120615	11	570	10.96	0.00933065157277765	-0.0261545603748367
1	A	26	50	20120615	11	572	11	0.0123980807895649	-0.0259608131167916
1	A	26	50	20120615	11	574	11.04	0.0157718286639622	-0.0250397358236179
1	A	26	50	20120615	11	576	11.08	0.0177003209882922	-0.0246927585260897
1	A	26	50	20120615	11	578	11.12	0.0193057362242981	-0.0244468267875930
1	A	26	50	20120615	11	580	11.16	0.0222038840776693	-0.0238150975892811
1	A	26	50	20120615	11	582	11.2	0.0236064303781528	-0.0236386744473750
1	A	26	50	20120615	11	584	11.24	0.0260348542678496	-0.0226714160103220
1	A	26	50	20120615	11	586	11.28	0.0268727970167591	-0.0225336503961435
1	A	26	50	20120615	11	588	11.32	0.0276161500915493	-0.0210021561030428
1	A	26	50	20120615	11	590	11.36	0.0277159511426459	-0.0185294461156403
1	A	26	50	20120615	11	592	11.4	0.0278277517958193	-0.0163698642241507
1	A	26	50	20120615	11	594	11.44	0.0272389298369897	-0.0141196524565163
1	A	26	50	20120615	11	596	11.48	0.0270821826483769	-0.0124110519563589
1	A	26	50	20120615	11	598	11.52	0.0271012702888283	-0.00979447826589695
1	A	26	50	20120615	11	600	11.56	0.0270178811861229	-0.00730696853356425
1	A	26	50	20120615	11	602	11.6	0.0273807330308888	-0.00467939509001405
1	A	26	50	20120615	11	604	11.64	0.0277752703305197	-0.00262244974781368
1	A	26	50	20120615	11	606	11.68	0.0288736475780080	-0.000589277335596747
1	A	26	50	20120615	11	608	11.72	0.0295492386099570	0.000474656740579962
1	A	26	50	20120615	11	610	11.76	0.0316634171750267	0.00275118702261005
1	A	26	50	20120615	11	612	11.8	0.0336858839905765	0.00492469184662127
1	A	26	50	20120615	11	614	11.84	0.0355267657847175	0.00626480061832601
1	A	26	50	20120615	11	616	11.88	0.0366914413640099	0.00706489194123859
1	A	26	50	20120615	11	618	11.92	0.0377513237183304	0.00738584770921917
1	A	26	50	20120615	11	620	11.96	0.0373948711899343	0.00702402116928601
1	A	26	50	20120615	11	622	12	0.0381693652473679	0.00612238931259504
1	A	26	50	20120615	11	624	12.04	0.0386255198319113	0.00496407769433336
1	A	26	50	20120615	11	626	12.08	0.0395069284346604	0.00297816829937093
1	A	26	50	20120615	11	628	12.12	0.0396556329907439	0.00092748792325183
1	A	26	50	20120615	11	630	12.16	0.0402906855909275	-0.000777558658223289
1	A	26	50	20120615	11	632	12.2	0.0402909684336400	-0.00165847228622549
1	A	26	50	20120615	11	634	12.24	0.0398943522400725	-0.00301576375271305
1	A	26	50	20120615	11	636	12.28	0.0405004841729056	-0.00551835607268845
1	A	26	50	20120615	11	638	12.32	0.0410834230033158	-0.00836092533305845
1	A	26	50	20120615	11	640	12.36	0.0411204046879718	-0.0107572395038215
1	A	26	50	20120615	11	642	12.4	0.0418123935261766	-0.0130028550773781
1	A	26	50	20120615	11	644	12.44	0.0422771111738402	-0.0155743125267734
1	A	26	50	20120615	11	646	12.48	0.0418309197238437	-0.0183371272132932
1	A	26	50	20120615	11	648	12.52	0.0412239604760766	-0.0194853059913805
1	A	26	50	20120615	11	650	12.56	0.0404589204363074	-0.0225785658188844
1	A	26	50	20120615	11	652	12.6	0.0392234210418114	-0.0252069241509618
1	A	26	50	20120615	11	654	12.64	0.0380907632575712	-0.0263299652829778
1	A	26	50	20120615	11	656	12.68	0.0363916068755833	-0.0275456020479903
1	A	26	50	20120615	11	658	12.72	0.0349050280052236	-0.0277585401840769
1	A	26	50	20120615	11	660	12.76	0.0319831001508011	-0.0289521576439231
1	A	26	50	20120615	11	662	12.8	0.0296170501502728	-0.0292335154321573
1	A	26	50	20120615	11	664	12.84	0.0265810871852484	-0.0296533247281477
1	A	26	50	20120615	11	666	12.88	0.0237215473621300	-0.0300500116323934
1	A	26	50	20120615	11	668	12.92	0.0214162378341056	-0.0297893720728481
1	A	26	50	20120615	11	670	12.96	0.0183694561353290	-0.0295455616546950
1	A	26	50	20120615	11	672	13	0.0156700052874713	-0.0294908315898311
1	A	26	50	20120615	11	674	13.04	0.0132560134471785	-0.0278077053185728
1	A	26	50	20120615	11	676	13.08	0.0105658256981543	-0.0265177304176541
1	A	26	50	20120615	11	678	13.12	0.00785668748739429	-0.0260793949239965
1	A	26	50	20120615	11	680	13.16	0.00533316480669574	-0.0250605954736630
1	A	26	50	20120615	11	682	13.2	0.00461269370734477	-0.0242177949011667
1	A	26	50	20120615	11	684	13.24	0.00158267043928229	-0.0214882920151085
1	A	26	50	20120615	11	686	13.28	0.000208974095471191	-0.0195633352246844
1	A	26	50	20120615	11	688	13.32	-0.000519840863897791	-0.0174966742353104
1	A	26	50	20120615	11	690	13.36	-0.00156571543288296	-0.0147203679514055
1	A	26	50	20120615	11	692	13.4	-0.00102581819224363	-0.0134414451294768
1	A	26	50	20120615	11	694	13.44	-0.00149320163247236	-0.0103713430490567
1	A	26	50	20120615	11	696	13.48	-0.00364668826350816	-0.00738587457927685
1	A	26	50	20120615	11	698	13.52	-0.00453890428630086	-0.00488626342149095
1	A	26	50	20120615	11	700	13.56	-0.00698686270793466	-0.00224158789333098
1	A	26	50	20120615	11	702	13.6	-0.00855513362472486	-0.00011781388924062
1	A	26	50	20120615	11	704	13.64	-0.0115660508675597	0.0015145279729929
1	A	26	50	20120615	11	706	13.68	-0.0132659355695322	0.00338722957228736
1	A	26	50	20120615	11	708	13.72	-0.0138444196272209	0.00552615687469855
1	A	26	50	20120615	11	710	13.76	-0.0133971038774423	0.00728671133849681
1	A	26	50	20120615	11	712	13.8	-0.0124668341961133	0.00959343508008357
1	A	26	50	20120615	11	714	13.84	-0.0106219218933194	0.0116394485514468
1	A	26	50	20120615	11	716	13.88	-0.00882846575099256	0.0130686032801064
1	A	26	50	20120615	11	718	13.92	-0.00767310276800836	0.0142563517536689
1	A	26	50	20120615	11	720	13.96	-0.00687057899776856	0.0163381731124315
1	A	26	50	20120615	11	722	14	-0.00599208367495796	0.0184160629574906
1	A	26	50	20120615	11	724	14.04	-0.00518757647019686	0.0212044289475487
1	A	26	50	20120615	11	726	14.08	-0.00461277290330426	0.0236628235581661
1	A	26	50	20120615	11	728	14.12	-0.00506057655676186	0.0251806353350508
1	A	26	50	20120615	11	730	14.16	-0.00681120324135226	0.0252933764402432
1	A	26	50	20120615	11	732	14.2	-0.00824163005511116	0.0244777082620478
1	A	26	50	20120615	11	734	14.24	-0.0100572476310673	0.0238169374811256
1	A	26	50	20120615	11	736	14.28	-0.0118042185735990	0.0228100244957838
1	A	26	50	20120615	11	738	14.32	-0.0139060581253369	0.0215951796903663
1	A	26	50	20120615	11	740	14.36	-0.0162335354509515	0.0200351960650516
1	A	26	50	20120615	11	742	14.4	-0.0183844694265072	0.0190730500100267
1	A	26	50	20120615	11	744	14.44	-0.0211604999387675	0.0178673622374255
1	A	26	50	20120615	11	746	14.48	-0.0234001899574978	0.0161847309409140
1	A	26	50	20120615	11	748	14.52	-0.0243414905046133	0.0143021298466829
1	A	26	50	20120615	11	750	14.56	-0.0256359908889315	0.0114675508929404
1	A	26	50	20120615	11	752	14.6	-0.0270166875898764	0.00987062093830869
1	A	26	50	20120615	11	754	14.64	-0.0276939544648968	0.00732517794739336
1	A	26	50	20120615	11	756	14.68	-0.0279767971773715	0.00460493816016871
1	A	26	50	20120615	11	758	14.72	-0.0287490284931053	0.00222191759689193
1	A	26	50	20120615	11	760	14.76	-0.0292181231317445	0.000119547715068091
1	A	26	50	20120615	11	762	14.8	-0.0293410182903147	-0.00158047840826061
1	A	26	50	20120615	11	764	14.84	-0.0297790709412597	-0.00360626862568195
1	A	26	50	20120615	11	766	14.88	-0.0299865360708599	-0.00621153285028565
1	A	26	50	20120615	11	768	14.92	-0.0296043448556285	-0.00868704298054165
1	A	26	50	20120615	11	770	14.96	-0.0292867832001977	-0.0108710836955925
1	A	26	50	20120615	11	772	15	-0.0282510838977937	-0.0134284767911100
1	A	26	50	20120615	11	774	15.04	-0.0274882500311819	-0.0151611783187972
1	A	26	50	20120615	11	776	15.08	-0.0263917183323925	-0.0182704187595561
1	A	26	50	20120615	11	778	15.12	-0.0258071107299787	-0.0205547696425861
1	A	26	50	20120615	11	780	15.16	-0.0255962019903542	-0.0230777761353343
1	A	26	50	20120615	11	782	15.2	-0.0246897462512019	-0.0251689185756865
1	A	26	50	20120615	11	784	15.24	-0.0244283069538870	-0.0272313588446836
1	A	26	50	20120615	11	786	15.28	-0.0230846364853255	-0.0303874854147824
1	A	26	50	20120615	11	788	15.32	-0.0218414932665248	-0.0327731717706243
1	A	26	50	20120615	11	790	15.36	-0.0207090122589799	-0.0343961020416002
1	A	26	50	20120615	11	792	15.4	-0.0189745500354074	-0.0357754552396608
1	A	26	50	20120615	11	794	15.44	-0.0172493509106685	-0.0366473179008639
1	A	26	50	20120615	11	796	15.48	-0.0153721945386525	-0.0370087201767283
1	A	26	50	20120615	11	798	15.52	-0.0128896840512628	-0.0380733401464828
1	A	26	50	20120615	11	800	15.56	-0.0111644142158458	-0.0389338183885087
1	A	26	50	20120615	11	802	15.6	-0.00876597872473906	-0.0394932105631054
1	A	26	50	20120615	11	804	15.64	-0.00604877949667356	-0.0396540773558254
1	A	26	50	20120615	11	806	15.68	-0.00443325263369666	-0.0389525567182101
1	A	26	50	20120615	11	808	15.72	-0.00159966362944776	-0.0387346971189265
1	A	26	50	20120615	11	810	15.76	0.00167325081795229	-0.0381288480288060
1	A	26	50	20120615	11	812	15.8	0.00417669166606514	-0.0386349950627792
1	A	26	50	20120615	11	814	15.84	0.00626541438701208	-0.0385322524474729
1	A	26	50	20120615	11	816	15.88	0.00825570784401786	-0.0377962249989357
1	A	26	50	20120615	11	818	15.92	0.0107451479778632	-0.0364923200944278
1	A	26	50	20120615	11	820	15.96	0.0134171630826109	-0.0346671360708291
1	A	26	50	20120615	11	822	16	0.0148260026334470	-0.0330259412316951
1	A	26	50	20120615	11	824	16.04	0.0169674755202705	-0.0308694776811104
1	A	26	50	20120615	11	826	16.08	0.0191521526314244	-0.0296574966581567
1	A	26	50	20120615	11	828	16.12	0.0217252434974841	-0.0285799366343065
1	A	26	50	20120615	11	830	16.16	0.0250468776021079	-0.0276365854775255
1	A	26	50	20120615	11	832	16.2	0.0276242818195329	-0.0271574499225935
1	A	26	50	20120615	11	834	16.24	0.0301379332895661	-0.0268225358667523
1	A	26	50	20120615	11	836	16.28	0.0320847396795289	-0.0261840184433409
1	A	26	50	20120615	11	838	16.32	0.0342451488859525	-0.0245731726272554
1	A	26	50	20120615	11	840	16.36	0.0343383950571876	-0.0229711020063245
1	A	26	50	20120615	11	842	16.4	0.0346953567024662	-0.0211552376501019
1	A	26	50	20120615	11	844	16.44	0.0339983261929116	-0.0195796269649229
1	A	26	50	20120615	11	846	16.48	0.0326697826475879	-0.0169444127376274
1	A	26	50	20120615	11	848	16.52	0.0317091323355372	-0.0147607006150976
1	A	26	50	20120615	11	850	16.56	0.0307507968789561	-0.0130689412771479
1	A	26	50	20120615	11	852	16.6	0.0291459826837142	-0.0106556918989754
1	A	26	50	20120615	11	854	16.64	0.0280091671116005	-0.00773937140132765
1	A	26	50	20120615	11	856	16.68	0.0267592780941074	-0.00570602221241545
1	A	26	50	20120615	11	858	16.72	0.0253490243297089	-0.00315294246826325
1	A	26	50	20120615	11	860	16.76	0.0247022549701610	-0.00138267942835930
1	A	26	50	20120615	11	862	16.8	0.0236450737637447	0.00155529267892831
1	A	26	50	20120615	11	864	16.84	0.0220558654151635	0.00435311622218474
1	A	26	50	20120615	11	866	16.88	0.0207994992995547	0.0066983984965496
1	A	26	50	20120615	11	868	16.92	0.0185805911491235	0.00880558377555332
1	A	26	50	20120615	11	870	16.96	0.0172281221508837	0.00984742076481796
1	A	26	50	20120615	11	872	17	0.0160619899316220	0.0100687451873294
1	A	26	50	20120615	11	874	17.04	0.0139922388856143	0.0100045186783942
1	A	26	50	20120615	11	876	17.08	0.011934847359035	0.00964746581634081
1	A	26	50	20120615	11	878	17.12	0.0116059804803865	0.00882356479389212
1	A	26	50	20120615	11	880	17.16	0.0111269361422293	0.00789369887053516
1	A	26	50	20120615	11	882	17.2	0.0115754469024681	0.00746893275600858
1	A	26	50	20120615	11	884	17.24	0.0115823624067881	0.00675987436010596
1	A	26	50	20120615	11	886	17.28	0.0114543831504611	0.00627807301260888
1	A	26	50	20120615	11	888	17.32	0.0111874786248345	0.00647968329806079
1	A	26	50	20120615	11	890	17.36	0.0109710883934422	0.00612400717291039
1	A	26	50	20120615	11	892	17.4	0.0105365224860352	0.00606576349445084
1	A	26	50	20120615	11	894	17.44	0.0105682744089376	0.00621582852398137
1	A	26	50	20120615	11	896	17.48	0.00943979209024023	0.00583300444818088
1	A	26	50	20120615	11	898	17.52	0.0087702100517177	0.00616318088858813
1	A	26	50	20120615	11	900	17.56	0.00735632246557073	0.00620721596338652
1	A	26	50	20120615	11	902	17.6	0.00686187734171925	0.00674681692628457
1	A	26	50	20120615	11	904	17.64	0.00570727379141811	0.00687919862943119
1	A	26	50	20120615	11	906	17.68	0.00482887746355693	0.00705453282689421
1	A	26	50	20120615	11	908	17.72	0.00383772588836775	0.00582026379819746
1	A	26	50	20120615	11	910	17.76	0.000341457621994300	0.00627335661037837
1	A	26	50	20120615	11	912	17.8	-0.00131107920990991	0.00855943283395448
1	A	26	50	20120615	11	914	17.84	-0.00177156128795426	0.0101288421926624
1	A	26	50	20120615	11	916	17.88	-0.00076350278962686	0.0126569115699640
1	A	26	50	20120615	11	918	17.92	0.00095913872988453	0.0137128928161727
1	A	26	50	20120615	11	920	17.96	0.00309220906682715	0.0153087882735835
1	A	26	50	20120615	11	922	18	0.0047475106862458	0.0163248229364027
1	A	26	50	20120615	11	924	18.04	0.00649091073953248	0.016805712116152
1	A	26	50	20120615	11	926	18.08	0.0087428478477129	0.0179420044292476
1	A	26	50	20120615	11	928	18.12	0.0113330436268095	0.0191781897173213
1	A	26	50	20120615	11	930	18.16	0.0137123165241460	0.0194084236852756
1	A	26	50	20120615	11	932	18.2	0.01669770721218	0.0200734010444391
1	A	26	50	20120615	11	934	18.24	0.0188375113269998	0.0217045973936871
1	A	26	50	20120615	11	936	18.28	0.0201600414241243	0.0225770681667220
1	A	26	50	20120615	11	938	18.32	0.0205821276039501	0.0233269407660346
1	A	26	50	20120615	11	940	18.36	0.0204500117729533	0.0247351014943607
1	A	26	50	20120615	11	942	18.4	0.0198053920180202	0.0258131777061613
1	A	26	50	20120615	11	944	18.44	0.0188956496465490	0.0275853075079674
1	A	26	50	20120615	11	946	18.48	0.0180470861537861	0.0280220520113674
1	A	26	50	20120615	11	948	18.52	0.0169595134979143	0.0277531110182108
1	A	26	50	20120615	11	950	18.56	0.0157064919973805	0.0289494225548936
1	A	26	50	20120615	11	952	18.6	0.0133703526136964	0.0298492866446315
1	A	26	50	20120615	11	954	18.64	0.0105552190964365	0.0309433222564834
1	A	26	50	20120615	11	956	18.68	0.00794486370300826	0.0318850470676676
1	A	26	50	20120615	11	958	18.72	0.0049277804890415	0.0326791279829401
1	A	26	50	20120615	11	960	18.76	0.00225576538429377	0.0328607130043488
1	A	26	50	20120615	11	962	18.8	9.15236591161103e-05	0.0332543593494354
1	A	26	50	20120615	11	964	18.84	-0.00290646767175866	0.0333315754099410
1	A	26	50	20120615	11	966	18.88	-0.00565074201847576	0.0335987274229411
1	A	26	50	20120615	11	968	18.92	-0.00820827653534946	0.0329517954288334
1	A	26	50	20120615	11	970	18.96	-0.0103369154340944	0.0327430928623662
1	A	26	50	20120615	11	972	19	-0.0128632806840533	0.0316320725456302
1	A	26	50	20120615	11	974	19.04	-0.0150506476294029	0.0313674703596832
1	A	26	50	20120615	11	976	19.08	-0.0180107352083789	0.0300099695895884
1	A	26	50	20120615	11	978	19.12	-0.0205787631898853	0.0292077286620609
1	A	26	50	20120615	11	980	19.16	-0.0225066756866548	0.0282759881986271
1	A	26	50	20120615	11	982	19.2	-0.0243141466853848	0.0275096612245161
1	A	26	50	20120615	11	984	19.24	-0.0265508456424307	0.0260639319129056
1	A	26	50	20120615	11	986	19.28	-0.0296260530338110	0.0237993517354776
1	A	26	50	20120615	11	988	19.32	-0.0310388523826217	0.0231594200985038
1	A	26	50	20120615	11	990	19.36	-0.0328271254322425	0.0216941534265290
1	A	26	50	20120615	11	992	19.4	-0.0348932914468696	0.0199641459756780
1	A	26	50	20120615	11	994	19.44	-0.0362165003665039	0.0182149759310568
1	A	26	50	20120615	11	996	19.48	-0.0384228856558403	0.0163883069832176
1	A	26	50	20120615	11	998	19.52	-0.0389566098542799	0.0141197670078149
1	A	26	50	20120615	11	1000	19.56	-0.0398482007946780	0.0114995828301281
1	A	26	50	20120615	11	1002	19.6	-0.0411468731090053	0.009074630834727
1	A	26	50	20120615	11	1004	19.64	-0.042102598634457	0.00649213544847749
1	A	26	50	20120615	11	1006	19.68	-0.0431039325472953	0.00467508315286242
1	A	26	50	20120615	11	1008	19.72	-0.0449136309323860	0.00236673306567893
1	A	26	50	20120615	11	1010	19.76	-0.0459946557794640	0.000284445016440791
1	A	26	50	20120615	11	1012	19.8	-0.0468252234046457	-0.00241670288769182
1	A	26	50	20120615	11	1014	19.84	-0.0479350982083961	-0.00393075992756845
1	A	26	50	20120615	11	1016	19.88	-0.0490405889501032	-0.00609181967223075
1	A	26	50	20120615	11	1018	19.92	-0.0504788441430366	-0.00777261249111125
1	A	26	50	20120615	11	1020	19.96	-0.0514675208444916	-0.00968335643523345
1	A	26	50	20120615	11	1022	20	-0.0524357621599704	-0.0111525121945047
1	A	26	50	20120615	11	1024	20.04	-0.0521300798984634	-0.0115998986549616
1	A	26	50	20120615	11	1026	20.08	-0.0516960577561711	-0.0130463562865567
1	A	26	50	20120615	11	1028	20.12	-0.0501474939053726	-0.0133883131259386
1	A	26	50	20120615	11	1030	20.16	-0.0490138603137743	-0.0143825052602869
1	A	26	50	20120615	11	1032	20.2	-0.0471490075997510	-0.0160287205575672
1	A	26	50	20120615	11	1034	20.24	-0.0456633055418	-0.0174096293905464
1	A	26	50	20120615	11	1036	20.28	-0.0442546781229983	-0.0191380104958007
1	A	26	50	20120615	11	1038	20.32	-0.0430280599896740	-0.0220564523137920
1	A	26	50	20120615	11	1040	20.36	-0.0424878304088474	-0.0239154360415313
1	A	26	50	20120615	11	1042	20.4	-0.0423917345972842	-0.0256320791742180
1	A	26	50	20120615	11	1044	20.44	-0.0421011137102165	-0.0284494754331777
1	A	26	50	20120615	11	1046	20.48	-0.0422028593049614	-0.0312720406427077
1	A	26	50	20120615	11	1048	20.52	-0.0428457183640094	-0.0330131213857521
1	A	26	50	20120615	11	1050	20.56	-0.0429029798711499	-0.0341354554109870
1	A	26	50	20120615	11	1052	20.6	-0.0436576961519137	-0.0359106257719524
1	A	26	50	20120615	11	1054	20.64	-0.0447063355084134	-0.0366743010956340
1	A	26	50	20120615	11	1056	20.68	-0.0458357900989348	-0.0380695005566609
1	A	26	50	20120615	11	1058	20.72	-0.0471912925852660	-0.0388504504990067
1	A	26	50	20120615	11	1060	20.76	-0.0482950226310879	-0.0390253109349264
1	A	26	50	20120615	11	1062	20.8	-0.0502830179910548	-0.0390227299951750
1	A	26	50	20120615	11	1064	20.84	-0.0521672737151539	-0.0384230044497795
1	A	26	50	20120615	11	1066	20.88	-0.05428420999667	-0.0378321460234201
1	A	26	50	20120615	11	1068	20.92	-0.0557680028663119	-0.0379693247389702
1	A	26	50	20120615	11	1070	20.96	-0.0581006067160902	-0.0373455151366074
1	A	26	50	20120615	11	1072	21	-0.0603832181164385	-0.0382912704564445
1	A	26	50	20120615	11	1074	21.04	-0.0627614303536032	-0.0375272415793725
1	A	26	50	20120615	11	1076	21.08	-0.0645064284682152	-0.0371415855409132
1	A	26	50	20120615	11	1078	21.12	-0.0659040250212306	-0.0360272559644414
1	A	26	50	20120615	11	1080	21.16	-0.067180211339916	-0.0352918649120074
1	A	26	50	20120615	11	1082	21.2	-0.0677167639654804	-0.0341354624820549
1	A	26	50	20120615	11	1084	21.24	-0.0680698223813268	-0.0319413808507111
1	A	26	50	20120615	11	1086	21.28	-0.0681721407325645	-0.0308909737272586
1	A	26	50	20120615	11	1088	21.32	-0.0685406140762407	-0.0288097463381921
1	A	26	50	20120615	11	1090	21.36	-0.0687342906236078	-0.0266798700025801
1	A	26	50	20120615	11	1092	21.4	-0.0694727222352009	-0.0243679843814907
1	A	26	50	20120615	11	1094	21.44	-0.0698031532340494	-0.0225127483196917
1	A	26	50	20120615	11	1096	21.48	-0.0704595604590249	-0.0201689014720925
1	A	26	50	20120615	11	1098	21.52	-0.0711912038455186	-0.0180436920412364
1	A	26	50	20120615	11	1100	21.56	-0.0724456819860217	-0.0153864554682154
1	A	26	50	20120615	11	1102	21.6	-0.0729441922667581	-0.0136830352323370
1	A	26	50	20120615	11	1104	21.64	-0.07373077785015	-0.0114702152712918
1	A	26	50	20120615	11	1106	21.68	-0.0745849628418234	-0.00829261881799575
1	A	26	50	20120615	11	1108	21.72	-0.0748243891979332	-0.00671534643188105
1	A	26	50	20120615	11	1110	21.76	-0.0757250311051305	-0.00421466330021485
1	A	26	50	20120615	11	1112	21.8	-0.0756072271153848	-0.00222401628981848
1	A	26	50	20120615	11	1114	21.84	-0.0755915293448425	-0.00091077757579882
1	A	26	50	20120615	11	1116	21.88	-0.0752108230538517	0.0011934307836561
1	A	26	50	20120615	11	1118	21.92	-0.0745097266803052	0.00262016013605619
1	A	26	50	20120615	11	1120	21.96	-0.0745878619796263	0.00472373209940806
1	A	26	50	20120615	11	1122	22	-0.073665794736959	0.00776146283138547
1	A	26	50	20120615	11	1124	22.04	-0.0728160645180072	0.00974949354669144
1	A	26	50	20120615	11	1126	22.08	-0.0724986442839325	0.0113590807127064
1	A	26	50	20120615	11	1128	22.12	-0.0716310242634166	0.0136178626145287
1	A	26	50	20120615	11	1130	22.16	-0.0705320389040965	0.0158207830806373
1	A	26	50	20120615	11	1132	22.2	-0.0705161290015198	0.0174158038469597
1	A	26	50	20120615	11	1134	22.24	-0.0713608387623253	0.0194999303738290
1	A	26	50	20120615	11	1136	22.28	-0.0726851790528095	0.0207189117539164
1	A	26	50	20120615	11	1138	22.32	-0.0732040540088442	0.0220559092557840
1	A	26	50	20120615	11	1140	22.36	-0.0728886136737569	0.0223311859257000
1	A	26	50	20120615	11	1142	22.4	-0.0726260649259023	0.0237190244051348
1	A	26	50	20120615	11	1144	22.44	-0.0718949165141554	0.0242128677811154
1	A	26	50	20120615	11	1146	22.48	-0.0706071336442585	0.0246676788627746
1	A	26	50	20120615	11	1148	22.52	-0.070140231036641	0.0248036554967969
1	A	26	50	20120615	11	1150	22.56	-0.0686246183618458	0.0252587494211685
1	A	26	50	20120615	11	1152	22.6	-0.066689125680382	0.0251480164992346
1	A	26	50	20120615	11	1154	22.64	-0.0640308991578674	0.0256228387028015
1	A	26	50	20120615	11	1156	22.68	-0.061085021596766	0.0250279497677891
1	A	26	50	20120615	11	1158	22.72	-0.0583855000382301	0.0250094942808003
1	A	26	50	20120615	11	1160	22.76	-0.0565159804194511	0.0260344455601302
1	A	26	50	20120615	11	1162	22.8	-0.053809246371747	0.0267406331025011
1	A	26	50	20120615	11	1164	22.84	-0.0527990029134659	0.0288618827353826
1	A	26	50	20120615	11	1166	22.88	-0.0516211751480435	0.0299670199236990
1	A	26	50	20120615	11	1168	22.92	-0.0512707330272874	0.0321635764287770
1	A	26	50	20120615	11	1170	22.96	-0.0507381401996977	0.0341829319744896
1	A	26	50	20120615	11	1172	23	-0.0495764344688863	0.0367189704452150
1	A	26	50	20120615	11	1174	23.04	-0.0488090114792646	0.0388284821055289
1	A	26	50	20120615	11	1176	23.08	-0.047488065301330	0.0396038246911000
1	A	26	50	20120615	11	1178	23.12	-0.0460412541163442	0.0418749809615930
1	A	26	50	20120615	11	1180	23.16	-0.0438823864027035	0.0444244544611612
1	A	26	50	20120615	11	1182	23.2	-0.0424000501730309	0.0462947094709927
1	A	26	50	20120615	11	1184	23.24	-0.0402342103865278	0.0490337300143256
1	A	26	50	20120615	11	1186	23.28	-0.0384221290515845	0.05101565839811
1	A	26	50	20120615	11	1188	23.32	-0.0375281247557421	0.0528578928875234
1	A	26	50	20120615	11	1190	23.36	-0.0362710536546725	0.0546082416791489
1	A	26	50	20120615	11	1192	23.4	-0.0355706926721785	0.0563900517727896
1	A	26	50	20120615	11	1194	23.44	-0.0341985731764894	0.058013335597156
1	A	26	50	20120615	11	1196	23.48	-0.0325147256563143	0.0585116478879938
1	A	26	50	20120615	11	1198	23.52	-0.0313827891209908	0.0591662873460164
1	A	26	50	20120615	11	1200	23.56	-0.0298714261579505	0.0586324146551527
1	A	26	50	20120615	11	1202	23.6	-0.0292223587013637	0.0590878762750506
1	A	26	50	20120615	11	1204	23.64	-0.0268873577595973	0.0579815299341384
1	A	26	50	20120615	11	1206	23.68	-0.0248425463697621	0.0574530383258794
1	A	26	50	20120615	11	1208	23.72	-0.0223999874155094	0.0568967574211200
1	A	26	50	20120615	11	1210	23.76	-0.0194563018854298	0.056629188215119
1	A	26	50	20120615	11	1212	23.8	-0.0167062929027172	0.0563458505278975
1	A	26	50	20120615	11	1214	23.84	-0.0140770577582313	0.0566472901487174
1	A	26	50	20120615	11	1216	23.88	-0.0113871528519195	0.0570666751806392
1	A	26	50	20120615	11	1218	23.92	-0.00965898387869956	0.0575917726763483
1	A	26	50	20120615	11	1220	23.96	-0.00769054002123246	0.0585008291542417
1	A	26	50	20120615	11	1222	24	-0.00632440971998006	0.0601400440943883
1	A	26	50	20120615	11	1224	24.04	-0.00417225952076066	0.0620258978798128
1	A	26	50	20120615	11	1226	24.08	-0.00319433084237966	0.062857879718557
1	A	26	50	20120615	11	1228	24.12	-0.00149868878109436	0.0637271967953477
1	A	26	50	20120615	11	1230	24.16	0.000323171840632819	0.0648386979446949
1	A	26	50	20120615	11	1232	24.2	0.00127062421674468	0.066353108537962
1	A	26	50	20120615	11	1234	24.24	0.00246450330610005	0.067167129864464
1	A	26	50	20120615	11	1236	24.28	0.00321099593499868	0.0677464624502901
1	A	26	50	20120615	11	1238	24.32	0.00459374324560898	0.0684226686651389
1	A	26	50	20120615	11	1240	24.36	0.0054440391499858	0.0692012639419033
1	A	26	50	20120615	11	1242	24.4	0.00641058340918969	0.0697339274801713
1	A	26	50	20120615	11	1244	24.44	0.00714590375094559	0.070877389856028
1	A	26	50	20120615	11	1246	24.48	0.00697421822447349	0.0712698341195866
1	A	26	50	20120615	11	1248	24.52	0.0075534800996215	0.0723085739811496
1	A	26	50	20120615	11	1250	24.56	0.00813960091054703	0.0724123065459497
1	A	26	50	20120615	11	1252	24.6	0.00870380141125579	0.0722487527474611
1	A	26	50	20120615	11	1254	24.64	0.00955056178172667	0.0724121651245934
1	A	26	50	20120615	11	1256	24.68	0.00983326307284506	0.071635479036138
1	A	26	50	20120615	11	1258	24.72	0.0104241214992045	0.0712376607610426
1	A	26	50	20120615	11	1260	24.76	0.0115187227964813	0.0707685661224034
1	A	26	50	20120615	11	1262	24.8	0.0123986464749898	0.0691963849051132
1	A	26	50	20120615	11	1264	24.84	0.0128994902081043	0.066820859673717
1	A	26	50	20120615	11	1266	24.88	0.0137703629198136	0.0644141510332704
1	A	26	50	20120615	11	1268	24.92	0.0144963494520579	0.0624815574896096
1	A	26	50	20120615	11	1270	24.96	0.0158994614379663	0.0597909454765165
1	A	26	50	20120615	11	1272	25	0.0167948707549829	0.0582097840031053
1	A	26	50	20120615	11	1274	25.04	0.0187810629926577	0.0549287378277216
1	A	26	50	20120615	11	1276	25.08	0.0189633551208476	0.0529701934651911
1	A	26	50	20120615	11	1278	25.12	0.0197043323168530	0.0511948604696661
1	A	26	50	20120615	11	1280	25.16	0.0199052920640662	0.0482689940304724
1	A	26	50	20120615	11	1282	25.2	0.0210542698728162	0.0463485627234479
1	A	26	50	20120615	11	1284	25.24	0.0215230816687429	0.0428751127929032
1	A	26	50	20120615	11	1286	25.28	0.0225573667575845	0.0402942437522504
1	A	26	50	20120615	11	1288	25.32	0.0225680440699804	0.0379791054399677
1	A	26	50	20120615	11	1290	25.36	0.0239476659686178	0.0351998363786496
1	A	26	50	20120615	11	1292	25.4	0.0245532463581616	0.0319840420170338
1	A	26	50	20120615	11	1294	25.44	0.0254106062592825	0.0293975231931993
1	A	26	50	20120615	11	1296	25.48	0.0269049343128572	0.0264196851126952
1	A	26	50	20120615	11	1298	25.52	0.0273164004559365	0.0243436896067027
1	A	26	50	20120615	11	1300	25.56	0.0287312079880058	0.0221158506976252
1	A	26	50	20120615	11	1302	25.6	0.0297899660425442	0.0194460205528314
1	A	26	50	20120615	11	1304	25.64	0.0306413721045675	0.016839575459903
1	A	26	50	20120615	11	1306	25.68	0.0315917165474144	0.0139315351826630
1	A	26	50	20120615	11	1308	25.72	0.0322449417918745	0.0127689102130361
1	A	26	50	20120615	11	1310	25.76	0.0331122789696779	0.0103520192349405
1	A	26	50	20120615	11	1312	25.8	0.0338346592573381	0.00697841278189947
1	A	26	50	20120615	11	1314	25.84	0.0346968345556389	0.00432259042244092
1	A	26	50	20120615	11	1316	25.88	0.0359001181651840	0.00133753914566191
1	A	26	50	20120615	11	1318	25.92	0.0369384337626783	-0.00133348600959216
1	A	26	50	20120615	11	1320	25.96	0.0379066043674790	-0.00322287532892265
1	A	26	50	20120615	11	1322	26	0.0399156361541862	-0.00543753376759885
1	A	26	50	20120615	11	1324	26.04	0.0413016361559899	-0.00700568447623625
1	A	26	50	20120615	11	1326	26.08	0.0427420126692669	-0.00986395150714855
1	A	26	50	20120615	11	1328	26.12	0.0436102690858859	-0.0119389563565405
1	A	26	50	20120615	11	1330	26.16	0.0451736821790894	-0.0150032743034904
1	A	26	50	20120615	11	1332	26.2	0.0455646061630683	-0.0177354995506562
1	A	26	50	20120615	11	1334	26.24	0.0463989568095294	-0.0198135803145463
1	A	26	50	20120615	11	1336	26.28	0.0469682131237236	-0.0222358099488399
1	A	26	50	20120615	11	1338	26.32	0.0474728328070496	-0.0240144380619653
1	A	26	50	20120615	11	1340	26.36	0.0483447520367951	-0.0262598697877589
1	A	26	50	20120615	11	1342	26.4	0.0481458428992473	-0.0287563102787380
1	A	26	50	20120615	11	1344	26.44	0.0483013286093624	-0.0310131900633188
1	A	26	50	20120615	11	1346	26.48	0.0488732151486506	-0.0331312791410204
1	A	26	50	20120615	11	1348	26.52	0.0493397290596705	-0.0351956418212235
1	A	26	50	20120615	11	1350	26.56	0.050193461503004	-0.0368727859691130
1	A	26	50	20120615	11	1352	26.6	0.0517107995183452	-0.0388926789159793
1	A	26	50	20120615	11	1354	26.64	0.0528888959843445	-0.0405437166815073
1	A	26	50	20120615	11	1356	26.68	0.0543205609420773	-0.0431390248426319
1	A	26	50	20120615	11	1358	26.72	0.055287338546519	-0.0447769457773691
1	A	26	50	20120615	11	1360	26.76	0.0562477026924553	-0.0463054560798531
1	A	26	50	20120615	11	1362	26.8	0.0570354055045615	-0.0481842529396014
1	A	26	50	20120615	11	1364	26.84	0.0574755016941042	-0.0502864884711369
1	A	26	50	20120615	11	1366	26.88	0.0575401595381759	-0.0518669852641738
1	A	26	50	20120615	11	1368	26.92	0.0581208639111575	-0.0537771352385998
1	A	26	50	20120615	11	1370	26.96	0.0572354035865523	-0.0554701115073201
1	A	26	50	20120615	11	1372	27	0.0562200336041075	-0.0576806333713265
1	A	26	50	20120615	11	1374	27.04	0.0551663737894614	-0.0582165496007877
1	A	26	50	20120615	11	1376	27.08	0.0533274718943077	-0.0597192929321654
1	A	26	50	20120615	11	1378	27.12	0.0510870747687962	-0.0599696087327054
1	A	26	50	20120615	11	1380	27.16	0.0488833764852283	-0.060540880301226
1	A	26	50	20120615	11	1382	27.2	0.0467752790384769	-0.0615642759456373
1	A	26	50	20120615	11	1384	27.24	0.0446815358593835	-0.0623758931090832
1	A	26	50	20120615	11	1386	27.28	0.0426495938129659	-0.0626764134910875
1	A	26	50	20120615	11	1388	27.32	0.0406189245587543	-0.0637288712242055
1	A	26	50	20120615	11	1390	27.36	0.0380900985771969	-0.0649571864138047
1	A	26	50	20120615	11	1392	27.4	0.0361014314657878	-0.0661677532231962
1	A	26	50	20120615	11	1394	27.44	0.0333426543589885	-0.0668641826919867
1	A	26	50	20120615	11	1396	27.48	0.0310442744774198	-0.068111094789931
1	A	26	50	20120615	11	1398	27.52	0.0286582133549839	-0.0687387227689122
1	A	26	50	20120615	11	1400	27.56	0.0273589046445536	-0.0700369001084926
1	A	26	50	20120615	11	1402	27.6	0.0249235581794690	-0.0711923832996295
1	A	26	50	20120615	11	1404	27.64	0.0230381286581132	-0.071857063673945
1	A	26	50	20120615	11	1406	27.68	0.0216627352580272	-0.0732125166628014
1	A	26	50	20120615	11	1408	27.72	0.0195126356684733	-0.0736137997611247
1	A	26	50	20120615	11	1410	27.76	0.0166509745250114	-0.0741797680287865
1	A	26	50	20120615	11	1412	27.8	0.0150443572074774	-0.0748638938395844
1	A	26	50	20120615	11	1414	27.84	0.0134675090854314	-0.0744626814519393
1	A	26	50	20120615	11	1416	27.88	0.0114730436984166	-0.0743779700595531
1	A	26	50	20120615	11	1418	27.92	0.00971489339767442	-0.0745601207663867
1	A	26	50	20120615	11	1420	27.96	0.00827175916795079	-0.0744545497239556
1	A	26	50	20120615	11	1422	28	0.00653114511538199	-0.074678843994948
1	A	26	50	20120615	11	1424	28.04	0.00420030903255676	-0.0746719850591704
1	A	26	50	20120615	11	1426	28.08	0.00340933938712149	-0.0756750867389617
1	A	26	50	20120615	11	1428	28.12	0.00264997741480527	-0.0765934063156886
1	A	26	50	20120615	11	1430	28.16	0.001583094703351	-0.078248460447734
1	A	26	50	20120615	11	1432	28.2	0.001826834410826	-0.0792142976001566
1	A	26	50	20120615	11	1434	28.24	0.00196005332840155	-0.0799250813366053
1	A	26	50	20120615	11	1436	28.28	0.00194138570937821	-0.0816497147759193
1	A	26	50	20120615	11	1438	28.32	0.00243911817265543	-0.0839883290333375
1	A	26	50	20120615	11	1440	28.36	0.00383197711023669	-0.0861895524431713
1	A	26	50	20120615	11	1442	28.4	0.00455011475720975	-0.0874326461644973
1	A	26	50	20120615	11	1444	28.44	0.00642903889617865	-0.0889909680888761
1	A	26	50	20120615	11	1446	28.48	0.00797314797425571	-0.089830515970179
1	A	26	50	20120615	11	1448	28.52	0.00966603231909442	-0.0910506287211163
1	A	26	50	20120615	11	1450	28.56	0.0114245361732273	-0.0923499374315467
1	A	26	50	20120615	11	1452	28.6	0.0140260527318907	-0.0940989660548112
1	A	26	50	20120615	11	1454	28.64	0.0165653438938097	-0.0963296758174202
1	A	26	50	20120615	11	1456	28.68	0.0179111095197639	-0.0979398993795392
1	A	26	50	20120615	11	1458	28.72	0.0199212726773210	-0.0998261774290322
1	A	26	50	20120615	11	1460	28.76	0.0214526538333367	-0.101573791838734
1	A	26	50	20120615	11	1462	28.8	0.0229570942209892	-0.102649301252919
1	A	26	50	20120615	11	1464	28.84	0.0248144516031319	-0.103911981832084
1	A	26	50	20120615	11	1466	28.88	0.0265599446924909	-0.105046817505210
1	A	26	50	20120615	11	1468	28.92	0.0289878665363730	-0.106822928318195
1	A	26	50	20120615	11	1470	28.96	0.0309987368007113	-0.107543187285511
1	A	26	50	20120615	11	1472	29	0.0324475278846845	-0.108337197490105
1	A	26	50	20120615	11	1474	29.04	0.0345900614316797	-0.108211191061698
1	A	26	50	20120615	11	1476	29.08	0.0367945375327069	-0.109485821745465
1	A	26	50	20120615	11	1478	29.12	0.0388367326274517	-0.110092448653045
1	A	26	50	20120615	11	1480	29.16	0.0417287993625047	-0.111235133211442
1	A	26	50	20120615	11	1482	29.2	0.0432924245877425	-0.112205778689977
1	A	26	50	20120615	11	1484	29.24	0.0448699091058916	-0.112328178873801
1	A	26	50	20120615	11	1486	29.28	0.0451015572874083	-0.112394929753945
1	A	26	50	20120615	11	1488	29.32	0.0458781726651855	-0.111870044390270
1	A	26	50	20120615	11	1490	29.36	0.0467709656871116	-0.111231809809571
1	A	26	50	20120615	11	1492	29.4	0.048167430869277	-0.111132178464102
1	A	26	50	20120615	11	1494	29.44	0.0495020949187666	-0.110876559362703
1	A	26	50	20120615	11	1496	29.48	0.0507123788854455	-0.110564301008131
1	A	26	50	20120615	11	1498	29.52	0.0539634437333068	-0.109820636806357
1	A	26	50	20120615	11	1500	29.56	0.0560351958915053	-0.109805151167849
1	A	26	50	20120615	11	1502	29.6	0.0581121806398846	-0.108862365696493
1	A	26	50	20120615	11	1504	29.64	0.0604015802653322	-0.108649031580609
1	A	26	50	20120615	11	1506	29.68	0.0618770292749561	-0.108425161573685
1	A	26	50	20120615	11	1508	29.72	0.0615594676195252	-0.108267547472159
1	A	26	50	20120615	11	1510	29.76	0.0611934691495831	-0.108567077904669
1	A	26	50	20120615	11	1512	29.8	0.060746436242517	-0.108809049845191
1	A	26	50	20120615	11	1514	29.84	0.0608754125194053	-0.108499054232319
1	A	26	50	20120615	11	1516	29.88	0.0606984236920743	-0.107810544359478
1	A	26	50	20120615	11	1518	29.92	0.0609571540633105	-0.107711620120790
1	A	26	50	20120615	11	1520	29.96	0.0612229555023585	-0.107042767816465
1	A	26	50	20120615	11	1522	30	0.0618367948991066	-0.106320033975415
1	A	26	50	20120615	11	1524	30.04	0.0625501242199676	-0.104490890153841
1	A	26	50	20120615	11	1526	30.08	0.0642233509962893	-0.103509213809520
1	A	26	50	20120615	11	1528	30.12	0.0660148767371035	-0.102655311660559
1	A	26	50	20120615	11	1530	30.16	0.0674878508729932	-0.101787620929365
1	A	26	50	20120615	11	1532	30.2	0.0691768461305354	-0.101675473793869
1	A	26	50	20120615	11	1534	30.24	0.0705173084556308	-0.101218894945257
1	A	26	50	20120615	11	1536	30.28	0.0712114751827216	-0.102045007797717
1	A	26	50	20120615	11	1538	30.32	0.0723939698528999	-0.103229906630951
1	A	26	50	20120615	11	1540	30.36	0.0731951218359842	-0.104224805872081
1	A	26	50	20120615	11	1542	30.4	0.0742526000272487	-0.105305618587124
1	A	26	50	20120615	11	1544	30.44	0.0754266801267308	-0.106695507676225
1	A	26	50	20120615	11	1546	30.48	0.0767385046271881	-0.108489296158739
1	A	26	50	20120615	11	1548	30.52	0.0778196001849442	-0.110635435950318
1	A	26	50	20120615	11	1550	30.56	0.0785537891558502	-0.111779322590244
1	A	26	50	20120615	11	1552	30.6	0.0794460164923514	-0.114216153979569
1	A	26	50	20120615	11	1554	30.64	0.0808344913678893	-0.116664440498749
1	A	26	50	20120615	11	1556	30.68	0.081799055728106	-0.117937161994207
1	A	26	50	20120615	11	1558	30.72	0.083110738807207	-0.120025248319050
1	A	26	50	20120615	11	1560	30.76	0.0841216893722693	-0.121759286278554
1	A	26	50	20120615	11	1562	30.8	0.0852977493707388	-0.123759549941175
1	A	26	50	20120615	11	1564	30.84	0.0860649602283262	-0.125759955025151
1	A	26	50	20120615	11	1566	30.88	0.0865602178178694	-0.126912256235773
1	A	26	50	20120615	11	1568	30.92	0.0873057204972742	-0.129170543162849
1	A	26	50	20120615	11	1570	30.96	0.0873479347721111	-0.130716490718557
1	A	26	50	20120615	11	1572	31	0.086933075223589	-0.132641730351693
1	A	26	50	20120615	11	1574	31.04	0.0876476773366561	-0.133682167269531
1	A	26	50	20120615	11	1576	31.08	0.0870269082934524	-0.136285663727182
1	A	26	50	20120615	11	1578	31.12	0.087111831817873	-0.137020984068938
1	A	26	50	20120615	11	1580	31.16	0.0873903611789823	-0.138859532410701
1	A	26	50	20120615	11	1582	31.2	0.0874845478022363	-0.140605237632094
1	A	26	50	20120615	11	1584	31.24	0.0879446621847544	-0.141603177432383
1	A	26	50	20120615	11	1586	31.28	0.0876755373438348	-0.143416623483414
1	A	26	50	20120615	11	1588	31.32	0.0873021849633683	-0.145136307175260
1	A	26	50	20120615	11	1590	31.36	0.0867606825903356	-0.146499467628031
1	A	26	50	20120615	11	1592	31.4	0.0859099624218901	-0.147231393857237
1	A	26	50	20120615	11	1594	31.44	0.085388400460087	-0.147615777103490
1	A	26	50	20120615	11	1596	31.48	0.084493981092564	-0.148522924393074
1	A	26	50	20120615	11	1598	31.52	0.0840968699242498	-0.148811141117086
1	A	26	50	20120615	11	1600	31.56	0.0833615495824939	-0.149067043061197
1	A	26	50	20120615	11	1602	31.6	0.0823047784980105	-0.148539894955823
1	A	26	50	20120615	11	1604	31.64	0.0805766095247906	-0.148614848274629
1	A	26	50	20120615	11	1606	31.68	0.0793982867846213	-0.148844233714446
1	A	26	50	20120615	11	1608	31.72	0.0775105945215658	-0.147787533340640
1	A	26	50	20120615	11	1610	31.76	0.0758529240944301	-0.148032404418965
1	A	26	50	20120615	11	1612	31.8	0.0726309213352754	-0.147576037702388
1	A	26	50	20120615	11	1614	31.84	0.0704036763958941	-0.147332651548303
1	A	26	50	20120615	11	1616	31.88	0.068107488545347	-0.146830110758914
1	A	26	50	20120615	11	1618	31.92	0.0663105887929957	-0.146003644353063
1	A	26	50	20120615	11	1620	31.96	0.0638515542507414	-0.145359894339471
1	A	26	50	20120615	11	1622	32	0.0622831206993915	-0.143776045860291
1	A	26	50	20120615	11	1624	32.04	0.0602395821017624	-0.141738164116911
1	A	26	50	20120615	11	1626	32.08	0.0579557686198861	-0.140224814183816
1	A	26	50	20120615	11	1628	32.12	0.0564623590980201	-0.138892625008061
1	A	26	50	20120615	11	1630	32.16	0.0545977892267093	-0.136862450728596
1	A	26	50	20120615	11	1632	32.2	0.0529382096112645	-0.135246711733585
1	A	26	50	20120615	11	1634	32.24	0.0509870898699364	-0.133510976717806
1	A	26	50	20120615	11	1636	32.28	0.0498650528295496	-0.130900904167090
1	A	26	50	20120615	11	1638	32.32	0.048358137568163	-0.129008050024532
1	A	26	50	20120615	11	1640	32.36	0.0471933205675144	-0.127109680449080
1	A	26	50	20120615	11	1642	32.4	0.0465866936599344	-0.125034958442401
1	A	26	50	20120615	11	1644	32.44	0.045045978694407	-0.122881747583010
1	A	26	50	20120615	11	1646	32.48	0.0444041378691240	-0.120532526723874
1	A	26	50	20120615	11	1648	32.52	0.0435031424085361	-0.117381800328263
1	A	26	50	20120615	11	1650	32.56	0.0431015764675003	-0.114519361367341
1	A	26	50	20120615	11	1652	32.6	0.0419451033268697	-0.111707551251953
1	A	26	50	20120615	11	1654	32.64	0.0409060806225942	-0.108595857150664
1	A	26	50	20120615	11	1656	32.68	0.0399788515004243	-0.105805118817355
1	A	26	50	20120615	11	1658	32.72	0.0386727545648946	-0.102725456653253
1	A	26	50	20120615	11	1660	32.76	0.0375838101218673	-0.100547143503130
1	A	26	50	20120615	11	1662	32.8	0.0365281704082339	-0.0979869219804873
1	A	26	50	20120615	11	1664	32.84	0.0349098858288104	-0.0954457216302592
1	A	26	50	20120615	11	1666	32.88	0.0338167694557741	-0.0929330176833132
1	A	26	50	20120615	11	1668	32.92	0.0332804996729222	-0.0910201524188472
1	A	26	50	20120615	11	1670	32.96	0.0318686195629270	-0.0873917753925446
1	A	26	50	20120615	11	1672	33	0.0310548103684594	-0.0850909206372417
1	A	26	50	20120615	11	1674	33.04	0.0302729624005015	-0.0820435025423621
1	A	26	50	20120615	11	1676	33.08	0.0292273636031609	-0.0805449311409935
1	A	26	50	20120615	11	1678	33.12	0.0276991644276606	-0.0793100398583292
1	A	26	50	20120615	11	1680	33.16	0.0263563686501873	-0.0781824873850491
1	A	26	50	20120615	11	1682	33.2	0.0239601251901023	-0.0777539806756501
1	A	26	50	20120615	11	1684	33.24	0.0218186523032789	-0.0763906080908443
1	A	26	50	20120615	11	1686	33.28	0.0195954378725502	-0.0752915520208461
1	A	26	50	20120615	11	1688	33.32	0.0168551869634180	-0.0747638382300466
1	A	26	50	20120615	11	1690	33.36	0.0152792580801876	-0.0744976125269299
1	A	26	50	20120615	11	1692	33.4	0.0131800701788791	-0.0736987939962234
1	A	26	50	20120615	11	1694	33.44	0.0118719933443621	-0.0727782116777966
1	A	26	50	20120615	11	1696	33.48	0.0107278945724023	-0.0717280166863784
1	A	26	50	20120615	11	1698	33.52	0.00907779018782534	-0.0709387440972179
1	A	26	50	20120615	11	1700	33.56	0.007762359442784	-0.0696715380346535
1	A	26	50	20120615	11	1702	33.6	0.00719540122562863	-0.0693898266930288
1	A	26	50	20120615	11	1704	33.64	0.00700405813063955	-0.069483447630858
1	A	26	50	20120615	11	1706	33.68	0.00702512991271891	-0.0699801194339633
1	A	26	50	20120615	11	1708	33.72	0.00638654177862934	-0.07023319295095
1	A	26	50	20120615	11	1710	33.76	0.00653142795809446	-0.0692274749760684
1	A	26	50	20120615	11	1712	33.8	0.00625120154071023	-0.0687035795618872
1	A	26	50	20120615	11	1714	33.84	0.00674264075363488	-0.0678894168140291
1	A	26	50	20120615	11	1716	33.88	0.0063412869446334	-0.0665529849975866
1	A	26	50	20120615	11	1718	33.92	0.00744677768634045	-0.0642196740410271
1	A	26	50	20120615	11	1720	33.96	0.007997755290241	-0.062468736229453
1	A	26	50	20120615	11	1722	34	0.00944442505387056	-0.0604372891577821
1	A	26	50	20120615	11	1724	34.04	0.0101617848833843	-0.057577254359917
1	A	26	50	20120615	11	1726	34.08	0.0109750283924270	-0.0549111082414531
1	A	26	50	20120615	11	1728	34.12	0.0110675886700843	-0.0524740647200936
1	A	26	50	20120615	11	1730	34.16	0.0111793115415118	-0.0495544208205744
1	A	26	50	20120615	11	1732	34.2	0.0107685532123205	-0.0469103364336835
1	A	26	50	20120615	11	1734	34.24	0.0116431735899701	-0.0430908991551044
1	A	26	50	20120615	11	1736	34.28	0.0115752913389762	-0.0408234905505516
1	A	26	50	20120615	11	1738	34.32	0.0121682710856793	-0.0381012708643396
1	A	26	50	20120615	11	1740	34.36	0.0120588816666297	-0.0361847993552897
1	A	26	50	20120615	11	1742	34.4	0.01206262933257	-0.0334128700623604
1	A	26	50	20120615	11	1744	34.44	0.0114881050728559	-0.0311101768294263
1	A	26	50	20120615	11	1746	34.48	0.0106210507377650	-0.0279792494236886
1	A	26	50	20120615	11	1748	34.52	0.00932124705258787	-0.0257183462015227
1	A	26	50	20120615	11	1750	34.56	0.00834621751200974	-0.0243503067119611
1	A	26	50	20120615	11	1752	34.6	0.00694756029882274	-0.0232945962876495
1	A	26	50	20120615	11	1754	34.64	0.00621181569299814	-0.0232330072870082
1	A	26	50	20120615	11	1756	34.68	0.0052860007843906	-0.0229469825940182
1	A	26	50	20120615	11	1758	34.72	0.00300741989269507	-0.0218748672923832
1	A	26	50	20120615	11	1760	34.76	0.00225640178039683	-0.0210051966622019
1	A	26	50	20120615	11	1762	34.8	0.000218025062270370	-0.0202588454546596
1	A	26	50	20120615	11	1764	34.84	-0.00128386974096985	-0.0194530265668194
1	A	26	50	20120615	11	1766	34.88	-0.00276221788839656	-0.0179308377989590
1	A	26	50	20120615	11	1768	34.92	-0.00429755177131906	-0.0165970293486747
1	A	26	50	20120615	11	1770	34.96	-0.00518439802521546	-0.0163578929063452
1	A	26	50	20120615	11	1772	35	-0.00661388509406216	-0.0160140975893323
1	A	26	50	20120615	11	1774	35.04	-0.00836223489481716	-0.0158005937678209
1	A	26	50	20120615	11	1776	35.08	-0.0102895534218905	-0.0148964587531244
1	A	26	50	20120615	11	1778	35.12	-0.0122531946100998	-0.0148134387601590
1	A	26	50	20120615	11	1780	35.16	-0.0137555504469614	-0.0149157910525221
1	A	26	50	20120615	11	1782	35.2	-0.0151055198227298	-0.0153911471217087
1	A	26	50	20120615	11	1784	35.24	-0.0156050377306295	-0.0149407024244233
1	A	26	50	20120615	11	1786	35.28	-0.0157824437509614	-0.0146447853075646
1	A	26	50	20120615	11	1788	35.32	-0.0155141532960435	-0.0142502338657980
1	A	26	50	20120615	11	1790	35.36	-0.0160818256910479	-0.0134980066009040
1	A	26	50	20120615	11	1792	35.4	-0.0153970210577400	-0.0122898863809755
1	A	26	50	20120615	11	1794	35.44	-0.0144053108681937	-0.0110496847263847
1	A	26	50	20120615	11	1796	35.48	-0.0129522417881944	-0.00899804975611095
1	A	26	50	20120615	11	1798	35.52	-0.0124118990702829	-0.00710877357386545
1	A	26	50	20120615	11	1800	35.56	-0.0115632082982993	-0.00550790503446255
1	A	26	50	20120615	11	1802	35.6	-0.0106405470859359	-0.00238068286825818
1	A	26	50	20120615	11	1804	35.64	-0.0103724899762559	-0.00020667599843233
1	A	26	50	20120615	11	1806	35.68	-0.00918428895435336	0.0022768456516545
1	A	26	50	20120615	11	1808	35.72	-0.00839211722739016	0.00419600416647291
1	A	26	50	20120615	11	1810	35.76	-0.00665123447424446	0.00637093734618211
1	A	26	50	20120615	11	1812	35.8	-0.00501119221916386	0.00767907782030941
1	A	26	50	20120615	11	1814	35.84	-0.00336088277362036	0.0095869014134254
1	A	26	50	20120615	11	1816	35.88	-0.00231151509713606	0.0106338649268536
1	A	26	50	20120615	11	1818	35.92	0.000103912169922490	0.0115778736929411
1	A	26	50	20120615	11	1820	35.96	0.00117488195857201	0.0116358281647272
1	A	26	50	20120615	11	1822	36	0.00243648773542943	0.0109781198632743
1	A	26	50	20120615	11	1824	36.04	0.00223353394709327	0.0109363298525062
1	A	26	50	20120615	11	1826	36.08	0.00339997022227078	0.0103979599625142
1	A	26	50	20120615	11	1828	36.12	0.00387242361812057	0.0102118141023668
1	A	26	50	20120615	11	1830	36.16	0.00446723477138689	0.0096801617267961
1	A	26	50	20120615	11	1832	36.2	0.00436169201322698	0.00950902774361333
1	A	26	50	20120615	11	1834	36.24	0.00432859941586745	0.00933729979073436
1	A	26	50	20120615	11	1836	36.28	0.00468802886381238	0.00889291853409768
1	A	26	50	20120615	11	1838	36.32	0.00468872889952576	0.00873681057001512
1	A	26	50	20120615	11	1840	36.36	0.00462371750206347	0.00826389755475756
1	A	26	50	20120615	11	1842	36.4	0.00472090225806975	0.00768203352665477
1	A	26	50	20120615	11	1844	36.44	0.00467549893164976	0.00765664132214237
1	A	26	50	20120615	11	1846	36.48	0.00452974301084378	0.00759218853903721
1	A	26	50	20120615	11	1848	36.52	0.00451136530560074	0.00727620373172838
1	A	26	50	20120615	11	1850	36.56	0.00426901152741686	0.00677666107509133
1	A	26	50	20120615	11	1852	36.6	0.00453217545817106	0.00634895339635502
1	A	26	50	20120615	11	1854	36.64	0.00422887614651671	0.00610976038548305
1	A	26	50	20120615	11	1856	36.68	0.00389289435943592	0.00493102045231289
1	A	26	50	20120615	11	1858	36.72	0.00406706183070998	0.00413599908502142
1	A	26	50	20120615	11	1860	36.76	0.00341522958660879	0.00358710744612536
1	A	26	50	20120615	11	1862	36.8	0.00369682072008071	0.00268923032644249
1	A	26	50	20120615	11	1864	36.84	0.00322959991441169	0.00277024355036303
1	A	26	50	20120615	11	1866	36.88	0.00275175412224857	0.00257117602089627
1	A	26	50	20120615	11	1868	36.92	0.00234669860924758	0.00177255194455466
1	A	26	50	20120615	11	1870	36.96	0.00233323176059988	0.00179398081555852
1	A	26	50	20120615	11	1872	37	0.00215010878194209	0.000507764187181901
1	A	26	50	20120615	11	1874	37.04	0.00244997226174665	-0.000153685416250209
1	A	26	50	20120615	11	1876	37.08	0.00254985109458925	-0.000305706303137509
1	A	26	50	20120615	11	1878	37.12	0.00289592329543758	-0.00142089854988243
1	A	26	50	20120615	11	1880	37.16	0.00444612763396847	-0.00231158439360063
1	A	26	50	20120615	11	1882	37.2	0.00600631632024971	-0.00284074068223375
1	A	26	50	20120615	11	1884	37.24	0.00712615425854704	-0.00271153106010756
1	A	26	50	20120615	11	1886	37.28	0.00806542540920056	-0.00276915319170645
1	A	26	50	20120615	11	1888	37.32	0.0086053650762468	-0.0023031627518367
1	A	26	50	20120615	11	1890	37.36	0.00892474399610533	-0.0022186564204171
1	A	26	50	20120615	11	1892	37.4	0.00884633999620736	-0.00231825948161504
1	A	26	50	20120615	11	1894	37.44	0.00868141441056341	-0.00218414960949519
1	A	26	50	20120615	11	1896	37.48	0.00905460415647024	-0.00185911383538717
1	A	26	50	20120615	11	1898	37.52	0.00853594840353772	-0.0021876710012655
1	A	26	50	20120615	11	1900	37.56	0.00873698593249686	-0.00190279889232888
1	A	26	50	20120615	11	1902	37.6	0.00873103209339927	-0.00213150550963586
1	A	26	50	20120615	11	1904	37.64	0.0089421883203972	-0.00188346659293124
1	A	26	50	20120615	11	1906	37.68	0.00893876592357625	-0.00169831775334535
1	A	26	50	20120615	11	1908	37.72	0.0083502409495947	-0.00169844503256597
1	A	26	50	20120615	11	1910	37.76	0.0085403536787845	-0.0017172964993524
1	A	26	50	20120615	11	1912	37.8	0.00867625253106075	-0.00168565347089430
1	A	26	50	20120615	11	1914	37.84	0.00864015472988118	-0.00152171076367620
1	A	26	50	20120615	11	1916	37.88	0.00844498618720588	-0.0019001896683063
1	A	26	50	20120615	11	1918	37.92	0.00826572754710728	-0.00179406001151801
1	A	26	50	20120615	11	1920	37.96	0.00812613052636543	-0.00174691013134849
1	A	26	50	20120615	11	1922	38	0.00781861685829521	-0.00152402300285068
1	A	26	50	20120615	11	1924	38.04	0.00780426259063712	-0.00195588139839255
1	A	26	50	20120615	11	1926	38.08	0.00795728049808589	-0.00194946086881938
1	A	26	50	20120615	11	1928	38.12	0.00811031254767029	-0.00194304033924621
1	A	26	50	20120615	11	1930	38.16	0.00800354649477893	-0.00202334645638556
1	A	26	50	20120615	11	1932	38.2	0.00769765917230544	-0.00187935830253255
1	A	26	50	20120615	11	1934	38.24	0.00797387629424034	-0.00175977947476609
1	A	26	50	20120615	11	1936	38.28	0.00765050222106811	-0.00211783006448771
1	A	26	50	20120615	11	1938	38.32	0.00772344735661531	-0.00134169551932173
1	A	26	50	20120615	11	1940	38.36	0.00776450904739882	-0.00165021327902123
1	A	26	50	20120615	11	1942	38.4	0.00793370555800113	-0.00141971061049004
1	A	26	50	20120615	11	1944	38.44	0.00791192666914059	-0.0016452493894173
1	A	26	50	20120615	11	1946	38.48	0.00824848828378195	-0.0015345235385513
1	A	26	50	20120615	11	1948	38.52	0.0078157530758314	-0.00182333423225914
1	A	26	50	20120615	11	1950	38.56	0.00775494189264936	-0.00157250931483664
1	A	26	50	20120615	11	1952	38.6	0.00787756127957492	-0.00229945044123547
1	A	26	50	20120615	11	1954	38.64	0.00801110546626981	-0.00217415111960922
1	A	26	50	20120615	11	1956	38.68	0.0083180039514404	-0.0019389249777797
1	A	26	50	20120615	11	1958	38.72	0.0084845134562742	-0.00215126914417002
1	A	26	50	20120615	11	1960	38.76	0.00809337734026087	-0.00192126852145347
1	A	26	50	20120615	11	1962	38.8	0.00836512554733867	-0.0021231262942788
1	A	26	50	20120615	11	1964	38.84	0.0085162766928851	-0.00228267786838573
1	A	26	50	20120615	11	1966	38.88	0.00833103592941766	-0.00205950789717544
1	A	26	50	20120615	11	1968	38.92	0.0086050680913987	-0.0019574582465146
1	A	26	50	20120615	11	1970	38.96	0.0083268286440696	-0.00218577595509192
1	A	26	50	20120615	11	1972	39	0.0080806423471317	-0.00221963222777513
1	A	26	50	20120615	11	1974	39.04	0.00782518588029243	-0.00247528668451313
1	A	26	50	20120615	11	1976	39.08	0.00811189646686014	-0.00213139944361868
1	A	26	50	20120615	11	1978	39.12	0.00805343287819164	-0.00226538203651791
1	A	26	50	20120615	11	1980	39.16	0.00833520078835885	-0.00220007365420752
1	A	26	50	20120615	11	1982	39.2	0.00774521917440805	-0.00240616699665215
1	A	26	50	20120615	11	1984	39.24	0.00794463742883828	-0.00238103642164878
1	A	26	50	20120615	11	1986	39.28	0.00811113279153646	-0.00228341325943816
1	A	26	50	20120615	11	1988	39.32	0.00795846136641047	-0.00210759115829613
1	A	26	50	20120615	11	1990	39.36	0.00789761482788937	-0.001994051022441
1	A	26	50	20120615	11	1992	39.4	0.00812107471287995	-0.0024977373248158
1	A	26	50	20120615	11	1994	39.44	0.00818801651185487	-0.00240392546815578
1	A	26	50	20120615	11	1996	39.48	0.00805679163540227	-0.00227339355634875
1	A	26	50	20120615	11	1998	39.52	0.00825086416256673	-0.00228637603685133
1	A	26	50	20120615	11	2000	39.56	0.0078394694372724	-0.00222487188902373
1	A	26	50	20120615	11	2002	39.6	0.00787583593902882	-0.00196378685220622
1	A	26	50	20120615	11	2004	39.64	0.00795793103632458	-0.0024451710067024
1	A	26	50	20120615	11	2006	39.68	0.0079282042672435	-0.00242491946848921
1	A	26	50	20120615	11	2008	39.72	0.00785375299425237	-0.00230640130089454
1	A	26	50	20120615	11	2010	39.76	0.00796899725745015	-0.00223618559752271
1	A	26	50	20120615	11	2012	39.8	0.00803794016861584	-0.00238585181882866
1	A	26	50	20120615	11	2014	39.84	0.0080414262050471	-0.00181530857029267
1	A	26	50	20120615	11	2016	39.88	0.00810384252062243	-0.00225367941928927
1	A	26	50	20120615	11	2018	39.92	0.00798905787683241	-0.00234551137696197
1	A	26	50	20120615	11	2020	39.96	0.00823776854497916	-0.00232190108153815
1	A	26	50	20120615	11	2022	40	0.00783377015661604	-0.00233933833476221
1	A	26	50	20120615	11	2024	40.04	0.00823825644865818	-0.00216146562395473
1	A	26	50	20120615	11	2026	40.08	0.00789499146173117	-0.00183203164566773
1	A	26	50	20120615	11	2028	40.12	0.00792284439784211	-0.00212234847681949
1	A	26	50	20120615	11	2030	40.16	0.00820587802914765	-0.00192057555680791
1	A	26	50	20120615	11	2032	40.2	0.00794422023583738	-0.00164645854201313
1	A	26	50	20120615	11	2034	40.24	0.00830082125665756	-0.00210672141695527
1	A	26	50	20120615	11	2036	40.28	0.00799869574225999	-0.00195518136267918
1	A	26	50	20120615	11	2038	40.32	0.00769565806011468	-0.00220572343738919
1	A	26	50	20120615	11	2040	40.36	0.00792226457028153	-0.00204460915729584
1	A	26	50	20120615	11	2042	40.4	0.00781541366457644	-0.00207159942313373
1	A	26	50	20120615	11	2044	40.44	0.0075365519632799	-0.00209972105982152
1	A	26	50	20120615	11	2046	40.48	0.00756062187811149	-0.00231149954078689
1	A	26	50	20120615	11	2048	40.52	0.00737744586644511	-0.00235777967961555
1	A	26	50	20120615	11	2050	40.56	0.0078128327248251	-0.00216501529999629
1	A	26	50	20120615	11	2052	40.6	0.00757780457289432	-0.00228967822551947
1	A	26	50	20120615	11	2054	40.64	0.00816607498843466	-0.00246967932773832
1	A	26	50	20120615	11	2056	40.68	0.00829007323358353	-0.00163856015926728
1	A	26	50	20120615	11	2058	40.72	0.00822744478597384	-0.00228903475834859
1	A	26	50	20120615	11	2060	40.76	0.00775091845506441	-0.00241971516257968
1	A	26	50	20120615	11	2062	40.8	0.00812473045493868	-0.00254223555455587
1	A	26	50	20120615	11	2064	40.84	0.00818869533436481	-0.00205229540800734
1	A	26	50	20120615	11	2066	40.88	0.0080958380718594	-0.00183739151506912
1	A	26	50	20120615	11	2068	40.92	0.0080292710394785	-0.00224707504195298
1	A	26	50	20120615	11	2070	40.96	0.00775239630823709	-0.00227077726125836
1	A	26	50	20120615	11	2072	41	0.00771215486131976	-0.00200216860828902
1	A	26	50	20120615	11	2074	41.04	0.00784931236366652	-0.00223198538324246
1	A	26	50	20120615	11	2076	41.08	0.0080425080784223	-0.00203450460139269
1	A	26	50	20120615	11	2078	41.12	0.00778240592003065	-0.00231910093868465
1	A	26	50	20120615	11	2080	41.16	0.00787602685785974	-0.00198784969597
1	A	26	50	20120615	11	2082	41.2	0.00788938410495636	-0.00209515315001506
1	A	26	50	20120615	11	2084	41.24	0.00768910318025308	-0.00251039453619904
1	A	26	50	20120615	11	2086	41.28	0.0077494264597561	-0.00231316124172268
1	A	26	50	20120615	11	2088	41.32	0.0079760612541942	-0.00197767442938872
1	A	26	50	20120615	11	2090	41.36	0.00791640972613331	-0.00194576977142158
1	A	26	50	20120615	11	2092	41.4	0.00784025432579952	-0.00182448681631247
1	A	26	50	20120615	11	2094	41.44	0.00840492858805166	-0.00201384294124641
1	A	26	50	20120615	11	2096	41.48	0.00832071217041234	-0.00200890733591373
1	A	26	50	20120615	11	2098	41.52	0.00817013378135866	-0.0022556663893444
1	A	26	50	20120615	11	2100	41.56	0.0080928045837681	-0.00196223121728761
1	A	26	50	20120615	11	2102	41.6	0.00817769982391736	-0.00227358447517967
1	A	26	50	20120615	11	2104	41.64	0.00781847543693897	-0.00233786048158953
1	A	26	50	20120615	11	2106	41.68	0.00837481998130874	-0.00196653749758503
1	A	26	50	20120615	11	2108	41.72	0.00810041305273367	-0.00232974289574150
1	A	26	50	20120615	11	2110	41.76	0.00784195138207436	-0.0021506044637957
1	A	26	50	20120615	11	2112	41.8	0.00834324766352876	-0.00193420150448137
1	A	26	50	20120615	11	2114	41.84	0.00836912070065237	-0.00233860294370977
1	A	26	50	20120615	11	2116	41.88	0.0083347482400189	-0.00218249497962722
1	A	26	50	20120615	11	2118	41.92	0.00802650625196405	-0.00210657999559903
1	A	26	50	20120615	11	2120	41.96	0.008272954178411	-0.00198113218154872
1	A	26	50	20120615	11	2122	42	0.00795848965068172	-0.00238194858939651
1	A	26	50	20120615	11	2124	42.04	0.00808078376848793	-0.00210612744725907
1	A	26	50	20120615	11	2126	42.08	0.00816772961830263	-0.00232838525072163
1	A	26	50	20120615	11	2128	42.12	0.00821726951939256	-0.00196795878221522
1	A	26	50	20120615	11	2130	42.16	0.00785914114792501	-0.00199483591096812
1	A	26	50	20120615	11	2132	42.2	0.00785914114792501	-0.00199483591096812
1	A	26	50	20120615	11	2134	42.24	0.00795927453920884	-0.00220806396083492
1	A	26	50	20120615	11	2136	42.28	0.00788620212444102	-0.00237454518139748
1	A	26	50	20120615	11	2138	42.32	0.00790248679361175	-0.00226688817396183
1	A	26	50	20120615	11	2140	42.36	0.00791951392490272	-0.00226739729084429
1	A	26	50	20120615	11	2142	42.4	0.0079870779778451	-0.00202991547838279
1	A	26	50	20120615	11	2144	42.44	0.00800662240927709	-0.00230189703069838
1	A	26	50	20120615	11	2146	42.48	0.0079808837224419	-0.00211710174450308
1	A	26	50	20120615	11	2148	42.52	0.00795359647175591	-0.0018087112640242
1	A	26	50	20120615	11	2150	42.56	0.00794562737833194	-0.00207987964354143
1	A	26	50	20120615	11	2152	42.6	0.0080293346790888	-0.0023537562420306
1	A	26	50	20120615	11	2154	42.64	0.00821964539817735	-0.00214909125528396
1	A	26	50	20120615	11	2156	42.68	0.00779029723170869	-0.00217519056657756
1	A	26	50	20120615	11	2158	42.72	0.00789678751295538	-0.00217749573468423
1	A	26	50	20120615	11	2160	42.76	0.00828327793741633	-0.00187574498688068
1	A	26	50	20120615	11	2162	42.8	0.00810884883663323	-0.00210026553204303
1	A	26	50	20120615	11	2164	42.84	0.00793443387798575	-0.00232478607720539
1	A	26	50	20120615	11	2166	42.88	0.00811154291346955	-0.00195656022090249
1	A	26	50	20120615	11	2168	42.92	0.00800675675956551	-0.00218144139052325
1	A	26	50	20120615	11	2170	42.96	0.00832151120107508	-0.00194094730317389
1	A	26	50	20120615	11	2172	43	0.00780952346508915	-0.00228774075293902
1	A	26	50	20120615	11	2174	43.04	0.00763157297253574	-0.00207221460603336
1	A	26	50	20120615	11	2176	43.08	0.00799856139197156	-0.00187275392519626
1	A	26	50	20120615	11	2178	43.12	0.0081765260266606	-0.00208828007210192
1	A	26	50	20120615	11	2180	43.16	0.00777018004378393	-0.00232606594047933
1	A	26	50	20120615	11	2182	43.2	0.00780938204373291	-0.00236744582931437
1	A	26	50	20120615	11	2184	43.24	0.00805220958346018	-0.00202156454729697
1	A	26	50	20120615	11	2186	43.28	0.0081607363322367	-0.00228894990553485
1	A	26	50	20120615	11	2188	43.32	0.00816024842855768	-0.00230540428033306
1	A	26	50	20120615	11	2190	43.36	0.0080253395257751	-0.00225619671943029
1	A	26	50	20120615	11	2192	43.4	0.00774321099114948	-0.00270924710520433
1	A	26	50	20120615	11	2194	43.44	0.00815833924024847	-0.00198768706141032
1	A	26	50	20120615	11	2196	43.48	0.00821798369724156	-0.00201959879044527
1	A	26	50	20120615	11	2198	43.52	0.00824740641040673	-0.00225569467361565
1	A	26	50	20120615	11	2200	43.56	0.0077988815080323	-0.00243803629928022
1	A	26	50	20120615	11	2202	43.6	0.0080641384748588	-0.0018023968004682
1	A	26	50	20120615	11	2204	43.64	0.00799759972674915	-0.00214671537649918
1	A	26	50	20120615	11	2206	43.68	0.00819334809698502	-0.00211372884515683
1	A	26	50	20120615	11	2208	43.72	0.00788507075359112	-0.00215488953088969
1	A	26	50	20120615	11	2210	43.76	0.00826582654205664	-0.00170589793803967
1	A	26	50	20120615	11	2212	43.8	0.00818920445124727	-0.00171451049863453
1	A	26	50	20120615	11	2214	43.84	0.00814686996825763	-0.00182957798513701
1	A	26	50	20120615	11	2216	43.88	0.0079960228786271	-0.00232272132540432
1	A	26	50	20120615	11	2218	43.92	0.00836891563968583	-0.00198604657367797
1	A	26	50	20120615	11	2220	43.96	0.0080006049305692	-0.00223018933201825
1	A	26	50	20120615	11	2222	44	0.00820738416659157	-0.00195236000662224
1	A	26	50	20120615	11	2224	44.04	0.00788497882970957	-0.00223847662349376
1	A	26	50	20120615	11	2226	44.08	0.00832996819817807	-0.00194401614660424
1	A	26	50	20120615	11	2228	44.12	0.00816227782501968	-0.00221047519495877
1	A	26	50	20120615	11	2230	44.16	0.00801052563870924	-0.00193459748427884
1	A	26	50	20120615	11	2232	44.2	0.00780680110398158	-0.00223875946620623
1	A	26	50	20120615	11	2234	44.24	0.00796025741763469	-0.00232081213709512
1	A	26	50	20120615	11	2236	44.28	0.00801283787788372	-0.00221832408022994
1	A	26	50	20120615	11	2238	44.32	0.00786023009236804	-0.00224467087889695
1	A	26	50	20120615	11	2240	44.36	0.007868199185792	-0.00197350249937972
1	A	26	50	20120615	11	2242	44.4	0.00769891782237595	-0.00228175862957018
1	A	26	50	20120615	11	2244	44.44	0.00762404228531611	-0.00216070901969886
1	A	26	50	20120615	11	2246	44.48	0.00817475825970763	-0.00198041800369973
1	A	26	50	20120615	11	2248	44.52	0.00822661747103985	-0.00204979932106975
1	A	26	50	20120615	11	2250	44.56	0.00767370239455884	-0.00230489516345061
1	A	26	50	20120615	11	2252	44.6	0.00798180296125744	-0.00246566296122118
1	A	26	50	20120615	11	2254	44.64	0.0082912470308403	-0.00175511964107807
1	A	26	50	20120615	11	2256	44.68	0.00806158581937872	-0.00214641132058327
1	A	26	50	20120615	11	2258	44.72	0.00784999825724427	-0.0019230716437455
1	A	26	50	20120615	11	2260	44.76	0.00807661890954674	-0.00204836389430394
1	A	26	50	20120615	11	2262	44.8	0.00833310068121873	-0.00153049302989854
1	A	26	50	20120615	11	2264	44.84	0.00815558859486966	-0.00167322960474885
1	A	26	50	20120615	11	2266	44.88	0.00816436379002418	-0.00204090391776242
1	A	26	50	20120615	11	2268	44.92	0.0081273679632325	-0.00245348658244915
1	A	26	50	20120615	11	2270	44.96	0.0080879114048423	-0.00236880347433425
1	A	26	50	20120615	11	2272	45	0.00810296570821376	-0.00222811043808156
1	A	26	50	20120615	11	2274	45.04	0.00811802001158522	-0.00208741740182888
1	A	26	50	20120615	11	2276	45.08	0.00827083992913525	-0.00208470211178912
1	A	26	50	20120615	11	2278	45.12	0.0078475728809848	-0.00205213984451548
1	A	26	50	20120615	11	2280	45.16	0.00816196669803596	-0.00243072481516276
1	A	26	50	20120615	11	2282	45.2	0.0084374908553253	-0.00233548460280474
1	A	26	50	20120615	11	2284	45.24	0.00827633414882507	-0.00215920995332274
1	A	26	50	20120615	11	2286	45.28	0.00823401380797106	-0.00227424915555398
1	A	26	50	20120615	11	2288	45.32	0.0079981654121741	-0.0023448184123164
1	A	26	50	20120615	11	2290	45.36	0.00814054136256601	-0.00228050705056749
1	A	26	50	20120615	11	2292	45.4	0.00788028364068249	-0.00263017135386423
1	A	26	50	20120615	11	2294	45.44	0.00835726251993187	-0.00220592849835574
1	A	26	50	20120615	11	2296	45.48	0.00812961656279668	-0.00240876914960691
1	A	26	50	20120615	11	2298	45.52	0.00779070028257396	-0.00213988472499292
1	A	26	50	20120615	11	2300	45.56	0.00815515725973313	-0.00250814593663487
1	A	26	50	20120615	11	2302	45.6	0.00806193937276931	-0.0022000665831397
1	A	26	50	20120615	11	2304	45.64	0.00810729320171462	-0.00189381863620781
1	A	26	50	20120615	11	2306	45.68	0.00813671591487979	-0.00212991451937819
1	A	26	50	20120615	11	2308	45.72	0.00812914280125328	-0.00178824759377666
1	A	26	50	20120615	11	2310	45.76	0.00779746022340211	-0.00178413930337796
1	A	26	50	20120615	11	2312	45.8	0.00792273833182493	-0.00216100600454696
1	A	26	50	20120615	11	2314	45.84	0.00811017819738186	-0.00196913965053980
1	A	26	50	20120615	11	2316	45.88	0.00786165137699822	-0.00203533191632667
1	A	26	50	20120615	11	2318	45.92	0.00784707083517016	-0.00232624978824244
1	A	26	50	20120615	11	2320	45.96	0.00796446470298275	-0.00155319822864244
1	A	26	50	20120615	11	2322	46	0.00810004535720745	-0.00203626529727784
1	A	26	50	20120615	11	2324	46.04	0.0079243858906251	-0.00239850195914408
1	A	26	50	20120615	11	2326	46.08	0.00837214711767585	-0.00224208286807781
1	A	26	50	20120615	11	2328	46.12	0.00796717292195469	-0.00214658102621075
1	A	26	50	20120615	11	2330	46.16	0.00809361068549866	-0.0026246064234963
1	A	26	50	20120615	11	2332	46.2	0.00828191322132863	-0.00258584282975165
1	A	26	50	20120615	11	2334	46.24	0.00797619560448263	-0.00253851617288683
1	A	26	50	20120615	11	2336	46.28	0.00812946807037263	-0.00254304165628643
1	A	26	50	20120615	11	2338	46.32	0.00775082653118286	-0.00266756316045338
1	A	26	50	20120615	11	2340	46.36	0.00809583100079158	-0.00255682316745175
1	A	26	50	20120615	11	2342	46.4	0.00802830230318827	-0.0020682406659231
1	A	26	50	20120615	11	2344	46.44	0.00813504007180838	-0.00192279587210083
1	A	26	50	20120615	11	2346	46.48	0.00833001769565276	-0.00202982355450123
1	A	26	50	20120615	11	2348	46.52	0.00853738383030352	-0.00227475120136863
1	A	26	50	20120615	11	2350	46.56	0.0087107239866436	-0.00167139112711777
1	A	26	50	20120615	11	2352	46.6	0.00892920583989461	-0.000986954189336059
1	A	26	50	20120615	11	2354	46.64	0.008956966852124	-0.000392051112188199
1	A	26	50	20120615	11	2356	46.68	0.0089990962741471	0.000403698575087902
1	A	26	50	20120615	11	2358	46.72	0.00917726596980267	0.00209589702634886
1	A	26	50	20120615	11	2360	46.76	0.00963874506840844	0.00452791301849406
1	A	26	50	20120615	11	2362	46.8	0.0107261338765171	0.0072446314139484
1	A	26	50	20120615	11	2364	46.84	0.0112247249088480	0.00974550249459706
1	A	26	50	20120615	11	2366	46.88	0.0103740088416218	0.0115026870288976
1	A	26	50	20120615	11	2368	46.92	0.00882227008137577	0.0129006300642355
1	A	26	50	20120615	11	2370	46.96	0.0086642458579162	0.0125844260538245
1	A	26	50	20120615	11	2372	47	0.00761052947472763	0.0112666901406765
1	A	26	50	20120615	11	2374	47.04	0.00603417300402659	0.00975745224564573
1	A	26	50	20120615	11	2376	47.08	0.00518280562074424	0.00888540906008148
1	A	26	50	20120615	11	2378	47.12	0.002853511030702	0.00499513382416307
1	A	26	50	20120615	11	2380	47.16	0.00231587653176244	0.00303948152836762
1	A	26	50	20120615	11	2382	47.2	0.00260710835908905	0.00211613866506711
1	A	26	50	20120615	11	2384	47.24	0.00347780287988955	0.00112065393952281
1	A	26	50	20120615	11	2386	47.28	0.00475368372844556	0.000552968816596382
1	A	26	50	20120615	11	2388	47.32	0.00748233808636632	-0.000296337138286789
1	A	26	50	20120615	11	2390	47.36	0.0114657746407061	-0.00133053030324679
1	A	26	50	20120615	11	2392	47.4	0.0146096067452005	-0.00233738672004613
1	A	26	50	20120615	11	2394	47.44	0.0154786834056856	-0.00207769468358756
1	A	26	50	20120615	11	2396	47.48	0.0156748701821258	-0.00148213399713319
1	A	26	50	20120615	11	2398	47.52	0.0153951670237597	-0.000820819451096279
1	A	26	50	20120615	11	2400	47.56	0.0150456017154123	0.000349399845360580
1	A	26	50	20120615	11	2402	47.6	0.0143596621757206	0.00221035993655343
1	A	26	50	20120615	11	2404	47.64	0.0125373638548959	0.00417082833663554
1	A	26	50	20120615	11	2406	47.68	0.0101012561681482	0.00574777790729144
1	A	26	50	20120615	11	2408	47.72	0.0074234580118037	0.00809301176605499
1	A	26	50	20120615	11	2410	47.76	0.00676567829256595	0.0110966592440724
1	A	26	50	20120615	11	2412	47.8	0.00584769105602614	0.0123756386345436
1	A	26	50	20120615	11	2414	47.84	0.00621388044479921	0.0138170545947889
1	A	26	50	20120615	11	2416	47.88	0.00636460025520913	0.0138286157906613
1	A	26	50	20120615	11	2418	47.92	0.00787271052705598	0.0188444282455335
1	A	26	50	20120615	11	2420	47.96	0.0084091217312641	0.0191829626880942
1	A	26	50	20120615	11	2422	48	0.00825280163514719	0.0188698204500459
1	A	26	50	20120615	11	2424	48.04	0.00732562908151976	0.0182015055468752
1	A	26	50	20120615	11	2426	48.08	0.00694618851166725	0.0180281017509249
1	A	26	50	20120615	11	2428	48.12	0.00607395108387021	0.0171665699197949
1	A	26	50	20120615	11	2430	48.16	0.00514906248514601	0.0163433491340697
1	A	26	50	20120615	11	2432	48.2	0.00369442362809248	0.0150762067111156
1	A	26	50	20120615	11	2434	48.24	0.00110796420122764	0.0142886693619962
1	A	26	50	20120615	11	2436	48.28	-0.00163325120155416	0.0136884318712911
1	A	26	50	20120615	11	2438	48.32	-0.00418953413942506	0.0127729195084854
1	A	26	50	20120615	11	2440	48.36	-0.00647586492144236	0.0125668968767189
1	A	26	50	20120615	11	2442	48.4	-0.00928532744231716	0.0126444099220726
1	A	26	50	20120615	11	2444	48.44	-0.0109089082515318	0.0129953540886433
1	A	26	50	20120615	11	2446	48.48	-0.0126503991165093	0.014012569619787
1	A	26	50	20120615	11	2448	48.52	-0.0142571578553995	0.0139549404171203
1	A	26	50	20120615	11	2450	48.56	-0.0145621330101252	0.0148352176490194
1	A	26	50	20120615	11	2452	48.6	-0.0149768511372911	0.0150161662743251
1	A	26	50	20120615	11	2454	48.64	-0.0146698960835781	0.0159472137731134
1	A	26	50	20120615	11	2456	48.68	-0.0143244037102903	0.0159738009880860
1	A	26	50	20120615	11	2458	48.72	-0.0143097241735129	0.0166996885253809
1	A	26	50	20120615	11	2460	48.76	-0.0140149808539109	0.0182486978534516
1	A	26	50	20120615	11	2462	48.8	-0.0133034617264097	0.0198517372106728
1	A	26	50	20120615	11	2464	48.84	-0.0124591903718086	0.0221533556412994
1	A	26	50	20120615	11	2466	48.88	-0.0110036888444821	0.0249404806589563
1	A	26	50	20120615	11	2468	48.92	-0.0102835154370860	0.0270994749447108
1	A	26	50	20120615	11	2470	48.96	-0.00872933645133796	0.0299615186329414
1	A	26	50	20120615	11	2472	49	-0.00834965546517986	0.0322932385992432
1	A	26	50	20120615	11	2474	49.04	-0.00701864715774896	0.0344806946400471
1	A	26	50	20120615	11	2476	49.08	-0.00490963047218196	0.0367005856689042
1	A	26	50	20120615	11	2478	49.12	-0.00252554924873346	0.0375612760429644
1	A	26	50	20120615	11	2480	49.16	-0.00077524783326236	0.0383322345664922
1	A	26	50	20120615	11	2482	49.2	0.00170874757836786	0.0397226186303393
1	A	26	50	20120615	11	2484	49.24	0.00372831525611476	0.0402596662306505
1	A	26	50	20120615	11	2486	49.28	0.00627184905872089	0.0398861017181496
1	A	26	50	20120615	11	2488	49.32	0.00791375100463605	0.0398593730818207
1	A	26	50	20120615	11	2490	49.36	0.0101807353451201	0.0392345735299643
1	A	26	50	20120615	11	2492	49.4	0.0120388705447221	0.0379856815330327
1	A	26	50	20120615	11	2494	49.44	0.0134062029275026	0.0371209606503197
1	A	26	50	20120615	11	2496	49.48	0.0142009202388781	0.0348428747333710
1	A	26	50	20120615	11	2498	49.52	0.0143014708231628	0.0333889217698951
1	A	26	50	20120615	11	2500	49.56	0.0140979654915374	0.0310141743559583
1	A	26	50	20120615	11	2502	49.6	0.0143830709457118	0.0291525036224503
1	A	26	50	20120615	11	2504	49.64	0.0148126312442148	0.0256061580538333
1	A	26	50	20120615	11	2506	49.68	0.0157797977573861	0.0227378642487638
1	A	26	50	20120615	11	2508	49.72	0.0157001987470280	0.0200253814229287
1	A	26	50	20120615	11	2510	49.76	0.0162470892737333	0.0165821815204833
1	A	26	50	20120615	11	2512	49.8	0.0169043634116225	0.0143916170382692
1	A	26	50	20120615	11	2514	49.84	0.0177438716949455	0.0110220241233182
1	A	26	50	20120615	11	2516	49.88	0.0191058300661889	0.00938682554968867
1	A	26	50	20120615	11	2518	49.92	0.0205285784074109	0.00735670076769865
1	A	26	50	20120615	11	2520	49.96	0.0218544248353391	0.0052986028414449
1	A	26	50	20120615	11	2522	50	0.0235388097566679	0.00261320927639712
1	A	26	50	20120615	11	2524	50.04	0.0240445113133691	0.000696504422109431
1	A	26	50	20120615	11	2526	50.08	0.0245489895753389	-0.00159081630940156
1	A	26	50	20120615	11	2528	50.12	0.0243092945186522	-0.00330200057773735
1	A	26	50	20120615	11	2530	50.16	0.0230021369229508	-0.00551114358352035
1	A	26	50	20120615	11	2532	50.2	0.0218041354010611	-0.00709946804862505
1	A	26	50	20120615	11	2534	50.24	0.0207245035543421	-0.00913751242656435
1	A	26	50	20120615	11	2536	50.28	0.0189904655948383	-0.0110087291016184
1	A	26	50	20120615	11	2538	50.32	0.0173763246611525	-0.0126891966513793
1	A	26	50	20120615	11	2540	50.36	0.0153211895123120	-0.0145303612882329
1	A	26	50	20120615	11	2542	50.4	0.0138610140091617	-0.0166901482406892
1	A	26	50	20120615	11	2544	50.44	0.0125325724993466	-0.0188791387032083
1	A	26	50	20120615	11	2546	50.48	0.0108365768846706	-0.0203410819733115
1	A	26	50	20120615	11	2548	50.52	0.00956180477954753	-0.0221374160402379
1	A	26	50	20120615	11	2550	50.56	0.0080477477396709	-0.0219399918269305
1	A	26	50	20120615	11	2552	50.6	0.006812432192938	-0.0217042424260829
1	A	26	50	20120615	11	2554	50.64	0.00572850820805714	-0.0208614418535867
1	A	26	50	20120615	11	2556	50.68	0.00401299644622046	-0.0197548904517078
1	A	26	50	20120615	11	2558	50.72	0.00191734407881788	-0.0185845580181659
1	A	26	50	20120615	11	2560	50.76	-0.00054975148074198	-0.0171381003865708
1	A	26	50	20120615	11	2562	50.8	-0.00279738937969276	-0.0154817451780482
1	A	26	50	20120615	11	2564	50.84	-0.00551350673438316	-0.0137528903112505
1	A	26	50	20120615	11	2566	50.88	-0.00851037376547576	-0.0121584988699633
1	A	26	50	20120615	11	2568	50.92	-0.0106316233983573	-0.0103749634357765
1	A	26	50	20120615	11	2570	50.96	-0.0130267001322533	-0.00895555263856165
1	A	26	50	20120615	11	2572	51	-0.0152060880846840	-0.00818556992239195
1	A	26	50	20120615	11	2574	51.04	-0.0174186393451523	-0.00700313182075615
1	A	26	50	20120615	11	2576	51.08	-0.0189993694834271	-0.00587000027497255
1	A	26	50	20120615	11	2578	51.12	-0.0207488223707607	-0.00439561192552045
1	A	26	50	20120615	11	2580	51.16	-0.0231505105530608	-0.00313066860465585
1	A	26	50	20120615	11	2582	51.2	-0.0245263989278936	-0.00314198231315485
1	A	26	50	20120615	11	2584	51.24	-0.0264179802782457	-0.00257509480667761
1	A	26	50	20120615	11	2586	51.28	-0.0280004145438631	-0.00229896960862426
1	A	26	50	20120615	11	2588	51.32	-0.0298310432896770	-0.00220089389807368
1	A	26	50	20120615	11	2590	51.36	-0.0315972546077247	-0.0011388195127315
1	A	26	50	20120615	11	2592	51.4	-0.0338632489987151	-3.94098893426488e-05
1	A	26	50	20120615	11	2594	51.44	-0.0356127725967269	0.00108658694901881
1	A	26	50	20120615	11	2596	51.48	-0.0376347444375298	0.00138463245728894
1	A	26	50	20120615	11	2598	51.52	-0.0399213156358527	0.00209152710644113
1	A	26	50	20120615	11	2600	51.56	-0.0409425899599205	0.00310771026168432
1	A	26	50	20120615	11	2602	51.6	-0.0412443831341309	0.00370394269958082
1	A	26	50	20120615	11	2604	51.64	-0.0420779913184717	0.00624577944591209
1	A	26	50	20120615	11	2606	51.68	-0.0421412066647098	0.00761219258987698
1	A	26	50	20120615	11	2608	51.72	-0.0427281760037727	0.00958664685498417
1	A	26	50	20120615	11	2610	51.76	-0.0441789469867332	0.0114994414087719
1	A	26	50	20120615	11	2612	51.8	-0.0449076205247459	0.0129878304724915
1	A	26	50	20120615	11	2614	51.84	-0.0452902360040460	0.0148910083740551
1	A	26	50	20120615	11	2616	51.88	-0.0453687955674358	0.0171751754093220
1	A	26	50	20120615	11	2618	51.92	-0.0459677857217789	0.0190647768606867
1	A	26	50	20120615	11	2620	51.96	-0.0461881909054748	0.0221409034908827
1	A	26	50	20120615	11	2622	52	-0.0470334663517052	0.0248471425638398
1	A	26	50	20120615	11	2624	52.04	-0.0482100920355996	0.0265726245312911
1	A	26	50	20120615	11	2626	52.08	-0.0498240632636579	0.0289286336155266
1	A	26	50	20120615	11	2628	52.12	-0.0507129671982875	0.0304564792376365
1	A	26	50	20120615	11	2630	52.16	-0.0525120589816604	0.0331674559260276
1	A	26	50	20120615	11	2632	52.2	-0.0540356619630831	0.0343029987059350
1	A	26	50	20120615	11	2634	52.24	-0.0551490723007394	0.0358939889636048
1	A	26	50	20120615	11	2636	52.28	-0.0572795850324544	0.0373335169487442
1	A	26	50	20120615	11	2638	52.32	-0.0590416244204932	0.0379655997004470
1	A	26	50	20120615	11	2640	52.36	-0.0610070277188011	0.0380894140978328
1	A	26	50	20120615	11	2642	52.4	-0.0625722792896358	0.0383616502085895
1	A	26	50	20120615	11	2644	52.44	-0.0640142821485095	0.0380951416627603
1	A	26	50	20120615	11	2646	52.48	-0.066238698660766	0.0378794740944984
1	A	26	50	20120615	11	2648	52.52	-0.0668921360372606	0.0370283296619841
1	A	26	50	20120615	11	2650	52.56	-0.0675189154881044	0.0360079745767320
1	A	26	50	20120615	11	2652	52.6	-0.0687364119439514	0.0346776238786076
1	A	26	50	20120615	11	2654	52.64	-0.0694015872930136	0.0324761883367395
1	A	26	50	20120615	11	2656	52.68	-0.0696421450199732	0.0300660855837434
1	A	26	50	20120615	11	2658	52.72	-0.070412608568754	0.0280142031260962
1	A	26	50	20120615	11	2660	52.76	-0.0711967192784119	0.0251786342228601
1	A	26	50	20120615	11	2662	52.8	-0.0718322668533422	0.0234954372409235
1	A	26	50	20120615	11	2664	52.84	-0.0711959414609526	0.0205644089222273
1	A	26	50	20120615	11	2666	52.88	-0.0714079320739523	0.0184972529581065
1	A	26	50	20120615	11	2668	52.92	-0.0707277660611288	0.0161877715000731
1	A	26	50	20120615	11	2670	52.96	-0.0713841025754263	0.0132633192744418
1	A	26	50	20120615	11	2672	53	-0.071680168184709	0.0109538378164084
1	A	26	50	20120615	11	2674	53.04	-0.0712047802957173	0.00883301244759556
1	A	26	50	20120615	11	2676	53.08	-0.0705259577857782	0.00576770455115188
1	A	26	50	20120615	11	2678	53.12	-0.0703533530204907	0.00328003218425948
1	A	26	50	20120615	11	2680	53.16	-0.0701800411484218	0.000616007386139171
1	A	26	50	20120615	11	2682	53.2	-0.0700869858960177	-0.00092986945889087
1	A	26	50	20120615	11	2684	53.24	-0.0703993149612678	-0.00452883084309605
1	A	26	50	20120615	11	2686	53.28	-0.070622972836157	-0.00670382059134775
1	A	26	50	20120615	11	2688	53.32	-0.0704183361336817	-0.00906569866186705
1	A	26	50	20120615	11	2690	53.36	-0.0699507971299611	-0.0114807511623315
1	A	26	50	20120615	11	2692	53.4	-0.069191505868323	-0.0140179917145851
1	A	26	50	20120615	11	2694	53.44	-0.068801182925108	-0.0161332309398265
1	A	26	50	20120615	11	2696	53.48	-0.0682354975001588	-0.0187963364991314
1	A	26	50	20120615	11	2698	53.52	-0.0684034353606906	-0.0205431023806965
1	A	26	50	20120615	11	2700	53.56	-0.0688216890217625	-0.0232140568252724
1	A	26	50	20120615	11	2702	53.6	-0.068871469339158	-0.0247520140743531
1	A	26	50	20120615	11	2704	53.64	-0.0693525140823992	-0.0271968357703057
1	A	26	50	20120615	11	2706	53.68	-0.0698790965023488	-0.0296555167591695
1	A	26	50	20120615	11	2708	53.72	-0.0704397614691517	-0.0321819385776708
1	A	26	50	20120615	11	2710	53.76	-0.0709963252166236	-0.0346451450499342
1	A	26	50	20120615	11	2712	53.8	-0.0710545908153934	-0.0370068816990972
1	A	26	50	20120615	11	2714	53.84	-0.0705038253435272	-0.0389697394129929
1	A	26	50	20120615	11	2716	53.88	-0.0698505293883889	-0.0413759530786927
1	A	26	50	20120615	11	2718	53.92	-0.0696152749622882	-0.0440288055896702
1	A	26	50	20120615	11	2720	53.96	-0.0694889856911682	-0.0466417065675108
1	A	26	50	20120615	11	2722	54	-0.0695623126643772	-0.0483016397363461
1	A	26	50	20120615	11	2724	54.04	-0.0701761520611252	-0.049867103439215
1	A	26	50	20120615	11	2726	54.08	-0.0698566812173852	-0.0513895043391097
1	A	26	50	20120615	11	2728	54.12	-0.069894723562213	-0.0533153803683494
1	A	26	50	20120615	11	2730	54.16	-0.0711864662300846	-0.0551848292764504
1	A	26	50	20120615	11	2732	54.2	-0.0717900525785055	-0.0561453631280142
1	A	26	50	20120615	11	2734	54.24	-0.0734615822985524	-0.0575964169536871
1	A	26	50	20120615	11	2736	54.28	-0.0744946653058658	-0.0582660470754707
1	A	26	50	20120615	11	2738	54.32	-0.0763555582219144	-0.0587004227711536
1	A	26	50	20120615	11	2740	54.36	-0.0780922831871868	-0.0592490669226763
1	A	26	50	20120615	11	2742	54.4	-0.0786965766423889	-0.0594918873913357
1	A	26	50	20120615	11	2744	54.44	-0.0792247854079351	-0.058984891829225
1	A	26	50	20120615	11	2746	54.48	-0.0800045827662277	-0.057964678165329
1	A	26	50	20120615	11	2748	54.52	-0.0804139268818566	-0.057452096459647
1	A	26	50	20120615	11	2750	54.56	-0.0809132149800524	-0.0573332318097294
1	A	26	50	20120615	11	2752	54.6	-0.0814593842578409	-0.0575846789811194
1	A	26	50	20120615	11	2754	54.64	-0.0821667031710618	-0.057595780557584
1	A	26	50	20120615	11	2756	54.68	-0.0832268683680948	-0.0585508696869328
1	A	26	50	20120615	11	2758	54.72	-0.0835971801894022	-0.0592426322509675
1	A	26	50	20120615	11	2760	54.76	-0.0842494861950468	-0.059970598682199
1	A	26	50	20120615	11	2762	54.8	-0.0833516727149742	-0.0592788361181642
1	A	26	50	20120615	11	2764	54.84	-0.0831169132636203	-0.0614454112957198
1	A	26	50	20120615	11	2766	54.88	-0.0826367170485165	-0.0624559375967135
1	A	26	50	20120615	11	2768	54.92	-0.0815829865231922	-0.0641729342827908
1	A	26	50	20120615	11	2770	54.96	-0.080238917953513	-0.065524073920282
1	A	26	50	20120615	11	2772	55	-0.0790692007028707	-0.0666117667843066
1	A	26	50	20120615	11	2774	55.04	-0.0774711252352535	-0.0688999784703618
1	A	26	50	20120615	11	2776	55.08	-0.0755272957648394	-0.071109680090502
1	A	26	50	20120615	11	2778	55.12	-0.073719464141651	-0.072419708539735
1	A	26	50	20120615	11	2780	55.16	-0.0717571028167158	-0.0744061114952307
1	A	26	50	20120615	11	2782	55.2	-0.0696119939868234	-0.0757196627504478
1	A	26	50	20120615	11	2784	55.24	-0.0681772177592535	-0.0774712228159892
1	A	26	50	20120615	11	2786	55.28	-0.0664849132419753	-0.0799752859180695
1	A	26	50	20120615	11	2788	55.32	-0.0640287778375238	-0.0806028431863726
1	A	26	50	20120615	11	2790	55.36	-0.0614346859000629	-0.0821970861352359
1	A	26	50	20120615	11	2792	55.4	-0.0593494280023436	-0.082448109042557
1	A	26	50	20120615	11	2794	55.44	-0.0568749078215814	-0.0829780855750563
1	A	26	50	20120615	11	2796	55.48	-0.0546166916051841	-0.08265960468081
1	A	26	50	20120615	11	2798	55.52	-0.0523914972754681	-0.0828737873248313
1	A	26	50	20120615	11	2800	55.56	-0.0494533271782818	-0.0829651455209606
1	A	26	50	20120615	11	2802	55.6	-0.0465782310059773	-0.083228189243562
1	A	26	50	20120615	11	2804	55.64	-0.0440176559299445	-0.0831215575409592
1	A	26	50	20120615	11	2806	55.68	-0.0412520905980458	-0.0829645091248575
1	A	26	50	20120615	11	2808	55.72	-0.0378746657683864	-0.0832660194563555
1	A	26	50	20120615	11	2810	55.76	-0.0356682804790500	-0.0823751356227385
1	A	26	50	20120615	11	2812	55.8	-0.0332388030002493	-0.081642997261498
1	A	26	50	20120615	11	2814	55.84	-0.0316159929374262	-0.081152547998067
1	A	26	50	20120615	11	2816	55.88	-0.0289345733124887	-0.0803138486449017
1	A	26	50	20120615	11	2818	55.92	-0.0263247836044853	-0.0793106055437542
1	A	26	50	20120615	11	2820	55.96	-0.0238749414503864	-0.0786602087264189
1	A	26	50	20120615	11	2822	56	-0.0216061893429494	-0.078340242907932
1	A	26	50	20120615	11	2824	56.04	-0.0187144054506089	-0.0771984068776718
1	A	26	50	20120615	11	2826	56.08	-0.0158632094875085	-0.076762263415036
1	A	26	50	20120615	11	2828	56.12	-0.0129119579148702	-0.0757151089827768
1	A	26	50	20120615	11	2830	56.16	-0.0102531657069307	-0.0747332912170993
1	A	26	50	20120615	11	2832	56.2	-0.00681337405917056	-0.0728950964287269
1	A	26	50	20120615	11	2834	56.24	-0.00456823931822516	-0.0728848433803995
1	A	26	50	20120615	11	2836	56.28	-0.00209661827526566	-0.0719425528837903
1	A	26	50	20120615	11	2838	56.32	5.9915985997059e-05	-0.0717154301856733
1	A	26	50	20120615	11	2840	56.36	0.00298839872028114	-0.0712127479749277
1	A	26	50	20120615	11	2842	56.4	0.00513984181271933	-0.0700392335608706
1	A	26	50	20120615	11	2844	56.44	0.00799881595041279	-0.0697320663751232
1	A	26	50	20120615	11	2846	56.48	0.0110451026744425	-0.0689598350593894
1	A	26	50	20120615	11	2848	56.52	0.0134498314159017	-0.067653384570469
1	A	26	50	20120615	11	2850	56.56	0.0155420189600765	-0.066519326714802
1	A	26	50	20120615	11	2852	56.6	0.0172641068149782	-0.0655897641402542
1	A	26	50	20120615	11	2854	56.64	0.0200544915948965	-0.0636733633418824
1	A	26	50	20120615	11	2856	56.68	0.0220378554054467	-0.0624484422648329
1	A	26	50	20120615	11	2858	56.72	0.0245680956005665	-0.0608435220035738
1	A	26	50	20120615	11	2860	56.76	0.0265210538195256	-0.0592916347509038
1	A	26	50	20120615	11	2862	56.8	0.0290515061466798	-0.0585466270462457
1	A	26	50	20120615	11	2864	56.84	0.0313457848089177	-0.0566846734700251
1	A	26	50	20120615	11	2866	56.88	0.0330932577972640	-0.0553784351131393
1	A	26	50	20120615	11	2868	56.92	0.0353629291435166	-0.0534722166524165
1	A	26	50	20120615	11	2870	56.96	0.0368776932901744	-0.0523698371805467
1	A	26	50	20120615	11	2872	57	0.0390605319236973	-0.0500078176886713
1	A	26	50	20120615	11	2874	57.04	0.0414107427323270	-0.0481771889428573
1	A	26	50	20120615	11	2876	57.08	0.0432823836714497	-0.0463469844611123
1	A	26	50	20120615	11	2878	57.12	0.0450705860103923	-0.0445900362418980
1	A	26	50	20120615	11	2880	57.16	0.0464089482283476	-0.0432472899618994
1	A	26	50	20120615	11	2882	57.2	0.0473324650399163	-0.0416251516505184
1	A	26	50	20120615	11	2884	57.24	0.0493447424467491	-0.0393926811920240
1	A	26	50	20120615	11	2886	57.28	0.0498704339121544	-0.0376236131625804
1	A	26	50	20120615	11	2888	57.32	0.0504769957659105	-0.0357114493480414
1	A	26	50	20120615	11	2890	57.36	0.0511626856969085	-0.0335194805517599
1	A	26	50	20120615	11	2892	57.4	0.0506234884919825	-0.0324618892234104
1	A	26	50	20120615	11	2894	57.44	0.0502537564982357	-0.0310040330305025
1	A	26	50	20120615	11	2896	57.48	0.0493167905156888	-0.0298430131932689
1	A	26	50	20120615	11	2898	57.52	0.0486598812448987	-0.0279155886001784
1	A	26	50	20120615	11	2900	57.56	0.0479870337872606	-0.0258741359675537
1	A	26	50	20120615	11	2902	57.6	0.0473281375464154	-0.0244606436540975
1	A	26	50	20120615	11	2904	57.64	0.0466400872929818	-0.0221934118262400
1	A	26	50	20120615	11	2906	57.68	0.0457401524925657	-0.0201225081961789
1	A	26	50	20120615	11	2908	57.72	0.0456299004032431	-0.0174961156209534
1	A	26	50	20120615	11	2910	57.76	0.0454184330492614	-0.0159010665703597
1	A	26	50	20120615	11	2912	57.8	0.0452728892604898	-0.0136633776638201
1	A	26	50	20120615	11	2914	57.84	0.0449648735466050	-0.0124317390723493
1	A	26	50	20120615	11	2916	57.88	0.0451974409669372	-0.0112903980168362
1	A	26	50	20120615	11	2918	57.92	0.0457104469366881	-0.0102350411459152
1	A	26	50	20120615	11	2920	57.96	0.0462566869251547	-0.00875287462187015
1	A	26	50	20120615	11	2922	58	0.0473910983342122	-0.00788235546355135
1	A	26	50	20120615	11	2924	58.04	0.0493226312177014	-0.00732374110641395
1	A	26	50	20120615	11	2926	58.08	0.0512651949669771	-0.00651466952738035
1	A	26	50	20120615	11	2928	58.12	0.0538483974600078	-0.00529547601525855
1	A	26	50	20120615	11	2930	58.16	0.0559740311549327	-0.00461559284514765
1	A	26	50	20120615	11	2932	58.2	0.0579367474474722	-0.00383303777040845
1	A	26	50	20120615	11	2934	58.24	0.0602862511493207	-0.00301470309254125
1	A	26	50	20120615	11	2936	58.28	0.0621071925322323	-0.0017608613481413
1	A	26	50	20120615	11	2938	58.32	0.0642227853108643	-0.00140624729737626
1	A	26	50	20120615	11	2940	58.36	0.0662328070470652	-0.000969396727959208
1	A	26	50	20120615	11	2942	58.4	0.068661082444338	-0.00098657942274204
1	A	26	50	20120615	11	2944	58.44	0.0713533915137057	-0.00127090705945715
1	A	26	50	20120615	11	2946	58.48	0.0729173702923341	-0.00151259615726671
1	A	26	50	20120615	11	2948	58.52	0.0745901728045872	-0.00198572130455863
1	A	26	50	20120615	11	2950	58.56	0.0760558637406306	-0.00298118623111305
1	A	26	50	20120615	11	2952	58.6	0.0772189836850044	-0.00424528102384025
1	A	26	50	20120615	11	2954	58.64	0.0787150095019609	-0.00533090206499595
1	A	26	50	20120615	11	2956	58.68	0.080843188781298	-0.00637155111486815
1	A	26	50	20120615	11	2958	58.72	0.0823692666364547	-0.00825203088875565
1	A	26	50	20120615	11	2960	58.76	0.0843108404362367	-0.00875167254034215
1	A	26	50	20120615	11	2962	58.8	0.0866042705703372	-0.00989888258213915
1	A	26	50	20120615	11	2964	58.84	0.0888119993625578	-0.0108654975520211
1	A	26	50	20120615	11	2966	58.88	0.0903795843857703	-0.0126872167523920
1	A	26	50	20120615	11	2968	58.92	0.0922996621394042	-0.0140821970103169
1	A	26	50	20120615	11	2970	58.96	0.0937826064809087	-0.0150828945270521
1	A	26	50	20120615	11	2972	59	0.0951445648521521	-0.0162310238076647
1	A	26	50	20120615	11	2974	59.04	0.096637337977915	-0.0168508029013748
1	A	26	50	20120615	11	2976	59.08	0.0983734972577623	-0.0179003614966898
1	A	26	50	20120615	11	2978	59.12	0.100070765664644	-0.0192370054451668
1	A	26	50	20120615	11	2980	59.16	0.101042259671317	-0.0200205504693996
1	A	26	50	20120615	11	2982	59.2	0.102359811736702	-0.0202147927021917
1	A	26	50	20120615	11	2984	59.24	0.104315951936176	-0.0208623610924022
1	A	26	50	20120615	11	2986	59.28	0.105503396353823	-0.0219921055967039
1	A	26	50	20120615	11	2988	59.32	0.106904387019387	-0.0230644330303733
1	A	26	50	20120615	11	2990	59.36	0.107743510636622	-0.0244931422817608
1	A	26	50	20120615	11	2992	59.4	0.108370360798143	-0.0254794855308379
1	A	26	50	20120615	11	2994	59.44	0.108980311107595	-0.0267136697067210
1	A	26	50	20120615	11	2996	59.48	0.109218181828786	-0.0282258882689664
1	A	26	50	20120615	11	2998	59.52	0.110093792155929	-0.0302144846696973
1	A	26	50	20120615	11	3000	59.56	0.111103964903532	-0.0314479617387993
1	A	26	50	20120615	11	3002	59.6	0.111703308611266	-0.0329210065853670
1	A	26	50	20120615	11	3004	59.64	0.112781717163254	-0.0339752320854381
1	A	26	50	20120615	11	3006	59.68	0.113337432382588	-0.0359721723461870
1	A	26	50	20120615	11	3008	59.72	0.114395971234024	-0.0382978465495095
1	A	26	50	20120615	11	3010	59.76	0.115542615590397	-0.0400262983654420
1	A	26	50	20120615	11	3012	59.8	0.115865551257364	-0.0410624219319145
1	A	26	50	20120615	11	3014	59.84	0.117109139953437	-0.0438267144716071
1	A	26	50	20120615	11	3016	59.88	0.117638833643224	-0.0454607675322511
1	A	26	50	20120615	11	3018	59.92	0.118804287039976	-0.047458909874528
1	A	26	50	20120615	11	3020	59.96	0.11944421867695	-0.0493999179888852
1	A	26	50	20120615	11	3022	60	0.120905101286881	-0.0502456176991842
1	A	26	50	20120615	11	3024	60.04	0.121902192559032	-0.0518775494394847
1	A	26	50	20120615	11	3026	60.08	0.123830331329972	-0.0532445282688745
1	A	26	50	20120615	11	3028	60.12	0.124906052876191	-0.0540666813233601
1	A	26	50	20120615	11	3030	60.16	0.126458859367676	-0.0552093658817575
1	A	26	50	20120615	11	3032	60.2	0.128586331540232	-0.0562115483227333
1	A	26	50	20120615	11	3034	60.24	0.130304388886481	-0.0572370652874881
1	A	26	50	20120615	11	3036	60.28	0.131706935186965	-0.0575725874551611
1	A	26	50	20120615	11	3038	60.32	0.132834346238889	-0.0592778461686706
1	A	26	50	20120615	11	3040	60.36	0.133294107068016	-0.0602916958715359
1	A	26	50	20120615	11	3042	60.4	0.133605870447841	-0.0608935144530037
1	A	26	50	20120615	11	3044	60.44	0.133795445775877	-0.061887635876674
1	A	26	50	20120615	11	3046	60.48	0.134384041460537	-0.0631304467552875
1	A	26	50	20120615	11	3048	60.52	0.134445559750500	-0.0640560495318606
1	A	26	50	20120615	11	3050	60.56	0.134340625104172	-0.0657647023579197
1	A	26	50	20120615	11	3052	60.6	0.134356252164036	-0.0673641071862856
1	A	26	50	20120615	11	3054	60.64	0.134797203952784	-0.068724863476001
1	A	26	50	20120615	11	3056	60.68	0.134824074010469	-0.0707966863448777
1	A	26	50	20120615	11	3058	60.72	0.134444286958294	-0.0721833934534625
1	A	26	50	20120615	11	3060	60.76	0.134497956362986	-0.0748520851563386
1	A	26	50	20120615	11	3062	60.8	0.134125876774726	-0.0763767487979331
1	A	26	50	20120615	11	3064	60.84	0.133087349045197	-0.0777660014909304
1	A	26	50	20120615	11	3066	60.88	0.132885540769847	-0.078657945984719
1	A	26	50	20120615	11	3068	60.92	0.132335340983405	-0.0785802349494666
1	A	26	50	20120615	11	3070	60.96	0.132672489496675	-0.0790534308074367
1	A	26	50	20120615	11	3072	61	0.132699147422326	-0.0787000895488777
1	A	26	50	20120615	11	3074	61.04	0.13349428899777	-0.0795298793566001
1	A	26	50	20120615	11	3076	61.08	0.133720138903681	-0.0799955798826896
1	A	26	50	20120615	11	3078	61.12	0.133732725404386	-0.0799702654599231
1	A	26	50	20120615	11	3080	61.16	0.134103532200440	-0.0802217126313131
1	A	26	50	20120615	11	3082	61.2	0.134532463173908	-0.0806695940665167
1	A	26	50	20120615	11	3084	61.24	0.134522280836259	-0.0808296830417772
1	A	26	50	20120615	11	3086	61.28	0.133978232878814	-0.0812747360498561
1	A	26	50	20120615	11	3088	61.32	0.134367070897789	-0.0812309661401006
1	A	26	50	20120615	11	3090	61.36	0.133900097579493	-0.0818817872215047
1	A	26	50	20120615	11	3092	61.4	0.134054388279148	-0.0817727513558457
1	A	26	50	20120615	11	3094	61.44	0.133995274152241	-0.0822278452802174
1	A	26	50	20120615	11	3096	61.48	0.133732301140317	-0.0828754843811062
1	A	26	50	20120615	11	3098	61.52	0.133722896620128	-0.0844376953927816
1	A	26	50	20120615	11	3100	61.56	0.133339574034046	-0.0859198619168267
1	A	26	50	20120615	11	3102	61.6	0.133326916822663	-0.0875065388231313
1	A	26	50	20120615	11	3104	61.64	0.133388293691270	-0.0893458649823538
1	A	26	50	20120615	11	3106	61.68	0.133650701017768	-0.090268568621124
1	A	26	50	20120615	11	3108	61.72	0.134648994371448	-0.0906533761314458
1	A	26	50	20120615	11	3110	61.76	0.135688653471826	-0.0918142333341197
1	A	26	50	20120615	11	3112	61.8	0.136303836371459	-0.0919019145749869
1	A	26	50	20120615	11	3114	61.84	0.135919311703849	-0.0917575233702685
1	A	26	50	20120615	11	3116	61.88	0.135959616790377	-0.091638022324248
1	A	26	50	20120615	11	3118	61.92	0.135895199362611	-0.091603444802648
1	A	26	50	20120615	11	3120	61.96	0.136043974629372	-0.0910982877181683
1	A	26	50	20120615	11	3122	62	0.135598426646547	-0.0909611797132962
1	A	26	50	20120615	11	3124	62.04	0.135525028962660	-0.0909398250885044
1	A	26	50	20120615	11	3126	62.08	0.135633781985606	-0.0900108281993815
1	A	26	50	20120615	11	3128	62.12	0.136081946263522	-0.0890634465339478
1	A	26	50	20120615	11	3130	62.16	0.136914281655657	-0.087843616625723
1	A	26	50	20120615	11	3132	62.2	0.13819845828097	-0.0864661019052933
1	A	26	50	20120615	11	3134	62.24	0.139419702402757	-0.0844019865003317
1	A	26	50	20120615	11	3136	62.28	0.141514930506091	-0.0828215321337017
1	A	26	50	20120615	11	3138	62.32	0.143530821228576	-0.0811987927815566
1	A	26	50	20120615	11	3140	62.36	0.144865626699421	-0.0796292278593568
1	A	26	50	20120615	11	3142	62.4	0.147259465996450	-0.0773711530643157
1	A	26	50	20120615	11	3144	62.44	0.149345572422307	-0.0753614141708273
1	A	26	50	20120615	11	3146	62.48	0.150942078112870	-0.0742528121592831
1	A	26	50	20120615	11	3148	62.52	0.152779565794461	-0.0730658627163834
1	A	26	50	20120615	11	3150	62.56	0.155514018427988	-0.072591323355529
1	A	26	50	20120615	11	3152	62.6	0.157501483457869	-0.0727421492319561
1	A	26	50	20120615	11	3154	62.64	0.157415428562598	-0.0723516141567069
1	A	26	50	20120615	11	3156	62.68	0.157069087661173	-0.072580575332455
1	A	26	50	20120615	11	3158	62.72	0.156776840428509	-0.0718333755967752
1	A	26	50	20120615	11	3160	62.76	0.15598862849952	-0.0716585080897877
1	A	26	50	20120615	11	3162	62.8	0.155566415040474	-0.0712222939164738
1	A	26	50	20120615	11	3164	62.84	0.155671349686802	-0.0691544308455719
1	A	26	50	20120615	11	3166	62.88	0.156220135259681	-0.0666936285363645
1	A	26	50	20120615	11	3168	62.92	0.156394083527853	-0.0643997741381954
1	A	26	50	20120615	11	3170	62.96	0.157463936087788	-0.0614476033267415
1	A	26	50	20120615	11	3172	63	0.158028560852565	-0.0592976451585438
1	A	26	50	20120615	11	3174	63.04	0.159129879664263	-0.0575175038369067
1	A	26	50	20120615	11	3176	63.08	0.159249592842318	-0.0552623281796684
1	A	26	50	20120615	11	3178	63.12	0.159360255053574	-0.0523826358132862
1	A	26	50	20120615	11	3180	63.16	0.159928344641579	-0.0508231825180575
1	A	26	50	20120615	11	3182	63.2	0.1610596447808	-0.0481659459450366
1	A	26	50	20120615	11	3184	63.24	0.161531921399954	-0.0457957947251773
1	A	26	50	20120615	11	3186	63.28	0.162019825078973	-0.0439940866467140
1	A	26	50	20120615	11	3188	63.32	0.162634018029111	-0.0424974244336545
1	A	26	50	20120615	11	3190	63.36	0.163416643814529	-0.0411462847961633
1	A	26	50	20120615	11	3192	63.4	0.163844726259859	-0.0412202481654755
1	A	26	50	20120615	11	3194	63.44	0.163629412244988	-0.041069280867692
1	A	26	50	20120615	11	3196	63.48	0.163870323525338	-0.0408453401500903
1	A	26	50	20120615	11	3198	63.52	0.164053252049631	-0.0410909183351963
1	A	26	50	20120615	11	3200	63.56	0.163718649120773	-0.0411370216973297
1	A	26	50	20120615	11	3202	63.6	0.163490041498416	-0.0408508555829836
1	A	26	50	20120615	11	3204	63.64	0.162295455302279	-0.0402805032532785
1	A	26	50	20120615	11	3206	63.68	0.162110334746965	-0.0399522642854517
1	A	26	50	20120615	11	3208	63.72	0.161247098788492	-0.0395144237665409
1	A	26	50	20120615	11	3210	63.76	0.160659634474682	-0.0383977607376911
1	A	26	50	20120615	11	3212	63.8	0.159252491980121	-0.0357814656473009
1	A	26	50	20120615	11	3214	63.84	0.158279866602599	-0.0337686861946535
1	A	26	50	20120615	11	3216	63.88	0.156749263264043	-0.0318047678205859
1	A	26	50	20120615	11	3218	63.92	0.155291704055983	-0.0303674318664680
1	A	26	50	20120615	11	3220	63.96	0.154482066791524	-0.0303525826240631
1	A	26	50	20120615	11	3222	64	0.152669045004562	-0.0294658707204551
1	A	26	50	20120615	11	3224	64.04	0.150723723538840	-0.0291385509914440
1	A	26	50	20120615	11	3226	64.08	0.149437142750471	-0.0280181402966538
1	A	26	50	20120615	11	3228	64.12	0.147520671241421	-0.0269166800635996
1	A	26	50	20120615	11	3230	64.16	0.145399350897861	-0.0253582167178644
1	A	26	50	20120615	11	3232	64.2	0.144073313551102	-0.0244950514700701
1	A	26	50	20120615	11	3234	64.24	0.142630957138838	-0.0240084205832574
1	A	26	50	20120615	11	3236	64.28	0.141075039377515	-0.0229084452744437
1	A	26	50	20120615	11	3238	64.32	0.139162174113049	-0.0209350516695083
1	A	26	50	20120615	11	3240	64.36	0.138126050546576	-0.0198003574177382
1	A	26	50	20120615	11	3242	64.4	0.136372072175843	-0.0178250546244936
1	A	26	50	20120615	11	3244	64.44	0.134466419400545	-0.0148615701045407
1	A	26	50	20120615	11	3246	64.48	0.13251933016787	-0.0122435779578756
1	A	26	50	20120615	11	3248	64.52	0.131795959930716	-0.0106161009902967
1	A	26	50	20120615	11	3250	64.56	0.129879629843023	-0.00837577457546335
1	A	26	50	20120615	11	3252	64.6	0.127623676368325	-0.00661790711743355
1	A	26	50	20120615	11	3254	64.64	0.12608211287466	-0.00418468197269255
1	A	26	50	20120615	11	3256	64.68	0.123837755951174	-0.00204469401010959
1	A	26	50	20120615	11	3258	64.72	0.122078474279582	-0.000972013023049619
1	A	26	50	20120615	11	3260	64.76	0.120764316326747	0.00082509886133601
1	A	26	50	20120615	11	3262	64.8	0.118709393309941	0.00265035359561285
1	A	26	50	20120615	11	3264	64.84	0.117551576666426	0.00402935324028286
1	A	26	50	20120615	11	3266	64.88	0.115411800835877	0.00579874653884594
1	A	26	50	20120615	11	3268	64.92	0.113290621913674	0.00825212422685079
1	A	26	50	20120615	11	3270	64.96	0.111296156526659	0.00973422004021781
1	A	26	50	20120615	11	3272	65	0.110330177952880	0.0108854605906676
1	A	26	50	20120615	11	3274	65.04	0.107744500586115	0.0133294337584827
1	A	26	50	20120615	11	3276	65.08	0.106253212384593	0.0149679415918482
1	A	26	50	20120615	11	3278	65.12	0.105386935866961	0.0163436178346466
1	A	26	50	20120615	11	3280	65.16	0.104830867094236	0.0159825691121727
1	A	26	50	20120615	11	3282	65.2	0.104360782506103	0.0155625476841479
1	A	26	50	20120615	11	3284	65.24	0.103458797096022	0.0153402333121429
1	A	26	50	20120615	11	3286	65.28	0.102924577922835	0.0166357236459547
1	A	26	50	20120615	11	3288	65.32	0.102090545474426	0.0174724431001328
1	A	26	50	20120615	11	3290	65.36	0.102270362728881	0.0185314769263159
1	A	26	50	20120615	11	3292	65.4	0.103006036624028	0.0193955614129259
1	A	26	50	20120615	11	3294	65.44	0.103010420686071	0.0203665604448512
1	A	26	50	20120615	11	3296	65.48	0.104120366200500	0.0227179026243309
1	A	26	50	20120615	11	3298	65.52	0.104619725009374	0.0244706789135361
1	A	26	50	20120615	11	3300	65.56	0.105381066880677	0.0251050244069385
1	A	26	50	20120615	11	3302	65.6	0.105721892349209	0.0263857362090236
1	A	26	50	20120615	11	3304	65.64	0.105177066574305	0.0265832311330089
1	A	26	50	20120615	11	3306	65.68	0.104703092898876	0.0270994897939533
1	A	26	50	20120615	11	3308	65.72	0.103926406810420	0.0273585737185801
1	A	26	50	20120615	11	3310	65.76	0.102981217176008	0.0279114605107897
1	A	26	50	20120615	11	3312	65.8	0.100840804949357	0.0291858083518442
1	A	26	50	20120615	11	3314	65.84	0.098699190641177	0.0297556657068025
1	A	26	50	20120615	11	3316	65.88	0.096178425676925	0.0309158158026951
1	A	26	50	20120615	11	3318	65.92	0.0944092445103962	0.0323175842857193
1	A	26	50	20120615	11	3320	65.96	0.0923764539358412	0.0344785026090254
1	A	26	50	20120615	11	3322	66	0.0899945647434142	0.0365144751640959
1	A	26	50	20120615	11	3324	66.04	0.0878704159727298	0.0388926166905826
1	A	26	50	20120615	11	3326	66.08	0.0861701777173668	0.0400739799899108
1	A	26	50	20120615	11	3328	66.12	0.0838710907290168	0.041038332218093
1	A	26	50	20120615	11	3330	66.16	0.082134012210354	0.0410302712007875
1	A	26	50	20120615	11	3332	66.2	0.0806085000406221	0.040290920350379
1	A	26	50	20120615	11	3334	66.24	0.0788992108184598	0.03999245057804
1	A	26	50	20120615	11	3336	66.28	0.0771345551353307	0.0389665800598946
1	A	26	50	20120615	11	3338	66.32	0.0757810113347834	0.0380732213525436
1	A	26	50	20120615	11	3340	66.36	0.073634164436423	0.0371841759965576
1	A	26	50	20120615	11	3342	66.4	0.0712424464597377	0.0371700338609340
1	A	26	50	20120615	11	3344	66.44	0.0686429805107396	0.0369335773533052
1	A	26	50	20120615	11	3346	66.48	0.0667272161084709	0.0369654678691367
1	A	26	50	20120615	11	3348	66.52	0.0644168861223001	0.0369178795827629
1	A	26	50	20120615	11	3350	66.56	0.06223093621894	0.0373429921796122
1	A	26	50	20120615	11	3352	66.6	0.0602406427619342	0.0385216684731721
1	A	26	50	20120615	11	3354	66.64	0.057180426034315	0.0387608119865693
1	A	26	50	20120615	11	3356	66.68	0.0550208512138932	0.0393804496589232
1	A	26	50	20120615	11	3358	66.72	0.0528488595983937	0.0404912154172179
1	A	26	50	20120615	11	3360	66.76	0.0498189070410094	0.0411161563904305
1	A	26	50	20120615	11	3362	66.8	0.047268203175642	0.0416837085772821
1	A	26	50	20120615	11	3364	66.84	0.0449414202288866	0.0425429621103629
1	A	26	50	20120615	11	3366	66.88	0.0423229564419984	0.0417492114139573
1	A	26	50	20120615	11	3368	66.92	0.0396411443727974	0.0419735445758227
1	A	26	50	20120615	11	3370	66.96	0.0375823110554912	0.0420630855075242
1	A	26	50	20120615	11	3372	67	0.0360014041405212	0.0430259810957373
1	A	26	50	20120615	11	3374	67.04	0.0341284338406499	0.0439121131717845
1	A	26	50	20120615	11	3376	67.08	0.0330597055804967	0.0447900640223736
1	A	26	50	20120615	11	3378	67.12	0.0317701902989859	0.0465994442094129
1	A	26	50	20120615	11	3380	67.16	0.0305741898892869	0.0485056626701355
1	A	26	50	20120615	11	3382	67.2	0.0291829572973024	0.0505628484286415
1	A	26	50	20120615	11	3384	67.24	0.0278635667542864	0.0531697389988419
1	A	26	50	20120615	11	3386	67.28	0.0263010728998985	0.0553607093603485
1	A	26	50	20120615	11	3388	67.32	0.0255095375690383	0.0577763275462379
1	A	26	50	20120615	11	3390	67.36	0.0254391097336321	0.0596689695567618
1	A	26	50	20120615	11	3392	67.4	0.0249693786988899	0.062285193936474
1	A	26	50	20120615	11	3394	67.44	0.0248824045648039	0.0646463649002122
1	A	26	50	20120615	11	3396	67.48	0.0250126536338985	0.067351189759607
1	A	26	50	20120615	11	3398	67.52	0.0258241293759882	0.0692674491366224
1	A	26	50	20120615	11	3400	67.56	0.0257389230088552	0.070737312002675
1	A	26	50	20120615	11	3402	67.6	0.0265872390142447	0.0731661530853726
1	A	26	50	20120615	11	3404	67.64	0.0273318224548342	0.0751867814232913
1	A	26	50	20120615	11	3406	67.68	0.0277652082010234	0.0768054195561054
1	A	26	50	20120615	11	3408	67.72	0.0291164185491928	0.078308092176805
1	A	26	50	20120615	11	3410	67.76	0.0293842705979062	0.0799852080404232
1	A	26	50	20120615	11	3412	67.8	0.0301321774403672	0.0819887951049153
1	A	26	50	20120615	11	3414	67.84	0.0315113892170716	0.0831216508790543
1	A	26	50	20120615	11	3416	67.88	0.0330194358493081	0.0844513651810756
1	A	26	50	20120615	11	3418	67.92	0.0336163753939858	0.0856832866152588
1	A	26	50	20120615	11	3420	67.96	0.0347582114242459	0.0875681504511896
1	A	26	50	20120615	11	3422	68	0.0357496458421475	0.0881747773587696
1	A	26	50	20120615	11	3424	68.04	0.0371489394514376	0.0893657573103220
1	A	26	50	20120615	11	3426	68.08	0.0377581119434298	0.0912743092234227
1	A	26	50	20120615	11	3428	68.12	0.0390750276127116	0.0925312622376599
1	A	26	50	20120615	11	3430	68.16	0.0400724724382534	0.0949036054885408
1	A	26	50	20120615	11	3432	68.2	0.0412734933060987	0.0962775846750644
1	A	26	50	20120615	11	3434	68.24	0.0423378304331407	0.097353659774674
1	A	26	50	20120615	11	3436	68.28	0.0429623471422847	0.0991620146568805
1	A	26	50	20120615	11	3438	68.32	0.0443117190128229	0.100252302602792
1	A	26	50	20120615	11	3440	68.36	0.0457597322793368	0.101233625393723
1	A	26	50	20120615	11	3442	68.4	0.0466990529274650	0.102259637333224
1	A	26	50	20120615	11	3444	68.44	0.0483944828567160	0.103407483771125
1	A	26	50	20120615	11	3446	68.48	0.0497845133671725	0.104293629989307
1	A	26	50	20120615	11	3448	68.52	0.0505087321324637	0.104632051294783
1	A	26	50	20120615	11	3450	68.56	0.0520265368382807	0.106006171902663
1	A	26	50	20120615	11	3452	68.6	0.0530324669451966	0.106685984362096
1	A	26	50	20120615	11	3454	68.64	0.0531842827711174	0.107928583108675
1	A	26	50	20120615	11	3456	68.68	0.0550157600450687	0.109602941255847
1	A	26	50	20120615	11	3458	68.72	0.0569099576905112	0.110588082423396
1	A	26	50	20120615	11	3460	68.76	0.0579684258312693	0.111461430008840
1	A	26	50	20120615	11	3462	68.8	0.0602707655108128	0.113121716731066
1	A	26	50	20120615	11	3464	68.84	0.062038461753101	0.113585649490202
1	A	26	50	20120615	11	3466	68.88	0.0635448820397408	0.114489049113846
1	A	26	50	20120615	11	3468	68.92	0.0654626263409968	0.114883543987070
1	A	26	50	20120615	11	3470	68.96	0.0676645568576117	0.115023551129745
1	A	26	50	20120615	11	3472	69	0.0704961659628733	0.115281998658269
1	A	26	50	20120615	11	3474	69.04	0.0717458357772643	0.115394216504443
1	A	26	50	20120615	11	3476	69.08	0.0738319422031209	0.115927233596101
1	A	26	50	20120615	11	3478	69.12	0.0759099169009937	0.116533436239613
1	A	26	50	20120615	11	3480	69.16	0.077698472793327	0.116897313389211
1	A	26	50	20120615	11	3482	69.2	0.0795998122172595	0.116718486084249
1	A	26	50	20120615	11	3484	69.24	0.081889706817454	0.116658806271917
1	A	26	50	20120615	11	3486	69.28	0.0837851065444246	0.116958265993749
1	A	26	50	20120615	11	3488	69.32	0.0850793240860303	0.116901485319220
1	A	26	50	20120615	11	3490	69.36	0.086373541627636	0.117632421598933
1	A	26	50	20120615	11	3492	69.4	0.088638616779811	0.118105263903512
1	A	26	50	20120615	11	3494	69.44	0.0898169395199803	0.118476919227704
1	A	26	50	20120615	11	3496	69.48	0.0915716957081728	0.118642665057214
1	A	26	50	20120615	11	3498	69.52	0.093236295781764	0.119246463537669
1	A	26	50	20120615	11	3500	69.56	0.0951691014574593	0.118855150644960
1	A	26	50	20120615	11	3502	69.6	0.096552697296207	0.119318517718672
1	A	26	50	20120615	11	3504	69.64	0.0964830472782601	0.119226947390508
1	A	26	50	20120615	11	3506	69.68	0.0967049373861964	0.119811159013125
1	A	26	50	20120615	11	3508	69.72	0.100949911525694	0.119544367624583
1	A	26	50	20120615	11	3510	69.76	0.104590167945920	0.121005179523836
1	A	26	50	20120615	11	3512	69.8	0.107195220038490	0.123267850512955
1	A	26	50	20120615	11	3514	69.84	0.108191674914538	0.124838193252614
1	A	26	50	20120615	11	3516	69.88	0.108496650069263	0.125824395080335
1	A	26	50	20120615	11	3518	69.92	0.109479033520366	0.125904086014575
1	A	26	50	20120615	11	3520	69.96	0.112185838278748	0.126973231467729
1	A	26	50	20120615	11	3522	70	0.114271520440536	0.127713148003562
1	A	26	50	20120615	11	3524	70.04	0.117793414256659	0.128662997471662
1	A	26	50	20120615	11	3526	70.08	0.120458372435731	0.129208304079178
1	A	26	50	20120615	11	3528	70.12	0.122862959755834	0.129797606870619
1	A	26	50	20120615	11	3530	70.16	0.124621718168408	0.130799393331797
1	A	26	50	20120615	11	3532	70.2	0.126132225532243	0.131589811433943
1	A	26	50	20120615	11	3534	70.24	0.127948379802246	0.132985336164089
1	A	26	50	20120615	11	3536	70.28	0.128830233882267	0.133135857984600
1	A	26	50	20120615	11	3538	70.32	0.130932865393600	0.133673563194218
1	A	26	50	20120615	11	3540	70.36	0.132854060375948	0.133472051903716
1	A	26	50	20120615	11	3542	70.4	0.135148855226136	0.132157307052252
1	A	26	50	20120615	11	3544	70.44	0.136701916276063	0.130987497877728
1	A	26	50	20120615	11	3546	70.48	0.138529794376498	0.130696869919593
1	A	26	50	20120615	11	3548	70.52	0.139865710004990	0.130783653134848
1	A	26	50	20120615	11	3550	70.56	0.141153782788668	0.131570231647172
1	A	26	50	20120615	11	3552	70.6	0.140293318688777	0.131667020423381
1	A	26	50	20120615	11	3554	70.64	0.140272911587072	0.132473730265765
1	A	26	50	20120615	11	3556	70.68	0.139405758257032	0.133569986192910
1	A	26	50	20120615	11	3558	70.72	0.139298306310563	0.135196303505368
1	A	26	50	20120615	11	3560	70.76	0.138148639072701	0.137019136398919
1	A	26	50	20120615	11	3562	70.8	0.136859417240505	0.139941774895657
1	A	26	50	20120615	11	3564	70.84	0.136230014423503	0.143146460609740
1	A	26	50	20120615	11	3566	70.88	0.135619215585914	0.146328299703723
1	A	26	50	20120615	11	3568	70.92	0.134661368740118	0.149275945031777
1	A	26	50	20120615	11	3570	70.96	0.13387428818198	0.150835186194972
1	A	26	50	20120615	11	3572	71	0.131940704688825	0.153639925242548
1	A	26	50	20120615	11	3574	71.04	0.130158795600235	0.156008732959523
1	A	26	50	20120615	11	3576	71.08	0.128697135172844	0.158560752043504
1	A	26	50	20120615	11	3578	71.12	0.128505155681752	0.161660354618835
1	A	26	50	20120615	11	3580	71.16	0.129292589793281	0.165087276923177
1	A	26	50	20120615	11	3582	71.2	0.129884579590491	0.166104662159949
1	A	26	50	20120615	11	3584	71.24	0.129731773815076	0.169264085968968
1	A	26	50	20120615	11	3586	71.28	0.130077407609720	0.171387669054228
1	A	26	50	20120615	11	3588	71.32	0.129464487451788	0.174377882210509
1	A	26	50	20120615	11	3590	71.36	0.128850011658937	0.177315910886339
1	A	26	50	20120615	11	3592	71.4	0.128900145529723	0.180573622537944
1	A	26	50	20120615	11	3594	71.44	0.128755471482292	0.184573442756404
1	A	26	50	20120615	11	3596	71.48	0.128796554386279	0.186304369446070
1	A	26	50	20120615	11	3598	71.52	0.127901003647906	0.187410638005237
1	A	26	50	20120615	11	3600	71.56	0.126977663613033	0.189591213897060
1	A	26	50	20120615	11	3602	71.6	0.126231736669559	0.190849086150113
1	A	26	50	20120615	11	3604	71.64	0.124277434947716	0.191943546026033
1	A	26	50	20120615	11	3606	71.68	0.122717698809775	0.192834359148972
1	A	26	50	20120615	11	3608	71.72	0.121717001293039	0.193396650461371
1	A	26	50	20120615	11	3610	71.76	0.121078978844375	0.194225591740956
1	A	26	50	20120615	11	3612	71.8	0.120641491878855	0.194424076614435
1	A	26	50	20120615	11	3614	71.84	0.119884675490951	0.194284281603795
1	A	26	50	20120615	11	3616	71.88	0.118936021033311	0.193797509295626
1	A	26	50	20120615	11	3618	71.92	0.117138414174178	0.192990134772867
1	A	26	50	20120615	11	3620	71.96	0.115531938278001	0.191756869835800
1	A	26	50	20120615	11	3622	72	0.113454812108265	0.190176839733238
1	A	26	50	20120615	11	3624	72.04	0.111677216371040	0.188980344348793
1	A	26	50	20120615	11	3626	72.08	0.108651647875699	0.187286682186495
1	A	26	50	20120615	11	3628	72.12	0.106216018567902	0.185503712437733
1	A	26	50	20120615	11	3630	72.16	0.103882354057952	0.184505489794732
1	A	26	50	20120615	11	3632	72.2	0.100923748574790	0.182850930637433
1	A	26	50	20120615	11	3634	72.24	0.0984580672287922	0.181953612132108
1	A	26	50	20120615	11	3636	72.28	0.0965920831439191	0.180359015629854
1	A	26	50	20120615	11	3638	72.32	0.0941238562135093	0.178612886144392
1	A	26	50	20120615	11	3640	72.36	0.0914724886267722	0.177551943129899
1	A	26	50	20120615	11	3642	72.4	0.0881909474766417	0.176934497488567
1	A	26	50	20120615	11	3644	72.44	0.0849770057347927	0.177129093274750
1	A	26	50	20120615	11	3646	72.48	0.0824536951861284	0.178215562844043
1	A	26	50	20120615	11	3648	72.52	0.079846804615928	0.179440766763805
1	A	26	50	20120615	11	3650	72.56	0.0769599704710557	0.180685698962762
1	A	26	50	20120615	11	3652	72.6	0.0734754189640466	0.182132368726392
1	A	26	50	20120615	11	3654	72.64	0.0699820993329507	0.182483305821894
1	A	26	50	20120615	11	3656	72.68	0.0672694962989628	0.182944480864584
1	A	26	50	20120615	11	3658	72.72	0.0641952081463981	0.182367269599102
1	A	26	50	20120615	11	3660	72.76	0.061940103199838	0.182410544534110
1	A	26	50	20120615	11	3662	72.8	0.0599245660307438	0.181812615039939
1	A	26	50	20120615	11	3664	72.84	0.0581413134392695	0.182190139350415
1	A	26	50	20120615	11	3666	72.88	0.056421134772677	0.182415494281579
1	A	26	50	20120615	11	3668	72.92	0.0542689845734576	0.182784321178646
1	A	26	50	20120615	11	3670	72.96	0.0520277389198087	0.182983442448228
1	A	26	50	20120615	11	3672	73	0.051515369346161	0.181214685545768
1	A	26	50	20120615	11	3674	73.04	0.050616778048629	0.179710528000828
1	A	26	50	20120615	11	3676	73.08	0.0511750388523758	0.178593652839944
1	A	26	50	20120615	11	3678	73.12	0.0514952875135752	0.176956771352175
1	A	26	50	20120615	11	3680	73.16	0.0525841612459244	0.174846835427792
1	A	26	50	20120615	11	3682	73.2	0.052908723258489	0.171712231066792
1	A	26	50	20120615	11	3684	73.24	0.0534297902455454	0.169037316824242
1	A	26	50	20120615	11	3686	73.28	0.0531329468188033	0.165027879953558
1	A	26	50	20120615	11	3688	73.32	0.0526264462314393	0.160638373187986
1	A	26	50	20120615	11	3690	73.36	0.0511165611215717	0.159314174318858
1	A	26	50	20120615	11	3692	73.4	0.0498168281470727	0.154945739335366
1	A	26	50	20120615	11	3694	73.44	0.0489194389310688	0.151478865497886
1	A	26	50	20120615	11	3696	73.48	0.0489387429461952	0.148713158744631
1	A	26	50	20120615	11	3698	73.52	0.0479520461437275	0.145566109304282
1	A	26	50	20120615	11	3700	73.56	0.048092972525218	0.142902225927518
1	A	26	50	20120615	11	3702	73.6	0.0474750319091391	0.139594309694449
1	A	26	50	20120615	11	3704	73.64	0.0473974622952429	0.136967902977088
1	A	26	50	20120615	11	3706	73.68	0.0472623341893582	0.133410519471617
1	A	26	50	20120615	11	3708	73.72	0.0471746529484911	0.131474461104728
1	A	26	50	20120615	11	3710	73.76	0.0473304992830646	0.128856468958063
1	A	26	50	20120615	11	3712	73.8	0.0470259483924075	0.125717409824341
1	A	26	50	20120615	11	3714	73.84	0.0464019266580104	0.123097225646655
1	A	26	50	20120615	11	3716	73.88	0.04646245499848	0.120486870253227
1	A	26	50	20120615	11	3718	73.92	0.0454295134125227	0.117470918410110
1	A	26	50	20120615	11	3720	73.96	0.0443255783057342	0.114269987433034
1	A	26	50	20120615	11	3722	74	0.0428857674778822	0.111847722443402
1	A	26	50	20120615	11	3724	74.04	0.0417312742362389	0.108480409240713
1	A	26	50	20120615	11	3726	74.08	0.0410079039990850	0.105386251387597
1	A	26	50	20120615	11	3728	74.12	0.0401204849886959	0.10273262105916
1	A	26	50	20120615	11	3730	74.16	0.0392341973491567	0.0999838141579755
1	A	26	50	20120615	11	3732	74.2	0.0387561224543965	0.0972185316687893
1	A	26	50	20120615	11	3734	74.24	0.0380769463910668	0.0946543503481724
1	A	26	50	20120615	11	3736	74.28	0.0380134482021163	0.0924826840017924
1	A	26	50	20120615	11	3738	74.32	0.0377033111678878	0.0898755812995576
1	A	26	50	20120615	11	3740	74.36	0.0379857296162937	0.0863061062681278
1	A	26	50	20120615	11	3742	74.4	0.0389150093481291	0.0842720429013667
1	A	26	50	20120615	11	3744	74.44	0.0395004230522734	0.0820629706062617
1	A	26	50	20120615	11	3746	74.48	0.0400726845702877	0.0794610297835295
1	A	26	50	20120615	11	3748	74.52	0.0408488756839962	0.0772919797322398
1	A	26	50	20120615	11	3750	74.56	0.0409033936168257	0.075796236757996
1	A	26	50	20120615	11	3752	74.6	0.0407853774950456	0.0730532988430952
1	A	26	50	20120615	11	3754	74.64	0.0396839172619914	0.0704980270679214
1	A	26	50	20120615	11	3756	74.68	0.0390252472953161	0.068183737283776
1	A	26	50	20120615	11	3758	74.72	0.0381463135663012	0.066464477855999
1	A	26	50	20120615	11	3760	74.76	0.0362895218695835	0.06359143229336
1	A	26	50	20120615	11	3762	74.8	0.0353108153737432	0.062056374182082
1	A	26	50	20120615	11	3764	74.84	0.0331095212532313	0.0598355639144094
1	A	26	50	20120615	11	3766	74.88	0.0307798165412560	0.0582355934006187
1	A	26	50	20120615	11	3768	74.92	0.0285922402922992	0.0566783321364115
1	A	26	50	20120615	11	3770	74.96	0.0258565148665665	0.0548966351798558
1	A	26	50	20120615	11	3772	75	0.0238498872429154	0.0538226814005897
1	A	26	50	20120615	11	3774	75.04	0.0208785538376914	0.0523478687870688
1	A	26	50	20120615	11	3776	75.08	0.0189062208929277	0.051391506865514
1	A	26	50	20120615	11	3778	75.12	0.0161279983496458	0.0506449435259372
1	A	26	50	20120615	11	3780	75.16	0.0134228199368604	0.0500073453413414
1	A	26	50	20120615	11	3782	75.2	0.0106534362283433	0.0496018196023309
1	A	26	50	20120615	11	3784	75.24	0.00829749785478599	0.0489751815728433
1	A	26	50	20120615	11	3786	75.28	0.00500075390885995	0.0481407248603651
1	A	26	50	20120615	11	3788	75.32	0.00277824658491251	0.047681176163272
1	A	26	50	20120615	11	3790	75.36	2.22271945598297e-05	0.0474929443381202
1	A	26	50	20120615	11	3792	75.4	-0.00346550629296466	0.047218162642951
1	A	26	50	20120615	11	3794	75.44	-0.00640077725234816	0.0468346986355136
1	A	26	50	20120615	11	3796	75.48	-0.00954895806354696	0.0466811150426398
1	A	26	50	20120615	11	3798	75.52	-0.0113440193382671	0.0455139645896133
1	A	26	50	20120615	11	3800	75.56	-0.0135563443245655	0.0442304950710816
1	A	26	50	20120615	11	3802	75.6	-0.0148511204805284	0.0432867267212998
1	A	26	50	20120615	11	3804	75.64	-0.0180644682526813	0.0412969565233121
1	A	26	50	20120615	11	3806	75.68	-0.0203954386857949	0.0404523245442525
1	A	26	50	20120615	11	3808	75.72	-0.0218808013324910	0.0408003483598170
1	A	26	50	20120615	11	3810	75.76	-0.0234576685464201	0.0405565188497807
1	A	26	50	20120615	11	3812	75.8	-0.0236555290446114	0.0391465359072795
1	A	26	50	20120615	11	3814	75.84	-0.0229361815379357	0.0389985462361517
1	A	26	50	20120615	11	3816	75.88	-0.0230866305264484	0.0385484253937722
1	A	26	50	20120615	11	3818	75.92	-0.0226286417069146	0.0372632545763249
1	A	26	50	20120615	11	3820	75.96	-0.0228982855642116	0.0354384000644863
1	A	26	50	20120615	11	3822	76	-0.0228373188175377	0.0347537934210771
1	A	26	50	20120615	11	3824	76.04	-0.0234064973499860	0.0328982462322941
1	A	26	50	20120615	11	3826	76.08	-0.0246530700366753	0.0319434258035224
1	A	26	50	20120615	11	3828	76.12	-0.0267900245111670	0.0303235078074343
1	A	26	50	20120615	11	3830	76.16	-0.0289405837201287	0.0287178450840549
1	A	26	50	20120615	11	3832	76.2	-0.0307911528771720	0.0257432589876374
1	A	26	50	20120615	11	3834	76.24	-0.0314836225479880	0.0243284090291613
1	A	26	50	20120615	11	3836	76.28	-0.0307468879926698	0.0227936337605960
1	A	26	50	20120615	11	3838	76.32	-0.0305409784979882	0.0219352061282355
1	A	26	50	20120615	11	3840	76.36	-0.0305180682382778	0.0205337204879238
1	A	26	50	20120615	11	3842	76.4	-0.0302521253778735	0.0194793535664965
1	A	26	50	20120615	11	3844	76.44	-0.0309025221952089	0.0185099101694897
1	A	26	50	20120615	11	3846	76.48	-0.0306875617337282	0.0185840149601580
1	A	26	50	20120615	11	3848	76.52	-0.0311713641934161	0.0181972275508491
1	A	26	50	20120615	11	3850	76.56	-0.0323506768830790	0.0174889893988126
1	A	26	50	20120615	11	3852	76.6	-0.0347228787126036	0.0164215410019333
1	A	26	50	20120615	11	3854	76.64	-0.0378547960678351	0.0158370465366045
1	A	26	50	20120615	11	3856	76.68	-0.0412571110561923	0.0148524710544804
1	A	26	50	20120615	11	3858	76.72	-0.0444392329928880	0.0138852903991734
1	A	26	50	20120615	11	3860	76.76	-0.047821183305947	0.0136025891080551
1	A	26	50	20120615	11	3862	76.8	-0.0509843547809069	0.0127198370024218
1	A	26	50	20120615	11	3864	76.84	-0.0543114336077457	0.0117328573572416
1	A	26	50	20120615	11	3866	76.88	-0.0567310823022881	0.0106982894256876
1	A	26	50	20120615	11	3868	76.92	-0.0597219318546728	0.0109171389744648
1	A	26	50	20120615	11	3870	76.96	-0.0628723754075712	0.0104990974454273
1	A	26	50	20120615	11	3872	77	-0.065402544892013	0.0105642926906527
1	A	26	50	20120615	11	3874	77.04	-0.0671856560621312	0.0119700916823297
1	A	26	50	20120615	11	3876	77.08	-0.0688258609517715	0.0128180541343286
1	A	26	50	20120615	11	3878	77.12	-0.0706117298383361	0.0147681132154848
1	A	26	50	20120615	11	3880	77.16	-0.0726046395904324	0.0169092325489177
1	A	26	50	20120615	11	3882	77.2	-0.0742137317817005	0.0189053949922073
1	A	26	50	20120615	11	3884	77.24	-0.0752967365277658	0.0201022439300437
1	A	26	50	20120615	11	3886	77.28	-0.0761449818224772	0.0209659041525850
1	A	26	50	20120615	11	3888	77.32	-0.0766253194589371	0.0230525055531884
1	A	26	50	20120615	11	3890	77.36	-0.0765915904654745	0.0253332784759056
1	A	26	50	20120615	11	3892	77.4	-0.077131749335623	0.0265900193581084
1	A	26	50	20120615	11	3894	77.44	-0.0779341741109135	0.0278539020188012
1	A	26	50	20120615	11	3896	77.48	-0.0784864952176983	0.0283540386451345
1	A	26	50	20120615	11	3898	77.52	-0.080136458180919	0.0295766262698060
1	A	26	50	20120615	11	3900	77.56	-0.081347449254379	0.0299433318465294
1	A	26	50	20120615	11	3902	77.6	-0.0832340808572629	0.0306324074047956
1	A	26	50	20120615	11	3904	77.64	-0.0854734173226026	0.0312189524797899
1	A	26	50	20120615	11	3906	77.68	-0.0878107587878146	0.0314024466895078
1	A	26	50	20120615	11	3908	77.72	-0.089312158616308	0.0320927950399802
1	A	26	50	20120615	11	3910	77.76	-0.0911734757964255	0.0326062252737997
1	A	26	50	20120615	11	3912	77.8	-0.0930784921756199	0.0331738198870583
1	A	26	50	20120615	11	3914	77.84	-0.0950440368952849	0.0338126908638603
1	A	26	50	20120615	11	3916	77.88	-0.0967168394075378	0.0345296264293053
1	A	26	50	20120615	11	3918	77.92	-0.0980673426489259	0.0344643604734017
1	A	26	50	20120615	11	3920	77.96	-0.0986419376193179	0.0349572138998887
1	A	26	50	20120615	11	3922	78	-0.099300678296671	0.0346425513822608
1	A	26	50	20120615	11	3924	78.04	-0.0996859100710619	0.0342015995935128
1	A	26	50	20120615	11	3926	78.08	-0.100585279186053	0.0333268377945070
1	A	26	50	20120615	11	3928	78.12	-0.101444272503838	0.0319310090084448
1	A	26	50	20120615	11	3930	78.16	-0.102211271229391	0.0310097195832367
1	A	26	50	20120615	11	3932	78.2	-0.102998139655496	0.0291867983013379
1	A	26	50	20120615	11	3934	78.24	-0.103047283576788	0.0269454819370109
1	A	26	50	20120615	11	3936	78.28	-0.103215645701389	0.0249045596344722
1	A	26	50	20120615	11	3938	78.32	-0.102633696820472	0.0223243269899225
1	A	26	50	20120615	11	3940	78.36	-0.103223989561407	0.0205301142433397
1	A	26	50	20120615	11	3942	78.4	-0.103516943900852	0.0182507555341848
1	A	26	50	20120615	11	3944	78.44	-0.104013403571923	0.015592387590314
1	A	26	50	20120615	11	3946	78.48	-0.104843829775749	0.0131435353857088
1	A	26	50	20120615	11	3948	78.52	-0.105056598206208	0.0105684646206617
1	A	26	50	20120615	11	3950	78.56	-0.104410585450916	0.00753964343412724
1	A	26	50	20120615	11	3952	78.6	-0.103722216999431	0.0054353643639942
1	A	26	50	20120615	11	3954	78.64	-0.103013130319257	0.00359165414272838
1	A	26	50	20120615	11	3956	78.68	-0.102122529328352	0.0024150991695121
1	A	26	50	20120615	11	3958	78.72	-0.0999554591760499	0.000253403028746721
1	A	26	50	20120615	11	3960	78.76	-0.0987160424099859	-0.00120351978321007
1	A	26	50	20120615	11	3962	78.8	-0.0970386437036558	-0.00321976405908535
1	A	26	50	20120615	11	3964	78.84	-0.0955517395641759	-0.00521917919356845
1	A	26	50	20120615	11	3966	78.88	-0.0942768260376969	-0.00707901144944535
1	A	26	50	20120615	11	3968	78.92	-0.0928870076592749	-0.00974360193299055
1	A	26	50	20120615	11	3970	78.96	-0.0922146905317228	-0.0120950148231483
1	A	26	50	20120615	11	3972	79	-0.0909740716841309	-0.0146620245708898
1	A	26	50	20120615	11	3974	79.04	-0.0893879604632513	-0.0166620761014761
1	A	26	50	20120615	11	3976	79.08	-0.0872339010757228	-0.0190309545291290
1	A	26	50	20120615	11	3978	79.12	-0.0860637100635371	-0.0201387787232141
1	A	26	50	20120615	11	3980	79.16	-0.0840271718230418	-0.0218871002396978
1	A	26	50	20120615	11	3982	79.2	-0.0829265601181249	-0.0232004096643955
1	A	26	50	20120615	11	3984	79.24	-0.0813263774722996	-0.0243165070078204
1	A	26	50	20120615	11	3986	79.28	-0.0799280738125033	-0.0259217101117919
1	A	26	50	20120615	11	3988	79.32	-0.077944639291275	-0.0279240950947560
1	A	26	50	20120615	11	3990	79.36	-0.0765402545131605	-0.0298050698433904
1	A	26	50	20120615	11	3992	79.4	-0.073754536637998	-0.0329652714698692
1	A	26	50	20120615	11	3994	79.44	-0.0717370195699165	-0.0351828997570266
1	A	26	50	20120615	11	3996	79.48	-0.0707013202675126	-0.0372648342528741
1	A	26	50	20120615	11	3998	79.52	-0.068559847380689	-0.0400564211143205
1	A	26	50	20120615	11	4000	79.56	-0.0666816303485014	-0.0414225514155729
1	A	26	50	20120615	11	4002	79.6	-0.0644990038470129	-0.0439455791215246
1	A	26	50	20120615	11	4004	79.64	-0.0633631075137148	-0.0450068049787293
1	A	26	50	20120615	11	4006	79.68	-0.0615983811199075	-0.0468668493666406
1	A	26	50	20120615	11	4008	79.72	-0.0590609213645518	-0.048395833430668
1	A	26	50	20120615	11	4010	79.76	-0.0579006439894384	-0.0498593181935543
1	A	26	50	20120615	11	4012	79.8	-0.0557885655315088	-0.0522631489094014
1	A	26	50	20120615	11	4014	79.84	-0.0551807365424009	-0.054653311251168
1	A	26	50	20120615	11	4016	79.88	-0.0545231173364025	-0.0566175223674431
1	A	26	50	20120615	11	4018	79.92	-0.0536703140313796	-0.0590340216083819
[truncated: 2,518 more rows]
