# Supplementary material for: How Do Ants Make Sense of Gravity? A Boltzmann Walker Analysis of Lasius niger Trajectories on Various Inclines
Source: PLoS One. 2013 Oct 29;8(10):e76531. doi: 10.1371/journal.pone.0076531 (PMC3812222; doi:10.1371/journal.pone.0076531)
Supplement: Dataset S1 — Trajectories for . (ZIP) [file pone.0076531.s005.zip › Incline1/1-A-26-50-20120615-12.txt]

Pente	Colonie	Temperature	Humidite	Date	Indiv	Frame	Time	X	Y
1	A	26	50	20120615	12	14	0	0	0
1	A	26	50	20120615	12	16	0.04	0.00175807959006411	0.0009724839561659
1	A	26	50	20120615	12	18	0.08	0.00371874527293817	0.0013203804925097
1	A	26	50	20120615	12	20	0.12	0.00558437580442076	0.00134923044918210
1	A	26	50	20120615	12	22	0.16	0.00743939973418555	0.00148188368133270
1	A	26	50	20120615	12	24	0.2	0.00919663079611223	0.001908764045135
1	A	26	50	20120615	12	26	0.24	0.0116881710370977	0.000829033203466601
1	A	26	50	20120615	12	28	0.28	0.0126108817469359	-0.000106971113857900
1	A	26	50	20120615	12	30	0.32	0.0143938161403587	-0.0008814298159525
1	A	26	50	20120615	12	32	0.36	0.0153334337733350	-0.0017582563667594
1	A	26	50	20120615	12	34	0.4	0.0174372716088366	-0.0038786405009407
1	A	26	50	20120615	12	36	0.44	0.0200017810269998	-0.0055669031958576
1	A	26	50	20120615	12	38	0.48	0.0212814038846419	-0.0072026250285052
1	A	26	50	20120615	12	40	0.52	0.0225878260892909	-0.0090859049452462
1	A	26	50	20120615	12	42	0.56	0.0236136400388939	-0.0104442005033631
1	A	26	50	20120615	12	44	0.6	0.0242821175766242	-0.0126165527433210
1	A	26	50	20120615	12	46	0.64	0.0245116444377973	-0.0143502371494341
1	A	26	50	20120615	12	48	0.68	0.023947090383698	-0.0160463034747882
1	A	26	50	20120615	12	50	0.72	0.0237160078876062	-0.0177391171089488
1	A	26	50	20120615	12	52	0.76	0.0238501460439973	-0.0202364061280653
1	A	26	50	20120615	12	54	0.8	0.023384516228586	-0.0228171337473619
1	A	26	50	20120615	12	56	0.84	0.0227317859588727	-0.0248669655953435
1	A	26	50	20120615	12	58	0.88	0.0215332399647615	-0.0279510825321668
1	A	26	50	20120615	12	60	0.92	0.0209771711920364	-0.0294447748967452
1	A	26	50	20120615	12	62	0.96	0.0200018163823389	-0.031672981501349
1	A	26	50	20120615	12	64	1	0.0196339652926300	-0.0333380906918228
1	A	26	50	20120615	12	66	1.04	0.0188695475068283	-0.0348224846022286
1	A	26	50	20120615	12	68	1.08	0.0186576324835435	-0.036869624565405
1	A	26	50	20120615	12	70	1.12	0.0176455527396622	-0.0389402431607225
1	A	26	50	20120615	12	72	1.16	0.0171130659780897	-0.0403301676051619
1	A	26	50	20120615	12	74	1.2	0.0162429922970431	-0.0419264399504871
1	A	26	50	20120615	12	76	1.24	0.0151799421043428	-0.0429365985559546
1	A	26	50	20120615	12	78	1.28	0.0144194204769055	-0.0449205563362009
1	A	26	50	20120615	12	80	1.32	0.0131395289186866	-0.0480481179136602
1	A	26	50	20120615	12	82	1.36	0.0130275939152247	-0.0500524120849335
1	A	26	50	20120615	12	84	1.4	0.0126217146228237	-0.0523280231281481
1	A	26	50	20120615	12	86	1.44	0.0132611512850506	-0.0546912447015516
1	A	26	50	20120615	12	88	1.48	0.0137904207107688	-0.0567692193994245
1	A	26	50	20120615	12	90	1.52	0.0150832947494903	-0.0589485224990415
1	A	26	50	20120615	12	92	1.56	0.0162868612017479	-0.0602423157765785
1	A	26	50	20120615	12	94	1.6	0.0169130042564886	-0.0625358166213571
1	A	26	50	20120615	12	96	1.64	0.0175506731517626	-0.0652231052325784
1	A	26	50	20120615	12	98	1.68	0.0181885541790710	-0.0667641030408183
1	A	26	50	20120615	12	100	1.72	0.0185549769130818	-0.0677310008534127
1	A	26	50	20120615	12	102	1.76	0.0193161773630292	-0.0697871966624251
1	A	26	50	20120615	12	104	1.8	0.0192114548487354	-0.0713809446365415
1	A	26	50	20120615	12	106	1.84	0.0192249605882561	-0.0744029068872984
1	A	26	50	20120615	12	108	1.88	0.0193532297583633	-0.0761445108893609
1	A	26	50	20120615	12	110	1.92	0.0186947719237224	-0.0779803015146774
1	A	26	50	20120615	12	112	1.96	0.0175923217411745	-0.0792434063579109
1	A	26	50	20120615	12	114	2	0.0166611328210299	-0.0811887278236332
1	A	26	50	20120615	12	116	2.04	0.0153393381149579	-0.0835697684879227
1	A	26	50	20120615	12	118	2.08	0.0136935470817462	-0.0843052302510348
1	A	26	50	20120615	12	120	2.12	0.0127622874509235	-0.0849898510365796
1	A	26	50	20120615	12	122	2.16	0.0116034101472369	-0.0861665474311522
1	A	26	50	20120615	12	124	2.2	0.00765909781110019	-0.0866434909550625
1	A	26	50	20120615	12	126	2.24	0.00558218377339907	-0.0871988526210064
1	A	26	50	20120615	12	128	2.28	0.00413204918654169	-0.0869020091942643
1	A	26	50	20120615	12	130	2.32	0.00137914106602623	-0.0867875993170683
1	A	26	50	20120615	12	132	2.36	-0.00133388623203031	-0.0869889833283502
1	A	26	50	20120615	12	134	2.4	-0.00401530585696782	-0.0863554863630852
1	A	26	50	20120615	12	136	2.44	-0.00424744901323137	-0.0861666181418303
1	A	26	50	20120615	12	138	2.48	-0.00838444794724138	-0.086714060211825
1	A	26	50	20120615	12	140	2.52	-0.00779564013054734	-0.0862276414570467
1	A	26	50	20120615	12	142	2.56	-0.0117106782459429	-0.0855689714903714
1	A	26	50	20120615	12	144	2.6	-0.0119931674050269	-0.0843139276644434
1	A	26	50	20120615	12	146	2.64	-0.0109361134778311	-0.0835945879359423
1	A	26	50	20120615	12	148	2.68	-0.0113419927702322	-0.0803571702489579
1	A	26	50	20120615	12	150	2.72	-0.0147344789743309	-0.0809239163340789
1	A	26	50	20120615	12	152	2.76	-0.0156253628079478	-0.0796492149396339
1	A	26	50	20120615	12	154	2.8	-0.0170905587692445	-0.0784166571093476
1	A	26	50	20120615	12	156	2.84	-0.0193663112338153	-0.0776696695057021
1	A	26	50	20120615	12	158	2.88	-0.0216890862993350	-0.076472325593119
1	A	26	50	20120615	12	160	2.92	-0.0224490139570761	-0.0749805424168497
1	A	26	50	20120615	12	162	2.96	-0.0237725764301011	-0.0741512475838741
1	A	26	50	20120615	12	164	3	-0.0261258985085681	-0.0726815261391779
1	A	26	50	20120615	12	166	3.04	-0.0253019776871295	-0.0730162704893916
1	A	26	50	20120615	12	168	3.08	-0.0299673975187202	-0.0713595900117496
1	A	26	50	20120615	12	170	3.12	-0.0317820456512793	-0.0706261081476248
1	A	26	50	20120615	12	172	3.16	-0.0339563282927498	-0.0696188345378246
1	A	26	50	20120615	12	174	3.2	-0.0336780110636748	-0.0694858984629615
1	A	26	50	20120615	12	176	3.24	-0.0378472469958391	-0.0675663934658203
1	A	26	50	20120615	12	178	3.28	-0.0401475289946492	-0.0671631375395774
1	A	26	50	20120615	12	180	3.32	-0.0409710750494937	-0.0665293789448034
1	A	26	50	20120615	12	182	3.36	-0.0426800955710791	-0.0670155007147335
1	A	26	50	20120615	12	184	3.4	-0.0456958989217719	-0.0682161751002561
1	A	26	50	20120615	12	186	3.44	-0.0463119020652704	-0.0692150624236314
1	A	26	50	20120615	12	188	3.48	-0.0456105652754184	-0.0693402486081727
1	A	26	50	20120615	12	190	3.52	-0.0463626652610918	-0.071469325913122
1	A	26	50	20120615	12	192	3.56	-0.0465607258705022	-0.0716337282397478
1	A	26	50	20120615	12	194	3.6	-0.0482797095266345	-0.0756864329743726
1	A	26	50	20120615	12	196	3.64	-0.0489603705142046	-0.0780293605831561
1	A	26	50	20120615	12	198	3.68	-0.0490623494541874	-0.0779845158710933
1	A	26	50	20120615	12	200	3.72	-0.0483886463973441	-0.0809375069264133
1	A	26	50	20120615	12	202	3.76	-0.0483595984507729	-0.0838819561318166
1	A	26	50	20120615	12	204	3.8	-0.048205873436543	-0.0863288284374345
1	A	26	50	20120615	12	206	3.84	-0.0470957865007582	-0.087629551361427
1	A	26	50	20120615	12	208	3.88	-0.0465288989942809	-0.0886559168543194
1	A	26	50	20120615	12	210	3.92	-0.0450628545048469	-0.0913207901805772
1	A	26	50	20120615	12	212	3.96	-0.0443396256890493	-0.093651414131368
1	A	26	50	20120615	12	214	4	-0.0438906128829958	-0.0937034571904633
1	A	26	50	20120615	12	216	4.04	-0.0417929099059278	-0.0969019840044826
1	A	26	50	20120615	12	218	4.08	-0.0411715751772992	-0.0989324411266597
1	A	26	50	20120615	12	220	4.12	-0.0390972067240103	-0.101034669587127
1	A	26	50	20120615	12	222	4.16	-0.0382460622914961	-0.103145878303716
1	A	26	50	20120615	12	224	4.2	-0.0376233840599832	-0.105385002637021
1	A	26	50	20120615	12	226	4.24	-0.0367653806916915	-0.107575902287850
1	A	26	50	20120615	12	228	4.28	-0.035805624657587	-0.110065554553729
1	A	26	50	20120615	12	230	4.32	-0.0348701223860772	-0.111711557718975
1	A	26	50	20120615	12	232	4.36	-0.0343308120440662	-0.112413926884728
1	A	26	50	20120615	12	234	4.4	-0.0324492008993288	-0.114023584761421
1	A	26	50	20120615	12	236	4.44	-0.0306874443540025	-0.114186714295841
1	A	26	50	20120615	12	238	4.48	-0.0294539672849007	-0.114128448697071
1	A	26	50	20120615	12	240	4.52	-0.025629438837497	-0.113483355180595
1	A	26	50	20120615	12	242	4.56	-0.0241605659209382	-0.113204260134060
1	A	26	50	20120615	12	244	4.6	-0.0222549838563186	-0.112481243450297
1	A	26	50	20120615	12	246	4.64	-0.0187862008305298	-0.111857433847934
1	A	26	50	20120615	12	248	4.68	-0.0166312222041857	-0.111269262427343
1	A	26	50	20120615	12	250	4.72	-0.0134070274140094	-0.110246715311069
1	A	26	50	20120615	12	252	4.76	-0.0117171836283298	-0.110843654855747
1	A	26	50	20120615	12	254	4.8	-0.00910060569522712	-0.109946194929065
1	A	26	50	20120615	12	256	4.84	-0.00614808133038268	-0.110118516851640
1	A	26	50	20120615	12	258	4.88	-0.00459725473788435	-0.109334901116729
1	A	26	50	20120615	12	260	4.92	-0.00257818203488427	-0.109116829385411
1	A	26	50	20120615	12	262	4.96	0.000482953931550408	-0.109216177888168
1	A	26	50	20120615	12	264	5	0.0026078805196941	-0.108196883463088
1	A	26	50	20120615	12	266	5.04	0.00501048794080974	-0.107404075340021
1	A	26	50	20120615	12	268	5.08	0.00666476425539567	-0.106494099623312
1	A	26	50	20120615	12	270	5.12	0.00895430530219959	-0.104921989116700
1	A	26	50	20120615	12	272	5.16	0.0109364670312217	-0.103683420878774
1	A	26	50	20120615	12	274	5.2	0.0125891877108891	-0.102267015285379
1	A	26	50	20120615	12	276	5.24	0.0144418074775978	-0.101425416794411
1	A	26	50	20120615	12	278	5.28	0.0156998918626849	-0.100359241189738
1	A	26	50	20120615	12	280	5.32	0.0172843060272896	-0.0989142684823832
1	A	26	50	20120615	12	282	5.36	0.0181822609287184	-0.0975668765108323
1	A	26	50	20120615	12	284	5.4	0.0192929842606063	-0.0963399048241174
1	A	26	50	20120615	12	286	5.44	0.0212429019204063	-0.0938127051881567
1	A	26	50	20120615	12	288	5.48	0.0230857636135346	-0.0931060226710388
1	A	26	50	20120615	12	290	5.52	0.0254116499488916	-0.0922339478778015
1	A	26	50	20120615	12	292	5.56	0.0273839828936552	-0.0928453831114935
1	A	26	50	20120615	12	294	5.6	0.0293420322814389	-0.0927850669030583
1	A	26	50	20120615	12	296	5.64	0.0313857830111024	-0.0937015480021542
1	A	26	50	20120615	12	298	5.68	0.0330686264396482	-0.094585219346603
1	A	26	50	20120615	12	300	5.72	0.0337708541840446	-0.0946042405190169
1	A	26	50	20120615	12	302	5.76	0.0361219135208117	-0.094998735392241
1	A	26	50	20120615	12	304	5.8	0.0380967920499876	-0.0952272015932422
1	A	26	50	20120615	12	306	5.84	0.0394912066224875	-0.0955472381224073
1	A	26	50	20120615	12	308	5.88	0.0403890201025601	-0.095483386380066
1	A	26	50	20120615	12	310	5.92	0.0424827632816534	-0.0961462282767504
1	A	26	50	20120615	12	312	5.96	0.0429600603589544	-0.0960123022523937
1	A	26	50	20120615	12	314	6	0.0443684049350436	-0.0974845692815022
1	A	26	50	20120615	12	316	6.04	0.0445315344694633	-0.0978536083106034
1	A	26	50	20120615	12	318	6.08	0.0463881140341467	-0.0979192278198976
1	A	26	50	20120615	12	320	6.12	0.0460719665922782	-0.097679872174466
1	A	26	50	20120615	12	322	6.16	0.0461283937134169	-0.0962751338429607
1	A	26	50	20120615	12	324	6.2	0.0456713198900579	-0.0960550822126555
1	A	26	50	20120615	12	326	6.24	0.0448343175931674	-0.0946033212802014
1	A	26	50	20120615	12	328	6.28	0.0446294687586577	-0.0932051590417612
1	A	26	50	20120615	12	330	6.32	0.04306471216257	-0.0907807020211069
1	A	26	50	20120615	12	332	6.36	0.0410950662235748	-0.0894379769543117
1	A	26	50	20120615	12	334	6.4	0.0398050913226562	-0.0876692907625298
1	A	26	50	20120615	12	336	6.44	0.0383777962848312	-0.0858973518795545
1	A	26	50	20120615	12	338	6.48	0.0358000385140156	-0.0832131038274922
1	A	26	50	20120615	12	340	6.52	0.0331836727129473	-0.0815831519861791
1	A	26	50	20120615	12	342	6.56	0.0313429323401624	-0.0790982373357333
1	A	26	50	20120615	12	344	6.6	0.0287907011241477	-0.0772085651736904
1	A	26	50	20120615	12	346	6.64	0.0272130044739643	-0.0759217722532871
1	A	26	50	20120615	12	348	6.68	0.0258607334656231	-0.0740834360435583
1	A	26	50	20120615	12	350	6.72	0.0240010426311025	-0.0717359829513752
1	A	26	50	20120615	12	352	6.76	0.0222754192422949	-0.0706082890567389
1	A	26	50	20120615	12	354	6.8	0.0199645942813772	-0.0686976865339729
1	A	26	50	20120615	12	356	6.84	0.0181541180788272	-0.0667334853171929
1	A	26	50	20120615	12	358	6.88	0.0162029983374992	-0.0643630512546212
1	A	26	50	20120615	12	360	6.92	0.0147794509656144	-0.061677035435606
1	A	26	50	20120615	12	362	6.96	0.0139898248230634	-0.0599964547487599
1	A	26	50	20120615	12	364	7	0.0117385382531216	-0.0580714272476577
1	A	26	50	20120615	12	366	7.04	0.0108395226915211	-0.0560195447900106
1	A	26	50	20120615	12	368	7.08	0.0090771297500917	-0.0535001233286429
1	A	26	50	20120615	12	370	7.12	0.00852813204517847	-0.0528256848807472
1	A	26	50	20120615	12	372	7.16	0.00655134432769336	-0.0501622964787299
1	A	26	50	20120615	12	374	7.2	0.00588645182134365	-0.0479509614419252
1	A	26	50	20120615	12	376	7.24	0.00449147156341882	-0.0459764364661399
1	A	26	50	20120615	12	378	7.28	0.0037014211567991	-0.0437296046689196
1	A	26	50	20120615	12	380	7.32	0.00286880292195194	-0.0419060469909177
1	A	26	50	20120615	12	382	7.36	0.00229003602155075	-0.0399365424732788
1	A	26	50	20120615	12	384	7.4	0.00160598092143088	-0.0378955494600619
1	A	26	50	20120615	12	386	7.44	0.00132731013896526	-0.0352350601958475
1	A	26	50	20120615	12	388	7.48	0.00034775511498754	-0.0322807963483214
1	A	26	50	20120615	12	390	7.52	-4.59902250483802e-05	-0.0308376338343265
1	A	26	50	20120615	12	392	7.56	0.00079268084384574	-0.0293957158282665
1	A	26	50	20120615	12	394	7.6	0.00184238086051717	-0.0282686724718689
1	A	26	50	20120615	12	396	7.64	0.00357287621504719	-0.0279823578650987
1	A	26	50	20120615	12	398	7.68	0.00484904839159705	-0.0269397147741035
1	A	26	50	20120615	12	400	7.72	0.00608789947223588	-0.0258013152828
1	A	26	50	20120615	12	402	7.76	0.00795939899000232	-0.0236838133158588
1	A	26	50	20120615	12	404	7.8	0.00785681193818778	-0.0225855633475911
1	A	26	50	20120615	12	406	7.84	0.00781249755621081	-0.0196618677262156
1	A	26	50	20120615	12	408	7.88	0.00681099393774506	-0.0181464671834547
1	A	26	50	20120615	12	410	7.92	0.00493075458016316	-0.0172885628101123
1	A	26	50	20120615	12	412	7.96	0.00341221024065311	-0.0161994302766813
1	A	26	50	20120615	12	414	8	0.00223978194261182	-0.0153169299010621
1	A	26	50	20120615	12	416	8.04	-0.00016909751565295	-0.0129967074910225
1	A	26	50	20120615	12	418	8.08	-0.00288568156081887	-0.0119211344372274
1	A	26	50	20120615	12	420	8.12	-0.00620568224877813	-0.0100664852740567
1	A	26	50	20120615	12	422	8.16	-0.00932599782020792	-0.0088488421642633
1	A	26	50	20120615	12	424	8.2	-0.0108894868566797	-0.00987507146838947
1	A	26	50	20120615	12	426	8.24	-0.0113643726998568	-0.0115257344673235
1	A	26	50	20120615	12	428	8.28	-0.0116055314675804	-0.0134048353829877
1	A	26	50	20120615	12	430	8.32	-0.0124984446976594	-0.0157815414827085
1	A	26	50	20120615	12	432	8.36	-0.0128821774056737	-0.0183090805299242
1	A	26	50	20120615	12	434	8.4	-0.0131480283421964	-0.0213487416634143
1	A	26	50	20120615	12	436	8.44	-0.0134631151238931	-0.0230554145904861
1	A	26	50	20120615	12	438	8.48	-0.0134133984461079	-0.0267037390990859
1	A	26	50	20120615	12	440	8.52	-0.0133854182307763	-0.0280158252290522
1	A	26	50	20120615	12	442	8.56	-0.0132914225263532	-0.0321070955675229
1	A	26	50	20120615	12	444	8.6	-0.0131593420506954	-0.0358763919042481
1	A	26	50	20120615	12	446	8.64	-0.0124068390141566	-0.0380555535825088
1	A	26	50	20120615	12	448	8.68	-0.0121662600739936	-0.0408108870792837
1	A	26	50	20120615	12	450	8.72	-0.0118754270548915	-0.0430717195907715
1	A	26	50	20120615	12	452	8.76	-0.0104805245787126	-0.0465630522518123
1	A	26	50	20120615	12	454	8.8	-0.00960491425156932	-0.0481565173832161
1	A	26	50	20120615	12	456	8.84	-0.00821205531398809	-0.0505427199270083
1	A	26	50	20120615	12	458	8.88	-0.00703656100094358	-0.05233396282511
1	A	26	50	20120615	12	460	8.92	-0.00578547697299022	-0.0541115585623349
1	A	26	50	20120615	12	462	8.96	-0.00475260609771103	-0.0572391625662011
1	A	26	50	20120615	12	464	9	-0.00422609438843953	-0.0601066219852688
1	A	26	50	20120615	12	466	9.04	-0.00357654609924156	-0.0613531098191444
1	A	26	50	20120615	12	468	9.08	-0.00258857650456772	-0.0641985075066391
1	A	26	50	20120615	12	470	9.12	-0.00127519636919183	-0.0666869576909908
1	A	26	50	20120615	12	472	9.16	-0.00035567471093684	-0.069431946215557
1	A	26	50	20120615	12	474	9.2	0.000648346207669938	-0.0720089968795914
1	A	26	50	20120615	12	476	9.24	0.00117747421203183	-0.0746906993472413
1	A	26	50	20120615	12	478	9.28	0.00183925544854432	-0.0773766444555784
1	A	26	50	20120615	12	480	9.32	0.00282517443355273	-0.0795589881143545
1	A	26	50	20120615	12	482	9.36	0.00430656314013854	-0.0816909150596319
1	A	26	50	20120615	12	484	9.4	0.00503636804900117	-0.0831793041233515
1	A	26	50	20120615	12	486	9.44	0.00562369094145472	-0.0855447177277767
1	A	26	50	20120615	12	488	9.48	0.00627154217437784	-0.0888179150178892
1	A	26	50	20120615	12	490	9.52	0.00637506260714355	-0.0905337803331165
1	A	26	50	20120615	12	492	9.56	0.00561732698042405	-0.0914701311327638
1	A	26	50	20120615	12	494	9.6	0.00454881792337306	-0.0932451812855763
1	A	26	50	20120615	12	496	9.64	0.00307230825357743	-0.0960282828656485
1	A	26	50	20120615	12	498	9.68	0.00185997367723308	-0.0968312026156858
1	A	26	50	20120615	12	500	9.72	-0.000306460078966260	-0.0983055202544598
1	A	26	50	20120615	12	502	9.76	-0.00159997051379081	-0.0989129956901771
1	A	26	50	20120615	12	504	9.8	-0.00382205357366954	-0.0997565033694545
1	A	26	50	20120615	12	506	9.84	-0.00583554013309823	-0.100060347153330
1	A	26	50	20120615	12	508	9.88	-0.00833007143576813	-0.100207566785173
1	A	26	50	20120615	12	510	9.92	-0.0111348811940227	-0.100125825241268
1	A	26	50	20120615	12	512	9.96	-0.0137735915693765	-0.0999076827992722
1	A	26	50	20120615	12	514	10	-0.0157356714658129	-0.100050659790428
1	A	26	50	20120615	12	516	10.04	-0.0187833016927270	-0.0991539069705274
1	A	26	50	20120615	12	518	10.08	-0.020727279655565	-0.0989232487385043
1	A	26	50	20120615	12	520	10.12	-0.0230154771994847	-0.0992762364436726
1	A	26	50	20120615	12	522	10.16	-0.0253873961862968	-0.100325865749666
1	A	26	50	20120615	12	524	10.2	-0.0280355817925186	-0.101114360521367
1	A	26	50	20120615	12	526	10.24	-0.0296010454953875	-0.101583101606616
1	A	26	50	20120615	12	528	10.28	-0.0327014965988561	-0.101322815600461
1	A	26	50	20120615	12	530	10.32	-0.0351565006324577	-0.101110047170002
1	A	26	50	20120615	12	532	10.36	-0.0371350561168958	-0.100500167571228
1	A	26	50	20120615	12	534	10.4	-0.0399780496413344	-0.0999829896714686
1	A	26	50	20120615	12	536	10.44	-0.0420991578528597	-0.0986783069495013
1	A	26	50	20120615	12	538	10.48	-0.0441014721251457	-0.09787892273337
1	A	26	50	20120615	12	540	10.52	-0.0466104284061518	-0.0966305964218632
1	A	26	50	20120615	12	542	10.56	-0.048627804052877	-0.0953839671666313
1	A	26	50	20120615	12	544	10.6	-0.0506717669145748	-0.0938352618944765
1	A	26	50	20120615	12	546	10.64	-0.0532107045231032	-0.0924312306697525
1	A	26	50	20120615	12	548	10.68	-0.0549579653794152	-0.091113325050977
1	A	26	50	20120615	12	550	10.72	-0.0571490347358711	-0.0898371104480203
1	A	26	50	20120615	12	552	10.76	-0.0585131073563902	-0.088831682386919
1	A	26	50	20120615	12	554	10.8	-0.0600242511163284	-0.0863127700424338
1	A	26	50	20120615	12	556	10.84	-0.061696693004123	-0.0843525356946962
1	A	26	50	20120615	12	558	10.88	-0.0635965284119319	-0.0825447655897978
1	A	26	50	20120615	12	560	10.92	-0.0649837354450112	-0.0801014238683383
1	A	26	50	20120615	12	562	10.96	-0.0663929568335091	-0.0790183201273236
1	A	26	50	20120615	12	564	11	-0.068674868198144	-0.0772050791372591
1	A	26	50	20120615	12	566	11.04	-0.0698432702301732	-0.0758867704676184
1	A	26	50	20120615	12	568	11.08	-0.0717916322550546	-0.0741421966170749
1	A	26	50	20120615	12	570	11.12	-0.0743285899645957	-0.0728832637038504
1	A	26	50	20120615	12	572	11.16	-0.0752174231885472	-0.0723805107824268
1	A	26	50	20120615	12	574	11.2	-0.0773255913459768	-0.0711600444780988
1	A	26	50	20120615	12	576	11.24	-0.0792776303261203	-0.070066008866247
1	A	26	50	20120615	12	578	11.28	-0.0802366792534437	-0.0685914790954386
1	A	26	50	20120615	12	580	11.32	-0.0816213357523632	-0.0676531483968041
1	A	26	50	20120615	12	582	11.36	-0.0824366298710713	-0.066479068297322
1	A	26	50	20120615	12	584	11.4	-0.0838447623151261	-0.065096533118746
1	A	26	50	20120615	12	586	11.44	-0.0844261455106177	-0.0639339081491191
1	A	26	50	20120615	12	588	11.48	-0.0851381313285945	-0.0628673789910554
1	A	26	50	20120615	12	590	11.52	-0.0850106399759465	-0.0620361749697706
1	A	26	50	20120615	12	592	11.56	-0.0851823255024186	-0.0604290626774899
1	A	26	50	20120615	12	594	11.6	-0.085680128676374	-0.0579775234671161
1	A	26	50	20120615	12	596	11.64	-0.08550964523143	-0.0570493043954525
1	A	26	50	20120615	12	598	11.68	-0.0857321010247912	-0.0554175847871864
1	A	26	50	20120615	12	600	11.72	-0.0865244141731107	-0.0537640155793817
1	A	26	50	20120615	12	602	11.76	-0.0872446731404273	-0.051768418821517
1	A	26	50	20120615	12	604	11.8	-0.088950073275293	-0.0514821819964927
1	A	26	50	20120615	12	606	11.84	-0.0897929445584674	-0.0513984605536002
1	A	26	50	20120615	12	608	11.88	-0.0911934402492854	-0.0512724541251928
1	A	26	50	20120615	12	610	11.92	-0.093293264546697	-0.0519014963177363
1	A	26	50	20120615	12	612	11.96	-0.0944120488958904	-0.0515394576457688
1	A	26	50	20120615	12	614	12	-0.0959617441175388	-0.0516210577683177
1	A	26	50	20120615	12	616	12.04	-0.097849719223307	-0.0512704742262055
1	A	26	50	20120615	12	618	12.08	-0.09983371942996	-0.0516895057047366
1	A	26	50	20120615	12	620	12.12	-0.100770777336389	-0.0523325486115476
1	A	26	50	20120615	12	622	12.16	-0.102022144207054	-0.0529285689174098
1	A	26	50	20120615	12	624	12.2	-0.102149282006312	-0.0536970525672033
1	A	26	50	20120615	12	626	12.24	-0.10342723609195	-0.0549822191420099
1	A	26	50	20120615	12	628	12.28	-0.103144181247441	-0.0547983006682233
1	A	26	50	20120615	12	630	12.32	-0.103378728566761	-0.0547286506502764
1	A	26	50	20120615	12	632	12.36	-0.103448449295386	-0.0543080635368266
1	A	26	50	20120615	12	634	12.4	-0.102809578318584	-0.0539971486851389
1	A	26	50	20120615	12	636	12.44	-0.102507502301661	-0.0533778645661757
1	A	26	50	20120615	12	638	12.48	-0.10158932414629	-0.0528712225574556
1	A	26	50	20120615	12	640	12.52	-0.101134230221919	-0.0524909405305334
1	A	26	50	20120615	12	642	12.56	-0.100952574489832	-0.0519338110976366
1	A	26	50	20120615	12	644	12.6	-0.099998192467264	-0.0500716453893818
1	A	26	50	20120615	12	646	12.64	-0.0981952823072728	-0.049045562739202
1	A	26	50	20120615	12	648	12.68	-0.096789624736952	-0.0480934434583343
1	A	26	50	20120615	12	650	12.72	-0.0955049531368923	-0.0463714970247888
1	A	26	50	20120615	12	652	12.76	-0.0933674400480435	-0.0452191251034891
1	A	26	50	20120615	12	654	12.8	-0.0914592416883335	-0.0428104365640552
1	A	26	50	20120615	12	656	12.84	-0.0895506897752329	-0.0407770095933971
1	A	26	50	20120615	12	658	12.88	-0.0877598004305217	-0.0390424059484684
1	A	26	50	20120615	12	660	12.92	-0.0860123981528535	-0.0367443089096121
1	A	26	50	20120615	12	662	12.96	-0.0841610511783509	-0.0350396158815276
1	A	26	50	20120615	12	664	13	-0.0825939611298853	-0.0329202754369552
1	A	26	50	20120615	12	666	13.04	-0.0813993042230706	-0.0305389519299533
1	A	26	50	20120615	12	668	13.08	-0.079536077854644	-0.0284146617379127
1	A	26	50	20120615	12	670	13.12	-0.0780297989893604	-0.0263979931979686
1	A	26	50	20120615	12	672	13.16	-0.0766710933093105	-0.0234494286310988
1	A	26	50	20120615	12	674	13.2	-0.0763388945435091	-0.021729037832472
1	A	26	50	20120615	12	676	13.24	-0.0749183877307834	-0.0192426382577857
1	A	26	50	20120615	12	678	13.28	-0.0742257766386112	-0.0156039374724779
1	A	26	50	20120615	12	680	13.32	-0.073404472112263	-0.0135954006605175
1	A	26	50	20120615	12	682	13.36	-0.0727689245373325	-0.0115674184120745
1	A	26	50	20120615	12	684	13.4	-0.0724064616012963	-0.0087907515037111
1	A	26	50	20120615	12	686	13.44	-0.0722177348013976	-0.0061188071096415
1	A	26	50	20120615	12	688	13.48	-0.0724617573515851	-0.0035707478236358
1	A	26	50	20120615	12	690	13.52	-0.073294799850501	-0.000443568083838299
1	A	26	50	20120615	12	692	13.56	-0.0735760162173789	0.00272830080453020
1	A	26	50	20120615	12	694	13.6	-0.0743630260648395	0.0055680416377754
1	A	26	50	20120615	12	696	13.64	-0.0751148927052751	0.0062313785092065
1	A	26	50	20120615	12	698	13.68	-0.0756309392341851	0.0088985852878421
1	A	26	50	20120615	12	700	13.72	-0.0769889378074539	0.0110445836580652
1	A	26	50	20120615	12	702	13.76	-0.0785179148004135	0.0130351599577834
1	A	26	50	20120615	12	704	13.8	-0.0800871261692227	0.016403109556575
1	A	26	50	20120615	12	706	13.84	-0.080957362484829	0.0176150198688506
1	A	26	50	20120615	12	708	13.88	-0.0820396601241131	0.019142087673501
1	A	26	50	20120615	12	710	13.92	-0.0834025377341721	0.0203532201683174
1	A	26	50	20120615	12	712	13.96	-0.0833521210206735	0.0208987530500028
1	A	26	50	20120615	12	714	14	-0.08308426897196	0.022347614844654
1	A	26	50	20120615	12	716	14.04	-0.0823408876128986	0.0225271492563973
1	A	26	50	20120615	12	718	14.08	-0.081257741445477	0.0241413326164899
1	A	26	50	20120615	12	720	14.12	-0.0802298910283443	0.0243417266782782
1	A	26	50	20120615	12	722	14.16	-0.078418707719013	0.0248911486472601
1	A	26	50	20120615	12	724	14.2	-0.0753068721963673	0.0255107156089358
1	A	26	50	20120615	12	726	14.24	-0.0739816833777456	0.0259935988298081
1	A	26	50	20120615	12	728	14.28	-0.0712295530746894	0.0268341366606045
1	A	26	50	20120615	12	730	14.32	-0.0675703461927272	0.0286012672174678
1	A	26	50	20120615	12	732	14.36	-0.064847348689056	0.0295301933959126
1	A	26	50	20120615	12	734	14.4	-0.0627171258711211	0.030715014447401
1	A	26	50	20120615	12	736	14.44	-0.0607863849472269	0.0316961109641617
1	A	26	50	20120615	12	738	14.48	-0.0584670959181384	0.0331725287100758
1	A	26	50	20120615	12	740	14.52	-0.0557661884303114	0.0341540353487696
1	A	26	50	20120615	12	742	14.56	-0.0543864463235211	0.03469599734121
1	A	26	50	20120615	12	744	14.6	-0.0519778567790367	0.035508364037844
1	A	26	50	20120615	12	746	14.64	-0.049584045766279	0.0362639500599487
1	A	26	50	20120615	12	748	14.68	-0.0469967703381886	0.0371881103386882
1	A	26	50	20120615	12	750	14.72	-0.0450867193587119	0.0385423753881523
1	A	26	50	20120615	12	752	14.76	-0.0433996191473433	0.0389897759907447
1	A	26	50	20120615	12	754	14.8	-0.0415812728463187	0.039775180705812
1	A	26	50	20120615	12	756	14.84	-0.0393036111934387	0.040676812562503
1	A	26	50	20120615	12	758	14.88	-0.0369116810847189	0.0422674492667821
1	A	26	50	20120615	12	760	14.92	-0.0343430449913807	0.0434399737313457
1	A	26	50	20120615	12	762	14.96	-0.0334110075430987	0.0447193420305465
1	A	26	50	20120615	12	764	15	-0.0320401396264123	0.0460900685258766
1	A	26	50	20120615	12	766	15.04	-0.0297866610254489	0.047887038988906
1	A	26	50	20120615	12	768	15.08	-0.0282614316984296	0.0488689274652616
1	A	26	50	20120615	12	770	15.12	-0.027289725559723	0.0509143045405218
1	A	26	50	20120615	12	772	15.16	-0.025730767239241	0.0527747731925018
1	A	26	50	20120615	12	774	15.2	-0.0243217862670487	0.0548439090556098
1	A	26	50	20120615	12	776	15.24	-0.0239263014443311	0.0560973972466192
1	A	26	50	20120615	12	778	15.28	-0.0238811880316914	0.0568258586525976
1	A	26	50	20120615	12	780	15.32	-0.0237640911487269	0.0597184910730755
1	A	26	50	20120615	12	782	15.36	-0.0234845011274457	0.0613554432715224
1	A	26	50	20120615	12	784	15.4	-0.0232557520837319	0.0633455953071719
1	A	26	50	20120615	12	786	15.44	-0.02340954780864	0.0648826333174371
1	A	26	50	20120615	12	788	15.48	-0.0231675758681179	0.0643177964206253
1	A	26	50	20120615	12	790	15.52	-0.0235732430284846	0.0646941893602509
1	A	26	50	20120615	12	792	15.56	-0.0235404332738376	0.0653221001819446
1	A	26	50	20120615	12	794	15.6	-0.0230021835919984	0.0651552229815845
1	A	26	50	20120615	12	796	15.64	-0.0225496352520390	0.0646715619432529
1	A	26	50	20120615	12	798	15.68	-0.0220706411184632	0.0638100230410553
1	A	26	50	20120615	12	800	15.72	-0.0206248905936492	0.0638247308621039
1	A	26	50	20120615	12	802	15.76	-0.0195399766592747	0.0633255841852643
1	A	26	50	20120615	12	804	15.8	-0.0170313739316592	0.0635540503862657
1	A	26	50	20120615	12	806	15.84	-0.0148825471343114	0.062923099005413
1	A	26	50	20120615	12	808	15.88	-0.0115053344366863	0.0618634994938049
1	A	26	50	20120615	12	810	15.92	-0.00992346585649392	0.0617171991007774
1	A	26	50	20120615	12	812	15.96	-0.0072588046622705	0.0616348918714473
1	A	26	50	20120615	12	814	16	-0.00438080935216313	0.0611658679434863
1	A	26	50	20120615	12	816	16.04	-0.0014828736308263	0.0615728078960591
1	A	26	50	20120615	12	818	16.08	0.00131889556826915	0.0623371196158437
1	A	26	50	20120615	12	820	16.12	0.00321563879812396	0.0628822989441385
1	A	26	50	20120615	12	822	16.16	0.00600319515091756	0.0629231697160911
1	A	26	50	20120615	12	824	16.2	0.00914918393109462	0.0637535252092384
1	A	26	50	20120615	12	826	16.24	0.0121785708030540	0.063783647958117
1	A	26	50	20120615	12	828	16.28	0.0148070988407588	0.0648428232056563
1	A	26	50	20120615	12	830	16.32	0.0166781033837784	0.0650572179817121
1	A	26	50	20120615	12	832	16.36	0.019081276490319	0.065403417461781
1	A	26	50	20120615	12	834	16.4	0.0214314872989487	0.0649382119104384
1	A	26	50	20120615	12	836	16.44	0.0238447720324603	0.0645377773402524
1	A	26	50	20120615	12	838	16.48	0.0260192668059652	0.063804507608162
1	A	26	50	20120615	12	840	16.52	0.0277766392892481	0.0632367715735473
1	A	26	50	20120615	12	842	16.56	0.0300094703722009	0.0621539789595164
1	A	26	50	20120615	12	844	16.6	0.0313407403091408	0.0608920054871327
1	A	26	50	20120615	12	846	16.64	0.0333995524132435	0.0592768321775464
1	A	26	50	20120615	12	848	16.68	0.0348690617259054	0.05703586936661
1	A	26	50	20120615	12	850	16.72	0.0367767651108686	0.0553661781241942
1	A	26	50	20120615	12	852	16.76	0.0376192828406524	0.0545899870104857
1	A	26	50	20120615	12	854	16.8	0.0386566791993312	0.0530776977375621
1	A	26	50	20120615	12	856	16.84	0.0394014040612768	0.0514479580282833
1	A	26	50	20120615	12	858	16.88	0.0400176476210809	0.0498638267063911
1	A	26	50	20120615	12	860	16.92	0.040514107292152	0.0470216109994117
1	A	26	50	20120615	12	862	16.96	0.0410359520966676	0.0449729812329581
1	A	26	50	20120615	12	864	17	0.0415688984776479	0.0426742477979988
1	A	26	50	20120615	12	866	17.04	0.042333493040145	0.0410191229552754
1	A	26	50	20120615	12	868	17.08	0.0435990727571126	0.0382362335072376
1	A	26	50	20120615	12	870	17.12	0.0444450482390564	0.0362287644265168
1	A	26	50	20120615	12	872	17.16	0.0451257870083725	0.0338542220735465
1	A	26	50	20120615	12	874	17.2	0.0467122164273036	0.0322694897108902
1	A	26	50	20120615	12	876	17.24	0.0475982848637406	0.030346378469165
1	A	26	50	20120615	12	878	17.28	0.048280480273026	0.0274960522474055
1	A	26	50	20120615	12	880	17.32	0.0491897135276147	0.0255609484746713
1	A	26	50	20120615	12	882	17.36	0.0493832132982864	0.0244760698956358
1	A	26	50	20120615	12	884	17.4	0.0501325555675132	0.0225567487462578
1	A	26	50	20120615	12	886	17.44	0.050339059031891	0.0210139548867937
1	A	26	50	20120615	12	888	17.48	0.0511368169024256	0.0199330714610719
1	A	26	50	20120615	12	890	17.52	0.0521468552997403	0.018847796902239
1	A	26	50	20120615	12	892	17.56	0.0535313774483714	0.0182012113904542
1	A	26	50	20120615	12	894	17.6	0.0546762540377905	0.0190032826123541
1	A	26	50	20120615	12	896	17.64	0.0570496579488432	0.0192003532722708
1	A	26	50	20120615	12	898	17.68	0.0591224707672134	0.0194365269371871
1	A	26	50	20120615	12	900	17.72	0.0606987532038344	0.0196582756237672
1	A	26	50	20120615	12	902	17.76	0.0627204422019249	0.0201728372284367
1	A	26	50	20120615	12	904	17.8	0.0649286659688924	0.0204318504423853
1	A	26	50	20120615	12	906	17.84	0.0670077013269371	0.0206759437032509
1	A	26	50	20120615	12	908	17.88	0.0683833068590574	0.0212998947269699
1	A	26	50	20120615	12	910	17.92	0.0707524681294229	0.0209466948897672
1	A	26	50	20120615	12	912	17.96	0.0732023102835218	0.0205146526464622
1	A	26	50	20120615	12	914	18	0.0741957953110889	0.0211374722993314
1	A	26	50	20120615	12	916	18.04	0.0751307318971738	0.0211543014407236
1	A	26	50	20120615	12	918	18.08	0.0753595516515657	0.0216659639075902
1	A	26	50	20120615	12	920	18.12	0.0766297275626111	0.0221916977994024
1	A	26	50	20120615	12	922	18.16	0.077802464159209	0.0223842429759195
1	A	26	50	20120615	12	924	18.2	0.0792964393664999	0.0222002537914547
1	A	26	50	20120615	12	926	18.24	0.0813179869432342	0.0222342656276298
1	A	26	50	20120615	12	928	18.28	0.081343513498035	0.0221654641378204
1	A	26	50	20120615	12	930	18.32	0.0809893237113387	0.0221586052020428
1	A	26	50	20120615	12	932	18.36	0.0801685141597373	0.0218795808661866
1	A	26	50	20120615	12	934	18.4	0.0801346437449185	0.0224693786323743
1	A	26	50	20120615	12	936	18.44	0.0792198597020974	0.0220482965441777
1	A	26	50	20120615	12	938	18.48	0.0783445322176666	0.0207672311887021
1	A	26	50	20120615	12	940	18.52	0.077127247893854	0.021338078493154
1	A	26	50	20120615	12	942	18.56	0.0760107262863604	0.0201934140357692
1	A	26	50	20120615	12	944	18.6	0.0752025739461423	0.0187679574755752
1	A	26	50	20120615	12	946	18.64	0.0728858799989408	0.0171722296024716
1	A	26	50	20120615	12	948	18.68	0.0717337909203536	0.0150026138657569
1	A	26	50	20120615	12	950	18.72	0.0690878680558316	0.012706567436566
1	A	26	50	20120615	12	952	18.76	0.0683919335617878	0.0113377501295451
1	A	26	50	20120615	12	954	18.8	0.0659870633989724	0.0092720083789867
1	A	26	50	20120615	12	956	18.84	0.064616195482286	0.0072718154270443
1	A	26	50	20120615	12	958	18.88	0.0623479383495958	0.0051041088786389
1	A	26	50	20120615	12	960	18.92	0.0614281338486284	0.0040785212032059
1	A	26	50	20120615	12	962	18.96	0.0591593110305132	0.0025168051662773
1	A	26	50	20120615	12	964	19	0.057366017522746	-0.000731996939884298
1	A	26	50	20120615	12	966	19.04	0.0565051150166514	-0.0020682166242925
1	A	26	50	20120615	12	968	19.08	0.0551531268510227	-0.0020023142722859
1	A	26	50	20120615	12	970	19.12	0.0541951385838712	-0.0027658481746112
1	A	26	50	20120615	12	972	19.16	0.0543430653224954	-0.0027838086868533
1	A	26	50	20120615	12	974	19.2	0.0544990530784252	-0.0040114874803494
1	A	26	50	20120615	12	976	19.24	0.0552659810933001	-0.0044110028117198
1	A	26	50	20120615	12	978	19.28	0.0550403433194235	-0.0069351618885214
1	A	26	50	20120615	12	980	19.32	0.0553108116632273	-0.0085810943430893
1	A	26	50	20120615	12	982	19.36	0.0547090637924376	-0.0102295016713914
1	A	26	50	20120615	12	984	19.4	0.054777865282247	-0.0131067898747176
1	A	26	50	20120615	12	986	19.44	0.0545116395791303	-0.0131430644525925
1	A	26	50	20120615	12	988	19.48	0.0538569294104297	-0.0137437516632104
1	A	26	50	20120615	12	990	19.52	0.0529980068033223	-0.015925812479274
1	A	26	50	20120615	12	992	19.56	0.0526520194552878	-0.0170047867166866
1	A	26	50	20120615	12	994	19.6	0.0530881629179236	-0.0168529001800877
1	A	26	50	20120615	12	996	19.64	0.0531626919726607	-0.0153224382628875
1	A	26	50	20120615	12	998	19.68	0.0534733946923141	-0.0143733595411789
1	A	26	50	20120615	12	1000	19.72	0.053010310461315	-0.0139244174458036
1	A	26	50	20120615	12	1002	19.76	0.0523127496216745	-0.0137190029258689
1	A	26	50	20120615	12	1004	19.8	0.0504616147792062	-0.0122077036024389
1	A	26	50	20120615	12	1006	19.84	0.0491887518623923	-0.0110826260028930
1	A	26	50	20120615	12	1008	19.88	0.0482514818239295	-0.0112309062949078
1	A	26	50	20120615	12	1010	19.92	0.0474149745017858	-0.0102733422918250
1	A	26	50	20120615	12	1012	19.96	0.0450040232206522	-0.00938295343295488
1	A	26	50	20120615	12	1014	20	0.0430232757051924	-0.0086198437946984
1	A	26	50	20120615	12	1016	20.04	0.0397778677115805	-0.0072479859285183
1	A	26	50	20120615	12	1018	20.08	0.0382382841169031	-0.0067231005648436
1	A	26	50	20120615	12	1020	20.12	0.0356813152854544	-0.0056791988237779
1	A	26	50	20120615	12	1022	20.16	0.0325769043840111	-0.0044870875013755
1	A	26	50	20120615	12	1024	20.2	0.02996342357861	-0.00409505335975
1	A	26	50	20120615	12	1026	20.24	0.0267371852498361	-0.0035623261818719
1	A	26	50	20120615	12	1028	20.28	0.024737656978268	-0.0028966841423341
1	A	26	50	20120615	12	1030	20.32	0.0219964444039133	-0.0032995511598473
1	A	26	50	20120615	12	1032	20.36	0.0201005921286029	-0.0031385146614999
1	A	26	50	20120615	12	1034	20.4	0.0169408571925995	-0.0038882316973208
1	A	26	50	20120615	12	1036	20.44	0.0148524554981312	-0.0047535564492249
1	A	26	50	20120615	12	1038	20.48	0.0136425632686091	-0.0053940212447118
1	A	26	50	20120615	12	1040	20.52	0.0125013190867249	-0.0066740521029666
1	A	26	50	20120615	12	1042	20.56	0.0109291707499001	-0.00925120635814437
1	A	26	50	20120615	12	1044	20.6	0.00967119108732725	-0.0105803889865769
1	A	26	50	20120615	12	1046	20.64	0.0095987327240882	-0.0110761616326994
1	A	26	50	20120615	12	1048	20.68	0.00985913257443475	-0.0112628809564463
1	A	26	50	20120615	12	1050	20.72	0.00937762255493153	-0.0116878818304242
1	A	26	50	20120615	12	1052	20.76	0.00916749941094091	-0.0114725260962528
1	A	26	50	20120615	12	1054	20.8	0.00839097595704528	-0.0115620670279545
1	A	26	50	20120615	12	1056	20.84	0.0079022817326452	-0.0118844667079822
1	A	26	50	20120615	12	1058	20.88	0.00804992845698407	-0.0129595405443897
1	A	26	50	20120615	12	1060	20.92	0.00784100739452147	-0.0134271368237596
1	A	26	50	20120615	12	1062	20.96	0.00725290173486115	-0.0140891535268302
1	A	26	50	20120615	12	1064	21	0.0074453811504476	-0.0138724868166865
1	A	26	50	20120615	12	1066	21.04	0.00766141570712893	-0.0138797834515615
1	A	26	50	20120615	12	1068	21.08	0.00711329622883793	-0.014840615702187
1	A	26	50	20120615	12	1070	21.12	0.00724865060889266	-0.0145358385373600
1	A	26	50	20120615	12	1072	21.16	0.00694954444045075	-0.0149616865252618
1	A	26	50	20120615	12	1074	21.2	0.00695827013813059	-0.0150617138505284
1	A	26	50	20120615	12	1076	21.24	0.00665234746031805	-0.0157905429520330
1	A	26	50	20120615	12	1078	21.28	0.00688434919522535	-0.0169632512643597
1	A	26	50	20120615	12	1080	21.32	0.00650922904780589	-0.0181198658263465
1	A	26	50	20120615	12	1082	21.36	0.0064605447459212	-0.0191584430533499
1	A	26	50	20120615	12	1084	21.4	0.00538617377365417	-0.0205187538657931
1	A	26	50	20120615	12	1086	21.44	0.00486203688250728	-0.0229710295278795
1	A	26	50	20120615	12	1088	21.48	0.00427390187791554	-0.0241994921492425
1	A	26	50	20120615	12	1090	21.52	0.00354769614256914	-0.0247156447441696
1	A	26	50	20120615	12	1092	21.56	0.00229156337219811	-0.0253706801819896
1	A	26	50	20120615	12	1094	21.6	0.00097815495255097	-0.0255446143080258
1	A	26	50	20120615	12	1096	21.64	-0.00172984481629134	-0.0254620313070511
1	A	26	50	20120615	12	1098	21.68	-0.00229781419614381	-0.0245796822522831
1	A	26	50	20120615	12	1100	21.72	-0.00446463686107281	-0.0235052547114735
1	A	26	50	20120615	12	1102	21.76	-0.00691883479294383	-0.0224626116204784
1	A	26	50	20120615	12	1104	21.8	-0.00897853785159092	-0.0212301527851414
1	A	26	50	20120615	12	1106	21.84	-0.0107986377774328	-0.0201605477125796
1	A	26	50	20120615	12	1108	21.88	-0.0112809128864733	-0.0204980214949687
1	A	26	50	20120615	12	1110	21.92	-0.0110665817500279	-0.0209399561621425
1	A	26	50	20120615	12	1112	21.96	-0.0109173327217228	-0.0213760925537105
1	A	26	50	20120615	12	1114	22	-0.0108061048250422	-0.0225317171662037
1	A	26	50	20120615	12	1116	22.04	-0.0112678172688857	-0.0242200336012360
1	A	26	50	20120615	12	1118	22.08	-0.0106316191557166	-0.0257300742745955
1	A	26	50	20120615	12	1120	22.12	-0.00988142270149812	-0.0291269714107952
1	A	26	50	20120615	12	1122	22.16	-0.00891494773875872	-0.0309039321661306
1	A	26	50	20120615	12	1124	22.2	-0.00827283821289889	-0.0331999644531858
1	A	26	50	20120615	12	1126	22.24	-0.00619190780868062	-0.0355751926997339
1	A	26	50	20120615	12	1128	22.28	-0.0048440067202472	-0.0381545909582818
1	A	26	50	20120615	12	1130	22.32	-0.00303695291451811	-0.0401234307955464
1	A	26	50	20120615	12	1132	22.36	-0.00096456436021657	-0.0414117793508683
1	A	26	50	20120615	12	1134	22.4	0.00104008336444728	-0.0425267453234432
1	A	26	50	20120615	12	1136	22.44	0.00374116055790178	-0.0438063964653565
1	A	26	50	20120615	12	1138	22.48	0.00536142503631264	-0.0449079274090889
1	A	26	50	20120615	12	1140	22.52	0.0085085451873396	-0.0450764309550457
1	A	26	50	20120615	12	1142	22.56	0.00964444152063767	-0.0447201905586839
1	A	26	50	20120615	12	1144	22.6	0.0116543925461605	-0.0440444086079039
1	A	26	50	20120615	12	1146	22.64	0.0142352757289489	-0.0438039074494867
1	A	26	50	20120615	12	1148	22.68	0.0173105114046004	-0.0430660839497254
1	A	26	50	20120615	12	1150	22.72	0.0198405748230249	-0.0421390316042508
1	A	26	50	20120615	12	1152	22.76	0.0222488673826613	-0.041919375953743
1	A	26	50	20120615	12	1154	22.8	0.0254366391025387	-0.0418080844174521
1	A	26	50	20120615	12	1156	22.84	0.0276826718690962	-0.0415764574491388
1	A	26	50	20120615	12	1158	22.88	0.0303311261758948	-0.0411463385362786
1	A	26	50	20120615	12	1160	22.92	0.0314847143208582	-0.0421871855760496
1	A	26	50	20120615	12	1162	22.96	0.0319780556510242	-0.0430183966684022
1	A	26	50	20120615	12	1164	23	0.032953474100332	-0.043984269176164
1	A	26	50	20120615	12	1166	23.04	0.0329323245365067	-0.0453904995029775
1	A	26	50	20120615	12	1168	23.08	0.0332288851205363	-0.0463947325536186
1	A	26	50	20120615	12	1170	23.12	0.0329869273221499	-0.0490962905796843
1	A	26	50	20120615	12	1172	23.16	0.032529504188041	-0.0517994848508417
1	A	26	50	20120615	12	1174	23.2	0.0317199475337555	-0.0534495086252456
1	A	26	50	20120615	12	1176	23.24	0.0313067991836438	-0.0559118524272358
1	A	26	50	20120615	12	1178	23.28	0.0302869814995453	-0.0585908254627104
1	A	26	50	20120615	12	1180	23.32	0.0286973701000989	-0.0605962156494945
1	A	26	50	20120615	12	1182	23.36	0.0273402836945779	-0.0620163759798974
1	A	26	50	20120615	12	1184	23.4	0.0257953260883634	-0.0641514849056902
1	A	26	50	20120615	12	1186	23.44	0.0239304733743401	-0.0661354144016653
1	A	26	50	20120615	12	1188	23.48	0.0222238711579464	-0.0683362842581084
1	A	26	50	20120615	12	1190	23.52	0.0202627812110036	-0.0695525079217493
1	A	26	50	20120615	12	1192	23.56	0.0190005956065856	-0.0718443824209311
1	A	26	50	20120615	12	1194	23.6	0.0172639413519915	-0.0732939513223636
1	A	26	50	20120615	12	1196	23.64	0.0157206100913737	-0.0752356665435018
1	A	26	50	20120615	12	1198	23.68	0.0130275939152247	-0.0767990089260272
1	A	26	50	20120615	12	1200	23.72	0.0110211784236079	-0.0783404309983357
1	A	26	50	20120615	12	1202	23.76	0.00928933249512578	-0.0798498211334565
1	A	26	50	20120615	12	1204	23.8	0.00718731616669253	-0.0814318311350052
1	A	26	50	20120615	12	1206	23.84	0.00526243008694651	-0.0825805968117208
1	A	26	50	20120615	12	1208	23.88	0.00308171277376721	-0.0837121090829755
1	A	26	50	20120615	12	1210	23.92	0.000671610020770979	-0.0840065483466616
1	A	26	50	20120615	12	1212	23.96	-0.0016923893700919	-0.0841097859367149
1	A	26	50	20120615	12	1214	24	-0.00413445334959775	-0.0834391658654375
1	A	26	50	20120615	12	1216	24.04	-0.00555092965367064	-0.0827122600943778
1	A	26	50	20120615	12	1218	24.08	-0.00800388307760678	-0.081680308457914
1	A	26	50	20120615	12	1220	24.12	-0.00984363350089792	-0.0803223805953235
1	A	26	50	20120615	12	1222	24.16	-0.0113465182536318	-0.0790925804814838
1	A	26	50	20120615	12	1224	24.2	-0.0133008906861533	-0.0774059186763196
1	A	26	50	20120615	12	1226	24.24	-0.0146371103705615	-0.0750291206527172
1	A	26	50	20120615	12	1228	24.28	-0.0160807395750320	-0.0739127404665799
1	A	26	50	20120615	12	1230	24.32	-0.0173571380257518	-0.0714123401776261
1	A	26	50	20120615	12	1232	24.36	-0.0189457948310436	-0.0704774743022194
1	A	26	50	20120615	12	1234	24.4	-0.020311925132296	-0.0697501442670909
1	A	26	50	20120615	12	1236	24.44	-0.0227772529249029	-0.0693869035135954
1	A	26	50	20120615	12	1238	24.48	-0.0254032353781954	-0.0681919637640683
1	A	26	50	20120615	12	1240	24.52	-0.0277277782106681	-0.0686887769885299
1	A	26	50	20120615	12	1242	24.56	-0.0285067270408232	-0.0675950242193906
1	A	26	50	20120615	12	1244	24.6	-0.0310214108867569	-0.0672080246780472
1	A	26	50	20120615	12	1246	24.64	-0.0327528184090346	-0.0670917904653557
1	A	26	50	20120615	12	1248	24.68	-0.0351995705064998	-0.0673570757164535
1	A	26	50	20120615	12	1250	24.72	-0.0382690856882915	-0.0687922549948888
1	A	26	50	20120615	12	1252	24.76	-0.0402095634725627	-0.0702532436708373
1	A	26	50	20120615	12	1254	24.8	-0.0417186424806998	-0.0712300692626397
1	A	26	50	20120615	12	1256	24.84	-0.0430266486045387	-0.0736779315177513
1	A	26	50	20120615	12	1258	24.88	-0.0446490061190218	-0.07589332534748
1	A	26	50	20120615	12	1260	24.92	-0.0460058096818304	-0.0777801620113304
1	A	26	50	20120615	12	1262	24.96	-0.0476580071024796	-0.0791672509575771
1	A	26	50	20120615	12	1264	25	-0.0485275150981013	-0.0805931529950432
1	A	26	50	20120615	12	1266	25.04	-0.0501226631436444	-0.0824737176217445
1	A	26	50	20120615	12	1268	25.08	-0.0515282641454226	-0.084341455331435
1	A	26	50	20120615	12	1270	25.12	-0.0537923352059682	-0.085731429273349
1	A	26	50	20120615	12	1272	25.16	-0.0547983784499692	-0.0864546863734179
1	A	26	50	20120615	12	1274	25.2	-0.0575148281448467	-0.0882430725601236
1	A	26	50	20120615	12	1276	25.24	-0.0591739198566125	-0.0886586321443592
1	A	26	50	20120615	12	1278	25.28	-0.0615573788260936	-0.0901071262434842
1	A	26	50	20120615	12	1280	25.32	-0.0628129529821075	-0.0908694934196205
1	A	26	50	20120615	12	1282	25.36	-0.0651994100843409	-0.0931431528481189
1	A	26	50	20120615	12	1284	25.4	-0.0661559558536588	-0.0955060491524032
1	A	26	50	20120615	12	1286	25.44	-0.0670300034748157	-0.0973472915710026
1	A	26	50	20120615	12	1288	25.48	-0.0675572647172752	-0.0989979192145976
1	A	26	50	20120615	12	1290	25.52	-0.0673931947308365	-0.101113603917111
1	A	26	50	20120615	12	1292	25.56	-0.066880775659714	-0.103218427459466
1	A	26	50	20120615	12	1294	25.6	-0.0653048467764836	-0.105094169617919
1	A	26	50	20120615	12	1296	25.64	-0.0639009569731158	-0.107002933663054
1	A	26	50	20120615	12	1298	25.68	-0.0633620001844954	-0.108516283596150
1	A	26	50	20120615	12	1300	25.72	-0.0626080122237162	-0.110217794643719
1	A	26	50	20120615	12	1302	25.76	-0.0617666258647823	-0.111636180136101
1	A	26	50	20120615	12	1304	25.8	-0.0618659743675391	-0.113526630115603
1	A	26	50	20120615	12	1306	25.84	-0.0618467410630908	-0.115627585783865
1	A	26	50	20120615	12	1308	25.88	-0.0609120873197184	-0.118328592266641
1	A	26	50	20120615	12	1310	25.92	-0.0597848883998289	-0.119665094793762
1	A	26	50	20120615	12	1312	25.96	-0.0580256067282368	-0.121551655685968
1	A	26	50	20120615	12	1314	26	-0.0565339649733238	-0.123336039648292
1	A	26	50	20120615	12	1316	26.04	-0.0545401359824121	-0.124724585234508
1	A	26	50	20120615	12	1318	26.08	-0.0526018148738235	-0.125818620846360
1	A	26	50	20120615	12	1320	26.12	-0.0500765951368501	-0.126810833081721
1	A	26	50	20120615	12	1322	26.16	-0.0484289656260073	-0.127271937413733
1	A	26	50	20120615	12	1324	26.2	-0.0460610771478479	-0.128317536211073
1	A	26	50	20120615	12	1326	26.24	-0.0444051037769872	-0.129141952007258
1	A	26	50	20120615	12	1328	26.28	-0.0419057641482052	-0.130374156284154
1	A	26	50	20120615	12	1330	26.32	-0.0398601042302325	-0.130654877676285
1	A	26	50	20120615	12	1332	26.36	-0.0383970295892794	-0.130815461626293
1	A	26	50	20120615	12	1334	26.4	-0.0353997453651859	-0.129990126591292
1	A	26	50	20120615	12	1336	26.44	-0.0333963704327282	-0.129751973027388
1	A	26	50	20120615	12	1338	26.48	-0.0304798378030461	-0.128887322855353
1	A	26	50	20120615	12	1340	26.52	-0.0285390418207234	-0.128534547282219
1	A	26	50	20120615	12	1342	26.56	-0.0261143019573566	-0.128012914609738
1	A	26	50	20120615	12	1344	26.6	-0.0236475599511873	-0.127363578452574
1	A	26	50	20120615	12	1346	26.64	-0.0222522261398719	-0.127177397237088
1	A	26	50	20120615	12	1348	26.68	-0.0200368605944145	-0.126458269640621
1	A	26	50	20120615	12	1350	26.72	-0.0176317782995647	-0.125662138115683
1	A	26	50	20120615	12	1352	26.76	-0.0151196400380432	-0.125360132809438
1	A	26	50	20120615	12	1354	26.8	-0.0117675296311503	-0.124873501922626
1	A	26	50	20120615	12	1356	26.84	-0.0103902270427551	-0.123981840271550
1	A	26	50	20120615	12	1358	26.88	-0.00804256181853769	-0.123415942714566
1	A	26	50	20120615	12	1360	26.92	-0.00667218887659816	-0.121985182853513
1	A	26	50	20120615	12	1362	26.96	-0.0059696075788112	-0.121053498958622
1	A	26	50	20120615	12	1364	27	-0.0055567986399545	-0.119348381666469
1	A	26	50	20120615	12	1366	27.04	-0.00400547707270933	-0.117751663843871
1	A	26	50	20120615	12	1368	27.08	-0.00205322596053138	-0.116785119584667
1	A	26	50	20120615	12	1370	27.12	3.50724963468396e-05	-0.116289367020377
1	A	26	50	20120615	12	1372	27.16	0.00216494883195884	-0.114986947040110
1	A	26	50	20120615	12	1374	27.2	0.00413318055739158	-0.114560208097664
1	A	26	50	20120615	12	1376	27.24	0.00573520168084783	-0.114254879389547
1	A	26	50	20120615	12	1378	27.28	0.00804256181853766	-0.113980309826413
1	A	26	50	20120615	12	1380	27.32	0.0100921108238069	-0.113345398647585
1	A	26	50	20120615	12	1382	27.36	0.0123023144897617	-0.112544317375179
1	A	26	50	20120615	12	1384	27.4	0.0148634552512194	-0.111337144678337
1	A	26	50	20120615	12	1386	27.44	0.0163253278106444	-0.109990389102889
1	A	26	50	20120615	12	1388	27.48	0.0191000148200204	-0.108187408232220
1	A	26	50	20120615	12	1390	27.52	0.0206400933894447	-0.106927343948145
1	A	26	50	20120615	12	1392	27.56	0.0226808742706272	-0.106898847544864
1	A	26	50	20120615	12	1394	27.6	0.0234643485841819	-0.105659713621512
1	A	26	50	20120615	12	1396	27.64	0.0250687738706942	-0.104592548067346
1	A	26	50	20120615	12	1398	27.68	0.026044793360766	-0.102722179920429
1	A	26	50	20120615	12	1400	27.72	0.0267131506903435	-0.102038831927090
1	A	26	50	20120615	12	1402	27.76	0.0286183792015726	-0.100706784172691
1	A	26	50	20120615	12	1404	27.8	0.0300904340986467	-0.099097126295998
1	A	26	50	20120615	12	1406	27.84	0.0316044911385233	-0.097589998902577
1	A	26	50	20120615	12	1408	27.88	0.0330442312556973	-0.0960251008851331
1	A	26	50	20120615	12	1410	27.92	0.0347950276459152	-0.094963592185216
1	A	26	50	20120615	12	1412	27.96	0.0359177717930832	-0.0935281654194072
1	A	26	50	20120615	12	1414	28	0.0372421827942456	-0.0930382818414012
1	A	26	50	20120615	12	1416	28.04	0.0379126614441667	-0.0917649239498404
1	A	26	50	20120615	12	1418	28.08	0.0388276576190221	-0.0914522413311997
1	A	26	50	20120615	12	1420	28.12	0.0399318048578448	-0.0913654793291481
1	A	26	50	20120615	12	1422	28.16	0.0410080213788108	-0.0923557116655218
1	A	26	50	20120615	12	1424	28.2	0.0420253359049038	-0.093234857526571
1	A	26	50	20120615	12	1426	28.24	0.0424383569757949	-0.094081052211617
1	A	26	50	20120615	12	1428	28.28	0.0433864457480098	-0.0948940835886253
1	A	26	50	20120615	12	1430	28.32	0.044977082452289	-0.0974107473335463
1	A	26	50	20120615	12	1432	28.36	0.0463303434101238	-0.100466155735053
1	A	26	50	20120615	12	1434	28.4	0.0474788969548051	-0.101908158593927
1	A	26	50	20120615	12	1436	28.44	0.0489232332660567	-0.104077562198607
1	A	26	50	20120615	12	1438	28.48	0.0497736705917898	-0.106327222422952
1	A	26	50	20120615	12	1440	28.52	0.0509043343349071	-0.108109272932899
1	A	26	50	20120615	12	1442	28.56	0.0518471905169412	-0.109960054221976
1	A	26	50	20120615	12	1444	28.6	0.0528089971607112	-0.112396602768589
1	A	26	50	20120615	12	1446	28.64	0.053527559071753	-0.114973158457877
1	A	26	50	20120615	12	1448	28.68	0.0538647075850227	-0.116846425742596
1	A	26	50	20120615	12	1450	28.72	0.054628312198026	-0.118946603593398
1	A	26	50	20120615	12	1452	28.76	0.0555638144695358	-0.121234094030537
1	A	26	50	20120615	12	1454	28.8	0.0562072109297375	-0.123300330755842
1	A	26	50	20120615	12	1456	28.84	0.0572661740452425	-0.125858925932887
1	A	26	50	20120615	12	1458	28.88	0.0583091565474926	-0.128331678346697
1	A	26	50	20120615	12	1460	28.92	0.0585738266156907	-0.130345306327482
1	A	26	50	20120615	12	1462	28.96	0.0588928731953621	-0.131497041852678
1	A	26	50	20120615	12	1464	29	0.0591995454063627	-0.134267698353402
1	A	26	50	20120615	12	1466	29.04	0.0598466188218265	-0.136852102927960
1	A	26	50	20120615	12	1468	29.08	0.0606890658409322	-0.139009202874648
1	A	26	50	20120615	12	1470	29.12	0.0607504427095392	-0.141439670302942
1	A	26	50	20120615	12	1472	29.16	0.0609097538673405	-0.143960293845838
1	A	26	50	20120615	12	1474	29.2	0.0613842225175167	-0.145489765813545
1	A	26	50	20120615	12	1476	29.24	0.0609091174712374	-0.147701525114418
1	A	26	50	20120615	12	1478	29.28	0.0602065361734505	-0.149403955400803
1	A	26	50	20120615	12	1480	29.32	0.060109096859003	-0.150819441755382
1	A	26	50	20120615	12	1482	29.36	0.0598841661919075	-0.153366511091894
1	A	26	50	20120615	12	1484	29.4	0.0593453508246434	-0.156064830568902
1	A	26	50	20120615	12	1486	29.44	0.0602418915125098	-0.158727865417529
1	A	26	50	20120615	12	1488	29.48	0.0609079861003875	-0.160883126886585
1	A	26	50	20120615	12	1490	29.52	0.061853387866834	-0.162394214077981
1	A	26	50	20120615	12	1492	29.56	0.0625602825159861	-0.162945969499341
1	A	26	50	20120615	12	1494	29.6	0.0640195387803208	-0.164019569725216
1	A	26	50	20120615	12	1496	29.64	0.0651876084721629	-0.163793366265915
1	A	26	50	20120615	12	1498	29.68	0.0665244645526742	-0.163633135869298
1	A	26	50	20120615	12	1500	29.72	0.0696591396243522	-0.164039651557802
1	A	26	50	20120615	12	1502	29.76	0.0714022992613333	-0.163890310605615
1	A	26	50	20120615	12	1504	29.8	0.0736914160440685	-0.163689987254505
1	A	26	50	20120615	12	1506	29.84	0.0739251855459288	-0.163501472586641
1	A	26	50	20120615	12	1508	29.88	0.0745679456100274	-0.163762394988899
1	A	26	50	20120615	12	1510	29.92	0.0742557579661335	-0.163549909401152
1	A	26	50	20120615	12	1512	29.96	0.0745931893221157	-0.163215306472295
1	A	26	50	20120615	12	1514	30	0.0741924011985392	-0.162596446617400
1	A	26	50	20120615	12	1516	30.04	0.0736125029272881	-0.162409841137845
1	A	26	50	20120615	12	1518	30.08	0.0737647430172776	-0.160825002709172
1	A	26	50	20120615	12	1520	30.12	0.0726282809985546	-0.158435830316899
1	A	26	50	20120615	12	1522	30.16	0.0712224820068776	-0.156195786744778
1	A	26	50	20120615	12	1524	30.2	0.0698374012438894	-0.153240646084843
1	A	26	50	20120615	12	1526	30.24	0.0681208288218809	-0.151085101773074
1	A	26	50	20120615	12	1528	30.28	0.0660926344414035	-0.148661351859201
1	A	26	50	20120615	12	1530	30.32	0.0642087605549663	-0.146780589242601
1	A	26	50	20120615	12	1532	30.36	0.0633905672984554	-0.145413822545245
1	A	26	50	20120615	12	1534	30.4	0.060572746775427	-0.143332807288213
1	A	26	50	20120615	12	1536	30.44	0.056851738760789	-0.140712481689170
1	A	26	50	20120615	12	1538	30.48	0.0548567783990274	-0.139101197466880
1	A	26	50	20120615	12	1540	30.52	0.0525572671466088	-0.136231758148825
1	A	26	50	20120615	12	1542	30.56	0.0507310224628383	-0.134570552187784
1	A	26	50	20120615	12	1544	30.6	0.0485091515349939	-0.133189006958702
1	A	26	50	20120615	12	1546	30.64	0.0462339647558481	-0.130665767120715
1	A	26	50	20120615	12	1548	30.68	0.0439678996541795	-0.128530799616279
1	A	26	50	20120615	12	1550	30.72	0.0413953037628666	-0.125778881445257
1	A	26	50	20120615	12	1552	30.76	0.0393024091119107	-0.124585143777258
1	A	26	50	20120615	12	1554	30.8	0.0373681185119749	-0.122313421821340
1	A	26	50	20120615	12	1556	30.84	0.0351402371764904	-0.119290893885158
1	A	26	50	20120615	12	1558	30.88	0.0337499945339996	-0.117129904851174
1	A	26	50	20120615	12	1560	30.92	0.0312638070913477	-0.114988644096385
1	A	26	50	20120615	12	1562	30.96	0.0289694577184317	-0.112572813778461
1	A	26	50	20120615	12	1564	31	0.0274341874751194	-0.110616673578986
1	A	26	50	20120615	12	1566	31.04	0.026338596228349	-0.107311656483720
1	A	26	50	20120615	12	1568	31.08	0.0242121847159648	-0.104654490621377
1	A	26	50	20120615	12	1570	31.12	0.0226563376653201	-0.102742827438440
1	A	26	50	20120615	12	1572	31.16	0.0203748576358217	-0.100379040179611
1	A	26	50	20120615	12	1574	31.2	0.0183116614696756	-0.0975120050246122
1	A	26	50	20120615	12	1576	31.24	0.0167982408259020	-0.0956477179960139
1	A	26	50	20120615	12	1578	31.28	0.0147544900962385	-0.093538772021125
1	A	26	50	20120615	12	1580	31.32	0.0124351798539466	-0.0914204215260463
1	A	26	50	20120615	12	1582	31.36	0.0111064555014190	-0.0894094805510299
1	A	26	50	20120615	12	1584	31.4	0.00992827418260596	-0.0876572699472497
1	A	26	50	20120615	12	1586	31.44	0.00731219122425008	-0.0852468136408628
1	A	26	50	20120615	12	1588	31.48	0.00559448743139172	-0.0826773290193872
1	A	26	50	20120615	12	1590	31.52	0.00382141717756645	-0.0806337197110799
1	A	26	50	20120615	12	1592	31.56	0.00202013336317184	-0.0774463651842034
1	A	26	50	20120615	12	1594	31.6	0.000647568390210633	-0.075720246820649
1	A	26	50	20120615	12	1596	31.64	-0.00151773399513882	-0.073133933057781
1	A	26	50	20120615	12	1598	31.68	-0.00325799449431702	-0.0703427704604034
1	A	26	50	20120615	12	1600	31.72	-0.00491580634280889	-0.0669692347180405
1	A	26	50	20120615	12	1602	31.76	-0.00623215632666576	-0.065185911415888
1	A	26	50	20120615	12	1604	31.8	-0.00807296741012869	-0.0620103655722573
1	A	26	50	20120615	12	1606	31.84	-0.00835312311683482	-0.0593251982813795
1	A	26	50	20120615	12	1608	31.88	-0.00955980083892962	-0.0552157058011577
1	A	26	50	20120615	12	1610	31.92	-0.00953766839667852	-0.0533293570409863
1	A	26	50	20120615	12	1612	31.96	-0.0101151625048736	-0.050866150568723
1	A	26	50	20120615	12	1614	32	-0.0105048490519855	-0.0475234446820198
1	A	26	50	20120615	12	1616	32.04	-0.0106443541488458	-0.0446365468975373
1	A	26	50	20120615	12	1618	32.08	-0.0100440558469574	-0.0430131357939502
1	A	26	50	20120615	12	1620	32.12	-0.00889092025033402	-0.0414646992223723
1	A	26	50	20120615	12	1622	32.16	-0.00735020528480668	-0.0404360709877802
1	A	26	50	20120615	12	1624	32.2	-0.00608715701011565	-0.0378612264969031
1	A	26	50	20120615	12	1626	32.24	-0.0057262921354049	-0.036669143458772
1	A	26	50	20120615	12	1628	32.28	-0.00493499014978247	-0.0368789208275466
1	A	26	50	20120615	12	1630	32.32	-0.00434186191065538	-0.0373224252717746
1	A	26	50	20120615	12	1632	32.36	-0.00412057991455087	-0.0374488135378439
1	A	26	50	20120615	12	1634	32.4	-0.00303780851372334	-0.037218487646008
1	A	26	50	20120615	12	1636	32.44	-0.00206582660337213	-0.0364050249338632
1	A	26	50	20120615	12	1638	32.48	-0.00098316126856178	-0.0361557839356305
1	A	26	50	20120615	12	1640	32.52	-0.00021899097013348	-0.0356381110611239
1	A	26	50	20120615	12	1642	32.56	0.00178113127113079	-0.0344979720871387
1	A	26	50	20120615	12	1644	32.6	0.00300422801268478	-0.0336493590969011
1	A	26	50	20120615	12	1646	32.64	0.00493267083954017	-0.0333523530355993
1	A	26	50	20120615	12	1648	32.68	0.00437992546868665	-0.0325557972465926
1	A	26	50	20120615	12	1650	32.72	0.00400821357595251	-0.0317644599056312
1	A	26	50	20120615	12	1652	32.76	0.00382957011875354	-0.0292578936455455
1	A	26	50	20120615	12	1654	32.8	0.0042735200402537	-0.0267301566084310
1	A	26	50	20120615	12	1656	32.84	0.00570506337562011	-0.0242119457138728
1	A	26	50	20120615	12	1658	32.88	0.00642548639170997	-0.0221329584390892
1	A	26	50	20120615	12	1660	32.92	0.00426024764597083	-0.0197336673487773
1	A	26	50	20120615	12	1662	32.96	0.00140358857587898	-0.0176827281715763
1	A	26	50	20120615	12	1664	33	-0.00101336957736085	-0.0168158626339959
1	A	26	50	20120615	12	1666	33.04	-0.0031402824284529	-0.0172714154706686
1	A	26	50	20120615	12	1668	33.08	-0.00678116110264681	-0.0178009677390992
1	A	26	50	20120615	12	1670	33.12	-0.00732340593779971	-0.0177948229811707
1	A	26	50	20120615	12	1672	33.16	-0.00609549379906583	-0.0172629584735656
1	A	26	50	20120615	12	1674	33.2	-0.00530941026148856	-0.0168850876807673
1	A	26	50	20120615	12	1676	33.24	-0.00549952299067838	-0.0164059521258353
1	A	26	50	20120615	12	1678	33.28	-0.00464098363544648	-0.0145751268043363
1	A	26	50	20120615	12	1680	33.32	-0.00359152332797387	-0.0132275644200510
1	A	26	50	20120615	12	1682	33.36	-0.00224261744080438	-0.0107678644903156
1	A	26	50	20120615	12	1684	33.4	-0.00109840553175956	-0.0087599075059158
1	A	26	50	20120615	12	1686	33.44	0.00145743899990702	-0.0076012352631957
1	A	26	50	20120615	12	1688	33.48	0.00261510007993002	-0.0064204659335635
1	A	26	50	20120615	12	1690	33.52	0.00570742652648284	-0.005950671259211
1	A	26	50	20120615	12	1692	33.56	0.00808916015541786	-0.0062697744074249
1	A	26	50	20120615	12	1694	33.6	0.0103920160229115	-0.0075364359977678
1	A	26	50	20120615	12	1696	33.64	0.0117447650354368	-0.0080235448887644
1	A	26	50	20120615	12	1698	33.68	0.0134585542851545	-0.0101235558623662
1	A	26	50	20120615	12	1700	33.72	0.0154699053821040	-0.0109721405683326
1	A	26	50	20120615	12	1702	33.76	0.0165296463150683	-0.0127098554830985
1	A	26	50	20120615	12	1704	33.8	0.0173694204705411	-0.0150730204879596
1	A	26	50	20120615	12	1706	33.84	0.0195604827559291	-0.0170246564172379
1	A	26	50	20120615	12	1708	33.88	0.0197693620990916	-0.0182941959321802
1	A	26	50	20120615	12	1710	33.92	0.0194161622618890	-0.0197038133004756
1	A	26	50	20120615	12	1712	33.96	0.0185794428077109	-0.021982323481493
1	A	26	50	20120615	12	1714	34	0.0175752451124088	-0.0230976783627976
1	A	26	50	20120615	12	1716	34.04	0.0170635190059319	-0.0252870860183177
1	A	26	50	20120615	12	1718	34.08	0.0166280826500773	-0.0298209132779296
1	A	26	50	20120615	12	1720	34.12	0.0166772831399122	-0.0320676885066074
1	A	26	50	20120615	12	1722	34.16	0.0169610573241497	-0.0349296909705126
1	A	26	50	20120615	12	1724	34.2	0.0173733449131766	-0.0382312696176337
1	A	26	50	20120615	12	1726	34.24	0.0184056359608953	-0.0403280674980218
1	A	26	50	20120615	12	1728	34.28	0.0185530323694336	-0.0426643129477231
1	A	26	50	20120615	12	1730	34.32	0.018049713762585	-0.0447569247559665
1	A	26	50	20120615	12	1732	34.36	0.0172594087975240	-0.0461701907952528
1	A	26	50	20120615	12	1734	34.4	0.0158208283354713	-0.045921897320107
1	A	26	50	20120615	12	1736	34.44	0.0142520200175274	-0.0463777195644633
1	A	26	50	20120615	12	1738	34.48	0.0120006627369075	-0.0460586022741138
1	A	26	50	20120615	12	1740	34.52	0.0100262791824784	-0.0449471718354448
1	A	26	50	20120615	12	1742	34.56	0.00700148850459671	-0.0444009318469782
1	A	26	50	20120615	12	1744	34.6	0.0042544493703651	-0.0438445095208625
1	A	26	50	20120615	12	1746	34.64	0.00104750798564975	-0.0424331950962922
1	A	26	50	20120615	12	1748	34.68	-0.00110895556493487	-0.0412144965589172
1	A	26	50	20120615	12	1750	34.72	-0.00299007173492544	-0.0389935448698884
1	A	26	50	20120615	12	1752	34.76	-0.00447585864569024	-0.0376723724177838
1	A	26	50	20120615	12	1754	34.8	-0.00533597626325774	-0.035208395199129
1	A	26	50	20120615	12	1756	34.84	-0.00687188290267304	-0.0326231420964328
1	A	26	50	20120615	12	1758	34.88	-0.00699030914638616	-0.0302761981211322
1	A	26	50	20120615	12	1760	34.92	-0.00738254127791034	-0.0279111380700976
1	A	26	50	20120615	12	1762	34.96	-0.00762024370768757	-0.026732842199986
1	A	26	50	20120615	12	1764	35	-0.00654634296143003	-0.0258371677179265
1	A	26	50	20120615	12	1766	35.04	-0.00610467487351276	-0.0251349491659183
1	A	26	50	20120615	12	1768	35.08	-0.00541335920096367	-0.0251287181409625
1	A	26	50	20120615	12	1770	35.12	-0.0052940929143945	-0.0244383047366662
1	A	26	50	20120615	12	1772	35.16	-0.0051291616718963	-0.0234357602570185
1	A	26	50	20120615	12	1774	35.2	-0.00504885555475694	-0.0221673733261295
1	A	26	50	20120615	12	1776	35.24	-0.0047708282394622	-0.0210527821201486
1	A	26	50	20120615	12	1778	35.28	-0.00333622171751969	-0.0208801632127254
1	A	26	50	20120615	12	1780	35.32	-0.00238127400952726	-0.0208856503613474
1	A	26	50	20120615	12	1782	35.36	-0.00140909976613156	-0.0209143461687415
1	A	26	50	20120615	12	1784	35.4	-8.14473874841902e-05	-0.0213564180146308
1	A	26	50	20120615	12	1786	35.44	0.00236795989594429	-0.0207402048604183
1	A	26	50	20120615	12	1788	35.48	0.00421308362366568	-0.0198403556199227
1	A	26	50	20120615	12	1790	35.52	0.00609750905339221	-0.0185614540111975
1	A	26	50	20120615	12	1792	35.56	0.00696308553531047	-0.0188003783214926
1	A	26	50	20120615	12	1794	35.6	0.00704110062647879	-0.0191186965811794
1	A	26	50	20120615	12	1796	35.64	0.0077537299116264	-0.019563756660326
1	A	26	50	20120615	12	1798	35.68	0.00788567603699581	-0.0190136275845629
1	A	26	50	20120615	12	1800	35.72	0.00822739953113983	-0.0200088308816082
1	A	26	50	20120615	12	1802	35.76	0.0081432255399074	-0.0203968910831234
1	A	26	50	20120615	12	1804	35.8	0.00845652334144771	-0.0201184253616243
1	A	26	50	20120615	12	1806	35.84	0.00864863011176047	-0.0201873541306544
1	A	26	50	20120615	12	1808	35.88	0.00785823322281796	-0.0194297245699521
1	A	26	50	20120615	12	1810	35.92	0.00807503923299757	-0.018576168903314
1	A	26	50	20120615	12	1812	35.96	0.00756880027514268	-0.0168905606872537
1	A	26	50	20120615	12	1814	36	0.00711651427179911	-0.0139740216936106
1	A	26	50	20120615	12	1816	36.04	0.00629124429062204	-0.0126782428602320
1	A	26	50	20120615	12	1818	36.08	0.00608417301949903	-0.0106747385272333
1	A	26	50	20120615	12	1820	36.12	0.00489964895285876	-0.0080875691651602
1	A	26	50	20120615	12	1822	36.16	0.00264981902288628	-0.0057748067316621
1	A	26	50	20120615	12	1824	36.2	0.00106760396037107	-0.0051228754926115
1	A	26	50	20120615	12	1826	36.24	0.000253264435817583	-0.0049977105212737
1	A	26	50	20120615	12	1828	36.28	-0.00333668133692746	-0.003711872195025
1	A	26	50	20120615	12	1830	36.32	-0.00571418646731099	-0.004410281562803
1	A	26	50	20120615	12	1832	36.36	-0.00835980527591702	-0.0050132103019173
1	A	26	50	20120615	12	1834	36.4	-0.0106361729233874	-0.0055824807582472
1	A	26	50	20120615	12	1836	36.44	-0.0132128346786921	-0.006784385509569
1	A	26	50	20120615	12	1838	36.48	-0.0151344963515159	-0.0082406294990158
1	A	26	50	20120615	12	1840	36.52	-0.0169014572027518	-0.00990265570392355
1	A	26	50	20120615	12	1842	36.56	-0.0186446309818685	-0.0119535623542126
1	A	26	50	20120615	12	1844	36.6	-0.0202107381519082	-0.0135209423164585
1	A	26	50	20120615	12	1846	36.64	-0.0209445028587455	-0.0155967956939879
1	A	26	50	20120615	12	1848	36.68	-0.0219074408733654	-0.0188770640519123
1	A	26	50	20120615	12	1850	36.72	-0.0222826317314629	-0.0207753629166857
1	A	26	50	20120615	12	1852	36.76	-0.0212932479232267	-0.0223789396750605
1	A	26	50	20120615	12	1854	36.8	-0.0208587308061876	-0.0251344640906664
1	A	26	50	20120615	12	1856	36.84	-0.0203718807162728	-0.0272223453545437
1	A	26	50	20120615	12	1858	36.88	-0.0186980811834584	-0.0284850330047764
1	A	26	50	20120615	12	1860	36.92	-0.0165132485088125	-0.029875360500081
1	A	26	50	20120615	12	1862	36.96	-0.0138556018138585	-0.0315617253203972
1	A	26	50	20120615	12	1864	37	-0.0120083777668650	-0.0322477386113262
1	A	26	50	20120615	12	1866	37.04	-0.00935902493947952	-0.0334166926816195
1	A	26	50	20120615	12	1868	37.08	-0.0060668701165634	-0.0341940929479238
1	A	26	50	20120615	12	1870	37.12	-0.00515789849148372	-0.0343907252016361
1	A	26	50	20120615	12	1872	37.16	-0.00349759055605427	-0.0350023937805659
1	A	26	50	20120615	12	1874	37.2	-0.00118001979644412	-0.0367002561571442
1	A	26	50	20120615	12	1876	37.24	0.000719834703247899	-0.0375227627650204
1	A	26	50	20120615	12	1878	37.28	0.00200641549161682	-0.0382705281861251
1	A	26	50	20120615	12	1880	37.32	0.00493687812488823	-0.0391358147542631
1	A	26	50	20120615	12	1882	37.36	0.00634769757471163	-0.0399298956695356
1	A	26	50	20120615	12	1884	37.4	0.00768667497556648	-0.0415525643110025
1	A	26	50	20120615	12	1886	37.44	0.00821813643230629	-0.0420087896062241
1	A	26	50	20120615	12	1888	37.48	0.00805953238128615	-0.0441289078682557
1	A	26	50	20120615	12	1890	37.52	0.00909197899249662	-0.0451422625963741
1	A	26	50	20120615	12	1892	37.56	0.00983062273612409	-0.0460076198751902
1	A	26	50	20120615	12	1894	37.6	0.0106837470676257	-0.0458378435370273
1	A	26	50	20120615	12	1896	37.64	0.0116321186825531	-0.0448610462294962
1	A	26	50	20120615	12	1898	37.68	0.0130828967365813	-0.043460331335576
1	A	26	50	20120615	12	1900	37.72	0.0154553814088184	-0.0417361221603307
1	A	26	50	20120615	12	1902	37.76	0.0172366399591698	-0.0391071840006929
1	A	26	50	20120615	12	1904	37.8	0.0193049117377913	-0.0371391799636437
1	A	26	50	20120615	12	1906	37.84	0.0209950256382613	-0.0335950320829025
1	A	26	50	20120615	12	1908	37.88	0.02262243896623	-0.0312684315696966
1	A	26	50	20120615	12	1910	37.92	0.0235783907658517	-0.029339359417806
1	A	26	50	20120615	12	1912	37.96	0.0241385749000433	-0.0263050086562426
1	A	26	50	20120615	12	1914	38	0.0243448379481154	-0.0235562724657362
1	A	26	50	20120615	12	1916	38.04	0.0241121998171051	-0.0211180268628487
1	A	26	50	20120615	12	1918	38.08	0.0244609448815863	-0.0175136207564284
1	A	26	50	20120615	12	1920	38.12	0.024087733922476	-0.0148735668781903
1	A	26	50	20120615	12	1922	38.16	0.0238680358455613	-0.0131105375406579
1	A	26	50	20120615	12	1924	38.2	0.0232501659401605	-0.0108199358336822
1	A	26	50	20120615	12	1926	38.24	0.0229352771483625	-0.0078234152849123
1	A	26	50	20120615	12	1928	38.28	0.0218175746725444	-0.0054351833446582
1	A	26	50	20120615	12	1930	38.32	0.0209729921909596	-0.0038557754960643
1	A	26	50	20120615	12	1932	38.36	0.0193293507623627	-0.0024644297669948
1	A	26	50	20120615	12	1934	38.4	0.0177344007067183	-0.0009595651152736
1	A	26	50	20120615	12	1936	38.44	0.0156334026120500	0.0002961575331644
1	A	26	50	20120615	12	1938	38.48	0.0125536768083379	0.0023439317004128
1	A	26	50	20120615	12	1940	38.52	0.0104373698518568	0.0040796737872592
1	A	26	50	20120615	12	1942	38.56	0.00884633009671242	0.0067687089522301
1	A	26	50	20120615	12	1944	38.6	0.00693367696428093	0.0089725486571542
1	A	26	50	20120615	12	1946	38.64	0.00496424315732016	0.0120101379677754
1	A	26	50	20120615	12	1948	38.68	0.00393547350137185	0.0137489842533912
1	A	26	50	20120615	12	1950	38.72	0.00313036172031284	0.015860829366083
1	A	26	50	20120615	12	1952	38.76	0.00143238620664959	0.0193186522367633
1	A	26	50	20120615	12	1954	38.8	0.000111510739393120	0.022013860443934
1	A	26	50	20120615	12	1956	38.84	-0.00051215744161342	0.0242034873025562
1	A	26	50	20120615	12	1958	38.88	-0.00207521698142628	0.0268926851020868
1	A	26	50	20120615	12	1960	38.92	-0.00280629468249505	0.0304451188600899
1	A	26	50	20120615	12	1962	38.96	-0.00393031162186919	0.0323260228980461
1	A	26	50	20120615	12	1964	39	-0.00442033662123147	0.0349738549508772
1	A	26	50	20120615	12	1966	39.04	-0.00517071833742663	0.0370963066652868
1	A	26	50	20120615	12	1968	39.08	-0.00589083588338701	0.0400678522025451
1	A	26	50	20120615	12	1970	39.12	-0.00669502842563047	0.0423391498943944
1	A	26	50	20120615	12	1972	39.16	-0.00745608745422155	0.0453070891870687
1	A	26	50	20120615	12	1974	39.2	-0.00770993878866753	0.0478072773439881
1	A	26	50	20120615	12	1976	39.24	-0.00866587644615361	0.0510666860518675
1	A	26	50	20120615	12	1978	39.28	-0.00892545534552722	0.0536830518529359
1	A	26	50	20120615	12	1980	39.32	-0.00910612112812032	0.0559161657786011
1	A	26	50	20120615	12	1982	39.36	-0.00854213275944597	0.0581606641234435
1	A	26	50	20120615	12	1984	39.4	-0.0081272025002457	0.060578686472389
1	A	26	50	20120615	12	1986	39.44	-0.00838126596672602	0.0624562671084736
1	A	26	50	20120615	12	1988	39.48	-0.0078171361766954	0.0636908755484253
1	A	26	50	20120615	12	1990	39.52	-0.00746139075508045	0.0654782293592305
1	A	26	50	20120615	12	1992	39.56	-0.00655919321296452	0.0670019737620094
1	A	26	50	20120615	12	1994	39.6	-0.00502724637152389	0.068164952285027
1	A	26	50	20120615	12	1996	39.64	-0.0029656765509745	0.0697995710310959
1	A	26	50	20120615	12	1998	39.68	-0.00071714769747939	0.0718547768906146
1	A	26	50	20120615	12	2000	39.72	0.00032010723984316	0.0723676414390092
1	A	26	50	20120615	12	2002	39.76	0.00169825835637574	0.0743597026629679
1	A	26	50	20120615	12	2004	39.8	0.00353249334677364	0.0763937660297292
1	A	26	50	20120615	12	2006	39.84	0.00499599225179543	0.0780555376761957
1	A	26	50	20120615	12	2008	39.88	0.00655707189262098	0.0787627151680603
1	A	26	50	20120615	12	2010	39.92	0.0079853568799397	0.0808811363738172
1	A	26	50	20120615	12	2012	39.96	0.00925800766471923	0.0822218108309472
1	A	26	50	20120615	12	2014	40	0.0104755748312443	0.0840991086243192
1	A	26	50	20120615	12	2016	40.04	0.0115507306920385	0.0860076605374192
1	A	26	50	20120615	12	2018	40.08	0.0124052692371025	0.0876724020323672
1	A	26	50	20120615	12	2020	40.12	0.0140614547399976	0.0897023641797972
1	A	26	50	20120615	12	2022	40.16	0.0149820370584244	0.0907892580131592
1	A	26	50	20120615	12	2024	40.2	0.0161385809097331	0.0923711973040302
1	A	26	50	20120615	12	2026	40.24	0.0171326316227251	0.0936121697050122
1	A	26	50	20120615	12	2028	40.28	0.0184061309356421	0.0958464857122052
1	A	26	50	20120615	12	2030	40.32	0.0181424508169376	0.0970547190692192
1	A	26	50	20120615	12	2032	40.36	0.0178949634435223	0.0983003583749572
1	A	26	50	20120615	12	2034	40.4	0.0166506676406684	0.0996614682180632
1	A	26	50	20120615	12	2036	40.44	0.0160505461154753	0.100325795038988
1	A	26	50	20120615	12	2038	40.48	0.0153431564915763	0.101558565001308
1	A	26	50	20120615	12	2040	40.52	0.0140880419549702	0.102023275577904
1	A	26	50	20120615	12	2042	40.56	0.0133452969920119	0.102398466436002
1	A	26	50	20120615	12	2044	40.6	0.0132935367756290	0.102115199459458
1	A	26	50	20120615	12	2046	40.64	0.0127649744566921	0.101986011050536
1	A	26	50	20120615	12	2048	40.68	0.0132834251486580	0.101356827436636
1	A	26	50	20120615	12	2050	40.72	0.0131398824720772	0.100963534644940
1	A	26	50	20120615	12	2052	40.76	0.0133798745136119	0.100920825395356
1	A	26	50	20120615	12	2054	40.8	0.0137694903500457	0.100789727798124
1	A	26	50	20120615	12	2056	40.84	0.0136091892427507	0.100263569642243
1	A	26	50	20120615	12	2058	40.88	0.0138133309704792	0.0994193548561852
1	A	26	50	20120615	12	2060	40.92	0.0132368975224560	0.0986324864300802
1	A	26	50	20120615	12	2062	40.96	0.0117124460128959	0.0973136615724892
1	A	26	50	20120615	12	2064	41	0.00984554268920713	0.0951151251684242
1	A	26	50	20120615	12	2066	41.04	0.00881429815952468	0.0935227206971922
1	A	26	50	20120615	12	2068	41.08	0.00560481119039706	0.0917219318575442
1	A	26	50	20120615	12	2070	41.12	0.00312972532420978	0.0898857876788372
1	A	26	50	20120615	12	2072	41.16	0.000552886792209759	0.0879426582441362
1	A	26	50	20120615	12	2074	41.2	-0.00108364114216839	0.0865492336211302
1	A	26	50	20120615	12	2076	41.24	-0.00306721708475288	0.0839248775134342
1	A	26	50	20120615	12	2078	41.28	-0.00395972726396655	0.0824422160146422
1	A	26	50	20120615	12	2080	41.32	-0.00547929973673643	0.0802770550506494
1	A	26	50	20120615	12	2082	41.36	-0.00729140228488319	0.0770066154769835
1	A	26	50	20120615	12	2084	41.4	-0.00941944014286412	0.0751436012405914
1	A	26	50	20120615	12	2086	41.44	-0.0108267240587816	0.0730983655866874
1	A	26	50	20120615	12	2088	41.48	-0.0123866016180791	0.0707581249836724
1	A	26	50	20120615	12	2090	41.52	-0.0146425550927766	0.068282402721382
1	A	26	50	20120615	12	2092	41.56	-0.0154790624149203	0.0662274089938977
1	A	26	50	20120615	12	2094	41.6	-0.0173446929464029	0.0637888805482978
1	A	26	50	20120615	12	2096	41.64	-0.0192304760211493	0.0617386244362474
1	A	26	50	20120615	12	2098	41.68	-0.0203337747318347	0.0588675587725956
1	A	26	50	20120615	12	2100	41.72	-0.0219212294555985	0.0569210352253453
1	A	26	50	20120615	12	2102	41.76	-0.023965616581365	0.0537574394863167
1	A	26	50	20120615	12	2104	41.8	-0.0244646925475265	0.0526663737229459
1	A	26	50	20120615	12	2106	41.84	-0.0258888056048362	0.0501222035242367
1	A	26	50	20120615	12	2108	41.88	-0.0275577190297927	0.0456974121302837
1	A	26	50	20120615	12	2110	41.92	-0.0283011003888541	0.0437853246832772
1	A	26	50	20120615	12	2112	41.96	-0.0292918984106527	0.040240598389189
1	A	26	50	20120615	12	2114	42	-0.0300171071254376	0.0373302882991814
1	A	26	50	20120615	12	2116	42.04	-0.0301535787342066	0.034050585626682
1	A	26	50	20120615	12	2118	42.08	-0.0309623674705278	0.0319258711705726
1	A	26	50	20120615	12	2120	42.12	-0.0317506501101946	0.0293856607698381
1	A	26	50	20120615	12	2122	42.16	-0.0325186387852413	0.0267971549759485
1	A	26	50	20120615	12	2124	42.2	-0.0332066324701324	0.0233612029180103
1	A	26	50	20120615	12	2126	42.24	-0.0337398899780964	0.0217269801517388
1	A	26	50	20120615	12	2128	42.28	-0.0342241237729207	0.0183228196146827
1	A	26	50	20120615	12	2130	42.32	-0.0343281239069268	0.0163775134224669
1	A	26	50	20120615	12	2132	42.36	-0.0353995615174228	0.0128778711253763
1	A	26	50	20120615	12	2134	42.4	-0.0362576355963926	0.0093636211335573
1	A	26	50	20120615	12	2136	42.44	-0.0372400190474951	0.0062418154052968
1	A	26	50	20120615	12	2138	42.48	-0.0373279548468035	0.0039684953880533
1	A	26	50	20120615	12	2140	42.52	-0.0388128083766171	0.000933098108453802
1	A	26	50	20120615	12	2142	42.56	-0.0392560936177429	-0.0020222546835154
1	A	26	50	20120615	12	2144	42.6	-0.0401107735841631	-0.0042863398861966
1	A	26	50	20120615	12	2146	42.64	-0.0409069758197792	-0.0072055595216471
1	A	26	50	20120615	12	2148	42.68	-0.0423723132024321	-0.00984115862716376
1	A	26	50	20120615	12	2150	42.72	-0.0435400293408835	-0.0118633426000010
1	A	26	50	20120615	12	2152	42.76	-0.0454705015642009	-0.0139254781059754
1	A	26	50	20120615	12	2154	42.8	-0.0478680885271702	-0.0149669756839850
1	A	26	50	20120615	12	2156	42.84	-0.0494449366492162	-0.0159615920824020
1	A	26	50	20120615	12	2158	42.88	-0.0523377104910503	-0.0173603907169453
1	A	26	50	20120615	12	2160	42.92	-0.0553233274532543	-0.0196215060711455
1	A	26	50	20120615	12	2162	42.96	-0.0580826702454785	-0.0212025261232005
1	A	26	50	20120615	12	2164	43	-0.0597851005318633	-0.0226044360275809
1	A	26	50	20120615	12	2166	43.04	-0.0616322755763569	-0.0241230892615353
1	A	26	50	20120615	12	2168	43.08	-0.0644551872682098	-0.0253579805441995
1	A	26	50	20120615	12	2170	43.12	-0.0669782149741615	-0.0266342375735631
1	A	26	50	20120615	12	2172	43.16	-0.06955887188278	-0.0263249490674721
1	A	26	50	20120615	12	2174	43.2	-0.0727932490106054	-0.0269506678581441
1	A	26	50	20120615	12	2176	43.24	-0.0753058115361955	-0.0272663910359438
1	A	26	50	20120615	12	2178	43.28	-0.0771873519702548	-0.0270516427064975
1	A	26	50	20120615	12	2180	43.32	-0.0794754788034963	-0.0270200350333785
1	A	26	50	20120615	12	2182	43.36	-0.0809905965035448	-0.0271062313500051
1	A	26	50	20120615	12	2184	43.4	-0.0845628999620992	-0.0280632296676630
1	A	26	50	20120615	12	2186	43.44	-0.0878799378726453	-0.0284770285560133
1	A	26	50	20120615	12	2188	43.48	-0.089880908642047	-0.0291548611164587
1	A	26	50	20120615	12	2190	43.52	-0.0917430743503017	-0.0291150510046779
1	A	26	50	20120615	12	2192	43.56	-0.0942363328607655	-0.0284862916548469
1	A	26	50	20120615	12	2194	43.6	-0.0970161110389661	-0.0285244754210309
1	A	26	50	20120615	12	2196	43.64	-0.099763715858623	-0.0277009081529830
1	A	26	50	20120615	12	2198	43.68	-0.102177283434847	-0.0275257578032831
1	A	26	50	20120615	12	2200	43.72	-0.104088875907106	-0.0270201764547347
1	A	26	50	20120615	12	2202	43.76	-0.106455350171704	-0.0264467835658705
1	A	26	50	20120615	12	2204	43.8	-0.107995428741128	-0.0256528440719543
1	A	26	50	20120615	12	2206	43.84	-0.10956902417198	-0.0252852899670935
1	A	26	50	20120615	12	2208	43.88	-0.110681161717431	-0.024452459600212
1	A	26	50	20120615	12	2210	43.92	-0.111396188094566	-0.0244313878181326
1	A	26	50	20120615	12	2212	43.96	-0.110773439152375	-0.0258830073292305
1	A	26	50	20120615	12	2214	44	-0.111469373646419	-0.0276749573341134
1	A	26	50	20120615	12	2216	44.04	-0.111030189624624	-0.0288505223578361
1	A	26	50	20120615	12	2218	44.08	-0.110035785358242	-0.0305006974530911
1	A	26	50	20120615	12	2220	44.12	-0.110359569553347	-0.030038178907517
1	A	26	50	20120615	12	2222	44.16	-0.110171267017517	-0.0302486845962762
1	A	26	50	20120615	12	2224	44.2	-0.11002871429043	-0.0304864138961111
1	A	26	50	20120615	12	2226	44.24	-0.109824431141345	-0.031316486546546
1	A	26	50	20120615	12	2228	44.28	-0.108676019018020	-0.032175833417722
1	A	26	50	20120615	12	2230	44.32	-0.107478675105437	-0.0339457924017101
1	A	26	50	20120615	12	2232	44.36	-0.105556122478069	-0.0366175953744235
1	A	26	50	20120615	12	2234	44.4	-0.104264521231553	-0.0381575325224915
1	A	26	50	20120615	12	2236	44.44	-0.103753636582146	-0.0401539070978155
1	A	26	50	20120615	12	2238	44.48	-0.102325917280252	-0.0438351757113508
1	A	26	50	20120615	12	2240	44.52	-0.101080277974514	-0.0474018223156557
1	A	26	50	20120615	12	2242	44.56	-0.100286126348563	-0.0496100460826232
1	A	26	50	20120615	12	2244	44.6	-0.09889107537996	-0.0528309881816061
1	A	26	50	20120615	12	2246	44.64	-0.098117995536089	-0.0561367830943313
1	A	26	50	20120615	12	2248	44.68	-0.0978317587110648	-0.0584181924131516
1	A	26	50	20120615	12	2250	44.72	-0.0971397840149956	-0.0615796668318366
1	A	26	50	20120615	12	2252	44.76	-0.0968150098703966	-0.0637085532179549
1	A	26	50	20120615	12	2254	44.8	-0.095661435867569	-0.066758587607925
1	A	26	50	20120615	12	2256	44.84	-0.0949745523403243	-0.0695413356346065
1	A	26	50	20120615	12	2258	44.88	-0.092994016956899	-0.0730322511026464
1	A	26	50	20120615	12	2260	44.92	-0.0924357561531521	-0.0746299588747374
1	A	26	50	20120615	12	2262	44.96	-0.0910383717321713	-0.0772223537559235
1	A	26	50	20120615	12	2264	45	-0.0897347496703757	-0.0806798230732133
1	A	26	50	20120615	12	2266	45.04	-0.0887876508476545	-0.0826677830778411
1	A	26	50	20120615	12	2268	45.08	-0.0876040955173044	-0.0854776840049202
1	A	26	50	20120615	12	2270	45.12	-0.0861606077341902	-0.0875462541826034
1	A	26	50	20120615	12	2272	45.16	-0.0843385349804287	-0.0900612915819277
1	A	26	50	20120615	12	2274	45.2	-0.0825133933832369	-0.0920306829624816
1	A	26	50	20120615	12	2276	45.24	-0.0807014746828532	-0.0940321062802232
1	A	26	50	20120615	12	2278	45.28	-0.0780687605730038	-0.0963536934063505
1	A	26	50	20120615	12	2280	45.32	-0.0754989506824088	-0.0975771719855664
1	A	26	50	20120615	12	2282	45.36	-0.0731434860703949	-0.098737626137375
1	A	26	50	20120615	12	2284	45.4	-0.0708517954189761	-0.0992686209036393
1	A	26	50	20120615	12	2286	45.44	-0.068800740276263	-0.0994218014456477
1	A	26	50	20120615	12	2288	45.48	-0.066134488091782	-0.100002088625628
1	A	26	50	20120615	12	2290	45.52	-0.0624829250341243	-0.100293480259088
1	A	26	50	20120615	12	2292	45.56	-0.0599258854919975	-0.100524138491111
1	A	26	50	20120615	12	2294	45.6	-0.0576605274971102	-0.100663367816326
1	A	26	50	20120615	12	2296	45.64	-0.0553506924856862	-0.100383070688264
1	A	26	50	20120615	12	2298	45.68	-0.0531910469545862	-0.100247730450345
1	A	26	50	20120615	12	2300	45.72	-0.050174246583332	-0.0994228196794126
1	A	26	50	20120615	12	2302	45.76	-0.0469873163205242	-0.098519561477125
1	A	26	50	20120615	12	2304	45.8	-0.0453379190427285	-0.0971851095596697
1	A	26	50	20120615	12	2306	45.84	-0.0430203765673895	-0.0966777604441683
1	A	26	50	20120615	12	2308	45.88	-0.0408637715954487	-0.0967694721936882
1	A	26	50	20120615	12	2310	45.92	-0.0375233991611234	-0.0956105241793235
1	A	26	50	20120615	12	2312	45.96	-0.0356304743078871	-0.0949763908179554
1	A	26	50	20120615	12	2314	46	-0.0322898190308493	-0.0938841936837346
1	A	26	50	20120615	12	2316	46.04	-0.0296693520104501	-0.0936147152894244
1	A	26	50	20120615	12	2318	46.08	-0.0276410869192946	-0.0932358474760647
1	A	26	50	20120615	12	2320	46.12	-0.0244451056896876	-0.0923238211496903
1	A	26	50	20120615	12	2322	46.16	-0.0222346898916985	-0.0917012843395336
1	A	26	50	20120615	12	2324	46.2	-0.0191205209166748	-0.0906908994598962
1	A	26	50	20120615	12	2326	46.24	-0.0164528898739705	-0.089656260817664
1	A	26	50	20120615	12	2328	46.28	-0.0140454034160646	-0.0887864487661264
1	A	26	50	20120615	12	2330	46.32	-0.0110271181205698	-0.088684271836245
1	A	26	50	20120615	12	2332	46.36	-0.00878735739116148	-0.0875191719928839
1	A	26	50	20120615	12	2334	46.4	-0.00666851192133598	-0.0870679671558088
1	A	26	50	20120615	12	2336	46.44	-0.00410376491529426	-0.086264764563059
1	A	26	50	20120615	12	2338	46.48	-0.00303065966416555	-0.085568688647659
1	A	26	50	20120615	12	2340	46.52	-0.00070031855608717	-0.0836404084553632
1	A	26	50	20120615	12	2342	46.56	0.000470155298810928	-0.0823773036121297
1	A	26	50	20120615	12	2344	46.6	0.00217201989977071	-0.0801752316741586
1	A	26	50	20120615	12	2346	46.64	0.00351700770826564	-0.0790266781294772
1	A	26	50	20120615	12	2348	46.68	0.0044769758744045	-0.0787801807055556
1	A	26	50	20120615	12	2350	46.72	0.00729161441691755	-0.0774011103502075
1	A	26	50	20120615	12	2352	46.76	0.00860039835821573	-0.0772277984781387
1	A	26	50	20120615	12	2354	46.8	0.00941045988674305	-0.0776961860099966
1	A	26	50	20120615	12	2356	46.84	0.0111209511904333	-0.0781319052085638
1	A	26	50	20120615	12	2358	46.88	0.0130729194598988	-0.0786354359474467
1	A	26	50	20120615	12	2360	46.92	0.0148013005651531	-0.0787125812972742
1	A	26	50	20120615	12	2362	46.96	0.0154454748428140	-0.077374593845913
1	A	26	50	20120615	12	2364	47	0.0161554807618034	-0.0765052060584441
1	A	26	50	20120615	12	2366	47.04	0.0167599863490398	-0.0753897451111224
1	A	26	50	20120615	12	2368	47.08	0.0175719570658763	-0.0727503276289873
1	A	26	50	20120615	12	2370	47.12	0.0187654826018411	-0.0703316688839387
1	A	26	50	20120615	12	2372	47.16	0.0196247587623390	-0.0675617902006748
1	A	26	50	20120615	12	2374	47.2	0.0208701859360428	-0.0652904925088255
1	A	26	50	20120615	12	2376	47.24	0.0213368057009478	-0.0635575859201716
1	A	26	50	20120615	12	2378	47.28	0.0215982230779525	-0.0608615998955417
1	A	26	50	20120615	12	2380	47.32	0.0221828589646375	-0.0583208238093822
1	A	26	50	20120615	12	2382	47.36	0.021332138796192	-0.0563169539021776
1	A	26	50	20120615	12	2384	47.4	0.0214962936354445	-0.0536496410575248
1	A	26	50	20120615	12	2386	47.44	0.0207527920682303	-0.051342542549344
1	A	26	50	20120615	12	2388	47.48	0.0206193468764847	-0.0485064221028185
1	A	26	50	20120615	12	2390	47.52	0.0202337191222968	-0.0463983670824739
1	A	26	50	20120615	12	2392	47.56	0.0196620940003856	-0.044642196680719
1	A	26	50	20120615	12	2394	47.6	0.0192315013259821	-0.0413753279962981
1	A	26	50	20120615	12	2396	47.64	0.0192659444972937	-0.0392527985001426
1	A	26	50	20120615	12	2398	47.68	0.0184956350977911	-0.0370249751474142
1	A	26	50	20120615	12	2400	47.72	0.0182694189105675	-0.0344815954940864
1	A	26	50	20120615	12	2402	47.76	0.0181143150381142	-0.0319392284176692
1	A	26	50	20120615	12	2404	47.8	0.0176133298836435	-0.0315734420797614
1	A	26	50	20120615	12	2406	47.84	0.0170721032822555	-0.0302439469808423
1	A	26	50	20120615	12	2408	47.88	0.0161888774150789	-0.0291641030020889
1	A	26	50	20120615	12	2410	47.92	0.0158944169381894	-0.0275366472477133
1	A	26	50	20120615	12	2412	47.96	0.0149930962084821	-0.027407854818588
1	A	26	50	20120615	12	2414	48	0.0143191244510620	-0.0270545418443004
1	A	26	50	20120615	12	2416	48.04	0.0132940388214436	-0.0258904248793651
1	A	26	50	20120615	12	2418	48.08	0.0122859166835060	-0.0256684640607507
1	A	26	50	20120615	12	2420	48.12	0.0109655786174032	-0.0247807904919203
1	A	26	50	20120615	12	2422	48.16	0.0100295530868753	-0.0239764706704563
1	A	26	50	20120615	12	2424	48.2	0.00946860527736002	-0.0232850899440833
1	A	26	50	20120615	12	2426	48.24	0.00944128267133497	-0.0232985815414683
1	A	26	50	20120615	12	2428	48.28	0.00904361288866347	-0.0227421238600136
1	A	26	50	20120615	12	2430	48.32	0.00906744238718945	-0.0224752334765225
1	A	26	50	20120615	12	2432	48.36	0.00873592951496576	-0.0231380117335965
1	A	26	50	20120615	12	2434	48.4	0.00864597139026321	-0.022839754093292
1	A	26	50	20120615	12	2436	48.44	0.0083987102910179	-0.0229954872907805
1	A	26	50	20120615	12	2438	48.48	0.00860063877452134	-0.0233326004487112
1	A	26	50	20120615	12	2440	48.52	0.00793948686304411	-0.0231282112336092
1	A	26	50	20120615	12	2442	48.56	0.00806271436180149	-0.0230125922038174
1	A	26	50	20120615	12	2444	48.6	0.00811709087327473	-0.0229744367219046
1	A	26	50	20120615	12	2446	48.64	0.00743271050403552	-0.0235796777001934
1	A	26	50	20120615	12	2448	48.68	0.00719576892115484	-0.0240517888563611
1	A	26	50	20120615	12	2450	48.72	0.00638732313162255	-0.0236415078242472
1	A	26	50	20120615	12	2452	48.76	0.0056093833428442	-0.0240803333429041
1	A	26	50	20120615	12	2454	48.8	0.004520525873951	-0.0235673535361041
1	A	26	50	20120615	12	2456	48.84	0.00355029546709678	-0.0229004054703415
1	A	26	50	20120615	12	2458	48.88	0.00244229732474365	-0.0237103298201533
1	A	26	50	20120615	12	2460	48.92	0.00175416928956415	-0.0240883491053756
1	A	26	50	20120615	12	2462	48.96	0.00116137339062422	-0.0234117751950007
1	A	26	50	20120615	12	2464	49	0.00093725589632714	-0.0236146229173197
1	A	26	50	20120615	12	2466	49.04	0.000817556860407883	-0.0236424829244984
1	A	26	50	20120615	12	2468	49.08	0.000711992889044543	-0.0236129329321126
1	A	26	50	20120615	12	2470	49.12	0.000250577430049074	-0.0242609538706632
1	A	26	50	20120615	12	2472	49.16	-0.00054561066343136	-0.0248425067717823
1	A	26	50	20120615	12	2474	49.2	-0.00076609362887313	-0.024257354697147
1	A	26	50	20120615	12	2476	49.24	-0.00126920717475517	-0.0243860976287976
1	A	26	50	20120615	12	2478	49.28	-0.00233676093054478	-0.023606972729054
1	A	26	50	20120615	12	2480	49.32	-0.00295602680615301	-0.0232278544584724
1	A	26	50	20120615	12	2482	49.36	-0.00334660558060141	-0.0232847045708875
1	A	26	50	20120615	12	2484	49.4	-0.00342273078747565	-0.0236275259897307
1	A	26	50	20120615	12	2486	49.44	-0.00390365652464558	-0.0232990524745846
1	A	26	50	20120615	12	2488	49.48	-0.00432045495996174	-0.0234099395457967
1	A	26	50	20120615	12	2490	49.52	-0.00395881014647135	-0.0237491407900522
1	A	26	50	20120615	12	2492	49.56	-0.00362864360555904	-0.0229421947740028
1	A	26	50	20120615	12	2494	49.6	-0.00333884508367789	-0.0218982767694812
1	A	26	50	20120615	12	2496	49.64	-0.00311804392018458	-0.02015624850335
1	A	26	50	20120615	12	2498	49.68	-0.00262560768669846	-0.0174849900028582
1	A	26	50	20120615	12	2500	49.72	-0.00173991401685543	-0.0162040519266031
1	A	26	50	20120615	12	2502	49.76	-0.00060644305981683	-0.0149699738167373
1	A	26	50	20120615	12	2504	49.8	0.00172975996347759	-0.0132567035833970
1	A	26	50	20120615	12	2506	49.84	0.00350603341102163	-0.0130701758855877
1	A	26	50	20120615	12	2508	49.88	0.00602073776305201	-0.0132411606692397
1	A	26	50	20120615	12	2510	49.92	0.00793018345912404	-0.0130271364171373
1	A	26	50	20120615	12	2512	49.96	0.0105295907182592	-0.0137025202667994
1	A	26	50	20120615	12	2514	50	0.0130255008791524	-0.0144825651124654
1	A	26	50	20120615	12	2516	50.04	0.0152282021421588	-0.0148606480372980
1	A	26	50	20120615	12	2518	50.08	0.0176412888857717	-0.0152727640115092
1	A	26	50	20120615	12	2520	50.12	0.0184420519601264	-0.0160117259531882
1	A	26	50	20120615	12	2522	50.16	0.0201324614312309	-0.0172032008794875
1	A	26	50	20120615	12	2524	50.2	0.0216907833556098	-0.0194235161724133
1	A	26	50	20120615	12	2526	50.24	0.0227389984480408	-0.0214321236950518
1	A	26	50	20120615	12	2528	50.28	0.0243917191277081	-0.0230369025349546
1	A	26	50	20120615	12	2530	50.32	0.0257251810956697	-0.0247118970782293
1	A	26	50	20120615	12	2532	50.36	0.0267844270538871	-0.0264082462462959
1	A	26	50	20120615	12	2534	50.4	0.0278634012912997	-0.0274027919340347
1	A	26	50	20120615	12	2536	50.44	0.0288831906911269	-0.0275186160247931
1	A	26	50	20120615	12	2538	50.48	0.0296958685147446	-0.0271655576089466
1	A	26	50	20120615	12	2540	50.52	0.0300060762596512	-0.0261080794176822
1	A	26	50	20120615	12	2542	50.56	0.0302272592608063	-0.0251274637335327
1	A	26	50	20120615	12	2544	50.6	0.0302831914071982	-0.0228102041009062
1	A	26	50	20120615	12	2546	50.64	0.030734820508342	-0.0213215321944742
1	A	26	50	20120615	12	2548	50.68	0.0300830094774443	-0.0187603914330165
1	A	26	50	20120615	12	2550	50.72	0.0309740347324174	-0.0154973057698750
1	A	26	50	20120615	12	2552	50.76	0.0308019956525547	-0.0140540301187951
1	A	26	50	20120615	12	2554	50.8	0.0306059149421317	-0.0113970763884866
1	A	26	50	20120615	12	2556	50.84	0.0298645134820576	-0.0086571083220669
1	A	26	50	20120615	12	2558	50.88	0.0293505175628131	-0.00553742391415
1	A	26	50	20120615	12	2560	50.92	0.0289147771510425	-0.0031841513331577
1	A	26	50	20120615	12	2562	50.96	0.0279436013424219	-0.000190791551699699
1	A	26	50	20120615	12	2564	51	0.0270198229013441	0.0025581709129767
1	A	26	50	20120615	12	2566	51.04	0.0263119114326406	0.0057327536771714
1	A	26	50	20120615	12	2568	51.08	0.025475190564249	0.0080733492477905
1	A	26	50	20120615	12	2570	51.12	0.0239532492837621	0.010975845807866
1	A	26	50	20120615	12	2572	51.16	0.0235878023571093	0.0132677344491835
1	A	26	50	20120615	12	2574	51.2	0.0228167801939713	0.0151518841072654
1	A	26	50	20120615	12	2576	51.24	0.0220659035030293	0.0172315558614131
1	A	26	50	20120615	12	2578	51.28	0.0206265876499241	0.0194202634812198
1	A	26	50	20120615	12	2580	51.32	0.0185014489297460	0.0207252997565777
1	A	26	50	20120615	12	2582	51.36	0.0167428743649351	0.022460256954897
1	A	26	50	20120615	12	2584	51.4	0.0148772438334525	0.0238430749761855
1	A	26	50	20120615	12	2586	51.44	0.0123068399731613	0.025130645714048
1	A	26	50	20120615	12	2588	51.48	0.0107116070748044	0.027376699693809
1	A	26	50	20120615	12	2590	51.52	0.00872506128373893	0.0282840591154276
1	A	26	50	20120615	12	2592	51.56	0.00680434713400191	0.0300347847949673
1	A	26	50	20120615	12	2594	51.6	0.005197164131043	0.0311049909082932
1	A	26	50	20120615	12	2596	51.64	0.0034743691693601	0.0325821369741919
1	A	26	50	20120615	12	2598	51.68	0.00152395653481325	0.0337821678925436
1	A	26	50	20120615	12	2600	51.72	-0.000354189786696340	0.0348298880102277
1	A	26	50	20120615	12	2602	51.76	-0.00246447926446948	0.0353596524106926
1	A	26	50	20120615	12	2604	51.8	-0.0042199425594432	0.0357402172803272
1	A	26	50	20120615	12	2606	51.84	-0.00672302985416545	0.0364923667634754
1	A	26	50	20120615	12	2608	51.88	-0.00816743687609521	0.0371569764271126
1	A	26	50	20120615	12	2610	51.92	-0.0105848228289376	0.0384135758879592
1	A	26	50	20120615	12	2612	51.96	-0.0127522465346306	0.0387611895815905
1	A	26	50	20120615	12	2614	52	-0.0158249790522768	0.0397587051178104
1	A	26	50	20120615	12	2616	52.04	-0.0176823364344195	0.039853245294455
1	A	26	50	20120615	12	2618	52.08	-0.0198694177086295	0.0409663727893989
1	A	26	50	20120615	12	2620	52.12	-0.0219534735248206	0.0420403972793431
1	A	26	50	20120615	12	2622	52.16	-0.0217657366744156	0.0424375791583356
1	A	26	50	20120615	12	2624	52.2	-0.0222341242062735	0.043090945824152
1	A	26	50	20120615	12	2626	52.24	-0.0224939859483596	0.0440970880631023
1	A	26	50	20120615	12	2628	52.28	-0.0228976024990609	0.0463878311914343
1	A	26	50	20120615	12	2630	52.32	-0.0234799756440461	0.0475504561610612
1	A	26	50	20120615	12	2632	52.36	-0.0236099418704282	0.0498502502561923
1	A	26	50	20120615	12	2634	52.4	-0.0241595052607664	0.0531735107064128
1	A	26	50	20120615	12	2636	52.44	-0.0246086594881761	0.0559016700895868
1	A	26	50	20120615	12	2638	52.48	-0.0249412118073681	0.0580495069374409
1	A	26	50	20120615	12	2640	52.52	-0.025239115894282	0.0601730193120222
1	A	26	50	20120615	12	2642	52.56	-0.025838035337947	0.062878409856842
1	A	26	50	20120615	12	2644	52.6	-0.0262230549803031	0.0656122968049435
1	A	26	50	20120615	12	2646	52.64	-0.0267749518230192	0.0678137323468116
1	A	26	50	20120615	12	2648	52.68	-0.0270951297735405	0.0698757971421078
1	A	26	50	20120615	12	2650	52.72	-0.0278476328100792	0.0718339172405696
1	A	26	50	20120615	12	2652	52.76	-0.0291916306690805	0.0738297261304686
1	A	26	50	20120615	12	2654	52.8	-0.0291945298068833	0.075907983671054
1	A	26	50	20120615	12	2656	52.84	-0.0303325474605249	0.0778713363596966
1	A	26	50	20120615	12	2658	52.88	-0.0313611049844389	0.080683217185763
1	A	26	50	20120615	12	2660	52.92	-0.0324485645032257	0.0828054567681382
1	A	26	50	20120615	12	2662	52.96	-0.0328947488821544	0.0852599658269932
1	A	26	50	20120615	12	2664	53	-0.0334720308583151	0.0871755180972272
1	A	26	50	20120615	12	2666	53.04	-0.0336270993754293	0.0893529120085352
1	A	26	50	20120615	12	2668	53.08	-0.0338885874631121	0.0915733687228172
1	A	26	50	20120615	12	2670	53.12	-0.0327789955020742	0.0928625658062762
1	A	26	50	20120615	12	2672	53.16	-0.0320684946083379	0.0943324993830072
1	A	26	50	20120615	12	2674	53.2	-0.0306677160748074	0.0962452232261162
1	A	26	50	20120615	12	2676	53.24	-0.0298073792541377	0.0977391277227292
1	A	26	50	20120615	12	2678	53.28	-0.0285932769108404	0.0989433305710902
1	A	26	50	20120615	12	2680	53.32	-0.026541818717262	0.100546483065396
1	A	26	50	20120615	12	2682	53.36	-0.0252794916914878	0.102558343279228
1	A	26	50	20120615	12	2684	53.4	-0.0246285998994055	0.104259995748153
1	A	26	50	20120615	12	2686	53.44	-0.0229881121670527	0.106056046972367
1	A	26	50	20120615	12	2688	53.48	-0.0215965260216776	0.108569104472704
1	A	26	50	20120615	12	2690	53.52	-0.0203675744359754	0.110416067385163
1	A	26	50	20120615	12	2692	53.56	-0.0193666647872058	0.112068929486187
1	A	26	50	20120615	12	2694	53.6	-0.0183525322416281	0.114227160803725
1	A	26	50	20120615	12	2696	53.64	-0.0174145550963841	0.115784563489288
1	A	26	50	20120615	12	2698	53.68	-0.0167744820380541	0.117007292535316
1	A	26	50	20120615	12	2700	53.72	-0.0168844371425286	0.118590151065002
1	A	26	50	20120615	12	2702	53.76	-0.0166324949963918	0.120821992198461
1	A	26	50	20120615	12	2704	53.8	-0.0173715630040880	0.122446075053490
1	A	26	50	20120615	12	2706	53.84	-0.0172194643354548	0.125156486056456
1	A	26	50	20120615	12	2708	53.88	-0.0176119085990133	0.127298312496670
1	A	26	50	20120615	12	2710	53.92	-0.0172210906810515	0.129370630340294
1	A	26	50	20120615	12	2712	53.96	-0.0177297832994371	0.131464090676675
1	A	26	50	20120615	12	2714	54	-0.0176639516581086	0.133437696413644
1	A	26	50	20120615	12	2716	54.04	-0.0183589669133369	0.135568279856038
1	A	26	50	20120615	12	2718	54.08	-0.0185633207730998	0.138074973395344
1	A	26	50	20120615	12	2720	54.12	-0.0183417842185541	0.139330300063984
1	A	26	50	20120615	12	2722	54.16	-0.0183807458021974	0.142464833714306
1	A	26	50	20120615	12	2724	54.2	-0.0189789581390812	0.143444883713031
1	A	26	50	20120615	12	2726	54.24	-0.0183185204054530	0.145444581690226
1	A	26	50	20120615	12	2728	54.28	-0.0186777306502958	0.147420238036862
1	A	26	50	20120615	12	2730	54.32	-0.0178185959111541	0.149335790307096
1	A	26	50	20120615	12	2732	54.36	-0.0176262628666714	0.150407764187375
1	A	26	50	20120615	12	2734	54.4	-0.0164694361726502	0.151373672050476
1	A	26	50	20120615	12	2736	54.44	-0.0162756889146051	0.151322760362230
1	A	26	50	20120615	12	2738	54.48	-0.0159992101631611	0.151262656285829
1	A	26	50	20120615	12	2740	54.52	-0.0160430507835947	0.151128305997404
1	A	26	50	20120615	12	2742	54.56	-0.0162509401772636	0.151272555780766
1	A	26	50	20120615	12	2744	54.6	-0.0166971245561923	0.151635301559515
1	A	26	50	20120615	12	2746	54.64	-0.0171631079249942	0.151426705059065
1	A	26	50	20120615	12	2748	54.68	-0.0180349705861972	0.151178510578868
1	A	26	50	20120615	12	2750	54.72	-0.0196938430948609	0.152670505887172
1	A	26	50	20120615	12	2752	54.76	-0.0219028446792876	0.153043858267638
1	A	26	50	20120615	12	2754	54.8	-0.0239958807515998	0.153816018872694
1	A	26	50	20120615	12	2756	54.84	-0.0265160093197487	0.154207756029471
1	A	26	50	20120615	12	2758	54.88	-0.0296428355061556	0.154344934745021
1	A	26	50	20120615	12	2760	54.92	-0.0317951271267312	0.154810352428398
1	A	26	50	20120615	12	2762	54.96	-0.0336703035997598	0.155124378549923
1	A	26	50	20120615	12	2764	55	-0.0362483442132878	0.154987270545051
1	A	26	50	20120615	12	2766	55.04	-0.0380588204158379	0.154578279982813
1	A	26	50	20120615	12	2768	55.08	-0.0406771661158935	0.155595877351619
1	A	26	50	20120615	12	2770	55.12	-0.0431275739554174	0.154361693175736
1	A	26	50	20120615	12	2772	55.16	-0.0446665918646699	0.153302093664128
1	A	26	50	20120615	12	2774	55.2	-0.0464411470427357	0.152902154068688
1	A	26	50	20120615	12	2776	55.24	-0.0484890697024082	0.151480728017147
1	A	26	50	20120615	12	2778	55.28	-0.050103394483857	0.150328851070594
1	A	26	50	20120615	12	2780	55.32	-0.0512950108315126	0.149568569859463
1	A	26	50	20120615	12	2782	55.36	-0.0523118303828589	0.148182640568337
1	A	26	50	20120615	12	2784	55.4	-0.0545776126418149	0.145691998352964
1	A	26	50	20120615	12	2786	55.44	-0.056237970074719	0.143396659030554
1	A	26	50	20120615	12	2788	55.48	-0.0575176919273105	0.141928846774167
1	A	26	50	20120615	12	2790	55.52	-0.05852574335457	0.140145806314727
1	A	26	50	20120615	12	2792	55.56	-0.0597418963075328	0.138369624791064
1	A	26	50	20120615	12	2794	55.6	-0.060529259708384	0.136259971709394
1	A	26	50	20120615	12	2796	55.64	-0.0619292604244552	0.134094881456079
1	A	26	50	20120615	12	2798	55.68	-0.0635042700688701	0.131457797426322
1	A	26	50	20120615	12	2800	55.72	-0.0644962701721968	0.129178862981236
1	A	26	50	20120615	12	2802	55.76	-0.0655669005495913	0.126969790686131
1	A	26	50	20120615	12	2804	55.8	-0.0661026046470182	0.125042500443329
1	A	26	50	20120615	12	2806	55.84	-0.0676497542842544	0.123479794456907
1	A	26	50	20120615	12	2808	55.88	-0.0680002671156886	0.120580868786076
1	A	26	50	20120615	12	2810	55.92	-0.069319940501417	0.117350592877582
1	A	26	50	20120615	12	2812	55.96	-0.0706123195653917	0.114935328245083
1	A	26	50	20120615	12	2814	56	-0.0708240273356789	0.112921912396332
1	A	26	50	20120615	12	2816	56.04	-0.0714590092251845	0.110357943207750
1	A	26	50	20120615	12	2818	56.08	-0.0716053803288901	0.107729627302080
1	A	26	50	20120615	12	2820	56.12	-0.071894374870361	0.105623368332959
1	A	26	50	20120615	12	2822	56.16	-0.0722639088742091	0.103256964779040
1	A	26	50	20120615	12	2824	56.2	-0.0731007697497434	0.100790929879652
1	A	26	50	20120615	12	2826	56.24	-0.0731225486386039	0.0982702356260782
1	A	26	50	20120615	12	2828	56.28	-0.073719700315316	0.0956762143992962
1	A	26	50	20120615	12	2830	56.32	-0.0729097802081449	0.0930792940347102
1	A	26	50	20120615	12	2832	56.36	-0.0730119571380263	0.0927536713619732
1	A	26	50	20120615	12	2834	56.4	-0.0718252905378391	0.0904472304630992
1	A	26	50	20120615	12	2836	56.44	-0.0703022532418414	0.0885309003754052
1	A	26	50	20120615	12	2838	56.48	-0.0693807516845991	0.0859663655013982
1	A	26	50	20120615	12	2840	56.52	-0.0683739730495457	0.0829822334634352
1	A	26	50	20120615	12	2842	56.56	-0.0675319502945087	0.0805404523266414
1	A	26	50	20120615	12	2844	56.6	-0.0666797452018227	0.0780042017238815
1	A	26	50	20120615	12	2846	56.64	-0.0658800781429788	0.0754564252805883
1	A	26	50	20120615	12	2848	56.68	-0.0648540662034771	0.0723260635602754
1	A	26	50	20120615	12	2850	56.72	-0.063737756728018	0.0702632209475199
1	A	26	50	20120615	12	2852	56.76	-0.0626995118412017	0.0680204903696305
1	A	26	50	20120615	12	2854	56.8	-0.0616249216658325	0.0654294389913287
1	A	26	50	20120615	12	2856	56.84	-0.0602235067361989	0.062326583724804
1	A	26	50	20120615	12	2858	56.88	-0.059806384445977	0.0608305579078476
1	A	26	50	20120615	12	2860	56.92	-0.0588102831233195	0.0576620831320288
1	A	26	50	20120615	12	2862	56.96	-0.058482821972952	0.0546232917398796
1	A	26	50	20120615	12	2864	57	-0.0577020558783693	0.0525709638049604
1	A	26	50	20120615	12	2866	57.04	-0.0563829976755404	0.0497124351445391
1	A	26	50	20120615	12	2868	57.08	-0.0559250965372475	0.0469208977805674
1	A	26	50	20120615	12	2870	57.12	-0.0554561362488967	0.0443289342345178
1	A	26	50	20120615	12	2872	57.16	-0.055090010499734	0.0416965029673809
1	A	26	50	20120615	12	2874	57.2	-0.0555818640772324	0.0381359473808891
1	A	26	50	20120615	12	2876	57.24	-0.0564003995734254	0.0360955313668057
1	A	26	50	20120615	12	2878	57.28	-0.0570567855851975	0.033559796951996
1	A	26	50	20120615	12	2880	57.32	-0.0589362329831844	0.0309852635881027
1	A	26	50	20120615	12	2882	57.36	-0.0605889395207161	0.0283451531413221
1	A	26	50	20120615	12	2884	57.4	-0.0618657622355047	0.0277191515079376
1	A	26	50	20120615	12	2886	57.44	-0.0634995324534362	0.0255445860237546
1	A	26	50	20120615	12	2888	57.48	-0.0664670474820418	0.0219033396540345
1	A	26	50	20120615	12	2890	57.52	-0.067409903664076	0.0198909137547776
1	A	26	50	20120615	12	2892	57.56	-0.0690699782542676	0.0177292176140122
1	A	26	50	20120615	12	2894	57.6	-0.0707758733638801	0.0151251554709365
1	A	26	50	20120615	12	2896	57.64	-0.0721630754472119	0.0132248767071758
1	A	26	50	20120615	12	2898	57.68	-0.0737756324617078	0.0109743679546934
1	A	26	50	20120615	12	2900	57.72	-0.0752599203060965	0.0085236065617789
1	A	26	50	20120615	12	2902	57.76	-0.0772116764435276	0.0059105641625821
1	A	26	50	20120615	12	2904	57.8	-0.0793378758238774	0.00393554421205
1	A	26	50	20120615	12	2906	57.84	-0.0801581196900538	0.00170504658147510
1	A	26	50	20120615	12	2908	57.88	-0.0820027491501352	-0.0004805497684944
1	A	26	50	20120615	12	2910	57.92	-0.083132564365115	-0.0021860913247163
1	A	26	50	20120615	12	2912	57.96	-0.0844634100379862	-0.0043637680787365
1	A	26	50	20120615	12	2914	58	-0.0864347530332562	-0.0069138072637296
1	A	26	50	20120615	12	2916	58.04	-0.0879169195573014	-0.0091085960018545
1	A	26	50	20120615	12	2918	58.08	-0.0901560438906067	-0.0115591452627346
1	A	26	50	20120615	12	2920	58.12	-0.0912499380811022	-0.0131453271942923
1	A	26	50	20120615	12	2922	58.16	-0.0933416306505302	-0.0146284836678310
1	A	26	50	20120615	12	2924	58.2	-0.095281295262003	-0.0159982202136675
1	A	26	50	20120615	12	2926	58.24	-0.0970743059270577	-0.0173829474232651
1	A	26	50	20120615	12	2928	58.28	-0.0968835992281717	-0.0174333641367637
1	A	26	50	20120615	12	2930	58.32	-0.0967956351445921	-0.0183463804126318
1	A	26	50	20120615	12	2932	58.36	-0.0963959783918655	-0.0195814131166522
1	A	26	50	20120615	12	2934	58.4	-0.0962304446943897	-0.0225016934122745
1	A	26	50	20120615	12	2936	58.44	-0.0956737395255615	-0.0231306648941400
1	A	26	50	20120615	12	2938	58.48	-0.0946316055514488	-0.0258229032528296
1	A	26	50	20120615	12	2940	58.52	-0.0943463586759182	-0.028808166661643
1	A	26	50	20120615	12	2942	58.56	-0.0937125081572625	-0.0313174057853616
1	A	26	50	20120615	12	2944	58.6	-0.0925314277006466	-0.033977895049576
1	A	26	50	20120615	12	2946	58.64	-0.0912976677888324	-0.0361604508403864
1	A	26	50	20120615	12	2948	58.68	-0.0907358007405015	-0.0370516882273939
1	A	26	50	20120615	12	2950	58.72	-0.0886356936003775	-0.0384584064578864
1	A	26	50	20120615	12	2952	58.76	-0.0862680879649306	-0.0404201328009322
1	A	26	50	20120615	12	2954	58.8	-0.0844098820546504	-0.0415785858405502
1	A	26	50	20120615	12	2956	58.84	-0.0824297002246156	-0.0427562014739382
1	A	26	50	20120615	12	2958	58.88	-0.0803693324855943	-0.0438540554624085
1	A	26	50	20120615	12	2960	58.92	-0.0778330111721562	-0.0461356769132631
1	A	26	50	20120615	12	2962	58.96	-0.0756659410198538	-0.04670708990314
1	A	26	50	20120615	12	2964	59	-0.0731938957128256	-0.0483970751101758
1	A	26	50	20120615	12	2966	59.04	-0.0699987630113561	-0.0502441794439913
1	A	26	50	20120615	12	2968	59.08	-0.0682809885078196	-0.051335740182109
1	A	26	50	20120615	12	2970	59.12	-0.0666917660171029	-0.0528610402198065
1	A	26	50	20120615	12	2972	59.16	-0.0641618086646955	-0.0545933811230354
1	A	26	50	20120615	12	2974	59.2	-0.0623621511958976	-0.0559294593860874
1	A	26	50	20120615	12	2976	59.24	-0.0598155061234543	-0.0571857760042215
1	A	26	50	20120615	12	2978	59.28	-0.0575944837237473	-0.0597126927974698
1	A	26	50	20120615	12	2980	59.32	-0.0556209486974557	-0.0615904855655888
1	A	26	50	20120615	12	2982	59.36	-0.0532561714891335	-0.0633707683085821
1	A	26	50	20120615	12	2984	59.4	-0.0512770856746096	-0.065041696987865
1	A	26	50	20120615	12	2986	59.44	-0.0502045885353127	-0.0662744245237788
1	A	26	50	20120615	12	2988	59.48	-0.0486457985062446	-0.067550230419016
1	A	26	50	20120615	12	2990	59.52	-0.0462959850916259	-0.0694715371242356
1	A	26	50	20120615	12	2992	59.56	-0.0433340420644561	-0.0728553400570614
1	A	26	50	20120615	12	2994	59.6	-0.0419335393025702	-0.0745915771186546
1	A	26	50	20120615	12	2996	59.64	-0.0401420984145697	-0.0768557896005564
1	A	26	50	20120615	12	2998	59.68	-0.0385699879079576	-0.0784035756338957
1	A	26	50	20120615	12	3000	59.72	-0.0368691132564915	-0.0810943997790229
1	A	26	50	20120615	12	3002	59.76	-0.036299680165602	-0.0829476559418348
1	A	26	50	20120615	12	3004	59.8	-0.0352168168408929	-0.0856439955198553
1	A	26	50	20120615	12	3006	59.84	-0.0348916891429033	-0.0879289403725815
1	A	26	50	20120615	12	3008	59.88	-0.0353881488139744	-0.0909511854660509
1	A	26	50	20120615	12	3010	59.92	-0.0348949418340968	-0.093853363828075
1	A	26	50	20120615	12	3012	59.96	-0.0346340901425171	-0.0963179845139006
1	A	26	50	20120615	12	3014	60	-0.0349984622668625	-0.097768755496861
1	A	26	50	20120615	12	3016	60.04	-0.0351755218048716	-0.100052568978737
1	A	26	50	20120615	12	3018	60.08	-0.0362145445091471	-0.103587537199245
1	A	26	50	20120615	12	3020	60.12	-0.0365540264747948	-0.105732121355906
1	A	26	50	20120615	12	3022	60.16	-0.0372951450921564	-0.108499525165436
1	A	26	50	20120615	12	3024	60.2	-0.0379280763719965	-0.111077848621676
1	A	26	50	20120615	12	3026	60.24	-0.0384561437161866	-0.113476496244817
1	A	26	50	20120615	12	3028	60.28	-0.0394830748945038	-0.115943945357768
1	A	26	50	20120615	12	3030	60.32	-0.0402570032665125	-0.118962937760044
1	A	26	50	20120615	12	3032	60.36	-0.0405788782733086	-0.121377283153727
1	A	26	50	20120615	12	3034	60.4	-0.0421490088809333	-0.124220913074269
1	A	26	50	20120615	12	3036	60.44	-0.0431131489770812	-0.126624015470131
1	A	26	50	20120615	12	3038	60.48	-0.04434598965008	-0.129034188933806
1	A	26	50	20120615	12	3040	60.52	-0.0451899215934261	-0.130785338877414
1	A	26	50	20120615	12	3042	60.56	-0.0457677692550117	-0.132695092872043
1	A	26	50	20120615	12	3044	60.6	-0.0463798408848068	-0.133741893750911
1	A	26	50	20120615	12	3046	60.64	-0.0467266060503007	-0.133885860691561
1	A	26	50	20120615	12	3048	60.68	-0.048821480600244	-0.135277022572867
1	A	26	50	20120615	12	3050	60.72	-0.0505440634298925	-0.136620454746444
1	A	26	50	20120615	12	3052	60.76	-0.0519528322700505	-0.138451649177682
1	A	26	50	20120615	12	3054	60.8	-0.053481738552332	-0.140026941664810
1	A	26	50	20120615	12	3056	60.84	-0.054880961450944	-0.141426447406134
1	A	26	50	20120615	12	3058	60.88	-0.0552615970312567	-0.143885552659067
1	A	26	50	20120615	12	3060	60.92	-0.0561843713807051	-0.144750344252458
1	A	26	50	20120615	12	3062	60.96	-0.0573337734535239	-0.146170568222471
1	A	26	50	20120615	12	3064	61	-0.0582266371861281	-0.147171336449884
1	A	26	50	20120615	12	3066	61.04	-0.0595849186021094	-0.147809924583974
1	A	26	50	20120615	12	3068	61.08	-0.0613030466590364	-0.149767337575655
1	A	26	50	20120615	12	3070	61.12	-0.0627787785113728	-0.151812997493627
1	A	26	50	20120615	12	3072	61.16	-0.0636970980880997	-0.152364045808206
1	A	26	50	20120615	12	3074	61.2	-0.0657701230385043	-0.153041666236617
1	A	26	50	20120615	12	3076	61.24	-0.0677660026390815	-0.154236252432753
1	A	26	50	20120615	12	3078	61.28	-0.0696644429252111	-0.156093963368287
1	A	26	50	20120615	12	3080	61.32	-0.0714404123168393	-0.156746198663253
1	A	26	50	20120615	12	3082	61.36	-0.0727176592956965	-0.158775382993224
1	A	26	50	20120615	12	3084	61.4	-0.0745936135861844	-0.160277984903246
1	A	26	50	20120615	12	3086	61.44	-0.07599382643429	-0.162335524215142
1	A	26	50	20120615	12	3088	61.48	-0.0777393902343271	-0.164296614162085
1	A	26	50	20120615	12	3090	61.52	-0.0788740844860972	-0.165747102302333
1	A	26	50	20120615	12	3092	61.56	-0.0798725899718107	-0.166278775891107
1	A	26	50	20120615	12	3094	61.6	-0.081401849807483	-0.167169235460655
1	A	26	50	20120615	12	3096	61.64	-0.082901835422414	-0.168496262756908
1	A	26	50	20120615	12	3098	61.68	-0.0838159830691319	-0.170137599017398
1	A	26	50	20120615	12	3100	61.72	-0.0854431064833202	-0.171607603304807
1	A	26	50	20120615	12	3102	61.76	-0.0875285765130737	-0.173158076343915
1	A	26	50	20120615	12	3104	61.8	-0.0892552605620531	-0.174341843806299
1	A	26	50	20120615	12	3106	61.84	-0.0913833691307122	-0.176191917988596
1	A	26	50	20120615	12	3108	61.88	-0.0923848444649067	-0.177412172160889
1	A	26	50	20120615	12	3110	61.92	-0.0936248976270735	-0.178825183641735
1	A	26	50	20120615	12	3112	61.96	-0.0945121045054283	-0.180855499342555
1	A	26	50	20120615	12	3114	62	-0.0954703756152923	-0.182850106150926
1	A	26	50	20120615	12	3116	62.04	-0.0949898965574761	-0.184436500214518
1	A	26	50	20120615	12	3118	62.08	-0.0944008766087477	-0.185755254361431
1	A	26	50	20120615	12	3120	62.12	-0.0934520100190734	-0.186493403130312
1	A	26	50	20120615	12	3122	62.16	-0.091402319592448	-0.188397429560013
1	A	26	50	20120615	12	3124	62.2	-0.0900013289268831	-0.190231169575664
1	A	26	50	20120615	12	3126	62.24	-0.088451209441166	-0.192591633432621
1	A	26	50	20120615	12	3128	62.28	-0.0875502846912561	-0.194243505584151
1	A	26	50	20120615	12	3130	62.32	-0.0865083628491778	-0.194390230241247
1	A	26	50	20120615	12	3132	62.36	-0.0857344344771691	-0.194397654862450
1	A	26	50	20120615	12	3134	62.4	-0.084277935929281	-0.194422969285216
1	A	26	50	20120615	12	3136	62.44	-0.0824414381971834	-0.193406998262007
1	A	26	50	20120615	12	3138	62.48	-0.079820264070003	-0.193578754499157
1	A	26	50	20120615	12	3140	62.52	-0.0782864787509312	-0.194419575172666
1	A	26	50	20120615	12	3142	62.56	-0.075741106470694	-0.195228293198309
1	A	26	50	20120615	12	3144	62.6	-0.0740477271511084	-0.196299418550451
1	A	26	50	20120615	12	3146	62.64	-0.0723409128026804	-0.197580554616605
1	A	26	50	20120615	12	3148	62.68	-0.069439087994047	-0.200246205760322
1	A	26	50	20120615	12	3150	62.72	-0.0687801351846592	-0.201524584110029
1	A	26	50	20120615	12	3152	62.76	-0.066957638166829	-0.203320211070174
1	A	26	50	20120615	12	3154	62.8	-0.0650391160481137	-0.204818711760864
1	A	26	50	20120615	12	3156	62.84	-0.0632637830525886	-0.206472422390025
1	A	26	50	20120615	12	3158	62.88	-0.0615321492561409	-0.207798176894072
1	A	26	50	20120615	12	3160	62.92	-0.0604469524790539	-0.208696697480926
1	A	26	50	20120615	12	3162	62.96	-0.0603828886046784	-0.210586511064325
1	A	26	50	20120615	12	3164	63	-0.0599991417545285	-0.2122246653443
1	A	26	50	20120615	12	3166	63.04	-0.0601635440811543	-0.213642767993969
1	A	26	50	20120615	12	3168	63.08	-0.0610825000539844	-0.212910488211373
1	A	26	50	20120615	12	3170	63.12	-0.0615061984372713	-0.213167026551587
1	A	26	50	20120615	12	3172	63.16	-0.0629267759606751	-0.213432191594532
1	A	26	50	20120615	12	3174	63.2	-0.0654127512712927	-0.214565188790027
1	A	26	50	20120615	12	3176	63.24	-0.067298463635361	-0.215034142007310
1	A	26	50	20120615	12	3178	63.28	-0.070372893209282	-0.215898297204598
1	A	26	50	20120615	12	3180	63.32	-0.0729767432203233	-0.217327784273445
1	A	26	50	20120615	12	3182	63.36	-0.0752678399020458	-0.217617627343053
1	A	26	50	20120615	12	3184	63.4	-0.077409737052938	-0.218729835599182
1	A	26	50	20120615	12	3186	63.44	-0.0802037987881185	-0.220502269456904
1	A	26	50	20120615	12	3188	63.48	-0.0825313114690721	-0.220706199052598
1	A	26	50	20120615	12	3190	63.52	-0.084677804814042	-0.222502533119524
1	A	26	50	20120615	12	3192	63.56	-0.0865092113773152	-0.223372274460384
1	A	26	50	20120615	12	3194	63.6	-0.0889996414606542	-0.225490766376819
1	A	26	50	20120615	12	3196	63.64	-0.0892808578275321	-0.225235005854064
1	A	26	50	20120615	12	3198	63.68	-0.0903471748535614	-0.226186771581541
1	A	26	50	20120615	12	3200	63.72	-0.0924474941257198	-0.228016551799217
1	A	26	50	20120615	12	3202	63.76	-0.0937429137488536	-0.228706688017655
1	A	26	50	20120615	12	3204	63.8	-0.0958295858601351	-0.23100407794973
1	A	26	50	20120615	12	3206	63.84	-0.0977995853525208	-0.231927559405960
1	A	26	50	20120615	12	3208	63.88	-0.0984876709612934	-0.233223615425197
1	A	26	50	20120615	12	3210	63.92	-0.10080606196477	-0.234548238558394
1	A	26	50	20120615	12	3212	63.96	-0.102023487709939	-0.236023475435983
1	A	26	50	20120615	12	3214	64	-0.103870167779686	-0.237206040816839
1	A	26	50	20120615	12	3216	64.04	-0.105234671735341	-0.23855682690094
1	A	26	50	20120615	12	3218	64.08	-0.107028460217855	-0.238600101835949
1	A	26	50	20120615	12	3220	64.12	-0.108924072076860	-0.239852529366786
1	A	26	50	20120615	12	3222	64.16	-0.110362115137759	-0.239735361773144
1	A	26	50	20120615	12	3224	64.2	-0.111675353851779	-0.239902804658929
1	A	26	50	20120615	12	3226	64.24	-0.113865122131757	-0.240428326418707
1	A	26	50	20120615	12	3228	64.28	-0.116390483290087	-0.240844529470113
1	A	26	50	20120615	12	3230	64.32	-0.118296489618775	-0.241479864913009
1	A	26	50	20120615	12	3232	64.36	-0.121024578291271	-0.242072349684965
1	A	26	50	20120615	12	3234	64.4	-0.123144130867878	-0.24266525872099
1	A	26	50	20120615	12	3236	64.44	-0.125326898790723	-0.24360790277099
1	A	26	50	20120615	12	3238	64.48	-0.12721077267716	-0.244546799155049
1	A	26	50	20120615	12	3240	64.52	-0.128818450654866	-0.245573801044045
1	A	26	50	20120615	12	3242	64.56	-0.130647594476439	-0.246452876194416
1	A	26	50	20120615	12	3244	64.6	-0.132240847475808	-0.247982206740766
1	A	26	50	20120615	12	3246	64.64	-0.133878436070358	-0.249423361071502
1	A	26	50	20120615	12	3248	64.68	-0.134690689629907	-0.249113153326596
1	A	26	50	20120615	12	3250	64.72	-0.135983280825916	-0.250921932472871
1	A	26	50	20120615	12	3252	64.76	-0.137076750752343	-0.251731994001398
1	A	26	50	20120615	12	3254	64.8	-0.137967493164604	-0.253276527343544
1	A	26	50	20120615	12	3256	64.84	-0.138917773967841	-0.254770007576088
1	A	26	50	20120615	12	3258	64.88	-0.139442517910159	-0.256261932173714
1	A	26	50	20120615	12	3260	64.92	-0.139859074514956	-0.257672539491503
1	A	26	50	20120615	12	3262	64.96	-0.139662569540464	-0.258547866975934
1	A	26	50	20120615	12	3264	65	-0.139965069821456	-0.257802717849919
1	A	26	50	20120615	12	3266	65.04	-0.139831992325237	-0.258154998448306
1	A	26	50	20120615	12	3268	65.08	-0.140186111401255	-0.25752793615475
1	A	26	50	20120615	12	3270	65.12	-0.140756393020282	-0.257715673005155
1	A	26	50	20120615	12	3272	65.16	-0.141320169256922	-0.259068156145531
1	A	26	50	20120615	12	3274	65.2	-0.141501683567652	-0.258640568674947
1	A	26	50	20120615	12	3276	65.24	-0.142669328995426	-0.259592829377171
1	A	26	50	20120615	12	3278	65.28	-0.144003285938134	-0.261908957638948
1	A	26	50	20120615	12	3280	65.32	-0.14466718849499	-0.262946353997626
1	A	26	50	20120615	12	3282	65.36	-0.145795235943017	-0.263775578119924
1	A	26	50	20120615	12	3284	65.4	-0.145929869074155	-0.263977527816631
1	A	26	50	20120615	12	3286	65.44	-0.146898605364381	-0.2646026102112
1	A	26	50	20120615	12	3288	65.48	-0.147950497412074	-0.264789569244145
1	A	26	50	20120615	12	3290	65.52	-0.148863372266586	-0.264453693523082
1	A	26	50	20120615	12	3292	65.56	-0.149382883618723	-0.264514009731517
1	A	26	50	20120615	12	3294	65.6	-0.151283374514518	-0.263677007434627
1	A	26	50	20120615	12	3296	65.64	-0.152480506295067	-0.263038490011215
1	A	26	50	20120615	12	3298	65.68	-0.154032464258415	-0.262797508020187
1	A	26	50	20120615	12	3300	65.72	-0.154704639964611	-0.262129574954678
1	A	26	50	20120615	12	3302	65.76	-0.155007423088315	-0.26228923966587
1	A	26	50	20120615	12	3304	65.8	-0.155581098819892	-0.262856834279128
1	A	26	50	20120615	12	3306	65.84	-0.156706529972829	-0.26414970831785
1	A	26	50	20120615	12	3308	65.88	-0.156778513443153	-0.265011105798691
1	A	26	50	20120615	12	3310	65.92	-0.157006131116017	-0.266118505728707
1	A	26	50	20120615	12	3312	65.96	-0.157470841692613	-0.267366407776145
1	A	26	50	20120615	12	3314	66	-0.158415394930922	-0.269500597463123
1	A	26	50	20120615	12	3316	66.04	-0.159113875009378	-0.270486445737453
1	A	26	50	20120615	12	3318	66.08	-0.159830881285501	-0.271984097900006
1	A	26	50	20120615	12	3320	66.12	-0.160331442175903	-0.272985431812844
1	A	26	50	20120615	12	3322	66.16	-0.160060690989387	-0.273243455077299
1	A	26	50	20120615	12	3324	66.2	-0.160326421717757	-0.274466891230108
1	A	26	50	20120615	12	3326	66.24	-0.160329886540985	-0.273965623232925
1	A	26	50	20120615	12	3328	66.28	-0.160424073164239	-0.274858557676207
