# Supplementary material for: How Do Ants Make Sense of Gravity? A Boltzmann Walker Analysis of Lasius niger Trajectories on Various Inclines
Source: PLoS One. 2013 Oct 29;8(10):e76531. doi: 10.1371/journal.pone.0076531 (PMC3812222; doi:10.1371/journal.pone.0076531)
Supplement: Dataset S1 — Trajectories for . (ZIP) [file pone.0076531.s005.zip › Incline1/1-A-26-50-20120615-13.txt]

Pente	Colonie	Temperature	Humidite	Date	Indiv	Frame	Time	X	Y
1	A	26	50	20120615	13	34	0	0	0
1	A	26	50	20120615	13	36	0.0399999999999999	-0.000758676078738479	0.00114672213811804
1	A	26	50	20120615	13	38	0.08	-0.00141489238488303	0.00231576056625032
1	A	26	50	20120615	13	40	0.12	-0.00216073447554298	0.00371086810339575
1	A	26	50	20120615	13	42	0.16	-0.00412422151447397	0.00402695190565395
1	A	26	50	20120615	13	44	0.2	-0.00650082013396402	0.00487304618153697
1	A	26	50	20120615	13	46	0.24	-0.00867096266523069	0.00476141594109783
1	A	26	50	20120615	13	48	0.28	-0.00873531878683885	0.00515300227199875
1	A	26	50	20120615	13	50	0.32	-0.0113607523131371	0.00570007968702632
1	A	26	50	20120615	13	52	0.36	-0.0122785769151172	0.00524552316380836
1	A	26	50	20120615	13	54	0.4	-0.0145667037483588	0.00666194289933875
1	A	26	50	20120615	13	56	0.44	-0.0149949912546557	0.00700182791585169
1	A	26	50	20120615	13	58	0.48	-0.0168459210361574	0.00878699676670306
1	A	26	50	20120615	13	60	0.52	-0.0179862085025666	0.00882254302459331
1	A	26	50	20120615	13	62	0.56	-0.0186665300788819	0.0090737922060845
1	A	26	50	20120615	13	64	0.6	-0.0190225936985483	0.0077342986172794
1	A	26	50	20120615	13	66	0.64	-0.0190954964076887	0.00697500735564129
1	A	26	50	20120615	13	68	0.68	-0.0202112896951976	0.0057912469643247
1	A	26	50	20120615	13	70	0.72	-0.0199096945108859	0.00505384772863212
1	A	26	50	20120615	13	72	0.76	-0.0200974313612910	0.00214434374035508
1	A	26	50	20120615	13	74	0.8	-0.0195370068107937	0.00322870613144027
1	A	26	50	20120615	13	76	0.84	-0.0203266541665482	-0.00162936494268472
1	A	26	50	20120615	13	78	0.88	-0.0207176700744087	-0.00375932613111047
1	A	26	50	20120615	13	80	0.92	-0.0201625417537026	-0.00584548205444173
1	A	26	50	20120615	13	82	0.96	-0.0199949880642850	-0.00741225864247123
1	A	26	50	20120615	13	84	1	-0.0196044011581086	-0.00625032189987443
1	A	26	50	20120615	13	86	1.04	-0.0193388111439882	-0.00710875023934173
1	A	26	50	20120615	13	88	1.08	-0.0194297104278165	-0.0112859474867553
1	A	26	50	20120615	13	90	1.12	-0.0188164367164934	-0.0118623102241005
1	A	26	50	20120615	13	92	1.16	-0.0193309205394169	-0.0123888290044398
1	A	26	50	20120615	13	94	1.2	-0.0195998686036412	-0.0134339681823726
1	A	26	50	20120615	13	96	1.24	-0.0207600328416696	-0.0135345753351998
1	A	26	50	20120615	13	98	1.28	-0.0223474168547553	-0.0138846639025653
1	A	26	50	20120615	13	100	1.32	-0.0214751370005514	-0.0137037789168699
1	A	26	50	20120615	13	102	1.36	-0.0235613141370861	-0.0138991525205118
1	A	26	50	20120615	13	104	1.4	-0.0254444172771318	-0.0141887056763399
1	A	26	50	20120615	13	106	1.44	-0.0263638441830781	-0.0140541672975106
1	A	26	50	20120615	13	108	1.48	-0.0268768565167899	-0.0143109114057984
1	A	26	50	20120615	13	110	1.52	-0.0279424459299414	-0.0141262356206492
1	A	26	50	20120615	13	112	1.56	-0.0281468818140909	-0.0144647163230947
1	A	26	50	20120615	13	114	1.6	-0.0289548064659255	-0.0143991123701497
1	A	26	50	20120615	13	116	1.64	-0.0292408735853223	-0.0139567746521107
1	A	26	50	20120615	13	118	1.68	-0.0295493064922081	-0.0135195068896927
1	A	26	50	20120615	13	120	1.72	-0.0306222703219806	-0.0146029358998268
1	A	26	50	20120615	13	122	1.76	-0.0309267151466204	-0.0150502870049444
1	A	26	50	20120615	13	124	1.8	-0.0313000533849513	-0.0162386648035422
1	A	26	50	20120615	13	126	1.84	-0.0312785771377931	-0.0173998557606168
1	A	26	50	20120615	13	128	1.88	-0.0319287321246093	-0.0185529644871825
1	A	26	50	20120615	13	130	1.92	-0.0314578011296594	-0.0195658221192338
1	A	26	50	20120615	13	132	1.96	-0.0308227068101757	-0.0196216545635695
1	A	26	50	20120615	13	134	2	-0.0295833748969257	-0.0196542380440466
1	A	26	50	20120615	13	136	2.04	-0.0290667414693873	-0.0196061759961293
1	A	26	50	20120615	13	138	2.08	-0.0286396631156863	-0.0189551993512334
1	A	26	50	20120615	13	140	2.12	-0.0273003250903730	-0.0190892031573361
1	A	26	50	20120615	13	142	2.16	-0.0268361731281344	-0.0188116001061100
1	A	26	50	20120615	13	144	2.2	-0.0258130461842999	-0.0184558688266307
1	A	26	50	20120615	13	146	2.24	-0.0243812610184144	-0.0183464440522421
1	A	26	50	20120615	13	148	2.28	-0.0227384539758193	-0.0184778810607290
1	A	26	50	20120615	13	150	2.32	-0.0208316486164682	-0.0191150054837816
1	A	26	50	20120615	13	152	2.36	-0.0200030043217313	-0.0192597360997548
1	A	26	50	20120615	13	154	2.4	-0.0186777235792280	-0.0197270134739663
1	A	26	50	20120615	13	156	2.44	-0.0174398836612863	-0.0197414172390991
1	A	26	50	20120615	13	158	2.48	-0.0170555711257114	-0.0195792776541730
1	A	26	50	20120615	13	160	2.52	-0.0163560303870835	-0.0185469724643188
1	A	26	50	20120615	13	162	2.56	-0.0167026965576281	-0.0178681075279728
1	A	26	50	20120615	13	164	2.6	-0.0155460466403022	-0.0169213976139812
1	A	26	50	20120615	13	166	2.64	-0.0156078901993847	-0.0163768829660607
1	A	26	50	20120615	13	168	2.68	-0.0153428807199316	-0.0151907679091628
1	A	26	50	20120615	13	170	2.72	-0.0145845723367194	-0.0143240034878521
1	A	26	50	20120615	13	172	2.76	-0.0142756939525615	-0.0133678678404673
1	A	26	50	20120615	13	174	2.8	-0.0127455785176841	-0.0117199625579798
1	A	26	50	20120615	13	176	2.84	-0.0114713862401215	-0.0116417424058450
1	A	26	50	20120615	13	178	2.88	-0.00984930449728304	-0.0106488018504994
1	A	26	50	20120615	13	180	2.92	-0.00926453426030958	-0.00953665723398143
1	A	26	50	20120615	13	182	2.96	-0.00810115268642679	-0.00824615200297693
1	A	26	50	20120615	13	184	3	-0.00784848929137321	-0.00697505685311593
1	A	26	50	20120615	13	186	3.04	-0.00758385457851415	-0.00615252903203633
1	A	26	50	20120615	13	188	3.08	-0.00783064898728388	-0.00526888597185876
1	A	26	50	20120615	13	190	3.12	-0.00692639376443471	-0.00322743333923413
1	A	26	50	20120615	13	192	3.16	-0.00693850650359643	-0.00184767709030826
1	A	26	50	20120615	13	194	3.2	-0.00588793674558414	-0.00148288777296193
1	A	26	50	20120615	13	196	3.24	-0.00372260218687615	0.00015927262048176
1	A	26	50	20120615	13	198	3.28	-0.00306246037743584	0.00082449145661098
1	A	26	50	20120615	13	200	3.32	-0.0011927689317089	0.00142294633112075
1	A	26	50	20120615	13	202	3.36	0.0003132836594047	0.00205235621919052
1	A	26	50	20120615	13	204	3.4	0.00120130371055783	0.00186493756683702
1	A	26	50	20120615	13	206	3.44	0.00236600757412143	0.00103660439908385
1	A	26	50	20120615	13	208	3.48	0.00235428374368933	0.00063597183899918
1	A	26	50	20120615	13	210	3.52	0.00319841367693423	-0.00021935866565969
1	A	26	50	20120615	13	212	3.56	0.00274998776950913	0.000323296291426300
1	A	26	50	20120615	13	214	3.6	0.00273689922298943	0.00067422631586137
1	A	26	50	20120615	13	216	3.64	0.00252127408113443	0.00141688642600598
1	A	26	50	20120615	13	218	3.68	0.00253709913089733	0.00222923898050433
1	A	26	50	20120615	13	220	3.72	0.00245795266887913	0.00339225285886091
1	A	26	50	20120615	13	222	3.76	0.00241962041027103	0.00433143915670069
1	A	26	50	20120615	13	224	3.8	0.00201846459116823	0.00518459177247351
1	A	26	50	20120615	13	226	3.84	0.00167348133476296	0.0071981349004447
1	A	26	50	20120615	13	228	3.88	0.00118695651396755	0.00842864919213334
1	A	26	50	20120615	13	230	3.92	0.00055705872221876	0.0102266732442667
1	A	26	50	20120615	13	232	3.96	0.00086566840579982	0.0119381262131794
1	A	26	50	20120615	13	234	4	0.00039345783041869	0.0132027206475581
1	A	26	50	20120615	13	236	4.04	-0.000780638815362129	0.0134046868905637
1	A	26	50	20120615	13	238	4.08	-0.00158705167289852	0.0140534149358955
1	A	26	50	20120615	13	240	4.12	-0.00219879096250644	0.0137689670910276
1	A	26	50	20120615	13	242	4.16	-0.00389394512011276	0.0135599109711698
1	A	26	50	20120615	13	244	4.2	-0.00393697963881577	0.0133239777225591
1	A	26	50	20120615	13	246	4.24	-0.00475264145305008	0.0126768618806884
1	A	26	50	20120615	13	248	4.28	-0.00636298522332089	0.0128189832726391
1	A	26	50	20120615	13	250	4.32	-0.00785013685017337	0.0131392672891775
1	A	26	50	20120615	13	252	4.36	-0.00913948242605674	0.0128757356628971
1	A	26	50	20120615	13	254	4.4	-0.0107298787140303	0.0133891093281741
1	A	26	50	20120615	13	256	4.44	-0.0113391572720397	0.0132694739318652
1	A	26	50	20120615	13	258	4.48	-0.0119716077192685	0.0129178438717168
1	A	26	50	20120615	13	260	4.52	-0.0139647791008737	0.0141117017478687
1	A	26	50	20120615	13	262	4.56	-0.0148749952338883	0.0139029355417912
1	A	26	50	20120615	13	264	4.6	-0.0159637134027456	0.0139335674075522
1	A	26	50	20120615	13	266	4.64	-0.0172892875945631	0.0150789071519130
1	A	26	50	20120615	13	268	4.68	-0.0183276838022305	0.0158808270529617
1	A	26	50	20120615	13	270	4.72	-0.0189228280027907	0.0170818754979716
1	A	26	50	20120615	13	272	4.76	-0.0192648696949863	0.0181188334504460
1	A	26	50	20120615	13	274	4.8	-0.0195853587724913	0.0191609391402875
1	A	26	50	20120615	13	276	4.84	-0.0189593783523103	0.0202056681962872
1	A	26	50	20120615	13	278	4.88	-0.0190612865816149	0.0210613239700654
1	A	26	50	20120615	13	280	4.92	-0.0181998466743665	0.0225786761275424
1	A	26	50	20120615	13	282	4.96	-0.0174626595707083	0.0226933264210439
1	A	26	50	20120615	13	284	5	-0.0171096789366078	0.0235425545941812
1	A	26	50	20120615	13	286	5.04	-0.0164003094137214	0.024115735351011
1	A	26	50	20120615	13	288	5.08	-0.0154132802710666	0.0246278715794210
1	A	26	50	20120615	13	290	5.12	-0.0146937637658702	0.0245965821043535
1	A	26	50	20120615	13	292	5.16	-0.0135608372810531	0.0241011830934542
1	A	26	50	20120615	13	294	5.2	-0.0131922932266987	0.0238784444573804
1	A	26	50	20120615	13	296	5.24	-0.0125130464526909	0.0232325731234446
1	A	26	50	20120615	13	298	5.28	-0.0106842561845081	0.0233200422322774
1	A	26	50	20120615	13	300	5.32	-0.00970420618578356	0.0232776158254062
1	A	26	50	20120615	13	302	5.36	-0.00771949887234916	0.0230537458184825
1	A	26	50	20120615	13	304	5.4	-0.00537148009474111	0.0222165313895577
1	A	26	50	20120615	13	306	5.44	-0.00485387085984475	0.0217273478472650
1	A	26	50	20120615	13	308	5.48	-0.00367167317451458	0.0208417107459645
1	A	26	50	20120615	13	310	5.52	-0.00248311152815374	0.0207231430808951
1	A	26	50	20120615	13	312	5.56	-0.00175446627441225	0.0205461825378354
1	A	26	50	20120615	13	314	5.6	-0.00120264014237427	0.0204651481007114
1	A	26	50	20120615	13	316	5.64	-0.00085839934808922	0.0198280236776589
1	A	26	50	20120615	13	318	5.68	-0.000381653814077619	0.0193781482013324
1	A	26	50	20120615	13	320	5.72	-0.000214295781106389	0.0185043904939558
1	A	26	50	20120615	13	322	5.76	0.00042378323610073	0.0174242283171508
1	A	26	50	20120615	13	324	5.8	0.0010569478611786	0.0157741027193705
1	A	26	50	20120615	13	326	5.84	0.00089029693498855	0.0157166007959244
1	A	26	50	20120615	13	328	5.88	0.001386374061291	0.0148012093483783
1	A	26	50	20120615	13	330	5.92	0.00197730390543543	0.0126789690588963
1	A	26	50	20120615	13	332	5.96	0.00234403776642993	0.0111235886987271
1	A	26	50	20120615	13	334	6	0.00289130305972933	0.00923833595406662
1	A	26	50	20120615	13	336	6.04	0.00332583431890403	0.00853185142684752
1	A	26	50	20120615	13	338	6.08	0.00370000694323673	0.00604222744523905
1	A	26	50	20120615	13	340	6.12	0.00394201423909783	0.00445842846353399
1	A	26	50	20120615	13	342	6.16	0.00392970351003733	0.00344305848108916
1	A	26	50	20120615	13	344	6.2	0.00472406726802233	0.00233711519104215
1	A	26	50	20120615	13	346	6.24	0.00497776303897643	0.00034150429104186
1	A	26	50	20120615	13	348	6.28	0.00548960935360613	-8.45558288942901e-05
1	A	26	50	20120615	13	350	6.32	0.00652005485262583	-0.00188055755563343
1	A	26	50	20120615	13	352	6.36	0.00674427841294013	-0.00252112558871033
1	A	26	50	20120615	13	354	6.4	0.00732716774587563	-0.00381885745101856
1	A	26	50	20120615	13	356	6.44	0.00832176293108923	-0.00533689550207328
1	A	26	50	20120615	13	358	6.48	0.00877134142256763	-0.00448058919005637
1	A	26	50	20120615	13	360	6.52	0.00977183387833623	-0.00527699648663897
1	A	26	50	20120615	13	362	6.56	0.0108548669086728	-0.00469063525940783
1	A	26	50	20120615	13	364	6.6	0.0115740298604786	-0.00466726538028962
1	A	26	50	20120615	13	366	6.64	0.0128328142812790	-0.00479356172247735
1	A	26	50	20120615	13	368	6.68	0.0132050989305059	-0.00475573858075168
1	A	26	50	20120615	13	370	6.72	0.0135072598002426	-0.00538314028556288
1	A	26	50	20120615	13	372	6.76	0.0126844562075183	-0.00582297484559653
1	A	26	50	20120615	13	374	6.8	0.0127017025419114	-0.00556715068323103
1	A	26	50	20120615	13	376	6.84	0.0121886541457537	-0.00669453345088363
1	A	26	50	20120615	13	378	6.88	0.0114980936632469	-0.00650347319860703
1	A	26	50	20120615	13	380	6.92	0.0107751264769584	-0.00707709943270903
1	A	26	50	20120615	13	382	6.96	0.00964949026305533	-0.00854327827243153
1	A	26	50	20120615	13	384	7	0.00855406165084463	-0.0100161604844396
1	A	26	50	20120615	13	386	7.04	0.00734583253647183	-0.0107691542530845
1	A	26	50	20120615	13	388	7.08	0.00688960936257063	-0.0111801225929897
1	A	26	50	20120615	13	390	7.12	0.00640418833546063	-0.0121813073062972
1	A	26	50	20120615	13	392	7.16	0.00612682570054023	-0.0123681602732257
1	A	26	50	20120615	13	394	7.2	0.00441641924966373	-0.0139664195886061
1	A	26	50	20120615	13	396	7.24	0.00371848364342913	-0.0149641684700637
1	A	26	50	20120615	13	398	7.28	0.00338272105945053	-0.0154656768835525
1	A	26	50	20120615	13	400	7.32	0.00190105658122003	-0.0161239862257693
1	A	26	50	20120615	13	402	7.36	0.00091608511929842	-0.0167431006391050
1	A	26	50	20120615	13	404	7.4	0.00067063421341295	-0.0166627167402197
1	A	26	50	20120615	13	406	7.44	-0.000281965900065949	-0.0169099071287869
1	A	26	50	20120615	13	408	7.48	-0.00216361947121022	-0.0159023223920030
1	A	26	50	20120615	13	410	7.52	-0.00309700042237646	-0.0165866603348353
1	A	26	50	20120615	13	412	7.56	-0.00351702185040127	-0.0162830286829938
1	A	26	50	20120615	13	414	7.6	-0.00585040351763876	-0.0153154944742963
1	A	26	50	20120615	13	416	7.64	-0.00688751703360507	-0.0153073627463126
1	A	26	50	20120615	13	418	7.68	-0.00762806996554174	-0.0152265404412230
1	A	26	50	20120615	13	420	7.72	-0.00995077432038331	-0.0150103071875361
1	A	26	50	20120615	13	422	7.76	-0.0105096715202332	-0.0147585771734337
1	A	26	50	20120615	13	424	7.8	-0.0122625892307946	-0.0145822247422058
1	A	26	50	20120615	13	426	7.84	-0.0134252071293537	-0.0138452851259210
1	A	26	50	20120615	13	428	7.88	-0.0142983920802375	-0.0132070010477473
1	A	26	50	20120615	13	430	7.92	-0.0156092266312012	-0.0119066316771453
1	A	26	50	20120615	13	432	7.96	-0.0168301171995979	-0.0111735033664111
1	A	26	50	20120615	13	434	8	-0.0187667200387082	-0.00987796353512453
1	A	26	50	20120615	13	436	8.04	-0.0179835497810694	-0.00899886717155003
1	A	26	50	20120615	13	438	8.08	-0.0186848441445146	-0.00817142495834113
1	A	26	50	20120615	13	440	8.12	-0.0195018770387976	-0.00718666633556063
1	A	26	50	20120615	13	442	8.16	-0.0204612378002114	-0.00564097263118693
1	A	26	50	20120615	13	444	8.2	-0.0208422622892538	-0.00428300941325722
1	A	26	50	20120615	13	446	8.24	-0.0215077275520963	-0.00295540936051167
1	A	26	50	20120615	13	448	8.28	-0.0211762146798726	-0.00103422144923125
1	A	26	50	20120615	13	450	8.32	-0.0213136620959996	-0.00035711013770264
1	A	26	50	20120615	13	452	8.36	-0.0217104479951946	0.00122422104133608
1	A	26	50	20120615	13	454	8.4	-0.0216729147672493	0.00249936084198541
1	A	26	50	20120615	13	456	8.44	-0.0217789737133594	0.00372222423830161
1	A	26	50	20120615	13	458	8.48	-0.0215243021350473	0.00575470368587298
1	A	26	50	20120615	13	460	8.52	-0.0212561531014857	0.00652461569136451
1	A	26	50	20120615	13	462	8.56	-0.0199989031024004	0.00710615445034795
1	A	26	50	20120615	13	464	8.6	-0.0198504672468937	0.0082790466104377
1	A	26	50	20120615	13	466	8.64	-0.0197081266518409	0.008246448987825
1	A	26	50	20120615	13	468	8.68	-0.0198573049694678	0.00950653448510287
1	A	26	50	20120615	13	470	8.72	-0.0204124686455130	0.0107396438586785
1	A	26	50	20120615	13	472	8.76	-0.0210388309033558	0.0100400253383047
1	A	26	50	20120615	13	474	8.8	-0.0220327189817882	0.0101772252670583
1	A	26	50	20120615	13	476	8.84	-0.0232519054228423	0.0102632165227184
1	A	26	50	20120615	13	478	8.88	-0.0243166385296817	0.0096380209910645
1	A	26	50	20120615	13	480	8.92	-0.0245463280254145	0.0096555360260345
1	A	26	50	20120615	13	482	8.96	-0.0256652042984894	0.0102832135024904
1	A	26	50	20120615	13	484	9	-0.0267032865507460	0.0101321259965542
1	A	26	50	20120615	13	486	9.04	-0.0279798476360255	0.0110908708679616
1	A	26	50	20120615	13	488	9.08	-0.0290203694066771	0.0116622697157029
1	A	26	50	20120615	13	490	9.12	-0.0299533402359103	0.0117790696138193
1	A	26	50	20120615	13	492	9.16	-0.03077796816413	0.0114713367426469
1	A	26	50	20120615	13	494	9.2	-0.0313943531452903	0.0115593715369046
1	A	26	50	20120615	13	496	9.24	-0.0323378457234276	0.0114748722765528
1	A	26	50	20120615	13	498	9.28	-0.0324997731763193	0.0116148794192277
1	A	26	50	20120615	13	500	9.32	-0.0336189110789032	0.0116249910461987
1	A	26	50	20120615	13	502	9.36	-0.0340339827594597	0.0119792515435732
1	A	26	50	20120615	13	504	9.4	-0.0338487207827888	0.0124299614059015
1	A	26	50	20120615	13	506	9.44	-0.0340786719080307	0.0132674586775388
1	A	26	50	20120615	13	508	9.48	-0.0340414073806622	0.0136533268480323
1	A	26	50	20120615	13	510	9.52	-0.034029952250807	0.0143117846826732
1	A	26	50	20120615	13	512	9.56	-0.0349002592770914	0.0150961075243654
1	A	26	50	20120615	13	514	9.6	-0.0344875210489128	0.0141001476230641
1	A	26	50	20120615	13	516	9.64	-0.0343715555367982	0.0140840255884530
1	A	26	50	20120615	13	518	9.68	-0.0344679341910739	0.0133939600806931
1	A	26	50	20120615	13	520	9.72	-0.034568696907393	0.0123444014853779
1	A	26	50	20120615	13	522	9.76	-0.0348847736385834	0.0126679735484489
1	A	26	50	20120615	13	524	9.8	-0.0359546969091967	0.0118074953064229
1	A	26	50	20120615	13	526	9.84	-0.0368098718503638	0.0117585635171648
1	A	26	50	20120615	13	528	9.88	-0.0371202210166265	0.0113418654910116
1	A	26	50	20120615	13	530	9.92	-0.0376663195837369	0.0105861804739575
1	A	26	50	20120615	13	532	9.96	-0.0377569706730850	0.0098070902224462
1	A	26	50	20120615	13	534	10	-0.0377337775706621	0.00975730990505068
1	A	26	50	20120615	13	536	10.04	-0.0377559807235914	0.0091664514786912
1	A	26	50	20120615	13	538	10.08	-0.0374871387253842	0.00845411210732387
1	A	26	50	20120615	13	540	10.12	-0.0373299488879265	0.00787166825166051
1	A	26	50	20120615	13	542	10.16	-0.036874359988808	0.00732514542048143
1	A	26	50	20120615	13	544	10.2	-0.0361063713137613	0.006969117156154
1	A	26	50	20120615	13	546	10.24	-0.0359073914655354	0.00584269605372383
1	A	26	50	20120615	13	548	10.28	-0.0349822129530309	0.00475841851545238
1	A	26	50	20120615	13	550	10.32	-0.0350679142949107	0.00273071910972184
1	A	26	50	20120615	13	552	10.36	-0.0345360285741022	0.00155183068412762
1	A	26	50	20120615	13	554	10.4	-0.0336121228538038	0.00070655523789723
1	A	26	50	20120615	13	556	10.44	-0.0338736109414866	-0.0006459986131564
1	A	26	50	20120615	13	558	10.48	-0.0331979704120629	-0.00186554567866884
1	A	26	50	20120615	13	560	10.52	-0.0327378560295448	-0.00203518059547549
1	A	26	50	20120615	13	562	10.56	-0.0315087630224863	-0.00255561118642879
1	A	26	50	20120615	13	564	10.6	-0.0302771951416937	-0.00336531916156551
1	A	26	50	20120615	13	566	10.64	-0.0290757641519153	-0.00360239792316173
1	A	26	50	20120615	13	568	10.68	-0.0273771027446743	-0.00386577398595028
1	A	26	50	20120615	13	570	10.72	-0.0262824873052619	-0.00478219851650368
1	A	26	50	20120615	13	572	10.76	-0.0248291070982789	-0.00549269233917213
1	A	26	50	20120615	13	574	10.8	-0.0232446151519282	-0.00618410842088413
1	A	26	50	20120615	13	576	10.84	-0.0214123155127904	-0.00757474916449283
1	A	26	50	20120615	13	578	10.88	-0.0205362738505106	-0.00824954823684693
1	A	26	50	20120615	13	580	10.92	-0.0187573720870609	-0.00876739576672853
1	A	26	50	20120615	13	582	10.96	-0.0175849819727857	-0.00910285429479123
1	A	26	50	20120615	13	584	11	-0.0162326968223090	-0.00999509577342813
1	A	26	50	20120615	13	586	11.04	-0.0154040383854365	-0.0101746301851713
1	A	26	50	20120615	13	588	11.08	-0.0145406327213364	-0.0107355355682797
1	A	26	50	20120615	13	590	11.12	-0.0126052743901610	-0.0119196636551225
1	A	26	50	20120615	13	592	11.16	-0.0124032822670473	-0.0127168982666391
1	A	26	50	20120615	13	594	11.2	-0.0121504420952984	-0.0141648903199495
1	A	26	50	20120615	13	596	11.24	-0.0117013585785668	-0.0146941597456676
1	A	26	50	20120615	13	598	11.28	-0.0121142382281017	-0.0167360719977000
1	A	26	50	20120615	13	600	11.32	-0.0124177991692651	-0.0182591092936977
1	A	26	50	20120615	13	602	11.36	-0.0123025407639316	-0.0189001723015215
1	A	26	50	20120615	13	604	11.4	-0.0114125761691303	-0.0199193960159237
1	A	26	50	20120615	13	606	11.44	-0.0115139045708743	-0.0189734992747305
1	A	26	50	20120615	13	608	11.48	-0.0104206467764818	-0.0188847573736916
1	A	26	50	20120615	13	610	11.52	-0.0107002367977629	-0.0186771508227352
1	A	26	50	20120615	13	612	11.56	-0.0102388496230387	-0.0179798728258072
1	A	26	50	20120615	13	614	11.6	-0.009880275774299	-0.0173800341433266
1	A	26	50	20120615	13	616	11.64	-0.00927025475416938	-0.0173202836203164
1	A	26	50	20120615	13	618	11.68	-0.00887745693722025	-0.0166119747576018
1	A	26	50	20120615	13	620	11.72	-0.0074217362067915	-0.0158965948270754
1	A	26	50	20120615	13	622	11.76	-0.00643221097719905	-0.0149673150952400
1	A	26	50	20120615	13	624	11.8	-0.00564838311025376	-0.0149143527973291
1	A	26	50	20120615	13	626	11.84	-0.00394920551506249	-0.0138678347611730
1	A	26	50	20120615	13	628	11.88	-0.00315406393961822	-0.0135219888344947
1	A	26	50	20120615	13	630	11.92	-0.00227643835814853	-0.0131431563764740
1	A	26	50	20120615	13	632	11.96	-0.00051458281787288	-0.0127965043480651
1	A	26	50	20120615	13	634	12	-0.000180057670761340	-0.0122419275706483
1	A	26	50	20120615	13	636	12.04	0.00055019978644125	-0.0116658193917444
1	A	26	50	20120615	13	638	12.08	0.00122455338152324	-0.0105534838563954
1	A	26	50	20120615	13	640	12.12	0.00153859364518381	-0.0103091643213599
1	A	26	50	20120615	13	642	12.16	0.00216484983700953	-0.00932553636232253
1	A	26	50	20120615	13	644	12.2	0.00179860387969392	-0.00836044167202013
1	A	26	50	20120615	13	646	12.24	0.00193645929643373	-0.00676495633654233
1	A	26	50	20120615	13	648	12.28	0.00218052285881453	-0.00552698348252573
1	A	26	50	20120615	13	650	12.32	0.00175390553873477	-0.0045770053209915
1	A	26	50	20120615	13	652	12.36	0.00133785310107276	-0.003396834910803
1	A	26	50	20120615	13	654	12.4	0.00140467469189489	-0.00247257563711406
1	A	26	50	20120615	13	656	12.44	0.000444133769263270	-0.0016554501118427
1	A	26	50	20120615	13	658	12.48	0.000951652590392111	-0.000289249099912169
1	A	26	50	20120615	13	660	12.52	0.000865074436103631	0.00074786441605414
1	A	26	50	20120615	13	662	12.56	0.000322270986593581	0.0018167694529026
1	A	26	50	20120615	13	664	12.6	0.000107190316960071	0.00325491857981886
1	A	26	50	20120615	13	666	12.64	-0.000180262731727880	0.00393468861284473
1	A	26	50	20120615	13	668	12.68	-0.00098249658818746	0.00502871715362875
1	A	26	50	20120615	13	670	12.72	-0.00212395785185347	0.0058760502805924
1	A	26	50	20120615	13	672	12.76	-0.00271007159171118	0.00602965508666955
1	A	26	50	20120615	13	674	12.8	-0.00287037977007399	0.00541505908566564
1	A	26	50	20120615	13	676	12.84	-0.00335938653567135	0.00442052754006239
1	A	26	50	20120615	13	678	12.88	-0.00388344458441214	0.00466616936477878
1	A	26	50	20120615	13	680	12.92	-0.0047335849252971	0.00542275947851276
1	A	26	50	20120615	13	682	12.96	-0.00568294931814529	0.00641399873494281
1	A	26	50	20120615	13	684	13	-0.00602979438670544	0.00638196184800759
1	A	26	50	20120615	13	686	13.04	-0.0061087174029808	0.00586835766591987
1	A	26	50	20120615	13	688	13.08	-0.00649840182877236	0.00681302191999351
1	A	26	50	20120615	13	690	13.12	-0.00618105937644365	0.00729851436488838
1	A	26	50	20120615	13	692	13.16	-0.00641630461015626	0.00763890637696343
1	A	26	50	20120615	13	694	13.2	-0.00644318244601594	0.00769082993501274
1	A	26	50	20120615	13	696	13.24	-0.00630479033522923	0.00818036278805531
1	A	26	50	20120615	13	698	13.28	-0.00617148656483995	0.00870002970368493
1	A	26	50	20120615	13	700	13.32	-0.00590081316006955	0.0091821846045726
1	A	26	50	20120615	13	702	13.36	-0.00652493388941604	0.00942815876947615
1	A	26	50	20120615	13	704	13.4	-0.00684493506324202	0.0104960667857631
1	A	26	50	20120615	13	706	13.44	-0.00746098770421517	0.0104476936108622
1	A	26	50	20120615	13	708	13.48	-0.00754115239999829	0.0109452210131728
1	A	26	50	20120615	13	710	13.52	-0.00807059860241172	0.0114893750366349
1	A	26	50	20120615	13	712	13.56	-0.0080301803787991	0.0116660810212535
1	A	26	50	20120615	13	714	13.6	-0.00773260156100455	0.0119561503650318
1	A	26	50	20120615	13	716	13.64	-0.00752373635997766	0.0120672085560850
1	A	26	50	20120615	13	718	13.68	-0.00716741111080214	0.0125451985980314
1	A	26	50	20120615	13	720	13.72	-0.00615159565108517	0.0117540026784262
1	A	26	50	20120615	13	722	13.76	-0.00586263646495329	0.0123045348050546
1	A	26	50	20120615	13	724	13.8	-0.00472337430337677	0.0126617227245032
1	A	26	50	20120615	13	726	13.84	-0.00399511088729712	0.0122110128621749
1	A	26	50	20120615	13	728	13.88	-0.00322710807011479	0.0129973014607187
1	A	26	50	20120615	13	730	13.92	-0.00209219461524257	0.0129200500448740
1	A	26	50	20120615	13	732	13.96	-0.00214861466531344	0.0128616359536802
1	A	26	50	20120615	13	734	14	-0.000508225220803229	0.0133357786276303
1	A	26	50	20120615	13	736	14.04	0.0008928920168755	0.0121204890520474
1	A	26	50	20120615	13	738	14.08	0.00191104800003823	0.0115963178662216
1	A	26	50	20120615	13	740	14.12	0.00270488142793723	0.00970646892748336
1	A	26	50	20120615	13	742	14.16	0.00234782078770933	0.0102465288026824
1	A	26	50	20120615	13	744	14.2	0.00246654401627053	0.00907633779049678
1	A	26	50	20120615	13	746	14.24	0.00312025009334193	0.00710694640994288
1	A	26	50	20120615	13	748	14.28	0.00343829258138393	0.00623371196158437
1	A	26	50	20120615	13	750	14.32	0.00426919961782063	0.0044776264126432
1	A	26	50	20120615	13	752	14.36	0.00487998431327393	0.00378000900446017
1	A	26	50	20120615	13	754	14.4	0.00549249434927343	0.00223820509448978
1	A	26	50	20120615	13	756	14.44	0.00642568438160873	0.00208513768956633
1	A	26	50	20120615	13	758	14.48	0.00749384695633693	0.00094684426428003
1	A	26	50	20120615	13	760	14.52	0.00798977629732213	-0.000334185735856569
1	A	26	50	20120615	13	762	14.56	0.00855425256967553	-0.00131657625802686
1	A	26	50	20120615	13	764	14.6	0.00899429219067573	-0.0025687845857623
1	A	26	50	20120615	13	766	14.64	0.00954563041903463	-0.00364336769006369
1	A	26	50	20120615	13	768	14.68	0.00954827499839633	-0.00404391539733462
1	A	26	50	20120615	13	770	14.72	0.00965538046254263	-0.00492845648312431
1	A	26	50	20120615	13	772	14.76	0.00928896479959953	-0.00623504132233303
1	A	26	50	20120615	13	774	14.8	0.00914651106746173	-0.00689679427457423
1	A	26	50	20120615	13	776	14.84	0.00846534096300913	-0.00761317829672993
1	A	26	50	20120615	13	778	14.88	0.00907237092145433	-0.00889101217421563
1	A	26	50	20120615	13	780	14.92	0.00924413422967233	-0.00893321937798463
1	A	26	50	20120615	13	782	14.96	0.00985894236271063	-0.00970773464862173
1	A	26	50	20120615	13	784	15	0.00992311230310333	-0.0113004573179053
1	A	26	50	20120615	13	786	15.04	0.00981265515281413	-0.0117767715167804
1	A	26	50	20120615	13	788	15.08	0.0100711613712006	-0.0124413224905548
1	A	26	50	20120615	13	790	15.12	0.0104080744179122	-0.0121049751292681
1	A	26	50	20120615	13	792	15.16	0.00935678270387643	-0.0123715197375432
1	A	26	50	20120615	13	794	15.2	0.00947761664617943	-0.0123816419711158
1	A	26	50	20120615	13	796	15.24	0.00882897826198753	-0.0124167945119503
1	A	26	50	20120615	13	798	15.28	0.00811951412821383	-0.0127268847357098
1	A	26	50	20120615	13	800	15.32	0.00846047587743573	-0.0120752202668346
1	A	26	50	20120615	13	802	15.36	0.00744641211213453	-0.0123686008007504
1	A	26	50	20120615	13	804	15.4	0.00671556987762393	-0.0125368688801490
1	A	26	50	20120615	13	806	15.44	0.00548033918370483	-0.0131123689472211
1	A	26	50	20120615	13	808	15.48	0.00517707522738953	-0.0128902525651148
1	A	26	50	20120615	13	810	15.52	0.00440356404838173	-0.0124701674974797
1	A	26	50	20120615	13	812	15.56	0.00461121302574493	-0.0139383615915286
1	A	26	50	20120615	13	814	15.6	0.00374324652290633	-0.0138391474390603
1	A	26	50	20120615	13	816	15.64	0.00338452418174253	-0.0138132036912586
1	A	26	50	20120615	13	818	15.68	0.00214697417758113	-0.0146901292370149
1	A	26	50	20120615	13	820	15.72	0.00223853036360913	-0.0141231144513170
1	A	26	50	20120615	13	822	15.76	0.0013717235158916	-0.0147673240843170
1	A	26	50	20120615	13	824	15.8	-0.00068218126714972	-0.0150053786532713
1	A	26	50	20120615	13	826	15.84	-0.000416365685966069	-0.0149253907341834
1	A	26	50	20120615	13	828	15.88	-0.00195576543288043	-0.0148998217529757
1	A	26	50	20120615	13	830	15.92	-0.0034337246715775	-0.0148550972490657
1	A	26	50	20120615	13	832	15.96	-0.00330563227816555	-0.0141678248130914
1	A	26	50	20120615	13	834	16	-0.00452684104461378	-0.0139780727083600
1	A	26	50	20120615	13	836	16.04	-0.00715423771146864	-0.0133263323881404
1	A	26	50	20120615	13	838	16.08	-0.00782287788375864	-0.0126595306934815
1	A	26	50	20120615	13	840	16.12	-0.00943112154688932	-0.0120261044388946
1	A	26	50	20120615	13	842	16.16	-0.0102588395317429	-0.0115592937551586
1	A	26	50	20120615	13	844	16.2	-0.0111045604552454	-0.0104897028247324
1	A	26	50	20120615	13	846	16.24	-0.0109570650517577	-0.00994310221180743
1	A	26	50	20120615	13	848	16.28	-0.0120773131119881	-0.00835701220413133
1	A	26	50	20120615	13	850	16.32	-0.0123494360856599	-0.00715617518404913
1	A	26	50	20120615	13	852	16.36	-0.0128901606412333	-0.00587609977806703
1	A	26	50	20120615	13	854	16.4	-0.0139334471993994	-0.00451192816259856
1	A	26	50	20120615	13	856	16.44	-0.0136595918141136	-0.00325783893082515
1	A	26	50	20120615	13	858	16.48	-0.0140745220733139	-0.00296612909931446
1	A	26	50	20120615	13	860	16.52	-0.0146048783221547	-0.00149418946064564
1	A	26	50	20120615	13	862	16.56	-0.0143566336373768	-0.000855835378900641
1	A	26	50	20120615	13	864	16.6	-0.0139535325675190	-0.000293466991861941
1	A	26	50	20120615	13	866	16.64	-0.0136916562782133	-1.07055966670939e-06
1	A	26	50	20120615	13	868	16.68	-0.0138535038280388	0.000206555083172751
1	A	26	50	20120615	13	870	16.72	-0.0140152382407792	0.00092246322246472
1	A	26	50	20120615	13	872	16.76	-0.0140342594131931	0.00113753682103043
1	A	26	50	20120615	13	874	16.8	-0.0144268309559723	0.00109331436293502
1	A	26	50	20120615	13	876	16.84	-0.0147319687452577	0.00126408772165938
1	A	26	50	20120615	13	878	16.88	-0.0146360214261185	0.0023062711932468
1	A	26	50	20120615	13	880	16.92	-0.0148353618988028	0.00181300057375887
1	A	26	50	20120615	13	882	16.96	-0.0145358951059025	0.00181371475160787
1	A	26	50	20120615	13	884	17	-0.0141187374603415	0.00228349528382478
1	A	26	50	20120615	13	886	17.04	-0.0126341738443081	0.00404250118377225
1	A	26	50	20120615	13	888	17.08	-0.0118618152493537	0.00443717990475933
1	A	26	50	20120615	13	890	17.12	-0.0118224294016416	0.00468609563387262
1	A	26	50	20120615	13	892	17.16	-0.0115022585221881	0.00516300380244388
1	A	26	50	20120615	13	894	17.2	-0.0107713929531537	0.00502760699598228
1	A	26	50	20120615	13	896	17.24	-0.0104030398176302	0.00511765704456639
1	A	26	50	20120615	13	898	17.28	-0.0101072146246530	0.00601780397701687
1	A	26	50	20120615	13	900	17.32	-0.00982244898478444	0.00622754558740156
1	A	26	50	20120615	13	902	17.36	-0.00942024765880823	0.00631262366415122
1	A	26	50	20120615	13	904	17.4	-0.00850887752752676	0.00691603465009033
1	A	26	50	20120615	13	906	17.44	-0.0072119659090847	0.00856193174931919
1	A	26	50	20120615	13	908	17.48	-0.00659152920606819	0.00915842581672473
1	A	26	50	20120615	13	910	17.52	-0.00653015940852901	0.00981904032704826
1	A	26	50	20120615	13	912	17.56	-0.0066910544855202	0.0109737881271328
1	A	26	50	20120615	13	914	17.6	-0.00644127608613386	0.0114130852860127
1	A	26	50	20120615	13	916	17.64	-0.00632748139183751	0.0116358734195612
1	A	26	50	20120615	13	918	17.68	-0.00704902022242808	0.0117157552726318
1	A	26	50	20120615	13	920	17.72	-0.0074455727763853	0.0112648969178795
1	A	26	50	20120615	13	922	17.76	-0.00792180919351444	0.0112702709294165
1	A	26	50	20120615	13	924	17.8	-0.00789249254636645	0.0112073949944334
1	A	26	50	20120615	13	926	17.84	-0.00835986891552732	0.0108064866627040
1	A	26	50	20120615	13	928	17.88	-0.0091000682940734	0.0108569599447451
1	A	26	50	20120615	13	930	17.92	-0.00961891496583684	0.0108853573530776
1	A	26	50	20120615	13	932	17.96	-0.0105560506540112	0.0110578984787549
1	A	26	50	20120615	13	934	18	-0.0118131097342656	0.0112136528894469
1	A	26	50	20120615	13	936	18.04	-0.0125839834049795	0.0108608773163129
1	A	26	50	20120615	13	938	18.08	-0.0129238754925603	0.0112713952291986
1	A	26	50	20120615	13	940	18.12	-0.0137100629748344	0.0107697192314027
1	A	26	50	20120615	13	942	18.16	-0.0143871078183256	0.0103312097894770
1	A	26	50	20120615	13	944	18.2	-0.0153121427881535	0.0101858590408566
1	A	26	50	20120615	13	946	18.24	-0.0156779361971291	0.0105235944527547
1	A	26	50	20120615	13	948	18.28	-0.0161002203668537	0.0102282218081175
1	A	26	50	20120615	13	950	18.32	-0.0167735698703064	0.0104854955393844
1	A	26	50	20120615	13	952	18.36	-0.0178876873147439	0.0107136081869952
1	A	26	50	20120615	13	954	18.4	-0.0192006643992545	0.009501605950838
1	A	26	50	20120615	13	956	18.44	-0.0200133280807366	0.00925080931768675
1	A	26	50	20120615	13	958	18.48	-0.0203686492382829	0.00950939826756667
1	A	26	50	20120615	13	960	18.52	-0.0208571044605909	0.00944775269838283
1	A	26	50	20120615	13	962	18.56	-0.0211942317606572	0.00844212664738276
1	A	26	50	20120615	13	964	18.6	-0.0212226362400575	0.00791648467945211
1	A	26	50	20120615	13	966	18.64	-0.0218620729022845	0.00764771339192311
1	A	26	50	20120615	13	968	18.68	-0.0220994486487288	0.00773291975905609
1	A	26	50	20120615	13	970	18.72	-0.0225262724439886	0.0078846507321631
1	A	26	50	20120615	13	972	18.76	-0.0225367659086214	0.00779283998769383
1	A	26	50	20120615	13	974	18.8	-0.0227698990143786	0.00729044061966079
1	A	26	50	20120615	13	976	18.84	-0.0226926617406696	0.00730516965391291
1	A	26	50	20120615	13	978	18.88	-0.0235816010306383	0.00710523521153241
1	A	26	50	20120615	13	980	18.92	-0.0249244675187897	0.00591086114743021
1	A	26	50	20120615	13	982	18.96	-0.0257094267565849	0.00564025138227012
1	A	26	50	20120615	13	984	19	-0.0263053763517689	0.00445471615293276
1	A	26	50	20120615	13	986	19.04	-0.0271995835872574	0.00424838239418252
1	A	26	50	20120615	13	988	19.08	-0.0272729105604664	0.00475530724561516
1	A	26	50	20120615	13	990	19.12	-0.0282622943687026	0.00510956774298962
1	A	26	50	20120615	13	992	19.16	-0.0285767447542963	0.0051223663757291
1	A	26	50	20120615	13	994	19.2	-0.0286357881705254	0.00486561590348026
1	A	26	50	20120615	13	996	19.24	-0.0286625875175324	0.00557095491771384
1	A	26	50	20120615	13	998	19.28	-0.0295672599333824	0.0072139882344789
1	A	26	50	20120615	13	1000	19.32	-0.0290736286894361	0.0088063219950329
1	A	26	50	20120615	13	1002	19.36	-0.0286306970017008	0.00913922786761551
1	A	26	50	20120615	13	1004	19.4	-0.0282999831601399	0.0100005546377789
1	A	26	50	20120615	13	1006	19.44	-0.0277973716600725	0.0114194351049078
1	A	26	50	20120615	13	1008	19.48	-0.0276436112905035	0.0130485030627444
1	A	26	50	20120615	13	1010	19.52	-0.0272071637719517	0.0140185333583795
1	A	26	50	20120615	13	1012	19.56	-0.0269612178913194	0.0160779252900429
1	A	26	50	20120615	13	1014	19.6	-0.0267948073814350	0.0164090916799438
1	A	26	50	20120615	13	1016	19.64	-0.0264530697451553	0.0188592803163655
1	A	26	50	20120615	13	1018	19.68	-0.0268199874539130	0.0195920550737091
1	A	26	50	20120615	13	1020	19.72	-0.0268334719802302	0.0212305134095999
1	A	26	50	20120615	13	1022	19.76	-0.0269595130568700	0.0223423334641054
1	A	26	50	20120615	13	1024	19.8	-0.0266168441609595	0.0237178025246169
1	A	26	50	20120615	13	1026	19.84	-0.0270363126314814	0.0253090628970770
1	A	26	50	20120615	13	1028	19.88	-0.0274226333503149	0.0258907713616880
1	A	26	50	20120615	13	1030	19.92	-0.0276604828583026	0.02688159059669
1	A	26	50	20120615	13	1032	19.96	-0.0278702390138738	0.0275989928526106
1	A	26	50	20120615	13	1034	20	-0.0273989311310095	0.0285717808646924
1	A	26	50	20120615	13	1036	20.04	-0.0275820647162690	0.0290134468312893
1	A	26	50	20120615	13	1038	20.08	-0.0274375038059232	0.0296061720195511
1	A	26	50	20120615	13	1040	20.12	-0.0277447841287556	0.0299924220277065
1	A	26	50	20120615	13	1042	20.16	-0.0272347833628249	0.0310855030454037
1	A	26	50	20120615	13	1044	20.2	-0.0269092243296988	0.0316152745169365
1	A	26	50	20120615	13	1046	20.24	-0.0260520270631375	0.0318247619719308
1	A	26	50	20120615	13	1048	20.28	-0.0259334806112716	0.0319222366417174
1	A	26	50	20120615	13	1050	20.32	-0.0247622996495923	0.0324209590544882
1	A	26	50	20120615	13	1052	20.36	-0.0240190667829550	0.0316529633083737
1	A	26	50	20120615	13	1054	20.4	-0.0231093173404160	0.0321897846345149
1	A	26	50	20120615	13	1056	20.44	-0.0218300268229611	0.0324157688907143
1	A	26	50	20120615	13	1058	20.48	-0.0203258692780211	0.0327408965887039
1	A	26	50	20120615	13	1060	20.52	-0.0189533043050599	0.0332533368730298
1	A	26	50	20120615	13	1062	20.56	-0.0184542990495765	0.0321309462792524
1	A	26	50	20120615	13	1064	20.6	-0.0168032047155059	0.032280287231439
1	A	26	50	20120615	13	1066	20.64	-0.0159890419676477	0.0321856763441162
1	A	26	50	20120615	13	1068	20.68	-0.0153021584404031	0.0312979744910146
1	A	26	50	20120615	13	1070	20.72	-0.0146214267421548	0.0306919132688596
1	A	26	50	20120615	13	1072	20.76	-0.0130933689880107	0.0298971252468060
1	A	26	50	20120615	13	1074	20.8	-0.0118521844549939	0.0296779928553162
1	A	26	50	20120615	13	1076	20.84	-0.0105680078296811	0.029398332123357
1	A	26	50	20120615	13	1078	20.88	-0.0091683606670004	0.0287907859769615
1	A	26	50	20120615	13	1080	20.92	-0.00903669738434346	0.0286322526366195
1	A	26	50	20120615	13	1082	20.96	-0.00740815975659272	0.0289611280005493
1	A	26	50	20120615	13	1084	21	-0.00594430729818033	0.0282482229437570
1	A	26	50	20120615	13	1086	21.04	-0.00439574344738179	0.0283439652019297
1	A	26	50	20120615	13	1088	21.08	-0.00386223138097654	0.0289013774775391
1	A	26	50	20120615	13	1090	21.12	-0.00296823627752239	0.0292653253378158
1	A	26	50	20120615	13	1092	21.16	-0.00248570661004069	0.0295333188078855
1	A	26	50	20120615	13	1094	21.2	-0.00173065798908969	0.0300924988504478
1	A	26	50	20120615	13	1096	21.24	-0.00230009107997922	0.0303792306502189
1	A	26	50	20120615	13	1098	21.28	-0.00229125224521439	0.0306823673273136
1	A	26	50	20120615	13	1100	21.32	-0.0015074243782691	0.0304435773673069
1	A	26	50	20120615	13	1102	21.36	-0.00188523153145707	0.0299285914985688
1	A	26	50	20120615	13	1104	21.4	-0.00208753478155455	0.0291622998797969
1	A	26	50	20120615	13	1106	21.44	-0.0020395929417901	0.0291047413878083
1	A	26	50	20120615	13	1108	21.48	-0.00197121571604936	0.0286289292347479
1	A	26	50	20120615	13	1110	21.52	-0.00162459197191171	0.0267101242733201
1	A	26	50	20120615	13	1112	21.56	-0.00175165906049094	0.0261337615359749
1	A	26	50	20120615	13	1114	21.6	-0.00175172977116905	0.0256768998446503
1	A	26	50	20120615	13	1116	21.64	-0.00117327399775159	0.0241012820884035
1	A	26	50	20120615	13	1118	21.68	-0.000907946320246959	0.0228652382216860
1	A	26	50	20120615	13	1120	21.72	-0.00051365650798953	0.0207992065573474
1	A	26	50	20120615	13	1122	21.76	-0.000321924504270790	0.0199478853481378
1	A	26	50	20120615	13	1124	21.8	-4.10121933087926e-06	0.0173612392450827
1	A	26	50	20120615	13	1126	21.84	8.30284782469305e-05	0.0167088483866244
1	A	26	50	20120615	13	1128	21.88	0.00078843820315863	0.0153379097592599
1	A	26	50	20120615	13	1130	21.92	0.0007956591776081	0.0129190303968956
1	A	26	50	20120615	13	1132	21.96	0.0010231700773481	0.0133399364155037
1	A	26	50	20120615	13	1134	22	0.00090171670950471	0.010937584259936
1	A	26	50	20120615	13	1136	22.04	0.000834265793647331	0.0098985544845927
1	A	26	50	20120615	13	1138	22.08	0.00095315165676822	0.00802891465766077
1	A	26	50	20120615	13	1140	22.12	0.00084755233006582	0.00856597640010758
1	A	26	50	20120615	13	1142	22.16	7.85312791185804e-05	0.00901647413040153
1	A	26	50	20120615	13	1144	22.2	0.00044723796803268	0.00884879789937876
1	A	26	50	20120615	13	1146	22.24	2.42749757981397e-05	0.00874980295001265
1	A	26	50	20120615	13	1148	22.28	-0.00030105778315798	0.00827897589975958
1	A	26	50	20120615	13	1150	22.32	7.41047906684111e-06	0.00761176408316758
1	A	26	50	20120615	13	1152	22.36	-0.00058760573516602	0.0082083642165903
1	A	26	50	20120615	13	1154	22.4	-0.000827032091275779	0.00837239884768995
1	A	26	50	20120615	13	1156	22.44	-0.00141300440977726	0.00817189871988451
1	A	26	50	20120615	13	1158	22.48	-0.0012303092307221	0.00888230768973919
1	A	26	50	20120615	13	1160	22.52	-0.00141091137370495	0.00797550688247775
1	A	26	50	20120615	13	1162	22.56	-0.00151325800921389	0.00823484536554573
1	A	26	50	20120615	13	1164	22.6	-0.00179559867587387	0.00896177234980894
1	A	26	50	20120615	13	1166	22.64	-0.00190363044990355	0.00878104999867328
1	A	26	50	20120615	13	1168	22.68	-0.00237249881437273	0.00846865022274506
1	A	26	50	20120615	13	1170	22.72	-0.00246208217248125	0.00830090328104418
1	A	26	50	20120615	13	1172	22.76	-0.0031609462099195	0.00822547125094754
1	A	26	50	20120615	13	1174	22.8	-0.00298469206653416	0.00868934673443476
1	A	26	50	20120615	13	1176	22.84	-0.00356588222187448	0.00860591308400222
1	A	26	50	20120615	13	1178	22.88	-0.0034812097203613	0.00867152905776242
1	A	26	50	20120615	13	1180	22.92	-0.00405825552285708	0.00900015410589174
1	A	26	50	20120615	13	1182	22.96	-0.00423361871169812	0.00886767128647541
1	A	26	50	20120615	13	1184	23	-0.00415864417968891	0.00890953907898947
1	A	26	50	20120615	13	1186	23.04	-0.00428177339060371	0.00903587855469085
1	A	26	50	20120615	13	1188	23.08	-0.00447636281282522	0.0086262735166597
1	A	26	50	20120615	13	1190	23.12	-0.00526567358575182	0.0085884814876324
1	A	26	50	20120615	13	1192	23.16	-0.0048775999492078	0.00837015590498003
1	A	26	50	20120615	13	1194	23.2	-0.00539165597252871	0.00842074585964002
1	A	26	50	20120615	13	1196	23.24	-0.00557125968073653	0.00830841346216716
1	A	26	50	20120615	13	1198	23.28	-0.00605520992574163	0.00825549995462419
1	A	26	50	20120615	13	1200	23.32	-0.00630875720427169	0.008497931514554
1	A	26	50	20120615	13	1202	23.36	-0.00678468956548492	0.00825820110252832
1	A	26	50	20120615	13	1204	23.4	-0.00791538866394127	0.00786645687468316
1	A	26	50	20120615	13	1206	23.44	-0.00820093959538783	0.00747722994697903
1	A	26	50	20120615	13	1208	23.48	-0.00834926938487733	0.00752960534626152
1	A	26	50	20120615	13	1210	23.52	-0.0082751787363446	0.00757575113480175
1	A	26	50	20120615	13	1212	23.56	-0.0084220165305258	0.00701286585270601
1	A	26	50	20120615	13	1214	23.6	-0.00787882417228611	0.00693701450828813
1	A	26	50	20120615	13	1216	23.64	-0.00794582961087135	0.00668329045306277
1	A	26	50	20120615	13	1218	23.68	-0.0074660430227259	0.00531038557387185
1	A	26	50	20120615	13	1220	23.72	-0.007653039320199	0.00382080765152108
1	A	26	50	20120615	13	1222	23.76	-0.00737236530422228	0.00297679297668153
1	A	26	50	20120615	13	1224	23.8	-0.00734645761886639	0.0018153410972046
1	A	26	50	20120615	13	1226	23.84	-0.00731173160484231	0.000857628601697731
1	A	26	50	20120615	13	1228	23.88	-0.00674539564165438	0.00075854879951787
1	A	26	50	20120615	13	1230	23.92	-0.00676847560699231	-0.00053375955377866
1	A	26	50	20120615	13	1232	23.96	-0.00628851980819413	-0.00124105018272832
1	A	26	50	20120615	13	1234	24	-0.0067097645309504	-0.00207299666613335
1	A	26	50	20120615	13	1236	24.04	-0.00642090433976788	-0.00273885790877329
1	A	26	50	20120615	13	1238	24.08	-0.00665630018722488	-0.00273195654658891
1	A	26	50	20120615	13	1240	24.12	-0.00711516299074027	-0.0039766836845794
1	A	26	50	20120615	13	1242	24.16	-0.00683567903547628	-0.00389339357682344
1	A	26	50	20120615	13	1244	24.2	-0.00815656864486838	-0.00395216829247566
1	A	26	50	20120615	13	1246	24.24	-0.00776085754798076	-0.0041638053520848
1	A	26	50	20120615	13	1248	24.28	-0.00785192583032978	-0.00377081661630475
1	A	26	50	20120615	13	1250	24.32	-0.00770287479192346	-0.00370108881661194
1	A	26	50	20120615	13	1252	24.36	-0.00722016834774647	-0.00325986125621935
1	A	26	50	20120615	13	1254	24.4	-0.0069555902034299	-0.00317054659868768
1	A	26	50	20120615	13	1256	24.44	-0.00663288081063198	-0.00306368862191477
1	A	26	50	20120615	13	1258	24.48	-0.00637012700181087	-0.00294436435258953
1	A	26	50	20120615	13	1260	24.52	-0.00620880058968316	-0.00277046558189233
1	A	26	50	20120615	13	1262	24.56	-0.00552293529620346	-0.00277368998881454
1	A	26	50	20120615	13	1264	24.6	-0.00480102169901886	-0.00262006396953395
1	A	26	50	20120615	13	1266	24.64	-0.00369724215572229	-0.0024044246855433
1	A	26	50	20120615	13	1268	24.68	-0.00294334611882463	-0.00264298130031221
1	A	26	50	20120615	13	1270	24.72	-0.00200844630229239	-0.00279155292032087
1	A	26	50	20120615	13	1272	24.76	-0.00131802370560794	-0.00339073752902882
1	A	26	50	20120615	13	1274	24.8	-0.000447011693862699	-0.00392460527014501
1	A	26	50	20120615	13	1276	24.84	0.0009630641624696	-0.00446048727563809
1	A	26	50	20120615	13	1278	24.88	0.0015408867924752	-0.00454536512096053
1	A	26	50	20120615	13	1280	24.92	0.00198685479672883	-0.00485967832783863
1	A	26	50	20120615	13	1282	24.96	0.00217851100567173	-0.00577605844501513
1	A	26	50	20120615	13	1284	25	0.00207535628146213	-0.00621876584555043
1	A	26	50	20120615	13	1286	25.04	0.00206029702834323	-0.00784574571706223
1	A	26	50	20120615	13	1288	25.08	0.00228341750207883	-0.00739635107334693
1	A	26	50	20120615	13	1290	25.12	0.00187267331502323	-0.00813109158754223
1	A	26	50	20120615	13	1292	25.16	0.00106333303541271	-0.00957484807123333
1	A	26	50	20120615	13	1294	25.2	0.000523075170314941	-0.00975575427013203
1	A	26	50	20120615	13	1296	25.24	-0.000318099056584580	-0.0105529464552417
1	A	26	50	20120615	13	1298	25.28	-0.00094279254242383	-0.0115584876534281
1	A	26	50	20120615	13	1300	25.32	-0.00131193763754227	-0.0119761402737359
1	A	26	50	20120615	13	1302	25.36	-0.00170738003385304	-0.0124381921288344
1	A	26	50	20120615	13	1304	25.4	-0.00298167130636494	-0.0136481366842584
1	A	26	50	20120615	13	1306	25.44	-0.00372519408678259	-0.0142287420622906
1	A	26	50	20120615	13	1308	25.48	-0.00385367538892419	-0.0140076297718136
1	A	26	50	20120615	13	1310	25.52	-0.00461798710870873	-0.0141400708719299
1	A	26	50	20120615	13	1312	25.56	-0.00540931030753459	-0.0141876591583037
1	A	26	50	20120615	13	1314	25.6	-0.00525424179042038	-0.0135520408726951
1	A	26	50	20120615	13	1316	25.64	-0.00554118572222588	-0.0133623948339809
1	A	26	50	20120615	13	1318	25.68	-0.00612058901873014	-0.0130880374028805
1	A	26	50	20120615	13	1320	25.72	-0.00625783844495845	-0.0125321807621898
1	A	26	50	20120615	13	1322	25.76	-0.00693623669082882	-0.0114802887144967
1	A	26	50	20120615	13	1324	25.8	-0.00734416659289534	-0.0109849604142755
1	A	26	50	20120615	13	1326	25.84	-0.0078441900821436	-0.00985750693594483
1	A	26	50	20120615	13	1328	25.88	-0.00868834829965972	-0.00864275405440883
1	A	26	50	20120615	13	1330	25.92	-0.00945108317132222	-0.00765018119458943
1	A	26	50	20120615	13	1332	25.96	-0.0110906375227238	-0.00687489517756093
1	A	26	50	20120615	13	1334	26	-0.0110409844845489	-0.00577367536081223
1	A	26	50	20120615	13	1336	26.04	-0.0114178582567857	-0.00518222296475653
1	A	26	50	20120615	13	1338	26.08	-0.0125545324075431	-0.00455511824479343
1	A	26	50	20120615	13	1340	26.12	-0.0127240541872648	-0.00400842570798686
1	A	26	50	20120615	13	1342	26.16	-0.0133776683404545	-0.00346205136923183
1	A	26	50	20120615	13	1344	26.2	-0.0148394086709115	-0.00324845350251846
1	A	26	50	20120615	13	1346	26.24	-0.0157420700750759	-0.00383227197376445
1	A	26	50	20120615	13	1348	26.28	-0.0165329271491116	-0.00371458055541834
1	A	26	50	20120615	13	1350	26.32	-0.0180228613825694	-0.00413920864270122
1	A	26	50	20120615	13	1352	26.36	-0.0185362951519229	-0.00399389466363348
1	A	26	50	20120615	13	1354	26.4	-0.0185541001006732	-0.00403930506112128
1	A	26	50	20120615	13	1356	26.44	-0.0189609764136357	-0.00402812570291072
1	A	26	50	20120615	13	1358	26.48	-0.0194202281258808	-0.0035898043513888
1	A	26	50	20120615	13	1360	26.52	-0.0186788266658067	-0.00384217076159428
1	A	26	50	20120615	13	1362	26.56	-0.0185850430934179	-0.00317920865675721
1	A	26	50	20120615	13	1364	26.6	-0.0194447081626455	-0.00225250986467318
1	A	26	50	20120615	13	1366	26.64	-0.0195317671495452	-0.00148521415427203
1	A	26	50	20120615	13	1368	26.68	-0.0194435697207278	-0.0008811540443078
1	A	26	50	20120615	13	1370	26.72	-0.0208712253830112	3.99303199336096e-05
1	A	26	50	20120615	13	1372	26.76	-0.0211561116340834	0.00012357398108016
1	A	26	50	20120615	13	1374	26.8	-0.0215868740141145	0.00145024065287455
1	A	26	50	20120615	13	1376	26.84	-0.0211058858394158	0.00177719268635959
1	A	26	50	20120615	13	1378	26.88	-0.0213207543770149	0.0023106835395614
1	A	26	50	20120615	13	1380	26.92	-0.0195932571552371	0.00278694116989398
1	A	26	50	20120615	13	1382	26.96	-0.0195803807407517	0.00349638847452625
1	A	26	50	20120615	13	1384	27	-0.0181245398021702	0.00473567089030161
1	A	26	50	20120615	13	1386	27.04	-0.0172789320157526	0.00472818262948884
1	A	26	50	20120615	13	1388	27.08	-0.0161384465594446	0.00482963123938568
1	A	26	50	20120615	13	1390	27.12	-0.0155797968469682	0.00602058997773474
1	A	26	50	20120615	13	1392	27.16	-0.0150620532617834	0.00743669858628142
1	A	26	50	20120615	13	1394	27.2	-0.0144128938813151	0.00822074565632887
1	A	26	50	20120615	13	1396	27.24	-0.0138884964213193	0.00842116093132058
1	A	26	50	20120615	13	1398	27.28	-0.0118401261630544	0.00901596006377161
1	A	26	50	20120615	13	1400	27.32	-0.0114450832820750	0.00920817643563545
1	A	26	50	20120615	13	1402	27.36	-0.01034629449844	0.00930130381293128
1	A	26	50	20120615	13	1404	27.4	-0.0102566333585855	0.00957673604633907
1	A	26	50	20120615	13	1406	27.44	-0.00995826258119608	0.00956808105933734
1	A	26	50	20120615	13	1408	27.48	-0.0089908910070582	0.0102285258640334
1	A	26	50	20120615	13	1410	27.52	-0.00782073535021164	0.0106189690154012
1	A	26	50	20120615	13	1412	27.56	-0.00691939340730096	0.0101998880393953
1	A	26	50	20120615	13	1414	27.6	-0.00599974446982536	0.0101676015437664
1	A	26	50	20120615	13	1416	27.64	-0.00534917087579467	0.00931063762244295
1	A	26	50	20120615	13	1418	27.68	-0.00441817075316069	0.00934089260028957
1	A	26	50	20120615	13	1420	27.72	-0.00394809300275045	0.00876456498493824
1	A	26	50	20120615	13	1422	27.76	-0.00395057588800443	0.00787691356976335
1	A	26	50	20120615	13	1424	27.8	-0.00373808888604431	0.0077023699176817
1	A	26	50	20120615	13	1426	27.84	-0.00402962476928683	0.00695578819332863
1	A	26	50	20120615	13	1428	27.88	-0.00420869249055452	0.00709084558853526
1	A	26	50	20120615	13	1430	27.92	-0.0035444505224435	0.00656895835761272
1	A	26	50	20120615	13	1432	27.96	-0.00346395348647322	0.00597500280355164
1	A	26	50	20120615	13	1434	28	-0.00297552654843643	0.00536369484908025
1	A	26	50	20120615	13	1436	28.04	-0.00276582696140774	0.0056807615297643
1	A	26	50	20120615	13	1438	28.08	-0.0024488804888765	0.00448923710599028
1	A	26	50	20120615	13	1440	28.12	-0.00268869575371591	0.00463905181972028
1	A	26	50	20120615	13	1442	28.16	-0.00244618641204018	0.00420884805404638
1	A	26	50	20120615	13	1444	28.2	-0.00277475064898632	0.00390049292890655
1	A	26	50	20120615	13	1446	28.24	-0.00251629604939482	0.00296477145429458
1	A	26	50	20120615	13	1448	28.28	-0.00248086999965738	0.00145201549089533
1	A	26	50	20120615	13	1450	28.32	-0.00286361982924584	0.00132737377857558
1	A	26	50	20120615	13	1452	28.36	-0.0035115297520318	0.000640332566518761
1	A	26	50	20120615	13	1454	28.4	-0.0040035007092559	-0.00044679602629444
1	A	26	50	20120615	13	1456	28.44	-0.0046765496923266	-0.00065134434042218
1	A	26	50	20120615	13	1458	28.48	-0.0043791830065664	-0.00139608334450347
1	A	26	50	20120615	13	1460	28.52	-0.00397277338407944	-0.00158741936842474
1	A	26	50	20120615	13	1462	28.56	-0.00396681247391404	-0.0015944267966263
1	A	26	50	20120615	13	1464	28.6	-0.00265654360837536	-0.00292818574943599
1	A	26	50	20120615	13	1466	28.64	-0.0025223630255774	-0.00353724510434321
1	A	26	50	20120615	13	1468	28.68	-0.00257217162724418	-0.00307427401042913
1	A	26	50	20120615	13	1470	28.72	-0.00197699984951947	-0.00347978560730399
1	A	26	50	20120615	13	1472	28.76	-0.000714980415195059	-0.00348829563741557
1	A	26	50	20120615	13	1474	28.8	5.8809363884511e-05	-0.00296793292871326
1	A	26	50	20120615	13	1476	28.84	0.000491631545969141	-0.00311790815568259
1	A	26	50	20120615	13	1478	28.88	0.00151614300488114	-0.00291802462499034
1	A	26	50	20120615	13	1480	28.92	0.00094359157308658	-0.00262267319355653
1	A	26	50	20120615	13	1482	28.96	0.00190849534455813	-0.0022828518166539
1	A	26	50	20120615	13	1484	29	0.00229628684549643	-0.00217337754479059
1	A	26	50	20120615	13	1486	29.04	0.00251233625142013	-0.00210525487749108
1	A	26	50	20120615	13	1488	29.08	0.00372390008137303	-0.00098915046299843
1	A	26	50	20120615	13	1490	29.12	0.00372508802076543	-0.00121041831696732
1	A	26	50	20120615	13	1492	29.16	0.00383581387163143	-0.00126218560441799
1	A	26	50	20120615	13	1494	29.2	0.00299932069162333	-0.000774692047332359
1	A	26	50	20120615	13	1496	29.24	0.00358324947152723	-0.00164118069699835
1	A	26	50	20120615	13	1498	29.28	0.00303925101155693	-0.00160054327028356
1	A	26	50	20120615	13	1500	29.32	0.00330459990226503	-0.00245765568403102
1	A	26	50	20120615	13	1502	29.36	0.00333504084919513	-0.00301736605667924
1	A	26	50	20120615	13	1504	29.4	0.00356288479622903	-0.00441657481315555
1	A	26	50	20120615	13	1506	29.44	0.00416394677344103	-0.00528601209809909
1	A	26	50	20120615	13	1508	29.48	0.00355966392484073	-0.00652810526332963
1	A	26	50	20120615	13	1510	29.52	0.00394159704609693	-0.00728899812182713
1	A	26	50	20120615	13	1512	29.56	0.00389421028515573	-0.00855854824337123
1	A	26	50	20120615	13	1514	29.6	0.00376262124871083	-0.00990508815125083
1	A	26	50	20120615	13	1516	29.64	0.00337441255477153	-0.0120365979035274
1	A	26	50	20120615	13	1518	29.68	0.00373387028698773	-0.0123070308919922
1	A	26	50	20120615	13	1520	29.72	0.00326024309388123	-0.0136943814677480
1	A	26	50	20120615	13	1522	29.76	0.00343182255433613	-0.0145113372873919
1	A	26	50	20120615	13	1524	29.8	0.00267694363901263	-0.0154106074074337
1	A	26	50	20120615	13	1526	29.84	0.00186487392722673	-0.0172697608408006
1	A	26	50	20120615	13	1528	29.88	0.00081471429114752	-0.0177371230678258
1	A	26	50	20120615	13	1530	29.92	-0.000129626815127119	-0.0182760091457681
1	A	26	50	20120615	13	1532	29.96	-0.0011639826146468	-0.0196825859549044
1	A	26	50	20120615	13	1534	30	-0.00153252666900123	-0.0205118807878800
1	A	26	50	20120615	13	1536	30.04	-0.00254425505152294	-0.0215452466379060
1	A	26	50	20120615	13	1538	30.08	-0.00331132448775411	-0.0225121444505005
1	A	26	50	20120615	13	1540	30.12	-0.00418219719946346	-0.0226060482310420
1	A	26	50	20120615	13	1542	30.16	-0.00507103042341495	-0.0238498490591492
1	A	26	50	20120615	13	1544	30.2	-0.00550286053468558	-0.0241071652168230
1	A	26	50	20120615	13	1546	30.24	-0.00607823332253707	-0.0252127266692081
1	A	26	50	20120615	13	1548	30.28	-0.00706521296771725	-0.0253954430614667
1	A	26	50	20120615	13	1550	30.32	-0.00697463258904726	-0.0255653608209859
1	A	26	50	20120615	13	1552	30.36	-0.00794838933741925	-0.0267246623887412
1	A	26	50	20120615	13	1554	30.4	-0.00865839525640866	-0.0276914894906576
1	A	26	50	20120615	13	1556	30.44	-0.00918165427448671	-0.0278882065971837
1	A	26	50	20120615	13	1558	30.48	-0.0102433043957602	-0.0290103850589267
1	A	26	50	20120615	13	1560	30.52	-0.0105580376240663	-0.0289719891607083
1	A	26	50	20120615	13	1562	30.56	-0.0111109244162761	-0.0287647361631425
1	A	26	50	20120615	13	1564	30.6	-0.0111693314364021	-0.0285431288979186
1	A	26	50	20120615	13	1566	30.64	-0.0115653819445447	-0.0278219506917865
1	A	26	50	20120615	13	1568	30.68	-0.0120585889244223	-0.0276687206523034
1	A	26	50	20120615	13	1570	30.72	-0.0132280728298267	-0.0272579623231121
1	A	26	50	20120615	13	1572	30.76	-0.0139722320063474	-0.0264836803977128
1	A	26	50	20120615	13	1574	30.8	-0.0149334022540143	-0.0261473097019024
1	A	26	50	20120615	13	1576	30.84	-0.0163210993120929	-0.0253264294396229
1	A	26	50	20120615	13	1578	30.88	-0.017445681936892	-0.0253514610196769
1	A	26	50	20120615	13	1580	30.92	-0.0192133781791803	-0.0245356719262220
1	A	26	50	20120615	13	1582	30.96	-0.0202198032608431	-0.0240298784456393
1	A	26	50	20120615	13	1584	31	-0.0212101063078949	-0.0233385401456732
1	A	26	50	20120615	13	1586	31.04	-0.0223746546079666	-0.0217594858504699
1	A	26	50	20120615	13	1588	31.08	-0.0225700423537441	-0.0225058229158767
1	A	26	50	20120615	13	1590	31.12	-0.0234363471556470	-0.0214741965485323
1	A	26	50	20120615	13	1592	31.16	-0.0238465256572777	-0.0205507999451165
1	A	26	50	20120615	13	1594	31.2	-0.0249761075270197	-0.0200590283920047
1	A	26	50	20120615	13	1596	31.24	-0.0255771341488927	-0.0184625368435773
1	A	26	50	20120615	13	1598	31.28	-0.0260677036204765	-0.0173910084405706
1	A	26	50	20120615	13	1600	31.32	-0.0270242211055231	-0.0167239804717417
1	A	26	50	20120615	13	1602	31.36	-0.0284702311385258	-0.0152542116508912
1	A	26	50	20120615	13	1604	31.4	-0.0292737045531728	-0.0145641581639465
1	A	26	50	20120615	13	1606	31.44	-0.0310583360028705	-0.0139063720807477
1	A	26	50	20120615	13	1608	31.48	-0.0311354672105623	-0.0137999666523147
1	A	26	50	20120615	13	1610	31.52	-0.0326419299236090	-0.0136114095580435
1	A	26	50	20120615	13	1612	31.56	-0.0333951612801324	-0.0134971198890004
1	A	26	50	20120615	13	1614	31.6	-0.0335722066760059	-0.0138099580711329
1	A	26	50	20120615	13	1616	31.64	-0.034823410912112	-0.0137096408320860
1	A	26	50	20120615	13	1618	31.68	-0.0360017053680100	-0.0141255893250512
1	A	26	50	20120615	13	1620	31.72	-0.0369582157819889	-0.0140488611682246
1	A	26	50	20120615	13	1622	31.76	-0.0380966364864958	-0.0131958287606046
1	A	26	50	20120615	13	1624	31.8	-0.0389940539867709	-0.0132638948593616
1	A	26	50	20120615	13	1626	31.84	-0.0396684570793276	-0.0132844363113551
1	A	26	50	20120615	13	1628	31.88	-0.0404928375201739	-0.0131807391018941
1	A	26	50	20120615	13	1630	31.92	-0.0419945909020579	-0.0134739055733740
1	A	26	50	20120615	13	1632	31.96	-0.0426390480224313	-0.0132378733298139
1	A	26	50	20120615	13	1634	32	-0.0438098047200419	-0.0136718247614281
1	A	26	50	20120615	13	1636	32.04	-0.0445165579478378	-0.0138094984517251
1	A	26	50	20120615	13	1638	32.08	-0.0451044465257163	-0.0144044580974155
1	A	26	50	20120615	13	1640	32.12	-0.0450449081347404	-0.0155365360540952
1	A	26	50	20120615	13	1642	32.16	-0.0453784504034261	-0.0162816144694314
1	A	26	50	20120615	13	1644	32.2	-0.0450845061144869	-0.0166458451724206
1	A	26	50	20120615	13	1646	32.24	-0.0451547925285368	-0.0182048742035807
1	A	26	50	20120615	13	1648	32.28	-0.0450610230982837	-0.0193544954795016
1	A	26	50	20120615	13	1650	32.32	-0.0446298152409805	-0.0197786322689929
1	A	26	50	20120615	13	1652	32.36	-0.0449678334955911	-0.0197934602981944
1	A	26	50	20120615	13	1654	32.4	-0.0447817724882575	-0.0200799304684565
1	A	26	50	20120615	13	1656	32.44	-0.0445313647638359	-0.0220990950953381
1	A	26	50	20120615	13	1658	32.48	-0.0442359355506561	-0.0221808366392433
1	A	26	50	20120615	13	1660	32.52	-0.0443321374282366	-0.0232683315133692
1	A	26	50	20120615	13	1662	32.56	-0.0442418328212112	-0.0240186495899540
1	A	26	50	20120615	13	1664	32.6	-0.0442339556516688	-0.0251793936555430
1	A	26	50	20120615	13	1666	32.64	-0.04399772541821	-0.0255566209811704
1	A	26	50	20120615	13	1668	32.68	-0.0433894933782368	-0.0269145276305576
1	A	26	50	20120615	13	1670	32.72	-0.0428683556805023	-0.0273655203355984
1	A	26	50	20120615	13	1672	32.76	-0.0428991289676195	-0.028409125091816
1	A	26	50	20120615	13	1674	32.8	-0.0432938069814998	-0.0293109980719193
1	A	26	50	20120615	13	1676	32.84	-0.0436085267747771	-0.0299412557810197
1	A	26	50	20120615	13	1678	32.88	-0.0439695974175612	-0.0300151972300216
1	A	26	50	20120615	13	1680	32.92	-0.0445753934746732	-0.0321476014723764
1	A	26	50	20120615	13	1682	32.96	-0.0448059965523673	-0.0322999674273729
1	A	26	50	20120615	13	1684	33	-0.0447781782644887	-0.0330487517893494
1	A	26	50	20120615	13	1686	33.04	-0.0452322878962209	-0.0332893038594548
1	A	26	50	20120615	13	1688	33.08	-0.0453900879668309	-0.0333128059675411
1	A	26	50	20120615	13	1690	33.12	-0.0452819833608027	-0.0333779184812731
1	A	26	50	20120615	13	1692	33.16	-0.0458480513305206	-0.033268782913558
1	A	26	50	20120615	13	1694	33.2	-0.0462516007060777	-0.0330944775564616
1	A	26	50	20120615	13	1696	33.24	-0.0462249427804269	-0.0326875376038887
1	A	26	50	20120615	13	1698	33.28	-0.0464511016920013	-0.0329818092832676
1	A	26	50	20120615	13	1700	33.32	-0.0469315468086921	-0.0321676097658568
1	A	26	50	20120615	13	1702	33.36	-0.0468540549765418	-0.03196197604282
1	A	26	50	20120615	13	1704	33.4	-0.0465453957954861	-0.0314024495179349
1	A	26	50	20120615	13	1706	33.44	-0.0466744781383917	-0.0311378855157539
1	A	26	50	20120615	13	1708	33.48	-0.0459302977486675	-0.0306812571696671
1	A	26	50	20120615	13	1710	33.52	-0.045698267729489	-0.0302808508837524
1	A	26	50	20120615	13	1712	33.56	-0.0452437819169491	-0.0298818588114001
1	A	26	50	20120615	13	1714	33.6	-0.0452468154050404	-0.0288939669984722
1	A	26	50	20120615	13	1716	33.64	-0.0442718000065979	-0.0290196057313534
1	A	26	50	20120615	13	1718	33.68	-0.0436728664207973	-0.0279357665992863
1	A	26	50	20120615	13	1720	33.72	-0.044054067686535	-0.0265493423334138
1	A	26	50	20120615	13	1722	33.76	-0.0436701582018253	-0.0250370742736936
1	A	26	50	20120615	13	1724	33.8	-0.0435163483347816	-0.0237823274326137
1	A	26	50	20120615	13	1726	33.84	-0.0433560613696223	-0.0225317949479496
1	A	26	50	20120615	13	1728	33.88	-0.0437129876595618	-0.0203243702116449
1	A	26	50	20120615	13	1730	33.92	-0.0434183150506379	-0.0192374975914865
1	A	26	50	20120615	13	1732	33.96	-0.0433493014287941	-0.0182902573474090
1	A	26	50	20120615	13	1734	34	-0.0430961642721972	-0.0172382168072918
1	A	26	50	20120615	13	1736	34.04	-0.0433035233357801	-0.0169001844105456
1	A	26	50	20120615	13	1738	34.08	-0.0442721818442597	-0.0153079991424157
1	A	26	50	20120615	13	1740	34.12	-0.0442808085469902	-0.0140861186245253
1	A	26	50	20120615	13	1742	34.16	-0.0443786014148283	-0.0119831123465984
1	A	26	50	20120615	13	1744	34.2	-0.0443003954048291	-0.0106145778822900
1	A	26	50	20120615	13	1746	34.24	-0.0446818088026011	-0.00901750650630203
1	A	26	50	20120615	13	1748	34.28	-0.0438865965164787	-0.00797721100982043
1	A	26	50	20120615	13	1750	34.32	-0.0438904856037753	-0.00647680113082063
1	A	26	50	20120615	13	1752	34.36	-0.0448387865080245	-0.00591401484367433
1	A	26	50	20120615	13	1754	34.4	-0.0449696012625440	-0.00454236910952863
1	A	26	50	20120615	13	1756	34.44	-0.0448568884416229	-0.00302307947947122
1	A	26	50	20120615	13	1758	34.48	-0.0448249272151133	-0.0019412061042558
1	A	26	50	20120615	13	1760	34.52	-0.0440915867723447	0.000659744768982671
1	A	26	50	20120615	13	1762	34.56	-0.044170994863872	0.00214968946762085
1	A	26	50	20120615	13	1764	34.6	-0.0448020876660809	0.00334830617241017
1	A	26	50	20120615	13	1766	34.64	-0.0442416348313125	0.00496758070132736
1	A	26	50	20120615	13	1768	34.68	-0.0449035574891812	0.00556190395091465
1	A	26	50	20120615	13	1770	34.72	-0.045339064555714	0.00623245331151385
1	A	26	50	20120615	13	1772	34.76	-0.0458396961567941	0.00673138785631908
1	A	26	50	20120615	13	1774	34.8	-0.0467336912602482	0.00742032199322914
1	A	26	50	20120615	13	1776	34.84	-0.0480751435348372	0.00836522878492872
1	A	26	50	20120615	13	1778	34.88	-0.0494986201960439	0.00850884217218771
1	A	26	50	20120615	13	1780	34.92	-0.0502342940911904	0.00886946663059285
1	A	26	50	20120615	13	1782	34.96	-0.050859235064403	0.00951364090825379
1	A	26	50	20120615	13	1784	35	-0.0517803123575766	0.00962253535255652
1	A	26	50	20120615	13	1786	35.04	-0.0532042839935301	0.00916560295055377
1	A	26	50	20120615	13	1788	35.08	-0.0539433520012263	0.00975419863521346
1	A	26	50	20120615	13	1790	35.12	-0.0549268668231786	0.0102556080537528
1	A	26	50	20120615	13	1792	35.16	-0.057104614287877	0.0101844731115655
1	A	26	50	20120615	13	1794	35.2	-0.0576081450267599	0.00999659483980421
1	A	26	50	20120615	13	1796	35.24	-0.0590003675682381	0.0104782052684704
1	A	26	50	20120615	13	1798	35.28	-0.0602895646516974	0.0104989942078373
1	A	26	50	20120615	13	1800	35.32	-0.0608791502858508	0.0100513956153462
1	A	26	50	20120615	13	1802	35.36	-0.0625931064127688	0.0094064435202259
1	A	26	50	20120615	13	1804	35.4	-0.0646804856308315	0.00950218577839858
1	A	26	50	20120615	13	1806	35.44	-0.0651461154462429	0.0105084694387051
1	A	26	50	20120615	13	1808	35.48	-0.065120588891442	0.00974005649958973
1	A	26	50	20120615	13	1810	35.52	-0.0653018910701383	0.00996717919770685
1	A	26	50	20120615	13	1812	35.56	-0.065462050756077	0.00911292349535538
1	A	26	50	20120615	13	1814	35.6	-0.0660272412062794	0.00894385426397368
1	A	26	50	20120615	13	1816	35.64	-0.065944721844915	0.00846988058854434
1	A	26	50	20120615	13	1818	35.68	-0.0665580662669162	0.00870845841651668
1	A	26	50	20120615	13	1820	35.72	-0.0672615668035187	0.00820125072237157
1	A	26	50	20120615	13	1822	35.76	-0.0680432026394423	0.00742145336407904
1	A	26	50	20120615	13	1824	35.8	-0.0683638755647104	0.0066142909733546
1	A	26	50	20120615	13	1826	35.84	-0.0688171310114509	0.00682698869313551
1	A	26	50	20120615	13	1828	35.88	-0.0699279250540169	0.00631384130202843
1	A	26	50	20120615	13	1830	35.92	-0.0709057830217198	0.0058224727997819
1	A	26	50	20120615	13	1832	35.96	-0.0712743270760742	0.00478627852263114
1	A	26	50	20120615	13	1834	36	-0.0717787063430946	0.00489934489694286
1	A	26	50	20120615	13	1836	36.04	-0.0731767978708566	0.00409409169452762
1	A	26	50	20120615	13	1838	36.08	-0.073594839399894	0.00275271013061674
1	A	26	50	20120615	13	1840	36.12	-0.074466065664994	0.00220604587808142
1	A	26	50	20120615	13	1842	36.16	-0.0747856779300904	0.00155041647056526
1	A	26	50	20120615	13	1844	36.2	-0.0758452774416984	-0.000509173450996809
1	A	26	50	20120615	13	1846	36.24	-0.0764279334293961	-0.00083712957611113
1	A	26	50	20120615	13	1848	36.28	-0.0765754359039516	-0.00175495417809126
1	A	26	50	20120615	13	1850	36.32	-0.0782953317278317	-0.00311266990864756
1	A	26	50	20120615	13	1852	36.36	-0.0782556630374071	-0.0033391562106616
1	A	26	50	20120615	13	1854	36.4	-0.0792456125310683	-0.00308657766842177
1	A	26	50	20120615	13	1856	36.44	-0.0793884481008679	-0.00382013024322469
1	A	26	50	20120615	13	1858	36.48	-0.0807754380521654	-0.00338518886211685
1	A	26	50	20120615	13	1860	36.52	-0.0810044699385917	-0.00291941762534927
1	A	26	50	20120615	13	1862	36.56	-0.081446835940902	-0.00240110835473953
1	A	26	50	20120615	13	1864	36.6	-0.0817735899844883	-0.00214761057368415
1	A	26	50	20120615	13	1866	36.64	-0.0822279060914006	-0.00100287540562125
1	A	26	50	20120615	13	1868	36.68	-0.0828452810220546	-0.000134053303577330
1	A	26	50	20120615	13	1870	36.72	-0.0828319167038902	0.00031545447722295
1	A	26	50	20120615	13	1872	36.76	-0.082699546314452	0.000815520392878081
1	A	26	50	20120615	13	1874	36.8	-0.082038613606077	0.00155126499870268
1	A	26	50	20120615	13	1876	36.84	-0.0821641957704157	0.00268617138250709
1	A	26	50	20120615	13	1878	36.88	-0.0826175219278344	0.00373063880899774
1	A	26	50	20120615	13	1880	36.92	-0.081917627635816	0.00467787905307524
1	A	26	50	20120615	13	1882	36.96	-0.0821106677870799	0.00574829729843543
1	A	26	50	20120615	13	1884	37	-0.0816431994940375	0.00735449035190068
1	A	26	50	20120615	13	1886	37.04	-0.0813779637404144	0.00826701165302192
1	A	26	50	20120615	13	1888	37.08	-0.0807926207469482	0.00933658137024468
1	A	26	50	20120615	13	1890	37.12	-0.0800611894924888	0.0100548604385740
1	A	26	50	20120615	13	1892	37.16	-0.0792583404531296	0.0113761601698992
1	A	26	50	20120615	13	1894	37.2	-0.0788352077552676	0.0130157993741145
1	A	26	50	20120615	13	1896	37.24	-0.0782984429976689	0.0147553527665116
1	A	26	50	20120615	13	1898	37.28	-0.0775136958919081	0.0155265234220736
1	A	26	50	20120615	13	1900	37.32	-0.0767423838149898	0.0174133671569918
1	A	26	50	20120615	13	1902	37.36	-0.0771955685510522	0.0182574405216942
1	A	26	50	20120615	13	1904	37.4	-0.0772638043554367	0.0199992566557910
1	A	26	50	20120615	13	1906	37.44	-0.0768562280067608	0.02123697636558
1	A	26	50	20120615	13	1908	37.48	-0.0765388077726862	0.0227798126514509
1	A	26	50	20120615	13	1910	37.52	-0.0765972147928122	0.0245024661917776
1	A	26	50	20120615	13	1912	37.56	-0.0758942799416346	0.0260696269509213
1	A	26	50	20120615	13	1914	37.6	-0.0760786933901681	0.0273905024181778
1	A	26	50	20120615	13	1916	37.64	-0.0755073511109693	0.0290227877118688
1	A	26	50	20120615	13	1918	37.68	-0.0751492722369765	0.0302798821474622
1	A	26	50	20120615	13	1920	37.72	-0.0750661164795089	0.0310203643687208
1	A	26	50	20120615	13	1922	37.76	-0.0751646871648063	0.0332908842431108
1	A	26	50	20120615	13	1924	37.8	-0.0750642780018779	0.0347977287938193
1	A	26	50	20120615	13	1926	37.84	-0.0750218515950067	0.0360531261731379
1	A	26	50	20120615	13	1928	37.88	-0.074631104387723	0.0379801335732275
1	A	26	50	20120615	13	1930	37.92	-0.0749852234637412	0.0387647392576321
1	A	26	50	20120615	13	1932	37.96	-0.074200264225946	0.0407983076496465
1	A	26	50	20120615	13	1934	38	-0.0737874552870893	0.0413911459749933
1	A	26	50	20120615	13	1936	38.04	-0.0738524384002803	0.0433517409471892
1	A	26	50	20120615	13	1938	38.08	-0.0727096831312048	0.0449030625144344
1	A	26	50	20120615	13	1940	38.12	-0.0722901566779268	0.0455013455619963
1	A	26	50	20120615	13	1942	38.16	-0.0725936469084121	0.0468468283452381
1	A	26	50	20120615	13	1944	38.2	-0.0723595238531612	0.0482584256125208
1	A	26	50	20120615	13	1946	38.24	-0.0721724941095373	0.0496933574035827
1	A	26	50	20120615	13	1948	38.28	-0.0720861563715545	0.050685781770978
1	A	26	50	20120615	13	1950	38.32	-0.0720901161695291	0.0522076169854477
1	A	26	50	20120615	13	1952	38.36	-0.0726553773304096	0.0537360990036605
1	A	26	50	20120615	13	1954	38.4	-0.0730502257570242	0.0546918245291122
1	A	26	50	20120615	13	1956	38.44	-0.073579283050708	0.0550651769095787
1	A	26	50	20120615	13	1958	38.48	-0.0745895972196673	0.0556819154441296
1	A	26	50	20120615	13	1960	38.52	-0.0753203213673455	0.0557430094700242
1	A	26	50	20120615	13	1962	38.56	-0.0755020478101104	0.0563719102412115
1	A	26	50	20120615	13	1964	38.6	-0.076347464677697	0.0565459999307396
1	A	26	50	20120615	13	1966	38.64	-0.0768000837283346	0.056453863917151
1	A	26	50	20120615	13	1968	38.68	-0.0779513242787844	0.055939585155194
1	A	26	50	20120615	13	1970	38.72	-0.0780093070348417	0.0565107860130365
1	A	26	50	20120615	13	1972	38.76	-0.0777711534709381	0.0562109727378134
1	A	26	50	20120615	13	1974	38.8	-0.077647763337621	0.0564016794366994
1	A	26	50	20120615	13	1976	38.84	-0.0771830527610252	0.0561471209954723
1	A	26	50	20120615	13	1978	38.88	-0.0769687994063257	0.0565119880945645
1	A	26	50	20120615	13	1980	38.92	-0.0763973157057707	0.0562456916807697
1	A	26	50	20120615	13	1982	38.96	-0.075496390955861	0.0564755720953334
1	A	26	50	20120615	13	1984	39	-0.0752090227599868	0.0565819209552239
1	A	26	50	20120615	13	1986	39.04	-0.0749661315806492	0.0563627885637342
1	A	26	50	20120615	13	1988	39.08	-0.0740490565118571	0.0563592106034214
1	A	26	50	20120615	13	1990	39.12	-0.0729071568419867	0.0573867003960957
1	A	26	50	20120615	13	1992	39.16	-0.0721296505096653	0.0579010215844596
1	A	26	50	20120615	13	1994	39.2	-0.0705546267231147	0.058321622840045
1	A	26	50	20120615	13	1996	39.24	-0.0690364118953647	0.0594176949194266
1	A	26	50	20120615	13	1998	39.28	-0.067540774987138	0.0594062044342323
1	A	26	50	20120615	13	2000	39.32	-0.066573254920576	0.0604679111240483
1	A	26	50	20120615	13	2002	39.36	-0.0658335505167768	0.0608278991863504
1	A	26	50	20120615	13	2004	39.4	-0.0656999016782783	0.061636835000882
1	A	26	50	20120615	13	2006	39.44	-0.0643428067874759	0.0623271281970255
1	A	26	50	20120615	13	2008	39.48	-0.0626467546042575	0.0630094720987349
1	A	26	50	20120615	13	2010	39.52	-0.0619748970961131	0.0627718488649172
1	A	26	50	20120615	13	2012	39.56	-0.0594477610997626	0.0635422487740877
1	A	26	50	20120615	13	2014	39.6	-0.059542237636797	0.0645307769831187
1	A	26	50	20120615	13	2016	39.64	-0.0578384002079177	0.0653757625155688
1	A	26	50	20120615	13	2018	39.68	-0.0572807475160027	0.0666593310290499
1	A	26	50	20120615	13	2020	39.72	-0.0559120079907277	0.0666709912198717
1	A	26	50	20120615	13	2022	39.76	-0.0542848845765394	0.0683039129096657
1	A	26	50	20120615	13	2024	39.8	-0.0534727017276685	0.0690725379808155
1	A	26	50	20120615	13	2026	39.84	-0.0529892528213713	0.0697831095852299
1	A	26	50	20120615	13	2028	39.88	-0.052445629127995	0.0717979396475429
1	A	26	50	20120615	13	2030	39.92	-0.0517800295148641	0.0732414981413352
1	A	26	50	20120615	13	2032	39.96	-0.0514916713694963	0.0750799757724202
1	A	26	50	20120615	13	2034	40	-0.0507174601547751	0.075695512225443
1	A	26	50	20120615	13	2036	40.04	-0.0502748820204305	0.0773702946366834
1	A	26	50	20120615	13	2038	40.08	-0.0505798571751562	0.0785236565074768
1	A	26	50	20120615	13	2040	40.12	-0.0504816400432494	0.0801212228582116
1	A	26	50	20120615	13	2042	40.16	-0.0504498909487741	0.0811934088705247
1	A	26	50	20120615	13	2044	40.2	-0.050367583719444	0.0823492456150523
1	A	26	50	20120615	13	2046	40.24	-0.0512726803993628	0.08318108603244
1	A	26	50	20120615	13	2048	40.28	-0.0514733573038635	0.0838302100575694
1	A	26	50	20120615	13	2050	40.32	-0.0527655242358038	0.0843100527192826
1	A	26	50	20120615	13	2052	40.36	-0.0533493823050296	0.0851341856727555
1	A	26	50	20120615	13	2054	40.4	-0.0542500242122269	0.085170884514699
1	A	26	50	20120615	13	2056	40.44	-0.0548777229018862	0.0858695767251895
1	A	26	50	20120615	13	2058	40.48	-0.0564284787837064	0.0862114628538932
1	A	26	50	20120615	13	2060	40.52	-0.0574563292008391	0.0854574041824359
1	A	26	50	20120615	13	2062	40.56	-0.0580877048457606	0.0864764157648038
1	A	26	50	20120615	13	2064	40.6	-0.0587395865873365	0.0876843662791048
1	A	26	50	20120615	13	2066	40.64	-0.0594271772213623	0.0883506022883387
1	A	26	50	20120615	13	2068	40.68	-0.060332273901281	0.0893182072077144
1	A	26	50	20120615	13	2070	40.72	-0.0612542704332702	0.09093415833476
1	A	26	50	20120615	13	2072	40.76	-0.0615096066919567	0.0912641650695398
1	A	26	50	20120615	13	2074	40.8	-0.0610064295064643	0.090913298684715
1	A	26	50	20120615	13	2076	40.84	-0.0608894740448561	0.0905685134182085
1	A	26	50	20120615	13	2078	40.88	-0.0603397692331617	0.0903855141832374
1	A	26	50	20120615	13	2080	40.92	-0.059633793822825	0.090615889572548
1	A	26	50	20120615	13	2082	40.96	-0.0584257018871678	0.091238072829314
1	A	26	50	20120615	13	2084	41	-0.0578979880963683	0.0916988943186133
1	A	26	50	20120615	13	2086	41.04	-0.057200639388762	0.0916428914615433
1	A	26	50	20120615	13	2088	41.08	-0.0556688339686777	0.0918869140117308
1	A	26	50	20120615	13	2090	41.12	-0.0542378619755905	0.0919941821104368
1	A	26	50	20120615	13	2092	41.16	-0.0528457808554685	0.0930236588731663
1	A	26	50	20120615	13	2094	41.2	-0.0510611847611099	0.0937994964334842
1	A	26	50	20120615	13	2096	41.24	-0.0498058580924694	0.0939979813069632
1	A	26	50	20120615	13	2098	41.28	-0.0475373888277449	0.0940862989439334
1	A	26	50	20120615	13	2100	41.32	-0.0467520760365591	0.0949820618143405
1	A	26	50	20120615	13	2102	41.36	-0.0450949712948484	0.0950213062406964
1	A	26	50	20120615	13	2104	41.4	-0.0440034105567307	0.0954631772682599
1	A	26	50	20120615	13	2106	41.44	-0.0424409874130209	0.0957347062722355
1	A	26	50	20120615	13	2108	41.48	-0.0406583005069715	0.095960909731537
1	A	26	50	20120615	13	2110	41.52	-0.0389472435178563	0.0965195240886744
1	A	26	50	20120615	13	2112	41.56	-0.0373847496634684	0.0969028466747557
1	A	26	50	20120615	13	2114	41.6	-0.0357089773027344	0.096976315069321
1	A	26	50	20120615	13	2116	41.64	-0.0345397055293643	0.0972601477312892
1	A	26	50	20120615	13	2118	41.68	-0.0317109248512276	0.0981011098261544
1	A	26	50	20120615	13	2120	41.72	-0.0309706547620034	0.098311898357626
1	A	26	50	20120615	13	2122	41.76	-0.0300117472560363	0.09844179387333
1	A	26	50	20120615	13	2124	41.8	-0.0280018669411916	0.0983379905978519
1	A	26	50	20120615	13	2126	41.84	-0.0266002398795237	0.0979486576041306
1	A	26	50	20120615	13	2128	41.88	-0.0249881071290965	0.0983693154282585
1	A	26	50	20120615	13	2130	41.92	-0.0237028698436118	0.0984896650024164
1	A	26	50	20120615	13	2132	41.96	-0.0217250921766330	0.0990714724619767
1	A	26	50	20120615	13	2134	42	-0.0198437638746081	0.0990751494172389
1	A	26	50	20120615	13	2136	42.04	-0.0191940034533758	0.0995211216641332
1	A	26	50	20120615	13	2138	42.08	-0.0179029678922853	0.100008883921796
1	A	26	50	20120615	13	2140	42.12	-0.0171019573305572	0.100840724339184
1	A	26	50	20120615	13	2142	42.16	-0.0165133616458975	0.101078736481731
1	A	26	50	20120615	13	2144	42.2	-0.0146579134520640	0.102209117382136
1	A	26	50	20120615	13	2146	42.24	-0.0144021529293089	0.102566277017313
1	A	26	50	20120615	13	2148	42.28	-0.0133829999255847	0.103497183094745
1	A	26	50	20120615	13	2150	42.32	-0.0130330527795755	0.104363176769664
1	A	26	50	20120615	13	2152	42.36	-0.0124773375602410	0.105195512161799
1	A	26	50	20120615	13	2154	42.4	-0.0119878782463036	0.105726832197183
1	A	26	50	20120615	13	2156	42.44	-0.0122229205403700	0.105751722355881
1	A	26	50	20120615	13	2158	42.48	-0.0118063639355730	0.105708376710194
1	A	26	50	20120615	13	2160	42.52	-0.0116008787049602	0.105687022085402
1	A	26	50	20120615	13	2162	42.56	-0.0117085003570568	0.105643040043612
1	A	26	50	20120615	13	2164	42.6	-0.0119552099130128	0.105038393035020
1	A	26	50	20120615	13	2166	42.64	-0.0116438707972564	0.104620422216660
1	A	26	50	20120615	13	2168	42.68	-0.0116406888167410	0.103779742964507
1	A	26	50	20120615	13	2170	42.72	-0.0115578866126641	0.103339427571862
1	A	26	50	20120615	13	2172	42.76	-0.0113269455379286	0.102707132688125
1	A	26	50	20120615	13	2174	42.8	-0.0108719930349131	0.101805005856688
1	A	26	50	20120615	13	2176	42.84	-0.0103493704129381	0.100499333185227
1	A	26	50	20120615	13	2178	42.88	-0.00999122082826717	0.09917357868118
1	A	26	50	20120615	13	2180	42.92	-0.00886925449855847	0.0976412075756707
1	A	26	50	20120615	13	2182	42.96	-0.00816122847855639	0.0964961895648953
1	A	26	50	20120615	13	2184	43	-0.00613982232317842	0.0948980575287356
1	A	26	50	20120615	13	2186	43.04	-0.00628449637060916	0.0938130728836829
1	A	26	50	20120615	13	2188	43.08	-0.00524356447802447	0.0925064102627283
1	A	26	50	20120615	13	2190	43.12	-0.00526138356891035	0.0914358505960119
1	A	26	50	20120615	13	2192	43.16	-0.00407690899974477	0.089373432247325
1	A	26	50	20120615	13	2194	43.2	-0.00359063166632279	0.0889382080235048
1	A	26	50	20120615	13	2196	43.24	-0.00311481951326235	0.0876454046954614
1	A	26	50	20120615	13	2198	43.28	-0.00248266605088159	0.0866800625177855
1	A	26	50	20120615	13	2200	43.32	-0.00198436790217942	0.0850733037788953
1	A	26	50	20120615	13	2202	43.36	-0.00122309674155399	0.083128618709276
1	A	26	50	20120615	13	2204	43.4	-0.0011970045013282	0.082649412443666
1	A	26	50	20120615	13	2206	43.44	-0.000461259895503609	0.0809792969371814
1	A	26	50	20120615	13	2208	43.48	-0.000516060671045569	0.0800212379593518
1	A	26	50	20120615	13	2210	43.52	-0.000505312647971519	0.0787053122395636
1	A	26	50	20120615	13	2212	43.56	-2.70114790412029e-06	0.0776131151053429
1	A	26	50	20120615	13	2214	43.6	0.000298738472915699	0.0768179735298986
1	A	26	50	20120615	13	2216	43.64	0.0011921678909449	0.0752815012050584
1	A	26	50	20120615	13	2218	43.68	0.00165970689466545	0.0737985568635539
1	A	26	50	20120615	13	2220	43.72	0.00279390617168863	0.0726308407251025
1	A	26	50	20120615	13	2222	43.76	0.00399379566868413	0.0700479917854624
1	A	26	50	20120615	13	2224	43.8	0.00383667654190443	0.070650871027102
1	A	26	50	20120615	13	2226	43.84	0.00389904336000513	0.0692479711732279
1	A	26	50	20120615	13	2228	43.88	0.00498091673522053	0.0680004933898586
1	A	26	50	20120615	13	2230	43.92	0.00631954058268483	0.0674938513811384
1	A	26	50	20120615	13	2232	43.96	0.00613512713415133	0.0678339697428892
1	A	26	50	20120615	13	2234	44	0.00931357211558483	0.0671040941233484
1	A	26	50	20120615	13	2236	44.04	0.0110071635672047	0.0663662281971803
1	A	26	50	20120615	13	2238	44.08	0.0123230892869929	0.0661894515018836
1	A	26	50	20120615	13	2240	44.12	0.0139731936715698	0.0654488278592688
1	A	26	50	20120615	13	2242	44.16	0.0158173988675825	0.0651925016510887
1	A	26	50	20120615	13	2244	44.2	0.0171908830793592	0.0654027952078136
1	A	26	50	20120615	13	2246	44.24	0.0186036824281699	0.0648417766876202
1	A	26	50	20120615	13	2248	44.28	0.0205755911088649	0.0647185279756594
1	A	26	50	20120615	13	2250	44.32	0.0209376297808324	0.0647644899164365
1	A	26	50	20120615	13	2252	44.36	0.0218342411793769	0.0651375594541905
1	A	26	50	20120615	13	2254	44.4	0.0231049120651692	0.0645310032572887
1	A	26	50	20120615	13	2256	44.44	0.0230312315385695	0.0649170835598165
1	A	26	50	20120615	13	2258	44.48	0.0227877039631289	0.0651478832131958
1	A	26	50	20120615	13	2260	44.52	0.0229709860408124	0.0649877942379352
1	A	26	50	20120615	13	2262	44.56	0.0224955274411426	0.0650459184153487
1	A	26	50	20120615	13	2264	44.6	0.0228997096772688	0.0639969962161366
1	A	26	50	20120615	13	2266	44.64	0.0221373778564716	0.0641520647332508
1	A	26	50	20120615	13	2268	44.68	0.0216443830086283	0.063834008103073
1	A	26	50	20120615	13	2270	44.72	0.0213527014613889	0.0636916675080203
1	A	26	50	20120615	13	2272	44.76	0.0210196541674500	0.0628794846591494
1	A	26	50	20120615	13	2274	44.8	0.0202481299584974	0.0620146223550801
1	A	26	50	20120615	13	2276	44.84	0.0201040923071697	0.0614060155485129
1	A	26	50	20120615	13	2278	44.88	0.0197366796236651	0.0599564466470804
1	A	26	50	20120615	13	2280	44.92	0.0191492860205335	0.0579214640415037
1	A	26	50	20120615	13	2282	44.96	0.0196089761389829	0.0565142508362643
1	A	26	50	20120615	13	2284	45	0.0187337900759083	0.0550585301058356
1	A	26	50	20120615	13	2286	45.04	0.0185861461799965	0.0536981980801889
1	A	26	50	20120615	13	2288	45.08	0.0183045762597280	0.0526697819776312
1	A	26	50	20120615	13	2290	45.12	0.0184210367465895	0.0521234005678083
1	A	26	50	20120615	13	2292	45.16	0.0181669025694310	0.0529517054512903
1	A	26	50	20120615	13	2294	45.2	0.0179835497810693	0.0520210822165706
1	A	26	50	20120615	13	2296	45.24	0.0181744686119897	0.0521326636666419
1	A	26	50	20120615	13	2298	45.28	0.0177610232770299	0.0522653876094706
1	A	26	50	20120615	13	2300	45.32	0.0173006260517994	0.0526805300007052
1	A	26	50	20120615	13	2302	45.36	0.0165505978889948	0.0529608978394457
1	A	26	50	20120615	13	2304	45.4	0.0154170350080746	0.0531238859525092
1	A	26	50	20120615	13	2306	45.44	0.0141700521994522	0.0523308656974085
1	A	26	50	20120615	13	2308	45.48	0.0132892799928062	0.0521358456471572
1	A	26	50	20120615	13	2310	45.52	0.0118221041325222	0.0518642459325035
1	A	26	50	20120615	13	2312	45.56	0.0104729443940183	0.0511004291874658
1	A	26	50	20120615	13	2314	45.6	0.00942833554617143	0.0500621843006496
1	A	26	50	20120615	13	2316	45.64	0.00803759792893373	0.0500585073453874
1	A	26	50	20120615	13	2318	45.68	0.00714438064293893	0.0491874932123218
1	A	26	50	20120615	13	2320	45.72	0.00599929192148543	0.0488907912069359
1	A	26	50	20120615	13	2322	45.76	0.00560925182098293	0.0485328537542993
1	A	26	50	20120615	13	2324	45.8	0.00570025646372163	0.0476612032251306
1	A	26	50	20120615	13	2326	45.84	0.00497087581892773	0.0466198470684772
1	A	26	50	20120615	13	2328	45.88	0.00498317947692033	0.0454300691984527
1	A	26	50	20120615	13	2330	45.92	0.00492272184712893	0.0446427057976015
1	A	26	50	20120615	13	2332	45.96	0.00433780311773133	0.0423026066159427
1	A	26	50	20120615	13	2334	46	0.00466887051268293	0.0403532546415677
1	A	26	50	20120615	13	2336	46.04	0.00411492306030133	0.039558466619514
1	A	26	50	20120615	13	2338	46.08	0.00445200086289303	0.0376749462864674
1	A	26	50	20120615	13	2340	46.12	0.00524028350255973	0.0371560713304327
1	A	26	50	20120615	13	2342	46.16	0.00577337130489633	0.0356085681398059
1	A	26	50	20120615	13	2344	46.2	0.00642497020375973	0.0344041531594109
1	A	26	50	20120615	13	2346	46.24	0.00705699638691983	0.0328107445965495
1	A	26	50	20120615	13	2348	46.28	0.00842369237359723	0.0311764794038711
1	A	26	50	20120615	13	2350	46.32	0.00882523710142963	0.0300215831113626
1	A	26	50	20120615	13	2352	46.36	0.00956246663149473	0.0285271836400029
1	A	26	50	20120615	13	2354	46.4	0.0103203224663670	0.0272992432169978
1	A	26	50	20120615	13	2356	46.44	0.0116770567327110	0.0253858744925038
1	A	26	50	20120615	13	2358	46.48	0.0124551372357388	0.0239421236656669
1	A	26	50	20120615	13	2360	46.52	0.0136226313426610	0.0227145254823439
1	A	26	50	20120615	13	2362	46.56	0.0137716187414570	0.0206806742476171
1	A	26	50	20120615	13	2364	46.6	0.0146386589344123	0.0192537469053182
1	A	26	50	20120615	13	2366	46.64	0.0148785944074045	0.0181056034825700
1	A	26	50	20120615	13	2368	46.68	0.0162145736755071	0.0159099237899008
1	A	26	50	20120615	13	2370	46.72	0.0167003631052501	0.0150898142740128
1	A	26	50	20120615	13	2372	46.76	0.0174025201389684	0.0135954148026531
1	A	26	50	20120615	13	2374	46.8	0.0175959138436229	0.0125024398509731
1	A	26	50	20120615	13	2376	46.84	0.0187972882648588	0.0111892011369534
1	A	26	50	20120615	13	2378	46.88	0.0197151835775171	0.0107463401598963
1	A	26	50	20120615	13	2380	46.92	0.0205879654775356	0.0103603305680466
1	A	26	50	20120615	13	2382	46.96	0.0218185434088346	0.0093037009049195
1	A	26	50	20120615	13	2384	47	0.0227523486240695	0.0076366259575941
1	A	26	50	20120615	13	2386	47.04	0.0238414344884531	0.00672233688951989
1	A	26	50	20120615	13	2388	47.08	0.0252154843856548	0.00572559917075933
1	A	26	50	20120615	13	2390	47.12	0.0257081256801074	0.00484574620292892
1	A	26	50	20120615	13	2392	47.16	0.0267322284312999	0.00464118021113165
1	A	26	50	20120615	13	2394	47.2	0.0278445781087845	0.00389284910460193
1	A	26	50	20120615	13	2396	47.24	0.0286929648248521	0.0032184106567062
1	A	26	50	20120615	13	2398	47.28	0.0296536400977721	0.00338387364350384
1	A	26	50	20120615	13	2400	47.32	0.0307196035704108	0.00315965008318959
1	A	26	50	20120615	13	2402	47.36	0.0314925419929259	0.0041505188156663
1	A	26	50	20120615	13	2404	47.4	0.0324806530089559	0.00392212332534305
1	A	26	50	20120615	13	2406	47.44	0.0330565914822324	0.00428493981476986
1	A	26	50	20120615	13	2408	47.48	0.0345869826887544	0.00448851585707347
1	A	26	50	20120615	13	2410	47.52	0.0356403596606880	0.00463227066568869
1	A	26	50	20120615	13	2412	47.56	0.0355453245092965	0.00560482533253267
1	A	26	50	20120615	13	2414	47.6	0.0366930295258404	0.00559004680080587
1	A	26	50	20120615	13	2416	47.64	0.0378127331138493	0.00566252524587749
1	A	26	50	20120615	13	2418	47.68	0.0388114507315972	0.00597732918486174
1	A	26	50	20120615	13	2420	47.72	0.0382782922185826	0.00585782813884122
1	A	26	50	20120615	13	2422	47.76	0.0379093239001594	0.00535281247571779
1	A	26	50	20120615	13	2424	47.8	0.0374332996150646	0.00568486982016299
1	A	26	50	20120615	13	2426	47.84	0.0376901915086697	0.00508191986784523
1	A	26	50	20120615	13	2428	47.88	0.0370898578514423	0.00527029311435332
1	A	26	50	20120615	13	2430	47.92	0.0366311576824866	0.00487268697129212
1	A	26	50	20120615	13	2432	47.96	0.0363403246633846	0.00485083737175345
1	A	26	50	20120615	13	2434	48	0.0365011207454264	0.004521608454433
1	A	26	50	20120615	13	2436	48.04	0.0359201618140035	0.00339009618317829
1	A	26	50	20120615	13	2438	48.08	0.035556921060508	0.0032169257324657
1	A	26	50	20120615	13	2440	48.12	0.0345075038865491	0.00322534030316182
1	A	26	50	20120615	13	2442	48.16	0.0337728906515743	0.00232384986782709
1	A	26	50	20120615	13	2444	48.2	0.0336023364959522	0.00292757763760417
1	A	26	50	20120615	13	2446	48.24	0.0328599450863844	0.00309113143609262
1	A	26	50	20120615	13	2448	48.28	0.0315975473499321	0.00255846789782479
1	A	26	50	20120615	13	2450	48.32	0.0307679696742440	0.0020869690961296
1	A	26	50	20120615	13	2452	48.36	0.0297334017426900	0.00147836228956234
1	A	26	50	20120615	13	2454	48.4	0.0281304613804182	0.00144024923405638
1	A	26	50	20120615	13	2456	48.44	0.0282913988838162	0.00190510123200842
1	A	26	50	20120615	13	2458	48.48	0.0267590277783069	0.00144965375424616
1	A	26	50	20120615	13	2460	48.52	0.0262796800913405	0.00114920408292
1	A	26	50	20120615	13	2462	48.56	0.0250238584479532	0.00059002404035768
1	A	26	50	20120615	13	2464	48.6	0.0233930580785027	0.000131041028689490
1	A	26	50	20120615	13	2466	48.64	0.0220902845448446	-0.000230997643278020
1	A	26	50	20120615	13	2468	48.68	0.0208889808342867	-0.000202218397283729
1	A	26	50	20120615	13	2470	48.72	0.0190448463489522	-0.000270807755058821
1	A	26	50	20120615	13	2472	48.76	0.0179940856721090	-0.00117434880005900
1	A	26	50	20120615	13	2474	48.8	0.0168206419687299	-0.00120906774301525
1	A	26	50	20120615	13	2476	48.84	0.0147310707196456	-0.00179094591325366
1	A	26	50	20120615	13	2478	48.88	0.0140756534441638	-0.00189863827602837
1	A	26	50	20120615	13	2480	48.92	0.0129926486980984	-0.00218317804477784
1	A	26	50	20120615	13	2482	48.96	0.0121148109845944	-0.00223921625718688
1	A	26	50	20120615	13	2484	49	0.0113722286561957	-0.00218658629946316
1	A	26	50	20120615	13	2486	49.04	0.0109472716228382	-0.00242500856394364
1	A	26	50	20120615	13	2488	49.08	0.0103928009114386	-0.00268051452825759
1	A	26	50	20120615	13	2490	49.12	0.0103848601022859	-0.00295206474543666
1	A	26	50	20120615	13	2492	49.16	0.0107096978864952	-0.00220918543218988
1	A	26	50	20120615	13	2494	49.2	0.0103240206348326	-0.00261763152220667
1	A	26	50	20120615	13	2496	49.24	0.0105055632298344	-0.00279119795271672
1	A	26	50	20120615	13	2498	49.28	0.0102568384195521	-0.00239136442329478
1	A	26	50	20120615	13	2500	49.32	0.0107479735765608	-0.00347071342730136
1	A	26	50	20120615	13	2502	49.36	0.0106960365834827	-0.00369872000889497
1	A	26	50	20120615	13	2504	49.4	0.0104078905701491	-0.004691568640359
1	A	26	50	20120615	13	2506	49.44	0.0101763413835818	-0.00490855142723391
1	A	26	50	20120615	13	2508	49.48	0.00890193697398493	-0.00588752662365103
1	A	26	50	20120615	13	2510	49.52	0.00899810349622633	-0.00619978497822303
1	A	26	50	20120615	13	2512	49.56	0.00847650617908403	-0.00658293078760893
1	A	26	50	20120615	13	2514	49.6	0.00849006848714723	-0.00739272361555943
1	A	26	50	20120615	13	2516	49.64	0.00867506176324123	-0.00829130077095563
1	A	26	50	20120615	13	2518	49.68	0.00853958717503373	-0.00884891810753153
1	A	26	50	20120615	13	2520	49.72	0.00855006649753093	-0.00996485988746453
1	A	26	50	20120615	13	2522	49.76	0.00915860966448783	-0.0107067492512176
1	A	26	50	20120615	13	2524	49.8	0.00895916312578633	-0.0109245805662300
1	A	26	50	20120615	13	2526	49.84	0.00886161774532163	-0.0116614918982435
1	A	26	50	20120615	13	2528	49.88	0.00884210654790843	-0.0113462587454431
1	A	26	50	20120615	13	2530	49.92	0.00880583833399453	-0.0116744206386307
1	A	26	50	20120615	13	2532	49.96	0.00883390057371273	-0.0125811535636412
1	A	26	50	20120615	13	2534	50	0.00861935730523293	-0.0133162688444305
1	A	26	50	20120615	13	2536	50.04	0.00776770234162263	-0.0137464881664536
1	A	26	50	20120615	13	2538	50.08	0.00709726611810843	-0.0138158836259593
1	A	26	50	20120615	13	2540	50.12	0.00639591518612073	-0.0154673032291492
1	A	26	50	20120615	13	2542	50.16	0.00605438968187543	-0.0151961914181745
1	A	26	50	20120615	13	2544	50.2	0.00590799029389863	-0.0158990838429451
1	A	26	50	20120615	13	2546	50.24	0.00598584982157503	-0.0164453167603439
1	A	26	50	20120615	13	2548	50.28	0.00603034805131513	-0.0172212038181365
1	A	26	50	20120615	13	2550	50.32	0.00639535657176363	-0.0168940962211596
1	A	26	50	20120615	13	2552	50.36	0.00665096860209473	-0.0170672737429400
1	A	26	50	20120615	13	2554	50.4	0.00679540223321993	-0.0176889195985523
1	A	26	50	20120615	13	2556	50.44	0.00660391771687463	-0.0173340934157529
1	A	26	50	20120615	13	2558	50.48	0.00683071514587233	-0.0171804108279298
1	A	26	50	20120615	13	2560	50.52	0.00644874313374323	-0.0169551195363760
1	A	26	50	20120615	13	2562	50.56	0.00653929522814193	-0.0167348840583076
1	A	26	50	20120615	13	2564	50.6	0.00645233523619163	-0.0157054638641206
1	A	26	50	20120615	13	2566	50.64	0.00659710827857173	-0.0156011373296244
1	A	26	50	20120615	13	2568	50.68	0.00657467885147253	-0.0147368548531157
1	A	26	50	20120615	13	2570	50.72	0.00563283383213543	-0.0148037259414125
1	A	26	50	20120615	13	2572	50.76	0.00581038834489143	-0.0138248780242160
1	A	26	50	20120615	13	2574	50.8	0.00495201728107343	-0.0135849708354950
1	A	26	50	20120615	13	2576	50.84	0.00451245849268443	-0.0134570057213036
1	A	26	50	20120615	13	2578	50.88	0.00381993225332593	-0.0129888868900225
1	A	26	50	20120615	13	2580	50.92	0.00241730817109653	-0.0119111218052058
1	A	26	50	20120615	13	2582	50.96	0.00148355245333625	-0.0120079459367537
1	A	26	50	20120615	13	2584	51	-0.00056942601982171	-0.0124047389070165
1	A	26	50	20120615	13	2586	51.04	-0.00156937400336886	-0.0123100855932869
1	A	26	50	20120615	13	2588	51.08	-0.00254330045736834	-0.0116158057291111
1	A	26	50	20120615	13	2590	51.12	-0.00320587365347576	-0.0107364618781631
1	A	26	50	20120615	13	2592	51.16	-0.00429523528950394	-0.0101864671526884
1	A	26	50	20120615	13	2594	51.2	-0.00552944067859037	-0.00983873325090433
1	A	26	50	20120615	13	2596	51.24	-0.00669236970413321	-0.00856765931424683
1	A	26	50	20120615	13	2598	51.28	-0.00719519333623496	-0.00865823969291683
1	A	26	50	20120615	13	2600	51.32	-0.00816714696231493	-0.00882889991455613
1	A	26	50	20120615	13	2602	51.36	-0.00878013075985773	-0.00957968468161663
1	A	26	50	20120615	13	2604	51.4	-0.0093835544737189	-0.0100065155479442
1	A	26	50	20120615	13	2606	51.44	-0.0103458136658288	-0.0110254281353628
1	A	26	50	20120615	13	2608	51.48	-0.0103047449039775	-0.0112438392779357
1	A	26	50	20120615	13	2610	51.52	-0.0105564112784696	-0.0126357719056336
1	A	26	50	20120615	13	2612	51.56	-0.0112658515120340	-0.0133955581420185
1	A	26	50	20120615	13	2614	51.6	-0.0113393199065993	-0.0130871888747431
1	A	26	50	20120615	13	2616	51.64	-0.0114691447116252	-0.0139186050280622
1	A	26	50	20120615	13	2618	51.68	-0.0121814133723144	-0.0153208684858333
1	A	26	50	20120615	13	2620	51.72	-0.0129305930069815	-0.0154043777966914
1	A	26	50	20120615	13	2622	51.76	-0.0127486544321822	-0.0151773258092524
1	A	26	50	20120615	13	2624	51.8	-0.0136810171495836	-0.0148841876220437
1	A	26	50	20120615	13	2626	51.84	-0.0143984547608433	-0.0140219345419970
1	A	26	50	20120615	13	2628	51.88	-0.0140658600152444	-0.0138168452911817
1	A	26	50	20120615	13	2630	51.92	-0.0143324746270907	-0.0131003693451444
1	A	26	50	20120615	13	2632	51.96	-0.0137540612800801	-0.0125443005724193
1	A	26	50	20120615	13	2634	52	-0.0141822002939530	-0.0118123884853487
1	A	26	50	20120615	13	2636	52.04	-0.0140693531227434	-0.0107248511848160
1	A	26	50	20120615	13	2638	52.08	-0.0142722786268083	-0.0100847922686216
1	A	26	50	20120615	13	2640	52.12	-0.0145780810964681	-0.00830438931747543
1	A	26	50	20120615	13	2642	52.16	-0.0146393660411935	-0.00713322956899963
1	A	26	50	20120615	13	2644	52.2	-0.0151409734496316	-0.00607088648308053
1	A	26	50	20120615	13	2646	52.24	-0.0161715264288821	-0.00410073001298939
1	A	26	50	20120615	13	2648	52.28	-0.0170168358162380	-0.0027588902438843
1	A	26	50	20120615	13	2650	52.32	-0.0175325146496217	-0.00191468959996131
1	A	26	50	20120615	13	2652	52.36	-0.0175994210932576	-0.00148136042231457
1	A	26	50	20120615	13	2654	52.4	-0.0178635396181664	0.000418098097579979
1	A	26	50	20120615	13	2656	52.44	-0.0174171713914746	0.00113091830155852
1	A	26	50	20120615	13	2658	52.48	-0.0170414572743589	0.00179456629997334
1	A	26	50	20120615	13	2660	52.52	-0.0161225295858001	0.00194462850107675
1	A	26	50	20120615	13	2662	52.56	-0.0160151624921447	0.00203707564164908
1	A	26	50	20120615	13	2664	52.6	-0.0150142033459005	0.00255421818606986
1	A	26	50	20120615	13	2666	52.64	-0.0153135782149193	0.00318768686706364
1	A	26	50	20120615	13	2668	52.68	-0.014634649638963	0.00284237127047119
1	A	26	50	20120615	13	2670	52.72	-0.0130526042820753	0.00435199475082979
1	A	26	50	20120615	13	2672	52.76	-0.0133685820183163	0.00440485805379129
1	A	26	50	20120615	13	2674	52.8	-0.0127197337648317	0.00537777334509367
1	A	26	50	20120615	13	2676	52.84	-0.0128199166535902	0.00514896773283733
1	A	26	50	20120615	13	2678	52.88	-0.0121819012759934	0.00532092903095409
1	A	26	50	20120615	13	2680	52.92	-0.0122154534927607	0.00554561221067611
1	A	26	50	20120615	13	2682	52.96	-0.0117083306514293	0.00575785738211707
1	A	26	50	20120615	13	2684	53	-0.0115546904900131	0.00587151772612499
1	A	26	50	20120615	13	2686	53.04	-0.0109509874689734	0.00603285474485442
1	A	26	50	20120615	13	2688	53.08	-0.0107748931317206	0.00619224721993559
1	A	26	50	20120615	13	2690	53.12	-0.0107022343744198	0.00607387400923105
1	A	26	50	20120615	13	2692	53.16	-0.0106393824810672	0.00640295160570034
1	A	26	50	20120615	13	2694	53.2	-0.0105765291735011	0.00673203061638318
1	A	26	50	20120615	13	2696	53.24	-0.0108699869729749	0.00618371739083413
1	A	26	50	20120615	13	2698	53.28	-0.0099453437403038	0.00649184836312433
1	A	26	50	20120615	13	2700	53.32	-0.00988979194664954	0.00638326653072956
1	A	26	50	20120615	13	2702	53.36	-0.00977179498746328	0.00597825903027901
1	A	26	50	20120615	13	2704	53.4	-0.00959623430369825	0.00601992197395855
1	A	26	50	20120615	13	2706	53.44	-0.00936571558384312	0.00598243308160835
1	A	26	50	20120615	13	2708	53.48	-0.00917166851252279	0.00669699559669573
1	A	26	50	20120615	13	2710	53.52	-0.0090347712254715	0.00653026123190551
1	A	26	50	20120615	13	2712	53.56	-0.0088173111415193	0.00631169099030684
1	A	26	50	20120615	13	2714	53.6	-0.00806914903351028	0.00636230640081095
1	A	26	50	20120615	13	2716	53.64	-0.00704061201569299	0.00531339056555986
1	A	26	50	20120615	13	2718	53.68	-0.00729829155554162	0.00550364040275455
1	A	26	50	20120615	13	2720	53.72	-0.00748437879653682	0.00565403289343545
1	A	26	50	20120615	13	2722	53.76	-0.00675871965473228	0.00464372084579645
1	A	26	50	20120615	13	2724	53.8	-0.00699539324414289	0.00447153115218937
1	A	26	50	20120615	13	2726	53.84	-0.00713240296117238	0.00454869842232704
1	A	26	50	20120615	13	2728	53.88	-0.0067650822015494	0.00442486846859209
1	A	26	50	20120615	13	2730	53.92	-0.00587719579357792	0.00456610668417307
1	A	26	50	20120615	13	2732	53.96	-0.0060602586681593	0.00404459421984456
1	A	26	50	20120615	13	2734	54	-0.00536324230074029	0.0035591724856278
1	A	26	50	20120615	13	2736	54.04	-0.00507571854137421	0.00377112067222066
1	A	26	50	20120615	13	2738	54.08	-0.00478813821346564	0.00417291288742648
1	A	26	50	20120615	13	2740	54.12	-0.00426480141364167	0.00389842110603768
1	A	26	50	20120615	13	2742	54.16	-0.00408355580348793	0.00521349829768842
1	A	26	50	20120615	13	2744	54.2	-0.00417951726476276	0.00550501721036819
1	A	26	50	20120615	13	2746	54.24	-0.00396517905724949	0.00578367385069819
1	A	26	50	20120615	13	2748	54.28	-0.00355775827206543	0.00694833528785493
1	A	26	50	20120615	13	2750	54.32	-0.00317434376210265	0.00758982963081518
1	A	26	50	20120615	13	2752	54.36	-0.00333206392964631	0.00691662861978652
1	A	26	50	20120615	13	2754	54.4	-0.0037054651004807	0.00815425569858712
1	A	26	50	20120615	13	2756	54.44	-0.00374775432863635	0.00784053080455096
1	A	26	50	20120615	13	2758	54.48	-0.00467974652208434	0.00820275049585446
1	A	26	50	20120615	13	2760	54.52	-0.00523300808088813	0.00787730459981335
1	A	26	50	20120615	13	2762	54.56	-0.00644974015430467	0.00795036216533876
1	A	26	50	20120615	13	2764	54.6	-0.0066112009167208	0.00815895866578879
1	A	26	50	20120615	13	2766	54.64	-0.0081788071531367	0.00819444835513654
1	A	26	50	20120615	13	2768	54.68	-0.00750536572580244	0.0085046066025684
1	A	26	50	20120615	13	2770	54.72	-0.00860378539969762	0.0097024454898984
1	A	26	50	20120615	13	2772	54.76	-0.00979756549410362	0.00950295652479006
1	A	26	50	20120615	13	2774	54.8	-0.0108607924634991	0.0107470048402706
1	A	26	50	20120615	13	2776	54.84	-0.0116882841741827	0.00990494672989462
1	A	26	50	20120615	13	2778	54.88	-0.0130262786966117	0.0113774188199697
1	A	26	50	20120615	13	2780	54.92	-0.0140549387510089	0.0109906561593980
1	A	26	50	20120615	13	2782	54.96	-0.0144376694887143	0.0104486001217556
1	A	26	50	20120615	13	2784	55	-0.0145516056043669	0.0104500496906571
1	A	26	50	20120615	13	2786	55.04	-0.0153931277278027	0.00989958686049322
1	A	26	50	20120615	13	2788	55.08	-0.0165558729055825	0.00950398182962278
1	A	26	50	20120615	13	2790	55.12	-0.0181290299302307	0.00934117756432239
1	A	26	50	20120615	13	2792	55.16	-0.0175153319548389	0.0085780820682015
1	A	26	50	20120615	13	2794	55.2	-0.0199067246624049	0.00920213208686987
1	A	26	50	20120615	13	2796	55.24	-0.0194999968418664	0.00939036391202173
1	A	26	50	20120615	13	2798	55.28	-0.0201401547530102	0.00998891566016052
1	A	26	50	20120615	13	2800	55.32	-0.0210242715747312	0.0102616255324607
1	A	26	50	20120615	13	2802	55.36	-0.0218636497504065	0.0114226524407622
1	A	26	50	20120615	13	2804	55.4	-0.0222894482408336	0.0125423065312964
1	A	26	50	20120615	13	2806	55.44	-0.0227183580010979	0.0136010080172923
1	A	26	50	20120615	13	2808	55.48	-0.0232117488287387	0.0135782674632094
1	A	26	50	20120615	13	2810	55.52	-0.0236138450998604	0.0139080267106157
1	A	26	50	20120615	13	2812	55.56	-0.0240602769661625	0.0150660201308259
1	A	26	50	20120615	13	2814	55.6	-0.0241999517686503	0.0162033801751610
1	A	26	50	20120615	13	2816	55.64	-0.0237097358504571	0.0172103497290453
1	A	26	50	20120615	13	2818	55.68	-0.0239476419269873	0.0183484734487042
1	A	26	50	20120615	13	2820	55.72	-0.0237646030940365	0.0196997941055314
1	A	26	50	20120615	13	2822	55.76	-0.0238795100672997	0.0199986860206186
1	A	26	50	20120615	13	2824	55.8	-0.0237031625858192	0.0205765287324568
1	A	26	50	20120615	13	2826	55.84	-0.0228289495016755	0.0206945618247996
1	A	26	50	20120615	13	2828	55.88	-0.0229918881172643	0.0214836717794003
1	A	26	50	20120615	13	2830	55.92	-0.0225761517563335	0.0224707504195299
1	A	26	50	20120615	13	2832	55.96	-0.0226842188857023	0.02293289419851
1	A	26	50	20120615	13	2834	56	-0.0225569184518853	0.0241280672932749
1	A	26	50	20120615	13	2836	56.04	-0.0220809860906720	0.0246841855634747
1	A	26	50	20120615	13	2838	56.08	-0.0223819095235416	0.024958281365066
1	A	26	50	20120615	13	2840	56.12	-0.0229726548128161	0.0254948057063591
1	A	26	50	20120615	13	2842	56.16	-0.0229651241255964	0.0257513794019127
1	A	26	50	20120615	13	2844	56.2	-0.0237082226419454	0.0256813051198971
1	A	26	50	20120615	13	2846	56.24	-0.0235668224989115	0.0255083255880154
1	A	26	50	20120615	13	2848	56.28	-0.0241611033220919	0.0256887509543030
1	A	26	50	20120615	13	2850	56.32	-0.0242164344277198	0.0259685884629575
1	A	26	50	20120615	13	2852	56.36	-0.0252519923087675	0.0255076255523020
1	A	26	50	20120615	13	2854	56.4	-0.0266450775205187	0.0248595480452089
1	A	26	50	20120615	13	2856	56.44	-0.0270892558375092	0.0243975506373326
1	A	26	50	20120615	13	2858	56.48	-0.0276408139760771	0.0237436034368488
1	A	26	50	20120615	13	2860	56.52	-0.0287934588405944	0.0234616898626847
1	A	26	50	20120615	13	2862	56.56	-0.0294267648870285	0.0228976802808069
1	A	26	50	20120615	13	2864	56.6	-0.0303041359100569	0.0220201678364222
1	A	26	50	20120615	13	2866	56.64	-0.0313590048772988	0.0211218523105350
1	A	26	50	20120615	13	2868	56.68	-0.0329333427702716	0.0202325594671757
1	A	26	50	20120615	13	2870	56.72	-0.0333885569027961	0.0196493590072565
1	A	26	50	20120615	13	2872	56.76	-0.0349635524050754	0.0185375184466544
1	A	26	50	20120615	13	2874	56.8	-0.0351952500840668	0.0182824862438838
1	A	26	50	20120615	13	2876	56.84	-0.0365584953896519	0.0174277921353280
1	A	26	50	20120615	13	2878	56.88	-0.037571001589633	0.0158781676243577
1	A	26	50	20120615	13	2880	56.92	-0.0383790125084948	0.0149532012438876
1	A	26	50	20120615	13	2882	56.96	-0.0397990950571518	0.0139778888605969
1	A	26	50	20120615	13	2884	57	-0.0406856655394035	0.0131300678299543
1	A	26	50	20120615	13	2886	57.04	-0.0417370626123497	0.0124134151072217
1	A	26	50	20120615	13	2888	57.08	-0.0427779237942563	0.0121220871133729
1	A	26	50	20120615	13	2890	57.12	-0.0432773533138084	0.0128155467336825
1	A	26	50	20120615	13	2892	57.16	-0.0444602015373773	0.0133376743809106
1	A	26	50	20120615	13	2894	57.2	-0.0450033302560066	0.0136498620248045
1	A	26	50	20120615	13	2896	57.24	-0.0456925472356292	0.0148476302014564
1	A	26	50	20120615	13	2898	57.28	-0.0464142911271863	0.0154917337684393
1	A	26	50	20120615	13	2900	57.32	-0.04755711710694	0.0170774914359282
1	A	26	50	20120615	13	2902	57.36	-0.0481486826400806	0.0177240698766452
1	A	26	50	20120615	13	2904	57.4	-0.0499967769233898	0.0188578448895997
1	A	26	50	20120615	13	2906	57.44	-0.0503939588023823	0.0194759269270349
1	A	26	50	20120615	13	2908	57.48	-0.0511666850928629	0.0204435318464105
1	A	26	50	20120615	13	2910	57.52	-0.0520468209034058	0.0216168341284334
1	A	26	50	20120615	13	2912	57.56	-0.0522932476166493	0.0225637208191203
1	A	26	50	20120615	13	2914	57.6	-0.0529065213279724	0.0245974306324909
1	A	26	50	20120615	13	2916	57.64	-0.053397324144794	0.0259868247468443
1	A	26	50	20120615	13	2918	57.68	-0.0540269320227625	0.0268441210083549
1	A	26	50	20120615	13	2920	57.72	-0.0538635903563084	0.0283342778390274
1	A	26	50	20120615	13	2922	57.76	-0.0533307853966844	0.0291483698762075
1	A	26	50	20120615	13	2924	57.8	-0.0529890406893369	0.0303431682043784
1	A	26	50	20120615	13	2926	57.84	-0.0530672466993361	0.0310494264574276
1	A	26	50	20120615	13	2928	57.88	-0.0522831359896784	0.031667084230794
1	A	26	50	20120615	13	2930	57.92	-0.0516106067300919	0.0333333813606601
1	A	26	50	20120615	13	2932	57.96	-0.0523959902319558	0.0327547558816152
1	A	26	50	20120615	13	2934	58	-0.0525082080781301	0.0321619882669465
1	A	26	50	20120615	13	2936	58.04	-0.0523636047413774	0.0319627962866862
1	A	26	50	20120615	13	2938	58.08	-0.0527556247408672	0.0316642558036693
1	A	26	50	20120615	13	2940	58.12	-0.052918188589862	0.0310164752814243
1	A	26	50	20120615	13	2942	58.16	-0.0529651404801328	0.0302793871727154
1	A	26	50	20120615	13	2944	58.2	-0.0536156787188244	0.0301465925192086
1	A	26	50	20120615	13	2946	58.24	-0.0541399983970743	0.0295888974008867
1	A	26	50	20120615	13	2948	58.28	-0.0543946982596577	0.0299710179054399
1	A	26	50	20120615	13	2950	58.32	-0.0554405091890325	0.0292947409799131
1	A	26	50	20120615	13	2952	58.36	-0.0556314280199529	0.0289462787581444
1	A	26	50	20120615	13	2954	58.4	-0.0566119729934243	0.0285304292601286
1	A	26	50	20120615	13	2956	58.44	-0.0572916440315008	0.0274134833885663
1	A	26	50	20120615	13	2958	58.48	-0.0577677390272737	0.0272028362784508
1	A	26	50	20120615	13	2960	58.52	-0.0596288440753567	0.0268788399513112
1	A	26	50	20120615	13	2962	58.56	-0.060401358233803	0.0269465100702707
1	A	26	50	20120615	13	2964	58.6	-0.0619641349309034	0.0262266046563447
1	A	26	50	20120615	13	2966	58.64	-0.0633123754305918	0.0263761577405657
1	A	26	50	20120615	13	2968	58.68	-0.0644194925178956	0.025788764137434
1	A	26	50	20120615	13	2970	58.72	-0.0652802536026339	0.0251416907219702
1	A	26	50	20120615	13	2972	58.76	-0.0659120535116241	0.0252670607542746
1	A	26	50	20120615	13	2974	58.8	-0.0668131903935683	0.0237351846235120
1	A	26	50	20120615	13	2976	58.84	-0.0675457530188775	0.0224256228647545
1	A	26	50	20120615	13	2978	58.88	-0.0680304040067028	0.0222345626124779
1	A	26	50	20120615	13	2980	58.92	-0.0685069939772225	0.0211905901607341
1	A	26	50	20120615	13	2982	58.96	-0.0696826297116233	0.0199593758333321
1	A	26	50	20120615	13	2984	59	-0.0699842814644775	0.0182204588370381
1	A	26	50	20120615	13	2986	59.04	-0.0713663923789847	0.0169188166742299
1	A	26	50	20120615	13	2988	59.08	-0.0712637911850345	0.0161260792618417
1	A	26	50	20120615	13	2990	59.12	-0.071413061426543	0.0150816118353511
1	A	26	50	20120615	13	2992	59.16	-0.0713012678444374	0.0140211637956056
1	A	26	50	20120615	13	2994	59.2	-0.0700092423338533	0.0139419678361127
1	A	26	50	20120615	13	2996	59.24	-0.0696807205233141	0.0127787771810608
1	A	26	50	20120615	13	2998	59.28	-0.0687239343376906	0.0127649885988277
1	A	26	50	20120615	13	3000	59.32	-0.0679217216944344	0.0133141984357753
1	A	26	50	20120615	13	3002	59.36	-0.0674724260456685	0.0127978690641528
1	A	26	50	20120615	13	3004	59.4	-0.0673763302341052	0.0129269160517194
1	A	26	50	20120615	13	3006	59.44	-0.0663583793119091	0.012256861665867
1	A	26	50	20120615	13	3008	59.48	-0.0652890924373988	0.0107640178294260
1	A	26	50	20120615	13	3010	59.52	-0.0647475900643661	0.0100528098289085
1	A	26	50	20120615	13	3012	59.56	-0.063860241764655	0.00845736479851733
1	A	26	50	20120615	13	3014	59.6	-0.0631363765527545	0.00767169845394096
1	A	26	50	20120615	13	3016	59.64	-0.0630186432736869	0.00755877350098546
1	A	26	50	20120615	13	3018	59.68	-0.0631018697418326	0.00746621322332814
1	A	26	50	20120615	13	3020	59.72	-0.0623015662868856	0.00743792895208068
1	A	26	50	20120615	13	3022	59.76	-0.0621536395482614	0.00603700899719389
1	A	26	50	20120615	13	3024	59.8	-0.0615887319407715	0.00614300430369376
1	A	26	50	20120615	13	3026	59.84	-0.0614878985137743	0.00574165049469227
1	A	26	50	20120615	13	3028	59.88	-0.0604538962676452	0.00516472207192217
1	A	26	50	20120615	13	3030	59.92	-0.0596854833285298	0.00461777497667438
1	A	26	50	20120615	13	3032	59.96	-0.0589211716087452	0.00336117551582777
1	A	26	50	20120615	13	3034	60	-0.057799488121749	0.00091013128020084
1	A	26	50	20120615	13	3036	60.04	-0.0575371515059288	-0.00023707876159622
1	A	26	50	20120615	13	3038	60.08	-0.0570063971559702	-0.00197231880262801
1	A	26	50	20120615	13	3040	60.12	-0.0563077756561579	-0.00333137803606855
1	A	26	50	20120615	13	3042	60.16	-0.0564345599020246	-0.00545955731540573
1	A	26	50	20120615	13	3044	60.2	-0.0567248272357017	-0.00631324733233223
1	A	26	50	20120615	13	3046	60.24	-0.0575019375882257	-0.00702091979894373
1	A	26	50	20120615	13	3048	60.28	-0.0584428845819506	-0.00799340375510953
1	A	26	50	20120615	13	3050	60.32	-0.0591661841084264	-0.00875234146335713
1	A	26	50	20120615	13	3052	60.36	-0.05983581423021	-0.0101535442609563
1	A	26	50	20120615	13	3054	60.4	-0.0608209553977591	-0.0109404126870607
1	A	26	50	20120615	13	3056	60.44	-0.0611555583266166	-0.0112931175495166
1	A	26	50	20120615	13	3058	60.48	-0.0612807869375647	-0.0115024918674259
1	A	26	50	20120615	13	3060	60.52	-0.0629166077651617	-0.0138127511429186
1	A	26	50	20120615	13	3062	60.56	-0.0629206382738145	-0.0145350607199007
1	A	26	50	20120615	13	3064	60.6	-0.0633436295503202	-0.0153810432729122
1	A	26	50	20120615	13	3066	60.64	-0.0643103152308804	-0.0164436126330013
1	A	26	50	20120615	13	3068	60.68	-0.0653972797749203	-0.0173569117515818
1	A	26	50	20120615	13	3070	60.72	-0.0666987805163723	-0.0176898176241644
1	A	26	50	20120615	13	3072	60.76	-0.0669582887050678	-0.0182622912742131
1	A	26	50	20120615	13	3074	60.8	-0.0673208930624602	-0.0179470630711601
1	A	26	50	20120615	13	3076	60.84	-0.0674580717780104	-0.0186449774641912
1	A	26	50	20120615	13	3078	60.88	-0.0678949223474275	-0.0188213298954191
1	A	26	50	20120615	13	3080	60.92	-0.0676766384840752	-0.0189160114934200
1	A	26	50	20120615	13	3082	60.96	-0.0679311262146242	-0.0189494576441702
1	A	26	50	20120615	13	3084	61	-0.0671786231780855	-0.0193416190650162
1	A	26	50	20120615	13	3086	61.04	-0.0664448584712482	-0.0203500240456663
1	A	26	50	20120615	13	3088	61.08	-0.0656552323286972	-0.0198341896487908
1	A	26	50	20120615	13	3090	61.12	-0.0651203767594077	-0.0200437760987345
1	A	26	50	20120615	13	3092	61.16	-0.0643245987878603	-0.0201454580538691
1	A	26	50	20120615	13	3094	61.2	-0.063411441090636	-0.0209046078941510
1	A	26	50	20120615	13	3096	61.24	-0.061901343848734	-0.0208139568048028
1	A	26	50	20120615	13	3098	61.28	-0.0607707508162949	-0.0219408728819798
1	A	26	50	20120615	13	3100	61.32	-0.0598050550852284	-0.0218915875393311
1	A	26	50	20120615	13	3102	61.36	-0.0579621226814219	-0.0236711631755433
1	A	26	50	20120615	13	3104	61.4	-0.0569371006914139	-0.0241962606712525
1	A	26	50	20120615	13	3106	61.44	-0.0550617120863509	-0.0253260758862323
1	A	26	50	20120615	13	3108	61.48	-0.0542872180289173	-0.0253368946199845
1	A	26	50	20120615	13	3110	61.52	-0.0528709185015397	-0.0261534261755596
1	A	26	50	20120615	13	3112	61.56	-0.0515817072759448	-0.0263464804689592
1	A	26	50	20120615	13	3114	61.6	-0.0503030672967286	-0.0276440709099112
1	A	26	50	20120615	13	3116	61.64	-0.0488642464183702	-0.0292633454388284
1	A	26	50	20120615	13	3118	61.68	-0.0473266215094766	-0.0302613064523204
1	A	26	50	20120615	13	3120	61.72	-0.046334020365386	-0.0318002182955557
1	A	26	50	20120615	13	3122	61.76	-0.0458884611395625	-0.0332203120872105
1	A	26	50	20120615	13	3124	61.8	-0.0454491045130023	-0.03443395063917
1	A	26	50	20120615	13	3126	61.84	-0.0446597824263672	-0.0361200255457059
1	A	26	50	20120615	13	3128	61.88	-0.0442085210207495	-0.0373802171090009
1	A	26	50	20120615	13	3130	61.92	-0.0438474369429366	-0.0382391043607692
1	A	26	50	20120615	13	3132	61.96	-0.0428727963110881	-0.0398931331879817
1	A	26	50	20120615	13	3134	62	-0.0427020158812960	-0.0404507010270829
1	A	26	50	20120615	13	3136	62.04	-0.042567686806074	-0.0407401693300973
1	A	26	50	20120615	13	3138	62.08	-0.0424073149881008	-0.0417923442205028
1	A	26	50	20120615	13	3140	62.12	-0.0428250383190868	-0.0432077245090649
1	A	26	50	20120615	13	3142	62.16	-0.0429000482064351	-0.043627547947191
1	A	26	50	20120615	13	3144	62.2	-0.0425189812909858	-0.0441090240255687
1	A	26	50	20120615	13	3146	62.24	-0.0428718275747979	-0.0447974631877319
1	A	26	50	20120615	13	3148	62.28	-0.042848634472375	-0.0456847407767648
1	A	26	50	20120615	13	3150	62.32	-0.0426682515324943	-0.0455397131759434
1	A	26	50	20120615	13	3152	62.36	-0.0429863788733501	-0.0460063329408484
1	A	26	50	20120615	13	3154	62.4	-0.0427647008974482	-0.0463429864793714
1	A	26	50	20120615	13	3156	62.44	-0.0423715495271084	-0.0463337940912159
1	A	26	50	20120615	13	3158	62.48	-0.0424142587766921	-0.0461571588172755
1	A	26	50	20120615	13	3160	62.52	-0.0420556142172743	-0.0448302022317009
1	A	26	50	20120615	13	3162	62.56	-0.0417623770351162	-0.0442740627482976
1	A	26	50	20120615	13	3164	62.6	-0.0419455176914435	-0.0443433592128539
1	A	26	50	20120615	13	3166	62.64	-0.0418825144772398	-0.0433647941383699
1	A	26	50	20120615	13	3168	62.68	-0.0412456233994251	-0.0435805324173099
1	A	26	50	20120615	13	3170	62.72	-0.0413619424649303	-0.0431942399827477
1	A	26	50	20120615	13	3172	62.76	-0.0411912186036806	-0.0421708019119295
1	A	26	50	20120615	13	3174	62.8	-0.0411207483418675	-0.0426284838471203
1	A	26	50	20120615	13	3176	62.84	-0.0412992150223712	-0.0421917817701273
1	A	26	50	20120615	13	3178	62.88	-0.0413134561529443	-0.0413233556478809
1	A	26	50	20120615	13	3180	62.92	-0.0408216138891544	-0.0403001509223005
1	A	26	50	20120615	13	3182	62.96	-0.0404033248727435	-0.0403595125365811
1	A	26	50	20120615	13	3184	63	-0.0403678068991245	-0.0381465723673831
1	A	26	50	20120615	13	3186	63.04	-0.0402357405656023	-0.0377972404042735
1	A	26	50	20120615	13	3188	63.08	-0.0391094184581215	-0.0361840894200814
1	A	26	50	20120615	13	3190	63.12	-0.0383964992591936	-0.0346867342423764
1	A	26	50	20120615	13	3192	63.16	-0.0376282206703666	-0.0335821698105527
1	A	26	50	20120615	13	3194	63.2	-0.0364073937415802	-0.0328308759266098
1	A	26	50	20120615	13	3196	63.24	-0.0348486758374038	-0.0306547972339151
1	A	26	50	20120615	13	3198	63.28	-0.0341349858920844	-0.0300514300885964
1	A	26	50	20120615	13	3200	63.32	-0.0328916234701816	-0.0293658052114223
1	A	26	50	20120615	13	3202	63.36	-0.0323439480549492	-0.0282355162348991
1	A	26	50	20120615	13	3204	63.4	-0.0318560090205914	-0.0271471728326358
1	A	26	50	20120615	13	3206	63.44	-0.030287144134105	-0.0259757160993118
1	A	26	50	20120615	13	3208	63.48	-0.0292295457346877	-0.0248463746458754
1	A	26	50	20120615	13	3210	63.52	-0.0284415459377334	-0.0237424395390869
1	A	26	50	20120615	13	3212	63.56	-0.0270493870358656	-0.0227475473690253
1	A	26	50	20120615	13	3214	63.6	-0.0256447830546488	-0.0222828438634973
1	A	26	50	20120615	13	3216	63.64	-0.0252564612236246	-0.0215822212514942
1	A	26	50	20120615	13	3218	63.68	-0.0244440662427193	-0.0204268794817135
1	A	26	50	20120615	13	3220	63.72	-0.0236035849804654	-0.0194195493033708
1	A	26	50	20120615	13	3222	63.76	-0.0231393198811417	-0.0184922282573193
1	A	26	50	20120615	13	3224	63.8	-0.0232496780364815	-0.0174697023542489
1	A	26	50	20120615	13	3226	63.84	-0.0233285982243298	-0.0178997576274987
1	A	26	50	20120615	13	3228	63.88	-0.0230606471806669	-0.0175825070990516
1	A	26	50	20120615	13	3230	63.92	-0.0235245021580575	-0.0177902621424320
1	A	26	50	20120615	13	3232	63.96	-0.0232458172334562	-0.0173648101343277
1	A	26	50	20120615	13	3234	64	-0.0234033889085759	-0.0172492406020105
1	A	26	50	20120615	13	3236	64.04	-0.0223562274052489	-0.0172788754472101
1	A	26	50	20120615	13	3238	64.08	-0.0221219841418452	-0.0168832279899328
1	A	26	50	20120615	13	3240	64.12	-0.0205238874610246	-0.0167609338721265
1	A	26	50	20120615	13	3242	64.16	-0.0191450716641177	-0.0167519819002767
1	A	26	50	20120615	13	3244	64.2	-0.0174446142056524	-0.0160856115407543
1	A	26	50	20120615	13	3246	64.24	-0.0163800225201692	-0.0155225848373024
1	A	26	50	20120615	13	3248	64.28	-0.01522176747045	-0.0147525596947258
1	A	26	50	20120615	13	3250	64.32	-0.0139797909778383	-0.0147414015497187
1	A	26	50	20120615	13	3252	64.36	-0.0133465132156755	-0.0149112415274919
1	A	26	50	20120615	13	3254	64.4	-0.0120781757822612	-0.0141721028091176
1	A	26	50	20120615	13	3256	64.44	-0.0110152528687815	-0.0138785120735690
1	A	26	50	20120615	13	3258	64.48	-0.00967316419808947	-0.0131685768652577
1	A	26	50	20120615	13	3260	64.52	-0.00887894186146074	-0.0136065588055246
1	A	26	50	20120615	13	3262	64.56	-0.00828928551662928	-0.0127957194595380
1	A	26	50	20120615	13	3264	64.6	-0.00749838658187213	-0.0122115785475998
1	A	26	50	20120615	13	3266	64.64	-0.00741353376812974	-0.0114505902296868
1	A	26	50	20120615	13	3268	64.68	-0.00651045941360516	-0.0106312373180547
1	A	26	50	20120615	13	3270	64.72	-0.00614407910600116	-0.0104950909784051
1	A	26	50	20120615	13	3272	64.76	-0.00699865300640416	-0.0103802214818013
1	A	26	50	20120615	13	3274	64.8	-0.00690180059058504	-0.00930232911776403
1	A	26	50	20120615	13	3276	64.84	-0.00689603059925056	-0.00938127051881563
1	A	26	50	20120615	13	3278	64.88	-0.00778973578892442	-0.00950154231122773
1	A	26	50	20120615	13	3280	64.92	-0.00758166254749247	-0.00874895442187523
1	A	26	50	20120615	13	3282	64.96	-0.00781077928673253	-0.00783699880617893
1	A	26	50	20120615	13	3284	65	-0.00752086550644605	-0.00765681385619693
1	A	26	50	20120615	13	3286	65.04	-0.00772900945855612	-0.00644901890538783
1	A	26	50	20120615	13	3288	65.08	-0.00766121913144377	-0.00511282043418307
1	A	26	50	20120615	13	3290	65.12	-0.00781896051219086	-0.00437129169488836
1	A	26	50	20120615	13	3292	65.16	-0.00784416179787235	-0.00363812095774728
1	A	26	50	20120615	13	3294	65.2	-0.00830788242497449	-0.00371543601320222
1	A	26	50	20120615	13	3296	65.24	-0.00817276139015755	-0.00313010009080381
1	A	26	50	20120615	13	3298	65.28	-0.00836597124704896	-0.00233634444465066
1	A	26	50	20120615	13	3300	65.32	-0.00840730870947713	-0.00188730335432595
1	A	26	50	20120615	13	3302	65.36	-0.00807448061864043	-0.00125600549115042
1	A	26	50	20120615	13	3304	65.4	-0.00796362748855382	-0.00086438854252587
1	A	26	50	20120615	13	3306	65.44	-0.00723648837225625	-5.70918015129988e-05
1	A	26	50	20120615	13	3308	65.48	-0.00658254187887931	0.00069818309360798
1	A	26	50	20120615	13	3310	65.52	-0.00599225479479903	0.00129095919355803
1	A	26	50	20120615	13	3312	65.56	-0.00556188910167224	0.00210362923900114
1	A	26	50	20120615	13	3314	65.6	-0.00505561337426474	0.00244735525954948
1	A	26	50	20120615	13	3316	65.64	-0.00493438274505743	0.00254918287868103
1	A	26	50	20120615	13	3318	65.68	-0.00447073919259444	0.00285096968893042
1	A	26	50	20120615	13	3320	65.72	-0.00410729337813237	0.00251184834774116
1	A	26	50	20120615	13	3322	65.76	-0.00369996451682986	0.00211023290923064
1	A	26	50	20120615	13	3324	65.8	-0.00366091100930492	0.00176213131192031
1	A	26	50	20120615	13	3326	65.84	-0.00304089857035712	0.00149978762503229
1	A	26	50	20120615	13	3328	65.88	-0.00290115305719122	0.0014722033894982
1	A	26	50	20120615	13	3330	65.92	-0.00294931268584428	0.000742986793477521
1	A	26	50	20120615	13	3332	65.96	-0.00197680893068855	0.000637053712374399
1	A	26	50	20120615	13	3334	66	-0.00128387256939698	-0.00054783097872428
1	A	26	50	20120615	13	3336	66.04	-0.00055299285822694	-0.0012884121949322
1	A	26	50	20120615	13	3338	66.08	0.000190077373850760	-0.00185859481900978
1	A	26	50	20120615	13	3340	66.12	0.000196144350033340	-0.00197938279937207
1	A	26	50	20120615	13	3342	66.16	0.000124302301064791	-0.00179482792948238
1	A	26	50	20120615	13	3344	66.2	0.0002732967709286	-0.00198538613594434
1	A	26	50	20120615	13	3346	66.24	0.00016487608816927	-0.00185551183344381
1	A	26	50	20120615	13	3348	66.28	0.00052313173885743	-0.00203140464526396
1	A	26	50	20120615	13	3350	66.32	0.00035311498438894	-0.00154338782916025
1	A	26	50	20120615	13	3352	66.36	0.000178445467300239	-0.00113968642564523
1	A	26	50	20120615	13	3354	66.4	0.000373896852688011	-0.00080251669917205
1	A	26	50	20120615	13	3356	66.44	-0.000300180970749310	-0.000364810530549759
1	A	26	50	20120615	13	3358	66.48	-0.000168842957211720	-9.8004999872399e-06
1	A	26	50	20120615	13	3360	66.52	-6.45659201901402e-05	0.000590610938986059
1	A	26	50	20120615	13	3362	66.56	-0.000286102474735889	0.00143448631378971
1	A	26	50	20120615	13	3364	66.6	-0.000300633519089270	0.00272120145244706
1	A	26	50	20120615	13	3366	66.64	-0.00067548496593188	0.00327147194956643
1	A	26	50	20120615	13	3368	66.68	-0.00067736586996984	0.0041861569974381
1	A	26	50	20120615	13	3370	66.72	-0.000379659772954679	0.00571434203080285
1	A	26	50	20120615	13	3372	66.76	-0.00065667592555232	0.00624204167946674
1	A	26	50	20120615	13	3374	66.8	-0.00111357297221601	0.00743970379010146
1	A	26	50	20120615	13	3376	66.84	-0.00147153870912389	0.0082644448554062
1	A	26	50	20120615	13	3378	66.88	-0.00162388486513053	0.00863776188053364
1	A	26	50	20120615	13	3380	66.92	-0.00132335458363131	0.0102326454681406
1	A	26	50	20120615	13	3382	66.96	-0.00205651400706389	0.0112749944027148
1	A	26	50	20120615	13	3384	67	-0.00121496854910425	0.0123289193824038
1	A	26	50	20120615	13	3386	67.04	-0.00121848640534066	0.0138507369192040
1	A	26	50	20120615	13	3388	67.08	-0.000607157237665829	0.0145704655564347
1	A	26	50	20120615	13	3390	67.12	-0.000309345074633489	0.0154163279012935
1	A	26	50	20120615	13	3392	67.16	6.4700270478571e-05	0.0154467476350202
1	A	26	50	20120615	13	3394	67.2	0.000353956441458551	0.0162054237137586
1	A	26	50	20120615	13	3396	67.24	0.000873255661561951	0.0158395666651727
1	A	26	50	20120615	13	3398	67.28	0.00201874248413323	0.0159093135567486
1	A	26	50	20120615	13	3400	67.32	0.00336136360623153	0.0155475909615123
1	A	26	50	20120615	13	3402	67.36	0.00368793663048183	0.0158429890619937
1	A	26	50	20120615	13	3404	67.4	0.00378780273540243	0.0155079392416505
1	A	26	50	20120615	13	3406	67.44	0.00571217121298463	0.0156917389214979
1	A	26	50	20120615	13	3408	67.48	0.00727302457964013	0.0152005966934213
1	A	26	50	20120615	13	3410	67.52	0.00861927103820563	0.0149727103199805
1	A	26	50	20120615	13	3412	67.56	0.00948889924198003	0.0141547009112326
1	A	26	50	20120615	13	3414	67.6	0.0105133696886987	0.013943120420166
1	A	26	50	20120615	13	3416	67.64	0.0122273116734812	0.0132146024456451
1	A	26	50	20120615	13	3418	67.68	0.0124131676198483	0.0117988049640822
1	A	26	50	20120615	13	3420	67.72	0.0130177227045593	0.0120755877714420
1	A	26	50	20120615	13	3422	67.76	0.0127670321374253	0.0116515570479679
1	A	26	50	20120615	13	3424	67.8	0.0126705615592680	0.0106231621586136
1	A	26	50	20120615	13	3426	67.84	0.0129640815841385	0.00948083115360673
1	A	26	50	20120615	13	3428	67.88	0.0124349535797766	0.00859532133152682
1	A	26	50	20120615	13	3430	67.92	0.0124354485545234	0.00861038270596609
1	A	26	50	20120615	13	3432	67.96	0.0118130531657230	0.00839259381736064
1	A	26	50	20120615	13	3434	68	0.0115460496451470	0.00894003588735526
1	A	26	50	20120615	13	3436	68.04	0.0109856675210567	0.00871142826499765
1	A	26	50	20120615	13	3438	68.08	0.0107526758366557	0.00844633393273082
1	A	26	50	20120615	13	3440	68.12	0.00976721647105513	0.00837848703707597
1	A	26	50	20120615	13	3442	68.16	0.00867256567630363	0.00752802849813947
1	A	26	50	20120615	13	3444	68.2	0.00796031115775003	0.00675139897822666
1	A	26	50	20120615	13	3446	68.24	0.00762153629888363	0.00598892573607321
1	A	26	50	20120615	13	3448	68.28	0.00649815575561253	0.00477319704717918
1	A	26	50	20120615	13	3450	68.32	0.00571258133491773	0.00361412882466162
1	A	26	50	20120615	13	3452	68.36	0.00566813967372013	0.00313241232997829
1	A	26	50	20120615	13	3454	68.4	0.00569896952937983	0.00211276435150729
1	A	26	50	20120615	13	3456	68.44	0.00596554171481933	0.00178946806008098
1	A	26	50	20120615	13	3458	68.48	0.00653359594748563	0.0003482076633275
1	A	26	50	20120615	13	3460	68.52	0.00651691529851743	0.00055567986399545
1	A	26	50	20120615	13	3462	68.56	0.00659174840917033	-1.46512525061801e-05
1	A	26	50	20120615	13	3464	68.6	0.00726342914061943	-0.000461330606181731
1	A	26	50	20120615	13	3466	68.64	0.00852226305889463	-0.00129355286123142
1	A	26	50	20120615	13	3468	68.68	0.00931680359357493	-0.00155542985764386
1	A	26	50	20120615	13	3470	68.72	0.00982705184687913	-0.00233805564306113
1	A	26	50	20120615	13	3472	68.76	0.00914797477849883	-0.00181434407664313
1	A	26	50	20120615	13	3474	68.8	0.00919846220267553	-0.00210963186846663
1	A	26	50	20120615	13	3476	68.84	0.00863860333760323	-0.00241818498350519
1	A	26	50	20120615	13	3478	68.88	0.00822738538900423	-0.00259054226141941
1	A	26	50	20120615	13	3480	68.92	0.00736279178551183	-0.00301276986260152
1	A	26	50	20120615	13	3482	68.96	0.00722195732790283	-0.00356231203973627
1	A	26	50	20120615	13	3484	69	0.00583938679398783	-0.004257009096913
1	A	26	50	20120615	13	3486	69.04	0.00452609151142573	-0.00529014867276904
1	A	26	50	20120615	13	3488	69.08	0.00331409351790923	-0.00653566352771373
1	A	26	50	20120615	13	3490	69.12	0.00238946937712123	-0.00776250510678093
1	A	26	50	20120615	13	3492	69.16	0.00210541044098293	-0.00862427028314863
1	A	26	50	20120615	13	3494	69.2	0.00142438175788656	-0.00926810514955453
1	A	26	50	20120615	13	3496	69.24	0.000215144309243820	-0.0110543417316455
1	A	26	50	20120615	13	3498	69.28	0.000379956757802780	-0.0108493656179151
1	A	26	50	20120615	13	3500	69.32	-0.000358602133010949	-0.0128313010727673
1	A	26	50	20120615	13	3502	69.36	-0.0014692193988816	-0.0150983207685904
1	A	26	50	20120615	13	3504	69.4	-0.00159128724251783	-0.0156534208050253
1	A	26	50	20120615	13	3506	69.44	-0.00240163161375761	-0.0170211067411963
1	A	26	50	20120615	13	3508	69.48	-0.00247651422188527	-0.0176103388219591
1	A	26	50	20120615	13	3510	69.52	-0.00268072666029194	-0.0184219559854050
1	A	26	50	20120615	13	3512	69.56	-0.00374181109614048	-0.0194882730114343
1	A	26	50	20120615	13	3514	69.6	-0.00417646963453585	-0.0189797925250831
1	A	26	50	20120615	13	3516	69.64	-0.00474378140508181	-0.0184737162017878
1	A	26	50	20120615	13	3518	69.68	-0.00433203312639689	-0.0174452293885520
1	A	26	50	20120615	13	3520	69.72	-0.00482495726356203	-0.0168845644217492
1	A	26	50	20120615	13	3522	69.76	-0.00592648820729443	-0.0166049744004680
1	A	26	50	20120615	13	3524	69.8	-0.0062523230120652	-0.0161852358151557
1	A	26	50	20120615	13	3526	69.84	-0.00655206557661017	-0.0156364502422768
1	A	26	50	20120615	13	3528	69.88	-0.00763273687029757	-0.0152805633993056
1	A	26	50	20120615	13	3530	69.92	-0.00842964621269481	-0.0145506877797649
1	A	26	50	20120615	13	3532	69.96	-0.0102088682955164	-0.0136404999310216
1	A	26	50	20120615	13	3534	70	-0.0106891352212983	-0.0131261504583865
1	A	26	50	20120615	13	3536	70.04	-0.0118476731137300	-0.0117291761593387
1	A	26	50	20120615	13	3538	70.08	-0.0119304399624678	-0.0116539046424814
1	A	26	50	20120615	13	3540	70.12	-0.0124390123727006	-0.0104095169157459
1	A	26	50	20120615	13	3542	70.16	-0.0122879177956967	-0.00941721982757123
1	A	26	50	20120615	13	3544	70.2	-0.0119232698997066	-0.00777778568432233
1	A	26	50	20120615	13	3546	70.24	-0.0121279348864533	-0.00655120997740493
1	A	26	50	20120615	13	3548	70.28	-0.0119666933271393	-0.0054370288933571
1	A	26	50	20120615	13	3550	70.32	-0.0119368109945663	-0.00396791556049269
1	A	26	50	20120615	13	3552	70.36	-0.0121145917814923	-0.00260291663009018
1	A	26	50	20120615	13	3554	70.4	-0.0117393584969878	-0.00148031390427841
1	A	26	50	20120615	13	3556	70.44	-0.0111274565728202	-0.00060275196241904
1	A	26	50	20120615	13	3558	70.48	-0.0113276604228843	0.00087653734413344
1	A	26	50	20120615	13	3560	70.52	-0.0108626415477319	0.00219061327258202
1	A	26	50	20120615	13	3562	70.56	-0.0105057470775976	0.00379193789585879
1	A	26	50	20120615	13	3564	70.6	-0.0109144547971234	0.00439145130922000
1	A	26	50	20120615	13	3566	70.64	-0.0105126130844429	0.00480121261784979
1	A	26	50	20120615	13	3568	70.68	-0.00971462540420435	0.0051174201637947
1	A	26	50	20120615	13	3570	70.72	-0.0096297598625399	0.00495863085079788
1	A	26	50	20120615	13	3572	70.76	-0.00918334638101408	0.00480906786708199
1	A	26	50	20120615	13	3574	70.8	-0.0077818211427226	0.00538880491798697
1	A	26	50	20120615	13	3576	70.84	-0.00680368669626828	0.0052314347683
1	A	26	50	20120615	13	3578	70.88	-0.00606277879672745	0.00537250115693315
1	A	26	50	20120615	13	3580	70.92	-0.00461422530063281	0.00494952119413586
1	A	26	50	20120615	13	3582	70.96	-0.00374550219353827	0.00531362461790443
1	A	26	50	20120615	13	3584	71	-0.0018823253225864	0.00628574794961188
1	A	26	50	20120615	13	3586	71.04	-0.00148085837649993	0.00608508518724677
1	A	26	50	20120615	13	3588	71.08	-0.000400731555034039	0.006740636813017
1	A	26	50	20120615	13	3590	71.12	0.000393950401002461	0.00625066131112941
1	A	26	50	20120615	13	3592	71.16	0.00140454741267428	0.00527199724169598
1	A	26	50	20120615	13	3594	71.2	0.00163408841598306	0.00549629151268835
1	A	26	50	20120615	13	3596	71.24	0.00155082659249834	0.00524690202203167
1	A	26	50	20120615	13	3598	71.28	0.00153692487318021	0.00511151935770569
1	A	26	50	20120615	13	3600	71.32	0.00115491750571199	0.0053362520349024
1	A	26	50	20120615	13	3602	71.36	0.00094192987215079	0.00591406434114899
1	A	26	50	20120615	13	3604	71.4	0.00107906616129411	0.00595378960011605
1	A	26	50	20120615	13	3606	71.44	0.00053322215262497	0.0061691318992586
1	A	26	50	20120615	13	3608	71.48	0.000165512484272341	0.0062702057425614
1	A	26	50	20120615	13	3610	71.52	7.487553705985e-05	0.00644224482242409
1	A	26	50	20120615	13	3612	71.56	-0.000340210285632280	0.00782036765468543
1	A	26	50	20120615	13	3614	71.6	0.000152876486092531	0.00840390752585962
1	A	26	50	20120615	13	3616	71.64	-4.60962910655491e-05	0.00998364771464068
1	A	26	50	20120615	13	3618	71.68	-0.000144030580259890	0.0103952404298337
1	A	26	50	20120615	13	3620	71.72	8.50946442615495e-05	0.0122795866636008
1	A	26	50	20120615	13	3622	71.76	0.00038985130299192	0.0133764570665384
1	A	26	50	20120615	13	3624	71.8	0.000260138220837501	0.0143644563596970
1	A	26	50	20120615	13	3626	71.84	0.00090756448258513	0.0164156324176698
1	A	26	50	20120615	13	3628	71.88	0.000794363757984971	0.0164998417642413
1	A	26	50	20120615	13	3630	71.92	0.00108774943256708	0.0180203264047589
1	A	26	50	20120615	13	3632	71.96	0.00191101264469913	0.0190751388034583
1	A	26	50	20120615	13	3634	72	0.00276425718435353	0.0195627101422899
1	A	26	50	20120615	13	3636	72.04	0.00365813915072263	0.0206384034042377
1	A	26	50	20120615	13	3638	72.08	0.00411325428829773	0.0207649543048667
1	A	26	50	20120615	13	3640	72.12	0.00558102411827793	0.0218208485769413
1	A	26	50	20120615	13	3642	72.16	0.00687734176702383	0.0221548363228991
1	A	26	50	20120615	13	3644	72.2	0.00730873347209013	0.0221921149924033
1	A	26	50	20120615	13	3646	72.24	0.00873719665031763	0.0225903914726931
1	A	26	50	20120615	13	3648	72.28	0.00996773569074363	0.0232175633678004
1	A	26	50	20120615	13	3650	72.32	0.0110107973889533	0.0233259543520749
1	A	26	50	20120615	13	3652	72.36	0.0121444493653278	0.0237537355699164
1	A	26	50	20120615	13	3654	72.4	0.0122135577394803	0.0238462718059432
1	A	26	50	20120615	13	3656	72.44	0.0131994562183921	0.0238917592780702
1	A	26	50	20120615	13	3658	72.48	0.0141774343942478	0.0245757648807153
1	A	26	50	20120615	13	3660	72.52	0.0153571077083691	0.0241331796753029
1	A	26	50	20120615	13	3662	72.56	0.0159282449266013	0.0249783773397873
1	A	26	50	20120615	13	3664	72.6	0.0168887151385548	0.0254898206035518
1	A	26	50	20120615	13	3666	72.64	0.0176972139610957	0.0254441485765549
1	A	26	50	20120615	13	3668	72.68	0.0177667225576863	0.0256948179304855
1	A	26	50	20120615	13	3670	72.72	0.0186007125796890	0.0265114979784848
1	A	26	50	20120615	13	3672	72.76	0.0183864733671251	0.0263542232882133
1	A	26	50	20120615	13	3674	72.8	0.0179922047680711	0.0265422995498732
1	A	26	50	20120615	13	3676	72.84	0.0186183124674727	0.0268922820512215
1	A	26	50	20120615	13	3678	72.88	0.0179211900340365	0.0267661907700003
1	A	26	50	20120615	13	3680	72.92	0.0176088680398542	0.027160961414869
1	A	26	50	20120615	13	3682	72.96	0.0166756214389764	0.0268554983564642
1	A	26	50	20120615	13	3684	73	0.0157755240040006	0.0266921071925354
1	A	26	50	20120615	13	3686	73.04	0.0151310449633170	0.0273628906054792
1	A	26	50	20120615	13	3688	73.08	0.0145869701358144	0.0281346538165239
1	A	26	50	20120615	13	3690	73.12	0.0134411523872695	0.029286552683387
1	A	26	50	20120615	13	3692	73.16	0.0126064411163500	0.0301864591995319
1	A	26	50	20120615	13	3694	73.2	0.0117336592163314	0.0313136581194213
1	A	26	50	20120615	13	3696	73.24	0.0112826947955619	0.0322467279436039
1	A	26	50	20120615	13	3698	73.28	0.0101043154868501	0.0331733772382132
1	A	26	50	20120615	13	3700	73.32	0.00979909284475103	0.0348113547414928
1	A	26	50	20120615	13	3702	73.36	0.00896749284366873	0.0355159583646739
1	A	26	50	20120615	13	3704	73.4	0.00865674062654073	0.0367528790438001
1	A	26	50	20120615	13	3706	73.44	0.00847162007122603	0.0375725572245516
1	A	26	50	20120615	13	3708	73.48	0.00754934069652443	0.0392163683587759
1	A	26	50	20120615	13	3710	73.52	0.00654213779740233	0.0405150406731032
1	A	26	50	20120615	13	3712	73.56	0.00569728661524063	0.0415991767900184
1	A	26	50	20120615	13	3714	73.6	0.00467806290083833	0.0422041773520016
1	A	26	50	20120615	13	3716	73.64	0.00385371781533103	0.0423112333186732
1	A	26	50	20120615	13	3718	73.68	0.00231236645370063	0.0439186284536665
1	A	26	50	20120615	13	3720	73.72	0.0017588432653878	0.0436670398609203
1	A	26	50	20120615	13	3722	73.76	0.00067760628627545	0.0451712681165384
1	A	26	50	20120615	13	3724	73.8	0.000411875557905540	0.045883748909262
1	A	26	50	20120615	13	3726	73.84	0.0005932484472799	0.0472039879804154
1	A	26	50	20120615	13	3728	73.88	0.0008495039447819	0.0479209942565386
1	A	26	50	20120615	13	3730	73.92	0.00106043389760985	0.0489934631115642
1	A	26	50	20120615	13	3732	73.96	0.00180141109361523	0.0504678514610163
1	A	26	50	20120615	13	3734	74	0.00203532201683173	0.0510681851182437
1	A	26	50	20120615	13	3736	74.04	0.00240549241678293	0.0521890200771025
1	A	26	50	20120615	13	3738	74.08	0.00343065582814713	0.0539931323186218
1	A	26	50	20120615	13	3740	74.12	0.00364809116336203	0.0548463980714796
1	A	26	50	20120615	13	3742	74.16	0.00390689224527633	0.0561655764824612
1	A	26	50	20120615	13	3744	74.2	0.00480025095262733	0.0577370505929702
1	A	26	50	20120615	13	3746	74.24	0.00497632054114283	0.0587632039538281
1	A	26	50	20120615	13	3748	74.28	0.00545538538539673	0.0588021655374715
1	A	26	50	20120615	13	3750	74.32	0.00549597331463683	0.058855481388773
1	A	26	50	20120615	13	3752	74.36	0.00498593719336693	0.0582895838317894
1	A	26	50	20120615	13	3754	74.4	0.00515521855678303	0.0584954933264709
1	A	26	50	20120615	13	3756	74.44	0.00435915774252323	0.0577832953764598
1	A	26	50	20120615	13	3758	74.48	0.00482125202402863	0.058008650307624
1	A	26	50	20120615	13	3760	74.52	0.00453437880290123	0.0584390662053322
1	A	26	50	20120615	13	3762	74.56	0.00387160761689513	0.0585607592823744
1	A	26	50	20120615	13	3764	74.6	0.00379474510978013	0.0583095242430189
1	A	26	50	20120615	13	3766	74.64	0.00301841257471543	0.0580270350839348
1	A	26	50	20120615	13	3768	74.68	0.00230663888877303	0.058117120487858
1	A	26	50	20120615	13	3770	74.72	0.00212498315668623	0.0579186356143789
1	A	26	50	20120615	13	3772	74.76	0.00182679622705983	0.0580403286914211
1	A	26	50	20120615	13	3774	74.8	0.00147133364815735	0.0569723853197951
1	A	26	50	20120615	13	3776	74.84	0.00078381372480967	0.0569301710449583
1	A	26	50	20120615	13	3778	74.88	0.00013476041035854	0.0565122002265989
1	A	26	50	20120615	13	3780	74.92	0.000223997286144280	0.0563234027160221
1	A	26	50	20120615	13	3782	74.96	-1.07480230738914e-06	0.0551959209534201
1	A	26	50	20120615	13	3784	75	-0.000209034906654360	0.0543169165137271
1	A	26	50	20120615	13	3786	75.04	-0.000112868384412990	0.0535122289967368
1	A	26	50	20120615	13	3788	75.08	-0.000451148268532629	0.0522682867472735
1	A	26	50	20120615	13	3790	75.12	-0.00079466074283306	0.0510239202337414
1	A	26	50	20120615	13	3792	75.16	-0.001306535341734	0.0491495922888502
1	A	26	50	20120615	13	3794	75.2	-0.00149314082128913	0.048710266845699
1	A	26	50	20120615	13	3796	75.24	-0.00287588813189942	0.0474454649461906
1	A	26	50	20120615	13	3798	75.28	-0.00344327061312351	0.0462176447313383
1	A	26	50	20120615	13	3800	75.32	-0.0046948496158237	0.0450455445308435
1	A	26	50	20120615	13	3802	75.36	-0.00506770702154337	0.0435185474368711
1	A	26	50	20120615	13	3804	75.4	-0.00553496318255144	0.0423246683475158
1	A	26	50	20120615	13	3806	75.44	-0.00662878666236891	0.0404265816147767
1	A	26	50	20120615	13	3808	75.48	-0.00686856657186927	0.0396312986179762
1	A	26	50	20120615	13	3810	75.52	-0.00700772518640678	0.0385601732658348
1	A	26	50	20120615	13	3812	75.56	-0.00755870279030734	0.0367871737226877
1	A	26	50	20120615	13	3814	75.6	-0.00742937296002832	0.035327351772928
1	A	26	50	20120615	13	3816	75.64	-0.00646905124049887	0.0337944149819937
1	A	26	50	20120615	13	3818	75.68	-0.00639197660134954	0.0324848532232362
1	A	26	50	20120615	13	3820	75.72	-0.00613345836214773	0.0310364156926537
1	A	26	50	20120615	13	3822	75.76	-0.00622007894284309	0.0291605321128439
1	A	26	50	20120615	13	3824	75.8	-0.00617927888156862	0.0276171301415480
1	A	26	50	20120615	13	3826	75.84	-0.00597909695181471	0.0266119778520914
1	A	26	50	20120615	13	3828	75.88	-0.00696529877953559	0.0250822937523505
1	A	26	50	20120615	13	3830	75.92	-0.00726779906052719	0.0239664792516381
1	A	26	50	20120615	13	3832	75.96	-0.00775252075903057	0.0219686904627518
1	A	26	50	20120615	13	3834	76	-0.0089883312805103	0.0208820794721024
1	A	26	50	20120615	13	3836	76.04	-0.00926127449804831	0.0202275814354362
1	A	26	50	20120615	13	3838	76.08	-0.0104260490722900	0.0197263558646599
1	A	26	50	20120615	13	3840	76.12	-0.0114666556957554	0.0192979622923458
1	A	26	50	20120615	13	3842	76.16	-0.0123968900217454	0.0194299437730543
1	A	26	50	20120615	13	3844	76.2	-0.0130726295461185	0.0192609169680795
1	A	26	50	20120615	13	3846	76.24	-0.0138305985180758	0.0199615678643538
1	A	26	50	20120615	13	3848	76.28	-0.0150515173707437	0.0201309623648548
1	A	26	50	20120615	13	3850	76.32	-0.0165945799307846	0.0201824255963896
1	A	26	50	20120615	13	3852	76.36	-0.0163055076075677	0.0202063328766615
1	A	26	50	20120615	13	3854	76.4	-0.0178544320828247	0.0204356405347325
1	A	26	50	20120615	13	3856	76.44	-0.0184723302724968	0.0203999740686894
1	A	26	50	20120615	13	3858	76.48	-0.0188943810969836	0.0201514472483058
1	A	26	50	20120615	13	3860	76.52	-0.0190924629195974	0.0198634214431251
1	A	26	50	20120615	13	3862	76.56	-0.0192657747916662	0.0205239298874314
1	A	26	50	20120615	13	3864	76.6	-0.0190492304109956	0.0198758240960671
1	A	26	50	20120615	13	3866	76.64	-0.0187258139114165	0.0200128472481254
1	A	26	50	20120615	13	3868	76.68	-0.0195079376510192	0.0192455727509277
1	A	26	50	20120615	13	3870	76.72	-0.0195762583082174	0.0196159411407776
1	A	26	50	20120615	13	3872	76.76	-0.0196031354369703	0.0191885587311606
1	A	26	50	20120615	13	3874	76.8	-0.0194041273044732	0.0187071887188001
1	A	26	50	20120615	13	3876	76.84	-0.0190956095447737	0.0184214539395904
1	A	26	50	20120615	13	3878	76.88	-0.0182694401237709	0.0184685331090818
1	A	26	50	20120615	13	3880	76.92	-0.0180457115382035	0.0182084592349614
1	A	26	50	20120615	13	3882	76.96	-0.0176541158027824	0.0178540573162307
1	A	26	50	20120615	13	3884	77	-0.0170513709114311	0.0181084814071694
1	A	26	50	20120615	13	3886	77.04	-0.0160072004697886	0.0175615201697860
1	A	26	50	20120615	13	3888	77.08	-0.0156776745676200	0.0171682415202257
1	A	26	50	20120615	13	3890	77.12	-0.0148939032692172	0.0165182831090946
1	A	26	50	20120615	13	3892	77.16	-0.0147621409916109	0.0149300788521428
1	A	26	50	20120615	13	3894	77.2	-0.0143526766678292	0.0133597856099583
1	A	26	50	20120615	13	3896	77.24	-0.0148319550583310	0.0119405784594965
1	A	26	50	20120615	13	3898	77.28	-0.0147030240362766	0.0107237297134611
1	A	26	50	20120615	13	3900	77.32	-0.0149304394766011	0.00899044552978605
1	A	26	50	20120615	13	3902	77.36	-0.0155276265086522	0.0082078268154366
1	A	26	50	20120615	13	3904	77.4	-0.0153506588945247	0.00666737347941826
1	A	26	50	20120615	13	3906	77.44	-0.0158084963932073	0.00606418311079489
1	A	26	50	20120615	13	3908	77.48	-0.0154189866227907	0.00520731818442085
1	A	26	50	20120615	13	3910	77.52	-0.0156810050405594	0.00435400293408836
1	A	26	50	20120615	13	3912	77.56	-0.0162475107093748	0.00426346498182523
1	A	26	50	20120615	13	3914	77.6	-0.0164338616304887	0.00398384667627282
1	A	26	50	20120615	13	3916	77.64	-0.0173049676874359	0.00323228409175308
1	A	26	50	20120615	13	3918	77.68	-0.0178767907992458	0.0029918960704209
1	A	26	50	20120615	13	3920	77.72	-0.0186136597048525	0.00271270910000501
1	A	26	50	20120615	13	3922	77.76	-0.0208305808852286	0.00242296502534601
1	A	26	50	20120615	13	3924	77.8	-0.0216895600608784	0.00273973472118196
1	A	26	50	20120615	13	3926	77.84	-0.0216698317816833	0.0028532253595624
1	A	26	50	20120615	13	3928	77.88	-0.0222756455164649	0.00271714265952305
1	A	26	50	20120615	13	3930	77.92	-0.0232513114531461	0.00220321745095667
1	A	26	50	20120615	13	3932	77.96	-0.0227608904739863	0.00209010865023807
1	A	26	50	20120615	13	3934	78	-0.0221830074570616	0.002109730863416
1	A	26	50	20120615	13	3936	78.04	-0.0221202588012991	0.00188731749646158
1	A	26	50	20120615	13	3938	78.08	-0.0220375414500359	0.00161382273563425
1	A	26	50	20120615	13	3940	78.12	-0.0212580693608627	0.00222664389861738
1	A	26	50	20120615	13	3942	78.16	-0.0206859068377978	0.00181329755860697
1	A	26	50	20120615	13	3944	78.2	-0.0207286443716527	0.00111937124782174
1	A	26	50	20120615	13	3946	78.24	-0.0202831953837765	0.00132332912778719
1	A	26	50	20120615	13	3948	78.28	-0.0201289329683928	0.000496608163495131
1	A	26	50	20120615	13	3950	78.32	-0.0194940359317010	0.000316097944393820
1	A	26	50	20120615	13	3952	78.36	-0.0189534952238908	-0.000419462813667669
1	A	26	50	20120615	13	3954	78.4	-0.0183470450930061	-0.00131101839872673
1	A	26	50	20120615	13	3956	78.44	-0.0178899217721725	-0.00171609866046507
1	A	26	50	20120615	13	3958	78.48	-0.0171491001396589	-0.00316119864704039
1	A	26	50	20120615	13	3960	78.52	-0.0167694842073247	-0.00457856449144401
1	A	26	50	20120615	13	3962	78.56	-0.0160295096887350	-0.00596144049548853
1	A	26	50	20120615	13	3964	78.6	-0.0155329580937824	-0.00664792097186783
1	A	26	50	20120615	13	3966	78.64	-0.0156256810059994	-0.00676351171738843
1	A	26	50	20120615	13	3968	78.68	-0.0148630875556931	-0.00827733541202723
1	A	26	50	20120615	13	3970	78.72	-0.0142116017939147	-0.0101081338634685
1	A	26	50	20120615	13	3972	78.76	-0.0143505977738925	-0.0115292982855007
1	A	26	50	20120615	13	3974	78.8	-0.0144476198953392	-0.0128442269847274
1	A	26	50	20120615	13	3976	78.84	-0.0147527294003533	-0.0138061114102433
1	A	26	50	20120615	13	3978	78.88	-0.0150818522516566	-0.0146817570927256
1	A	26	50	20120615	13	3980	78.92	-0.0159191515333952	-0.0159012900161024
1	A	26	50	20120615	13	3982	78.96	-0.0163444621201433	-0.0167746517436816
1	A	26	50	20120615	13	3984	79	-0.0161339988577910	-0.0166797862979176
1	A	26	50	20120615	13	3986	79.04	-0.0160542937814156	-0.0166022308261570
1	A	26	50	20120615	13	3988	79.08	-0.0151771419614893	-0.0171443554531571
1	A	26	50	20120615	13	3990	79.12	-0.0152313911937420	-0.0166048895476543
1	A	26	50	20120615	13	3992	79.16	-0.0148206894330932	-0.0163340817925955
1	A	26	50	20120615	13	3994	79.2	-0.013694268330663	-0.0164038025212205
1	A	26	50	20120615	13	3996	79.24	-0.0132561449690398	-0.0163356374275141
1	A	26	50	20120615	13	3998	79.28	-0.0120864489316010	-0.0165218893536786
1	A	26	50	20120615	13	4000	79.32	-0.0105265713723035	-0.0160549160353830
1	A	26	50	20120615	13	4002	79.36	-0.00922422210271413	-0.0162365010567917
1	A	26	50	20120615	13	4004	79.4	-0.00794605588504133	-0.0162181162804809
1	A	26	50	20120615	13	4006	79.44	-0.00696727867852291	-0.0160199849603924
1	A	26	50	20120615	13	4008	79.48	-0.00536653034727281	-0.0167106868642554
1	A	26	50	20120615	13	4010	79.52	-0.00493045759531506	-0.0175755491683247
1	A	26	50	20120615	13	4012	79.56	-0.00348004016574521	-0.0187630642966494
1	A	26	50	20120615	13	4014	79.6	-0.00226530142634485	-0.0190345225899469
1	A	26	50	20120615	13	4016	79.64	-0.00175406322354697	-0.0204567971696255
1	A	26	50	20120615	13	4018	79.68	-0.00105247187525368	-0.0207980469022261
1	A	26	50	20120615	13	4020	79.72	5.08268354316894e-05	-0.0222544747394361
1	A	26	50	20120615	13	4022	79.76	0.00056552986145738	-0.0235816434570451
1	A	26	50	20120615	13	4024	79.8	0.00133274071904478	-0.0244720323159152
1	A	26	50	20120615	13	4026	79.84	0.00269766893876913	-0.0253544308681579
1	A	26	50	20120615	13	4028	79.88	0.00355758149537013	-0.0267791803215707
1	A	26	50	20120615	13	4030	79.92	0.00463287877752053	-0.0272711145092422
[truncated: 3,288 more rows]
