# Supplementary material for: How Do Ants Make Sense of Gravity? A Boltzmann Walker Analysis of Lasius niger Trajectories on Various Inclines
Source: PLoS One. 2013 Oct 29;8(10):e76531. doi: 10.1371/journal.pone.0076531 (PMC3812222; doi:10.1371/journal.pone.0076531)
Supplement: Dataset S1 — Trajectories for . (ZIP) [file pone.0076531.s005.zip › Incline1/1-A-26-50-20120615-14.txt]

Pente	Colonie	Temperature	Humidite	Date	Indiv	Frame	Time	X	Y
1	A	26	50	20120615	14	14	0	0	0
1	A	26	50	20120615	14	16	0.04	0.00109605793724602	-0.00248781378824863
1	A	26	50	20120615	14	18	0.08	0.00246736426013672	-0.00490993735652503
1	A	26	50	20120615	14	20	0.12	0.00322772325301442	-0.00768808211806101
1	A	26	50	20120615	14	22	0.16	0.00389929791844635	-0.0110109819438232
1	A	26	50	20120615	14	24	0.2	0.00297117077066432	-0.0134189421632724
1	A	26	50	20120615	14	26	0.24	0.00185768972232986	-0.016798841866666
1	A	26	50	20120615	14	28	0.28	0.00112590491447990	-0.0196010353298301
1	A	26	50	20120615	14	30	0.32	0.00269412633379543	-0.0200977071329356
1	A	26	50	20120615	14	32	0.36	0.00420712271350028	-0.0201769738031066
1	A	26	50	20120615	14	34	0.4	0.00587525832099747	-0.0202647257546518
1	A	26	50	20120615	14	36	0.44	0.0075064122438386	-0.0199472348098991
1	A	26	50	20120615	14	38	0.48	0.00947436112655888	-0.0190721901681807
1	A	26	50	20120615	14	40	0.52	0.012278209219591	-0.0180612820295252
1	A	26	50	20120615	14	42	0.56	0.014849560602969	-0.0170623947061498
1	A	26	50	20120615	14	44	0.6	0.0180529028141681	-0.0163974244180542
1	A	26	50	20120615	14	46	0.64	0.0208842149345816	-0.0157461225040389
1	A	26	50	20120615	14	48	0.68	0.0242232792213616	-0.0145504402923915
1	A	26	50	20120615	14	50	0.72	0.0269570671745138	-0.0136688478418794
1	A	26	50	20120615	14	52	0.76	0.0300758252725474	-0.0125487977715477
1	A	26	50	20120615	14	54	0.8	0.0322742414684598	-0.0110593268344529
1	A	26	50	20120615	14	56	0.84	0.0339616103804053	-0.00915699746102671
1	A	26	50	20120615	14	58	0.88	0.0343949254159164	-0.00732643942589101
1	A	26	50	20120615	14	60	0.92	0.0336136431333834	-0.00414467104258589
1	A	26	50	20120615	14	62	0.96	0.0321378405703689	-0.00214886215268686
1	A	26	50	20120615	14	64	1	0.029826237791992	-0.000384842865660791
1	A	26	50	20120615	14	66	1.04	0.0271053616086643	0.00208826310153917
1	A	26	50	20120615	14	68	1.08	0.0244985417491419	0.00391316428242541
1	A	26	50	20120615	14	70	1.12	0.0220122835958119	0.00542191802144315
1	A	26	50	20120615	14	72	1.16	0.0190011400788071	0.00582610025756938
1	A	26	50	20120615	14	74	1.2	0.0162349383508054	0.00657421923206474
1	A	26	50	20120615	14	76	1.24	0.0125474118422566	0.0066712696377826
1	A	26	50	20120615	14	78	1.28	0.00968990141560016	0.00684314608308561
1	A	26	50	20120615	14	80	1.32	0.0082823841544449	0.00757294392088044
1	A	26	50	20120615	14	82	1.36	0.00894793427010112	0.00745917751085533
1	A	26	50	20120615	14	84	1.4	0.00973023478639904	0.00781882616190243
1	A	26	50	20120615	14	86	1.44	0.00970835690258913	0.00843376864522913
1	A	26	50	20120615	14	88	1.48	0.0104528554903648	0.0093236625293524
1	A	26	50	20120615	14	90	1.52	0.0104829358128365	0.0106467017433593
1	A	26	50	20120615	14	92	1.56	0.0110369964023030	0.012221456829333
1	A	26	50	20120615	14	94	1.6	0.0106242878726093	0.0150414396848983
1	A	26	50	20120615	14	96	1.64	0.00960470919060281	0.0159156372126927
1	A	26	50	20120615	14	98	1.68	0.00824439130709175	0.0155260072341233
1	A	26	50	20120615	14	100	1.72	0.00694030962588846	0.0152639888163547
1	A	26	50	20120615	14	102	1.76	0.00476858671096584	0.0143167909986840
1	A	26	50	20120615	14	104	1.8	0.00292231676315214	0.0128802611462967
1	A	26	50	20120615	14	106	1.84	-8.35658794006299e-05	0.00967265508120702
1	A	26	50	20120615	14	108	1.88	-0.0016883970452053	0.00794842186433118
1	A	26	50	20120615	14	110	1.92	-0.00255312217055902	0.00598878431471697
1	A	26	50	20120615	14	112	1.96	-0.00496743927997112	0.00274725126626597
1	A	26	50	20120615	14	114	2	-0.00692223597656133	0.00081297480846579
1	A	26	50	20120615	14	116	2.04	-0.0094804563870127	-0.00163482380703549
1	A	26	50	20120615	14	118	2.08	-0.0103784819991196	-0.0044368051381653
1	A	26	50	20120615	14	120	2.12	-0.0106206660716760	-0.00674968070874841
1	A	26	50	20120615	14	122	2.16	-0.0099604687543534	-0.00919362559229221
1	A	26	50	20120615	14	124	2.2	-0.00880503506069111	-0.0115706569611323
1	A	26	50	20120615	14	126	2.24	-0.0073331781535157	-0.0132072697483242
1	A	26	50	20120615	14	128	2.28	-0.00473303338200778	-0.0139581888656731
1	A	26	50	20120615	14	130	2.32	-0.00239923452176939	-0.0145220994526015
1	A	26	50	20120615	14	132	2.36	0.000736076946011759	-0.0150146700363761
1	A	26	50	20120615	14	134	2.4	0.00355679660684302	-0.0164430964450510
1	A	26	50	20120615	14	136	2.44	0.00671374554212848	-0.0175227070785667
1	A	26	50	20120615	14	138	2.48	0.00934015225948967	-0.0187846805509503
1	A	26	50	20120615	14	140	2.52	0.0116145612211762	-0.0204967982002373
1	A	26	50	20120615	14	142	2.56	0.0144604538834177	-0.0232221998669646
1	A	26	50	20120615	14	144	2.6	0.0159447417278064	-0.0247609349335046
1	A	26	50	20120615	14	146	2.64	0.018505246093161	-0.0258209587091814
1	A	26	50	20120615	14	148	2.68	0.0206338637787025	-0.0265397186101219
1	A	26	50	20120615	14	150	2.72	0.0229786864336596	-0.0269203683325702
1	A	26	50	20120615	14	152	2.76	0.0258724855803265	-0.0276357836184357
1	A	26	50	20120615	14	154	2.8	0.0284609418767414	-0.0282888462283362
1	A	26	50	20120615	14	156	2.84	0.0296758008242945	-0.0278467135712637
1	A	26	50	20120615	14	158	2.88	0.0293242839012311	-0.0263235489960453
1	A	26	50	20120615	14	160	2.92	0.0297526986867486	-0.0253689053439688
1	A	26	50	20120615	14	162	2.96	0.0309796470389397	-0.0236642356504081
1	A	26	50	20120615	14	164	3	0.0313751551961811	-0.0215572462399827
1	A	26	50	20120615	14	166	3.04	0.0322276855579865	-0.0177006434289844
1	A	26	50	20120615	14	168	3.08	0.032415139565679	-0.0162678329582661
1	A	26	50	20120615	14	170	3.12	0.0334595645657628	-0.0124294876443581
1	A	26	50	20120615	14	172	3.16	0.0344059562817029	-0.0096869032828479
1	A	26	50	20120615	14	174	3.2	0.0361317918025449	-0.00731929764740101
1	A	26	50	20120615	14	176	3.24	0.0378943968760086	-0.00588988128923241
1	A	26	50	20120615	14	178	3.28	0.0393238132341772	-0.00554785373917251
1	A	26	50	20120615	14	180	3.32	0.039718803082148	-0.00596363252651021
1	A	26	50	20120615	14	182	3.36	0.0395531986739941	-0.00654840983455141
1	A	26	50	20120615	14	184	3.4	0.0418380021053641	-0.00747146702671241
1	A	26	50	20120615	14	186	3.44	0.0434108904294355	-0.00970238892135591
1	A	26	50	20120615	14	188	3.48	0.044399284288178	-0.0117367351308296
1	A	26	50	20120615	14	190	3.52	0.0452475295828894	-0.0143808902283986
1	A	26	50	20120615	14	192	3.56	0.0460913201048793	-0.0165338182450773
1	A	26	50	20120615	14	194	3.6	0.0473542128160785	-0.0181666692241932
1	A	26	50	20120615	14	196	3.64	0.04958032638461	-0.0208071473665
1	A	26	50	20120615	14	198	3.68	0.0514393808230275	-0.0225259118195302
1	A	26	50	20120615	14	200	3.72	0.0523874695952424	-0.0235753997041673
1	A	26	50	20120615	14	202	3.76	0.051608308633053	-0.0230226543333137
1	A	26	50	20120615	14	204	3.8	0.0511535682620719	-0.022951872944517
1	A	26	50	20120615	14	206	3.84	0.0508426534103842	-0.0229423270029709
1	A	26	50	20120615	14	208	3.88	0.0495889530873404	-0.0227900162023034
1	A	26	50	20120615	14	210	3.92	0.0487753560249072	-0.0238051386973748
1	A	26	50	20120615	14	212	3.96	0.0470311357277543	-0.0251221250773347
1	A	26	50	20120615	14	214	4	0.0455242275374355	-0.0261941625972238
1	A	26	50	20120615	14	216	4.04	0.0428153933825914	-0.0275046223815934
1	A	26	50	20120615	14	218	4.08	0.0396724663747769	-0.0291575339800917
1	A	26	50	20120615	14	220	4.12	0.0369938695201098	-0.0300397967678324
1	A	26	50	20120615	14	222	4.16	0.0341998912235295	-0.0307991460122265
1	A	26	50	20120615	14	224	4.2	0.0311696133970258	-0.0312762026732219
1	A	26	50	20120615	14	226	4.24	0.0281058257801617	-0.0318812385905441
1	A	26	50	20120615	14	228	4.28	0.0248367226383122	-0.0309533801433389
1	A	26	50	20120615	14	230	4.32	0.0221245721526643	-0.0305255522564498
1	A	26	50	20120615	14	232	4.36	0.0200118785118352	-0.0298068489240518
1	A	26	50	20120615	14	234	4.4	0.0177332976201396	-0.0285127020931242
1	A	26	50	20120615	14	236	4.44	0.0162403123623424	-0.0270105244471715
1	A	26	50	20120615	14	238	4.48	0.0142183405215394	-0.0244140990573326
1	A	26	50	20120615	14	240	4.52	0.0131657413670651	-0.0216853739887337
1	A	26	50	20120615	14	242	4.56	0.0121728715223977	-0.0186351486799328
1	A	26	50	20120615	14	244	4.6	0.0109347770460147	-0.0155381129022172
1	A	26	50	20120615	14	246	4.64	0.0108338163397969	-0.0141368959624824
1	A	26	50	20120615	14	248	4.68	0.0110010329514119	-0.0108855624140441
1	A	26	50	20120615	14	250	4.72	0.0119226405746714	-0.0087323161993139
1	A	26	50	20120615	14	252	4.76	0.0133001864077993	-0.00539339757653081
1	A	26	50	20120615	14	254	4.8	0.0139384393732746	-0.00301778324968014
1	A	26	50	20120615	14	256	4.84	0.0144267036767517	-0.0011015875122749
1	A	26	50	20120615	14	258	4.88	0.0144632540262712	0.000298830396797239
1	A	26	50	20120615	14	260	4.92	0.0136577250522113	0.00132824351991643
1	A	26	50	20120615	14	262	4.96	0.0123050439219371	0.00256915935235633
1	A	26	50	20120615	14	264	5	0.0111809350586814	0.00291321629887827
1	A	26	50	20120615	14	266	5.04	0.0111982945301595	0.0031163892903166
1	A	26	50	20120615	14	268	5.08	0.0109428380633202	0.00362296765942645
1	A	26	50	20120615	14	270	5.12	0.0104627408431658	0.00412200119918104
1	A	26	50	20120615	14	272	5.16	0.0102442165635079	0.00395407748078486
1	A	26	50	20120615	14	274	5.2	0.0095176360615675	0.00425670504099708
1	A	26	50	20120615	14	276	5.24	0.0100278843148717	0.00469518195601086
1	A	26	50	20120615	14	278	5.28	0.00972412538380959	0.00474096004902488
1	A	26	50	20120615	14	280	5.32	0.0100047760652625	0.0045677330297698
1	A	26	50	20120615	14	282	5.36	0.00985495428046473	0.00451775472247553
1	A	26	50	20120615	14	284	5.4	0.0101741917789670	0.00435169069491387
1	A	26	50	20120615	14	286	5.44	0.0099691237413551	0.00431577674149741
1	A	26	50	20120615	14	288	5.48	0.00994405680596204	0.00447020179144073
1	A	26	50	20120615	14	290	5.52	0.00973517039173172	0.00471988826694552
1	A	26	50	20120615	14	292	5.56	0.0095061314342376	0.0046934778286682
1	A	26	50	20120615	14	294	5.6	0.00907768129338104	0.00434377109896458
1	A	26	50	20120615	14	296	5.64	0.00823849403653665	0.00401290876497958
1	A	26	50	20120615	14	298	5.68	0.00810916420625763	0.00356439093367296
1	A	26	50	20120615	14	300	5.72	0.00725082142671091	0.00323322454377205
1	A	26	50	20120615	14	302	5.76	0.00634395697983916	0.00372042111600958
1	A	26	50	20120615	14	304	5.8	0.00540048561490539	0.00431674547778763
1	A	26	50	20120615	14	306	5.84	0.00444034774313904	0.00526170883802971
1	A	26	50	20120615	14	308	5.88	0.00452158724122957	0.00593796455035309
1	A	26	50	20120615	14	310	5.92	0.0046960714963416	0.00702774479359573
1	A	26	50	20120615	14	312	5.96	0.00533449063191046	0.00714841892976625
1	A	26	50	20120615	14	314	6	0.00679329505501197	0.00819510596444304
1	A	26	50	20120615	14	316	6.04	0.0078665982960394	0.00869480418457195
1	A	26	50	20120615	14	318	6.08	0.00843711326030414	0.00975849784444306
1	A	26	50	20120615	14	320	6.12	0.00920245735598921	0.0108523920349386
1	A	26	50	20120615	14	322	6.16	0.00832416073018419	0.0116917836456428
1	A	26	50	20120615	14	324	6.2	0.00756103129293779	0.0111753467937896
1	A	26	50	20120615	14	326	6.24	0.00653289591177221	0.0114209412423517
1	A	26	50	20120615	14	328	6.28	0.00508935156011549	0.0116729682413022
1	A	26	50	20120615	14	330	6.32	0.00331860061653252	0.0112133346913953
1	A	26	50	20120615	14	332	6.36	0.00055212311688608	0.009441544300844
1	A	26	50	20120615	14	334	6.4	-0.00080915643184739	0.00897643774445074
1	A	26	50	20120615	14	336	6.44	-0.00175538409901423	0.00788704923836488
1	A	26	50	20120615	14	338	6.48	-0.0039290105453918	0.00645206653561477
1	A	26	50	20120615	14	340	6.52	-0.00604543771002563	0.00668381371208085
1	A	26	50	20120615	14	342	6.56	-0.00817417560371993	0.00748220090765077
1	A	26	50	20120615	14	344	6.6	-0.00875505675339691	0.00824373369778524
1	A	26	50	20120615	14	346	6.64	-0.0081154008880677	0.00849996798208381
1	A	26	50	20120615	14	348	6.68	-0.00824993502425625	0.00853290501595148
1	A	26	50	20120615	14	350	6.72	-0.00829172503502437	0.00891769838413758
1	A	26	50	20120615	14	352	6.76	-0.00832763898844081	0.00905098094132343
1	A	26	50	20120615	14	354	6.8	-0.00824615907404472	0.00881917012524704
1	A	26	50	20120615	14	356	6.84	-0.00819606055859765	0.00895253753524664
1	A	26	50	20120615	14	358	6.88	-0.00826812888173618	0.00928005525415662
1	A	26	50	20120615	14	360	6.92	-0.00807227444548313	0.00932614447415436
1	A	26	50	20120615	14	362	6.96	-0.008316770757214	0.00963008018191178
1	A	26	50	20120615	14	364	7	-0.00849429698569871	0.0100093298329334
1	A	26	50	20120615	14	366	7.04	-0.00835047146640531	0.00993975052566461
1	A	26	50	20120615	14	368	7.08	-0.00827156542069275	0.00991343908233666
1	A	26	50	20120615	14	370	7.12	-0.00839834259549171	0.0104159869427937
1	A	26	50	20120615	14	372	7.16	-0.00857998418544291	0.0112951469459786
1	A	26	50	20120615	14	374	7.2	-0.00805042484594447	0.0130969328061879
1	A	26	50	20120615	14	376	7.24	-0.00783491503320545	0.0143325148614666
1	A	26	50	20120615	14	378	7.28	-0.00821511708635063	0.016618246794751
1	A	26	50	20120615	14	380	7.32	-0.0085018913125286	0.0196793403347788
1	A	26	50	20120615	14	382	7.36	-0.0082212335600079	0.0218701763459969
1	A	26	50	20120615	14	384	7.4	-0.00867903570335151	0.0223822418637287
1	A	26	50	20120615	14	386	7.44	-0.00881958024718011	0.0220314037631752
1	A	26	50	20120615	14	388	7.48	-0.0094062596724628	0.0212788370870262
1	A	26	50	20120615	14	390	7.52	-0.0105540566128882	0.0203781032559473
1	A	26	50	20120615	14	392	7.56	-0.0121559667205798	0.0194544499727699
1	A	26	50	20120615	14	394	7.6	-0.0134837202154969	0.0185667997384633
1	A	26	50	20120615	14	396	7.64	-0.0151536801584895	0.017174732760477
1	A	26	50	20120615	14	398	7.68	-0.0170416340510542	0.0148029764082245
1	A	26	50	20120615	14	400	7.72	-0.0190761499661554	0.0132224230466450
1	A	26	50	20120615	14	402	7.76	-0.0195293912707603	0.0111673020399401
1	A	26	50	20120615	14	404	7.8	-0.0203159061434741	0.00889968130335295
1	A	26	50	20120615	14	406	7.84	-0.0211847989561961	0.00643159579429942
1	A	26	50	20120615	14	408	7.88	-0.0216133056655952	0.00356484348201292
1	A	26	50	20120615	14	410	7.92	-0.0216627324296001	0.00142337059518946
1	A	26	50	20120615	14	412	7.96	-0.0206858644113909	-0.00086206923228358
1	A	26	50	20120615	14	414	8	-0.0200197698235132	-0.00406328305207132
1	A	26	50	20120615	14	416	8.04	-0.0194284234934747	-0.00614040215073901
1	A	26	50	20120615	14	418	8.08	-0.0190015926271471	-0.00831138260354141
1	A	26	50	20120615	14	420	8.12	-0.0171624715288912	-0.0105493119263865
1	A	26	50	20120615	14	422	8.16	-0.0158473618103285	-0.012173003044259
1	A	26	50	20120615	14	424	8.2	-0.0139861478678012	-0.0142115593675078
1	A	26	50	20120615	14	426	8.24	-0.0126456501873668	-0.0160081409218076
1	A	26	50	20120615	14	428	8.28	-0.0110097515780239	-0.0180241801367163
1	A	26	50	20120615	14	430	8.32	-0.00908529683341441	-0.0195618474720168
1	A	26	50	20120615	14	432	8.36	-0.00673224345552432	-0.02058426730907
1	A	26	50	20120615	14	434	8.4	-0.00478897259946745	-0.0207094252093401
1	A	26	50	20120615	14	436	8.44	-0.00258661781878383	-0.0208331688960477
1	A	26	50	20120615	14	438	8.48	-0.00062467934370363	-0.0214237444796947
1	A	26	50	20120615	14	440	8.52	0.00180246468271919	-0.022360731675445
1	A	26	50	20120615	14	442	8.56	0.00335527117420485	-0.0236161290547636
1	A	26	50	20120615	14	444	8.6	0.00462537637457213	-0.0253810675806052
1	A	26	50	20120615	14	446	8.64	0.00441656774208774	-0.0265071351296448
1	A	26	50	20120615	14	448	8.68	0.00527414684631078	-0.0292610331996539
1	A	26	50	20120615	14	450	8.72	0.00607367248379841	-0.0299197031663292
1	A	26	50	20120615	14	452	8.76	0.00684774227716333	-0.0304013135949954
1	A	26	50	20120615	14	454	8.8	0.0077645769296498	-0.0304526495473095
1	A	26	50	20120615	14	456	8.84	0.0088422076641781	-0.0304891362572187
1	A	26	50	20120615	14	458	8.88	0.0101927109055663	-0.0307447553586177
1	A	26	50	20120615	14	460	8.92	0.0122373808740453	-0.0297219961103094
1	A	26	50	20120615	14	462	8.96	0.0145604387822775	-0.0290409815693487
1	A	26	50	20120615	14	464	9	0.0167260240103394	-0.0278991455390886
1	A	26	50	20120615	14	466	9.04	0.0183816438278096	-0.0268919426399665
1	A	26	50	20120615	14	468	9.08	0.0209332386477212	-0.0252570410511851
1	A	26	50	20120615	14	470	9.12	0.0240096905470364	-0.0237167079233196
1	A	26	50	20120615	14	472	9.16	0.025726821583402	-0.022478712441886
1	A	26	50	20120615	14	474	9.2	0.0274249979153911	-0.0205790106772587
1	A	26	50	20120615	14	476	9.24	0.0289254473923706	-0.0195369078158443
1	A	26	50	20120615	14	478	9.28	0.0307558993614892	-0.017336497578809
1	A	26	50	20120615	14	480	9.32	0.0321829115566018	-0.0148557548583722
1	A	26	50	20120615	14	482	9.36	0.0337037285373065	-0.0127432309231705
1	A	26	50	20120615	14	484	9.4	0.0352505953318302	-0.0104496593677138
1	A	26	50	20120615	14	486	9.44	0.0365824309541951	-0.00816252248396601
1	A	26	50	20120615	14	488	9.48	0.0373017706826962	-0.00513165068776611
1	A	26	50	20120615	14	490	9.52	0.0387140043460819	-0.0033138205746917
1	A	26	50	20120615	14	492	9.56	0.0393818667009126	-0.000232602775671319
1	A	26	50	20120615	14	494	9.6	0.0407523103535303	0.00186092827138769
1	A	26	50	20120615	14	496	9.64	0.0416662458682139	0.00414820657649181
1	A	26	50	20120615	14	498	9.68	0.0419106926824701	0.006707862413709
1	A	26	50	20120615	14	500	9.72	0.041809364280726	0.00895158294109203
1	A	26	50	20120615	14	502	9.76	0.0417743624950573	0.0108854492769591
1	A	26	50	20120615	14	504	9.8	0.0410112528568008	0.0131954257097393
1	A	26	50	20120615	14	506	9.84	0.0406005652382876	0.0152040332323779
1	A	26	50	20120615	14	508	9.88	0.0395994434574837	0.0174048323781429
1	A	26	50	20120615	14	510	9.92	0.0394168684865814	0.0196853931688257
1	A	26	50	20120615	14	512	9.96	0.0380554758007629	0.0222361394605999
1	A	26	50	20120615	14	514	10	0.0374138471075142	0.0242485653598569
1	A	26	50	20120615	14	516	10.04	0.0362993761096861	0.0264785680156849
1	A	26	50	20120615	14	518	10.08	0.0354134420235375	0.0285207631104297
1	A	26	50	20120615	14	520	10.12	0.0339242115027483	0.0300498744536778
1	A	26	50	20120615	14	522	10.16	0.032686053386755	0.0311385501961283
1	A	26	50	20120615	14	524	10.2	0.0318428144080545	0.0312571461454689
1	A	26	50	20120615	14	526	10.24	0.0311136105399558	0.030334689994072
1	A	26	50	20120615	14	528	10.28	0.0295552674023735	0.0308231805717191
1	A	26	50	20120615	14	530	10.32	0.0277080171217184	0.0310254176366218
1	A	26	50	20120615	14	532	10.36	0.0262222983760473	0.0314596685986685
1	A	26	50	20120615	14	534	10.4	0.022786685729364	0.032397214408776
1	A	26	50	20120615	14	536	10.44	0.021314248994628	0.0331394926812587
1	A	26	50	20120615	14	538	10.48	0.0190254291967409	0.0348476363904354
1	A	26	50	20120615	14	540	10.52	0.0170785167407609	0.0365289595394018
1	A	26	50	20120615	14	542	10.56	0.0148736870863431	0.038837733890654
1	A	26	50	20120615	14	544	10.6	0.0131683576621555	0.0398694733950832
1	A	26	50	20120615	14	546	10.64	0.0116628566143312	0.0410863334548272
1	A	26	50	20120615	14	548	10.68	0.00981101466508179	0.0422913141206472
1	A	26	50	20120615	14	550	10.72	0.00831590808694096	0.0427833190189968
1	A	26	50	20120615	14	552	10.76	0.00665399501911822	0.0436849508756877
1	A	26	50	20120615	14	554	10.8	0.00537476814127364	0.0444581721409152
1	A	26	50	20120615	14	556	10.84	0.0037977785978714	0.0458534352415525
1	A	26	50	20120615	14	558	10.88	0.00341021337110305	0.0461561476545785
1	A	26	50	20120615	14	560	10.92	0.00259032305831724	0.0471697852254094
1	A	26	50	20120615	14	562	10.96	0.00117462457170366	0.0489316831920919
1	A	26	50	20120615	14	564	11	0.00040663589665695	0.0499224105032124
1	A	26	50	20120615	14	566	11.04	-0.00043595254380494	0.0503383307119063
1	A	26	50	20120615	14	568	11.08	-0.00168357174853048	0.0507078647157544
1	A	26	50	20120615	14	570	11.12	-0.00262183173648691	0.0507876970713504
1	A	26	50	20120615	14	572	11.16	-0.00288657251536316	0.0498926413077244
1	A	26	50	20120615	14	574	11.2	-0.003565253603946	0.0489670385311512
1	A	26	50	20120615	14	576	11.24	-0.00503561144474531	0.047875124239643
1	A	26	50	20120615	14	578	11.28	-0.0058528147517626	0.0469196108462256
1	A	26	50	20120615	14	580	11.32	-0.00744246150654808	0.0449513791207928
1	A	26	50	20120615	14	582	11.36	-0.0083853883992603	0.0429907841485969
1	A	26	50	20120615	14	584	11.4	-0.00951796133068681	0.0408664232458782
1	A	26	50	20120615	14	586	11.44	-0.00998960155373831	0.0388409865818474
1	A	26	50	20120615	14	588	11.48	-0.0103322654999013	0.0366961902931524
1	A	26	50	20120615	14	590	11.52	-0.0110699900047132	0.0346678544913188
1	A	26	50	20120615	14	592	11.56	-0.0120816476765568	0.0325135122610777
1	A	26	50	20120615	14	594	11.6	-0.0123106017812372	0.0304712535267225
1	A	26	50	20120615	14	596	11.64	-0.0127028904813038	0.0280214255147592
1	A	26	50	20120615	14	598	11.68	-0.0133974814724634	0.0260991557301036
1	A	26	50	20120615	14	600	11.72	-0.0141709785093355	0.0245018792931491
1	A	26	50	20120615	14	602	11.76	-0.01497886144187	0.0224458114704642
1	A	26	50	20120615	14	604	11.8	-0.0163772789458582	0.0207675211024824
1	A	26	50	20120615	14	606	11.84	-0.0175710378270607	0.0196820909801576
1	A	26	50	20120615	14	608	11.88	-0.0187186014222484	0.0192236736539143
1	A	26	50	20120615	14	610	11.92	-0.0202572799202459	0.0186668836322724
1	A	26	50	20120615	14	612	11.96	-0.0215425737742731	0.0193088800210473
1	A	26	50	20120615	14	614	12	-0.0228713971217501	0.0203208629620103
1	A	26	50	20120615	14	616	12.04	-0.0234064011834637	0.0208427006954581
1	A	26	50	20120615	14	618	12.08	-0.0241426549061707	0.022060465851882
1	A	26	50	20120615	14	620	12.12	-0.0246249512284146	0.0222667501131575
1	A	26	50	20120615	14	622	12.16	-0.0252533853091264	0.0225658987080063
1	A	26	50	20120615	14	624	12.2	-0.0259071691679436	0.0222164536078117
1	A	26	50	20120615	14	626	12.24	-0.025730392472647	0.0219034881464586
1	A	26	50	20120615	14	628	12.28	-0.0258221607907094	0.02139325403529
1	A	26	50	20120615	14	630	12.32	-0.0253130580503907	0.0211361358675149
1	A	26	50	20120615	14	632	12.36	-0.0251996805490952	0.0207252644012387
1	A	26	50	20120615	14	634	12.4	-0.0252023251284569	0.0206350800023661
1	A	26	50	20120615	14	636	12.44	-0.025615982595451	0.0196602625938224
1	A	26	50	20120615	14	638	12.48	-0.0256909147010534	0.0187502373796387
1	A	26	50	20120615	14	640	12.52	-0.0254669669123838	0.0172231059353779
1	A	26	50	20120615	14	642	12.56	-0.025383104048135	0.014993739675653
1	A	26	50	20120615	14	644	12.6	-0.0247395661665772	0.0133065121850637
1	A	26	50	20120615	14	646	12.64	-0.0241818003375772	0.0115548672667084
1	A	26	50	20120615	14	648	12.68	-0.0234005180550442	0.00902391996480742
1	A	26	50	20120615	14	650	12.72	-0.0234643697973853	0.0068586882901361
1	A	26	50	20120615	14	652	12.76	-0.0235282215397265	0.00469345661546477
1	A	26	50	20120615	14	654	12.8	-0.0230552378137908	0.00259808709077467
1	A	26	50	20120615	14	656	12.84	-0.0232260748121255	0.000422743789132379
1	A	26	50	20120615	14	658	12.88	-0.023591083332574	-0.00098567149763499
1	A	26	50	20120615	14	660	12.92	-0.0233860223660299	-0.00338601617705084
1	A	26	50	20120615	14	662	12.96	-0.0230526215187004	-0.00543740365995111
1	A	26	50	20120615	14	664	13	-0.0224667694083517	-0.00599666855532721
1	A	26	50	20120615	14	666	13.04	-0.0220259448988244	-0.00729280942737781
1	A	26	50	20120615	14	668	13.08	-0.0218928108340626	-0.0098001252206515
1	A	26	50	20120615	14	670	13.12	-0.0215518085888354	-0.0115786755520310
1	A	26	50	20120615	14	672	13.16	-0.0215689064308045	-0.0131036361784735
1	A	26	50	20120615	14	674	13.2	-0.0216500822892847	-0.0150382803317999
1	A	26	50	20120615	14	676	13.24	-0.0219086429548934	-0.0168058634370032
1	A	26	50	20120615	14	678	13.28	-0.0216707573844598	-0.0189812215878879
1	A	26	50	20120615	14	680	13.32	-0.0220512345728536	-0.0201087203210526
1	A	26	50	20120615	14	682	13.36	-0.021559303920716	-0.0218660892688016
1	A	26	50	20120615	14	684	13.4	-0.02151795938722	-0.0229214249265191
1	A	26	50	20120615	14	686	13.44	-0.0216162260166015	-0.0243128908637414
1	A	26	50	20120615	14	688	13.48	-0.0206120990319775	-0.0259568080639829
1	A	26	50	20120615	14	690	13.52	-0.0193195502623754	-0.0264885099370284
1	A	26	50	20120615	14	692	13.56	-0.018972127487575	-0.0263566557355405
1	A	26	50	20120615	14	694	13.6	-0.0189413117740509	-0.0258572827845309
1	A	26	50	20120615	14	696	13.64	-0.0180889228336018	-0.0262641944528325
1	A	26	50	20120615	14	698	13.68	-0.0172381390255459	-0.0266557831171858
1	A	26	50	20120615	14	700	13.72	-0.0155157117593892	-0.0268217269365947
1	A	26	50	20120615	14	702	13.76	-0.0140957706320885	-0.0265371164571671
1	A	26	50	20120615	14	704	13.8	-0.0114647677206496	-0.0266929627917406
1	A	26	50	20120615	14	706	13.84	-0.00920817784984901	-0.026473264714826
1	A	26	50	20120615	14	708	13.88	-0.00727904912941587	-0.0266162417059819
1	A	26	50	20120615	14	710	13.92	-0.00514372807158874	-0.0268454857244426
1	A	26	50	20120615	14	712	13.96	-0.00311687719399562	-0.0264343738418607
1	A	26	50	20120615	14	714	14	-0.00169637038126996	-0.0260008466743152
1	A	26	50	20120615	14	716	14.04	-0.0004172142141035	-0.0248485454636936
1	A	26	50	20120615	14	718	14.08	0.00062661681628408	-0.025048373840057
1	A	26	50	20120615	14	720	14.12	0.00152004623431328	-0.0259337422407806
1	A	26	50	20120615	14	722	14.16	0.00258586828559576	-0.026515620411019
1	A	26	50	20120615	14	724	14.2	0.00373371472349589	-0.0278263842513045
1	A	26	50	20120615	14	726	14.24	0.00415331188745199	-0.0294271325825547
1	A	26	50	20120615	14	728	14.28	0.00442003256531555	-0.0317603021177578
1	A	26	50	20120615	14	730	14.32	0.00562869018639772	-0.0333554643054365
1	A	26	50	20120615	14	732	14.36	0.00605288354443153	-0.036087512775907
1	A	26	50	20120615	14	734	14.4	0.00674613103270681	-0.0377134341085673
1	A	26	50	20120615	14	736	14.44	0.00758808307706564	-0.0396761504011068
1	A	26	50	20120615	14	738	14.48	0.00834864713090989	-0.0411394371740943
1	A	26	50	20120615	14	740	14.52	0.00888746249817404	-0.0435146088520999
1	A	26	50	20120615	14	742	14.56	0.0094532186338014	-0.044556954958247
1	A	26	50	20120615	14	744	14.6	0.00980337791184497	-0.0456345856927753
1	A	26	50	20120615	14	746	14.64	0.0106519767599469	-0.0464578701181108
1	A	26	50	20120615	14	748	14.68	0.0112020351250320	-0.0477320058271308
1	A	26	50	20120615	14	750	14.72	0.0113852464920374	-0.0485243189754503
1	A	26	50	20120615	14	752	14.76	0.0116732510840147	-0.048345350249132
1	A	26	50	20120615	14	754	14.8	0.0119107682518153	-0.0477008224180805
1	A	26	50	20120615	14	756	14.84	0.0130156933080973	-0.0466089081265722
1	A	26	50	20120615	14	758	14.88	0.0137737824882074	-0.0465327527262384
1	A	26	50	20120615	14	760	14.92	0.0139041022679801	-0.0453195696217567
1	A	26	50	20120615	14	762	14.96	0.0148502111412077	-0.0442699403157634
1	A	26	50	20120615	14	764	15	0.0154926176519157	-0.0424005621183405
1	A	26	50	20120615	14	766	15.04	0.0163142050209764	-0.0402698372545911
1	A	26	50	20120615	14	768	15.08	0.0169875828087003	-0.0382225509910216
1	A	26	50	20120615	14	770	15.12	0.0180835276088613	-0.0353784968064112
1	A	26	50	20120615	14	772	15.16	0.0190375560780382	-0.0328330538154959
1	A	26	50	20120615	14	774	15.2	0.0202609922308472	-0.0307108849437988
1	A	26	50	20120615	14	776	15.24	0.0213960400360078	-0.028402322724581
1	A	26	50	20120615	14	778	15.28	0.022213172632347	-0.0261691380882376
1	A	26	50	20120615	14	780	15.32	0.0225897140643967	-0.024351654457486
1	A	26	50	20120615	14	782	15.36	0.0228734265182121	-0.0223855935498715
1	A	26	50	20120615	14	784	15.4	0.0232842909134206	-0.0203362213212976
1	A	26	50	20120615	14	786	15.44	0.0231197188811672	-0.0181136008602652
1	A	26	50	20120615	14	788	15.48	0.0235049640905865	-0.0158413704945715
1	A	26	50	20120615	14	790	15.52	0.0240307481869802	-0.0126314090567937
1	A	26	50	20120615	14	792	15.56	0.02462121770461	-0.0110722032489383
1	A	26	50	20120615	14	794	15.6	0.0253488093692475	-0.0082165030156417
1	A	26	50	20120615	14	796	15.64	0.0258889045997856	-0.00667641737514961
1	A	26	50	20120615	14	798	15.68	0.0265215035394385	-0.00404100918846395
1	A	26	50	20120615	14	800	15.72	0.0267262816632702	-0.00148693949481814
1	A	26	50	20120615	14	802	15.76	0.0262176597555627	-0.000162033518908899
1	A	26	50	20120615	14	804	15.8	0.0261571314150931	0.00136644849930394
1	A	26	50	20120615	14	806	15.84	0.0253326449082296	0.00290709275415319
1	A	26	50	20120615	14	808	15.88	0.0244329222398478	0.00406547508309299
1	A	26	50	20120615	14	810	15.92	0.0229505435837683	0.00476650074596133
1	A	26	50	20120615	14	812	15.96	0.0210190814109573	0.00672044891441412
1	A	26	50	20120615	14	814	16	0.0193996654606839	0.00825529489365764
1	A	26	50	20120615	14	816	16.04	0.017731218726203	0.00963906043803284
1	A	26	50	20120615	14	818	16.08	0.0152512184678864	0.0113747600984724
1	A	26	50	20120615	14	820	16.12	0.0137849406332146	0.011818844370261
1	A	26	50	20120615	14	822	16.16	0.0121891208362293	0.0119501046020527
1	A	26	50	20120615	14	824	16.2	0.0113966309112145	0.0114283658635541
1	A	26	50	20120615	14	826	16.24	0.0112764015452094	0.0114399836279690
1	A	26	50	20120615	14	828	16.28	0.0118412667262924	0.0108980287065964
1	A	26	50	20120615	14	830	16.32	0.0116785614559414	0.0109258180030971
1	A	26	50	20120615	14	832	16.36	0.0114768238912689	0.0111566883671545
1	A	26	50	20120615	14	834	16.4	0.0117192766644021	0.0110412319719223
1	A	26	50	20120615	14	836	16.44	0.0117833546809133	0.0107281109470773
1	A	26	50	20120615	14	838	16.48	0.0113870849696685	0.0108525688116340
1	A	26	50	20120615	14	840	16.52	0.0119030395746969	0.0109850311249536
1	A	26	50	20120615	14	842	16.56	0.0113821988618105	0.0111063565064696
1	A	26	50	20120615	14	844	16.6	0.0114715135193422	0.0109713627508733
1	A	26	50	20120615	14	846	16.64	0.0109432693984568	0.0106823328540633
1	A	26	50	20120615	14	848	16.68	0.0114834211975373	0.0108167609242347
1	A	26	50	20120615	14	850	16.72	0.0115120165957685	0.0107556386140689
1	A	26	50	20120615	14	852	16.76	0.0116086215242142	0.0107652411241574
1	A	26	50	20120615	14	854	16.8	0.0120208506355104	0.0106327434554987
1	A	26	50	20120615	14	856	16.84	0.0121564030054638	0.0105987316193236
1	A	26	50	20120615	14	858	16.88	0.0115454486043830	0.0104310200329618
1	A	26	50	20120615	14	860	16.92	0.0116246374928081	0.0107111828107357
1	A	26	50	20120615	14	862	16.96	0.0113452313192901	0.0105653349660482
1	A	26	50	20120615	14	864	17	0.0112604350740902	0.0102738089823006
1	A	26	50	20120615	14	866	17.04	0.0113982996832181	0.0100798000947464
1	A	26	50	20120615	14	868	17.08	0.0107773962897260	0.0102013446793646
1	A	26	50	20120615	14	870	17.12	0.0107265411700231	0.0100847569132825
1	A	26	50	20120615	14	872	17.16	0.0111473050601681	0.00969864125541562
1	A	26	50	20120615	14	874	17.2	0.0105431388841867	0.00945368532427698
1	A	26	50	20120615	14	876	17.24	0.0105827227217975	0.0094181178531833
1	A	26	50	20120615	14	878	17.28	0.0104819882897497	0.00938717486043857
1	A	26	50	20120615	14	880	17.32	0.00988977221837035	0.00862485718177698
1	A	26	50	20120615	14	882	17.36	0.00960258079919143	0.00850331259715882
1	A	26	50	20120615	14	884	17.4	0.0085982275403975	0.00814099815354665
1	A	26	50	20120615	14	886	17.44	0.00810022637654344	0.00744933458446122
1	A	26	50	20120615	14	888	17.48	0.00787355622676628	0.00691282438530373
1	A	26	50	20120615	14	890	17.52	0.0077229778377126	0.00679333041035102
1	A	26	50	20120615	14	892	17.56	0.00706723529311144	0.00692523410931356
1	A	26	50	20120615	14	894	17.6	0.00707878234684822	0.00654346008708313
1	A	26	50	20120615	14	896	17.64	0.00660730475835647	0.00664656332684794
1	A	26	50	20120615	14	898	17.68	0.00608914398017078	0.00644976843857591
1	A	26	50	20120615	14	900	17.72	0.00619896473435686	0.00647988411638665
1	A	26	50	20120615	14	902	17.76	0.00577910594089172	0.00639898402955109
1	A	26	50	20120615	14	904	17.8	0.00589689578850178	0.00635169272802534
1	A	26	50	20120615	14	906	17.84	0.00582342032286868	0.0064177577145916
1	A	26	50	20120615	14	908	17.88	0.0056781381636061	0.0064079854988756
1	A	26	50	20120615	14	910	17.92	0.0056241505608625	0.00628440444672763
1	A	26	50	20120615	14	912	17.96	0.00536233013299256	0.00611736461180793
1	A	26	50	20120615	14	914	18	0.00499851662300427	0.00585063686287655
1	A	26	50	20120615	14	916	18.04	0.00486830290924877	0.00587608563593145
1	A	26	50	20120615	14	918	18.08	0.00462096402825752	0.0057077022981275
1	A	26	50	20120615	14	920	18.12	0.0044897250096693	0.00503815702915758
1	A	26	50	20120615	14	922	18.16	0.00431520398500465	0.00514417354886088
1	A	26	50	20120615	14	924	18.2	0.00432290437785177	0.00473858417024009
1	A	26	50	20120615	14	926	18.24	0.0042064156067191	0.00507205572824767
1	A	26	50	20120615	14	928	18.28	0.00438705310504101	0.0047875725280407
1	A	26	50	20120615	14	930	18.32	0.00436577626199511	0.00520713433665773
1	A	26	50	20120615	14	932	18.36	0.00419078147578706	0.00516210577683177
1	A	26	50	20120615	14	934	18.4	0.00421073602915215	0.00515567110512298
1	A	26	50	20120615	14	936	18.44	0.00432778341464196	0.00531183563774802
1	A	26	50	20120615	14	938	18.48	0.00358855701502679	0.00563242653862951
1	A	26	50	20120615	14	940	18.52	0.00352475689148067	0.00596120785735747
1	A	26	50	20120615	14	942	18.56	0.00236277256059751	0.00637220236021365
1	A	26	50	20120615	14	944	18.6	0.00288987258271096	0.00679750446168036
1	A	26	50	20120615	14	946	18.64	0.00158215849397271	0.00713141937563974
1	A	26	50	20120615	14	948	18.68	0.00096145309037935	0.00787722611096063
1	A	26	50	20120615	14	950	18.72	0.00095758521628626	0.0081351857358053
1	A	26	50	20120615	14	952	18.76	0.00013409572998422	0.00852787748673725
1	A	26	50	20120615	14	954	18.8	-0.00065053116762381	0.00873119189953181
1	A	26	50	20120615	14	956	18.84	-0.00072554105497208	0.00860101354111537
1	A	26	50	20120615	14	958	18.88	-0.00258449579133348	0.00863416341412418
1	A	26	50	20120615	14	960	18.92	-0.00324162497233255	0.00815024711024457
1	A	26	50	20120615	14	962	18.96	-0.00337055175174629	0.00823324023315243
1	A	26	50	20120615	14	964	19	-0.00514657064084911	0.00662851089072425
1	A	26	50	20120615	14	966	19.04	-0.00590560734404599	0.00582332839898713
1	A	26	50	20120615	14	968	19.08	-0.0063851035234364	0.00461223125950987
1	A	26	50	20120615	14	970	19.12	-0.00698460279466198	0.00352211301922581
1	A	26	50	20120615	14	972	19.16	-0.00762707294498027	0.00174319499232013
1	A	26	50	20120615	14	974	19.2	-0.00794633872775381	0.000346369185696421
1	A	26	50	20120615	14	976	19.24	-0.00800229915841691	-0.00155649758888345
1	A	26	50	20120615	14	978	19.28	-0.00821799571805684	-0.00408847655957822
1	A	26	50	20120615	14	980	19.32	-0.00843702416484971	-0.00577453520265811
1	A	26	50	20120615	14	982	19.36	-0.00839654654426751	-0.00715455590952021
1	A	26	50	20120615	14	984	19.4	-0.00914462309235601	-0.00735881077433371
1	A	26	50	20120615	14	986	19.44	-0.00936443359924881	-0.00636655681967271
1	A	26	50	20120615	14	988	19.48	-0.0100658495850604	-0.00616563101358491
1	A	26	50	20120615	14	990	19.52	-0.010354525221373	-0.00574727199360271
1	A	26	50	20120615	14	992	19.56	-0.0108703171918417	-0.00539397316145061
1	A	26	50	20120615	14	994	19.6	-0.0124293674362053	-0.00408622866712082
1	A	26	50	20120615	14	996	19.64	-0.0130666474227496	-0.00272345712307905
1	A	26	50	20120615	14	998	19.68	-0.0141069217060279	-0.00130799198170326
1	A	26	50	20120615	14	1000	19.72	-0.0147428864739592	0.000418331442817770
1	A	26	50	20120615	14	1002	19.76	-0.0153544914132787	0.00266278736125324
1	A	26	50	20120615	14	1004	19.8	-0.0164556688036205	0.00421877583325424
1	A	26	50	20120615	14	1006	19.84	-0.0167115707477319	0.00628543682262816
1	A	26	50	20120615	14	1008	19.88	-0.0175444718252916	0.00709528621912111
1	A	26	50	20120615	14	1010	19.92	-0.0182134655509722	0.00913521857216618
1	A	26	50	20120615	14	1012	19.96	-0.0187391994427844	0.0107841208752151
1	A	26	50	20120615	14	1014	20	-0.0188043381194673	0.0123085582426395
1	A	26	50	20120615	14	1016	20.04	-0.0195684872046921	0.0140345563980412
1	A	26	50	20120615	14	1018	20.08	-0.019940248594901	0.0154400371916667
1	A	26	50	20120615	14	1020	20.12	-0.0210147892727955	0.0158706440082058
1	A	26	50	20120615	14	1022	20.16	-0.0220090450467541	0.0167011479937773
1	A	26	50	20120615	14	1024	20.2	-0.0236672882303824	0.0176006514590569
1	A	26	50	20120615	14	1026	20.24	-0.0242766445701378	0.0185204842442956
1	A	26	50	20120615	14	1028	20.28	-0.0250520437242513	0.0191998865817952
1	A	26	50	20120615	14	1030	20.32	-0.024350417020619	0.0198790272897858
1	A	26	50	20120615	14	1032	20.36	-0.0238997990821722	0.0200448226167707
1	A	26	50	20120615	14	1034	20.4	-0.0232577744091261	0.020893181048567
1	A	26	50	20120615	14	1036	20.44	-0.0225900181203126	0.0212134650651055
1	A	26	50	20120615	14	1038	20.48	-0.0219665550002726	0.0213594896864883
1	A	26	50	20120615	14	1040	20.52	-0.0205296220970199	0.0210734862067018
1	A	26	50	20120615	14	1042	20.56	-0.0185337849228497	0.0212891113485568
1	A	26	50	20120615	14	1044	20.6	-0.0160112210789464	0.0212038653834441
1	A	26	50	20120615	14	1046	20.64	-0.013870866127944	0.0214275366933622
1	A	26	50	20120615	14	1048	20.68	-0.0118855811082694	0.0217211394497262
1	A	26	50	20120615	14	1050	20.72	-0.0104263743414094	0.0214217716517752
1	A	26	50	20120615	14	1052	20.76	-0.00811180171455146	0.0216991696420347
1	A	26	50	20120615	14	1054	20.8	-0.00602995914258546	0.0219583737748143
1	A	26	50	20120615	14	1056	20.84	-0.00386191318292501	0.0223631782649079
1	A	26	50	20120615	14	1058	20.88	-0.00234475194427897	0.0227202601183393
1	A	26	50	20120615	14	1060	20.92	-0.00018443466173688	0.023358317922343
1	A	26	50	20120615	14	1062	20.96	0.00131951075116878	0.0230457060143804
1	A	26	50	20120615	14	1064	21	0.00332557268939502	0.0225272553224145
1	A	26	50	20120615	14	1066	21.04	0.0051239220106477	0.0222404174566261
1	A	26	50	20120615	14	1068	21.08	0.00676609265713972	0.021334769233418
1	A	26	50	20120615	14	1070	21.12	0.00756415458359029	0.020419044738578
1	A	26	50	20120615	14	1072	21.16	0.00917543880588008	0.0186026995497441
1	A	26	50	20120615	14	1074	21.2	0.0095661506578247	0.0168455745538346
1	A	26	50	20120615	14	1076	21.24	0.0100919764735185	0.0151889435736673
1	A	26	50	20120615	14	1078	21.28	0.00983930954293098	0.0136845915743625
1	A	26	50	20120615	14	1080	21.32	0.00971732817845408	0.0128665451839300
1	A	26	50	20120615	14	1082	21.36	0.00996564406888489	0.0129112543436229
1	A	26	50	20120615	14	1084	21.4	0.00968196032360472	0.0129154894889781
1	A	26	50	20120615	14	1086	21.44	0.0097168764927844	0.0129063120066336
1	A	26	50	20120615	14	1088	21.48	0.00906573755274002	0.0136332527936212
1	A	26	50	20120615	14	1090	21.52	0.00898357245187292	0.0136790726059353
1	A	26	50	20120615	14	1092	21.56	0.00883240716419086	0.0137279902530578
1	A	26	50	20120615	14	1094	21.6	0.00922670263330254	0.0137614943865640
1	A	26	50	20120615	14	1096	21.64	0.0087546607735994	0.0143404507915825
1	A	26	50	20120615	14	1098	21.68	0.00920496758506243	0.0142490713822498
1	A	26	50	20120615	14	1100	21.72	0.00910974858590785	0.014173029119001
1	A	26	50	20120615	14	1102	21.76	0.00907874902462063	0.0139428234353179
1	A	26	50	20120615	14	1104	21.8	0.00908321793947773	0.0136712095785285
1	A	26	50	20120615	14	1106	21.84	0.00841058261387402	0.0131745731307621
1	A	26	50	20120615	14	1108	21.88	0.00835602720438514	0.01215415652722
1	A	26	50	20120615	14	1110	21.92	0.0084863137501391	0.0114107942600417
1	A	26	50	20120615	14	1112	21.96	0.00841224572902337	0.0117775762042974
1	A	26	50	20120615	14	1114	22	0.0082963396138784	0.0116327861913545
1	A	26	50	20120615	14	1116	22.04	0.00806963976561643	0.0110962349800037
1	A	26	50	20120615	14	1118	22.08	0.00806235868709055	0.0110151135687456
1	A	26	50	20120615	14	1120	22.12	0.00836821489686567	0.0109905302943909
1	A	26	50	20120615	14	1122	22.16	0.0081162656796611	0.0114859363763580
1	A	26	50	20120615	14	1124	22.2	0.00789472976151145	0.0111079588811465
1	A	26	50	20120615	14	1126	22.24	0.00818819470276373	0.0110317595694816
1	A	26	50	20120615	14	1128	22.28	0.00819322576751187	0.0112031516466395
1	A	26	50	20120615	14	1130	22.32	0.00819220894796053	0.0111685161422834
1	A	26	50	20120615	14	1132	22.36	0.00808311799868331	0.0112272893730114
1	A	26	50	20120615	14	1134	22.4	0.00750654235148634	0.0116016607650602
1	A	26	50	20120615	14	1136	22.44	0.0075766138050748	0.0118288004337401
1	A	26	50	20120615	14	1138	22.48	0.00742782722460465	0.0117846317157601
1	A	26	50	20120615	14	1140	22.52	0.00745249040202565	0.0112970257286962
1	A	26	50	20120615	14	1142	22.56	0.00734849620771655	0.0110560366666000
1	A	26	50	20120615	14	1144	22.6	0.00759050739266494	0.0109175459144173
1	A	26	50	20120615	14	1146	22.64	0.00749468417076584	0.0115051053340892
1	A	26	50	20120615	14	1148	22.68	0.00698937576543499	0.011618139181489
1	A	26	50	20120615	14	1150	22.72	0.00729257113239251	0.0112118193615632
1	A	26	50	20120615	14	1152	22.76	0.00691979080131199	0.0105210969516036
1	A	26	50	20120615	14	1154	22.8	0.00633337088421802	0.0098808138825595
1	A	26	50	20120615	14	1156	22.84	0.0068632173090696	0.00989808425858319
1	A	26	50	20120615	14	1158	22.88	0.00648091507807362	0.0099127051054978
1	A	26	50	20120615	14	1160	22.92	0.00609410786977471	0.00949657842162376
1	A	26	50	20120615	14	1162	22.96	0.00574078287467176	0.0095811321291977
1	A	26	50	20120615	14	1164	23	0.00519268955933166	0.00892506502258398
1	A	26	50	20120615	14	1166	23.04	0.00508467334165116	0.00862556146013104
1	A	26	50	20120615	14	1168	23.08	0.00534378201501526	0.0087303016520943
1	A	26	50	20120615	14	1170	23.12	0.00514124683389356	0.00904571935976462
1	A	26	50	20120615	14	1172	23.16	0.00488084203379955	0.00893946100954215
1	A	26	50	20120615	14	1174	23.2	0.00515669697564112	0.00828345131999907
1	A	26	50	20120615	14	1176	23.24	0.00457819891723814	0.00756941475093553
1	A	26	50	20120615	14	1178	23.28	0.00461630843721019	0.00829212384324896
1	A	26	50	20120615	14	1180	23.32	0.00432176777441169	0.00761826762707686
1	A	26	50	20120615	14	1182	23.36	0.00408511497394045	0.00773358090389649
1	A	26	50	20120615	14	1184	23.4	0.003765545135251	0.00748469345905445
1	A	26	50	20120615	14	1186	23.44	0.00436046942560231	0.00732598334201713
1	A	26	50	20120615	14	1188	23.48	0.00459892068146082	0.00763873596422916
1	A	26	50	20120615	14	1190	23.52	0.00422647764031492	0.00799542466629021
1	A	26	50	20120615	14	1192	23.56	0.00456688188533729	0.0077636320228581
1	A	26	50	20120615	14	1194	23.6	0.00431760539034424	0.00760814645416435
1	A	26	50	20120615	14	1196	23.64	0.0041449977259188	0.00754910593707308
1	A	26	50	20120615	14	1198	23.68	0.00432792342178463	0.00776652995857944
1	A	26	50	20120615	14	1200	23.72	0.00457801577658182	0.00731137663723816
1	A	26	50	20120615	14	1202	23.76	0.00423800277374148	0.00770412566381938
1	A	26	50	20120615	14	1204	23.8	0.00435235014269801	0.00764234461297626
1	A	26	50	20120615	14	1206	23.84	0.0045721967827474	0.00768479216234022
1	A	26	50	20120615	14	1208	23.88	0.00421337141612563	0.00785190673844668
1	A	26	50	20120615	14	1210	23.92	0.00449801477601854	0.00754609260152505
1	A	26	50	20120615	14	1212	23.96	0.00436920926541777	0.00773897612863694
1	A	26	50	20120615	14	1214	24	0.00485272463975245	0.00748084396973767
1	A	26	50	20120615	14	1216	24.04	0.00481909322702565	0.00726464041453563
1	A	26	50	20120615	14	1218	24.08	0.00449825342455719	0.00746573875467796
1	A	26	50	20120615	14	1220	24.12	0.00449151540403927	0.00719881230874107
1	A	26	50	20120615	14	1222	24.16	0.00438912492790989	0.00694883733366957
1	A	26	50	20120615	14	1224	24.2	0.0043964010566883	0.00624974207231386
1	A	26	50	20120615	14	1226	24.24	0.0042474546700856	0.00631508015310906
1	A	26	50	20120615	14	1228	24.28	0.00381332858309647	0.00563692727329176
1	A	26	50	20120615	14	1230	24.32	0.00348509385791036	0.00430607311513918
1	A	26	50	20120615	14	1232	24.36	0.00282557536309766	0.00288187520501573
1	A	26	50	20120615	14	1234	24.4	0.00183586133599463	0.00201819589059139
1	A	26	50	20120615	14	1236	24.44	0.00104783325476910	0.00154415150448393
1	A	26	50	20120615	14	1238	24.48	0.00040261953013981	0.00080871095457524
1	A	26	50	20120615	14	1240	24.52	0.00051116749211976	0.00096276830899235
1	A	26	50	20120615	14	1242	24.56	0.00017199665345582	0.000517121331217339
1	A	26	50	20120615	14	1244	24.6	0.00025867380269366	-0.000102459772593931
1	A	26	50	20120615	14	1246	24.64	0.00049898404227991	-0.000824125882405111
1	A	26	50	20120615	14	1248	24.68	0.000730130177981982	-0.000459520412821891
1	A	26	50	20120615	14	1250	24.72	0.00164747394735091	-0.00050681171434765
1	A	26	50	20120615	14	1252	24.76	0.00179602293994258	-0.00084905139644194
1	A	26	50	20120615	14	1254	24.8	0.00238008607013486	-0.00103198699180271
1	A	26	50	20120615	14	1256	24.84	0.00320937383204263	-0.00119950765933362
1	A	26	50	20120615	14	1258	24.88	0.00391312185601854	-0.00179748665097964
1	A	26	50	20120615	14	1260	24.92	0.0046494957868784	-0.00200466186679949
1	A	26	50	20120615	14	1262	24.96	0.00532954159154894	-0.00248397419842679
1	A	26	50	20120615	14	1264	25	0.00590037475386522	-0.00232129721234701
1	A	26	50	20120615	14	1266	25.04	0.005943154714127	-0.00291678011705545
1	A	26	50	20120615	14	1268	25.08	0.00736690007591049	-0.00378680430062738
1	A	26	50	20120615	14	1270	25.12	0.00725760258074249	-0.00412916419087447
1	A	26	50	20120615	14	1272	25.16	0.00791815345145571	-0.00534697177370521
1	A	26	50	20120615	14	1274	25.2	0.0086618176532296	-0.00580835894842941
1	A	26	50	20120615	14	1276	25.24	0.00964676790194778	-0.00652357624439621
1	A	26	50	20120615	14	1278	25.28	0.0112131508436322	-0.00676484107813701
1	A	26	50	20120615	14	1280	25.32	0.0125124390479659	-0.00722214753962701
1	A	26	50	20120615	14	1282	25.36	0.0137300712683148	-0.00659197963308781
1	A	26	50	20120615	14	1284	25.4	0.0154040595986399	-0.00630519338609451
1	A	26	50	20120615	14	1286	25.44	0.0164433156481532	-0.00539943909686921
1	A	26	50	20120615	14	1288	25.48	0.0174531772687726	-0.00384029692862414
1	A	26	50	20120615	14	1290	25.52	0.0180854297261027	-0.00268973520068427
1	A	26	50	20120615	14	1292	25.56	0.0180217759736603	-0.00157237920718891
1	A	26	50	20120615	14	1294	25.6	0.0186389882697546	-0.00047193013683172
1	A	26	50	20120615	14	1296	25.64	0.0194507185702855	0.00174015443316103
1	A	26	50	20120615	14	1298	25.68	0.0201877359683163	0.003566681959644
1	A	26	50	20120615	14	1300	25.72	0.020332410015747	0.00499814892747805
1	A	26	50	20120615	14	1302	25.76	0.019962310326474	0.0070307980806769
1	A	26	50	20120615	14	1304	25.8	0.0200212123213468	0.00869426678341825
1	A	26	50	20120615	14	1306	25.84	0.019029558700343	0.00982988734507166
1	A	26	50	20120615	14	1308	25.88	0.0183855541283096	0.0112635887703342
1	A	26	50	20120615	14	1310	25.92	0.0177350583160248	0.0124605367031200
1	A	26	50	20120615	14	1312	25.96	0.0171073949817046	0.0146319555621267
1	A	26	50	20120615	14	1314	26	0.0166958800482574	0.0158221364830165
1	A	26	50	20120615	14	1316	26.04	0.0166931859714211	0.0175037849011021
1	A	26	50	20120615	14	1318	26.08	0.0163463324175796	0.0191651499611694
1	A	26	50	20120615	14	1320	26.12	0.0162529766447934	0.0209185096134691
1	A	26	50	20120615	14	1322	26.16	0.0162073046177966	0.0220469035438188
1	A	26	50	20120615	14	1324	26.2	0.0162251307797503	0.0233459930511469
1	A	26	50	20120615	14	1326	26.24	0.0160984172445617	0.0254352107468407
1	A	26	50	20120615	14	1328	26.28	0.0149943972849595	0.0262682673878922
1	A	26	50	20120615	14	1330	26.32	0.0146667310736254	0.0272453404670679
1	A	26	50	20120615	14	1332	26.36	0.0138920955948356	0.0278870398709947
1	A	26	50	20120615	14	1334	26.4	0.0130257695797293	0.0284483200206972
1	A	26	50	20120615	14	1336	26.44	0.0124484168928904	0.0288739275922934
1	A	26	50	20120615	14	1338	26.48	0.0113682052186108	0.0287200965120462
1	A	26	50	20120615	14	1340	26.52	0.0101462539900423	0.0282973173675748
1	A	26	50	20120615	14	1342	26.56	0.00904861213360646	0.0278916502072081
1	A	26	50	20120615	14	1344	26.6	0.00826287507835197	0.0272467688227659
1	A	26	50	20120615	14	1346	26.64	0.0068210843515126	0.0267353891986118
1	A	26	50	20120615	14	1348	26.68	0.00437385849250408	0.0254490912529554
1	A	26	50	20120615	14	1350	26.72	0.00290314709831417	0.0239358120305381
1	A	26	50	20120615	14	1352	26.76	0.000805231989211808	0.0229337710109186
1	A	26	50	20120615	14	1354	26.8	-0.00121799850166164	0.0216752057932203
1	A	26	50	20120615	14	1356	26.84	-0.00204709534473849	0.0206525031134546
1	A	26	50	20120615	14	1358	26.88	-0.00356886691959787	0.0195749360185366
1	A	26	50	20120615	14	1360	26.92	-0.0054585390816408	0.018313598942256
1	A	26	50	20120615	14	1362	26.96	-0.00649661426282952	0.0168239653706016
1	A	26	50	20120615	14	1364	27	-0.00792482783236333	0.015560366259728
1	A	26	50	20120615	14	1366	27.04	-0.009045983110594	0.0144754148486940
1	A	26	50	20120615	14	1368	27.08	-0.00933429034427361	0.0128320081795485
1	A	26	50	20120615	14	1370	27.12	-0.0098427142620824	0.0115347359366480
1	A	26	50	20120615	14	1372	27.16	-0.010132925027217	0.0097034566525955
1	A	26	50	20120615	14	1374	27.2	-0.0107226803669978	0.00798487604732847
1	A	26	50	20120615	14	1376	27.24	-0.012199769864354	0.00610812979724563
1	A	26	50	20120615	14	1378	27.28	-0.0125727899046333	0.0057946481479422
1	A	26	50	20120615	14	1380	27.32	-0.0136345248787206	0.00393812515180130
1	A	26	50	20120615	14	1382	27.36	-0.0149884929433366	0.00328023300258533
1	A	26	50	20120615	14	1384	27.4	-0.0154930843423913	0.00220995617858138
1	A	26	50	20120615	14	1386	27.44	-0.0167140456214661	0.00103637105384606
1	A	26	50	20120615	14	1388	27.48	-0.018446386524695	4.47952145881687e-05
1	A	26	50	20120615	14	1390	27.52	-0.0192134559609262	-0.000610268507503051
1	A	26	50	20120615	14	1392	27.56	-0.0208713385200962	-0.00106423106102482
1	A	26	50	20120615	14	1394	27.6	-0.0226028308951877	-0.00185173588323227
1	A	26	50	20120615	14	1396	27.64	-0.0234370754756315	-0.00234091235445713
1	A	26	50	20120615	14	1398	27.68	-0.023552970277068	-0.00245892847623716
1	A	26	50	20120615	14	1400	27.72	-0.0232489143611578	-0.00214737722844637
1	A	26	50	20120615	14	1402	27.76	-0.0233201200140233	-0.00231814351610292
1	A	26	50	20120615	14	1404	27.8	-0.0230421563383389	-0.00126151385297586
1	A	26	50	20120615	14	1406	27.84	-0.0239217971741349	-0.00163727039649839
1	A	26	50	20120615	14	1408	27.88	-0.0243351010877385	-0.00123075470799425
1	A	26	50	20120615	14	1410	27.92	-0.0241794668851993	-0.00170939528817942
1	A	26	50	20120615	14	1412	27.96	-0.0241446772315649	-0.00222431044623947
1	A	26	50	20120615	14	1414	28	-0.0240436316725334	-0.00240384485798273
1	A	26	50	20120615	14	1416	28.04	-0.0239326159078871	-0.00315663073723393
1	A	26	50	20120615	14	1418	28.08	-0.025082725087487	-0.00455210596990558
1	A	26	50	20120615	14	1420	28.12	-0.0251904881609398	-0.00597890603298381
1	A	26	50	20120615	14	1422	28.16	-0.0250097445966007	-0.00780678413341881
1	A	26	50	20120615	14	1424	28.2	-0.025186047530354	-0.00959835937170771
1	A	26	50	20120615	14	1426	28.24	-0.0244963143627812	-0.0117747138360471
1	A	26	50	20120615	14	1428	28.28	-0.0234499731033204	-0.0132581885076375
1	A	26	50	20120615	14	1430	28.32	-0.0228837644193531	-0.0146108413536404
1	A	26	50	20120615	14	1432	28.36	-0.0214937339088966	-0.0160940685378573
1	A	26	50	20120615	14	1434	28.4	-0.0200624345253697	-0.0178753857780716
1	A	26	50	20120615	14	1436	28.44	-0.018235795983122	-0.0202848217293732
1	A	26	50	20120615	14	1438	28.48	-0.0174202543770405	-0.0217318096910543
1	A	26	50	20120615	14	1440	28.52	-0.0165377709719841	-0.0231473101877691
1	A	26	50	20120615	14	1442	28.56	-0.0154138530275593	-0.0255997403526872
1	A	26	50	20120615	14	1444	28.6	-0.0143129231245909	-0.0272042717052166
1	A	26	50	20120615	14	1446	28.64	-0.0132870526064455	-0.0281393497126577
1	A	26	50	20120615	14	1448	28.68	-0.0122235640075409	-0.0284834278723831
1	A	26	50	20120615	14	1450	28.72	-0.0125470653599338	-0.0284902868081606
1	A	26	50	20120615	14	1452	28.76	-0.0121033558547392	-0.0286118384638466
1	A	26	50	20120615	14	1454	28.8	-0.0116416858373025	-0.0290807209704514
1	A	26	50	20120615	14	1456	28.84	-0.0114769299572860	-0.0286769629983938
1	A	26	50	20120615	14	1458	28.88	-0.0111496809389529	-0.0284924081285042
1	A	26	50	20120615	14	1460	28.92	-0.0097435991045635	-0.0283038227499617
1	A	26	50	20120615	14	1462	28.96	-0.00796762971293534	-0.0282428701454234
1	A	26	50	20120615	14	1464	29	-0.00639177154038299	-0.0282591336013907
1	A	26	50	20120615	14	1466	29.04	-0.00446985530911796	-0.0298782667089517
1	A	26	50	20120615	14	1468	29.08	-0.00299765899068757	-0.0307990611594128
1	A	26	50	20120615	14	1470	29.12	-0.00170011804721026	-0.0317788283154249
1	A	26	50	20120615	14	1472	29.16	-0.00069100595977894	-0.0324998651002008
1	A	26	50	20120615	14	1474	29.2	0.00066550768924934	-0.0347329083151879
1	A	26	50	20120615	14	1476	29.24	0.00068841794895978	-0.0360157414376165
1	A	26	50	20120615	14	1478	29.28	0.000152006744751670	-0.0368614411479157
1	A	26	50	20120615	14	1480	29.32	-0.00054505912014203	-0.0385702353953311
1	A	26	50	20120615	14	1482	29.36	-0.00123561960264881	-0.0390325418088708
1	A	26	50	20120615	14	1484	29.4	-0.00250431058945372	-0.0408674839060499
1	A	26	50	20120615	14	1486	29.44	-0.00360923564573582	-0.0420213407515901
1	A	26	50	20120615	14	1488	29.48	-0.00439023508555635	-0.042654130610074
1	A	26	50	20120615	14	1490	29.52	-0.00506495637616455	-0.0435498934804811
1	A	26	50	20120615	14	1492	29.56	-0.00590577704967348	-0.0438868298617165
1	A	26	50	20120615	14	1494	29.6	-0.00756182113121238	-0.0443310343416579
1	A	26	50	20120615	14	1496	29.64	-0.00884882618365001	-0.0450457071654031
1	A	26	50	20120615	14	1498	29.68	-0.0108484534501674	-0.0458046448736506
1	A	26	50	20120615	14	1500	29.72	-0.0124115837006584	-0.0476209193518064
1	A	26	50	20120615	14	1502	29.76	-0.0142336564544199	-0.0483239249136621
1	A	26	50	20120615	14	1504	29.8	-0.0163495320757644	-0.0500151122022259
1	A	26	50	20120615	14	1506	29.84	-0.0176754987118454	-0.0507557358448407
1	A	26	50	20120615	14	1508	29.88	-0.0190081828623477	-0.0518167495700111
1	A	26	50	20120615	14	1510	29.92	-0.021305077819676	-0.053440620293006
1	A	26	50	20120615	14	1512	29.96	-0.0220191142473182	-0.0544036997289821
1	A	26	50	20120615	14	1514	30	-0.0232607230444036	-0.0557858813541675
1	A	26	50	20120615	14	1516	30.04	-0.0240192364885824	-0.0573615273946854
1	A	26	50	20120615	14	1518	30.08	-0.0240193071992606	-0.058637784424049
1	A	26	50	20120615	14	1520	30.12	-0.0242464298973777	-0.0605605491834515
1	A	26	50	20120615	14	1522	30.16	-0.0245316767729083	-0.061928517962335
1	A	26	50	20120615	14	1524	30.2	-0.0249800531828587	-0.0628874254683021
1	A	26	50	20120615	14	1526	30.24	-0.0251564056140866	-0.0633870671198885
1	A	26	50	20120615	14	1528	30.28	-0.0259299097220266	-0.063143610255126
1	A	26	50	20120615	14	1530	30.32	-0.0258444912228593	-0.0635431255864964
1	A	26	50	20120615	14	1532	30.36	-0.0258153584234744	-0.064174571942096
1	A	26	50	20120615	14	1534	30.4	-0.0258109036507529	-0.064768188084902
1	A	26	50	20120615	14	1536	30.44	-0.0261054136251171	-0.0662637896377897
1	A	26	50	20120615	14	1538	30.48	-0.0264863320481423	-0.0677803215514005
1	A	26	50	20120615	14	1540	30.52	-0.0268915042337622	-0.0694717209719987
1	A	26	50	20120615	14	1542	30.56	-0.0267879838009965	-0.0715260075927019
1	A	26	50	20120615	14	1544	30.6	-0.0270931003770785	-0.0729756472048124
1	A	26	50	20120615	14	1546	30.64	-0.0273966613182419	-0.0746109730576626
1	A	26	50	20120615	14	1548	30.68	-0.02757789278626	-0.0759484655342769
1	A	26	50	20120615	14	1550	30.72	-0.0274318752359449	-0.0779055249725669
1	A	26	50	20120615	14	1552	30.76	-0.0275065457120382	-0.0794129352087004
1	A	26	50	20120615	14	1554	30.8	-0.0280520078830455	-0.0803573470256532
1	A	26	50	20120615	14	1556	30.84	-0.0283159708444625	-0.0820877080298947
1	A	26	50	20120615	14	1558	30.88	-0.0283702059345795	-0.0831685207449384
1	A	26	50	20120615	14	1560	30.92	-0.0287516900430296	-0.084370248719565
1	A	26	50	20120615	14	1562	30.96	-0.028676241749477	-0.0852909724593479
1	A	26	50	20120615	14	1564	31	-0.0283600943076085	-0.0860885181978483
1	A	26	50	20120615	14	1566	31.04	-0.0282772921035316	-0.0870526582939961
1	A	26	50	20120615	14	1568	31.08	-0.0280871510900705	-0.0878138587439434
1	A	26	50	20120615	14	1570	31.12	-0.0271447191721051	-0.0884745793202841
1	A	26	50	20120615	14	1572	31.16	-0.0270548459002163	-0.0886518509903276
1	A	26	50	20120615	14	1574	31.2	-0.0267952670008427	-0.0894158798673997
1	A	26	50	20120615	14	1576	31.24	-0.0268930598686808	-0.0904019402737643
1	A	26	50	20120615	14	1578	31.28	-0.026220389187738	-0.0907800302696648
1	A	26	50	20120615	14	1580	31.32	-0.0261367384555237	-0.0919772327608917
1	A	26	50	20120615	14	1582	31.36	-0.0259679520668544	-0.0922662273023626
1	A	26	50	20120615	14	1584	31.4	-0.0250893718912302	-0.0934825216766816
1	A	26	50	20120615	14	1586	31.44	-0.0242944424478203	-0.0941892041937995
1	A	26	50	20120615	14	1588	31.48	-0.0238570261929782	-0.0941593642876334
1	A	26	50	20120615	14	1590	31.52	-0.0227060684852409	-0.0958584711721465
1	A	26	50	20120615	14	1592	31.56	-0.0218476408528804	-0.0968850487970735
1	A	26	50	20120615	14	1594	31.6	-0.0214829858858225	-0.0979382843476505
1	A	26	50	20120615	14	1596	31.64	-0.0206036986034171	-0.0988745644366195
1	A	26	50	20120615	14	1598	31.68	-0.0202430741450119	-0.100323709073983
1	A	26	50	20120615	14	1600	31.72	-0.0195529379265739	-0.101691395010155
1	A	26	50	20120615	14	1602	31.76	-0.018867680744926	-0.102652565257822
1	A	26	50	20120615	14	1604	31.8	-0.0186165164162485	-0.103187279405755
1	A	26	50	20120615	14	1606	31.84	-0.0182955606482679	-0.103314912179758
1	A	26	50	20120615	14	1608	31.88	-0.0176831354650823	-0.103214997991578
1	A	26	50	20120615	14	1610	31.92	-0.0177013081093587	-0.103141953861080
1	A	26	50	20120615	14	1612	31.96	-0.0177020859268181	-0.102337478476124
1	A	26	50	20120615	14	1614	32	-0.01788918638112	-0.101616936666096
1	A	26	50	20120615	14	1616	32.04	-0.0174138692028064	-0.101255605100910
1	A	26	50	20120615	14	1618	32.08	-0.0172922468364423	-0.100340750347409
1	A	26	50	20120615	14	1620	32.12	-0.0162320816394093	-0.100077353071418
1	A	26	50	20120615	14	1622	32.16	-0.0163261268413072	-0.0992926059656575
1	A	26	50	20120615	14	1624	32.2	-0.0154261213302129	-0.0974050551239575
1	A	26	50	20120615	14	1626	32.24	-0.0139250750551101	-0.0960242170016565
1	A	26	50	20120615	14	1628	32.28	-0.0136779412350854	-0.094500048334809
1	A	26	50	20120615	14	1630	32.32	-0.0125469946492557	-0.0927167250326566
1	A	26	50	20120615	14	1632	32.36	-0.0117201746900142	-0.0913662217912684
1	A	26	50	20120615	14	1634	32.4	-0.0110107344564497	-0.0895576547770276
1	A	26	50	20120615	14	1636	32.44	-0.0100509784223453	-0.0886202433172086
1	A	26	50	20120615	14	1638	32.48	-0.0099180423474822	-0.0869960190408231
1	A	26	50	20120615	14	1640	32.52	-0.00900219764448941	-0.0851137007893045
1	A	26	50	20120615	14	1642	32.56	-0.00789006009903918	-0.083442383201292
1	A	26	50	20120615	14	1644	32.6	-0.007064583642682	-0.0822024007498032
1	A	26	50	20120615	14	1646	32.64	-0.0066499362261942	-0.0801533467192808
1	A	26	50	20120615	14	1648	32.68	-0.00565828967625819	-0.0783867111371644
1	A	26	50	20120615	14	1650	32.72	-0.00391498861792089	-0.076323373549662
1	A	26	50	20120615	14	1652	32.76	-0.00282979184083388	-0.0747891639665216
1	A	26	50	20120615	14	1654	32.8	-0.00152998815565677	-0.0738020428999852
1	A	26	50	20120615	14	1656	32.84	0.00021500995895539	-0.0722604086956423
1	A	26	50	20120615	14	1658	32.88	0.00110264110137886	-0.0714144968533088
1	A	26	50	20120615	14	1660	32.92	0.00244579043224271	-0.0703309971324966
1	A	26	50	20120615	14	1662	32.96	0.00351875426201517	-0.0689374310881342
1	A	26	50	20120615	14	1664	33	0.00488523811665818	-0.0680007267350964
1	A	26	50	20120615	14	1666	33.04	0.00718941627383266	-0.0670223737926467
1	A	26	50	20120615	14	1668	33.08	0.0082482379679814	-0.066235929630611
1	A	26	50	20120615	14	1670	33.12	0.00976971962906049	-0.0657700169724871
1	A	26	50	20120615	14	1672	33.16	0.0108399964530645	-0.0649442576734175
1	A	26	50	20120615	14	1674	33.2	0.012999995537555	-0.0649925530665725
1	A	26	50	20120615	14	1676	33.24	0.0145343465420517	-0.0647155793403818
1	A	26	50	20120615	14	1678	33.28	0.0161281652268462	-0.0651446517352058
1	A	26	50	20120615	14	1680	33.32	0.0176063012422385	-0.0652384140943911
1	A	26	50	20120615	14	1682	33.36	0.0185317625974555	-0.0652946997941736
1	A	26	50	20120615	14	1684	33.4	0.0192112215034976	-0.0660748507058567
1	A	26	50	20120615	14	1686	33.44	0.0202438095360644	-0.0655370959987643
1	A	26	50	20120615	14	1688	33.48	0.0208068786659232	-0.0659072663987155
1	A	26	50	20120615	14	1690	33.52	0.0216343350212677	-0.0664817199477514
1	A	26	50	20120615	14	1692	33.56	0.0227253300739604	-0.0666093527217556
1	A	26	50	20120615	14	1694	33.6	0.0237085620532003	-0.0668591735475488
1	A	26	50	20120615	14	1696	33.64	0.0245143809410405	-0.0677426327599633
1	A	26	50	20120615	14	1698	33.68	0.0256212858963099	-0.0683067625499939
1	A	26	50	20120615	14	1700	33.72	0.0261091895753287	-0.0694118290276323
1	A	26	50	20120615	14	1702	33.76	0.0260645711374358	-0.0697002578836782
1	A	26	50	20120615	14	1704	33.8	0.0267867392930616	-0.0704246887810038
1	A	26	50	20120615	14	1706	33.84	0.0277212516150777	-0.0719312504889999
1	A	26	50	20120615	14	1708	33.88	0.0283697392441039	-0.0722635199654795
1	A	26	50	20120615	14	1710	33.92	0.0298431376440623	-0.0735090885605396
1	A	26	50	20120615	14	1712	33.96	0.0311407492982178	-0.0741949114276124
1	A	26	50	20120615	14	1714	34	0.0326397449636551	-0.0758641784059595
1	A	26	50	20120615	14	1716	34.04	0.0332865355364065	-0.0764374298734674
1	A	26	50	20120615	14	1718	34.08	0.0342962133092627	-0.0771984889020585
1	A	26	50	20120615	14	1720	34.12	0.0351665203355471	-0.0777992468233546
1	A	26	50	20120615	14	1722	34.16	0.0361594396776893	-0.0785291224428954
1	A	26	50	20120615	14	1724	34.2	0.0374236051810946	-0.0799588923544546
1	A	26	50	20120615	14	1726	34.24	0.0383832197938429	-0.0806953440670603
1	A	26	50	20120615	14	1728	34.28	0.0395594919243467	-0.0819875817096788
1	A	26	50	20120615	14	1730	34.32	0.0399548353257081	-0.0826934864093373
1	A	26	50	20120615	14	1732	34.36	0.0408000400612604	-0.0838129071546337
1	A	26	50	20120615	14	1734	34.4	0.0408419007827066	-0.0853487430833709
1	A	26	50	20120615	14	1736	34.44	0.0415323905545353	-0.0856728101211887
1	A	26	50	20120615	14	1738	34.48	0.041439264591453	-0.086222444222205
1	A	26	50	20120615	14	1740	34.52	0.042129966495316	-0.0860243129021165
1	A	26	50	20120615	14	1742	34.56	0.0422108595110838	-0.0855992003052672
1	A	26	50	20120615	14	1744	34.6	0.0424943386196614	-0.0851020335274149
1	A	26	50	20120615	14	1746	34.64	0.0433669083876456	-0.0841308930741333
1	A	26	50	20120615	14	1748	34.68	0.043115036952187	-0.0834544747272502
1	A	26	50	20120615	14	1750	34.72	0.0435774140764049	-0.0824101487221158
1	A	26	50	20120615	14	1752	34.76	0.0433318358912988	-0.081446008625968
1	A	26	50	20120615	14	1754	34.8	0.0436578121174258	-0.0807891064262457
1	A	26	50	20120615	14	1756	34.84	0.0433415939648792	-0.0790568362336949
1	A	26	50	20120615	14	1758	34.88	0.0437021477126062	-0.0775381829997405
1	A	26	50	20120615	14	1760	34.92	0.0436909047147853	-0.075709534152914
1	A	26	50	20120615	14	1762	34.96	0.0434805404473823	-0.0740546921529031
1	A	26	50	20120615	14	1764	35	0.0439629286935078	-0.0717860107561442
1	A	26	50	20120615	14	1766	35.04	0.0450020221084614	-0.0695308350989059
1	A	26	50	20120615	14	1768	35.08	0.0451031383781711	-0.0684171419185371
1	A	26	50	20120615	14	1770	35.12	0.0453868296187831	-0.067139399964933
1	A	26	50	20120615	14	1772	35.16	0.0454361149614318	-0.0654516067889189
1	A	26	50	20120615	14	1774	35.2	0.0457640003758681	-0.0633766019395269
1	A	26	50	20120615	14	1776	35.24	0.0462481563889465	-0.0622171589504154
1	A	26	50	20120615	14	1778	35.28	0.0460850975652049	-0.0602434825027675
1	A	26	50	20120615	14	1780	35.32	0.0463274230591175	-0.0588936863681605
1	A	26	50	20120615	14	1782	35.36	0.0466485202484543	-0.05749891824227
1	A	26	50	20120615	14	1784	35.4	0.0468631978672225	-0.0570953016915687
1	A	26	50	20120615	14	1786	35.44	0.0468103062799898	-0.0567372228175758
1	A	26	50	20120615	14	1788	35.48	0.0460633893870224	-0.0568358642135514
1	A	26	50	20120615	14	1790	35.52	0.0459751424607304	-0.057307645857959
1	A	26	50	20120615	14	1792	35.56	0.0451776674329082	-0.0571327076402935
1	A	26	50	20120615	14	1794	35.6	0.0445602217915761	-0.0566986854980012
1	A	26	50	20120615	14	1796	35.64	0.0435528067604196	-0.0564023370460059
1	A	26	50	20120615	14	1798	35.68	0.0427451493949483	-0.0565938215623512
1	A	26	50	20120615	14	1800	35.72	0.0411044495305612	-0.0559730525191475
1	A	26	50	20120615	14	1802	35.76	0.0394068275702885	-0.0549805574410741
1	A	26	50	20120615	14	1804	35.8	0.0371533489693251	-0.0544829663991531
1	A	26	50	20120615	14	1806	35.84	0.0346830007185718	-0.0533682832692907
1	A	26	50	20120615	14	1808	35.88	0.0334888387865039	-0.052523432087129
1	A	26	50	20120615	14	1810	35.92	0.0315906106324086	-0.0519655955474509
1	A	26	50	20120615	14	1812	35.96	0.029405509257186	-0.0509456647262674
1	A	26	50	20120615	14	1814	36	0.0275462426867341	-0.0504802470428904
1	A	26	50	20120615	14	1816	36.04	0.0260093460978251	-0.0503011368952159
1	A	26	50	20120615	14	1818	36.08	0.0242988547941349	-0.0498003638727796
1	A	26	50	20120615	14	1820	36.12	0.0227182590061486	-0.0503067230387873
1	A	26	50	20120615	14	1822	36.16	0.0208444967466823	-0.0503997075805133
1	A	26	50	20120615	14	1824	36.2	0.018691780862038	-0.0505104405024471
1	A	26	50	20120615	14	1826	36.24	0.0162649196783277	-0.0507495133051663
1	A	26	50	20120615	14	1828	36.28	0.0147741971622302	-0.0506780955202664
1	A	26	50	20120615	14	1830	36.32	0.0125931262956603	-0.0504220521547988
1	A	26	50	20120615	14	1832	36.36	0.0112801704243531	-0.0496911865857644
1	A	26	50	20120615	14	1834	36.4	0.00922446959008755	-0.0489355722793884
1	A	26	50	20120615	14	1836	36.44	0.00774088885248006	-0.0481015398309789
1	A	26	50	20120615	14	1838	36.48	0.00513520036380762	-0.0474422334682006
1	A	26	50	20120615	14	1840	36.52	0.0035567258961649	-0.0469447838476358
1	A	26	50	20120615	14	1842	36.56	0.00177488751825291	-0.0456931341342575
1	A	26	50	20120615	14	1844	36.6	-0.00017870709680928	-0.0444978408313398
1	A	26	50	20120615	14	1846	36.64	-0.00161293178108995	-0.0432070174022837
1	A	26	50	20120615	14	1848	36.68	-0.00349701779956151	-0.0426817077745403
1	A	26	50	20120615	14	1850	36.72	-0.00486640079200737	-0.0417282449907883
1	A	26	50	20120615	14	1852	36.76	-0.00632728340193878	-0.040787085865029
1	A	26	50	20120615	14	1854	36.8	-0.00773279955090328	-0.0386849281152395
1	A	26	50	20120615	14	1856	36.84	-0.00838814611570701	-0.0375643052884151
1	A	26	50	20120615	14	1858	36.88	-0.00889931360782671	-0.0354214181880293
1	A	26	50	20120615	14	1860	36.92	-0.00977853017955411	-0.0342691169774077
1	A	26	50	20120615	14	1862	36.96	-0.0104777880754695	-0.0319634538959927
1	A	26	50	20120615	14	1864	37	-0.0109340840813691	-0.0302227691327458
1	A	26	50	20120615	14	1866	37.04	-0.0115018908266619	-0.0287188944305182
1	A	26	50	20120615	14	1868	37.08	-0.0116826980306113	-0.0265204287371311
1	A	26	50	20120615	14	1870	37.12	-0.0115753592212272	-0.0249954822528242
1	A	26	50	20120615	14	1872	37.16	-0.0122357969548554	-0.0234784553644666
1	A	26	50	20120615	14	1874	37.2	-0.0121539352027975	-0.0215341733457126
1	A	26	50	20120615	14	1876	37.24	-0.0127070129138382	-0.0203099098779697
1	A	26	50	20120615	14	1878	37.28	-0.0128103777831120	-0.0188945790868823
1	A	26	50	20120615	14	1880	37.32	-0.0129691303265562	-0.0172873890128556
1	A	26	50	20120615	14	1882	37.36	-0.0127994246990714	-0.0164053440140035
1	A	26	50	20120615	14	1884	37.4	-0.0124107563857244	-0.0139851013497650
1	A	26	50	20120615	14	1886	37.44	-0.01161441979982	-0.0130015087460667
1	A	26	50	20120615	14	1888	37.48	-0.0108900454710368	-0.0114682325438774
1	A	26	50	20120615	14	1890	37.52	-0.0101542655098732	-0.0104263460571381
1	A	26	50	20120615	14	1892	37.56	-0.00933322261303401	-0.00930440094063291
1	A	26	50	20120615	14	1894	37.6	-0.0086111110259507	-0.00889896005443611
1	A	26	50	20120615	14	1896	37.64	-0.00888642305120571	-0.00899926315134741
1	A	26	50	20120615	14	1898	37.68	-0.0085742424783796	-0.00847465355931731
1	A	26	50	20120615	14	1900	37.72	-0.00865246970158231	-0.00879424461121021
1	A	26	50	20120615	14	1902	37.76	-0.00903666202900441	-0.00921756822790321
1	A	26	50	20120615	14	1904	37.8	-0.00847384745758681	-0.00911386394737431
1	A	26	50	20120615	14	1906	37.84	-0.00876294099400711	-0.0091052089603726
1	A	26	50	20120615	14	1908	37.88	-0.00870457640028791	-0.0095001563819366
1	A	26	50	20120615	14	1910	37.92	-0.00859247169119861	-0.00956658199296121
1	A	26	50	20120615	14	1912	37.96	-0.00849711127068781	-0.00915933091340461
1	A	26	50	20120615	14	1914	38	-0.00800022026448022	-0.00924199876719321
1	A	26	50	20120615	14	1916	38.04	-0.00708407857663931	-0.00881011208738
1	A	26	50	20120615	14	1918	38.08	-0.00675061408969954	-0.0083220599159373
1	A	26	50	20120615	14	1920	38.12	-0.00554236659055047	-0.00807875861466661
1	A	26	50	20120615	14	1922	38.16	-0.00528085021859643	-0.00806393765653291
1	A	26	50	20120615	14	1924	38.2	-0.00470566127850805	-0.00703625694502771
1	A	26	50	20120615	14	1926	38.24	-0.00430708639915663	-0.00661670927854621
1	A	26	50	20120615	14	1928	38.28	-0.00337342967634572	-0.00636285087303251
1	A	26	50	20120615	14	1930	38.32	-0.0027151486184001	-0.00548374036732231
1	A	26	50	20120615	14	1932	38.36	-0.00231450191617981	-0.00519959657837031
1	A	26	50	20120615	14	1934	38.4	-0.00156752138360215	-0.00516139159898281
1	A	26	50	20120615	14	1936	38.44	-0.0013922861810885	-0.00497139200687796
1	A	26	50	20120615	14	1938	38.48	-0.00112567864030993	-0.00479011811245297
1	A	26	50	20120615	14	1940	38.52	-0.00085442540797895	-0.00514637972201821
1	A	26	50	20120615	14	1942	38.56	-0.00092088637434268	-0.00462430157226473
1	A	26	50	20120615	14	1944	38.6	-0.00057926187514802	-0.00404264260512848
1	A	26	50	20120615	14	1946	38.64	-0.00047862643804955	-0.00407016320105226
1	A	26	50	20120615	14	1948	38.68	-8.87348299711e-05	-0.00374946906258073
1	A	26	50	20120615	14	1950	38.72	-0.00037434940102797	-0.00368080899412752
1	A	26	50	20120615	14	1952	38.76	-5.22339779262498e-05	-0.00388352236615808
1	A	26	50	20120615	14	1954	38.8	0.000146222611281570	-0.00393525429826968
1	A	26	50	20120615	14	1956	38.84	0.000732682833462065	-0.00327473171182771
1	A	26	50	20120615	14	1958	38.88	0.000864848161933642	-0.00311578117848478
1	A	26	50	20120615	14	1960	38.92	0.00190769631389537	-0.00302202589036726
1	A	26	50	20120615	14	1962	38.96	0.00201140059442419	-0.00276963119589053
1	A	26	50	20120615	14	1964	39	0.00232741368600427	-0.00289623866506198
1	A	26	50	20120615	14	1966	39.04	0.00285642148221337	-0.00309526801076256
1	A	26	50	20120615	14	1968	39.08	0.00431567067548023	-0.00240836327031451
1	A	26	50	20120615	14	1970	39.12	0.00492387443118222	-0.00204580841039673
1	A	26	50	20120615	14	1972	39.16	0.00576569919632043	-0.00125602670435386
1	A	26	50	20120615	14	1974	39.2	0.00571030445108227	-0.00152588693632589
1	A	26	50	20120615	14	1976	39.24	0.00661201691794629	-0.00081181232491753
1	A	26	50	20120615	14	1978	39.28	0.00680564679626573	0.00069023379917387
1	A	26	50	20120615	14	1980	39.32	0.00673897581918799	0.00095677982166248
1	A	26	50	20120615	14	1982	39.36	0.00622825451144717	0.000785356631806211
1	A	26	50	20120615	14	1984	39.4	0.00609294750754678	0.0012395362671098
1	A	26	50	20120615	14	1986	39.44	0.00648161652800056	0.0016716640703353
1	A	26	50	20120615	14	1988	39.48	0.00631023576455116	0.00120604203309855
1	A	26	50	20120615	14	1990	39.52	0.00614858266909054	0.001848821896187
1	A	26	50	20120615	14	1992	39.56	0.00639542021137392	0.00267062210438879
1	A	26	50	20120615	14	1994	39.6	0.00646647030074754	0.00298807062273467
1	A	26	50	20120615	14	1996	39.64	0.00659216560217126	0.00317989455033496
1	A	26	50	20120615	14	1998	39.68	0.00672759069290411	0.00285305565393491
1	A	26	50	20120615	14	2000	39.72	0.00647371107418689	0.00278319350395368
1	A	26	50	20120615	14	2002	39.76	0.00703072029893097	0.00340522826829568
1	A	26	50	20120615	14	2004	39.8	0.00761562488619286	0.00353281861589298
1	A	26	50	20120615	14	2006	39.84	0.00745530256569443	0.00375864730860053
1	A	26	50	20120615	14	2008	39.88	0.00794812770791021	0.00377920997379743
1	A	26	50	20120615	14	2010	39.92	0.0081085985208327	0.00392077275139098
1	A	26	50	20120615	14	2012	39.96	0.00771589262776511	0.00397433609006586
1	A	26	50	20120615	14	2014	40	0.00801183802889512	0.00372443748252672
1	A	26	50	20120615	14	2016	40.04	0.00807723126401925	0.0043437216014899
1	A	26	50	20120615	14	2018	40.08	0.00807052082066579	0.00411526247155634
1	A	26	50	20120615	14	2020	40.12	0.00772913673777674	0.00391585128819392
1	A	26	50	20120615	14	2022	40.16	0.00722723941555834	0.00408550741820401
1	A	26	50	20120615	14	2024	40.2	0.0073662495376718	0.00417200779074656
1	A	26	50	20120615	14	2026	40.24	0.00708402200809681	0.00376168079669182
1	A	26	50	20120615	14	2028	40.28	0.0072877041164176	0.00377107824581379
1	A	26	50	20120615	14	2030	40.32	0.00719018702022416	0.00373253385517131
1	A	26	50	20120615	14	2032	40.36	0.00696535534807809	0.00325775407801141
1	A	26	50	20120615	14	2034	40.4	0.00753729866804083	0.00319249519317571
1	A	26	50	20120615	14	2036	40.44	0.00705191228916313	0.00345399742299411
1	A	26	50	20120615	14	2038	40.48	0.00720169164755407	0.00324279876958932
1	A	26	50	20120615	14	2040	40.52	0.00735755212426321	0.00323828742832535
1	A	26	50	20120615	14	2042	40.56	0.00767980189765335	0.00327977338317756
1	A	26	50	20120615	14	2044	40.6	0.0070477191459507	0.00333079820850798
1	A	26	50	20120615	14	2046	40.64	0.00713873793082503	0.00389584723735415
1	A	26	50	20120615	14	2048	40.68	0.0069936113350543	0.00348603643124968
1	A	26	50	20120615	14	2050	40.72	0.00670627849451915	0.00350256151672601
1	A	26	50	20120615	14	2052	40.76	0.00666027412733515	0.00431835061018093
1	A	26	50	20120615	14	2054	40.8	0.00667387886180518	0.0045751859352435
1	A	26	50	20120615	14	2056	40.84	0.0068195357876618	0.00509036272281259
1	A	26	50	20120615	14	2058	40.88	0.00631962543549853	0.00546252716388669
1	A	26	50	20120615	14	2060	40.92	0.00640558133581957	0.00575560878255289
1	A	26	50	20120615	14	2062	40.96	0.00663191914540957	0.00666225402632247
1	A	26	50	20120615	14	2064	41	0.00596999648754084	0.00710986676094918
1	A	26	50	20120615	14	2066	41.04	0.00606057686621084	0.00673815486821503
1	A	26	50	20120615	14	2068	41.08	0.00548851050966817	0.00729593766777773
1	A	26	50	20120615	14	2070	41.12	0.00461676947083153	0.00679300655544524
1	A	26	50	20120615	14	2072	41.16	0.00278702319428059	0.00682589550605179
1	A	26	50	20120615	14	2074	41.2	0.00348773688163708	0.00658153439313748
1	A	26	50	20120615	14	2076	41.24	0.00198601263255247	0.00633070862718685
1	A	26	50	20120615	14	2078	41.28	0.00165736354279259	0.00630893822360767
1	A	26	50	20120615	14	2080	41.32	0.00061655963653527	0.00616177586741391
1	A	26	50	20120615	14	2082	41.36	0.00044340049953118	0.00664728669708509
1	A	26	50	20120615	14	2084	41.4	0.000148664958103780	0.00676796224746917
1	A	26	50	20120615	14	2086	41.44	2.86731799771201e-05	0.00679383245616566
1	A	26	50	20120615	14	2088	41.48	-0.00025706159923256	0.00665731134992198
1	A	26	50	20120615	14	2090	41.52	-0.00028732647657412	0.00635478207755234
1	A	26	50	20120615	14	2092	41.56	0.00019159128946928	0.00623668958823994
1	A	26	50	20120615	14	2094	41.6	0.00024231707934193	0.00631943317316472
1	A	26	50	20120615	14	2096	41.64	0.00023019154154747	0.00574948523782782
1	A	26	50	20120615	14	2098	41.68	0.000155601675627230	0.00588620716239736
1	A	26	50	20120615	14	2100	41.72	0.00022051407814015	0.00594095136939682
1	A	26	50	20120615	14	2102	41.76	-0.000208674282195960	0.00579893321503619
1	A	26	50	20120615	14	2104	41.8	-3.88908729649943e-07	0.0055049040732832
1	A	26	50	20120615	14	2106	41.84	4.05101474941802e-05	0.0054742156389797
1	A	26	50	20120615	14	2108	41.88	0.00016693023336861	0.00537276349354896
1	A	26	50	20120615	14	2110	41.92	4.271349222436e-05	0.00536328189872003
1	A	26	50	20120615	14	2112	41.96	-6.035509930818e-05	0.00537950222117367
1	A	26	50	20120615	14	2114	42	0.00039849639049871	0.00556222851292721
1	A	26	50	20120615	14	2116	42.04	0.00017350279089974	0.00547956136624547
1	A	26	50	20120615	14	2118	42.08	0.00061907693667629	0.00522459068176489
1	A	26	50	20120615	14	2120	42.12	0.000896416944179717	0.00533460235478189
1	A	26	50	20120615	14	2122	42.16	0.000880406632440091	0.00500161870045333
1	A	26	50	20120615	14	2124	42.2	0.00117009555277016	0.00493437284556249
1	A	26	50	20120615	14	2126	42.24	0.00089495888999691	0.00508788997039878
1	A	26	50	20120615	14	2128	42.28	0.00123992701431709	0.00524113599049516
1	A	26	50	20120615	14	2130	42.32	0.00144037085642275	0.0049855185861525
1	A	26	50	20120615	14	2132	42.36	0.00262030438583955	0.00445370923287634
1	A	26	50	20120615	14	2134	42.4	0.00290674980736432	0.00464078776686809
1	A	26	50	20120615	14	2136	42.44	0.00261683744129140	0.00446033553052284
1	A	26	50	20120615	14	2138	42.48	0.00257081751775821	0.00450887416841061
1	A	26	50	20120615	14	2140	42.52	0.00209654756458755	0.00428451979334184
1	A	26	50	20120615	14	2142	42.56	0.00152489493622256	0.00495611786400822
1	A	26	50	20120615	14	2144	42.6	0.00153184098755551	0.00513583272940204
1	A	26	50	20120615	14	2146	42.64	0.00134050687282255	0.00543080706078944
1	A	26	50	20120615	14	2148	42.68	0.000953757647279696	0.00545197359517748
1	A	26	50	20120615	14	2150	42.72	0.00106719397985934	0.00549591405908855
1	A	26	50	20120615	14	2152	42.76	0.00146434036209141	0.00573887015082864
1	A	26	50	20120615	14	2154	42.8	0.00115007170294052	0.00601106312807181
1	A	26	50	20120615	14	2156	42.84	0.00139542644230375	0.0065622274081626
1	A	26	50	20120615	14	2158	42.88	0.00216493468982323	0.00690988989216181
1	A	26	50	20120615	14	2160	42.92	0.00143195487151307	0.00776340313239303
1	A	26	50	20120615	14	2162	42.96	0.00133981178685665	0.00846784412101451
1	A	26	50	20120615	14	2164	43	0.00234243970510449	0.00999500384954653
1	A	26	50	20120615	14	2166	43.04	0.00238874105713658	0.0113465677511065
1	A	26	50	20120615	14	2168	43.08	0.0028120434606261	0.0120508885315752
1	A	26	50	20120615	14	2170	43.12	0.00301445984780856	0.0130883556009321
1	A	26	50	20120615	14	2172	43.16	0.00400247893995709	0.0132890961450431
1	A	26	50	20120615	14	2174	43.2	0.00433679195503428	0.0133494759930886
1	A	26	50	20120615	14	2176	43.24	0.00546269686951418	0.0139894995539440
1	A	26	50	20120615	14	2178	43.28	0.00655238377466171	0.0143931231757131
1	A	26	50	20120615	14	2180	43.32	0.00749701479471663	0.0141322644130656
1	A	26	50	20120615	14	2182	43.36	0.00825741621400121	0.0134998493211758
1	A	26	50	20120615	14	2184	43.4	0.00893153222120471	0.0134970604920308
1	A	26	50	20120615	14	2186	43.44	0.00948664215713453	0.0130054487450515
1	A	26	50	20120615	14	2188	43.48	0.00958174907986429	0.0126550762743134
1	A	26	50	20120615	14	2190	43.52	0.0100746240731081	0.0117962028111274
1	A	26	50	20120615	14	2192	43.56	0.00997893131241016	0.0111546660417603
1	A	26	50	20120615	14	2194	43.6	0.0103789911160021	0.0104085481794557
1	A	26	50	20120615	14	2196	43.64	0.0104387416390123	0.00984006261165293
1	A	26	50	20120615	14	2198	43.68	0.0108069038557049	0.00861475969694163
1	A	26	50	20120615	14	2200	43.72	0.0111588591849727	0.00772796294051996
1	A	26	50	20120615	14	2202	43.76	0.0117986776848616	0.00600381033381718
1	A	26	50	20120615	14	2204	43.8	0.0121593728539448	0.0050343527946748
1	A	26	50	20120615	14	2206	43.84	0.0133114336482608	0.00391474820161527
1	A	26	50	20120615	14	2208	43.88	0.0140702087219487	0.00272869678432764
1	A	26	50	20120615	14	2210	43.92	0.0151073788064575	0.00222522261398719
1	A	26	50	20120615	14	2212	43.96	0.0161266095919276	0.00189981914435295
1	A	26	50	20120615	14	2214	44	0.0167167750536415	0.00202187991692137
1	A	26	50	20120615	14	2216	44.04	0.0172811664731812	0.00204887018275926
1	A	26	50	20120615	14	2218	44.08	0.0175384260623124	0.00169533093430161
1	A	26	50	20120615	14	2220	44.12	0.0171950337961648	0.00122409376211547
1	A	26	50	20120615	14	2222	44.16	0.0173886891303284	0.00100635437098469
1	A	26	50	20120615	14	2224	44.2	0.017362094844288	0.00057868911865526
1	A	26	50	20120615	14	2226	44.24	0.0166260461825474	0.000423599388337611
1	A	26	50	20120615	14	2228	44.28	0.0163006356418454	-2.45648895784208e-05
1	A	26	50	20120615	14	2230	44.32	0.0156938814550448	-0.0006166112553303
1	A	26	50	20120615	14	2232	44.36	0.015501739329393	-0.000565650069610181
1	A	26	50	20120615	14	2234	44.4	0.0144276087734316	-0.00093592653557852
1	A	26	50	20120615	14	2236	44.44	0.0135074153637345	-0.00151232462826273
1	A	26	50	20120615	14	2238	44.48	0.0121254670837869	-0.00131289930276469
1	A	26	50	20120615	14	2240	44.52	0.0111863161412862	-0.00177121763405856
1	A	26	50	20120615	14	2242	44.56	0.0105472683877888	-0.00143445802951847
1	A	26	50	20120615	14	2244	44.6	0.00998913486326268	-0.00132762833701681
1	A	26	50	20120615	14	2246	44.64	0.00969347937591297	-0.000856002256101001
1	A	26	50	20120615	14	2248	44.68	0.00966856800401176	-0.00083382031637518
1	A	26	50	20120615	14	2250	44.72	0.00903652767871598	-0.000334023101296899
1	A	26	50	20120615	14	2252	44.76	0.00850051952537314	-2.83196265865298e-05
1	A	26	50	20120615	14	2254	44.8	0.0084672925777252	0.00047352112708938
1	A	26	50	20120615	14	2256	44.84	0.00866711388302069	0.00071527386450925
1	A	26	50	20120615	14	2258	44.88	0.00796517605240462	0.0009658937209652
1	A	26	50	20120615	14	2260	44.92	0.00810188807747922	0.00127317404379762
1	A	26	50	20120615	14	2262	44.96	0.0080018748943482	0.00231001885918708
1	A	26	50	20120615	14	2264	45	0.00836083058074974	0.00278836245452416
1	A	26	50	20120615	14	2266	45.04	0.00877631945430714	0.00338108057171816
1	A	26	50	20120615	14	2268	45.08	0.00944858001331682	0.00429969713329322
1	A	26	50	20120615	14	2270	45.12	0.00997194509741204	0.0050766024248507
1	A	26	50	20120615	14	2272	45.16	0.00963166410110164	0.00513124056583298
1	A	26	50	20120615	14	2274	45.2	0.00981448655937742	0.00488984138180371
1	A	26	50	20120615	14	2276	45.24	0.00984386684613572	0.00511525995257816
1	A	26	50	20120615	14	2278	45.28	0.00993349970171893	0.00515762979090686
1	A	26	50	20120615	14	2280	45.32	0.00949620365502973	0.00588703164890422
1	A	26	50	20120615	14	2282	45.36	0.0092244978743588	0.00627696568338954
1	A	26	50	20120615	14	2284	45.4	0.00813092895298256	0.00749197312336676
1	A	26	50	20120615	14	2286	45.44	0.00781248341407519	0.0076652920665034
1	A	26	50	20120615	14	2288	45.48	0.00709303054848913	0.00844602280574709
1	A	26	50	20120615	14	2290	45.52	0.0060989041750715	0.00878761689935016
1	A	26	50	20120615	14	2292	45.56	0.00479514139902652	0.00918977610297541
1	A	26	50	20120615	14	2294	45.6	0.00453073720297812	0.00991742009351474
1	A	26	50	20120615	14	2296	45.64	0.00392485982858624	0.0111724497773071
1	A	26	50	20120615	14	2298	45.68	0.0039385423448022	0.0120055983422402
1	A	26	50	20120615	14	2300	45.72	0.00397171979497547	0.0126543970982501
1	A	26	50	20120615	14	2302	45.76	0.00434426607371142	0.0136195412860272
1	A	26	50	20120615	14	2304	45.8	0.0045666582274624	0.0139408011099237
1	A	26	50	20120615	14	2306	45.84	0.00510451900057195	0.0143054207216426
1	A	26	50	20120615	14	2308	45.88	0.00563819370153687	0.0146214055289514
1	A	26	50	20120615	14	2310	45.92	0.00600694988792565	0.015523051527778
1	A	26	50	20120615	14	2312	45.96	0.00582715384667335	0.0151175045755641
1	A	26	50	20120615	14	2314	46	0.00544045129017805	0.0150057392777297
1	A	26	50	20120615	14	2316	46.04	0.00506167540069985	0.0142538089976837
1	A	26	50	20120615	14	2318	46.08	0.00491348703256659	0.0145865522357067
1	A	26	50	20120615	14	2320	46.12	0.00451547783864012	0.0144965870399363
1	A	26	50	20120615	14	2322	46.16	0.00417986374708554	0.0148768761379263
1	A	26	50	20120615	14	2324	46.2	0.0038475447731313	0.0138752523113077
1	A	26	50	20120615	14	2326	46.24	0.00378225053295654	0.0140033800600587
1	A	26	50	20120615	14	2328	46.28	0.00323189518302342	0.0136328985331238
1	A	26	50	20120615	14	2330	46.32	0.00275398999389068	0.0129802531162243
1	A	26	50	20120615	14	2332	46.36	0.00276299146321519	0.0132867909769364
1	A	26	50	20120615	14	2334	46.4	0.00180397082016312	0.0118081882710685
1	A	26	50	20120615	14	2336	46.44	0.00196067982500968	0.0112636029124699
1	A	26	50	20120615	14	2338	46.48	0.00028663280482178	0.0097826526120884
1	A	26	50	20120615	14	2340	46.52	-1.94171522113799e-05	0.00964947612091972
1	A	26	50	20120615	14	2342	46.56	-0.00088193893283492	0.00928948098754984
1	A	26	50	20120615	14	2344	46.6	-0.00184376537559474	0.00905006311672145
1	A	26	50	20120615	14	2346	46.64	-0.00231771430228674	0.00859319788986292
1	A	26	50	20120615	14	2348	46.68	-0.00290702628611576	0.00829162179743432
1	A	26	50	20120615	14	2350	46.72	-0.00357062973680337	0.00892441377723851
1	A	26	50	20120615	14	2352	46.76	-0.00557980082354648	0.00975659572720167
1	A	26	50	20120615	14	2354	46.8	-0.0066074461797127	0.0104575860347310
1	A	26	50	20120615	14	2356	46.84	-0.00627405240345106	0.0104099341087468
1	A	26	50	20120615	14	2358	46.88	-0.00663280302888605	0.0107139970957248
1	A	26	50	20120615	14	2360	46.92	-0.00629257153005033	0.0105026287366925
1	A	26	50	20120615	14	2362	46.96	-0.00659751840050484	0.0103214679793525
1	A	26	50	20120615	14	2364	47	-0.00668235707211161	0.0104203215073624
1	A	26	50	20120615	14	2366	47.04	-0.00652434699078766	0.0104770031869423
1	A	26	50	20120615	14	2368	47.08	-0.00703765701645441	0.0106921121408471
1	A	26	50	20120615	14	2370	47.12	-0.0071890202940352	0.0103519513526895
1	A	26	50	20120615	14	2372	47.16	-0.00686242888500857	0.0106277724948269
1	A	26	50	20120615	14	2374	47.2	-0.00713292551308367	0.0108241077636912
1	A	26	50	20120615	14	2376	47.24	-0.00641082099706816	0.0105181073041327
1	A	26	50	20120615	14	2378	47.28	-0.00658690472771923	0.0103803629031576
1	A	26	50	20120615	14	2380	47.32	-0.0065697786014789	0.0104190416440885
1	A	26	50	20120615	14	2382	47.36	-0.006530272545614	0.0111389682712179
1	A	26	50	20120615	14	2384	47.4	-0.00655965990344011	0.0107447138142996
1	A	26	50	20120615	14	2386	47.44	-0.00651427779022356	0.0109554174929575
1	A	26	50	20120615	14	2388	47.48	-0.00652605111813032	0.0110413663222108
1	A	26	50	20120615	14	2390	47.52	-0.00667602846641999	0.0104545384045040
1	A	26	50	20120615	14	2392	47.56	-0.00700119151974862	0.0101212436231918
1	A	26	50	20120615	14	2394	47.6	-0.00831426759920861	0.0104625852796740
1	A	26	50	20120615	14	2396	47.64	-0.00907247698747151	0.00980223946992727
1	A	26	50	20120615	14	2398	47.68	-0.00974034641337001	0.00996479624785424
1	A	26	50	20120615	14	2400	47.72	-0.01099027785727	0.00993660390048833
1	A	26	50	20120615	14	2402	47.76	-0.0126174649110687	0.00962237271799684
1	A	26	50	20120615	14	2404	47.8	-0.0135526984820016	0.0093974986194439
1	A	26	50	20120615	14	2406	47.84	-0.0142849499803272	0.00968630931315173
1	A	26	50	20120615	14	2408	47.88	-0.0154748904849113	0.00964188179408978
1	A	26	50	20120615	14	2410	47.92	-0.0166756850785867	0.0101896208489325
1	A	26	50	20120615	14	2412	47.96	-0.017137708649414	0.0109443866271710
1	A	26	50	20120615	14	2414	48	-0.0184306958252205	0.0114441979843849
1	A	26	50	20120615	14	2416	48.04	-0.0186544739082626	0.0120526845827994
1	A	26	50	20120615	14	2418	48.08	-0.02012121843341	0.0134910175574787
1	A	26	50	20120615	14	2420	48.12	-0.0213695023185099	0.0138956664840806
1	A	26	50	20120615	14	2422	48.16	-0.0226616621793824	0.0148921284311965
1	A	26	50	20120615	14	2424	48.2	-0.0237414849449323	0.0161658398761478
1	A	26	50	20120615	14	2426	48.24	-0.0249138679881396	0.0167661735333752
1	A	26	50	20120615	14	2428	48.28	-0.0255128086450081	0.0181263429244622
1	A	26	50	20120615	14	2430	48.32	-0.0254257991555831	0.0186183831781508
1	A	26	50	20120615	14	2432	48.36	-0.0264433399558461	0.0202325523961079
1	A	26	50	20120615	14	2434	48.4	-0.0264424843566409	0.0212301457140737
1	A	26	50	20120615	14	2436	48.44	-0.0270241221105737	0.0229965267377489
1	A	26	50	20120615	14	2438	48.48	-0.0267247118862159	0.0245053724006482
1	A	26	50	20120615	14	2440	48.52	-0.026966492907907	0.0259969929423578
1	A	26	50	20120615	14	2442	48.56	-0.0265492645516679	0.0274057264271767
1	A	26	50	20120615	14	2444	48.6	-0.026566397748976	0.0287559963233271
1	A	26	50	20120615	14	2446	48.64	-0.026683402708059	0.0299819285630736
1	A	26	50	20120615	14	2448	48.68	-0.0267363932902411	0.0310177410025626
1	A	26	50	20120615	14	2450	48.72	-0.0277120097294476	0.0322477320352331
1	A	26	50	20120615	14	2452	48.76	-0.0280291612629454	0.0330007159043831
1	A	26	50	20120615	14	2454	48.8	-0.0294469598566991	0.0343734435119039
1	A	26	50	20120615	14	2456	48.84	-0.0296145370927725	0.0347760771841794
1	A	26	50	20120615	14	2458	48.88	-0.0306938203358484	0.0361546971125079
1	A	26	50	20120615	14	2460	48.92	-0.0312189043965287	0.0372845257625166
1	A	26	50	20120615	14	2462	48.96	-0.0317254771087843	0.0384892928820887
1	A	26	50	20120615	14	2464	49	-0.0312931746501839	0.0391410812855694
1	A	26	50	20120615	14	2466	49.04	-0.0319268611200663	0.0408954358371102
1	A	26	50	20120615	14	2468	49.08	-0.0314482771084236	0.0413133500869271
1	A	26	50	20120615	14	2470	49.12	-0.0310248898521203	0.0421895685259022
1	A	26	50	20120615	14	2472	49.16	-0.0308986217942038	0.0427191702918075
1	A	26	50	20120615	14	2474	49.2	-0.0307069817143667	0.0432481003062707
1	A	26	50	20120615	14	2476	49.24	-0.0298039002887743	0.0442168012411572
1	A	26	50	20120615	14	2478	49.28	-0.0293472790137552	0.0448772106905142
1	A	26	50	20120615	14	2480	49.32	-0.0287643260412094	0.0455370968808531
1	A	26	50	20120615	14	2482	49.36	-0.0268552579401586	0.0471503115046555
1	A	26	50	20120615	14	2484	49.4	-0.0265984084729604	0.0473515823788525
1	A	26	50	20120615	14	2486	49.44	-0.0253565875438405	0.0487286021245351
1	A	26	50	20120615	14	2488	49.48	-0.0251626988644392	0.0498755293236197
1	A	26	50	20120615	14	2490	49.52	-0.0248295808598222	0.0500608620109687
1	A	26	50	20120615	14	2492	49.56	-0.0241491320042864	0.0515714542276175
1	A	26	50	20120615	14	2494	49.6	-0.0232860374671701	0.0522116687073038
1	A	26	50	20120615	14	2496	49.64	-0.0228737235030602	0.0519933848439516
1	A	26	50	20120615	14	2498	49.68	-0.0216961785803503	0.0526389026244967
1	A	26	50	20120615	14	2500	49.72	-0.0206604792779463	0.052885753601809
1	A	26	50	20120615	14	2502	49.76	-0.0198293459673397	0.0532938956359098
1	A	26	50	20120615	14	2504	49.8	-0.0188222844895738	0.0534928754841357
1	A	26	50	20120615	14	2506	49.84	-0.0170864080524389	0.05307589461527
1	A	26	50	20120615	14	2508	49.88	-0.0157308843529043	0.0531498579845821
1	A	26	50	20120615	14	2510	49.92	-0.0135590765851679	0.0537296855451551
1	A	26	50	20120615	14	2512	49.96	-0.0122179778639695	0.0535674752495509
1	A	26	50	20120615	14	2514	50	-0.0111431048458879	0.0539366557000084
1	A	26	50	20120615	14	2516	50.04	-0.00990722361373001	0.0537388072226324
1	A	26	50	20120615	14	2518	50.08	-0.00800008591419179	0.0537241701122619
1	A	26	50	20120615	14	2520	50.12	-0.00761372276895146	0.0538470652708321
1	A	26	50	20120615	14	2522	50.16	-0.00780697505224975	0.0535669802748041
1	A	26	50	20120615	14	2524	50.2	-0.00769390867793802	0.0525379277761433
1	A	26	50	20120615	14	2526	50.24	-0.00821822835618784	0.052381020781398
1	A	26	50	20120615	14	2528	50.28	-0.0086284209999541	0.0514969251728805
1	A	26	50	20120615	14	2530	50.32	-0.00885702862231181	0.0499276430933932
1	A	26	50	20120615	14	2532	50.36	-0.00902461292945301	0.0490257991046679
1	A	26	50	20120615	14	2534	50.4	-0.0092930306635914	0.0463413389205712
1	A	26	50	20120615	14	2536	50.44	-0.00926976685049031	0.0449004674325474
1	A	26	50	20120615	14	2538	50.48	-0.0102587263946579	0.0427313466705796
1	A	26	50	20120615	14	2540	50.52	-0.0103555293130023	0.0415931168849036
1	A	26	50	20120615	14	2542	50.56	-0.0108501505064423	0.0396370473961072
1	A	26	50	20120615	14	2544	50.6	-0.012353530233923	0.038785337278168
1	A	26	50	20120615	14	2546	50.64	-0.0133037403264815	0.0382470875963288
1	A	26	50	20120615	14	2548	50.68	-0.0152943166261997	0.0368107415917046
1	A	26	50	20120615	14	2550	50.72	-0.0170932387039452	0.0357477762518181
1	A	26	50	20120615	14	2552	50.76	-0.0188696889281845	0.0347734679601568
1	A	26	50	20120615	14	2554	50.8	-0.0209168266993299	0.03426061048283
1	A	26	50	20120615	14	2556	50.84	-0.0220609396134253	0.0338368979574074
1	A	26	50	20120615	14	2558	50.88	-0.0232766965865906	0.0334532642443424
1	A	26	50	20120615	14	2560	50.92	-0.0256196722786352	0.0324604382402954
1	A	26	50	20120615	14	2562	50.96	-0.0274696276669925	0.0319628952816356
1	A	26	50	20120615	14	2564	51	-0.0293072143435332	0.0309447039431338
1	A	26	50	20120615	14	2566	51.04	-0.03082337149055	0.0297842215070539
1	A	26	50	20120615	14	2568	51.08	-0.032189289659768	0.0292129499385333
1	A	26	50	20120615	14	2570	51.12	-0.0340134978760087	0.0285561750180316
1	A	26	50	20120615	14	2572	51.16	-0.0363095301630639	0.0276046355647245
1	A	26	50	20120615	14	2574	51.2	-0.0379427346955705	0.0269237624451199
1	A	26	50	20120615	14	2576	51.24	-0.0388478313754893	0.0260524654693419
1	A	26	50	20120615	14	2578	51.28	-0.0407072393672974	0.0251690062569274
1	A	26	50	20120615	14	2580	51.32	-0.0422082149317221	0.0244807792267985
1	A	26	50	20120615	14	2582	51.36	-0.0440852298823818	0.0237513985820046
1	A	26	50	20120615	14	2584	51.4	-0.0453572442710583	0.0231471758374807
1	A	26	50	20120615	14	2586	51.44	-0.0470192280495591	0.0228537265232883
1	A	26	50	20120615	14	2588	51.48	-0.0482358759772687	0.0223115170434744
1	A	26	50	20120615	14	2590	51.52	-0.0497105471694333	0.0228424835254674
1	A	26	50	20120615	14	2592	51.56	-0.0514897692522548	0.0228562013970224
1	A	26	50	20120615	14	2594	51.6	-0.0533578746574716	0.0227603884281717
1	A	26	50	20120615	14	2596	51.64	-0.0548487385949253	0.0233059920205352
1	A	26	50	20120615	14	2598	51.68	-0.0566766096242925	0.0236323925107309
1	A	26	50	20120615	14	2600	51.72	-0.0588662364829148	0.0236387564717616
1	A	26	50	20120615	14	2602	51.76	-0.060174454738788	0.0240004415903385
1	A	26	50	20120615	14	2604	51.8	-0.061808507799432	0.0233608635067553
1	A	26	50	20120615	14	2606	51.84	-0.0636370859355804	0.0238135532680709
1	A	26	50	20120615	14	2608	51.88	-0.0651412434805204	0.0237105985207301
1	A	26	50	20120615	14	2610	51.92	-0.065943102570386	0.0234574542930654
1	A	26	50	20120615	14	2612	51.96	-0.0668694124537404	0.0233584593436992
1	A	26	50	20120615	14	2614	52	-0.0678313605188666	0.0225148809537437
1	A	26	50	20120615	14	2616	52.04	-0.068528284962404	0.0212521296639007
1	A	26	50	20120615	14	2618	52.08	-0.0687032938907477	0.02154607395284
1	A	26	50	20120615	14	2620	52.12	-0.0689613878658808	0.0197665690273059
1	A	26	50	20120615	14	2622	52.16	-0.0690417859069017	0.0189731245081365
1	A	26	50	20120615	14	2624	52.2	-0.0692717370321435	0.017928162106899
1	A	26	50	20120615	14	2626	52.24	-0.0693492359353616	0.0163285451464988
1	A	26	50	20120615	14	2628	52.28	-0.0694409476848815	0.015216054047658
1	A	26	50	20120615	14	2630	52.32	-0.0698732020602208	0.0137884761671205
1	A	26	50	20120615	14	2632	52.36	-0.0700436147944868	0.0120143452531234
1	A	26	50	20120615	14	2634	52.4	-0.0700408570780402	0.0106990559294384
1	A	26	50	20120615	14	2636	52.44	-0.0705136993826196	0.00926681114414501
1	A	26	50	20120615	14	2638	52.48	-0.0705990471711088	0.00826773997300654
1	A	26	50	20120615	14	2640	52.52	-0.0706360288557649	0.0067794923306432
1	A	26	50	20120615	14	2642	52.56	-0.0704586157643652	0.00549277012091804
1	A	26	50	20120615	14	2644	52.6	-0.0699108908516581	0.00427767782812708
1	A	26	50	20120615	14	2646	52.64	-0.0700064916884745	0.00303613974171974
1	A	26	50	20120615	14	2648	52.68	-0.0695331544091482	0.00133540651160985
1	A	26	50	20120615	14	2650	52.72	-0.0691518117220543	0.00027665552813925
1	A	26	50	20120615	14	2652	52.76	-0.068527082880876	-0.00107172639290539
1	A	26	50	20120615	14	2654	52.8	-0.0679985912726172	-0.00297313652751601
1	A	26	50	20120615	14	2656	52.84	-0.0678281785383512	-0.00428962793272913
1	A	26	50	20120615	14	2658	52.88	-0.0674364413815739	-0.00525878848702341
1	A	26	50	20120615	14	2660	52.92	-0.0674267540186716	-0.00606934499029751
1	A	26	50	20120615	14	2662	52.96	-0.0675550231887788	-0.00715192547229411
1	A	26	50	20120615	14	2664	53	-0.0676316735638595	-0.0085560981183744
1	A	26	50	20120615	14	2666	53.04	-0.0676514018430546	-0.0102345574848769
1	A	26	50	20120615	14	2668	53.08	-0.0678286028024199	-0.0120849145098859
1	A	26	50	20120615	14	2670	53.12	-0.0681732466475703	-0.0132772379643226
1	A	26	50	20120615	14	2672	53.16	-0.0678573113377361	-0.015128443517469
1	A	26	50	20120615	14	2674	53.2	-0.0675903078171601	-0.0166505615746512
1	A	26	50	20120615	14	2676	53.24	-0.0669211726701232	-0.0177149694123713
1	A	26	50	20120615	14	2678	53.28	-0.0667868223816978	-0.0186692807242606
1	A	26	50	20120615	14	2680	53.32	-0.0659349708424024	-0.0205817924353359
1	A	26	50	20120615	14	2682	53.36	-0.0648996958040671	-0.0214786159659148
1	A	26	50	20120615	14	2684	53.4	-0.0638008518661032	-0.0229837634603485
1	A	26	50	20120615	14	2686	53.44	-0.0627517175348568	-0.0241559343715214
1	A	26	50	20120615	14	2688	53.48	-0.0620556416194567	-0.0251676627540431
1	A	26	50	20120615	14	2690	53.52	-0.0619174022437347	-0.0263163577200807
1	A	26	50	20120615	14	2692	53.56	-0.0610863396438062	-0.0279253792006707
1	A	26	50	20120615	14	2694	53.6	-0.0601271492951266	-0.0284543657836763
1	A	26	50	20120615	14	2696	53.64	-0.0588511751084755	-0.0291950601369692
1	A	26	50	20120615	14	2698	53.68	-0.0573072074517547	-0.0296813374703912
1	A	26	50	20120615	14	2700	53.72	-0.0557630983736776	-0.0310431544202784
1	A	26	50	20120615	14	2702	53.76	-0.0542706080906272	-0.0310908841280085
1	A	26	50	20120615	14	2704	53.8	-0.0535242568830848	-0.0312822979336757
1	A	26	50	20120615	14	2706	53.84	-0.0524506566572093	-0.0307561397777948
1	A	26	50	20120615	14	2708	53.88	-0.0505372964179966	-0.030571514197227
1	A	26	50	20120615	14	2710	53.92	-0.0484758680188034	-0.0303499776426812
1	A	26	50	20120615	14	2712	53.96	-0.0482719384231092	-0.0294095256237031
1	A	26	50	20120615	14	2714	54	-0.0472179250550726	-0.0287127426015219
1	A	26	50	20120615	14	2716	54.04	-0.0466668060298158	-0.028544168344887
1	A	26	50	20120615	14	2718	54.08	-0.0454686135890952	-0.0274502034437133
1	A	26	50	20120615	14	2720	54.12	-0.0446719163787323	-0.0268721436500933
1	A	26	50	20120615	14	2722	54.16	-0.0433711298151293	-0.0266721667813059
1	A	26	50	20120615	14	2724	54.2	-0.042500745007099	-0.0257001141602766
1	A	26	50	20120615	14	2726	54.24	-0.0414683054669563	-0.025426103211499
1	A	26	50	20120615	14	2728	54.28	-0.0401216135311187	-0.0251909972778223
1	A	26	50	20120615	14	2730	54.32	-0.0387454705978447	-0.0239662600485359
1	A	26	50	20120615	14	2732	54.36	-0.0376201667241288	-0.0229483232684754
1	A	26	50	20120615	14	2734	54.4	-0.0370484001808614	-0.0216089216035518
1	A	26	50	20120615	14	2736	54.44	-0.0363699100111094	-0.0204609549574989
1	A	26	50	20120615	14	2738	54.48	-0.035181595852122	-0.0195949824957832
1	A	26	50	20120615	14	2740	54.52	-0.0343434621843816	-0.0184099422411927
1	A	26	50	20120615	14	2742	54.56	-0.0340045741884301	-0.0174476123384046
1	A	26	50	20120615	14	2744	54.6	-0.0330163641774507	-0.0164702069190417
1	A	26	50	20120615	14	2746	54.64	-0.0324100483968545	-0.014828064556821
1	A	26	50	20120615	14	2748	54.68	-0.0321197103524993	-0.0129770004250308
1	A	26	50	20120615	14	2750	54.72	-0.0308145326557852	-0.0119449073672109
1	A	26	50	20120615	14	2752	54.76	-0.0300496552505757	-0.0108437299768691
1	A	26	50	20120615	14	2754	54.8	-0.0288677969765005	-0.00978405975458301
1	A	26	50	20120615	14	2756	54.84	-0.0282032580235413	-0.00876469461882441
1	A	26	50	20120615	14	2758	54.88	-0.0272058131979996	-0.00775904735462091
1	A	26	50	20120615	14	2760	54.92	-0.0272088537571587	-0.00762901041756071
1	A	26	50	20120615	14	2762	54.96	-0.0273579118666328	-0.00785669880110281
1	A	26	50	20120615	14	2764	55	-0.0268799076825507	-0.00645691021706591
1	A	26	50	20120615	14	2766	55.04	-0.0271734984180994	-0.00586817311105001
1	A	26	50	20120615	14	2768	55.08	-0.0268030451754357	-0.00534611617449991
1	A	26	50	20120615	14	2770	55.12	-0.026839531885345	-0.00412918540407791
1	A	26	50	20120615	14	2772	55.16	-0.0268534618889343	-0.00311003240035373
1	A	26	50	20120615	14	2774	55.2	-0.0262425923406673	-0.00184367486592675
1	A	26	50	20120615	14	2776	55.24	-0.0257602040945418	-0.000308970308039461
1	A	26	50	20120615	14	2778	55.28	-0.0251783259243034	0.00113147691591565
1	A	26	50	20120615	14	2780	55.32	-0.0246086099907014	0.00177939885951689
1	A	26	50	20120615	14	2782	55.36	-0.0238822699050666	0.00292222483927058
1	A	26	50	20120615	14	2784	55.4	-0.0233739308400716	0.0033680556648087
1	A	26	50	20120615	14	2786	55.44	-0.0217293418883879	0.00367861696310583
1	A	26	50	20120615	14	2788	55.48	-0.020784222964654	0.00481932162251597
1	A	26	50	20120615	14	2790	55.52	-0.0186866614089422	0.00493754987633036
1	A	26	50	20120615	14	2792	55.56	-0.0176536491123068	0.00466184894234573
1	A	26	50	20120615	14	2794	55.6	-0.0162995396263345	0.00491527601272299
1	A	26	50	20120615	14	2796	55.64	-0.0147137819588456	0.00453909520513174
1	A	26	50	20120615	14	2798	55.68	-0.0140134634027584	0.00505231330691694
1	A	26	50	20120615	14	2800	55.72	-0.0128313859255811	0.0053568712686418
1	A	26	50	20120615	14	2802	55.76	-0.0133286304851793	0.00527257706925655
1	A	26	50	20120615	14	2804	55.8	-0.013937520134459	0.00445381812732065
1	A	26	50	20120615	14	2806	55.84	-0.0140805678362930	0.00472909479723657
1	A	26	50	20120615	14	2808	55.88	-0.0139472782080394	0.00439229983735741
1	A	26	50	20120615	14	2810	55.92	-0.0139156705349203	0.00494928784889806
1	A	26	50	20120615	14	2812	55.96	-0.0138960129664033	0.00477618810886359
1	A	26	50	20120615	14	2814	56	-0.0131686829312749	0.00534767180941856
1	A	26	50	20120615	14	2816	56.04	-0.0124561243568054	0.00526020977165360
1	A	26	50	20120615	14	2818	56.08	-0.011793133967697	0.00563993318421858
1	A	26	50	20120615	14	2820	56.12	-0.0101705077526370	0.0057994140476474
1	A	26	50	20120615	14	2822	56.16	-0.00982913781188361	0.00597833327649103
1	A	26	50	20120615	14	2824	56.2	-0.00864465617165021	0.00545238018157666
1	A	26	50	20120615	14	2826	56.24	-0.00750719713236571	0.00527339024205491
1	A	26	50	20120615	14	2828	56.28	-0.00695251428893174	0.00461836894637057
1	A	26	50	20120615	14	2830	56.32	-0.00697687411754362	0.00403337243522712
1	A	26	50	20120615	14	2832	56.36	-0.00697654177735646	0.00351572077392389
1	A	26	50	20120615	14	2834	56.4	-0.00681772559430196	0.00335922390111168
1	A	26	50	20120615	14	2836	56.44	-0.00573052063395639	0.00196760947146531
1	A	26	50	20120615	14	2838	56.48	-0.00462809166461188	0.00141357009520221
1	A	26	50	20120615	14	2840	56.52	-0.00351568259015771	0.00080706763841576
1	A	26	50	20120615	14	2842	56.56	-0.00233594987906676	4.95625285069305e-05
1	A	26	50	20120615	14	2844	56.6	-0.00110562509199547	-0.000281591133471920
1	A	26	50	20120615	14	2846	56.64	-0.00041448478192812	-0.000113851262838851
1	A	26	50	20120615	14	2848	56.68	0.00066296917590488	-6.95651651331404e-05
1	A	26	50	20120615	14	2850	56.72	0.00164654763746756	0.000102806254916710
1	A	26	50	20120615	14	2852	56.76	0.00254380250318298	0.00013306335408368
1	A	26	50	20120615	14	2854	56.8	0.00418074055949422	-9.01561146012895e-05
1	A	26	50	20120615	14	2856	56.84	0.00529920176088857	-3.59189031639406e-05
1	A	26	50	20120615	14	2858	56.88	0.00674474581052248	2.88718769826200e-05
1	A	26	50	20120615	14	2860	56.92	0.00832127502741016	5.69503801567586e-05
1	A	26	50	20120615	14	2862	56.96	0.00922413724990039	-0.00029494838056854
1	A	26	50	20120615	14	2864	57	0.0107958588477828	0.00038147703738233
1	A	26	50	20120615	14	2866	57.04	0.0106024934273995	0.000652383787390519
1	A	26	50	20120615	14	2868	57.08	0.0108720920298625	0.000906468467074281
1	A	26	50	20120615	14	2870	57.12	0.0107105110592936	0.00095512448468773
1	A	26	50	20120615	14	2872	57.16	0.0110980974992654	0.00134214523923456
1	A	26	50	20120615	14	2874	57.2	0.0109221339767671	0.00168241209340934
1	A	26	50	20120615	14	2876	57.24	0.0106346172884688	0.00200737715683924
1	A	26	50	20120615	14	2878	57.28	0.0106425863818928	0.00227871524198395
1	A	26	50	20120615	14	2880	57.32	0.0103894562963636	0.00244583285864958
1	A	26	50	20120615	14	2882	57.36	0.0105082148802639	0.00310893638484289
1	A	26	50	20120615	14	2884	57.4	0.0105578467052354	0.00326920213679882
1	A	26	50	20120615	14	2886	57.44	0.0102704077986831	0.0040661963320098
1	A	26	50	20120615	14	2888	57.48	0.0100576393682240	0.00451768401179741
1	A	26	50	20120615	14	2890	57.52	0.00984554976027494	0.00504423814747579
1	A	26	50	20120615	14	2892	57.56	0.00945261052196958	0.00561347324846658
1	A	26	50	20120615	14	2894	57.6	0.00863878011429855	0.0069101868770099
1	A	26	50	20120615	14	2896	57.64	0.00795298553149696	0.0073119649500801
1	A	26	50	20120615	14	2898	57.68	0.00729583301597412	0.00921454463930681
1	A	26	50	20120615	14	2900	57.72	0.00664351569662103	0.0104370162984662
1	A	26	50	20120615	14	2902	57.76	0.00659705171002926	0.0118120915005007
1	A	26	50	20120615	14	2904	57.8	0.00697848632100472	0.0136355006860786
1	A	26	50	20120615	14	2906	57.84	0.00679222025270456	0.0150173711842802
1	A	26	50	20120615	14	2908	57.88	0.00723048503568398	0.0165059723800342
1	A	26	50	20120615	14	2910	57.92	0.00721519031600692	0.016414493975752
1	A	26	50	20120615	14	2912	57.96	0.00747856637879547	0.017783686049367
1	A	26	50	20120615	14	2914	58	0.00827064618187721	0.0174434474794635
1	A	26	50	20120615	14	2916	58.04	0.00860984530481239	0.0172132842221872
1	A	26	50	20120615	14	2918	58.08	0.00948387171276584	0.0173181764421085
1	A	26	50	20120615	14	2920	58.12	0.0107597115491285	0.0168502768139295
1	A	26	50	20120615	14	2922	58.16	0.0113265637002667	0.0164534131329886
1	A	26	50	20120615	14	2924	58.2	0.0132606548960903	0.0162377328368046
1	A	26	50	20120615	14	2926	58.24	0.0143797800707521	0.0156032586499680
1	A	26	50	20120615	14	2928	58.28	0.0148742951981749	0.0147048441291314
1	A	26	50	20120615	14	2930	58.32	0.0157784584971426	0.0135929328578512
1	A	26	50	20120615	14	2932	58.36	0.016373340361087	0.0124681451720855
1	A	26	50	20120615	14	2934	58.4	0.0176868831310226	0.0114248586139195
1	A	26	50	20120615	14	2936	58.44	0.0185514838055828	0.00981595734148228
1	A	26	50	20120615	14	2938	58.48	0.0194031302839117	0.0081997870113345
1	A	26	50	20120615	14	2940	58.52	0.0198090095763128	0.00713106582224915
1	A	26	50	20120615	14	2942	58.56	0.0202122018629453	0.00597423912822796
1	A	26	50	20120615	14	2944	58.6	0.0207213187453996	0.00455139886312439
1	A	26	50	20120615	14	2946	58.64	0.0214353551730418	0.00217947987631223
1	A	26	50	20120615	14	2948	58.68	0.0227570791684357	0.00105659430778799
1	A	26	50	20120615	14	2950	58.72	0.024241720566215	-0.00091863777477851
1	A	26	50	20120615	14	2952	58.76	0.0243262198265668	-0.00187330264005847
1	A	26	50	20120615	14	2954	58.8	0.0254994513979115	-0.00415598475108488
1	A	26	50	20120615	14	2956	58.84	0.0251941863294055	-0.00523454179549651
1	A	26	50	20120615	14	2958	58.88	0.0255388513877592	-0.00765678557192571
1	A	26	50	20120615	14	2960	58.92	0.0259395193031829	-0.00851462630565781
1	A	26	50	20120615	14	2962	58.96	0.0254921328427262	-0.0098416536019106
1	A	26	50	20120615	14	2964	59	0.0254681902071152	-0.0115292770722973
1	A	26	50	20120615	14	2966	59.04	0.0256255356080649	-0.0131654373111492
1	A	26	50	20120615	14	2968	59.08	0.0250950782429543	-0.0141464631172318
1	A	26	50	20120615	14	2970	59.12	0.0251211209857054	-0.0163743939501909
1	A	26	50	20120615	14	2972	59.16	0.0253564135955724	-0.0180857663089306
1	A	26	50	20120615	14	2974	59.2	0.025333351307904	-0.0195451038905451
1	A	26	50	20120615	14	2976	59.24	0.025106102037673	-0.0206782983688322
1	A	26	50	20120615	14	2978	59.28	0.0244249390042882	-0.0223465824687535
1	A	26	50	20120615	14	2980	59.32	0.0241024558856603	-0.0240148312133356
1	A	26	50	20120615	14	2982	59.36	0.0237828648337674	-0.0260275187421016
1	A	26	50	20120615	14	2984	59.4	0.0237252427021685	-0.0265460330736779
1	A	26	50	20120615	14	2986	59.44	0.0236275064028729	-0.0282907624877132
1	A	26	50	20120615	14	2988	59.48	0.02339826945548	-0.0300774728313475
1	A	26	50	20120615	14	2990	59.52	0.022443194468267	-0.0315430789145773
1	A	26	50	20120615	14	2992	59.56	0.0218446992886707	-0.0327273413517085
1	A	26	50	20120615	14	2994	59.6	0.0210881657434792	-0.0341556263390272
1	A	26	50	20120615	14	2996	59.64	0.0206710434532573	-0.0347768196462996
1	A	26	50	20120615	14	2998	59.68	0.0201131362029011	-0.0362624509935725
1	A	26	50	20120615	14	3000	59.72	0.0194129590681702	-0.0373675174712109
1	A	26	50	20120615	14	3002	59.76	0.0183118523885065	-0.0386847159832052
1	A	26	50	20120615	14	3004	59.8	0.0178776181141798	-0.0397222537632402
1	A	26	50	20120615	14	3006	59.84	0.0173430453876028	-0.0409137286895395
1	A	26	50	20120615	14	3008	59.88	0.0163559243210664	-0.0419421447920972
1	A	26	50	20120615	14	3010	59.92	0.0169230946702561	-0.0424040976522464
1	A	26	50	20120615	14	3012	59.96	0.0149962994022009	-0.0454356765552275
1	A	26	50	20120615	14	3014	60	0.0148167649904576	-0.0466441927549534
1	A	26	50	20120615	14	3016	60.04	0.0142631710914667	-0.0477060550082613
1	A	26	50	20120615	14	3018	60.08	0.0141974808714944	-0.0490463759120004
1	A	26	50	20120615	14	3020	60.12	0.0141568929422543	-0.0494481539850706
1	A	26	50	20120615	14	3022	60.16	0.0145134161813286	-0.0506840352172284
1	A	26	50	20120615	14	3024	60.2	0.0137749138590574	-0.0533648184460628
1	A	26	50	20120615	14	3026	60.24	0.0134444121495308	-0.0540077199315177
1	A	26	50	20120615	14	3028	60.28	0.0135905004105239	-0.0551142006227184
1	A	26	50	20120615	14	3030	60.32	0.0133519225825516	-0.0568014988239857
1	A	26	50	20120615	14	3032	60.36	0.0131045766304925	-0.0573209394654453
1	A	26	50	20120615	14	3034	60.4	0.0131825705084574	-0.0585249301817717
1	A	26	50	20120615	14	3036	60.44	0.0133372854721810	-0.0585653766896555
1	A	26	50	20120615	14	3038	60.48	0.0128312091488858	-0.0594295318869436
1	A	26	50	20120615	14	3040	60.52	0.0124684633701371	-0.0596109754869961
1	A	26	50	20120615	14	3042	60.56	0.0116591089483910	-0.0598888684520024
1	A	26	50	20120615	14	3044	60.6	0.0111676697354663	-0.059684231749527
1	A	26	50	20120615	14	3046	60.64	0.0107132122071977	-0.0593429113062483
1	A	26	50	20120615	14	3048	60.68	0.0105215155588180	-0.0593045154080298
1	A	26	50	20120615	14	3050	60.72	0.0101991455772751	-0.0589234555636484
1	A	26	50	20120615	14	3052	60.76	0.00913572768904864	-0.0586900396151787
1	A	26	50	20120615	14	3054	60.8	0.00840740770442649	-0.0586742004232802
1	A	26	50	20120615	14	3056	60.84	0.00676020245765242	-0.0574060044112221
1	A	26	50	20120615	14	3058	60.88	0.00598457702936891	-0.0566300961402261
1	A	26	50	20120615	14	3060	60.92	0.00413259365876322	-0.0562498848239821
1	A	26	50	20120615	14	3062	60.96	0.00377946453223866	-0.0554603293921092
1	A	26	50	20120615	14	3064	61	0.00286715536315177	-0.0548802189888237
1	A	26	50	20120615	14	3066	61.04	0.00236235183206270	-0.0538675713674865
1	A	26	50	20120615	14	3068	61.08	0.00113142034737315	-0.0519361799053535
1	A	26	50	20120615	14	3070	61.12	0.00044976941030933	-0.0510408412990151
1	A	26	50	20120615	14	3072	61.16	-0.00044585203874156	-0.048808363769453
1	A	26	50	20120615	14	3074	61.2	-0.00113294769802052	-0.0475849983273221
1	A	26	50	20120615	14	3076	61.24	-0.00113231130191746	-0.0464251310741418
1	A	26	50	20120615	14	3078	61.28	-0.00211929094709764	-0.0445334790131116
1	A	26	50	20120615	14	3080	61.32	-0.00280596234230789	-0.042621391566105
1	A	26	50	20120615	14	3082	61.36	-0.00326692525296341	-0.0411102336640313
1	A	26	50	20120615	14	3084	61.4	-0.00399185112503585	-0.0394953431971574
1	A	26	50	20120615	14	3086	61.44	-0.00383975245640263	-0.0385378499047527
1	A	26	50	20120615	14	3088	61.48	-0.00432617121118086	-0.0369896396073448
1	A	26	50	20120615	14	3090	61.52	-0.00432093862100008	-0.0353483033468546
1	A	26	50	20120615	14	3092	61.56	-0.00427794652870393	-0.0339261701885322
1	A	26	50	20120615	14	3094	61.6	-0.00429604846230231	-0.0320886825069408
1	A	26	50	20120615	14	3096	61.64	-0.00460717544602439	-0.0302066470981347
1	A	26	50	20120615	14	3098	61.68	-0.00431853445794404	-0.0283601084497442
1	A	26	50	20120615	14	3100	61.72	-0.00401659986237738	-0.02750069086789
1	A	26	50	20120615	14	3102	61.76	-0.00419889199056727	-0.0252745772993585
1	A	26	50	20120615	14	3104	61.8	-0.00456163776931597	-0.0242634146022618
1	A	26	50	20120615	14	3106	61.84	-0.00491024141244094	-0.0223658228442696
1	A	26	50	20120615	14	3108	61.88	-0.0054225402754106	-0.021381600915536
1	A	26	50	20120615	14	3110	61.92	-0.00659845885252382	-0.0204248854405906
1	A	26	50	20120615	14	3112	61.96	-0.00749867649565242	-0.0189727002440678
1	A	26	50	20120615	14	3114	62	-0.00875316170722331	-0.0186877998508599
1	A	26	50	20120615	14	3116	62.04	-0.009524120230751	-0.0180248872434975
1	A	26	50	20120615	14	3118	62.08	-0.0106095291398723	-0.0175422161546596
1	A	26	50	20120615	14	3120	62.12	-0.0115808322277136	-0.0171508820487475
1	A	26	50	20120615	14	3122	62.16	-0.0130437725183783	-0.0164738202346936
1	A	26	50	20120615	14	3124	62.2	-0.0137222626881302	-0.0159384484774538
1	A	26	50	20120615	14	3126	62.24	-0.0143258702497545	-0.0156845759298044
1	A	26	50	20120615	14	3128	62.28	-0.0150810037235192	-0.0156699246772982
1	A	26	50	20120615	14	3130	62.32	-0.0150440291099309	-0.0153957723071644
1	A	26	50	20120615	14	3132	62.36	-0.014543241945359	-0.0147701383693062
1	A	26	50	20120615	14	3134	62.4	-0.014429510890673	-0.0144065723466913
1	A	26	50	20120615	14	3136	62.44	-0.0141757585511764	-0.0138248073135379
1	A	26	50	20120615	14	3138	62.48	-0.0137399403576598	-0.0126362598093126
1	A	26	50	20120615	14	3140	62.52	-0.0129868928488996	-0.0116482690014354
1	A	26	50	20120615	14	3142	62.56	-0.0123818406681214	-0.0103999943087237
1	A	26	50	20120615	14	3144	62.6	-0.0120906540956287	-0.00833495966494651
1	A	26	50	20120615	14	3146	62.64	-0.0114883306399191	-0.00731687722088901
1	A	26	50	20120615	14	3148	62.68	-0.0114212947957423	-0.00596305269894961
1	A	26	50	20120615	14	3150	62.72	-0.0105428984678811	-0.0047192801551137
1	A	26	50	20120615	14	3152	62.76	-0.00967797959526931	-0.00442737233370427
1	A	26	50	20120615	14	3154	62.8	-0.0095255132311099	-0.00441324434021617
1	A	26	50	20120615	14	3156	62.84	-0.00879738416531871	-0.0037070780110486
1	A	26	50	20120615	14	3158	62.88	-0.00868882983937771	-0.00413213333224867
1	A	26	50	20120615	14	3160	62.92	-0.00786533964596889	-0.00391235818069486
1	A	26	50	20120615	14	3162	62.96	-0.00739102160953711	-0.00457052398023515
1	A	26	50	20120615	14	3164	63	-0.00739687970637653	-0.00412583541499135
1	A	26	50	20120615	14	3166	63.04	-0.00565105597388665	-0.00476178434373083
1	A	26	50	20120615	14	3168	63.08	-0.00459303331040065	-0.00506037432422247
1	A	26	50	20120615	14	3170	63.12	-0.00379246822594468	-0.00510730500128982
1	A	26	50	20120615	14	3172	63.16	-0.00203779689056589	-0.00541383579093421
1	A	26	50	20120615	14	3174	63.2	-0.00101582253078478	-0.00556109077811631
1	A	26	50	20120615	14	3176	63.24	0.00022307097626092	-0.00590413656194111
1	A	26	50	20120615	14	3178	63.28	0.000821735861484698	-0.00627857788685061
1	A	26	50	20120615	14	3180	63.32	0.00154235545325972	-0.00715703785432211
1	A	26	50	20120615	14	3182	63.36	0.00285804075674228	-0.00809823940648831
1	A	26	50	20120615	14	3184	63.4	0.00306890706995992	-0.00787293397279881
1	A	26	50	20120615	14	3186	63.44	0.00432523075916187	-0.00876707756867701
1	A	26	50	20120615	14	3188	63.48	0.00580258188602711	-0.00952220397137401
1	A	26	50	20120615	14	3190	63.52	0.00627587673894652	-0.0097772291030767
1	A	26	50	20120615	14	3192	63.56	0.00753773000317735	-0.0108204025241578
1	A	26	50	20120615	14	3194	63.6	0.00899096171773632	-0.0119502318812733
1	A	26	50	20120615	14	3196	63.64	0.0104769395473320	-0.0130806905634240
1	A	26	50	20120615	14	3198	63.68	0.0116451506605303	-0.0134819736617474
1	A	26	50	20120615	14	3200	63.72	0.0124532040057991	-0.0138724663105898
1	A	26	50	20120615	14	3202	63.76	0.012716792200622	-0.014226889442524
1	A	26	50	20120615	14	3204	63.8	0.0129173559680377	-0.0135990917579153
1	A	26	50	20120615	14	3206	63.84	0.0132955873852944	-0.0134744288323921
1	A	26	50	20120615	14	3208	63.88	0.0139198353938615	-0.0121159211422409
1	A	26	50	20120615	14	3210	63.92	0.0137616131805032	-0.0112742943670014
1	A	26	50	20120615	14	3212	63.96	0.0135838394646451	-0.010658552853012
1	A	26	50	20120615	14	3214	64	0.013864341653674	-0.0095380078079335
1	A	26	50	20120615	14	3216	64.04	0.0137212755670637	-0.00753245922923041
1	A	26	50	20120615	14	3218	64.08	0.0143305923088392	-0.00708125156372811
1	A	26	50	20120615	14	3220	64.12	0.0144537151557930	-0.00627237656037961
1	A	26	50	20120615	14	3222	64.16	0.0148801995397979	-0.00618558627405681
1	A	26	50	20120615	14	3224	64.2	0.01549305605812	-0.00614067792238361
1	A	26	50	20120615	14	3226	64.24	0.0159042315803122	-0.00505831664348922
1	A	26	50	20120615	14	3228	64.28	0.0168124324590004	-0.00411900306642882
1	A	26	50	20120615	14	3230	64.32	0.0174452718149589	-0.00341460450421422
1	A	26	50	20120615	14	3232	64.36	0.0183764960904426	-0.00251293729218419
1	A	26	50	20120615	14	3234	64.4	0.0181944373074904	-0.001196636805802
1	A	26	50	20120615	14	3236	64.44	0.0180285288434206	-0.000112097638021511
1	A	26	50	20120615	14	3238	64.48	0.0181092167982218	0.000693091924783429
1	A	26	50	20120615	14	3240	64.52	0.0176219707285096	0.00144823246961598
1	A	26	50	20120615	14	3242	64.56	0.0176352219095891	0.00283355364890979
1	A	26	50	20120615	14	3244	64.6	0.0176892095123327	0.00298017223998882
1	A	26	50	20120615	14	3246	64.64	0.0179655680556238	0.00252396815797069
1	A	26	50	20120615	14	3248	64.68	0.0180526270425235	0.00318746059289366
1	A	26	50	20120615	14	3250	64.72	0.0183438136150161	0.00328914254802828
1	A	26	50	20120615	14	3252	64.76	0.0190024128710133	0.00381353293695622
1	A	26	50	20120615	14	3254	64.8	0.0193961299267779	0.00430242656546861
1	A	26	50	20120615	14	3256	64.84	0.0201336422995555	0.00481861451573478
1	A	26	50	20120615	14	3258	64.88	0.0214186674530058	0.00582843370994729
1	A	26	50	20120615	14	3260	64.92	0.0222361536027356	0.00653759110079928
1	A	26	50	20120615	14	3262	64.96	0.0223411589597418	0.00686194098132955
1	A	26	50	20120615	14	3264	65	0.022816829691446	0.00786638616400504
1	A	26	50	20120615	14	3266	65.04	0.0226602762500913	0.00773882410067898
1	A	26	50	20120615	14	3268	65.08	0.0224576194466032	0.00756346161894472
1	A	26	50	20120615	14	3270	65.12	0.0224983487971996	0.00785874941076823
1	A	26	50	20120615	14	3272	65.16	0.0222567304100681	0.00772347988352724
1	A	26	50	20120615	14	3274	65.2	0.0224148394863414	0.00805582007068491
1	A	26	50	20120615	14	3276	65.24	0.0221107835704312	0.00793235922668974
1	A	26	50	20120615	14	3278	65.28	0.0217891206956694	0.00790202434577684
1	A	26	50	20120615	14	3280	65.32	0.0208331830381833	0.0086410216427949
1	A	26	50	20120615	14	3282	65.36	0.0204587699975451	0.0089461382188769
1	A	26	50	20120615	14	3284	65.4	0.020218792098146	0.00964389704841616
1	A	26	50	20120615	14	3286	65.44	0.0192098638584778	0.00971336321859993
1	A	26	50	20120615	14	3288	65.48	0.0192042070042283	0.00975932515937705
1	A	26	50	20120615	14	3290	65.52	0.0180367171399468	0.00973392588379683
1	A	26	50	20120615	14	3292	65.56	0.0174199644632603	0.0097750936405975
1	A	26	50	20120615	14	3294	65.6	0.0159025203819017	0.0100873449241017
1	A	26	50	20120615	14	3296	65.64	0.0152893739497993	0.0105416751731497
1	A	26	50	20120615	14	3298	65.68	0.0143722210992613	0.0111394986013038
1	A	26	50	20120615	14	3300	65.72	0.0130784843902667	0.0118569432836313
1	A	26	50	20120615	14	3302	65.76	0.0123665480697647	0.0128049118476934
1	A	26	50	20120615	14	3304	65.8	0.0109203732808819	0.0136325096243942
1	A	26	50	20120615	14	3306	65.84	0.0099893894217039	0.0146739435627935
1	A	26	50	20120615	14	3308	65.88	0.00967054083193127	0.0159885399218331
1	A	26	50	20120615	14	3310	65.92	0.00845774663617917	0.0172224058996645
1	A	26	50	20120615	14	3312	65.96	0.00776975295128809	0.0189423512210193
1	A	26	50	20120615	14	3314	66	0.00692584222114538	0.019702257665557
1	A	26	50	20120615	14	3316	66.04	0.00639717383619126	0.0214562006809512
1	A	26	50	20120615	14	3318	66.08	0.00595113087861879	0.022447140124106
1	A	26	50	20120615	14	3320	66.12	0.00568950136957977	0.0231392562415314
1	A	26	50	20120615	14	3322	66.16	0.00531650254250386	0.0237820870163081
1	A	26	50	20120615	14	3324	66.2	0.00421497159877146	0.0244675563299903
1	A	26	50	20120615	14	3326	66.24	0.00334911934520853	0.0250597582592341
1	A	26	50	20120615	14	3328	66.28	0.00285895292449002	0.025436363330894
1	A	26	50	20120615	14	3330	66.32	0.00193829989538513	0.0257926037272558
1	A	26	50	20120615	14	3332	66.36	0.00147648845659220	0.0259333886873901
1	A	26	50	20120615	14	3334	66.4	0.000808979655152095	0.0254654254196008
1	A	26	50	20120615	14	3336	66.44	-0.00012645190567959	0.0257193474647249
1	A	26	50	20120615	14	3338	66.48	-0.00162233630127973	0.025663415318333
1	A	26	50	20120615	14	3340	66.52	-0.00262395305683047	0.0249060332450041
1	A	26	50	20120615	14	3342	66.56	-0.0037608393396222	0.0254421616064998
1	A	26	50	20120615	14	3344	66.6	-0.00514671206220534	0.024611933392573
1	A	26	50	20120615	14	3346	66.64	-0.00608364976048095	0.0247482423667823
1	A	26	50	20120615	14	3348	66.68	-0.00730732632959552	0.023887028733704
1	A	26	50	20120615	14	3350	66.72	-0.00925050526177081	0.0238828780168984
1	A	26	50	20120615	14	3352	66.76	-0.0104815710967488	0.0236283266467391
1	A	26	50	20120615	14	3354	66.8	-0.0120039012859653	0.0233810514053582
1	A	26	50	20120615	14	3356	66.84	-0.0136890498826178	0.0235485225754144
1	A	26	50	20120615	14	3358	66.88	-0.0150314213960224	0.0237790393860812
1	A	26	50	20120615	14	3360	66.92	-0.0167618863449608	0.0241263370029813
1	A	26	50	20120615	14	3362	66.96	-0.01843198983063	0.0240736695685982
1	A	26	50	20120615	14	3364	67	-0.0192849303143685	0.0241228559162975
1	A	26	50	20120615	14	3366	67.04	-0.0208949558865878	0.0246077048940215
1	A	26	50	20120615	14	3368	67.08	-0.0220099077170271	0.0248980570805123
1	A	26	50	20120615	14	3370	67.12	-0.0230849292275328	0.0251243948901023
1	A	26	50	20120615	14	3372	67.16	-0.0238275822666096	0.0261445590565236
1	A	26	50	20120615	14	3374	67.2	-0.0242959203009929	0.0267199106311717
1	A	26	50	20120615	14	3376	67.24	-0.0247378266838954	0.0270573773424929
1	A	26	50	20120615	14	3378	67.28	-0.0252153146800273	0.0276825516609434
1	A	26	50	20120615	14	3380	67.32	-0.0253304953036148	0.0283211468661008
1	A	26	50	20120615	14	3382	67.36	-0.025457562392194	0.0293851304397522
1	A	26	50	20120615	14	3384	67.4	-0.0258015486280378	0.0303703635311828
1	A	26	50	20120615	14	3386	67.44	-0.0267011228039955	0.0312560925563649
1	A	26	50	20120615	14	3388	67.48	-0.0274515540176654	0.0320299007202208
1	A	26	50	20120615	14	3390	67.52	-0.027624617695254	0.0334783743132492
1	A	26	50	20120615	14	3392	67.56	-0.0284092297436196	0.0342740044994792
1	A	26	50	20120615	14	3394	67.6	-0.0283488972717284	0.0355461765729679
1	A	26	50	20120615	14	3396	67.64	-0.0291389794981533	0.0360150272597676
1	A	26	50	20120615	14	3398	67.68	-0.029063255432956	0.037788090442525
1	A	26	50	20120615	14	3400	67.72	-0.0290498062619779	0.0382429156663198
1	A	26	50	20120615	14	3402	67.76	-0.0291729913343284	0.0388357469205988
1	A	26	50	20120615	14	3404	67.8	-0.0290170389337377	0.0391022908217671
1	A	26	50	20120615	14	3406	67.84	-0.0288339265616816	0.0393093034030273
1	A	26	50	20120615	14	3408	67.88	-0.0286500787985731	0.0407551953491975
1	A	26	50	20120615	14	3410	67.92	-0.0283513968941999	0.041774560484956
1	A	26	50	20120615	14	3412	67.96	-0.0283765133270677	0.0426121143251359
1	A	26	50	20120615	14	3414	68	-0.0285235066847407	0.0435638234840705
1	A	26	50	20120615	14	3416	68.04	-0.0287814945938566	0.0447101496423911
1	A	26	50	20120615	14	3418	68.08	-0.0290400623305331	0.0466550680572481
1	A	26	50	20120615	14	3420	68.12	-0.029349994303795	0.0479035994297214
1	A	26	50	20120615	14	3422	68.16	-0.0299834205583819	0.049122651520487
1	A	26	50	20120615	14	3424	68.2	-0.0300884188443203	0.0502596155850246
1	A	26	50	20120615	14	3426	68.24	-0.0300756767801233	0.0518828640540521
1	A	26	50	20120615	14	3428	68.28	-0.030119588111235	0.0533935976920572
1	A	26	50	20120615	14	3430	68.32	-0.0294332702694153	0.0539031388385802
1	A	26	50	20120615	14	3432	68.36	-0.0290251989459926	0.0559030489478101
1	A	26	50	20120615	14	3434	68.4	-0.0284832015982131	0.0567106356026032
1	A	26	50	20120615	14	3436	68.44	-0.0280551191528828	0.0582707960046132
1	A	26	50	20120615	14	3438	68.48	-0.0280966970316165	0.0596249054905855
1	A	26	50	20120615	14	3440	68.52	-0.0279110815015551	0.0607153348578533
1	A	26	50	20120615	14	3442	68.56	-0.0276602000155901	0.0627549136575077
1	A	26	50	20120615	14	3444	68.6	-0.0277133037348572	0.0633315592375654
1	A	26	50	20120615	14	3446	68.64	-0.0271823372528642	0.0639804711306603
1	A	26	50	20120615	14	3448	68.68	-0.0273260920614794	0.0643377721871938
1	A	26	50	20120615	14	3450	68.72	-0.0266044188806004	0.0655752090542703
1	A	26	50	20120615	14	3452	68.76	-0.0261486178494476	0.0660727293855131
1	A	26	50	20120615	14	3454	68.8	-0.0255977109562252	0.0667810382482277
1	A	26	50	20120615	14	3456	68.84	-0.0244724212246449	0.0676685986799731
1	A	26	50	20120615	14	3458	68.88	-0.0236829365034501	0.068704297982377
1	A	26	50	20120615	14	3460	68.92	-0.0232821483798736	0.0692056366902382
1	A	26	50	20120615	14	3462	68.96	-0.0224910373130821	0.0703084404261768
1	A	26	50	20120615	14	3464	69	-0.0214949359904246	0.0714270126433358
1	A	26	50	20120615	14	3466	69.04	-0.0210278919614508	0.0716066884764353
1	A	26	50	20120615	14	3468	69.08	-0.0203394527992876	0.0725215432299344
1	A	26	50	20120615	14	3470	69.12	-0.0192394774904738	0.0735004618578091
1	A	26	50	20120615	14	3472	69.16	-0.0183716453379236	0.0739136243500564
1	A	26	50	20120615	14	3474	69.2	-0.0177666447759404	0.0746512781441902
1	A	26	50	20120615	14	3476	69.24	-0.0167832006646661	0.0750967554163377
1	A	26	50	20120615	14	3478	69.28	-0.0165734020826881	0.0747059374983759
1	A	26	50	20120615	14	3480	69.32	-0.0153730176109458	0.0759040592284184
1	A	26	50	20120615	14	3482	69.36	-0.0145864320275539	0.0762894324241651
1	A	26	50	20120615	14	3484	69.4	-0.0131321962213656	0.0763474151802224
1	A	26	50	20120615	14	3486	69.44	-0.0130065433463488	0.077255410997944
1	A	26	50	20120615	14	3488	69.48	-0.012715851748603	0.0778887665418528
1	A	26	50	20120615	14	3490	69.52	-0.0122439993935172	0.0782582298350228
1	A	26	50	20120615	14	3492	69.56	-0.012283243819873	0.0786462193258598
1	A	26	50	20120615	14	3494	69.6	-0.0116448678178178	0.0788012171322959
1	A	26	50	20120615	14	3496	69.64	-0.0111247907802551	0.0792911714209801
1	A	26	50	20120615	14	3498	69.68	-0.0111803693732564	0.0798342294289314
1	A	26	50	20120615	14	3500	69.72	-0.0115933197334693	0.079939446917972
1	A	26	50	20120615	14	3502	69.76	-0.0114575552314815	0.0805758430210398
1	A	26	50	20120615	14	3504	69.8	-0.0111004663069823	0.0804562005536631
1	A	26	50	20120615	14	3506	69.84	-0.0114355642105866	0.0808334420214261
1	A	26	50	20120615	14	3508	69.88	-0.0116952138206383	0.0810838992433224
1	A	26	50	20120615	14	3510	69.92	-0.0121275389066558	0.0810522208595252
1	A	26	50	20120615	14	3512	69.96	-0.0121564595740063	0.0813700653576686
1	A	26	50	20120615	14	3514	70	-0.0121574495235	0.0816860006675027
1	A	26	50	20120615	14	3516	70.04	-0.0122294329938248	0.08140909765199
1	A	26	50	20120615	14	3518	70.08	-0.0123490047505234	0.0814923241201357
1	A	26	50	20120615	14	3520	70.12	-0.0123750969907492	0.0810251386698057
1	A	26	50	20120615	14	3522	70.16	-0.0124070582172588	0.0808633526382703
1	A	26	50	20120615	14	3524	70.2	-0.0128282817268116	0.0804405734937988
1	A	26	50	20120615	14	3526	70.24	-0.0128893757527062	0.0798461795335334
1	A	26	50	20120615	14	3528	70.28	-0.0131191854565918	0.0793181121893433
1	A	26	50	20120615	14	3530	70.32	-0.0135553289192277	0.0789662558550249
1	A	26	50	20120615	14	3532	70.36	-0.0143562687702777	0.0788384816596645
1	A	26	50	20120615	14	3534	70.4	-0.0151803310130725	0.0780197934284067
1	A	26	50	20120615	14	3536	70.44	-0.0152339297070864	0.0776475724187901
1	A	26	50	20120615	14	3538	70.48	-0.0165953223929049	0.076813822813093
1	A	26	50	20120615	14	3540	70.52	-0.016486922923349	0.0760035491525314
1	A	26	50	20120615	14	3542	70.56	-0.0175510479183566	0.0746314084436389
1	A	26	50	20120615	14	3544	70.6	-0.0190786106977539	0.073517078867167
1	A	26	50	20120615	14	3546	70.64	-0.0205709595594481	0.0724361247307671
1	A	26	50	20120615	14	3548	70.68	-0.0218413476025279	0.0707314317026826
1	A	26	50	20120615	14	3550	70.72	-0.022633448618813	0.0698080916678092
1	A	26	50	20120615	14	3552	70.76	-0.0238819870623541	0.0685541792127311
1	A	26	50	20120615	14	3554	70.8	-0.024547586675485	0.0673762100259524
1	A	26	50	20120615	14	3556	70.84	-0.0259171110892871	0.0652632335424108
1	A	26	50	20120615	14	3558	70.88	-0.0268063685773073	0.0642179882984608
1	A	26	50	20120615	14	3560	70.92	-0.027396166343495	0.0626300385999502
1	A	26	50	20120615	14	3562	70.96	-0.0281168495748803	0.0610686054057341
1	A	26	50	20120615	14	3564	71	-0.0292391694579796	0.0594258549316815
1	A	26	50	20120615	14	3566	71.04	-0.0294570290572632	0.0576430266042758
1	A	26	50	20120615	14	3568	71.08	-0.0307639038102522	0.0555825174438982
1	A	26	50	20120615	14	3570	71.12	-0.030929437507728	0.0545256049380587
1	A	26	50	20120615	14	3572	71.16	-0.0321749353921099	0.0529278264552896
1	A	26	50	20120615	14	3574	71.2	-0.0337498743258467	0.0511011575074504
1	A	26	50	20120615	14	3576	71.24	-0.0342899059167745	0.0502483018765257
1	A	26	50	20120615	14	3578	71.28	-0.0355751078469201	0.0489109154659285
1	A	26	50	20120615	14	3580	71.32	-0.0365101999964969	0.0478530695791378
1	A	26	50	20120615	14	3582	71.36	-0.0377272156197327	0.0457347756526016
1	A	26	50	20120615	14	3584	71.4	-0.0392814646090519	0.0442426106386705
1	A	26	50	20120615	14	3586	71.44	-0.0399917250864826	0.0434141219074255
1	A	26	50	20120615	14	3588	71.48	-0.0410603048542117	0.0418273742904429
1	A	26	50	20120615	14	3590	71.52	-0.0420644601231069	0.0405631451474272
1	A	26	50	20120615	14	3592	71.56	-0.0434851790678669	0.0392071971838239
1	A	26	50	20120615	14	3594	71.6	-0.044127543152168	0.0378614032735984
1	A	26	50	20120615	14	3596	71.64	-0.0454004131400497	0.0378607598064276
1	A	26	50	20120615	14	3598	71.68	-0.0454739876006322	0.0366525618047532
1	A	26	50	20120615	14	3600	71.72	-0.0465347184830901	0.0363379699978033
1	A	26	50	20120615	14	3602	71.76	-0.0479215670130313	0.0351642434517117
1	A	26	50	20120615	14	3604	71.8	-0.0497687420575249	0.0341745060900849
1	A	26	50	20120615	14	3606	71.84	-0.050767601096629	0.0331486355719395
1	A	26	50	20120615	14	3608	71.88	-0.0523580256688738	0.0326098202046753
1	A	26	50	20120615	14	3610	71.92	-0.0539215801834335	0.0315444931281397
1	A	26	50	20120615	14	3612	71.96	-0.055350925830924	0.0315805555739802
1	A	26	50	20120615	14	3614	72	-0.056272851652235	0.03154109901559
1	A	26	50	20120615	14	3616	72.04	-0.0563210763347119	0.0311134408343283
1	A	26	50	20120615	14	3618	72.08	-0.0568552955078984	0.031096540982258
1	A	26	50	20120615	14	3620	72.12	-0.0569612908143982	0.0307607359718725
1	A	26	50	20120615	14	3622	72.16	-0.0572679630253988	0.0309551196260207
1	A	26	50	20120615	14	3624	72.2	-0.0567508558363171	0.0306787115852549
1	A	26	50	20120615	14	3626	72.24	-0.0570033636678788	0.0298210617703537
1	A	26	50	20120615	14	3628	72.28	-0.056632203318434	0.0291809180013455
1	A	26	50	20120615	14	3630	72.32	-0.056386059447903	0.0283167628040574
1	A	26	50	20120615	14	3632	72.36	-0.0560874482542079	0.0270117972393777
1	A	26	50	20120615	14	3634	72.4	-0.0560849026697956	0.0262904069012111
1	A	26	50	20120615	14	3636	72.44	-0.0551171563290637	0.0245125990319519
1	A	26	50	20120615	14	3638	72.48	-0.0543156507925888	0.0227006379051614
1	A	26	50	20120615	14	3640	72.52	-0.0538516473227741	0.0211936519330966
1	A	26	50	20120615	14	3642	72.56	-0.0528448686877207	0.0201584476054395
1	A	26	50	20120615	14	3644	72.6	-0.0525402470863856	0.0190238240643476
1	A	26	50	20120615	14	3646	72.64	-0.0514464943172462	0.0178894833659681
1	A	26	50	20120615	14	3648	72.68	-0.0509769047038602	0.015885896301476
1	A	26	50	20120615	14	3650	72.72	-0.0505402662664776	0.0145489695102866
1	A	26	50	20120615	14	3652	72.76	-0.0502110373491571	0.0131006734010604
1	A	26	50	20120615	14	3654	72.8	-0.0496666358383216	0.0117142491351879
1	A	26	50	20120615	14	3656	72.84	-0.0495807223644074	0.0107245117735611
1	A	26	50	20120615	14	3658	72.88	-0.0490172289704798	0.00845476971663037
1	A	26	50	20120615	14	3660	72.92	-0.0492040465820693	0.00731731774841369
1	A	26	50	20120615	14	3662	72.96	-0.0484026824669506	0.00529393169404839
1	A	26	50	20120615	14	3664	73	-0.0483937022108295	0.00428934509001665
1	A	26	50	20120615	14	3666	73.04	-0.0481924596209039	0.00216364068441366
1	A	26	50	20120615	14	3668	73.08	-0.0477891259129151	0.00064406821164377
1	A	26	50	20120615	14	3670	73.12	-0.0478524119698312	-0.00039658083822848
1	A	26	50	20120615	14	3672	73.16	-0.0473990858124125	-0.00276164088926312
1	A	26	50	20120615	14	3674	73.2	-0.0475014041636503	-0.0043903199383701
1	A	26	50	20120615	14	3676	73.24	-0.0473775190555864	-0.00601256431576831
1	A	26	50	20120615	14	3678	73.28	-0.0473324763536248	-0.00780345366047941
1	A	26	50	20120615	14	3680	73.32	-0.0472042071835175	-0.00906535642218491
1	A	26	50	20120615	14	3682	73.36	-0.0474627254227193	-0.0100657710962077
1	A	26	50	20120615	14	3684	73.4	-0.0485414875280975	-0.011276903591024
1	A	26	50	20120615	14	3686	73.44	-0.0486565338013966	-0.0121188556353828
1	A	26	50	20120615	14	3688	73.48	-0.0494942432050683	-0.0133026230977672
1	A	26	50	20120615	14	3690	73.52	-0.0495942988146062	-0.0132894002009590
1	A	26	50	20120615	14	3692	73.56	-0.0496355938506275	-0.0134856930434164
1	A	26	50	20120615	14	3694	73.6	-0.0506427967497496	-0.0142516311087977
1	A	26	50	20120615	14	3696	73.64	-0.0514602121888012	-0.0152513386760392
1	A	26	50	20120615	14	3698	73.68	-0.0521705009505031	-0.0158831385850294
1	A	26	50	20120615	14	3700	73.72	-0.0532874468220654	-0.0169409703296845
1	A	26	50	20120615	14	3702	73.76	-0.0545216309979484	-0.017366790033315
1	A	26	50	20120615	14	3704	73.8	-0.0559352081642184	-0.0188820491547197
1	A	26	50	20120615	14	3706	73.84	-0.0565777560962827	-0.0193705892298414
1	A	26	50	20120615	14	3708	73.88	-0.0574208395114914	-0.0204139252854822
1	A	26	50	20120615	14	3710	73.92	-0.0588688527780052	-0.0209100314031627
1	A	26	50	20120615	14	3712	73.96	-0.0595889703239656	-0.0215403463879124
1	A	26	50	20120615	14	3714	74	-0.060920523103618	-0.0222961728263227
1	A	26	50	20120615	14	3716	74.04	-0.0621427571748989	-0.0231146489255461
1	A	26	50	20120615	14	3718	74.08	-0.0631438082450247	-0.0239022951691098
1	A	26	50	20120615	14	3720	74.12	-0.06395507185508	-0.0245097706048272
1	A	26	50	20120615	14	3722	74.16	-0.0651597696781875	-0.0251548641213036
1	A	26	50	20120615	14	3724	74.2	-0.0658252278699622	-0.0253827646368801
1	A	26	50	20120615	14	3726	74.24	-0.0669297286621756	-0.0253226605604792
1	A	26	50	20120615	14	3728	74.28	-0.0673546998376687	-0.0256964372050144
1	A	26	50	20120615	14	3730	74.32	-0.0676231882824852	-0.025638949423704
1	A	26	50	20120615	14	3732	74.36	-0.0674419568144671	-0.0257095893911445
1	A	26	50	20120615	14	3734	74.4	-0.06764631067423	-0.0257692692034766
1	A	26	50	20120615	14	3736	74.44	-0.06682507685856	-0.0258111299249229
1	A	26	50	20120615	14	3738	74.48	-0.0665317689657238	-0.0260176051050294
1	A	26	50	20120615	14	3740	74.52	-0.0662014793882316	-0.0261565515875325
1	A	26	50	20120615	14	3742	74.56	-0.0657057268239417	-0.0263772396139408
1	A	26	50	20120615	14	3744	74.6	-0.0654720280327595	-0.026479840807891
1	A	26	50	20120615	14	3746	74.64	-0.0646299345670445	-0.0271095193965376
1	A	26	50	20120615	14	3748	74.68	-0.0645446574892334	-0.0278181818126428
1	A	26	50	20120615	14	3750	74.72	-0.063521827530247	-0.0281204699616
1	A	26	50	20120615	14	3752	74.76	-0.062818609836357	-0.0283667552534873
1	A	26	50	20120615	14	3754	74.8	-0.062284673505883	-0.0290269808550812
1	A	26	50	20120615	14	3756	74.84	-0.0606941782229601	-0.0295104297613784
1	A	26	50	20120615	14	3758	74.88	-0.0592025364680471	-0.0304318606079426
1	A	26	50	20120615	14	3760	74.92	-0.0580488917545413	-0.0307342901782561
1	A	26	50	20120615	14	3762	74.96	-0.0565150357247914	-0.0317139159129119
1	A	26	50	20120615	14	3764	75	-0.0544881141365202	-0.032091157380675
1	A	26	50	20120615	14	3766	75.04	-0.0533416112015043	-0.0326605197608864
1	A	26	50	20120615	14	3768	75.08	-0.0522943153478889	-0.0332928853553015
1	A	26	50	20120615	14	3770	75.12	-0.051176492663918	-0.0339426033501269
1	A	26	50	20120615	14	3772	75.16	-0.0491487084053737	-0.0343554971417974
1	A	26	50	20120615	14	3774	75.2	-0.0474209566251547	-0.034599738895087
1	A	26	50	20120615	14	3776	75.24	-0.0459202851166459	-0.0354002332688649
1	A	26	50	20120615	14	3778	75.28	-0.0446047836609264	-0.0355123804043611
1	A	26	50	20120615	14	3780	75.32	-0.0429030887655941	-0.0359610820834308
1	A	26	50	20120615	14	3782	75.36	-0.0414146431333321	-0.0366900950326985
1	A	26	50	20120615	14	3784	75.4	-0.0401113067426762	-0.0367046586039638
1	A	26	50	20120615	14	3786	75.44	-0.0388910221647909	-0.0369973605062885
1	A	26	50	20120615	14	3788	75.48	-0.0372822050380607	-0.0382766658729859
1	A	26	50	20120615	14	3790	75.52	-0.0360374425447312	-0.0388141801637726
1	A	26	50	20120615	14	3792	75.56	-0.0347023330179694	-0.0398237377284761
1	A	26	50	20120615	14	3794	75.6	-0.0335210121450479	-0.0407309840130097
1	A	26	50	20120615	14	3796	75.64	-0.0326513203016631	-0.0410550722640309
1	A	26	50	20120615	14	3798	75.68	-0.0312418372836562	-0.0426318567464666
1	A	26	50	20120615	14	3800	75.72	-0.0302669491644343	-0.0429164672258942
1	A	26	50	20120615	14	3802	75.76	-0.02906062499573	-0.0442045329385036
1	A	26	50	20120615	14	3804	75.8	-0.0274180866537118	-0.0448482122414177
1	A	26	50	20120615	14	3806	75.84	-0.0262944232677283	-0.0452028262921828
1	A	26	50	20120615	14	3808	75.88	-0.0253167774320597	-0.0450790826054751
1	A	26	50	20120615	14	3810	75.92	-0.0241148373253989	-0.0449535004411364
1	A	26	50	20120615	14	3812	75.96	-0.0229500910354284	-0.0448434746259838
1	A	26	50	20120615	14	3814	76	-0.0214585907018716	-0.0440961334689477
1	A	26	50	20120615	14	3816	76.04	-0.0201842428608172	-0.044185087502021
1	A	26	50	20120615	14	3818	76.08	-0.0186066169213119	-0.0431932288200506
1	A	26	50	20120615	14	3820	76.12	-0.0171636241129445	-0.0432295033979255
1	A	26	50	20120615	14	3822	76.16	-0.015373724717727	-0.0420932535112368
1	A	26	50	20120615	14	3824	76.2	-0.0144895583985313	-0.0417135371697396
1	A	26	50	20120615	14	3826	76.24	-0.0138871034209604	-0.0408616149197661
1	A	26	50	20120615	14	3828	76.28	-0.0122635862513561	-0.0398853832976599
1	A	26	50	20120615	14	3830	76.32	-0.011181925008175	-0.0382923424303248
1	A	26	50	20120615	14	3832	76.36	-0.0103582870294489	-0.0375682650863897
1	A	26	50	20120615	14	3834	76.4	-0.00954617489125621	-0.0362313382952003
1	A	26	50	20120615	14	3836	76.44	-0.00795900301020486	-0.0348934922651954
1	A	26	50	20120615	14	3838	76.48	-0.00710488872920963	-0.0339328877029534
1	A	26	50	20120615	14	3840	76.52	-0.00623931931835918	-0.0324060320303373
1	A	26	50	20120615	14	3842	76.56	-0.00606501749679669	-0.0314819141780046
1	A	26	50	20120615	14	3844	76.6	-0.00604967327964494	-0.0301879794791114
1	A	26	50	20120615	14	3846	76.64	-0.00628521054845818	-0.0292481638562363
1	A	26	50	20120615	14	3848	76.68	-0.00626477516248189	-0.0276283943525723
1	A	26	50	20120615	14	3850	76.72	-0.0065131110640346	-0.0263174183802524
1	A	26	50	20120615	14	3852	76.76	-0.00634892086944309	-0.0258784464904918
1	A	26	50	20120615	14	3854	76.8	-0.00643278373369182	-0.0244565961748819
1	A	26	50	20120615	14	3856	76.84	-0.00631625253615227	-0.0231939863063952
1	A	26	50	20120615	14	3858	76.88	-0.00672276822465642	-0.0222502108855455
1	A	26	50	20120615	14	3860	76.92	-0.00763974429849913	-0.0213270122720284
1	A	26	50	20120615	14	3862	76.96	-0.00835286148732581	-0.0209408612588224
1	A	26	50	20120615	14	3864	77	-0.00924609291545621	-0.0193565036627602
1	A	26	50	20120615	14	3866	77.04	-0.00955694412753361	-0.018653632451193
1	A	26	50	20120615	14	3868	77.08	-0.0104776466541132	-0.0173519407909101
1	A	26	50	20120615	14	3870	77.12	-0.0112764015452094	-0.0157370432529684
1	A	26	50	20120615	14	3872	77.16	-0.0121287268460482	-0.0147737021874833
1	A	26	50	20120615	14	3874	77.2	-0.0128025713242477	-0.0131652039659114
1	A	26	50	20120615	14	3876	77.24	-0.0134161420204189	-0.0117528854497119
1	A	26	50	20120615	14	3878	77.28	-0.0139557733889085	-0.0103689685844855
1	A	26	50	20120615	14	3880	77.32	-0.0137975554181909	-0.0086099372286939
1	A	26	50	20120615	14	3882	77.36	-0.0143604689845579	-0.00748289387229631
1	A	26	50	20120615	14	3884	77.4	-0.0148126567000589	-0.00559174385708071
1	A	26	50	20120615	14	3886	77.44	-0.0147937910911368	-0.00484339860841538
1	A	26	50	20120615	14	3888	77.48	-0.0144072511692012	-0.00400876511924184
1	A	26	50	20120615	14	3890	77.52	-0.0139032537398427	-0.0034731741588999
1	A	26	50	20120615	14	3892	77.56	-0.0133434090169061	-0.00282612902770734
1	A	26	50	20120615	14	3894	77.6	-0.0126432389532429	-0.00333212756925662
1	A	26	50	20120615	14	3896	77.64	-0.0112440443389023	-0.00319251640637914
1	A	26	50	20120615	14	3898	77.68	-0.0098488943753499	-0.00270068121365703
1	A	26	50	20120615	14	3900	77.72	-0.00868544916185681	-0.00237877792258967
1	A	26	50	20120615	14	3902	77.76	-0.00765175097164368	-0.00213784542903597
1	A	26	50	20120615	14	3904	77.8	-0.00569233828198588	-0.00212994563207656
1	A	26	50	20120615	14	3906	77.84	-0.00511352442969442	-0.00205651004726592
1	A	26	50	20120615	14	3908	77.88	-0.00414950623875564	-0.00178590565611737
1	A	26	50	20120615	14	3910	77.92	-0.0033802108303773	-0.00194751349674399
1	A	26	50	20120615	14	3912	77.96	-0.00231958601393654	-0.00197861912404839
1	A	26	50	20120615	14	3914	78	-0.00158028466100257	-0.00243960324790733
1	A	26	50	20120615	14	3916	78.04	-0.0006791902054653	-0.00321890563145303
1	A	26	50	20120615	14	3918	78.08	-0.00020170928040128	-0.00362973467132241
1	A	26	50	20120615	14	3920	78.12	3.78726392003502e-05	-0.00386534265081377
1	A	26	50	20120615	14	3922	78.16	-0.00021191990232161	-0.00421158455728957
1	A	26	50	20120615	14	3924	78.2	1.51462272530202e-05	-0.00428874404925265
1	A	26	50	20120615	14	3926	78.24	-0.00042115986994252	-0.00463586983920494
1	A	26	50	20120615	14	3928	78.28	-0.000148160083862020	-0.00493339208845699
1	A	26	50	20120615	14	3930	78.32	0.00024160424499582	-0.00491105458523931
1	A	26	50	20120615	14	3932	78.36	0.00026860158190152	-0.00534113107169261
1	A	26	50	20120615	14	3934	78.4	0.00046164173316545	-0.00574227274865971
1	A	26	50	20120615	14	3936	78.44	0.00057320904110106	-0.00585129447218301
1	A	26	50	20120615	14	3938	78.48	0.000717444682327494	-0.00578472743980211
1	A	26	50	20120615	14	3940	78.52	0.000977157931989501	-0.00627214321514181
1	A	26	50	20120615	14	3942	78.56	0.00129901879664999	-0.00649882750705461
1	A	26	50	20120615	14	3944	78.6	0.00166935890222864	-0.00608785704582901
1	A	26	50	20120615	14	3946	78.64	0.00217025213281775	-0.00570458395722251
1	A	26	50	20120615	14	3948	78.68	0.00310675849595684	-0.00605161782329321
1	A	26	50	20120615	14	3950	78.72	0.00450373279500461	-0.00493303146399859
1	A	26	50	20120615	14	3952	78.76	0.00513752674511773	-0.00478354909045575
1	A	26	50	20120615	14	3954	78.8	0.00607446444339334	-0.00385447441958693
1	A	26	50	20120615	14	3956	78.84	0.00652136300017105	-0.00307922375789744
1	A	26	50	20120615	14	3958	78.88	0.00766344722491129	-0.00136555683765287
1	A	26	50	20120615	14	3960	78.92	0.00810623678418352	-5.10318963982404e-05
1	A	26	50	20120615	14	3962	78.96	0.00921507214096558	0.00099728926204988
1	A	26	50	20120615	14	3964	79	0.00936570002749394	0.00209685444893058
1	A	26	50	20120615	14	3966	79.04	0.00952612841400955	0.00333410746824393
1	A	26	50	20120615	14	3968	79.08	0.00939819865515727	0.00433651618338961
1	A	26	50	20120615	14	3970	79.12	0.00901976217693405	0.00512511702110791
1	A	26	50	20120615	14	3972	79.16	0.008839768145783	0.00630109923783144
1	A	26	50	20120615	14	3974	79.2	0.00878842512240106	0.00680682907880387
1	A	26	50	20120615	14	3976	79.24	0.00835424034554908	0.0079570018980141
1	A	26	50	20120615	14	3978	79.28	0.00774692754439139	0.0081107622675831
1	A	26	50	20120615	14	3980	79.32	0.00723621260061159	0.00861830937298319
1	A	26	50	20120615	14	3982	79.36	0.00677245803238396	0.00867677861850595
1	A	26	50	20120615	14	3984	79.4	0.00653435679438214	0.00859473019025775
1	A	26	50	20120615	14	3986	79.44	0.00609506034260896	0.00853516280790381
1	A	26	50	20120615	14	3988	79.48	0.00605202228837205	0.00839678554635951
1	A	26	50	20120615	14	3990	79.52	0.00652400687242591	0.00853845651129058
1	A	26	50	20120615	14	3992	79.56	0.006416457345221	0.00856727676947818
1	A	26	50	20120615	14	3994	79.6	0.00645890284397528	0.0088183371534588
1	A	26	50	20120615	14	3996	79.64	0.00619225287678984	0.00860876484565074
1	A	26	50	20120615	14	3998	79.68	0.00650895681169514	0.00854670420478634
1	A	26	50	20120615	14	4000	79.72	0.00677508705539641	0.00851786485471564
1	A	26	50	20120615	14	4002	79.76	0.00659288543687451	0.0085151863342285
1	A	26	50	20120615	14	4004	79.8	0.00721904404796439	0.00860898970560715
1	A	26	50	20120615	14	4006	79.84	0.00726813847178217	0.00863880839856979
1	A	26	50	20120615	14	4008	79.88	0.00773696440984447	0.00879172731106919
1	A	26	50	20120615	14	4010	79.92	0.00722657473518402	0.00827071689255532
[truncated: 3,836 more rows]
