# Supplementary material for: How Do Ants Make Sense of Gravity? A Boltzmann Walker Analysis of Lasius niger Trajectories on Various Inclines
Source: PLoS One. 2013 Oct 29;8(10):e76531. doi: 10.1371/journal.pone.0076531 (PMC3812222; doi:10.1371/journal.pone.0076531)
Supplement: Dataset S1 — Trajectories for . (ZIP) [file pone.0076531.s005.zip › Incline1/1-A-26-50-20120615-15.txt]

Pente	Colonie	Temperature	Humidite	Date	Indiv	Frame	Time	X	Y
1	A	26	50	20120615	15	12	0	0	0
1	A	26	50	20120615	15	14	0.04	0.000919118607389701	-0.00122214214739939
1	A	26	50	20120615	15	16	0.08	0.0018152421022552	-0.00301494775148758
1	A	26	50	20120615	15	18	0.12	0.00296313803763	-0.00430907336921176
1	A	26	50	20120615	15	20	0.16	0.0041920542679932	-0.00602617612130611
1	A	26	50	20120615	15	22	0.2	0.00636051742065452	-0.00681266978081648
1	A	26	50	20120615	15	24	0.24	0.00746657384778651	-0.00722081181491735
1	A	26	50	20120615	15	26	0.28	0.00841574449337665	-0.00610641859883517
1	A	26	50	20120615	15	28	0.32	0.0095574744576195	-0.00598010811451181
1	A	26	50	20120615	15	30	0.36	0.0116558173663245	-0.00628297962656354
1	A	26	50	20120615	15	32	0.4	0.0136683740803359	-0.00686490375874273
1	A	26	50	20120615	15	34	0.44	0.0156472053364187	-0.00637327362698716
1	A	26	50	20120615	15	36	0.48	0.0181301118036059	-0.00654353079776125
1	A	26	50	20120615	15	38	0.52	0.0207698184924144	-0.0063010858028026
1	A	26	50	20120615	15	40	0.56	0.0238512349884403	-0.00640848047362243
1	A	26	50	20120615	15	42	0.6	0.0262061409860971	-0.00634382262955074
1	A	26	50	20120615	15	44	0.64	0.028612008169474	-0.00535443175024671
1	A	26	50	20120615	15	46	0.68	0.0302631661431549	-0.00452790170478556
1	A	26	50	20120615	15	48	0.72	0.031166070792052	-0.00221714745454605
1	A	26	50	20120615	15	50	0.76	0.0320137504013385	-0.00078299348094349
1	A	26	50	20120615	15	52	0.8	0.0311789542776052	0.00156161704197924
1	A	26	50	20120615	15	54	0.84	0.0303372780048911	0.00475498904756362
1	A	26	50	20120615	15	56	0.88	0.0298088146809035	0.00537353777547436
1	A	26	50	20120615	15	58	0.92	0.0283021044804834	0.00669343036430498
1	A	26	50	20120615	15	60	0.96	0.0264119854269548	0.00837608428823347
1	A	26	50	20120615	15	62	1	0.0254958585883562	0.00889057447511807
1	A	26	50	20120615	15	64	1.04	0.0231757783067797	0.00919780459336897
1	A	26	50	20120615	15	66	1.08	0.0206540092508984	0.00993469471217917
1	A	26	50	20120615	15	68	1.12	0.0185470997435394	0.0102560181756860
1	A	26	50	20120615	15	70	1.16	0.016140235539601	0.00996811257865797
1	A	26	50	20120615	15	72	1.2	0.0137940198842850	0.0110160801837156
1	A	26	50	20120615	15	74	1.24	0.0116720702156901	0.0101305774327035
1	A	26	50	20120615	15	76	1.28	0.00993996265769894	0.0100992031048222
1	A	26	50	20120615	15	78	1.32	0.00723833392095512	0.00986735693340677
1	A	26	50	20120615	15	80	1.36	0.00538311553682551	0.00858390509254457
1	A	26	50	20120615	15	82	1.4	0.0035578784802182	0.00715846621002013
1	A	26	50	20120615	15	84	1.44	0.0025756505926076	0.00527750560352142
1	A	26	50	20120615	15	86	1.48	0.00127704898895850	0.00374386170580592
1	A	26	50	20120615	15	88	1.52	-0.000281732554828199	0.00144445651940444
1	A	26	50	20120615	15	90	1.56	-0.00143091542454480	9.50210092558502e-05
1	A	26	50	20120615	15	92	1.6	-0.00256065992884650	-0.00100290368989250
1	A	26	50	20120615	15	94	1.64	-0.0038550896024866	-0.00270349549864615
1	A	26	50	20120615	15	96	1.68	-0.004930386884637	-0.00385120051519004
1	A	26	50	20120615	15	98	1.72	-0.0061381252669036	-0.00449664758505712
1	A	26	50	20120615	15	100	1.76	-0.007065637231786	-0.00591743724049525
1	A	26	50	20120615	15	102	1.8	-0.0076576977396735	-0.00712241790631524
1	A	26	50	20120615	15	104	1.84	-0.0075386209577217	-0.00890574120846772
1	A	26	50	20120615	15	106	1.88	-0.007851657129753	-0.0100794677545593
1	A	26	50	20120615	15	108	1.92	-0.0081284611503162	-0.01159645221651
1	A	26	50	20120615	15	110	1.96	-0.0093026261026121	-0.0139296783202556
1	A	26	50	20120615	15	112	2	-0.009196001471077	-0.0142454651376657
1	A	26	50	20120615	15	114	2.04	-0.0098500752436746	-0.0147678756276063
1	A	26	50	20120615	15	116	2.08	-0.0092883496167	-0.0134052808602599
1	A	26	50	20120615	15	118	2.12	-0.0093915094250073	-0.0130434613913945
1	A	26	50	20120615	15	120	2.16	-0.010325399493056	-0.0128756508100833
1	A	26	50	20120615	15	122	2.2	-0.0104321726170151	-0.0122903078166171
1	A	26	50	20120615	15	124	2.24	-0.0102909633928122	-0.0116068891126003
1	A	26	50	20120615	15	126	2.28	-0.0111435220388888	-0.0103220053805063
1	A	26	50	20120615	15	128	2.32	-0.0108227076922645	-0.00886614322872127
1	A	26	50	20120615	15	130	2.36	-0.0105203488326291	-0.00765133377864278
1	A	26	50	20120615	15	132	2.4	-0.0100204950490083	-0.005499537132814
1	A	26	50	20120615	15	134	2.44	-0.0097538450818229	-0.00388514164068699
1	A	26	50	20120615	15	136	2.48	-0.0103073682701357	-0.00183354202575234
1	A	26	50	20120615	15	138	2.52	-0.0098660629279972	0.00055513539177393
1	A	26	50	20120615	15	140	2.56	-0.0092602138378766	0.00225615146459629
1	A	26	50	20120615	15	142	2.6	-0.0079343179124737	0.00251219483006394
1	A	26	50	20120615	15	144	2.64	-0.0073742893417739	0.00266026299004441
1	A	26	50	20120615	15	146	2.68	-0.0060114824423931	0.00278393596607393
1	A	26	50	20120615	15	148	2.72	-0.0043720553702121	0.00305327293902789
1	A	26	50	20120615	15	150	2.76	-0.0020207626882071	0.00327914405814231
1	A	26	50	20120615	15	152	2.8	-0.000426045977800599	0.0039304389010898
1	A	26	50	20120615	15	154	2.84	0.0022626497759154	0.00443827592027017
1	A	26	50	20120615	15	156	2.88	0.0043475824045152	0.00465022410686302
1	A	26	50	20120615	15	158	2.92	0.00621925162790907	0.00558327978890992
1	A	26	50	20120615	15	160	2.96	0.00881368014819788	0.00609414746775445
1	A	26	50	20120615	15	162	3	0.0106880321347196	0.00721724092567236
1	A	26	50	20120615	15	164	3.04	0.0127430682886108	0.00790674074800736
1	A	26	50	20120615	15	166	3.08	0.0143396659030554	0.00868883620333877
1	A	26	50	20120615	15	168	3.12	0.0163692532838917	0.00842036897172567
1	A	26	50	20120615	15	170	3.16	0.0184046389403337	0.00889907319152117
1	A	26	50	20120615	15	172	3.2	0.0205840693191713	0.00872166010012137
1	A	26	50	20120615	15	174	3.24	0.0228698839132384	0.00781145103817466
1	A	26	50	20120615	15	176	3.28	0.0243196451477153	0.00684068393727352
1	A	26	50	20120615	15	178	3.32	0.0254357410769265	0.00562856290717711
1	A	26	50	20120615	15	180	3.36	0.026785219013482	0.00391563208509175
1	A	26	50	20120615	15	182	3.4	0.0279754423607786	0.00252812594584407
1	A	26	50	20120615	15	184	3.44	0.0292623554893347	0.00309156984229695
1	A	26	50	20120615	15	186	3.48	0.0295792807486625	0.00356617991382936
1	A	26	50	20120615	15	188	3.52	0.0309577642053823	0.00424339729137515
1	A	26	50	20120615	15	190	3.56	0.0323235480243119	0.00546237160039483
1	A	26	50	20120615	15	192	3.6	0.0326156750488235	0.00537473985700238
1	A	26	50	20120615	15	194	3.64	0.0324902838033157	0.00512847577831854
1	A	26	50	20120615	15	196	3.68	0.0325835724009576	0.00453102004569059
1	A	26	50	20120615	15	198	3.72	0.0327138851096625	0.00384803267681032
1	A	26	50	20120615	15	200	3.76	0.0329655444130868	0.00330985370564924
1	A	26	50	20120615	15	202	3.8	0.0329470182154197	0.00306745750105849
1	A	26	50	20120615	15	204	3.84	0.0326858978232631	0.00151711174117136
1	A	26	50	20120615	15	206	3.88	0.0314431081578531	0.0004776435596237
1	A	26	50	20120615	15	208	3.92	0.0312759551858484	-0.000503827723731040
1	A	26	50	20120615	15	210	3.96	0.0315287458601226	-0.00264699766682935
1	A	26	50	20120615	15	212	4	0.031639457568853	-0.00464120142433508
1	A	26	50	20120615	15	214	4.04	0.0319465540439223	-0.00725756722540343
1	A	26	50	20120615	15	216	4.08	0.0325241188627955	-0.00919376701364844
1	A	26	50	20120615	15	218	4.12	0.0324337294029564	-0.0111415845663083
1	A	26	50	20120615	15	220	4.16	0.0327943043638868	-0.0128321849562438
1	A	26	50	20120615	15	222	4.2	0.0322466855171969	-0.0147250037434630
1	A	26	50	20120615	15	224	4.24	0.0317856023983886	-0.0160156645379594
1	A	26	50	20120615	15	226	4.28	0.0310418681930434	-0.0171966735767904
1	A	26	50	20120615	15	228	4.32	0.030327435078497	-0.0175893731058969
1	A	26	50	20120615	15	230	4.36	0.0292758117313807	-0.0185612348080953
1	A	26	50	20120615	15	232	4.4	0.0280815861597026	-0.0203004982867121
1	A	26	50	20120615	15	234	4.44	0.0269805360485814	-0.0211870122004212
1	A	26	50	20120615	15	236	4.48	0.0256683792079369	-0.0217977191141286
1	A	26	50	20120615	15	238	4.52	0.0247034259389907	-0.0221566818715980
1	A	26	50	20120615	15	240	4.56	0.0231526064175602	-0.0220614982277825
1	A	26	50	20120615	15	242	4.6	0.0213003967727845	-0.0217099388783121
1	A	26	50	20120615	15	244	4.64	0.0194213099992559	-0.0224338960140944
1	A	26	50	20120615	15	246	4.68	0.0170535629424528	-0.0223932373741761
1	A	26	50	20120615	15	248	4.72	0.0151464252429145	-0.0228962024276341
1	A	26	50	20120615	15	250	4.76	0.0131855474280061	-0.0228035007286206
1	A	26	50	20120615	15	252	4.8	0.0115529085809245	-0.0226936870455023
1	A	26	50	20120615	15	254	4.84	0.00932527473281347	-0.0212776703608372
1	A	26	50	20120615	15	256	4.88	0.00783482091729285	-0.0207152234849458
1	A	26	50	20120615	15	258	4.92	0.00669506378096949	-0.0199670620840435
1	A	26	50	20120615	15	260	4.96	0.00546870727715423	-0.0186322353999943
1	A	26	50	20120615	15	262	5	0.0040453578951682	-0.0169051129448105
1	A	26	50	20120615	15	264	5.04	0.0035047464766798	-0.0154859920613760
1	A	26	50	20120615	15	266	5.08	0.0020698358988214	-0.0132541721411203
1	A	26	50	20120615	15	268	5.12	0.0016174501934217	-0.0115207917909230
1	A	26	50	20120615	15	270	5.16	0.0003897855420612	-0.00971386526441458
1	A	26	50	20120615	15	272	5.2	-0.000918432713811998	-0.008810677772805
1	A	26	50	20120615	15	274	5.24	-0.003191469888343	-0.00751288227088645
1	A	26	50	20120615	15	276	5.28	-0.0050462109753953	-0.00660128020858076
1	A	26	50	20120615	15	278	5.32	-0.0065957647756875	-0.00690109348380385
1	A	26	50	20120615	15	280	5.36	-0.0082793860216927	-0.00660891696181757
1	A	26	50	20120615	15	282	5.4	-0.0100748008498035	-0.00709788130100807
1	A	26	50	20120615	15	284	5.44	-0.0110129901270818	-0.00666414200142824
1	A	26	50	20120615	15	286	5.48	-0.011289044614457	-0.00655425760763185
1	A	26	50	20120615	15	288	5.52	-0.0109405116820102	-0.00608353662339597
1	A	26	50	20120615	15	290	5.56	-0.0103532595002347	-0.00516380283310662
1	A	26	50	20120615	15	292	5.6	-0.0096808716620044	-0.00518621811807024
1	A	26	50	20120615	15	294	5.64	-0.0087382983226828	-0.00433387160402797
1	A	26	50	20120615	15	296	5.68	-0.008028080271659	-0.00367711082566191
1	A	26	50	20120615	15	298	5.72	-0.006934539634554	-0.00221219770707774
1	A	26	50	20120615	15	300	5.76	-0.0058333622442122	-0.0006549364428706
1	A	26	50	20120615	15	302	5.8	-0.0034899396606819	0.00129915314693842
1	A	26	50	20120615	15	304	5.84	-0.0020196737437641	0.0036856880309177
1	A	26	50	20120615	15	306	5.88	-0.0006033317899796	0.00461384346297098
1	A	26	50	20120615	15	308	5.92	0.0010052654265416	0.00544759306866803
1	A	26	50	20120615	15	310	5.96	0.0024486542147065	0.00676568253520663
1	A	26	50	20120615	15	312	6	0.0035510054023051	0.00766410412711101
1	A	26	50	20120615	15	314	6.04	0.0050338380209381	0.00899377741693897
1	A	26	50	20120615	15	316	6.08	0.00714389273925985	0.0103664611838395
1	A	26	50	20120615	15	318	6.12	0.00871550120005726	0.0113169470480426
1	A	26	50	20120615	15	320	6.16	0.0108314899584868	0.0126399862620495
1	A	26	50	20120615	15	322	6.2	0.0118555644254080	0.0134809200726434
1	A	26	50	20120615	15	324	6.24	0.0132778248629510	0.0146226005394116
1	A	26	50	20120615	15	326	6.28	0.0150201359717946	0.0162899583294495
1	A	26	50	20120615	15	328	6.32	0.0164587447181187	0.0167933476469762
1	A	26	50	20120615	15	330	6.36	0.0177165462604933	0.0167611035777541
1	A	26	50	20120615	15	332	6.4	0.01916031688632	0.0171556691616562
1	A	26	50	20120615	15	334	6.44	0.0203229913534216	0.0170949499023557
1	A	26	50	20120615	15	336	6.48	0.0227216955451051	0.0177448658870799
1	A	26	50	20120615	15	338	6.52	0.0248324587844216	0.0178749240373435
1	A	26	50	20120615	15	340	6.56	0.0272925327736443	0.0181905270069905
1	A	26	50	20120615	15	342	6.6	0.0297113824375238	0.0186947153551799
1	A	26	50	20120615	15	344	6.64	0.0315126308965794	0.0188995288343506
1	A	26	50	20120615	15	346	6.68	0.0334906419087959	0.0194122307481856
1	A	26	50	20120615	15	348	6.72	0.0351528696391363	0.0192479380231108
1	A	26	50	20120615	15	350	6.76	0.037014104794867	0.0193342163641240
1	A	26	50	20120615	15	352	6.8	0.0389488132949105	0.0191603451705913
1	A	26	50	20120615	15	354	6.84	0.0406828795386855	0.0189700344515027
1	A	26	50	20120615	15	356	6.88	0.0425124971218023	0.0188992742759094
1	A	26	50	20120615	15	358	6.92	0.0449504669530451	0.0189234502567582
1	A	26	50	20120615	15	360	6.96	0.0465372074989599	0.0187014257985334
1	A	26	50	20120615	15	362	7	0.048422361248671	0.0183481481795848
1	A	26	50	20120615	15	364	7.04	0.0500832277984576	0.0183808023707400
1	A	26	50	20120615	15	366	7.08	0.0519595356423361	0.0182752313283088
1	A	26	50	20120615	15	368	7.12	0.0534048619030814	0.0188303101515403
1	A	26	50	20120615	15	370	7.16	0.0551275861540862	0.0190060261866651
1	A	26	50	20120615	15	372	7.2	0.0555984485596783	0.0197714692772996
1	A	26	50	20120615	15	374	7.24	0.0561704272349801	0.0213085072875648
1	A	26	50	20120615	15	376	7.28	0.0562566235516068	0.0225880170081218
1	A	26	50	20120615	15	378	7.32	0.0562417035985237	0.0241109128827633
1	A	26	50	20120615	15	380	7.36	0.0563621097412242	0.0252365703098698
1	A	26	50	20120615	15	382	7.4	0.0567523902580323	0.028246907725144
1	A	26	50	20120615	15	384	7.44	0.0571642728870056	0.0295636183334593
1	A	26	50	20120615	15	386	7.48	0.0567374632338814	0.0307136568023811
1	A	26	50	20120615	15	388	7.52	0.0563656594172657	0.0326825319949847
1	A	26	50	20120615	15	390	7.56	0.056096350728583	0.034383024808789
1	A	26	50	20120615	15	392	7.6	0.0564576752227015	0.0365578094960742
1	A	26	50	20120615	15	394	7.64	0.0558453129720194	0.0375419684923042
1	A	26	50	20120615	15	396	7.68	0.0550125893782618	0.0393992898120011
1	A	26	50	20120615	15	398	7.72	0.0547217210038207	0.0405491515042276
1	A	26	50	20120615	15	400	7.76	0.0541744910658605	0.0423768104015604
1	A	26	50	20120615	15	402	7.8	0.0534917653264892	0.0437269035210155
1	A	26	50	20120615	15	404	7.84	0.0531401847638155	0.0453164866361907
1	A	26	50	20120615	15	406	7.88	0.0521427965068162	0.0472356592931447
1	A	26	50	20120615	15	408	7.92	0.0513987292541771	0.0484476898135732
1	A	26	50	20120615	15	410	7.96	0.0506124972241757	0.0494538320525235
1	A	26	50	20120615	15	412	8	0.0493148148593422	0.0514078509316544
1	A	26	50	20120615	15	414	8.04	0.0483624834464401	0.0525287566011913
1	A	26	50	20120615	15	416	8.08	0.0476092733031202	0.0527756782891817
1	A	26	50	20120615	15	418	8.12	0.0473877367485745	0.0520907039502463
1	A	26	50	20120615	15	420	8.16	0.0465363094733478	0.0517010174031344
1	A	26	50	20120615	15	422	8.2	0.0461343899789213	0.0517946383409635
1	A	26	50	20120615	15	424	8.24	0.0452631637138214	0.051148979139062
1	A	26	50	20120615	15	426	8.28	0.0445053573764238	0.0498462763160821
1	A	26	50	20120615	15	428	8.32	0.0427009622921919	0.0485575034966915
1	A	26	50	20120615	15	430	8.36	0.0415657023549969	0.0476673267698557
1	A	26	50	20120615	15	432	8.4	0.0406618784672843	0.0467294203352899
1	A	26	50	20120615	15	434	8.44	0.0388944650677085	0.0451971906511367
1	A	26	50	20120615	15	436	8.48	0.0370067020939748	0.043602028463458
1	A	26	50	20120615	15	438	8.52	0.0351417786692734	0.0428205340488906
1	A	26	50	20120615	15	440	8.56	0.0336227718819284	0.04061280525667
1	A	26	50	20120615	15	442	8.6	0.0320824104697917	0.040061544810057
1	A	26	50	20120615	15	444	8.64	0.0311740610986794	0.0387360024380447
1	A	26	50	20120615	15	446	8.68	0.0302531959375402	0.0374559270320627
1	A	26	50	20120615	15	448	8.72	0.0285579781403236	0.0355624364934013
1	A	26	50	20120615	15	450	8.76	0.0273463506707604	0.0340237014268613
1	A	26	50	20120615	15	452	8.8	0.0260143029163612	0.0323262208879448
1	A	26	50	20120615	15	454	8.84	0.0251985845335844	0.0306629643172378
1	A	26	50	20120615	15	456	8.88	0.0231329134937041	0.0291112184859240
1	A	26	50	20120615	15	458	8.92	0.0216238769119739	0.0276959442633791
1	A	26	50	20120615	15	460	8.96	0.0200335230504073	0.0256364957631733
1	A	26	50	20120615	15	462	9	0.0190154307068549	0.0237844416818895
1	A	26	50	20120615	15	464	9.04	0.0174700488365717	0.0220700612909027
1	A	26	50	20120615	15	466	9.08	0.0161735685532661	0.0205289220613066
1	A	26	50	20120615	15	468	9.12	0.0150236715057006	0.0189655089681032
1	A	26	50	20120615	15	470	9.16	0.0134019221030492	0.0169955801863955
1	A	26	50	20120615	15	472	9.2	0.0130671777528355	0.0158595424317412
1	A	26	50	20120615	15	474	9.24	0.012324701490454	0.0139702803916314
1	A	26	50	20120615	15	476	9.28	0.011334370159131	0.0113205108662198
1	A	26	50	20120615	15	478	9.32	0.0106487523530247	0.00970207779437217
1	A	26	50	20120615	15	480	9.36	0.0108102201865087	0.00880543104048857
1	A	26	50	20120615	15	482	9.4	0.0114318024025107	0.00686568864726984
1	A	26	50	20120615	15	484	9.44	0.0123145120817371	0.00675307482129807
1	A	26	50	20120615	15	486	9.48	0.0125291826294375	0.00645700214094745
1	A	26	50	20120615	15	488	9.52	0.0118769685476745	0.00619485644395816
1	A	26	50	20120615	15	490	9.56	0.0121659206627386	0.00564062614886415
1	A	26	50	20120615	15	492	9.6	0.012265580292479	0.0034427827094445
1	A	26	50	20120615	15	494	9.64	0.0122469268155913	0.00332690205014364
1	A	26	50	20120615	15	496	9.68	0.0125461107657791	0.00336210889677892
1	A	26	50	20120615	15	498	9.72	0.0130126315357348	0.00300233296651121
1	A	26	50	20120615	15	500	9.76	0.0128133829869320	0.00450762188230113
1	A	26	50	20120615	15	502	9.8	0.0129487727223258	0.00335227304145262
1	A	26	50	20120615	15	504	9.84	0.0132731579581952	0.00298597051559455
1	A	26	50	20120615	15	506	9.88	0.0132672536165722	0.00305234662914453
1	A	26	50	20120615	15	508	9.92	0.0139937563367667	0.00273919024896045
1	A	26	50	20120615	15	510	9.96	0.0139744735348438	0.0022945968602894
1	A	26	50	20120615	15	512	10	0.0151043028919593	0.00270204592974472
1	A	26	50	20120615	15	514	10.04	0.0146457441443598	0.00164432732217463
1	A	26	50	20120615	15	516	10.08	0.0158854932506107	0.00217383009313055
1	A	26	50	20120615	15	518	10.12	0.0158095216980400	0.00199508764098222
1	A	26	50	20120615	15	520	10.16	0.0153531620525301	0.00180892763869924
1	A	26	50	20120615	15	522	10.2	0.015853836080017	0.00234746016325091
1	A	26	50	20120615	15	524	10.24	0.0157626970869899	0.00222318614645738
1	A	26	50	20120615	15	526	10.28	0.0158564735883108	0.00257526875494578
1	A	26	50	20120615	15	528	10.32	0.0155527853679268	0.00239514037350632
1	A	26	50	20120615	15	530	10.36	0.0154618160805272	0.00279544059340384
1	A	26	50	20120615	15	532	10.4	0.0152089264113036	0.00287735184293649
1	A	26	50	20120615	15	534	10.44	0.015119159205432	0.00335803596171929
1	A	26	50	20120615	15	536	10.48	0.0152742984332243	0.00341420852441675
1	A	26	50	20120615	15	538	10.52	0.0149026926065074	0.00314984251213453
1	A	26	50	20120615	15	540	10.56	0.0150973873876393	0.00327997844414411
1	A	26	50	20120615	15	542	10.6	0.0149145649293635	0.00336226446027078
1	A	26	50	20120615	15	544	10.64	0.0149766701179551	0.00332704347149988
1	A	26	50	20120615	15	546	10.68	0.0154987058413017	0.00301753576230672
1	A	26	50	20120615	15	548	10.72	0.0156594170705298	0.00239745968374861
1	A	26	50	20120615	15	550	10.76	0.0161625871849543	0.00228724294976506
1	A	26	50	20120615	15	552	10.8	0.0169407723397857	0.00215263810289839
1	A	26	50	20120615	15	554	10.84	0.0177082660400856	0.00203634732166445
1	A	26	50	20120615	15	556	10.88	0.0195179318982644	0.00135429050530822
1	A	26	50	20120615	15	558	10.92	0.0205450794512567	0.00089465271276065
1	A	26	50	20120615	15	560	10.96	0.0211422311279687	-0.000250619856455949
1	A	26	50	20120615	15	562	11	0.0217884348020917	-0.00066596730865712
1	A	26	50	20120615	15	564	11.04	0.0217206020485724	-0.00189024491853569
1	A	26	50	20120615	15	566	11.08	0.0214533722538264	-0.00258394495515094
1	A	26	50	20120615	15	568	11.12	0.020893895226416	-0.0047747597531656
1	A	26	50	20120615	15	570	11.16	0.0205742567983688	-0.00588313336921955
1	A	26	50	20120615	15	572	11.2	0.0201271142897515	-0.0078407549574006
1	A	26	50	20120615	15	574	11.24	0.0199029133568543	-0.00975556335130115
1	A	26	50	20120615	15	576	11.28	0.0193097780466594	-0.0113671021320322
1	A	26	50	20120615	15	578	11.32	0.0183908715713040	-0.0119537674151792
1	A	26	50	20120615	15	580	11.36	0.0172144580194440	-0.0138039688766963
1	A	26	50	20120615	15	582	11.4	0.0160188323763391	-0.0144039136251940
1	A	26	50	20120615	15	584	11.44	0.0144177587759696	-0.0133766430356218
1	A	26	50	20120615	15	586	11.48	0.0139082247005144	-0.0128790307804974
1	A	26	50	20120615	15	588	11.52	0.0125738152094660	-0.0123466925113489
1	A	26	50	20120615	15	590	11.56	0.0115588482778865	-0.0117505873526731
1	A	26	50	20120615	15	592	11.6	0.00995618368725936	-0.0114023867604134
1	A	26	50	20120615	15	594	11.64	0.00927021939883029	-0.0112811179474399
1	A	26	50	20120615	15	596	11.68	0.00874865743702709	-0.0121859317846461
1	A	26	50	20120615	15	598	11.72	0.00917020621569926	-0.0124421589978769
1	A	26	50	20120615	15	600	11.76	0.00945011443503196	-0.0132150620650529
1	A	26	50	20120615	15	602	11.8	0.009470408399652	-0.0130711658350814
1	A	26	50	20120615	15	604	11.84	0.00949803506159297	-0.0144479522355263
1	A	26	50	20120615	15	606	11.88	0.0098588857941681	-0.0154147934795783
1	A	26	50	20120615	15	608	11.92	0.0108801389050324	-0.0181328200225778
1	A	26	50	20120615	15	610	11.96	0.0120944109539572	-0.0193418594813218
1	A	26	50	20120615	15	612	12	0.0130374085573476	-0.0206519869255043
1	A	26	50	20120615	15	614	12.04	0.0139078570049882	-0.0218471388070658
1	A	26	50	20120615	15	616	12.08	0.0151206158454012	-0.0233847425027559
1	A	26	50	20120615	15	618	12.12	0.0165160203673948	-0.0251020220315456
1	A	26	50	20120615	15	620	12.16	0.0177460326132688	-0.0265755618528602
1	A	26	50	20120615	15	622	12.2	0.0192354823371601	-0.0285994428819723
1	A	26	50	20120615	15	624	12.24	0.0204069461415519	-0.0298134745145915
1	A	26	50	20120615	15	626	12.28	0.0212061182256489	-0.0318372141223474
1	A	26	50	20120615	15	628	12.32	0.0215449637951935	-0.0325238148068796
1	A	26	50	20120615	15	630	12.36	0.0221380849632528	-0.0340223154975701
1	A	26	50	20120615	15	632	12.4	0.0227345295331836	-0.0344298211355679
1	A	26	50	20120615	15	634	12.44	0.0237507126884268	-0.036205154131093
1	A	26	50	20120615	15	636	12.48	0.0239370353252695	-0.0372100235778372
1	A	26	50	20120615	15	638	12.52	0.024686427091971	-0.038239712472601
1	A	26	50	20120615	15	640	12.56	0.0246975993791137	-0.0389960338857581
1	A	26	50	20120615	15	642	12.6	0.0249932407243278	-0.0397529916950183
1	A	26	50	20120615	15	644	12.64	0.0251740479282772	-0.0390171056678375
1	A	26	50	20120615	15	646	12.68	0.0254643859726324	-0.0384476018662699
1	A	26	50	20120615	15	648	12.72	0.0255222273073335	-0.0377653852437811
1	A	26	50	20120615	15	650	12.76	0.0259394910189117	-0.0370106901762207
1	A	26	50	20120615	15	652	12.8	0.0264434460218633	-0.0361864158013915
1	A	26	50	20120615	15	654	12.84	0.0272761349673886	-0.0348584692663232
1	A	26	50	20120615	15	656	12.88	0.0287100768089568	-0.033416183564737
1	A	26	50	20120615	15	658	12.92	0.0294519732437777	-0.0319541695839557
1	A	26	50	20120615	15	660	12.96	0.0308277909079324	-0.0308474767607206
1	A	26	50	20120615	15	662	13	0.0317974110816344	-0.0290009027569910
1	A	26	50	20120615	15	664	13.04	0.0333244223177424	-0.0270649009586447
1	A	26	50	20120615	15	666	13.08	0.0349125063665415	-0.0259024951921200
1	A	26	50	20120615	15	668	13.12	0.0350543661289831	-0.0244075158931998
1	A	26	50	20120615	15	670	13.16	0.0359356514123095	-0.0223402711164673
1	A	26	50	20120615	15	672	13.2	0.0371754177719659	-0.0207110303417333
1	A	26	50	20120615	15	674	13.24	0.0390804270800928	-0.0192923690777066
1	A	26	50	20120615	15	676	13.28	0.0401959304538214	-0.0170972550704623
1	A	26	50	20120615	15	678	13.32	0.0414334946001185	-0.0157400484567885
1	A	26	50	20120615	15	680	13.36	0.0428850928980129	-0.0137929097266385
1	A	26	50	20120615	15	682	13.4	0.0436879419373721	-0.0126510736963785
1	A	26	50	20120615	15	684	13.44	0.0444555770590282	-0.0107738466136845
1	A	26	50	20120615	15	686	13.48	0.0447901799878857	-0.00986026465239144
1	A	26	50	20120615	15	688	13.52	0.044859476452442	-0.00788616394067484
1	A	26	50	20120615	15	690	13.56	0.0452303539591743	-0.00570184038291147
1	A	26	50	20120615	15	692	13.6	0.0453159138796979	-0.00362747192962262
1	A	26	50	20120615	15	694	13.64	0.0463887362881141	-0.00102447044671870
1	A	26	50	20120615	15	696	13.68	0.0469946560889129	0.00076528752714257
1	A	26	50	20120615	15	698	13.72	0.0477422800886614	0.00345787943922282
1	A	26	50	20120615	15	700	13.76	0.0479463511057119	0.00495553160177593
1	A	26	50	20120615	15	702	13.8	0.048812344780631	0.00694257236758825
1	A	26	50	20120615	15	704	13.84	0.0493771109667647	0.00955214994355717
1	A	26	50	20120615	15	706	13.88	0.049995829400303	0.0113644646237384
1	A	26	50	20120615	15	708	13.92	0.0500263764132502	0.0135638495559410
1	A	26	50	20120615	15	710	13.96	0.0507303719245995	0.0145767093093126
1	A	26	50	20120615	15	712	14	0.0495196636938519	0.0165283240253875
1	A	26	50	20120615	15	714	14.04	0.0492972079004906	0.0178501894421376
1	A	26	50	20120615	15	716	14.08	0.0478419962869444	0.0196846931331124
1	A	26	50	20120615	15	718	14.12	0.0472947663489841	0.0210528740440302
1	A	26	50	20120615	15	720	14.16	0.0452875659688401	0.0217718672902085
1	A	26	50	20120615	15	722	14.2	0.0441527161535782	0.0231335569608751
1	A	26	50	20120615	15	724	14.24	0.0420161930142231	0.0230408552618615
1	A	26	50	20120615	15	726	14.28	0.0397486083400818	0.0238237985382235
1	A	26	50	20120615	15	728	14.32	0.0380729696225294	0.0239628942202575
1	A	26	50	20120615	15	730	14.36	0.0358339725684447	0.0247114516009572
1	A	26	50	20120615	15	732	14.4	0.0332006149914245	0.0246975428105713
1	A	26	50	20120615	15	734	14.44	0.0311557753173179	0.0244298604674853
1	A	26	50	20120615	15	736	14.48	0.029824356887954	0.0240698794762510
1	A	26	50	20120615	15	738	14.52	0.0274960027499307	0.0234661446354062
1	A	26	50	20120615	15	740	14.56	0.0245787347291963	0.0223273067378984
1	A	26	50	20120615	15	742	14.6	0.0238137159026305	0.0217741371029761
1	A	26	50	20120615	15	744	14.64	0.0214116741669398	0.0202827074800975
1	A	26	50	20120615	15	746	14.68	0.0204879805786758	0.0194936470229714
1	A	26	50	20120615	15	748	14.72	0.0185590639902771	0.0174108639989864
1	A	26	50	20120615	15	750	14.76	0.0170254200925616	0.0158653407073470
1	A	26	50	20120615	15	752	14.8	0.0151715275336467	0.0142438034367300
1	A	26	50	20120615	15	754	14.84	0.0146807176457573	0.0125649127350909
1	A	26	50	20120615	15	756	14.88	0.0134542267916536	0.0109386237069044
1	A	26	50	20120615	15	758	14.92	0.0128903162047251	0.00953008821198417
1	A	26	50	20120615	15	760	14.96	0.013428728521124	0.00920028653817097
1	A	26	50	20120615	15	762	15	0.0134667072263415	0.00870111864812797
1	A	26	50	20120615	15	764	15.04	0.013966271096182	0.00815200073506191
1	A	26	50	20120615	15	766	15.08	0.0138623122572120	0.00753875530801007
1	A	26	50	20120615	15	768	15.12	0.0135127186645933	0.00694571899276453
1	A	26	50	20120615	15	770	15.16	0.0130381863748069	0.00654567333130825
1	A	26	50	20120615	15	772	15.2	0.0133438757073816	0.00632922087451923
1	A	26	50	20120615	15	774	15.24	0.0136199301947568	0.00624906324980392
1	A	26	50	20120615	15	776	15.28	0.0142785860192965	0.00624135578588899
1	A	26	50	20120615	15	778	15.32	0.0143445520109134	0.0059820668002957
1	A	26	50	20120615	15	780	15.36	0.0147743668678576	0.00548750924646601
1	A	26	50	20120615	15	782	15.4	0.0144883421748677	0.00452906843097452
1	A	26	50	20120615	15	784	15.44	0.0151651989279551	0.00432440344422788
1	A	26	50	20120615	15	786	15.48	0.0156631152389954	0.00416608223592022
1	A	26	50	20120615	15	788	15.52	0.0159271489110904	0.00415490994877747
1	A	26	50	20120615	15	790	15.56	0.0165604337443211	0.00395134804860948
1	A	26	50	20120615	15	792	15.6	0.0172397653711426	0.00352899316820676
1	A	26	50	20120615	15	794	15.64	0.0178841256178870	0.00211568258119324
1	A	26	50	20120615	15	796	15.68	0.0178717024588484	0.00135243788554151
1	A	26	50	20120615	15	798	15.72	0.0184550464614442	0.000256017202516739
1	A	26	50	20120615	15	800	15.76	0.0185211588241648	0.000225557163703570
1	A	26	50	20120615	15	802	15.8	0.0188811299159041	-0.000443829713347359
1	A	26	50	20120615	15	804	15.84	0.0189495283548483	-0.000811815153344654
1	A	26	50	20120615	15	806	15.88	0.0191055443950493	-0.000874026407953446
1	A	26	50	20120615	15	808	15.92	0.0190501708630146	-0.00114663728530430
1	A	26	50	20120615	15	810	15.96	0.0190921376504780	-0.00153129630320197
1	A	26	50	20120615	15	812	16	0.0192394845615416	-0.00252526216338027
1	A	26	50	20120615	15	814	16.04	0.0195283588948598	-0.00323417206685885
1	A	26	50	20120615	15	816	16.08	0.0194134893982560	-0.00326604136948692
1	A	26	50	20120615	15	818	16.12	0.0195006827354441	-0.00436486409424738
1	A	26	50	20120615	15	820	16.16	0.0194426936154258	-0.00520511130415676
1	A	26	50	20120615	15	822	16.2	0.0200358444819699	-0.00611330369756358
1	A	26	50	20120615	15	824	16.24	0.0204457104424033	-0.007301753621053
1	A	26	50	20120615	15	826	16.28	0.0216178120571117	-0.00940232603743906
1	A	26	50	20120615	15	828	16.32	0.0218309036353697	-0.0106555617913276
1	A	26	50	20120615	15	830	16.36	0.0223302483021080	-0.0125967254691765
1	A	26	50	20120615	15	832	16.4	0.0220945554698029	-0.0132783198376978
1	A	26	50	20120615	15	834	16.44	0.0213044697078441	-0.0141846539544837
1	A	26	50	20120615	15	836	16.48	0.0206750103222997	-0.0141084207724039
1	A	26	50	20120615	15	838	16.52	0.0202161828741234	-0.0135816827889625
1	A	26	50	20120615	15	840	16.56	0.0191617593841536	-0.0135267971606068
1	A	26	50	20120615	15	842	16.6	0.0182009356188095	-0.0127411520292338
1	A	26	50	20120615	15	844	16.64	0.0168775499224798	-0.0118695368554042
1	A	26	50	20120615	15	846	16.68	0.0155614049995895	-0.0106009095082097
1	A	26	50	20120615	15	848	16.72	0.0138559977936560	-0.00926391907740995
1	A	26	50	20120615	15	850	16.76	0.0123535655892620	-0.00820224067186522
1	A	26	50	20120615	15	852	16.8	0.0113865638319707	-0.0070739761420565
1	A	26	50	20120615	15	854	16.84	0.0105361731752852	-0.00687870577600471
1	A	26	50	20120615	15	856	16.88	0.00952130594576182	-0.00613996374453465
1	A	26	50	20120615	15	858	16.92	0.00766182724327556	-0.00418194264102223
1	A	26	50	20120615	15	860	16.96	0.00648930984977983	-0.00346392520220198
1	A	26	50	20120615	15	862	17	0.0049769357240424	-0.00212018190164193
1	A	26	50	20120615	15	864	17.04	0.0033496991727691	-0.00107150011873541
1	A	26	50	20120615	15	866	17.08	0.0015918670700784	7.257744002099e-05
1	A	26	50	20120615	15	868	17.12	0.00103758020644190	-0.000266041855353631
1	A	26	50	20120615	15	870	17.16	-0.000291412846662599	-0.00076248738428908
1	A	26	50	20120615	15	872	17.2	-0.0020811001098458	-0.00123879451209634
1	A	26	50	20120615	15	874	17.24	-0.0028866361549735	-0.0015149904208278
1	A	26	50	20120615	15	876	17.28	-0.0041142442377915	-0.00249001996140593
1	A	26	50	20120615	15	878	17.32	-0.0048739597634983	-0.00368686889924228
1	A	26	50	20120615	15	880	17.36	-0.0061776525359719	-0.00528698083438932
1	A	26	50	20120615	15	882	17.4	-0.0071190237937656	-0.00728434535920696
1	A	26	50	20120615	15	884	17.44	-0.0076767896227655	-0.00826595099285013
1	A	26	50	20120615	15	886	17.48	-0.0084451318512028	-0.0103089239050543
1	A	26	50	20120615	15	888	17.52	-0.008732577828823	-0.0119733754862215
1	A	26	50	20120615	15	890	17.56	-0.0091553499022266	-0.0141896673415623
1	A	26	50	20120615	15	892	17.6	-0.0092629644832554	-0.0154351722970121
1	A	26	50	20120615	15	894	17.64	-0.0095655213327895	-0.0171074232659758
1	A	26	50	20120615	15	896	17.68	-0.0095498235622471	-0.0194499266106906
1	A	26	50	20120615	15	898	17.72	-0.0097213535252274	-0.0212590027418138
1	A	26	50	20120615	15	900	17.76	-0.0095643051091258	-0.0225708979529493
1	A	26	50	20120615	15	902	17.8	-0.0098616222974113	-0.0243000073781881
1	A	26	50	20120615	15	904	17.84	-0.0093802466281965	-0.0255913031545740
1	A	26	50	20120615	15	906	17.88	-0.0091912645627498	-0.0274781900230059
1	A	26	50	20120615	15	908	17.92	-0.0088885726558205	-0.0287736598507211
1	A	26	50	20120615	15	910	17.96	-0.0084206730276416	-0.0309046746282508
1	A	26	50	20120615	15	912	18	-0.0082521341263458	-0.0324261916446689
1	A	26	50	20120615	15	914	18.04	-0.0078776291618259	-0.0334983281595074
1	A	26	50	20120615	15	916	18.08	-0.0080726987095519	-0.0348747327222905
1	A	26	50	20120615	15	918	18.12	-0.0071225310434003	-0.0375321390009389
1	A	26	50	20120615	15	920	18.16	-0.0069001035343102	-0.0395219091989266
1	A	26	50	20120615	15	922	18.2	-0.006204522593657	-0.040927991033316
1	A	26	50	20120615	15	924	18.24	-0.0052264524939198	-0.0425611248551445
1	A	26	50	20120615	15	926	18.28	-0.004846382599032	-0.0448308669120752
1	A	26	50	20120615	15	928	18.32	-0.0034993441808716	-0.0464573539301605
1	A	26	50	20120615	15	930	18.36	-0.0028579276196573	-0.0479115190256706
1	A	26	50	20120615	15	932	18.4	-0.0022320674076291	-0.0487909477294323
1	A	26	50	20120615	15	934	18.44	-0.000561032662329099	-0.0504404864285843
1	A	26	50	20120615	15	936	18.48	0.000402258905681400	-0.0515135209690349
1	A	26	50	20120615	15	938	18.52	0.000598268905426301	-0.0520247591718328
1	A	26	50	20120615	15	940	18.56	0.0008420793235794	-0.0527683526629285
1	A	26	50	20120615	15	942	18.6	0.000937185185649001	-0.0529027736620321
1	A	26	50	20120615	15	944	18.64	0.0010053502793554	-0.0531103802129885
1	A	26	50	20120615	15	946	18.68	0.000830482772367901	-0.0528714488316255
1	A	26	50	20120615	15	948	18.72	0.0013040321837286	-0.053182787947382
1	A	26	50	20120615	15	950	18.76	0.0015092345716289	-0.0537722321601791
1	A	26	50	20120615	15	952	18.8	0.0013062949254284	-0.0539382608324017
1	A	26	50	20120615	15	954	18.84	0.0008070775379107	-0.0541812227224174
1	A	26	50	20120615	15	956	18.88	0.000492273598926401	-0.0539559385019313
1	A	26	50	20120615	15	958	18.92	0.000375176715961901	-0.0538664187834331
1	A	26	50	20120615	15	960	18.96	0.000880687353832201	-0.0538387709082887
1	A	26	50	20120615	15	962	19	0.000948074630079301	-0.0529961117571487
1	A	26	50	20120615	15	964	19.04	0.0010436047562176	-0.0527557661622234
1	A	26	50	20120615	15	966	19.08	0.0012575045575265	-0.0523058341173544
1	A	26	50	20120615	15	968	19.12	0.0017939864724127	-0.0520359314589755
1	A	26	50	20120615	15	970	19.16	0.0028075533325655	-0.0516747413151454
1	A	26	50	20120615	15	972	19.2	0.00346099070906	-0.0513769786495878
1	A	26	50	20120615	15	974	19.24	0.0049701687121465	-0.0504517294264052
1	A	26	50	20120615	15	976	19.28	0.00564213228630804	-0.0489476425921433
1	A	26	50	20120615	15	978	19.32	0.00723036482753115	-0.0483265907062271
1	A	26	50	20120615	15	980	19.36	0.00865829626145926	-0.0468797088105632
1	A	26	50	20120615	15	982	19.4	0.0103617164973377	-0.0454459791010294
1	A	26	50	20120615	15	984	19.44	0.0121001385188848	-0.0446577671720407
1	A	26	50	20120615	15	986	19.48	0.0133227261435563	-0.0433349118057969
1	A	26	50	20120615	15	988	19.52	0.0143496573218735	-0.0424611399562847
1	A	26	50	20120615	15	990	19.56	0.015755739156263	-0.0413978634894145
1	A	26	50	20120615	15	992	19.6	0.0171756095728856	-0.0399146363051976
1	A	26	50	20120615	15	994	19.64	0.0191982885204697	-0.0385532436193791
1	A	26	50	20120615	15	996	19.68	0.0207139011952649	-0.0375505662036566
1	A	26	50	20120615	15	998	19.72	0.0223881886317585	-0.0365621723449141
1	A	26	50	20120615	15	1000	19.76	0.0234096043771824	-0.0350900467371618
1	A	26	50	20120615	15	1002	19.8	0.0246711535854973	-0.0339310280121189
1	A	26	50	20120615	15	1004	19.84	0.026064224655113	-0.0321974143166838
1	A	26	50	20120615	15	1006	19.88	0.0270268798270203	-0.0304480321400283
1	A	26	50	20120615	15	1008	19.92	0.0278755493858004	-0.0298813567655854
1	A	26	50	20120615	15	1010	19.96	0.0293235909365855	-0.0277614223513169
1	A	26	50	20120615	15	1012	20	0.0299758757290266	-0.0268865403441582
1	A	26	50	20120615	15	1014	20.04	0.0305595358083536	-0.0260698178697521
1	A	26	50	20120615	15	1016	20.08	0.0299854782391151	-0.0240953211782381
1	A	26	50	20120615	15	1018	20.12	0.0302380709234906	-0.0223167920600621
1	A	26	50	20120615	15	1020	20.16	0.0297652003346399	-0.0206298756964566
1	A	26	50	20120615	15	1022	20.2	0.0301643055440772	-0.0198913592320497
1	A	26	50	20120615	15	1024	20.24	0.030395274903084	-0.0196192362583779
1	A	26	50	20120615	15	1026	20.28	0.0307443735209558	-0.0194445101727467
1	A	26	50	20120615	15	1028	20.32	0.031351471361652	-0.0188279371011826
1	A	26	50	20120615	15	1030	20.36	0.0319572398415996	-0.0190692825450965
1	A	26	50	20120615	15	1032	20.4	0.0319714277977427	-0.0183069756144580
1	A	26	50	20120615	15	1034	20.44	0.0326839370161589	-0.0184222055940988
1	A	26	50	20120615	15	1036	20.48	0.0321460027039441	-0.0197338561462879
1	A	26	50	20120615	15	1038	20.52	0.0322746911883726	-0.0197605897323642
1	A	26	50	20120615	15	1040	20.56	0.0324881914743502	-0.0197042085731663
1	A	26	50	20120615	15	1042	20.6	0.0325690576200602	-0.0196401715688485
1	A	26	50	20120615	15	1044	20.64	0.0326611837341539	-0.0195801481026207
1	A	26	50	20120615	15	1046	20.68	0.0328191612885659	-0.0201657640393044
1	A	26	50	20120615	15	1048	20.72	0.0331370340709805	-0.0202055458668140
1	A	26	50	20120615	15	1050	20.76	0.0335416761386465	-0.0201376280483490
1	A	26	50	20120615	15	1052	20.8	0.0333500895867927	-0.0201439526235319
1	A	26	50	20120615	15	1054	20.84	0.0335856281920377	-0.0200615733470919
1	A	26	50	20120615	15	1056	20.88	0.0332323744096587	-0.0196679809471817
1	A	26	50	20120615	15	1058	20.92	0.0323316139913649	-0.0193044344407140
1	A	26	50	20120615	15	1060	20.96	0.0321735225927611	-0.0193553284512899
1	A	26	50	20120615	15	1062	21	0.032100334919588	-0.0187197122870016
1	A	26	50	20120615	15	1064	21.04	0.0324232974566135	-0.0175222000830045
1	A	26	50	20120615	15	1066	21.08	0.0330827402910007	-0.0168880716713839
1	A	26	50	20120615	15	1068	21.12	0.0325728809464261	-0.0159367655633146
1	A	26	50	20120615	15	1070	21.16	0.0324507494631796	-0.0150498556698079
1	A	26	50	20120615	15	1072	21.2	0.0316067680223587	-0.0143906695151824
1	A	26	50	20120615	15	1074	21.24	0.0312533419109861	-0.0146168164059415
1	A	26	50	20120615	15	1076	21.28	0.0300844024778031	-0.0140181303075142
1	A	26	50	20120615	15	1078	21.32	0.0297090348430103	-0.0137548390975394
1	A	26	50	20120615	15	1080	21.36	0.0291934620756437	-0.0126962507486285
1	A	26	50	20120615	15	1082	21.4	0.0284221005012508	-0.0110433674344015
1	A	26	50	20120615	15	1084	21.44	0.0277509076734807	-0.0103178829479719
1	A	26	50	20120615	15	1086	21.48	0.0271033109989988	-0.00821822835618785
1	A	26	50	20120615	15	1088	21.52	0.0261007325782256	-0.00687632353325889
1	A	26	50	20120615	15	1090	21.56	0.0249104950887934	-0.00604355680598768
1	A	26	50	20120615	15	1092	21.6	0.0247069261175576	-0.00547150034893995
1	A	26	50	20120615	15	1094	21.64	0.0236565048519693	-0.00544535154017167
1	A	26	50	20120615	15	1096	21.68	0.0230795905713349	-0.0061186586172175
1	A	26	50	20120615	15	1098	21.72	0.0225567982437324	-0.00574916703977629
1	A	26	50	20120615	15	1100	21.76	0.0218772898402156	-0.00536490400167608
1	A	26	50	20120615	15	1102	21.8	0.0207617228268766	-0.00538418680359904
1	A	26	50	20120615	15	1104	21.84	0.0201294208720718	-0.00461010993916631
1	A	26	50	20120615	15	1106	21.88	0.0198454142618353	-0.00505843402321489
1	A	26	50	20120615	15	1108	21.92	0.0201571960264368	-0.00513817728335643
1	A	26	50	20120615	15	1110	21.96	0.0202991194284887	-0.00505507102336357
1	A	26	50	20120615	15	1112	22	0.0210342134960746	-0.00492178139510991
1	A	26	50	20120615	15	1114	22.04	0.0212607917219702	-0.00503955002951653
1	A	26	50	20120615	15	1116	22.08	0.0215561219402006	-0.00510277951789023
1	A	26	50	20120615	15	1118	22.12	0.0214483447246122	-0.0054677173276606
1	A	26	50	20120615	15	1120	22.16	0.0216978261391504	-0.00517586607479367
1	A	26	50	20120615	15	1122	22.2	0.0211534811968574	-0.00547256808017954
1	A	26	50	20120615	15	1124	22.24	0.0217910086707752	-0.00559885735129946
1	A	26	50	20120615	15	1126	22.28	0.0214937126956931	-0.00526397157972951
1	A	26	50	20120615	15	1128	22.32	0.0211467778245717	-0.00411659183230497
1	A	26	50	20120615	15	1130	22.36	0.0208108950324403	-0.00343132757958928
1	A	26	50	20120615	15	1132	22.4	0.0199961029595469	-0.00205258956442831
1	A	26	50	20120615	15	1134	22.44	0.0189266817347481	-0.000869281721451684
1	A	26	50	20120615	15	1136	22.48	0.0171233020558541	0.000150496364667060
1	A	26	50	20120615	15	1138	22.52	0.0152573915100862	0.00097541844930778
1	A	26	50	20120615	15	1140	22.56	0.0145113585005953	0.00163365708084653
1	A	26	50	20120615	15	1142	22.6	0.0135088790747715	0.00145296301398212
1	A	26	50	20120615	15	1144	22.64	0.012395527426978	0.0015722964756955
1	A	26	50	20120615	15	1146	22.68	0.0120973871663992	0.00116705782203818
1	A	26	50	20120615	15	1148	22.72	0.0102416285526888	0.00033343620266851
1	A	26	50	20120615	15	1150	22.76	0.00861333134124361	0.000117754492270990
1	A	26	50	20120615	15	1152	22.8	0.00814860662251219	-0.0011808471113781
1	A	26	50	20120615	15	1154	22.84	0.00668017918322552	-0.00239440498245389
1	A	26	50	20120615	15	1156	22.88	0.0058615899469171	-0.00350597684247914
1	A	26	50	20120615	15	1158	22.92	0.00571176109105148	-0.00409095921148696
1	A	26	50	20120615	15	1160	22.96	0.0045848732981457	-0.00600321636412099
1	A	26	50	20120615	15	1162	23	0.0042300824706854	-0.00679464562896403
1	A	26	50	20120615	15	1164	23.04	0.00216237496327530	-0.00856963921323413
1	A	26	50	20120615	15	1166	23.08	0.0009743153627291	-0.00947390857821892
1	A	26	50	20120615	15	1168	23.12	9.66119995135014e-05	-0.00957851795542766
1	A	26	50	20120615	15	1170	23.16	-0.0009749305456288	-0.0100230123491493
1	A	26	50	20120615	15	1172	23.2	-0.0030388621028273	-0.00969120956314536
1	A	26	50	20120615	15	1174	23.24	-0.0044944696961711	-0.0100643215273063
1	A	26	50	20120615	15	1176	23.28	-0.0056890134659008	-0.00951296208574385
1	A	26	50	20120615	15	1178	23.32	-0.0067830773620238	-0.00902913134178477
1	A	26	50	20120615	15	1180	23.36	-0.0076762946480187	-0.00970441831781792
1	A	26	50	20120615	15	1182	23.4	-0.0081943917865941	-0.00901011016937085
1	A	26	50	20120615	15	1184	23.44	-0.0083534908123611	-0.0085743909708037
1	A	26	50	20120615	15	1186	23.48	-0.0086014024498451	-0.00825053606502026
1	A	26	50	20120615	15	1188	23.52	-0.0091291869513227	-0.00771469054623709
1	A	26	50	20120615	15	1190	23.56	-0.0089382681204023	-0.00731390242266056
1	A	26	50	20120615	15	1192	23.6	-0.0082076146834023	-0.00676582395656287
1	A	26	50	20120615	15	1194	23.64	-0.0072049372676797	-0.0057569240011659
1	A	26	50	20120615	15	1196	23.68	-0.0068066947285155	-0.00459981446443223
1	A	26	50	20120615	15	1198	23.72	-0.006218240465212	-0.00308137336251224
1	A	26	50	20120615	15	1200	23.76	-0.0050568882877912	-0.00128235228981743
1	A	26	50	20120615	15	1202	23.8	-0.0051752579629619	-0.000617247651433359
1	A	26	50	20120615	15	1204	23.84	-0.0042714340752492	0.0002601304426629
1	A	26	50	20120615	15	1206	23.88	-0.0040127037040131	0.00102232084210388
1	A	26	50	20120615	15	1208	23.92	-0.0038712116370976	0.00116437859444426
1	A	26	50	20120615	15	1210	23.96	-0.0031036472261196	0.00242140231935959
1	A	26	50	20120615	15	1212	24	-0.0015601462598744	0.00352055738430721
1	A	26	50	20120615	15	1214	24.04	-0.0004907462482791	0.00497335069266184
1	A	26	50	20120615	15	1216	24.08	0.0011092454787151	0.00658833308341723
1	A	26	50	20120615	15	1218	24.12	0.0023313593418433	0.00801338659274592
1	A	26	50	20120615	15	1220	24.16	0.0041886948036758	0.00909347028069817
1	A	26	50	20120615	15	1222	24.2	0.0049378610033141	0.0103814518476006
1	A	26	50	20120615	15	1224	24.24	0.006906799835528	0.0117820182490968
1	A	26	50	20120615	15	1226	24.28	0.00778803873264955	0.0136491054205487
1	A	26	50	20120615	15	1228	24.32	0.00894523312219695	0.0155285386764000
1	A	26	50	20120615	15	1230	24.36	0.0102078500617515	0.0176029142007567
1	A	26	50	20120615	15	1232	24.4	0.0109037845557953	0.0197201333249854
1	A	26	50	20120615	15	1234	24.44	0.0115302104532484	0.0213304275977816
1	A	26	50	20120615	15	1236	24.48	0.0113082496346340	0.0223378426289380
1	A	26	50	20120615	15	1238	24.52	0.0117563432018719	0.0242946192245156
1	A	26	50	20120615	15	1240	24.56	0.0118047093057051	0.0267625633122129
1	A	26	50	20120615	15	1242	24.6	0.0117411404060764	0.0282773981695488
1	A	26	50	20120615	15	1244	24.64	0.0109861624958035	0.0298647821826345
1	A	26	50	20120615	15	1246	24.68	0.0104699745455373	0.0312395391866174
1	A	26	50	20120615	15	1248	24.72	0.0094722468772831	0.0325404742426444
1	A	26	50	20120615	15	1250	24.76	0.00807373108545234	0.0347691333955881
1	A	26	50	20120615	15	1252	24.8	0.00701201025350074	0.0359247580080813
1	A	26	50	20120615	15	1254	24.84	0.00645092102262922	0.0371321428369573
1	A	26	50	20120615	15	1256	24.88	0.0049106303211706	0.0389414169579794
1	A	26	50	20120615	15	1258	24.92	0.0034834767047018	0.040036513230003
1	A	26	50	20120615	15	1260	24.96	0.0020011687593004	0.0415384787439213
1	A	26	50	20120615	15	1262	25	0.0001669337689025	0.0427165186413781
1	A	26	50	20120615	15	1264	25.04	-0.00142250085384860	0.043773077593827
1	A	26	50	20120615	15	1266	25.08	-0.0038328864495573	0.045428555989941
1	A	26	50	20120615	15	1268	25.12	-0.0052550196078797	0.0459809478074039
1	A	26	50	20120615	15	1270	25.16	-0.0067043056665997	0.0464991156566574
1	A	26	50	20120615	15	1272	25.2	-0.0080101197594169	0.0471152177951053
1	A	26	50	20120615	15	1274	25.24	-0.0100895086708521	0.0478566192551793
1	A	26	50	20120615	15	1276	25.28	-0.0112623159781282	0.048829598186092
1	A	26	50	20120615	15	1278	25.32	-0.0132434170469785	0.0491147743509446
1	A	26	50	20120615	15	1280	25.36	-0.0151960924232252	0.0498404780404763
1	A	26	50	20120615	15	1282	25.4	-0.0171284738348517	0.0499193911572567
1	A	26	50	20120615	15	1284	25.44	-0.018723353179818	0.0500912888157632
1	A	26	50	20120615	15	1286	25.48	-0.0200585829147326	0.0501432611641804
1	A	26	50	20120615	15	1288	25.52	-0.0216777867329716	0.0501457360379146
1	A	26	50	20120615	15	1290	25.56	-0.0231441140651182	0.0495055922689064
1	A	26	50	20120615	15	1292	25.6	-0.0249516557745263	0.0492529783713275
1	A	26	50	20120615	15	1294	25.64	-0.0266287433538733	0.0495021910852889
1	A	26	50	20120615	15	1296	25.68	-0.0280724503400897	0.0489135176188833
1	A	26	50	20120615	15	1298	25.72	-0.0291711457856295	0.0484005894308783
1	A	26	50	20120615	15	1300	25.76	-0.0306625329821013	0.0478523412591532
1	A	26	50	20120615	15	1302	25.8	-0.0324194953434512	0.0476450741194518
1	A	26	50	20120615	15	1304	25.84	-0.0334753418858181	0.0469668225982385
1	A	26	50	20120615	15	1306	25.88	-0.0348803330079975	0.0464150265182387
1	A	26	50	20120615	15	1308	25.92	-0.0358452226373334	0.0462323384102514
1	A	26	50	20120615	15	1310	25.96	-0.0366967347653739	0.0456401930495501
1	A	26	50	20120615	15	1312	26	-0.0375081256546498	0.0461633954990857
1	A	26	50	20120615	15	1314	26.04	-0.039018668373824	0.045990415967204
1	A	26	50	20120615	15	1316	26.08	-0.0406478494687456	0.0453373250730323
1	A	26	50	20120615	15	1318	26.12	-0.0414151168948755	0.0450837000127563
1	A	26	50	20120615	15	1320	26.16	-0.0422413075290817	0.0449294022420336
1	A	26	50	20120615	15	1322	26.2	-0.0430755803937968	0.0441461824869201
1	A	26	50	20120615	15	1324	26.24	-0.0431203048977069	0.0443158527590658
1	A	26	50	20120615	15	1326	26.28	-0.0429163116624023	0.0446836119248931
1	A	26	50	20120615	15	1328	26.32	-0.0419771182934948	0.0450968592699542
1	A	26	50	20120615	15	1330	26.36	-0.0419158192066337	0.0451034282919514
1	A	26	50	20120615	15	1332	26.4	-0.041334704711719	0.0451518085379202
1	A	26	50	20120615	15	1334	26.44	-0.0407835079047163	0.0453975352154503
1	A	26	50	20120615	15	1336	26.48	-0.0400627115362459	0.0459071894990583
1	A	26	50	20120615	15	1338	26.52	-0.0397606920878655	0.0465282555271101
1	A	26	50	20120615	15	1340	26.56	-0.0390430635577749	0.0468234584661199
1	A	26	50	20120615	15	1342	26.6	-0.0382754708625257	0.0474035264429984
1	A	26	50	20120615	15	1344	26.64	-0.0370097214399305	0.0481283391779859
1	A	26	50	20120615	15	1346	26.68	-0.0357381791864518	0.0492983408976862
1	A	26	50	20120615	15	1348	26.72	-0.0342898564192999	0.0505359458440445
1	A	26	50	20120615	15	1350	26.76	-0.0326563407598096	0.0515870883585496
1	A	26	50	20120615	15	1352	26.8	-0.0315902358658146	0.0533129238793916
1	A	26	50	20120615	15	1354	26.84	-0.0305639693678717	0.0542902585880764
1	A	26	50	20120615	15	1356	26.88	-0.028956553019675	0.0559869118120588
1	A	26	50	20120615	15	1358	26.92	-0.0283486321066855	0.057294868438423
1	A	26	50	20120615	15	1360	26.96	-0.0265769053557445	0.0584190267991534
1	A	26	50	20120615	15	1362	27	-0.0252030675905772	0.0595209112962764
1	A	26	50	20120615	15	1364	27.04	-0.0233884901686963	0.0606884860133716
1	A	26	50	20120615	15	1366	27.08	-0.0216109651421495	0.0622386054990888
1	A	26	50	20120615	15	1368	27.12	-0.0202171162550746	0.0633351866953529
1	A	26	50	20120615	15	1370	27.16	-0.0197396070457393	0.0637019629827543
1	A	26	50	20120615	15	1372	27.2	-0.0176411969618901	0.0649966754991069
1	A	26	50	20120615	15	1374	27.24	-0.0160084874041304	0.0661771195596197
1	A	26	50	20120615	15	1376	27.28	-0.0142385284201423	0.0669513307743409
1	A	26	50	20120615	15	1378	27.32	-0.0117396130554291	0.0684445988748506
1	A	26	50	20120615	15	1380	27.36	-0.0101999587500735	0.0695008749845871
1	A	26	50	20120615	15	1382	27.4	-0.0087641077201961	0.070438215733728
1	A	26	50	20120615	15	1384	27.44	-0.0067179528274766	0.0709297256573308
1	A	26	50	20120615	15	1386	27.48	-0.0048959507843932	0.0714362262446947
1	A	26	50	20120615	15	1388	27.52	-0.0027877826269636	0.0724171247715567
1	A	26	50	20120615	15	1390	27.56	-0.0014081465861905	0.073106907436604
1	A	26	50	20120615	15	1392	27.6	0.0008566457232719	0.0746211766085151
1	A	26	50	20120615	15	1394	27.64	0.0023260136145775	0.0754890794717435
1	A	26	50	20120615	15	1396	27.68	0.0030829007131596	0.0755713867010736
1	A	26	50	20120615	15	1398	27.72	0.0044119786190778	0.0758437642331867
1	A	26	50	20120615	15	1400	27.76	0.00679782760947935	0.0765582956355757
1	A	26	50	20120615	15	1402	27.8	0.00855498796072791	0.0764452999719421
1	A	26	50	20120615	15	1404	27.84	0.0102265176807748	0.0768453102780593
1	A	26	50	20120615	15	1406	27.88	0.0122543585078616	0.0771134451694852
1	A	26	50	20120615	15	1408	27.92	0.0146694110083261	0.0773996819945095
1	A	26	50	20120615	15	1410	27.96	0.0170480475095595	0.0775804891984589
1	A	26	50	20120615	15	1412	28	0.0191725498336345	0.0779639532058964
1	A	26	50	20120615	15	1414	28.04	0.021050625444466	0.0777755799593883
1	A	26	50	20120615	15	1416	28.08	0.0226388579856891	0.078535224774417
1	A	26	50	20120615	15	1418	28.12	0.0243646935065311	0.0780500788118449
1	A	26	50	20120615	15	1420	28.16	0.026242415563972	0.0782424825670058
1	A	26	50	20120615	15	1422	28.2	0.0287653018485675	0.077913041517651
1	A	26	50	20120615	15	1424	28.24	0.0306527112689106	0.078177640875171
1	A	26	50	20120615	15	1426	28.28	0.032872814429802	0.0776760900352754
1	A	26	50	20120615	15	1428	28.32	0.0349116154119972	0.0774777465831525
1	A	26	50	20120615	15	1430	28.36	0.0360955242957378	0.0779300827910776
1	A	26	50	20120615	15	1432	28.4	0.0387311941119325	0.0780122485990515
1	A	26	50	20120615	15	1434	28.44	0.0408215431784762	0.078460130034255
1	A	26	50	20120615	15	1436	28.48	0.0428551822811687	0.0787862476817382
1	A	26	50	20120615	15	1438	28.52	0.0444416470554389	0.0791833588500526
1	A	26	50	20120615	15	1440	28.56	0.0469859586755043	0.0792634033376829
1	A	26	50	20120615	15	1442	28.6	0.0489227241491742	0.0801498323985784
1	A	26	50	20120615	15	1444	28.64	0.0507558277687223	0.0796196437340447
1	A	26	50	20120615	15	1446	28.68	0.0529166046706721	0.0801682171748892
1	A	26	50	20120615	15	1448	28.72	0.054951657986927	0.079911820256031
1	A	26	50	20120615	15	1450	28.76	0.0568286022269086	0.079953539556121
1	A	26	50	20120615	15	1452	28.8	0.0586437453342144	0.0798538374999737
1	A	26	50	20120615	15	1454	28.84	0.0609031636321398	0.0795861975832946
1	A	26	50	20120615	15	1456	28.88	0.0627441868476371	0.0791036679158129
1	A	26	50	20120615	15	1458	28.92	0.0644020694068071	0.078282575521499
1	A	26	50	20120615	15	1460	28.96	0.0656752858770116	0.0772115915907139
1	A	26	50	20120615	15	1462	29	0.0673449771194274	0.0769964189971988
1	A	26	50	20120615	15	1464	29.04	0.0680928132512103	0.075050178292661
1	A	26	50	20120615	15	1466	29.08	0.0702275686236124	0.0734737544346837
1	A	26	50	20120615	15	1468	29.12	0.0714011537483478	0.07218434521919
1	A	26	50	20120615	15	1470	29.16	0.0728408938655217	0.0712409940624091
1	A	26	50	20120615	15	1472	29.2	0.0741979661289071	0.070046839201409
1	A	26	50	20120615	15	1474	29.24	0.0752708097505268	0.0684483323986553
1	A	26	50	20120615	15	1476	29.28	0.0766207190222188	0.0673966807672678
1	A	26	50	20120615	15	1478	29.32	0.0783058322635322	0.0664835867096538
1	A	26	50	20120615	15	1480	29.36	0.0796988891910122	0.065189666152896
1	A	26	50	20120615	15	1482	29.4	0.0804711417199495	0.0651769877283095
1	A	26	50	20120615	15	1484	29.44	0.0825330834786658	0.0644291332117503
1	A	26	50	20120615	15	1486	29.48	0.0839196944207285	0.0638665845124824
1	A	26	50	20120615	15	1488	29.52	0.0856989801431604	0.0636422266018797
1	A	26	50	20120615	15	1490	29.56	0.0881390147262042	0.0634160019293747
1	A	26	50	20120615	15	1492	29.6	0.0891221406394269	0.0633563574723816
1	A	26	50	20120615	15	1494	29.64	0.0914231085318148	0.0637961354638728
1	A	26	50	20120615	15	1496	29.68	0.0936366355996412	0.0635384657528084
1	A	26	50	20120615	15	1498	29.72	0.0961626190119383	0.0634421012406683
1	A	26	50	20120615	15	1500	29.76	0.0972210871526964	0.0639123979608355
1	A	26	50	20120615	15	1502	29.8	0.098903789159886	0.0647752803659174
1	A	26	50	20120615	15	1504	29.84	0.100731023793150	0.0656845489758452
1	A	26	50	20120615	15	1506	29.88	0.102221534177213	0.0670182230758411
1	A	26	50	20120615	15	1508	29.92	0.103016251488589	0.0679700595139963
1	A	26	50	20120615	15	1510	29.96	0.103257728454364	0.0692630042633959
1	A	26	50	20120615	15	1512	30	0.104811383473987	0.071034165328912
1	A	26	50	20120615	15	1514	30.04	0.105537794270300	0.0730301156401673
1	A	26	50	20120615	15	1516	30.08	0.107349260422344	0.0743270908982196
1	A	26	50	20120615	15	1518	30.12	0.108857377765259	0.0765694679227184
1	A	26	50	20120615	15	1520	30.16	0.110369596327504	0.0777626399052926
1	A	26	50	20120615	15	1522	30.2	0.111436903303027	0.0790287853076852
1	A	26	50	20120615	15	1524	30.24	0.113175254613896	0.0810465852184792
1	A	26	50	20120615	15	1526	30.28	0.114152631748988	0.0830602697678066
1	A	26	50	20120615	15	1528	30.32	0.115138069901385	0.0841296839215375
1	A	26	50	20120615	15	1530	30.36	0.116379240292266	0.0858300777403924
1	A	26	50	20120615	15	1532	30.4	0.118336073456386	0.0869010758133132
1	A	26	50	20120615	15	1534	30.44	0.118852904873823	0.0887063830652927
1	A	26	50	20120615	15	1536	30.48	0.119686152433706	0.0898346497164218
1	A	26	50	20120615	15	1538	30.52	0.120190581198201	0.0910315198674616
1	A	26	50	20120615	15	1540	30.56	0.121215398127242	0.0927898752291704
1	A	26	50	20120615	15	1542	30.6	0.121607580761292	0.095021058753323
1	A	26	50	20120615	15	1544	30.64	0.122233271267692	0.0967514480418358
1	A	26	50	20120615	15	1546	30.68	0.122248735692997	0.0990934776250072
1	A	26	50	20120615	15	1548	30.72	0.122351916714508	0.100500676688111
1	A	26	50	20120615	15	1550	30.76	0.122646221627905	0.102370118525144
1	A	26	50	20120615	15	1552	30.8	0.123184577375762	0.104504626410173
1	A	26	50	20120615	15	1554	30.84	0.123328110859954	0.105080927629228
1	A	26	50	20120615	15	1556	30.88	0.123535837619063	0.106656524172271
1	A	26	50	20120615	15	1558	30.92	0.12406550726722	0.108238275372738
1	A	26	50	20120615	15	1560	30.96	0.124149714492471	0.109927491954703
1	A	26	50	20120615	15	1562	31	0.124409774224456	0.111111344269901
1	A	26	50	20120615	15	1564	31.04	0.123696508543205	0.112234731884240
1	A	26	50	20120615	15	1566	31.08	0.123053974753276	0.112955047420099
1	A	26	50	20120615	15	1568	31.12	0.123093445453802	0.114056847064408
1	A	26	50	20120615	15	1570	31.16	0.122294648136299	0.115668817180276
1	A	26	50	20120615	15	1572	31.2	0.122105468788061	0.117019065863223
1	A	26	50	20120615	15	1574	31.24	0.121872929652	0.118706830754965
1	A	26	50	20120615	15	1576	31.28	0.12207603193276	0.119695910507286
1	A	26	50	20120615	15	1578	31.32	0.12210382122926	0.120747166158876
1	A	26	50	20120615	15	1580	31.36	0.122235484511917	0.121031281663557
1	A	26	50	20120615	15	1582	31.4	0.122461546549863	0.122660667819445
1	A	26	50	20120615	15	1584	31.44	0.12289125534079	0.123560319777148
1	A	26	50	20120615	15	1586	31.48	0.122993008006603	0.123390684860342
1	A	26	50	20120615	15	1588	31.52	0.12394024825068	0.123423494614989
1	A	26	50	20120615	15	1590	31.56	0.124350370183768	0.123249546346817
1	A	26	50	20120615	15	1592	31.6	0.125516318555267	0.123384674452702
1	A	26	50	20120615	15	1594	31.64	0.126439941432853	0.122035373292841
1	A	26	50	20120615	15	1596	31.68	0.128336663449504	0.121885205025721
1	A	26	50	20120615	15	1598	31.72	0.129787045523735	0.120812417972644
1	A	26	50	20120615	15	1600	31.76	0.131287207915361	0.120211695406687
1	A	26	50	20120615	15	1602	31.8	0.132871692790644	0.119738782391429
1	A	26	50	20120615	15	1604	31.84	0.134726462161967	0.119667336322258
1	A	26	50	20120615	15	1606	31.88	0.136387769946385	0.119027090729873
1	A	26	50	20120615	15	1608	31.92	0.13814805288118	0.118835170635751
1	A	26	50	20120615	15	1610	31.96	0.139784715165846	0.117735909504786
1	A	26	50	20120615	15	1612	32	0.141046632069687	0.117299893321371
1	A	26	50	20120615	15	1614	32.04	0.142960996400529	0.116266584039887
1	A	26	50	20120615	15	1616	32.08	0.144159400973284	0.115739930909259
1	A	26	50	20120615	15	1618	32.12	0.144977912427847	0.114911519959760
1	A	26	50	20120615	15	1620	32.16	0.145287519131989	0.113399831727601
1	A	26	50	20120615	15	1622	32.2	0.145336238789213	0.112663804279064
1	A	26	50	20120615	15	1624	32.24	0.144891044359778	0.110898582910510
1	A	26	50	20120615	15	1626	32.28	0.145682933244029	0.110116593521195
1	A	26	50	20120615	15	1628	32.32	0.145379018749475	0.107867852535666
1	A	26	50	20120615	15	1630	32.36	0.145698631014571	0.105551370720499
1	A	26	50	20120615	15	1632	32.4	0.145827395159425	0.104014049867521
1	A	26	50	20120615	15	1634	32.44	0.145806111245312	0.102694659324505
1	A	26	50	20120615	15	1636	32.48	0.1455847868228	0.101569652435637
1	A	26	50	20120615	15	1638	32.52	0.145136268991494	0.100103325103491
1	A	26	50	20120615	15	1640	32.56	0.145342037064819	0.0987124460648972
1	A	26	50	20120615	15	1642	32.6	0.145210868756909	0.096933011850041
1	A	26	50	20120615	15	1644	32.64	0.145318843962396	0.0950374707017143
1	A	26	50	20120615	15	1646	32.68	0.145188524182623	0.0935866997187538
1	A	26	50	20120615	15	1648	32.72	0.145457790444899	0.0919852442807226
1	A	26	50	20120615	15	1650	32.76	0.145007999821386	0.089825810881657
1	A	26	50	20120615	15	1652	32.8	0.145475326693073	0.0882129710244486
1	A	26	50	20120615	15	1654	32.84	0.145396979261717	0.0856693665111643
1	A	26	50	20120615	15	1656	32.88	0.145591433626543	0.0838471523360466
1	A	26	50	20120615	15	1658	32.92	0.145272882021619	0.0818803348241762
1	A	26	50	20120615	15	1660	32.96	0.145837436075718	0.0802961327916059
1	A	26	50	20120615	15	1662	33	0.145471579027132	0.0780159962649917
1	A	26	50	20120615	15	1664	33.04	0.145710934672564	0.0762733316027575
1	A	26	50	20120615	15	1666	33.08	0.145404969568345	0.0761804884823877
1	A	26	50	20120615	15	1668	33.12	0.145383544232875	0.0729280094209639
1	A	26	50	20120615	15	1670	33.16	0.144789150272609	0.0715736170922792
1	A	26	50	20120615	15	1672	33.2	0.144844870286967	0.0707641212491768
1	A	26	50	20120615	15	1674	33.24	0.144647658205694	0.0682559427856301
1	A	26	50	20120615	15	1676	33.28	0.144259315161466	0.0663433603638767
1	A	26	50	20120615	15	1678	33.32	0.143231323322977	0.0643916042264456
1	A	26	50	20120615	15	1680	33.36	0.143184937118131	0.0619518029886395
1	A	26	50	20120615	15	1682	33.4	0.142923236898414	0.0607766622289856
1	A	26	50	20120615	15	1684	33.44	0.1423832901603	0.0588417352329467
1	A	26	50	20120615	15	1686	33.48	0.142145702281821	0.0573935805450767
1	A	26	50	20120615	15	1688	33.52	0.141853667181191	0.0562473604527733
1	A	26	50	20120615	15	1690	33.56	0.141068707943396	0.0546705830414054
1	A	26	50	20120615	15	1692	33.6	0.141157449844435	0.0544064786586322
1	A	26	50	20120615	15	1694	33.64	0.140801280158751	0.0530146803812227
1	A	26	50	20120615	15	1696	33.68	0.14004022113016	0.0514309733233992
1	A	26	50	20120615	15	1698	33.72	0.140026220415893	0.0500632873872282
1	A	26	50	20120615	15	1700	33.76	0.138618158682516	0.0482964396730774
1	A	26	50	20120615	15	1702	33.8	0.13849285936089	0.0465026511905633
1	A	26	50	20120615	15	1704	33.84	0.138030199393959	0.0460814276810105
1	A	26	50	20120615	15	1706	33.88	0.137732719571114	0.0459178738825221
1	A	26	50	20120615	15	1708	33.92	0.136993298010027	0.0443054582893824
1	A	26	50	20120615	15	1710	33.96	0.136443168934264	0.0425928456653486
1	A	26	50	20120615	15	1712	34	0.136261301070143	0.0414297964316529
1	A	26	50	20120615	15	1714	34.04	0.135884271734414	0.0396317653084518
1	A	26	50	20120615	15	1716	34.08	0.135725314130004	0.038431663679422
1	A	26	50	20120615	15	1718	34.12	0.135641875529824	0.0361250813591914
1	A	26	50	20120615	15	1720	34.16	0.135490625389328	0.035176073348161
1	A	26	50	20120615	15	1722	34.2	0.135176811399837	0.0333798807025909
1	A	26	50	20120615	15	1724	34.24	0.135287473611093	0.0319101592578947
1	A	26	50	20120615	15	1726	34.28	0.134916030418936	0.03032574509329
1	A	26	50	20120615	15	1728	34.32	0.134857906241522	0.0283205316832012
1	A	26	50	20120615	15	1730	34.36	0.13540032785337	0.0271940398700929
1	A	26	50	20120615	15	1732	34.4	0.135578023787483	0.0258255761164626
1	A	26	50	20120615	15	1734	34.44	0.136184085009638	0.0235776129483924
1	A	26	50	20120615	15	1736	34.48	0.136449462184617	0.0214949713457637
1	A	26	50	20120615	15	1738	34.52	0.13655984155316	0.0205318211991095
1	A	26	50	20120615	15	1740	34.56	0.137100141844665	0.0192688577772322
1	A	26	50	20120615	15	1742	34.6	0.137686333366268	0.0177351431688385
1	A	26	50	20120615	15	1744	34.64	0.138234128989654	0.0174348349188686
1	A	26	50	20120615	15	1746	34.68	0.138774641413193	0.0173228292047287
1	A	26	50	20120615	15	1748	34.72	0.139067807884673	0.0171569419538623
1	A	26	50	20120615	15	1750	34.76	0.139320739980303	0.0165306574777654
1	A	26	50	20120615	15	1752	34.8	0.139696567234504	0.0162552393864932
1	A	26	50	20120615	15	1754	34.84	0.140936832528705	0.0155240909747463
1	A	26	50	20120615	15	1756	34.88	0.142270011653954	0.0144087007381027
1	A	26	50	20120615	15	1758	34.92	0.143005119863675	0.0135222716772072
1	A	26	50	20120615	15	1760	34.96	0.143957946251324	0.0121678086378444
1	A	26	50	20120615	15	1762	35	0.144012393473476	0.0117145531911038
1	A	26	50	20120615	15	1764	35.04	0.144573058440279	0.0107112393792782
1	A	26	50	20120615	15	1766	35.08	0.144829879623205	0.0102182445314350
1	A	26	50	20120615	15	1768	35.12	0.145104237054306	0.0100796516023224
1	A	26	50	20120615	15	1770	35.16	0.14469666070563	0.00957845431581737
1	A	26	50	20120615	15	1772	35.2	0.144763623717808	0.00960355660654947
1	A	26	50	20120615	15	1774	35.24	0.144544844879709	0.0100197596579559
1	A	26	50	20120615	15	1776	35.28	0.14409491283484	0.0103294017174375
1	A	26	50	20120615	15	1778	35.32	0.143573209451681	0.0106979457717919
1	A	26	50	20120615	15	1780	35.36	0.14372884365422	0.0103335736474465
1	A	26	50	20120615	15	1782	35.4	0.142963188431551	0.0107490695920717
1	A	26	50	20120615	15	1784	35.44	0.142187209449877	0.0114314276359167
1	A	26	50	20120615	15	1786	35.48	0.141389734422055	0.0115427262432755
1	A	26	50	20120615	15	1788	35.52	0.14075397471509	0.0119342512680185
1	A	26	50	20120615	15	1790	35.56	0.139370803140411	0.0120525502325110
1	A	26	50	20120615	15	1792	35.6	0.137434391220132	0.0119157250703514
1	A	26	50	20120615	15	1794	35.64	0.136120445399331	0.0126426308414111
1	A	26	50	20120615	15	1796	35.68	0.133511645640821	0.0128263371831634
1	A	26	50	20120615	15	1798	35.72	0.131553949806428	0.0125733343768549
1	A	26	50	20120615	15	1800	35.76	0.129955817770268	0.0125615256936091
1	A	26	50	20120615	15	1802	35.8	0.127665993880752	0.0122585304378706
1	A	26	50	20120615	15	1804	35.84	0.125944542421953	0.0121333018269225
1	A	26	50	20120615	15	1806	35.88	0.124031111472063	0.0116586917553901
1	A	26	50	20120615	15	1808	35.92	0.122022786792136	0.0112956631339289
1	A	26	50	20120615	15	1810	35.96	0.120583683071066	0.0107412914174786
1	A	26	50	20120615	15	1812	36	0.117907283904275	0.0103388062376273
1	A	26	50	20120615	15	1814	36.04	0.11635631589042	0.00991510785434027
1	A	26	50	20120615	15	1816	36.08	0.114165274818235	0.00916698887984487
1	A	26	50	20120615	15	1818	36.12	0.112364980953334	0.00915977639067677
1	A	26	50	20120615	15	1820	36.16	0.110802487098946	0.00914867481421217
1	A	26	50	20120615	15	1822	36.2	0.108986000488756	0.00820093959538787
1	A	26	50	20120615	15	1824	36.24	0.108898177826533	0.00840925325312537
1	A	26	50	20120615	15	1826	36.28	0.108792536073424	0.00861247574203837
1	A	26	50	20120615	15	1828	36.32	0.109027083392743	0.00819789903622872
1	A	26	50	20120615	15	1830	36.36	0.108597091759104	0.00822285990560457
1	A	26	50	20120615	15	1832	36.4	0.108133724685392	0.00836449339387627
1	A	26	50	20120615	15	1834	36.44	0.107132673615266	0.00795118948027273
1	A	26	50	20120615	15	1836	36.48	0.106183453472202	0.00652113672600107
1	A	26	50	20120615	15	1838	36.52	0.105434768812281	0.00692447043398987
1	A	26	50	20120615	15	1840	36.56	0.105308196698449	0.0076129095961531
1	A	26	50	20120615	15	1842	36.6	0.104901186035198	0.00729386301648173
1	A	26	50	20120615	15	1844	36.64	0.104417524996866	0.00861233432068217
1	A	26	50	20120615	15	1846	36.68	0.104095649990070	0.00875785689625037
1	A	26	50	20120615	15	1848	36.72	0.102989027877513	0.00902429473140147
1	A	26	50	20120615	15	1850	36.76	0.102055222662278	0.00984298296265927
1	A	26	50	20120615	15	1852	36.8	0.100848403518827	0.0107126535928406
1	A	26	50	20120615	15	1854	36.84	0.0997520344545974	0.0111927083865881
1	A	26	50	20120615	15	1856	36.88	0.0984634737672412	0.0125282209642152
1	A	26	50	20120615	15	1858	36.92	0.097059301121161	0.0130636422189296
1	A	26	50	20120615	15	1860	36.96	0.0950294096844087	0.0131113719266597
1	A	26	50	20120615	15	1862	37	0.093829378766057	0.0137433132570061
1	A	26	50	20120615	15	1864	37.04	0.0921777187465615	0.0138384898297538
1	A	26	50	20120615	15	1866	37.08	0.0902324679915173	0.0149098980246077
1	A	26	50	20120615	15	1868	37.12	0.0890370332672433	0.0154208533846931
1	A	26	50	20120615	15	1870	37.16	0.0871380272956887	0.0160259953680326
1	A	26	50	20120615	15	1872	37.2	0.0852120098450928	0.0166561689314260
1	A	26	50	20120615	15	1874	37.24	0.0833443287039448	0.0164043682066455
1	A	26	50	20120615	15	1876	37.28	0.0812577273033414	0.0167922162761263
1	A	26	50	20120615	15	1878	37.32	0.0790562917614733	0.0175459213941930
1	A	26	50	20120615	15	1880	37.36	0.0776000760562978	0.0174818575198175
1	A	26	50	20120615	15	1882	37.4	0.0755757707631169	0.0180677661987087
1	A	26	50	20120615	15	1884	37.44	0.074162264307525	0.0181250418479848
1	A	26	50	20120615	15	1886	37.48	0.072712341852702	0.0183796709998901
1	A	26	50	20120615	15	1888	37.52	0.0706665405133731	0.0182478662958769
1	A	26	50	20120615	15	1890	37.56	0.0698132040498371	0.0186082079115696
1	A	26	50	20120615	15	1892	37.6	0.0689614939318979	0.0189838937444140
1	A	26	50	20120615	15	1894	37.64	0.0684208400870027	0.0192869597108306
1	A	26	50	20120615	15	1896	37.68	0.0683939700293176	0.0191902275031642
1	A	26	50	20120615	15	1898	37.72	0.0675417649366316	0.0188865958513227
1	A	26	50	20120615	15	1900	37.76	0.066872205525526	0.0181833781574327
1	A	26	50	20120615	15	1902	37.8	0.0659476634091246	0.0178745846260885
1	A	26	50	20120615	15	1904	37.84	0.0647389350773644	0.0171141619936005
1	A	26	50	20120615	15	1906	37.88	0.0641646229496846	0.0165534263161196
1	A	26	50	20120615	15	1908	37.92	0.063396704985316	0.0156515823273943
1	A	26	50	20120615	15	1910	37.96	0.0621540355280588	0.0143210902079137
1	A	26	50	20120615	15	1912	38	0.0605761974565191	0.0136964320774135
1	A	26	50	20120615	15	1914	38.04	0.0599427712019322	0.0122154676348964
1	A	26	50	20120615	15	1916	38.08	0.0583246280438649	0.0114158712867306
1	A	26	50	20120615	15	1918	38.12	0.0563530022058825	0.00970629922185587
1	A	26	50	20120615	15	1920	38.16	0.0553954382027997	0.00822307203763897
1	A	26	50	20120615	15	1922	38.2	0.0541229288393764	0.00681013126747201
1	A	26	50	20120615	15	1924	38.24	0.0523950427088689	0.00576403749538463
1	A	26	50	20120615	15	1926	38.28	0.0522402570344672	0.00519064460652046
1	A	26	50	20120615	15	1928	38.32	0.0503471200491964	0.00410643777892713
1	A	26	50	20120615	15	1930	38.36	0.0491085518112701	0.00274186311259333
1	A	26	50	20120615	15	1932	38.4	0.0484566700696942	0.00174646889671703
1	A	26	50	20120615	15	1934	38.44	0.0471561592777359	0.00084207932357943
1	A	26	50	20120615	15	1936	38.48	0.0470548308759919	0.0001634689456747
1	A	26	50	20120615	15	1938	38.52	0.0468198592926036	-0.000406388409283541
1	A	26	50	20120615	15	1940	38.56	0.0466046159884104	-0.00100955049363566
1	A	26	50	20120615	15	1942	38.6	0.0466787914897569	-0.00181996557555357
1	A	26	50	20120615	15	1944	38.64	0.0465714526803727	-0.00326246340917412
1	A	26	50	20120615	15	1946	38.68	0.0468522447831819	-0.00445768600141374
1	A	26	50	20120615	15	1948	38.72	0.0476504269177853	-0.00662609965660041
1	A	26	50	20120615	15	1950	38.76	0.0473483509008624	-0.00816674391144966
1	A	26	50	20120615	15	1952	38.8	0.0470544773226013	-0.00982476789197587
1	A	26	50	20120615	15	1954	38.84	0.0472196574666864	-0.0117506439212156
1	A	26	50	20120615	15	1956	38.88	0.047140107953803	-0.0132585491320958
1	A	26	50	20120615	15	1958	38.92	0.0479640994859196	-0.0149254119473869
1	A	26	50	20120615	15	1960	38.96	0.047607929800236	-0.0160664701601876
1	A	26	50	20120615	15	1962	39	0.0482629935223272	-0.0181578091762249
1	A	26	50	20120615	15	1964	39.04	0.0484961973387625	-0.0199578201984134
1	A	26	50	20120615	15	1966	39.08	0.0496623578422954	-0.0217791858453937
1	A	26	50	20120615	15	1968	39.12	0.0498743272420917	-0.0230381399718217
1	A	26	50	20120615	15	1970	39.16	0.0505987015708748	-0.0247356063686025
1	A	26	50	20120615	15	1972	39.2	0.0507596249321372	-0.0263547536182991
1	A	26	50	20120615	15	1974	39.24	0.051539224300531	-0.0274571896587114
1	A	26	50	20120615	15	1976	39.28	0.0515787727828028	-0.0284033480294137
1	A	26	50	20120615	15	1978	39.32	0.0522405115929084	-0.0293105377454048
1	A	26	50	20120615	15	1980	39.36	0.0532499065230522	-0.0303528838515519
1	A	26	50	20120615	15	1982	39.4	0.0543431006778344	-0.0312183754806564
1	A	26	50	20120615	15	1984	39.44	0.0553958624668684	-0.0326122031545279
1	A	26	50	20120615	15	1986	39.48	0.0565630907016408	-0.0330161661875519
1	A	26	50	20120615	15	1988	39.52	0.0566863394136016	-0.0344359658934964
1	A	26	50	20120615	15	1990	39.56	0.0566300254295479	-0.034825327171489
1	A	26	50	20120615	15	1992	39.6	0.0569233050381129	-0.0349179864440957
1	A	26	50	20120615	15	1994	39.64	0.0567794724477517	-0.0361118726045188
1	A	26	50	20120615	15	1996	39.68	0.0566507153739655	-0.0373886882482396
1	A	26	50	20120615	15	1998	39.72	0.0567732499080773	-0.0384168992898307
1	A	26	50	20120615	15	2000	39.76	0.0572615354247578	-0.0397006233668037
1	A	26	50	20120615	15	2002	39.8	0.0578304735409005	-0.0401308271324776
1	A	26	50	20120615	15	2004	39.84	0.0580690655110085	-0.0414303338328066
1	A	26	50	20120615	15	2006	39.88	0.058160791402664	-0.0427266585526203
1	A	26	50	20120615	15	2008	39.92	0.0589362046989132	-0.0439478319637294
1	A	26	50	20120615	15	2010	39.96	0.0595540491484699	-0.0447846475844297
1	A	26	50	20120615	15	2012	40	0.059574804853818	-0.0452998788192209
1	A	26	50	20120615	15	2014	40.04	0.0591706352395478	-0.0456361661824972
1	A	26	50	20120615	15	2016	40.08	0.0594316864413059	-0.0456309462141725
1	A	26	50	20120615	15	2018	40.12	0.0588752075466477	-0.0458856319346203
1	A	26	50	20120615	15	2020	40.16	0.0587401657077902	-0.0453364772520016
1	A	26	50	20120615	15	2022	40.2	0.0584830963303831	-0.0455362709801326
1	A	26	50	20120615	15	2024	40.24	0.0576908447003535	-0.0447687864722209
1	A	26	50	20120615	15	2026	40.28	0.0567991052675314	-0.0445225082514015
1	A	26	50	20120615	15	2028	40.32	0.0564233381174071	-0.0451927146652118
1	A	26	50	20120615	15	2030	40.36	0.0549988785777746	-0.0447334417397633
1	A	26	50	20120615	15	2032	40.4	0.0536412194157608	-0.0445357488258792
1	A	26	50	20120615	15	2034	40.44	0.0527125831510963	-0.0441302160158009
1	A	26	50	20120615	15	2036	40.48	0.0510527136218712	-0.0446219451425058
1	A	26	50	20120615	15	2038	40.52	0.0496592748567294	-0.044737924796756
1	A	26	50	20120615	15	2040	40.56	0.0482256512132127	-0.044718868269003
1	A	26	50	20120615	15	2042	40.6	0.0473547714304356	-0.0449044201594542
1	A	26	50	20120615	15	2044	40.64	0.0466418451604399	-0.0444462361784488
1	A	26	50	20120615	15	2046	40.68	0.0452408332816715	-0.0441673037664741
1	A	26	50	20120615	15	2048	40.72	0.0437306511869558	-0.0446236139145094
1	A	26	50	20120615	15	2050	40.76	0.0423241450884976	-0.0445446300870509
1	A	26	50	20120615	15	2052	40.8	0.0413723086503424	-0.04489570860391
1	A	26	50	20120615	15	2054	40.84	0.0412251597291775	-0.0460258773722804
1	A	26	50	20120615	15	2056	40.88	0.0405221541673218	-0.0474030385393194
1	A	26	50	20120615	15	2058	40.92	0.0405348820893832	-0.0486619714525439
1	A	26	50	20120615	15	2060	40.96	0.0401151435040708	-0.050789514335778
1	A	26	50	20120615	15	2062	41	0.0394254315497015	-0.0516391738440517
1	A	26	50	20120615	15	2064	41.04	0.0390643828272276	-0.0536120017635622
1	A	26	50	20120615	15	2066	41.08	0.0384093898158145	-0.0548444181724922
1	A	26	50	20120615	15	2068	41.12	0.0377389818765716	-0.0557922948126728
1	A	26	50	20120615	15	2070	41.16	0.037005641433803	-0.0571203120584193
1	A	26	50	20120615	15	2072	41.2	0.0367624674117529	-0.0583039380994474
1	A	26	50	20120615	15	2074	41.24	0.0360886653599603	-0.0601891554887689
1	A	26	50	20120615	15	2076	41.28	0.0357453650176942	-0.0608312791567644
1	A	26	50	20120615	15	2078	41.32	0.0354602595635198	-0.0621983994075105
1	A	26	50	20120615	15	2080	41.36	0.034359082173178	-0.0640021580956392
1	A	26	50	20120615	15	2082	41.4	0.033822175994223	-0.0646563025789149
1	A	26	50	20120615	15	2084	41.44	0.0334397726469574	-0.0661697939333666
1	A	26	50	20120615	15	2086	41.48	0.0325351002311073	-0.0674650721351441
1	A	26	50	20120615	15	2088	41.52	0.0322465299537051	-0.0684716386381631
1	A	26	50	20120615	15	2090	41.56	0.0310547721846932	-0.069347602518697
1	A	26	50	20120615	15	2092	41.6	0.0301104310784186	-0.0699033177380315
1	A	26	50	20120615	15	2094	41.64	0.0299526755555359	-0.0702493050860661
1	A	26	50	20120615	15	2096	41.68	0.0291007533055623	-0.0699791902956529
1	A	26	50	20120615	15	2098	41.72	0.0285164002615898	-0.069496519206815
1	A	26	50	20120615	15	2100	41.76	0.0278885601505742	-0.0692564564546021
1	A	26	50	20120615	15	2102	41.8	0.0270999239575169	-0.0684313335516355
1	A	26	50	20120615	15	2104	41.84	0.0265163487310036	-0.0680733253883208
1	A	26	50	20120615	15	2106	41.88	0.0258900642549067	-0.0674891844763826
1	A	26	50	20120615	15	2108	41.92	0.0244476371319643	-0.0662515354772717
1	A	26	50	20120615	15	2110	41.96	0.0231781683277001	-0.0658199882087136
1	A	26	50	20120615	15	2112	42	0.0208528476777681	-0.0645100728965655
1	A	26	50	20120615	15	2114	42.04	0.0202196335552156	-0.0646836676113468
1	A	26	50	20120615	15	2116	42.08	0.0187022531134673	-0.0634863236987636
1	A	26	50	20120615	15	2118	42.12	0.016928546463539	-0.0628603927760573
1	A	26	50	20120615	15	2120	42.16	0.0160155301876709	-0.0624471595731319
1	A	26	50	20120615	15	2122	42.2	0.0149271514300686	-0.0610142783917355
1	A	26	50	20120615	15	2124	42.24	0.0144911493887890	-0.0610574119053878
1	A	26	50	20120615	15	2126	42.28	0.0141101602550857	-0.060154577967169
1	A	26	50	20120615	15	2128	42.32	0.0136913409085889	-0.0589337581094503
1	A	26	50	20120615	15	2130	42.36	0.0137003918753880	-0.0579797296402734
1	A	26	50	20120615	15	2132	42.4	0.0131852645852937	-0.0572465306188611
1	A	26	50	20120615	15	2134	42.44	0.0123633236628424	-0.0560956436218018
1	A	26	50	20120615	15	2136	42.48	0.0117110883678759	-0.054952676220692
1	A	26	50	20120615	15	2138	42.52	0.0106299928101198	-0.0537430286501161
1	A	26	50	20120615	15	2140	42.56	0.0104379426083496	-0.0525621603255345
1	A	26	50	20120615	15	2142	42.6	0.00944792240401028	-0.0517346332595119
1	A	26	50	20120615	15	2144	42.64	0.00908609586407712	-0.0503036612664247
1	A	26	50	20120615	15	2146	42.68	0.0082005153313191	-0.0492701539950424
1	A	26	50	20120615	15	2148	42.72	0.007368533492575	-0.0477652893433212
1	A	26	50	20120615	15	2150	42.76	0.0064671844785965	-0.0463184781583354
1	A	26	50	20120615	15	2152	42.8	0.0055915741514532	-0.0452110782283192
1	A	26	50	20120615	15	2154	42.84	0.0050164134956361	-0.044235412291638
1	A	26	50	20120615	15	2156	42.88	0.0038723147236762	-0.0430531297534941
1	A	26	50	20120615	15	2158	42.92	0.0031759559655637	-0.0415455780960044
1	A	26	50	20120615	15	2160	42.96	0.0024424033907608	-0.0403467492591807
1	A	26	50	20120615	15	2162	43	0.0014862536012404	-0.0386761387779493
1	A	26	50	20120615	15	2164	43.04	0.000297182837997	-0.0372013968751067
1	A	26	50	20120615	15	2166	43.08	-0.000807883639641299	-0.0357508380241806
1	A	26	50	20120615	15	2168	43.12	-0.0024165515668407	-0.0344391549450796
1	A	26	50	20120615	15	2170	43.16	-0.0035586068002029	-0.0330965642285729
1	A	26	50	20120615	15	2172	43.2	-0.0042740715835431	-0.03232707648715
1	A	26	50	20120615	15	2174	43.24	-0.0060206536173451	-0.0310196077644649
1	A	26	50	20120615	15	2176	43.28	-0.0072528508231729	-0.0302181800097358
1	A	26	50	20120615	15	2178	43.32	-0.0081360201218071	-0.0297195353787109
1	A	26	50	20120615	15	2180	43.36	-0.0088753073326055	-0.028738559070103
1	A	26	50	20120615	15	2182	43.4	-0.0091058453564757	-0.0284496140261067
1	A	26	50	20120615	15	2184	43.44	-0.0106172884347144	-0.0276457019931234
1	A	26	50	20120615	15	2186	43.48	-0.011724657747007	-0.0264759658627301
1	A	26	50	20120615	15	2188	43.52	-0.0122834842361787	-0.0260345190992353
1	A	26	50	20120615	15	2190	43.56	-0.0134634898904872	-0.0253224767127161
1	A	26	50	20120615	15	2192	43.6	-0.0142640903302822	-0.0251595451681951
1	A	26	50	20120615	15	2194	43.64	-0.0143179506538052	-0.0254796029105636
1	A	26	50	20120615	15	2196	43.68	-0.014349077494313	-0.0260489511486393
1	A	26	50	20120615	15	2198	43.72	-0.0157229788990907	-0.0263541455064673
1	A	26	50	20120615	15	2200	43.76	-0.0168419965935218	-0.0266172387265433
1	A	26	50	20120615	15	2202	43.8	-0.0175546683050763	-0.0271735408445062
1	A	26	50	20120615	15	2204	43.84	-0.0186100958866754	-0.0272323721287009
1	A	26	50	20120615	15	2206	43.88	-0.0193629949030116	-0.0276932926129496
1	A	26	50	20120615	15	2208	43.92	-0.019489864001692	-0.0282309624672282
1	A	26	50	20120615	15	2210	43.96	-0.019420935232662	-0.0281617225712144
1	A	26	50	20120615	15	2212	44	-0.0196513601194472	-0.0282130090260539
1	A	26	50	20120615	15	2214	44.04	-0.0201420992966585	-0.0287429077768073
1	A	26	50	20120615	15	2216	44.08	-0.019554288500526	-0.0287769125419145
1	A	26	50	20120615	15	2218	44.12	-0.0198983949445226	-0.0288307657943697
1	A	26	50	20120615	15	2220	44.16	-0.0197248992246906	-0.0288342730440044
1	A	26	50	20120615	15	2222	44.2	-0.019865868032588	-0.0278037639053744
1	A	26	50	20120615	15	2224	44.24	-0.0192325831993573	-0.0274145723330093
1	A	26	50	20120615	15	2226	44.28	-0.0194317044689394	-0.0267162336759095
1	A	26	50	20120615	15	2228	44.32	-0.0191734266460432	-0.0260221800859036
1	A	26	50	20120615	15	2230	44.36	-0.018414404084982	-0.0257612718257814
1	A	26	50	20120615	15	2232	44.4	-0.0185316636025061	-0.0254276376332141
1	A	26	50	20120615	15	2234	44.44	-0.0176097943497376	-0.0243489603806497
1	A	26	50	20120615	15	2236	44.48	-0.0171986612539523	-0.0232997765519285
1	A	26	50	20120615	15	2238	44.52	-0.0168559902367215	-0.0222177688264247
1	A	26	50	20120615	15	2240	44.56	-0.0161691208516125	-0.0206482604727674
1	A	26	50	20120615	15	2242	44.6	-0.015298142073886	-0.0190611946577333
1	A	26	50	20120615	15	2244	44.64	-0.014852608233196	-0.0179676398784926
1	A	26	50	20120615	15	2246	44.68	-0.014117330317847	-0.0167544143476040
1	A	26	50	20120615	15	2248	44.72	-0.012160270879557	-0.0148716011213386
1	A	26	50	20120615	15	2250	44.76	-0.0115812918471214	-0.0144648733008001
1	A	26	50	20120615	15	2252	44.8	-0.0095449515965248	-0.0133565682741039
1	A	26	50	20120615	15	2254	44.84	-0.0085938151940829	-0.0123955465188611
1	A	26	50	20120615	15	2256	44.88	-0.0070581631131089	-0.0111156408185066
1	A	26	50	20120615	15	2258	44.92	-0.0053569844057268	-0.0100636285626607
1	A	26	50	20120615	15	2260	44.96	-0.0041231537832344	-0.00928998303336449
1	A	26	50	20120615	15	2262	45	-0.003636628962439	-0.00785572299374475
1	A	26	50	20120615	15	2264	45.04	-0.0029895838312464	-0.0065521433583561
1	A	26	50	20120615	15	2266	45.08	-0.0023252640813895	-0.00602244259750145
1	A	26	50	20120615	15	2268	45.12	-0.00194992473086790	-0.00552323228105156
1	A	26	50	20120615	15	2270	45.16	-0.0009033925525761	-0.0049975832420531
1	A	26	50	20120615	15	2272	45.2	0.000242155788285101	-0.00493016061046696
1	A	26	50	20120615	15	2274	45.24	-0.000292515933241299	-0.00513780958783021
1	A	26	50	20120615	15	2276	45.28	0.0001231214327402	-0.00504164306558884
1	A	26	50	20120615	15	2278	45.32	0.000434191847919801	-0.00513492459216297
1	A	26	50	20120615	15	2280	45.36	0.000318770808026701	-0.00459523948355796
1	A	26	50	20120615	15	2282	45.4	0.0001931532883489	-0.00480323494324398
1	A	26	50	20120615	15	2284	45.44	0.000496473813206701	-0.00448486718608255
1	A	26	50	20120615	15	2286	45.48	0.0009025228112352	-0.00472007918577644
1	A	26	50	20120615	15	2288	45.52	0.0010979246991483	-0.00514571504164387
1	A	26	50	20120615	15	2290	45.56	0.000929887843667201	-0.00515346493196568
1	A	26	50	20120615	15	2292	45.6	0.0010078110109539	-0.00490116923243832
1	A	26	50	20120615	15	2294	45.64	0.0017372694374938	-0.00467292223453911
1	A	26	50	20120615	15	2296	45.68	0.0018166351026141	-0.00478283491260675
1	A	26	50	20120615	15	2298	45.72	0.001964915394629	-0.00470158834344841
1	A	26	50	20120615	15	2300	45.76	0.0049116980524102	-0.00408957328219583
1	A	26	50	20120615	15	2302	45.8	0.0070298010601154	-0.00425019258754236
1	A	26	50	20120615	15	2304	45.84	0.00769514611480507	-0.00398408002151061
1	A	26	50	20120615	15	2306	45.88	0.00800366387450457	-0.00402908736813314
1	A	26	50	20120615	15	2308	45.92	0.00843510507704554	-0.00425437865968698
1	A	26	50	20120615	15	2310	45.96	0.00863942358146939	-0.00355628748996056
1	A	26	50	20120615	15	2312	46	0.00872153282090078	-0.00417066428786231
1	A	26	50	20120615	15	2314	46.04	0.00932245337675654	-0.0042478308508932
1	A	26	50	20120615	15	2316	46.08	0.00951879571668861	-0.0048273826398215
1	A	26	50	20120615	15	2318	46.12	0.0102453408632900	-0.00517604992255678
1	A	26	50	20120615	15	2320	46.16	0.0104759715181486	-0.00563245977264823
1	A	26	50	20120615	15	2322	46.2	0.0104274540934642	-0.0061103974886929
1	A	26	50	20120615	15	2324	46.24	0.0104818228267629	-0.00602637128277772
1	A	26	50	20120615	15	2326	46.28	0.0109076018717535	-0.00618155470474388
1	A	26	50	20120615	15	2328	46.32	0.0105681761210949	-0.00618974264771662
1	A	26	50	20120615	15	2330	46.36	0.0104694937129261	-0.00587645333145768
1	A	26	50	20120615	15	2332	46.4	0.0107017591986628	-0.00570858123185652
1	A	26	50	20120615	15	2334	46.44	0.0103667779676774	-0.00605014562697478
1	A	26	50	20120615	15	2336	46.48	0.0109208052524145	-0.00610255136113818
1	A	26	50	20120615	15	2338	46.52	0.0112478803931902	-0.00546951691441872
1	A	26	50	20120615	15	2340	46.56	0.0112133955025785	-0.00565547963390976
1	A	26	50	20120615	15	2342	46.6	0.0111847619205811	-0.00564255796459035
1	A	26	50	20120615	15	2344	46.64	0.0110693005756015	-0.00509743025509055
1	A	26	50	20120615	15	2346	46.68	0.0117160451864121	-0.00354071699863884
1	A	26	50	20120615	15	2348	46.72	0.0121845918172958	-0.00357232820729178
1	A	26	50	20120615	15	2350	46.76	0.0123029890696309	-0.00347046169728727
1	A	26	50	20120615	15	2352	46.8	0.0122532879481949	-0.00447396784215734
1	A	26	50	20120615	15	2354	46.84	0.0128494008850453	-0.00446814906045496
1	A	26	50	20120615	15	2356	46.88	0.0128345078020200	-0.0051820850789342
1	A	26	50	20120615	15	2358	46.92	0.0130917893114615	-0.00481658936191347
1	A	26	50	20120615	15	2360	46.96	0.0127764142423301	-0.00449567057561755
1	A	26	50	20120615	15	2362	47	0.0132965412723422	-0.00457860762495767
1	A	26	50	20120615	15	2364	47.04	0.0136770856358802	-0.00408653979410454
1	A	26	50	20120615	15	2366	47.08	0.0137263405729373	-0.00270616624095869
1	A	26	50	20120615	15	2368	47.12	0.0141644236294739	-0.00220464580665467
1	A	26	50	20120615	15	2370	47.16	0.0146199785874669	-0.00149904516291205
1	A	26	50	20120615	15	2372	47.2	0.0169580363518484	-0.00049234784513848
1	A	26	50	20120615	15	2374	47.24	0.0171255838894370	0.00030766711024173
1	A	26	50	20120615	15	2376	47.28	0.0204162940931992	0.00074981603077021
1	A	26	50	20120615	15	2378	47.32	0.0221059257468444	0.00160780525692635
1	A	26	50	20120615	15	2380	47.36	0.0237913925415485	0.00227454331197495
1	A	26	50	20120615	15	2382	47.4	0.0257898318686735	0.00169451776150325
1	A	26	50	20120615	15	2384	47.44	0.0271817644963714	0.00081412032145132
1	A	26	50	20120615	15	2386	47.48	0.0270008158710658	0.00042849256726342
1	A	26	50	20120615	15	2388	47.52	0.0268357205797944	0.00016824898751552
1	A	26	50	20120615	15	2390	47.56	0.0266562710208648	-0.000453255446740581
1	A	26	50	20120615	15	2392	47.6	0.0270032624605287	-0.00068077412465516
1	A	26	50	20120615	15	2394	47.64	0.0268970903773335	-0.00102396840090406
1	A	26	50	20120615	15	2396	47.68	0.0268223421194943	-0.00124405538654837
1	A	26	50	20120615	15	2398	47.72	0.0274533642110252	-0.00047560002102607
1	A	26	50	20120615	15	2400	47.76	0.026969689030558	-0.00036331146417365
1	A	26	50	20120615	15	2402	47.8	0.0273261769142932	0.00035674244217642
1	A	26	50	20120615	15	2404	47.84	0.0279560747060419	0.00084916453352692
1	A	26	50	20120615	15	2406	47.88	0.0282109725585241	0.00199773222034385
1	A	26	50	20120615	15	2408	47.92	0.0289696557083304	0.00374347986814407
1	A	26	50	20120615	15	2410	47.96	0.0290413492648749	0.00456811486743164
1	A	26	50	20120615	15	2412	48	0.0287796631872934	0.00654764615922776
1	A	26	50	20120615	15	2414	48.04	0.0286823582231343	0.00759063573254572
1	A	26	50	20120615	15	2416	48.08	0.0278866651044007	0.00902710901639057
1	A	26	50	20120615	15	2418	48.12	0.0277214326344137	0.0107469864554943
1	A	26	50	20120615	15	2420	48.16	0.0268850483488499	0.0114671223862310
1	A	26	50	20120615	15	2422	48.2	0.0262701270787267	0.0121268742262815
1	A	26	50	20120615	15	2424	48.24	0.0258476095637643	0.0126281634366681
1	A	26	50	20120615	15	2426	48.28	0.025170335617676	0.0122959717419345
1	A	26	50	20120615	15	2428	48.32	0.0244285523199400	0.0119663468448165
1	A	26	50	20120615	15	2430	48.36	0.0237854104181796	0.0121135240502527
1	A	26	50	20120615	15	2432	48.4	0.0224106534141967	0.0117787797000390
1	A	26	50	20120615	15	2434	48.44	0.0206352992054682	0.0114893821077028
1	A	26	50	20120615	15	2436	48.48	0.0183931201708682	0.0113030736129957
1	A	26	50	20120615	15	2438	48.52	0.0158222637622370	0.0108306697146206
1	A	26	50	20120615	15	2440	48.56	0.0135376017522233	0.0110548084221211
1	A	26	50	20120615	15	2442	48.6	0.0120941351823125	0.0107414399099027
1	A	26	50	20120615	15	2444	48.64	0.0107863906879827	0.00982232130251297
1	A	26	50	20120615	15	2446	48.68	0.0100721350572383	0.00962524357152847
1	A	26	50	20120615	15	2448	48.72	0.00954293634219832	0.00933943101057287
1	A	26	50	20120615	15	2450	48.76	0.00874857258421335	0.00720255431782711
1	A	26	50	20120615	15	2452	48.8	0.00808735420469868	0.00606559449593014
1	A	26	50	20120615	15	2454	48.84	0.00785598462325376	0.00396213142702258
1	A	26	50	20120615	15	2456	48.88	0.00754036751147114	0.00127366194747664
1	A	26	50	20120615	15	2458	48.92	0.00750948108726892	0.00024179516382674
1	A	26	50	20120615	15	2460	48.96	0.00749855628749958	-0.00173905841765020
1	A	26	50	20120615	15	2462	49	0.00648445909726089	-0.00398801860628182
1	A	26	50	20120615	15	2464	49.04	0.00549754309169102	-0.00501799741482596
1	A	26	50	20120615	15	2466	49.08	0.0039525854854765	-0.00715467611767297
1	A	26	50	20120615	15	2468	49.12	0.003588255787538	-0.00869713056588206
1	A	26	50	20120615	15	2470	49.16	0.0037819747613118	-0.0103954313486647
1	A	26	50	20120615	15	2472	49.2	0.0039094661139598	-0.0109914516545268
1	A	26	50	20120615	15	2474	49.24	0.0044702166406831	-0.0124015788468114
1	A	26	50	20120615	15	2476	49.28	0.0051956056676972	-0.0129207755364315
1	A	26	50	20120615	15	2478	49.32	0.00594622355755732	-0.0138009353886050
1	A	26	50	20120615	15	2480	49.36	0.00729067396489855	-0.0149673363084434
1	A	26	50	20120615	15	2482	49.4	0.00899482959182938	-0.0153687184017162
1	A	26	50	20120615	15	2484	49.44	0.0113993815565933	-0.0165827853896744
1	A	26	50	20120615	15	2486	49.48	0.0132320326278013	-0.0164566092556395
1	A	26	50	20120615	15	2488	49.52	0.0154753713175225	-0.0180204183286404
1	A	26	50	20120615	15	2490	49.56	0.0174013180574403	-0.0191941448747320
1	A	26	50	20120615	15	2492	49.6	0.0193283042443265	-0.0198464013829019
1	A	26	50	20120615	15	2494	49.64	0.0212108416989472	-0.0208041704469512
1	A	26	50	20120615	15	2496	49.68	0.0223771011974295	-0.0212625594889232
1	A	26	50	20120615	15	2498	49.72	0.0236324420082056	-0.0230804461705401
1	A	26	50	20120615	15	2500	49.76	0.0246262028074173	-0.0242695240048512
1	A	26	50	20120615	15	2502	49.8	0.0251063000275717	-0.0248447129449396
1	A	26	50	20120615	15	2504	49.84	0.0258356099616875	-0.0255400817535584
1	A	26	50	20120615	15	2506	49.88	0.0263876906521667	-0.0251008553053566
1	A	26	50	20120615	15	2508	49.92	0.0271850384007683	-0.0250875475557347
1	A	26	50	20120615	15	2510	49.96	0.0282926292496155	-0.0237911591963107
1	A	26	50	20120615	15	2512	50	0.0284468916649992	-0.0233942177336238
1	A	26	50	20120615	15	2514	50.04	0.0292711094712858	-0.0216298307510715
1	A	26	50	20120615	15	2516	50.08	0.0296386918604178	-0.0204667532331046
1	A	26	50	20120615	15	2518	50.12	0.0312800825681302	-0.0187291960031509
1	A	26	50	20120615	15	2520	50.16	0.0326763023842424	-0.0168316374791774
1	A	26	50	20120615	15	2522	50.2	0.0345553608734998	-0.0147540234057629
1	A	26	50	20120615	15	2524	50.24	0.0354508267590588	-0.0121439649971827
1	A	26	50	20120615	15	2526	50.28	0.0367099081647074	-0.0113190471551827
1	A	26	50	20120615	15	2528	50.32	0.0373372745141795	-0.00921481758252436
1	A	26	50	20120615	15	2530	50.36	0.0385462856886523	-0.00762920133639164
1	A	26	50	20120615	15	2532	50.4	0.0395163654817621	-0.00564187772786685
1	A	26	50	20120615	15	2534	50.44	0.0407687223019216	-0.00338514643570998
1	A	26	50	20120615	15	2536	50.48	0.0406722022262896	-0.0022196223282802
1	A	26	50	20120615	15	2538	50.52	0.0409587218940264	-0.00065818913406407
1	A	26	50	20120615	15	2540	50.56	0.0407268615804753	0.00126577770686641
1	A	26	50	20120615	15	2542	50.6	0.0413957138847997	0.00390307386865788
1	A	26	50	20120615	15	2544	50.64	0.0417088914781872	0.00574430921618953
1	A	26	50	20120615	15	2546	50.68	0.0424712940096625	0.00783819381663913
1	A	26	50	20120615	15	2548	50.72	0.0433104176268966	0.00997075715801967
1	A	26	50	20120615	15	2550	50.76	0.0443025591515795	0.0113134822248148
1	A	26	50	20120615	15	2552	50.8	0.0452813363580979	0.0137422525968344
1	A	26	50	20120615	15	2554	50.84	0.0463106716994711	0.0144581982127857
1	A	26	50	20120615	15	2556	50.88	0.0482362648859983	0.0163883168827125
1	A	26	50	20120615	15	2558	50.92	0.0498664995700239	0.0170915345766026
1	A	26	50	20120615	15	2560	50.96	0.0504270938261486	0.0170926659474525
1	A	26	50	20120615	15	2562	51	0.0527803451939375	0.0183016771219252
1	A	26	50	20120615	15	2564	51.04	0.0547497082902201	0.0186250370529618
1	A	26	50	20120615	15	2566	51.08	0.0568686951814018	0.0197257901792349
1	A	26	50	20120615	15	2568	51.12	0.0583649331303926	0.0199239214993234
1	A	26	50	20120615	15	2570	51.16	0.0597826115159935	0.0209512769417093
1	A	26	50	20120615	15	2572	51.2	0.061770359388587	0.0221071843969150
1	A	26	50	20120615	15	2574	51.24	0.0631089832360512	0.0227969670619625
1	A	26	50	20120615	15	2576	51.28	0.0643210349696831	0.0229796127435429
1	A	26	50	20120615	15	2578	51.32	0.0656547797803572	0.0236232213357789
1	A	26	50	20120615	15	2580	51.36	0.0672469014088768	0.0230616371301606
1	A	26	50	20120615	15	2582	51.4	0.0685092991453291	0.0229185894283265
1	A	26	50	20120615	15	2584	51.44	0.0688558521787887	0.0225501160846502
1	A	26	50	20120615	15	2586	51.48	0.0696549535522076	0.0221469945086958
1	A	26	50	20120615	15	2588	51.52	0.0711566362234134	0.0217920976152182
1	A	26	50	20120615	15	2590	51.56	0.0719517777988577	0.0219461761828388
1	A	26	50	20120615	15	2592	51.6	0.0715512018073155	0.0222558182423204
1	A	26	50	20120615	15	2594	51.64	0.0710782180813799	0.0225261451647680
1	A	26	50	20120615	15	2596	51.68	0.0700548224369686	0.0231834009178809
1	A	26	50	20120615	15	2598	51.72	0.069596829374794	0.0232175541754122
1	A	26	50	20120615	15	2600	51.76	0.0688760047220525	0.0234066345287015
1	A	26	50	20120615	15	2602	51.8	0.0681795045425837	0.0238543745425488
1	A	26	50	20120615	15	2604	51.84	0.0668735490284103	0.0253870284907707
1	A	26	50	20120615	15	2606	51.88	0.0655530978252225	0.0269971106315324
1	A	26	50	20120615	15	2608	51.92	0.0632145542784824	0.0289453312350576
1	A	26	50	20120615	15	2610	51.96	0.0617819559397984	0.0300201335424612
1	A	26	50	20120615	15	2612	52	0.0606832109967839	0.0309487485939222
1	A	26	50	20120615	15	2614	52.04	0.0594146897156065	0.0313760956482001
1	A	26	50	20120615	15	2616	52.08	0.0569061082011944	0.0322024701301694
1	A	26	50	20120615	15	2618	52.12	0.0553569645228353	0.0329251474026777
1	A	26	50	20120615	15	2620	52.16	0.0534991970187595	0.0334695347713776
1	A	26	50	20120615	15	2622	52.2	0.0515700576917247	0.0338700506588433
1	A	26	50	20120615	15	2624	52.24	0.0494557341697649	0.0341368455829189
1	A	26	50	20120615	15	2626	52.28	0.0467969561039609	0.0355634193718272
1	A	26	50	20120615	15	2628	52.32	0.0443747688960742	0.0362305675488089
1	A	26	50	20120615	15	2630	52.36	0.0429752702258176	0.0371275961403543
1	A	26	50	20120615	15	2632	52.4	0.040804148351659	0.0379569121865333
1	A	26	50	20120615	15	2634	52.44	0.0384125010856518	0.0390348964744522
1	A	26	50	20120615	15	2636	52.48	0.0373232030892339	0.040007946116043
1	A	26	50	20120615	15	2638	52.52	0.034700544037813	0.0407092546216238
1	A	26	50	20120615	15	2640	52.56	0.0332526014819773	0.0414844557858387
1	A	26	50	20120615	15	2642	52.6	0.0316691065561881	0.0428306456758616
1	A	26	50	20120615	15	2644	52.64	0.0297228658516503	0.0441081047867532
1	A	26	50	20120615	15	2646	52.68	0.0276364765830813	0.0449891598361117
1	A	26	50	20120615	15	2648	52.72	0.0261577041715858	0.0463642703934851
1	A	26	50	20120615	15	2650	52.76	0.0239311663389856	0.0475670590282835
1	A	26	50	20120615	15	2652	52.8	0.0225081139418477	0.0484703879412493
1	A	26	50	20120615	15	2654	52.84	0.0208428067614753	0.0484947831252002
1	A	26	50	20120615	15	2656	52.88	0.0196134309117043	0.0495905157933269
1	A	26	50	20120615	15	2658	52.92	0.0173048686924865	0.0501283412110974
1	A	26	50	20120615	15	2660	52.96	0.0158123784094360	0.0510380340850939
1	A	26	50	20120615	15	2662	53	0.0138500863809652	0.0526476212511088
1	A	26	50	20120615	15	2664	53.04	0.0121321704560725	0.0536811992331692
1	A	26	50	20120615	15	2666	53.08	0.0110029916371957	0.0547556479871821
1	A	26	50	20120615	15	2668	53.12	0.00883231524030927	0.056529071794398
1	A	26	50	20120615	15	2670	53.16	0.00742637482727606	0.057413450245628
1	A	26	50	20120615	15	2672	53.2	0.00638395801045086	0.0589177492119243
1	A	26	50	20120615	15	2674	53.24	0.00542222207735903	0.0606263313273053
1	A	26	50	20120615	15	2676	53.28	0.0044366566457412	0.0624308678328934
1	A	26	50	20120615	15	2678	53.32	0.0039466316463789	0.0639338940069835
1	A	26	50	20120615	15	2680	53.36	0.0032731124372988	0.0653517138139407
1	A	26	50	20120615	15	2682	53.4	0.0032024017591801	0.0667209553850303
1	A	26	50	20120615	15	2684	53.44	0.0025997346495748	0.0680973387346099
1	A	26	50	20120615	15	2686	53.48	0.0025027903098741	0.0706695810725322
1	A	26	50	20120615	15	2688	53.52	0.0019454487449429	0.073557970852323
1	A	26	50	20120615	15	2690	53.56	0.0017457617899358	0.0750902712471543
1	A	26	50	20120615	15	2692	53.6	0.0018991332507752	0.0766034090482154
1	A	26	50	20120615	15	2694	53.64	0.0017442768656953	0.0787730954956082
1	A	26	50	20120615	15	2696	53.68	0.002161823419986	0.0812213113041104
1	A	26	50	20120615	15	2698	53.72	0.0022448377560973	0.0832535361932405
1	A	26	50	20120615	15	2700	53.76	0.0019564796107294	0.0853591587662578
1	A	26	50	20120615	15	2702	53.8	0.00244431257907	0.0875146323673487
1	A	26	50	20120615	15	2704	53.84	0.0029006792956478	0.0899781923930027
1	A	26	50	20120615	15	2706	53.88	0.0027750971313091	0.0916336707891166
1	A	26	50	20120615	15	2708	53.92	0.0030556063914058	0.0943742045409613
1	A	26	50	20120615	15	2710	53.96	0.0034783855358772	0.0963032625507163
1	A	26	50	20120615	15	2712	54	0.0040333229377524	0.0977002227076285
1	A	26	50	20120615	15	2714	54.04	0.0048208277599599	0.0996029763451232
1	A	26	50	20120615	15	2716	54.08	0.00558033115363236	0.101244807580360
1	A	26	50	20120615	15	2718	54.12	0.00585207228964234	0.103501821715230
1	A	26	50	20120615	15	2720	54.16	0.00663059685572873	0.105074144353876
1	A	26	50	20120615	15	2722	54.2	0.00715979557076874	0.107544634025986
1	A	26	50	20120615	15	2724	54.24	0.00795578567435044	0.109080399244045
1	A	26	50	20120615	15	2726	54.28	0.00869336875780613	0.110455651222774
1	A	26	50	20120615	15	2728	54.32	0.00980628412071563	0.112676461490447
1	A	26	50	20120615	15	2730	54.36	0.0106163456492429	0.114005397975009
1	A	26	50	20120615	15	2732	54.4	0.0115070880615036	0.115440471187427
1	A	26	50	20120615	15	2734	54.44	0.0120604698284602	0.116512727910418
1	A	26	50	20120615	15	2736	54.48	0.0128908960322857	0.118688354054773
1	A	26	50	20120615	15	2738	54.52	0.0131654655954204	0.119924447418965
1	A	26	50	20120615	15	2740	54.56	0.0133546166593878	0.121829039534091
1	A	26	50	20120615	15	2742	54.6	0.0138630264350610	0.123493144632936
1	A	26	50	20120615	15	2744	54.64	0.0149141406652948	0.125553441661279
1	A	26	50	20120615	15	2746	54.68	0.0151390006217121	0.127121238816526
1	A	26	50	20120615	15	2748	54.72	0.0167495070265426	0.127562756290699
1	A	26	50	20120615	15	2750	54.76	0.0186363507614607	0.129020669052149
1	A	26	50	20120615	15	2752	54.8	0.0204140879200419	0.129957373405187
1	A	26	50	20120615	15	2754	54.84	0.021457070422292	0.131148565488774
1	A	26	50	20120615	15	2756	54.88	0.0230234533639764	0.132010528655040
1	A	26	50	20120615	15	2758	54.92	0.0246063118936625	0.133838753237798
1	A	26	50	20120615	15	2760	54.96	0.0258337785551243	0.135086160310489
1	A	26	50	20120615	15	2762	55	0.0270798421249312	0.136402651715702
1	A	26	50	20120615	15	2764	55.04	0.0277006111681349	0.137087201790569
1	A	26	50	20120615	15	2766	55.08	0.0279890400241809	0.137406884766343
1	A	26	50	20120615	15	2768	55.12	0.0280830852260787	0.137947821453951
1	A	26	50	20120615	15	2770	55.16	0.0283705948433091	0.139433735643936
1	A	26	50	20120615	15	2772	55.2	0.0288908133022281	0.140916043589338
1	A	26	50	20120615	15	2774	55.24	0.0289043190417487	0.141813291383985
1	A	26	50	20120615	15	2776	55.28	0.0305262098657563	0.144728197668071
1	A	26	50	20120615	15	2778	55.32	0.0310484789343407	0.146175928091872
1	A	26	50	20120615	15	2780	55.36	0.0320435903075045	0.147510026455937
1	A	26	50	20120615	15	2782	55.4	0.0331942651725294	0.149020901515298
1	A	26	50	20120615	15	2784	55.44	0.0344679059068026	0.150643570156765
1	A	26	50	20120615	15	2786	55.48	0.0355346471969006	0.151576526843862
1	A	26	50	20120615	15	2788	55.52	0.0372119044818751	0.152543848920526
1	A	26	50	20120615	15	2790	55.56	0.037690332930026	0.152672118090633
1	A	26	50	20120615	15	2792	55.6	0.0388395228708103	0.152541161914757
1	A	26	50	20120615	15	2794	55.64	0.0398867480137476	0.153339485470717
1	A	26	50	20120615	15	2796	55.68	0.0404480493766535	0.153457006617750
1	A	26	50	20120615	15	2798	55.72	0.0402705655745756	0.153778740203190
1	A	26	50	20120615	15	2800	55.76	0.0408973450254194	0.154595872799529
1	A	26	50	20120615	15	2802	55.8	0.0406767984203674	0.154279018250879
1	A	26	50	20120615	15	2804	55.84	0.040597956014265	0.155247400987714
1	A	26	50	20120615	15	2806	55.88	0.040782652305511	0.156103565878375
1	A	26	50	20120615	15	2808	55.92	0.0413001837586614	0.156814986010927
1	A	26	50	20120615	15	2810	55.96	0.040327982645208	0.156105687198719
1	A	26	50	20120615	15	2812	56	0.0396679691756485	0.155495736889267
1	A	26	50	20120615	15	2814	56.04	0.0388953135958459	0.154650532153715
1	A	26	50	20120615	15	2816	56.08	0.0385332042132003	0.154592620108336
1	A	26	50	20120615	15	2818	56.12	0.0379668116814699	0.154475947489440
1	A	26	50	20120615	15	2820	56.16	0.0367723669066896	0.154107686277798
1	A	26	50	20120615	15	2822	56.2	0.0355649820778135	0.153439823922967
1	A	26	50	20120615	15	2824	56.24	0.0340311967587418	0.152428024829767
1	A	26	50	20120615	15	2826	56.28	0.032221427662973	0.151219862183432
1	A	26	50	20120615	15	2828	56.32	0.030170252312107	0.150615144464161
1	A	26	50	20120615	15	2830	56.36	0.0289309769673995	0.149598749176884
1	A	26	50	20120615	15	2832	56.4	0.027484943599873	0.148530310830511
1	A	26	50	20120615	15	2834	56.44	0.0261552292978517	0.147185747286085
1	A	26	50	20120615	15	2836	56.48	0.0245454299998024	0.146397040382349
1	A	26	50	20120615	15	2838	56.52	0.0230160994534521	0.144460133487323
1	A	26	50	20120615	15	2840	56.56	0.022071475504465	0.144197019054043
1	A	26	50	20120615	15	2842	56.6	0.0205521151637295	0.141776380410007
1	A	26	50	20120615	15	2844	56.64	0.0194942127083963	0.140024240516905
1	A	26	50	20120615	15	2846	56.68	0.0188795954941889	0.138203581976706
1	A	26	50	20120615	15	2848	56.72	0.0173928327760661	0.135657290457653
1	A	26	50	20120615	15	2850	56.76	0.0169100909765500	0.134240177757477
1	A	26	50	20120615	15	2852	56.8	0.0162984436108237	0.133081512585825
1	A	26	50	20120615	15	2854	56.84	0.0150548549147509	0.130581960825009
1	A	26	50	20120615	15	2856	56.88	0.0141854671272820	0.129584303867433
1	A	26	50	20120615	15	2858	56.92	0.0135562128027041	0.127110773636164
1	A	26	50	20120615	15	2860	56.96	0.0129806985934964	0.126526067038801
1	A	26	50	20120615	15	2862	57	0.01233447370617	0.124555006886243
1	A	26	50	20120615	15	2864	57.04	0.0113914761027796	0.122251960099919
1	A	26	50	20120615	15	2866	57.08	0.0108431855046476	0.119627321149511
1	A	26	50	20120615	15	2868	57.12	0.0103654641632780	0.118014693424337
1	A	26	50	20120615	15	2870	57.16	0.0101198152674938	0.115873856933616
1	A	26	50	20120615	15	2872	57.2	0.00935932192432762	0.113771416341114
1	A	26	50	20120615	15	2874	57.24	0.00843909315929143	0.111130513934739
1	A	26	50	20120615	15	2876	57.28	0.0075402190190471	0.109210577602461
1	A	26	50	20120615	15	2878	57.32	0.00721763690546979	0.108430780244169
1	A	26	50	20120615	15	2880	57.36	0.00725999260166287	0.108407799273780
1	A	26	50	20120615	15	2882	57.4	0.00682123284393662	0.108502763714493
1	A	26	50	20120615	15	2884	57.44	0.00709481245757769	0.108560251495804
1	A	26	50	20120615	15	2886	57.48	0.0067657956722916	0.108858014161361
1	A	26	50	20120615	15	2888	57.52	0.00673652145155047	0.109002971051505
1	A	26	50	20120615	15	2890	57.56	0.00719889857576836	0.108934452404408
1	A	26	50	20120615	15	2892	57.6	0.00768178179664065	0.108772878504907
1	A	26	50	20120615	15	2894	57.64	0.0077202484055372	0.107861983549382
1	A	26	50	20120615	15	2896	57.68	0.00748046849603684	0.106147744579751
1	A	26	50	20120615	15	2898	57.72	0.00783635533900804	0.105074285775232
1	A	26	50	20120615	15	2900	57.76	0.00767202372306027	0.102984926658182
1	A	26	50	20120615	15	2902	57.8	0.00713193556358998	0.100804775030428
1	A	26	50	20120615	15	2904	57.84	0.00670088326977867	0.0990239973126882
1	A	26	50	20120615	15	2906	57.88	0.0066914787495889	0.0970619881269295
1	A	26	50	20120615	15	2908	57.92	0.00603634431681955	0.094768487282151
1	A	26	50	20120615	15	2910	57.96	0.00598946313722688	0.0923260697492545
1	A	26	50	20120615	15	2912	58	0.00635871429836251	0.0905837586404108
1	A	26	50	20120615	15	2914	58.04	0.00649815575561249	0.0883864950285518
1	A	26	50	20120615	15	2916	58.08	0.00679584771049202	0.0858925294113068
1	A	26	50	20120615	15	2918	58.12	0.0066100200483962	0.083958309522049
1	A	26	50	20120615	15	2920	58.16	0.00682059644783356	0.081596572872886
1	A	26	50	20120615	15	2922	58.2	0.00706292194174619	0.0799796317963468
1	A	26	50	20120615	15	2924	58.24	0.00725942691623792	0.0784745550125912
1	A	26	50	20120615	15	2926	58.28	0.00735163364050465	0.0751668509115568
1	A	26	50	20120615	15	2928	58.32	0.00744299183663394	0.0734655519960219
1	A	26	50	20120615	15	2930	58.36	0.00723326396533402	0.0706696517832103
1	A	26	50	20120615	15	2932	58.4	0.00758943365101767	0.0686529125325882
1	A	26	50	20120615	15	2934	58.44	0.00756758405147903	0.0660130707863845
1	A	26	50	20120615	15	2936	58.48	0.00782242533541865	0.0637404295916509
1	A	26	50	20120615	15	2938	58.52	0.00833019871498871	0.0621615308599394
1	A	26	50	20120615	15	2940	58.56	0.00851411718877533	0.0600928899715782
1	A	26	50	20120615	15	2942	58.6	0.00862909275139627	0.0578314210639874
1	A	26	50	20120615	15	2944	58.64	0.00852154180997779	0.055485594317401
1	A	26	50	20120615	15	2946	58.68	0.00837382720338792	0.053553566459165
1	A	26	50	20120615	15	2948	58.72	0.00891419820557068	0.0505472312682723
1	A	26	50	20120615	15	2950	58.76	0.00809939906160942	0.0493265528319099
1	A	26	50	20120615	15	2952	58.8	0.00853554252424528	0.0464450926985748
1	A	26	50	20120615	15	2954	58.84	0.00808964098802904	0.0445706940430055
1	A	26	50	20120615	15	2956	58.88	0.0080844791085264	0.0438085036435645
1	A	26	50	20120615	15	2958	58.92	0.00659036247987921	0.0421482169213385
1	A	26	50	20120615	15	2960	58.96	0.00572387383021321	0.0417058509190282
1	A	26	50	20120615	15	2962	59	0.0042073419166024	0.0413264881309216
1	A	26	50	20120615	15	2964	59.04	0.0023486410315755	0.0406231997263534
1	A	26	50	20120615	15	2966	59.08	0.0009858341321946	0.0409410442244968
1	A	26	50	20120615	15	2968	59.12	-0.000736607276097699	0.0403943799719615
1	A	26	50	20120615	15	2970	59.16	-0.0025495583523819	0.0394114308354341
1	A	26	50	20120615	15	2972	59.2	-0.0036157339570549	0.0388198653022934
1	A	26	50	20120615	15	2974	59.24	-0.0063527321749937	0.0384260775358506
1	A	26	50	20120615	15	2976	59.28	-0.0080595465234218	0.0387010006523759
1	A	26	50	20120615	15	2978	59.32	-0.0100586788151924	0.0388769288195351
1	A	26	50	20120615	15	2980	59.36	-0.0126152233825724	0.0390153096166134
1	A	26	50	20120615	15	2982	59.4	-0.0141338766165267	0.0388886667921028
1	A	26	50	20120615	15	2984	59.44	-0.0159776575484706	0.0392079255038086
1	A	26	50	20120615	15	2986	59.48	-0.0180558514494457	0.0400478198674341
1	A	26	50	20120615	15	2988	59.52	-0.0192777743937429	0.0407577126493386
1	A	26	50	20120615	15	2990	59.56	-0.0208086888592831	0.041739572841423
1	A	26	50	20120615	15	2992	59.6	-0.022313525226733	0.0421157819332854
1	A	26	50	20120615	15	2994	59.64	-0.0242948737829568	0.0428280859493137
1	A	26	50	20120615	15	2996	59.68	-0.0265920091565907	0.0434783130610216
1	A	26	50	20120615	15	2998	59.72	-0.0278084520233337	0.0439109846293618
1	A	26	50	20120615	15	3000	59.76	-0.0286914374742048	0.0446895586929229
1	A	26	50	20120615	15	3002	59.8	-0.0305033066771137	0.0455289156553948
1	A	26	50	20120615	15	3004	59.84	-0.031981530373747	0.046480593701631
1	A	26	50	20120615	15	3006	59.88	-0.0340387125967191	0.047089769729157
1	A	26	50	20120615	15	3008	59.92	-0.0356210103907277	0.0482473692908902
1	A	26	50	20120615	15	3010	59.96	-0.0368566045375324	0.0488430402860024
1	A	26	50	20120615	15	3012	60	-0.0378923109110041	0.0499756061463611
1	A	26	50	20120615	15	3014	60.04	-0.0387621597320943	0.0513904193352846
1	A	26	50	20120615	15	3016	60.08	-0.0392361454283389	0.0530101768181334
1	A	26	50	20120615	15	3018	60.12	-0.0408217496536564	0.0540108863556838
1	A	26	50	20120615	15	3020	60.16	-0.0423151556399885	0.0552145270541535
1	A	26	50	20120615	15	3022	60.2	-0.0430193286351399	0.0570354323746193
1	A	26	50	20120615	15	3024	60.24	-0.0436893108961006	0.0577543492532652
1	A	26	50	20120615	15	3026	60.28	-0.0442811762425164	0.059163454676251
1	A	26	50	20120615	15	3028	60.32	-0.0448832069560187	0.0595509491923412
1	A	26	50	20120615	15	3030	60.36	-0.0451257092266266	0.0606040079662233
1	A	26	50	20120615	15	3032	60.4	-0.0457714320681383	0.061226693268804
1	A	26	50	20120615	15	3034	60.44	-0.0465434512518378	0.0628794846591494
1	A	26	50	20120615	15	3036	60.48	-0.0473665376872746	0.0636404588349267
1	A	26	50	20120615	15	3038	60.52	-0.0486337366787712	0.0655081470471426
1	A	26	50	20120615	15	3040	60.56	-0.0503783034582468	0.0662269988719646
1	A	26	50	20120615	15	3042	60.6	-0.0514411485899805	0.0669928732977356
1	A	26	50	20120615	15	3044	60.64	-0.052953292906014	0.067428808163871
1	A	26	50	20120615	15	3046	60.68	-0.0546479329969904	0.067512683048935
1	A	26	50	20120615	15	3048	60.72	-0.056203434979526	0.0670810565844174
1	A	26	50	20120615	15	3050	60.76	-0.058456552956031	0.0674006759205815
1	A	26	50	20120615	15	3052	60.8	-0.0607249090836705	0.067676489991651
1	A	26	50	20120615	15	3054	60.84	-0.0625141862249206	0.0678006438002919
1	A	26	50	20120615	15	3056	60.88	-0.0647491386282169	0.0679712686665922
1	A	26	50	20120615	15	3058	60.92	-0.065623405452476	0.0687063768763137
1	A	26	50	20120615	15	3060	60.96	-0.0673045093983401	0.0687647556121685
1	A	26	50	20120615	15	3062	61	-0.0692114844633187	0.0683907880488023
1	A	26	50	20120615	15	3064	61.04	-0.0712224961490132	0.0689168754940051
1	A	26	50	20120615	15	3066	61.08	-0.0716914493662961	0.0686303558262683
1	A	26	50	20120615	15	3068	61.12	-0.0728808029722519	0.0685059050327795
1	A	26	50	20120615	15	3070	61.16	-0.0735688178703464	0.0678985003077403
1	A	26	50	20120615	15	3072	61.2	-0.0733765555365418	0.0670555583138878
1	A	26	50	20120615	15	3074	61.24	-0.0738378012899098	0.066250658664863
1	A	26	50	20120615	15	3076	61.28	-0.073999445900089	0.0651839173747651
1	A	26	50	20120615	15	3078	61.32	-0.0744610452068476	0.0636489299741653
1	A	26	50	20120615	15	3080	61.36	-0.0750082044341298	0.0623154680062038
1	A	26	50	20120615	15	3082	61.4	-0.075514917153528	0.0594866166173889
1	A	26	50	20120615	15	3084	61.44	-0.075318200047002	0.0587386390642497
1	A	26	50	20120615	15	3086	61.48	-0.0748868649104782	0.0575096874785475
1	A	26	50	20120615	15	3088	61.52	-0.0740048906223042	0.0553808010924292
1	A	26	50	20120615	15	3090	61.56	-0.0732246689999429	0.0547369096574807
1	A	26	50	20120615	15	3092	61.6	-0.0719669381682464	0.0539511018915481
1	A	26	50	20120615	15	3094	61.64	-0.0705594421202946	0.052992760071006
1	A	26	50	20120615	15	3096	61.68	-0.0690135652752646	0.0514041739763923
1	A	26	50	20120615	15	3098	61.72	-0.0676440408614625	0.0506197097133439
1	A	26	50	20120615	15	3100	61.76	-0.0662025329773356	0.0492470740297046
1	A	26	50	20120615	15	3102	61.8	-0.063614027183446	0.0483163093736287
1	A	26	50	20120615	15	3104	61.84	-0.0621218904537861	0.0471693821745441
1	A	26	50	20120615	15	3106	61.88	-0.0602928173428909	0.0459359758161205
1	A	26	50	20120615	15	3108	61.92	-0.0583722446145101	0.0442474755333251
1	A	26	50	20120615	15	3110	61.96	-0.0563699303422241	0.0431277719453162
1	A	26	50	20120615	15	3112	62	-0.0547284526603777	0.042280799442811
1	A	26	50	20120615	15	3114	62.04	-0.0527428261081278	0.0409848848449304
1	A	26	50	20120615	15	3116	62.08	-0.0506200208403276	0.0393102438550463
1	A	26	50	20120615	15	3118	62.12	-0.0494351220070933	0.0378815346036588
1	A	26	50	20120615	15	3120	62.16	-0.0466449493592093	0.0358645125103242
1	A	26	50	20120615	15	3122	62.2	-0.0449428726262152	0.034269067479933
1	A	26	50	20120615	15	3124	62.24	-0.0434286034543042	0.0326449139142256
1	A	26	50	20120615	15	3126	62.28	-0.0421139505267222	0.0317102601708533
1	A	26	50	20120615	15	3128	62.32	-0.0411312135222291	0.0297462003754295
1	A	26	50	20120615	15	3130	62.36	-0.0393082215296521	0.0280724079136828
1	A	26	50	20120615	15	3132	62.4	-0.0375469599590726	0.0265278038608589
1	A	26	50	20120615	15	3134	62.44	-0.0358192859605995	0.0245806439175055
1	A	26	50	20120615	15	3136	62.48	-0.034237346669729	0.0231538438544273
1	A	26	50	20120615	15	3138	62.52	-0.0329803229448137	0.0218577878351905
1	A	26	50	20120615	15	3140	62.56	-0.0317780999954403	0.0201587516613555
1	A	26	50	20120615	15	3142	62.6	-0.0307895647153415	0.0191775702917810
1	A	26	50	20120615	15	3144	62.64	-0.0302923979374892	0.0169300313877796
1	A	26	50	20120615	15	3146	62.68	-0.0292871749373544	0.0155886498238687
1	A	26	50	20120615	15	3148	62.72	-0.0290524154860005	0.0140516825242816
1	A	26	50	20120615	15	3150	62.76	-0.0291525418062165	0.0133130387806541
1	A	26	50	20120615	15	3152	62.8	-0.0288692041189951	0.0112661767811534
1	A	26	50	20120615	15	3154	62.84	-0.029603958775326	0.00922525447861467
1	A	26	50	20120615	15	3156	62.88	-0.0299821901925827	0.00736535151205969
1	A	26	50	20120615	15	3158	62.92	-0.0303678462310418	0.00642475807172535
1	A	26	50	20120615	15	3160	62.96	-0.0308256978718601	0.00431906478802993
1	A	26	50	20120615	15	3162	63	-0.0312225969081401	0.00244897948382587
1	A	26	50	20120615	15	3164	63.04	-0.0317741401974656	0.00078784423346243
1	A	26	50	20120615	15	3166	63.08	-0.0328058089912168	-0.00137010424136267
1	A	26	50	20120615	15	3168	63.12	-0.0333835859421243	-0.00209821209395046
1	A	26	50	20120615	15	3170	63.16	-0.0350021533642603	-0.00365526122612324
1	A	26	50	20120615	15	3172	63.2	-0.0361236247192222	-0.00464492787707193
1	A	26	50	20120615	15	3174	63.24	-0.0377281914270907	-0.00535528734945194
1	A	26	50	20120615	15	3176	63.28	-0.0389396067646195	-0.00574080196655484
1	A	26	50	20120615	15	3178	63.32	-0.0409280617439942	-0.00654824719999176
1	A	26	50	20120615	15	3180	63.36	-0.0417515583013641	-0.00785512195298074
1	A	26	50	20120615	15	3182	63.4	-0.0428800300134597	-0.00804314164609825
1	A	26	50	20120615	15	3184	63.44	-0.0431649940462779	-0.00842978763405104
1	A	26	50	20120615	15	3186	63.48	-0.0432098246162051	-0.00838934112616718
1	A	26	50	20120615	15	3188	63.52	-0.0433033748433561	-0.00835052096388004
1	A	26	50	20120615	15	3190	63.56	-0.0432791917914395	-0.00879189701669668
1	A	26	50	20120615	15	3192	63.6	-0.0427519022647087	-0.00882110052675968
1	A	26	50	20120615	15	3194	63.64	-0.0421807014068662	-0.00864050545484465
1	A	26	50	20120615	15	3196	63.68	-0.0415735795245394	-0.00843615159508173
1	A	26	50	20120615	15	3198	63.72	-0.0409777006400335	-0.0084751131787251
1	A	26	50	20120615	15	3200	63.76	-0.0403125252909713	-0.00931565100952155
1	A	26	50	20120615	15	3202	63.8	-0.0390945338603775	-0.0101095197927597
1	A	26	50	20120615	15	3204	63.84	-0.037871946235706	-0.009896963494335
1	A	26	50	20120615	15	3206	63.88	-0.0361946889507315	-0.0110280515015210
1	A	26	50	20120615	15	3208	63.92	-0.0343141384661658	-0.0115694831638756
1	A	26	50	20120615	15	3210	63.96	-0.0325090362751528	-0.0128130011492702
1	A	26	50	20120615	15	3212	64	-0.0309372086112532	-0.0136156380565950
1	A	26	50	20120615	15	3214	64.04	-0.0289392784010106	-0.0142270732902870
1	A	26	50	20120615	15	3216	64.08	-0.0275493893119104	-0.0155661921124981
1	A	26	50	20120615	15	3218	64.12	-0.0255380947835034	-0.0174236202053190
1	A	26	50	20120615	15	3220	64.16	-0.0241653176785078	-0.0188990692149428
1	A	26	50	20120615	15	3222	64.2	-0.0221563566024787	-0.0198913521609819
1	A	26	50	20120615	15	3224	64.24	-0.0205410418715362	-0.0213274860335718
1	A	26	50	20120615	15	3226	64.28	-0.0200170757466769	-0.0217145562855933
1	A	26	50	20120615	15	3228	64.32	-0.0168408793648076	-0.0245145718598714
1	A	26	50	20120615	15	3230	64.36	-0.0149444543330043	-0.0254302397861689
1	A	26	50	20120615	15	3232	64.4	-0.0133755682333145	-0.0274048637569036
1	A	26	50	20120615	15	3234	64.44	-0.0117615333656459	-0.0282531019805472
1	A	26	50	20120615	15	3236	64.48	-0.012448621953857	-0.0281014346470505
1	A	26	50	20120615	15	3238	64.52	-0.010524188422451	-0.0301851086255797
1	A	26	50	20120615	15	3240	64.56	-0.0071007380124041	-0.0326747538203916
1	A	26	50	20120615	15	3242	64.6	-0.0056030363523763	-0.0343174123705627
1	A	26	50	20120615	15	3244	64.64	-0.0041765474162818	-0.035107929467658
1	A	26	50	20120615	15	3246	64.68	-0.0031877222224027	-0.0368025886505175
1	A	26	50	20120615	15	3248	64.72	-0.0018285922782841	-0.0376916340065033
1	A	26	50	20120615	15	3250	64.76	-0.000365941901399698	-0.0400306725279903
1	A	26	50	20120615	15	3252	64.8	0.0007384881801356	-0.0404253088225705
1	A	26	50	20120615	15	3254	64.84	0.0017147198022417	-0.0418081268438589
1	A	26	50	20120615	15	3256	64.88	0.0029320748367325	-0.0419816508479621
1	A	26	50	20120615	15	3258	64.92	0.0028342819688944	-0.0423917020703722
1	A	26	50	20120615	15	3260	64.96	0.0025090128495486	-0.0431536803377788
1	A	26	50	20120615	15	3262	65	0.0025410447867363	-0.0436068650738413
1	A	26	50	20120615	15	3264	65.04	0.0027355698622407	-0.0438446650843543
1	A	26	50	20120615	15	3266	65.08	0.0037265093053956	-0.0446011279188677
1	A	26	50	20120615	15	3268	65.12	0.0042075540486368	-0.0444536961549903
1	A	26	50	20120615	15	3270	65.16	0.0048046350146707	-0.0448679193074094
1	A	26	50	20120615	15	3272	65.2	0.00626028503442132	-0.0451610857788893
1	A	26	50	20120615	15	3274	65.24	0.00765887153693019	-0.0454227859986064
1	A	26	50	20120615	15	3276	65.28	0.00935691776127157	-0.0459418023759974
1	A	26	50	20120615	15	3278	65.32	0.0107849906165559	-0.0461718949225955
1	A	26	50	20120615	15	3280	65.36	0.0126142051488074	-0.046094749572768
1	A	26	50	20120615	15	3282	65.4	0.0132076091595792	-0.0461721070546298
1	A	26	50	20120615	15	3284	65.44	0.0134094881456079	-0.0463400449151616
1	A	26	50	20120615	15	3286	65.48	0.0138549654177554	-0.0461663794897022
1	A	26	50	20120615	15	3288	65.52	0.0140772090790824	-0.0457785314202214
1	A	26	50	20120615	15	3290	65.56	0.0146960689339768	-0.0460698594140703
1	A	26	50	20120615	15	3292	65.6	0.0149825886017136	-0.0460042399047761
1	A	26	50	20120615	15	3294	65.64	0.0152501578077146	-0.0453418222721606
1	A	26	50	20120615	15	3296	65.68	0.0149133628478355	-0.044580480400857
1	A	26	50	20120615	15	3298	65.72	0.0158637850724283	-0.0434849598647647
1	A	26	50	20120615	15	3300	65.76	0.0167367083938031	-0.042056109192021
1	A	26	50	20120615	15	3302	65.8	0.0175247789014355	-0.0407409612896922
1	A	26	50	20120615	15	3304	65.84	0.0180668469598931	-0.0397732149489603
1	A	26	50	20120615	15	3306	65.88	0.0191721962802439	-0.0389389703685164
1	A	26	50	20120615	15	3308	65.92	0.0206347759464502	-0.0379027760913656
1	A	26	50	20120615	15	3310	65.96	0.0218213718359593	-0.0372880881664802
1	A	26	50	20120615	15	3312	66	0.0229921285335699	-0.0371321711212285
1	A	26	50	20120615	15	3314	66.04	0.024573219296303	-0.0369841029612481
1	A	26	50	20120615	15	3316	66.08	0.0256565775957589	-0.0359865874250282
1	A	26	50	20120615	15	3318	66.12	0.0263454410219908	-0.0348996228809882
1	A	26	50	20120615	15	3320	66.16	0.0262992669491794	-0.0344492665720505
1	A	26	50	20120615	15	3322	66.2	0.026102974106722	-0.0333193099357144
1	A	26	50	20120615	15	3324	66.24	0.0268208289109826	-0.0324453259541679
1	A	26	50	20120615	15	3326	66.28	0.0268933780667323	-0.0303445117072626
1	A	26	50	20120615	15	3328	66.32	0.0277399263051688	-0.0299520674437041
1	A	26	50	20120615	15	3330	66.36	0.02873032834717	-0.0279089248258724
1	A	26	50	20120615	15	3332	66.4	0.0291143297557611	-0.0272413735980255
1	A	26	50	20120615	15	3334	66.44	0.0304560436598592	-0.0259109734024264
1	A	26	50	20120615	15	3336	66.48	0.0309238584352244	-0.0250567954818209
1	A	26	50	20120615	15	3338	66.52	0.0312546854138703	-0.0235397261670564
1	A	26	50	20120615	15	3340	66.56	0.0319495875320136	-0.0219974272823392
1	A	26	50	20120615	15	3342	66.6	0.0331898514120012	-0.0202628957623021
1	A	26	50	20120615	15	3344	66.64	0.0341900907235422	-0.0188939709750505
1	A	26	50	20120615	15	3346	66.68	0.0354312823276268	-0.0179931805754291
1	A	26	50	20120615	15	3348	66.72	0.0364958103734997	-0.0166390215919822
1	A	26	50	20120615	15	3350	66.76	0.0381219084828553	-0.0152121861735649
1	A	26	50	20120615	15	3352	66.8	0.0391526156113841	-0.0135884992983331
1	A	26	50	20120615	15	3354	66.84	0.0405306394486961	-0.0124920453812896
1	A	26	50	20120615	15	3356	66.88	0.0415498631630984	-0.0118724784196140
1	A	26	50	20120615	15	3358	66.92	0.0426633442114328	-0.0119923330190251
1	A	26	50	20120615	15	3360	66.96	0.0440071299383997	-0.0129303808749472
1	A	26	50	20120615	15	3362	67	0.0456387081253096	-0.0139439477351000
1	A	26	50	20120615	15	3364	67.04	0.0467139346967818	-0.0142231134923124
1	A	26	50	20120615	15	3366	67.08	0.0477192991182729	-0.0154353773579786
1	A	26	50	20120615	15	3368	67.12	0.0489798583770941	-0.0163132504268217
1	A	26	50	20120615	15	3370	67.16	0.049998233563359	-0.0172907548411340
1	A	26	50	20120615	15	3372	67.2	0.0510743086629687	-0.0186560366142490
1	A	26	50	20120615	15	3374	67.24	0.0517278167501413	-0.0199716794913247
1	A	26	50	20120615	15	3376	67.28	0.0532925026355509	-0.0214947874980005
1	A	26	50	20120615	15	3378	67.32	0.0544471372985504	-0.0235256688842464
1	A	26	50	20120615	15	3380	67.36	0.0559040601105071	-0.0247797934713589
1	A	26	50	20120615	15	3382	67.4	0.0567515275877592	-0.0259232558472156
1	A	26	50	20120615	15	3384	67.44	0.0581853987186493	-0.0274899216316125
1	A	26	50	20120615	15	3386	67.48	0.0594745250914305	-0.0292678002115499
1	A	26	50	20120615	15	3388	67.52	0.060555267095796	-0.0304222227425150
1	A	26	50	20120615	15	3390	67.56	0.0617584092839849	-0.0316660942813003
1	A	26	50	20120615	15	3392	67.6	0.0627734610683782	-0.0335207646576745
1	A	26	50	20120615	15	3394	67.64	0.0637042964351322	-0.035144423248635
1	A	26	50	20120615	15	3396	67.68	0.0645642089917331	-0.0363438884815618
1	A	26	50	20120615	15	3398	67.72	0.0650573240477292	-0.0382393801324139
1	A	26	50	20120615	15	3400	67.76	0.0661568326660674	-0.0399237509116071
1	A	26	50	20120615	15	3402	67.8	0.0665896951532386	-0.0413105570151414
1	A	26	50	20120615	15	3404	67.84	0.0669586705427295	-0.0428246069839502
1	A	26	50	20120615	15	3406	67.88	0.0678043348976896	-0.0443245572435422
1	A	26	50	20120615	15	3408	67.92	0.0684833059000527	-0.0452326167008741
1	A	26	50	20120615	15	3410	67.96	0.0690746380879556	-0.0455784838407559
1	A	26	50	20120615	15	3412	68	0.0693676843512827	-0.0457774424757784
1	A	26	50	20120615	15	3414	68.04	0.0700119505528252	-0.0456441316343213
1	A	26	50	20120615	15	3416	68.08	0.0703721931735685	-0.0458840812494491
1	A	26	50	20120615	15	3418	68.12	0.0712418284484108	-0.0448171631826558
1	A	26	50	20120615	15	3420	68.16	0.0713393808999433	-0.0439730473915465
1	A	26	50	20120615	15	3422	68.2	0.0719487372396986	-0.0427596804393017
1	A	26	50	20120615	15	3424	68.24	0.0733969626382468	-0.0415551240375504
1	A	26	50	20120615	15	3426	68.28	0.0743649918216912	-0.0395793262695589
1	A	26	50	20120615	15	3428	68.32	0.075355931264846	-0.0375712844323454
1	A	26	50	20120615	15	3430	68.36	0.0760106414335466	-0.0363200589830358
1	A	26	50	20120615	15	3432	68.4	0.0775630943716417	-0.034513896131851
1	A	26	50	20120615	15	3434	68.44	0.0777385982747322	-0.0329869697485567
1	A	26	50	20120615	15	3436	68.48	0.0794126028685132	-0.0310871152488647
1	A	26	50	20120615	15	3438	68.52	0.0802800107569948	-0.0288887909768339
1	A	26	50	20120615	15	3440	68.56	0.0811515198648072	-0.0273746632262791
1	A	26	50	20120615	15	3442	68.6	0.0818821733018072	-0.0257237810242429
1	A	26	50	20120615	15	3444	68.64	0.0833798961750385	-0.0236316641907463
1	A	26	50	20120615	15	3446	68.68	0.0843743711520992	-0.0218408455567132
1	A	26	50	20120615	15	3448	68.72	0.0851827356243517	-0.0196193988929375
1	A	26	50	20120615	15	3450	68.76	0.086153098260174	-0.0178296409190763
1	A	26	50	20120615	15	3452	68.8	0.086944562880356	-0.0159384838327929
1	A	26	50	20120615	15	3454	68.84	0.0876812974356744	-0.0141153504188596
1	A	26	50	20120615	15	3456	68.88	0.088682277795122	-0.0130749135010217
1	A	26	50	20120615	15	3458	68.92	0.0897417358853738	-0.0104288492151435
1	A	26	50	20120615	15	3460	68.96	0.0908231142858424	-0.00833121694875366
1	A	26	50	20120615	15	3462	69	0.0921398178230899	-0.00708352703334998
1	A	26	50	20120615	15	3464	69.04	0.0926843607552816	-0.00579284502565018
1	A	26	50	20120615	15	3466	69.08	0.0936453895815923	-0.00428988956223819
1	A	26	50	20120615	15	3468	69.12	0.0941788309373194	-0.00187625127533602
1	A	26	50	20120615	15	3470	69.16	0.0947317884402073	-0.000261643651174661
1	A	26	50	20120615	15	3472	69.2	0.095556416368427	0.00209387045831397
1	A	26	50	20120615	15	3474	69.24	0.0965286881925586	0.00407744640089846
1	A	26	50	20120615	15	3476	69.28	0.0970851105186742	0.00649879215171556
1	A	26	50	20120615	15	3478	69.32	0.097309546211023	0.00755478541873956
1	A	26	50	20120615	15	3480	69.36	0.0985869346112364	0.00959514203585337
1	A	26	50	20120615	15	3482	69.4	0.0998649594075529	0.0115897488442244
1	A	26	50	20120615	15	3484	69.44	0.100368843699827	0.0126892998889695
1	A	26	50	20120615	15	3486	69.48	0.101235544481527	0.0140743099412796
1	A	26	50	20120615	15	3488	69.52	0.102490305464742	0.0155604362632993
1	A	26	50	20120615	15	3490	69.56	0.104639132262090	0.0163407285963387
1	A	26	50	20120615	15	3492	69.6	0.106059639074816	0.0175048384902061
1	A	26	50	20120615	15	3494	69.64	0.107884823098415	0.0192720397577475
1	A	26	50	20120615	15	3496	69.68	0.109240276087271	0.0201043751498822
1	A	26	50	20120615	15	3498	69.72	0.110610578318532	0.0210737478362108
1	A	26	50	20120615	15	3500	69.76	0.112546707396099	0.0229637735516443
1	A	26	50	20120615	15	3502	69.8	0.113819499602235	0.024449829162986
1	A	26	50	20120615	15	3504	69.84	0.114686412515970	0.0257380362969517
1	A	26	50	20120615	15	3506	69.88	0.1162969189208	0.0273385017854893
1	A	26	50	20120615	15	3508	69.92	0.116856098963363	0.0285789085010467
1	A	26	50	20120615	15	3510	69.96	0.117344002642381	0.0301665046461668
1	A	26	50	20120615	15	3512	70	0.117994540881073	0.0323875270458737
1	A	26	50	20120615	15	3514	70.04	0.118444826479333	0.0339523543526396
1	A	26	50	20120615	15	3516	70.08	0.119140478130664	0.0358482490543569
1	A	26	50	20120615	15	3518	70.12	0.119672151719438	0.037743365938615
1	A	26	50	20120615	15	3520	70.16	0.119615300334231	0.0391932176827599
1	A	26	50	20120615	15	3522	70.2	0.120165500120672	0.0412395139968356
1	A	26	50	20120615	15	3524	70.24	0.120305719395381	0.0434963867103487
1	A	26	50	20120615	15	3526	70.28	0.12080790663138	0.0453474508421389
1	A	26	50	20120615	15	3528	70.32	0.121136287020563	0.0480935707375549
1	A	26	50	20120615	15	3530	70.36	0.121338448849304	0.0499193911572567
1	A	26	50	20120615	15	3532	70.4	0.121134024278863	0.0516667227242468
1	A	26	50	20120615	15	3534	70.44	0.121362349058508	0.0536219436849057
1	A	26	50	20120615	15	3536	70.48	0.120634453337955	0.0559266875275052
1	A	26	50	20120615	15	3538	70.52	0.120525912447043	0.057838350710443
1	A	26	50	20120615	15	3540	70.56	0.120212946985689	0.0596164414224147
1	A	26	50	20120615	15	3542	70.6	0.120095991524081	0.0622450401707976
1	A	26	50	20120615	15	3544	70.64	0.119702840153742	0.0634513643395018
1	A	26	50	20120615	15	3546	70.68	0.119830614349102	0.0655028932437583
1	A	26	50	20120615	15	3548	70.72	0.119928690059653	0.0674893683241457
1	A	26	50	20120615	15	3550	70.76	0.119416461907361	0.0696378415681029
1	A	26	50	20120615	15	3552	70.8	0.119166216817499	0.0710152148671762
1	A	26	50	20120615	15	3554	70.84	0.11975438823809	0.0726784714378832
1	A	26	50	20120615	15	3556	70.88	0.119179510424985	0.0748217120916596
1	A	26	50	20120615	15	3558	70.92	0.119502728934666	0.0760244300157798
1	A	26	50	20120615	15	3560	70.96	0.118831401756607	0.077585297524571
1	A	26	50	20120615	15	3562	71	0.119137508282183	0.079465565166424
1	A	26	50	20120615	15	3564	71.04	0.119242160085798	0.0813987951061882
1	A	26	50	20120615	15	3566	71.08	0.11938379357407	0.0831437225101222
1	A	26	50	20120615	15	3568	71.12	0.119096496088874	0.0847660375981985
1	A	26	50	20120615	15	3570	71.16	0.119633967953254	0.0869495126278245
1	A	26	50	20120615	15	3572	71.2	0.119199125567095	0.0887787695864828
1	A	26	50	20120615	15	3574	71.24	0.119511786972533	0.0908094600538978
1	A	26	50	20120615	15	3576	71.28	0.119803327098416	0.0922361894062979
1	A	26	50	20120615	15	3578	71.32	0.119702472458215	0.0941840069589577
1	A	26	50	20120615	15	3580	71.36	0.119752344699492	0.0959160438062708
1	A	26	50	20120615	15	3582	71.4	0.119840400706954	0.0975575709855919
1	A	26	50	20120615	15	3584	71.44	0.120511876377436	0.0993326847780152
1	A	26	50	20120615	15	3586	71.48	0.120866419717523	0.101547767480760
1	A	26	50	20120615	15	3588	71.52	0.121286721159833	0.103333639195751
1	A	26	50	20120615	15	3590	71.56	0.122041240157805	0.105489571709143
1	A	26	50	20120615	15	3592	71.6	0.122628932159998	0.106688031436227
1	A	26	50	20120615	15	3594	71.64	0.124076253168973	0.108698462587254
1	A	26	50	20120615	15	3596	71.68	0.125097428498092	0.110147918351602
1	A	26	50	20120615	15	3598	71.72	0.126181988879076	0.111050328025752
1	A	26	50	20120615	15	3600	71.76	0.12700847649813	0.112606790259297
1	A	26	50	20120615	15	3602	71.8	0.128126914365001	0.114773570497819
1	A	26	50	20120615	15	3604	71.84	0.129614553895532	0.115818787457497
1	A	26	50	20120615	15	3606	71.88	0.130718390007371	0.116936680852146
1	A	26	50	20120615	15	3608	71.92	0.132107812405996	0.118958341565966
1	A	26	50	20120615	15	3610	71.96	0.133171824263918	0.120117473428094
1	A	26	50	20120615	15	3612	72	0.134586759075208	0.121383887531063
1	A	26	50	20120615	15	3614	72.04	0.135496020614068	0.122334316826724
1	A	26	50	20120615	15	3616	72.08	0.13692736737375	0.123471181896312
1	A	26	50	20120615	15	3618	72.12	0.137732839779267	0.124968049170338
1	A	26	50	20120615	15	3620	72.16	0.139139317593454	0.126340501006214
1	A	26	50	20120615	15	3622	72.2	0.139778259280934	0.127499024756510
1	A	26	50	20120615	15	3624	72.24	0.141446762583958	0.128517527221996
1	A	26	50	20120615	15	3626	72.28	0.142142902138968	0.129920080593547
1	A	26	50	20120615	15	3628	72.32	0.144524105437817	0.130850965457776
1	A	26	50	20120615	15	3630	72.36	0.145314191199776	0.131387412017323
1	A	26	50	20120615	15	3632	72.4	0.14582269289933	0.132510912768747
1	A	26	50	20120615	15	3634	72.44	0.1480406040292	0.134101478762348
1	A	26	50	20120615	15	3636	72.48	0.149384856446643	0.135558783411966
1	A	26	50	20120615	15	3638	72.52	0.150470788614782	0.136632355353571
1	A	26	50	20120615	15	3640	72.56	0.151426478784895	0.138044058686871
1	A	26	50	20120615	15	3642	72.6	0.153000243921375	0.139172855668085
1	A	26	50	20120615	15	3644	72.64	0.153961145468465	0.140538335431099
1	A	26	50	20120615	15	3646	72.68	0.155876832088988	0.140974485964803
1	A	26	50	20120615	15	3648	72.72	0.157179167216441	0.141811855957220
1	A	26	50	20120615	15	3650	72.76	0.158555535009672	0.142570950643173
1	A	26	50	20120615	15	3652	72.8	0.160012908955755	0.143707244370482
1	A	26	50	20120615	15	3654	72.84	0.161773860106458	0.144498948699863
1	A	26	50	20120615	15	3656	72.88	0.163595121101634	0.146071800254381
1	A	26	50	20120615	15	3658	72.92	0.165256861635402	0.146914631939576
1	A	26	50	20120615	15	3660	72.96	0.166815830562486	0.147813566183897
1	A	26	50	20120615	15	3662	73	0.16876641290266	0.148425538818742
1	A	26	50	20120615	15	3664	73.04	0.170214949428192	0.149519758278357
1	A	26	50	20120615	15	3666	73.08	0.172110533002926	0.150231984512640
1	A	26	50	20120615	15	3668	73.12	0.173262494802293	0.150546562177454
1	A	26	50	20120615	15	3670	73.16	0.174926833246375	0.151210019257038
1	A	26	50	20120615	15	3672	73.2	0.176356581944731	0.152002000065170
1	A	26	50	20120615	15	3674	73.24	0.178209647188711	0.152997160935809
1	A	26	50	20120615	15	3676	73.28	0.179670763143881	0.152831464603773
1	A	26	50	20120615	15	3678	73.32	0.180533122289944	0.153745357692050
1	A	26	50	20120615	15	3680	73.36	0.181903643724308	0.154012495562914
1	A	26	50	20120615	15	3682	73.4	0.183033020533084	0.153693463125379
1	A	26	50	20120615	15	3684	73.44	0.184857978282512	0.153888002343019
1	A	26	50	20120615	15	3686	73.48	0.186026981355305	0.153744304102946
1	A	26	50	20120615	15	3688	73.52	0.187154180275195	0.153452905398419
1	A	26	50	20120615	15	3690	73.56	0.188346503729632	0.153366496949758
1	A	26	50	20120615	15	3692	73.6	0.189546746780018	0.153808155845287
1	A	26	50	20120615	15	3694	73.64	0.19031416976964	0.154520000241908
1	A	26	50	20120615	15	3696	73.68	0.191543969883479	0.155657593631481
1	A	26	50	20120615	15	3698	73.72	0.191988881470202	0.156112121870427
1	A	26	50	20120615	15	3700	73.76	0.192628671685819	0.157849624653159
1	A	26	50	20120615	15	3702	73.8	0.192193235329965	0.158085656896719
1	A	26	50	20120615	15	3704	73.84	0.192324050084484	0.159926255848148
1	A	26	50	20120615	15	3706	73.88	0.192058503203877	0.161236906551348
1	A	26	50	20120615	15	3708	73.92	0.192340412535401	0.163946058904244
1	A	26	50	20120615	15	3710	73.96	0.19267759640401	0.165464323229468
1	A	26	50	20120615	15	3712	74	0.192749615229674	0.167144515007585
1	A	26	50	20120615	15	3714	74.04	0.192973188251749	0.169025291766320
1	A	26	50	20120615	15	3716	74.08	0.193121023066492	0.171273134726238
1	A	26	50	20120615	15	3718	74.12	0.193127627443828	0.173212488210727
1	A	26	50	20120615	15	3720	74.16	0.193211495257824	0.175184886916421
1	A	26	50	20120615	15	3722	74.2	0.193099062451188	0.176438590067892
1	A	26	50	20120615	15	3724	74.24	0.193591729908592	0.178601815680625
1	A	26	50	20120615	15	3726	74.28	0.193446334612244	0.180837418622160
1	A	26	50	20120615	15	3728	74.32	0.193821978018682	0.182361064029990
1	A	26	50	20120615	15	3730	74.36	0.194055061626965	0.184129092612465
1	A	26	50	20120615	15	3732	74.4	0.193884691319105	0.186410883768947
1	A	26	50	20120615	15	3734	74.44	0.194413564765026	0.188530832325351
1	A	26	50	20120615	15	3736	74.48	0.194400080238709	0.190200360933207
1	A	26	50	20120615	15	3738	74.52	0.195097697646892	0.191867308601312
1	A	26	50	20120615	15	3740	74.56	0.19479093351201	0.194097403181022
1	A	26	50	20120615	15	3742	74.6	0.195563023406387	0.196078787092585
1	A	26	50	20120615	15	3744	74.64	0.195684221508683	0.19734068985429
1	A	26	50	20120615	15	3746	74.68	0.195999025447667	0.199616725161573
1	A	26	50	20120615	15	3748	74.72	0.196183014632132	0.199828715774573
1	A	26	50	20120615	15	3750	74.76	0.196861837142071	0.201131206465519
1	A	26	50	20120615	15	3752	74.8	0.196420036825185	0.202342338960335
1	A	26	50	20120615	15	3754	74.84	0.196702596694948	0.203892599867408
1	A	26	50	20120615	15	3756	74.88	0.196506515984525	0.205020647315435
1	A	26	50	20120615	15	3758	74.92	0.196093919177702	0.206211061581563
1	A	26	50	20120615	15	3760	74.96	0.19608310044395	0.207610638033565
1	A	26	50	20120615	15	3762	75	0.195880372929784	0.210414104288936
1	A	26	50	20120615	15	3764	75.04	0.195732870455228	0.211906523861308
1	A	26	50	20120615	15	3766	75.08	0.195434683525602	0.212538465191654
1	A	26	50	20120615	15	3768	75.12	0.195165982948751	0.21378721576723
1	A	26	50	20120615	15	3770	75.16	0.19495406304643	0.214771296274607
1	A	26	50	20120615	15	3772	75.2	0.195659755614054	0.216459867268081
1	A	26	50	20120615	15	3774	75.24	0.195896848517785	0.217532336123106
1	A	26	50	20120615	15	3776	75.28	0.195963387265895	0.218990319595235
1	A	26	50	20120615	15	3778	75.32	0.196331577766859	0.220023614734583
1	A	26	50	20120615	15	3780	75.36	0.196555801327173	0.221220675804453
1	A	26	50	20120615	15	3782	75.4	0.197024825255134	0.221263597186072
1	A	26	50	20120615	15	3784	75.44	0.196719284414984	0.221031736872520
1	A	26	50	20120615	15	3786	75.48	0.196662150187064	0.221244434592301
1	A	26	50	20120615	15	3788	75.52	0.196724941269233	0.221028908445396
1	A	26	50	20120615	15	3790	75.56	0.196824077639955	0.220928357861111
1	A	26	50	20120615	15	3792	75.6	0.196859927953762	0.221254546219272
1	A	26	50	20120615	15	3794	75.64	0.197400298955944	0.221008331638063
1	A	26	50	20120615	15	3796	75.68	0.197134709648931	0.221343217409633
1	A	26	50	20120615	15	3798	75.72	0.196923072589321	0.221501114353872
1	A	26	50	20120615	15	3800	75.76	0.197285959789426	0.222567997065326
1	A	26	50	20120615	15	3802	75.8	0.198079757861987	0.223174270419516
1	A	26	50	20120615	15	3804	75.84	0.198445827042607	0.22389573146836
1	A	26	50	20120615	15	3806	75.88	0.199348802402182	0.224665770753072
1	A	26	50	20120615	15	3808	75.92	0.199856363649718	0.226090025231738
1	A	26	50	20120615	15	3810	75.96	0.200834363038777	0.227100410111376
1	A	26	50	20120615	15	3812	76	0.202015726338105	0.228617366289055
1	A	26	50	20120615	15	3814	76.04	0.203056304677299	0.228892006562868
1	A	26	50	20120615	15	3816	76.08	0.203132389366955	0.229442418481344
1	A	26	50	20120615	15	3818	76.12	0.204368553441825	0.22974774718946
1	A	26	50	20120615	15	3820	76.16	0.205543977044192	0.230492825604796
1	A	26	50	20120615	15	3822	76.2	0.206051750423762	0.231168748976933
1	A	26	50	20120615	15	3824	76.24	0.207418870674508	0.231573638319840
1	A	26	50	20120615	15	3826	76.28	0.207968575486202	0.232723818210118
1	A	26	50	20120615	15	3828	76.32	0.209044792007168	0.232941607098724
1	A	26	50	20120615	15	3830	76.36	0.210119240761181	0.233496332368564
1	A	26	50	20120615	15	3832	76.4	0.210779607784131	0.233371952285754
1	A	26	50	20120615	15	3834	76.44	0.2115452630068	0.233447754132697
1	A	26	50	20120615	15	3836	76.48	0.212357163012958	0.233311848209353
1	A	26	50	20120615	15	3838	76.52	0.214175417390101	0.233173679544309
1	A	26	50	20120615	15	3840	76.56	0.21508652447766	0.233253936163974
1	A	26	50	20120615	15	3842	76.6	0.215651997770575	0.233097170590585
1	A	26	50	20120615	15	3844	76.64	0.216719375456776	0.232876906828245
1	A	26	50	20120615	15	3846	76.68	0.217832432241042	0.232345091818115
1	A	26	50	20120615	15	3848	76.72	0.218583379642662	0.232384689797861
1	A	26	50	20120615	15	3850	76.76	0.219841322606393	0.232164779588912
1	A	26	50	20120615	15	3852	76.8	0.21992412481047	0.232733929837089
1	A	26	50	20120615	15	3854	76.84	0.220327104965068	0.232888149826066
1	A	26	50	20120615	15	3856	76.88	0.220144600704844	0.233111666279599
1	A	26	50	20120615	15	3858	76.92	0.220752005429883	0.234246572663403
1	A	26	50	20120615	15	3860	76.96	0.221502175014044	0.234428369816846
1	A	26	50	20120615	15	3862	77	0.222323055276323	0.234859068557267
1	A	26	50	20120615	15	3864	77.04	0.223235152313376	0.234743173755831
1	A	26	50	20120615	15	3866	77.08	0.224598242055469	0.235245431702507
1	A	26	50	20120615	15	3868	77.12	0.224918490716669	0.234870028712376
1	A	26	50	20120615	15	3870	77.16	0.226280378377234	0.23548662582557
1	A	26	50	20120615	15	3872	77.2	0.227508127881408	0.235678746738019
1	A	26	50	20120615	15	3874	77.24	0.228157181195859	0.235964488588296
1	A	26	50	20120615	15	3876	77.28	0.228248327259954	0.235350083506123
1	A	26	50	20120615	15	3878	77.32	0.228714664182147	0.234697070393697
1	A	26	50	20120615	15	3880	77.36	0.229705745046658	0.233967619038225
1	A	26	50	20120615	15	3882	77.4	0.230275248848226	0.234034511339726
1	A	26	50	20120615	15	3884	77.44	0.230814700611593	0.234284190744162
1	A	26	50	20120615	15	3886	77.48	0.231244480113198	0.234725566796979
1	A	26	50	20120615	15	3888	77.52	0.231656086970527	0.234968740819029
1	A	26	50	20120615	15	3890	77.56	0.232087563528407	0.235709647304356
1	A	26	50	20120615	15	3892	77.6	0.233268573274344	0.236283676589324
1	A	26	50	20120615	15	3894	77.64	0.233394367570717	0.236531234673417
1	A	26	50	20120615	15	3896	77.68	0.234186044322934	0.236729507414862
1	A	26	50	20120615	15	3898	77.72	0.23535658888851	0.23782029033552
1	A	26	50	20120615	15	3900	77.76	0.235977640774426	0.23791765893929
1	A	26	50	20120615	15	3902	77.8	0.236687151718669	0.238223553332831
1	A	26	50	20120615	15	3904	77.84	0.23773161914516	0.238843615269253
1	A	26	50	20120615	15	3906	77.88	0.238807199270022	0.239636211260285
1	A	26	50	20120615	15	3908	77.92	0.239381369976346	0.239828544304768
1	A	26	50	20120615	15	3910	77.96	0.24078052216428	0.240977804956231
1	A	26	50	20120615	15	3912	78	0.241317145500522	0.241462243812021
1	A	26	50	20120615	15	3914	78.04	0.241716590121214	0.241716165857146
1	A	26	50	20120615	15	3916	78.08	0.242819252435797	0.241921651087758
1	A	26	50	20120615	15	3918	78.12	0.243269679455413	0.241476880922392
1	A	26	50	20120615	15	3920	78.16	0.243526642059696	0.241730449414126
1	A	26	50	20120615	15	3922	78.2	0.244146986838831	0.241513155500267
1	A	26	50	20120615	15	3924	78.24	0.24471296217756	0.241623174244352
1	A	26	50	20120615	15	3926	78.28	0.24482910446637	0.241574914206536
1	A	26	50	20120615	15	3928	78.32	0.245024626562436	0.241783857189309
1	A	26	50	20120615	15	3930	78.36	0.245322686212842	0.241949659587361
1	A	26	50	20120615	15	3932	78.4	0.245107676253886	0.241997792345957
1	A	26	50	20120615	15	3934	78.44	0.245389387595511	0.24201306585243
1	A	26	50	20120615	15	3936	78.48	0.245115369575666	0.242458203713323
1	A	26	50	20120615	15	3938	78.52	0.245058588901136	0.243209363246977
1	A	26	50	20120615	15	3940	78.56	0.245273125098548	0.243819313556429
1	A	26	50	20120615	15	3942	78.6	0.244752482375561	0.243956704404013
1	A	26	50	20120615	15	3944	78.64	0.244666144637578	0.24598192893601
1	A	26	50	20120615	15	3946	78.68	0.245185302436325	0.246845872001263
1	A	26	50	20120615	15	3948	78.72	0.244331470998042	0.248396910725796
1	A	26	50	20120615	15	3950	78.76	0.244904298201482	0.249204355959233
1	A	26	50	20120615	15	3952	78.8	0.244582140351973	0.249564697574926
1	A	26	50	20120615	15	3954	78.84	0.244133268967276	0.249832549623639
1	A	26	50	20120615	15	3956	78.88	0.244185948422474	0.250163122043844
1	A	26	50	20120615	15	3958	78.92	0.243908903985605	0.250954940217417
1	A	26	50	20120615	15	3960	78.96	0.243484427784859	0.252677664468421
