# Supplementary material for: How Do Ants Make Sense of Gravity? A Boltzmann Walker Analysis of Lasius niger Trajectories on Various Inclines
Source: PLoS One. 2013 Oct 29;8(10):e76531. doi: 10.1371/journal.pone.0076531 (PMC3812222; doi:10.1371/journal.pone.0076531)
Supplement: Dataset S1 — Trajectories for . (ZIP) [file pone.0076531.s005.zip › Incline1/1-A-26-50-20120615-16.txt]

Pente	Colonie	Temperature	Humidite	Date	Indiv	Frame	Time	X	Y
1	A	26	50	20120615	16	14	0	0	0
1	A	26	50	20120615	16	16	0.04	-0.00247603338927407	0.0001161210756064
1	A	26	50	20120615	16	18	0.08	-0.0041123774758891	9.81181369574015e-05
1	A	26	50	20120615	16	20	0.12	-0.0062042326798767	-0.000732781828411399
1	A	26	50	20120615	16	22	0.16	-0.0079895995206268	-0.00223799296245544
1	A	26	50	20120615	16	24	0.2	-0.00951479349230713	-0.00447091596928975
1	A	26	50	20120615	16	26	0.24	-0.0106211256910838	-0.00689297589795585
1	A	26	50	20120615	16	28	0.28	-0.010505994564971	-0.00809526955800733
1	A	26	50	20120615	16	30	0.32	-0.0103248620919023	-0.0103839196502670
1	A	26	50	20120615	16	32	0.36	-0.0106161688725477	-0.0128510222808946
1	A	26	50	20120615	16	34	0.4	-0.0108228349714851	-0.0144316675663556
1	A	26	50	20120615	16	36	0.44	-0.0122085238463051	-0.0167060623859065
1	A	26	50	20120615	16	38	0.48	-0.0123373445597016	-0.0174694690090111
1	A	26	50	20120615	16	40	0.52	-0.0123953697421658	-0.0187962417468227
1	A	26	50	20120615	16	42	0.56	-0.0118972073579656	-0.0197149912444726
1	A	26	50	20120615	16	44	0.6	-0.0115355660800092	-0.0194362766213866
1	A	26	50	20120615	16	46	0.64	-0.00986167250199278	-0.0196464591623468
1	A	26	50	20120615	16	48	0.68	-0.00937301858267923	-0.0201465682115156
1	A	26	50	20120615	16	50	0.72	-0.00851098470573471	-0.0210846867781158
1	A	26	50	20120615	16	52	0.76	-0.00711147896441029	-0.0218190878810561
1	A	26	50	20120615	16	54	0.8	-0.00501737516085852	-0.0228448947595913
1	A	26	50	20120615	16	56	0.84	-0.00388374864032806	-0.0242354838844049
1	A	26	50	20120615	16	58	0.88	-0.00138413323990143	-0.0252390876100108
1	A	26	50	20120615	16	60	0.92	0.00031597773624102	-0.0257370887738649
1	A	26	50	20120615	16	62	0.96	0.0016167218734371	-0.0258021920952087
1	A	26	50	20120615	16	64	1	0.0031414208703706	-0.0251166874261874
1	A	26	50	20120615	16	66	1.04	0.00443973963130722	-0.0246134395300169
1	A	26	50	20120615	16	68	1.08	0.00587286122900924	-0.0245907131180696
1	A	26	50	20120615	16	70	1.12	0.00923686517196177	-0.0242825418406929
1	A	26	50	20120615	16	72	1.16	0.0118901864947353	-0.0239830375711332
1	A	26	50	20120615	16	74	1.2	0.0132011320614635	-0.0237676832511753
1	A	26	50	20120615	16	76	1.24	0.0149753831836134	-0.0222354040695475
1	A	26	50	20120615	16	78	1.28	0.0157297034845798	-0.0209030946856393
1	A	26	50	20120615	16	80	1.32	0.0173114094302125	-0.0194076557673113
1	A	26	50	20120615	16	82	1.36	0.0179122027068477	-0.0178900278381896
1	A	26	50	20120615	16	84	1.4	0.0191648565118553	-0.0161924624464595
1	A	26	50	20120615	16	86	1.44	0.0209337548356715	-0.0147608540572692
1	A	26	50	20120615	16	88	1.48	0.0224447006057109	-0.012826917010724
1	A	26	50	20120615	16	90	1.52	0.0235921934902205	-0.0114291083256744
1	A	26	50	20120615	16	92	1.56	0.0244736728036476	-0.00975383093968725
1	A	26	50	20120615	16	94	1.6	0.0253326661214330	-0.00889724178495787
1	A	26	50	20120615	16	96	1.64	0.0272625019486474	-0.00746393633949274
1	A	26	50	20120615	16	98	1.68	0.0286407237758581	-0.00657559809028808
1	A	26	50	20120615	16	100	1.72	0.0295172533418169	-0.00609165420924401
1	A	26	50	20120615	16	102	1.76	0.0302204003250288	-0.00554364645382443
1	A	26	50	20120615	16	104	1.8	0.0310680799343152	-0.00573668660508836
1	A	26	50	20120615	16	106	1.84	0.0318647771446781	-0.00660253885865129
1	A	26	50	20120615	16	108	1.88	0.0319824397130676	-0.00726198664278586
1	A	26	50	20120615	16	110	1.92	0.0325048502030082	-0.00811447457818436
1	A	26	50	20120615	16	112	1.96	0.0328915669016391	-0.0090815845228132
1	A	26	50	20120615	16	114	2	0.033614937138793	-0.0100332088289341
1	A	26	50	20120615	16	116	2.04	0.034227574454013	-0.0106500887848412
1	A	26	50	20120615	16	118	2.08	0.0337237608724176	-0.0100880096044760
1	A	26	50	20120615	16	120	2.12	0.0331627423522242	-0.00975255814748112
1	A	26	50	20120615	16	122	2.16	0.0329628432651827	-0.00961898567651498
1	A	26	50	20120615	16	124	2.2	0.0320581708493327	-0.00842864212106555
1	A	26	50	20120615	16	126	2.24	0.0314801110557126	-0.00837794256485447
1	A	26	50	20120615	16	128	2.28	0.030851634548594	-0.00809580695916104
1	A	26	50	20120615	16	130	2.32	0.0304584124675762	-0.00775434509452606
1	A	26	50	20120615	16	132	2.36	0.0299428609134131	-0.00693700036615252
1	A	26	50	20120615	16	134	2.4	0.0284998681050457	-0.00679975093992422
1	A	26	50	20120615	16	136	2.44	0.0274633909851825	-0.00569015897888628
1	A	26	50	20120615	16	138	2.48	0.0264858865708702	-0.00410510841817852
1	A	26	50	20120615	16	140	2.52	0.0241787385652147	-0.00178735381080526
1	A	26	50	20120615	16	142	2.56	0.0223861238799574	-5.65402582237001e-05
1	A	26	50	20120615	16	144	2.6	0.0214440384443148	0.0011029098019557
1	A	26	50	20120615	16	146	2.64	0.0196480225754400	0.0025742222369096
1	A	26	50	20120615	16	148	2.68	0.0181340857437162	0.0033184026266338
1	A	26	50	20120615	16	150	2.72	0.0173944025531204	0.0032729144474
1	A	26	50	20120615	16	152	2.76	0.0162281854810450	0.0023794708872352
1	A	26	50	20120615	16	154	2.8	0.0155198271208558	0.001529790165758
1	A	26	50	20120615	16	156	2.84	0.0146491736122486	0.0008709717066587
1	A	26	50	20120615	16	158	2.88	0.0137649224402392	0.000188132830202501
1	A	26	50	20120615	16	160	2.92	0.0122677016128226	-0.00128506050878939
1	A	26	50	20120615	16	162	2.96	0.00986453557734977	-0.0012828048381574
1	A	26	50	20120615	16	164	3	0.00757293119295837	-0.00225930657505397
1	A	26	50	20120615	16	166	3.04	0.0073310356199687	-0.00345382771736665
1	A	26	50	20120615	16	168	3.08	0.00705401946737106	-0.00466512991781045
1	A	26	50	20120615	16	170	3.12	0.0057632455357897	-0.00536613436747536
1	A	26	50	20120615	16	172	3.16	0.0052391881941557	-0.0052015135448541
1	A	26	50	20120615	16	174	3.2	0.00454683024621114	-0.00499285906164801
1	A	26	50	20120615	16	176	3.24	0.00377514410980561	-0.00498067631891495
1	A	26	50	20120615	16	178	3.28	0.00331685476988976	-0.00470760652926311
1	A	26	50	20120615	16	180	3.32	0.00324692827319144	-0.00436828649106834
1	A	26	50	20120615	16	182	3.36	0.00311250020302007	-0.00426072847858205
1	A	26	50	20120615	16	184	3.4	0.00268410663070601	-0.00383794933411062
1	A	26	50	20120615	16	186	3.44	0.00350967501094474	-0.0040675539770297
1	A	26	50	20120615	16	188	3.48	0.0042395280030685	-0.00376725138391402
1	A	26	50	20120615	16	190	3.52	0.00466297677766172	-0.00390894639047565
1	A	26	50	20120615	16	192	3.56	0.00567364874265234	-0.0043391968251971
1	A	26	50	20120615	16	194	3.6	0.00564552569175099	-0.00419920948151204
1	A	26	50	20120615	16	196	3.64	0.00608861365008488	-0.00447146044151127
1	A	26	50	20120615	16	198	3.68	0.00639702110112652	-0.00410995492805677
1	A	26	50	20120615	16	200	3.72	0.00645163661469181	-0.00390435514614541
1	A	26	50	20120615	16	202	3.76	0.00738316353187778	-0.00350199583130108
1	A	26	50	20120615	16	204	3.8	0.00739341658020498	-0.00390101618792464
1	A	26	50	20120615	16	206	3.84	0.00773014082940602	-0.00370670324445458
1	A	26	50	20120615	16	208	3.88	0.00859034329978727	-0.00395469266368452
1	A	26	50	20120615	16	210	3.92	0.00883061111296667	-0.00391056212947066
1	A	26	50	20120615	16	212	3.96	0.00974358496242787	-0.00434666316569966
1	A	26	50	20120615	16	214	4	0.00994890048741317	-0.00506519679247018
1	A	26	50	20120615	16	216	4.04	0.0101861630967725	-0.00469816594662749
1	A	26	50	20120615	16	218	4.08	0.0106016590413977	-0.00546679101777727
1	A	26	50	20120615	16	220	4.12	0.0106212529703044	-0.00519152141892915
1	A	26	50	20120615	16	222	4.16	0.0102072843763266	-0.0055799776002418
1	A	26	50	20120615	16	224	4.2	0.0104126564698544	-0.00602817016242908
1	A	26	50	20120615	16	226	4.24	0.0102446973961192	-0.00623271494102291
1	A	26	50	20120615	16	228	4.28	0.0109172478689091	-0.00621145224011263
1	A	26	50	20120615	16	230	4.32	0.0106165012127348	-0.00639380093684502
1	A	26	50	20120615	16	232	4.36	0.0109056159623586	-0.00644080232459049
1	A	26	50	20120615	16	234	4.4	0.0112753550271732	-0.00636152858335166
1	A	26	50	20120615	16	236	4.44	0.0113536388189184	-0.00720391196284701
1	A	26	50	20120615	16	238	4.48	0.0111866414104056	-0.00777315413490562
1	A	26	50	20120615	16	240	4.52	0.0110347336606033	-0.00851898915449775
1	A	26	50	20120615	16	242	4.56	0.0111869171820502	-0.00772859933662305
1	A	26	50	20120615	16	244	4.6	0.0113414907244176	-0.00768079891821484
1	A	26	50	20120615	16	246	4.64	0.0111417754851393	-0.00827870012811494
1	A	26	50	20120615	16	248	4.68	0.0102119866364215	-0.00850375807443099
1	A	26	50	20120615	16	250	4.72	0.0104066743464856	-0.00825325135506003
1	A	26	50	20120615	16	252	4.76	0.00967273286295297	-0.00910523724464389
1	A	26	50	20120615	16	254	4.8	0.00870717148217487	-0.00946581220557435
1	A	26	50	20120615	16	256	4.84	0.00675359100924833	-0.00991710189546323
1	A	26	50	20120615	16	258	4.88	0.00477145756449745	-0.0102968040948248
1	A	26	50	20120615	16	260	4.92	0.00252560864570305	-0.0104140636123489
1	A	26	50	20120615	16	262	4.96	0.000240020325805959	-0.0108182387774074
1	A	26	50	20120615	16	264	5	-0.00186240329613326	-0.0110549116597112
1	A	26	50	20120615	16	266	5.04	-0.00271461616699388	-0.0120387142741235
1	A	26	50	20120615	16	268	5.08	-0.00249302516522598	-0.0132260010069579
1	A	26	50	20120615	16	270	5.12	-0.00355262821236793	-0.0128244315303881
1	A	26	50	20120615	16	272	5.16	-0.00399248037936044	-0.0132024897771941
1	A	26	50	20120615	16	274	5.2	-0.00464656765769751	-0.0132727061169620
1	A	26	50	20120615	16	276	5.24	-0.00594345877004292	-0.0126524737678053
1	A	26	50	20120615	16	278	5.28	-0.00655903057840487	-0.0110201531187752
1	A	26	50	20120615	16	280	5.32	-0.00809009353636904	-0.0101772606223974
1	A	26	50	20120615	16	282	5.36	-0.00943498942098242	-0.0087786670488207
1	A	26	50	20120615	16	284	5.4	-0.0100463680861319	-0.00694993334918042
1	A	26	50	20120615	16	286	5.44	-0.0106487877083638	-0.00646330953343565
1	A	26	50	20120615	16	288	5.48	-0.0113501881378262	-0.00524432108228035
1	A	26	50	20120615	16	290	5.52	-0.0111877869233911	-0.0054539994561056
1	A	26	50	20120615	16	292	5.56	-0.0105523807698168	-0.005764362764504
1	A	26	50	20120615	16	294	5.6	-0.0103588244306026	-0.00626439332482006
1	A	26	50	20120615	16	296	5.64	-0.0106074361038000	-0.00651212818560877
1	A	26	50	20120615	16	298	5.68	-0.0102715250273973	-0.00682068837171515
1	A	26	50	20120615	16	300	5.72	-0.0104151666989276	-0.00712827982153129
1	A	26	50	20120615	16	302	5.76	-0.0102213204459331	-0.007071612284087
1	A	26	50	20120615	16	304	5.8	-0.0103867268641883	-0.00878455017724017
1	A	26	50	20120615	16	306	5.84	-0.0106121100796237	-0.0100044507961432
1	A	26	50	20120615	16	308	5.88	-0.0106556678573447	-0.0115164289420831
1	A	26	50	20120615	16	310	5.92	-0.0100503137419710	-0.0135724550454680
1	A	26	50	20120615	16	312	5.96	-0.0095737732689259	-0.0162621831750845
1	A	26	50	20120615	16	314	6	-0.00969436184517589	-0.0176109907744114
1	A	26	50	20120615	16	316	6.04	-0.00956616479996033	-0.0203747162144654
1	A	26	50	20120615	16	318	6.08	-0.0100787252924390	-0.0222021134822893
1	A	26	50	20120615	16	320	6.12	-0.00971778970705016	-0.0248505395048166
1	A	26	50	20120615	16	322	6.16	-0.00970383141918954	-0.0255048536937198
1	A	26	50	20120615	16	324	6.2	-0.00877392943338674	-0.0271333771793349
1	A	26	50	20120615	16	326	6.24	-0.0076168411098565	-0.0279432760733025
1	A	26	50	20120615	16	328	6.28	-0.00677970446267757	-0.028069770405389
1	A	26	50	20120615	16	330	6.32	-0.00596669429887271	-0.0278454549211932
1	A	26	50	20120615	16	332	6.36	-0.00444070129652964	-0.0275083629764659
1	A	26	50	20120615	16	334	6.4	-0.00399897876139022	-0.0272032393293161
1	A	26	50	20120615	16	336	6.44	-0.00312209564204078	-0.0262542313182856
1	A	26	50	20120615	16	338	6.48	-0.00138833345418167	-0.0254558441227157
1	A	26	50	20120615	16	340	6.52	0.00020627011913992	-0.0254848991403547
1	A	26	50	20120615	16	342	6.56	0.00248771479329926	-0.024416001174574
1	A	26	50	20120615	16	344	6.6	0.00418861772903663	-0.0244656117863421
1	A	26	50	20120615	16	346	6.64	0.00655117462206587	-0.0238685591045794
1	A	26	50	20120615	16	348	6.68	0.0080776201727489	-0.0239369221881845
1	A	26	50	20120615	16	350	6.72	0.00962265556070927	-0.0241807255352698
1	A	26	50	20120615	16	352	6.76	0.0116571592428632	-0.024519272210778
1	A	26	50	20120615	16	354	6.8	0.0134963350004733	-0.024957828816726
1	A	26	50	20120615	16	356	6.84	0.0146910555468983	-0.0255328551222548
1	A	26	50	20120615	16	358	6.88	0.0145710807393344	-0.02512320695071
1	A	26	50	20120615	16	360	6.92	0.0149037320534758	-0.0240067984803014
1	A	26	50	20120615	16	362	6.96	0.0156600393244973	-0.0237501328608663
1	A	26	50	20120615	16	364	7	0.0158814910262293	-0.0226599297677685
1	A	26	50	20120615	16	366	7.04	0.0160736331518811	-0.0212317649886026
1	A	26	50	20120615	16	368	7.08	0.0155943066781182	-0.0200015901081689
1	A	26	50	20120615	16	370	7.12	0.0160050367230382	-0.0180138705198467
1	A	26	50	20120615	16	372	7.16	0.0167348062765618	-0.0155893074331752
1	A	26	50	20120615	16	374	7.2	0.0169979984915872	-0.0138181392965913
1	A	26	50	20120615	16	376	7.24	0.0175468547751442	-0.0122401598036954
1	A	26	50	20120615	16	378	7.28	0.0173755935127408	-0.0100481287820171
1	A	26	50	20120615	16	380	7.32	0.0175428949771696	-0.00837101291839884
1	A	26	50	20120615	16	382	7.36	0.0175590170117806	-0.00701633774700165
1	A	26	50	20120615	16	384	7.4	0.0168900939967781	-0.00640271048228797
1	A	26	50	20120615	16	386	7.44	0.0162225286267955	-0.00655694461340038
1	A	26	50	20120615	16	388	7.48	0.0149212541595136	-0.00537898956875733
1	A	26	50	20120615	16	390	7.52	0.0134162692996395	-0.00453755371234877
1	A	26	50	20120615	16	392	7.56	0.0120088581045015	-0.00385535123199562
1	A	26	50	20120615	16	394	7.6	0.00988788424326457	-0.00233739803375464
1	A	26	50	20120615	16	396	7.64	0.00833077140077077	-0.0007337575650588
1	A	26	50	20120615	16	398	7.68	0.00691552553320787	0.0003253893274986
1	A	26	50	20120615	16	400	7.72	0.00479723867773951	0.0021923704329333
1	A	26	50	20120615	16	402	7.76	0.00348469292836542	0.003542251420354
1	A	26	50	20120615	16	404	7.8	0.00186277382008659	0.0040622153208317
1	A	26	50	20120615	16	406	7.84	0.00109617814539882	0.0041375434062315
1	A	26	50	20120615	16	408	7.88	-0.00061774262618019	0.0036492508184831
1	A	26	50	20120615	16	410	7.92	-0.00142974869835577	0.0029740699084672
1	A	26	50	20120615	16	412	7.96	-0.00379141463684072	0.0023505148645456
1	A	26	50	20120615	16	414	8	-0.00499027175793564	0.0016808564584907
1	A	26	50	20120615	16	416	8.04	-0.00587461485382659	0.0013745024455416
1	A	26	50	20120615	16	418	8.08	-0.00787066416003123	0.0004686703745704
1	A	26	50	20120615	16	420	8.12	-0.0093311012926905	-0.000524510597080799
1	A	26	50	20120615	16	422	8.16	-0.0106729587394651	-0.00144337676734959
1	A	26	50	20120615	16	424	8.2	-0.0125116888076710	-0.00328776368980499
1	A	26	50	20120615	16	426	8.24	-0.0148649260333242	-0.00477097673188626
1	A	26	50	20120615	16	428	8.28	-0.0165025358410776	-0.00580881856783719
1	A	26	50	20120615	16	430	8.32	-0.0186452815201071	-0.0069206025598968
1	A	26	50	20120615	16	432	8.36	-0.0200874894399474	-0.00816340636744247
1	A	26	50	20120615	16	434	8.4	-0.0213096528005502	-0.00887362441846624
1	A	26	50	20120615	16	436	8.44	-0.0224646410169404	-0.00973940596135105
1	A	26	50	20120615	16	438	8.48	-0.0237172099691342	-0.0110744235642312
1	A	26	50	20120615	16	440	8.52	-0.0244583285864958	-0.0117557209479045
1	A	26	50	20120615	16	442	8.56	-0.0251649403929355	-0.0134869304802835
1	A	26	50	20120615	16	444	8.6	-0.0262632893561526	-0.0142750009879159
1	A	26	50	20120615	16	446	8.64	-0.0269704668480173	-0.0156560512422514
1	A	26	50	20120615	16	448	8.68	-0.0270878465736942	-0.0162954171938002
1	A	26	50	20120615	16	450	8.72	-0.0276874024134623	-0.0159883207187309
1	A	26	50	20120615	16	452	8.76	-0.0275570826336896	-0.0157452881180371
1	A	26	50	20120615	16	454	8.8	-0.0274117721901558	-0.0154244737714128
1	A	26	50	20120615	16	456	8.84	-0.0283114241478594	-0.0149350851681536
1	A	26	50	20120615	16	458	8.88	-0.0290702911454288	-0.0138165836616727
1	A	26	50	20120615	16	460	8.92	-0.0292083183891165	-0.0128911223064557
1	A	26	50	20120615	16	462	8.96	-0.0298317744380886	-0.0110712415837159
1	A	26	50	20120615	16	464	9	-0.0293215968954625	-0.00945260345090178
1	A	26	50	20120615	16	466	9.04	-0.02985164413864	-0.00734287965855359
1	A	26	50	20120615	16	468	9.08	-0.0304594024170698	-0.00558451722577701
1	A	26	50	20120615	16	470	9.12	-0.0307075968972663	-0.00356629305091437
1	A	26	50	20120615	16	472	9.16	-0.0315965008318959	-0.00199078843175262
1	A	26	50	20120615	16	474	9.2	-0.0313615999591857	-0.000604859140626999
1	A	26	50	20120615	16	476	9.24	-0.0308406743934856	0.000837709403671701
1	A	26	50	20120615	16	478	9.28	-0.0303070916164022	0.0014748126135208
1	A	26	50	20120615	16	480	9.32	-0.0297547705096174	0.001930260091283
1	A	26	50	20120615	16	482	9.36	-0.0282847237958018	0.0030118223395147
1	A	26	50	20120615	16	484	9.4	-0.0271360500429677	0.0047677593960318
1	A	26	50	20120615	16	486	9.44	-0.0265922566439640	0.0065143414298339
1	A	26	50	20120615	16	488	9.48	-0.0259365989521766	0.0076758633128821
1	A	26	50	20120615	16	490	9.52	-0.0245076139291445	0.0098299156293429
1	A	26	50	20120615	16	492	9.56	-0.0230814644043050	0.0120335997707752
1	A	26	50	20120615	16	494	9.6	-0.0219971373685589	0.0133665455507865
1	A	26	50	20120615	16	496	9.64	-0.0216081720703638	0.0153197724703224
1	A	26	50	20120615	16	498	9.68	-0.0210820209855507	0.0174514802124977
1	A	26	50	20120615	16	500	9.72	-0.0209092182303643	0.0179314501534315
1	A	26	50	20120615	16	502	9.76	-0.0208313587026878	0.0195768239936423
1	A	26	50	20120615	16	504	9.8	-0.0206748194034688	0.0208095798138273
1	A	26	50	20120615	16	506	9.84	-0.0199953675684944	0.0212477668150608
1	A	26	50	20120615	16	508	9.88	-0.0193320165549277	0.0217118551376892
1	A	26	50	20120615	16	510	9.92	-0.0192367692715019	0.021160523980398
1	A	26	50	20120615	16	512	9.96	-0.0187154901524112	0.0203896361675484
1	A	26	50	20120615	16	514	10	-0.0179036608569309	0.0195325520380722
1	A	26	50	20120615	16	516	10.04	-0.0168193126079813	0.0187688060037126
1	A	26	50	20120615	16	518	10.08	-0.0164801841957242	0.0183207831471528
1	A	26	50	20120615	16	520	10.12	-0.0155348460688881	0.0160076318049251
1	A	26	50	20120615	16	522	10.16	-0.0139852498421891	0.0144381800198103
1	A	26	50	20120615	16	524	10.2	-0.0129377135722681	0.0126331061130685
1	A	26	50	20120615	16	526	10.24	-0.0117275356716064	0.0108257765356948
1	A	26	50	20120615	16	528	10.28	-0.0112458050347874	0.0095142843754247
1	A	26	50	20120615	16	530	10.32	-0.0109294030344777	0.0072271192074055
1	A	26	50	20120615	16	532	10.36	-0.0102604022377293	0.0049788802676907
1	A	26	50	20120615	16	534	10.4	-0.00920286040685449	0.002478402196991
1	A	26	50	20120615	16	536	10.44	-0.00814610346450682	0.000485549013437401
1	A	26	50	20120615	16	538	10.48	-0.00699565487365193	-0.00203276936135167
1	A	26	50	20120615	16	540	10.52	-0.00550161602675069	-0.00352170289729274
1	A	26	50	20120615	16	542	10.56	-0.00434847335905948	-0.00340297259766371
1	A	26	50	20120615	16	544	10.6	-0.00436499844453581	-0.00369689567339952
1	A	26	50	20120615	16	546	10.64	-0.00468255302889888	-0.00360978718902515
1	A	26	50	20120615	16	548	10.68	-0.00503129809338008	-0.00385300363748208
1	A	26	50	20120615	16	550	10.72	-0.00556719310963793	-0.00436232558090293
1	A	26	50	20120615	16	552	10.76	-0.00514343108674064	-0.00431147753226781
1	A	26	50	20120615	16	554	10.8	-0.00465405662561706	-0.00452267618567261
1	A	26	50	20120615	16	556	10.84	-0.00485196874260336	-0.00447592935636837
1	A	26	50	20120615	16	558	10.88	-0.00475410516408714	-0.00485618309901924
1	A	26	50	20120615	16	560	10.92	-0.00504608369617469	-0.00565607643203309
1	A	26	50	20120615	16	562	10.96	-0.00526604340259839	-0.00582093837806673
1	A	26	50	20120615	16	564	11	-0.00518724837265043	-0.00642202651822964
1	A	26	50	20120615	16	566	11.04	-0.00485212289188166	-0.00685374419952206
1	A	26	50	20120615	16	568	11.08	-0.00474491772567919	-0.00726377350162192
1	A	26	50	20120615	16	570	11.12	-0.00391122115299072	-0.00803765591168982
1	A	26	50	20120615	16	572	11.16	-0.00308140871785131	-0.00819544537569803
1	A	26	50	20120615	16	574	11.2	-0.00284772406880478	-0.00801206430306511
1	A	26	50	20120615	16	576	11.24	-0.00248533891451448	-0.00843014118744166
1	A	26	50	20120615	16	578	11.28	-0.00265554658781390	-0.00869562442843815
1	A	26	50	20120615	16	580	11.32	-0.00254483205065639	-0.00930497086869853
1	A	26	50	20120615	16	582	11.36	-0.00235185766032312	-0.00972938555115485
1	A	26	50	20120615	16	584	11.4	-0.00200288915009906	-0.0096330380095775
1	A	26	50	20120615	16	586	11.44	-0.00147996812906242	-0.0103995799441499
1	A	26	50	20120615	16	588	11.48	8.40962094865103e-05	-0.0112617997901779
1	A	26	50	20120615	16	590	11.52	0.00055372117821156	-0.0112277243143925
1	A	26	50	20120615	16	592	11.56	0.000900429775162939	-0.0121986384935041
1	A	26	50	20120615	16	594	11.6	0.00073636685979204	-0.0119821648235117
1	A	26	50	20120615	16	596	11.64	0.00094754288577984	-0.0126674729168478
1	A	26	50	20120615	16	598	11.68	0.000630100731394979	-0.0137440507693789
1	A	26	50	20120615	16	600	11.72	0.000450900781159220	-0.0149797248192499
1	A	26	50	20120615	16	602	11.76	-0.000369498648509041	-0.0156902257129861
1	A	26	50	20120615	16	604	11.8	-0.00020209111806312	-0.0176465285470203
1	A	26	50	20120615	16	606	11.84	3.06318657609991e-05	-0.0182661520772384
1	A	26	50	20120615	16	608	11.88	0.000937878150294578	-0.0198000646755307
1	A	26	50	20120615	16	610	11.92	0.00214463365413536	-0.0200720674410498
1	A	26	50	20120615	16	612	11.96	0.00198276984085395	-0.0197193130811192
1	A	26	50	20120615	16	614	12	0.00283114948585375	-0.0192400431758988
1	A	26	50	20120615	16	616	12.04	0.00302306533733559	-0.0186936264107369
1	A	26	50	20120615	16	618	12.08	0.00391346833834132	-0.0185667007435139
1	A	26	50	20120615	16	620	12.12	0.00384193741635649	-0.0181860934474725
1	A	26	50	20120615	16	622	12.16	0.00397896268973516	-0.0178646264412891
1	A	26	50	20120615	16	624	12.2	0.00398919381775215	-0.0178827927216045
1	A	26	50	20120615	16	626	12.24	0.00454076397713534	-0.016982859335402
1	A	26	50	20120615	16	628	12.28	0.00493943785143613	-0.0161763262697128
1	A	26	50	20120615	16	630	12.32	0.00622171235950763	-0.0143164162320900
1	A	26	50	20120615	16	632	12.36	0.00690068336187076	-0.0124842389224254
1	A	26	50	20120615	16	634	12.4	0.00768062921258733	-0.0101844377562264
1	A	26	50	20120615	16	636	12.44	0.00900216936021817	-0.00806478618467038
1	A	26	50	20120615	16	638	12.48	0.0101360221549186	-0.00562185246382366
1	A	26	50	20120615	16	640	12.52	0.0102889622806214	-0.00428506002292268
1	A	26	50	20120615	16	642	12.56	0.0111093263549506	-0.00347356306762956
1	A	26	50	20120615	16	644	12.6	0.0116671133971540	-0.00370749520404951
1	A	26	50	20120615	16	646	12.64	0.0121160413503937	-0.00463386165594638
1	A	26	50	20120615	16	648	12.68	0.0135183755188429	-0.00509135974337408
1	A	26	50	20120615	16	650	12.72	0.0139477378274472	-0.00640955527592985
1	A	26	50	20120615	16	652	12.76	0.0146885594599607	-0.00709239415238608
1	A	26	50	20120615	16	654	12.8	0.0154079981834111	-0.00915462865330977
1	A	26	50	20120615	16	656	12.84	0.0158087863069877	-0.0105456491132599
1	A	26	50	20120615	16	658	12.88	0.0170841240975357	-0.0134426655957812
1	A	26	50	20120615	16	660	12.92	0.0176499509438412	-0.0156716075914375
1	A	26	50	20120615	16	662	12.96	0.0188800551135968	-0.0182836388279371
1	A	26	50	20120615	16	664	13	0.0191134639909986	-0.0199523471919271
1	A	26	50	20120615	16	666	13.04	0.0196936026785553	-0.0223030246910324
1	A	26	50	20120615	16	668	13.08	0.0193558177691825	-0.0240183950315128
1	A	26	50	20120615	16	670	13.12	0.0181059994623675	-0.02634457128065
1	A	26	50	20120615	16	672	13.16	0.0175334409595051	-0.0273416766949368
1	A	26	50	20120615	16	674	13.2	0.0162120012210372	-0.029244923892965
1	A	26	50	20120615	16	676	13.24	0.0155096942806814	-0.0309692829748478
1	A	26	50	20120615	16	678	13.28	0.0143893825808407	-0.0322824934045963
1	A	26	50	20120615	16	680	13.32	0.0133257737737833	-0.0333080598668258
1	A	26	50	20120615	16	682	13.36	0.0119580666244088	-0.0342318453789713
1	A	26	50	20120615	16	684	13.4	0.0103519372105539	-0.0342950677962772
1	A	26	50	20120615	16	686	13.44	0.00885729732288857	-0.0351292699503142
1	A	26	50	20120615	16	688	13.48	0.00673802051792661	-0.0355509247950036
1	A	26	50	20120615	16	690	13.52	0.00512730198106177	-0.0359232165152983
1	A	26	50	20120615	16	692	13.56	0.00353433182440471	-0.0361838560748437
1	A	26	50	20120615	16	694	13.6	0.00222243661326931	-0.0367053473259688
1	A	26	50	20120615	16	696	13.64	-3.37997041407207e-05	-0.0362294644622302
1	A	26	50	20120615	16	698	13.68	-0.00169401571568862	-0.0367799470913839
1	A	26	50	20120615	16	700	13.72	-0.00411380583158711	-0.03742956609126
1	A	26	50	20120615	16	702	13.76	-0.00594401031333224	-0.0383515626232491
1	A	26	50	20120615	16	704	13.8	-0.00806023948806734	-0.0390694174275097
1	A	26	50	20120615	16	706	13.84	-0.00966919025797922	-0.0399738070006473
1	A	26	50	20120615	16	708	13.88	-0.0110583722402983	-0.0406691758092662
1	A	26	50	20120615	16	710	13.92	-0.0127641966392327	-0.0411791412198579
1	A	26	50	20120615	16	712	13.96	-0.0137292559741961	-0.0415515036508308
1	A	26	50	20120615	16	714	14	-0.0149454796378370	-0.0419705351293619
1	A	26	50	20120615	16	716	14.04	-0.0154483739806168	-0.041565362943742
1	A	26	50	20120615	16	718	14.08	-0.0153420958314045	-0.0412176785394326
1	A	26	50	20120615	16	720	14.12	-0.0157170038467896	-0.0400362445294261
1	A	26	50	20120615	16	722	14.16	-0.0153990179272900	-0.0391469163307278
1	A	26	50	20120615	16	724	14.2	-0.0153194966986778	-0.0379979102377065
1	A	26	50	20120615	16	726	14.24	-0.0156464982296375	-0.0366833633761417
1	A	26	50	20120615	16	728	14.28	-0.0155148773733874	-0.0343500099931754
1	A	26	50	20120615	16	730	14.32	-0.0156802130809645	-0.0330571218123183
1	A	26	50	20120615	16	732	14.36	-0.0160325007504194	-0.0301657551129787
1	A	26	50	20120615	16	734	14.4	-0.0162369818894029	-0.0281646570643564
1	A	26	50	20120615	16	736	14.44	-0.0165220470384908	-0.0263085420688282
1	A	26	50	20120615	16	738	14.48	-0.0170658807425811	-0.0237371503803637
1	A	26	50	20120615	16	740	14.52	-0.0177056002475205	-0.022018668770046
1	A	26	50	20120615	16	742	14.56	-0.0177390393272028	-0.0199770464317939
1	A	26	50	20120615	16	744	14.6	-0.0178396535510979	-0.0181010285016957
1	A	26	50	20120615	16	746	14.64	-0.0177940663769148	-0.0161146736294611
1	A	26	50	20120615	16	748	14.68	-0.0172483072210594	-0.0141774980338581
1	A	26	50	20120615	16	750	14.72	-0.0165362365502689	-0.0123305492635345
1	A	26	50	20120615	16	752	14.76	-0.0154983310747077	-0.0110857584859337
1	A	26	50	20120615	16	754	14.8	-0.0141896956258335	-0.0103492431337176
1	A	26	50	20120615	16	756	14.84	-0.0126990508914820	-0.00904558571658299
1	A	26	50	20120615	16	758	14.88	-0.0102290915494583	-0.00798231632078059
1	A	26	50	20120615	16	760	14.92	-0.00861561529614688	-0.00736806680209946
1	A	26	50	20120615	16	762	14.96	-0.00668765400900948	-0.0066682934253406
1	A	26	50	20120615	16	764	15	-0.00555309127910073	-0.0077031484422478
1	A	26	50	20120615	16	766	15.04	-0.00552279599616757	-0.00806487315880447
1	A	26	50	20120615	16	768	15.08	-0.00539479906217109	-0.00803097799524829
1	A	26	50	20120615	16	770	15.12	-0.00513014030768146	-0.00840332345565838
1	A	26	50	20120615	16	772	15.16	-0.00575081530568323	-0.00797558537133048
1	A	26	50	20120615	16	774	15.2	-0.00578068986008159	-0.00867818717521409
1	A	26	50	20120615	16	776	15.24	-0.0057431566321362	-0.0086169941543702
1	A	26	50	20120615	16	778	15.28	-0.00545280303143182	-0.00809469538730101
1	A	26	50	20120615	16	780	15.32	-0.00566928094406496	-0.00803156913651736
1	A	26	50	20120615	16	782	15.36	-0.00579901099678213	-0.0087138889965962
1	A	26	50	20120615	16	784	15.4	-0.00612464781165416	-0.00879271726056287
1	A	26	50	20120615	16	786	15.44	-0.00650848658568565	-0.00851254034065333
1	A	26	50	20120615	16	788	15.48	-0.0057633586728747	-0.00906079558344632
1	A	26	50	20120615	16	790	15.52	-0.00543852088866541	-0.00920109263990154
1	A	26	50	20120615	16	792	15.56	-0.00452638991048739	-0.00976992610424062
1	A	26	50	20120615	16	794	15.6	-0.00406816915992932	-0.00976063330692227
1	A	26	50	20120615	16	796	15.64	-0.00274974806031035	-0.00943175157903137
1	A	26	50	20120615	16	798	15.68	-0.00176065982270867	-0.00949575888486438
1	A	26	50	20120615	16	800	15.72	-0.00129280403515015	-0.00952615599117403
1	A	26	50	20120615	16	802	15.76	-0.000598116877468361	-0.0094879552544272
1	A	26	50	20120615	16	804	15.8	0.00080884954750435	-0.00957131677996807
1	A	26	50	20120615	16	806	15.84	0.00108374013711775	-0.0105430893867121
1	A	26	50	20120615	16	808	15.88	0.00188301121616415	-0.0111995107538231
1	A	26	50	20120615	16	810	15.92	0.00199048437583669	-0.0114915670676566
1	A	26	50	20120615	16	812	15.96	0.00273690629405721	-0.0123099017455238
1	A	26	50	20120615	16	814	16	0.00267179590164555	-0.0132000360459527
1	A	26	50	20120615	16	816	16.04	0.00270172066062537	-0.0130078302806906
1	A	26	50	20120615	16	818	16.08	0.00256611172212941	-0.0132753853445559
1	A	26	50	20120615	16	820	16.12	0.00243872219285797	-0.0143441885580279
1	A	26	50	20120615	16	822	16.16	0.00291774248938464	-0.0145061747007825
1	A	26	50	20120615	16	824	16.2	0.00336502712646488	-0.0148437361644124
1	A	26	50	20120615	16	826	16.24	0.00443087251227114	-0.0139891742848247
1	A	26	50	20120615	16	828	16.28	0.0045604639720592	-0.0136713368577491
1	A	26	50	20120615	16	830	16.32	0.00530802433219743	-0.0128526556975592
1	A	26	50	20120615	16	832	16.36	0.00647644050636227	-0.0110667938820622
1	A	26	50	20120615	16	834	16.4	0.00719087998486972	-0.0106477129060564
1	A	26	50	20120615	16	836	16.44	0.00813903946776277	-0.00910776161585273
1	A	26	50	20120615	16	838	16.48	0.00895223347933077	-0.00772254650257609
1	A	26	50	20120615	16	840	16.52	0.00930887692655777	-0.00682778065273045
1	A	26	50	20120615	16	842	16.56	0.00902083697924147	-0.0054082284341594
1	A	26	50	20120615	16	844	16.6	0.00835148970017027	-0.00487902971911938
1	A	26	50	20120615	16	846	16.64	0.00754337978635902	-0.00490332590812095
1	A	26	50	20120615	16	848	16.68	0.0076626121318027	-0.00458514199872263
1	A	26	50	20120615	16	850	16.72	0.00718127747478121	-0.00389464515582615
1	A	26	50	20120615	16	852	16.76	0.00734256004628848	-0.00260621740454477
1	A	26	50	20120615	16	854	16.8	0.007574606328923	-0.00220427174716743
1	A	26	50	20120615	16	856	16.84	0.00846379947022607	-0.00245480604370286
1	A	26	50	20120615	16	858	16.88	0.00964642141962497	-0.00248809663096112
1	A	26	50	20120615	16	860	16.92	0.0102700047478178	-0.00256324793966563
1	A	26	50	20120615	16	862	16.96	0.0116802090147416	-0.00278537139283976
1	A	26	50	20120615	16	864	17	0.0132766722788977	-0.00306025208295822
1	A	26	50	20120615	16	866	17.04	0.0149475726739093	-0.00375265811416389
1	A	26	50	20120615	16	868	17.08	0.0166237480855086	-0.0049270705538332
1	A	26	50	20120615	16	870	17.12	0.0175525823400718	-0.00611159462047347
1	A	26	50	20120615	16	872	17.16	0.0198220415542900	-0.00779599368393794
1	A	26	50	20120615	16	874	17.2	0.0212887931505053	-0.00954049682380327
1	A	26	50	20120615	16	876	17.24	0.0218462761367928	-0.0102891814837236
1	A	26	50	20120615	16	878	17.28	0.0220328816163479	-0.0116608979285474
1	A	26	50	20120615	16	880	17.32	0.0225012691482059	-0.0139024264249087
1	A	26	50	20120615	16	882	17.36	0.0230569136568623	-0.0158408889548535
1	A	26	50	20120615	16	884	17.4	0.0236674296517387	-0.0181494511740714
1	A	26	50	20120615	16	886	17.44	0.0248371963998556	-0.0207612914917401
1	A	26	50	20120615	16	888	17.48	0.0252503588921029	-0.0225666058147875
1	A	26	50	20120615	16	890	17.52	0.0268173075192123	-0.0248313274135718
1	A	26	50	20120615	16	892	17.56	0.0269693425482352	-0.0266502818264282
1	A	26	50	20120615	16	894	17.6	0.0285215479989569	-0.0287870524531568
1	A	26	50	20120615	16	896	17.64	0.0291700214858474	-0.0311712185294191
1	A	26	50	20120615	16	898	17.68	0.0294633930182939	-0.0326393914102645
1	A	26	50	20120615	16	900	17.72	0.0299875500619841	-0.0347381762607078
1	A	26	50	20120615	16	902	17.76	0.0313527469822853	-0.0361403124392582
1	A	26	50	20120615	16	904	17.8	0.032424876426056	-0.0377761191247195
1	A	26	50	20120615	16	906	17.84	0.0334277306184738	-0.0397663065157081
1	A	26	50	20120615	16	908	17.88	0.0338155221194121	-0.0406586611314299
1	A	26	50	20120615	16	910	17.92	0.0349266060757584	-0.0417712865805592
1	A	26	50	20120615	16	912	17.96	0.0357127391108103	-0.0431012412988861
1	A	26	50	20120615	16	914	18	0.0362596791349903	-0.0434859851695975
1	A	26	50	20120615	16	916	18.04	0.0363422833491685	-0.0447150640345203
1	A	26	50	20120615	16	918	18.08	0.036468551407085	-0.0460257783773311
1	A	26	50	20120615	16	920	18.12	0.0364091049399906	-0.0476387384426923
1	A	26	50	20120615	16	922	18.16	0.0361660185991815	-0.0480646825971164
1	A	26	50	20120615	16	924	18.2	0.0357391990465623	-0.050427984780693
1	A	26	50	20120615	16	926	18.24	0.0359303795069917	-0.0521567406525413
1	A	26	50	20120615	16	928	18.28	0.0346670483895882	-0.0526309406021406
1	A	26	50	20120615	16	930	18.32	0.0335777928195772	-0.0541276310994713
1	A	26	50	20120615	16	932	18.36	0.0330004401327384	-0.0540470916370941
1	A	26	50	20120615	16	934	18.4	0.0316842881387803	-0.0534068205888653
1	A	26	50	20120615	16	936	18.44	0.0304364002334779	-0.0536233225431291
1	A	26	50	20120615	16	938	18.48	0.02972693878671	-0.0527116709833487
1	A	26	50	20120615	16	940	18.52	0.0280062297900316	-0.0524601177459416
1	A	26	50	20120615	16	942	18.56	0.0266843997286205	-0.0514066347079908
1	A	26	50	20120615	16	944	18.6	0.0247678221535534	-0.0508339135705687
1	A	26	50	20120615	16	946	18.64	0.0224661966518590	-0.0501996317167766
1	A	26	50	20120615	16	948	18.68	0.0203189962001079	-0.0498455126407584
1	A	26	50	20120615	16	950	18.72	0.0177946249912720	-0.0494551896975434
1	A	26	50	20120615	16	952	18.76	0.0167123273519878	-0.0481449208320047
1	A	26	50	20120615	16	954	18.8	0.0145744607097484	-0.0474959382282317
1	A	26	50	20120615	16	956	18.84	0.0122560697062721	-0.0462619661843831
1	A	26	50	20120615	16	958	18.88	0.0107002226556273	-0.0450803200423422
1	A	26	50	20120615	16	960	18.92	0.00820830764804777	-0.0441146243112757
1	A	26	50	20120615	16	962	18.96	0.00642448937114849	-0.0441429792932013
1	A	26	50	20120615	16	964	19	0.0052832190263134	-0.0435699399577278
1	A	26	50	20120615	16	966	19.04	0.00332559390259845	-0.0431625757410862
1	A	26	50	20120615	16	968	19.08	0.00176557492194468	-0.0429083001425715
1	A	26	50	20120615	16	970	19.12	0.00107975205487185	-0.0420994406955722
1	A	26	50	20120615	16	972	19.16	0.00087624672324636	-0.0413769189865558
1	A	26	50	20120615	16	974	19.2	5.65685424949031e-06	-0.0399245216579986
1	A	26	50	20120615	16	976	19.24	-9.0014693245051e-05	-0.0388868424566074
1	A	26	50	20120615	16	978	19.28	-5.34572726577105e-05	-0.0376421223896847
1	A	26	50	20120615	16	980	19.32	5.00631601079993e-05	-0.0358869419374234
1	A	26	50	20120615	16	982	19.36	0.000186322636842649	-0.0339795213951727
1	A	26	50	20120615	16	984	19.4	-0.000598919443665011	-0.0323034661917262
1	A	26	50	20120615	16	986	19.44	-0.00070512688219923	-0.0312746258250998
1	A	26	50	20120615	16	988	19.48	-0.00205046824408476	-0.0305481443181088
1	A	26	50	20120615	16	990	19.52	-0.00325672170211089	-0.0303667714287344
1	A	26	50	20120615	16	992	19.56	-0.00471809928678913	-0.0297693369093099
1	A	26	50	20120615	16	994	19.6	-0.00708550693233731	-0.0294911469594555
1	A	26	50	20120615	16	996	19.64	-0.0087665755228624	-0.0294637182874133
1	A	26	50	20120615	16	998	19.68	-0.0110483949636158	-0.0288328517593743
1	A	26	50	20120615	16	1000	19.72	-0.0131209178682057	-0.02874461190415
1	A	26	50	20120615	16	1002	19.76	-0.0148847533074687	-0.0279727058575355
1	A	26	50	20120615	16	1004	19.8	-0.0168215894918167	-0.027502833401437
1	A	26	50	20120615	16	1006	19.84	-0.0178245815700569	-0.0267070236100845
1	A	26	50	20120615	16	1008	19.88	-0.0178391727184867	-0.025104412052466
1	A	26	50	20120615	16	1010	19.92	-0.0180083126605465	-0.023756383684812
1	A	26	50	20120615	16	1012	19.96	-0.0178440517552769	-0.0224911575212349
1	A	26	50	20120615	16	1014	20	-0.0170643038944590	-0.0207726971241207
1	A	26	50	20120615	16	1016	20.04	-0.0163951970316934	-0.0192602381455695
1	A	26	50	20120615	16	1018	20.08	-0.0156939380235873	-0.0177360906919253
1	A	26	50	20120615	16	1020	20.12	-0.0141555989368447	-0.0156232132033331
1	A	26	50	20120615	16	1022	20.16	-0.0128590408717933	-0.0141243377460485
1	A	26	50	20120615	16	1024	20.2	-0.0116884397376746	-0.0121063681296271
1	A	26	50	20120615	16	1026	20.24	-0.0109675443742549	-0.0109292191867146
1	A	26	50	20120615	16	1028	20.28	-0.00923410745551513	-0.00951932604677455
1	A	26	50	20120615	16	1030	20.32	-0.00681671443160487	-0.00851973868768581
1	A	26	50	20120615	16	1032	20.36	-0.00641898100932306	-0.00863445969186551
1	A	26	50	20120615	16	1034	20.4	-0.00590992776647905	-0.0084886896289239
1	A	26	50	20120615	16	1036	20.44	-0.00606421846613395	-0.00860110546499694
1	A	26	50	20120615	16	1038	20.48	-0.00589756824705069	-0.0079934751728945
1	A	26	50	20120615	16	1040	20.52	-0.00611559684485497	-0.00863781844907615
1	A	26	50	20120615	16	1042	20.56	-0.00604884596471096	-0.00890883833616933
1	A	26	50	20120615	16	1044	20.6	-0.00614793283795863	-0.00884572905594843
1	A	26	50	20120615	16	1046	20.64	-0.00619656057130083	-0.00907386291676264
1	A	26	50	20120615	16	1048	20.68	-0.00645645059765813	-0.00935650763933853
1	A	26	50	20120615	16	1050	20.72	-0.00630146693335767	-0.00909453871904454
1	A	26	50	20120615	16	1052	20.76	-0.00605965055632749	-0.00936687382475073
1	A	26	50	20120615	16	1054	20.8	-0.00515627214588699	-0.00923459535919416
1	A	26	50	20120615	16	1056	20.84	-0.0052640698675721	-0.0089499912437276
1	A	26	50	20120615	16	1058	20.88	-0.00430679153562888	-0.00884177845036194
1	A	26	50	20120615	16	1060	20.92	-0.0036274987996803	-0.00829680771856756
1	A	26	50	20120615	16	1062	20.96	-0.00301170637400262	-0.00858257643890273
1	A	26	50	20120615	16	1064	21	-0.00241653742470503	-0.00915643884666961
1	A	26	50	20120615	16	1066	21.04	-0.00110285111209288	-0.00947359957255556
1	A	26	50	20120615	16	1068	21.08	-0.000117353562726071	-0.0100997454557234
1	A	26	50	20120615	16	1070	21.12	0.00171317830945876	-0.0107329899838675
1	A	26	50	20120615	16	1072	21.16	0.00223534131202597	-0.0107113030188885
1	A	26	50	20120615	16	1074	21.2	0.00408169611265341	-0.0108738951521546
1	A	26	50	20120615	16	1076	21.24	0.00532218768102459	-0.0107070038096589
1	A	26	50	20120615	16	1078	21.28	0.00548775673383942	-0.0105953870042486
1	A	26	50	20120615	16	1080	21.32	0.00678367133172001	-0.0098779281797855
1	A	26	50	20120615	16	1082	21.36	0.0068395044831625	-0.00900896465638534
1	A	26	50	20120615	16	1084	21.4	0.00723242250826443	-0.00861763055047327
1	A	26	50	20120615	16	1086	21.44	0.00644242159911938	-0.00802830654582897
1	A	26	50	20120615	16	1088	21.48	0.00677049793238651	-0.00732485550670115
1	A	26	50	20120615	16	1090	21.52	0.00632704298563317	-0.00691279610103251
1	A	26	50	20120615	16	1092	21.56	0.00651272215530495	-0.00585420775212156
1	A	26	50	20120615	16	1094	21.6	0.00647780522244996	-0.00435676772160281
1	A	26	50	20120615	16	1096	21.64	0.0061413786652038	-0.00316332774555856
1	A	26	50	20120615	16	1098	21.68	0.00633876752317203	-0.00239141462787627
1	A	26	50	20120615	16	1100	21.72	0.00700479776433267	-0.0005142646198214
1	A	26	50	20120615	16	1102	21.76	0.00762238624123456	-0.000497295471286499
1	A	26	50	20120615	16	1104	21.8	0.00838109923094707	-0.000781681232179
1	A	26	50	20120615	16	1106	21.84	0.00861055594712747	-0.00175360006860531
1	A	26	50	20120615	16	1108	21.88	0.0100312642852858	-0.00204619024805859
1	A	26	50	20120615	16	1110	21.92	0.0112953520069452	-0.00238750362026952
1	A	26	50	20120615	16	1112	21.96	0.0129325092663586	-0.00331104871610946
1	A	26	50	20120615	16	1114	22	0.0155569785111393	-0.00418754999779706
1	A	26	50	20120615	16	1116	22.04	0.0177060103694537	-0.00470118529258315
1	A	26	50	20120615	16	1118	22.08	0.0194312943470064	-0.0051910123020467
1	A	26	50	20120615	16	1120	22.12	0.0213897679988587	-0.00631269578904292
1	A	26	50	20120615	16	1122	22.16	0.0225834349561797	-0.00700459977443396
1	A	26	50	20120615	16	1124	22.2	0.0244150536514873	-0.00791542401928035
1	A	26	50	20120615	16	1126	22.24	0.0260085187828911	-0.00834414286071375
1	A	26	50	20120615	16	1128	22.28	0.0269728003003952	-0.00843755166650849
1	A	26	50	20120615	16	1130	22.32	0.0265926596948293	-0.00806490639282319
1	A	26	50	20120615	16	1132	22.36	0.0285536082204159	-0.00699180114169448
1	A	26	50	20120615	16	1134	22.4	0.0288390672279809	-0.00620670048254306
1	A	26	50	20120615	16	1136	22.44	0.0288627553051506	-0.00537422366905214
1	A	26	50	20120615	16	1138	22.48	0.0288433805793461	-0.00450886639023604
1	A	26	50	20120615	16	1140	22.52	0.0290876859722461	-0.00229498576901908
1	A	26	50	20120615	16	1142	22.56	0.0285410217197108	-0.00152911841431593
1	A	26	50	20120615	16	1144	22.6	0.0280128836648425	0.000530612928602401
1	A	26	50	20120615	16	1146	22.64	0.0274450062088716	0.0025145424245775
1	A	26	50	20120615	16	1148	22.68	0.0268155538943950	0.0045337424067981
1	A	26	50	20120615	16	1150	22.72	0.026670886918032	0.0066201246042994
1	A	26	50	20120615	16	1152	22.76	0.0266762467874334	0.0087167103526531
1	A	26	50	20120615	16	1154	22.8	0.0263302806526023	0.011539247277912
1	A	26	50	20120615	16	1156	22.84	0.0259626487659956	0.0133751156849745
1	A	26	50	20120615	16	1158	22.88	0.0254494207647154	0.0157024968440668
1	A	26	50	20120615	16	1160	22.92	0.0247755791149430	0.0185540859585375
1	A	26	50	20120615	16	1162	22.96	0.0241505108625097	0.0199650326875815
1	A	26	50	20120615	16	1164	23	0.0237948007962339	0.0219743826723403
1	A	26	50	20120615	16	1166	23.04	0.0233126741796174	0.0240719654412555
1	A	26	50	20120615	16	1168	23.08	0.0233959360031021	0.0257796636731601
1	A	26	50	20120615	16	1170	23.12	0.0240521523092467	0.0282142111075819
1	A	26	50	20120615	16	1172	23.16	0.0244325898996607	0.0297845397051054
1	A	26	50	20120615	16	1174	23.2	0.0251363732789757	0.0314522510485339
1	A	26	50	20120615	16	1176	23.24	0.0262202265531784	0.0330330589685545
1	A	26	50	20120615	16	1178	23.28	0.0270841696184321	0.0345338224009448
1	A	26	50	20120615	16	1180	23.32	0.0273691336512503	0.036738298501972
1	A	26	50	20120615	16	1182	23.36	0.0278601486001062	0.0369996451682985
1	A	26	50	20120615	16	1184	23.4	0.0291017573971917	0.0393183190144874
1	A	26	50	20120615	16	1186	23.44	0.0306912627306209	0.0401970406114679
1	A	26	50	20120615	16	1188	23.48	0.0318502814556638	0.0407353610039852
1	A	26	50	20120615	16	1190	23.52	0.0333371148844648	0.0412978644484191
1	A	26	50	20120615	16	1192	23.56	0.0343740162683967	0.0421149970447583
1	A	26	50	20120615	16	1194	23.6	0.0357883005414479	0.0426216390534784
1	A	26	50	20120615	16	1196	23.64	0.0371714014054488	0.0437558383305017
1	A	26	50	20120615	16	1198	23.68	0.0392005291668774	0.0440634156381822
1	A	26	50	20120615	16	1200	23.72	0.040459645927865	0.0447095273884236
1	A	26	50	20120615	16	1202	23.76	0.0414204838353447	0.0447121931809887
1	A	26	50	20120615	16	1204	23.8	0.0419790840503465	0.0451060658002452
1	A	26	50	20120615	16	1206	23.84	0.0427438766027422	0.0457004739026462
1	A	26	50	20120615	16	1208	23.88	0.0424234653069831	0.04592599146837
1	A	26	50	20120615	16	1210	23.92	0.0421827873718707	0.0458008123548966
1	A	26	50	20120615	16	1212	23.96	0.0417461347923524	0.0466608804749894
1	A	26	50	20120615	16	1214	24	0.0416991758310138	0.0458864641993017
1	A	26	50	20120615	16	1216	24.04	0.0405216733347107	0.0459467379813301
1	A	26	50	20120615	16	1218	24.08	0.0403614429380938	0.0459941141356696
1	A	26	50	20120615	16	1220	24.12	0.038647062547107	0.0468742499462125
1	A	26	50	20120615	16	1222	24.16	0.0376607900087080	0.0468470970458149
1	A	26	50	20120615	16	1224	24.2	0.0356547987811599	0.0471410413347541
1	A	26	50	20120615	16	1226	24.24	0.0337784202266033	0.047579588960446
1	A	26	50	20120615	16	1228	24.28	0.0314649789705953	0.0482802610699238
1	A	26	50	20120615	16	1230	24.32	0.0293751248787984	0.0490660688358564
1	A	26	50	20120615	16	1232	24.36	0.0277280610533806	0.0491706499287939
1	A	26	50	20120615	16	1234	24.4	0.0248674605700904	0.04995971038592
1	A	26	50	20120615	16	1236	24.44	0.0231856778017163	0.0507795299880276
1	A	26	50	20120615	16	1238	24.48	0.0217064104154741	0.0507803785161651
1	A	26	50	20120615	16	1240	24.52	0.0189464312271467	0.0518795052968414
1	A	26	50	20120615	16	1242	24.56	0.0171474101544519	0.0526614239754775
1	A	26	50	20120615	16	1244	24.6	0.0153173470940630	0.0530676568212692
1	A	26	50	20120615	16	1246	24.64	0.0132638382908192	0.0536913957129538
1	A	26	50	20120615	16	1248	24.68	0.0115645899849498	0.0548652636804016
1	A	26	50	20120615	16	1250	24.72	0.00992650641565297	0.0556995082608455
1	A	26	50	20120615	16	1252	24.76	0.00810386797646655	0.0563944528053957
1	A	26	50	20120615	16	1254	24.8	0.00658691179878705	0.0572447487097725
1	A	26	50	20120615	16	1256	24.84	0.00486454110117285	0.0579825439252625
1	A	26	50	20120615	16	1258	24.88	0.00326464129806017	0.0592358199842376
1	A	26	50	20120615	16	1260	24.92	0.00208356084144428	0.0596481339483474
1	A	26	50	20120615	16	1262	24.96	0.00072181460223523	0.0597021569064301
1	A	26	50	20120615	16	1264	25	0.00033990622971637	0.0592031516509468
1	A	26	50	20120615	16	1266	25.04	-0.000164260905269629	0.0584728517673373
1	A	26	50	20120615	16	1268	25.08	-5.40229580826505e-05	0.0573227425877373
1	A	26	50	20120615	16	1270	25.12	-0.000328592521217391	0.0565534811204845
1	A	26	50	20120615	16	1272	25.16	-0.000340966889888151	0.0551994423451904
1	A	26	50	20120615	16	1274	25.2	-0.00072089536341968	0.0535146190176572
1	A	26	50	20120615	16	1276	25.24	-0.00180361726677253	0.0520864047410166
1	A	26	50	20120615	16	1278	25.28	-0.00249898607539138	0.0495317693619459
1	A	26	50	20120615	16	1280	25.32	-0.00302945758263753	0.0475426779864681
1	A	26	50	20120615	16	1282	25.36	-0.003235932762744	0.0470458647620064
1	A	26	50	20120615	16	1284	25.4	-0.00447103617744255	0.0435423627932614
1	A	26	50	20120615	16	1286	25.44	-0.00477586991081206	0.0422276391550013
1	A	26	50	20120615	16	1288	25.48	-0.00529637121244348	0.0400509523504747
1	A	26	50	20120615	16	1290	25.52	-0.0060742593824268	0.0378925089009028
1	A	26	50	20120615	16	1292	25.56	-0.00670888771854172	0.0358388586763027
1	A	26	50	20120615	16	1294	25.6	-0.00741755013464688	0.0337886732749304
1	A	26	50	20120615	16	1296	25.64	-0.007825833590104	0.0308178348444533
1	A	26	50	20120615	16	1298	25.68	-0.00832533382033417	0.0292466435766568
1	A	26	50	20120615	16	1300	25.72	-0.00889370625105192	0.0273039384060249
1	A	26	50	20120615	16	1302	25.76	-0.00966332127169536	0.0251680516627728
1	A	26	50	20120615	16	1304	25.8	-0.0105385780454481	0.0236059113617754
1	A	26	50	20120615	16	1306	25.84	-0.0111840251153152	0.0214120418624661
1	A	26	50	20120615	16	1308	25.88	-0.0118832830112305	0.0193722509307772
1	A	26	50	20120615	16	1310	25.92	-0.0129576610545653	0.0171339751256093
1	A	26	50	20120615	16	1312	25.96	-0.0129748437493482	0.01528100180551
1	A	26	50	20120615	16	1314	26	-0.0142325745810447	0.0134820514434933
1	A	26	50	20120615	16	1316	26.04	-0.0142342362819805	0.0118253356105123
1	A	26	50	20120615	16	1318	26.08	-0.0154232929030881	0.0096471780238809
1	A	26	50	20120615	16	1320	26.12	-0.0161490248768911	0.008103323504245
1	A	26	50	20120615	16	1322	26.16	-0.0175393431798076	0.0059745028790573
1	A	26	50	20120615	16	1324	26.2	-0.0178908742450067	0.0048573165911895
1	A	26	50	20120615	16	1326	26.24	-0.0190633018359412	0.0037541854648112
1	A	26	50	20120615	16	1328	26.28	-0.0203061763541650	0.0024790668773653
1	A	26	50	20120615	16	1330	26.32	-0.0215569775394059	0.001770899436007
1	A	26	50	20120615	16	1332	26.36	-0.0226427329308500	0.000808604888558101
1	A	26	50	20120615	16	1334	26.4	-0.0235036990765549	0.0008964346218492
1	A	26	50	20120615	16	1336	26.44	-0.0248135719622961	0.000196087781490800
1	A	26	50	20120615	16	1338	26.48	-0.0259938180329102	0.000344919616795001
1	A	26	50	20120615	16	1340	26.52	-0.0263727706990837	0.0004439711347036
1	A	26	50	20120615	16	1342	26.56	-0.0275664164432013	0.0003015103314979
1	A	26	50	20120615	16	1344	26.6	-0.0282479259589089	0.000646719862073201
1	A	26	50	20120615	16	1346	26.64	-0.029358790712153	0.000197565634663501
1	A	26	50	20120615	16	1348	26.68	-0.0301723170639081	-0.000179110147674600
1	A	26	50	20120615	16	1350	26.72	-0.0319113047708802	-0.000446467221641199
1	A	26	50	20120615	16	1352	26.76	-0.0328888798958706	-0.000162563848994799
1	A	26	50	20120615	16	1354	26.8	-0.0340114119110042	-5.65685424948996e-05
1	A	26	50	20120615	16	1356	26.84	-0.0349351762099463	-0.000203505331625499
1	A	26	50	20120615	16	1358	26.88	-0.0364947709265314	0.000231931024229201
1	A	26	50	20120615	16	1360	26.92	-0.0376105854272437	0.0002791657572124
1	A	26	50	20120615	16	1362	26.96	-0.0388881859594916	0.0012744892624106
1	A	26	50	20120615	16	1364	27	-0.0399696350706383	0.0013904547745252
1	A	26	50	20120615	16	1366	27.04	-0.0420621761682036	0.0019901520356495
1	A	26	50	20120615	16	1368	27.08	-0.0432071234683009	0.0024402962125529
1	A	26	50	20120615	16	1370	27.12	-0.0442700463817805	0.0032780763269027
1	A	26	50	20120615	16	1372	27.16	-0.0451287568568534	0.0038229728124851
1	A	26	50	20120615	16	1374	27.2	-0.0463269492975741	0.0049324940628449
1	A	26	50	20120615	16	1376	27.24	-0.0467970338857069	0.0060222870340096
1	A	26	50	20120615	16	1378	27.28	-0.0474753614208991	0.0071865383492332
1	A	26	50	20120615	16	1380	27.32	-0.0480293795839588	0.0081795284020535
1	A	26	50	20120615	16	1382	27.36	-0.0487716295721703	0.0098223495867842
1	A	26	50	20120615	16	1384	27.4	-0.049496131180174	0.0106172790301941
1	A	26	50	20120615	16	1386	27.44	-0.050010975627556	0.0115405483543894
1	A	26	50	20120615	16	1388	27.48	-0.0514147240095675	0.0133634696362883
1	A	26	50	20120615	16	1390	27.52	-0.0519065874865609	0.0134607675293796
1	A	26	50	20120615	16	1392	27.56	-0.0528408876765427	0.0151651070040735
1	A	26	50	20120615	16	1394	27.6	-0.0538481612863429	0.0166264845887518
1	A	26	50	20120615	16	1396	27.64	-0.0544757892653241	0.017219605756811
1	A	26	50	20120615	16	1398	27.68	-0.0548985684097955	0.0184740838973141
1	A	26	50	20120615	16	1400	27.72	-0.0564914678557744	0.0194874386254325
1	A	26	50	20120615	16	1402	27.76	-0.0573880085436409	0.0202680138011844
1	A	26	50	20120615	16	1404	27.8	-0.0581053683731546	0.0216585392863877
1	A	26	50	20120615	16	1406	27.84	-0.0586488506451746	0.0217542815445604
1	A	26	50	20120615	16	1408	27.88	-0.0597368758493863	0.0225843541949952
1	A	26	50	20120615	16	1410	27.92	-0.060709218384196	0.0234697225957189
1	A	26	50	20120615	16	1412	27.96	-0.0610795302055033	0.0236841880824528
1	A	26	50	20120615	16	1414	28	-0.0616491754284272	0.024041277006952
1	A	26	50	20120615	16	1416	28.04	-0.0618015569397729	0.0239163312387163
1	A	26	50	20120615	16	1418	28.08	-0.062950534748523	0.0239531715020162
1	A	26	50	20120615	16	1420	28.12	-0.0634566110718182	0.0232175683175478
1	A	26	50	20120615	16	1422	28.16	-0.0636004365911115	0.0227356043354911
1	A	26	50	20120615	16	1424	28.2	-0.0645670515609935	0.0216564179660441
1	A	26	50	20120615	16	1426	28.24	-0.0643200591623251	0.0206591852725367
1	A	26	50	20120615	16	1428	28.28	-0.0651926996409874	0.0195349562011283
1	A	26	50	20120615	16	1430	28.32	-0.0663264039432638	0.0182343746984918
1	A	26	50	20120615	16	1432	28.36	-0.0668740581452928	0.0173509861967555
1	A	26	50	20120615	16	1434	28.4	-0.0674619467231713	0.0153913104633751
1	A	26	50	20120615	16	1436	28.44	-0.0677450722783583	0.0135064466274442
1	A	26	50	20120615	16	1438	28.48	-0.0684887364801322	0.0121883288766344
1	A	26	50	20120615	16	1440	28.52	-0.0689454567501006	0.0104869592504214
1	A	26	50	20120615	16	1442	28.56	-0.0698167537258787	0.008820449988521
1	A	26	50	20120615	16	1444	28.6	-0.07051353674806	0.0070474504453738
1	A	26	50	20120615	16	1446	28.64	-0.0712742422232604	0.0055762440764371
1	A	26	50	20120615	16	1448	28.68	-0.0724179874418296	0.0037887488442756
1	A	26	50	20120615	16	1450	28.72	-0.0733298016361697	0.0024304674282944
1	A	26	50	20120615	16	1452	28.76	-0.0738495251203418	0.0011517355251966
1	A	26	50	20120615	16	1454	28.8	-0.0742496768478153	-0.000343441763622299
1	A	26	50	20120615	16	1456	28.84	-0.0743601269270366	-0.0009036117556783
1	A	26	50	20120615	16	1458	28.88	-0.075250091521838	-0.0022447104768767
1	A	26	50	20120615	16	1460	28.92	-0.0749444092603311	-0.00365079231126615
1	A	26	50	20120615	16	1462	28.96	-0.0756342626360567	-0.0051190288317219
1	A	26	50	20120615	16	1464	29	-0.0757932909511455	-0.006648854352819
1	A	26	50	20120615	16	1466	29.04	-0.0760243734472373	-0.00751011041230422
1	A	26	50	20120615	16	1468	29.08	-0.0768637091965057	-0.00835397164497224
1	A	26	50	20120615	16	1470	29.12	-0.077204746797072	-0.00991377849359164
1	A	26	50	20120615	16	1472	29.16	-0.0767920085688934	-0.0100514521838887
1	A	26	50	20120615	16	1474	29.2	-0.0762931447347663	-0.00988068589623211
1	A	26	50	20120615	16	1476	29.24	-0.0755752899305057	-0.0104197841062087
1	A	26	50	20120615	16	1478	29.28	-0.0751579555082494	-0.0102803426489587
1	A	26	50	20120615	16	1480	29.32	-0.073921084326598	-0.0104097431899159
1	A	26	50	20120615	16	1482	29.36	-0.0726265132316016	-0.0107986519195685
1	A	26	50	20120615	16	1484	29.4	-0.0715569435143788	-0.0105708221146702
1	A	26	50	20120615	16	1486	29.44	-0.0696767465832037	-0.0111679030807041
1	A	26	50	20120615	16	1488	29.48	-0.0683571439081534	-0.0116654234119470
1	A	26	50	20120615	16	1490	29.52	-0.0661963670062036	-0.0124406952868399
1	A	26	50	20120615	16	1492	29.56	-0.0647798199914525	-0.0132743034711807
1	A	26	50	20120615	16	1494	29.6	-0.064044075385628	-0.014286385407093
1	A	26	50	20120615	16	1496	29.64	-0.0613997081560246	-0.0158136653437778
1	A	26	50	20120615	16	1498	29.68	-0.0596148292189535	-0.0171486829466580
1	A	26	50	20120615	16	1500	29.72	-0.0583635330589658	-0.0185183487818164
1	A	26	50	20120615	16	1502	29.76	-0.0563853311279183	-0.0195593513850792
1	A	26	50	20120615	16	1504	29.8	-0.0546137457983336	-0.0201834438301545
1	A	26	50	20120615	16	1506	29.84	-0.0534840720047099	-0.0214405382657479
1	A	26	50	20120615	16	1508	29.88	-0.0521076886551303	-0.0224343768467056
1	A	26	50	20120615	16	1510	29.92	-0.0502381690363512	-0.024197406184238
1	A	26	50	20120615	16	1512	29.96	-0.0488469364443667	-0.0256997959622251
1	A	26	50	20120615	16	1514	30	-0.0476551786753549	-0.0266283685872793
1	A	26	50	20120615	16	1516	30.04	-0.0459340100592687	-0.0280617447434225
1	A	26	50	20120615	16	1518	30.08	-0.0446169529686306	-0.0289617502545167
1	A	26	50	20120615	16	1520	30.12	-0.0439275945676519	-0.0304009246862657
1	A	26	50	20120615	16	1522	30.16	-0.0424578024122775	-0.0318537462788916
1	A	26	50	20120615	16	1524	30.2	-0.0421479482207616	-0.0332993553823494
1	A	26	50	20120615	16	1526	30.24	-0.0416379828101698	-0.0343977750562446
1	A	26	50	20120615	16	1528	30.28	-0.0419710301041087	-0.0354703146219483
1	A	26	50	20120615	16	1530	30.32	-0.0420924261963028	-0.0370746833399181
1	A	26	50	20120615	16	1532	30.36	-0.0429720104635564	-0.038490933369821
1	A	26	50	20120615	16	1534	30.4	-0.0432603544667886	-0.0394705732466125
1	A	26	50	20120615	16	1536	30.44	-0.0433628637368572	-0.0406615037006903
1	A	26	50	20120615	16	1538	30.48	-0.0440585436724598	-0.0417620164106578
1	A	26	50	20120615	16	1540	30.52	-0.0448491314802332	-0.0423634390123282
1	A	26	50	20120615	16	1542	30.56	-0.0452953300012976	-0.0432426414419199
1	A	26	50	20120615	16	1544	30.6	-0.0459679158294266	-0.0446092101493767
1	A	26	50	20120615	16	1546	30.64	-0.0463566619245195	-0.0439821690690239
1	A	26	50	20120615	16	1548	30.68	-0.0468647888574802	-0.0458029690305792
1	A	26	50	20120615	16	1550	30.72	-0.0472763250041307	-0.0467685940509676
1	A	26	50	20120615	16	1552	30.76	-0.0479462803950337	-0.0482003014351072
1	A	26	50	20120615	16	1554	30.8	-0.048007197644233	-0.0498221569037758
1	A	26	50	20120615	16	1556	30.84	-0.0484347992569521	-0.051242790995722
1	A	26	50	20120615	16	1558	30.88	-0.0491604675911448	-0.0527428119659921
1	A	26	50	20120615	16	1560	30.92	-0.0505357690673492	-0.0538232923408486
1	A	26	50	20120615	16	1562	30.96	-0.0510359410490215	-0.0546626634454561
1	A	26	50	20120615	16	1564	31	-0.051700501215184	-0.0557583749003793
1	A	26	50	20120615	16	1566	31.04	-0.05153971220421	-0.0559144970065975
1	A	26	50	20120615	16	1568	31.08	-0.0515637043372957	-0.0567254565607369
1	A	26	50	20120615	16	1570	31.12	-0.0513686206474341	-0.0571816040742125
1	A	26	50	20120615	16	1572	31.16	-0.051245308295863	-0.0571315338430367
1	A	26	50	20120615	16	1574	31.2	-0.0504947639451082	-0.0569396462758261
1	A	26	50	20120615	16	1576	31.24	-0.0500529494860872	-0.056700234061852
1	A	26	50	20120615	16	1578	31.28	-0.050240806544645	-0.0561916333673479
1	A	26	50	20120615	16	1580	31.32	-0.0504439017543374	-0.0556438943125052
1	A	26	50	20120615	16	1582	31.36	-0.0502429632203277	-0.0550572573136294
1	A	26	50	20120615	16	1584	31.4	-0.0499504402160186	-0.0545883677359568
1	A	26	50	20120615	16	1586	31.44	-0.0501370810509128	-0.0538743666636537
1	A	26	50	20120615	16	1588	31.48	-0.0499981487105453	-0.0538167233188514
1	A	26	50	20120615	16	1590	31.52	-0.049762349812223	-0.0530806746571109
1	A	26	50	20120615	16	1592	31.56	-0.0500494139521813	-0.0529409715703518
1	A	26	50	20120615	16	1594	31.6	-0.0485693263220729	-0.0522318566059067
1	A	26	50	20120615	16	1596	31.64	-0.0479303704924571	-0.051500439493583
1	A	26	50	20120615	16	1598	31.68	-0.0461521595723326	-0.0503971902803723
1	A	26	50	20120615	16	1600	31.72	-0.0440257763442196	-0.049063417185427
1	A	26	50	20120615	16	1602	31.76	-0.0420137464247602	-0.0475628234586641
1	A	26	50	20120615	16	1604	31.8	-0.0409295395971668	-0.0468546560173058
1	A	26	50	20120615	16	1606	31.84	-0.039384482996003	-0.046359426712034
1	A	26	50	20120615	16	1608	31.88	-0.0371511512814492	-0.0454295869516279
1	A	26	50	20120615	16	1610	31.92	-0.0354830326445147	-0.0446021843363988
1	A	26	50	20120615	16	1612	31.96	-0.0334821856187997	-0.0437618763153063
1	A	26	50	20120615	16	1614	32	-0.0315650487222687	-0.0424647886272757
1	A	26	50	20120615	16	1616	32.04	-0.0298289318688283	-0.0414201373530219
1	A	26	50	20120615	16	1618	32.08	-0.0276666700426379	-0.0403964588658981
1	A	26	50	20120615	16	1620	32.12	-0.0263021519448466	-0.039473486526551
1	A	26	50	20120615	16	1622	32.16	-0.0239199728386394	-0.037896150500826
1	A	26	50	20120615	16	1624	32.2	-0.0217833719175384	-0.0367654938287765
1	A	26	50	20120615	16	1626	32.24	-0.0205563153780097	-0.0356487742313842
1	A	26	50	20120615	16	1628	32.28	-0.0185220610924176	-0.034120341710646
1	A	26	50	20120615	16	1630	32.32	-0.0169839341377094	-0.032917581360119
1	A	26	50	20120615	16	1632	32.36	-0.0161024265400110	-0.031802502250459
1	A	26	50	20120615	16	1634	32.4	-0.0150165367982784	-0.030649691922955
1	A	26	50	20120615	16	1636	32.44	-0.0136131631828609	-0.0290545085220728
1	A	26	50	20120615	16	1638	32.48	-0.0125099210407180	-0.0280027720378715
1	A	26	50	20120615	16	1640	32.52	-0.0114611756182012	-0.0270218381556705
1	A	26	50	20120615	16	1642	32.56	-0.0107862704798299	-0.0257497954827228
1	A	26	50	20120615	16	1644	32.6	-0.0106731333948401	-0.0251853828499797
1	A	26	50	20120615	16	1646	32.64	-0.0103802285528692	-0.0248250624474905
1	A	26	50	20120615	16	1648	32.68	-0.0098082781618386	-0.0242837439222209
1	A	26	50	20120615	16	1650	32.72	-0.00953158727836031	-0.0244335798491543
1	A	26	50	20120615	16	1652	32.76	-0.00894885350891666	-0.0239555120254619
1	A	26	50	20120615	16	1654	32.8	-0.00902355934034902	-0.0232359248095874
1	A	26	50	20120615	16	1656	32.84	-0.00932248873209564	-0.0234248990968595
1	A	26	50	20120615	16	1658	32.88	-0.0097698327661455	-0.0223622307418211
1	A	26	50	20120615	16	1660	32.92	-0.0097290751312779	-0.0225216408945718
1	A	26	50	20120615	16	1662	32.96	-0.0099204323684026	-0.0219958221499459
1	A	26	50	20120615	16	1664	33	-0.00958554659683266	-0.0218570877994771
1	A	26	50	20120615	16	1666	33.04	-0.00941202966379729	-0.020773510296919
1	A	26	50	20120615	16	1668	33.08	-0.00897895504459178	-0.0197011545789784
1	A	26	50	20120615	16	1670	33.12	-0.00837792842271883	-0.0192198835615672
1	A	26	50	20120615	16	1672	33.16	-0.00857335435226248	-0.0184545295663872
1	A	26	50	20120615	16	1674	33.2	-0.00876533030782073	-0.0179090002202357
1	A	26	50	20120615	16	1676	33.24	-0.00921118022524194	-0.0170481493329361
1	A	26	50	20120615	16	1678	33.28	-0.00927690155791254	-0.0163348313257836
1	A	26	50	20120615	16	1680	33.32	-0.00902389875160399	-0.0152694901071123
1	A	26	50	20120615	16	1682	33.36	-0.00906054102500508	-0.0151909022594512
1	A	26	50	20120615	16	1684	33.4	-0.00794470531108927	-0.0150096495782297
1	A	26	50	20120615	16	1686	33.44	-0.00822966227283964	-0.01478683316041
1	A	26	50	20120615	16	1688	33.48	-0.00751971292239272	-0.0148382681076735
1	A	26	50	20120615	16	1690	33.52	-0.00653596192677544	-0.0146604689359713
1	A	26	50	20120615	16	1692	33.56	-0.00650232556430117	-0.0145914333938172
1	A	26	50	20120615	16	1694	33.6	-0.00495936341342319	-0.0135644159484727
1	A	26	50	20120615	16	1696	33.64	-0.00404292474073418	-0.0122293842034569
1	A	26	50	20120615	16	1698	33.68	-0.00288221744469784	-0.0118361394950221
1	A	26	50	20120615	16	1700	33.72	-0.00100845872076551	-0.0126725669140995
1	A	26	50	20120615	16	1702	33.76	0.00179220597753773	-0.0135462977514184
1	A	26	50	20120615	16	1704	33.8	0.00304201579907139	-0.0132464151797307
1	A	26	50	20120615	16	1706	33.84	0.0052728457698334	-0.0138547744989246
1	A	26	50	20120615	16	1708	33.88	0.00725899558110142	-0.0137293903244846
1	A	26	50	20120615	16	1710	33.92	0.00816796720618107	-0.0149350780970858
1	A	26	50	20120615	16	1712	33.96	0.00866929177190677	-0.0154587472370969
1	A	26	50	20120615	16	1714	34	0.00919430441480217	-0.0161838993833393
1	A	26	50	20120615	16	1716	34.04	0.00926568684436287	-0.0164082290096707
1	A	26	50	20120615	16	1718	34.08	0.00955989983387897	-0.0163050762724312
1	A	26	50	20120615	16	1720	34.12	0.00963934328074527	-0.0155585482881935
1	A	26	50	20120615	16	1722	34.16	0.00969098328897537	-0.015554284434303
1	A	26	50	20120615	16	1724	34.2	0.0102341332208082	-0.0148207813569748
1	A	26	50	20120615	16	1726	34.24	0.00979499869648787	-0.0138799262871314
1	A	26	50	20120615	16	1728	34.28	0.00936079270643247	-0.0130646180262877
1	A	26	50	20120615	16	1730	34.32	0.00968860741019057	-0.0123339645892876
1	A	26	50	20120615	16	1732	34.36	0.00912011477132007	-0.0102079985541756
1	A	26	50	20120615	16	1734	34.4	0.00908048143623457	-0.00836059016444415
1	A	26	50	20120615	16	1736	34.44	0.00836013054503637	-0.00659971750259435
1	A	26	50	20120615	16	1738	34.48	0.00698485735310321	-0.00397314815067348
1	A	26	50	20120615	16	1740	34.52	0.00715851005064056	-0.00291601078487753
1	A	26	50	20120615	16	1742	34.56	0.00661500515120358	-0.000572212020539599
1	A	26	50	20120615	16	1744	34.6	0.0061929119003099	0.002410597727743
1	A	26	50	20120615	16	1746	34.64	0.00645560914058851	0.003364548415174
1	A	26	50	20120615	16	1748	34.68	0.00667653758330244	0.0048668391982117
1	A	26	50	20120615	16	1750	34.72	0.00723549135169478	0.0048102140871743
1	A	26	50	20120615	16	1752	34.76	0.00866009938375127	0.0047152496464609
1	A	26	50	20120615	16	1754	34.8	0.00935134575983587	0.0051726275257358
1	A	26	50	20120615	16	1756	34.84	0.0108269715461550	0.0051402066798184
1	A	26	50	20120615	16	1758	34.88	0.0122843398353839	0.0056672628613114
1	A	26	50	20120615	16	1760	34.92	0.0142957566932641	0.0055316588725629
1	A	26	50	20120615	16	1762	34.96	0.0160559271980802	0.0051554377598852
1	A	26	50	20120615	16	1764	35	0.0187325667811769	0.0057893307049477
1	A	26	50	20120615	16	1766	35.04	0.0207840179036875	0.0061682055893752
1	A	26	50	20120615	16	1768	35.08	0.0223882805556401	0.0068425238291182
1	A	26	50	20120615	16	1770	35.12	0.0241667672474092	0.0072378248040727
1	A	26	50	20120615	16	1772	35.16	0.0266628966114046	0.0074541570527089
1	A	26	50	20120615	16	1774	35.2	0.0284708060163389	0.0082653711652895
1	A	26	50	20120615	16	1776	35.24	0.0302640005291568	0.0087057855528838
1	A	26	50	20120615	16	1778	35.28	0.0323990670285427	0.0088946962005456
1	A	26	50	20120615	16	1780	35.32	0.0345358022999322	0.0092944943746284
1	A	26	50	20120615	16	1782	35.36	0.0364922960527973	0.0099108793557887
1	A	26	50	20120615	16	1784	35.4	0.038338339726441	0.0103076369707125
1	A	26	50	20120615	16	1786	35.44	0.0398251731552419	0.0101204658057324
1	A	26	50	20120615	16	1788	35.48	0.0419304421748686	0.0095166673252772
1	A	26	50	20120615	16	1790	35.52	0.0445004924817693	0.0093676092158031
1	A	26	50	20120615	16	1792	35.56	0.0460355505930471	0.008526647120938
1	A	26	50	20120615	16	1794	35.6	0.0472925036072843	0.0081433952455349
1	A	26	50	20120615	16	1796	35.64	0.0479016760992765	0.0081181515334465
1	A	26	50	20120615	16	1798	35.68	0.0477711441874695	0.0080736038062317
1	A	26	50	20120615	16	1800	35.72	0.0476824022864306	0.0079739724607626
1	A	26	50	20120615	16	1802	35.76	0.0473136461000418	0.0079649922046415
1	A	26	50	20120615	16	1804	35.8	0.04734115255383	0.0078056810468402
1	A	26	50	20120615	16	1806	35.84	0.0471131813275754	0.008144668037741
1	A	26	50	20120615	16	1808	35.88	0.0469381723992318	0.0078944229478791
1	A	26	50	20120615	16	1810	35.92	0.047134960216436	0.0079292833121916
1	A	26	50	20120615	16	1812	35.96	0.0469894376408678	0.0079405970206905
1	A	26	50	20120615	16	1814	36	0.0472230657213718	0.0075581936734249
1	A	26	50	20120615	16	1816	36.04	0.0469011907145757	0.0074237019636432
1	A	26	50	20120615	16	1818	36.08	0.0472741895416516	0.0074147217075221
1	A	26	50	20120615	16	1820	36.12	0.047159426111065	0.0071585369206982
1	A	26	50	20120615	16	1822	36.16	0.047485402337192	0.0066917050237589
1	A	26	50	20120615	16	1824	36.2	0.0475547695124264	0.0066606630360648
1	A	26	50	20120615	16	1826	36.24	0.0484336325307632	0.0059868609842721
1	A	26	50	20120615	16	1828	36.28	0.0485298697636827	0.0051521214290814
1	A	26	50	20120615	16	1830	36.32	0.050292828390537	0.0041237053265237
1	A	26	50	20120615	16	1832	36.36	0.0512547764556632	0.0032235583940732
1	A	26	50	20120615	16	1834	36.4	0.0526890011399438	0.0018805504845656
1	A	26	50	20120615	16	1836	36.44	0.0543645613686435	0.0007114201325518
1	A	26	50	20120615	16	1838	36.48	0.0559398538557709	0.000322087138830401
1	A	26	50	20120615	16	1840	36.52	0.0576928422770104	-0.00117408009948216
1	A	26	50	20120615	16	1842	36.56	0.0593626042301044	-0.00174216968748744
1	A	26	50	20120615	16	1844	36.6	0.0612461952738291	-0.00224463976619859
1	A	26	50	20120615	16	1846	36.64	0.0629128459570858	-0.003209699101162
1	A	26	50	20120615	16	1848	36.68	0.0645772338986427	-0.00444345901297628
1	A	26	50	20120615	16	1850	36.72	0.0657793154266598	-0.00518012285761643
1	A	26	50	20120615	16	1852	36.76	0.0670876043932112	-0.00547937044741458
1	A	26	50	20120615	16	1854	36.8	0.0683070807480455	-0.0063918210378577
1	A	26	50	20120615	16	1856	36.84	0.0691863680304509	-0.00770654467611785
1	A	26	50	20120615	16	1858	36.88	0.0705726508749672	-0.00829209980161843
1	A	26	50	20120615	16	1860	36.92	0.0718250784058048	-0.00959261059357672
1	A	26	50	20120615	16	1862	36.96	0.073637463796664	-0.0103279309353326
1	A	26	50	20120615	16	1864	37	0.0744220694810686	-0.0114858890002037
1	A	26	50	20120615	16	1866	37.04	0.0749620162191827	-0.0123649641505748
1	A	26	50	20120615	16	1868	37.08	0.0760608601571466	-0.0140488682392925
1	A	26	50	20120615	16	1870	37.12	0.076696478442755	-0.0149444189776652
1	A	26	50	20120615	16	1872	37.16	0.0779588761792075	-0.0158787191676470
1	A	26	50	20120615	16	1874	37.2	0.078332864955777	-0.0175291771056145
1	A	26	50	20120615	16	1876	37.24	0.0792507602684353	-0.0177433597496359
1	A	26	50	20120615	16	1878	37.28	0.080528926486108	-0.0180913977073359
1	A	26	50	20120615	16	1880	37.32	0.0812468520010468	-0.0187410167072120
1	A	26	50	20120615	16	1882	37.36	0.0834337918539006	-0.0209075918847676
1	A	26	50	20120615	16	1884	37.4	0.0848953815706132	-0.0218395586223715
1	A	26	50	20120615	16	1886	37.44	0.0853770627099574	-0.0234263062393541
1	A	26	50	20120615	16	1888	37.48	0.0867169593496278	-0.0248647735643219
1	A	26	50	20120615	16	1890	37.52	0.0873879329742957	-0.0262936242370655
1	A	26	50	20120615	16	1892	37.56	0.0883030705705074	-0.0276509864142313
1	A	26	50	20120615	16	1894	37.6	0.0885481537808666	-0.0285576387290686
1	A	26	50	20120615	16	1896	37.64	0.0890152685205185	-0.030082868056088
1	A	26	50	20120615	16	1898	37.68	0.0893622458180467	-0.0311437403599022
1	A	26	50	20120615	16	1900	37.72	0.0901104355032202	-0.0331013654836171
1	A	26	50	20120615	16	1902	37.76	0.0901940862354345	-0.0340614043604341
1	A	26	50	20120615	16	1904	37.8	0.0909241739870097	-0.0365086302194427
1	A	26	50	20120615	16	1906	37.84	0.0915373769876546	-0.0375716945542785
1	A	26	50	20120615	16	1908	37.88	0.0923923397967873	-0.0392913075354461
1	A	26	50	20120615	16	1910	37.92	0.0929505298898559	-0.0408490637744
1	A	26	50	20120615	16	1912	37.96	0.0937303272481485	-0.0427145528845264
1	A	26	50	20120615	16	1914	38	0.0942236756493823	-0.0440227711403996
1	A	26	50	20120615	16	1916	38.04	0.094765248733093	-0.0453792140787498
1	A	26	50	20120615	16	1918	38.08	0.0953341868492358	-0.046797104596385
1	A	26	50	20120615	16	1920	38.12	0.096328378983584	-0.0476627447179136
1	A	26	50	20120615	16	1922	38.16	0.0981022977655468	-0.0485112021446594
1	A	26	50	20120615	16	1924	38.2	0.0989227537637574	-0.0488523811665819
1	A	26	50	20120615	16	1926	38.24	0.0996196782072954	-0.0497396587556147
1	A	26	50	20120615	16	1928	38.28	0.101500440823895	-0.0510596856947338
1	A	26	50	20120615	16	1930	38.32	0.102151756880046	-0.0520248157403753
1	A	26	50	20120615	16	1932	38.36	0.102757252416776	-0.0529820261900675
1	A	26	50	20120615	16	1934	38.4	0.102937211092588	-0.0544100283346738
1	A	26	50	20120615	16	1936	38.44	0.102828599490997	-0.0553134279583177
1	A	26	50	20120615	16	1938	38.48	0.102364808153217	-0.0562198681411207
1	A	26	50	20120615	16	1940	38.52	0.102188879986058	-0.0583233693937945
1	A	26	50	20120615	16	1942	38.56	0.101911128442408	-0.0590904388300256
1	A	26	50	20120615	16	1944	38.6	0.101297359756338	-0.0605838483518916
1	A	26	50	20120615	16	1946	38.64	0.100615355265883	-0.0622289322783221
1	A	26	50	20120615	16	1948	38.68	0.0998721860388564	-0.0627910821693654
1	A	26	50	20120615	16	1950	38.72	0.0996135263782984	-0.0647849818709553
1	A	26	50	20120615	16	1952	38.76	0.0987712207805494	-0.0658889169777437
1	A	26	50	20120615	16	1954	38.8	0.0983782108315654	-0.0676749272856647
1	A	26	50	20120615	16	1956	38.84	0.0981351075201934	-0.0681527900483906
1	A	26	50	20120615	16	1958	38.88	0.0977583610271776	-0.0697797013305446
1	A	26	50	20120615	16	1960	38.92	0.0978246169325748	-0.070492677098015
1	A	26	50	20120615	16	1962	38.96	0.0968809122224032	-0.0713826416928163
1	A	26	50	20120615	16	1964	39	0.096128692028577	-0.0732605758822916
1	A	26	50	20120615	16	1966	39.04	0.096330146750537	-0.0744012098310236
1	A	26	50	20120615	16	1968	39.08	0.096286659683494	-0.0758914373723742
1	A	26	50	20120615	16	1970	39.12	0.0960364145936322	-0.0771288035287726
1	A	26	50	20120615	16	1972	39.16	0.0955956042262405	-0.0789074599261692
1	A	26	50	20120615	16	1974	39.2	0.0952588799770394	-0.0797306736408266
1	A	26	50	20120615	16	1976	39.24	0.0955167618201382	-0.0799635239038713
1	A	26	50	20120615	16	1978	39.28	0.0956426268271894	-0.0804316285930168
1	A	26	50	20120615	16	1980	39.32	0.0955248228374437	-0.0802962883550977
1	A	26	50	20120615	16	1982	39.36	0.0961879475768404	-0.0803119861256401
1	A	26	50	20120615	16	1984	39.4	0.0966264244918542	-0.0798862371326876
1	A	26	50	20120615	16	1986	39.44	0.0974954587259325	-0.0798657310360332
1	A	26	50	20120615	16	1988	39.48	0.0984882366467184	-0.079561675120123
1	A	26	50	20120615	16	1990	39.52	0.0990491137455554	-0.0795452702427995
1	A	26	50	20120615	16	1992	39.56	0.100259185580200	-0.0792233245253253
1	A	26	50	20120615	16	1994	39.6	0.102346635508941	-0.0791666852721522
1	A	26	50	20120615	16	1996	39.64	0.104028630409349	-0.0790275973682928
1	A	26	50	20120615	16	1998	39.68	0.104821155689703	-0.0790751149439886
1	A	26	50	20120615	16	2000	39.72	0.105721797596900	-0.0788009696449225
1	A	26	50	20120615	16	2002	39.76	0.106839167732531	-0.0780442239676967
1	A	26	50	20120615	16	2004	39.8	0.107155385885078	-0.0774310209670517
1	A	26	50	20120615	16	2006	39.84	0.107391135285925	-0.076789392273803
1	A	26	50	20120615	16	2008	39.88	0.107272907032111	-0.0755513897213016
1	A	26	50	20120615	16	2010	39.92	0.107369356397065	-0.0749684508908914
1	A	26	50	20120615	16	2012	39.96	0.108078372366561	-0.0725425796566748
1	A	26	50	20120615	16	2014	40	0.107901524960586	-0.0709643880317445
1	A	26	50	20120615	16	2016	40.04	0.108234077279778	-0.0692784333333614
1	A	26	50	20120615	16	2018	40.08	0.109014935298242	-0.0670465921999023
1	A	26	50	20120615	16	2020	40.12	0.109258038609614	-0.0651729006511142
1	A	26	50	20120615	16	2022	40.16	0.109767650466815	-0.0635545453610126
1	A	26	50	20120615	16	2024	40.2	0.110274646028926	-0.0611694741880703
1	A	26	50	20120615	16	2026	40.24	0.111279515475670	-0.059531037065383
1	A	26	50	20120615	16	2028	40.28	0.112055140903954	-0.0571870487964277
1	A	26	50	20120615	16	2030	40.32	0.112603431502086	-0.0552245446359226
1	A	26	50	20120615	16	2032	40.36	0.113434918366083	-0.0550351107292427
1	A	26	50	20120615	16	2034	40.4	0.113814917550293	-0.0542025632050736
1	A	26	50	20120615	16	2036	40.44	0.114294760212006	-0.0522363820893063
1	A	26	50	20120615	16	2038	40.48	0.114644919490049	-0.0506657565069348
1	A	26	50	20120615	16	2040	40.52	0.115586785722590	-0.0489573865235881
1	A	26	50	20120615	16	2042	40.56	0.115402513695413	-0.0476369353204003
1	A	26	50	20120615	16	2044	40.6	0.116166966836553	-0.0455473640713159
1	A	26	50	20120615	16	2046	40.64	0.116539894952951	-0.043744666043359
1	A	26	50	20120615	16	2048	40.68	0.117226000662737	-0.0422383164673972
1	A	26	50	20120615	16	2050	40.72	0.118003393857973	-0.040840083518279
1	A	26	50	20120615	16	2052	40.76	0.119040648795296	-0.0387534821176756
1	A	26	50	20120615	16	2054	40.8	0.120099470489444	-0.0371982714631339
1	A	26	50	20120615	16	2056	40.84	0.121060145762364	-0.0366943871708604
1	A	26	50	20120615	16	2058	40.88	0.122648307592909	-0.0353494700730436
1	A	26	50	20120615	16	2060	40.92	0.123905048475112	-0.0346654856836018
1	A	26	50	20120615	16	2062	40.96	0.124954607070427	-0.0334094519081801
1	A	26	50	20120615	16	2064	41	0.126242248518968	-0.0328826573561962
1	A	26	50	20120615	16	2066	41.04	0.127434713394761	-0.032644786635005
1	A	26	50	20120615	16	2068	41.08	0.129120455961110	-0.0318514128265137
1	A	26	50	20120615	16	2070	41.12	0.129789661818825	-0.0317733482378707
1	A	26	50	20120615	16	2072	41.16	0.130802521572196	-0.0319300431005816
1	A	26	50	20120615	16	2074	41.2	0.131569096033681	-0.0315226788839401
1	A	26	50	20120615	16	2076	41.24	0.132721680087015	-0.0316669286673021
1	A	26	50	20120615	16	2078	41.28	0.133398098433898	-0.0314953845621863
1	A	26	50	20120615	16	2080	41.32	0.132990309953188	-0.0310716154682212
1	A	26	50	20120615	16	2082	41.36	0.132683637742187	-0.0310332195700028
1	A	26	50	20120615	16	2084	41.4	0.132420523308907	-0.0311718832097934
1	A	26	50	20120615	16	2086	41.44	0.131727770795379	-0.0306993237479265
1	A	26	50	20120615	16	2088	41.48	0.131446837271214	-0.0304089149928931
1	A	26	50	20120615	16	2090	41.52	0.131340700543357	-0.0296226829628918
1	A	26	50	20120615	16	2092	41.56	0.130450806659234	-0.0285001509477582
1	A	26	50	20120615	16	2094	41.6	0.129286767476045	-0.0272472991528519
1	A	26	50	20120615	16	2096	41.64	0.128146487080703	-0.0261658500417052
1	A	26	50	20120615	16	2098	41.68	0.127184963279646	-0.025423246500103
1	A	26	50	20120615	16	2100	41.72	0.125970295250924	-0.023578829172056
1	A	26	50	20120615	16	2102	41.76	0.125082098423075	-0.0214616807585054
1	A	26	50	20120615	16	2104	41.8	0.124450015671373	-0.0202202133827762
1	A	26	50	20120615	16	2106	41.84	0.123700977458062	-0.0186068078401428
1	A	26	50	20120615	16	2108	41.88	0.122980082094642	-0.0159528239583154
1	A	26	50	20120615	16	2110	41.92	0.122280470645336	-0.0141161848048614
1	A	26	50	20120615	16	2112	41.96	0.121605537222694	-0.0124063298972742
1	A	26	50	20120615	16	2114	42	0.120897723334726	-0.00969881803211095
1	A	26	50	20120615	16	2116	42.04	0.120265145608276	-0.00765966349652517
1	A	26	50	20120615	16	2118	42.08	0.119751220399710	-0.00583023683223936
1	A	26	50	20120615	16	2120	42.12	0.118542492067950	-0.00376732350880571
1	A	26	50	20120615	16	2122	42.16	0.117617667108836	-0.00171438039098681
1	A	26	50	20120615	16	2124	42.2	0.116557501911803	0.000312824039996901
1	A	26	50	20120615	16	2126	42.24	0.116134015660550	0.0023005719125904
1	A	26	50	20120615	16	2128	42.28	0.115367724041778	0.0048545708955581
1	A	26	50	20120615	16	2130	42.32	0.114706296358656	0.0065465360015813
1	A	26	50	20120615	16	2132	42.36	0.113803886684506	0.0091245059044312
1	A	26	50	20120615	16	2134	42.4	0.113594017391850	0.0116822525533392
1	A	26	50	20120615	16	2136	42.44	0.112521760668859	0.0127680857265292
1	A	26	50	20120615	16	2138	42.48	0.111924679702825	0.0149792086312996
1	A	26	50	20120615	16	2140	42.52	0.111181298343763	0.0170141912368763
1	A	26	50	20120615	16	2142	42.56	0.109982115953549	0.018994868041658
1	A	26	50	20120615	16	2144	42.6	0.109078574908549	0.0210212946551824
1	A	26	50	20120615	16	2146	42.64	0.108017773315413	0.0226364679647687
1	A	26	50	20120615	16	2148	42.68	0.107448057381811	0.0249230391630916
1	A	26	50	20120615	16	2150	42.72	0.106163102939039	0.0269179288141751
1	A	26	50	20120615	16	2152	42.76	0.105669683827127	0.0293799332049104
1	A	26	50	20120615	16	2154	42.8	0.105146919783795	0.0298263297158735
1	A	26	50	20120615	16	2156	42.84	0.104908059113111	0.0324354123170956
1	A	26	50	20120615	16	2158	42.88	0.104774203799432	0.0336299278025541
1	A	26	50	20120615	16	2160	42.92	0.105009811778923	0.0358621224894038
1	A	26	50	20120615	16	2162	42.96	0.104856298896728	0.0378809830603695
1	A	26	50	20120615	16	2164	43	0.105396245634842	0.0401185517587562
1	A	26	50	20120615	16	2166	43.04	0.105456703264633	0.0412446193077957
1	A	26	50	20120615	16	2168	43.08	0.105300786219382	0.0441059268978671
1	A	26	50	20120615	16	2170	43.12	0.105652359710988	0.0455702036203482
1	A	26	50	20120615	16	2172	43.16	0.105867532304503	0.0468187420638893
1	A	26	50	20120615	16	2174	43.2	0.106055976261689	0.0484772610191624
1	A	26	50	20120615	16	2176	43.24	0.106568062992624	0.0506748074737339
1	A	26	50	20120615	16	2178	43.28	0.107205731887898	0.0518515745789846
1	A	26	50	20120615	16	2180	43.32	0.107748365631781	0.0535829962433979
1	A	26	50	20120615	16	2182	43.36	0.108602338491420	0.0546410401200874
1	A	26	50	20120615	16	2184	43.4	0.108917495983795	0.0563255806049081
1	A	26	50	20120615	16	2186	43.44	0.110421370686022	0.0573460771115165
1	A	26	50	20120615	16	2188	43.48	0.111416764901898	0.0582839128354042
1	A	26	50	20120615	16	2190	43.52	0.112140135139052	0.0597384314843049
1	A	26	50	20120615	16	2192	43.56	0.113472324314808	0.0601018843698348
1	A	26	50	20120615	16	2194	43.6	0.114502861737709	0.0604940457906809
1	A	26	50	20120615	16	2196	43.64	0.115610120246369	0.0608717115225126
1	A	26	50	20120615	16	2198	43.68	0.116210312482240	0.0613929906416033
1	A	26	50	20120615	16	2200	43.72	0.116912257383924	0.0615240175281572
1	A	26	50	20120615	16	2202	43.76	0.118343795062436	0.0628954511302685
1	A	26	50	20120615	16	2204	43.8	0.118771736086410	0.0632962392538451
1	A	26	50	20120615	16	2206	43.84	0.119250871641342	0.0632484388354369
1	A	26	50	20120615	16	2208	43.88	0.119988737567511	0.0636476006134167
1	A	26	50	20120615	16	2210	43.92	0.120366756852733	0.0643302414999742
1	A	26	50	20120615	16	2212	43.96	0.120582282999639	0.0641401711971912
1	A	26	50	20120615	16	2214	44	0.120954786851968	0.0648947955540735
1	A	26	50	20120615	16	2216	44.04	0.120953019085015	0.0648371663514068
1	A	26	50	20120615	16	2218	44.08	0.120448356975282	0.0654620366139413
1	A	26	50	20120615	16	2220	44.12	0.119684610940922	0.065433823053372
1	A	26	50	20120615	16	2222	44.16	0.118851144177938	0.0653225951566913
1	A	26	50	20120615	16	2224	44.2	0.118594040152298	0.0654481773210301
1	A	26	50	20120615	16	2226	44.24	0.117163138869889	0.0661804571036269
1	A	26	50	20120615	16	2228	44.28	0.116011756898083	0.0668382785421647
1	A	26	50	20120615	16	2230	44.32	0.114200290746039	0.068091130337071
1	A	26	50	20120615	16	2232	44.36	0.113404583485170	0.068521970498848
1	A	26	50	20120615	16	2234	44.4	0.111450423184683	0.0702710698327911
1	A	26	50	20120615	16	2236	44.44	0.110406521443617	0.0718057036800002
1	A	26	50	20120615	16	2238	44.48	0.108570518686266	0.0728709600458577
1	A	26	50	20120615	16	2240	44.52	0.107677867085697	0.0740987802607101
1	A	26	50	20120615	16	2242	44.56	0.105652501132344	0.0761906142514942
1	A	26	50	20120615	16	2244	44.6	0.103757879222833	0.0775464207937413
1	A	26	50	20120615	16	2246	44.64	0.102942726525481	0.0789866558856621
1	A	26	50	20120615	16	2248	44.68	0.101481589357108	0.0794762283366844
1	A	26	50	20120615	16	2250	44.72	0.100124149398197	0.0806031514849292
1	A	26	50	20120615	16	2252	44.76	0.0978240371050142	0.0817082533179066
1	A	26	50	20120615	16	2254	44.8	0.0968133835248	0.0827981028576138
1	A	26	50	20120615	16	2256	44.84	0.0957375983389706	0.0835556899919093
1	A	26	50	20120615	16	2258	44.88	0.0942185264978017	0.0847876764799163
1	A	26	50	20120615	16	2260	44.92	0.0929742229167732	0.0849359645501058
1	A	26	50	20120615	16	2262	44.96	0.0924108306391153	0.0860395864085901
1	A	26	50	20120615	16	2264	45	0.0907577493349896	0.0868017131684208
1	A	26	50	20120615	16	2266	45.04	0.0891032255330303	0.087928735311615
1	A	26	50	20120615	16	2268	45.08	0.0880009167718385	0.0890437719948679
1	A	26	50	20120615	16	2270	45.12	0.0869199060668962	0.0895746536240469
1	A	26	50	20120615	16	2272	45.16	0.0856862097946922	0.0910586656967909
1	A	26	50	20120615	16	2274	45.2	0.0856005084528124	0.0913169010932809
1	A	26	50	20120615	16	2276	45.24	0.0840493283069235	0.0928341401136729
1	A	26	50	20120615	16	2278	45.28	0.0836047702735915	0.0935403276560439
1	A	26	50	20120615	16	2280	45.32	0.0831205435498349	0.0940089980306139
1	A	26	50	20120615	16	2282	45.36	0.0825945268153103	0.094089537492991
1	A	26	50	20120615	16	2284	45.4	0.081985990719421	0.094563723300455
1	A	26	50	20120615	16	2286	45.44	0.0808859446999292	0.0950019173727559
1	A	26	50	20120615	16	2288	45.48	0.07948962093912	0.095887710037549
1	A	26	50	20120615	16	2290	45.52	0.0784876506301788	0.0963607644741619
1	A	26	50	20120615	16	2292	45.56	0.0773605224209674	0.097031101702727
1	A	26	50	20120615	16	2294	45.6	0.076521823067802	0.0981102173614959
1	A	26	50	20120615	16	2296	45.64	0.0761626128229593	0.099237345570707
1	A	26	50	20120615	16	2298	45.68	0.0758855683860904	0.0994889341634539
1	A	26	50	20120615	16	2300	45.72	0.0760145446629789	0.100009081911694
1	A	26	50	20120615	16	2302	45.76	0.0758331717736045	0.100235709635065
1	A	26	50	20120615	16	2304	45.8	0.0750393737010445	0.100312501431502
1	A	26	50	20120615	16	2306	45.84	0.074815574404799	0.100571656066807
1	A	26	50	20120615	16	2308	45.88	0.0737760567257766	0.102021295678917
1	A	26	50	20120615	16	2310	45.92	0.0725278718356261	0.102791476384985
1	A	26	50	20120615	16	2312	45.96	0.0713682874251583	0.104324413175920
1	A	26	50	20120615	16	2314	46	0.0698069249416203	0.105990427463073
1	A	26	50	20120615	16	2316	46.04	0.0685530124865421	0.107119889124663
1	A	26	50	20120615	16	2318	46.08	0.0675436175563984	0.108990540114292
1	A	26	50	20120615	16	2320	46.12	0.0664100546754782	0.110880707251081
1	A	26	50	20120615	16	2322	46.16	0.0648632585916326	0.112015967188276
1	A	26	50	20120615	16	2324	46.2	0.0641786378060878	0.113247888622460
1	A	26	50	20120615	16	2326	46.24	0.062511916412153	0.11493582321983
1	A	26	50	20120615	16	2328	46.28	0.0624052847095501	0.116462325339056
1	A	26	50	20120615	16	2330	46.32	0.0616059004934187	0.117632233508529
1	A	26	50	20120615	16	2332	46.36	0.060652579131023	0.119622173412144
1	A	26	50	20120615	16	2334	46.4	0.0602081625190472	0.12097875777185
1	A	26	50	20120615	16	2336	46.44	0.0602829037058187	0.122930584619959
1	A	26	50	20120615	16	2338	46.48	0.0600857623352238	0.124500927359619
1	A	26	50	20120615	16	2340	46.52	0.0604301233376617	0.125934232805084
1	A	26	50	20120615	16	2342	46.56	0.0604767216745419	0.127936829920082
1	A	26	50	20120615	16	2344	46.6	0.0606798027420987	0.129416662991749
1	A	26	50	20120615	16	2346	46.64	0.061492268433682	0.13048368712456
1	A	26	50	20120615	16	2348	46.68	0.0629113610328453	0.13203444300638
1	A	26	50	20120615	16	2350	46.72	0.0637260894661284	0.133574380154448
1	A	26	50	20120615	16	2352	46.76	0.064630479039266	0.134750298731561
1	A	26	50	20120615	16	2354	46.8	0.0656243176202237	0.135532712384944
1	A	26	50	20120615	16	2356	46.84	0.066085139109523	0.136634596882067
1	A	26	50	20120615	16	2358	46.88	0.0666510366665066	0.13716895747661
1	A	26	50	20120615	16	2360	46.92	0.0675682955830617	0.138210384343941
1	A	26	50	20120615	16	2362	46.96	0.0681895596010123	0.13919142429216
1	A	26	50	20120615	16	2364	47	0.0689941056966463	0.139465923144616
1	A	26	50	20120615	16	2366	47.04	0.0696463409916128	0.140305683157953
1	A	26	50	20120615	16	2368	47.08	0.0711995717471672	0.14107741949894
1	A	26	50	20120615	16	2370	47.12	0.0731051538117868	0.141919654386012
1	A	26	50	20120615	16	2372	47.16	0.074590431605669	0.142309623775836
1	A	26	50	20120615	16	2374	47.2	0.0753763100822799	0.143680420981844
1	A	26	50	20120615	16	2376	47.24	0.0767150753511003	0.144376709029279
1	A	26	50	20120615	16	2378	47.28	0.078130278862967	0.145060198443974
1	A	26	50	20120615	16	2380	47.32	0.07892697607333	0.146144405271567
1	A	26	50	20120615	16	2382	47.36	0.0803290981097448	0.147335950908544
1	A	26	50	20120615	16	2384	47.4	0.081889399933111	0.148372145185695
1	A	26	50	20120615	16	2386	47.44	0.0837722131593765	0.148602167021615
1	A	26	50	20120615	16	2388	47.48	0.0844887951714309	0.149639209826903
1	A	26	50	20120615	16	2390	47.52	0.085809529217331	0.150059372676284
1	A	26	50	20120615	16	2392	47.56	0.0853335049322363	0.150641462978557
1	A	26	50	20120615	16	2394	47.6	0.0859940133765427	0.150840796380174
1	A	26	50	20120615	16	2396	47.64	0.085105675127338	0.150850908007145
1	A	26	50	20120615	16	2398	47.68	0.0847328884322965	0.150352539147764
1	A	26	50	20120615	16	2400	47.72	0.0843329488368574	0.149977489711023
1	A	26	50	20120615	16	2402	47.76	0.0837018560346484	0.149953801633853
1	A	26	50	20120615	16	2404	47.8	0.083119412178985	0.149410531493868
1	A	26	50	20120615	16	2406	47.84	0.0822966227283964	0.149390449661282
1	A	26	50	20120615	16	2408	47.88	0.0813563828414526	0.148790610978801
1	A	26	50	20120615	16	2410	47.92	0.0803967682287043	0.148471776531164
1	A	26	50	20120615	16	2412	47.96	0.0795840196944085	0.148089514605255
1	A	26	50	20120615	16	2414	48	0.078005120962697	0.147059189314388
1	A	26	50	20120615	16	2416	48.04	0.0761460665242795	0.146523980191708
1	A	26	50	20120615	16	2418	48.08	0.0739083564045366	0.14565042047423
1	A	26	50	20120615	16	2420	48.12	0.0723728033185119	0.145133949681251
1	A	26	50	20120615	16	2422	48.16	0.0698888786175598	0.145141586434488
1	A	26	50	20120615	16	2424	48.2	0.0689756502096574	0.144776365782005
1	A	26	50	20120615	16	2426	48.24	0.0673904582275933	0.144599447665353
1	A	26	50	20120615	16	2428	48.28	0.0641773650138817	0.144749354302964
1	A	26	50	20120615	16	2430	48.32	0.061641326543156	0.143885623369745
1	A	26	50	20120615	16	2432	48.36	0.059778948702867	0.143732746883652
1	A	26	50	20120615	16	2434	48.4	0.0573642497557931	0.143367101967101
1	A	26	50	20120615	16	2436	48.44	0.0554406364682532	0.143310816267318
1	A	26	50	20120615	16	2438	48.48	0.053290961142768	0.143252904221939
1	A	26	50	20120615	16	2440	48.52	0.0508551904136146	0.142348302516767
1	A	26	50	20120615	16	2442	48.56	0.0486636543666832	0.142482157830446
1	A	26	50	20120615	16	2444	48.6	0.0465261412778344	0.142061358584962
1	A	26	50	20120615	16	2446	48.64	0.0447928104251118	0.141152938503171
1	A	26	50	20120615	16	2448	48.68	0.0424154467160845	0.141229376746217
1	A	26	50	20120615	16	2450	48.72	0.040168473497508	0.141063701627385
1	A	26	50	20120615	16	2452	48.76	0.038226899697726	0.140328169153595
1	A	26	50	20120615	16	2454	48.8	0.036263900562474	0.140325411437149
1	A	26	50	20120615	16	2456	48.84	0.0344574548685767	0.139963867739928
1	A	26	50	20120615	16	2458	48.88	0.0321527817366554	0.139826194049631
1	A	26	50	20120615	16	2460	48.92	0.0298229356033239	0.139815516737235
1	A	26	50	20120615	16	2462	48.96	0.0271982966529156	0.139873358071936
1	A	26	50	20120615	16	2464	49	0.0255097963701203	0.139860559439197
1	A	26	50	20120615	16	2466	49.04	0.0236663689915670	0.139656205579434
1	A	26	50	20120615	16	2468	49.08	0.0214430838501602	0.140393152266786
1	A	26	50	20120615	16	2470	49.12	0.0201849994650731	0.140495824171415
1	A	26	50	20120615	16	2472	49.16	0.0189293192430420	0.141603011969396
1	A	26	50	20120615	16	2474	49.2	0.0182306270325516	0.141991991409727
1	A	26	50	20120615	16	2476	49.24	0.0174177370768996	0.143125907844038
1	A	26	50	20120615	16	2478	49.28	0.0165839874712025	0.144180274765465
1	A	26	50	20120615	16	2480	49.32	0.0151240948107647	0.145276714540373
1	A	26	50	20120615	16	2482	49.36	0.0138874357611476	0.146736819332845
1	A	26	50	20120615	16	2484	49.4	0.0131315386120592	0.147110878820093
1	A	26	50	20120615	16	2486	49.44	0.0121868439523939	0.147834956164028
1	A	26	50	20120615	16	2488	49.48	0.0112874041267247	0.148163053710498
1	A	26	50	20120615	16	2490	49.52	0.0113545792709374	0.148595095953803
1	A	26	50	20120615	16	2492	49.56	0.0112937680877553	0.148380135492323
1	A	26	50	20120615	16	2494	49.6	0.0104805952893908	0.148556912187619
1	A	26	50	20120615	16	2496	49.64	0.0103851358739306	0.148831976725501
1	A	26	50	20120615	16	2498	49.68	0.0103731150586505	0.148890666588339
1	A	26	50	20120615	16	2500	49.72	0.0102500784787240	0.148787428998286
1	A	26	50	20120615	16	2502	49.76	0.0101284561123599	0.14843246139413
1	A	26	50	20120615	16	2504	49.8	0.00981803623541897	0.148023046567823
1	A	26	50	20120615	16	2506	49.84	0.0104678673673294	0.147678685565386
1	A	26	50	20120615	16	2508	49.88	0.00984066365241697	0.146911474707798
1	A	26	50	20120615	16	2510	49.92	0.00949700975676027	0.146566406598579
1	A	26	50	20120615	16	2512	49.96	0.00952812245513247	0.145426550467306
1	A	26	50	20120615	16	2514	50	0.00899284262177427	0.143865965801228
1	A	26	50	20120615	16	2516	50.04	0.00847099781725857	0.141870510464719
1	A	26	50	20120615	16	2518	50.08	0.00751145391518846	0.140227901412023
1	A	26	50	20120615	16	2520	50.12	0.00647434039922215	0.138491742132176
1	A	26	50	20120615	16	2522	50.16	0.00523654997875511	0.136353804779258
1	A	26	50	20120615	16	2524	50.2	0.00407583419743738	0.134273143075617
1	A	26	50	20120615	16	2526	50.24	0.0035144621238534	0.133083718758983
1	A	26	50	20120615	16	2528	50.28	0.00264719565672807	0.131555307451448
1	A	26	50	20120615	16	2530	50.32	0.00166947911038144	0.129014460654610
1	A	26	50	20120615	16	2532	50.36	0.00047722636662279	0.127597347954434
1	A	26	50	20120615	16	2534	50.4	-8.69034234078307e-05	0.125184133931601
1	A	26	50	20120615	16	2536	50.44	-0.00145374083144142	0.123661025924925
1	A	26	50	20120615	16	2538	50.48	-0.00211509780388520	0.122195264278204
1	A	26	50	20120615	16	2540	50.52	-0.00275920137086804	0.121029598749418
1	A	26	50	20120615	16	2542	50.56	-0.00417666762443457	0.118692045152171
1	A	26	50	20120615	16	2544	50.6	-0.00514066629922619	0.115904276667343
1	A	26	50	20120615	16	2546	50.64	-0.0056482275467619	0.1151970284648
1	A	26	50	20120615	16	2548	50.68	-0.00708676558240782	0.112871495682834
1	A	26	50	20120615	16	2550	50.72	-0.00883197582905434	0.110565691180063
1	A	26	50	20120615	16	2552	50.76	-0.0101133947379206	0.108836532257349
1	A	26	50	20120615	16	2554	50.8	-0.0114208351763345	0.106704181048003
1	A	26	50	20120615	16	2556	50.84	-0.0126340182808162	0.105730000035562
1	A	26	50	20120615	16	2558	50.88	-0.0133590148635668	0.103670127271288
1	A	26	50	20120615	16	2560	50.92	-0.0138658690043213	0.101990465823257
1	A	26	50	20120615	16	2562	50.96	-0.0143355293283854	0.100994576632634
1	A	26	50	20120615	16	2564	51	-0.0147667230435530	0.100800122267808
1	A	26	50	20120615	16	2566	51.04	-0.0143959869581769	0.100995778714162
1	A	26	50	20120615	16	2568	51.08	-0.0147559043098008	0.100446922430605
1	A	26	50	20120615	16	2570	51.12	-0.0145137909479226	0.1003606554033
1	A	26	50	20120615	16	2572	51.16	-0.0147728041618712	0.100695753306905
1	A	26	50	20120615	16	2574	51.2	-0.0140976586071943	0.100639609028479
1	A	26	50	20120615	16	2576	51.24	-0.0140591919982977	0.101143351899396
1	A	26	50	20120615	16	2578	51.28	-0.0136213514793870	0.100645690146797
1	A	26	50	20120615	16	2580	51.32	-0.0134161490914867	0.100291429649422
1	A	26	50	20120615	16	2582	51.36	-0.0133066182510809	0.100244265627117
1	A	26	50	20120615	16	2584	51.4	-0.0133583784674638	0.099848568672365
1	A	26	50	20120615	16	2586	51.44	-0.0125895412642796	0.0989576848387479
1	A	26	50	20120615	16	2588	51.48	-0.0122795456514074	0.098662397046925
1	A	26	50	20120615	16	2590	51.52	-0.0123827125307825	0.0974790538486089
1	A	26	50	20120615	16	2592	51.56	-0.0118424122392780	0.0958027158024499
1	A	26	50	20120615	16	2594	51.6	-0.0118719693027315	0.0939756933012199
1	A	26	50	20120615	16	2596	51.64	-0.0119696207492134	0.0924297457455119
1	A	26	50	20120615	16	2598	51.68	-0.0118268558900918	0.0910407758952269
1	A	26	50	20120615	16	2600	51.72	-0.0119740048112567	0.0890197940039179
1	A	26	50	20120615	16	2602	51.76	-0.0122684440749428	0.0868222475493465
1	A	26	50	20120615	16	2604	51.8	-0.0123881572529977	0.0848086195685615
1	A	26	50	20120615	16	2606	51.84	-0.0122108855829542	0.0835919009301738
1	A	26	50	20120615	16	2608	51.88	-0.0126003599980318	0.081322088162565
1	A	26	50	20120615	16	2610	51.92	-0.0124529282341544	0.080069448499693
1	A	26	50	20120615	16	2612	51.96	-0.0126038248212596	0.0793794537026112
1	A	26	50	20120615	16	2614	52	-0.0128601510294397	0.0769494812490637
1	A	26	50	20120615	16	2616	52.04	-0.0132820109350956	0.0759790479025632
1	A	26	50	20120615	16	2618	52.08	-0.0132617876811537	0.0738838905099075
1	A	26	50	20120615	16	2620	52.12	-0.0137767735498918	0.0714848893333759
1	A	26	50	20120615	16	2622	52.16	-0.0135620252204455	0.0703074858320222
1	A	26	50	20120615	16	2624	52.2	-0.0136705661113576	0.0687902468116302
1	A	26	50	20120615	16	2626	52.24	-0.0135414484131130	0.066082876367823
1	A	26	50	20120615	16	2628	52.28	-0.0133812180164961	0.065009488273982
1	A	26	50	20120615	16	2630	52.32	-0.0134384229550941	0.0638400043685775
1	A	26	50	20120615	16	2632	52.36	-0.0133654495352756	0.0631379887562155
1	A	26	50	20120615	16	2634	52.4	-0.0136188058949748	0.0632552977712144
1	A	26	50	20120615	16	2636	52.44	-0.0134679800185477	0.0628468021837229
1	A	26	50	20120615	16	2638	52.48	-0.0140178969622764	0.0625108557519812
1	A	26	50	20120615	16	2640	52.52	-0.0150335851427728	0.0616090117632559
1	A	26	50	20120615	16	2642	52.56	-0.0164183830630485	0.0607218755955792
1	A	26	50	20120615	16	2644	52.6	-0.0169040947110456	0.0601315121439666
1	A	26	50	20120615	16	2646	52.64	-0.0185127626382450	0.0589711499160394
1	A	26	50	20120615	16	2648	52.68	-0.0200795698439981	0.0578420418078408
1	A	26	50	20120615	16	2650	52.72	-0.0216851265013603	0.0567095395870924
1	A	26	50	20120615	16	2652	52.76	-0.0228304273548481	0.0555578747725739
1	A	26	50	20120615	16	2654	52.8	-0.0243110382439747	0.0545760570068963
1	A	26	50	20120615	16	2656	52.84	-0.0253479396279066	0.0533758139565103
1	A	26	50	20120615	16	2658	52.88	-0.0266343789949193	0.0519677522231335
1	A	26	50	20120615	16	2660	52.92	-0.0280188940724826	0.051198702887915
1	A	26	50	20120615	16	2662	52.96	-0.0289920144247515	0.0497274965189783
1	A	26	50	20120615	16	2664	53	-0.030020925502056	0.0482829480756923
1	A	26	50	20120615	16	2666	53.04	-0.030738992438351	0.0471896902812998
1	A	26	50	20120615	16	2668	53.08	-0.031700869792799	0.046410953583179
1	A	26	50	20120615	16	2670	53.12	-0.0326725759315056	0.0448360853601203
1	A	26	50	20120615	16	2672	53.16	-0.0342886684799074	0.0441973558046745
1	A	26	50	20120615	16	2674	53.2	-0.0351067910257403	0.0431355642620448
1	A	26	50	20120615	16	2676	53.24	-0.0362117160820224	0.0422409327624876
1	A	26	50	20120615	16	2678	53.28	-0.0372351824371118	0.0414321440261664
1	A	26	50	20120615	16	2680	53.32	-0.0383909484709612	0.0400485481874187
1	A	26	50	20120615	16	2682	53.36	-0.0390484234271763	0.039702341636282
1	A	26	50	20120615	16	2684	53.4	-0.0401069269232735	0.037883556929053
1	A	26	50	20120615	16	2686	53.44	-0.0412048162670828	0.0369434938188045
1	A	26	50	20120615	16	2688	53.48	-0.0412832414801842	0.0358278843790587
1	A	26	50	20120615	16	2690	53.52	-0.0418083955444358	0.0349942903368535
1	A	26	50	20120615	16	2692	53.56	-0.0419806184720616	0.0333402544385732
1	A	26	50	20120615	16	2694	53.6	-0.0422167850659101	0.0323281088630506
1	A	26	50	20120615	16	2696	53.64	-0.0420394780405275	0.031278302780362
1	A	26	50	20120615	16	2698	53.68	-0.0421441687350161	0.0301795613728813
1	A	26	50	20120615	16	2700	53.72	-0.0415011166358169	0.0292890402850432
1	A	26	50	20120615	16	2702	53.76	-0.0412552138886983	0.0288357558469246
1	A	26	50	20120615	16	2704	53.8	-0.0409552613134393	0.0276581380922161
1	A	26	50	20120615	16	2706	53.84	-0.04099887848813	0.0265890746634487
1	A	26	50	20120615	16	2708	53.88	-0.0414492701524068	0.0263218236554992
1	A	26	50	20120615	16	2710	53.92	-0.0419587900857263	0.0258270115432283
1	A	26	50	20120615	16	2712	53.96	-0.0428135336917568	0.0249042442648477
1	A	26	50	20120615	16	2714	54	-0.04358240625028	0.0240386394986582
1	A	26	50	20120615	16	2716	54.04	-0.0440146464834837	0.024180004286353
1	A	26	50	20120615	16	2718	54.08	-0.0451717560202174	0.0238857064440232
1	A	26	50	20120615	16	2720	54.12	-0.0451060799423808	0.0245299372902266
1	A	26	50	20120615	16	2722	54.16	-0.0449137327557624	0.0249996117564263
1	A	26	50	20120615	16	2724	54.2	-0.0449646868704147	0.0255038778863617
1	A	26	50	20120615	16	2726	54.24	-0.044827564723407	0.0258173524645973
1	A	26	50	20120615	16	2728	54.28	-0.0452181280829276	0.026524077408122
1	A	26	50	20120615	16	2730	54.32	-0.0458466187321818	0.0269674192177904
1	A	26	50	20120615	16	2732	54.36	-0.0465051755617721	0.0277707349476252
1	A	26	50	20120615	16	2734	54.4	-0.0478163212397195	0.0289658585449154
1	A	26	50	20120615	16	2736	54.44	-0.0494486772440886	0.0307064018868061
1	A	26	50	20120615	16	2738	54.48	-0.0506185995556974	0.0316826900774547
1	A	26	50	20120615	16	2740	54.52	-0.0513450881337562	0.0323964365913166
1	A	26	50	20120615	16	2742	54.56	-0.0515841043679329	0.0332728105937836
1	A	26	50	20120615	16	2744	54.6	-0.0534395737749699	0.0347048220338392
1	A	26	50	20120615	16	2746	54.64	-0.05463928649527	0.0356122875214749
1	A	26	50	20120615	16	2748	54.68	-0.0558229549627051	0.0361340191889056
1	A	26	50	20120615	16	2750	54.72	-0.0574883328537556	0.0365878403210711
1	A	26	50	20120615	16	2752	54.76	-0.0593215496103886	0.037703824527411
1	A	26	50	20120615	16	2754	54.8	-0.060606723256263	0.0384266927187502
1	A	26	50	20120615	16	2756	54.84	-0.0609336894318836	0.038618460077808
1	A	26	50	20120615	16	2758	54.88	-0.061417357541283	0.0385106899332873
1	A	26	50	20120615	16	2760	54.92	-0.061614456485471	0.0394537299630846
1	A	26	50	20120615	16	2762	54.96	-0.061565255995636	0.0395388514774038
1	A	26	50	20120615	16	2764	55	-0.0615781819075961	0.0403259461776782
1	A	26	50	20120615	16	2766	55.04	-0.0614126764943916	0.0412790271237683
1	A	26	50	20120615	16	2768	55.08	-0.0608003856614943	0.0419075814126328
1	A	26	50	20120615	16	2770	55.12	-0.0606581652745943	0.0425132395839225
1	A	26	50	20120615	16	2772	55.16	-0.0598990083632446	0.0438059792723556
1	A	26	50	20120615	16	2774	55.2	-0.059407378231489	0.0442848814820498
1	A	26	50	20120615	16	2776	55.24	-0.0581967824307196	0.0444469793476758
1	A	26	50	20120615	16	2778	55.28	-0.057117501308964	0.0453066331031948
1	A	26	50	20120615	16	2780	55.32	-0.0564786267966281	0.0464598570881659
1	A	26	50	20120615	16	2782	55.36	-0.0549473234223583	0.0478856601306826
1	A	26	50	20120615	16	2784	55.4	-0.0538218781272862	0.0494393292924413
1	A	26	50	20120615	16	2786	55.44	-0.052664110981246	0.0507970662362011
1	A	26	50	20120615	16	2788	55.48	-0.0515062448402565	0.0525126982061906
1	A	26	50	20120615	16	2790	55.52	-0.050684989811383	0.0540199882341712
1	A	26	50	20120615	16	2792	55.56	-0.0500772315329531	0.0543999167077028
1	A	26	50	20120615	16	2794	55.6	-0.0498723119877653	0.05536370325046
1	A	26	50	20120615	16	2796	55.64	-0.0495953382615745	0.0566927104457001
1	A	26	50	20120615	16	2798	55.68	-0.049008651765224	0.0588589320698651
1	A	26	50	20120615	16	2800	55.72	-0.0484516637536834	0.0597182789410412
1	A	26	50	20120615	16	2802	55.76	-0.0477224952409238	0.0618001427262106
1	A	26	50	20120615	16	2804	55.8	-0.0463872655060093	0.0635020780378485
1	A	26	50	20120615	16	2806	55.84	-0.045705968122336	0.0646366308682623
1	A	26	50	20120615	16	2808	55.88	-0.0444589146030354	0.065828954322699
1	A	26	50	20120615	16	2810	55.92	-0.0430773693739532	0.0667428191267046
1	A	26	50	20120615	16	2812	55.96	-0.0412873285573794	0.0675717604062895
1	A	26	50	20120615	16	2814	56	-0.04101594097476	0.0676884330251853
1	A	26	50	20120615	16	2816	56.04	-0.0391496033364962	0.0688520479443059
1	A	26	50	20120615	16	2818	56.08	-0.03630802402562	0.0701147992341488
1	A	26	50	20120615	16	2820	56.12	-0.0345227208244802	0.0704758479566227
1	A	26	50	20120615	16	2822	56.16	-0.0323142849254784	0.0717646207760133
1	A	26	50	20120615	16	2824	56.2	-0.0299652761983767	0.0722789702486484
1	A	26	50	20120615	16	2826	56.24	-0.027961335580494	0.0733995930754728
1	A	26	50	20120615	16	2828	56.28	-0.0257781433935805	0.0742249988211519
1	A	26	50	20120615	16	2830	56.32	-0.0234820969643897	0.0750016141989291
1	A	26	50	20120615	16	2832	56.36	-0.0213433110833347	0.0761661483568652
1	A	26	50	20120615	16	2834	56.4	-0.0188523860252489	0.0773439761222876
1	A	26	50	20120615	16	2836	56.44	-0.0163075794304366	0.0781037623586726
1	A	26	50	20120615	16	2838	56.48	-0.0139205990691852	0.0793387243520149
1	A	26	50	20120615	16	2840	56.52	-0.0125000922564595	0.0802840554077832
1	A	26	50	20120615	16	2842	56.56	-0.0104156828868778	0.0808520035744322
1	A	26	50	20120615	16	2844	56.6	-0.0086877967563704	0.0822734296259734
1	A	26	50	20120615	16	2846	56.64	-0.00651733249151829	0.0822145276311006
1	A	26	50	20120615	16	2848	56.68	-0.00455652538728798	0.0827389180200285
1	A	26	50	20120615	16	2850	56.72	-0.00233076537214711	0.0824407310904021
1	A	26	50	20120615	16	2852	56.76	-0.000960816694276277	0.0832396203317867
1	A	26	50	20120615	16	2854	56.8	0.00091146064094945	0.0833620912262882
1	A	26	50	20120615	16	2856	56.84	0.00342197255687419	0.0833773647327618
1	A	26	50	20120615	16	2858	56.88	0.00509541146523027	0.0833608184340821
1	A	26	50	20120615	16	2860	56.92	0.00676503199696794	0.0829201494880466
1	A	26	50	20120615	16	2862	56.96	0.00858540769445457	0.0823131690270761
1	A	26	50	20120615	16	2864	57	0.0105252844379618	0.082138513652123
1	A	26	50	20120615	16	2866	57.04	0.0120024305038605	0.0809645749739971
1	A	26	50	20120615	16	2868	57.08	0.0132861121544265	0.0797243096797959
1	A	26	50	20120615	16	2870	57.12	0.0145903706123251	0.0783303900820429
1	A	26	50	20120615	16	2872	57.16	0.0158850124179996	0.0773331573885355
1	A	26	50	20120615	16	2874	57.2	0.0175164491835532	0.0764888718917987
1	A	26	50	20120615	16	2876	57.24	0.0189239452315050	0.0754130089242234
1	A	26	50	20120615	16	2878	57.28	0.0202771354786617	0.0739677533741562
1	A	26	50	20120615	16	2880	57.32	0.0221265025541770	0.0731421354964428
1	A	26	50	20120615	16	2882	57.36	0.0235255133207546	0.0717786214902808
1	A	26	50	20120615	16	2884	57.4	0.0246553285357344	0.0706247646447406
1	A	26	50	20120615	16	2886	57.44	0.0260732897640478	0.069175690718055
1	A	26	50	20120615	16	2888	57.48	0.0267591833417988	0.0680984842475954
1	A	26	50	20120615	16	2890	57.52	0.0283522949198121	0.0667880739607005
1	A	26	50	20120615	16	2892	57.56	0.0294637960691592	0.065435590820325
1	A	26	50	20120615	16	2894	57.6	0.0310512507929230	0.0641821733399937
1	A	26	50	20120615	16	2896	57.64	0.0321296593449106	0.0627486557624942
1	A	26	50	20120615	16	2898	57.68	0.0334438880084239	0.0612846618827256
1	A	26	50	20120615	16	2900	57.72	0.0344857391398242	0.0599292796045472
1	A	26	50	20120615	16	2902	57.76	0.0363512989606287	0.058364805851172
1	A	26	50	20120615	16	2904	57.8	0.037566037700029	0.0567905740242164
1	A	26	50	20120615	16	2906	57.84	0.0380374657910461	0.0557046701403482
1	A	26	50	20120615	16	2908	57.88	0.0394246678743779	0.0538282915857916
1	A	26	50	20120615	16	2910	57.92	0.0404214763038165	0.0525189419590684
1	A	26	50	20120615	16	2912	57.96	0.0414145370673149	0.0500792821426186
1	A	26	50	20120615	16	2914	58	0.0422672371347478	0.0491077881359464
1	A	26	50	20120615	16	2916	58.04	0.0432300266569436	0.0464783479304939
1	A	26	50	20120615	16	2918	58.08	0.0441217660897657	0.0451672941764281
1	A	26	50	20120615	16	2920	58.12	0.0443395832626425	0.0432300761544182
1	A	26	50	20120615	16	2922	58.16	0.0453398706574446	0.041213676315051
1	A	26	50	20120615	16	2924	58.2	0.0456146311394102	0.0402329404227487
1	A	26	50	20120615	16	2926	58.24	0.0466278967720742	0.0379116686662458
1	A	26	50	20120615	16	2928	58.28	0.0466743650013067	0.0357646690328206
1	A	26	50	20120615	16	2930	58.32	0.0470365875210373	0.0338620851009532
1	A	26	50	20120615	16	2932	58.36	0.0474013202698411	0.0318725623903389
1	A	26	50	20120615	16	2934	58.4	0.0477072570897893	0.0301610387107482
1	A	26	50	20120615	16	2936	58.44	0.047331641967623	0.0284909939149418
1	A	26	50	20120615	16	2938	58.48	0.0477394163061977	0.0271499800465571
1	A	26	50	20120615	16	2940	58.52	0.0473994888632779	0.0255890630402912
1	A	26	50	20120615	16	2942	58.56	0.0471590018469963	0.0233071587467241
1	A	26	50	20120615	16	2944	58.6	0.0469714064179475	0.0219847983552272
1	A	26	50	20120615	16	2946	58.64	0.0470926045202429	0.0206282847061989
1	A	26	50	20120615	16	2948	58.68	0.0470571077598273	0.0189414107690003
1	A	26	50	20120615	16	2950	58.72	0.0466317123202655	0.0176201110376751
1	A	26	50	20120615	16	2952	58.76	0.0463332425479267	0.0159451872050785
1	A	26	50	20120615	16	2954	58.8	0.0465760630165861	0.014635625446321
1	A	26	50	20120615	16	2956	58.84	0.0461374446802161	0.012959853085587
1	A	26	50	20120615	16	2958	58.88	0.046420428814047	0.011539699826252
1	A	26	50	20120615	16	2960	58.92	0.0465530820461976	0.0104035206502414
1	A	26	50	20120615	16	2962	58.96	0.0461544152429646	0.0098210060838999
1	A	26	50	20120615	16	2964	59	0.0463012106107389	0.0084012770886336
1	A	26	50	20120615	16	2966	59.04	0.0461589407263642	0.0082274702418179
1	A	26	50	20120615	16	2968	59.08	0.0467572237739261	0.0081999637880298
1	A	26	50	20120615	16	2970	59.12	0.0470462183153971	0.0081884379474964
1	A	26	50	20120615	16	2972	59.16	0.0475561130153107	0.0086245106994542
1	A	26	50	20120615	16	2974	59.2	0.0475597899705729	0.008827591767011
1	A	26	50	20120615	16	2976	59.24	0.0477929937870082	0.0088017116588195
1	A	26	50	20120615	16	2978	59.28	0.0487816704884632	0.0081144038675062
1	A	26	50	20120615	16	2980	59.32	0.0499262642351699	0.0081977717570081
1	A	26	50	20120615	16	2982	59.36	0.0507074050963467	0.0076994736083059
1	A	26	50	20120615	16	2984	59.4	0.0519891068479254	0.0080202172442522
1	A	26	50	20120615	16	2986	59.44	0.0534001384297831	0.0077969836334316
1	A	26	50	20120615	16	2988	59.48	0.0546537680421488	0.0070308334360159
1	A	26	50	20120615	16	2990	59.52	0.0566306971809901	0.0064346009981194
1	A	26	50	20120615	16	2992	59.56	0.0581807459560291	0.0059985282461617
1	A	26	50	20120615	16	2994	59.6	0.0593515733643178	0.0055844465150989
1	A	26	50	20120615	16	2996	59.64	0.0608936318327295	0.0053806583407609
1	A	26	50	20120615	16	2998	59.68	0.0632083458809436	0.0050270342394895
1	A	26	50	20120615	16	3000	59.72	0.0645299284549813	0.0047755870680996
1	A	26	50	20120615	16	3002	59.76	0.0660859876376604	0.0045628893483187
1	A	26	50	20120615	16	3004	59.8	0.0683079292761829	0.0041463327435217
1	A	26	50	20120615	16	3006	59.84	0.0703196480686586	0.0037497872606322
1	A	26	50	20120615	16	3008	59.88	0.0722453119658639	0.003603628288961
1	A	26	50	20120615	16	3010	59.92	0.0742326355743887	0.0031843846783955
1	A	26	50	20120615	16	3012	59.96	0.0760350507596332	0.0024637014470101
1	A	26	50	20120615	16	3014	60	0.0781543912042056	0.0030108606742923
1	A	26	50	20120615	16	3016	60.04	0.0796482957008184	0.0024292653467664
1	A	26	50	20120615	16	3018	60.08	0.0811810203597183	0.0022000213283057
1	A	26	50	20120615	16	3020	60.12	0.0837603337654525	0.0028373366701891
1	A	26	50	20120615	16	3022	60.16	0.0853142009171099	0.0025968496539076
1	A	26	50	20120615	16	3024	60.2	0.0859829825107562	0.0033722629501567
1	A	26	50	20120615	16	3026	60.24	0.0871913572891259	0.0039976988981162
1	A	26	50	20120615	16	3028	60.28	0.0878966963033595	0.0041934967658268
1	A	26	50	20120615	16	3030	60.32	0.0896331384259193	0.0043003406004641
1	A	26	50	20120615	16	3032	60.36	0.0910966373309411	0.0049034319741381
1	A	26	50	20120615	16	3034	60.4	0.0934418983921025	0.0049950023023018
1	A	26	50	20120615	16	3036	60.44	0.0948941542993034	0.0053464343725515
1	A	26	50	20120615	16	3038	60.48	0.096789554026274	0.0056624403930637
1	A	26	50	20120615	16	3040	60.52	0.0989512501670394	0.0062863207061046
1	A	26	50	20120615	16	3042	60.56	0.100375221802992	0.0063583041764294
1	A	26	50	20120615	16	3044	60.6	0.101994920595978	0.0071696384971629
1	A	26	50	20120615	16	3046	60.64	0.103713614338330	0.0074703003005234
1	A	26	50	20120615	16	3048	60.68	0.104754758362949	0.0075462435688228
1	A	26	50	20120615	16	3050	60.72	0.106531222729324	0.0078539057293171
1	A	26	50	20120615	16	3052	60.76	0.107959790559356	0.0076260052137406
1	A	26	50	20120615	16	3054	60.8	0.109071715972771	0.0071886596695768
1	A	26	50	20120615	16	3056	60.84	0.110784470018161	0.0070609561848945
1	A	26	50	20120615	16	3058	60.88	0.112388046776536	0.0068390660769581
1	A	26	50	20120615	16	3060	60.92	0.114115084378906	0.0065099785809939
1	A	26	50	20120615	16	3062	60.96	0.115824232179712	0.0062635518677504
1	A	26	50	20120615	16	3064	61	0.116692064332263	0.0062255802336007
1	A	26	50	20120615	16	3066	61.04	0.117931481098326	0.0056857749168429
1	A	26	50	20120615	16	3068	61.08	0.119079115404192	0.0050225087560899
1	A	26	50	20120615	16	3070	61.12	0.119731209277802	0.0038983503953595
1	A	26	50	20120615	16	3072	61.16	0.119985343454961	0.0032018502158908
1	A	26	50	20120615	16	3074	61.2	0.120393273357027	0.0009374821704971
1	A	26	50	20120615	16	3076	61.24	0.120788687469067	2.78600071787014e-05
1	A	26	50	20120615	16	3078	61.28	0.121660479419592	-0.0018212949363022
1	A	26	50	20120615	16	3080	61.32	0.122688471258081	-0.00315659538189489
1	A	26	50	20120615	16	3082	61.36	0.123188749305770	-0.004844954243334
1	A	26	50	20120615	16	3084	61.4	0.124761920472554	-0.00646253171597636
1	A	26	50	20120615	16	3086	61.44	0.125451703137602	-0.0076491276054855
1	A	26	50	20120615	16	3088	61.48	0.126117019908020	-0.0091805087615012
1	A	26	50	20120615	16	3090	61.52	0.126891867518844	-0.0112110365943565
1	A	26	50	20120615	16	3092	61.56	0.127570265764715	-0.0125133858639459
1	A	26	50	20120615	16	3094	61.6	0.128060220053399	-0.0146893655616912
1	A	26	50	20120615	16	3096	61.64	0.128856492999693	-0.0165214085210675
1	A	26	50	20120615	16	3098	61.68	0.129121375199925	-0.0183610175230024
1	A	26	50	20120615	16	3100	61.72	0.129345669470918	-0.0199665741803646
1	A	26	50	20120615	16	3102	61.76	0.129510213218900	-0.0220288511076951
1	A	26	50	20120615	16	3104	61.8	0.130119951396317	-0.0247227158119815
1	A	26	50	20120615	16	3106	61.84	0.130325507337608	-0.0259455155686874
1	A	26	50	20120615	16	3108	61.88	0.130399682838954	-0.0275471831387531
1	A	26	50	20120615	16	3110	61.92	0.130615138275182	-0.0295449719276394
1	A	26	50	20120615	16	3112	61.96	0.130465797322995	-0.0310887274523259
1	A	26	50	20120615	16	3114	62	0.129830815433490	-0.0319513977253735
1	A	26	50	20120615	16	3116	62.04	0.129219168067763	-0.0344877897494896
1	A	26	50	20120615	16	3118	62.08	0.128828774413870	-0.0359840984091585
1	A	26	50	20120615	16	3120	62.12	0.128162114140568	-0.037616666545562
1	A	26	50	20120615	16	3122	62.16	0.128138708906110	-0.0390684274780161
1	A	26	50	20120615	16	3124	62.2	0.127959033073011	-0.0408475788501596
1	A	26	50	20120615	16	3126	62.24	0.127385074498722	-0.0414936623161297
1	A	26	50	20120615	16	3128	62.28	0.126616732270284	-0.0433198362892221
1	A	26	50	20120615	16	3130	62.32	0.126185043580370	-0.0459096148753178
1	A	26	50	20120615	16	3132	62.36	0.125626570644589	-0.0485879939410962
1	A	26	50	20120615	16	3134	62.4	0.125354900219257	-0.0497859742497825
1	A	26	50	20120615	16	3136	62.44	0.124447752929673	-0.0520352102100588
1	A	26	50	20120615	16	3138	62.48	0.124334545134005	-0.0535004061713554
1	A	26	50	20120615	16	3140	62.52	0.123271975773916	-0.0547326811589292
1	A	26	50	20120615	16	3142	62.56	0.122587779252440	-0.0572680832335517
1	A	26	50	20120615	16	3144	62.6	0.121961706908377	-0.0583000348700153
1	A	26	50	20120615	16	3146	62.64	0.120677459572386	-0.0593778070258999
1	A	26	50	20120615	16	3148	62.68	0.120193869244733	-0.0605600188533657
1	A	26	50	20120615	16	3150	62.72	0.119260064029498	-0.0613750301293613
1	A	26	50	20120615	16	3152	62.76	0.118738219224982	-0.0624738740673252
1	A	26	50	20120615	16	3154	62.8	0.118115823836182	-0.0631980928326164
1	A	26	50	20120615	16	3156	62.84	0.117820394623002	-0.0639658693756288
1	A	26	50	20120615	16	3158	62.88	0.117786877761574	-0.0646527529028734
1	A	26	50	20120615	16	3160	62.92	0.117845567624412	-0.0656038115235693
1	A	26	50	20120615	16	3162	62.96	0.118090014438668	-0.0653904774076853
1	A	26	50	20120615	16	3164	63	0.118668003521610	-0.064917140128359
1	A	26	50	20120615	16	3166	63.04	0.118716511046800	-0.0647922650708015
1	A	26	50	20120615	16	3168	63.08	0.119577908527641	-0.0645205946454696
1	A	26	50	20120615	16	3170	63.12	0.119829284988353	-0.064345585717126
1	A	26	50	20120615	16	3172	63.16	0.119902116986815	-0.0640945628098047
1	A	26	50	20120615	16	3174	63.2	0.120778646552774	-0.0635447165767541
1	A	26	50	20120615	16	3176	63.24	0.122182748488176	-0.0624998248861947
1	A	26	50	20120615	16	3178	63.28	0.123138332592272	-0.0615046428023528
1	A	26	50	20120615	16	3180	63.32	0.124541091024790	-0.0607382804729028
1	A	26	50	20120615	16	3182	63.36	0.125678684414362	-0.0598227186126224
1	A	26	50	20120615	16	3184	63.4	0.127496797370149	-0.0582973478642468
1	A	26	50	20120615	16	3186	63.44	0.129320072205439	-0.0571359249761479
1	A	26	50	20120615	16	3188	63.48	0.130983965172249	-0.0562894474483895
1	A	26	50	20120615	16	3190	63.52	0.133181653048177	-0.0556049680842009
1	A	26	50	20120615	16	3192	63.56	0.134669688558506	-0.0550715267284738
1	A	26	50	20120615	16	3194	63.6	0.137498964211389	-0.0541075987643603
1	A	26	50	20120615	16	3196	63.64	0.139290489952203	-0.0533795616224506
1	A	26	50	20120615	16	3198	63.68	0.141757726933120	-0.0526546357503782
1	A	26	50	20120615	16	3200	63.72	0.143816963301291	-0.0520449682836391
1	A	26	50	20120615	16	3202	63.76	0.145838864431416	-0.0511770654204107
1	A	26	50	20120615	16	3204	63.8	0.147420945143643	-0.0508112083718248
1	A	26	50	20120615	16	3206	63.84	0.149336073149808	-0.0501745294260445
1	A	26	50	20120615	16	3208	63.88	0.151224896783714	-0.0498583112734978
1	A	26	50	20120615	16	3210	63.92	0.152705931936909	-0.0489189199146915
1	A	26	50	20120615	16	3212	63.96	0.153848545784628	-0.0479658106843302
1	A	26	50	20120615	16	3214	64	0.155975876535828	-0.0469613655016547
1	A	26	50	20120615	16	3216	64.04	0.157716278456363	-0.0461953567255953
1	A	26	50	20120615	16	3218	64.08	0.158957250857345	-0.0456827043092351
1	A	26	50	20120615	16	3220	64.12	0.160900804556114	-0.0447022300464418
1	A	26	50	20120615	16	3222	64.16	0.162437842566379	-0.0443177760895107
1	A	26	50	20120615	16	3224	64.2	0.164733676863536	-0.0440202255559874
1	A	26	50	20120615	16	3226	64.24	0.166016085721896	-0.0428693385589281
1	A	26	50	20120615	16	3228	64.28	0.167197873285293	-0.042362130864783
1	A	26	50	20120615	16	3230	64.32	0.168354770689992	-0.0416096985389224
1	A	26	50	20120615	16	3232	64.36	0.170365923797043	-0.0403707060369273
1	A	26	50	20120615	16	3234	64.4	0.171812664271351	-0.0401882724873812
1	A	26	50	20120615	16	3236	64.44	0.172614523361216	-0.0395561190250005
1	A	26	50	20120615	16	3238	64.48	0.173116569175859	-0.039360957553393
1	A	26	50	20120615	16	3240	64.52	0.172536034508505	-0.0390321529001412
1	A	26	50	20120615	16	3242	64.56	0.172813927473511	-0.0382409004119935
1	A	26	50	20120615	16	3244	64.6	0.172342287250459	-0.0376730936667007
1	A	26	50	20120615	16	3246	64.64	0.171685385050737	-0.0358961343255789
1	A	26	50	20120615	16	3248	64.68	0.171198895585281	-0.0350193219169075
1	A	26	50	20120615	16	3250	64.72	0.170645230975612	-0.0334219676982071
1	A	26	50	20120615	16	3252	64.76	0.170351781661419	-0.0318514835371918
1	A	26	50	20120615	16	3254	64.8	0.169282636208265	-0.0297329916207569
1	A	26	50	20120615	16	3256	64.84	0.169112223473999	-0.0283831247754718
1	A	26	50	20120615	16	3258	64.88	0.169305263625263	-0.0260588647857116
1	A	26	50	20120615	16	3260	64.92	0.169517395659619	-0.0247040481929582
1	A	26	50	20120615	16	3262	64.96	0.169265665645517	-0.0222023044011202
1	A	26	50	20120615	16	3264	65	0.169144043279153	-0.020131895745806
1	A	26	50	20120615	16	3266	65.04	0.168874635595521	-0.0180367383531502
1	A	26	50	20120615	16	3268	65.08	0.168418551721655	-0.0153674102541710
1	A	26	50	20120615	16	3270	65.12	0.168284908540011	-0.0133684193837566
1	A	26	50	20120615	16	3272	65.16	0.167883978995078	-0.0109536497260046
1	A	26	50	20120615	16	3274	65.2	0.167054542740746	-0.00843139983751218
1	A	26	50	20120615	16	3276	65.24	0.166884837113262	-0.00647271405362545
1	A	26	50	20120615	16	3278	65.28	0.166439359841114	-0.00435280792362818
1	A	26	50	20120615	16	3280	65.32	0.166448552229270	-0.0022336089004121
1	A	26	50	20120615	16	3282	65.36	0.166140960779453	0.000915137596211601
1	A	26	50	20120615	16	3284	65.4	0.165843268824574	0.0028009913816361
1	A	26	50	20120615	16	3286	65.44	0.165373042815085	0.0049682736659729
1	A	26	50	20120615	16	3288	65.48	0.164809478710479	0.0073080900049192
1	A	26	50	20120615	16	3290	65.52	0.164678663955960	0.0089818117559877
1	A	26	50	20120615	16	3292	65.56	0.163595376367182	0.0111582864284799
1	A	26	50	20120615	16	3294	65.6	0.163217639924672	0.0133292456680789
1	A	26	50	20120615	16	3296	65.64	0.162881198518183	0.0154617382987813
1	A	26	50	20120615	16	3298	65.68	0.162404891390376	0.0175233788300087
1	A	26	50	20120615	16	3300	65.72	0.162159383915948	0.0191548155955624
1	A	26	50	20120615	16	3302	65.76	0.161184990771473	0.0211474425049461
1	A	26	50	20120615	16	3304	65.8	0.160327977352675	0.0233168461096264
1	A	26	50	20120615	16	3306	65.84	0.160205718590208	0.0249042301227121
1	A	26	50	20120615	16	3308	65.88	0.159066074590970	0.0276023374676856
1	A	26	50	20120615	16	3310	65.92	0.159245891845425	0.0303273148703442
1	A	26	50	20120615	16	3312	65.96	0.158558371922078	0.0324587468408748
1	A	26	50	20120615	16	3314	66	0.158775453703902	0.0332033302814642
1	A	26	50	20120615	16	3316	66.04	0.158700358963740	0.0362779719874196
1	A	26	50	20120615	16	3318	66.08	0.158937522578150	0.0377081661630475
1	A	26	50	20120615	16	3320	66.12	0.158832163667753	0.0397806961387052
1	A	26	50	20120615	16	3322	66.16	0.159432073060912	0.0421633631485914
1	A	26	50	20120615	16	3324	66.2	0.159106662520210	0.0436767130816869
1	A	26	50	20120615	16	3326	66.24	0.159331946740696	0.0455600212826991
1	A	26	50	20120615	16	3328	66.28	0.160341058828127	0.0476197526256174
1	A	26	50	20120615	16	3330	66.32	0.160592223156804	0.0488605836052436
1	A	26	50	20120615	16	3332	66.36	0.160787738181803	0.0512346946230774
1	A	26	50	20120615	16	3334	66.4	0.161690713541378	0.0525378924208042
1	A	26	50	20120615	16	3336	66.44	0.162759576151819	0.0543610965454156
1	A	26	50	20120615	16	3338	66.48	0.162969728287188	0.056251051550171
1	A	26	50	20120615	16	3340	66.52	0.164356718238485	0.05886062912614
1	A	26	50	20120615	16	3342	66.56	0.164660491311683	0.0597264106690248
1	A	26	50	20120615	16	3344	66.6	0.166118969758559	0.0611529278893905
1	A	26	50	20120615	16	3346	66.64	0.165955557381426	0.0620503171053944
1	A	26	50	20120615	16	3348	66.68	0.167947760026741	0.0637011285967525
1	A	26	50	20120615	16	3350	66.72	0.168783206688713	0.0651793353228229
1	A	26	50	20120615	16	3352	66.76	0.170571904002403	0.0671538602986083
1	A	26	50	20120615	16	3354	66.8	0.171324265617585	0.0676672198217497
1	A	26	50	20120615	16	3356	66.84	0.172712033386342	0.0689296882688802
1	A	26	50	20120615	16	3358	66.88	0.173867657998835	0.069741234721648
1	A	26	50	20120615	16	3360	66.92	0.173370491220983	0.0699018186716554
1	A	26	50	20120615	16	3362	66.96	0.174002644683364	0.0696373607354917
1	A	26	50	20120615	16	3364	67	0.175090599176897	0.0699636198043312
1	A	26	50	20120615	16	3366	67.04	0.175653173332009	0.0706908084181034
1	A	26	50	20120615	16	3368	67.08	0.175678134201385	0.0706022079384207
1	A	26	50	20120615	16	3370	67.12	0.175393311589923	0.0713494783847787
1	A	26	50	20120615	16	3372	67.16	0.175209110273424	0.0712621506973021
1	A	26	50	20120615	16	3374	67.2	0.174117054560560	0.0714957787778061
1	A	26	50	20120615	16	3376	67.24	0.173916094813346	0.0715751161586553
1	A	26	50	20120615	16	3378	67.28	0.173582057569914	0.0722202803858099
1	A	26	50	20120615	16	3380	67.32	0.173020049100227	0.0732885773108265
1	A	26	50	20120615	16	3382	67.36	0.171900416222896	0.0743700264219732
1	A	26	50	20120615	16	3384	67.4	0.171603219242763	0.0753828154646667
1	A	26	50	20120615	16	3386	67.44	0.170435078840243	0.0761238633713502
1	A	26	50	20120615	16	3388	67.48	0.169850725796271	0.0775638156205585
1	A	26	50	20120615	16	3390	67.52	0.168467059246845	0.0796941869309173
1	A	26	50	20120615	16	3392	67.56	0.168190085520654	0.081153443195252
1	A	26	50	20120615	16	3394	67.6	0.166831096997891	0.0832237811398881
1	A	26	50	20120615	16	3396	67.64	0.166622854050832	0.0842706527294348
1	A	26	50	20120615	16	3398	67.68	0.166210893640113	0.0846274588112215
1	A	26	50	20120615	16	3400	67.72	0.165876997818036	0.0848708449653059
1	A	26	50	20120615	16	3402	67.76	0.166050875375530	0.084586658749947
1	A	26	50	20120615	16	3404	67.8	0.165322555390908	0.0849571827032888
1	A	26	50	20120615	16	3406	67.84	0.164925939197341	0.0848262972380912
1	A	26	50	20120615	16	3408	67.88	0.164290957307835	0.0847174027937884
1	A	26	50	20120615	16	3410	67.92	0.162947666555615	0.0844753601425883
1	A	26	50	20120615	16	3412	67.96	0.161267863686228	0.08481731698197
1	A	26	50	20120615	16	3414	68	0.159080216726593	0.084431095258086
1	A	26	50	20120615	16	3416	68.04	0.157985403297282	0.0848569856723947
1	A	26	50	20120615	16	3418	68.08	0.156058042343802	0.0857830834237147
1	A	26	50	20120615	16	3420	68.12	0.154153167385964	0.0866103276470248
1	A	26	50	20120615	16	3422	68.16	0.152362914437355	0.0868689873075829
1	A	26	50	20120615	16	3424	68.2	0.150685445020347	0.0876654016752333
1	A	26	50	20120615	16	3426	68.24	0.148514627202104	0.0882155307509964
1	A	26	50	20120615	16	3428	68.28	0.146340980956736	0.0893695290178929
1	A	26	50	20120615	16	3430	68.32	0.144618398127088	0.0898744739703379
1	A	26	50	20120615	16	3432	68.36	0.142400911261287	0.0905928944600239
1	A	26	50	20120615	16	3434	68.4	0.140704491382542	0.0915468522185229
1	A	26	50	20120615	16	3436	68.44	0.138242062727738	0.0926134520872639
1	A	26	50	20120615	16	3438	68.48	0.136305085122034	0.0935689654806819
1	A	26	50	20120615	16	3440	68.52	0.135024019766558	0.094142924054971
1	A	26	50	20120615	16	3442	68.56	0.133139368062662	0.0951705623400689
1	A	26	50	20120615	16	3444	68.6	0.130661170926637	0.0961751489441009
1	A	26	50	20120615	16	3446	68.64	0.129178085163777	0.097144875183820
1	A	26	50	20120615	16	3448	68.68	0.127078967973146	0.0979245311207569
1	A	26	50	20120615	16	3450	68.72	0.124928656251558	0.0982377794248219
1	A	26	50	20120615	16	3452	68.76	0.123153747520102	0.099011424954118
1	A	26	50	20120615	16	3454	68.8	0.121663053288275	0.0997441007165129
1	A	26	50	20120615	16	3456	68.84	0.119493479977967	0.100786545817609
1	A	26	50	20120615	16	3458	68.88	0.118315949197393	0.101641635905962
1	A	26	50	20120615	16	3460	68.92	0.117358844813718	0.102539343320018
1	A	26	50	20120615	16	3462	68.96	0.116164640455243	0.103654351719000
1	A	26	50	20120615	16	3464	69	0.116094841944872	0.10440297273931
1	A	26	50	20120615	16	3466	69.04	0.116154323767306	0.10554981508558
1	A	26	50	20120615	16	3468	69.08	0.115909114833361	0.106763760309751
1	A	26	50	20120615	16	3470	69.12	0.116551484433095	0.107691167764251
1	A	26	50	20120615	16	3472	69.16	0.116753766469989	0.109289179592258
1	A	26	50	20120615	16	3474	69.2	0.117152949461172	0.110184002010646
1	A	26	50	20120615	16	3476	69.24	0.117317896260020	0.111468624113231
1	A	26	50	20120615	16	3478	69.28	0.117377781133318	0.113457934691811
1	A	26	50	20120615	16	3480	69.32	0.117734785205004	0.11591662982281
1	A	26	50	20120615	16	3482	69.36	0.117889450671253	0.116637362551670
1	A	26	50	20120615	16	3484	69.4	0.117894251926297	0.118571448090640
1	A	26	50	20120615	16	3486	69.44	0.117645774603388	0.119682595686596
1	A	26	50	20120615	16	3488	69.48	0.117487085699554	0.121368635237793
1	A	26	50	20120615	16	3490	69.52	0.117910444671586	0.122666374171169
1	A	26	50	20120615	16	3492	69.56	0.118165392021543	0.123332079850317
1	A	26	50	20120615	16	3494	69.6	0.118466690221006	0.12471511000364
1	A	26	50	20120615	16	3496	69.64	0.118956785931047	0.12519657901095
1	A	26	50	20120615	16	3498	69.68	0.118645800368681	0.125896473302968
1	A	26	50	20120615	16	3500	69.72	0.118708945004241	0.125942223111711
1	A	26	50	20120615	16	3502	69.76	0.118468104434569	0.126820873998014
1	A	26	50	20120615	16	3504	69.8	0.118349451916686	0.126720323413729
1	A	26	50	20120615	16	3506	69.84	0.118233627825927	0.126888473406295
1	A	26	50	20120615	16	3508	69.88	0.118363311209597	0.127250936342331
1	A	26	50	20120615	16	3510	69.92	0.117493499158059	0.126927152147226
1	A	26	50	20120615	16	3512	69.96	0.117013020100243	0.126529404582808
1	A	26	50	20120615	16	3514	70	0.116479225191125	0.126415489680359
1	A	26	50	20120615	16	3516	70.04	0.115682315848728	0.126148910423852
1	A	26	50	20120615	16	3518	70.08	0.114894103919740	0.125443712830975
1	A	26	50	20120615	16	3520	70.12	0.113379764037150	0.125125231936728
1	A	26	50	20120615	16	3522	70.16	0.111684970504003	0.124581325400639
1	A	26	50	20120615	16	3524	70.2	0.109599146920858	0.124786244945827
1	A	26	50	20120615	16	3526	70.24	0.107492605109026	0.124784194336162
1	A	26	50	20120615	16	3528	70.28	0.105883230075045	0.124710655230918
1	A	26	50	20120615	16	3530	70.32	0.104012861928129	0.12521913571727
1	A	26	50	20120615	16	3532	70.36	0.102022851313835	0.125158536666122
1	A	26	50	20120615	16	3534	70.4	0.100419628108851	0.125336232600234
1	A	26	50	20120615	16	3536	70.44	0.0983291376209514	0.125678755125041
1	A	26	50	20120615	16	3538	70.48	0.0960320305315888	0.126036975420390
1	A	26	50	20120615	16	3540	70.52	0.0939085888676856	0.125818479425003
1	A	26	50	20120615	16	3542	70.56	0.0915353263779892	0.126873694874568
1	A	26	50	20120615	16	3544	70.6	0.0895670946525565	0.12695819413492
1	A	26	50	20120615	16	3546	70.64	0.0876893725951156	0.127100676151329
1	A	26	50	20120615	16	3548	70.68	0.085484047965951	0.127350143423732
1	A	26	50	20120615	16	3550	70.72	0.0836458531775784	0.12714197118735
1	A	26	50	20120615	16	3552	70.76	0.0814105472208915	0.127994176280036
1	A	26	50	20120615	16	3554	70.8	0.0793312997308125	0.128434350251325
1	A	26	50	20120615	16	3556	70.84	0.0772414456390156	0.128701283061223
1	A	26	50	20120615	16	3558	70.88	0.0753678955115837	0.129471746610004
1	A	26	50	20120615	16	3560	70.92	0.0733921684542704	0.129333224391569
1	A	26	50	20120615	16	3562	70.96	0.0712009859607295	0.129930588200316
1	A	26	50	20120615	16	3564	71	0.0689231828864933	0.13008565671743
1	A	26	50	20120615	16	3566	71.04	0.0677413246124181	0.130167256839979
1	A	26	50	20120615	16	3568	71.08	0.0653974777648191	0.12938993435542
1	A	26	50	20120615	16	3570	71.12	0.0640507221893712	0.129323890582058
1	A	26	50	20120615	16	3572	71.16	0.0614572666480133	0.129127102764853
1	A	26	50	20120615	16	3574	71.2	0.0594166978988651	0.129199086235178
1	A	26	50	20120615	16	3576	71.24	0.0580582043508495	0.129074069756264
1	A	26	50	20120615	16	3578	71.28	0.0559805124956891	0.128668402595898
1	A	26	50	20120615	16	3580	71.32	0.0545717436555312	0.128265563862656
1	A	26	50	20120615	16	3582	71.36	0.0525676616162923	0.128575418054172
1	A	26	50	20120615	16	3584	71.4	0.0505922174016914	0.128150941853425
1	A	26	50	20120615	16	3586	71.44	0.0487910042979749	0.128047209288625
1	A	26	50	20120615	16	3588	71.48	0.0470860284271779	0.127376306374636
1	A	26	50	20120615	16	3590	71.52	0.0467007966527874	0.127440511670367
1	A	26	50	20120615	16	3592	71.56	0.0453601221956578	0.126731990675618
1	A	26	50	20120615	16	3594	71.6	0.0438208214436927	0.12555175874714
1	A	26	50	20120615	16	3596	71.64	0.0428207603230606	0.125321454068507
1	A	26	50	20120615	16	3598	71.68	0.0416313360064267	0.124110957969794
1	A	26	50	20120615	16	3600	71.72	0.0402583467693968	0.123549303053498
1	A	26	50	20120615	16	3602	71.76	0.0385206318546309	0.122542029443697
1	A	26	50	20120615	16	3604	71.8	0.0367064786968187	0.121673419473688
1	A	26	50	20120615	16	3606	71.84	0.0351723398243563	0.120578535333699
1	A	26	50	20120615	16	3608	71.88	0.0340989517305152	0.120096288508929
1	A	26	50	20120615	16	3610	71.92	0.0335800767744805	0.120084833379074
1	A	26	50	20120615	16	3612	71.96	0.0314477962758124	0.119381615685184
1	A	26	50	20120615	16	3614	72	0.0300965859276431	0.119189919036805
1	A	26	50	20120615	16	3616	72.04	0.0283331323260419	0.118979130505333
1	A	26	50	20120615	16	3618	72.08	0.0268545013359027	0.119143957096027
1	A	26	50	20120615	16	3620	72.12	0.0247883353212757	0.118500489925148
1	A	26	50	20120615	16	3622	72.16	0.0233972441506474	0.118661215296511
1	A	26	50	20120615	16	3624	72.2	0.0220399526841598	0.118987545076029
1	A	26	50	20120615	16	3626	72.24	0.0201009951794682	0.11968058043227
1	A	26	50	20120615	16	3628	72.28	0.0190380722659885	0.120583697213201
1	A	26	50	20120615	16	3630	72.32	0.0172163530656176	0.121189192749931
1	A	26	50	20120615	16	3632	72.36	0.0154176855463134	0.122345807311918
1	A	26	50	20120615	16	3634	72.4	0.0136862638819000	0.123507300910695
1	A	26	50	20120615	16	3636	72.44	0.0118397252335095	0.124669360194897
1	A	26	50	20120615	16	3638	72.48	0.0107661957183120	0.124774153419869
1	A	26	50	20120615	16	3640	72.52	0.00882490476124247	0.12609036198237
1	A	26	50	20120615	16	3642	72.56	0.00683051008490581	0.126284462793805
1	A	26	50	20120615	16	3644	72.6	0.0054685517136624	0.126540506159273
1	A	26	50	20120615	16	3646	72.64	0.00423196337472338	0.127456068019553
1	A	26	50	20120615	16	3648	72.68	0.00217138350366766	0.128236784616661
1	A	26	50	20120615	16	3650	72.72	0.00158809111986688	0.128575418054172
1	A	26	50	20120615	16	3652	72.76	-0.00031445038559365	0.129530436472842
1	A	26	50	20120615	16	3654	72.8	-0.00145494291296943	0.130847705695515
1	A	26	50	20120615	16	3656	72.84	-0.00241986082657659	0.132427806508754
1	A	26	50	20120615	16	3658	72.88	-0.00280735534266683	0.134051323678358
1	A	26	50	20120615	16	3660	72.92	-0.00411479578108074	0.135331894059087
1	A	26	50	20120615	16	3662	72.96	-0.00441602326986622	0.136481649685297
1	A	26	50	20120615	16	3664	73	-0.00462744819744101	0.137762220066025
1	A	26	50	20120615	16	3666	73.04	-0.00577508250330675	0.138826415771711
1	A	26	50	20120615	16	3668	73.08	-0.00570366471840693	0.140133856210125
1	A	26	50	20120615	16	3670	73.12	-0.00689796807183101	0.141531806316531
1	A	26	50	20120615	16	3672	73.16	-0.00656633499145453	0.14144200375532
1	A	26	50	20120615	16	3674	73.2	-0.00663987409669791	0.142489936005039
1	A	26	50	20120615	16	3676	73.24	-0.00664128831026028	0.145339576333221
1	A	26	50	20120615	16	3678	73.28	-0.00729111944217072	0.146710656381941
1	A	26	50	20120615	16	3680	73.32	-0.00764325861920163	0.148093757245942
1	A	26	50	20120615	16	3682	73.36	-0.00730667579135683	0.149828997286974
1	A	26	50	20120615	16	3684	73.4	-0.00743536922553278	0.150739750821142
1	A	26	50	20120615	16	3686	73.44	-0.00708110872815832	0.152157499917421
1	A	26	50	20120615	16	3688	73.48	-0.00682584318014997	0.154088608536842
1	A	26	50	20120615	16	3690	73.52	-0.00677139595799862	0.155114620476343
1	A	26	50	20120615	16	3692	73.56	-0.00654441468123774	0.156588938115117
1	A	26	50	20120615	16	3694	73.6	-0.00695524372110711	0.158032143055519
1	A	26	50	20120615	16	3696	73.64	-0.00727061334551631	0.158372968524051
1	A	26	50	20120615	16	3698	73.68	-0.00738870017797447	0.159954766393565
1	A	26	50	20120615	16	3700	73.72	-0.0078285205958725	0.161537271369861
1	A	26	50	20120615	16	3702	73.76	-0.00799539779623253	0.162397113215784
1	A	26	50	20120615	16	3704	73.8	-0.00761921698864128	0.163609094238737
1	A	26	50	20120615	16	3706	73.84	-0.00762416673610958	0.165134323565757
1	A	26	50	20120615	16	3708	73.88	-0.00657269895248519	0.166127808593324
1	A	26	50	20120615	16	3710	73.92	-0.00656421367111095	0.166813702171075
1	A	26	50	20120615	16	3712	73.96	-0.00623894455176513	0.168505101591673
1	A	26	50	20120615	16	3714	74	-0.00638672986903312	0.169245442391575
1	A	26	50	20120615	16	3716	74.04	-0.00628066385185515	0.170324487339666
1	A	26	50	20120615	16	3718	74.08	-0.00599994245972409	0.172149529941908
1	A	26	50	20120615	16	3720	74.12	-0.00638319433512719	0.17355667243647
1	A	26	50	20120615	16	3722	74.16	-0.00632874711297584	0.174598240725157
1	A	26	50	20120615	16	3724	74.2	-0.00635703138422328	0.175507580045763
1	A	26	50	20120615	16	3726	74.24	-0.00654158625411297	0.175670921712217
1	A	26	50	20120615	16	3728	74.28	-0.00673533351215809	0.175799615146393
1	A	26	50	20120615	16	3730	74.32	-0.00735405194569632	0.17570839837162
1	A	26	50	20120615	16	3732	74.36	-0.00724232907426884	0.175294033797845
1	A	26	50	20120615	16	3734	74.4	-0.00761638856151655	0.174815322506982
1	A	26	50	20120615	16	3736	74.44	-0.00817217449152917	0.174849263632479
1	A	26	50	20120615	16	3738	74.48	-0.00843451110734936	0.17448086099948
1	A	26	50	20120615	16	3740	74.52	-0.0088948376219018	0.173845172003194
1	A	26	50	20120615	16	3742	74.56	-0.0100247942582379	0.173108366737197
1	A	26	50	20120615	16	3744	74.6	-0.0108464523379767	0.172001037517859
1	A	26	50	20120615	16	3746	74.64	-0.0121581354170777	0.170791177815249
1	A	26	50	20120615	16	3748	74.68	-0.0133892083231235	0.170220542642832
1	A	26	50	20120615	16	3750	74.72	-0.0150155539198525	0.16934373023416
1	A	26	50	20120615	16	3752	74.76	-0.0175328540608766	0.168428734059305
1	A	26	50	20120615	16	3754	74.8	-0.0183410771117729	0.16791325321582
1	A	26	50	20120615	16	3756	74.84	-0.0202509725277577	0.167071089039427
1	A	26	50	20120615	16	3758	74.88	-0.0212501144095743	0.166022449682927
1	A	26	50	20120615	16	3760	74.92	-0.0228304980655262	0.165129373818288
1	A	26	50	20120615	16	3762	74.96	-0.0247672635391962	0.164524797520374
1	A	26	50	20120615	16	3764	75	-0.0261263227726368	0.164092048170288
1	A	26	50	20120615	16	3766	75.04	-0.027829035901734	0.162889966642271
1	A	26	50	20120615	16	3768	75.08	-0.0292998180066020	0.162218215200143
1	A	26	50	20120615	16	3770	75.12	-0.0316792323252947	0.161053610331529
1	A	26	50	20120615	16	3772	75.16	-0.0329467212305716	0.160764757211414
1	A	26	50	20120615	16	3774	75.2	-0.0350217260799635	0.160522573138858
1	A	26	50	20120615	16	3776	75.24	-0.0362021701404763	0.15925586205104
1	A	26	50	20120615	16	3778	75.28	-0.0374980140276788	0.159460498753516
1	A	26	50	20120615	16	3780	75.32	-0.0395431789709047	0.157947078109742
1	A	26	50	20120615	16	3782	75.36	-0.0409378056754389	0.157043183511352
1	A	26	50	20120615	16	3784	75.4	-0.0422765709442594	0.156135753379055
1	A	26	50	20120615	16	3786	75.44	-0.0430170531655179	0.154880497421092
1	A	26	50	20120615	16	3788	75.48	-0.0433876478295378	0.154406665167019
1	A	26	50	20120615	16	3790	75.52	-0.0434377109896458	0.153505245442363
1	A	26	50	20120615	16	3792	75.56	-0.0437733038679969	0.152947621034719
1	A	26	50	20120615	16	3794	75.6	-0.0446573287658363	0.152582612514271
1	A	26	50	20120615	16	3796	75.64	-0.0446116496677717	0.15265516167002
1	A	26	50	20120615	16	3798	75.68	-0.045922908482804	0.152120306100731
1	A	26	50	20120615	16	3800	75.72	-0.0470298841487516	0.151559216869859
1	A	26	50	20120615	16	3802	75.76	-0.0482565022820759	0.151261737047014
1	A	26	50	20120615	16	3804	75.8	-0.0495993687702273	0.150327578278389
1	A	26	50	20120615	16	3806	75.84	-0.0509500841436498	0.149600531085973
1	A	26	50	20120615	16	3808	75.88	-0.0531419737439719	0.148452331094682
1	A	26	50	20120615	16	3810	75.92	-0.0539381759795879	0.146704363131589
1	A	26	50	20120615	16	3812	75.96	-0.0550129075763134	0.146011469196704
1	A	26	50	20120615	16	3814	76	-0.0558886593248129	0.145470886062487
1	A	26	50	20120615	16	3816	76.04	-0.057758744629017	0.145331798158627
1	A	26	50	20120615	16	3818	76.08	-0.0582044340331988	0.145173194107607
1	A	26	50	20120615	16	3820	76.12	-0.0591095307131176	0.144536798004539
1	A	26	50	20120615	16	3822	76.16	-0.0609639182467793	0.144284714437046
1	A	26	50	20120615	16	3824	76.2	-0.0623779903877962	0.143307634286803
1	A	26	50	20120615	16	3826	76.24	-0.063307482251666	0.142588860243727
1	A	26	50	20120615	16	3828	76.28	-0.0646120942629551	0.141606688924659
1	A	26	50	20120615	16	3830	76.32	-0.065098937281802	0.140542846772363
1	A	26	50	20120615	16	3832	76.36	-0.0660896645929225	0.139525249403558
1	A	26	50	20120615	16	3834	76.4	-0.066614974220666	0.13849647974761
1	A	26	50	20120615	16	3836	76.44	-0.0671452335958778	0.136887175424307
1	A	26	50	20120615	16	3838	76.48	-0.0681336274546203	0.136564876153442
1	A	26	50	20120615	16	3840	76.52	-0.0689787614794945	0.136638980944111
1	A	26	50	20120615	16	3842	76.56	-0.0698077734697576	0.136300701059991
1	A	26	50	20120615	16	3844	76.6	-0.0699773376758861	0.136831172567237
1	A	26	50	20120615	16	3846	76.64	-0.0715985213931125	0.136991897938601
1	A	26	50	20120615	16	3848	76.68	-0.0728069668821603	0.136982705550445
1	A	26	50	20120615	16	3850	76.72	-0.0734015729744601	0.137010353425590
1	A	26	50	20120615	16	3852	76.76	-0.0749436314428717	0.136651991708884
1	A	26	50	20120615	16	3854	76.8	-0.0763480162209863	0.136248870132930
1	A	26	50	20120615	16	3856	76.84	-0.077242294167153	0.135907549689651
1	A	26	50	20120615	16	3858	76.88	-0.0781352993211135	0.136369361128444
1	A	26	50	20120615	16	3860	76.92	-0.0781628764855797	0.137338804525451
1	A	26	50	20120615	16	3862	76.96	-0.0790320521410142	0.13807476126331
1	A	26	50	20120615	16	3864	77	-0.08018081781773	0.139314602293442
1	A	26	50	20120615	16	3866	77.04	-0.0808144562043512	0.140915421335371
1	A	26	50	20120615	16	3868	77.08	-0.0816275582920376	0.14165512573917
1	A	26	50	20120615	16	3870	77.12	-0.0824965218154377	0.142750504853906
1	A	26	50	20120615	16	3872	77.16	-0.08369202725039	0.143758344149131
1	A	26	50	20120615	16	3874	77.2	-0.084719453403454	0.144071592453197
1	A	26	50	20120615	16	3876	77.24	-0.0863945186574067	0.144983123804824
1	A	26	50	20120615	16	3878	77.28	-0.086523353512939	0.145670290174781
1	A	26	50	20120615	16	3880	77.32	-0.087339849713175	0.146846420883929
1	A	26	50	20120615	16	3882	77.36	-0.0870516329891634	0.147697494605765
1	A	26	50	20120615	16	3884	77.4	-0.0872518149189173	0.148668281505656
1	A	26	50	20120615	16	3886	77.44	-0.0871130098577703	0.150543740821397
1	A	26	50	20120615	16	3888	77.48	-0.0869778817518856	0.152056312937033
1	A	26	50	20120615	16	3890	77.52	-0.0877922566317781	0.153388714244823
1	A	26	50	20120615	16	3892	77.56	-0.0875324656003702	0.154337227281107
1	A	26	50	20120615	16	3894	77.6	-0.088174730689722	0.155608393141646
1	A	26	50	20120615	16	3896	77.64	-0.0892271177121619	0.157155330646848
1	A	26	50	20120615	16	3898	77.68	-0.0896835551394178	0.158441204328435
1	A	26	50	20120615	16	3900	77.72	-0.0893676198295836	0.159814971382925
1	A	26	50	20120615	16	3902	77.76	-0.0892532099523877	0.16124601408669
1	A	26	50	20120615	16	3904	77.8	-0.0886016817642024	0.163013356775588
1	A	26	50	20120615	16	3906	77.84	-0.0888128238490647	0.163957627171184
1	A	26	50	20120615	16	3908	77.88	-0.0885357087015177	0.165069128320531
1	A	26	50	20120615	16	3910	77.92	-0.089104363974948	0.166365820735871
1	A	26	50	20120615	16	3912	77.96	-0.0893781557206233	0.167094706405918
1	A	26	50	20120615	16	3914	78	-0.0899468817047317	0.166824379483471
1	A	26	50	20120615	16	3916	78.04	-0.0905928237493456	0.167298494580256
1	A	26	50	20120615	16	3918	78.08	-0.0911779546107775	0.166808116027503
1	A	26	50	20120615	16	3920	78.12	-0.091939862167506	0.165804377951609
1	A	26	50	20120615	16	3922	78.16	-0.0929754200485537	0.165804024398218
1	A	26	50	20120615	16	3924	78.2	-0.0952518089092275	0.164616579980572
1	A	26	50	20120615	16	3926	78.24	-0.0965719772697028	0.164255248415386
1	A	26	50	20120615	16	3928	78.28	-0.0981563914343075	0.164162829559084
1	A	26	50	20120615	16	3930	78.32	-0.0993987780488523	0.16458921494814
1	A	26	50	20120615	16	3932	78.36	-0.101466570409076	0.164696483046846
1	A	26	50	20120615	16	3934	78.4	-0.103209093649954	0.165014468966346
1	A	26	50	20120615	16	3936	78.44	-0.104683906263475	0.165385205051722
1	A	26	50	20120615	16	3938	78.48	-0.106316262267844	0.165875583604475
1	A	26	50	20120615	16	3940	78.52	-0.106654117887895	0.166396155616784
1	A	26	50	20120615	16	3942	78.56	-0.107531990956738	0.167021591564744
1	A	26	50	20120615	16	3944	78.6	-0.109056937441045	0.167690090315677
1	A	26	50	20120615	16	3946	78.64	-0.110223027233900	0.16822671365192
1	A	26	50	20120615	16	3948	78.68	-0.111988531445167	0.168743750130323
1	A	26	50	20120615	16	3950	78.72	-0.112640908161489	0.168563720743833
1	A	26	50	20120615	16	3952	78.76	-0.114404503184447	0.168683858185957
1	A	26	50	20120615	16	3954	78.8	-0.115760875412119	0.168825138120838
1	A	26	50	20120615	16	3956	78.84	-0.118032243814646	0.168632663654999
1	A	26	50	20120615	16	3958	78.88	-0.118878297078336	0.168704434993289
1	A	26	50	20120615	16	3960	78.92	-0.119353897099362	0.168333486775879
1	A	26	50	20120615	16	3962	78.96	-0.121877419780061	0.167396711712163
1	A	26	50	20120615	16	3964	79	-0.122549100511510	0.166678361933156
1	A	26	50	20120615	16	3966	79.04	-0.122548464115407	0.166415954606657
1	A	26	50	20120615	16	3968	79.08	-0.123803649362691	0.166246885375276
1	A	26	50	20120615	16	3970	79.12	-0.125254986031076	0.165769941851365
1	A	26	50	20120615	16	3972	79.16	-0.126872280661006	0.16513269722016
1	A	26	50	20120615	16	3974	79.2	-0.127817470295418	0.164894614366934
1	A	26	50	20120615	16	3976	79.24	-0.129036380964827	0.163824196121574
1	A	26	50	20120615	16	3978	79.28	-0.131069595803451	0.163376314686371
1	A	26	50	20120615	16	3980	79.32	-0.132423351736033	0.163250096125929
1	A	26	50	20120615	16	3982	79.36	-0.134054293526840	0.16267840029334
1	A	26	50	20120615	16	3984	79.4	-0.135071608052933	0.162325766141562
1	A	26	50	20120615	16	3986	79.44	-0.136150865133058	0.161912603649315
1	A	26	50	20120615	16	3988	79.48	-0.137717106653386	0.160733856645077
1	A	26	50	20120615	16	3990	79.52	-0.137668174864128	0.16030902689094
1	A	26	50	20120615	16	3992	79.56	-0.137400888500839	0.159106945362923
1	A	26	50	20120615	16	3994	79.6	-0.137456679225875	0.158452942301003
1	A	26	50	20120615	16	3996	79.64	-0.136451668357775	0.157924945667491
1	A	26	50	20120615	16	3998	79.68	-0.136000958495446	0.157661477680821
1	A	26	50	20120615	16	4000	79.72	-0.135619969361743	0.157712955054491
1	A	26	50	20120615	16	4002	79.76	-0.134598907169710	0.158158432326639
1	A	26	50	20120615	16	4004	79.8	-0.134228029662977	0.157267831335734
1	A	26	50	20120615	16	4006	79.84	-0.132918326482864	0.156160643537753
1	A	26	50	20120615	16	4008	79.88	-0.132262060679244	0.155234404365076
1	A	26	50	20120615	16	4010	79.92	-0.131723103890624	0.15433934860145
[truncated: 132 more rows]
