# Supplementary material for: How Do Ants Make Sense of Gravity? A Boltzmann Walker Analysis of Lasius niger Trajectories on Various Inclines
Source: PLoS One. 2013 Oct 29;8(10):e76531. doi: 10.1371/journal.pone.0076531 (PMC3812222; doi:10.1371/journal.pone.0076531)
Supplement: Dataset S1 — Trajectories for . (ZIP) [file pone.0076531.s005.zip › Incline1/1-A-26-50-20120615-17.txt]

Pente	Colonie	Temperature	Humidite	Date	Indiv	Frame	Time	X	Y
1	A	26	50	20120615	17	12	0	0	0
1	A	26	50	20120615	17	14	0.04	0.0036146732968831	-0.0013549014455672
1	A	26	50	20120615	17	16	0.08	0.00690979089721241	-0.000388145054328898
1	A	26	50	20120615	17	18	0.12	0.00926862840857262	-0.000709666507734397
1	A	26	50	20120615	17	20	0.16	0.0129264917876506	0.000319456701604503
1	A	26	50	20120615	17	22	0.2	0.0155261698686830	0.0027477320988772
1	A	26	50	20120615	17	24	0.24	0.0175878457552495	0.0054012563612969
1	A	26	50	20120615	17	26	0.28	0.0188013117024438	0.0089756104295168
1	A	26	50	20120615	17	28	0.32	0.0192119873001416	0.0120502401146568
1	A	26	50	20120615	17	30	0.36	0.0183645565924422	0.01527581517727
1	A	26	50	20120615	17	32	0.4	0.0175612019717344	0.0182859864224507
1	A	26	50	20120615	17	34	0.44	0.0173581562595167	0.0175678558465454
1	A	26	50	20120615	17	36	0.48	0.0151803677826251	0.0243916894292233
1	A	26	50	20120615	17	38	0.52	0.0137599373374318	0.0278927532937867
1	A	26	50	20120615	17	40	0.56	0.0130595268574631	0.0308478303141112
1	A	26	50	20120615	17	42	0.6	0.0117883044283815	0.0328949468720532
1	A	26	50	20120615	17	44	0.64	0.0105563688520627	0.0336437022426516
1	A	26	50	20120615	17	46	0.68	0.00849940229665883	0.032805462508894
1	A	26	50	20120615	17	48	0.72	0.00720244118074209	0.0319121179436785
1	A	26	50	20120615	17	50	0.76	0.00438165080923272	0.0301252591076201
1	A	26	50	20120615	17	52	0.8	0.00289008683606562	0.0278038346160525
1	A	26	50	20120615	17	54	0.84	0.00117152037293420	0.0259196637447672
1	A	26	50	20120615	17	56	0.88	-6.44244988339e-05	0.0229586470274807
1	A	26	50	20120615	17	58	0.92	-0.000624778338652999	0.0196813060916305
1	A	26	50	20120615	17	60	0.96	-0.000226090322216599	0.0163451550847889
1	A	26	50	20120615	17	62	1	-5.10884649407989e-05	0.0132548933900371
1	A	26	50	20120615	17	64	1.04	0.000625976884647101	0.0099661998548149
1	A	26	50	20120615	17	66	1.08	0.00228903900098924	0.0077135521043194
1	A	26	50	20120615	17	68	1.12	0.00484207631873452	0.0062661469496374
1	A	26	50	20120615	17	70	1.16	0.00686265515917852	0.0053857070831786
1	A	26	50	20120615	17	72	1.2	0.0100403647495596	0.0042641225911317
1	A	26	50	20120615	17	74	1.24	0.0141582718004776	0.0035457021014462
1	A	26	50	20120615	17	76	1.28	0.0167659543302730	0.0036970370947558
1	A	26	50	20120615	17	78	1.32	0.0179154059005664	0.0037999706288931
1	A	26	50	20120615	17	80	1.36	0.0205420530342332	0.004081710254789
1	A	26	50	20120615	17	82	1.4	0.0237060659662627	0.0051310496470021
1	A	26	50	20120615	17	84	1.44	0.0253189630991204	0.0076279716776992
1	A	26	50	20120615	17	86	1.48	0.0261092178595999	0.0094836949360705
1	A	26	50	20120615	17	88	1.52	0.0270166409208287	0.0114077961272895
1	A	26	50	20120615	17	90	1.56	0.027534179445047	0.0134682416480567
1	A	26	50	20120615	17	92	1.6	0.0279453478961713	0.0150607026878313
1	A	26	50	20120615	17	94	1.64	0.0279725927204505	0.0168451078633590
1	A	26	50	20120615	17	96	1.68	0.0280510108624841	0.0190308456346848
1	A	26	50	20120615	17	98	1.72	0.0280062510032349	0.0211069818549266
1	A	26	50	20120615	17	100	1.76	0.027067333405972	0.0232793765212913
1	A	26	50	20120615	17	102	1.8	0.0256639951458936	0.0249378389080219
1	A	26	50	20120615	17	104	1.84	0.0246972811810622	0.0270804714499665
1	A	26	50	20120615	17	106	1.88	0.0228794227837166	0.029127715287129
1	A	26	50	20120615	17	108	1.92	0.0210432368857094	0.0300899172035897
1	A	26	50	20120615	17	110	1.96	0.0178906500921570	0.030921920962644
1	A	26	50	20120615	17	112	2	0.0155320105706956	0.0311425382783742
1	A	26	50	20120615	17	114	2.04	0.0126520000062618	0.0307093151667446
1	A	26	50	20120615	17	116	2.08	0.0109375559756647	0.0301492653828414
1	A	26	50	20120615	17	118	2.12	0.0100808961102572	0.0291423736107030
1	A	26	50	20120615	17	120	2.16	0.00932185233599253	0.0283271714158765
1	A	26	50	20120615	17	122	2.2	0.00978705081626735	0.0274584270955785
1	A	26	50	20120615	17	124	2.24	0.00950125239744737	0.0252747540760538
1	A	26	50	20120615	17	126	2.28	0.00915424540143432	0.0244096357993298
1	A	26	50	20120615	17	128	2.32	0.00914779588048312	0.0242966111443182
1	A	26	50	20120615	17	130	2.36	0.00917515667027435	0.0238586956720886
1	A	26	50	20120615	17	132	2.4	0.00928512662399126	0.0225143166825323
1	A	26	50	20120615	17	134	2.44	0.00907449224179785	0.0203107866903783
1	A	26	50	20120615	17	136	2.48	0.00902193660099684	0.0185987290744571
1	A	26	50	20120615	17	138	2.52	0.00891810850607063	0.0140160231293063
1	A	26	50	20120615	17	140	2.56	0.00814159919431063	0.0110019451191596
1	A	26	50	20120615	17	142	2.6	0.00640560254902297	0.0075586250085614
1	A	26	50	20120615	17	144	2.64	0.00493310924574448	0.0050428946445915
1	A	26	50	20120615	17	146	2.68	0.00312816968929113	0.0042929159792617
1	A	26	50	20120615	17	148	2.72	0.00181690380319099	0.002135964524998
1	A	26	50	20120615	17	150	2.76	0.0011301404840992	0.00115975411609530
1	A	26	50	20120615	17	152	2.8	0.000416874802848501	-0.000230481455327797
1	A	26	50	20120615	17	154	2.84	0.0011559993790872	-0.0004206083266532
1	A	26	50	20120615	17	156	2.88	0.00151302466397607	0.000456833407053402
1	A	26	50	20120615	17	158	2.92	0.00271150701847696	-0.000684938983596298
1	A	26	50	20120615	17	160	2.96	0.00464542285181873	-0.0016827868600034
1	A	26	50	20120615	17	162	3	0.00601827066749241	-0.0027767517611771
1	A	26	50	20120615	17	164	3.04	0.0081056498855551	-0.0044086127907994
1	A	26	50	20120615	17	166	3.08	0.0102764677037978	-0.0060961938347792
1	A	26	50	20120615	17	168	3.12	0.0128528819717291	-0.0064293825500743
1	A	26	50	20120615	17	170	3.16	0.0147481402773434	-0.0069350346093008
1	A	26	50	20120615	17	172	3.2	0.0178870579897086	-0.0071889566544249
1	A	26	50	20120615	17	174	3.24	0.0203624266986084	-0.0071383985195701
1	A	26	50	20120615	17	176	3.28	0.0228169357574631	-0.0070666978919577
1	A	26	50	20120615	17	178	3.32	0.0258988748054003	-0.0056669658764633
1	A	26	50	20120615	17	180	3.36	0.0279530836443575	-0.0046493755787256
1	A	26	50	20120615	17	182	3.4	0.029084001945916	-0.00350657788324310
1	A	26	50	20120615	17	184	3.44	0.0306032845049056	-0.0017659709017421
1	A	26	50	20120615	17	186	3.48	0.0311563749438684	0.000160179484928601
1	A	26	50	20120615	17	188	3.52	0.0311627827455195	0.0030466332063526
1	A	26	50	20120615	17	190	3.56	0.0310670758426859	0.0051139659471686
1	A	26	50	20120615	17	192	3.6	0.030440338818249	0.0073071707661037
1	A	26	50	20120615	17	194	3.64	0.0294020020075513	0.0083685168314612
1	A	26	50	20120615	17	196	3.68	0.0280605073065554	0.0109856887342601
1	A	26	50	20120615	17	198	3.72	0.0265339274055839	0.0130886879411192
1	A	26	50	20120615	17	200	3.76	0.0247341638707689	0.0153612937805137
1	A	26	50	20120615	17	202	3.8	0.0227076594754985	0.0175163360464682
1	A	26	50	20120615	17	204	3.84	0.0211753095831926	0.0201141120102591
1	A	26	50	20120615	17	206	3.88	0.0202994022712012	0.0217331602650063
1	A	26	50	20120615	17	208	3.92	0.0194385704757847	0.0234136985254455
1	A	26	50	20120615	17	210	3.96	0.0188898202582449	0.026873168954926
1	A	26	50	20120615	17	212	4	0.0176809858604674	0.0296417112063735
1	A	26	50	20120615	17	214	4.04	0.0174524065223811	0.0323257895528083
1	A	26	50	20120615	17	216	4.08	0.0191583440584005	0.0336431577704301
1	A	26	50	20120615	17	218	4.12	0.0199885864144628	0.0328304516625411
1	A	26	50	20120615	17	220	4.16	0.0221094358249062	0.0322527920913593
1	A	26	50	20120615	17	222	4.2	0.0252837343321749	0.0312262597212667
1	A	26	50	20120615	17	224	4.24	0.0281563061332705	0.0317521845319098
1	A	26	50	20120615	17	226	4.28	0.0267492060651162	0.0317944270910179
1	A	26	50	20120615	17	228	4.32	0.026007656112618	0.0318622457024015
1	A	26	50	20120615	17	230	4.36	0.0254832515815545	0.0319734170305396
1	A	26	50	20120615	17	232	4.4	0.0248769782273651	0.0324495827369906
1	A	26	50	20120615	17	234	4.44	0.0239905173466645	0.0329689137768992
1	A	26	50	20120615	17	236	4.48	0.0224720932153073	0.0333015198362066
1	A	26	50	20120615	17	238	4.52	0.0214179462040890	0.0329507870945635
1	A	26	50	20120615	17	240	4.56	0.0198069448245116	0.0332256395004107
1	A	26	50	20120615	17	242	4.6	0.0173304306026264	0.0333122742232417
1	A	26	50	20120615	17	244	4.64	0.0140175221956824	0.0335035890339595
1	A	26	50	20120615	17	246	4.68	0.0104377375473830	0.0339455873407436
1	A	26	50	20120615	17	248	4.72	0.00807503216192973	0.0340533999116711
1	A	26	50	20120615	17	250	4.76	0.00600625692328006	0.0334763371386126
1	A	26	50	20120615	17	252	4.8	0.00478992719362202	0.0333390523570452
1	A	26	50	20120615	17	254	4.84	0.00475734371314494	0.0328017360561572
1	A	26	50	20120615	17	256	4.88	0.00433186342076937	0.0322557647682674
1	A	26	50	20120615	17	258	4.92	0.00459770728622427	0.0314642011531359
1	A	26	50	20120615	17	260	4.96	0.0039417243253175	0.030612066771128
1	A	26	50	20120615	17	262	5	0.00467889870105367	0.0285350975790980
1	A	26	50	20120615	17	264	5.04	0.00438394183520376	0.0252666577034093
1	A	26	50	20120615	17	266	5.08	0.0036408928163295	0.0231587794597600
1	A	26	50	20120615	17	268	5.12	0.00323143556361562	0.0201627538857369
1	A	26	50	20120615	17	270	5.16	0.00351779259679273	0.0187078746123778
1	A	26	50	20120615	17	272	5.2	0.00398274358969414	0.0167641794922522
1	A	26	50	20120615	17	274	5.24	0.00484490191743214	0.0146961919705568
1	A	26	50	20120615	17	276	5.28	0.0066001912641377	0.012883782538067
1	A	26	50	20120615	17	278	5.32	0.00922009259911197	0.0113999330998827
1	A	26	50	20120615	17	280	5.36	0.0104267844633424	0.0084693573295263
1	A	26	50	20120615	17	282	5.4	0.0103564344096822	0.0065511958352693
1	A	26	50	20120615	17	284	5.44	0.0101195607090525	0.0043107916386901
1	A	26	50	20120615	17	286	5.48	0.00886649678211183	0.0029829158142998
1	A	26	50	20120615	17	288	5.52	0.00690568967788153	0.00113708427269050
1	A	26	50	20120615	17	290	5.56	0.00551198221216285	0.000228876322934501
1	A	26	50	20120615	17	292	5.6	0.00369591986604144	-0.00102150059823770
1	A	26	50	20120615	17	294	5.64	0.000827838193006301	-0.0022527997784535
1	A	26	50	20120615	17	296	5.68	-0.0012711446473357	-0.0025038156147069
1	A	26	50	20120615	17	298	5.72	-0.0037447597314181	-0.0031266211254404
1	A	26	50	20120615	17	300	5.76	-0.0063824448019392	-0.0041394455234729
1	A	26	50	20120615	17	302	5.8	-0.009151050692997	-0.0057790847276883
1	A	26	50	20120615	17	304	5.84	-0.0115899256209197	-0.0067798600261694
1	A	26	50	20120615	17	306	5.88	-0.0138655649484055	-0.0066847965905067
1	A	26	50	20120615	17	308	5.92	-0.0161557296633904	-0.0071572980696176
1	A	26	50	20120615	17	310	5.96	-0.0187672362266585	-0.0072824361708978
1	A	26	50	20120615	17	312	6	-0.0216989645810682	-0.0070324809948161
1	A	26	50	20120615	17	314	6.04	-0.0243161576970705	-0.0073049504508107
1	A	26	50	20120615	17	316	6.08	-0.0279745938326413	-0.0075133984588367
1	A	26	50	20120615	17	318	6.12	-0.0309289142487099	-0.0073776056725776
1	A	26	50	20120615	17	320	6.16	-0.033553333996016	-0.0066957496745473
1	A	26	50	20120615	17	322	6.2	-0.0361484865936487	-0.0066528282929292
1	A	26	50	20120615	17	324	6.24	-0.0392300579460597	-0.0066358577301808
1	A	26	50	20120615	17	326	6.28	-0.042202734854168	-0.006335620190889
1	A	26	50	20120615	17	328	6.32	-0.0435952402383586	-0.006339226435473
1	A	26	50	20120615	17	330	6.36	-0.046708065710498	-0.0072973561239808
1	A	26	50	20120615	17	332	6.4	-0.0486395278833091	-0.0084674057148102
1	A	26	50	20120615	17	334	6.44	-0.0498961273441557	-0.009208665753528
1	A	26	50	20120615	17	336	6.48	-0.0520325797728328	-0.0102196870292685
1	A	26	50	20120615	17	338	6.52	-0.0528212159658901	-0.0105376729487681
1	A	26	50	20120615	17	340	6.56	-0.0532862800958765	-0.0111383601593861
1	A	26	50	20120615	17	342	6.6	-0.0543055038102788	-0.0117094195958724
1	A	26	50	20120615	17	344	6.64	-0.0541324040702443	-0.0116015151010633
1	A	26	50	20120615	17	346	6.68	-0.0540154486086361	-0.0114970047188039
1	A	26	50	20120615	17	348	6.72	-0.0538374698318114	-0.0113970905306223
1	A	26	50	20120615	17	350	6.76	-0.0537830933203382	-0.0112051110395301
1	A	26	50	20120615	17	352	6.8	-0.0538645520215309	-0.0108586287167487
1	A	26	50	20120615	17	354	6.84	-0.0540748455782557	-0.0111789480886262
1	A	26	50	20120615	17	356	6.88	-0.0543554962597087	-0.0113381178250713
1	A	26	50	20120615	17	358	6.92	-0.0547000693941809	-0.0110750033917918
1	A	26	50	20120615	17	360	6.96	-0.0555338189998779	-0.0109452492974441
1	A	26	50	20120615	17	362	7	-0.0555734876903025	-0.0102837509036441
1	A	26	50	20120615	17	364	7.04	-0.0558789578197751	-0.0095704215827831
1	A	26	50	20120615	17	366	7.08	-0.0560384811096108	-0.0095432686823855
1	A	26	50	20120615	17	368	7.12	-0.0560002973434267	-0.0082195647880043
1	A	26	50	20120615	17	370	7.16	-0.0560985851860116	-0.0078877902862716
1	A	26	50	20120615	17	372	7.2	-0.0567824988647753	-0.0054469990989718
1	A	26	50	20120615	17	374	7.24	-0.0573430224102218	-0.0037655698839883
1	A	26	50	20120615	17	376	7.28	-0.0584422906122544	-0.0015769329748597
1	A	26	50	20120615	17	378	7.32	-0.0606496658510845	0.00163099835934930
1	A	26	50	20120615	17	380	7.36	-0.0620507272273275	0.0034076748577586
1	A	26	50	20120615	17	382	7.4	-0.0639953415862686	0.0061979889269988
1	A	26	50	20120615	17	384	7.44	-0.0650290609896853	0.0073376329262372
1	A	26	50	20120615	17	386	7.48	-0.0667020049232945	0.0084130716297438
1	A	26	50	20120615	17	388	7.52	-0.0682478817683245	0.0077332591703111
1	A	26	50	20120615	17	390	7.56	-0.0702650452830154	0.0086698221019926
1	A	26	50	20120615	17	392	7.6	-0.0723888405003092	0.0081240063775948
1	A	26	50	20120615	17	394	7.64	-0.0740586731640812	0.0070180206611409
1	A	26	50	20120615	17	396	7.68	-0.0764223897122316	0.0066902059573828
1	A	26	50	20120615	17	398	7.72	-0.0785605391971835	0.0052222522796395
1	A	26	50	20120615	17	400	7.76	-0.0804352206954653	0.0046159789254502
1	A	26	50	20120615	17	402	7.8	-0.0825928863275779	0.0035879870869612
1	A	26	50	20120615	17	404	7.84	-0.0841725628767487	0.002553914130154
1	A	26	50	20120615	17	406	7.88	-0.0856944688018965	0.00181633104669830
1	A	26	50	20120615	17	408	7.92	-0.0869019950521287	0.0001054861896174
1	A	26	50	20120615	17	410	7.96	-0.0872846812421069	-0.0020499167007954
1	A	26	50	20120615	17	412	8	-0.0874959647483254	-0.0029379013966095
1	A	26	50	20120615	17	414	8.04	-0.0870626497128143	-0.0048192296986344
1	A	26	50	20120615	17	416	8.08	-0.0864131721342945	-0.0056408170676951
1	A	26	50	20120615	17	418	8.12	-0.0857252279468781	-0.0077701277178821
1	A	26	50	20120615	17	420	8.16	-0.0846079285219252	-0.0110972772553992
1	A	26	50	20120615	17	422	8.2	-0.083530368498075	-0.0132053747021506
1	A	26	50	20120615	17	424	8.24	-0.0818689504049991	-0.0146193054218112
1	A	26	50	20120615	17	426	8.28	-0.0805188007170015	-0.0163167859607277
1	A	26	50	20120615	17	428	8.32	-0.0780956164885534	-0.0183192416543699
1	A	26	50	20120615	17	430	8.36	-0.0763291930384712	-0.0191985289367753
1	A	26	50	20120615	17	432	8.4	-0.0741410511040895	-0.0204681391623958
1	A	26	50	20120615	17	434	8.44	-0.0715559394227496	-0.0208749376936124
1	A	26	50	20120615	17	436	8.48	-0.0690797928963905	-0.0213861758964103
1	A	26	50	20120615	17	438	8.52	-0.0672106975416801	-0.0216975150121667
1	A	26	50	20120615	17	440	8.56	-0.0637102361320942	-0.0219335472557268
1	A	26	50	20120615	17	442	8.6	-0.0617159828771138	-0.0222140565158235
1	A	26	50	20120615	17	444	8.64	-0.0587575895259855	-0.0226247441343366
1	A	26	50	20120615	17	446	8.68	-0.0548480668434832	-0.0230080667204179
1	A	26	50	20120615	17	448	8.72	-0.0519861228573088	-0.0229772368647581
1	A	26	50	20120615	17	450	8.76	-0.0493170776010421	-0.0230028341302371
1	A	26	50	20120615	17	452	8.8	-0.0462757406244806	-0.02204392662427
1	A	26	50	20120615	17	454	8.84	-0.0433685064489712	-0.0216614172109871
1	A	26	50	20120615	17	456	8.88	-0.0406329931552729	-0.0204825287853929
1	A	26	50	20120615	17	458	8.92	-0.0380816033963278	-0.0192158247686432
1	A	26	50	20120615	17	460	8.96	-0.035567746865328	-0.0190084515629246
1	A	26	50	20120615	17	462	9	-0.0322624752116209	-0.0180850832437799
1	A	26	50	20120615	17	464	9.04	-0.0293951854981807	-0.0171327235466066
1	A	26	50	20120615	17	466	9.08	-0.0259435621154937	-0.0164566818047952
1	A	26	50	20120615	17	468	9.12	-0.0235247779297022	-0.016519244774317
1	A	26	50	20120615	17	470	9.16	-0.0205146809307335	-0.0162555787977482
1	A	26	50	20120615	17	472	9.2	-0.0165330899250927	-0.0164206316626127
1	A	26	50	20120615	17	474	9.24	-0.0131498597487597	-0.0162703078320003
1	A	26	50	20120615	17	476	9.28	-0.0107570598986991	-0.0163022195610352
1	A	26	50	20120615	17	478	9.32	-0.0078667609305991	-0.015532109565645
1	A	26	50	20120615	17	480	9.36	-0.0040733451815676	-0.0149169973766908
1	A	26	50	20120615	17	482	9.4	-0.0023462368685195	-0.0149563832244029
1	A	26	50	20120615	17	484	9.44	0.0003301622982716	-0.0144686209667404
1	A	26	50	20120615	17	486	9.48	0.00303074451697925	-0.0144213862337571
1	A	26	50	20120615	17	488	9.52	0.00547563692360985	-0.0132942580245458
1	A	26	50	20120615	17	490	9.56	0.00624122143560053	-0.0122608214638416
1	A	26	50	20120615	17	492	9.6	0.00534270084874678	-0.0119907773841065
1	A	26	50	20120615	17	494	9.64	0.00539340040495786	-0.0100372534797224
1	A	26	50	20120615	17	496	9.68	0.00572192221549713	-0.0085767951338597
1	A	26	50	20120615	17	498	9.72	0.00803621199964258	-0.0062838599745061
1	A	26	50	20120615	17	500	9.76	0.00870690278159803	-0.0048794751963915
1	A	26	50	20120615	17	502	9.8	0.00944837495235024	-0.0029857018150177
1	A	26	50	20120615	17	504	9.84	0.0103724220940048	0.000361034580338201
1	A	26	50	20120615	17	506	9.88	0.0109955953002645	0.0021479641270748
1	A	26	50	20120615	17	508	9.92	0.0118972978676336	0.00292648869316110
1	A	26	50	20120615	17	510	9.96	0.0135480386483136	0.0032757287323892
1	A	26	50	20120615	17	512	10	0.0145308463634848	0.0034757692407869
1	A	26	50	20120615	17	514	10.04	0.0156253981632869	0.0035181461501834
1	A	26	50	20120615	17	516	10.08	0.0161381495745965	0.0046846884913781
1	A	26	50	20120615	17	518	10.12	0.0167663785943417	0.0056298427704511
1	A	26	50	20120615	17	520	10.16	0.0177488468982579	0.0070454846885222
1	A	26	50	20120615	17	522	10.2	0.0182930292059912	0.007991020805257
1	A	26	50	20120615	17	524	10.24	0.0190837230797819	0.0102027164665201
1	A	26	50	20120615	17	526	10.28	0.019657229105731	0.0111362812654494
1	A	26	50	20120615	17	528	10.32	0.0191299890764749	0.0128326092203125
1	A	26	50	20120615	17	530	10.36	0.0192129468440437	0.0149345548380677
1	A	26	50	20120615	17	532	10.4	0.0179163463525854	0.0173896649376864
1	A	26	50	20120615	17	534	10.44	0.0167294322650247	0.0209829623965743
1	A	26	50	20120615	17	536	10.48	0.0164397044538216	0.0248852987528594
1	A	26	50	20120615	17	538	10.52	0.0166740658040578	0.0286421026340814
1	A	26	50	20120615	17	540	10.56	0.0176026101448407	0.032172191817799
1	A	26	50	20120615	17	542	10.6	0.0195232111574927	0.0333091205269976
1	A	26	50	20120615	17	544	10.64	0.0207273150109041	0.0324520646817926
1	A	26	50	20120615	17	546	10.68	0.0208702354335175	0.031890678466073
1	A	26	50	20120615	17	548	10.72	0.0217716049535926	0.0304002889972694
1	A	26	50	20120615	17	550	10.76	0.0239568131019393	0.0267339749850495
1	A	26	50	20120615	17	552	10.8	0.0245421702375411	0.0245958113579620
1	A	26	50	20120615	17	554	10.84	0.0257702237976312	0.0215116024972572
1	A	26	50	20120615	17	556	10.88	0.0274384937554168	0.0180629366593932
1	A	26	50	20120615	17	558	10.92	0.0289058463923961	0.0153145186669383
1	A	26	50	20120615	17	560	10.96	0.0305001529808696	0.0132878728503117
1	A	26	50	20120615	17	562	11	0.0320355363612668	0.0132732781663480
1	A	26	50	20120615	17	564	11.04	0.0323794872417716	0.0136532914926933
1	A	26	50	20120615	17	566	11.08	0.0332606200728759	0.0152248433849482
1	A	26	50	20120615	17	568	11.12	0.0346377105292367	0.0168228339997517
1	A	26	50	20120615	17	570	11.16	0.0354671467835686	0.0190971722507601
1	A	26	50	20120615	17	572	11.2	0.0359150282187721	0.0203743485189392
1	A	26	50	20120615	17	574	11.24	0.0373014524846446	0.0230605764699888
1	A	26	50	20120615	17	576	11.28	0.0383592135186215	0.025489134709974
1	A	26	50	20120615	17	578	11.32	0.0388383490735535	0.0288638725338649
1	A	26	50	20120615	17	580	11.36	0.038713474015996	0.0309366853522351
1	A	26	50	20120615	17	582	11.4	0.0378363292671375	0.033951696743333
1	A	26	50	20120615	17	584	11.44	0.0373356340264471	0.0361273865272981
1	A	26	50	20120615	17	586	11.48	0.0358933058984541	0.0382017266963157
1	A	26	50	20120615	17	588	11.52	0.0335743916359597	0.041101034204808
1	A	26	50	20120615	17	590	11.56	0.0318679011424374	0.0422408493238874
1	A	26	50	20120615	17	592	11.6	0.0297489934472151	0.0435798182394609
1	A	26	50	20120615	17	594	11.64	0.0280781001232713	0.0447561610806429
1	A	26	50	20120615	17	596	11.68	0.0256750613670191	0.0453396726675458
1	A	26	50	20120615	17	598	11.72	0.0234744036426104	0.0465574519661053
1	A	26	50	20120615	17	600	11.76	0.0214807160730549	0.0467002168252268
1	A	26	50	20120615	17	602	11.8	0.0185820732449369	0.0461846652710637
1	A	26	50	20120615	17	604	11.84	0.0156311045150111	0.0455858165380768
1	A	26	50	20120615	17	606	11.88	0.0128115869357078	0.04438034089751
1	A	26	50	20120615	17	608	11.92	0.0111431684854982	0.0437687642424618
1	A	26	50	20120615	17	610	11.96	0.00910259973635002	0.0421684401752804
1	A	26	50	20120615	17	612	12	0.0074320599657968	0.0400146636304643
1	A	26	50	20120615	17	614	12.04	0.0066529343589464	0.0379467652042233
1	A	26	50	20120615	17	616	12.08	0.0064886310272699	0.0348185530885252
1	A	26	50	20120615	17	618	12.12	0.00602817723349684	0.0319574717726239
1	A	26	50	20120615	17	620	12.16	0.00682855139912189	0.0292441333475836
1	A	26	50	20120615	17	622	12.2	0.00784824180399976	0.0261633398126319
1	A	26	50	20120615	17	624	12.24	0.00849071902538586	0.0263783427005195
1	A	26	50	20120615	17	626	12.28	0.00886967169155936	0.0258773009775063
1	A	26	50	20120615	17	628	12.32	0.00909206384531034	0.0259713532504720
1	A	26	50	20120615	17	630	12.36	0.0090070625391439	0.0250969803601957
1	A	26	50	20120615	17	632	12.4	0.00891660943969452	0.0251182784164451
1	A	26	50	20120615	17	634	12.44	0.00882305921254354	0.0252923398217020
1	A	26	50	20120615	17	636	12.48	0.00879361528617493	0.0258358079515863
1	A	26	50	20120615	17	638	12.52	0.00927637829889442	0.0251738923647854
1	A	26	50	20120615	17	640	12.56	0.00908966675332212	0.0253237495049223
1	A	26	50	20120615	17	642	12.6	0.00862191561756721	0.0254285992984366
1	A	26	50	20120615	17	644	12.64	0.00868470669973658	0.0254705590148322
1	A	26	50	20120615	17	646	12.68	0.00902866465130915	0.0251287930942813
1	A	26	50	20120615	17	648	12.72	0.00922535488777756	0.0245405806614970
1	A	26	50	20120615	17	650	12.76	0.00918551578461873	0.0246673500581214
1	A	26	50	20120615	17	652	12.8	0.00935505029226246	0.0243460958910791
1	A	26	50	20120615	17	654	12.84	0.00936541435635431	0.0233289348071576
1	A	26	50	20120615	17	656	12.88	0.00991327220513627	0.0230903767781751
1	A	26	50	20120615	17	658	12.92	0.0106658905000803	0.0223247095346910
1	A	26	50	20120615	17	660	12.96	0.0114192151946988	0.0220543133157789
1	A	26	50	20120615	17	662	13	0.0116580489953259	0.0220148836274463
1	A	26	50	20120615	17	664	13.04	0.0112543815329364	0.0222893485387775
1	A	26	50	20120615	17	666	13.08	0.0115466888696772	0.0223807654247696
1	A	26	50	20120615	17	668	13.12	0.0114885491359145	0.0224538236974018
1	A	26	50	20120615	17	670	13.16	0.0139589808252680	0.0219742200377806
1	A	26	50	20120615	17	672	13.2	0.0142125705302049	0.0212807533464032
1	A	26	50	20120615	17	674	13.24	0.0147169497972253	0.02093298408928
1	A	26	50	20120615	17	676	13.28	0.0145713989373858	0.0203249712524090
1	A	26	50	20120615	17	678	13.32	0.0152911360598979	0.0181211753881053
1	A	26	50	20120615	17	680	13.36	0.0158848851387789	0.0150167560013806
1	A	26	50	20120615	17	682	13.4	0.0171147630343645	0.0097780776312141
1	A	26	50	20120615	17	684	13.44	0.0176675791158961	0.0080667377993864
1	A	26	50	20120615	17	686	13.48	0.0192069081521324	0.005351263911867
1	A	26	50	20120615	17	688	13.52	0.02001312301977	0.004178004056251
1	A	26	50	20120615	17	690	13.56	0.0216009807943991	0.0035046757660018
1	A	26	50	20120615	17	692	13.6	0.0232533267074724	0.0041013112547635
1	A	26	50	20120615	17	694	13.64	0.0245202923537312	0.0044436640739428
1	A	26	50	20120615	17	696	13.68	0.0255344814678514	0.0057459284907185
1	A	26	50	20120615	17	698	13.72	0.0269502365230075	0.0087188740994036
1	A	26	50	20120615	17	700	13.76	0.0274725550890666	0.0097600676214973
1	A	26	50	20120615	17	702	13.8	0.0288169418567975	0.0123427397844421
1	A	26	50	20120615	17	704	13.84	0.0298217830192705	0.0147938971571540
1	A	26	50	20120615	17	706	13.88	0.0311327236362513	0.0182555737597918
1	A	26	50	20120615	17	708	13.92	0.0318917320551769	0.0207993196944323
1	A	26	50	20120615	17	710	13.96	0.0321394315606265	0.0233123064840912
1	A	26	50	20120615	17	712	14	0.0315899388809665	0.0252979330363411
1	A	26	50	20120615	17	714	14.04	0.0318609375548562	0.0284067633551669
1	A	26	50	20120615	17	716	14.08	0.0323058915679857	0.0304537950602950
1	A	26	50	20120615	17	718	14.12	0.0317670549875181	0.0329534387449929
1	A	26	50	20120615	17	720	14.16	0.0314319995103207	0.0342189053248756
1	A	26	50	20120615	17	722	14.2	0.0306530577512334	0.0377277035234117
1	A	26	50	20120615	17	724	14.24	0.0293979644278307	0.0406579328114453
1	A	26	50	20120615	17	726	14.28	0.0286941598353123	0.043846369211697
1	A	26	50	20120615	17	728	14.32	0.027448485174235	0.0458083430421163
1	A	26	50	20120615	17	730	14.36	0.0263461269155686	0.0485387439537866
1	A	26	50	20120615	17	732	14.4	0.0245817328619485	0.0518278016490011
1	A	26	50	20120615	17	734	14.44	0.022977802550183	0.0535226658928271
1	A	26	50	20120615	17	736	14.48	0.021480786783733	0.0555808416008268
1	A	26	50	20120615	17	738	14.52	0.0193761541602094	0.0571513257618421
1	A	26	50	20120615	17	740	14.56	0.0184765022025057	0.0582047027337757
1	A	26	50	20120615	17	742	14.6	0.0165127252497945	0.0592660700123367
1	A	26	50	20120615	17	744	14.64	0.014620366081983	0.0598644237705768
1	A	26	50	20120615	17	746	14.68	0.0120138997758513	0.0608567067166159
1	A	26	50	20120615	17	748	14.72	0.0120073943934644	0.0614363928558326
1	A	26	50	20120615	17	750	14.76	0.0109472999071095	0.0626473839292927
1	A	26	50	20120615	17	752	14.8	0.0110676494812674	0.0627705619305754
1	A	26	50	20120615	17	754	14.84	0.0116149501299058	0.0628726681497787
1	A	26	50	20120615	17	756	14.88	0.0126387700383858	0.0624432422015641
1	A	26	50	20120615	17	758	14.92	0.0138475690808242	0.0625927952857851
1	A	26	50	20120615	17	760	14.96	0.0149981025244929	0.0640281513409157
1	A	26	50	20120615	17	762	15	0.0161397264227185	0.0638056248368763
1	A	26	50	20120615	17	764	15.04	0.0166436107149921	0.0637790376219036
1	A	26	50	20120615	17	766	15.08	0.0166052855274518	0.0645519053337405
1	A	26	50	20120615	17	768	15.12	0.0172953510352117	0.0648631030281407
1	A	26	50	20120615	17	770	15.16	0.0175540106957697	0.0643826946810026
1	A	26	50	20120615	17	772	15.2	0.0186142466034809	0.0643776035121781
1	A	26	50	20120615	17	774	15.24	0.0183769415677147	0.0641804621415832
1	A	26	50	20120615	17	776	15.28	0.0190913315487474	0.063337661569087
1	A	26	50	20120615	17	778	15.32	0.0204770487078387	0.0627543691852862
1	A	26	50	20120615	17	780	15.36	0.0207255967414258	0.062824584888658
1	A	26	50	20120615	17	782	15.4	0.0218280469239737	0.0619486917188023
1	A	26	50	20120615	17	784	15.44	0.0238882025309607	0.0598314018838954
1	A	26	50	20120615	17	786	15.48	0.0260955777697908	0.0590004807053231
1	A	26	50	20120615	17	788	15.52	0.0294267578159606	0.0571996211549972
1	A	26	50	20120615	17	790	15.56	0.0310704982395068	0.0568278244094493
1	A	26	50	20120615	17	792	15.6	0.0334116934366764	0.055617292955397
1	A	26	50	20120615	17	794	15.64	0.0348632705213674	0.054324249211048
1	A	26	50	20120615	17	796	15.68	0.0370965187973211	0.0525674494842578
1	A	26	50	20120615	17	798	15.72	0.0377813517149003	0.051552680542577
1	A	26	50	20120615	17	800	15.76	0.0395827748293308	0.0502363326800405
1	A	26	50	20120615	17	802	15.8	0.042324845124211	0.0489049404136274
1	A	26	50	20120615	17	804	15.84	0.0435533512326411	0.0472144107343701
1	A	26	50	20120615	17	806	15.88	0.0458616023248752	0.0460182971875862
1	A	26	50	20120615	17	808	15.92	0.0475584464676885	0.0453246961459203
1	A	26	50	20120615	17	810	15.96	0.0499645328541676	0.0437613396212593
1	A	26	50	20120615	17	812	16	0.0513320066583043	0.0437506623088634
1	A	26	50	20120615	17	814	16.04	0.0528357399391756	0.0435393788026449
1	A	26	50	20120615	17	816	16.08	0.0548309831436497	0.0443739769364793
1	A	26	50	20120615	17	818	16.12	0.0577957404558086	0.0455723815092343
1	A	26	50	20120615	17	820	16.16	0.0582110242683995	0.0460346172120959
1	A	26	50	20120615	17	822	16.2	0.0593850336572035	0.0471578563340108
1	A	26	50	20120615	17	824	16.24	0.0611473558879548	0.0477387445547555
1	A	26	50	20120615	17	826	16.28	0.0622785146058189	0.0490140116346255
1	A	26	50	20120615	17	828	16.32	0.0635715300658966	0.0495016324709317
1	A	26	50	20120615	17	830	16.36	0.0648070577446639	0.0506383066216891
1	A	26	50	20120615	17	832	16.4	0.0658135535370048	0.0518126695638837
1	A	26	50	20120615	17	834	16.44	0.0674969626509756	0.0530008210883115
1	A	26	50	20120615	17	836	16.48	0.0692338997482822	0.0534798152218872
1	A	26	50	20120615	17	838	16.52	0.0705395724197432	0.054505897872067
1	A	26	50	20120615	17	840	16.56	0.0707521287181679	0.0559648005830111
1	A	26	50	20120615	17	842	16.6	0.0716208801095337	0.0565265262099857
1	A	26	50	20120615	17	844	16.64	0.0719609277606063	0.057142911191146
1	A	26	50	20120615	17	846	16.68	0.0727830101044138	0.0584564327478781
1	A	26	50	20120615	17	848	16.72	0.0741814551855664	0.0601126889614514
1	A	26	50	20120615	17	850	16.76	0.0747299579157328	0.0610583028599322
1	A	26	50	20120615	17	852	16.8	0.0757547677737065	0.0616438579854327
1	A	26	50	20120615	17	854	16.84	0.0760331557134596	0.062135085066323
1	A	26	50	20120615	17	856	16.88	0.0763004420767481	0.0620837491140089
1	A	26	50	20120615	17	858	16.92	0.076445186834857	0.0617731171050336
1	A	26	50	20120615	17	860	16.96	0.0766564703410755	0.0614061286855978
1	A	26	50	20120615	17	862	17	0.0774581880095849	0.0599656107509646
1	A	26	50	20120615	17	864	17.04	0.0775384446292495	0.0595114360654085
1	A	26	50	20120615	17	866	17.08	0.0780496828320474	0.0578831105696921
1	A	26	50	20120615	17	868	17.12	0.0790319248617936	0.0559495270765375
1	A	26	50	20120615	17	870	17.16	0.0794787456368254	0.0535790930139658
1	A	26	50	20120615	17	872	17.2	0.0804189855237692	0.0513585655890057
1	A	26	50	20120615	17	874	17.24	0.0807365471792	0.049138886692183
1	A	26	50	20120615	17	876	17.28	0.0813335574345558	0.0473235314528428
1	A	26	50	20120615	17	878	17.32	0.0813204052484258	0.0449817352149092
1	A	26	50	20120615	17	880	17.36	0.0820871918419445	0.0425560761127268
1	A	26	50	20120615	17	882	17.4	0.0820040360844769	0.0411437010279848
1	A	26	50	20120615	17	884	17.44	0.0822842625018611	0.0401642874253633
1	A	26	50	20120615	17	886	17.48	0.0821150518491232	0.0376597859170787
1	A	26	50	20120615	17	888	17.52	0.0821593167336255	0.035463936518782
1	A	26	50	20120615	17	890	17.56	0.0818131879642347	0.0341639207015705
1	A	26	50	20120615	17	892	17.6	0.0823836110046179	0.0321188971797009
1	A	26	50	20120615	17	894	17.64	0.0819273857093963	0.0304342859842021
1	A	26	50	20120615	17	896	17.68	0.081110182402379	0.0288702364948956
1	A	26	50	20120615	17	898	17.72	0.079974851754506	0.0279702309838013
1	A	26	50	20120615	17	900	17.76	0.0786880588341026	0.0267325112740124
1	A	26	50	20120615	17	902	17.8	0.076619771499132	0.0265155709135444
1	A	26	50	20120615	17	904	17.84	0.0747474234532281	0.0260657802900316
1	A	26	50	20120615	17	906	17.88	0.0729451496893398	0.0240660823128360
1	A	26	50	20120615	17	908	17.92	0.0706696093568034	0.0223918655870207
1	A	26	50	20120615	17	910	17.96	0.0696808619446703	0.0217241446535462
1	A	26	50	20120615	17	912	18	0.067122973874406	0.0204544637172476
1	A	26	50	20120615	17	914	18.04	0.0651953300782134	0.0182186627858139
1	A	26	50	20120615	17	916	18.08	0.0630651708998889	0.0167865594218768
1	A	26	50	20120615	17	918	18.12	0.0613109096864432	0.0151495365127518
1	A	26	50	20120615	17	920	18.16	0.0591357078061572	0.0133202512698222
1	A	26	50	20120615	17	922	18.2	0.0572125894933641	0.0115913044791430
1	A	26	50	20120615	17	924	18.24	0.0551544844960425	0.0100805001304598
1	A	26	50	20120615	17	926	18.28	0.053368757030834	0.0087132384583575
1	A	26	50	20120615	17	928	18.32	0.0503289049785131	0.0071314405888432
1	A	26	50	20120615	17	930	18.36	0.048804453468953	0.0059992919214854
1	A	26	50	20120615	17	932	18.4	0.0464137961524394	0.0039389948931422
1	A	26	50	20120615	17	934	18.44	0.0449173460714143	0.0024869511179756
1	A	26	50	20120615	17	936	18.48	0.0442203438461309	0.0011898980781773
1	A	26	50	20120615	17	938	18.52	0.0434729461205523	-0.0009718546311306
1	A	26	50	20120615	17	940	18.56	0.0422589286300688	-0.0041553059285749
1	A	26	50	20120615	17	942	18.6	0.0414215303533808	-0.006134540235523
1	A	26	50	20120615	17	944	18.64	0.0395233516967602	-0.0087900302547944
1	A	26	50	20120615	17	946	18.68	0.0389393380640426	-0.0102248347666356
1	A	26	50	20120615	17	948	18.72	0.0386038653938443	-0.0123287814965815
1	A	26	50	20120615	17	950	18.76	0.0379269874275534	-0.0149632138759091
1	A	26	50	20120615	17	952	18.8	0.0373137066451625	-0.0176019313223308
1	A	26	50	20120615	17	954	18.84	0.0366841482646687	-0.0197210808480722
1	A	26	50	20120615	17	956	18.88	0.0366821683656814	-0.02186276586693
1	A	26	50	20120615	17	958	18.92	0.0364751982108281	-0.0244058754054674
1	A	26	50	20120615	17	960	18.96	0.0364972599424011	-0.0247524991496051
1	A	26	50	20120615	17	962	19	0.0369225139606067	-0.0256352512552384
1	A	26	50	20120615	17	964	19.04	0.037879795120977	-0.0267964620113029
1	A	26	50	20120615	17	966	19.08	0.039206893127908	-0.0283178729617039
1	A	26	50	20120615	17	968	19.12	0.0394431375035024	-0.0297406425161293
1	A	26	50	20120615	17	970	19.16	0.0393123227489829	-0.0297167423069252
1	A	26	50	20120615	17	972	19.2	0.0387125547771805	-0.0300803366138114
1	A	26	50	20120615	17	974	19.24	0.038204569265576	-0.0296311823864017
1	A	26	50	20120615	17	976	19.28	0.0379582132630106	-0.0294449304602371
1	A	26	50	20120615	17	978	19.32	0.036457874094689	-0.0296738916359853
1	A	26	50	20120615	17	980	19.36	0.0344467916983164	-0.0299992314660093
1	A	26	50	20120615	17	982	19.4	0.0328880455098687	-0.0301443297775087
1	A	26	50	20120615	17	984	19.44	0.0295541077472523	-0.0298328492403961
1	A	26	50	20120615	17	986	19.48	0.0274001190704018	-0.0302795993047497
1	A	26	50	20120615	17	988	19.52	0.0255433980843622	-0.0301996962384756
1	A	26	50	20120615	17	990	19.56	0.0231414270593496	-0.0308503051878454
1	A	26	50	20120615	17	992	19.6	0.019388457818202	-0.0328571449435309
1	A	26	50	20120615	17	994	19.64	0.0170502678248525	-0.0330710447448398
1	A	26	50	20120615	17	996	19.68	0.0146107494297589	-0.033826800472572
1	A	26	50	20120615	17	998	19.72	0.0115421888421217	-0.0347055927802307
1	A	26	50	20120615	17	1000	19.76	0.0103260358891590	-0.0354409131219866
1	A	26	50	20120615	17	1002	19.8	0.00807786058905447	-0.0361647076232091
1	A	26	50	20120615	17	1004	19.84	0.00648849667698147	-0.0362040934709212
1	A	26	50	20120615	17	1006	19.88	0.0043598931335756	-0.0370737641011025
1	A	26	50	20120615	17	1008	19.92	0.00224769446749327	-0.0374829667953752
1	A	26	50	20120615	17	1010	19.96	0.000654158625411301	-0.0378203981513574
1	A	26	50	20120615	17	1012	20	-0.0011036381219404	-0.0379255449297199
1	A	26	50	20120615	17	1014	20.04	-0.0027580558578825	-0.038281997458116
1	A	26	50	20120615	17	1016	20.08	-0.0054893265108937	-0.039547152911015
1	A	26	50	20120615	17	1018	20.12	-0.007033577010327	-0.0398596233976213
1	A	26	50	20120615	17	1020	20.16	-0.0089207035879577	-0.0400861804103135
1	A	26	50	20120615	17	1022	20.2	-0.0109667877699991	-0.0403321121488101
1	A	26	50	20120615	17	1024	20.24	-0.0130305496215701	-0.0401349707782153
1	A	26	50	20120615	17	1026	20.28	-0.0146358234362198	-0.0403455471776527
1	A	26	50	20120615	17	1028	20.32	-0.0159844881999769	-0.041131779207654
1	A	26	50	20120615	17	1030	20.36	-0.0167855694723832	-0.0416716552350899
1	A	26	50	20120615	17	1032	20.4	-0.0169156771201215	-0.0428526649810277
1	A	26	50	20120615	17	1034	20.44	-0.0176339561884508	-0.0439735706505646
1	A	26	50	20120615	17	1036	20.48	-0.0191963793321606	-0.0448441605195615
1	A	26	50	20120615	17	1038	20.52	-0.02006612067302	-0.0460615155540523
1	A	26	50	20120615	17	1040	20.56	-0.0205850663397328	-0.046737156083476
1	A	26	50	20120615	17	1042	20.6	-0.0212645959564531	-0.0488232625093326
1	A	26	50	20120615	17	1044	20.64	-0.0214036838603125	-0.0507483607211129
1	A	26	50	20120615	17	1046	20.68	-0.0208506556467465	-0.0528690446685695
1	A	26	50	20120615	17	1048	20.72	-0.0205819550698956	-0.0541951527260068
1	A	26	50	20120615	17	1050	20.76	-0.0202148252291036	-0.0552003757261416
1	A	26	50	20120615	17	1052	20.8	-0.0195613171419309	-0.0567431413013344
1	A	26	50	20120615	17	1054	20.84	-0.0184768981823033	-0.0583119284060749
1	A	26	50	20120615	17	1056	20.88	-0.0182171071508953	-0.0598684118528227
1	A	26	50	20120615	17	1058	20.92	-0.0183860349609208	-0.0613915905701766
1	A	26	50	20120615	17	1060	20.96	-0.0181734786624961	-0.0627423059435992
1	A	26	50	20120615	17	1062	21	-0.0185975305991737	-0.0648332914062459
1	A	26	50	20120615	17	1064	21.04	-0.01884798782107	-0.0660915172126893
1	A	26	50	20120615	17	1066	21.08	-0.0188303808622184	-0.0673392071280929
1	A	26	50	20120615	17	1068	21.12	-0.0198874347894142	-0.068128267585219
1	A	26	50	20120615	17	1070	21.16	-0.0208812026596938	-0.0693227123599993
1	A	26	50	20120615	17	1072	21.2	-0.0220301097577657	-0.0695290461187495
1	A	26	50	20120615	17	1074	21.24	-0.0235815020356889	-0.0701568155190869
1	A	26	50	20120615	17	1076	21.28	-0.0240970535898521	-0.0697114089576175
1	A	26	50	20120615	17	1078	21.32	-0.0254582341436362	-0.0693960393332083
1	A	26	50	20120615	17	1080	21.36	-0.0269803522008183	-0.0701066816483008
1	A	26	50	20120615	17	1082	21.4	-0.02772033944733	-0.0693740483123134
1	A	26	50	20120615	17	1084	21.44	-0.0296739340623922	-0.0684084232919251
1	A	26	50	20120615	17	1086	21.48	-0.0308698637614131	-0.0673247821497567
1	A	26	50	20120615	17	1088	21.52	-0.0315701823175002	-0.0665998562776843
1	A	26	50	20120615	17	1090	21.56	-0.0334689054463423	-0.0656408780610391
1	A	26	50	20120615	17	1092	21.6	-0.0346547235183922	-0.0642030471321743
1	A	26	50	20120615	17	1094	21.64	-0.036410823209469	-0.0625682869647492
1	A	26	50	20120615	17	1096	21.68	-0.0379468005595624	-0.0607592249757615
1	A	26	50	20120615	17	1098	21.72	-0.0401637217399384	-0.0597470723291711
1	A	26	50	20120615	17	1100	21.76	-0.0416166847539205	-0.0580379952390432
1	A	26	50	20120615	17	1102	21.8	-0.0438312017712406	-0.056917513833575
1	A	26	50	20120615	17	1104	21.84	-0.0457876248134275	-0.05518991054578
1	A	26	50	20120615	17	1106	21.88	-0.0471967472069761	-0.0540432661894079
1	A	26	50	20120615	17	1108	21.92	-0.0489981583005913	-0.0523962872168038
1	A	26	50	20120615	17	1110	21.96	-0.0505864544814247	-0.0504018289008569
1	A	26	50	20120615	17	1112	22	-0.0532749027477672	-0.0489120680499818
1	A	26	50	20120615	17	1114	22.04	-0.0547627473392653	-0.047271205551035
1	A	26	50	20120615	17	1116	22.08	-0.0571324813661235	-0.0460052652096089
1	A	26	50	20120615	17	1118	22.12	-0.0583006571239828	-0.0441091937311962
1	A	26	50	20120615	17	1120	22.16	-0.059952932326378	-0.0421637520573211
1	A	26	50	20120615	17	1122	22.2	-0.0615379899581535	-0.0403667038125458
1	A	26	50	20120615	17	1124	22.24	-0.0630312014901208	-0.0390480062341754
1	A	26	50	20120615	17	1126	22.28	-0.0640996398364937	-0.038408357439914
1	A	26	50	20120615	17	1128	22.32	-0.065558118283369	-0.0363757082867152
1	A	26	50	20120615	17	1130	22.36	-0.0671723016434617	-0.0348772075960246
1	A	26	50	20120615	17	1132	22.4	-0.0687640697185907	-0.0339952333078507
1	A	26	50	20120615	17	1134	22.44	-0.0695333311858436	-0.0326567508817426
1	A	26	50	20120615	17	1136	22.48	-0.0717670107969337	-0.0317214607422672
1	A	26	50	20120615	17	1138	22.52	-0.0730321662498327	-0.0299041963146178
1	A	26	50	20120615	17	1140	22.56	-0.0739422833878979	-0.0290878415357379
1	A	26	50	20120615	17	1142	22.6	-0.0759665179704007	-0.0271450656544279
1	A	26	50	20120615	17	1144	22.64	-0.0768267840803922	-0.0258175433834282
1	A	26	50	20120615	17	1146	22.68	-0.0778426136822448	-0.0247253462492075
1	A	26	50	20120615	17	1148	22.72	-0.0783108597927465	-0.0232303810924229
1	A	26	50	20120615	17	1150	22.76	-0.0778649582565303	-0.0223962779333352
1	A	26	50	20120615	17	1152	22.8	-0.0771235567964562	-0.0218804435364597
1	A	26	50	20120615	17	1154	22.84	-0.0764233089510472	-0.0211278697892428
1	A	26	50	20120615	17	1156	22.88	-0.0748405918427173	-0.020862209771551
1	A	26	50	20120615	17	1158	22.92	-0.073147353944488	-0.0195301620171518
1	A	26	50	20120615	17	1160	22.96	-0.0711055831138119	-0.0188804015959195
1	A	26	50	20120615	17	1162	23	-0.0688707721318718	-0.0173739105986016
1	A	26	50	20120615	17	1164	23.04	-0.0666751348656094	-0.0151846372933699
1	A	26	50	20120615	17	1166	23.08	-0.0641564205110229	-0.0136028394238556
1	A	26	50	20120615	17	1168	23.12	-0.0641023268422622	-0.0128864695438355
1	A	26	50	20120615	17	1170	23.16	-0.0632237466666379	-0.0124728827875195
1	A	26	50	20120615	17	1172	23.2	-0.0625905325440853	-0.0123576950928642
1	A	26	50	20120615	17	1174	23.24	-0.0604095323881935	-0.0118799737514946
1	A	26	50	20120615	17	1176	23.28	-0.0593581353152473	-0.0114354157181626
1	A	26	50	20120615	17	1178	23.32	-0.0568544116244219	-0.010134763504848
1	A	26	50	20120615	17	1180	23.36	-0.0547083425435208	-0.007917842324472
1	A	26	50	20120615	17	1182	23.4	-0.0536851590311438	-0.0078441617978723
1	A	26	50	20120615	17	1184	23.44	-0.0514715612526393	-0.0066516262114012
1	A	26	50	20120615	17	1186	23.48	-0.0500876825711791	-0.0057845011656322
1	A	26	50	20120615	17	1188	23.52	-0.0480384164086224	-0.00470100144482
1	A	26	50	20120615	17	1190	23.56	-0.0456044841571002	-0.0038911520483271
1	A	26	50	20120615	17	1192	23.6	-0.0424533334974205	-0.00205903837827270
1	A	26	50	20120615	17	1194	23.64	-0.0414831829936325	-0.0014937772173922
1	A	26	50	20120615	17	1196	23.68	-0.0402561405962395	-0.000946405858075698
1	A	26	50	20120615	17	1198	23.72	-0.0377502955850706	0.000608380532397302
1	A	26	50	20120615	17	1200	23.76	-0.0356771999239879	0.0011010925375281
1	A	26	50	20120615	17	1202	23.8	-0.0339163626174772	0.0020853851769397
1	A	26	50	20120615	17	1204	23.84	-0.0319421204844043	0.0035636626136884
1	A	26	50	20120615	17	1206	23.88	-0.0297263306748782	0.0046192316166436
1	A	26	50	20120615	17	1208	23.92	-0.0272598715114214	0.0063681188185523
1	A	26	50	20120615	17	1210	23.96	-0.0254411221595314	0.0076593665116771
1	A	26	50	20120615	17	1212	24	-0.0227398328340426	0.0096388412349307
1	A	26	50	20120615	17	1214	24.04	-0.0210212098023687	0.011015648848579
1	A	26	50	20120615	17	1216	24.08	-0.0181777213031832	0.0133395552849486
1	A	26	50	20120615	17	1218	24.12	-0.0161590728642519	0.0145778406801625
1	A	26	50	20120615	17	1220	24.16	-0.013944060872185	0.0163632145919804
1	A	26	50	20120615	17	1222	24.2	-0.012757535693354	0.0180083692290890
1	A	26	50	20120615	17	1224	24.24	-0.0112494890611174	0.0196844244325355
1	A	26	50	20120615	17	1226	24.28	-0.0105672724386287	0.0212516559023574
1	A	26	50	20120615	17	1228	24.32	-0.0103307452203217	0.0226252108248122
1	A	26	50	20120615	17	1230	24.36	-0.0108243764642681	0.0235228828835286
1	A	26	50	20120615	17	1232	24.4	-0.0112908548078168	0.025887235827782
1	A	26	50	20120615	17	1234	24.44	-0.0126127909352451	0.0273657253965650
1	A	26	50	20120615	17	1236	24.48	-0.0135086245163303	0.0301435943864563
1	A	26	50	20120615	17	1238	24.52	-0.0152047615523625	0.0324566113783956
1	A	26	50	20120615	17	1240	24.56	-0.0163771445955698	0.0346946043408511
1	A	26	50	20120615	17	1242	24.6	-0.017599781717716	0.0367414875535552
1	A	26	50	20120615	17	1244	24.64	-0.0186135253545641	0.0387005622461716
1	A	26	50	20120615	17	1246	24.68	-0.0196675811490077	0.0396313551865187
1	A	26	50	20120615	17	1248	24.72	-0.020074202903529	0.0411237394035519
1	A	26	50	20120615	17	1250	24.76	-0.0200521835983628	0.0413549208945931
1	A	26	50	20120615	17	1252	24.8	-0.0218325582652378	0.0426387227533119
1	A	26	50	20120615	17	1254	24.84	-0.0227356750461692	0.0436109945774434
1	A	26	50	20120615	17	1256	24.88	-0.0249723598610794	0.0450133641012317
1	A	26	50	20120615	17	1258	24.92	-0.0259539937789939	0.0465160791483381
1	A	26	50	20120615	17	1260	24.96	-0.028036543457741	0.0475712451004281
1	A	26	50	20120615	17	1262	25	-0.029848978346075	0.0488440585197673
1	A	26	50	20120615	17	1264	25.04	-0.0315432910466117	0.0505529093357252
1	A	26	50	20120615	17	1266	25.08	-0.0322375850529231	0.0514579494471015
1	A	26	50	20120615	17	1268	25.12	-0.0323764466826125	0.0523179468565162
1	A	26	50	20120615	17	1270	25.16	-0.031435032998412	0.0515632942153626
1	A	26	50	20120615	17	1272	25.2	-0.031334454129856	0.051631911857409
1	A	26	50	20120615	17	1274	25.24	-0.0311844414262273	0.0522679897624253
1	A	26	50	20120615	17	1276	25.28	-0.0300254156301166	0.052733343806192
1	A	26	50	20120615	17	1278	25.32	-0.0282584406367452	0.0536158696376553
1	A	26	50	20120615	17	1280	25.36	-0.0263411983813038	0.0542828056826027
1	A	26	50	20120615	17	1282	25.4	-0.0242163184622077	0.0561672692960954
1	A	26	50	20120615	17	1284	25.44	-0.0230303830104321	0.0576912017892781
1	A	26	50	20120615	17	1286	25.48	-0.0210606946450301	0.0591729864756613
1	A	26	50	20120615	17	1288	25.52	-0.0186416540623197	0.0615907542661656
1	A	26	50	20120615	17	1290	25.56	-0.0170526154193661	0.0634623527788814
1	A	26	50	20120615	17	1292	25.6	-0.0152614008055355	0.0656655278034312
1	A	26	50	20120615	17	1294	25.64	-0.0137339794474945	0.068104551223778
1	A	26	50	20120615	17	1296	25.68	-0.0117323015713116	0.069594425211738
1	A	26	50	20120615	17	1298	25.72	-0.0097808989872711	0.0717501816555415
1	A	26	50	20120615	17	1300	25.76	-0.0084421337184506	0.0733717896368366
1	A	26	50	20120615	17	1302	25.8	-0.0071443099322608	0.0747787907100416
1	A	26	50	20120615	17	1304	25.84	-0.0053907558255963	0.0756965446013436
1	A	26	50	20120615	17	1306	25.88	-0.002790512059139	0.0762548054050904
1	A	26	50	20120615	17	1308	25.92	-0.000458968869532599	0.0778225318496591
1	A	26	50	20120615	17	1310	25.96	0.0007574669261426	0.0783506699045273
1	A	26	50	20120615	17	1312	26	0.00229125224521437	0.0796000568762058
1	A	26	50	20120615	17	1314	26.04	0.00420355182425526	0.080745569861728
1	A	26	50	20120615	17	1316	26.08	0.00582303848520681	0.0818849310182539
1	A	26	50	20120615	17	1318	26.12	0.00756400609116621	0.0829503288054677
1	A	26	50	20120615	17	1320	26.16	0.00863053524922988	0.0839252169246896
1	A	26	50	20120615	17	1322	26.2	0.00938713950509949	0.0840341113689923
1	A	26	50	20120615	17	1324	26.24	0.0106566790200418	0.085505317737929
1	A	26	50	20120615	17	1326	26.28	0.0122305572936068	0.0860612450892979
1	A	26	50	20120615	17	1328	26.32	0.0139631810395482	0.0869789989805999
1	A	26	50	20120615	17	1330	26.36	0.0166758547842142	0.0878915202817211
1	A	26	50	20120615	17	1332	26.4	0.0188157013254409	0.0881902021860943
1	A	26	50	20120615	17	1334	26.44	0.0203651137043769	0.0889080569903549
1	A	26	50	20120615	17	1336	26.48	0.0207487191331706	0.0895101584145353
1	A	26	50	20120615	17	1338	26.52	0.0216323904776194	0.0901549690882993
1	A	26	50	20120615	17	1340	26.56	0.0223457905091585	0.0916327515503011
1	A	26	50	20120615	17	1342	26.6	0.0221821659999919	0.0932532988714244
1	A	26	50	20120615	17	1344	26.64	0.0220181172267567	0.0937270604148194
1	A	26	50	20120615	17	1346	26.68	0.0218761301850944	0.0943739216982488
1	A	26	50	20120615	17	1348	26.72	0.021552911675414	0.0945895185558326
1	A	26	50	20120615	17	1350	26.76	0.0205553961391942	0.0957318495608395
1	A	26	50	20120615	17	1352	26.8	0.0202833014497936	0.0960630583771473
1	A	26	50	20120615	17	1354	26.84	0.0194675123563387	0.0972462601541067
1	A	26	50	20120615	17	1356	26.88	0.0176431768608774	0.098292353926194
1	A	26	50	20120615	17	1358	26.92	0.0167726577025586	0.0998568276795693
1	A	26	50	20120615	17	1360	26.96	0.0152826422932423	0.101678334747906
1	A	26	50	20120615	17	1362	27	0.0144127595310266	0.102334954104916
1	A	26	50	20120615	17	1364	27.04	0.0138464377099743	0.103444758197988
1	A	26	50	20120615	17	1366	27.08	0.0131805552541310	0.103502528822011
1	A	26	50	20120615	17	1368	27.12	0.0119957271315748	0.103185744984039
1	A	26	50	20120615	17	1370	27.16	0.0120419719150644	0.102214887373470
1	A	26	50	20120615	17	1372	27.2	0.0119051467529048	0.101606280566903
1	A	26	50	20120615	17	1374	27.24	0.0119834941842603	0.100807108482806
1	A	26	50	20120615	17	1376	27.28	0.0106546991210545	0.099881647127589
1	A	26	50	20120615	17	1378	27.32	0.0103035498935173	0.0984569683848543
1	A	26	50	20120615	17	1380	27.36	0.00921340336896196	0.096013419481108
1	A	26	50	20120615	17	1382	27.4	0.00839457371634793	0.0929605566640132
1	A	26	50	20120615	17	1384	27.44	0.0069517930400149	0.0914411256125995
1	A	26	50	20120615	17	1386	27.48	0.00647541520152953	0.0895758486345075
1	A	26	50	20120615	17	1388	27.52	0.00468438443546212	0.087222809398753
1	A	26	50	20120615	17	1390	27.56	0.00361092563094282	0.0846696589439228
1	A	26	50	20120615	17	1392	27.6	0.00304778579040585	0.0828251001945195
1	A	26	50	20120615	17	1394	27.64	0.00238070125303446	0.081218129323595
1	A	26	50	20120615	17	1396	27.68	0.00206038188115696	0.0793727220460543
1	A	26	50	20120615	17	1398	27.72	0.00224719949274645	0.0772543715509757
1	A	26	50	20120615	17	1400	27.76	0.00154666880462493	0.0749320207495247
1	A	26	50	20120615	17	1402	27.8	0.0010292787728307	0.0721152608866681
1	A	26	50	20120615	17	1404	27.84	0.000969245407108	0.0706169723280119
1	A	26	50	20120615	17	1406	27.88	0.000345930779492101	0.0676705290814857
1	A	26	50	20120615	17	1408	27.92	-0.0004026831697501	0.0645410865999884
1	A	26	50	20120615	17	1410	27.96	-0.0005537211782116	0.0614005425420265
1	A	26	50	20120615	17	1412	28	-0.001209492007084	0.0589054455539316
1	A	26	50	20120615	17	1414	28.04	-0.0009801065672671	0.0566007017113322
1	A	26	50	20120615	17	1416	28.08	-0.0017644294089592	0.0535318582809826
1	A	26	50	20120615	17	1418	28.12	-0.0021161443219214	0.0505671009688236
1	A	26	50	20120615	17	1420	28.16	-0.0029114343897897	0.047871814979907
1	A	26	50	20120615	17	1422	28.2	-0.003615543038224	0.0458165666939815
1	A	26	50	20120615	17	1424	28.24	-0.0034419836787818	0.0428391168151002
1	A	26	50	20120615	17	1426	28.28	-0.0042192990922723	0.0409089345055631
1	A	26	50	20120615	17	1428	28.32	-0.004379842602843	0.0369154479768926
1	A	26	50	20120615	17	1430	28.36	-0.0043561320326065	0.0359842815498148
1	A	26	50	20120615	17	1432	28.4	-0.0043459772721219	0.0333323207004883
1	A	26	50	20120615	17	1434	28.44	-0.0047110565032485	0.0302491230024806
1	A	26	50	20120615	17	1436	28.48	-0.0044632085053748	0.0292914953597875
1	A	26	50	20120615	17	1438	28.52	-0.0040293984951169	0.0296148552908241
1	A	26	50	20120615	17	1440	28.56	-0.0040515167952324	0.0300362343638688
1	A	26	50	20120615	17	1442	28.6	-0.0040078388093585	0.0298172928912100
1	A	26	50	20120615	17	1444	28.64	-0.0034926832349929	0.029397653300847
1	A	26	50	20120615	17	1446	28.68	-0.0030741255180051	0.0291438938902826
1	A	26	50	20120615	17	1448	28.72	-0.0034602482469398	0.0292533115936034
1	A	26	50	20120615	17	1450	28.76	-0.0026677512508572	0.0293546824217543
1	A	26	50	20120615	17	1452	28.8	-0.0026601852082985	0.0300321614288091
1	A	26	50	20120615	17	1454	28.84	-0.001864074896564	0.0294798191088209
1	A	26	50	20120615	17	1456	28.88	-0.0018090195625808	0.0295806949622250
1	A	26	50	20120615	17	1458	28.92	-0.0017007615143812	0.0289316416477738
1	A	26	50	20120615	17	1460	28.96	-0.0005611457994141	0.0279220770120025
1	A	26	50	20120615	17	1462	29	-0.000349522881940499	0.0271837726796300
1	A	26	50	20120615	17	1464	29.04	0.0014385946041884	0.0268190328597584
1	A	26	50	20120615	17	1466	29.08	0.0013659393824215	0.0270633028973193
1	A	26	50	20120615	17	1468	29.12	0.00233128863116514	0.0266281564552449
1	A	26	50	20120615	17	1470	29.16	0.00254996140324708	0.0262161465470509
1	A	26	50	20120615	17	1472	29.2	0.00264346213292338	0.0264620429302086
1	A	26	50	20120615	17	1474	29.24	0.00316818486203848	0.0261940141047998
1	A	26	50	20120615	17	1476	29.28	0.0026542030849296	0.0260889663213867
1	A	26	50	20120615	17	1478	29.32	0.00264990387569999	0.0261788678775468
1	A	26	50	20120615	17	1480	29.36	0.00242700967613437	0.0259501754023754
1	A	26	50	20120615	17	1482	29.4	0.00261256156658553	0.026363967219658
1	A	26	50	20120615	17	1484	29.44	0.00268576126057396	0.0263183446901358
1	A	26	50	20120615	17	1486	29.48	0.00267340103403882	0.0253289608818996
1	A	26	50	20120615	17	1488	29.52	0.00250084576622586	0.0247357053635519
1	A	26	50	20120615	17	1490	29.56	0.00333342864573397	0.0238577262286916
1	A	26	50	20120615	17	1492	29.6	0.00486624522851548	0.0232226382731689
1	A	26	50	20120615	17	1494	29.64	0.00618695806121228	0.0214445546322651
1	A	26	50	20120615	17	1496	29.68	0.00659151506393254	0.0205285897211194
1	A	26	50	20120615	17	1498	29.72	0.00699922576289689	0.0195487589254970
1	A	26	50	20120615	17	1500	29.76	0.00748951946283602	0.0197078862355353
1	A	26	50	20120615	17	1502	29.8	0.00733073863512058	0.0197077094588400
1	A	26	50	20120615	17	1504	29.84	0.00868821394937126	0.0206894565138394
1	A	26	50	20120615	17	1506	29.88	0.00955463259546592	0.0199632995688609
1	A	26	50	20120615	17	1508	29.92	0.00959074100324721	0.0202111511022685
1	A	26	50	20120615	17	1510	29.96	0.00953437964303918	0.0202467659495165
1	A	26	50	20120615	17	1512	30	0.0105694863899605	0.0189025828285386
1	A	26	50	20120615	17	1514	30.04	0.0105353783872632	0.0193684360896927
1	A	26	50	20120615	17	1516	30.08	0.0109080271964824	0.0189368004327870
1	A	26	50	20120615	17	1518	30.12	0.0111799663223911	0.0189108354717818
1	A	26	50	20120615	17	1520	30.16	0.0116865659047044	0.0191536417983056
1	A	26	50	20120615	17	1522	30.2	0.0118989242132303	0.0190001572003813
1	A	26	50	20120615	17	1524	30.24	0.0120337270499957	0.0189469262018936
1	A	26	50	20120615	17	1526	30.28	0.0116574118921161	0.0189681323342613
1	A	26	50	20120615	17	1528	30.32	0.0120953938323830	0.0188596338697561
1	A	26	50	20120615	17	1530	30.36	0.0124089249791611	0.0185422277778171
1	A	26	50	20120615	17	1532	30.4	0.0125965062660743	0.0180647609948886
1	A	26	50	20120615	17	1534	30.44	0.0123261439882876	0.0187151507411562
1	A	26	50	20120615	17	1536	30.48	0.0128559649572951	0.0177544613261006
1	A	26	50	20120615	17	1538	30.52	0.0126637521209651	0.0181436458273978
1	A	26	50	20120615	17	1540	30.56	0.0120371140914776	0.0179650447966057
1	A	26	50	20120615	17	1542	30.6	0.0124570718798921	0.0181908593471776
1	A	26	50	20120615	17	1544	30.64	0.0128338042307727	0.0184676492256053
1	A	26	50	20120615	17	1546	30.68	0.0128970994800770	0.0190229352311236
1	A	26	50	20120615	17	1548	30.72	0.0130794644402654	0.0194829385978771
1	A	26	50	20120615	17	1550	30.76	0.0133532950768138	0.0196872323535636
1	A	26	50	20120615	17	1552	30.8	0.0133656008561268	0.0195903608458614
1	A	26	50	20120615	17	1554	30.84	0.0128789233002667	0.020332238895906
1	A	26	50	20120615	17	1556	30.88	0.0124005683912211	0.0203700295107197
1	A	26	50	20120615	17	1558	30.92	0.0124096837047373	0.0204707858630778
1	A	26	50	20120615	17	1560	30.96	0.0122138839278385	0.0217333071310848
1	A	26	50	20120615	17	1562	31	0.0126885683162936	0.0222624612276869
1	A	26	50	20120615	17	1564	31.04	0.0127103405583504	0.0235157439334657
1	A	26	50	20120615	17	1566	31.08	0.0128705949965978	0.0238127047399335
1	A	26	50	20120615	17	1568	31.12	0.0136780465939958	0.0243261710361989
1	A	26	50	20120615	17	1570	31.16	0.0138292125887846	0.0251566106750532
1	A	26	50	20120615	17	1572	31.2	0.0154028009485693	0.0272102114021786
1	A	26	50	20120615	17	1574	31.24	0.0157839315036289	0.0275736642877085
1	A	26	50	20120615	17	1576	31.28	0.0169016693347861	0.028042971058382
1	A	26	50	20120615	17	1578	31.32	0.0181758757544843	0.0280159595793407
1	A	26	50	20120615	17	1580	31.36	0.0188816135769424	0.0274224820294637
1	A	26	50	20120615	17	1582	31.4	0.0191398829145573	0.0273634612406516
1	A	26	50	20120615	17	1584	31.44	0.0186520768162743	0.0276766261061171
1	A	26	50	20120615	17	1586	31.48	0.0187918965756523	0.0276571559208971
1	A	26	50	20120615	17	1588	31.52	0.0189139828040648	0.0273593536573597
1	A	26	50	20120615	17	1590	31.56	0.0180751597072127	0.0266701755686101
1	A	26	50	20120615	17	1592	31.6	0.0180963665466873	0.0262304463674869
1	A	26	50	20120615	17	1594	31.64	0.0180977545972988	0.0258054730706734
1	A	26	50	20120615	17	1596	31.68	0.0179267054669297	0.0248729972161871
1	A	26	50	20120615	17	1598	31.72	0.0175027737384050	0.0246924799260180
1	A	26	50	20120615	17	1600	31.76	0.0174334984870521	0.0224936677503081
1	A	26	50	20120615	17	1602	31.8	0.0173304306026264	0.0202506119032994
1	A	26	50	20120615	17	1604	31.84	0.0173892194604142	0.0167215268112111
1	A	26	50	20120615	17	1606	31.88	0.0157871417684155	0.0129733376119043
1	A	26	50	20120615	17	1608	31.92	0.0146047673063900	0.009261698762117
1	A	26	50	20120615	17	1610	31.96	0.0132211714676423	0.0056403928036264
1	A	26	50	20120615	17	1612	32	0.0129768943590136	0.0055798220367499
1	A	26	50	20120615	17	1614	32.04	0.0134856223327383	0.0050198288213892
1	A	26	50	20120615	17	1616	32.08	0.0151090051520541	0.0044895058065671
1	A	26	50	20120615	17	1618	32.12	0.0169328739570399	0.0039625274068201
1	A	26	50	20120615	17	1620	32.16	0.0185252854993398	0.0051617875787802
1	A	26	50	20120615	17	1622	32.2	0.0202251843434479	0.0055993593971141
1	A	26	50	20120615	17	1624	32.24	0.0217944876361386	0.007910700545982
1	A	26	50	20120615	17	1626	32.28	0.0228486190910077	0.0093688728156211
1	A	26	50	20120615	17	1628	32.32	0.0235448244069487	0.0125259511514475
1	A	26	50	20120615	17	1630	32.36	0.02420289333286	0.0148428925860225
1	A	26	50	20120615	17	1632	32.4	0.0246301343211207	0.0178753977988869
1	A	26	50	20120615	17	1634	32.44	0.0243212347237594	0.0202443540082859
1	A	26	50	20120615	17	1636	32.48	0.0245728869561158	0.0237004444673523
1	A	26	50	20120615	17	1638	32.52	0.0249799754011128	0.0257553604130907
1	A	26	50	20120615	17	1640	32.56	0.0251201805336864	0.0281795487331682
1	A	26	50	20120615	17	1642	32.6	0.0256308601221272	0.0303230651585893
1	A	26	50	20120615	17	1644	32.64	0.024996164610868	0.0334131182568406
1	A	26	50	20120615	17	1646	32.68	0.0244011823377607	0.0332360813462485
1	A	26	50	20120615	17	1648	32.72	0.024071104185196	0.0330849026235376
1	A	26	50	20120615	17	1650	32.76	0.0226193658801589	0.0325082344160629
1	A	26	50	20120615	17	1652	32.8	0.0215418171700172	0.0326683827882932
1	A	26	50	20120615	17	1654	32.84	0.0191354550118935	0.0319059166172075
1	A	26	50	20120615	17	1656	32.88	0.0162097653493951	0.031133862078169
1	A	26	50	20120615	17	1658	32.92	0.0126753416011088	0.0306924648121489
1	A	26	50	20120615	17	1660	32.96	0.0119408415032191	0.0305966801275694
1	A	26	50	20120615	17	1662	33	0.00990279005421196	0.0299319573268472
1	A	26	50	20120615	17	1664	33.04	0.00933429741534141	0.0299663580717519
1	A	26	50	20120615	17	1666	33.08	0.0084099320756353	0.0284125545597048
1	A	26	50	20120615	17	1668	33.12	0.00792101440549236	0.0256158242035321
1	A	26	50	20120615	17	1670	33.16	0.00835411235922165	0.0245432514038096
1	A	26	50	20120615	17	1672	33.2	0.0082638084593031	0.0220543988756994
1	A	26	50	20120615	17	1674	33.24	0.0087340698241312	0.0208295980068027
1	A	26	50	20120615	17	1676	33.28	0.00890775858411441	0.0182378161871959
1	A	26	50	20120615	17	1678	33.32	0.00893814791224946	0.0164240187040946
1	A	26	50	20120615	17	1680	33.36	0.00955844319390974	0.0129987439585523
1	A	26	50	20120615	17	1682	33.4	0.00980094546451766	0.0111978066264805
1	A	26	50	20120615	17	1684	33.44	0.0100121441179225	0.0100572999569691
1	A	26	50	20120615	17	1686	33.48	0.0106360739284380	0.0087059552585113
1	A	26	50	20120615	17	1688	33.52	0.0117073124176644	0.0077025424517363
1	A	26	50	20120615	17	1690	33.56	0.0134751217970377	0.0069466594447835
1	A	26	50	20120615	17	1692	33.6	0.0160243124538933	0.0063598315270768
1	A	26	50	20120615	17	1694	33.64	0.0181924998349100	0.0061440791060012
1	A	26	50	20120615	17	1696	33.68	0.0176574179914505	0.0059078205882711
1	A	26	50	20120615	17	1698	33.72	0.0171815634119832	0.0054141469179179
1	A	26	50	20120615	17	1700	33.76	0.0162383607476262	0.0051361903133013
1	A	26	50	20120615	17	1702	33.8	0.0152669515937678	0.0050988692173903
1	A	26	50	20120615	17	1704	33.84	0.0149317688373498	0.0046871775072478
1	A	26	50	20120615	17	1706	33.88	0.0138426900440340	0.0041241861591349
1	A	26	50	20120615	17	1708	33.92	0.0120844690326137	0.0040307773533402
1	A	26	50	20120615	17	1710	33.96	0.00961376722846977	0.0042711229482655
1	A	26	50	20120615	17	1712	34	0.00831039972511548	0.00454126602295
1	A	26	50	20120615	17	1714	34.04	0.00719767528103689	0.0055397220111888
1	A	26	50	20120615	17	1716	34.08	0.00554817193722397	0.0067639713367962
1	A	26	50	20120615	17	1718	34.12	0.00323144970575124	0.0076718540174328
1	A	26	50	20120615	17	1720	34.16	0.0008291024999311	0.00911889996187
1	A	26	50	20120615	17	1722	34.2	-0.000628950268662	0.0105479613524344
1	A	26	50	20120615	17	1724	34.24	-0.0019941401178955	0.0115914176162280
1	A	26	50	20120615	17	1726	34.28	-0.0030400641843554	0.0133471354696429
1	A	26	50	20120615	17	1728	34.32	-0.0039111490280991	0.0145406610056077
1	A	26	50	20120615	17	1730	34.36	-0.0044576294328713	0.015988843977749
1	A	26	50	20120615	17	1732	34.4	-0.0043442943579827	0.0156758219478533
1	A	26	50	20120615	17	1734	34.44	-0.0042978586556622	0.0154033949182656
1	A	26	50	20120615	17	1736	34.48	-0.0037959401202403	0.0140079762541364
1	A	26	50	20120615	17	1738	34.52	-0.0031725759951497	0.0139907440618789
1	A	26	50	20120615	17	1740	34.56	-0.0029289352826241	0.0126114898587677
1	A	26	50	20120615	17	1742	34.6	-0.0028765881676128	0.0127335152759971
1	A	26	50	20120615	17	1744	34.64	-0.0021308592140379	0.0110531325790497
1	A	26	50	20120615	17	1746	34.68	-0.0012508648248512	0.0073420240593484
1	A	26	50	20120615	17	1748	34.72	0.000431660405643101	0.0049167538658957
1	A	26	50	20120615	17	1750	34.76	0.00158802040918871	0.00220178909525870
1	A	26	50	20120615	17	1752	34.8	0.00309945408290715	-2.84893322139990e-05
1	A	26	50	20120615	17	1754	34.84	0.00499954192783695	-0.0024157737493813
1	A	26	50	20120615	17	1756	34.88	0.00582501838419413	-0.004353529172545
1	A	26	50	20120615	17	1758	34.92	0.00724474737946048	-0.0050989611412718
1	A	26	50	20120615	17	1760	34.96	0.00727607220986704	-0.0053470849107902
1	A	26	50	20120615	17	1762	35	0.00841769610809272	-0.0061378424241911
1	A	26	50	20120615	17	1764	35.04	0.00996930051805037	-0.0075788553335712
1	A	26	50	20120615	17	1766	35.08	0.0105723211810463	-0.008848677691226
1	A	26	50	20120615	17	1768	35.12	0.0124785396417690	-0.0105714726529089
1	A	26	50	20120615	17	1770	35.16	0.0128042330251835	-0.0126213752115687
1	A	26	50	20120615	17	1772	35.2	0.0140406799427663	-0.0154836020404556
1	A	26	50	20120615	17	1774	35.24	0.0154169925816678	-0.0160157706039766
1	A	26	50	20120615	17	1776	35.28	0.0162045681145533	-0.0160972293051693
1	A	26	50	20120615	17	1778	35.32	0.0175473638920266	-0.0173210897220469
1	A	26	50	20120615	17	1780	35.36	0.0189952357371842	-0.0187461927288503
1	A	26	50	20120615	17	1782	35.4	0.0199886500540732	-0.0202566435241429
1	A	26	50	20120615	17	1784	35.44	0.0208706243422471	-0.0220097733667387
1	A	26	50	20120615	17	1786	35.48	0.0216237637748889	-0.0229207390329413
1	A	26	50	20120615	17	1788	35.52	0.0222644732293221	-0.0226234006314524
1	A	26	50	20120615	17	1790	35.56	0.02219652026765	-0.0218995354195517
1	A	26	50	20120615	17	1792	35.6	0.0214008130067808	-0.0210096415354284
1	A	26	50	20120615	17	1794	35.64	0.0220539675405628	-0.0196548956533531
1	A	26	50	20120615	17	1796	35.68	0.0216371280930533	-0.0188837957084692
1	A	26	50	20120615	17	1798	35.72	0.0221948232113752	-0.0159031284937335
1	A	26	50	20120615	17	1800	35.76	0.0221559323384099	-0.0125593619468586
1	A	26	50	20120615	17	1802	35.8	0.0218174403222559	-0.009848102415755
1	A	26	50	20120615	17	1804	35.84	0.0218559776418306	-0.0068412722501155
1	A	26	50	20120615	17	1806	35.88	0.0226813197478993	-0.0037415918930383
1	A	26	50	20120615	17	1808	35.92	0.0230167641338264	-0.0005364253463437
1	A	26	50	20120615	17	1810	35.96	0.0235635627366502	0.001640254387115
1	A	26	50	20120615	17	1812	36	0.0235554592929378	0.003641889836891
1	A	26	50	20120615	17	1814	36.04	0.0235708317943608	0.0062374949828637
1	A	26	50	20120615	17	1816	36.08	0.0236638516914259	0.0085201417385511
1	A	26	50	20120615	17	1818	36.12	0.0237023607267293	0.0112438180647323
1	A	26	50	20120615	17	1820	36.16	0.0242404053476019	0.0126022479731376
1	A	26	50	20120615	17	1822	36.2	0.0245602863132751	0.0141926584032467
1	A	26	50	20120615	17	1824	36.24	0.0251789976757455	0.0160988697929016
1	A	26	50	20120615	17	1826	36.28	0.0244709221582687	0.0163575506666631
1	A	26	50	20120615	17	1828	36.32	0.0234928308453281	0.0171651868189309
1	A	26	50	20120615	17	1830	36.36	0.0229920648939596	0.0171323841353517
1	A	26	50	20120615	17	1832	36.4	0.0215533430105506	0.0183873289663303
1	A	26	50	20120615	17	1834	36.44	0.0208949417444521	0.0185631439964046
1	A	26	50	20120615	17	1836	36.48	0.0211605310514658	0.0182923928098882
1	A	26	50	20120615	17	1838	36.52	0.0204384194643825	0.0176657689225363
1	A	26	50	20120615	17	1840	36.56	0.0200234962762500	0.0180910582960810
1	A	26	50	20120615	17	1842	36.6	0.0199075166219998	0.0181267813306665
1	A	26	50	20120615	17	1844	36.64	0.0194477982192792	0.0183020023910445
1	A	26	50	20120615	17	1846	36.68	0.0189843887191608	0.0184049429962497
1	A	26	50	20120615	17	1848	36.72	0.0190735831685396	0.0187983630671663
1	A	26	50	20120615	17	1850	36.76	0.0187223561592565	0.0188732386042261
1	A	26	50	20120615	17	1852	36.8	0.0190049301711542	0.0191126932446071
1	A	26	50	20120615	17	1854	36.84	0.0190381712609378	0.0188531214163013
1	A	26	50	20120615	17	1856	36.88	0.0193929267330591	0.019110480000382
1	A	26	50	20120615	17	1858	36.92	0.0191239574556314	0.0191143549455429
1	A	26	50	20120615	17	1860	36.96	0.0187799712197875	0.0189287747708205
1	A	26	50	20120615	17	1862	37	0.0189586995298003	0.0185789407618963
1	A	26	50	20120615	17	1864	37.04	0.0189451796481440	0.0187122162480143
1	A	26	50	20120615	17	1866	37.08	0.0181003921055926	0.019007383831685
1	A	26	50	20120615	17	1868	37.12	0.0175904691214077	0.0183170496233482
1	A	26	50	20120615	17	1870	37.16	0.0160190798637125	0.0180959090485999
1	A	26	50	20120615	17	1872	37.2	0.0161260226932991	0.0184411185791752
1	A	26	50	20120615	17	1874	37.24	0.0158320006226140	0.0182686340220404
1	A	26	50	20120615	17	1876	37.28	0.0131450705145307	0.0184300997342040
1	A	26	50	20120615	17	1878	37.32	0.0110298475527452	0.0187266765816896
1	A	26	50	20120615	17	1880	37.36	0.00994050712992045	0.0210332023333776
1	A	26	50	20120615	17	1882	37.4	0.00966100196145303	0.0212564642284694
1	A	26	50	20120615	17	1884	37.44	0.0097030946139235	0.0221065253733949
1	A	26	50	20120615	17	1886	37.48	0.00956951648610312	0.02278954244076
1	A	26	50	20120615	17	1888	37.52	0.0105046920742800	0.0232456390425474
1	A	26	50	20120615	17	1890	37.56	0.0113729640472482	0.0245463068122111
1	A	26	50	20120615	17	1892	37.6	0.0142442630561377	0.0268759054581692
1	A	26	50	20120615	17	1894	37.64	0.0162385799507284	0.028109120897762
1	A	26	50	20120615	17	1896	37.68	0.0191340351414768	0.0300674446429768
1	A	26	50	20120615	17	1898	37.72	0.0208909550764198	0.0310654127275366
1	A	26	50	20120615	17	1900	37.76	0.0235398838518686	0.0318329410760687
1	A	26	50	20120615	17	1902	37.8	0.0253032575504034	0.0316549007809541
1	A	26	50	20120615	17	1904	37.84	0.0256638112981305	0.0318215658492798
1	A	26	50	20120615	17	1906	37.88	0.0249924204804616	0.0319435346979667
1	A	26	50	20120615	17	1908	37.92	0.0243962163268364	0.0324629470551551
1	A	26	50	20120615	17	1910	37.96	0.0241825095656787	0.033018893498407
1	A	26	50	20120615	17	1912	38	0.0237961633910011	0.0342571619230581
1	A	26	50	20120615	17	1914	38.04	0.0231053928977803	0.0356847376822753
1	A	26	50	20120615	17	1916	38.08	0.0221839549801483	0.0365637491930361
1	A	26	50	20120615	17	1918	38.12	0.0215639354701327	0.0370089719067424
1	A	26	50	20120615	17	1920	38.16	0.0201091693338586	0.0371295689682738
1	A	26	50	20120615	17	1922	38.2	0.0188541325789984	0.0372873174200887
1	A	26	50	20120615	17	1924	38.24	0.0178351209966305	0.0384556699546432
1	A	26	50	20120615	17	1926	38.28	0.0161524048473052	0.0378793213594337
1	A	26	50	20120615	17	1928	38.32	0.0140430628926189	0.0375130824731859
1	A	26	50	20120615	17	1930	38.36	0.0131513163887289	0.0366990045781415
1	A	26	50	20120615	17	1932	38.4	0.0110703364870359	0.0356460872256157
1	A	26	50	20120615	17	1934	38.44	0.00855469097587981	0.0347673939129064
1	A	26	50	20120615	17	1936	38.48	0.0066997731121322	0.0334053294756458
1	A	26	50	20120615	17	1938	38.52	0.00482077826248519	0.0326924951295316
1	A	26	50	20120615	17	1940	38.56	0.00351480153510832	0.0307496980350182
1	A	26	50	20120615	17	1942	38.6	0.0014785178530542	0.0291122225775532
1	A	26	50	20120615	17	1944	38.64	-0.000188917718729599	0.0271309730162788
1	A	26	50	20120615	17	1946	38.68	-0.0012953630545913	0.0247704030933047
1	A	26	50	20120615	17	1948	38.72	-0.0020349826055768	0.0229019582768330
1	A	26	50	20120615	17	1950	38.76	-0.0027307544650609	0.0214476022624920
1	A	26	50	20120615	17	1952	38.8	-0.0033835908007914	0.0197139390695822
1	A	26	50	20120615	17	1954	38.84	-0.0038194514207148	0.0166682887416555
1	A	26	50	20120615	17	1956	38.88	-0.0044789981997987	0.0144697099111834
1	A	26	50	20120615	17	1958	38.92	-0.0052553236637956	0.0134279224193935
1	A	26	50	20120615	17	1960	38.96	-0.0061596708105264	0.0129123991495016
1	A	26	50	20120615	17	1962	39	-0.0061369373275112	0.0130916153631934
1	A	26	50	20120615	17	1964	39.04	-0.0065162011206684	0.0136298367607613
1	A	26	50	20120615	17	1966	39.08	-0.0079406748024365	0.0140270257108216
1	A	26	50	20120615	17	1968	39.12	-0.0091280980068797	0.0154875335541590
1	A	26	50	20120615	17	1970	39.16	-0.0102744595205393	0.0159204243256014
1	A	26	50	20120615	17	1972	39.2	-0.0119961231113723	0.0181189607296666
1	A	26	50	20120615	17	1974	39.24	-0.0135874669224326	0.0206310989911880
1	A	26	50	20120615	17	1976	39.28	-0.0143840227114393	0.0228087757452083
1	A	26	50	20120615	17	1978	39.32	-0.0153128781792059	0.0244324343361688
1	A	26	50	20120615	17	1980	39.36	-0.0160498955772367	0.0281745141328861
1	A	26	50	20120615	17	1982	39.4	-0.0165603559625752	0.0302018599852261
1	A	26	50	20120615	17	1984	39.44	-0.0169764883033035	0.0325294433768578
1	A	26	50	20120615	17	1986	39.48	-0.0171350216436455	0.0338702592553438
1	A	26	50	20120615	17	1988	39.52	-0.0160463812565342	0.0353504953778763
1	A	26	50	20120615	17	1990	39.56	-0.0150807279518746	0.037447943796503
1	A	26	50	20120615	17	1992	39.6	-0.0135790877070756	0.0385995661846147
1	A	26	50	20120615	17	1994	39.64	-0.0123261652014911	0.0413977998498042
1	A	26	50	20120615	17	1996	39.68	-0.0108067207150486	0.0445048404813668
1	A	26	50	20120615	17	1998	39.72	-0.010063918476441	0.0466516739446984
1	A	26	50	20120615	17	2000	39.76	-0.0087454966697153	0.0486435442498262
1	A	26	50	20120615	17	2002	39.8	-0.0079226435795163	0.0507397552315859
1	A	26	50	20120615	17	2004	39.84	-0.0073250393544643	0.0523366427598107
1	A	26	50	20120615	17	2006	39.88	-0.0060477287359967	0.0542790580166624
1	A	26	50	20120615	17	2008	39.92	-0.0057109337761176	0.0556533200458984
1	A	26	50	20120615	17	2010	39.96	-0.0054863566624127	0.0561506989557851
1	A	26	50	20120615	17	2012	40	-0.0046877502637406	0.0576098845094416
1	A	26	50	20120615	17	2014	40.04	-0.003625393035686	0.05867210031614
1	A	26	50	20120615	17	2016	40.08	-0.0032516163911507	0.0590444627471129
1	A	26	50	20120615	17	2018	40.12	-0.001674909690461	0.0597470440448998
1	A	26	50	20120615	17	2020	40.16	-0.000559590164495399	0.0599929050727184
1	A	26	50	20120615	17	2022	40.2	0.000986357391212701	0.0600884351988567
1	A	26	50	20120615	17	2024	40.24	0.00335855922073734	0.0597128200766904
1	A	26	50	20120615	17	2026	40.28	0.00504918082387625	0.0598753839256852
1	A	26	50	20120615	17	2028	40.32	0.00669730530946586	0.0594231184284383
1	A	26	50	20120615	17	2030	40.36	0.00870930694465406	0.0601572366886661
1	A	26	50	20120615	17	2032	40.4	0.0114982068003319	0.0602563023487104
1	A	26	50	20120615	17	2034	40.44	0.0129703324080842	0.0604034512698753
1	A	26	50	20120615	17	2036	40.48	0.0148556912187619	0.0604442513311498
1	A	26	50	20120615	17	2038	40.52	0.0169903758804860	0.0607376299346641
1	A	26	50	20120615	17	2040	40.56	0.0189920537566688	0.0602904556062417
1	A	26	50	20120615	17	2042	40.6	0.0201044034341534	0.060408613149378
1	A	26	50	20120615	17	2044	40.64	0.0214097225522238	0.0599161839869597
1	A	26	50	20120615	17	2046	40.68	0.0229226482212505	0.0586353307635183
1	A	26	50	20120615	17	2048	40.72	0.0242724443558575	0.057964074296138
1	A	26	50	20120615	17	2050	40.76	0.0241878036741495	0.0569266779374592
1	A	26	50	20120615	17	2052	40.8	0.0239439225453182	0.0548175905412141
1	A	26	50	20120615	17	2054	40.84	0.0237848235195513	0.0544047816023573
1	A	26	50	20120615	17	2056	40.88	0.0229693172688088	0.0528485102876439
1	A	26	50	20120615	17	2058	40.92	0.0217165361845806	0.0510747329270374
1	A	26	50	20120615	17	2060	40.96	0.0210197531623994	0.0485365024252902
1	A	26	50	20120615	17	2062	41	0.0209231623760893	0.0468130003568261
1	A	26	50	20120615	17	2064	41.04	0.0212245030019598	0.0440963243877786
1	A	26	50	20120615	17	2066	41.08	0.02169520984406	0.041570623818194
1	A	26	50	20120615	17	2068	41.12	0.022157431404786	0.0394145986738137
1	A	26	50	20120615	17	2070	41.16	0.023361697892757	0.0368758802683875
1	A	26	50	20120615	17	2072	41.2	0.0237938391310114	0.03688285234125
1	A	26	50	20120615	17	2074	41.24	0.0233807473494422	0.0371065809268174
1	A	26	50	20120615	17	2076	41.28	0.022819721758181	0.0370678385462762
1	A	26	50	20120615	17	2078	41.32	0.0229233129016248	0.0360805053477054
1	A	26	50	20120615	17	2080	41.36	0.0230281344108679	0.0362327878641018
1	A	26	50	20120615	17	2082	41.4	0.0226554679239792	0.0359662298207979
1	A	26	50	20120615	17	2084	41.44	0.0233638616395075	0.0353476386664803
1	A	26	50	20120615	17	2086	41.48	0.0236649816480622	0.0342759136877884
1	A	26	50	20120615	17	2088	41.52	0.023362751481861	0.0344384195540272
1	A	26	50	20120615	17	2090	41.56	0.0240445824483113	0.0336107831692962
1	A	26	50	20120615	17	2092	41.6	0.0232226891848571	0.0331068512180256
1	A	26	50	20120615	17	2094	41.64	0.0227818781103587	0.0327521671636892
1	A	26	50	20120615	17	2096	41.68	0.0221214997737	0.0319653807619714
1	A	26	50	20120615	17	2098	41.72	0.0216853266125794	0.0314838707424682
1	A	26	50	20120615	17	2100	41.76	0.0211520712259357	0.0304081753592
1	A	26	50	20120615	17	2102	41.8	0.0213614907986790	0.0302735676839062
1	A	26	50	20120615	17	2104	41.84	0.0208924534356891	0.0307974765331162
1	A	26	50	20120615	17	2106	41.88	0.0210035590028966	0.0313715574368784
1	A	26	50	20120615	17	2108	41.92	0.0210393442628789	0.0316975280061512
1	A	26	50	20120615	17	2110	41.96	0.0210533796253787	0.031245227860672
1	A	26	50	20120615	17	2112	42	0.0207802002341758	0.0312409385509373
1	A	26	50	20120615	17	2114	42.04	0.0202624276576130	0.0306284716484516
1	A	26	50	20120615	17	2116	42.08	0.0193198642177862	0.0291112934392428
1	A	26	50	20120615	17	2118	42.12	0.0192711820372219	0.0278914260543584
1	A	26	50	20120615	17	2120	42.16	0.0188999955248262	0.0268724547770770
1	A	26	50	20120615	17	2122	42.2	0.0191862606341217	0.0251625857273542
1	A	26	50	20120615	17	2124	42.24	0.0183648358996207	0.0241493229231173
1	A	26	50	20120615	17	2126	42.28	0.0174262365004093	0.0237626769351645
1	A	26	50	20120615	17	2128	42.32	0.0170631583814735	0.0230063343088040
1	A	26	50	20120615	17	2130	42.36	0.0169622188884591	0.0232608998210989
1	A	26	50	20120615	17	2132	42.4	0.0156887832151524	0.0225754800048914
1	A	26	50	20120615	17	2134	42.44	0.0149197268088661	0.0225877765918162
1	A	26	50	20120615	17	2136	42.48	0.0148610369460277	0.0228007995807165
1	A	26	50	20120615	17	2138	42.52	0.0144929716029641	0.0227361721422364
1	A	26	50	20120615	17	2140	42.56	0.0144830070542036	0.02319162810528
1	A	26	50	20120615	17	2142	42.6	0.0143809616461835	0.0231575413157861
1	A	26	50	20120615	17	2144	42.64	0.0139359644995404	0.0241755353714959
1	A	26	50	20120615	17	2146	42.68	0.0133409454568804	0.0241761463117549
1	A	26	50	20120615	17	2148	42.72	0.0118834244325867	0.0243805326984297
1	A	26	50	20120615	17	2150	42.76	0.0112067939536693	0.0251468243172016
1	A	26	50	20120615	17	2152	42.8	0.00953576274390318	0.0243959794460647
1	A	26	50	20120615	17	2154	42.84	0.0085709431181386	0.0230846209289763
1	A	26	50	20120615	17	2156	42.88	0.00771189040338356	0.0211648939003058
1	A	26	50	20120615	17	2158	42.92	0.00693951059522568	0.0191609886377622
1	A	26	50	20120615	17	2160	42.96	0.00687599048596492	0.0159462202880859
1	A	26	50	20120615	17	2162	43	0.00778776296100488	0.0133538105576573
1	A	26	50	20120615	17	2164	43.04	0.0088538466417964	0.0112864919589769
1	A	26	50	20120615	17	2166	43.08	0.0101838013601233	0.009331044724148
1	A	26	50	20120615	17	2168	43.12	0.0112966389412869	0.0079851023214985
1	A	26	50	20120615	17	2170	43.16	0.0122185294072588	0.0062953504597004
1	A	26	50	20120615	17	2172	43.2	0.0136875578873095	0.0050267443257092
1	A	26	50	20120615	17	2174	43.24	0.0147202095594865	0.0035368632666814
1	A	26	50	20120615	17	2176	43.28	0.0159028456510210	0.0012963954304918
1	A	26	50	20120615	17	2178	43.32	0.0174684507752462	-0.000554173726551498
1	A	26	50	20120615	17	2180	43.36	0.0189086151564888	-0.0017325671773989
1	A	26	50	20120615	17	2182	43.4	0.0195113529767722	-0.00267372630315820
1	A	26	50	20120615	17	2184	43.44	0.0204709675895205	-0.0026142586228604
1	A	26	50	20120615	17	2186	43.48	0.0219253236038616	-0.0026770709182332
1	A	26	50	20120615	17	2188	43.52	0.0242644257649588	-0.0027066350527546
1	A	26	50	20120615	17	2190	43.56	0.0256066699991428	-0.0027875139263867
1	A	26	50	20120615	17	2192	43.6	0.0270417856379677	-0.00215185321437130
1	A	26	50	20120615	17	2194	43.64	0.0285079998330293	-0.0019737047319191
1	A	26	50	20120615	17	2196	43.68	0.0303927151765361	-0.0022419881157691
1	A	26	50	20120615	17	2198	43.72	0.0307316880253013	-0.0026220014421144
1	A	26	50	20120615	17	2200	43.76	0.0300184011308472	-0.0030532941522313
1	A	26	50	20120615	17	2202	43.8	0.0295274003241269	-0.0027565780047098
1	A	26	50	20120615	17	2204	43.84	0.0284100019042246	-0.0028840269309509
1	A	26	50	20120615	17	2206	43.88	0.0276793626093602	-0.0025204891926073
1	A	26	50	20120615	17	2208	43.92	0.0268713234062271	-0.00282280562583580
1	A	26	50	20120615	17	2210	43.96	0.0260887117629454	-0.0036792392170733
1	A	26	50	20120615	17	2212	44	0.024722581461693	-0.0054051454485934
1	A	26	50	20120615	17	2214	44.04	0.0227235269516684	-0.0084683956643038
1	A	26	50	20120615	17	2216	44.08	0.0216470982986681	-0.0107030652248877
1	A	26	50	20120615	17	2218	44.12	0.0199617092857099	-0.0133491295107659
1	A	26	50	20120615	17	2220	44.16	0.0176694105224594	-0.0151481505834607
1	A	26	50	20120615	17	2222	44.2	0.0160733998066432	-0.0164190336012873
1	A	26	50	20120615	17	2224	44.24	0.0146540950754456	-0.0186110646229655
1	A	26	50	20120615	17	2226	44.28	0.0129060564016743	-0.0197118177492386
1	A	26	50	20120615	17	2228	44.32	0.0104911453225660	-0.021192357927687
1	A	26	50	20120615	17	2230	44.36	0.00817077442010238	-0.022030208752715
1	A	26	50	20120615	17	2232	44.4	0.0060637376335227	-0.0224809186150433
1	A	26	50	20120615	17	2234	44.44	0.00381584517613067	-0.0235851365645442
1	A	26	50	20120615	17	2236	44.48	0.00250826331636051	-0.0235428515790292
1	A	26	50	20120615	17	2238	44.52	6.05424826052008e-05	-0.0234041172285604
1	A	26	50	20120615	17	2240	44.56	-0.0031102657455916	-0.0239655600128226
1	A	26	50	20120615	17	2242	44.6	-0.0056215554789756	-0.0234567966837588
1	A	26	50	20120615	17	2244	44.64	-0.0075125711439028	-0.0234304216008206
1	A	26	50	20120615	17	2246	44.68	-0.0107386751223883	-0.0224684735356944
1	A	26	50	20120615	17	2248	44.72	-0.0128939365914449	-0.0220709381033113
1	A	26	50	20120615	17	2250	44.76	-0.0154528853218809	-0.0214824131293298
1	A	26	50	20120615	17	2252	44.8	-0.0182399113445886	-0.02119713089846
1	A	26	50	20120615	17	2254	44.84	-0.0199890601760063	-0.0209568065167382
1	A	26	50	20120615	17	2256	44.88	-0.0220954605664829	-0.0202733878127214
1	A	26	50	20120615	17	2258	44.92	-0.0238518148160009	-0.0191832695724373
1	A	26	50	20120615	17	2260	44.96	-0.0252253555963202	-0.0172389521983443
1	A	26	50	20120615	17	2262	45	-0.025679014093926	-0.0166957739822402
1	A	26	50	20120615	17	2264	45.04	-0.0286398681766528	-0.013427752713766
1	A	26	50	20120615	17	2266	45.08	-0.0303912585365669	-0.0118856659610831
1	A	26	50	20120615	17	2268	45.12	-0.0330448040121901	-0.0099420556937713
1	A	26	50	20120615	17	2270	45.16	-0.0362537040826893	-0.0089719971138649
1	A	26	50	20120615	17	2272	45.2	-0.039214713728908	-0.0080253932658905
1	A	26	50	20120615	17	2274	45.24	-0.0407290536114971	-0.0064745666733921
1	A	26	50	20120615	17	2276	45.28	-0.0430208574000008	-0.0043673177547781
1	A	26	50	20120615	17	2278	45.32	-0.0440546475140955	-0.0022435932481624
1	A	26	50	20120615	17	2280	45.36	-0.0448425058896936	-0.00104462298998250
1	A	26	50	20120615	17	2282	45.4	-0.0458525372159404	0.0011756923029433
1	A	26	50	20120615	17	2284	45.44	-0.0466789329111132	0.00218480439037460
1	A	26	50	20120615	17	2286	45.48	-0.0471200261212173	0.0044386365447286
1	A	26	50	20120615	17	2288	45.52	-0.0469928176112819	0.0060603859473799
1	A	26	50	20120615	17	2290	45.56	-0.0474343350854547	0.0076102225903846
1	A	26	50	20120615	17	2292	45.6	-0.047362988011233	0.010200991125974
1	A	26	50	20120615	17	2294	45.64	-0.0467994239066273	0.0116812484617099
1	A	26	50	20120615	17	2296	45.68	-0.0467710689247018	0.0112775612003305
1	A	26	50	20120615	17	2298	45.72	-0.0467523305950003	0.0106668330734197
1	A	26	50	20120615	17	2300	45.76	-0.0468873172795288	0.0104626913456911
1	A	26	50	20120615	17	2302	45.8	-0.0471625939494447	0.0095675648713871
1	A	26	50	20120615	17	2304	45.84	-0.046946431406436	0.0088166881804451
1	A	26	50	20120615	17	2306	45.88	-0.0465042775361601	0.008462639815105
1	A	26	50	20120615	17	2308	45.92	-0.0466176974638624	0.0074718417933064
1	A	26	50	20120615	17	2310	45.96	-0.0474530027044781	0.0061798869934005
1	A	26	50	20120615	17	2312	46	-0.0482775599220197	0.0039231557012436
1	A	26	50	20120615	17	2314	46.04	-0.0488219614328552	0.00276795535281910
1	A	26	50	20120615	17	2316	46.08	-0.0496669540363732	-0.000152961338906299
1	A	26	50	20120615	17	2318	46.12	-0.0513839507224503	-0.0034417149782049
1	A	26	50	20120615	17	2320	46.16	-0.0520280542894331	-0.0051471858237487
1	A	26	50	20120615	17	2322	46.2	-0.0522337516520803	-0.0071199430325811
1	A	26	50	20120615	17	2324	46.24	-0.0526324184553133	-0.0088582943434501
1	A	26	50	20120615	17	2326	46.28	-0.0526916032928986	-0.0108539618119929
1	A	26	50	20120615	17	2328	46.32	-0.0536898259358997	-0.0133574733707839
1	A	26	50	20120615	17	2330	46.36	-0.0536958363435397	-0.0154256899950764
1	A	26	50	20120615	17	2332	46.4	-0.0540187012998295	-0.0164099826344881
1	A	26	50	20120615	17	2334	46.44	-0.0533871842335518	-0.0170864716920492
1	A	26	50	20120615	17	2336	46.48	-0.0530044980435737	-0.0163328372846606
1	A	26	50	20120615	17	2338	46.52	-0.0524196500248543	-0.0169203723091485
1	A	26	50	20120615	17	2340	46.56	-0.0513741219381918	-0.0160748140202056
1	A	26	50	20120615	17	2342	46.6	-0.05066270180564	-0.0156045173000385
1	A	26	50	20120615	17	2344	46.64	-0.0484623976346219	-0.0155678184580949
1	A	26	50	20120615	17	2346	46.68	-0.0461406832292739	-0.0145436449962243
1	A	26	50	20120615	17	2348	46.72	-0.0434932754405115	-0.0139360988498288
1	A	26	50	20120615	17	2350	46.76	-0.0407779146900771	-0.0135754036807455
1	A	26	50	20120615	17	2352	46.8	-0.0380530079980966	-0.0126889746198501
1	A	26	50	20120615	17	2354	46.84	-0.0357053498449469	-0.0125531323361163
1	A	26	50	20120615	17	2356	46.88	-0.0332043697284326	-0.011319598698472
1	A	26	50	20120615	17	2358	46.92	-0.030801875444402	-0.0106238339100557
1	A	26	50	20120615	17	2360	46.96	-0.0281294431466533	-0.0089075372596919
1	A	26	50	20120615	17	2362	47	-0.0256602333378177	-0.0072659110854214
1	A	26	50	20120615	17	2364	47.04	-0.0241324937817251	-0.0063711028091689
1	A	26	50	20120615	17	2366	47.08	-0.0218246810956953	-0.0046921060415127
1	A	26	50	20120615	17	2368	47.12	-0.0190781157230071	-0.0026801256195279
1	A	26	50	20120615	17	2370	47.16	-0.0165789033734458	-0.0012068120723833
1	A	26	50	20120615	17	2372	47.2	-0.0138289933856825	0.000440633590696401
1	A	26	50	20120615	17	2374	47.24	-0.0115606160448395	0.0015816423060225
1	A	26	50	20120615	17	2376	47.28	-0.0087183437693177	0.0029098858259389
1	A	26	50	20120615	17	2378	47.32	-0.0067249885399494	0.0049857887009429
1	A	26	50	20120615	17	2380	47.36	-0.0054617564174952	0.0063532766472152
1	A	26	50	20120615	17	2382	47.4	-0.0035158621952802	0.0087705141076336
1	A	26	50	20120615	17	2384	47.44	-0.003020795524568	0.0092573359132771
1	A	26	50	20120615	17	2386	47.48	-0.0023751646069378	0.0093683092515165
1	A	26	50	20120615	17	2388	47.52	-0.0015159874413893	0.0099275882890282
1	A	26	50	20120615	17	2390	47.56	-0.0015780219193028	0.0100880520308829
1	A	26	50	20120615	17	2392	47.6	-0.0010823612788945	0.0109350457465916
1	A	26	50	20120615	17	2394	47.64	4.37628386876013e-05	0.0129637492439514
1	A	26	50	20120615	17	2396	47.68	0.00158508591604679	0.0137837385516866
1	A	26	50	20120615	17	2398	47.72	0.00207574731151213	0.0137594847890919
1	A	26	50	20120615	17	2400	47.76	0.00371161056551596	0.0150786207736666
1	A	26	50	20120615	17	2402	47.8	0.00510869941586229	0.0153251733519172
1	A	26	50	20120615	17	2404	47.84	0.00721755389113368	0.0166571004738995
1	A	26	50	20120615	17	2406	47.88	0.00792984475497582	0.0167661141364056
1	A	26	50	20120615	17	2408	47.92	0.00855725777349551	0.0164950122249258
1	A	26	50	20120615	17	2410	47.96	0.00978366377478546	0.0165745758799449
1	A	26	50	20120615	17	2412	48	0.0102023770552651	0.0162513785834679
1	A	26	50	20120615	17	2414	48.04	0.0106405145590239	0.0156766421917195
1	A	26	50	20120615	17	2416	48.08	0.0110991440173015	0.0153288446503251
1	A	26	50	20120615	17	2418	48.12	0.0105535616381414	0.0153230534457872
1	A	26	50	20120615	17	2420	48.16	0.0108022228088134	0.0149896667405933
1	A	26	50	20120615	17	2422	48.2	0.0114738469717200	0.0147468462719339
1	A	26	50	20120615	17	2424	48.24	0.0122166980006956	0.0144086583116958
1	A	26	50	20120615	17	2426	48.28	0.0119082014541995	0.0151323821022402
1	A	26	50	20120615	17	2428	48.32	0.0127294494120052	0.0153859930203806
1	A	26	50	20120615	17	2430	48.36	0.0128244067816507	0.0161642700990936
1	A	26	50	20120615	17	2432	48.4	0.0128575913028918	0.0166399903282724
1	A	26	50	20120615	17	2434	48.44	0.0133189381725295	0.0182422257050834
1	A	26	50	20120615	17	2436	48.48	0.0133357079876628	0.0192120481820355
1	A	26	50	20120615	17	2438	48.52	0.0135650820430605	0.0200384183506534
1	A	26	50	20120615	17	2440	48.56	0.0142755878865443	0.0214864931354572
1	A	26	50	20120615	17	2442	48.6	0.0145201690510889	0.0225054410782149
1	A	26	50	20120615	17	2444	48.64	0.0146048613515919	0.0227356799959167
1	A	26	50	20120615	17	2446	48.68	0.0143811355944516	0.0234288680872223
1	A	26	50	20120615	17	2448	48.72	0.0147592503390894	0.0236763872804428
1	A	26	50	20120615	17	2450	48.76	0.0148954688036308	0.0247410199781193
1	A	26	50	20120615	17	2452	48.8	0.0151639658044393	0.0246133079374450
1	A	26	50	20120615	17	2454	48.84	0.0152670124049510	0.025438777393445
1	A	26	50	20120615	17	2456	48.88	0.0155503387784639	0.0260050115332564
1	A	26	50	20120615	17	2458	48.92	0.0167779058490886	0.0263772876972020
1	A	26	50	20120615	17	2460	48.96	0.0173782741545482	0.0265322508554058
1	A	26	50	20120615	17	2462	49	0.0181591654070313	0.0264672486503316
1	A	26	50	20120615	17	2464	49.04	0.0199566393300888	0.0253249798707215
1	A	26	50	20120615	17	2466	49.08	0.0215970139253566	0.0247130638044183
1	A	26	50	20120615	17	2468	49.12	0.0225783155030839	0.0235638385082949
1	A	26	50	20120615	17	2470	49.16	0.0228899374615528	0.0239457044544069
1	A	26	50	20120615	17	2472	49.2	0.0235172967399571	0.0235615899087307
1	A	26	50	20120615	17	2474	49.24	0.0231619543692075	0.0241048812619198
1	A	26	50	20120615	17	2476	49.28	0.0232221432984221	0.0239625265247313
1	A	26	50	20120615	17	2478	49.32	0.0220801446336023	0.0244690766095699
1	A	26	50	20120615	17	2480	49.36	0.0220496117627907	0.0247932426423371
1	A	26	50	20120615	17	2482	49.4	0.0212203452140864	0.0267243229774863
1	A	26	50	20120615	17	2484	49.44	0.0211051150930242	0.0280880208314114
1	A	26	50	20120615	17	2486	49.48	0.0204947482976786	0.0303610785120391
1	A	26	50	20120615	17	2488	49.52	0.0203637914146961	0.0325153507387088
1	A	26	50	20120615	17	2490	49.56	0.0198671903222687	0.0347163620165082
1	A	26	50	20120615	17	2492	49.6	0.0198927168770696	0.0378667348587286
1	A	26	50	20120615	17	2494	49.64	0.0191310285234432	0.0384911030754485
1	A	26	50	20120615	17	2496	49.68	0.0191543630472224	0.0400768607429374
1	A	26	50	20120615	17	2498	49.72	0.0191086415227509	0.0409329266386487
1	A	26	50	20120615	17	2500	49.76	0.0193742520429680	0.0406827310462615
1	A	26	50	20120615	17	2502	49.8	0.0193898720317644	0.0397843589518318
1	A	26	50	20120615	17	2504	49.84	0.0182653106201687	0.0390574319675686
1	A	26	50	20120615	17	2506	49.88	0.0183351656990822	0.0386171943566697
1	A	26	50	20120615	17	2508	49.92	0.0178767483728389	0.0384720253344921
1	A	26	50	20120615	17	2510	49.96	0.0172847444334939	0.0384055714391962
1	A	26	50	20120615	17	2512	50	0.0170231502797940	0.0385009954993173
1	A	26	50	20120615	17	2514	50.04	0.0166960709670883	0.0379064318334244
1	A	26	50	20120615	17	2516	50.08	0.0159006536199994	0.0377836003144645
1	A	26	50	20120615	17	2518	50.12	0.016022594184415	0.0382190013149801
1	A	26	50	20120615	17	2520	50.16	0.0161397971333967	0.0389093143101135
1	A	26	50	20120615	17	2522	50.2	0.0170114123072263	0.0389862121725675
1	A	26	50	20120615	17	2524	50.24	0.0172997987368654	0.0387491616952425
1	A	26	50	20120615	17	2526	50.28	0.0180468499801212	0.0385134900761409
1	A	26	50	20120615	17	2528	50.32	0.0193045949539533	0.0386416743934344
1	A	26	50	20120615	17	2530	50.36	0.0206216237603201	0.0390709164938858
1	A	26	50	20120615	17	2532	50.4	0.0229223512364024	0.0397978788334881
1	A	26	50	20120615	17	2534	50.44	0.0253358905283552	0.0400835075466806
1	A	26	50	20120615	17	2536	50.48	0.0282511857211701	0.0406125294850253
1	A	26	50	20120615	17	2538	50.52	0.0299267813052089	0.0413545319858634
1	A	26	50	20120615	17	2540	50.56	0.0323258213726134	0.0416434876364614
1	A	26	50	20120615	17	2542	50.6	0.034450864633376	0.0420688371140824
1	A	26	50	20120615	17	2544	50.64	0.0361908281477061	0.0427488758476852
1	A	26	50	20120615	17	2546	50.68	0.0376908774022474	0.0429314578896553
1	A	26	50	20120615	17	2548	50.72	0.0381860359968411	0.0432962825623407
1	A	26	50	20120615	17	2550	50.76	0.0384031036365298	0.0435245507734434
1	A	26	50	20120615	17	2552	50.8	0.0390881698993468	0.0442852350354404
1	A	26	50	20120615	17	2554	50.84	0.0401071885527825	0.0454646113647137
1	A	26	50	20120615	17	2556	50.88	0.0401653339433995	0.0462962891475418
1	A	26	50	20120615	17	2558	50.92	0.0397195879706751	0.0471563996940415
1	A	26	50	20120615	17	2560	50.96	0.0392655610704362	0.0477041889534657
1	A	26	50	20120615	17	2562	51	0.0391575455598625	0.0479408978982154
1	A	26	50	20120615	17	2564	51.04	0.039661213477461	0.0488846775617058
1	A	26	50	20120615	17	2566	51.08	0.0398621979734116	0.0499636977610591
1	A	26	50	20120615	17	2568	51.12	0.0395963604719177	0.0512012414012595
1	A	26	50	20120615	17	2570	51.16	0.0406084636210335	0.0532917813866341
1	A	26	50	20120615	17	2572	51.2	0.0416074075129513	0.0549248303556488
1	A	26	50	20120615	17	2574	51.24	0.0423582700617577	0.0558588618450537
1	A	26	50	20120615	17	2576	51.28	0.0444695989864992	0.057768142078139
1	A	26	50	20120615	17	2578	51.32	0.0461302392621158	0.0593150795833408
1	A	26	50	20120615	17	2580	51.36	0.0480174506925602	0.0599806650543361
1	A	26	50	20120615	17	2582	51.4	0.0492644476433183	0.0609305074513683
1	A	26	50	20120615	17	2584	51.44	0.0514638325755209	0.0624452715980261
1	A	26	50	20120615	17	2586	51.48	0.0530507463625971	0.063858894726237
1	A	26	50	20120615	17	2588	51.52	0.0544486681847317	0.0653718486795349
1	A	26	50	20120615	17	2590	51.56	0.0554464983834691	0.066649063838587
1	A	26	50	20120615	17	2592	51.6	0.0564086232252906	0.0674975566206718
1	A	26	50	20120615	17	2594	51.64	0.0574136906619336	0.0684643271540457
1	A	26	50	20120615	17	2596	51.68	0.058590577975337	0.0697057450323002
1	A	26	50	20120615	17	2598	51.72	0.0599314440584044	0.0704699358368252
1	A	26	50	20120615	17	2600	51.76	0.0607993278297497	0.0715962346097822
1	A	26	50	20120615	17	2602	51.8	0.0621309895038464	0.0719360319450543
1	A	26	50	20120615	17	2604	51.84	0.0644604764269331	0.0719525839005883
1	A	26	50	20120615	17	2606	51.88	0.065605437869166	0.0716104714977146
1	A	26	50	20120615	17	2608	51.92	0.0676945636409782	0.0718256653044331
1	A	26	50	20120615	17	2610	51.96	0.0693551119927132	0.0720441825130232
1	A	26	50	20120615	17	2612	52	0.0709426727824942	0.0720931496576204
1	A	26	50	20120615	17	2614	52.04	0.0730269831571266	0.0718324676716682
1	A	26	50	20120615	17	2616	52.08	0.0748447496305906	0.0723105354953606
1	A	26	50	20120615	17	2618	52.12	0.0769383231040565	0.0718293069043563
1	A	26	50	20120615	17	2620	52.16	0.0796130252145727	0.0723124022572629
1	A	26	50	20120615	17	2622	52.2	0.0806862011763796	0.0718295190363906
1	A	26	50	20120615	17	2624	52.24	0.0825895204992994	0.0719770922216242
1	A	26	50	20120615	17	2626	52.28	0.0833969657327363	0.0719099877880896
1	A	26	50	20120615	17	2628	52.32	0.0847604797388983	0.0720989974307008
1	A	26	50	20120615	17	2630	52.36	0.0857622379158053	0.0714813396573343
1	A	26	50	20120615	17	2632	52.4	0.0863529549208085	0.072167657499154
1	A	26	50	20120615	17	2634	52.44	0.0861228623742104	0.0718958456524659
1	A	26	50	20120615	17	2636	52.48	0.0859641169018341	0.0721179478924366
1	A	26	50	20120615	17	2638	52.52	0.0856282411807705	0.072411962892054
1	A	26	50	20120615	17	2640	52.56	0.0849186595258498	0.0720903000172922
1	A	26	50	20120615	17	2642	52.6	0.0841592975535335	0.0726007604026308
1	A	26	50	20120615	17	2644	52.64	0.08357197466108	0.072871440878469
1	A	26	50	20120615	17	2646	52.68	0.0825569935873648	0.072966193187148
1	A	26	50	20120615	17	2648	52.72	0.0815734787654124	0.0740198530017941
1	A	26	50	20120615	17	2650	52.76	0.0810174099926873	0.0746248535637773
1	A	26	50	20120615	17	2652	52.8	0.0796715100164447	0.07513410479652
1	A	26	50	20120615	17	2654	52.84	0.0772066135589743	0.0755045509681158
1	A	26	50	20120615	17	2656	52.88	0.0745391451508296	0.0760958124453406
1	A	26	50	20120615	17	2658	52.92	0.0724010875897593	0.0758659108175734
1	A	26	50	20120615	17	2660	52.96	0.0700977862449935	0.0757496341784751
1	A	26	50	20120615	17	2662	53	0.0690136571991461	0.0753508188828181
1	A	26	50	20120615	17	2664	53.04	0.0685777329396124	0.0756598881858069
1	A	26	50	20120615	17	2666	53.08	0.0686843646422153	0.0756273612738723
1	A	26	50	20120615	17	2668	53.12	0.0685950499846836	0.0758537132255979
1	A	26	50	20120615	17	2670	53.16	0.0685182016197043	0.0760462442599794
1	A	26	50	20120615	17	2672	53.2	0.0678427385740826	0.0769163030917836
1	A	26	50	20120615	17	2674	53.24	0.0677072639858751	0.0767748746644785
1	A	26	50	20120615	17	2676	53.28	0.0673985517718107	0.076393592081461
1	A	26	50	20120615	17	2678	53.32	0.0673172776254879	0.0766509358162992
1	A	26	50	20120615	17	2680	53.36	0.0670239640757975	0.0769203491567856
1	A	26	50	20120615	17	2682	53.4	0.0667963294323708	0.0757595089246743
1	A	26	50	20120615	17	2684	53.44	0.0660699542742397	0.0754803782399583
1	A	26	50	20120615	17	2686	53.48	0.0661714054297209	0.0746872352311203
1	A	26	50	20120615	17	2688	53.52	0.06556927996391	0.0737355642559519
1	A	26	50	20120615	17	2690	53.56	0.0649902500197862	0.0737917594460664
1	A	26	50	20120615	17	2692	53.6	0.0639827713490194	0.0742523617322635
1	A	26	50	20120615	17	2694	53.64	0.0618337161561813	0.0740985115601332
1	A	26	50	20120615	17	2696	53.68	0.060545006976401	0.0732128673877649
1	A	26	50	20120615	17	2698	53.72	0.0583485989637472	0.073022082907133
1	A	26	50	20120615	17	2700	53.76	0.0568327882990532	0.0734073712500659
1	A	26	50	20120615	17	2702	53.8	0.0541067290230194	0.0741772903266252
1	A	26	50	20120615	17	2704	53.84	0.052585105940584	0.0744850939084758
1	A	26	50	20120615	17	2706	53.88	0.0511299862509193	0.0748754522070298
1	A	26	50	20120615	17	2708	53.92	0.0481458542129558	0.0750809374376426
1	A	26	50	20120615	17	2710	53.96	0.0458149474194525	0.075399418331889
1	A	26	50	20120615	17	2712	54	0.0431772977042704	0.0757382639014336
1	A	26	50	20120615	17	2714	54.04	0.040660421827315	0.0760601389082297
1	A	26	50	20120615	17	2716	54.08	0.0375553745297687	0.0758852006905642
1	A	26	50	20120615	17	2718	54.12	0.0360513584061849	0.0766348752999781
1	A	26	50	20120615	17	2720	54.16	0.0328866312963064	0.0768163189000306
1	A	26	50	20120615	17	2722	54.2	0.030326268352308	0.077365387315622
1	A	26	50	20120615	17	2724	54.24	0.0279945130306672	0.0774594325175198
1	A	26	50	20120615	17	2726	54.28	0.0250905669016903	0.0777715494507355
1	A	26	50	20120615	17	2728	54.32	0.0231290526906789	0.0785816109792628
1	A	26	50	20120615	17	2730	54.36	0.0208045805688843	0.0794798487234041
1	A	26	50	20120615	17	2732	54.4	0.0184658248901098	0.0795831570241355
1	A	26	50	20120615	17	2734	54.44	0.0153901225239827	0.0797477007721176
1	A	26	50	20120615	17	2736	54.48	0.0132463868954594	0.0802885667490472
1	A	26	50	20120615	17	2738	54.52	0.0108795590774718	0.0803466909264607
1	A	26	50	20120615	17	2740	54.56	0.00813273207527455	0.0811475600668326
1	A	26	50	20120615	17	2742	54.6	0.00615898491694854	0.0815171647813588
1	A	26	50	20120615	17	2744	54.64	0.00371593098794902	0.082413493337191
1	A	26	50	20120615	17	2746	54.68	0.00153896134071	0.0831109127554751
1	A	26	50	20120615	17	2748	54.72	-0.000227462109372099	0.0836506473615548
1	A	26	50	20120615	17	2750	54.76	-0.0019318722947442	0.0837831591723492
1	A	26	50	20120615	17	2752	54.8	-0.0044548292900178	0.0850314854838559
1	A	26	50	20120615	17	2754	54.84	-0.0063541181042848	0.0857815843573386
1	A	26	50	20120615	17	2756	54.88	-0.0077150158153565	0.0867306630790472
1	A	26	50	20120615	17	2758	54.92	-0.0098417808811312	0.0876694887524286
1	A	26	50	20120615	17	2760	54.96	-0.0120148614410737	0.088847387228529
1	A	26	50	20120615	17	2762	55	-0.0135347167565561	0.090141109795388
1	A	26	50	20120615	17	2764	55.04	-0.0151471323496958	0.0918383782022701
1	A	26	50	20120615	17	2766	55.08	-0.0165631843897	0.0931026851270317
1	A	26	50	20120615	17	2768	55.12	-0.0174998180320597	0.093789992918345
1	A	26	50	20120615	17	2770	55.16	-0.0185777316093004	0.0951402840276988
1	A	26	50	20120615	17	2772	55.2	-0.0188755649855362	0.0969704177987658
1	A	26	50	20120615	17	2774	55.24	-0.0195948340033592	0.0980617664048492
1	A	26	50	20120615	17	2776	55.28	-0.0194752622466605	0.0990936473306347
1	A	26	50	20120615	17	2778	55.32	-0.0192478567058309	0.100558348317184
1	A	26	50	20120615	17	2780	55.36	-0.019634078429715	0.102179461323733
1	A	26	50	20120615	17	2782	55.4	-0.0196371896995522	0.104370360974561
1	A	26	50	20120615	17	2784	55.44	-0.0194297245699521	0.105186362200050
1	A	26	50	20120615	17	2786	55.48	-0.019830724825563	0.105607727130959
1	A	26	50	20120615	17	2788	55.52	-0.0204991528658186	0.106715268482332
1	A	26	50	20120615	17	2790	55.56	-0.0211771268476203	0.107136279859850
1	A	26	50	20120615	17	2792	55.6	-0.0215390948089097	0.109236033446584
1	A	26	50	20120615	17	2794	55.64	-0.0228713546953433	0.109875894372880
1	A	26	50	20120615	17	2796	55.68	-0.0232099881328535	0.111579809583505
1	A	26	50	20120615	17	2798	55.72	-0.0238833659205775	0.111244004573119
1	A	26	50	20120615	17	2800	55.76	-0.0249283283218149	0.112032287212786
1	A	26	50	20120615	17	2802	55.8	-0.0256437789630195	0.113061551843481
1	A	26	50	20120615	17	2804	55.84	-0.0271007017749763	0.113763284613131
1	A	26	50	20120615	17	2806	55.88	-0.0275181069079107	0.113780325886557
1	A	26	50	20120615	17	2808	55.92	-0.0287827673860628	0.113540970241126
1	A	26	50	20120615	17	2810	55.96	-0.0294614484746457	0.112931868459812
1	A	26	50	20120615	17	2812	56	-0.03042346725045	0.111342645969095
1	A	26	50	20120615	17	2814	56.04	-0.031468783205078	0.110800082935890
1	A	26	50	20120615	17	2816	56.08	-0.0336161250781853	0.109777889373007
1	A	26	50	20120615	17	2818	56.12	-0.035773790710298	0.108856529237121
1	A	26	50	20120615	17	2820	56.16	-0.0377173444090673	0.107803788661291
1	A	26	50	20120615	17	2822	56.2	-0.0399252146226442	0.107097530408241
1	A	26	50	20120615	17	2824	56.24	-0.042000714446783	0.107287176446956
1	A	26	50	20120615	17	2826	56.28	-0.0436847599568568	0.107066417709869
1	A	26	50	20120615	17	2828	56.32	-0.0458197274612934	0.106488075073537
1	A	26	50	20120615	17	2830	56.36	-0.0483352598353645	0.106648234759475
1	A	26	50	20120615	17	2832	56.4	-0.04995948411175	0.107012394751787
1	A	26	50	20120615	17	2834	56.44	-0.0516344079443466	0.107491318174684
1	A	26	50	20120615	17	2836	56.48	-0.0543340709242387	0.107593212261853
1	A	26	50	20120615	17	2838	56.52	-0.0563627602794629	0.108401435312749
1	A	26	50	20120615	17	2840	56.56	-0.0589767926281534	0.108454609742695
1	A	26	50	20120615	17	2842	56.6	-0.0603608127309698	0.109095743461196
1	A	26	50	20120615	17	2844	56.64	-0.0629196200400495	0.10961992171809
1	A	26	50	20120615	17	2846	56.68	-0.0646755288122954	0.110473236968423
1	A	26	50	20120615	17	2848	56.72	-0.0659763719444409	0.110868035897563
1	A	26	50	20120615	17	2850	56.76	-0.0669743612422041	0.111490735342279
1	A	26	50	20120615	17	2852	56.8	-0.0685360419237937	0.112405342608404
1	A	26	50	20120615	17	2854	56.84	-0.0698243126973696	0.113321830778568
1	A	26	50	20120615	17	2856	56.88	-0.0695304674033797	0.113000493172926
1	A	26	50	20120615	17	2858	56.92	-0.0695836064779859	0.112340656480062
1	A	26	50	20120615	17	2860	56.96	-0.0696309260637829	0.112970745190641
1	A	26	50	20120615	17	2862	57	-0.0686589936509064	0.111739332873341
1	A	26	50	20120615	17	2864	57.04	-0.0684430927374067	0.110611730902586
1	A	26	50	20120615	17	2866	57.08	-0.0676435176024444	0.110012648824361
1	A	26	50	20120615	17	2868	57.12	-0.0670506439217585	0.108670878351721
1	A	26	50	20120615	17	2870	57.16	-0.0660551294977294	0.106853522000190
1	A	26	50	20120615	17	2872	57.2	-0.065503656919082	0.104722231451015
1	A	26	50	20120615	17	2874	57.24	-0.0645803522395477	0.102834079568552
1	A	26	50	20120615	17	2876	57.28	-0.0629336773228595	0.10166788370968
1	A	26	50	20120615	17	2878	57.32	-0.061584015538541	0.099494739510127
1	A	26	50	20120615	17	2880	57.36	-0.060363436097128	0.0975983922600698
1	A	26	50	20120615	17	2882	57.4	-0.0588721761798768	0.0949856044193143
1	A	26	50	20120615	17	2884	57.44	-0.0579800195540537	0.093624918840277
1	A	26	50	20120615	17	2886	57.48	-0.0564693990531337	0.0924271789478963
1	A	26	50	20120615	17	2888	57.52	-0.0549423453906188	0.0901607461507016
1	A	26	50	20120615	17	2890	57.56	-0.0531526298431644	0.0877165891351234
1	A	26	50	20120615	17	2892	57.6	-0.0515437922103375	0.0851431729999443
1	A	26	50	20120615	17	2894	57.64	-0.0512700397090885	0.0839112123213348
1	A	26	50	20120615	17	2896	57.68	-0.0503670401664613	0.0828525562315942
1	A	26	50	20120615	17	2898	57.72	-0.0495290597287604	0.0823031931646071
1	A	26	50	20120615	17	2900	57.76	-0.0489540638288233	0.0812194579772368
1	A	26	50	20120615	17	2902	57.8	-0.0475751341877246	0.0798222863953971
1	A	26	50	20120615	17	2904	57.84	-0.0465677071357529	0.078202811755261
1	A	26	50	20120615	17	2906	57.88	-0.0460437459606411	0.0769669255733556
1	A	26	50	20120615	17	2908	57.92	-0.0442161648450541	0.0748269305397048
1	A	26	50	20120615	17	2910	57.96	-0.0421694442669097	0.0729463800551391
1	A	26	50	20120615	17	2912	58	-0.0414340970550961	0.0726576952264384
1	A	26	50	20120615	17	2914	58.04	-0.0396409315336563	0.0720220903758586
1	A	26	50	20120615	17	2916	58.08	-0.0370425029103063	0.0716649540752051
1	A	26	50	20120615	17	2918	58.12	-0.0359831084596648	0.071703144912457
1	A	26	50	20120615	17	2920	58.16	-0.0343597963510271	0.072016188155556
1	A	26	50	20120615	17	2922	58.2	-0.0321832580389245	0.0724471626676214
1	A	26	50	20120615	17	2924	58.24	-0.030271997906852	0.0718341930122143
1	A	26	50	20120615	17	2926	58.28	-0.027759315173109	0.07193380314448
1	A	26	50	20120615	17	2928	58.32	-0.0259296834478567	0.0717155122100599
1	A	26	50	20120615	17	2930	58.36	-0.0237789262489962	0.0712057094340278
1	A	26	50	20120615	17	2932	58.4	-0.0216081084307535	0.0708621969597274
1	A	26	50	20120615	17	2934	58.44	-0.0202701209793923	0.0706838646295122
1	A	26	50	20120615	17	2936	58.48	-0.0183216175331547	0.0709470497734698
1	A	26	50	20120615	17	2938	58.52	-0.0165732960166709	0.0714186192858431
1	A	26	50	20120615	17	2940	58.56	-0.0144079229206434	0.0724960378883371
1	A	26	50	20120615	17	2942	58.6	-0.0122872389731868	0.0732503086918287
1	A	26	50	20120615	17	2944	58.64	-0.0090042128988158	0.0746893417022215
1	A	26	50	20120615	17	2946	58.68	-0.0076507398089466	0.0753399506515912
1	A	26	50	20120615	17	2948	58.72	-0.0054761743247636	0.0762326729628392
1	A	26	50	20120615	17	2950	58.76	-0.0040304237999496	0.0775075864893186
1	A	26	50	20120615	17	2952	58.8	-0.0017278012776937	0.0783374470077191
1	A	26	50	20120615	17	2954	58.84	-0.000136811020023999	0.079622260029135
1	A	26	50	20120615	17	2956	58.88	0.00205288654927638	0.0804103305367675
1	A	26	50	20120615	17	2958	58.92	0.0037454173407245	0.0819497019994106
1	A	26	50	20120615	17	2960	58.96	0.00501092634701407	0.0830483338053401
1	A	26	50	20120615	17	2962	59	0.00662426117896929	0.0851796950651926
1	A	26	50	20120615	17	2964	59.04	0.00767777957225912	0.0862986915464203
1	A	26	50	20120615	17	2966	59.08	0.00948797293209669	0.0883945560458573
1	A	26	50	20120615	17	2968	59.12	0.0112971763424406	0.0896499534251759
1	A	26	50	20120615	17	2970	59.16	0.0126488816653568	0.091434266676822
1	A	26	50	20120615	17	2972	59.2	0.0148476302014564	0.0925976694639082
1	A	26	50	20120615	17	2974	59.24	0.0145472512408083	0.0924628949114141
1	A	26	50	20120615	17	2976	59.28	0.0163218771295522	0.0938016601802346
1	A	26	50	20120615	17	2978	59.32	0.0176403484337526	0.0953533353008703
1	A	26	50	20120615	17	2980	59.36	0.0185470007485900	0.0963499315982746
1	A	26	50	20120615	17	2982	59.4	0.0194234596038707	0.09730063666558
1	A	26	50	20120615	17	2984	59.44	0.0204812913485258	0.0966973331598716
1	A	26	50	20120615	17	2986	59.48	0.0203878825427311	0.0965292538779835
1	A	26	50	20120615	17	2988	59.52	0.0209030805435036	0.0964869688924686
1	A	26	50	20120615	17	2990	59.56	0.0208466534223649	0.0963862768868276
1	A	26	50	20120615	17	2992	59.6	0.0209484060881777	0.09613023352136
1	A	26	50	20120615	17	2994	59.64	0.0208252280868950	0.0957901151596093
1	A	26	50	20120615	17	2996	59.68	0.0212633514485182	0.0953729221587092
1	A	26	50	20120615	17	2998	59.72	0.0219620436590086	0.0950060044499515
1	A	26	50	20120615	17	3000	59.76	0.0214353905283808	0.0949327481874206
1	A	26	50	20120615	17	3002	59.8	0.0220145816928507	0.0945048778741246
1	A	26	50	20120615	17	3004	59.84	0.022319274004864	0.093814529523652
1	A	26	50	20120615	17	3006	59.88	0.0223447298489867	0.093931909249329
1	A	26	50	20120615	17	3008	59.92	0.0224653622658572	0.0935841541343416
1	A	26	50	20120615	17	3010	59.96	0.0223123443584084	0.092885956898598
1	A	26	50	20120615	17	3012	60	0.0224585740407578	0.0925990129667925
1	A	26	50	20120615	17	3014	60.04	0.0231620038666821	0.0914650965324817
1	A	26	50	20120615	17	3016	60.08	0.0235101832457384	0.0916165588050119
1	A	26	50	20120615	17	3018	60.12	0.0240583324225142	0.0907883953428862
1	A	26	50	20120615	17	3020	60.16	0.0261216700100166	0.0885221181091833
1	A	26	50	20120615	17	3022	60.2	0.0270484748681178	0.0878635895638643
1	A	26	50	20120615	17	3024	60.24	0.0287725426220068	0.0871603011592961
1	A	26	50	20120615	17	3026	60.28	0.0313380674455078	0.0861112375387278
1	A	26	50	20120615	17	3028	60.32	0.0329958085833216	0.0854082319768721
1	A	26	50	20120615	17	3030	60.36	0.0344524485525659	0.084350400232217
1	A	26	50	20120615	17	3032	60.4	0.0370729862836432	0.0825790977453447
1	A	26	50	20120615	17	3034	60.44	0.0386847654806798	0.0812238568885226
1	A	26	50	20120615	17	3036	60.48	0.0398763111176573	0.079120426346527
1	A	26	50	20120615	17	3038	60.52	0.0412567956865678	0.077965508840815
1	A	26	50	20120615	17	3040	60.56	0.0429448009946163	0.0758226924511073
1	A	26	50	20120615	17	3042	60.6	0.0441451147556805	0.0746392078314353
1	A	26	50	20120615	17	3044	60.64	0.0461269936419901	0.0728339642190661
1	A	26	50	20120615	17	3046	60.68	0.048355461876103	0.0705121578898366
1	A	26	50	20120615	17	3048	60.72	0.0496563686478587	0.0684260797482513
1	A	26	50	20120615	17	3050	60.76	0.0515770120869176	0.0668611110201293
1	A	26	50	20120615	17	3052	60.8	0.0534739674488068	0.0652023092221437
1	A	26	50	20120615	17	3054	60.84	0.0558274097354265	0.0632345229739831
1	A	26	50	20120615	17	3056	60.88	0.0568235959108978	0.0622837330538641
1	A	26	50	20120615	17	3058	60.92	0.0586140397783368	0.0598314372392344
1	A	26	50	20120615	17	3060	60.96	0.0601611187048948	0.0586670445026546
1	A	26	50	20120615	17	3062	61	0.0614993041461547	0.0570699165581241
1	A	26	50	20120615	17	3064	61.04	0.0633944705278875	0.0549247172185638
1	A	26	50	20120615	17	3066	61.08	0.0651065174664964	0.0533837901210021
1	A	26	50	20120615	17	3068	61.12	0.0662247361302648	0.0519234731964956
1	A	26	50	20120615	17	3070	61.16	0.0678812751865505	0.0505753741181635
1	A	26	50	20120615	17	3072	61.2	0.0694956706786775	0.0485160670393139
1	A	26	50	20120615	17	3074	61.24	0.0713086924656398	0.0468139195956416
1	A	26	50	20120615	17	3076	61.28	0.0724001824930794	0.0451448647493289
1	A	26	50	20120615	17	3078	61.32	0.0729572412152981	0.0430938308198192
1	A	26	50	20120615	17	3080	61.36	0.0740555194678371	0.0408257151084852
1	A	26	50	20120615	17	3082	61.4	0.0750183867717788	0.0394008242337162
1	A	26	50	20120615	17	3084	61.44	0.0751041588243367	0.0371156672489557
1	A	26	50	20120615	17	3086	61.48	0.0758879159806039	0.0350707144377642
1	A	26	50	20120615	17	3088	61.52	0.0758634500859748	0.033596255377634
1	A	26	50	20120615	17	3090	61.56	0.0765743045331017	0.0312818241721323
1	A	26	50	20120615	17	3092	61.6	0.0772790071512322	0.0287509475809094
1	A	26	50	20120615	17	3094	61.64	0.0769737491537939	0.0271781299675162
1	A	26	50	20120615	17	3096	61.68	0.0780187115550314	0.0238961645533169
1	A	26	50	20120615	17	3098	61.72	0.0780395004943983	0.0211936024356219
1	A	26	50	20120615	17	3100	61.76	0.078687068884609	0.0198533522425610
1	A	26	50	20120615	17	3102	61.8	0.0792784222857153	0.0186182488278624
1	A	26	50	20120615	17	3104	61.84	0.079162032509532	0.0165184245304508
1	A	26	50	20120615	17	3106	61.88	0.0801550932730303	0.0155846193152159
1	A	26	50	20120615	17	3108	61.92	0.0803764176955417	0.0133112710137011
1	A	26	50	20120615	17	3110	61.96	0.0808284710607543	0.0114899760773990
1	A	26	50	20120615	17	3112	62	0.0815687411499785	0.0094738025122017
1	A	26	50	20120615	17	3114	62.04	0.0815126675822304	0.00750854063525
1	A	26	50	20120615	17	3116	62.08	0.0815667612509912	0.0061246619537898
1	A	26	50	20120615	17	3118	62.12	0.0822171580683266	0.0055999887221494
1	A	26	50	20120615	17	3120	62.16	0.0827851062349756	0.0044799315807499
1	A	26	50	20120615	17	3122	62.2	0.0847535500924427	0.0024554848662128
1	A	26	50	20120615	17	3124	62.24	0.0871423689313252	0.000227744952084601
1	A	26	50	20120615	17	3126	62.28	0.088739369596635	-0.00142653136250140
1	A	26	50	20120615	17	3128	62.32	0.0889844528069943	-0.0026912625513316
1	A	26	50	20120615	17	3130	62.36	0.0910192232805367	-0.0038090569510313
1	A	26	50	20120615	17	3132	62.4	0.092779777744335	-0.0050723739262992
1	A	26	50	20120615	17	3134	62.44	0.0945459183517046	-0.0062995577450485
1	A	26	50	20120615	17	3136	62.48	0.0969982353795377	-0.0078435254017693
1	A	26	50	20120615	17	3138	62.52	0.0977263432321255	-0.0070097757960722
1	A	26	50	20120615	17	3140	62.56	0.0995372436987442	-0.0073579551751285
1	A	26	50	20120615	17	3142	62.6	0.103614209267032	-0.0091598753856262
1	A	26	50	20120615	17	3144	62.64	0.106088658737116	-0.009679457448442
1	A	26	50	20120615	17	3146	62.68	0.107012493746736	-0.0089751083837021
1	A	26	50	20120615	17	3148	62.72	0.109231041272709	-0.0091709062514127
1	A	26	50	20120615	17	3150	62.76	0.112075166167998	-0.0092591531777048
1	A	26	50	20120615	17	3152	62.8	0.113764302846896	-0.0092823462801277
1	A	26	50	20120615	17	3154	62.84	0.115279279125588	-0.0085645621865452
1	A	26	50	20120615	17	3156	62.88	0.116741505238404	-0.007877890791335
1	A	26	50	20120615	17	3158	62.92	0.118338859457104	-0.0075282971987163
1	A	26	50	20120615	17	3160	62.96	0.119246996696182	-0.0065183365831476
1	A	26	50	20120615	17	3162	63	0.120432956189588	-0.0056705155525049
1	A	26	50	20120615	17	3164	63.04	0.121524587638384	-0.0050693333671401
1	A	26	50	20120615	17	3166	63.08	0.122260827218955	-0.00449176854826690
1	A	26	50	20120615	17	3168	63.12	0.122850554274465	-0.0037435081524153
1	A	26	50	20120615	17	3170	63.16	0.124619028334213	-0.0029761558734717
1	A	26	50	20120615	17	3172	63.2	0.125730812326272	-0.0010506333976226
1	A	26	50	20120615	17	3174	63.24	0.126789846152455	-0.000552900934345398
1	A	26	50	20120615	17	3176	63.28	0.128637869725086	0.0015262051343774
1	A	26	50	20120615	17	3178	63.32	0.129170108999285	0.0025954212982096
1	A	26	50	20120615	17	3180	63.36	0.130556745397192	0.0046195851700342
1	A	26	50	20120615	17	3182	63.4	0.131236982120694	0.0062193435517907
1	A	26	50	20120615	17	3184	63.44	0.131689671882009	0.0084101017812628
1	A	26	50	20120615	17	3186	63.48	0.132165696167104	0.0093901517799874
1	A	26	50	20120615	17	3188	63.52	0.132444225528213	0.0121650509213977
1	A	26	50	20120615	17	3190	63.56	0.133245518932654	0.0133370097005363
1	A	26	50	20120615	17	3192	63.6	0.133940958451951	0.0144726939018000
1	A	26	50	20120615	17	3194	63.64	0.135020851928179	0.0154345005455700
1	A	26	50	20120615	17	3196	63.68	0.135434297263139	0.0165854582533073
1	A	26	50	20120615	17	3198	63.72	0.136063268745004	0.0180694632549835
1	A	26	50	20120615	17	3200	63.76	0.136608943048046	0.0189947124781661
1	A	26	50	20120615	17	3202	63.8	0.138093160181757	0.0204031277649335
1	A	26	50	20120615	17	3204	63.84	0.139526677759256	0.0215074164251125
1	A	26	50	20120615	17	3206	63.88	0.140453270485323	0.0225516717195688
1	A	26	50	20120615	17	3208	63.92	0.141546245437003	0.0229093970401711
1	A	26	50	20120615	17	3210	63.96	0.142562923566993	0.0232120387425189
1	A	26	50	20120615	17	3212	64	0.144242302172311	0.0234600918013592
1	A	26	50	20120615	17	3214	64.04	0.144341297121677	0.0236115540738893
1	A	26	50	20120615	17	3216	64.08	0.144529811789541	0.0227603389306970
1	A	26	50	20120615	17	3218	64.12	0.143894334925289	0.0220951635816348
1	A	26	50	20120615	17	3220	64.16	0.144503578127959	0.0209239119092774
1	A	26	50	20120615	17	3222	64.2	0.143613967086549	0.0208415339692691
1	A	26	50	20120615	17	3224	64.24	0.143259140903749	0.0199949857308326
1	A	26	50	20120615	17	3226	64.28	0.144052373290884	0.0179257084463683
1	A	26	50	20120615	17	3228	64.32	0.144387754037201	0.0148360053659737
1	A	26	50	20120615	17	3230	64.36	0.144738903264738	0.0132693395815768
1	A	26	50	20120615	17	3232	64.4	0.145461919948502	0.0106334576333477
1	A	26	50	20120615	17	3234	64.44	0.146552561447804	0.0082861459625208
1	A	26	50	20120615	17	3236	64.48	0.148209171214768	0.0055417231233796
1	A	26	50	20120615	17	3238	64.52	0.149257951992623	0.003480648277577
1	A	26	50	20120615	17	3240	64.56	0.150154351259134	0.0022741119768384
1	A	26	50	20120615	17	3242	64.6	0.151179231827785	0.000370156257815502
1	A	26	50	20120615	17	3244	64.64	0.152832306060843	-0.0009169195053002
1	A	26	50	20120615	17	3246	64.68	0.153652691348376	-0.0022136119206401
1	A	26	50	20120615	17	3248	64.72	0.154337453555277	-0.0031962075037769
1	A	26	50	20120615	17	3250	64.76	0.154666682472597	-0.0037239920052546
1	A	26	50	20120615	17	3252	64.8	0.155334261984716	-0.0040392909189857
1	A	26	50	20120615	17	3254	64.84	0.156622115565291	-0.0048204317801624
1	A	26	50	20120615	17	3256	64.88	0.156958415550423	-0.0055066082006259
1	A	26	50	20120615	17	3258	64.92	0.158020772778478	-0.0065302159770715
1	A	26	50	20120615	17	3260	64.96	0.158863714772330	-0.0069982499555389
1	A	26	50	20120615	17	3262	65	0.158906353311236	-0.0076231202180734
1	A	26	50	20120615	17	3264	65.04	0.159265634266757	-0.0080331714404835
1	A	26	50	20120615	17	3266	65.08	0.159400479529929	-0.0080284338250496
1	A	26	50	20120615	17	3268	65.12	0.159634602585180	-0.0084985891238605
1	A	26	50	20120615	17	3270	65.16	0.158990993992944	-0.0088324849459368
1	A	26	50	20120615	17	3272	65.2	0.158019994961018	-0.0089620269082502
1	A	26	50	20120615	17	3274	65.24	0.157488533504279	-0.0082800931284739
1	A	26	50	20120615	17	3276	65.28	0.156905099699122	-0.0078424647415975
1	A	26	50	20120615	17	3278	65.32	0.156117736298270	-0.0082791031789802
1	A	26	50	20120615	17	3280	65.36	0.152616002096478	-0.0092508093176867
1	A	26	50	20120615	17	3282	65.4	0.151325815063525	-0.0097165098437762
1	A	26	50	20120615	17	3284	65.44	0.147850738787384	-0.0104989234971591
1	A	26	50	20120615	17	3286	65.48	0.145098042798903	-0.0109761498637819
1	A	26	50	20120615	17	3288	65.52	0.142732912037190	-0.0116824081168311
1	A	26	50	20120615	17	3290	65.56	0.140731517003720	-0.0125425328054664
1	A	26	50	20120615	17	3292	65.6	0.138417510062287	-0.0131891819568615
1	A	26	50	20120615	17	3294	65.64	0.135561576483752	-0.0137003494489812
1	A	26	50	20120615	17	3296	65.68	0.134332978451441	-0.0140903188388056
1	A	26	50	20120615	17	3298	65.72	0.131995354143516	-0.0144918847798414
1	A	26	50	20120615	17	3300	65.76	0.129358199403081	-0.0144194063347698
1	A	26	50	20120615	17	3302	65.8	0.127404675498697	-0.0150973096058934
1	A	26	50	20120615	17	3304	65.84	0.125387158430615	-0.015474338941622
1	A	26	50	20120615	17	3306	65.88	0.122249584221135	-0.0165443329229135
1	A	26	50	20120615	17	3308	65.92	0.118836026234956	-0.0172270445201491
1	A	26	50	20120615	17	3310	65.96	0.116402942511572	-0.0182642994574717
1	A	26	50	20120615	17	3312	66	0.114440226219032	-0.0185525868921614
1	A	26	50	20120615	17	3314	66.04	0.112219203819325	-0.019576760354032
1	A	26	50	20120615	17	3316	66.08	0.110141370542808	-0.0208152578812803
1	A	26	50	20120615	17	3318	66.12	0.107750147540870	-0.0212318144860773
1	A	26	50	20120615	17	3320	66.16	0.106747823678538	-0.021634511797963
1	A	26	50	20120615	17	3322	66.2	0.105082162944775	-0.0216455426637495
1	A	26	50	20120615	17	3324	66.24	0.103765883671596	-0.0215521338579547
1	A	26	50	20120615	17	3326	66.28	0.102339225029874	-0.0207504161894455
1	A	26	50	20120615	17	3328	66.32	0.100251562969099	-0.0208479969252492
1	A	26	50	20120615	17	3330	66.36	0.0983814776648948	-0.02112497065144
1	A	26	50	20120615	17	3332	66.4	0.0968443689439515	-0.0211402441579136
1	A	26	50	20120615	17	3334	66.44	0.0964926540309893	-0.0214803625196643
1	A	26	50	20120615	17	3336	66.48	0.095469894782681	-0.0215913782843106
1	A	26	50	20120615	17	3338	66.52	0.0948686418866382	-0.0213047879058957
1	A	26	50	20120615	17	3340	66.56	0.0941572217540863	-0.0216050961558656
1	A	26	50	20120615	17	3342	66.6	0.0920154660245504	-0.0224227237269516
1	A	26	50	20120615	17	3344	66.64	0.0900548710523545	-0.0237937330649942
1	A	26	50	20120615	17	3346	66.68	0.0888201211910465	-0.0245598125517317
1	A	26	50	20120615	17	3348	66.72	0.0880454857122567	-0.0254596059307916
1	A	26	50	20120615	17	3350	66.76	0.085905073485605	-0.0281601881494993
1	A	26	50	20120615	17	3352	66.8	0.085522458006305	-0.0291231968747972
1	A	26	50	20120615	17	3354	66.84	0.084965894258833	-0.030977584408459
1	A	26	50	20120615	17	3356	66.88	0.084326457596606	-0.032508541300406
1	A	26	50	20120615	17	3358	66.92	0.0834404527997793	-0.0355104924292553
1	A	26	50	20120615	17	3360	66.96	0.0825980552781483	-0.0372833010535716
1	A	26	50	20120615	17	3362	67	0.0824774370034135	-0.0397215325143234
1	A	26	50	20120615	17	3364	67.04	0.0816643490578627	-0.0417594708262455
1	A	26	50	20120615	17	3366	67.08	0.0824513659763912	-0.0430058101676971
1	A	26	50	20120615	17	3368	67.12	0.0829739461719593	-0.0443181720693081
1	A	26	50	20120615	17	3370	67.16	0.082550558915656	-0.0446142801049978
1	A	26	50	20120615	17	3372	67.2	0.083003276961243	-0.0451540571374843
1	A	26	50	20120615	17	3374	67.24	0.0832928796145456	-0.0468963965305992
1	A	26	50	20120615	17	3376	67.28	0.083674469789013	-0.0474520056839166
1	A	26	50	20120615	17	3378	67.32	0.0828361805577807	-0.0480312109905221
1	A	26	50	20120615	17	3380	67.36	0.08270255858934	-0.0474558877001453
1	A	26	50	20120615	17	3382	67.4	0.0826763532120291	-0.0478688804867651
1	A	26	50	20120615	17	3384	67.44	0.082063418911961	-0.0481047854511046
1	A	26	50	20120615	17	3386	67.48	0.0806150294646396	-0.0490639984272011
1	A	26	50	20120615	17	3388	67.52	0.0794773455653986	-0.0507605795262919
1	A	26	50	20120615	17	3390	67.56	0.0783545024232813	-0.0522482897675015
1	A	26	50	20120615	17	3392	67.6	0.0771291217268241	-0.0545241482980894
1	A	26	50	20120615	17	3394	67.64	0.0765913528775961	-0.0561370022974335
1	A	26	50	20120615	17	3396	67.68	0.075740201374014	-0.0585169186619408
1	A	26	50	20120615	17	3398	67.72	0.075435650483357	-0.0597944484835106
1	A	26	50	20120615	17	3400	67.76	0.0750426405343735	-0.0621008893823849
1	A	26	50	20120615	17	3402	67.8	0.0744075879341898	-0.063537801072434
1	A	26	50	20120615	17	3404	67.84	0.0746127903220902	-0.0647199421892217
1	A	26	50	20120615	17	3406	67.88	0.0747168764402808	-0.0662238168914493
1	A	26	50	20120615	17	3408	67.92	0.07493565527838	-0.0686538600556749
1	A	26	50	20120615	17	3410	67.96	0.0749894661044282	-0.0716660642328515
1	A	26	50	20120615	17	3412	68	0.0754409537842159	-0.0730473973298995
1	A	26	50	20120615	17	3414	68.04	0.0753298673088914	-0.0738726616542222
1	A	26	50	20120615	17	3416	68.08	0.0752909057252481	-0.0748223767720339
1	A	26	50	20120615	17	3418	68.12	0.0753311401010976	-0.0767139581223861
1	A	26	50	20120615	17	3420	68.16	0.0762078817990908	-0.0779542941272654
1	A	26	50	20120615	17	3422	68.2	0.0763606168638271	-0.07857089124046
1	A	26	50	20120615	17	3424	68.24	0.0770064174870848	-0.0798696342654651
1	A	26	50	20120615	17	3426	68.28	0.077743152042403	-0.0810562301549741
1	A	26	50	20120615	17	3428	68.32	0.0780670069481865	-0.0820546649300101
1	A	26	50	20120615	17	3430	68.36	0.0784661687261663	-0.0834303411728081
1	A	26	50	20120615	17	3432	68.4	0.0788052971384233	-0.08416318664083
1	A	26	50	20120615	17	3434	68.44	0.0800057523208437	-0.0854347767654381
1	A	26	50	20120615	17	3436	68.48	0.0808597958911608	-0.0867133672471791
1	A	26	50	20120615	17	3438	68.52	0.081714475857581	-0.0884481123134641
1	A	26	50	20120615	17	3440	68.56	0.0809519319047495	-0.0884964784172971
1	A	26	50	20120615	17	3442	68.6	0.081070230869242	-0.088093922526768
1	A	26	50	20120615	17	3444	68.64	0.0809237183441801	-0.0883153883706361
1	A	26	50	20120615	17	3446	68.68	0.0807414262159902	-0.0881964530100401
1	A	26	50	20120615	17	3448	68.72	0.0811899440472969	-0.0880194641827091
1	A	26	50	20120615	17	3450	68.76	0.0808053486690095	-0.0882513244962601
1	A	26	50	20120615	17	3452	68.8	0.0805449212414985	-0.0877551476679011
1	A	26	50	20120615	17	3454	68.84	0.0798542900483136	-0.0871941998583861
1	A	26	50	20120615	17	3456	68.88	0.0800016511015129	-0.0866140894551011
1	A	26	50	20120615	17	3458	68.92	0.079873523352762	-0.085589633150518
1	A	26	50	20120615	17	3460	68.96	0.0793388799155067	-0.0859079019127301
1	A	26	50	20120615	17	3462	69	0.0785537792563553	-0.0847838142626771
1	A	26	50	20120615	17	3464	69.04	0.0767763249404867	-0.0841443776004501
1	A	26	50	20120615	17	3466	69.08	0.0750753088676643	-0.0827892781649851
1	A	26	50	20120615	17	3468	69.12	0.0732699238339388	-0.0812769181813831
1	A	26	50	20120615	17	3470	69.16	0.0702024946171516	-0.0802855544741591
1	A	26	50	20120615	17	3472	69.2	0.0685390966250883	-0.0787033323405763
1	A	26	50	20120615	17	3474	69.24	0.0665708648996556	-0.078169820274171
1	A	26	50	20120615	17	3476	69.28	0.064017502312791	-0.0769062204561907
1	A	26	50	20120615	17	3478	69.32	0.0622424521599784	-0.075825973426572
1	A	26	50	20120615	17	3480	69.36	0.0607719528978228	-0.0747834151883905
1	A	26	50	20120615	17	3482	69.4	0.0586128023414697	-0.0732149816370407
1	A	26	50	20120615	17	3484	69.44	0.0565622633867068	-0.0718098897521449
1	A	26	50	20120615	17	3486	69.48	0.0547782329777732	-0.0704697809804401
1	A	26	50	20120615	17	3488	69.52	0.0519328352902785	-0.0695134897695634
1	A	26	50	20120615	17	3490	69.56	0.0488878213584549	-0.0682761236131651
1	A	26	50	20120615	17	3492	69.6	0.0463734910659117	-0.0666937600582258
1	A	26	50	20120615	17	3494	69.64	0.0439400537891364	-0.0661746022594787
1	A	26	50	20120615	17	3496	69.68	0.0409552853550698	-0.0651236294506011
1	A	26	50	20120615	17	3498	69.72	0.0386805228399927	-0.0637986527640138
1	A	26	50	20120615	17	3500	69.76	0.0356281549976447	-0.0622497353598246
1	A	26	50	20120615	17	3502	69.8	0.0333442708050903	-0.0612311480415254
1	A	26	50	20120615	17	3504	69.84	0.0309278040910634	-0.0597145454172365
1	A	26	50	20120615	17	3506	69.88	0.028673759804675	-0.0577226963253121
1	A	26	50	20120615	17	3508	69.92	0.026530731282933	-0.0565467070375208
1	A	26	50	20120615	17	3510	69.96	0.0240549383099645	-0.0554059316674325
1	A	26	50	20120615	17	3512	70	0.0214678467296373	-0.0537321392056858
1	A	26	50	20120615	17	3514	70.04	0.0186669260586793	-0.052845498012756
1	A	26	50	20120615	17	3516	70.08	0.0160410143160649	-0.052196515408983
1	A	26	50	20120615	17	3518	70.12	0.0141816770349349	-0.0507241069585182
1	A	26	50	20120615	17	3520	70.16	0.0115133388854493	-0.050172705090549
1	A	26	50	20120615	17	3522	70.2	0.00852545918154555	-0.0494583151095162
1	A	26	50	20120615	17	3524	70.24	0.00655694461340033	-0.0486661433825529
1	A	26	50	20120615	17	3526	70.28	0.00416275176298079	-0.0471852496507139
1	A	26	50	20120615	17	3528	70.32	0.00114778986935760	-0.0462464946880107
1	A	26	50	20120615	17	3530	70.36	-0.0005981981947482	-0.0447003350002682
1	A	26	50	20120615	17	3532	70.4	-0.0029139729031342	-0.0444657169702705
1	A	26	50	20120615	17	3534	70.44	-0.0051480767782931	-0.0438921826600501
1	A	26	50	20120615	17	3536	70.48	-0.006199261719205	-0.0440696664621279
1	A	26	50	20120615	17	3538	70.52	-0.0082855095664178	-0.0441613075009697
1	A	26	50	20120615	17	3540	70.56	-0.0109414026365545	-0.0442069865990343
1	A	26	50	20120615	17	3542	70.6	-0.0131243826914336	-0.0442136334027775
1	A	26	50	20120615	17	3544	70.64	-0.0152197522161237	-0.0444286645749363
1	A	26	50	20120615	17	3546	70.68	-0.0178676549796329	-0.0438049256832516
1	A	26	50	20120615	17	3548	70.72	-0.020006511571366	-0.0435529128264367
1	A	26	50	20120615	17	3550	70.76	-0.0230090990963184	-0.0427651251615168
1	A	26	50	20120615	17	3552	70.8	-0.0253701993493784	-0.0425855907497736
1	A	26	50	20120615	17	3554	70.84	-0.0268157377421581	-0.0424866665110856
1	A	26	50	20120615	17	3556	70.88	-0.0290106679016393	-0.0425793682100991
1	A	26	50	20120615	17	3558	70.92	-0.0303437056055321	-0.041827855123054
1	A	26	50	20120615	17	3560	70.96	-0.031497986715141	-0.0412700892940541
1	A	26	50	20120615	17	3562	71	-0.0321840924249264	-0.0401771143423741
1	A	26	50	20120615	17	3564	71.04	-0.0330807038234709	-0.0397010900572793
1	A	26	50	20120615	17	3566	71.08	-0.0331804058796182	-0.0398860691912377
1	A	26	50	20120615	17	3568	71.12	-0.0341811033963534	-0.0401122019398611
1	A	26	50	20120615	17	3570	71.16	-0.0343160193702038	-0.0409093941249708
1	A	26	50	20120615	17	3572	71.2	-0.0346869675876143	-0.0413842870392157
1	A	26	50	20120615	17	3574	71.24	-0.0343968416752934	-0.0416902521434351
1	A	26	50	20120615	17	3576	71.28	-0.0351187269882068	-0.0430565945767219
1	A	26	50	20120615	17	3578	71.32	-0.0348054786841411	-0.0442195023890613
1	A	26	50	20120615	17	3580	71.36	-0.0350785633230354	-0.0454815465721231
1	A	26	50	20120615	17	3582	71.4	-0.0359765889351423	-0.0470547177389069
1	A	26	50	20120615	17	3584	71.44	-0.0364231975781397	-0.0481111352699996
1	A	26	50	20120615	17	3586	71.48	-0.0367728618814365	-0.0501581386908565
1	A	26	50	20120615	17	3588	71.52	-0.037106333439444	-0.0512897923834675
1	A	26	50	20120615	17	3590	71.56	-0.0374265821006434	-0.0524184055169193
1	A	26	50	20120615	17	3592	71.6	-0.0373794180783383	-0.0535252397615106
1	A	26	50	20120615	17	3594	71.64	-0.0381684078247862	-0.0540745203091363
1	A	26	50	20120615	17	3596	71.68	-0.0377875601124392	-0.0548188209070133
1	A	26	50	20120615	17	3598	71.72	-0.0379312442103763	-0.0549677375951312
1	A	26	50	20120615	17	3600	71.76	-0.0380827064829064	-0.05484187258808
1	A	26	50	20120615	17	3602	71.8	-0.0375612152317813	-0.0549351399725185
1	A	26	50	20120615	17	3604	71.84	-0.0378400981462813	-0.0544965923468266
1	A	26	50	20120615	17	3606	71.88	-0.0379230417717145	-0.053431901666394
1	A	26	50	20120615	17	3608	71.92	-0.038484696688011	-0.0529215827024117
1	A	26	50	20120615	17	3610	71.96	-0.0387202339568242	-0.0522743678655916
1	A	26	50	20120615	17	3612	72	-0.0399018093881869	-0.0508352641445208
1	A	26	50	20120615	17	3614	72.04	-0.0405447108736417	-0.0496357282009159
1	A	26	50	20120615	17	3616	72.08	-0.0423384286454777	-0.0474386767210912
1	A	26	50	20120615	17	3618	72.12	-0.043886059115325	-0.045286894217398
1	A	26	50	20120615	17	3620	72.16	-0.0457194455775855	-0.0432167684047963
1	A	26	50	20120615	17	3622	72.2	-0.0475758978630483	-0.0411136772740556
1	A	26	50	20120615	17	3624	72.24	-0.0489737584497356	-0.0393459998408078
1	A	26	50	20120615	17	3626	72.28	-0.0506186207689009	-0.0365940911450168
1	A	26	50	20120615	17	3628	72.32	-0.0522851371018691	-0.0343415247118012
1	A	26	50	20120615	17	3630	72.36	-0.0536298067123125	-0.0320033700737906
1	A	26	50	20120615	17	3632	72.4	-0.055135788592748	-0.0295234193129488
1	A	26	50	20120615	17	3634	72.44	-0.056509979911306	-0.0277027607727497
1	A	26	50	20120615	17	3636	72.48	-0.0575253145384117	-0.0254204322151139
1	A	26	50	20120615	17	3638	72.52	-0.0588491598541492	-0.0226956669444896
1	A	26	50	20120615	17	3640	72.56	-0.0598125221328377	-0.0203374658292325
1	A	26	50	20120615	17	3642	72.6	-0.0610641718462161	-0.0168649351375035
1	A	26	50	20120615	17	3644	72.64	-0.0624309385435715	-0.0146923495523078
1	A	26	50	20120615	17	3646	72.68	-0.0642004732634909	-0.0120956413197565
1	A	26	50	20120615	17	3648	72.72	-0.0654362130742925	-0.0102905391287434
1	A	26	50	20120615	17	3650	72.76	-0.0664130810925017	-0.0081309643083216
1	A	26	50	20120615	17	3652	72.8	-0.0679377447340961	-0.0051244876960726
1	A	26	50	20120615	17	3654	72.84	-0.0684390834419574	-0.003058604524158
1	A	26	50	20120615	17	3656	72.88	-0.0692367706018139	-0.0006303291268853
1	A	26	50	20120615	17	3658	72.92	-0.070016285117394	0.0017941986044471
1	A	26	50	20120615	17	3660	72.96	-0.0709866477532163	0.0043408436768905
1	A	26	50	20120615	17	3662	73	-0.0716629953894212	0.0064152828408575
1	A	26	50	20120615	17	3664	73.04	-0.0725994168997465	0.0087526243060696
1	A	26	50	20120615	17	3666	73.08	-0.0727701831874031	0.0094158197561445
1	A	26	50	20120615	17	3668	73.12	-0.0738905938821932	0.0128371559169156
1	A	26	50	20120615	17	3670	73.16	-0.0744940388092578	0.0157285155451874
1	A	26	50	20120615	17	3672	73.2	-0.0755938019860372	0.0184533515264897
1	A	26	50	20120615	17	3674	73.24	-0.0764180763608664	0.0209848645138157
1	A	26	50	20120615	17	3676	73.28	-0.0769381533984291	0.0224222004679336
1	A	26	50	20120615	17	3678	73.32	-0.0770583615512308	0.0243418539574988
1	A	26	50	20120615	17	3680	73.36	-0.0766896760755201	0.0257157624333443
1	A	26	50	20120615	17	3682	73.4	-0.0768231778358082	0.0274983786287156
1	A	26	50	20120615	17	3684	73.44	-0.0761893980278307	0.0294615191853238
1	A	26	50	20120615	17	3686	73.48	-0.0758454612894615	0.0308194470479144
1	A	26	50	20120615	17	3688	73.52	-0.0757994993486844	0.0334825526072192
1	A	26	50	20120615	17	3690	73.56	-0.0759320111594787	0.0353934379726977
1	A	26	50	20120615	17	3692	73.6	-0.0757606084757191	0.0378725543475378
1	A	26	50	20120615	17	3694	73.64	-0.076026339204089	0.0393842072243584
1	A	26	50	20120615	17	3696	73.68	-0.0762582702283182	0.0423758345942024
1	A	26	50	20120615	17	3698	73.72	-0.076253391191528	0.0443468947467599
1	A	26	50	20120615	17	3700	73.76	-0.0761988732586985	0.0468717609303427
1	A	26	50	20120615	17	3702	73.8	-0.0759156769928333	0.0498901876471937
1	A	26	50	20120615	17	3704	73.84	-0.0758655431220472	0.0523244027414284
1	A	26	50	20120615	17	3706	73.88	-0.0760247835691704	0.0551480215400625
1	A	26	50	20120615	17	3708	73.92	-0.0761493050733374	0.0573490328178619
1	A	26	50	20120615	17	3710	73.96	-0.0758137121949862	0.0596304421366822
1	A	26	50	20120615	17	3712	74	-0.0765968329551503	0.0622383226563763
1	A	26	50	20120615	17	3714	74.04	-0.0769847517353093	0.0643356013693756
1	A	26	50	20120615	17	3716	74.08	-0.0779981064634277	0.0658822560318649
1	A	26	50	20120615	17	3718	74.12	-0.0788276841391158	0.0684268504946428
1	A	26	50	20120615	17	3720	74.16	-0.0792177949502964	0.0702839250340731
1	A	26	50	20120615	17	3722	74.2	-0.0800497060783624	0.0728817646374743
1	A	26	50	20120615	17	3724	74.24	-0.0808114722137346	0.0751351018170815
1	A	26	50	20120615	17	3726	74.28	-0.0822053211008095	0.0771707208187613
1	A	26	50	20120615	17	3728	74.32	-0.0834645368567466	0.0791458114799716
1	A	26	50	20120615	17	3730	74.36	-0.0848948724537307	0.080188935403578
1	A	26	50	20120615	17	3732	74.4	-0.0870814587531939	0.0819366912346368
1	A	26	50	20120615	17	3734	74.44	-0.0886329924524733	0.083101861788676
1	A	26	50	20120615	17	3736	74.48	-0.0907227051229143	0.08385754680573
1	A	26	50	20120615	17	3738	74.52	-0.0932853308086123	0.084597109788173
1	A	26	50	20120615	17	3740	74.56	-0.0954592598966923	0.0854623256456329
1	A	26	50	20120615	17	3742	74.6	-0.0973725494252263	0.0864792866183354
1	A	26	50	20120615	17	3744	74.64	-0.0982412301059143	0.0875353505960375
1	A	26	50	20120615	17	3746	74.68	-0.101218786050812	0.0885020362765976
1	A	26	50	20120615	17	3748	74.72	-0.104300074560511	0.0901385642109758
1	A	26	50	20120615	17	3750	74.76	-0.106093580200313	0.0911805567637323
1	A	26	50	20120615	17	3752	74.8	-0.108413809681420	0.0921766580863898
1	A	26	50	20120615	17	3754	74.84	-0.110022124055229	0.0922696426281158
1	A	26	50	20120615	17	3756	74.88	-0.112118837082803	0.0926067911413855
1	A	26	50	20120615	17	3758	74.92	-0.114300190792085	0.0926217110944686
1	A	26	50	20120615	17	3760	74.96	-0.116393368285754	0.0927785473785357
1	A	26	50	20120615	17	3762	75	-0.117977499607646	0.0923781128083498
1	A	26	50	20120615	17	3764	75.04	-0.119805794901082	0.0916910878597489
1	A	26	50	20120615	17	3766	75.08	-0.120703325538442	0.092045136225089
1	A	26	50	20120615	17	3768	75.12	-0.122293891532043	0.0911036942566173
1	A	26	50	20120615	17	3770	75.16	-0.122391542978525	0.0911347362443114
1	A	26	50	20120615	17	3772	75.2	-0.122764824648313	0.0905578078215413
1	A	26	50	20120615	17	3774	75.24	-0.123639091472572	0.0899663837097568
1	A	26	50	20120615	17	3776	75.28	-0.123661860310927	0.0898191640779138
1	A	26	50	20120615	17	3778	75.32	-0.123582876483468	0.0896817732303293
1	A	26	50	20120615	17	3780	75.36	-0.123558127746127	0.0902241241314994
1	A	26	50	20120615	17	3782	75.4	-0.123272173763815	0.0907434233516027
1	A	26	50	20120615	17	3784	75.44	-0.122783845820727	0.0914721676002936
1	A	26	50	20120615	17	3786	75.48	-0.122635777660747	0.0928506015595387
1	A	26	50	20120615	17	3788	75.52	-0.123155571855597	0.0943672748945057
1	A	26	50	20120615	17	3790	75.56	-0.123414726490902	0.0963595482504988
1	A	26	50	20120615	17	3792	75.6	-0.123373502165559	0.0980059049691354
1	A	26	50	20120615	17	3794	75.64	-0.124622182030456	0.100398825027349
1	A	26	50	20120615	17	3796	75.68	-0.124757027293628	0.102331559992366
1	A	26	50	20120615	17	3798	75.72	-0.125351209121859	0.104816121089421
1	A	26	50	20120615	17	3800	75.76	-0.125437829702555	0.107183161039443
1	A	26	50	20120615	17	3802	75.8	-0.126323551656669	0.109562858200848
1	A	26	50	20120615	17	3804	75.84	-0.126931451356455	0.110454024877178
1	A	26	50	20120615	17	3806	75.88	-0.127516440796531	0.112404720354437
1	A	26	50	20120615	17	3808	75.92	-0.128395445236224	0.114904272115253
1	A	26	50	20120615	17	3810	75.96	-0.128975697060865	0.117126991571235
1	A	26	50	20120615	17	3812	76	-0.129817295551834	0.118685313495614
1	A	26	50	20120615	17	3814	76.04	-0.129660742110479	0.120319720109649
1	A	26	50	20120615	17	3816	76.08	-0.129986576915250	0.122611594608831
1	A	26	50	20120615	17	3818	76.12	-0.130421871849748	0.125368179684608
1	A	26	50	20120615	17	3820	76.16	-0.130546676196628	0.127016799144945
1	A	26	50	20120615	17	3822	76.2	-0.130331998577859	0.129638468246872
1	A	26	50	20120615	17	3824	76.24	-0.130431700634007	0.131846762724518
1	A	26	50	20120615	17	3826	76.28	-0.130701320449673	0.133084694566341
1	A	26	50	20120615	17	3828	76.32	-0.130294804761169	0.135892544883755
1	A	26	50	20120615	17	3830	76.36	-0.129735554007928	0.137974903643671
1	A	26	50	20120615	17	3832	76.4	-0.129970525591317	0.140088940787384
1	A	26	50	20120615	17	3834	76.44	-0.130218578650157	0.142150298475899
1	A	26	50	20120615	17	3836	76.48	-0.130737524316870	0.144203807279143
1	A	26	50	20120615	17	3838	76.52	-0.131766364683496	0.145939754426956
1	A	26	50	20120615	17	3840	76.56	-0.131747555643117	0.147089934317234
1	A	26	50	20120615	17	3842	76.6	-0.131696643954871	0.148212819885758
1	A	26	50	20120615	17	3844	76.64	-0.130817215251110	0.148718896209054
1	A	26	50	20120615	17	3846	76.68	-0.129661145161344	0.149825468824136
1	A	26	50	20120615	17	3848	76.72	-0.129230898969263	0.150846856285288
1	A	26	50	20120615	17	3850	76.76	-0.129216382067046	0.151496355077012
1	A	26	50	20120615	17	3852	76.8	-0.128793716059659	0.152237219135932
1	A	26	50	20120615	17	3854	76.84	-0.128006324374537	0.151722120130109
1	A	26	50	20120615	17	3856	76.88	-0.127976703671473	0.151792753026482
1	A	26	50	20120615	17	3858	76.92	-0.127500276335513	0.151614399483063
1	A	26	50	20120615	17	3860	76.96	-0.127689915303159	0.151994688581053
1	A	26	50	20120615	17	3862	77	-0.127927170841451	0.151993606707678
1	A	26	50	20120615	17	3864	77.04	-0.127744489804531	0.151496051021096
1	A	26	50	20120615	17	3866	77.08	-0.128132394442555	0.15099359508452
1	A	26	50	20120615	17	3868	77.12	-0.127663236164305	0.150656651632217
1	A	26	50	20120615	17	3870	77.16	-0.127841299793943	0.151059829776714
1	A	26	50	20120615	17	3872	77.2	-0.127277785186812	0.151088771657268
1	A	26	50	20120615	17	3874	77.24	-0.127074336423729	0.151246965586355
1	A	26	50	20120615	17	3876	77.28	-0.126485945800036	0.151486045460142
1	A	26	50	20120615	17	3878	77.32	-0.125724858487174	0.151687104202305
1	A	26	50	20120615	17	3880	77.36	-0.124841173000590	0.152138040338803
1	A	26	50	20120615	17	3882	77.4	-0.123875349990302	0.152420798198464
1	A	26	50	20120615	17	3884	77.44	-0.123011831189117	0.152799241747755
1	A	26	50	20120615	17	3886	77.48	-0.122480139922674	0.153765096577847
1	A	26	50	20120615	17	3888	77.52	-0.122470183859195	0.154163961370979
1	A	26	50	20120615	17	3890	77.56	-0.121993564897297	0.154895138774104
1	A	26	50	20120615	17	3892	77.6	-0.121446338494871	0.155077498077438
1	A	26	50	20120615	17	3894	77.64	-0.121073518565810	0.154866247805238
1	A	26	50	20120615	17	3896	77.68	-0.121142274093679	0.154981340040478
1	A	26	50	20120615	17	3898	77.72	-0.121088394678273	0.155237451995303
1	A	26	50	20120615	17	3900	77.76	-0.120902050828227	0.155758964459632
1	A	26	50	20120615	17	3902	77.8	-0.121154947568518	0.155938817069427
1	A	26	50	20120615	17	3904	77.84	-0.121043394402718	0.156082897147161
1	A	26	50	20120615	17	3906	77.88	-0.121243201565878	0.156629794744934
1	A	26	50	20120615	17	3908	77.92	-0.120870902774516	0.157324534228518
1	A	26	50	20120615	17	3910	77.96	-0.120617185790358	0.158049184328946
1	A	26	50	20120615	17	3912	78	-0.119887267744410	0.158368980441805
1	A	26	50	20120615	17	3914	78.04	-0.119783513966407	0.158677795186353
1	A	26	50	20120615	17	3916	78.08	-0.120006266744616	0.159017899405968
1	A	26	50	20120615	17	3918	78.12	-0.120290488315314	0.158904797676317
1	A	26	50	20120615	17	3920	78.16	-0.120114842990867	0.158602438816682
1	A	26	50	20120615	17	3922	78.2	-0.119875169147384	0.159412040725801
1	A	26	50	20120615	17	3924	78.24	-0.120053904528465	0.159004202747616
1	A	26	50	20120615	17	3926	78.28	-0.119990406339514	0.159586717313958
1	A	26	50	20120615	17	3928	78.32	-0.119920904813991	0.159596821869861
1	A	26	50	20120615	17	3930	78.36	-0.119358238734998	0.159931799565312
1	A	26	50	20120615	17	3932	78.4	-0.119535142709515	0.159910459082656
1	A	26	50	20120615	17	3934	78.44	-0.119261336821704	0.159768486183129
1	A	26	50	20120615	17	3936	78.48	-0.119615010420450	0.159693412656171
1	A	26	50	20120615	17	3938	78.52	-0.119433679957483	0.15960745675585
1	A	26	50	20120615	17	3940	78.56	-0.119142620664211	0.159369600176794
1	A	26	50	20120615	17	3942	78.6	-0.119587256479289	0.159896529079067
1	A	26	50	20120615	17	3944	78.64	-0.119554764922693	0.159913464286476
1	A	26	50	20120615	17	3946	78.68	-0.119600436949690	0.159829608493295
1	A	26	50	20120615	17	3948	78.72	-0.119749685977995	0.159968859031714
1	A	26	50	20120615	17	3950	78.76	-0.119108813889002	0.159882825349647
1	A	26	50	20120615	17	3952	78.8	-0.119195505180376	0.160421216452843
1	A	26	50	20120615	17	3954	78.84	-0.119257058825678	0.160427545058534
1	A	26	50	20120615	17	3956	78.88	-0.119160503394707	0.160208730865096
1	A	26	50	20120615	17	3958	78.92	-0.118963411521587	0.160412893806028
1	A	26	50	20120615	17	3960	78.96	-0.118606753932224	0.160809149375137
1	A	26	50	20120615	17	3962	79	-0.118823623582014	0.160709659451024
1	A	26	50	20120615	17	3964	79.04	-0.119031590757429	0.161176272144862
1	A	26	50	20120615	17	3966	79.08	-0.119105716761300	0.160693438421464
1	A	26	50	20120615	17	3968	79.12	-0.119320281242984	0.161492865064002
1	A	26	50	20120615	17	3970	79.16	-0.118673158330045	0.161523390863746
1	A	26	50	20120615	17	3972	79.2	-0.118965363136303	0.160855005249897
1	A	26	50	20120615	17	3974	79.24	-0.118769982461593	0.161060285419544
1	A	26	50	20120615	17	3976	79.28	-0.118530605602958	0.161497652176911
1	A	26	50	20120615	17	3978	79.32	-0.119037290038085	0.161343106918815
1	A	26	50	20120615	17	3980	79.36	-0.118836570707177	0.161461801863105
1	A	26	50	20120615	17	3982	79.4	-0.118611597613675	0.161633034841237
1	A	26	50	20120615	17	3984	79.44	-0.118299261477357	0.16314038143776
1	A	26	50	20120615	17	3986	79.48	-0.118111666048308	0.164245801468789
1	A	26	50	20120615	17	3988	79.52	-0.118122597919146	0.165224819091613
1	A	26	50	20120615	17	3990	79.56	-0.117676201408183	0.165889004491182
1	A	26	50	20120615	17	3992	79.6	-0.117163407570466	0.166793535485675
1	A	26	50	20120615	17	3994	79.64	-0.116870594652377	0.167072206268141
1	A	26	50	20120615	17	3996	79.68	-0.116152951980150	0.167239719864604
1	A	26	50	20120615	17	3998	79.72	-0.115307252269851	0.168127845981774
1	A	26	50	20120615	17	4000	79.76	-0.114411984374191	0.169106552477615
1	A	26	50	20120615	17	4002	79.8	-0.113390144364698	0.170074652371737
1	A	26	50	20120615	17	4004	79.84	-0.113185649083579	0.171336979397511
1	A	26	50	20120615	17	4006	79.88	-0.112197679488905	0.172457885067048
1	A	26	50	20120615	17	4008	79.92	-0.112045156556203	0.173924212399195
[truncated: 134 more rows]
