# Supplementary material for: How Do Ants Make Sense of Gravity? A Boltzmann Walker Analysis of Lasius niger Trajectories on Various Inclines
Source: PLoS One. 2013 Oct 29;8(10):e76531. doi: 10.1371/journal.pone.0076531 (PMC3812222; doi:10.1371/journal.pone.0076531)
Supplement: Dataset S1 — Trajectories for . (ZIP) [file pone.0076531.s005.zip › Incline1/1-A-26-50-20120615-18.txt]

Pente	Colonie	Temperature	Humidite	Date	Indiv	Frame	Time	X	Y
1	A	26	50	20120615	18	12	0	0	0
1	A	26	50	20120615	18	14	0.04	-0.000854481976521451	-0.0011625542589488
1	A	26	50	20120615	18	16	0.08	-0.00145946839636904	-0.00305290524350167
1	A	26	50	20120615	18	18	0.12	-0.00251153014968962	-0.00438810669414498
1	A	26	50	20120615	18	20	0.16	-0.00246303676663582	-0.00437355443658816
1	A	26	50	20120615	18	22	0.2	-0.00365306212403372	-0.0075389532979088
1	A	26	50	20120615	18	24	0.24	-0.00436306804302322	-0.00837554547286623
1	A	26	50	20120615	18	26	0.28	-0.00450938964925412	-0.0098947431790421
1	A	26	50	20120615	18	28	0.32	-0.00458539655716382	-0.0116532541042427
1	A	26	50	20120615	18	30	0.36	-0.00429425241107812	-0.0131292263728847
1	A	26	50	20120615	18	32	0.4	-0.00395982625891592	-0.0139382625965792
1	A	26	50	20120615	18	34	0.44	-0.00325477715846262	-0.0151643079734108
1	A	26	50	20120615	18	36	0.48	-0.00291316241734152	-0.0173958777192873
1	A	26	50	20120615	18	38	0.52	-0.00313258910667362	-0.0180299289148474
1	A	26	50	20120615	18	40	0.56	-0.00290799785083312	-0.0194121953928465
1	A	26	50	20120615	18	42	0.6	-0.00264635419965842	-0.0195587220600440
1	A	26	50	20120615	18	44	0.64	-0.00254977048441622	-0.0202876006590233
1	A	26	50	20120615	18	46	0.68	-0.00211516144349552	-0.0208019713448617
1	A	26	50	20120615	18	48	0.72	-0.00155244586702726	-0.0210036381988562
1	A	26	50	20120615	18	50	0.76	-0.00044148211883383	-0.0213339560606197
1	A	26	50	20120615	18	52	0.8	-0.000463692342830901	-0.0216333380007063
1	A	26	50	20120615	18	54	0.84	6.31092802208903e-05	-0.0218976615865815
1	A	26	50	20120615	18	56	0.88	0.000587598664098201	-0.0223203275939681
1	A	26	50	20120615	18	58	0.92	0.0017496155218933	-0.0230111284927804
1	A	26	50	20120615	18	60	0.96	0.00319430538653554	-0.0234924560787341
1	A	26	50	20120615	18	62	1	0.00459268682807787	-0.0242431277087095
1	A	26	50	20120615	18	64	1.04	0.00600675896909473	-0.0244927364024683
1	A	26	50	20120615	18	66	1.08	0.00688618767285643	-0.0250569369031771
1	A	26	50	20120615	18	68	1.12	0.0077248870260218	-0.0251101820438005
1	A	26	50	20120615	18	70	1.16	0.00858699161364444	-0.0256791201599432
1	A	26	50	20120615	18	72	1.2	0.00956923364339067	-0.0264032682145563
1	A	26	50	20120615	18	74	1.24	0.0101568393785567	-0.0266234612662179
1	A	26	50	20120615	18	76	1.28	0.0109440613580517	-0.0271752166875777
1	A	26	50	20120615	18	78	1.32	0.0110563499149041	-0.0277502359220386
1	A	26	50	20120615	18	80	1.36	0.0108133880248884	-0.0279407304888902
1	A	26	50	20120615	18	82	1.4	0.0102206911208978	-0.0283225681507310
1	A	26	50	20120615	18	84	1.44	0.00967098630920342	-0.0282515746298999
1	A	26	50	20120615	18	86	1.48	0.00952984779567858	-0.0286073907621930
1	A	26	50	20120615	18	88	1.52	0.00870833113729605	-0.0288964560143419
1	A	26	50	20120615	18	90	1.56	0.00826829858736366	-0.0296734956561879
1	A	26	50	20120615	18	92	1.6	0.00711896722522305	-0.0309542074582729
1	A	26	50	20120615	18	94	1.64	0.00624045776027688	-0.0320459803284249
1	A	26	50	20120615	18	96	1.68	0.00530962239352291	-0.0327314496421072
1	A	26	50	20120615	18	98	1.72	0.0054373258782052	-0.0330649212001147
1	A	26	50	20120615	18	100	1.76	0.00366892252913576	-0.0342624065340542
1	A	26	50	20120615	18	102	1.8	0.00295898732082447	-0.0337894935187966
1	A	26	50	20120615	18	104	1.84	0.00165861795022241	-0.0334951956764667
1	A	26	50	20120615	18	106	1.88	0.00093001512288779	-0.0327197823802176
1	A	26	50	20120615	18	108	1.92	-6.00050814515002e-05	-0.0321973011795988
1	A	26	50	20120615	18	110	1.96	-0.00142691320016322	-0.0315229334423812
1	A	26	50	20120615	18	112	2	-0.00221491299711752	-0.0310090082338149
1	A	26	50	20120615	18	114	2.04	-0.00343631975346442	-0.0297600243130017
1	A	26	50	20120615	18	116	2.08	-0.00384721243294412	-0.0285373730487198
1	A	26	50	20120615	18	118	2.12	-0.00431221999438802	-0.0273779866281508
1	A	26	50	20120615	18	120	2.16	-0.00494862316852372	-0.0255655234555455
1	A	26	50	20120615	18	122	2.2	-0.00563838462036782	-0.0243393507994934
1	A	26	50	20120615	18	124	2.24	-0.00606076778504172	-0.0221637670815456
1	A	26	50	20120615	18	126	2.28	-0.00611536159042882	-0.0204095714168985
1	A	26	50	20120615	18	128	2.32	-0.00628747541147832	-0.0199820506264844
1	A	26	50	20120615	18	130	2.36	-0.00654473287928932	-0.0170284535806529
1	A	26	50	20120615	18	132	2.4	-0.00719179215261742	-0.0163586254689705
1	A	26	50	20120615	18	134	2.44	-0.00717442561007152	-0.0165398993633955
1	A	26	50	20120615	18	136	2.48	-0.00796197992975362	-0.0162454813129129
1	A	26	50	20120615	18	138	2.52	-0.00802109405666082	-0.0158971605125003
1	A	26	50	20120615	18	140	2.56	-0.00859033622871942	-0.0162835024445372
1	A	26	50	20120615	18	142	2.6	-0.00915288917062802	-0.0163490017456786
1	A	26	50	20120615	18	144	2.64	-0.00948378685995212	-0.0159868499366261
1	A	26	50	20120615	18	146	2.68	-0.00963343893912242	-0.0157324046324839
1	A	26	50	20120615	18	148	2.72	-0.00912448469122782	-0.0161541019035801
1	A	26	50	20120615	18	150	2.76	-0.00887653769840472	-0.0155950986377131
1	A	26	50	20120615	18	152	2.8	-0.00873913977975232	-0.0152090961169311
1	A	26	50	20120615	18	154	2.84	-0.00850005283489752	-0.0150096354360940
1	A	26	50	20120615	18	156	2.88	-0.00766669213793012	-0.0145905686022238
1	A	26	50	20120615	18	158	2.92	-0.00761952811562502	-0.0142232266293974
1	A	26	50	20120615	18	160	2.96	-0.00746038666345122	-0.0128370569219662
1	A	26	50	20120615	18	162	3	-0.00707333055356532	-0.0118448305444696
1	A	26	50	20120615	18	164	3.04	-0.00599496442798452	-0.0106733243136710
1	A	26	50	20120615	18	166	3.08	-0.00528931428676722	-0.00910463620387987
1	A	26	50	20120615	18	168	3.12	-0.00422716211967912	-0.00648979068239107
1	A	26	50	20120615	18	170	3.16	-0.00368598501576582	-0.0054208149348645
1	A	26	50	20120615	18	172	3.2	-0.00231129165139322	-0.00304963841017259
1	A	26	50	20120615	18	174	3.24	-0.00128696262603077	-0.00231059868674766
1	A	26	50	20120615	18	176	3.28	-0.000431526055354721	-0.00163145797875704
1	A	26	50	20120615	18	178	3.32	0.00104432034828016	4.42026591055298e-05
1	A	26	50	20120615	18	180	3.36	0.00214012584840529	0.00085879179235278
1	A	26	50	20120615	18	182	3.4	0.00268875939332622	0.00127296191176327
1	A	26	50	20120615	18	184	3.44	0.00359072359020434	0.00083149393506507
1	A	26	50	20120615	18	186	3.48	0.00353379795878492	0.000124341191937750
1	A	26	50	20120615	18	188	3.52	0.00503412581339804	-0.00122738958682258
1	A	26	50	20120615	18	190	3.56	0.00519171940882786	-0.00175100852225225
1	A	26	50	20120615	18	192	3.6	0.00561528627025354	-0.00191381703019332
1	A	26	50	20120615	18	194	3.64	0.00554037184232073	-0.00206922849409641
1	A	26	50	20120615	18	196	3.68	0.0063405048845334	-0.00307677151158028
1	A	26	50	20120615	18	198	3.72	0.00710400484573314	-0.00307062533943821
1	A	26	50	20120615	18	200	3.76	0.0080186262539945	-0.00322015721045573
1	A	26	50	20120615	18	202	3.8	0.0108630191427531	-0.00424110555829733
1	A	26	50	20120615	18	204	3.84	0.0106888014668976	-0.00412839203026941
1	A	26	50	20120615	18	206	3.88	0.0104329829613863	-0.00489598331130509
1	A	26	50	20120615	18	208	3.92	0.0101964515004388	-0.00536416861062365
1	A	26	50	20120615	18	210	3.96	0.0102607925606725	-0.00532655901514589
1	A	26	50	20120615	18	212	4	0.0109523769337984	-0.00580413044987791
1	A	26	50	20120615	18	214	4.04	0.0114688547978449	-0.0057883266133184
1	A	26	50	20120615	18	216	4.08	0.0121346099744676	-0.0059624021607109
1	A	26	50	20120615	18	218	4.12	0.0129397995372726	-0.00527329124710555
1	A	26	50	20120615	18	220	4.16	0.0129397995372726	-0.00527329124710555
1	A	26	50	20120615	18	222	4.2	0.0143890007431788	-0.00430059515890533
1	A	26	50	20120615	18	224	4.24	0.0146673179722538	-0.00403380377036365
1	A	26	50	20120615	18	226	4.28	0.0155292811385202	-0.00296038739225122
1	A	26	50	20120615	18	228	4.32	0.0167809591361698	-0.00114694134122020
1	A	26	50	20120615	18	230	4.36	0.0175127651572232	-0.000179258640098601
1	A	26	50	20120615	18	232	4.4	0.0181533049060288	0.00066130747496909
1	A	26	50	20120615	18	234	4.44	0.0198660377382155	0.00240420548244113
1	A	26	50	20120615	18	236	4.48	0.0209222289951382	0.0038861033059094
1	A	26	50	20120615	18	238	4.52	0.0214075588054734	0.00509174865210375
1	A	26	50	20120615	18	240	4.56	0.0220824568727769	0.00523483170927685
1	A	26	50	20120615	18	242	4.6	0.0224445803975581	0.00575814729589735
1	A	26	50	20120615	18	244	4.64	0.0225239177784073	0.00555945029038395
1	A	26	50	20120615	18	246	4.68	0.0221598426389099	0.00570460517042595
1	A	26	50	20120615	18	248	4.72	0.0222950626686762	0.00544366155496465
1	A	26	50	20120615	18	250	4.76	0.022591920237554	0.00521313060216215
1	A	26	50	20120615	18	252	4.8	0.0223569910805726	0.00486186823753995
1	A	26	50	20120615	18	254	4.84	0.0227761639804599	0.00486823219857065
1	A	26	50	20120615	18	256	4.88	0.0229933942547083	0.00434524895213725
1	A	26	50	20120615	18	258	4.92	0.0234202251210359	0.0035131044788335
1	A	26	50	20120615	18	260	4.96	0.0240262156325128	0.00224964608220938
1	A	26	50	20120615	18	262	5	0.0241369202701753	0.00111703072437601
1	A	26	50	20120615	18	264	5.04	0.0249114991804227	-0.000150967297783330
1	A	26	50	20120615	18	266	5.08	0.0253605261286118	-0.00195905347941296
1	A	26	50	20120615	18	268	5.12	0.0253752975892708	-0.00311269112185099
1	A	26	50	20120615	18	270	5.16	0.0255097539437134	-0.0049880443715749
1	A	26	50	20120615	18	272	5.2	0.0259324623775067	-0.00655287167834073
1	A	26	50	20120615	18	274	5.24	0.025795566504669	-0.00817935869642602
1	A	26	50	20120615	18	276	5.28	0.0260810891518443	-0.0102839983910175
1	A	26	50	20120615	18	278	5.32	0.0257501702493168	-0.0118013010510198
1	A	26	50	20120615	18	280	5.36	0.0256872943143337	-0.0129378479225565
1	A	26	50	20120615	18	282	5.4	0.0250781218223415	-0.0140584000387028
1	A	26	50	20120615	18	284	5.44	0.0242498098677918	-0.0151087435225452
1	A	26	50	20120615	18	286	5.48	0.0239465317693409	-0.0160407809708271
1	A	26	50	20120615	18	288	5.52	0.0228662423133153	-0.0160632386821976
1	A	26	50	20120615	18	290	5.56	0.0220586485874543	-0.0163991921850072
1	A	26	50	20120615	18	292	5.6	0.0210883000937676	-0.0164969709107096
1	A	26	50	20120615	18	294	5.64	0.020111898766034	-0.0162507846137717
1	A	26	50	20120615	18	296	5.68	0.0196959439091078	-0.0159939980790770
1	A	26	50	20120615	18	298	5.72	0.0188201794326862	-0.0153528770884973
1	A	26	50	20120615	18	300	5.76	0.0173012313352041	-0.0151710919558695
1	A	26	50	20120615	18	302	5.8	0.0154404968110744	-0.0149440229978677
1	A	26	50	20120615	18	304	5.84	0.0139271115226399	-0.0145156789230284
1	A	26	50	20120615	18	306	5.88	0.0128649947108909	-0.0147788074984435
1	A	26	50	20120615	18	308	5.92	0.0110750741024699	-0.0152980006525297
1	A	26	50	20120615	18	310	5.96	0.00911101430704616	-0.0170832897115339
1	A	26	50	20120615	18	312	6	0.00842846534437023	-0.0176687811974242
1	A	26	50	20120615	18	314	6.04	0.0069699586132236	-0.0189248149728459
1	A	26	50	20120615	18	316	6.08	0.00567156207054105	-0.0200892713490361
1	A	26	50	20120615	18	318	6.12	0.00513100014952738	-0.0216150168640056
1	A	26	50	20120615	18	320	6.16	0.00426318213911275	-0.0219017628059124
1	A	26	50	20120615	18	322	6.2	0.00446540053639648	-0.0239959161069390
1	A	26	50	20120615	18	324	6.24	0.00466537740518384	-0.0249202531623738
1	A	26	50	20120615	18	326	6.28	0.00520518272194165	-0.0255200211341763
1	A	26	50	20120615	18	328	6.32	0.0055362501168932	-0.0265437703319781
1	A	26	50	20120615	18	330	6.36	0.00653482631328484	-0.0277369423145522
1	A	26	50	20120615	18	332	6.4	0.00710758280604595	-0.0286616965629880
1	A	26	50	20120615	18	334	6.44	0.00787861204025175	-0.0291092951554792
1	A	26	50	20120615	18	336	6.48	0.00928716874837536	-0.0302819610413988
1	A	26	50	20120615	18	338	6.52	0.0104138019828399	-0.0314025131575452
1	A	26	50	20120615	18	340	6.56	0.0115971451811556	-0.0325001550139810
1	A	26	50	20120615	18	342	6.6	0.0124522494116445	-0.0337704723463827
1	A	26	50	20120615	18	344	6.64	0.0136925854165238	-0.0343399054372723
1	A	26	50	20120615	18	346	6.68	0.0141235669996570	-0.0350988431455197
1	A	26	50	20120615	18	348	6.72	0.0133259505504786	-0.0348155761689764
1	A	26	50	20120615	18	350	6.76	0.0135721651316877	-0.0347959186004594
1	A	26	50	20120615	18	352	6.8	0.0131410421271983	-0.0343164294921368
1	A	26	50	20120615	18	354	6.84	0.0124164698085164	-0.0341651793516410
1	A	26	50	20120615	18	356	6.88	0.0124254500646375	-0.0336509005896840
1	A	26	50	20120615	18	358	6.92	0.0119546583697235	-0.0331323084763618
1	A	26	50	20120615	18	360	6.96	0.0113894679195211	-0.0328452938338782
1	A	26	50	20120615	18	362	7	0.0108681888004304	-0.0326149184445676
1	A	26	50	20120615	18	364	7.04	0.0092403582794608	-0.0322028873231702
1	A	26	50	20120615	18	366	7.08	0.00791573514626404	-0.0313254385183959
1	A	26	50	20120615	18	368	7.12	0.00628797533597262	-0.0310342519459033
1	A	26	50	20120615	18	370	7.16	0.0047789387542424	-0.0308006945760774
1	A	26	50	20120615	18	372	7.2	0.00253281406380334	-0.0300451509803796
1	A	26	50	20120615	18	374	7.24	0.00048178013429363	-0.0299825013195664
1	A	26	50	20120615	18	376	7.28	-0.00121570040462279	-0.0295746421281779
1	A	26	50	20120615	18	378	7.32	-0.00272941803324442	-0.0292132257101780
1	A	26	50	20120615	18	380	7.36	-0.00347489949944602	-0.0281055641506527
1	A	26	50	20120615	18	382	7.4	-0.00392382745268572	-0.0269577318548881
1	A	26	50	20120615	18	384	7.44	-0.00376842659538432	-0.0257382342868504
1	A	26	50	20120615	18	386	7.48	-0.00438236498708172	-0.0248210885073802
1	A	26	50	20120615	18	388	7.52	-0.00412256688460602	-0.0231692941375963
1	A	26	50	20120615	18	390	7.56	-0.00410159409747602	-0.0215149895387391
1	A	26	50	20120615	18	392	7.6	-0.00439457601408602	-0.0190328050275755
1	A	26	50	20120615	18	394	7.64	-0.00436697056534852	-0.0175046341363464
1	A	26	50	20120615	18	396	7.68	-0.00452930884728012	-0.0155827313401101
1	A	26	50	20120615	18	398	7.72	-0.00497122230125052	-0.0146209529806114
1	A	26	50	20120615	18	400	7.76	-0.00443047653247372	-0.0127573942719977
1	A	26	50	20120615	18	402	7.8	-0.00417993445776362	-0.0111820452163278
1	A	26	50	20120615	18	404	7.84	-0.00291946005175612	-0.0104008195023373
1	A	26	50	20120615	18	406	7.88	-0.00225077745305932	-0.00803386440512908
1	A	26	50	20120615	18	408	7.92	-0.000983557248359251	-0.00713398617325545
1	A	26	50	20120615	18	410	7.96	0.000447591521423271	-0.00607422402708774
1	A	26	50	20120615	18	412	8	0.00167523495958029	-0.00482323192301594
1	A	26	50	20120615	18	414	8.04	0.00291327993848857	-0.00385483504404533
1	A	26	50	20120615	18	416	8.08	0.0040961140199218	-0.00406304970683353
1	A	26	50	20120615	18	418	8.12	0.00391181370847334	-0.00410991674429057
1	A	26	50	20120615	18	420	8.16	0.00397558766906856	-0.0045897240506647
1	A	26	50	20120615	18	422	8.2	0.00391005301258819	-0.00469397987448285
1	A	26	50	20120615	18	424	8.24	0.00448292971350209	-0.00490882012781076
1	A	26	50	20120615	18	426	8.28	0.00471389200144106	-0.00418503269765602
1	A	26	50	20120615	18	428	8.32	0.00458332473429496	-0.00434826829809293
1	A	26	50	20120615	18	430	8.36	0.00455410708209633	-0.00460753607048279
1	A	26	50	20120615	18	432	8.4	0.00496735442715737	-0.00433050577574952
1	A	26	50	20120615	18	434	8.44	0.00502400075139823	-0.00424363770768076
1	A	26	50	20120615	18	436	8.48	0.0054973118677736	-0.00433862831134502
1	A	26	50	20120615	18	438	8.52	0.00573564786522677	-0.00458079965597935
1	A	26	50	20120615	18	440	8.56	0.00598982659011243	-0.0045058866422601
1	A	26	50	20120615	18	442	8.6	0.00677701105052161	-0.00432829893791185
1	A	26	50	20120615	18	444	8.64	0.00708737298713285	-0.00407589147308665
1	A	26	50	20120615	18	446	8.68	0.00782695788988608	-0.00381026610362715
1	A	26	50	20120615	18	448	8.72	0.00800121728504169	-0.00303332545673062
1	A	26	50	20120615	18	450	8.76	0.00835308776149574	-0.00229642119578487
1	A	26	50	20120615	18	452	8.8	0.00828724904909946	-0.00193174501552353
1	A	26	50	20120615	18	454	8.84	0.00958136759575583	-0.000331703791054611
1	A	26	50	20120615	18	456	8.88	0.0091783167304795	0.00035947894541962
1	A	26	50	20120615	18	458	8.92	0.00844826433424345	0.00105553364761622
1	A	26	50	20120615	18	460	8.96	0.00749116702163621	0.00215381190015516
1	A	26	50	20120615	18	462	9	0.00672552594110304	0.00376430416285002
1	A	26	50	20120615	18	464	9.04	0.00546780925154215	0.00573071155278735
1	A	26	50	20120615	18	466	9.08	0.00367226007314296	0.00735614498176865
1	A	26	50	20120615	18	468	9.12	0.00307739942240197	0.00885007776265275
1	A	26	50	20120615	18	470	9.16	0.00342339384150436	0.00964253940339625
1	A	26	50	20120615	18	472	9.2	0.00421723434047125	0.00996855805593015
1	A	26	50	20120615	18	474	9.24	0.00543105384105608	0.0101852155736857
1	A	26	50	20120615	18	476	9.28	0.00633047245352193	0.0111098071875619
1	A	26	50	20120615	18	478	9.32	0.00795087835328902	0.0113642242074328
1	A	26	50	20120615	18	480	9.36	0.00897293049481606	0.0111284748065852
1	A	26	50	20120615	18	482	9.4	0.0107023722602421	0.0111680727863315
1	A	26	50	20120615	18	484	9.44	0.0121800627983623	0.0104665026512418
1	A	26	50	20120615	18	486	9.48	0.0144240873816613	0.0105825176608310
1	A	26	50	20120615	18	488	9.52	0.0160327694509963	0.0101269853302551
1	A	26	50	20120615	18	490	9.56	0.0177628758967967	0.00990386485651935
1	A	26	50	20120615	18	492	9.6	0.0179209849730700	0.00970941049169305
1	A	26	50	20120615	18	494	9.64	0.0185436985599219	0.00898954043310615
1	A	26	50	20120615	18	496	9.68	0.0181236347054902	0.00796682361120475
1	A	26	50	20120615	18	498	9.72	0.0186485271402328	0.00716729090264935
1	A	26	50	20120615	18	500	9.76	0.0184571840452438	0.00574600627246435
1	A	26	50	20120615	18	502	9.8	0.0187750539992312	0.00363279220104426
1	A	26	50	20120615	18	504	9.84	0.0197787171218067	0.0021562160632112
1	A	26	50	20120615	18	506	9.88	0.0200524310857362	-0.000142086036611620
1	A	26	50	20120615	18	508	9.92	0.0209789106747181	-0.00161812901593167
1	A	26	50	20120615	18	510	9.96	0.0220008426080923	-0.00363142465652945
1	A	26	50	20120615	18	512	10	0.0227682938819853	-0.00452162966763644
1	A	26	50	20120615	18	514	10.04	0.0234085861434176	-0.00620886422929347
1	A	26	50	20120615	18	516	10.08	0.0244268906190043	-0.00780544063053458
1	A	26	50	20120615	18	518	10.12	0.0251774066854879	-0.00942698497221938
1	A	26	50	20120615	18	520	10.16	0.0253172794778744	-0.0108021591692032
1	A	26	50	20120615	18	522	10.2	0.0247532486827931	-0.0116479013059092
1	A	26	50	20120615	18	524	10.24	0.0241755283004281	-0.0125407084699709
1	A	26	50	20120615	18	526	10.28	0.0235058345390341	-0.0131692486166998
1	A	26	50	20120615	18	528	10.32	0.0230056979127009	-0.0137869063900663
1	A	26	50	20120615	18	530	10.36	0.0220642064467545	-0.0146493433178761
1	A	26	50	20120615	18	532	10.4	0.021444971825266	-0.0157772705577502
1	A	26	50	20120615	18	534	10.44	0.0204231417152682	-0.0167225917140236
1	A	26	50	20120615	18	536	10.48	0.0187739190928474	-0.0176879006576806
1	A	26	50	20120615	18	538	10.52	0.0177209091093332	-0.0185731849126974
1	A	26	50	20120615	18	540	10.56	0.0164756162859178	-0.0188873595266464
1	A	26	50	20120615	18	542	10.6	0.01520771018764	-0.0193859334469933
1	A	26	50	20120615	18	544	10.64	0.0138000232208573	-0.0193726186263035
1	A	26	50	20120615	18	546	10.68	0.0126777811195039	-0.0194822838169976
1	A	26	50	20120615	18	548	10.72	0.0109971014377085	-0.0196730895108331
1	A	26	50	20120615	18	550	10.76	0.00907018596150045	-0.0197775079692109
1	A	26	50	20120615	18	552	10.8	0.0077291791641836	-0.0194079668942950
1	A	26	50	20120615	18	554	10.84	0.0054305942216483	-0.0198200192288959
1	A	26	50	20120615	18	556	10.88	0.00307255574095084	-0.0197777554565843
1	A	26	50	20120615	18	558	10.92	0.00151967146771925	-0.0192759147029084
1	A	26	50	20120615	18	560	10.96	0.000202755798437419	-0.0184012236145807
1	A	26	50	20120615	18	562	11	-0.00178318188079622	-0.0183183931262325
1	A	26	50	20120615	18	564	11.04	-0.00342380537765102	-0.0170040286982172
1	A	26	50	20120615	18	566	11.08	-0.00488962217870152	-0.0164114887719320
1	A	26	50	20120615	18	568	11.12	-0.00558658197757802	-0.0157282468446105
1	A	26	50	20120615	18	570	11.16	-0.00735052348285822	-0.0150434917087773
1	A	26	50	20120615	18	572	11.2	-0.00829555048271062	-0.0137303449186392
1	A	26	50	20120615	18	574	11.24	-0.00925669951717402	-0.0123324867361149
1	A	26	50	20120615	18	576	11.28	-0.0108494716839323	-0.0113444322886273
1	A	26	50	20120615	18	578	11.32	-0.0114516367477230	-0.00982034140352564
1	A	26	50	20120615	18	580	11.36	-0.0123717948020810	-0.00898546042697868
1	A	26	50	20120615	18	582	11.4	-0.0128590620849967	-0.00795442802933058
1	A	26	50	20120615	18	584	11.44	-0.0137667043493277	-0.00685586693407916
1	A	26	50	20120615	18	586	11.48	-0.0136921752945907	-0.00586450322685562
1	A	26	50	20120615	18	588	11.52	-0.0140040800957721	-0.00456165898251941
1	A	26	50	20120615	18	590	11.56	-0.0143926352720341	-0.00221187243795839
1	A	26	50	20120615	18	592	11.6	-0.0143418650051449	-0.000491481639331519
1	A	26	50	20120615	18	594	11.64	-0.0143941909069527	0.00063239387868638
1	A	26	50	20120615	18	596	11.68	-0.0150054847192885	0.00282081865578062
1	A	26	50	20120615	18	598	11.72	-0.0149524799949707	0.00409004704373925
1	A	26	50	20120615	18	600	11.76	-0.0155292740674524	0.00467983773885915
1	A	26	50	20120615	18	602	11.8	-0.0158636931485468	0.00576175354048145
1	A	26	50	20120615	18	604	11.84	-0.0157910379267798	0.00638269936038035
1	A	26	50	20120615	18	606	11.88	-0.0159168534363564	0.00694150463634865
1	A	26	50	20120615	18	608	11.92	-0.0159523289835685	0.00705339014233585
1	A	26	50	20120615	18	610	11.96	-0.0161042862308455	0.00653260599799195
1	A	26	50	20120615	18	612	12	-0.0166767103834194	0.00636181849713195
1	A	26	50	20120615	18	614	12.04	-0.0163704765786232	0.00644884919976035
1	A	26	50	20120615	18	616	12.08	-0.0165223136177473	0.00570290104308325
1	A	26	50	20120615	18	618	12.12	-0.0165020267241951	0.00494947169666115
1	A	26	50	20120615	18	620	12.16	-0.0168630542334655	0.00477130200100555
1	A	26	50	20120615	18	622	12.2	-0.0167529577076348	0.00422647622610135
1	A	26	50	20120615	18	624	12.24	-0.0172123649833717	0.00331353066091141
1	A	26	50	20120615	18	626	12.28	-0.0179872833048740	0.00238333169026051
1	A	26	50	20120615	18	628	12.32	-0.0189851523944845	0.00129820562385163
1	A	26	50	20120615	18	630	12.36	-0.019520007963774	-0.00082000344987079
1	A	26	50	20120615	18	632	12.4	-0.0206343375402459	-0.00213373713863728
1	A	26	50	20120615	18	634	12.44	-0.0216638143029753	-0.00359751888637155
1	A	26	50	20120615	18	636	12.48	-0.0228371165849982	-0.00548245343298053
1	A	26	50	20120615	18	638	12.52	-0.0239083126478177	-0.0069284160898289
1	A	26	50	20120615	18	640	12.56	-0.0242656137043513	-0.00804048292460098
1	A	26	50	20120615	18	642	12.6	-0.0248295313623475	-0.00928661720508603
1	A	26	50	20120615	18	644	12.64	-0.0255530430208576	-0.0107405701685618
1	A	26	50	20120615	18	646	12.68	-0.0258517249252308	-0.0119256811338305
1	A	26	50	20120615	18	648	12.72	-0.0259032730095793	-0.0128178377596535
1	A	26	50	20120615	18	650	12.76	-0.0257894995284864	-0.0130881646821011
1	A	26	50	20120615	18	652	12.8	-0.0247784782527459	-0.0138656992986939
1	A	26	50	20120615	18	654	12.84	-0.0243387285455259	-0.0147581387672294
1	A	26	50	20120615	18	656	12.88	-0.0236699469518797	-0.0155082376407121
1	A	26	50	20120615	18	658	12.92	-0.0222156404350133	-0.0167454623757543
1	A	26	50	20120615	18	660	12.96	-0.0213958915435838	-0.0177716864472903
1	A	26	50	20120615	18	662	13	-0.0202749151633687	-0.0191210583178286
1	A	26	50	20120615	18	664	13.04	-0.0190261716588611	-0.0204303301628058
1	A	26	50	20120615	18	666	13.08	-0.0175135500457503	-0.0217500530460089
1	A	26	50	20120615	18	668	13.12	-0.0160926543242950	-0.0233095416965768
1	A	26	50	20120615	18	670	13.16	-0.0146375841321049	-0.0247516011239929
1	A	26	50	20120615	18	672	13.2	-0.0134279860590038	-0.0254857405974243
1	A	26	50	20120615	18	674	13.24	-0.0119656998421117	-0.0266605171970859
1	A	26	50	20120615	18	676	13.28	-0.00977078028923232	-0.0277110551352930
1	A	26	50	20120615	18	678	13.32	-0.00835303826402102	-0.0288179530194947
1	A	26	50	20120615	18	680	13.36	-0.00793596547127382	-0.0298103278894153
1	A	26	50	20120615	18	682	13.4	-0.00712552210508462	-0.0313888306413292
1	A	26	50	20120615	18	684	13.44	-0.00715746211839082	-0.0324725637073791
1	A	26	50	20120615	18	686	13.48	-0.00773721189721792	-0.0340443984423465
1	A	26	50	20120615	18	688	13.52	-0.00775076713421322	-0.0357117774455878
1	A	26	50	20120615	18	690	13.56	-0.00802803784525212	-0.0374624889829921
1	A	26	50	20120615	18	692	13.6	-0.00830267811906492	-0.0383574033252617
1	A	26	50	20120615	18	694	13.64	-0.00822319931685962	-0.0389112093562871
1	A	26	50	20120615	18	696	13.68	-0.00817554031980762	-0.0396017698387938
1	A	26	50	20120615	18	698	13.72	-0.00783421987652892	-0.0397247357080421
1	A	26	50	20120615	18	700	13.76	-0.00759825834364692	-0.0400691674211582
1	A	26	50	20120615	18	702	13.8	-0.00747698953067342	-0.0401085532688703
1	A	26	50	20120615	18	704	13.84	-0.00694326533223382	-0.0401313221072244
1	A	26	50	20120615	18	706	13.88	-0.00677652955323002	-0.0394013050663274
1	A	26	50	20120615	18	708	13.92	-0.00600238904918702	-0.0395837386158735
1	A	26	50	20120615	18	710	13.96	-0.00546159378293552	-0.0399116947409879
1	A	26	50	20120615	18	712	14	-0.00501569224671932	-0.0395408879449336
1	A	26	50	20120615	18	714	14.04	-0.00372798008750052	-0.0389611310950388
1	A	26	50	20120615	18	716	14.08	-0.00251486769369682	-0.0387854857705920
1	A	26	50	20120615	18	718	14.12	-0.00159859872663532	-0.0376746210173481
1	A	26	50	20120615	18	720	14.16	-4.68528953214298e-05	-0.0374051426230379
1	A	26	50	20120615	18	722	14.2	0.00224742576691644	-0.0366106374436967
1	A	26	50	20120615	18	724	14.24	0.00408123649324563	-0.0366615491319420
1	A	26	50	20120615	18	726	14.28	0.00631456255094523	-0.0367951923135862
1	A	26	50	20120615	18	728	14.32	0.00819277958313294	-0.0369889395716314
1	A	26	50	20120615	18	730	14.36	0.00996118293220237	-0.0373514732183457
1	A	26	50	20120615	18	732	14.4	0.0121421830880942	-0.0373001372660317
1	A	26	50	20120615	18	734	14.44	0.0140961312565470	-0.0372249718151915
1	A	26	50	20120615	18	736	14.48	0.0160500087143216	-0.0380480441084926
1	A	26	50	20120615	18	738	14.52	0.0182778193391279	-0.0376898238131435
1	A	26	50	20120615	18	740	14.56	0.0197271761085260	-0.0377112491486135
1	A	26	50	20120615	18	742	14.6	0.02150781240491	-0.0371161480815668
1	A	26	50	20120615	18	744	14.64	0.0232021816739892	-0.0372857122876954
1	A	26	50	20120615	18	746	14.68	0.0243262693240415	-0.0378408618216049
1	A	26	50	20120615	18	748	14.72	0.0259285732902102	-0.0379196335170291
1	A	26	50	20120615	18	750	14.76	0.0275850416358178	-0.0397033810832503
1	A	26	50	20120615	18	752	14.8	0.0286506515550659	-0.0408491769114850
1	A	26	50	20120615	18	754	14.84	0.0296344492197308	-0.0429237574968082
1	A	26	50	20120615	18	756	14.88	0.0303194942693443	-0.0445314354745140
1	A	26	50	20120615	18	758	14.92	0.0311700023057555	-0.04550879846747
1	A	26	50	20120615	18	760	14.96	0.0312295406967314	-0.0464267644908063
1	A	26	50	20120615	18	762	15	0.031350314534958	-0.0479312048784589
1	A	26	50	20120615	18	764	15.04	0.0317436780373321	-0.0491870972325243
1	A	26	50	20120615	18	766	15.08	0.0316432688744036	-0.0487394986400332
1	A	26	50	20120615	18	768	15.12	0.0318224497327563	-0.0490791927377153
1	A	26	50	20120615	18	770	15.16	0.0317786798230008	-0.0487928852020129
1	A	26	50	20120615	18	772	15.2	0.0317412738742761	-0.0484413824210849
1	A	26	50	20120615	18	774	15.24	0.031627429682505	-0.0474464831799555
1	A	26	50	20120615	18	776	15.28	0.0316825133007595	-0.0469278203559551
1	A	26	50	20120615	18	778	15.32	0.0323244248367206	-0.0466674636391222
1	A	26	50	20120615	18	780	15.36	0.0319971758183875	-0.0465935002698101
1	A	26	50	20120615	18	782	15.4	0.032119081027464	-0.0456867065336165
1	A	26	50	20120615	18	784	15.44	0.0327559013946006	-0.0448183794063194
1	A	26	50	20120615	18	786	15.48	0.0330773379951924	-0.0437404799712144
1	A	26	50	20120615	18	788	15.52	0.033787902528539	-0.0419009487510253
1	A	26	50	20120615	18	790	15.56	0.0345902778063548	-0.0402695614829464
1	A	26	50	20120615	18	792	15.6	0.0355853255399083	-0.0384012368746275
1	A	26	50	20120615	18	794	15.64	0.0366518759111754	-0.0366811784161877
1	A	26	50	20120615	18	796	15.68	0.0375691411916916	-0.0347343656622639
1	A	26	50	20120615	18	798	15.72	0.0382029075646403	-0.0331584502140624
1	A	26	50	20120615	18	800	15.76	0.0388628078971148	-0.0314489205755944
1	A	26	50	20120615	18	802	15.8	0.039770895638718	-0.0298603132677774
1	A	26	50	20120615	18	804	15.84	0.0405009692481575	-0.0282225973940069
1	A	26	50	20120615	18	806	15.88	0.0411409928090129	-0.0264486573988407
1	A	26	50	20120615	18	808	15.92	0.041703489182379	-0.0248131971957022
1	A	26	50	20120615	18	810	15.96	0.0421801498635768	-0.0229969934282245
1	A	26	50	20120615	18	812	16	0.0420233842901878	-0.0213809008798227
1	A	26	50	20120615	18	814	16.04	0.0421497442719858	-0.0203360091892632
1	A	26	50	20120615	18	816	16.08	0.0421102170029175	-0.0183368061868146
1	A	26	50	20120615	18	818	16.12	0.0421348950295809	-0.0170571550449013
1	A	26	50	20120615	18	820	16.16	0.0421833318440922	-0.0162941161173229
1	A	26	50	20120615	18	822	16.2	0.0421884230129167	-0.0144144848715728
1	A	26	50	20120615	18	824	16.24	0.0422360820099687	-0.0127834723700879
1	A	26	50	20120615	18	826	16.28	0.0420299603832528	-0.0110218572461178
1	A	26	50	20120615	18	828	16.32	0.0417367232010948	-0.00950928513048168
1	A	26	50	20120615	18	830	16.36	0.0415156816212958	-0.00769753613572551
1	A	26	50	20120615	18	832	16.4	0.0415986959574071	-0.00656234690920863
1	A	26	50	20120615	18	834	16.44	0.0408196764165739	-0.00460175193701268
1	A	26	50	20120615	18	836	16.48	0.0408004431121257	-0.00289748317299687
1	A	26	50	20120615	18	838	16.52	0.0407344700494409	-0.00114576754396344
1	A	26	50	20120615	18	840	16.56	0.0403961194546432	0.000508791613334969
1	A	26	50	20120615	18	842	16.6	0.041053940893181	0.00193368248810398
1	A	26	50	20120615	18	844	16.64	0.0412518600812351	0.00245842643042251
1	A	26	50	20120615	18	846	16.68	0.0419559263032626	0.0036936712664773
1	A	26	50	20120615	18	848	16.72	0.0424268594195328	0.00451080386281645
1	A	26	50	20120615	18	850	16.76	0.0437849287034797	0.00499319210894195
1	A	26	50	20120615	18	852	16.8	0.0445446442291865	0.00552422930161305
1	A	26	50	20120615	18	854	16.84	0.0458725200535768	0.00542940628225595
1	A	26	50	20120615	18	856	16.88	0.0466654695979993	0.00531768341082845
1	A	26	50	20120615	18	858	16.92	0.0479420094700754	0.00612102742493445
1	A	26	50	20120615	18	860	16.96	0.0490207715754536	0.00642989166695675
1	A	26	50	20120615	18	862	17	0.0502837349973309	0.00708955158312565
1	A	26	50	20120615	18	864	17.04	0.0508288436149476	0.00710843133418335
1	A	26	50	20120615	18	866	17.08	0.0505159488642726	0.00730677478630615
1	A	26	50	20120615	18	868	17.12	0.0503190903363902	0.00739360749903595
1	A	26	50	20120615	18	870	17.16	0.050109150333056	0.00687268193333575
1	A	26	50	20120615	18	872	17.2	0.050242086407919	0.00699727414818085
1	A	26	50	20120615	18	874	17.24	0.0495888611634589	0.00697535383796405
1	A	26	50	20120615	18	876	17.28	0.0494439042733156	0.00670721894653815
1	A	26	50	20120615	18	878	17.32	0.0486275494944358	0.00619647571848705
1	A	26	50	20120615	18	880	17.36	0.0481812236941508	0.00618940465067525
1	A	26	50	20120615	18	882	17.4	0.0476535806140294	0.00602068897268415
1	A	26	50	20120615	18	884	17.44	0.0470058708024626	0.00560349597178405
1	A	26	50	20120615	18	886	17.48	0.0458505290326818	0.00543937648787065
1	A	26	50	20120615	18	888	17.52	0.0447216330565175	0.00527751974565705
1	A	26	50	20120615	18	890	17.56	0.043584888195082	0.00578706089218005
1	A	26	50	20120615	18	892	17.6	0.0413839476279608	0.00562499201793215
1	A	26	50	20120615	18	894	17.64	0.0395661882255645	0.00546850928725555
1	A	26	50	20120615	18	896	17.68	0.0374570301186413	0.00604550842070375
1	A	26	50	20120615	18	898	17.72	0.0352748985918996	0.00613969504395775
1	A	26	50	20120615	18	900	17.76	0.0329088344492357	0.00656814518481435
1	A	26	50	20120615	18	902	17.8	0.0309812613637212	0.00669047465795965
1	A	26	50	20120615	18	904	17.84	0.0288538316175721	0.00714517260253385
1	A	26	50	20120615	18	906	17.88	0.026370543312723	0.00712403010977635
1	A	26	50	20120615	18	908	17.92	0.0248554963233527	0.00732145432308365
1	A	26	50	20120615	18	910	17.96	0.0222818553282172	0.00769967018399115
1	A	26	50	20120615	18	912	18	0.0198132875723389	0.00803659383730445
1	A	26	50	20120615	18	914	18.04	0.0176981331999112	0.00782381126470985
1	A	26	50	20120615	18	916	18.08	0.0149734881374398	0.00800400328575955
1	A	26	50	20120615	18	918	18.12	0.0130591662330047	0.00775019437772045
1	A	26	50	20120615	18	920	18.16	0.0111297405277235	0.00794480430603865
1	A	26	50	20120615	18	922	18.2	0.00966160300221707	0.00797949496472365
1	A	26	50	20120615	18	924	18.24	0.0086041955216307	0.00793432498354145
1	A	26	50	20120615	18	926	18.28	0.00848347118087873	0.00764226866970795
1	A	26	50	20120615	18	928	18.32	0.00857801135752337	0.00776044035497985
1	A	26	50	20120615	18	930	18.36	0.0087731940423343	0.00714819194848945
1	A	26	50	20120615	18	932	18.4	0.00816275582920376	0.00587540681342155
1	A	26	50	20120615	18	934	18.44	0.00772283641635636	0.00483494161131235
1	A	26	50	20120615	18	936	18.48	0.00716776466419273	0.00386629724496837
1	A	26	50	20120615	18	938	18.52	0.00586519619150118	0.00235855466864773
1	A	26	50	20120615	18	940	18.56	0.00485881353624524	0.00076081861228548
1	A	26	50	20120615	18	942	18.6	0.00440931989758057	-0.000239525351059131
1	A	26	50	20120615	18	944	18.64	0.00419199062838289	-0.00347912799799749
1	A	26	50	20120615	18	946	18.68	0.00427041584148429	-0.00469422736185626
1	A	26	50	20120615	18	948	18.72	0.00353094478292283	-0.00594579929348864
1	A	26	50	20120615	18	950	18.76	0.00347733194677327	-0.0083957263004013
1	A	26	50	20120615	18	952	18.8	0.00215016322916424	-0.00881888728253457
1	A	26	50	20120615	18	954	18.84	0.00209683323572715	-0.0090693727887021
1	A	26	50	20120615	18	956	18.88	0.00153708750773988	-0.00989749382442091
1	A	26	50	20120615	18	958	18.92	0.00165458037050183	-0.0102278116861844
1	A	26	50	20120615	18	960	18.96	0.00193377441198553	-0.0105884220024539
1	A	26	50	20120615	18	962	19	0.00219805062170653	-0.0108674060332236
1	A	26	50	20120615	18	964	19.04	0.00249393309033301	-0.0108816761551747
1	A	26	50	20120615	18	966	19.08	0.00228893717761278	-0.0109935489332398
1	A	26	50	20120615	18	968	19.12	0.00212224948187012	-0.0113805399893018
1	A	26	50	20120615	18	970	19.16	0.00223817256757784	-0.0115128113837906
1	A	26	50	20120615	18	972	19.2	0.00152677789087018	-0.0113206876429151
1	A	26	50	20120615	18	974	19.24	0.00151234584146616	-0.0113241029686682
1	A	26	50	20120615	18	976	19.28	0.000278974838381521	-0.0112368530629376
1	A	26	50	20120615	18	978	19.32	-0.00131599643046629	-0.0108761649649222
1	A	26	50	20120615	18	980	19.36	-0.00310723932856802	-0.0106283947487944
1	A	26	50	20120615	18	982	19.4	-0.00535564797391032	-0.0107024076155812
1	A	26	50	20120615	18	984	19.44	-0.00790642962102362	-0.0101890834477788
1	A	26	50	20120615	18	986	19.48	-0.00967686943762292	-0.00982366480539722
1	A	26	50	20120615	18	988	19.52	-0.0120461014186665	-0.00963727145787644
1	A	26	50	20120615	18	990	19.56	-0.0147937769490012	-0.00903849343556767
1	A	26	50	20120615	18	992	19.6	-0.0178497510359332	-0.00834807437441713
1	A	26	50	20120615	18	994	19.64	-0.0201082500950431	-0.00755653904355691
1	A	26	50	20120615	18	996	19.68	-0.0228905738576559	-0.00629449486049516
1	A	26	50	20120615	18	998	19.72	-0.025047956647056	-0.00455854771268219
1	A	26	50	20120615	18	1000	19.76	-0.0270304719294688	-0.00376199192367554
1	A	26	50	20120615	18	1002	19.8	-0.0273795705473406	-0.00218337603467657
1	A	26	50	20120615	18	1004	19.84	-0.0284323818338492	-0.00058849668971031
1	A	26	50	20120615	18	1006	19.88	-0.0293034666775929	0.00096636041144079
1	A	26	50	20120615	18	1008	19.92	-0.0302781426647805	0.00257276559694038
1	A	26	50	20120615	18	1010	19.96	-0.0308024623430303	0.00405281080064195
1	A	26	50	20120615	18	1012	20	-0.030931580041275	0.00513793686705085
1	A	26	50	20120615	18	1014	20.04	-0.0314368078364327	0.00649791533930695
1	A	26	50	20120615	18	1016	20.08	-0.0312753046476097	0.00778753668683495
1	A	26	50	20120615	18	1018	20.12	-0.0305362366399136	0.00880067928291905
1	A	26	50	20120615	18	1020	20.16	-0.0307322466396585	0.00917290029253565
1	A	26	50	20120615	18	1022	20.2	-0.030574066852707	0.0103582233898387
1	A	26	50	20120615	18	1024	20.24	-0.0302789204822398	0.0112273990452731
1	A	26	50	20120615	18	1026	20.28	-0.0298919209408964	0.0125524464425386
1	A	26	50	20120615	18	1028	20.32	-0.0296133208691089	0.0138536643412780
1	A	26	50	20120615	18	1030	20.36	-0.0297794202520096	0.0142900199359484
1	A	26	50	20120615	18	1032	20.4	-0.0294819404291644	0.0139755695503547
1	A	26	50	20120615	18	1034	20.44	-0.0298089066047851	0.0138816657698131
1	A	26	50	20120615	18	1036	20.48	-0.030375016293803	0.0134762107414808
1	A	26	50	20120615	18	1038	20.52	-0.0300014517813022	0.0123371324276674
1	A	26	50	20120615	18	1040	20.56	-0.0298658994113487	0.0119136461764147
1	A	26	50	20120615	18	1042	20.6	-0.0307268019174433	0.0115498397374942
1	A	26	50	20120615	18	1044	20.64	-0.0312755874903222	0.0108618955500779
1	A	26	50	20120615	18	1046	20.68	-0.0321963112301052	0.00977542598078465
1	A	26	50	20120615	18	1048	20.72	-0.032967340464311	0.00875676795180735
1	A	26	50	20120615	18	1050	20.76	-0.0334420212465216	0.00765940893808395
1	A	26	50	20120615	18	1052	20.8	-0.0350603058259451	0.00594580636455645
1	A	26	50	20120615	18	1054	20.84	-0.0357575838228731	0.00493655285576885
1	A	26	50	20120615	18	1056	20.88	-0.0371877072878229	0.00353428939799785
1	A	26	50	20120615	18	1058	20.92	-0.0377410183441014	0.00186841653220046
1	A	26	50	20120615	18	1060	20.96	-0.0392785513291134	0.000131479434893830
1	A	26	50	20120615	18	1062	21	-0.0400644298057242	-0.00228781570625783
1	A	26	50	20120615	18	1064	21.04	-0.0407720315616575	-0.00358500309634454
1	A	26	50	20120615	18	1066	21.08	-0.0413761835955033	-0.00570094942836717
1	A	26	50	20120615	18	1068	21.12	-0.0410435605656332	-0.00708489882050548
1	A	26	50	20120615	18	1070	21.16	-0.0414073670045537	-0.00874879178731555
1	A	26	50	20120615	18	1072	21.2	-0.0412746430617249	-0.0101844306851586
1	A	26	50	20120615	18	1074	21.24	-0.040516624592293	-0.0112408482162513
1	A	26	50	20120615	18	1076	21.28	-0.0404085786761277	-0.0129053775791644
1	A	26	50	20120615	18	1078	21.32	-0.0397808799864684	-0.0155641697871040
1	A	26	50	20120615	18	1080	21.36	-0.038811083036071	-0.0167804641614229
1	A	26	50	20120615	18	1082	21.4	-0.0384399226866262	-0.0191227553741034
1	A	26	50	20120615	18	1084	21.44	-0.0375628274352424	-0.0216348229249468
1	A	26	50	20120615	18	1086	21.48	-0.0369032382297516	-0.0237250305701342
1	A	26	50	20120615	18	1088	21.52	-0.0365468564120336	-0.0255900954161918
1	A	26	50	20120615	18	1090	21.56	-0.0365964953080729	-0.0272662213303164
1	A	26	50	20120615	18	1092	21.6	-0.0367542508309556	-0.0295440244045527
1	A	26	50	20120615	18	1094	21.64	-0.0372232040482385	-0.0319551171070424
1	A	26	50	20120615	18	1096	21.68	-0.0378250933403845	-0.0330557995226375
1	A	26	50	20120615	18	1098	21.72	-0.0383895059731276	-0.0346548507976127
1	A	26	50	20120615	18	1100	21.76	-0.0386926426502223	-0.0326792651616556
1	A	26	50	20120615	18	1102	21.8	-0.03964476193109	-0.0342049894634218
1	A	26	50	20120615	18	1104	21.84	-0.0396907945825452	-0.0338761140994919
1	A	26	50	20120615	18	1106	21.88	-0.0411337166802345	-0.0350371834342002
1	A	26	50	20120615	18	1108	21.92	-0.0422254188397084	-0.0353216524922716
1	A	26	50	20120615	18	1110	21.96	-0.0434060750322556	-0.0357936462687136
1	A	26	50	20120615	18	1112	22	-0.0447375571012298	-0.0364085463256335
1	A	26	50	20120615	18	1114	22.04	-0.0468297446454046	-0.0365494019964458
1	A	26	50	20120615	18	1116	22.08	-0.0488319882070124	-0.0368127285617597
1	A	26	50	20120615	18	1118	22.12	-0.0507523488033588	-0.0374734491381004
1	A	26	50	20120615	18	1120	22.16	-0.0521228631666546	-0.0377550190583689
1	A	26	50	20120615	18	1122	22.2	-0.0538586688931113	-0.0377606759126183
1	A	26	50	20120615	18	1124	22.24	-0.054511611294859	-0.0378383162371927
1	A	26	50	20120615	18	1126	22.28	-0.0548853879393942	-0.0378352049673554
1	A	26	50	20120615	18	1128	22.32	-0.0559270976494382	-0.0367742619528631
1	A	26	50	20120615	18	1130	22.36	-0.057031244888261	-0.0370018796257271
1	A	26	50	20120615	18	1132	22.4	-0.057992485846606	-0.0361413306730230
1	A	26	50	20120615	18	1134	22.44	-0.0589632020358189	-0.0357717966691751
1	A	26	50	20120615	18	1136	22.48	-0.0593731825475509	-0.0354288498802995
1	A	26	50	20120615	18	1138	22.52	-0.0606236301794012	-0.0355678670734808
1	A	26	50	20120615	18	1140	22.56	-0.0612352068344494	-0.0352925904035648
1	A	26	50	20120615	18	1142	22.6	-0.0619785881935108	-0.0349884637769765
1	A	26	50	20120615	18	1144	22.64	-0.0617098876166599	-0.0347169347730009
1	A	26	50	20120615	18	1146	22.68	-0.0619968315484654	-0.0349683819443909
1	A	26	50	20120615	18	1148	22.72	-0.0619968315484654	-0.0349683819443909
1	A	26	50	20120615	18	1150	22.76	-0.061254015874829	-0.0354658315649556
1	A	26	50	20120615	18	1152	22.8	-0.0612901490313476	-0.0354677407532647
1	A	26	50	20120615	18	1154	22.84	-0.0612207111454351	-0.0359290572173109
1	A	26	50	20120615	18	1156	22.88	-0.0606494395769145	-0.0364637006545660
1	A	26	50	20120615	18	1158	22.92	-0.0599762739212249	-0.0371866466276512
1	A	26	50	20120615	18	1160	22.96	-0.0598405801299152	-0.0373552915949641
1	A	26	50	20120615	18	1162	23	-0.0588915721188847	-0.0383576154572961
1	A	26	50	20120615	18	1164	23.04	-0.058021689356669	-0.0386424380687580
1	A	26	50	20120615	18	1166	23.08	-0.0565567762380848	-0.0396362766497158
1	A	26	50	20120615	18	1168	23.12	-0.0550545985921321	-0.0405970933439921
1	A	26	50	20120615	18	1170	23.16	-0.0536125957332584	-0.0415475155685848
1	A	26	50	20120615	18	1172	23.2	-0.0522917202660019	-0.0430308841741580
1	A	26	50	20120615	18	1174	23.24	-0.0512868508192578	-0.0441867916293636
1	A	26	50	20120615	18	1176	23.28	-0.0499861278952651	-0.0454518763715845
1	A	26	50	20120615	18	1178	23.32	-0.0484511404946653	-0.0470352298760173
1	A	26	50	20120615	18	1180	23.36	-0.0470900730779662	-0.0485931558205989
1	A	26	50	20120615	18	1182	23.4	-0.0454438436385502	-0.0496736998350657
1	A	26	50	20120615	18	1184	23.44	-0.0437407416007233	-0.0508890396152301
1	A	26	50	20120615	18	1186	23.48	-0.0415113682699306	-0.0524564195774759
1	A	26	50	20120615	18	1188	23.52	-0.0400551872129873	-0.0536692144803348
1	A	26	50	20120615	18	1190	23.56	-0.0386421071427844	-0.054357227257109
1	A	26	50	20120615	18	1192	23.6	-0.036974260034854	-0.0554448225403977
1	A	26	50	20120615	18	1194	23.64	-0.035791602730116	-0.0553109884399225
1	A	26	50	20120615	18	1196	23.68	-0.0344066916727553	-0.0549987018010794
1	A	26	50	20120615	18	1198	23.72	-0.0323482543352466	-0.0549850334269990
1	A	26	50	20120615	18	1200	23.76	-0.0314130136932458	-0.0553497803179384
1	A	26	50	20120615	18	1202	23.8	-0.0305173851731271	-0.0544117395330843
1	A	26	50	20120615	18	1204	23.84	-0.029071302308126	-0.0543084100191494
1	A	26	50	20120615	18	1206	23.88	-0.0275363149075262	-0.0534557806623946
1	A	26	50	20120615	18	1208	23.92	-0.0251458131545045	-0.0527340226287020
1	A	26	50	20120615	18	1210	23.96	-0.0232315407475440	-0.0519636934302095
1	A	26	50	20120615	18	1212	24	-0.0213305548770021	-0.0507617533235487
1	A	26	50	20120615	18	1214	24.04	-0.0191339983719242	-0.0501585912391964
1	A	26	50	20120615	18	1216	24.08	-0.0170545387498108	-0.0488136741413797
1	A	26	50	20120615	18	1218	24.12	-0.0162157686859674	-0.0488959813707098
1	A	26	50	20120615	18	1220	24.16	-0.0145773315632800	-0.047947397623748
1	A	26	50	20120615	18	1222	24.2	-0.0110501415173653	-0.0464326334770903
1	A	26	50	20120615	18	1224	24.24	-0.00969094086256852	-0.0451104852176277
1	A	26	50	20120615	18	1226	24.28	-0.00796107483307372	-0.0448412189553518
1	A	26	50	20120615	18	1228	24.32	-0.00655548797343112	-0.0442004387902405
1	A	26	50	20120615	18	1230	24.36	-0.00477152827517562	-0.0432531278354849
1	A	26	50	20120615	18	1232	24.4	-0.00301302442104272	-0.0434600979903383
1	A	26	50	20120615	18	1234	24.44	-0.00138158765548915	-0.0430051454873227
1	A	26	50	20120615	18	1236	24.48	0.00026271845348205	-0.0420874623066989
1	A	26	50	20120615	18	1238	24.52	0.00249166044913828	-0.0415538795296155
1	A	26	50	20120615	18	1240	24.56	0.0027093079163875	-0.0420116604597556
1	A	26	50	20120615	18	1242	24.6	0.00363681988126989	-0.0429154136367903
1	A	26	50	20120615	18	1244	24.64	0.0039969493649282	-0.0434031051837745
1	A	26	50	20120615	18	1246	24.68	0.00459982860656785	-0.0450636747487130
1	A	26	50	20120615	18	1248	24.72	0.00503180013919471	-0.0460054702705755
1	A	26	50	20120615	18	1250	24.76	0.00583139648736046	-0.0469791563082693
1	A	26	50	20120615	18	1252	24.8	0.00651538087680221	-0.0472909196880945
1	A	26	50	20120615	18	1254	24.84	0.00704252898217678	-0.0484015723093041
1	A	26	50	20120615	18	1256	24.88	0.0077900822712472	-0.0494895268028377
1	A	26	50	20120615	18	1258	24.92	0.00844351964774168	-0.0502170689700007
1	A	26	50	20120615	18	1260	24.96	0.0088044269488593	-0.0520476270051363
1	A	26	50	20120615	18	1262	25	0.00914242399026646	-0.0524175852730532
1	A	26	50	20120615	18	1264	25.04	0.0095082810388524	-0.0528695679275877
1	A	26	50	20120615	18	1266	25.08	0.00927012747494876	-0.0534235153799692
1	A	26	50	20120615	18	1268	25.12	0.00912248357903701	-0.0526715780288554
1	A	26	50	20120615	18	1270	25.16	0.00936530404769647	-0.0527106103231769
1	A	26	50	20120615	18	1272	25.2	0.00920026532496752	-0.0521362981954972
1	A	26	50	20120615	18	1274	25.24	0.00953196911602214	-0.0514238881134517
1	A	26	50	20120615	18	1276	25.28	0.0091899415659622	-0.0510455152748387
1	A	26	50	20120615	18	1278	25.32	0.00951563494937673	-0.0502269684649373
1	A	26	50	20120615	18	1280	25.36	0.00926171290425264	-0.0499931282523988
1	A	26	50	20120615	18	1282	25.4	0.00953592891399678	-0.049350226766944
1	A	26	50	20120615	18	1284	25.44	0.00947405707064296	-0.0480616660795877
1	A	26	50	20120615	18	1286	25.48	0.00990906916242892	-0.0463931769187
1	A	26	50	20120615	18	1288	25.52	0.0103906795910951	-0.0443652653809352
1	A	26	50	20120615	18	1290	25.56	0.0112265505171357	-0.0429350004946290
1	A	26	50	20120615	18	1292	25.6	0.0116974129227278	-0.0413723652188849
1	A	26	50	20120615	18	1294	25.64	0.0121782455339347	-0.0396027597882875
1	A	26	50	20120615	18	1296	25.68	0.0123615276116182	-0.0378781263489735
1	A	26	50	20120615	18	1298	25.72	0.0135220312609016	-0.0356716703489589
1	A	26	50	20120615	18	1300	25.76	0.0145087280633693	-0.0338853771983255
1	A	26	50	20120615	18	1302	25.8	0.0151601148301983	-0.0312751632262535
1	A	26	50	20120615	18	1304	25.84	0.0163896321013255	-0.0296700308329601
1	A	26	50	20120615	18	1306	25.88	0.0170553307094058	-0.0280057560284882
1	A	26	50	20120615	18	1308	25.92	0.0179573444037586	-0.0261632903151572
1	A	26	50	20120615	18	1310	25.96	0.0194774472066144	-0.0249210804773078
1	A	26	50	20120615	18	1312	26	0.0205217732117488	-0.0237926087652122
1	A	26	50	20120615	18	1314	26.04	0.0219074196601620	-0.0226062250077373
1	A	26	50	20120615	18	1316	26.08	0.0234446217192004	-0.0216941053432679
1	A	26	50	20120615	18	1318	26.12	0.0239077754587961	-0.0214040513437067
1	A	26	50	20120615	18	1320	26.16	0.0240271369926486	-0.0222691238706219
1	A	26	50	20120615	18	1322	26.2	0.0243426437957734	-0.0227438796061513
1	A	26	50	20120615	18	1324	26.24	0.0243568665415702	-0.0228082871344225
1	A	26	50	20120615	18	1326	26.28	0.0250397839068791	-0.0228287995950379
1	A	26	50	20120615	18	1328	26.32	0.0262096743986827	-0.0232538591588787
1	A	26	50	20120615	18	1330	26.36	0.0264998943562055	-0.0231866606801422
1	A	26	50	20120615	18	1332	26.4	0.0268437108864218	-0.0223556475776883
1	A	26	50	20120615	18	1334	26.44	0.0265286453179285	-0.0216243365313817
1	A	26	50	20120615	18	1336	26.48	0.0262377274460127	-0.0214559178382388
1	A	26	50	20120615	18	1338	26.52	0.0261312654490373	-0.0211709255211493
1	A	26	50	20120615	18	1340	26.56	0.0263566840198118	-0.0208077625493997
1	A	26	50	20120615	18	1342	26.6	0.0258634911820698	-0.0191703012340704
1	A	26	50	20120615	18	1344	26.64	0.0256566058800302	-0.0182323806573690
1	A	26	50	20120615	18	1346	26.68	0.0252026645397119	-0.0167587489121728
1	A	26	50	20120615	18	1348	26.72	0.0252503871763742	-0.0151296526700648
1	A	26	50	20120615	18	1350	26.76	0.0248497758294929	-0.0135447081753743
1	A	26	50	20120615	18	1352	26.8	0.0249364883340698	-0.0105867178751113
1	A	26	50	20120615	18	1354	26.84	0.0247147820738966	-0.00905819343049154
1	A	26	50	20120615	18	1356	26.88	0.0240345170661239	-0.00699149001471074
1	A	26	50	20120615	18	1358	26.92	0.0240553060054908	-0.00538961031261074
1	A	26	50	20120615	18	1360	26.96	0.0232253747764121	-0.00567549358424446
1	A	26	50	20120615	18	1362	27	0.0230693799494146	-0.00448514295772721
1	A	26	50	20120615	18	1364	27.04	0.0229127557973817	0.00073507285438247
1	A	26	50	20120615	18	1366	27.08	0.022885383693882	0.00290893830285209
1	A	26	50	20120615	18	1368	27.12	0.0228313678068672	0.00522046329948315
1	A	26	50	20120615	18	1370	27.16	0.0227877591174578	0.00750857033373475
1	A	26	50	20120615	18	1372	27.2	0.022544584388301	0.00923879062372695
1	A	26	50	20120615	18	1374	27.24	0.0223960658013009	0.0114328277073435
1	A	26	50	20120615	18	1376	27.28	0.0220770475059008	0.0126108393205289
1	A	26	50	20120615	18	1378	27.32	0.0219372383531246	0.0150890505986892
1	A	26	50	20120615	18	1380	27.36	0.0210238968081372	0.0159833002605845
1	A	26	50	20120615	18	1382	27.4	0.0197250335749790	0.0167903000167492
1	A	26	50	20120615	18	1384	27.44	0.0187832026977776	0.0174881790544414
1	A	26	50	20120615	18	1386	27.48	0.0180183111504325	0.0184500705510251
1	A	26	50	20120615	18	1388	27.52	0.0167119313721903	0.0186488382672166
1	A	26	50	20120615	18	1390	27.56	0.016035937289376	0.0193825322633757
1	A	26	50	20120615	18	1392	27.6	0.0147244663423093	0.0194800422885014
1	A	26	50	20120615	18	1394	27.64	0.0137663366538016	0.0201078116888387
1	A	26	50	20120615	18	1396	27.68	0.0130641796200833	0.0208573448768965
1	A	26	50	20120615	18	1398	27.72	0.0114893821077027	0.0217883923756849
1	A	26	50	20120615	18	1400	27.76	0.0100483691983227	0.0225952719236968
1	A	26	50	20120615	18	1402	27.8	0.00846126802794947	0.0236001413704410
1	A	26	50	20120615	18	1404	27.84	0.00764137771516367	0.0249240573968566
1	A	26	50	20120615	18	1406	27.88	0.00715474682835109	0.0259128755196678
1	A	26	50	20120615	18	1408	27.92	0.00672008828995572	0.0277562321875430
1	A	26	50	20120615	18	1410	27.96	0.00597649479885994	0.0292026898191382
1	A	26	50	20120615	18	1412	28	0.00549007604408172	0.0306511980603988
1	A	26	50	20120615	18	1414	28.04	0.00479555576360029	0.0331707609431227
1	A	26	50	20120615	18	1416	28.08	0.00292214705752466	0.0351096477371362
1	A	26	50	20120615	18	1418	28.12	0.00248275090369534	0.0362896675335804
1	A	26	50	20120615	18	1420	28.16	0.00088476028889186	0.0374335541735058
1	A	26	50	20120615	18	1422	28.2	-0.000300421387054911	0.0385662685262887
1	A	26	50	20120615	18	1424	28.24	-0.00182713563831482	0.0397462176120547
1	A	26	50	20120615	18	1426	28.28	-0.00283730838591792	0.0403908161537843
1	A	26	50	20120615	18	1428	28.32	-0.00398840751501152	0.0407896950890516
1	A	26	50	20120615	18	1430	28.36	-0.00537348827799972	0.0410903568924122
1	A	26	50	20120615	18	1432	28.4	-0.00607797876409582	0.0414859831364860
1	A	26	50	20120615	18	1434	28.44	-0.00709274770577662	0.0414564967837106
1	A	26	50	20120615	18	1436	28.48	-0.00730480902945452	0.0413509257412793
1	A	26	50	20120615	18	1438	28.52	-0.00744969520891962	0.0420086057584610
1	A	26	50	20120615	18	1440	28.56	-0.00722780510098332	0.0424727506496319
1	A	26	50	20120615	18	1442	28.6	-0.00756735777730902	0.0428909336000255
1	A	26	50	20120615	18	1444	28.64	-0.00746836282794292	0.0437311178774313
1	A	26	50	20120615	18	1446	28.68	-0.00708185826134642	0.0447386036192660
1	A	26	50	20120615	18	1448	28.72	-0.00738591417725662	0.0463581609908957
1	A	26	50	20120615	18	1450	28.76	-0.00724703840543152	0.0482550456421066
1	A	26	50	20120615	18	1452	28.8	-0.00689200009059782	0.0498118826422451
1	A	26	50	20120615	18	1454	28.84	-0.00678798468308522	0.0515959837618569
1	A	26	50	20120615	18	1456	28.88	-0.00594016365244262	0.052274240586371
1	A	26	50	20120615	18	1458	28.92	-0.00538423630107372	0.0525907415816302
1	A	26	50	20120615	18	1460	28.96	-0.00412424272767742	0.053557851526259
1	A	26	50	20120615	18	1462	29	-0.00316986070510992	0.0547611351358041
1	A	26	50	20120615	18	1464	29.04	-0.00166188478355152	0.0560291190158278
1	A	26	50	20120615	18	1466	29.08	-0.00056381866304691	0.0564401601877315
1	A	26	50	20120615	18	1468	29.12	0.00095660233786041	0.058066081520392
1	A	26	50	20120615	18	1470	29.16	0.00210063039914213	0.0590790119844416
1	A	26	50	20120615	18	1472	29.2	0.00274918873884643	0.0592519703031199
1	A	26	50	20120615	18	1474	29.24	0.00388041816738866	0.0592573443146569
1	A	26	50	20120615	18	1476	29.28	0.00479202022969437	0.0591789968833015
1	A	26	50	20120615	18	1478	29.32	0.00666359045813892	0.0585806431250613
1	A	26	50	20120615	18	1480	29.36	0.00844578238944149	0.0582826683274693
1	A	26	50	20120615	18	1482	29.4	0.00941345801949528	0.058501800718959
1	A	26	50	20120615	18	1484	29.44	0.0107768306043011	0.0588811635070656
1	A	26	50	20120615	18	1486	29.48	0.0122174899602905	0.0593477125612925
1	A	26	50	20120615	18	1488	29.52	0.0130749983538355	0.0594283934450259
1	A	26	50	20120615	18	1490	29.56	0.0140734331288709	0.0600915181844226
1	A	26	50	20120615	18	1492	29.6	0.0144419064725472	0.0602829319900898
1	A	26	50	20120615	18	1494	29.64	0.0141732766063744	0.0601967356734633
1	A	26	50	20120615	18	1496	29.68	0.0144739384097349	0.0602166760846926
1	A	26	50	20120615	18	1498	29.72	0.0143002729842755	0.0609233586018105
1	A	26	50	20120615	18	1500	29.76	0.0149933083405165	0.0620000700975233
1	A	26	50	20120615	18	1502	29.8	0.0146793529296696	0.0617131261657177
1	A	26	50	20120615	18	1504	29.84	0.0139169503981943	0.061405110451833
1	A	26	50	20120615	18	1506	29.88	0.0137234859828616	0.0611075599183096
1	A	26	50	20120615	18	1508	29.92	0.0132161368673603	0.0605501476427002
1	A	26	50	20120615	18	1510	29.96	0.0125834177195546	0.060675164121614
1	A	26	50	20120615	18	1512	30	0.0123109694767634	0.0602205651719893
1	A	26	50	20120615	18	1514	30.04	0.0113067364261223	0.0604302930432892
1	A	26	50	20120615	18	1516	30.08	0.0109904475628975	0.0604695374696449
1	A	26	50	20120615	18	1518	30.12	0.00871469509832674	0.0606010593309457
1	A	26	50	20120615	18	1520	30.16	0.0074591562976519	0.0606883163077441
1	A	26	50	20120615	18	1522	30.2	0.00508433817303688	0.0607453798249859
1	A	26	50	20120615	18	1524	30.24	0.00280992921135036	0.061783624711802
1	A	26	50	20120615	18	1526	30.28	0.00050907445604744	0.0615438448023017
1	A	26	50	20120615	18	1528	30.32	-0.00140654852486503	0.0611377533778662
1	A	26	50	20120615	18	1530	30.36	-0.00365684514531312	0.0604295152258299
1	A	26	50	20120615	18	1532	30.4	-0.00586931155296772	0.0605910891253309
1	A	26	50	20120615	18	1534	30.44	-0.00849267771116982	0.0598817196024447
1	A	26	50	20120615	18	1536	30.48	-0.0104288774994148	0.0597261561105836
1	A	26	50	20120615	18	1538	30.52	-0.0127682695742923	0.0590483235501382
1	A	26	50	20120615	18	1540	30.56	-0.0146586488431165	0.0594204031383985
1	A	26	50	20120615	18	1542	30.6	-0.0149771297373629	0.0599590770843065
1	A	26	50	20120615	18	1544	30.64	-0.0171843635548367	0.0604599208174208
1	A	26	50	20120615	18	1546	30.68	-0.0188987439458235	0.0609502993701737
1	A	26	50	20120615	18	1548	30.72	-0.0214849162873351	0.0624357892960905
1	A	26	50	20120615	18	1550	30.76	-0.0224904221301824	0.0631007525131182
1	A	26	50	20120615	18	1552	30.8	-0.023944870068405	0.0641623319237137
1	A	26	50	20120615	18	1554	30.84	-0.0244693311680111	0.0654326492561152
1	A	26	50	20120615	18	1556	30.88	-0.0250436432956908	0.0661786469102670
1	A	26	50	20120615	18	1558	30.92	-0.025027662682436	0.0664713891176782
1	A	26	50	20120615	18	1560	30.96	-0.0250113285157906	0.067024841595313
1	A	26	50	20120615	18	1562	31	-0.0254711600555962	0.0681113111646061
1	A	26	50	20120615	18	1564	31.04	-0.025345295048545	0.068477168213192
1	A	26	50	20120615	18	1566	31.08	-0.025614066336074	0.0700204287631316
1	A	26	50	20120615	18	1568	31.12	-0.0258015910544447	0.070251794101936
1	A	26	50	20120615	18	1570	31.16	-0.0264336030954692	0.0701865988567106
1	A	26	50	20120615	18	1572	31.2	-0.0261369718007614	0.070406155512269
1	A	26	50	20120615	18	1574	31.24	-0.0268872828062785	0.0700116606390449
1	A	26	50	20120615	18	1576	31.28	-0.0266297545165703	0.0703216562519172
1	A	26	50	20120615	18	1578	31.32	-0.026555649725902	0.0709946804862506
1	A	26	50	20120615	18	1580	31.36	-0.0266922627560272	0.0720537850231118
1	A	26	50	20120615	18	1582	31.4	-0.0267251432213524	0.0735827620160714
1	A	26	50	20120615	18	1584	31.44	-0.0272858788988333	0.0744553317840557
1	A	26	50	20120615	18	1586	31.48	-0.027742740590158	0.0764847989567392
1	A	26	50	20120615	18	1588	31.52	-0.0281516604417182	0.0775528837497214
1	A	26	50	20120615	18	1590	31.56	-0.0287188307909079	0.0781872292431239
1	A	26	50	20120615	18	1592	31.6	-0.0292890416992567	0.0783628745675706
1	A	26	50	20120615	18	1594	31.64	-0.0294944562191914	0.0781246502929889
1	A	26	50	20120615	18	1596	31.68	-0.0298126542707254	0.0778454845357764
1	A	26	50	20120615	18	1598	31.72	-0.0293173966811823	0.0772742836779339
1	A	26	50	20120615	18	1600	31.76	-0.0292153611726571	0.0764963955079506
1	A	26	50	20120615	18	1602	31.8	-0.0297113965796594	0.0758718080881285
1	A	26	50	20120615	18	1604	31.84	-0.0299326502914927	0.0752422709208382
1	A	26	50	20120615	18	1606	31.88	-0.0298940422612399	0.074031845532803
1	A	26	50	20120615	18	1608	31.92	-0.0303902190895985	0.0727775088136562
1	A	26	50	20120615	18	1610	31.96	-0.031162238273298	0.0709571331161696
1	A	26	50	20120615	18	1612	32	-0.0319508744663554	0.0689848001714058
1	A	26	50	20120615	18	1614	32.04	-0.0328197672790774	0.0671200181680607
1	A	26	50	20120615	18	1616	32.08	-0.0336550725196931	0.0646651555558153
1	A	26	50	20120615	18	1618	32.12	-0.0345074897444134	0.0625419260239465
1	A	26	50	20120615	18	1620	32.16	-0.0346110808878573	0.0625572702410982
1	A	26	50	20120615	18	1622	32.2	-0.0360793881189911	0.0590387776085922
1	A	26	50	20120615	18	1624	32.24	-0.0372493669991424	0.0568191694224475
1	A	26	50	20120615	18	1626	32.28	-0.038849719350595	0.0532878498729308
1	A	26	50	20120615	18	1628	32.32	-0.0396519602781224	0.0515898460749961
1	A	26	50	20120615	18	1630	32.36	-0.0413294933347416	0.0497592951109282
1	A	26	50	20120615	18	1632	32.4	-0.042688481857504	0.0480368537026360
1	A	26	50	20120615	18	1634	32.44	-0.0442924297762283	0.0468666450834914
1	A	26	50	20120615	18	1636	32.48	-0.045517481738743	0.0458438256603962
1	A	26	50	20120615	18	1638	32.52	-0.0474183686143355	0.0453792140787498
1	A	26	50	20120615	18	1640	32.56	-0.0486856312454424	0.0454387666118612
1	A	26	50	20120615	18	1642	32.6	-0.0502357507311595	0.0453290236394212
1	A	26	50	20120615	18	1644	32.64	-0.0512434768892998	0.0456058276599845
1	A	26	50	20120615	18	1646	32.68	-0.0526241099506343	0.0455660104771358
1	A	26	50	20120615	18	1648	32.72	-0.0545344225596201	0.0459953727857400
1	A	26	50	20120615	18	1650	32.76	-0.0564292495300979	0.0456100773717394
1	A	26	50	20120615	18	1652	32.8	-0.0583512011167019	0.0461255228598852
1	A	26	50	20120615	18	1654	32.84	-0.060619953224139	0.0458949353385404
1	A	26	50	20120615	18	1656	32.88	-0.0628345409521371	0.0464369326863198
1	A	26	50	20120615	18	1658	32.92	-0.0639786397240969	0.0464191135954340
1	A	26	50	20120615	18	1660	32.96	-0.0645187278835672	0.0464500848724499
1	A	26	50	20120615	18	1662	33	-0.0650062780091954	0.0463843946524777
1	A	26	50	20120615	18	1664	33.04	-0.0650038738461393	0.0467414835769768
1	A	26	50	20120615	18	1666	33.08	-0.0647440828147314	0.0467614239882064
1	A	26	50	20120615	18	1668	33.12	-0.0653531138853674	0.047015628876043
1	A	26	50	20120615	18	1670	33.16	-0.0658495735564384	0.047957282976549
1	A	26	50	20120615	18	1672	33.2	-0.0659586094220974	0.0481076138782294
1	A	26	50	20120615	18	1674	33.24	-0.0662067331916158	0.0480116594880223
1	A	26	50	20120615	18	1676	33.28	-0.066435128681939	0.0482386407647832
1	A	26	50	20120615	18	1678	33.32	-0.0660530788880639	0.0479627984094423
1	A	26	50	20120615	18	1680	33.36	-0.0656529271605905	0.0475777787670862
1	A	26	50	20120615	18	1682	33.4	-0.0656257035495148	0.04751449271017
1	A	26	50	20120615	18	1684	33.44	-0.064819531108284	0.0467976985660813
1	A	26	50	20120615	18	1686	33.48	-0.0648232787742243	0.0466707728988583
1	A	26	50	20120615	18	1688	33.52	-0.0644778571116147	0.04584946837251
1	A	26	50	20120615	18	1690	33.56	-0.0642032875484799	0.0449556146904121
1	A	26	50	20120615	18	1692	33.6	-0.0635006355400148	0.0444984701563751
1	A	26	50	20120615	18	1694	33.64	-0.062770123524371	0.0437046013731369
1	A	26	50	20120615	18	1696	33.68	-0.0621278584350193	0.0422244147480791
1	A	26	50	20120615	18	1698	33.72	-0.0612622183134907	0.0406834876505174
1	A	26	50	20120615	18	1700	33.76	-0.0609580209762243	0.0383067603375932
1	A	26	50	20120615	18	1702	33.8	-0.0596162858589228	0.0367755206029337
1	A	26	50	20120615	18	1704	33.84	-0.0594581060719714	0.0352140166980395
1	A	26	50	20120615	18	1706	33.88	-0.0589540096476635	0.0325719122101358
1	A	26	50	20120615	18	1708	33.92	-0.0582994409003191	0.0302856238545254
1	A	26	50	20120615	18	1710	33.96	-0.0575935362006606	0.0285933051951116
1	A	26	50	20120615	18	1712	34	-0.0570457405772753	0.0265941021926629
1	A	26	50	20120615	18	1714	34.04	-0.0564451240773355	0.0248326992007273
1	A	26	50	20120615	18	1716	34.08	-0.0556117987357071	0.0224444460472698
1	A	26	50	20120615	18	1718	34.12	-0.0544479716845522	0.0208375458870232
1	A	26	50	20120615	18	1720	34.16	-0.0536835892540895	0.0187983913514374
1	A	26	50	20120615	18	1722	34.2	-0.0523386014455946	0.0165162042151580
1	A	26	50	20120615	18	1724	34.24	-0.0512850123416267	0.0152803229830001
1	A	26	50	20120615	18	1726	34.28	-0.0501390750920357	0.0140971919167188
1	A	26	50	20120615	18	1728	34.32	-0.0491984109410233	0.0119435567932589
1	A	26	50	20120615	18	1730	34.36	-0.0483988145928575	0.0102087410162957
1	A	26	50	20120615	18	1732	34.4	-0.0471123045151667	0.00854350454660145
1	A	26	50	20120615	18	1734	34.44	-0.0461714282321199	0.00709492559466275
1	A	26	50	20120615	18	1736	34.48	-0.0448279960585436	0.00488557045684535
1	A	26	50	20120615	18	1738	34.52	-0.0437236366876864	0.00331056081243043
1	A	26	50	20120615	18	1740	34.56	-0.0432283083874652	0.00127600247092237
1	A	26	50	20120615	18	1742	34.6	-0.041658460622553	-0.00090846250819723
1	A	26	50	20120615	18	1744	34.64	-0.0411378886102435	-0.00301535787342067
1	A	26	50	20120615	18	1746	34.68	-0.0411458082061927	-0.00542998610981648
1	A	26	50	20120615	18	1748	34.72	-0.0415157664741095	-0.00762611835082567
1	A	26	50	20120615	18	1750	34.76	-0.0422724414406573	-0.00945505004036467
1	A	26	50	20120615	18	1752	34.8	-0.0429558601446741	-0.0109517829641022
1	A	26	50	20120615	18	1754	34.84	-0.0444514616975617	-0.0126302423306048
1	A	26	50	20120615	18	1756	34.88	-0.0455833982328852	-0.0146546890451418
1	A	26	50	20120615	18	1758	34.92	-0.0471804696088731	-0.0161844438555609
1	A	26	50	20120615	18	1760	34.96	-0.0485100424895382	-0.0180986526229110
1	A	26	50	20120615	18	1762	35	-0.0496522320731888	-0.0203754657476535
1	A	26	50	20120615	18	1764	35.04	-0.0512872043726483	-0.0212453485098692
1	A	26	50	20120615	18	1766	35.08	-0.0530091508061938	-0.0222371364811615
1	A	26	50	20120615	18	1768	35.12	-0.0543569670418135	-0.0228177418591937
1	A	26	50	20120615	18	1770	35.16	-0.0564398914871547	-0.0232731893369560
1	A	26	50	20120615	18	1772	35.2	-0.0578594083503867	-0.0239257781853130
1	A	26	50	20120615	18	1774	35.24	-0.060097330602164	-0.0240217325755200
1	A	26	50	20120615	18	1776	35.28	-0.0616997052790108	-0.0242432691300658
1	A	26	50	20120615	18	1778	35.32	-0.0638276017156355	-0.0246814632023671
1	A	26	50	20120615	18	1780	35.36	-0.0650545734023504	-0.0247661745947533
1	A	26	50	20120615	18	1782	35.4	-0.0660756355943838	-0.0247419915428367
1	A	26	50	20120615	18	1784	35.44	-0.0666449979745952	-0.0248943023435042
1	A	26	50	20120615	18	1786	35.48	-0.0677811771506057	-0.0248610683247884
1	A	26	50	20120615	18	1788	35.52	-0.0679965618761552	-0.0248032269900874
1	A	26	50	20120615	18	1790	35.56	-0.0677205780994581	-0.0248008935377095
1	A	26	50	20120615	18	1792	35.6	-0.0680890514431344	-0.0250262484688737
1	A	26	50	20120615	18	1794	35.64	-0.0676773738751276	-0.0256756553367154
1	A	26	50	20120615	18	1796	35.68	-0.0676400386370809	-0.0260792718874167
1	A	26	50	20120615	18	1798	35.72	-0.067534609016006	-0.0260759484855451
1	A	26	50	20120615	18	1800	35.76	-0.0670162997453963	-0.0262026620207336
1	A	26	50	20120615	18	1802	35.8	-0.0659102433182643	-0.0269363560168929
1	A	26	50	20120615	18	1804	35.84	-0.0652877065081076	-0.0282941424581272
1	A	26	50	20120615	18	1806	35.88	-0.0644401683201774	-0.0284345738648710
1	A	26	50	20120615	18	1808	35.92	-0.0632912612221055	-0.0307808955862042
1	A	26	50	20120615	18	1810	35.96	-0.0630283589208603	-0.0317801788893769
1	A	26	50	20120615	18	1812	36	-0.0625568601191652	-0.0335964533675327
1	A	26	50	20120615	18	1814	36.04	-0.0626386723737485	-0.0351228847760801
1	A	26	50	20120615	18	1816	36.08	-0.0627330004183587	-0.0367171277249432
1	A	26	50	20120615	18	1818	36.12	-0.0627546378858631	-0.0381147949886367
1	A	26	50	20120615	18	1820	36.16	-0.0631052921386535	-0.0396112450696618
1	A	26	50	20120615	18	1822	36.2	-0.062901221121603	-0.0397649700838916
1	A	26	50	20120615	18	1824	36.24	-0.0624563802455586	-0.0406974317962423
1	A	26	50	20120615	18	1826	36.28	-0.0616284289154672	-0.0405436360713343
1	A	26	50	20120615	18	1828	36.32	-0.0610058213946325	-0.0406934719982677
1	A	26	50	20120615	18	1830	36.36	-0.0598005578861	-0.0410353581269714
1	A	26	50	20120615	18	1832	36.4	-0.0590751370392807	-0.0408213169043063
1	A	26	50	20120615	18	1834	36.44	-0.0579536656843189	-0.0403280392137505
1	A	26	50	20120615	18	1836	36.48	-0.0567783127926306	-0.0397473631250402
1	A	26	50	20120615	18	1838	36.52	-0.0557275521157874	-0.0389423927653373
1	A	26	50	20120615	18	1840	36.56	-0.0533867458273474	-0.0390754702615567
1	A	26	50	20120615	18	1842	36.6	-0.0508753146726072	-0.0388709042697594
1	A	26	50	20120615	18	1844	36.64	-0.0486073403826294	-0.0384093049630009
1	A	26	50	20120615	18	1846	36.68	-0.0464667160239434	-0.0378687218287838
1	A	26	50	20120615	18	1848	36.72	-0.0441706695947526	-0.0375965564287050
1	A	26	50	20120615	18	1850	36.76	-0.0421964981723578	-0.0373194412811580
1	A	26	50	20120615	18	1852	36.8	-0.0396830164079521	-0.0373530995639424
1	A	26	50	20120615	18	1854	36.84	-0.0393133409827478	-0.0370682769524805
1	A	26	50	20120615	18	1856	36.88	-0.036496439698535	-0.0364999752324409
1	A	26	50	20120615	18	1858	36.92	-0.0348091202840642	-0.0367329174193671
1	A	26	50	20120615	18	1860	36.96	-0.0311749237689525	-0.0361281502026218
1	A	26	50	20120615	18	1862	37	-0.0290805724780273	-0.0359224245557033
1	A	26	50	20120615	18	1864	37.04	-0.0273305326920653	-0.0360876966236700
1	A	26	50	20120615	18	1866	37.08	-0.0249929083841407	-0.0365246179037652
1	A	26	50	20120615	18	1868	37.12	-0.0225384679146437	-0.0373026496164251
1	A	26	50	20120615	18	1870	37.16	-0.0206923485805744	-0.0379937807341044
1	A	26	50	20120615	18	1872	37.2	-0.0189453139984324	-0.0388473151875390
1	A	26	50	20120615	18	1874	37.24	-0.0172441423621182	-0.0398552393355779
1	A	26	50	20120615	18	1876	37.28	-0.0160897056890174	-0.0412595675451500
1	A	26	50	20120615	18	1878	37.32	-0.0146019600924687	-0.0425411208043047
1	A	26	50	20120615	18	1880	37.36	-0.0147187529195173	-0.0429545166417898
1	A	26	50	20120615	18	1882	37.4	-0.0121091753435484	-0.0459043540008657
1	A	26	50	20120615	18	1884	37.44	-0.0117859568338680	-0.0465570842705791
1	A	26	50	20120615	18	1886	37.48	-0.0108117758214273	-0.0481512565087642
1	A	26	50	20120615	18	1888	37.52	-0.0101217103136673	-0.0496646771525376
1	A	26	50	20120615	18	1890	37.56	-0.0101159827487397	-0.0507883405385212
1	A	26	50	20120615	18	1892	37.6	-0.00934622630674002	-0.0526340306587744
1	A	26	50	20120615	18	1894	37.64	-0.00938716778937082	-0.0544250614248417
1	A	26	50	20120615	18	1896	37.68	-0.00944529196678432	-0.0557627660334905
1	A	26	50	20120615	18	1898	37.72	-0.00960007764118602	-0.0574379727087996
1	A	26	50	20120615	18	1900	37.76	-0.00895512554606582	-0.0582384882957808
1	A	26	50	20120615	18	1902	37.8	-0.00850243578475012	-0.0591763947303467
1	A	26	50	20120615	18	1904	37.84	-0.00817766164015122	-0.0597024114648713
1	A	26	50	20120615	18	1906	37.88	-0.00780063230442252	-0.0595595758950716
1	A	26	50	20120615	18	1908	37.92	-0.00758284341581702	-0.060304159335661
1	A	26	50	20120615	18	1910	37.96	-0.00691073842029922	-0.0597994972259282
1	A	26	50	20120615	18	1912	38	-0.00633982040516922	-0.0603381711718362
1	A	26	50	20120615	18	1914	38.04	-0.00558441823082762	-0.0603805268680292
1	A	26	50	20120615	18	1916	38.08	-0.00475017365038372	-0.0598364789105842
1	A	26	50	20120615	18	1918	38.12	-0.00338807385778412	-0.0595766171684982
1	A	26	50	20120615	18	1920	38.16	-0.00195257638129732	-0.0591954159027605
1	A	26	50	20120615	18	1922	38.2	-0.00134863647948587	-0.0580764194215328
1	A	26	50	20120615	18	1924	38.24	0.000174612948546199	-0.0572406192061704
1	A	26	50	20120615	18	1926	38.28	0.00108098242067111	-0.05562785005964
1	A	26	50	20120615	18	1928	38.32	0.00214602665449429	-0.0544257685316229
1	A	26	50	20120615	18	1930	38.36	0.00353761279986942	-0.0535451377463333
1	A	26	50	20120615	18	1932	38.4	0.00498145413637423	-0.0524418390356478
1	A	26	50	20120615	18	1934	38.44	0.0062621659384593	-0.0508194532368934
1	A	26	50	20120615	18	1936	38.48	0.00798496090014221	-0.0496566868459103
1	A	26	50	20120615	18	1938	38.52	0.00917792075068203	-0.0492555451689431
1	A	26	50	20120615	18	1940	38.56	0.0116408443802329	-0.0474830406005428
1	A	26	50	20120615	18	1942	38.6	0.0131341831914208	-0.0460963334919579
1	A	26	50	20120615	18	1944	38.64	0.0149648119372346	-0.0451963986915417
1	A	26	50	20120615	18	1946	38.68	0.0161165474624313	-0.0441750536567959
1	A	26	50	20120615	18	1948	38.72	0.0175711368220101	-0.0430334297585702
1	A	26	50	20120615	18	1950	38.76	0.0185504797139535	-0.0424842906323007
1	A	26	50	20120615	18	1952	38.8	0.019714023922396	-0.0423836693373379
1	A	26	50	20120615	18	1954	38.84	0.0208209288776654	-0.0416134886312695
1	A	26	50	20120615	18	1956	38.88	0.0216483145223318	-0.0414022758357291
1	A	26	50	20120615	18	1958	38.92	0.0227787661334147	-0.0403897696357481
1	A	26	50	20120615	18	1960	38.96	0.022552491963435	-0.0400574294485904
1	A	26	50	20120615	18	1962	39	0.0226741143297991	-0.0390390542623255
1	A	26	50	20120615	18	1964	39.04	0.0224292432514742	-0.0383134919941501
1	A	26	50	20120615	18	1966	39.08	0.0223697048604983	-0.0362722161382208
1	A	26	50	20120615	18	1968	39.12	0.0229572328139184	-0.0337497611887617
1	A	26	50	20120615	18	1970	39.16	0.0229026370993430	-0.0320351757368084
1	A	26	50	20120615	18	1972	39.2	0.0233572148357644	-0.0296128612497011
1	A	26	50	20120615	18	1974	39.24	0.0228326547412089	-0.0283668259641655
1	A	26	50	20120615	18	1976	39.28	0.0228625158605784	-0.0252758995890394
1	A	26	50	20120615	18	1978	39.32	0.0231369652155604	-0.0232543307991018
1	A	26	50	20120615	18	1980	39.36	0.0225396357014929	-0.0201512291058638
1	A	26	50	20120615	18	1982	39.4	0.0230160853113165	-0.0174512115119209
1	A	26	50	20120615	18	1984	39.44	0.0230248039379286	-0.0151920548435046
1	A	26	50	20120615	18	1986	39.48	0.0232268879849239	-0.0134771865488388
1	A	26	50	20120615	18	1988	39.52	0.0241784698646379	-0.0107879604650369
1	A	26	50	20120615	18	1990	39.56	0.0250200895688095	-0.00909102439834203
1	A	26	50	20120615	18	1992	39.6	0.0260828639898651	-0.00691314258335527
1	A	26	50	20120615	18	1994	39.64	0.0269377560883196	-0.00499150919480271
1	A	26	50	20120615	18	1996	39.68	0.0281054722267711	-0.00378773061051073
1	A	26	50	20120615	18	1998	39.72	0.0295355249810428	-0.00165438945167092
1	A	26	50	20120615	18	2000	39.76	0.0302009124621393	0.000444162053534519
1	A	26	50	20120615	18	2002	39.8	0.0303037752855985	0.00203651702729194
1	A	26	50	20120615	18	2004	39.84	0.030596057873602	0.00247184731712944
1	A	26	50	20120615	18	2006	39.88	0.0301753788362707	0.0031955923208773
1	A	26	50	20120615	18	2008	39.92	0.0300508644031715	0.00397262489165539
1	A	26	50	20120615	18	2010	39.96	0.0288594884718215	0.00333669547906308
1	A	26	50	20120615	18	2012	40	0.0281997224896354	0.00475066155406275
1	A	26	50	20120615	18	2014	40.04	0.0274465618437902	0.00527585097365345
1	A	26	50	20120615	18	2016	40.08	0.0261780547047484	0.00643744356737985
1	A	26	50	20120615	18	2018	40.12	0.0249244109502472	0.00750030991231695
1	A	26	50	20120615	18	2020	40.16	0.0234486246506887	0.00865379694101065
1	A	26	50	20120615	18	2022	40.2	0.0222012295988128	0.00985268446769715
1	A	26	50	20120615	18	2024	40.24	0.0199659448553293	0.0108386529501803
1	A	26	50	20120615	18	2026	40.28	0.0187862432569367	0.0118711349167297
1	A	26	50	20120615	18	2028	40.32	0.0168320970985852	0.0136668891560955
1	A	26	50	20120615	18	2030	40.36	0.0151763146465553	0.0139836942072705
1	A	26	50	20120615	18	2032	40.4	0.0138752310981043	0.0146763830811887
1	A	26	50	20120615	18	2034	40.44	0.0125386578603055	0.0151105466448372
1	A	26	50	20120615	18	2036	40.48	0.0104069430470624	0.0159031426358692
1	A	26	50	20120615	18	2038	40.52	0.00928978504346575	0.0163561859505753
1	A	26	50	20120615	18	2040	40.56	0.00724080172362149	0.0167539335149928
1	A	26	50	20120615	18	2042	40.6	0.00500174810099429	0.0178162200323694
1	A	26	50	20120615	18	2044	40.64	0.00277733158873765	0.0184640712652924
1	A	26	50	20120615	18	2046	40.68	0.00054952096393131	0.0194540207589536
1	A	26	50	20120615	18	2048	40.72	-0.00136016232001919	0.0199615112958113
1	A	26	50	20120615	18	2050	40.76	-0.00326475443514512	0.0205568244948923
1	A	26	50	20120615	18	2052	40.8	-0.00467984480992692	0.0210909446731293
1	A	26	50	20120615	18	2054	40.84	-0.00624318012138442	0.0215249031758112
1	A	26	50	20120615	18	2056	40.88	-0.00827978907255792	0.0217671579590458
1	A	26	50	20120615	18	2058	40.92	-0.00996377801408932	0.0218356624640072
1	A	26	50	20120615	18	2060	40.96	-0.0117636900413284	0.0219306551889917
1	A	26	50	20120615	18	2062	41	-0.0130358599934968	0.0214696781362005
1	A	26	50	20120615	18	2064	41.04	-0.0147842946470655	0.0224403518990067
1	A	26	50	20120615	18	2066	41.08	-0.0162864864351538	0.0222743090846483
1	A	26	50	20120615	18	2068	41.12	-0.0174788593870653	0.0230430260796798
1	A	26	50	20120615	18	2070	41.16	-0.0190060120445295	0.0233420473953079
1	A	26	50	20120615	18	2072	41.2	-0.0212682912964915	0.0225904310706727
1	A	26	50	20120615	18	2074	41.24	-0.0228811410531949	0.0224141394506281
1	A	26	50	20120615	18	2076	41.28	-0.024682856202726	0.0219310370266536
1	A	26	50	20120615	18	2078	41.32	-0.0270871748222521	0.0213816009155361
1	A	26	50	20120615	18	2080	41.36	-0.028924040249876	0.0202074359632402
1	A	26	50	20120615	18	2082	41.4	-0.0307591096262757	0.0195974997959243
1	A	26	50	20120615	18	2084	41.44	-0.0325199540038543	0.0187717334257868
1	A	26	50	20120615	18	2086	41.48	-0.0349208643686951	0.0178573029363564
1	A	26	50	20120615	18	2088	41.52	-0.0361872926138002	0.0173077395460181
1	A	26	50	20120615	18	2090	41.56	-0.03823719517246	0.0166064310404373
1	A	26	50	20120615	18	2092	41.6	-0.0397733846545878	0.0152123700213280
1	A	26	50	20120615	18	2094	41.64	-0.0415145643925815	0.0145529222371935
1	A	26	50	20120615	18	2096	41.68	-0.042892644798436	0.0134606543922947
1	A	26	50	20120615	18	2098	41.72	-0.0443480826861523	0.0127770942669216
1	A	26	50	20120615	18	2100	41.76	-0.0450569572342918	0.0112266212278139
1	A	26	50	20120615	18	2102	41.8	-0.045813915043552	0.0102821387001829
1	A	26	50	20120615	18	2104	41.84	-0.0465925103203165	0.00911463469376585
1	A	26	50	20120615	18	2106	41.88	-0.0474468367333461	0.00767142975336415
1	A	26	50	20120615	18	2108	41.92	-0.0482503221688084	0.00676951505396065
1	A	26	50	20120615	18	2110	41.96	-0.0485922082975121	0.00664400360030005
1	A	26	50	20120615	18	2112	42	-0.0495370443785335	0.00609783432251155
1	A	26	50	20120615	18	2114	42.04	-0.0491905620557521	0.00715227195461695
1	A	26	50	20120615	18	2116	42.08	-0.0507913103870022	0.00648094477655845
1	A	26	50	20120615	18	2118	42.12	-0.0518374748697677	0.00736758596948825
1	A	26	50	20120615	18	2120	42.16	-0.0527718457704276	0.00761196207306635
1	A	26	50	20120615	18	2122	42.2	-0.0536867005239268	0.00887669326189655
1	A	26	50	20120615	18	2124	42.24	-0.0548215361970531	0.0102806537759424
1	A	26	50	20120615	18	2126	42.28	-0.0567966268582633	0.0124394507789050
1	A	26	50	20120615	18	2128	42.32	-0.0580701261711803	0.0137877619892715
1	A	26	50	20120615	18	2130	42.36	-0.0586877839445467	0.0151754590473502
1	A	26	50	20120615	18	2132	42.4	-0.0598055076335683	0.0169947740846649
1	A	26	50	20120615	18	2134	42.44	-0.0608584603414332	0.0188621723831006
1	A	26	50	20120615	18	2136	42.48	-0.0615596981363359	0.0197885529771330
1	A	26	50	20120615	18	2138	42.52	-0.0625970944950147	0.0212882557493516
1	A	26	50	20120615	18	2140	42.56	-0.0633133936643567	0.0218564867587131
1	A	26	50	20120615	18	2142	42.6	-0.0645295466173194	0.0226200913717165
1	A	26	50	20120615	18	2144	42.64	-0.0654352089826631	0.0227813117178269
1	A	26	50	20120615	18	2146	42.68	-0.0662099151721311	0.0231665434922174
1	A	26	50	20120615	18	2148	42.72	-0.0665738630324078	0.0231231978465306
1	A	26	50	20120615	18	2150	42.76	-0.066893970272251	0.0231733317173167
1	A	26	50	20120615	18	2152	42.8	-0.0669489124691492	0.0227458856680895
1	A	26	50	20120615	18	2154	42.84	-0.067299213168549	0.0219320057629439
1	A	26	50	20120615	18	2156	42.88	-0.068027462442493	0.0214625575709140
1	A	26	50	20120615	18	2158	42.92	-0.0688662325063365	0.0206158679111213
1	A	26	50	20120615	18	2160	42.96	-0.0700330294059724	0.0197411061121153
1	A	26	50	20120615	18	2162	43	-0.0714273732677942	0.0184757385271820
1	A	26	50	20120615	18	2164	43.04	-0.0733026204515009	0.0171854100728729
1	A	26	50	20120615	18	2166	43.08	-0.0743347135093208	0.0158406343964122
1	A	26	50	20120615	18	2168	43.12	-0.076292480054392	0.0144058440267067
1	A	26	50	20120615	18	2170	43.16	-0.0774476804028164	0.0127474664927898
1	A	26	50	20120615	18	2172	43.2	-0.0782050624761453	0.0118353694557373
1	A	26	50	20120615	18	2174	43.24	-0.079209578369499	0.0106280553375395
1	A	26	50	20120615	18	2176	43.28	-0.0789026233157859	0.0105578396341676
1	A	26	50	20120615	18	2178	43.32	-0.0793205234234671	0.00943962097039915
1	A	26	50	20120615	18	2180	43.36	-0.0792587930014695	0.00944874264787645
1	A	26	50	20120615	18	2182	43.4	-0.079324695353476	0.00904611604666885
1	A	26	50	20120615	18	2184	43.44	-0.0793744756708716	0.00918230481272545
1	A	26	50	20120615	18	2186	43.48	-0.0786287608594323	0.00998543669479705
1	A	26	50	20120615	18	2188	43.52	-0.0782766923930795	0.00993374718909235
1	A	26	50	20120615	18	2190	43.56	-0.0776003447568746	0.0101781940033486
1	A	26	50	20120615	18	2192	43.6	-0.076783495003248	0.0101496268893886
1	A	26	50	20120615	18	2194	43.64	-0.0755412498100594	0.00988290621152505
1	A	26	50	20120615	18	2196	43.68	-0.074039779270888	0.00887315772799065
1	A	26	50	20120615	18	2198	43.72	-0.0724984986199356	0.00760680019356365
1	A	26	50	20120615	18	2200	43.76	-0.0709609656349235	0.00656353484860105
1	A	26	50	20120615	18	2202	43.8	-0.0691937643673821	0.00482122373975735
1	A	26	50	20120615	18	2204	43.84	-0.0675192647988542	0.00301746505162861
1	A	26	50	20120615	18	2206	43.88	-0.0662482403596714	0.00149753902546813
1	A	26	50	20120615	18	2208	43.92	-0.0645403653510716	0.000340924463481280
1	A	26	50	20120615	18	2210	43.96	-0.0630621586250011	-0.000715139514220821
1	A	26	50	20120615	18	2212	44	-0.0618354697809987	-0.00144770213953008
1	A	26	50	20120615	18	2214	44.04	-0.0597415144698709	-0.00251267566267514
1	A	26	50	20120615	18	2216	44.08	-0.0580624894179435	-0.00357368938784556
1	A	26	50	20120615	18	2218	44.12	-0.0566507507293045	-0.00476325512583569
1	A	26	50	20120615	18	2220	44.16	-0.0551185210451514	-0.00556263934196707
1	A	26	50	20120615	18	2222	44.2	-0.0539214599752807	-0.0074291891122652
1	A	26	50	20120615	18	2224	44.24	-0.0529687042983099	-0.00852478035903564
1	A	26	50	20120615	18	2226	44.28	-0.0516676278209267	-0.0100413829833246
1	A	26	50	20120615	18	2228	44.32	-0.050490860715676	-0.0118215950156398
1	A	26	50	20120615	18	2230	44.36	-0.0496646064418596	-0.0140163837537647
1	A	26	50	20120615	18	2232	44.4	-0.0488652222257282	-0.0153374713530556
1	A	26	50	20120615	18	2234	44.44	-0.0488338266846435	-0.0171594026854609
1	A	26	50	20120615	18	2236	44.48	-0.0493688943859673	-0.0183396346139393
1	A	26	50	20120615	18	2238	44.52	-0.0497394183393091	-0.0201052802465621
1	A	26	50	20120615	18	2240	44.56	-0.0504143517619517	-0.0225987508890603
1	A	26	50	20120615	18	2242	44.6	-0.0509016190448673	-0.0234603605019361
1	A	26	50	20120615	18	2244	44.64	-0.051944318704405	-0.0255057375771963
1	A	26	50	20120615	18	2246	44.68	-0.0522451926397999	-0.0271576097287262
1	A	26	50	20120615	18	2248	44.72	-0.0523204288013181	-0.0281858844099277
1	A	26	50	20120615	18	2250	44.76	-0.0524439603559914	-0.0283022034754328
1	A	26	50	20120615	18	2252	44.8	-0.052416312480847	-0.0283816115669601
1	A	26	50	20120615	18	2254	44.84	-0.0521567335814734	-0.0291013755595298
1	A	26	50	20120615	18	2256	44.88	-0.052200008516482	-0.0300206143750724
1	A	26	50	20120615	18	2258	44.92	-0.0516964777775991	-0.0311305598895009
1	A	26	50	20120615	18	2260	44.96	-0.0506542730928083	-0.0328828412039592
1	A	26	50	20120615	18	2262	45	-0.0499878956622181	-0.0342635379049041
1	A	26	50	20120615	18	2264	45.04	-0.0486514638457755	-0.0346226067283906
1	A	26	50	20120615	18	2266	45.08	-0.047175661282761	-0.0351917569765677
1	A	26	50	20120615	18	2268	45.12	-0.0453485680708531	-0.0360955101536021
1	A	26	50	20120615	18	2270	45.16	-0.0434892307897231	-0.0363475937210953
1	A	26	50	20120615	18	2272	45.2	-0.0422517939226466	-0.0371208856970008
1	A	26	50	20120615	18	2274	45.24	-0.0397187960110802	-0.0372993594485724
1	A	26	50	20120615	18	2276	45.28	-0.0377581303282061	-0.0375423213385880
1	A	26	50	20120615	18	2278	45.32	-0.0357995930367434	-0.0380620377516923
1	A	26	50	20120615	18	2280	45.36	-0.0341483643523844	-0.0384447168706026
1	A	26	50	20120615	18	2282	45.4	-0.0323757820022382	-0.0378247327159260
1	A	26	50	20120615	18	2284	45.44	-0.030131014956819	-0.0377962928811868
1	A	26	50	20120615	18	2286	45.48	-0.0284339940373103	-0.0372045505713508
1	A	26	50	20120615	18	2288	45.52	-0.0262367445675869	-0.0371956268837722
1	A	26	50	20120615	18	2290	45.56	-0.0244759355453474	-0.0372750774017064
1	A	26	50	20120615	18	2292	45.6	-0.0234900780786289	-0.0372439738957224
1	A	26	50	20120615	18	2294	45.64	-0.0225005068870957	-0.0376237361991602
1	A	26	50	20120615	18	2296	45.68	-0.021824129552406	-0.0380070884837262
1	A	26	50	20120615	18	2298	45.72	-0.0208968933591682	-0.0391325974184088
1	A	26	50	20120615	18	2300	45.76	-0.0198371029287293	-0.0407283747889870
1	A	26	50	20120615	18	2302	45.8	-0.0185640773773557	-0.0417625396696759
1	A	26	50	20120615	18	2304	45.84	-0.0175242768556209	-0.0438088359837516
1	A	26	50	20120615	18	2306	45.88	-0.0160982475389342	-0.0454230971255902
1	A	26	50	20120615	18	2308	45.92	-0.0152872667715913	-0.0467847726541211
1	A	26	50	20120615	18	2310	45.96	-0.0138659821414063	-0.0486760004510826
1	A	26	50	20120615	18	2312	46	-0.0128984479327088	-0.050450343497114
1	A	26	50	20120615	18	2314	46.04	-0.0128891848338752	-0.0512180493294482
1	A	26	50	20120615	18	2316	46.08	-0.0135434000278290	-0.0521593498765638
1	A	26	50	20120615	18	2318	46.12	-0.0140162423324085	-0.0533776241498701
1	A	26	50	20120615	18	2320	46.16	-0.0146893372774200	-0.0536659115845598
1	A	26	50	20120615	18	2322	46.2	-0.0149622097842799	-0.0543910495886666
1	A	26	50	20120615	18	2324	46.24	-0.0155280366305853	-0.0554741957560883
1	A	26	50	20120615	18	2326	46.28	-0.0160495985923885	-0.0563699586264953
1	A	26	50	20120615	18	2328	46.32	-0.0163950202549981	-0.0583104717661056
1	A	26	50	20120615	18	2330	46.36	-0.0166608924047243	-0.0593494944703811
1	A	26	50	20120615	18	2332	46.4	-0.0169786661921895	-0.0604234482496473
1	A	26	50	20120615	18	2334	46.44	-0.0178479832689803	-0.0614559655715358
1	A	26	50	20120615	18	2336	46.48	-0.0185586962947509	-0.06251683787535
1	A	26	50	20120615	18	2338	46.52	-0.0196134874802468	-0.0636313088731782
1	A	26	50	20120615	18	2340	46.56	-0.0206286806859964	-0.0651465679945828
1	A	26	50	20120615	18	2342	46.6	-0.0218651276035792	-0.0670133298969152
1	A	26	50	20120615	18	2344	46.64	-0.0222342373433585	-0.0675100017000207
1	A	26	50	20120615	18	2346	46.68	-0.0226316313543854	-0.0692131390931866
1	A	26	50	20120615	18	2348	46.72	-0.0226521374510398	-0.0698423227070864
1	A	26	50	20120615	18	2350	46.76	-0.0235695377889512	-0.0713136704973793
1	A	26	50	20120615	18	2352	46.8	-0.0235454254477127	-0.0730527996257076
1	A	26	50	20120615	18	2354	46.84	-0.0240684016230783	-0.0729077013142082
1	A	26	50	20120615	18	2356	46.88	-0.0242101765327062	-0.0733811093042126
1	A	26	50	20120615	18	2358	46.92	-0.0244048430295669	-0.0740460018105623
1	A	26	50	20120615	18	2360	46.96	-0.0243718918535636	-0.0736389911473113
1	A	26	50	20120615	18	2362	47	-0.0241434963632403	-0.0736971153247248
1	A	26	50	20120615	18	2364	47.04	-0.0237397383911828	-0.0738191619551576
1	A	26	50	20120615	18	2366	47.08	-0.0238498349170136	-0.0734426275941758
1	A	26	50	20120615	18	2368	47.12	-0.0238139846032074	-0.0734077672298633
1	A	26	50	20120615	18	2370	47.16	-0.0234583098922706	-0.0736872158297882
1	A	26	50	20120615	18	2372	47.2	-0.023196963225944	-0.0738352839897687
1	A	26	50	20120615	18	2374	47.24	-0.0227533951421057	-0.0740818521243684
1	A	26	50	20120615	18	2376	47.28	-0.0226348840455789	-0.073842567189615
1	A	26	50	20120615	18	2378	47.32	-0.0229566176310187	-0.0738873977595421
1	A	26	50	20120615	18	2380	47.36	-0.0224680068452188	-0.0745240767053225
1	A	26	50	20120615	18	2382	47.4	-0.0223083421340269	-0.0743745943317797
1	A	26	50	20120615	18	2384	47.44	-0.0217078670554433	-0.0742016360131014
1	A	26	50	20120615	18	2386	47.48	-0.0218171857638147	-0.073388463214737
1	A	26	50	20120615	18	2388	47.52	-0.0211228069046895	-0.0727349551275643
1	A	26	50	20120615	18	2390	47.56	-0.0214310347506087	-0.0722345356585186
1	A	26	50	20120615	18	2392	47.6	-0.0203695260506915	-0.0718317676359547
1	A	26	50	20120615	18	2394	47.64	-0.0190992087182899	-0.071095881608774
1	A	26	50	20120615	18	2396	47.68	-0.0174029302609015	-0.0697585305535158
1	A	26	50	20120615	18	2398	47.72	-0.0154499720419423	-0.0692359079315408
1	A	26	50	20120615	18	2400	47.76	-0.0130952357499130	-0.0680593529583245
1	A	26	50	20120615	18	2402	47.8	-0.0109824713984057	-0.0674948696149033
1	A	26	50	20120615	18	2404	47.84	-0.00840916840031162	-0.0671724289226822
1	A	26	50	20120615	18	2406	47.88	-0.00542524849438252	-0.0668453920363834
1	A	26	50	20120615	18	2408	47.92	-0.00388884688022042	-0.0661413965250341
1	A	26	50	20120615	18	2410	47.96	-0.00158947704915802	-0.0651501742391668
1	A	26	50	20120615	18	2412	48	0.000607362298632371	-0.0645788319599681
1	A	26	50	20120615	18	2414	48.04	0.00320803032915837	-0.0638985245257885
1	A	26	50	20120615	18	2416	48.08	0.00429209573539547	-0.0633966908431804
1	A	26	50	20120615	18	2418	48.12	0.00697188901473624	-0.0626975036579431
1	A	26	50	20120615	18	2420	48.16	0.00924311599590743	-0.0621391721435182
1	A	26	50	20120615	18	2422	48.2	0.0118676135249594	-0.0619087967542077
1	A	26	50	20120615	18	2424	48.24	0.0139863175734287	-0.0609180694430873
1	A	26	50	20120615	18	2426	48.28	0.0160424426717629	-0.0608575411026177
1	A	26	50	20120615	18	2428	48.32	0.0180291298841846	-0.0600942900430049
1	A	26	50	20120615	18	2430	48.36	0.0202924372694066	-0.059148039748421
1	A	26	50	20120615	18	2432	48.4	0.0226410924431177	-0.0584267201209326
1	A	26	50	20120615	18	2434	48.44	0.0244042632020063	-0.0576827730764463
1	A	26	50	20120615	18	2436	48.48	0.0262213154976214	-0.0566511749933732
1	A	26	50	20120615	18	2438	48.52	0.0278195182444592	-0.0563605541063055
1	A	26	50	20120615	18	2440	48.56	0.0305980943411318	-0.0559065208421057
1	A	26	50	20120615	18	2442	48.6	0.0320124493248611	-0.0554092833535753
1	A	26	50	20120615	18	2444	48.64	0.0337785899322308	-0.0548029392887079
1	A	26	50	20120615	18	2446	48.68	0.0344174609090328	-0.0547281981019365
1	A	26	50	20120615	18	2448	48.72	0.0356710198107203	-0.0532117368990037
1	A	26	50	20120615	18	2450	48.76	0.0362401700588974	-0.0529084588005529
1	A	26	50	20120615	18	2452	48.8	0.0367851372551578	-0.0515588040873022
1	A	26	50	20120615	18	2454	48.84	0.0368081889362245	-0.0507734912961164
1	A	26	50	20120615	18	2456	48.88	0.0371832949415084	-0.0485792823855520
1	A	26	50	20120615	18	2458	48.92	0.0374746795038997	-0.0469767804294845
1	A	26	50	20120615	18	2460	48.96	0.0376426668619062	-0.0448273384492371
1	A	26	50	20120615	18	2462	49	0.0380796729948151	-0.0418376768362448
1	A	26	50	20120615	18	2464	49.04	0.0383939748879847	-0.0395386676296407
1	A	26	50	20120615	18	2466	49.08	0.0382258885350289	-0.0374776705655841
1	A	26	50	20120615	18	2468	49.12	0.0389736079941929	-0.0353237985613525
1	A	26	50	20120615	18	2470	49.16	0.039342650558828	-0.0328907113024338
1	A	26	50	20120615	18	2472	49.2	0.0393425939902855	-0.0309408502111763
1	A	26	50	20120615	18	2474	49.24	0.0395310096632005	-0.0279245730989402
1	A	26	50	20120615	18	2476	49.28	0.0393201928474575	-0.0258971141095151
1	A	26	50	20120615	18	2478	49.32	0.0393161199123979	-0.0238326168668917
1	A	26	50	20120615	18	2480	49.36	0.039160026090451	-0.0218504197825304
1	A	26	50	20120615	18	2482	49.4	0.0388771833779764	-0.0199057347129112
1	A	26	50	20120615	18	2484	49.44	0.0390021998568901	-0.0182337100181176
1	A	26	50	20120615	18	2486	49.48	0.0387244483132401	-0.0161439266369988
1	A	26	50	20120615	18	2488	49.52	0.038715468057119	-0.0137754724734145
1	A	26	50	20120615	18	2490	49.56	0.0387031643991264	-0.0115350753479030
1	A	26	50	20120615	18	2492	49.6	0.0390519094636076	-0.0100039063239217
1	A	26	50	20120615	18	2494	49.64	0.0386413632664506	-0.008454069680917
1	A	26	50	20120615	18	2496	49.68	0.0383135485626926	-0.00635466964757414
1	A	26	50	20120615	18	2498	49.72	0.0381311857238245	-0.00371567642950783
1	A	26	50	20120615	18	2500	49.76	0.0374397060025022	-0.00239062903224235
1	A	26	50	20120615	18	2502	49.8	0.036989632536277	-0.000532281700605992
1	A	26	50	20120615	18	2504	49.84	0.0360875764155173	-2.39426356109804e-05
1	A	26	50	20120615	18	2506	49.88	0.035352609627152	0.00266334597561038
1	A	26	50	20120615	18	2508	49.92	0.0354619283355235	0.0035746651952036
1	A	26	50	20120615	18	2510	49.96	0.0349139205801039	0.00573119945646635
1	A	26	50	20120615	18	2512	50	0.0340183132731886	0.00787654728845065
1	A	26	50	20120615	18	2514	50.04	0.0332079689019488	0.00944547581454745
1	A	26	50	20120615	18	2516	50.08	0.0321779688802013	0.0116482831435709
1	A	26	50	20120615	18	2518	50.12	0.0311968511502371	0.0137183453165624
1	A	26	50	20120615	18	2520	50.16	0.0310430412831934	0.0148348103555134
1	A	26	50	20120615	18	2522	50.2	0.030081200698298	0.0169936412996016
1	A	26	50	20120615	18	2524	50.24	0.0300888501794569	0.0178403182314723
1	A	26	50	20120615	18	2526	50.28	0.030123724685905	0.0189973429153922
1	A	26	50	20120615	18	2528	50.32	0.030714901310316	0.0198077933526492
1	A	26	50	20120615	18	2530	50.36	0.0317473903479333	0.0203100088729191
1	A	26	50	20120615	18	2532	50.4	0.0329099446068821	0.0213657900079087
1	A	26	50	20120615	18	2534	50.44	0.0339857792901862	0.0211309881301479
1	A	26	50	20120615	18	2536	50.48	0.036656695550996	0.0224690844759533
1	A	26	50	20120615	18	2538	50.52	0.0390264599834459	0.0234790076148626
1	A	26	50	20120615	18	2540	50.56	0.0408767611470191	0.0243134494780986
1	A	26	50	20120615	18	2542	50.6	0.0428581167743107	0.0252344843448652
1	A	26	50	20120615	18	2544	50.64	0.0449761702845413	0.0262122857440256
1	A	26	50	20120615	18	2546	50.68	0.0471382906893754	0.0270724811433390
1	A	26	50	20120615	18	2548	50.72	0.0486944205827326	0.0276014677263447
1	A	26	50	20120615	18	2550	50.76	0.0506803936173053	0.0286721758854852
1	A	26	50	20120615	18	2552	50.8	0.052599806690565	0.0291405209909363
1	A	26	50	20120615	18	2554	50.84	0.0543812349465438	0.0291987017368923
1	A	26	50	20120615	18	2556	50.88	0.0564922810285728	0.0292219867631968
1	A	26	50	20120615	18	2558	50.92	0.0587417927604938	0.0298231053089513
1	A	26	50	20120615	18	2560	50.96	0.0609273183997852	0.0302339343488206
1	A	26	50	20120615	18	2562	51	0.0625652605477257	0.0304324899329778
1	A	26	50	20120615	18	2564	51.04	0.0645494021757352	0.0313043525941809
1	A	26	50	20120615	18	2566	51.08	0.0662895212535571	0.0313144642211519
1	A	26	50	20120615	18	2568	51.12	0.0677803144803327	0.0310577137489030
1	A	26	50	20120615	18	2570	51.16	0.0694368535366184	0.0308329245031638
1	A	26	50	20120615	18	2572	51.2	0.0703079383803621	0.0302523191251315
1	A	26	50	20120615	18	2574	51.24	0.0714569868997903	0.0301397477255666
1	A	26	50	20120615	18	2576	51.28	0.0722271676058587	0.0293021090325730
1	A	26	50	20120615	18	2578	51.32	0.0727636495207449	0.0288248826659502
1	A	26	50	20120615	18	2580	51.36	0.073798853848402	0.0279578283308593
1	A	26	50	20120615	18	2582	51.4	0.0751484378509747	0.0270441049482100
1	A	26	50	20120615	18	2584	51.44	0.0759251946501081	0.0267081585164683
1	A	26	50	20120615	18	2586	51.48	0.0778328980350713	0.0266547719544887
1	A	26	50	20120615	18	2588	51.52	0.0781106495787214	0.0260767828715468
1	A	26	50	20120615	18	2590	51.56	0.0782568085503926	0.0265108757245172
1	A	26	50	20120615	18	2592	51.6	0.0790423334736128	0.0272172046882445
1	A	26	50	20120615	18	2594	51.64	0.0801869979309975	0.0277857185403185
1	A	26	50	20120615	18	2596	51.68	0.0813436124929844	0.0284490554117496
1	A	26	50	20120615	18	2598	51.72	0.0830039699258885	0.0291691022470318
1	A	26	50	20120615	18	2600	51.76	0.08423369932905	0.0298638346595476
1	A	26	50	20120615	18	2602	51.8	0.0859973650626855	0.0302360556691642
1	A	26	50	20120615	18	2604	51.84	0.0865367461153746	0.0302289846013523
1	A	26	50	20120615	18	2606	51.88	0.0866834707724708	0.0304078119063145
1	A	26	50	20120615	18	2608	51.92	0.0867720712521535	0.0303049278696518
1	A	26	50	20120615	18	2610	51.96	0.0862637321871585	0.0305744062639620
1	A	26	50	20120615	18	2612	52	0.0863481607368322	0.0306052361196217
1	A	26	50	20120615	18	2614	52.04	0.0856801569606452	0.0304469149113140
1	A	26	50	20120615	18	2616	52.08	0.084894632037425	0.0307561327067269
1	A	26	50	20120615	18	2618	52.12	0.0846581755297963	0.0310501477063443
1	A	26	50	20120615	18	2620	52.16	0.0838800752277786	0.0313923873884387
1	A	26	50	20120615	18	2622	52.2	0.082733713714119	0.0324038329282478
1	A	26	50	20120615	18	2624	52.24	0.0822521032854529	0.0328253392805131
1	A	26	50	20120615	18	2626	52.28	0.0807255304555492	0.0339453257112345
1	A	26	50	20120615	18	2628	52.32	0.079408473364911	0.0349458818066134
1	A	26	50	20120615	18	2630	52.36	0.0777244278548373	0.0362024105567820
1	A	26	50	20120615	18	2632	52.4	0.0765794098440619	0.0373475699889136
1	A	26	50	20120615	18	2634	52.44	0.0748058446154898	0.0387152559250847
1	A	26	50	20120615	18	2636	52.48	0.0728666749787638	0.0404956093787562
1	A	26	50	20120615	18	2638	52.52	0.0717685381475811	0.0413408848249866
1	A	26	50	20120615	18	2640	52.56	0.07011460124425	0.0417039275885834
1	A	26	50	20120615	18	2642	52.6	0.0685218502906953	0.0427462666236626
1	A	26	50	20120615	18	2644	52.64	0.0667817665682123	0.0436723290196436
1	A	26	50	20120615	18	2646	52.68	0.0654322532763178	0.0445231906094454
1	A	26	50	20120615	18	2648	52.72	0.0639687260870248	0.0454890560461393
1	A	26	50	20120615	18	2650	52.76	0.062545030222716	0.0468515164631974
1	A	26	50	20120615	18	2652	52.8	0.0609382926970292	0.0480171607787800
1	A	26	50	20120615	18	2654	52.84	0.0588709316719419	0.0497305441492053
1	A	26	50	20120615	18	2656	52.88	0.0572289943706877	0.0511464901231923
1	A	26	50	20120615	18	2658	52.92	0.0555809405957762	0.051958602261385
1	A	26	50	20120615	18	2660	52.96	0.05342137991749	0.0531171825802235
1	A	26	50	20120615	18	2662	53	0.0515931553347322	0.0543859442777066
1	A	26	50	20120615	18	2664	53.04	0.0497917300989813	0.0557865813898809
1	A	26	50	20120615	18	2666	53.08	0.0479913655234022	0.0572333925748667
1	A	26	50	20120615	18	2668	53.12	0.0460256086717036	0.058298578230046
1	A	26	50	20120615	18	2670	53.16	0.0438638418202601	0.0600328283215842
1	A	26	50	20120615	18	2672	53.2	0.0423651289975353	0.0610415161449469
1	A	26	50	20120615	18	2674	53.24	0.0410871749118968	0.0620543051876402
1	A	26	50	20120615	18	2676	53.28	0.0391050838935528	0.063973605123815
1	A	26	50	20120615	18	2678	53.32	0.0383086695259024	0.0650340531635603
1	A	26	50	20120615	18	2680	53.36	0.0370232201083834	0.0664455090094868
1	A	26	50	20120615	18	2682	53.4	0.0359963596407442	0.0689082205070033
1	A	26	50	20120615	18	2684	53.44	0.0356758281368324	0.0700338637919743
1	A	26	50	20120615	18	2686	53.48	0.0359015366213871	0.0715135554422852
1	A	26	50	20120615	18	2688	53.52	0.036065938948013	0.0736857167634122
1	A	26	50	20120615	18	2690	53.56	0.0368137750797959	0.0749784493807775
1	A	26	50	20120615	18	2692	53.6	0.0369989663457887	0.076966904360152
1	A	26	50	20120615	18	2694	53.64	0.0372061486326763	0.0789151249636773
1	A	26	50	20120615	18	2696	53.68	0.037859091034424	0.0808101711372573
1	A	26	50	20120615	18	2698	53.72	0.0381233368385534	0.0815286623376209
1	A	26	50	20120615	18	2700	53.76	0.0381801175130827	0.082329036503246
1	A	26	50	20120615	18	2702	53.8	0.0381660460881371	0.0825041868529459
1	A	26	50	20120615	18	2704	53.84	0.0383100130287866	0.0827365421412438
1	A	26	50	20120615	18	2706	53.88	0.0379988153343864	0.0828108590639465
1	A	26	50	20120615	18	2708	53.92	0.0378663742342702	0.0828633970977886
1	A	26	50	20120615	18	2710	53.96	0.0377388828816223	0.0823438857456509
1	A	26	50	20120615	18	2712	54	0.0371394684632104	0.0820021410383034
1	A	26	50	20120615	18	2714	54.04	0.0365726516674113	0.082607424442999
1	A	26	50	20120615	18	2716	54.08	0.0355668629818515	0.0820506485634928
1	A	26	50	20120615	18	2718	54.12	0.0346727971677193	0.0819317132028973
1	A	26	50	20120615	18	2720	54.16	0.0328097829313271	0.0814952161868708
1	A	26	50	20120615	18	2722	54.2	0.0305267472669101	0.0816205862191752
1	A	26	50	20120615	18	2724	54.24	0.0285288170566675	0.0817600983871033
1	A	26	50	20120615	18	2726	54.28	0.0263978093502056	0.0818107979433144
1	A	26	50	20120615	18	2728	54.32	0.0245252491722674	0.0819502394005643
1	A	26	50	20120615	18	2730	54.36	0.0228846200185583	0.0814061914431194
1	A	26	50	20120615	18	2732	54.4	0.0207340961649357	0.0809897762596787
1	A	26	50	20120615	18	2734	54.44	0.0185159021923535	0.0807414403581259
1	A	26	50	20120615	18	2736	54.48	0.0156678882097684	0.0810397687091085
1	A	26	50	20120615	18	2738	54.52	0.0138769988650572	0.0804293234249102
1	A	26	50	20120615	18	2740	54.56	0.0116295306717339	0.0806176966714183
1	A	26	50	20120615	18	2742	54.6	0.00924962137829437	0.0804612139407417
1	A	26	50	20120615	18	2744	54.64	0.00778796095090365	0.0798521828701057
1	A	26	50	20120615	18	2746	54.68	0.00662441674246119	0.0795320756302626
1	A	26	50	20120615	18	2748	54.72	0.00482935546774102	0.0788007857971595
1	A	26	50	20120615	18	2750	54.76	0.00261455560770852	0.0781178620678895
1	A	26	50	20120615	18	2752	54.8	0.00181184798970554	0.0783540357328058
1	A	26	50	20120615	18	2754	54.84	0.0016233333218412	0.0793492178166477
1	A	26	50	20120615	18	2756	54.88	0.000228070221203910	0.0800134739268944
1	A	26	50	20120615	18	2758	54.92	-0.00098702207158704	0.0811564413280043
1	A	26	50	20120615	18	2760	54.96	-0.00241375142398712	0.0823417644253073
1	A	26	50	20120615	18	2762	55	-0.00453231405110012	0.084149624332767
1	A	26	50	20120615	18	2764	55.04	-0.00664677545888232	0.0850209920192232
1	A	26	50	20120615	18	2766	55.08	-0.00797564123276622	0.0862218714657123
1	A	26	50	20120615	18	2768	55.12	-0.00940201703177572	0.0873562121640917
1	A	26	50	20120615	18	2770	55.16	-0.00971703310279432	0.0875247157100485
1	A	26	50	20120615	18	2772	55.2	-0.00964087770246052	0.0876218014711054
1	A	26	50	20120615	18	2774	55.24	-0.00930486056004062	0.0879312313985526
1	A	26	50	20120615	18	2776	55.28	-0.00957504606113202	0.0883974268993889
1	A	26	50	20120615	18	2778	55.32	-0.00962291719021832	0.08861500365596
1	A	26	50	20120615	18	2780	55.36	-0.00926936379962512	0.0892101047230066
1	A	26	50	20120615	18	2782	55.4	-0.00946502024597942	0.0906454607781372
1	A	26	50	20120615	18	2784	55.44	-0.00913529635391212	0.0915323848137795
1	A	26	50	20120615	18	2786	55.48	-0.00941318931891842	0.0936671401861817
1	A	26	50	20120615	18	2788	55.52	-0.00996522758299072	0.0956687473516867
1	A	26	50	20120615	18	2790	55.56	-0.0103282562044519	0.0971591870250717
1	A	26	50	20120615	18	2792	55.6	-0.0101739655047970	0.0985445506307717
1	A	26	50	20120615	18	2794	55.64	-0.00992004345967292	0.0996134839518917
1	A	26	50	20120615	18	2796	55.68	-0.00911471954657962	0.100242879697826
1	A	26	50	20120615	18	2798	55.72	-0.00877615681974742	0.100530247893700
1	A	26	50	20120615	18	2800	55.76	-0.00823154317687762	0.100598412987407
1	A	26	50	20120615	18	2802	55.8	-0.00776860036723472	0.101319591193539
1	A	26	50	20120615	18	2804	55.84	-0.00722943144658002	0.101618485229947
1	A	26	50	20120615	18	2806	55.88	-0.00724491708508802	0.101532571756032
1	A	26	50	20120615	18	2808	55.92	-0.00713326492433862	0.101904156369546
1	A	26	50	20120615	18	2810	55.96	-0.00730530400420132	0.101940572368777
1	A	26	50	20120615	18	2812	56	-0.00760688504637742	0.101590059537343
1	A	26	50	20120615	18	2814	56.04	-0.00762661332557252	0.101741733941907
1	A	26	50	20120615	18	2816	56.08	-0.00707132237030672	0.101315984948955
1	A	26	50	20120615	18	2818	56.12	-0.00708652516610222	0.101533985969595
1	A	26	50	20120615	18	2820	56.16	-0.00653222416033012	0.101151936175720
1	A	26	50	20120615	18	2822	56.2	-0.00582412742964982	0.102025071629129
1	A	26	50	20120615	18	2824	56.24	-0.00518702421980082	0.101613394061122
1	A	26	50	20120615	18	2826	56.28	-0.00482307635952402	0.102213232743603
1	A	26	50	20120615	18	2828	56.32	-0.00398091218313092	0.103076751544788
1	A	26	50	20120615	18	2830	56.36	-0.00352822242181522	0.103209404776938
1	A	26	50	20120615	18	2832	56.4	-0.00304222793110572	0.104892248205484
1	A	26	50	20120615	18	2834	56.44	-0.00260424599083882	0.105306895621972
1	A	26	50	20120615	18	2836	56.48	-0.00283030802878412	0.106065126223438
1	A	26	50	20120615	18	2838	56.52	-0.00266965336809852	0.105980556252408
1	A	26	50	20120615	18	2840	56.56	-0.00366398692380312	0.106386859808878
1	A	26	50	20120615	18	2842	56.6	-0.00401145919607812	0.106704633596343
1	A	26	50	20120615	18	2844	56.64	-0.00484089545041002	0.107033155406883
1	A	26	50	20120615	18	2846	56.68	-0.00574372938862892	0.107525584569301
1	A	26	50	20120615	18	2848	56.72	-0.00697975204214302	0.109346384530856
1	A	26	50	20120615	18	2850	56.76	-0.00858912707612362	0.110646895322815
1	A	26	50	20120615	18	2852	56.8	-0.00969150654799342	0.112172831756615
1	A	26	50	20120615	18	2854	56.84	-0.0112328579096239	0.113428229135934
1	A	26	50	20120615	18	2856	56.88	-0.0125959476517172	0.114455160314251
1	A	26	50	20120615	18	2858	56.92	-0.0144629216860840	0.115442069248753
1	A	26	50	20120615	18	2860	56.96	-0.0159325724201021	0.116754176591923
1	A	26	50	20120615	18	2862	57	-0.0166521242806376	0.116915679780746
1	A	26	50	20120615	18	2864	57.04	-0.0184149414861356	0.117824311994570
1	A	26	50	20120615	18	2866	57.08	-0.0200943908021318	0.118120519025210
1	A	26	50	20120615	18	2868	57.12	-0.0225939425629481	0.118907599583348
1	A	26	50	20120615	18	2870	57.16	-0.0244417540035448	0.119667597951768
1	A	26	50	20120615	18	2872	57.2	-0.0262411286296302	0.120392594534518
1	A	26	50	20120615	18	2874	57.24	-0.0286851725081234	0.120535147261605
1	A	26	50	20120615	18	2876	57.28	-0.0304506060087119	0.120595463470041
1	A	26	50	20120615	18	2878	57.32	-0.031764127565444	0.120561805187256
1	A	26	50	20120615	18	2880	57.36	-0.0332844071449951	0.119511044510413
1	A	26	50	20120615	18	2882	57.4	-0.0346169498741411	0.119762420971125
1	A	26	50	20120615	18	2884	57.44	-0.036200303378574	0.119307609889465
1	A	26	50	20120615	18	2886	57.48	-0.0380939353385916	0.118321903036491
1	A	26	50	20120615	18	2888	57.52	-0.0388919053411606	0.117878900638078
1	A	26	50	20120615	18	2890	57.56	-0.0413063214455221	0.117063960072761
1	A	26	50	20120615	18	2892	57.6	-0.0435737300500749	0.116246120369640
1	A	26	50	20120615	18	2894	57.64	-0.0437879126940963	0.116705103381308
1	A	26	50	20120615	18	2896	57.68	-0.0476914249689585	0.114989379487437
1	A	26	50	20120615	18	2898	57.72	-0.0487974813960905	0.114150609423594
1	A	26	50	20120615	18	2900	57.76	-0.0505900677970765	0.112800671867631
1	A	26	50	20120615	18	2902	57.8	-0.0514859013781617	0.111848269744050
1	A	26	50	20120615	18	2904	57.84	-0.0521843107459397	0.110925000419855
1	A	26	50	20120615	18	2906	57.88	-0.0529868769425864	0.110502857671487
1	A	26	50	20120615	18	2908	57.92	-0.0532251719278463	0.109348152297809
1	A	26	50	20120615	18	2910	57.96	-0.0540036964939327	0.107547151326127
1	A	26	50	20120615	18	2912	58	-0.0544486080806553	0.106273510591854
1	A	26	50	20120615	18	2914	58.04	-0.0551646951179629	0.105663489571724
1	A	26	50	20120615	18	2916	58.08	-0.0555594728338993	0.104906673183820
1	A	26	50	20120615	18	2918	58.12	-0.0563006621619391	0.104362059540950
1	A	26	50	20120615	18	2920	58.16	-0.0566558418981291	0.104422658592098
1	A	26	50	20120615	18	2922	58.2	-0.057556837358717	0.103770564718488
1	A	26	50	20120615	18	2924	58.24	-0.0590014565126811	0.104133310497237
1	A	26	50	20120615	18	2926	58.28	-0.0609847496125531	0.103847073672212
1	A	26	50	20120615	18	2928	58.32	-0.0621895181463387	0.104265822308031
1	A	26	50	20120615	18	2930	58.36	-0.0640489261381469	0.105413032349828
1	A	26	50	20120615	18	2932	58.4	-0.0651098691526392	0.106223093878355
1	A	26	50	20120615	18	2934	58.44	-0.0662546043207021	0.107252004955660
1	A	26	50	20120615	18	2936	58.48	-0.0675763990267741	0.109383719768903
1	A	26	50	20120615	18	2938	58.52	-0.0692296146811883	0.110694695741223
1	A	26	50	20120615	18	2940	58.56	-0.070707962828615	0.112207409278215
1	A	26	50	20120615	18	2942	58.6	-0.0722382833244589	0.113291969659199
1	A	26	50	20120615	18	2944	58.64	-0.073822909621098	0.115150953386938
1	A	26	50	20120615	18	2946	58.68	-0.0733347938100449	0.114909334999807
1	A	26	50	20120615	18	2948	58.72	-0.0755328352393633	0.117567702943678
1	A	26	50	20120615	18	2950	58.76	-0.0767490589030041	0.118935247458493
1	A	26	50	20120615	18	2952	58.8	-0.07813272545243	0.121109742231998
1	A	26	50	20120615	18	2954	58.84	-0.0790905722982252	0.122643739683104
1	A	26	50	20120615	18	2956	58.88	-0.0797486058687974	0.124194707696958
1	A	26	50	20120615	18	2958	58.92	-0.0811607688215051	0.125376212417643
1	A	26	50	20120615	18	2960	58.96	-0.0818284190443014	0.127029286650701
1	A	26	50	20120615	18	2962	59	-0.0833100905935997	0.128661713365748
1	A	26	50	20120615	18	2964	59.04	-0.0839976105169474	0.130194508735326
1	A	26	50	20120615	18	2966	59.08	-0.0851296884736271	0.132203399100677
1	A	26	50	20120615	18	2968	59.12	-0.0857584478234582	0.133500798622798
1	A	26	50	20120615	18	2970	59.16	-0.0863092840060025	0.134867636030832
1	A	26	50	20120615	18	2972	59.2	-0.0867962684462057	0.136359136364388
1	A	26	50	20120615	18	2974	59.24	-0.0869118804049297	0.137232059685763
1	A	26	50	20120615	18	2976	59.28	-0.0869838638752544	0.137561712867152
1	A	26	50	20120615	18	2978	59.32	-0.0873301340660015	0.138369440943302
1	A	26	50	20120615	18	2980	59.36	-0.0875564082359812	0.138983209629372
1	A	26	50	20120615	18	2982	59.4	-0.0874511907469406	0.139932712615149
1	A	26	50	20120615	18	2984	59.44	-0.087205895404547	0.140998251823719
1	A	26	50	20120615	18	2986	59.48	-0.087446028867438	0.141954543034596
1	A	26	50	20120615	18	2988	59.52	-0.086971065242515	0.142771746341613
1	A	26	50	20120615	18	2990	59.56	-0.0866950107551397	0.143138310496980
1	A	26	50	20120615	18	2992	59.6	-0.0858482503846688	0.144304683132547
1	A	26	50	20120615	18	2994	59.64	-0.0852812921675135	0.145075288102684
1	A	26	50	20120615	18	2996	59.68	-0.0852206931163658	0.145480955263051
1	A	26	50	20120615	18	2998	59.72	-0.0845066566887236	0.147438085412019
1	A	26	50	20120615	18	3000	59.76	-0.0847658113240285	0.148769921034384
1	A	26	50	20120615	18	3002	59.8	-0.0845822464036324	0.149236328667255
1	A	26	50	20120615	18	3004	59.84	-0.0851095359303632	0.149428873843772
1	A	26	50	20120615	18	3006	59.88	-0.0856643319108822	0.150047875120023
1	A	26	50	20120615	18	3008	59.92	-0.086073039630408	0.150275563503565
1	A	26	50	20120615	18	3010	59.96	-0.0865493467582153	0.151175286171946
1	A	26	50	20120615	18	3012	60	-0.0876234419588377	0.152662331732782
1	A	26	50	20120615	18	3014	60.04	-0.0889745108856508	0.153842705082616
1	A	26	50	20120615	18	3016	60.08	-0.0901910173920041	0.154580641719463
1	A	26	50	20120615	18	3018	60.12	-0.0920512032012715	0.155752529787923
1	A	26	50	20120615	18	3020	60.16	-0.0929803415117505	0.156243261894067
1	A	26	50	20120615	18	3022	60.2	-0.0936699827554415	0.156819341788699
1	A	26	50	20120615	18	3024	60.24	-0.0937971205546995	0.157010402040976
1	A	26	50	20120615	18	3026	60.28	-0.0941957873579325	0.157362682639363
1	A	26	50	20120615	18	3028	60.32	-0.0941573914597135	0.157604725290563
1	A	26	50	20120615	18	3030	60.36	-0.0941066211928245	0.157764390001755
1	A	26	50	20120615	18	3032	60.4	-0.0940743771236025	0.158488184502978
1	A	26	50	20120615	18	3034	60.44	-0.0946524369172225	0.157978006960352
1	A	26	50	20120615	18	3036	60.48	-0.0948188898535135	0.157950146953173
1	A	26	50	20120615	18	3038	60.52	-0.0950513158524895	0.158327246999580
1	A	26	50	20120615	18	3040	60.56	-0.0956097180775925	0.157843798093282
1	A	26	50	20120615	18	3042	60.6	-0.0968962988659615	0.158265587288260
1	A	26	50	20120615	18	3044	60.64	-0.0986053052454115	0.158850435306980
1	A	26	50	20120615	18	3046	60.68	-0.101017600029430	0.159163330057655
1	A	26	50	20120615	18	3048	60.72	-0.102444046539118	0.159579603819739
1	A	26	50	20120615	18	3050	60.76	-0.103721081385941	0.159882245522087
1	A	26	50	20120615	18	3052	60.8	-0.105894515499274	0.159459607798972
1	A	26	50	20120615	18	3054	60.84	-0.107801794620168	0.159928207462864
1	A	26	50	20120615	18	3056	60.88	-0.108468384182793	0.160395817177263
1	A	26	50	20120615	18	3058	60.92	-0.107851292094851	0.160384998443511
1	A	26	50	20120615	18	3060	60.96	-0.108145660647859	0.160584190423771
1	A	26	50	20120615	18	3062	61	-0.108305891044476	0.161556745090615
1	A	26	50	20120615	18	3064	61.04	-0.108233766152795	0.161491691266746
1	A	26	50	20120615	18	3066	61.08	-0.108342660597098	0.162098388885004
1	A	26	50	20120615	18	3068	61.12	-0.108457282606328	0.162702187365459
1	A	26	50	20120615	18	3070	61.16	-0.108421503003200	0.162455124256112
1	A	26	50	20120615	18	3072	61.2	-0.108146155622606	0.162613091911029
1	A	26	50	20120615	18	3074	61.24	-0.108491294442503	0.162908591834887
1	A	26	50	20120615	18	3076	61.28	-0.108681930430711	0.162641588314311
1	A	26	50	20120615	18	3078	61.32	-0.109212826202026	0.163181252209713
1	A	26	50	20120615	18	3080	61.36	-0.109243656057686	0.162955260882446
1	A	26	50	20120615	18	3082	61.4	-0.109724842222283	0.163299975438274
1	A	26	50	20120615	18	3084	61.44	-0.110523377910277	0.164047175173954
1	A	26	50	20120615	18	3086	61.48	-0.111311872681978	0.164119936461738
1	A	26	50	20120615	18	3088	61.52	-0.111565511884390	0.164921300576857
1	A	26	50	20120615	18	3090	61.56	-0.112285912273063	0.165937554442778
1	A	26	50	20120615	18	3092	61.6	-0.112259961454193	0.167106189820045
1	A	26	50	20120615	18	3094	61.64	-0.113216464797104	0.169580568579451
1	A	26	50	20120615	18	3096	61.68	-0.114273377302944	0.171854129013000
1	A	26	50	20120615	18	3098	61.72	-0.114984868146174	0.173515688527432
1	A	26	50	20120615	18	3100	61.76	-0.116107470871985	0.173759216102873
1	A	26	50	20120615	18	3102	61.8	-0.117518573164521	0.174257302119541
1	A	26	50	20120615	18	3104	61.84	-0.118902876110050	0.174439947801121
1	A	26	50	20120615	18	3106	61.88	-0.121049298744342	0.174151801787788
1	A	26	50	20120615	18	3108	61.92	-0.123566386753332	0.174238280947127
1	A	26	50	20120615	18	3110	61.96	-0.125192590928704	0.173812744086209
1	A	26	50	20120615	18	3112	62	-0.127045139984735	0.173353195389116
1	A	26	50	20120615	18	3114	62.04	-0.128239796891550	0.172864231049925
1	A	26	50	20120615	18	3116	62.08	-0.129392522366240	0.171606853771619
1	A	26	50	20120615	18	3118	62.12	-0.130613412934637	0.170883766377178
1	A	26	50	20120615	18	3120	62.16	-0.131876164224480	0.170302666024399
1	A	26	50	20120615	18	3122	62.2	-0.132837263761468	0.169596124928637
1	A	26	50	20120615	18	3124	62.24	-0.133595352941578	0.168345889428821
1	A	26	50	20120615	18	3126	62.28	-0.135379100507800	0.166990648571999
1	A	26	50	20120615	18	3128	62.32	-0.136536492887246	0.165744160738123
1	A	26	50	20120615	18	3130	62.36	-0.137594466053257	0.163759877688758
1	A	26	50	20120615	18	3132	62.4	-0.138069146835468	0.163447831466220
1	A	26	50	20120615	18	3134	62.44	-0.139088087707157	0.162560412455831
1	A	26	50	20120615	18	3136	62.48	-0.139034135459753	0.161994939162916
1	A	26	50	20120615	18	3138	62.52	-0.138880693288235	0.161200858247644
1	A	26	50	20120615	18	3140	62.56	-0.138929200813425	0.161368725397497
1	A	26	50	20120615	18	3142	62.6	-0.138784456055316	0.160891216188162
1	A	26	50	20120615	18	3144	62.64	-0.138404386160428	0.160723985434411
1	A	26	50	20120615	18	3146	62.68	-0.138363161835085	0.161155532702970
1	A	26	50	20120615	18	3148	62.72	-0.138693097859187	0.161542602954991
1	A	26	50	20120615	18	3150	62.76	-0.138346403404371	0.162111328939100
1	A	26	50	20120615	18	3152	62.8	-0.137867904245542	0.162376281850010
1	A	26	50	20120615	18	3154	62.84	-0.138069076124790	0.163087277718493
1	A	26	50	20120615	18	3156	62.88	-0.137906158722404	0.163845579030638
1	A	26	50	20120615	18	3158	62.92	-0.137794223718942	0.163360715910778
1	A	26	50	20120615	18	3160	62.96	-0.137816851135940	0.164384606529936
1	A	26	50	20120615	18	3162	63	-0.138080036279898	0.165109956666077
1	A	26	50	20120615	18	3164	63.04	-0.138420225352327	0.166691683824913
1	A	26	50	20120615	18	3166	63.08	-0.139315281115953	0.168733949630336
1	A	26	50	20120615	18	3168	63.12	-0.139748737572820	0.170868705002739
1	A	26	50	20120615	18	3170	63.16	-0.140733383765622	0.172445199571394
1	A	26	50	20120615	18	3172	63.2	-0.141127666506812	0.173344922239776
1	A	26	50	20120615	18	3174	63.24	-0.141448975828183	0.175164732251837
1	A	26	50	20120615	18	3176	63.28	-0.142244258824984	0.176841494562065
1	A	26	50	20120615	18	3178	63.32	-0.143300747066754	0.179412464107781
1	A	26	50	20120615	18	3180	63.36	-0.144182792065607	0.180278387072022
1	A	26	50	20120615	18	3182	63.4	-0.145416057002674	0.182433577830401
1	A	26	50	20120615	18	3184	63.44	-0.146464272095105	0.183431729762724
1	A	26	50	20120615	18	3186	63.48	-0.147797592641710	0.184902794710304
1	A	26	50	20120615	18	3188	63.52	-0.148925922932450	0.186956444934904
1	A	26	50	20120615	18	3190	63.56	-0.150043505200115	0.187371870168851
1	A	26	50	20120615	18	3192	63.6	-0.151332631572896	0.188015973735834
1	A	26	50	20120615	18	3194	63.64	-0.153276043850309	0.187756889811208
1	A	26	50	20120615	18	3196	63.68	-0.154950826261550	0.188227469374087
1	A	26	50	20120615	18	3198	63.72	-0.156597536533577	0.188314584929529
1	A	26	50	20120615	18	3200	63.76	-0.157902997073003	0.188963567533302
1	A	26	50	20120615	18	3202	63.8	-0.159576153138647	0.189619621204887
1	A	26	50	20120615	18	3204	63.84	-0.161168557609879	0.189582851652266
1	A	26	50	20120615	18	3206	63.88	-0.161562628219034	0.189887402542923
1	A	26	50	20120615	18	3208	63.92	-0.163058654035991	0.189781548657779
1	A	26	50	20120615	18	3210	63.96	-0.166647998767972	0.189559446417808
1	A	26	50	20120615	18	3212	64	-0.168420291204338	0.189485624469852
1	A	26	50	20120615	18	3214	64.04	-0.169550601394065	0.189387690180658
1	A	26	50	20120615	18	3216	64.08	-0.170903155245118	0.189190548810063
1	A	26	50	20120615	18	3218	64.12	-0.171825434619820	0.189047501108229
1	A	26	50	20120615	18	3220	64.16	-0.171844102238843	0.188245359175651
1	A	26	50	20120615	18	3222	64.2	-0.172300935645896	0.188224103545809
1	A	26	50	20120615	18	3224	64.24	-0.172043555848612	0.188331576705481
1	A	26	50	20120615	18	3226	64.28	-0.172325267190237	0.188370891842515
1	A	26	50	20120615	18	3228	64.32	-0.172136420182186	0.188056278822362
1	A	26	50	20120615	18	3230	64.36	-0.172113439211797	0.188851420397806
1	A	26	50	20120615	18	3232	64.4	-0.171717035150264	0.189147415296411
1	A	26	50	20120615	18	3234	64.44	-0.170522943928874	0.189026287904794
1	A	26	50	20120615	18	3236	64.48	-0.170455415231271	0.189505352749048
1	A	26	50	20120615	18	3238	64.52	-0.169917519102822	0.189487462947484
1	A	26	50	20120615	18	3240	64.56	-0.169106255492767	0.189969214797506
1	A	26	50	20120615	18	3242	64.6	-0.168660919641976	0.190909525395128
1	A	26	50	20120615	18	3244	64.64	-0.167493839899627	0.192138830534221
1	A	26	50	20120615	18	3246	64.68	-0.166728113966280	0.193818138428861
1	A	26	50	20120615	18	3248	64.72	-0.165757892751814	0.195481324288889
1	A	26	50	20120615	18	3250	64.76	-0.164849048405955	0.197650232918823
1	A	26	50	20120615	18	3252	64.8	-0.164261159828077	0.199945077266486
1	A	26	50	20120615	18	3254	64.84	-0.163659553378643	0.201488549948460
1	A	26	50	20120615	18	3256	64.88	-0.163565578887423	0.203447872128450
1	A	26	50	20120615	18	3258	64.92	-0.163106171611687	0.205602921465472
1	A	26	50	20120615	18	3260	64.96	-0.162432793823963	0.208018610362039
1	A	26	50	20120615	18	3262	65	-0.162033490624627	0.208902988813269
1	A	26	50	20120615	18	3264	65.04	-0.161925091155071	0.209729808772511
1	A	26	50	20120615	18	3266	65.08	-0.161839955498616	0.210281634904549
1	A	26	50	20120615	18	3268	65.12	-0.161610075084052	0.210520000600487
1	A	26	50	20120615	18	3270	65.16	-0.161604206097768	0.210985488994542
1	A	26	50	20120615	18	3272	65.2	-0.161774053146609	0.211908829029415
1	A	26	50	20120615	18	3274	65.24	-0.162153910909463	0.211970205898022
1	A	26	50	20120615	18	3276	65.28	-0.162339102175455	0.212090484761502
1	A	26	50	20120615	18	3278	65.32	-0.162200792089055	0.211878069884434
1	A	26	50	20120615	18	3280	65.36	-0.162338748622065	0.212481161258108
1	A	26	50	20120615	18	3282	65.4	-0.162774114267241	0.212286211918535
1	A	26	50	20120615	18	3284	65.44	-0.163308969836531	0.213154256203119
1	A	26	50	20120615	18	3286	65.48	-0.164313485729884	0.214241362168515
1	A	26	50	20120615	18	3288	65.52	-0.165342043253798	0.216356601393757
1	A	26	50	20120615	18	3290	65.56	-0.166829230235990	0.218003311665784
1	A	26	50	20120615	18	3292	65.6	-0.168223008412387	0.219402605275074
1	A	26	50	20120615	18	3294	65.64	-0.169334156008343	0.221053416766432
1	A	26	50	20120615	18	3296	65.68	-0.169968147948355	0.221440487018454
1	A	26	50	20120615	18	3298	65.72	-0.171170795161797	0.222076317436097
1	A	26	50	20120615	18	3300	65.76	-0.172298418345755	0.222348765678888
1	A	26	50	20120615	18	3302	65.8	-0.173822587012603	0.222626305090504
1	A	26	50	20120615	18	3304	65.84	-0.174676347740208	0.222929371056920
1	A	26	50	20120615	18	3306	65.88	-0.175002394677013	0.222606152547240
1	A	26	50	20120615	18	3308	65.92	-0.175922482020693	0.223125734610056
1	A	26	50	20120615	18	3310	65.96	-0.176317118315273	0.223469317795034
1	A	26	50	20120615	18	3312	66	-0.177529594312974	0.223874702112688
1	A	26	50	20120615	18	3314	66.04	-0.178530645383099	0.224021992455210
1	A	26	50	20120615	18	3316	66.08	-0.181202094802422	0.223726421820674
1	A	26	50	20120615	18	3318	66.12	-0.182772083988691	0.222775858174724
1	A	26	50	20120615	18	3320	66.16	-0.184453796046387	0.222492803330216
1	A	26	50	20120615	18	3322	66.2	-0.184748447442107	0.222241992554929
1	A	26	50	20120615	18	3324	66.24	-0.185923800333795	0.221899611451478
1	A	26	50	20120615	18	3326	66.28	-0.188482678353553	0.221592161423018
1	A	26	50	20120615	18	3328	66.32	-0.190517307405739	0.221332370391610
1	A	26	50	20120615	18	3330	66.36	-0.191233960128472	0.221270498548256
1	A	26	50	20120615	18	3332	66.4	-0.191509661062457	0.220768523444292
1	A	26	50	20120615	18	3334	66.44	-0.192891842687642	0.219796463752195
1	A	26	50	20120615	18	3336	66.48	-0.193414677441651	0.219395251364550
1	A	26	50	20120615	18	3338	66.52	-0.193727784324361	0.218771017498118
1	A	26	50	20120615	18	3340	66.56	-0.193590959162201	0.218919156368777
1	A	26	50	20120615	18	3342	66.6	-0.194073630251039	0.217954238455170
1	A	26	50	20120615	18	3344	66.64	-0.195044770704321	0.217700104278011
1	A	26	50	20120615	18	3346	66.68	-0.195699127319631	0.218027211874988
1	A	26	50	20120615	18	3348	66.72	-0.196693602296691	0.218046728022149
1	A	26	50	20120615	18	3350	66.76	-0.198547494855606	0.218956208764111
1	A	26	50	20120615	18	3352	66.8	-0.200022095337093	0.219996079996524
1	A	26	50	20120615	18	3354	66.84	-0.201787882391072	0.221317521149205
1	A	26	50	20120615	18	3356	66.88	-0.204258725616572	0.222171494008844
1	A	26	50	20120615	18	3358	66.92	-0.205169974125487	0.223486217647104
1	A	26	50	20120615	18	3360	66.96	-0.206749297121267	0.223362120407006
1	A	26	50	20120615	18	3362	67	-0.208119988261258	0.224528528397913
1	A	26	50	20120615	18	3364	67.04	-0.209929842209841	0.225985507778412
1	A	26	50	20120615	18	3366	67.08	-0.211731974552373	0.227407782358090
1	A	26	50	20120615	18	3368	67.12	-0.213364938668574	0.229109533821965
1	A	26	50	20120615	18	3370	67.16	-0.213866927914674	0.228747551718540
1	A	26	50	20120615	18	3372	67.2	-0.213705990411276	0.228983442540744
1	A	26	50	20120615	18	3374	67.24	-0.213145495150100	0.229010779288905
1	A	26	50	20120615	18	3376	67.28	-0.213230142902876	0.229950022155287
1	A	26	50	20120615	18	3378	67.32	-0.213509556147462	0.229551814971462
1	A	26	50	20120615	18	3380	67.36	-0.213360102058190	0.229677227430173
1	A	26	50	20120615	18	3382	67.4	-0.213267619562279	0.231431410861873
1	A	26	50	20120615	18	3384	67.44	-0.213023738433448	0.233416188885985
1	A	26	50	20120615	18	3386	67.48	-0.213284448703671	0.234525851557701
1	A	26	50	20120615	18	3388	67.52	-0.213480458703416	0.235721427703332
1	A	26	50	20120615	18	3390	67.56	-0.213325248764946	0.236057656977786
1	A	26	50	20120615	18	3392	67.6	-0.213416536250397	0.236969046908057
1	A	26	50	20120615	18	3394	67.64	-0.213215576503184	0.237049798502469
1	A	26	50	20120615	18	3396	67.68	-0.214554553904039	0.238037202411717
1	A	26	50	20120615	18	3398	67.72	-0.216155797210036	0.239391665451080
1	A	26	50	20120615	18	3400	67.76	-0.218096381060324	0.239992423372376
1	A	26	50	20120615	18	3402	67.8	-0.219330635946885	0.240998282768614
1	A	26	50	20120615	18	3404	67.84	-0.220663178676031	0.241829486789899
1	A	26	50	20120615	18	3406	67.88	-0.222093867826406	0.242825588112557
1	A	26	50	20120615	18	3408	67.92	-0.223702889306996	0.243124340727608
1	A	26	50	20120615	18	3410	67.96	-0.224684212097926	0.244045135178069
1	A	26	50	20120615	18	3412	68	-0.227242340584496	0.242191285045561
1	A	26	50	20120615	18	3414	68.04	-0.228903610185148	0.240118479298259
1	A	26	50	20120615	18	3416	68.08	-0.229055673498442	0.240209660717693
1	A	26	50	20120615	18	3418	68.12	-0.228976491681085	0.240348239504670
1	A	26	50	20120615	18	3420	68.16	-0.229782890396486	0.240396025780942
1	A	26	50	20120615	18	3422	68.2	-0.230150748557263	0.240371821515822
1	A	26	50	20120615	18	3424	68.24	-0.229963520823740	0.240441669523668
1	A	26	50	20120615	18	3426	68.28	-0.230327610105373	0.242186172663533
1	A	26	50	20120615	18	3428	68.32	-0.232530396221193	0.242509171970111
1	A	26	50	20120615	18	3430	68.36	-0.232476104562534	0.244280318893492
1	A	26	50	20120615	18	3432	68.4	-0.232449630484646	0.245166634817302
1	A	26	50	20120615	18	3434	68.44	-0.231852896000935	0.245575278897218
