# Supplementary material for: How Do Ants Make Sense of Gravity? A Boltzmann Walker Analysis of Lasius niger Trajectories on Various Inclines
Source: PLoS One. 2013 Oct 29;8(10):e76531. doi: 10.1371/journal.pone.0076531 (PMC3812222; doi:10.1371/journal.pone.0076531)
Supplement: Dataset S1 — Trajectories for . (ZIP) [file pone.0076531.s005.zip › Incline1/1-A-26-50-20120615-19.txt]

Pente	Colonie	Temperature	Humidite	Date	Indiv	Frame	Time	X	Y
1	A	26	50	20120615	19	10	0	0	0
1	A	26	50	20120615	19	12	0.04	0.00011943033534240	-0.00293484669531477
1	A	26	50	20120615	19	14	0.08	-0.000160371817973102	-0.00576376879480779
1	A	26	50	20120615	19	16	0.12	-0.000183833620972903	-0.00866388240503067
1	A	26	50	20120615	19	18	0.16	-0.000801675242102402	-0.0119562847153202
1	A	26	50	20120615	19	20	0.2	-0.00210030513002280	-0.0141028770552394
1	A	26	50	20120615	19	22	0.24	-0.0037691025894671	-0.0165229047590164
1	A	26	50	20120615	19	24	0.28	-0.0042732569965311	-0.0177007905071949
1	A	26	50	20120615	19	26	0.32	-0.0055642374032925	-0.0182128220838013
1	A	26	50	20120615	19	28	0.36	-0.0066286805963517	-0.0179949978398567
1	A	26	50	20120615	19	30	0.4	-0.0077835344624534	-0.0171948428773339
1	A	26	50	20120615	19	32	0.44	-0.00821385843628009	-0.0161770121632905
1	A	26	50	20120615	19	34	0.48	-0.00913908644625925	-0.0145917282573449
1	A	26	50	20120615	19	36	0.52	-0.0092657434129054	-0.0141061721728398
1	A	26	50	20120615	19	38	0.56	-0.00990820719926264	-0.0120696912079937
1	A	26	50	20120615	19	40	0.6	-0.0111302763025315	-0.0106705154734041
1	A	26	50	20120615	19	42	0.64	-0.0128195984555387	-0.00821320789804142
1	A	26	50	20120615	19	44	0.68	-0.0126390175257593	-0.00608311943039507
1	A	26	50	20120615	19	46	0.72	-0.0125262410652278	-0.00448546115577875
1	A	26	50	20120615	19	48	0.76	-0.0117771321412388	-0.0023852974471122
1	A	26	50	20120615	19	50	0.8	-0.0118301792919634	0.00097329005789641
1	A	26	50	20120615	19	52	0.84	-0.0117634885158958	0.0032451145442977
1	A	26	50	20120615	19	54	0.88	-0.0108491888412199	0.00569890588976954
1	A	26	50	20120615	19	56	0.92	-0.00941934114791473	0.00885351430160927
1	A	26	50	20120615	19	58	0.96	-0.00896177234980891	0.0106230490215286
1	A	26	50	20120615	19	60	1	-0.00829320288819703	0.0118814869600063
1	A	26	50	20120615	19	62	1.04	-0.00884348752745203	0.0115596260953458
1	A	26	50	20120615	19	64	1.08	-0.00955695826966925	0.0112086182891648
1	A	26	50	20120615	19	66	1.12	-0.0104249389146436	0.0110794369513099
1	A	26	50	20120615	19	68	1.16	-0.0120214233920031	0.0102706270017853
1	A	26	50	20120615	19	70	1.2	-0.0143919423073885	0.00994127080524417
1	A	26	50	20120615	19	72	1.24	-0.0160697087092455	0.00916608378316497
1	A	26	50	20120615	19	74	1.28	-0.0179218052169361	0.00690912621683817
1	A	26	50	20120615	19	76	1.32	-0.0189343821275953	0.00571442688361659
1	A	26	50	20120615	19	78	1.36	-0.0203132120666378	0.00148486767194926
1	A	26	50	20120615	19	80	1.4	-0.0211005995091196	0.000201953939347570
1	A	26	50	20120615	19	82	1.44	-0.0205454916945101	-0.00141526927279741
1	A	26	50	20120615	19	84	1.48	-0.0204654358931713	-0.00235667164328943
1	A	26	50	20120615	19	86	1.52	-0.0205718293007890	-0.00348194935405442
1	A	26	50	20120615	19	88	1.56	-0.0207172154047484	-0.00511072244836329
1	A	26	50	20120615	19	90	1.6	-0.0205895423256577	-0.00863000491914402
1	A	26	50	20120615	19	92	1.64	-0.0206680948179797	-0.0118323571808495
1	A	26	50	20120615	19	94	1.68	-0.0217079943346639	-0.0125694311474227
1	A	26	50	20120615	19	96	1.72	-0.0219445498372420	-0.0122264843585472
1	A	26	50	20120615	19	98	1.76	-0.022600299452911	-0.0147232006211710
1	A	26	50	20120615	19	100	1.8	-0.0216663811005911	-0.0151900042338391
1	A	26	50	20120615	19	102	1.84	-0.0216180432810291	-0.0146640299257213
1	A	26	50	20120615	19	104	1.88	-0.0207227965985723	-0.0146600913409501
1	A	26	50	20120615	19	106	1.92	-0.0187956194928552	-0.0152720639757958
1	A	26	50	20120615	19	108	1.96	-0.0185854956417578	-0.0147501767448732
1	A	26	50	20120615	19	110	2	-0.0161815800730970	-0.0144715978862892
1	A	26	50	20120615	19	112	2.04	-0.0142583061968121	-0.0140194455261272
1	A	26	50	20120615	19	114	2.08	-0.0112027210186097	-0.0129994793496047
1	A	26	50	20120615	19	116	2.12	-0.00871546655182499	-0.0119864011002377
1	A	26	50	20120615	19	118	2.16	-0.0054776026804616	-0.0110289565982009
1	A	26	50	20120615	19	120	2.2	-0.00264930990600380	-0.00994000508410584
1	A	26	50	20120615	19	122	2.24	-0.0022845347307931	-0.0094848616622595
1	A	26	50	20120615	19	124	2.28	0.0010808834257218	-0.00778581134628884
1	A	26	50	20120615	19	126	2.32	0.0032456908363244	-0.00642696424488265
1	A	26	50	20120615	19	128	2.36	0.0037215737000629	-0.00399437549624469
1	A	26	50	20120615	19	130	2.4	0.0032302051978164	-0.00235820111525714
1	A	26	50	20120615	19	132	2.44	0.0026223762087085	-0.00153116902398135
1	A	26	50	20120615	19	134	2.48	0.0026085169157972	6.9720728624989e-05
1	A	26	50	20120615	19	136	2.52	0.00195932217998980	0.00205619580901236
1	A	26	50	20120615	19	138	2.56	0.000589118943677799	0.00429147348142803
1	A	26	50	20120615	19	140	2.6	-0.000465000490376101	0.00622311243093438
1	A	26	50	20120615	19	142	2.64	-0.002130739005885	0.00800057381787077
1	A	26	50	20120615	19	144	2.68	-0.0034934822656556	0.00854717443079587
1	A	26	50	20120615	19	146	2.72	-0.0063468914729811	0.0113605613943062
1	A	26	50	20120615	19	148	2.76	-0.0064098664029135	0.0113623008769879
1	A	26	50	20120615	19	150	2.8	-0.00890803223443874	0.0141233690097583
1	A	26	50	20120615	19	152	2.84	-0.0099348078492641	0.0152535236359931
1	A	26	50	20120615	19	154	2.88	-0.0107425783518204	0.0161503895929789
1	A	26	50	20120615	19	156	2.92	-0.0104065541383327	0.0165011074853796
1	A	26	50	20120615	19	158	2.96	-0.00954880532848217	0.0172760682332888
1	A	26	50	20120615	19	160	3	-0.00902543317331914	0.0172469637181752
1	A	26	50	20120615	19	162	3.04	-0.0077580927604663	0.0175187119252530
1	A	26	50	20120615	19	164	3.08	-0.0060905086962584	0.0178768473677883
1	A	26	50	20120615	19	166	3.12	-0.0042718300550466	0.0179216779377156
1	A	26	50	20120615	19	168	3.16	-0.0024566162370627	0.0182159050693673
1	A	26	50	20120615	19	170	3.2	-0.00108331587304900	0.0189779257631808
1	A	26	50	20120615	19	172	3.24	0.00167604813237870	0.0204312211173501
1	A	26	50	20120615	19	174	3.28	0.0031823269976623	0.0219476823202827
1	A	26	50	20120615	19	176	3.32	0.0045205265810578	0.0238444962608156
1	A	26	50	20120615	19	178	3.36	0.0054297315513753	0.0249151902778205
1	A	26	50	20120615	19	180	3.4	0.0061377434292418	0.0269042250847558
1	A	26	50	20120615	19	182	3.44	0.0057419757638116	0.0258463226294226
1	A	26	50	20120615	19	184	3.48	0.0076521964489159	0.0287338214546691
1	A	26	50	20120615	19	186	3.52	0.0091333164549248	0.0289353327451716
1	A	26	50	20120615	19	188	3.56	0.0094297214754626	0.0288048149755002
1	A	26	50	20120615	19	190	3.6	0.0103274076763145	0.0278311855063488
1	A	26	50	20120615	19	192	3.64	0.0097711833400976	0.0269825300897044
1	A	26	50	20120615	19	194	3.68	0.0094988482343914	0.0264781791069553
1	A	26	50	20120615	19	196	3.72	0.0094523206081893	0.0261677592300144
1	A	26	50	20120615	19	198	3.76	0.0084927413507801	0.0250845069965756
1	A	26	50	20120615	19	200	3.8	0.0077560987193434	0.0240313209434729
1	A	26	50	20120615	19	202	3.84	0.0075774043504562	0.0227511126014161
1	A	26	50	20120615	19	204	3.88	0.0066586513172724	0.0206933703498733
1	A	26	50	20120615	19	206	3.92	0.00610488417712	0.0185814863463086
1	A	26	50	20120615	19	208	3.96	0.0056609766820267	0.0174385048030630
1	A	26	50	20120615	19	210	4	0.0051340902061612	0.0137053557649920
1	A	26	50	20120615	19	212	4.04	0.0049936163730107	0.0132754772684375
1	A	26	50	20120615	19	214	4.08	0.0041522512272802	0.0126239985777269
1	A	26	50	20120615	19	216	4.12	0.0028201964018132	0.0112510871224429
1	A	26	50	20120615	19	218	4.16	0.00100732310727490	0.0101495491076427
1	A	26	50	20120615	19	220	4.2	-0.000180206163185401	0.00944514347436027
1	A	26	50	20120615	19	222	4.24	-0.0026247379453576	0.00782946811895927
1	A	26	50	20120615	19	224	4.28	-0.004163119458507	0.00738427368952427
1	A	26	50	20120615	19	226	4.32	-0.0060382676472644	0.00657269895248517
1	A	26	50	20120615	19	228	4.36	-0.0073822032808689	0.00622466948006655
1	A	26	50	20120615	19	230	4.4	-0.00823525548747879	0.00472998575178087
1	A	26	50	20120615	19	232	4.44	-0.0078321692668634	0.00376531532554712
1	A	26	50	20120615	19	234	4.48	-0.0079736118363041	0.004164286184696
1	A	26	50	20120615	19	236	4.52	-0.00855029277170084	0.00403131475449387
1	A	26	50	20120615	19	238	4.56	-0.0105047500570361	0.00431586866537896
1	A	26	50	20120615	19	240	4.6	-0.0108515959034137	0.00376454747829343
1	A	26	50	20120615	19	242	4.64	-0.0124588778306113	0.00311969430741187
1	A	26	50	20120615	19	244	4.68	-0.0132100599916828	0.00217432931051807
1	A	26	50	20120615	19	246	4.72	-0.0125258804407694	-8.47891741320803e-05
1	A	26	50	20120615	19	248	4.76	-0.0137564668573497	0.000493264962633669
1	A	26	50	20120615	19	250	4.8	-0.0152351035043432	-0.00251497375971401
1	A	26	50	20120615	19	252	4.84	-0.0176077518010894	-0.00397937026608384
1	A	26	50	20120615	19	254	4.88	-0.0194498141807124	-0.00350179713429555
1	A	26	50	20120615	19	256	4.92	-0.0204465985685205	-0.00231584329774372
1	A	26	50	20120615	19	258	4.96	-0.0211935154614878	-0.00095196159605548
1	A	26	50	20120615	19	260	5	-0.0225324186161307	0.00065598861776101
1	A	26	50	20120615	19	262	5.04	-0.023723321493044	0.00231664939947427
1	A	26	50	20120615	19	264	5.08	-0.0253970694070635	0.00176229394647999
1	A	26	50	20120615	19	266	5.12	-0.0254942541630697	0.0017131358830519
1	A	26	50	20120615	19	268	5.16	-0.0268228158810377	0.000271762349213429
1	A	26	50	20120615	19	270	5.2	-0.0265471149470531	-0.000694385930193001
1	A	26	50	20120615	19	272	5.24	-0.0260631427817377	-0.00305206378643206
1	A	26	50	20120615	19	274	5.28	-0.0246973731049437	-0.00550635364218463
1	A	26	50	20120615	19	276	5.32	-0.0238377716753265	-0.00639282512948696
1	A	26	50	20120615	19	278	5.36	-0.0222550956499006	-0.00766812183713103
1	A	26	50	20120615	19	280	5.4	-0.0218825436435998	-0.00877750739369953
1	A	26	50	20120615	19	282	5.44	-0.0212253161747581	-0.00851495864584497
1	A	26	50	20120615	19	284	5.48	-0.0194871557827200	-0.0094318286536705
1	A	26	50	20120615	19	286	5.52	-0.0177307661778630	-0.0101580909575594
1	A	26	50	20120615	19	288	5.56	-0.015503054548006	-0.0129292565751651
1	A	26	50	20120615	19	290	5.6	-0.0147231440526285	-0.0141757726933120
1	A	26	50	20120615	19	292	5.64	-0.0157555411663643	-0.0156957199326759
1	A	26	50	20120615	19	294	5.68	-0.0176106782332141	-0.0164210417845458
1	A	26	50	20120615	19	296	5.72	-0.0187145638425278	-0.0167802591004564
1	A	26	50	20120615	19	298	5.76	-0.0188559427723582	-0.0158668468447908
1	A	26	50	20120615	19	300	5.8	-0.0181345029367170	-0.0158819860009760
1	A	26	50	20120615	19	302	5.84	-0.018077149505695	-0.0158836901283187
1	A	26	50	20120615	19	304	5.88	-0.0175295094458016	-0.0162999638904032
1	A	26	50	20120615	19	306	5.92	-0.0171639635241995	-0.0167784489070965
1	A	26	50	20120615	19	308	5.96	-0.0171960661720653	-0.0173823180982298
1	A	26	50	20120615	19	310	6	-0.0174103760953073	-0.0169385944508997
1	A	26	50	20120615	19	312	6.04	-0.0180475924422414	-0.0176958775292792
1	A	26	50	20120615	19	314	6.08	-0.0184057066715733	-0.0186338193191841
1	A	26	50	20120615	19	316	6.12	-0.0198799041021945	-0.0185748254004297
1	A	26	50	20120615	19	318	6.16	-0.0210137144704881	-0.0187780125340037
1	A	26	50	20120615	19	320	6.2	-0.0216733955998604	-0.0184740061155681
1	A	26	50	20120615	19	322	6.24	-0.0221069793359484	-0.0174570592850013
1	A	26	50	20120615	19	324	6.28	-0.0232315195343406	-0.0170935074045220
1	A	26	50	20120615	19	326	6.32	-0.0237634193972847	-0.0167953770434381
1	A	26	50	20120615	19	328	6.36	-0.0249417633506574	-0.0164149323819563
1	A	26	50	20120615	19	330	6.4	-0.0248047331275313	-0.0166016015011218
1	A	26	50	20120615	19	332	6.44	-0.0263356193088002	-0.0165468714362579
1	A	26	50	20120615	19	334	6.48	-0.0276951240195129	-0.0170725134041886
1	A	26	50	20120615	19	336	6.52	-0.0286437926192884	-0.0178863791671987
1	A	26	50	20120615	19	338	6.56	-0.0282948212806372	-0.0181934897844036
1	A	26	50	20120615	19	340	6.6	-0.0284604610441301	-0.0193973744347128
1	A	26	50	20120615	19	342	6.64	-0.0283488300965842	-0.0214234262816432
1	A	26	50	20120615	19	344	6.68	-0.0271000583078053	-0.0221844358127596
1	A	26	50	20120615	19	346	6.72	-0.0260186445519977	-0.0225352668422453
1	A	26	50	20120615	19	348	6.76	-0.0244910039908545	-0.0228721395838703
1	A	26	50	20120615	19	350	6.8	-0.0232340439055494	-0.0229949003921521
1	A	26	50	20120615	19	352	6.84	-0.0215268760037308	-0.0221057136148101
1	A	26	50	20120615	19	354	6.88	-0.0192793370997293	-0.0212605088792578
1	A	26	50	20120615	19	356	6.92	-0.0175107216186255	-0.0209321284900747
1	A	26	50	20120615	19	358	6.96	-0.0145509423382061	-0.0201633902818400
1	A	26	50	20120615	19	360	7	-0.0123334837566764	-0.0199384171883377
1	A	26	50	20120615	19	362	7.04	-0.00998084757178716	-0.0194317539664141
1	A	26	50	20120615	19	364	7.08	-0.0078817657364958	-0.0183692906723422
1	A	26	50	20120615	19	366	7.12	-0.0058106648236428	-0.0172614106168215
1	A	26	50	20120615	19	368	7.16	-0.0049798878948539	-0.0158380782053983
1	A	26	50	20120615	19	370	7.2	-0.004369050166392	-0.0135788331486343
1	A	26	50	20120615	19	372	7.24	-0.0049301323261957	-0.0119371362636857
1	A	26	50	20120615	19	374	7.28	-0.0060332966865926	-0.00983597553445768
1	A	26	50	20120615	19	376	7.32	-0.0066454602402693	-0.00784641039743652
1	A	26	50	20120615	19	378	7.36	-0.0077470265393407	-0.00526699092568518
1	A	26	50	20120615	19	380	7.4	-0.0074223372475555	-0.00309586198045876
1	A	26	50	20120615	19	382	7.44	-0.00877344152970769	-0.00249550711002794
1	A	26	50	20120615	19	384	7.48	-0.00965156915699201	-0.00176745582598265
1	A	26	50	20120615	19	386	7.52	-0.0110703223449003	-0.00117598928779135
1	A	26	50	20120615	19	388	7.56	-0.0128454644215945	-0.00032715709445158
1	A	26	50	20120615	19	390	7.6	-0.0136187634685679	-0.000624177297888990
1	A	26	50	20120615	19	392	7.64	-0.0140787717850688	-0.00118872428092052
1	A	26	50	20120615	19	394	7.68	-0.0150898411440705	-0.00062511209305372
1	A	26	50	20120615	19	396	7.72	-0.0169885727581939	-0.000138896985028470
1	A	26	50	20120615	19	398	7.76	-0.0171711335869607	0.00090583914203903
1	A	26	50	20120615	19	400	7.8	-0.0168863887572447	0.00155324489768999
1	A	26	50	20120615	19	402	7.84	-0.0165577184542814	0.00260641680865705
1	A	26	50	20120615	19	404	7.88	-0.0162419882054138	0.00350541115705419
1	A	26	50	20120615	19	406	7.92	-0.0144653117070044	0.00525859756819249
1	A	26	50	20120615	19	408	7.96	-0.0134196916964604	0.00710508671910837
1	A	26	50	20120615	19	410	8	-0.0125098856853790	0.00783364712003607
1	A	26	50	20120615	19	412	8.04	-0.0133758510760269	0.00844067000741347
1	A	26	50	20120615	19	414	8.08	-0.0141209224202953	0.00843295547243077
1	A	26	50	20120615	19	416	8.12	-0.0157996292741713	0.00793712512639497
1	A	26	50	20120615	19	418	8.16	-0.0169071140570013	0.00685286173025907
1	A	26	50	20120615	19	420	8.2	-0.0178681923807866	0.00605543619991161
1	A	26	50	20120615	19	422	8.24	-0.0207831057359397	0.00183069238542416
1	A	26	50	20120615	19	424	8.28	-0.0212170571675539	0.000558692138883299
1	A	26	50	20120615	19	426	8.32	-0.0216581129009986	-0.000474961503602661
1	A	26	50	20120615	19	428	8.36	-0.0231367035860513	-0.00365922102409789
1	A	26	50	20120615	19	430	8.4	-0.0246086453460405	-0.00660823813930763
1	A	26	50	20120615	19	432	8.44	-0.0265716303391568	-0.0066278249971465
1	A	26	50	20120615	19	434	8.48	-0.0272169218455320	-0.00459888108348107
1	A	26	50	20120615	19	436	8.52	-0.0275377856896310	-0.00392625990001299
1	A	26	50	20120615	19	438	8.56	-0.0282152010570756	-0.0029876675718694
1	A	26	50	20120615	19	440	8.6	-0.0296690338123986	-0.00271747499971021
1	A	26	50	20120615	19	442	8.64	-0.0290128670037287	-0.00324251592687684
1	A	26	50	20120615	19	444	8.68	-0.0289704759521966	-0.00428001835157281
1	A	26	50	20120615	19	446	8.72	-0.0291339590400069	-0.00605774136801828
1	A	26	50	20120615	19	448	8.76	-0.0289566378724887	-0.00784841150962728
1	A	26	50	20120615	19	450	8.8	-0.0280468530746107	-0.0101603890545983
1	A	26	50	20120615	19	452	8.84	-0.0269393159658789	-0.0128975244512526
1	A	26	50	20120615	19	454	8.88	-0.0264011468942127	-0.0148052179367208
1	A	26	50	20120615	19	456	8.92	-0.0251198411224315	-0.0175561744425202
1	A	26	50	20120615	19	458	8.96	-0.0238818951384726	-0.0198750038522009
1	A	26	50	20120615	19	460	9	-0.0230665303090863	-0.0230426300998822
1	A	26	50	20120615	19	462	9.04	-0.0220559332974145	-0.0251763955227908
1	A	26	50	20120615	19	464	9.08	-0.0200442852156169	-0.0278853923121945
1	A	26	50	20120615	19	466	9.12	-0.0185701797088773	-0.0288233694574385
1	A	26	50	20120615	19	468	9.16	-0.0167654310712549	-0.0287122829821141
1	A	26	50	20120615	19	470	9.2	-0.0139531966917979	-0.0283225964350022
1	A	26	50	20120615	19	472	9.24	-0.0118031678129221	-0.0280217932102854
1	A	26	50	20120615	19	474	9.28	-0.0106669886369115	-0.0277560624819155
1	A	26	50	20120615	19	476	9.32	-0.009759063529868	-0.0276423597115007
1	A	26	50	20120615	19	478	9.36	-0.00981987471305004	-0.0284734930221074
1	A	26	50	20120615	19	480	9.4	-0.00926196746269385	-0.0296406434751339
1	A	26	50	20120615	19	482	9.44	-0.0099011919928865	-0.0296464417507396
1	A	26	50	20120615	19	484	9.48	-0.00842150034257552	-0.0317298611708277
1	A	26	50	20120615	19	486	9.52	-0.0077736491096524	-0.0311952884442506
1	A	26	50	20120615	19	488	9.56	-0.0059737087981421	-0.0310437554610424
1	A	26	50	20120615	19	490	9.6	-0.0049779610288752	-0.0308705142996517
1	A	26	50	20120615	19	492	9.64	-0.0039564957859765	-0.0290449272251877
1	A	26	50	20120615	19	494	9.68	-0.0023931039059765	-0.0274533924952964
1	A	26	50	20120615	19	496	9.72	-0.00163155697370640	-0.0261787688825974
1	A	26	50	20120615	19	498	9.76	-0.000785291577982301	-0.0234598018875789
1	A	26	50	20120615	19	500	9.8	-0.000825857586912202	-0.0214762040246841
1	A	26	50	20120615	19	502	9.84	-0.0013133518511046	-0.0188650149523609
1	A	26	50	20120615	19	504	9.88	-0.00159007808992200	-0.0162351080564328
1	A	26	50	20120615	19	506	9.92	-0.0029653371397195	-0.0139298763101543
1	A	26	50	20120615	19	508	9.96	-0.0041111824654289	-0.0121433498142831
1	A	26	50	20120615	19	510	10	-0.0055471537034591	-0.00945830273155813
1	A	26	50	20120615	19	512	10.04	-0.0064293613368708	-0.00710860811087867
1	A	26	50	20120615	19	514	10.08	-0.0075790321102664	-0.00455702743310264
1	A	26	50	20120615	19	516	10.12	-0.00921546812076302	-0.00448273172360336
1	A	26	50	20120615	19	518	10.16	-0.0114606452881153	-0.00562958821200983
1	A	26	50	20120615	19	520	10.2	-0.0115505044178685	-0.00656568445321583
1	A	26	50	20120615	19	522	10.24	-0.0138809586630319	-0.00605679384493149
1	A	26	50	20120615	19	524	10.28	-0.0164793710229259	-0.00566702951607365
1	A	26	50	20120615	19	526	10.32	-0.0196632458773321	-0.00280460399018123
1	A	26	50	20120615	19	528	10.36	-0.0200469686858515	-0.000400190618346430
1	A	26	50	20120615	19	530	10.4	-0.0198241204482267	0.00167871392494374
1	A	26	50	20120615	19	532	10.44	-0.0171702638456198	0.0029695514961354
1	A	26	50	20120615	19	534	10.48	-0.0149308495985342	0.00308163499202128
1	A	26	50	20120615	19	536	10.52	-0.0129511818351293	0.00288010036699496
1	A	26	50	20120615	19	538	10.56	-0.0095908357555559	0.00285451229390416
1	A	26	50	20120615	19	540	10.6	-0.0060758786569557	0.00262293482306557
1	A	26	50	20120615	19	542	10.64	-0.0017687993288669	0.00187458250333241
1	A	26	50	20120615	19	544	10.68	0.00133142550043180	0.00221202800145025
1	A	26	50	20120615	19	546	10.72	0.003930170200513	0.0027082896826226
1	A	26	50	20120615	19	548	10.76	0.0046111847414737	0.00419172899887385
1	A	26	50	20120615	19	550	10.8	0.0028677776171192	0.00503979751688994
1	A	26	50	20120615	19	552	10.84	0.00106896160539100	0.00650683902688547
1	A	26	50	20120615	19	554	10.88	-0.0012280111336832	0.00667923873120657
1	A	26	50	20120615	19	556	10.92	-0.0039430466149983	0.00619617166257117
1	A	26	50	20120615	19	558	10.96	-0.0063623346850822	0.0051376257400671
1	A	26	50	20120615	19	560	11	-0.00901042129635455	0.00386027976626047
1	A	26	50	20120615	19	562	11.04	-0.0130672413924458	0.00376755685404348
1	A	26	50	20120615	19	564	11.08	-0.0161568171936198	0.00373739167875806
1	A	26	50	20120615	19	566	11.12	-0.0179647407406898	0.00305888736687051
1	A	26	50	20120615	19	568	11.16	-0.0178985838302420	0.00239409385547017
1	A	26	50	20120615	19	570	11.2	-0.0161716169385501	0.000514264619821349
1	A	26	50	20120615	19	572	11.24	-0.0157047725258207	-0.00092851443016608
1	A	26	50	20120615	19	574	11.28	-0.0142556899017217	-0.00463500716893189
1	A	26	50	20120615	19	576	11.32	-0.0147809259903599	-0.00660019550677842
1	A	26	50	20120615	19	578	11.36	-0.0166161396165430	-0.00819056633890783
1	A	26	50	20120615	19	580	11.4	-0.0188515657813827	-0.0102598648365756
1	A	26	50	20120615	19	582	11.44	-0.0200032235248334	-0.0130956953693208
1	A	26	50	20120615	19	584	11.48	-0.0204882422081849	-0.0141367403989905
1	A	26	50	20120615	19	586	11.52	-0.0193899780977816	-0.0148496171715115
1	A	26	50	20120615	19	588	11.56	-0.0179117572295755	-0.0155202513849244
1	A	26	50	20120615	19	590	11.6	-0.0165728081129919	-0.0149305526136861
1	A	26	50	20120615	19	592	11.64	-0.0146910909022373	-0.0144479875908653
1	A	26	50	20120615	19	594	11.68	-0.012422423647614	-0.0136082417196638
1	A	26	50	20120615	19	596	11.72	-0.00959666443675322	-0.0125414813376827
1	A	26	50	20120615	19	598	11.76	-0.0079394939341119	-0.0108428743776639
1	A	26	50	20120615	19	600	11.8	-0.0057969674581845	-0.00799182690698754
1	A	26	50	20120615	19	602	11.84	-0.0044218781140144	-0.0053568147000993
1	A	26	50	20120615	19	604	11.88	-0.0039994666650692	-0.00375565624691611
1	A	26	50	20120615	19	606	11.92	-0.0034424645113929	-0.000532606969725331
1	A	26	50	20120615	19	608	11.96	-0.004420803311707	0.00196077881995905
1	A	26	50	20120615	19	610	12	-0.0061315067474316	0.00411384825799397
1	A	26	50	20120615	19	612	12.04	-0.0080018550953583	0.0060458563172401
1	A	26	50	20120615	19	614	12.08	-0.0119514693181403	0.00764391622850817
1	A	26	50	20120615	19	616	12.12	-0.0148144527512831	0.00815435540064327
1	A	26	50	20120615	19	618	12.16	-0.0178371362509569	0.00789650184181577
1	A	26	50	20120615	19	620	12.2	-0.0206377811502702	0.00722618582645437
1	A	26	50	20120615	19	622	12.24	-0.0229607542056887	0.00585992824598135
1	A	26	50	20120615	19	624	12.28	-0.0256966988345235	0.00220382556278849
1	A	26	50	20120615	19	626	12.32	-0.0279533877002734	-0.000232878547315981
1	A	26	50	20120615	19	628	12.36	-0.0303353617455141	-0.00298116218948248
1	A	26	50	20120615	19	630	12.4	-0.0332440172056537	-0.00702613824698888
1	A	26	50	20120615	19	632	12.44	-0.0350792421455453	-0.0101173262516240
1	A	26	50	20120615	19	634	12.48	-0.036562589537915	-0.0126173942003906
1	A	26	50	20120615	19	636	12.52	-0.037460834353124	-0.0148147214518599
1	A	26	50	20120615	19	638	12.56	-0.03801476766337	-0.0159444093876192
1	A	26	50	20120615	19	640	12.6	-0.0396041810729176	-0.0171489162918958
1	A	26	50	20120615	19	642	12.64	-0.0416804162881088	-0.0172563682383649
1	A	26	50	20120615	19	644	12.68	-0.0426701677918713	-0.0172794764879741
1	A	26	50	20120615	19	646	12.72	-0.0443230511060983	-0.0173243565553760
1	A	26	50	20120615	19	648	12.76	-0.0468242574967826	-0.0178986403987845
1	A	26	50	20120615	19	650	12.8	-0.0499742060749343	-0.0189122779696154
1	A	26	50	20120615	19	652	12.84	-0.0524605349389424	-0.0183229751781745
1	A	26	50	20120615	19	654	12.88	-0.0550527883987723	-0.0171456423874989
1	A	26	50	20120615	19	656	12.92	-0.0577590274717294	-0.0160663145966957
1	A	26	50	20120615	19	658	12.96	-0.0614026780045056	-0.0159696530997075
1	A	26	50	20120615	19	660	13	-0.064489269815063	-0.0157102156216902
1	A	26	50	20120615	19	662	13.04	-0.0670246011790074	-0.0147374488228119
1	A	26	50	20120615	19	664	13.08	-0.0698712009480301	-0.0140483732645456
1	A	26	50	20120615	19	666	13.12	-0.0722634846101404	-0.0130718587997270
1	A	26	50	20120615	19	668	13.16	-0.075276890868845	-0.0140486561072581
1	A	26	50	20120615	19	670	13.2	-0.0755650368821785	-0.0152747085551574
1	A	26	50	20120615	19	672	13.24	-0.0759209237251497	-0.0163078622731491
1	A	26	50	20120615	19	674	13.28	-0.0769951603471283	-0.0168842957211723
1	A	26	50	20120615	19	676	13.32	-0.0779713919692344	-0.0171681283831406
1	A	26	50	20120615	19	678	13.36	-0.0795797063430432	-0.0180481227723273
1	A	26	50	20120615	19	680	13.4	-0.0810451144363742	-0.0182787810043503
1	A	26	50	20120615	19	682	13.44	-0.0833776475754743	-0.0189568256968301
1	A	26	50	20120615	19	684	13.48	-0.0849873761628455	-0.0195272487372133
1	A	26	50	20120615	19	686	13.52	-0.0863240201113224	-0.0194628313094472
1	A	26	50	20120615	19	688	13.56	-0.0882104395821719	-0.0202873178163107
1	A	26	50	20120615	19	690	13.6	-0.0894724130545555	-0.0218696106605719
1	A	26	50	20120615	19	692	13.64	-0.0894775749340582	-0.0239760110510485
1	A	26	50	20120615	19	694	13.68	-0.0883006664074513	-0.0252140136035499
1	A	26	50	20120615	19	696	13.72	-0.0872917664520543	-0.0263322322673183
1	A	26	50	20120615	19	698	13.76	-0.0864220251111949	-0.0274471982398932
1	A	26	50	20120615	19	700	13.8	-0.084953717880061	-0.0292495427144596
1	A	26	50	20120615	19	702	13.84	-0.0835433226943063	-0.0305056472005594
1	A	26	50	20120615	19	704	13.88	-0.0821690606650703	-0.0328711315156628
1	A	26	50	20120615	19	706	13.92	-0.0807638980694964	-0.0343742991111091
1	A	26	50	20120615	19	708	13.96	-0.0787683720223098	-0.0364710828493616
1	A	26	50	20120615	19	710	14	-0.0768344349757646	-0.0385433299823069
1	A	26	50	20120615	19	712	14.04	-0.0755421973331462	-0.0395064801289611
1	A	26	50	20120615	19	714	14.08	-0.0734594850198393	-0.0419049863307459
1	A	26	50	20120615	19	716	14.12	-0.0729734198184517	-0.0440299836295677
1	A	26	50	20120615	19	718	14.16	-0.0723226765187935	-0.045146851719384
1	A	26	50	20120615	19	720	14.2	-0.0709284457940568	-0.0457619921926094
1	A	26	50	20120615	19	722	14.24	-0.071142069823721	-0.0462392114881644
1	A	26	50	20120615	19	724	14.28	-0.0717070481418891	-0.0471727338606869
1	A	26	50	20120615	19	726	14.32	-0.0728324934369612	-0.0491964593263072
1	A	26	50	20120615	19	728	14.36	-0.0729410696832124	-0.0516428013018392
1	A	26	50	20120615	19	730	14.4	-0.0732146634389891	-0.0529255495714541
1	A	26	50	20120615	19	732	14.44	-0.0723784601727613	-0.0550607079947216
1	A	26	50	20120615	19	734	14.48	-0.0714030487945214	-0.0574750816726762
1	A	26	50	20120615	19	736	14.52	-0.0702078403444174	-0.0589652950718912
1	A	26	50	20120615	19	738	14.56	-0.0697572011927672	-0.0611462245171049
1	A	26	50	20120615	19	740	14.6	-0.068855350132974	-0.0629363431154245
1	A	26	50	20120615	19	742	14.64	-0.0679404105266611	-0.0646179278938999
1	A	26	50	20120615	19	744	14.68	-0.0672429911083768	-0.0661965437828989
1	A	26	50	20120615	19	746	14.72	-0.0674678864201332	-0.0689195766419092
1	A	26	50	20120615	19	748	14.76	-0.0679767204598751	-0.0704945862863241
1	A	26	50	20120615	19	750	14.8	-0.0689369007580483	-0.0734391910552192
1	A	26	50	20120615	19	752	14.84	-0.0693877520417328	-0.0745357722514833
1	A	26	50	20120615	19	754	14.88	-0.0687773067575345	-0.0769463699792264
1	A	26	50	20120615	19	756	14.92	-0.0692558059163634	-0.0787431990208995
1	A	26	50	20120615	19	758	14.96	-0.0695287491339014	-0.0796542353977803
1	A	26	50	20120615	19	760	15	-0.0709872982914549	-0.0807209059772002
1	A	26	50	20120615	19	762	15.04	-0.0716876168475421	-0.0811380989781003
1	A	26	50	20120615	19	764	15.08	-0.0732917592913419	-0.0816689947494151
1	A	26	50	20120615	19	766	15.12	-0.0746390805522147	-0.0824213563645976
1	A	26	50	20120615	19	768	15.16	-0.075341237585933	-0.0830989060823306
1	A	26	50	20120615	19	770	15.2	-0.0766252020792115	-0.083362515490357
1	A	26	50	20120615	19	772	15.24	-0.077486033874628	-0.0843193723866585
1	A	26	50	20120615	19	774	15.28	-0.0781681090757606	-0.0859170094480714
1	A	26	50	20120615	19	776	15.32	-0.0790959038833554	-0.0873537797167644
1	A	26	50	20120615	19	778	15.36	-0.079701752973476	-0.0892694734083549
1	A	26	50	20120615	19	780	15.4	-0.0798789539328414	-0.0903127387533176
1	A	26	50	20120615	19	782	15.44	-0.0795469672990743	-0.092252686207503
1	A	26	50	20120615	19	784	15.48	-0.0790092833026601	-0.093305143940621
1	A	26	50	20120615	19	786	15.52	-0.0789090155610878	-0.094795583614006
1	A	26	50	20120615	19	788	15.56	-0.0787308246522288	-0.0968490217065717
1	A	26	50	20120615	19	790	15.6	-0.0787033181984406	-0.0978466786641478
1	A	26	50	20120615	19	792	15.64	-0.0786710034185404	-0.097628677643508
1	A	26	50	20120615	19	794	15.68	-0.0784831251467792	-0.097190059307138
1	A	26	50	20120615	19	796	15.72	-0.0778217681743354	-0.0961911295573557
1	A	26	50	20120615	19	798	15.76	-0.0768193028906472	-0.0951288430399792
1	A	26	50	20120615	19	800	15.8	-0.077037869596712	-0.0942823655122207
1	A	26	50	20120615	19	802	15.84	-0.076707721440576	-0.0936565053001925
1	A	26	50	20120615	19	804	15.88	-0.0760382327401485	-0.0918596055478413
1	A	26	50	20120615	19	806	15.92	-0.0745950277997468	-0.0904178148210019
1	A	26	50	20120615	19	808	15.96	-0.072037422572195	-0.087260017357579
1	A	26	50	20120615	19	810	16	-0.0707503468090793	-0.086938708036208
1	A	26	50	20120615	19	812	16.04	-0.0673995091943925	-0.0829589696503338
1	A	26	50	20120615	19	814	16.08	-0.0657781840558099	-0.081124805370614
1	A	26	50	20120615	19	816	16.12	-0.0639348273879347	-0.0783268545481369
1	A	26	50	20120615	19	818	16.16	-0.0617386244362473	-0.0755434701253523
1	A	26	50	20120615	19	820	16.2	-0.0599987174904597	-0.0734082904888814
1	A	26	50	20120615	19	822	16.24	-0.0578048479911503	-0.0703534477727993
1	A	26	50	20120615	19	824	16.28	-0.0565822603664788	-0.0677405467949588
1	A	26	50	20120615	19	826	16.32	-0.0541232258242245	-0.0645968914671596
1	A	26	50	20120615	19	828	16.36	-0.0523025672840253	-0.0620056279568234
1	A	26	50	20120615	19	830	16.4	-0.0509087891076285	-0.0596969950269274
1	A	26	50	20120615	19	832	16.44	-0.0491157784425738	-0.0578734373489254
1	A	26	50	20120615	19	834	16.48	-0.047285786092863	-0.0546166449361364
1	A	26	50	20120615	19	836	16.52	-0.0453109075636871	-0.0509226484005398
1	A	26	50	20120615	19	838	16.56	-0.0433655153872867	-0.0482465320764612
1	A	26	50	20120615	19	840	16.6	-0.041776363607248	-0.0455364746268856
1	A	26	50	20120615	19	842	16.64	-0.0403733930426958	-0.042834124641225
1	A	26	50	20120615	19	844	16.68	-0.0391628969439826	-0.0399678673036853
1	A	26	50	20120615	19	846	16.72	-0.0374008222006047	-0.0367602541675278
1	A	26	50	20120615	19	848	16.76	-0.0359595759459869	-0.034556364965129
1	A	26	50	20120615	19	850	16.8	-0.0351216331970774	-0.0320371061383210
1	A	26	50	20120615	19	852	16.84	-0.0334844688665962	-0.0283996781452193
1	A	26	50	20120615	19	854	16.88	-0.0323055875120698	-0.0267467382624498
1	A	26	50	20120615	19	856	16.92	-0.0317222809861334	-0.0243674087965709
1	A	26	50	20120615	19	858	16.96	-0.0307607218297368	-0.0230721659501324
1	A	26	50	20120615	19	860	17	-0.0288159024098292	-0.0232178228759890
1	A	26	50	20120615	19	862	17.04	-0.0268320506956	-0.0224459380425780
1	A	26	50	20120615	19	864	17.08	-0.0253879830849252	-0.0227287948971882
1	A	26	50	20120615	19	866	17.12	-0.0261055691886089	-0.0219120724227821
1	A	26	50	20120615	19	868	17.16	-0.0266648906525275	-0.0207558114141859
1	A	26	50	20120615	19	870	17.2	-0.0270861353752838	-0.0201170606455366
1	A	26	50	20120615	19	872	17.24	-0.0261039287008766	-0.0208881252350815
1	A	26	50	20120615	19	874	17.28	-0.0260835498834428	-0.0212398542901793
1	A	26	50	20120615	19	876	17.32	-0.024153431213516	-0.0223188992382700
1	A	26	50	20120615	19	878	17.36	-0.0234403493800284	-0.0214033727333287
1	A	26	50	20120615	19	880	17.4	-0.0216027980588268	-0.0207569993535783
1	A	26	50	20120615	19	882	17.44	-0.0202524503809304	-0.0195576613998721
1	A	26	50	20120615	19	884	17.48	-0.0189441684854469	-0.0178523956152949
1	A	26	50	20120615	19	886	17.52	-0.0180228154206286	-0.0155358360183818
1	A	26	50	20120615	19	888	17.56	-0.0169948518664109	-0.0145891473175936
1	A	26	50	20120615	19	890	17.6	-0.0156792726289455	-0.0125110241272967
1	A	26	50	20120615	19	892	17.64	-0.0155067951428785	-0.0102910058192190
1	A	26	50	20120615	19	894	17.68	-0.0156997292281252	-0.00757082967160469
1	A	26	50	20120615	19	896	17.72	-0.0135450405155614	-0.00482289251176097
1	A	26	50	20120615	19	898	17.76	-0.0117692832559676	-0.00382366577713063
1	A	26	50	20120615	19	900	17.8	-0.00897867927294708	-0.00340891229462566
1	A	26	50	20120615	19	902	17.84	-0.00882832715806339	-0.00488982723966808
1	A	26	50	20120615	19	904	17.88	-0.00871962363259158	-0.00673618911136334
1	A	26	50	20120615	19	906	17.92	-0.00945598342131582	-0.0075116519050872
1	A	26	50	20120615	19	908	17.96	-0.00935048308956278	-0.0092413058025476
1	A	26	50	20120615	19	910	18	-0.0100665531563077	-0.0111164653050135
1	A	26	50	20120615	19	912	18.04	-0.0104971203748671	-0.0138331087471490
1	A	26	50	20120615	19	914	18.08	-0.0106804024525506	-0.0155172956785791
1	A	26	50	20120615	19	916	18.12	-0.00996149405918608	-0.0173575481476849
1	A	26	50	20120615	19	918	18.16	-0.00898870604710431	-0.0174486729985764
1	A	26	50	20120615	19	920	18.2	-0.0091951317297361	-0.0157947007399064
1	A	26	50	20120615	19	922	18.24	-0.00876610176131897	-0.0154940813629527
1	A	26	50	20120615	19	924	18.28	-0.00944058263562157	-0.0149134477006492
1	A	26	50	20120615	19	926	18.32	-0.00920305910385998	-0.0136623573087348
1	A	26	50	20120615	19	928	18.36	-0.0093992041610001	-0.0133534867027515
1	A	26	50	20120615	19	930	18.4	-0.00965685265886104	-0.0130484196241442
1	A	26	50	20120615	19	932	18.44	-0.00982451474774818	-0.0131793121604097
1	A	26	50	20120615	19	934	18.48	-0.00946613888890722	-0.0129312449594338
1	A	26	50	20120615	19	936	18.52	-0.00995423914361111	-0.0132178197814995
1	A	26	50	20120615	19	938	18.56	-0.0091680551968709	-0.0123572482013785
1	A	26	50	20120615	19	940	18.6	-0.00914987336020625	-0.0116080593743232
1	A	26	50	20120615	19	942	18.64	-0.0082096865062711	-0.00921773793353066
1	A	26	50	20120615	19	944	18.68	-0.006759841833194	-0.00761841088691073
1	A	26	50	20120615	19	946	18.72	-0.006356741470443	-0.00564365256588763
1	A	26	50	20120615	19	948	18.76	-0.0053670465352231	-0.00450184481989884
1	A	26	50	20120615	19	950	18.8	-0.00497665288133	-0.00405517960835892
1	A	26	50	20120615	19	952	18.84	-0.0044844994905563	-0.00280167020414609
1	A	26	50	20120615	19	954	18.88	-0.0054364137104574	-0.00138320693001806
1	A	26	50	20120615	19	956	18.92	-0.0064175738668285	-0.000677111311528611
1	A	26	50	20120615	19	958	18.96	-0.0073650615982794	0.000642173165470189
1	A	26	50	20120615	19	960	19	-0.00930428780354787	0.00314453921127564
1	A	26	50	20120615	19	962	19.04	-0.0117842102801185	0.00632548735071457
1	A	26	50	20120615	19	964	19.08	-0.0128353952210304	0.00739449138251237
1	A	26	50	20120615	19	966	19.12	-0.0136111974260092	0.00731695712395527
1	A	26	50	20120615	19	968	19.16	-0.0141854105587395	0.00634607122911491
1	A	26	50	20120615	19	970	19.2	-0.0145362274460896	0.00543639956832185
1	A	26	50	20120615	19	972	19.24	-0.0146061320224777	0.00454421465822754
1	A	26	50	20120615	19	974	19.28	-0.0151409663785638	0.00333436202668517
1	A	26	50	20120615	19	976	19.32	-0.0152412553333395	0.00248799056494393
1	A	26	50	20120615	19	978	19.36	-0.0167710525701653	-6.19213408285108e-05
1	A	26	50	20120615	19	980	19.4	-0.0189847443938717	-0.00229312112843707
1	A	26	50	20120615	19	982	19.44	-0.0203711665384238	-0.00332152096753882
1	A	26	50	20120615	19	984	19.48	-0.0215104357710682	-0.00409985461479428
1	A	26	50	20120615	19	986	19.52	-0.0248449392191096	-0.00648666527041823
1	A	26	50	20120615	19	988	19.56	-0.0275214444519178	-0.00622286494356096
1	A	26	50	20120615	19	990	19.6	-0.0289518012621054	-0.00420333262115312
1	A	26	50	20120615	19	992	19.64	-0.0294635132264467	-0.00177161361385602
1	A	26	50	20120615	19	994	19.68	-0.028699844973833	0.0005947404425882
1	A	26	50	20120615	19	996	19.72	-0.0276725390289218	0.00172302123585289
1	A	26	50	20120615	19	998	19.76	-0.0264619078728133	0.00378713027685351
1	A	26	50	20120615	19	1000	19.8	-0.0242722392948910	0.00650514904167847
1	A	26	50	20120615	19	1002	19.84	-0.0234619302789902	0.00885440525615357
1	A	26	50	20120615	19	1004	19.88	-0.0218371049618407	0.0126831409889053
1	A	26	50	20120615	19	1006	19.92	-0.0202868935522420	0.0149881181767426
1	A	26	50	20120615	19	1008	19.96	-0.0192107477419542	0.0174394452550820
1	A	26	50	20120615	19	1010	20	-0.0178376170835681	0.0193471486400452
1	A	26	50	20120615	19	1012	20.04	-0.016438323474278	0.0211346438722066
1	A	26	50	20120615	19	1014	20.08	-0.0152109982341725	0.0231799502367887
1	A	26	50	20120615	19	1016	20.12	-0.0145246096816747	0.0253925580657995
1	A	26	50	20120615	19	1018	20.16	-0.0148078766582181	0.0263026044931866
1	A	26	50	20120615	19	1020	20.2	-0.0146854057637166	0.0284097827011225
1	A	26	50	20120615	19	1022	20.24	-0.0151223977544898	0.0305460937084433
1	A	26	50	20120615	19	1024	20.28	-0.0142805871314873	0.0326001681971121
1	A	26	50	20120615	19	1026	20.32	-0.0139005879472776	0.033389723628985
1	A	26	50	20120615	19	1028	20.36	-0.0132244524431070	0.0339537119976594
1	A	26	50	20120615	19	1030	20.4	-0.0123245176426909	0.0338416355728414
1	A	26	50	20120615	19	1032	20.44	-0.0116688882351747	0.0341640762650624
1	A	26	50	20120615	19	1034	20.48	-0.0100964241751721	0.0339119219868913
1	A	26	50	20120615	19	1036	20.52	-0.00914479986905124	0.0334769098951053
1	A	26	50	20120615	19	1038	20.56	-0.0069923668271194	0.0336114016048870
1	A	26	50	20120615	19	1040	20.6	-0.005818145306281	0.0332970219299715
1	A	26	50	20120615	19	1042	20.64	-0.0038445395693112	0.0332686669480459
1	A	26	50	20120615	19	1044	20.68	-0.0025511705558429	0.0331946328680557
1	A	26	50	20120615	19	1046	20.72	-0.000477933473404	0.0320453015059151
1	A	26	50	20120615	19	1048	20.76	0.0015959400051381	0.0305523869587959
1	A	26	50	20120615	19	1050	20.8	0.0030588590825993	0.0293180047930142
1	A	26	50	20120615	19	1052	20.84	0.0053367823649883	0.0281940797775216
1	A	26	50	20120615	19	1054	20.88	0.0072111103098795	0.0271214695011397
1	A	26	50	20120615	19	1056	20.92	0.0098570480236438	0.0257620418650662
1	A	26	50	20120615	19	1058	20.96	0.0117588463598773	0.0247248937008676
1	A	26	50	20120615	19	1060	21	0.0131048665442728	0.0239459731549837
1	A	26	50	20120615	19	1062	21.04	0.0144766324865713	0.0226153608273503
1	A	26	50	20120615	19	1064	21.08	0.0164365415651895	0.0219867923963502
1	A	26	50	20120615	19	1066	21.12	0.0171160216844351	0.0211576884822055
1	A	26	50	20120615	19	1068	21.16	0.0179161130073476	0.0196072154430978
1	A	26	50	20120615	19	1070	21.2	0.0185297332009935	0.0181839579849933
1	A	26	50	20120615	19	1072	21.24	0.0189544922444523	0.0166631834306954
1	A	26	50	20120615	19	1074	21.28	0.0193727459055241	0.0163235600436915
1	A	26	50	20120615	19	1076	21.32	0.0189800895099312	0.0158671226164356
1	A	26	50	20120615	19	1078	21.36	0.0186106262167612	0.0158227870212552
1	A	26	50	20120615	19	1080	21.4	0.0169541578711536	0.0153784411199575
1	A	26	50	20120615	19	1082	21.44	0.0164462430702273	0.0152008866072016
1	A	26	50	20120615	19	1084	21.48	0.0142846883508182	0.0139110531276392
1	A	26	50	20120615	19	1086	21.52	0.0125362961236563	0.0126675351422445
1	A	26	50	20120615	19	1088	21.56	0.0105284664184771	0.0106597054370654
1	A	26	50	20120615	19	1090	21.6	0.0091806501828574	0.00923962288840837
1	A	26	50	20120615	19	1092	21.64	0.0071302526494508	0.00748281609055037
1	A	26	50	20120615	19	1094	21.68	0.004619104337423	0.00513161533242701
1	A	26	50	20120615	19	1096	21.72	0.0035198361353904	0.00330119871864751
1	A	26	50	20120615	19	1098	21.76	0.0021635346183965	-0.000313319014743761
1	A	26	50	20120615	19	1100	21.8	0.00213645242867710	-0.00157755522882719
1	A	26	50	20120615	19	1102	21.84	0.0028131536182726	-0.00231704750059208
1	A	26	50	20120615	19	1104	21.88	0.0047725465089405	-0.00204707413153505
1	A	26	50	20120615	19	1106	21.92	0.0065503543781997	-0.00248986439791407
1	A	26	50	20120615	19	1108	21.96	0.0081790334273067	-0.00420155778313235
1	A	26	50	20120615	19	1110	22	0.0092201067412477	-0.0065988619033891
1	A	26	50	20120615	19	1112	22.04	0.008365143932115	-0.00767529055638938
1	A	26	50	20120615	19	1114	22.08	0.0070355003407718	-0.00951405103018688
1	A	26	50	20120615	19	1116	22.12	0.0057832849419686	-0.0109071220998025
1	A	26	50	20120615	19	1118	22.16	0.0043226144640715	-0.0136787685500194
1	A	26	50	20120615	19	1120	22.2	0.0034012543281854	-0.0164185244844048
1	A	26	50	20120615	19	1122	22.24	0.0033419068560405	-0.0200576707469848
1	A	26	50	20120615	19	1124	22.28	0.0029179680564479	-0.0221462803308467
1	A	26	50	20120615	19	1126	22.32	0.0024854449805317	-0.0258203223130783
1	A	26	50	20120615	19	1128	22.36	0.00190226573381590	-0.0287853200415428
1	A	26	50	20120615	19	1130	22.4	0.0018163098334948	-0.0309576652104329
1	A	26	50	20120615	19	1132	22.44	0.0024126200531373	-0.0330834332556462
1	A	26	50	20120615	19	1134	22.48	0.0027104463583052	-0.0359929018885842
1	A	26	50	20120615	19	1136	22.52	0.0026888159618687	-0.038117185009557
1	A	26	50	20120615	19	1138	22.56	0.0025105826266029	-0.0398070712216435
1	A	26	50	20120615	19	1140	22.6	0.0017158653152273	-0.0407866262456212
1	A	26	50	20120615	19	1142	22.64	0.000420657824127899	-0.0406165670647459
1	A	26	50	20120615	19	1144	22.68	-0.00129421754160570	-0.0406865706360833
1	A	26	50	20120615	19	1146	22.72	-0.0034448828165846	-0.0399973536564608
1	A	26	50	20120615	19	1148	22.76	-0.0053957197152002	-0.0394106671601103
1	A	26	50	20120615	19	1150	22.8	-0.0079356472732222	-0.0387319860715275
1	A	26	50	20120615	19	1152	22.84	-0.00966148279406425	-0.0372181411636852
1	A	26	50	20120615	19	1154	22.88	-0.0120945665174490	-0.0358129078574332
1	A	26	50	20120615	19	1156	22.92	-0.0149825320331711	-0.0347550761127781
1	A	26	50	20120615	19	1158	22.96	-0.0166013115873415	-0.0334098054615707
1	A	26	50	20120615	19	1160	23	-0.0200616800424341	-0.0327764499176619
1	A	26	50	20120615	19	1162	23.04	-0.0232218816689130	-0.0320713230354627
1	A	26	50	20120615	19	1164	23.08	-0.0267320304414012	-0.0311033645626964
1	A	26	50	20120615	19	1166	23.12	-0.0298696753615602	-0.0305199307575394
1	A	26	50	20120615	19	1168	23.16	-0.0331376966300345	-0.0293607847532759
1	A	26	50	20120615	19	1170	23.2	-0.0350468283706957	-0.0281788416263870
1	A	26	50	20120615	19	1172	23.24	-0.0368753640804372	-0.0263529929224139
1	A	26	50	20120615	19	1174	23.28	-0.0387171707702481	-0.0244475466222963
1	A	26	50	20120615	19	1176	23.32	-0.0398737160357703	-0.0225632470575768
1	A	26	50	20120615	19	1178	23.36	-0.0402207074754342	-0.0203690098627412
1	A	26	50	20120615	19	1180	23.4	-0.0397463378202074	-0.0175853143129729
1	A	26	50	20120615	19	1182	23.44	-0.0394130501099629	-0.0158555472784275
1	A	26	50	20120615	19	1184	23.48	-0.0379503360934682	-0.0131500082411837
1	A	26	50	20120615	19	1186	23.52	-0.0371501599177419	-0.0105907200994928
1	A	26	50	20120615	19	1188	23.56	-0.0356986818280003	-0.00851500814331965
1	A	26	50	20120615	19	1190	23.6	-0.0338986990900831	-0.00690235213387436
1	A	26	50	20120615	19	1192	23.64	-0.0319595577376283	-0.00422069209263125
1	A	26	50	20120615	19	1194	23.68	-0.0293764471684792	-0.0023286794071426
1	A	26	50	20120615	19	1196	23.72	-0.0275824606960664	-0.000232998755468781
1	A	26	50	20120615	19	1198	23.76	-0.0270303941477228	-0.00120659994034891
1	A	26	50	20120615	19	1200	23.8	-0.0274109519462896	-0.00215487963139475
1	A	26	50	20120615	19	1202	23.84	-0.0273456223507758	-0.00193687153968713
1	A	26	50	20120615	19	1204	23.88	-0.0274528480230749	-0.00257882550205515
1	A	26	50	20120615	19	1206	23.92	-0.027866731764239	-0.00299290723311799
1	A	26	50	20120615	19	1208	23.96	-0.0279416426566379	-0.00342378982130183
1	A	26	50	20120615	19	1210	24	-0.0275191251416755	-0.00367863817630927
1	A	26	50	20120615	19	1212	24.04	-0.027743454768007	-0.00412580543366383
1	A	26	50	20120615	19	1214	24.08	-0.0268645988207380	-0.00440691573452454
1	A	26	50	20120615	19	1216	24.12	-0.0261995224666252	-0.00410560339292533
1	A	26	50	20120615	19	1218	24.16	-0.0245550890784334	-0.00389639878064348
1	A	26	50	20120615	19	1220	24.2	-0.0223212821881226	-0.00415917380266802
1	A	26	50	20120615	19	1222	24.24	-0.0218980469597773	-0.0059207500357651
1	A	26	50	20120615	19	1224	24.28	-0.0207620813300147	-0.00546863868779649
1	A	26	50	20120615	19	1226	24.32	-0.019879592268104	-0.00639016004402867
1	A	26	50	20120615	19	1228	24.36	-0.0192825968619906	-0.00736876683781282
1	A	26	50	20120615	19	1230	24.4	-0.0175097387401997	-0.0092184733245831
1	A	26	50	20120615	19	1232	24.44	-0.0166295463611143	-0.00950950433358385
1	A	26	50	20120615	19	1234	24.48	-0.0150530659345945	-0.00981242887864417
1	A	26	50	20120615	19	1236	24.52	-0.0141897387593472	-0.0087687329056518
1	A	26	50	20120615	19	1238	24.56	-0.0127723106895468	-0.00777706797093947
1	A	26	50	20120615	19	1240	24.6	-0.0117679256109477	-0.00622590550272007
1	A	26	50	20120615	19	1242	24.64	-0.0111232492874721	-0.00472400362841203
1	A	26	50	20120615	19	1244	24.68	-0.0117433960767084	-0.00237886984647122
1	A	26	50	20120615	19	1246	24.72	-0.0128029178065705	-0.00064250550565734
1	A	26	50	20120615	19	1248	24.76	-0.0145356730743732	0.00139093984977712
1	A	26	50	20120615	19	1250	24.8	-0.0161042438044386	0.00278945139896719
1	A	26	50	20120615	19	1252	24.84	-0.0169307667788319	0.00284197529067373
1	A	26	50	20120615	19	1254	24.88	-0.0195883074077688	0.00436033861084779
1	A	26	50	20120615	19	1256	24.92	-0.0206608964709472	0.00594064448505379
1	A	26	50	20120615	19	1258	24.96	-0.0207003176739984	0.00747022251877747
1	A	26	50	20120615	19	1260	25	-0.0196714773073719	0.00810500641838427
1	A	26	50	20120615	19	1262	25.04	-0.0180735644743144	0.00939354589253707
1	A	26	50	20120615	19	1264	25.08	-0.0161983031484720	0.0103061237622008
1	A	26	50	20120615	19	1266	25.12	-0.0145117049829181	0.0120014759097059
1	A	26	50	20120615	19	1268	25.16	-0.0115104680319177	0.0126060592786882
1	A	26	50	20120615	19	1270	25.2	-0.00907349522123639	0.0137583604893098
1	A	26	50	20120615	19	1272	25.24	-0.0070458523840483	0.0149749235642056
1	A	26	50	20120615	19	1274	25.28	-0.0042306835114494	0.0156324975153701
1	A	26	50	20120615	19	1276	25.32	-0.00213626150984610	0.0166492039296313
1	A	26	50	20120615	19	1278	25.36	6.27627978980992e-05	0.0181127099057209
1	A	26	50	20120615	19	1280	25.4	0.0025113109465875	0.0199813314988879
1	A	26	50	20120615	19	1282	25.44	0.0044749606200782	0.0206786660643585
1	A	26	50	20120615	19	1284	25.48	0.0065738219087644	0.0213542089423357
1	A	26	50	20120615	19	1286	25.52	0.0083092733040131	0.0216102530856209
1	A	26	50	20120615	19	1288	25.56	0.0105662471337959	0.0215809484592881
1	A	26	50	20120615	19	1290	25.6	0.011751230819844	0.0207358002922784
1	A	26	50	20120615	19	1292	25.64	0.0137311439493019	0.0202054560642528
1	A	26	50	20120615	19	1294	25.68	0.0157066659456487	0.0185670825811758
1	A	26	50	20120615	19	1296	25.72	0.0167892676408488	0.0176775210372397
1	A	26	50	20120615	19	1298	25.76	0.017998483876288	0.0164752344482560
1	A	26	50	20120615	19	1300	25.8	0.0199481186933756	0.0155096094278676
1	A	26	50	20120615	19	1302	25.84	0.021122976610317	0.0146611520011219
1	A	26	50	20120615	19	1304	25.88	0.0229085626541693	0.0124483320400767
1	A	26	50	20120615	19	1306	25.92	0.0244103867467314	0.0104506846725466
1	A	26	50	20120615	19	1308	25.96	0.0266440663578216	0.00959911597596357
1	A	26	50	20120615	19	1310	26	0.0289835998540554	0.00877024540705677
1	A	26	50	20120615	19	1312	26.04	0.0316807172495353	0.00810676711426937
1	A	26	50	20120615	19	1314	26.08	0.0333811676369327	0.00797680088788727
1	A	26	50	20120615	19	1316	26.12	0.034527317018558	0.00734174828770367
1	A	26	50	20120615	19	1318	26.16	0.035893800873201	0.00590752360342301
1	A	26	50	20120615	19	1320	26.2	0.0368310002009856	0.00550560410899657
1	A	26	50	20120615	19	1322	26.24	0.0380479309714076	0.00350449191823865
1	A	26	50	20120615	19	1324	26.28	0.0382507999069301	0.00265023621588718
1	A	26	50	20120615	19	1326	26.32	0.0393153491660064	0.00217993949572
1	A	26	50	20120615	19	1328	26.36	0.0410466294090636	0.00103315371799166
1	A	26	50	20120615	19	1330	26.4	0.043067682011051	-0.000771382787596411
1	A	26	50	20120615	19	1332	26.44	0.0436512572375642	-0.00160159685938754
1	A	26	50	20120615	19	1334	26.48	0.044848954703538	-0.00314832223255499
1	A	26	50	20120615	19	1336	26.52	0.0461806489045466	-0.00526532922474939
1	A	26	50	20120615	19	1338	26.56	0.0466246412524536	-0.00671595878635359
1	A	26	50	20120615	19	1340	26.6	0.0468999886330477	-0.00872513199441705
1	A	26	50	20120615	19	1342	26.64	0.04704798608235	-0.0101439417508679
1	A	26	50	20120615	19	1344	26.68	0.0477965293209141	-0.0104383810145539
1	A	26	50	20120615	19	1346	26.72	0.0475464963630865	-0.0116844445843609
1	A	26	50	20120615	19	1348	26.76	0.0479431125566541	-0.0128028753801636
1	A	26	50	20120615	19	1350	26.8	0.0474297530335126	-0.0145101139926604
1	A	26	50	20120615	19	1352	26.84	0.046838187500372	-0.0165833510750994
1	A	26	50	20120615	19	1354	26.88	0.0464300454662711	-0.0183103886774694
1	A	26	50	20120615	19	1356	26.92	0.0461501018915994	-0.0203050661965185
1	A	26	50	20120615	19	1358	26.96	0.0454972302005298	-0.0219326138747756
1	A	26	50	20120615	19	1360	27	0.0453165644179367	-0.0239565656145658
1	A	26	50	20120615	19	1362	27.04	0.0445735366122658	-0.0258429850854153
1	A	26	50	20120615	19	1364	27.08	0.0444690969406846	-0.0277516784198722
1	A	26	50	20120615	19	1366	27.12	0.043732786649435	-0.0298833932331153
1	A	26	50	20120615	19	1368	27.16	0.0431445445181659	-0.0313412352838876
1	A	26	50	20120615	19	1370	27.2	0.0417748786830076	-0.0333661062624934
1	A	26	50	20120615	19	1372	27.24	0.0405241482084448	-0.0343747233751778
1	A	26	50	20120615	19	1374	27.28	0.0392187583796963	-0.0360578496464362
1	A	26	50	20120615	19	1376	27.32	0.0376486984827497	-0.0374672548826972
1	A	26	50	20120615	19	1378	27.36	0.035976037391853	-0.0384353547768197
1	A	26	50	20120615	19	1380	27.4	0.0347203571698219	-0.0399270672424109
1	A	26	50	20120615	19	1382	27.44	0.0330459070987687	-0.0414707025589445
1	A	26	50	20120615	19	1384	27.48	0.0313982139483156	-0.0435910258819427
1	A	26	50	20120615	19	1386	27.52	0.0312933570837335	-0.0437623507839564
1	A	26	50	20120615	19	1388	27.56	0.0316265175147573	-0.04579714954177
1	A	26	50	20120615	19	1390	27.6	0.0317218425799291	-0.0479120988532312
1	A	26	50	20120615	19	1392	27.64	0.0308760509457484	-0.0505485677000887
1	A	26	50	20120615	19	1394	27.68	0.0304277692881067	-0.0530193161732801
1	A	26	50	20120615	19	1396	27.72	0.0306752043356202	-0.0555253549317071
1	A	26	50	20120615	19	1398	27.76	0.0306370700669108	-0.0568348671929899
1	A	26	50	20120615	19	1400	27.8	0.0305151153603595	-0.0592495449268604
1	A	26	50	20120615	19	1402	27.84	0.0308864242022284	-0.0612768837081325
1	A	26	50	20120615	19	1404	27.88	0.0309540094683742	-0.063395389766703
1	A	26	50	20120615	19	1406	27.92	0.0315538198665835	-0.0654995556997511
1	A	26	50	20120615	19	1408	27.96	0.0321341141176321	-0.06688431119362
1	A	26	50	20120615	19	1410	28	0.0321425286883282	-0.0689902873200278
1	A	26	50	20120615	19	1412	28.04	0.0325927435759097	-0.0710272498245919
1	A	26	50	20120615	19	1414	28.08	0.0328174621109708	-0.0721593277812716
1	A	26	50	20120615	19	1416	28.12	0.0324522414584879	-0.0738416055243925
1	A	26	50	20120615	19	1418	28.16	0.0324697777066613	-0.0751694106381046
1	A	26	50	20120615	19	1420	28.2	0.0318091985516769	-0.0757984528306482
1	A	26	50	20120615	19	1422	28.24	0.0305709838671411	-0.0763444099764023
1	A	26	50	20120615	19	1424	28.28	0.0298756857692004	-0.07612612611305
1	A	26	50	20120615	19	1426	28.32	0.0287086767375301	-0.0757539051034334
1	A	26	50	20120615	19	1428	28.36	0.028052481644589	-0.0749295600179261
1	A	26	50	20120615	19	1430	28.4	0.0275604767462394	-0.074624372731166
1	A	26	50	20120615	19	1432	28.44	0.0257118874881834	-0.0736319483637707
1	A	26	50	20120615	19	1434	28.48	0.0256051143642242	-0.072583874692696
1	A	26	50	20120615	19	1436	28.52	0.0231827079532353	-0.0709221737569076
1	A	26	50	20120615	19	1438	28.56	0.0219855054620084	-0.0704924649659806
1	A	26	50	20120615	19	1440	28.6	0.0201294915827499	-0.0691819132577294
1	A	26	50	20120615	19	1442	28.64	0.0177676135122306	-0.0677542646665138
1	A	26	50	20120615	19	1444	28.68	0.0157684105097819	-0.0668647950464592
1	A	26	50	20120615	19	1446	28.72	0.0128443825482193	-0.0666653909341646
1	A	26	50	20120615	19	1448	28.76	0.010475928384635	-0.0657349091208012
1	A	26	50	20120615	19	1450	28.8	0.0083086461002982	-0.0652424799583829
1	A	26	50	20120615	19	1452	28.84	0.005237681349605	-0.064876057224372
1	A	26	50	20120615	19	1454	28.88	0.0028207196608313	-0.0645313426685436
1	A	26	50	20120615	19	1456	28.92	1.71119841046972e-05	-0.0648268425924015
1	A	26	50	20120615	19	1458	28.96	-0.00238599041175780	-0.064824791982736
1	A	26	50	20120615	19	1460	29	-0.0051096243115321	-0.0644626118894123
1	A	26	50	20120615	19	1462	29.04	-0.0076846950765791	-0.0644544801614286
1	A	26	50	20120615	19	1464	29.08	-0.0105212539293090	-0.064287815093103
1	A	26	50	20120615	19	1466	29.12	-0.0131797632945360	-0.063469056151167
1	A	26	50	20120615	19	1468	29.16	-0.0147710363949183	-0.0626909558491494
1	A	26	50	20120615	19	1470	29.2	-0.0170033725031242	-0.0616119109010587
1	A	26	50	20120615	19	1472	29.24	-0.0188844179624366	-0.0598118998788702
1	A	26	50	20120615	19	1474	29.28	-0.0208114253625262	-0.0580154243905877
1	A	26	50	20120615	19	1476	29.32	-0.0226768437619745	-0.0557598244692807
1	A	26	50	20120615	19	1478	29.36	-0.0246189832471814	-0.0539230438944705
1	A	26	50	20120615	19	1480	29.4	-0.0264291058963409	-0.0522853138785644
1	A	26	50	20120615	19	1482	29.44	-0.0287693464993559	-0.0504652210237902
1	A	26	50	20120615	19	1484	29.48	-0.0302868683624603	-0.0491220716929264
1	A	26	50	20120615	19	1486	29.52	-0.032194854590136	-0.0472006504364082
1	A	26	50	20120615	19	1488	29.56	-0.034520245950746	-0.0449780724017826
1	A	26	50	20120615	19	1490	29.6	-0.0367119941297119	-0.0426952488693999
1	A	26	50	20120615	19	1492	29.64	-0.0385428350075601	-0.0414012434598286
1	A	26	50	20120615	19	1494	29.68	-0.041493761311079	-0.038644205835711
1	A	26	50	20120615	19	1496	29.72	-0.0436674429117855	-0.037523264810835
1	A	26	50	20120615	19	1498	29.76	-0.0450197280622623	-0.0365324526469008
1	A	26	50	20120615	19	1500	29.8	-0.045907161214787	-0.0350337963927184
1	A	26	50	20120615	19	1502	29.84	-0.0461685503075205	-0.0329463747482488
1	A	26	50	20120615	19	1504	29.88	-0.0461070603018285	-0.0308640584147394
1	A	26	50	20120615	19	1506	29.92	-0.0460506119674864	-0.0285112525242227
1	A	26	50	20120615	19	1508	29.96	-0.0456950150382955	-0.0262823741681768
1	A	26	50	20120615	19	1510	30	-0.0440632883589616	-0.0252126701006656
1	A	26	50	20120615	19	1512	30.04	-0.042305413829864	-0.0236132016326895
1	A	26	50	20120615	19	1514	30.08	-0.0406822714268537	-0.0226262714849840
1	A	26	50	20120615	19	1516	30.12	-0.0386397439919217	-0.0204705645386552
1	A	26	50	20120615	19	1518	30.16	-0.0377252710760844	-0.0185863088145562
1	A	26	50	20120615	19	1520	30.2	-0.0370973673254585	-0.0164137868689708
1	A	26	50	20120615	19	1522	30.24	-0.0357996637474215	-0.0138110894419828
1	A	26	50	20120615	19	1524	30.28	-0.0340584274408853	-0.0120647336823508
1	A	26	50	20120615	19	1526	30.32	-0.031981555829591	-0.0102430427662512
1	A	26	50	20120615	19	1528	30.36	-0.0307817087590025	-0.0103485713822754
1	A	26	50	20120615	19	1530	30.4	-0.0304890938308118	-0.0104777032226557
1	A	26	50	20120615	19	1532	30.44	-0.0294329025738891	-0.0110510819693843
1	A	26	50	20120615	19	1534	30.48	-0.0287717365202763	-0.0120253549057065
1	A	26	50	20120615	19	1536	30.52	-0.0279495870013246	-0.0129097298214026
1	A	26	50	20120615	19	1538	30.56	-0.0271299604393681	-0.01344029113121
1	A	26	50	20120615	19	1540	30.6	-0.0261143868101703	-0.0130634300868953
1	A	26	50	20120615	19	1542	30.64	-0.0237640204380488	-0.0131101839872673
1	A	26	50	20120615	19	1544	30.68	-0.0219063943553292	-0.0141505360522914
1	A	26	50	20120615	19	1546	30.72	-0.0212105093587601	-0.0136623141752212
1	A	26	50	20120615	19	1548	30.76	-0.0208050684725633	-0.0131295657841396
1	A	26	50	20120615	19	1550	30.8	-0.0200445609872616	-0.0122236771446259
1	A	26	50	20120615	19	1552	30.84	-0.0196211595888227	-0.0117340905514680
1	A	26	50	20120615	19	1554	30.88	-0.0193342368702206	-0.0111442291456700
1	A	26	50	20120615	19	1556	30.92	-0.0186976710615253	-0.0111357862907026
1	A	26	50	20120615	19	1558	30.96	-0.0176049011708118	-0.0116367078055630
1	A	26	50	20120615	19	1560	31	-0.0165883503200424	-0.0107947133347973
1	A	26	50	20120615	19	1562	31.04	-0.0154107912551968	-0.0101088763255888
1	A	26	50	20120615	19	1564	31.08	-0.0152546337936395	-0.0089992985066865
1	A	26	50	20120615	19	1566	31.12	-0.0156550259374186	-0.0088280231021475
1	A	26	50	20120615	19	1568	31.16	-0.0161647014342301	-0.00760398590857453
1	A	26	50	20120615	19	1570	31.2	-0.0164458350696145	-0.00594920259842649
1	A	26	50	20120615	19	1572	31.24	-0.0170491824159433	-0.0057638996095623
1	A	26	50	20120615	19	1574	31.28	-0.0179644798182875	-0.00396003485541636
1	A	26	50	20120615	19	1576	31.32	-0.0189501138392631	-0.0032305842070511
1	A	26	50	20120615	19	1578	31.36	-0.0200029809872075	-0.00064502775554584
1	A	26	50	20120615	19	1580	31.4	-0.0210611259801666	0.00097415979923727
1	A	26	50	20120615	19	1582	31.44	-0.0202847510186950	0.00180906906005548
1	A	26	50	20120615	19	1584	31.48	-0.0194412362683498	0.00255653042524434
1	A	26	50	20120615	19	1586	31.52	-0.0174303942882827	0.00297689126452412
1	A	26	50	20120615	19	1588	31.56	-0.0151066999839475	0.00350770218302524
1	A	26	50	20120615	19	1590	31.6	-0.0138286964008344	0.00291342843091263
1	A	26	50	20120615	19	1592	31.64	-0.0129289301746749	0.00176010785515527
1	A	26	50	20120615	19	1594	31.68	-0.0122657570691743	0.000648699761060539
1	A	26	50	20120615	19	1596	31.72	-0.0121306713896964	-0.00083963273411653
1	A	26	50	20120615	19	1598	31.76	-0.0120635316008228	-0.00216887327459444
1	A	26	50	20120615	19	1600	31.8	-0.0108594206763436	-0.00433613434572777
1	A	26	50	20120615	19	1602	31.84	-0.0102048872843383	-0.00645914467449445
1	A	26	50	20120615	19	1604	31.88	-0.00984407190710224	-0.0087665825939302
1	A	26	50	20120615	19	1606	31.92	-0.00903459020613551	-0.0107900535011093
1	A	26	50	20120615	19	1608	31.96	-0.00837801327553255	-0.0109774792245306
1	A	26	50	20120615	19	1610	32	-0.0071924426908561	-0.0102612861212058
1	A	26	50	20120615	19	1612	32.04	-0.0060319178283693	-0.0095345005582988
1	A	26	50	20120615	19	1614	32.08	-0.0054325175520931	-0.00844450959723535
1	A	26	50	20120615	19	1616	32.12	-0.0043384748691735	-0.00583471281816423
1	A	26	50	20120615	19	1618	32.16	-0.0044646439321406	-0.00387730689755145
1	A	26	50	20120615	19	1620	32.2	-0.0044865854555608	-0.00180228083495608
1	A	26	50	20120615	19	1622	32.24	-0.0043207194178979	0.000747708852562279
1	A	26	50	20120615	19	1624	32.28	-0.0045229024598426	0.00284027116333106
1	A	26	50	20120615	19	1626	32.32	-0.0050431845583718	0.00572568402357308
1	A	26	50	20120615	19	1628	32.36	-0.0055254815877225	0.00791196697422707
1	A	26	50	20120615	19	1630	32.4	-0.0056135418378243	0.00989125502129047
1	A	26	50	20120615	19	1632	32.44	-0.00644878556015	0.0113498840819103
1	A	26	50	20120615	19	1634	32.48	-0.0080926179075778	0.0112587592310188
1	A	26	50	20120615	19	1636	32.52	-0.00962523650046063	0.0113142317580029
1	A	26	50	20120615	19	1638	32.56	-0.0111236806226087	0.0117515914443024
1	A	26	50	20120615	19	1640	32.6	-0.0134177825081512	0.0115541318756560
1	A	26	50	20120615	19	1642	32.64	-0.0157249234427389	0.0104104502966971
1	A	26	50	20120615	19	1644	32.68	-0.0185644874992888	0.00980730942554837
1	A	26	50	20120615	19	1646	32.72	-0.0206993418666403	0.00930645155029827
1	A	26	50	20120615	19	1648	32.76	-0.0229234472519132	0.00827367966996847
1	A	26	50	20120615	19	1650	32.8	-0.026240046756255	0.00750775574672287
1	A	26	50	20120615	19	1652	32.84	-0.0287493509337975	0.00668094144433567
1	A	26	50	20120615	19	1654	32.88	-0.0308095687661812	0.00584401834340465
1	A	26	50	20120615	19	1656	32.92	-0.0327707011395308	0.00622312657307
1	A	26	50	20120615	19	1658	32.96	-0.0354054870722491	0.00551379240552272
1	A	26	50	20120615	19	1660	33	-0.0378119482253222	0.00575219345679976
1	A	26	50	20120615	19	1662	33.04	-0.0398304623139651	0.00579418852853443
1	A	26	50	20120615	19	1664	33.08	-0.0419869400066854	0.00640433682788468
1	A	26	50	20120615	19	1666	33.12	-0.0444156396680268	0.00732916178699857
1	A	26	50	20120615	19	1668	33.16	-0.0469051505125503	0.00748691730988127
1	A	26	50	20120615	19	1670	33.2	-0.0482055905938305	0.00831585858946627
1	A	26	50	20120615	19	1672	33.24	-0.0489152429594293	0.00884491588315007
1	A	26	50	20120615	19	1674	33.28	-0.0494377948707262	0.00968029183444387
1	A	26	50	20120615	19	1676	33.32	-0.049781590187739	0.0111992986217888
1	A	26	50	20120615	19	1678	33.36	-0.0496487955342322	0.0132759298167775
1	A	26	50	20120615	19	1680	33.4	-0.0504199661897943	0.0152794461705914
1	A	26	50	20120615	19	1682	33.44	-0.0503773205798209	0.0174670294906161
1	A	26	50	20120615	19	1684	33.48	-0.0510143318657884	0.0196816384318176
1	A	26	50	20120615	19	1686	33.52	-0.0513782231575227	0.0219522855854283
1	A	26	50	20120615	19	1688	33.56	-0.0518047146125953	0.0242359930012874
1	A	26	50	20120615	19	1690	33.6	-0.0525543962930771	0.0263721555161841
1	A	26	50	20120615	19	1692	33.64	-0.0535246740760857	0.0285192286887146
1	A	26	50	20120615	19	1694	33.68	-0.0541017863466189	0.0297972817693024
1	A	26	50	20120615	19	1696	33.72	-0.0546662951458842	0.0326711504042348
1	A	26	50	20120615	19	1698	33.76	-0.054722072435891	0.0338450318067114
1	A	26	50	20120615	19	1700	33.8	-0.0541571881629248	0.0356392919294485
1	A	26	50	20120615	19	1702	33.84	-0.0531035707746856	0.0374818990641356
1	A	26	50	20120615	19	1704	33.88	-0.0522413954763849	0.0392085831131151
1	A	26	50	20120615	19	1706	33.92	-0.0514032830218479	0.0403552769669619
1	A	26	50	20120615	19	1708	33.96	-0.0500590518176088	0.0424855280691679
1	A	26	50	20120615	19	1710	34	-0.0493992575511515	0.0444789257249431
1	A	26	50	20120615	19	1712	34.04	-0.0477966707422703	0.0455593848865961
1	A	26	50	20120615	19	1714	34.08	-0.0469197169122427	0.0475476277339365
1	A	26	50	20120615	19	1716	34.12	-0.0461394245792034	0.0497161120998012
1	A	26	50	20120615	19	1718	34.16	-0.0448995835490709	0.0522894150978953
1	A	26	50	20120615	19	1720	34.2	-0.0438138210865589	0.0539530252219929
1	A	26	50	20120615	19	1722	34.24	-0.0427562721846163	0.0540060582305819
1	A	26	50	20120615	19	1724	34.28	-0.0426871878520944	0.0549550662416124
1	A	26	50	20120615	19	1726	34.32	-0.0432190028622248	0.0555369444118508
1	A	26	50	20120615	19	1728	34.36	-0.0442474896754607	0.0564589409438399
1	A	26	50	20120615	19	1730	34.4	-0.0449010684733114	0.056294538617214
1	A	26	50	20120615	19	1732	34.44	-0.0465404955454924	0.0557806841193258
1	A	26	50	20120615	19	1734	34.48	-0.0476301470953009	0.0556515664210811
1	A	26	50	20120615	19	1736	34.52	-0.04865700756294	0.05610977161529
1	A	26	50	20120615	19	1738	34.56	-0.0502424116770383	0.055715842427491
1	A	26	50	20120615	19	1740	34.6	-0.0535185081049537	0.0553960180303603
1	A	26	50	20120615	19	1742	34.64	-0.0546085839188309	0.0551020030307429
1	A	26	50	20120615	19	1744	34.68	-0.0575584919885849	0.0555313582682794
1	A	26	50	20120615	19	1746	34.72	-0.0585222785313422	0.055588916760268
1	A	26	50	20120615	19	1748	34.76	-0.0604815300006539	0.0567632797024626
1	A	26	50	20120615	19	1750	34.8	-0.0620581659906655	0.0580208691128029
1	A	26	50	20120615	19	1752	34.84	-0.0640698847831413	0.0586781955765939
1	A	26	50	20120615	19	1754	34.88	-0.0659640117179057	0.0599079249797554
1	A	26	50	20120615	19	1756	34.92	-0.0675771344178265	0.0603643624070113
1	A	26	50	20120615	19	1758	34.96	-0.0680037319389164	0.0610016777488948
1	A	26	50	20120615	19	1760	35	-0.0671779726398467	0.06041364774966
1	A	26	50	20120615	19	1762	35.04	-0.0690813556023769	0.0605355600298044
1	A	26	50	20120615	19	1764	35.08	-0.0701190418748359	0.0606688425869903
1	A	26	50	20120615	19	1766	35.12	-0.0714774222857665	0.0598079825073025
1	A	26	50	20120615	19	1768	35.16	-0.0729296781929675	0.0586347509359578
1	A	26	50	20120615	19	1770	35.2	-0.0734388799282355	0.0572654245120544
1	A	26	50	20120615	19	1772	35.24	-0.0743172903982323	0.0570754532042208
1	A	26	50	20120615	19	1774	35.28	-0.0756414058287602	0.055068414044423
1	A	26	50	20120615	19	1776	35.32	-0.0760074530890703	0.0535357820165114
1	A	26	50	20120615	19	1778	35.36	-0.0766539176855955	0.0508128276463538
1	A	26	50	20120615	19	1780	35.4	-0.077684370255683	0.049416376606324
1	A	26	50	20120615	19	1782	35.44	-0.0778321979993579	0.0480207882365674
1	A	26	50	20120615	19	1784	35.48	-0.0787300963322442	0.0459768112327340
1	A	26	50	20120615	19	1786	35.52	-0.0794149858183658	0.0437863499881099
1	A	26	50	20120615	19	1788	35.56	-0.0798310120930769	0.0419504532967762
1	A	26	50	20120615	19	1790	35.6	-0.0795405326273655	0.0401562405501935
1	A	26	50	20120615	19	1792	35.64	-0.0793366030316713	0.0386088080702448
1	A	26	50	20120615	19	1794	35.68	-0.0795788578149058	0.0359558848485892
1	A	26	50	20120615	19	1796	35.72	-0.0797248753652208	0.0339356100640611
1	A	26	50	20120615	19	1798	35.76	-0.0799078746001919	0.031709779338242
1	A	26	50	20120615	19	1800	35.8	-0.0795957576669762	0.0298688975441010
1	A	26	50	20120615	19	1802	35.84	-0.0784034342125394	0.0289645079709634
1	A	26	50	20120615	19	1804	35.88	-0.0774984082432987	0.0282330060058259
1	A	26	50	20120615	19	1806	35.92	-0.0769168129157728	0.0278754221065799
1	A	26	50	20120615	19	1808	35.96	-0.0759871796305469	0.0276106106170255
1	A	26	50	20120615	19	1810	36	-0.0747804311977739	0.0271191714041009
1	A	26	50	20120615	19	1812	36.04	-0.0732543533426171	0.0255858810597760
1	A	26	50	20120615	19	1814	36.08	-0.0731254477764068	0.0241573132297448
1	A	26	50	20120615	19	1816	36.12	-0.0730033304352959	0.0217660902278062
1	A	26	50	20120615	19	1818	36.16	-0.0729143056915445	0.0196772260855030
1	A	26	50	20120615	19	1820	36.2	-0.0719299423414547	0.0174155450458779
1	A	26	50	20120615	19	1822	36.24	-0.0715990870785375	0.0166921040980459
1	A	26	50	20120615	19	1824	36.28	-0.0726712730908507	0.0145956032025059
1	A	26	50	20120615	19	1826	36.32	-0.0730761624337581	0.0128726668194668
1	A	26	50	20120615	19	1828	36.36	-0.074626140498119	0.0106140263390007
1	A	26	50	20120615	19	1830	36.4	-0.0765004684430102	0.00925008806876997
1	A	26	50	20120615	19	1832	36.44	-0.078149936431484	0.00758138677584777
1	A	26	50	20120615	19	1834	36.48	-0.0794414669673213	0.00646338024411376
1	A	26	50	20120615	19	1836	36.52	-0.0810260932639603	0.00520883139293259
1	A	26	50	20120615	19	1838	36.56	-0.0830332865730364	0.00415156533370246
1	A	26	50	20120615	19	1840	36.6	-0.0847183927432821	0.00243944768441548
1	A	26	50	20120615	19	1842	36.64	-0.0871079186889458	0.000296702005385880
1	A	26	50	20120615	19	1844	36.68	-0.0886376027886867	-0.000756957809260191
1	A	26	50	20120615	19	1846	36.72	-0.0899427097747227	-0.00189858170748587
1	A	26	50	20120615	19	1848	36.76	-0.0922019866512918	-0.00317568726498689
1	A	26	50	20120615	19	1850	36.8	-0.0937292665879767	-0.00410673476377522
1	A	26	50	20120615	19	1852	36.84	-0.0951888056950238	-0.00434425193157579
1	A	26	50	20120615	19	1854	36.88	-0.0976855290287154	-0.00487465272814381
1	A	26	50	20120615	19	1856	36.92	-0.0992863480706436	-0.00518033498965076
1	A	26	50	20120615	19	1858	36.96	-0.101791627396388	-0.00497470833768171
1	A	26	50	20120615	19	1860	37	-0.103288572452159	-0.00509859344574559
1	A	26	50	20120615	19	1862	37.04	-0.105036328283218	-0.00533427213591507
1	A	26	50	20120615	19	1864	37.08	-0.107204883359761	-0.00581043784236608
1	A	26	50	20120615	19	1866	37.12	-0.108238956316568	-0.00508282496452514
1	A	26	50	20120615	19	1868	37.16	-0.109616895301067	-0.00443589297041757
1	A	26	50	20120615	19	1870	37.2	-0.111801996676289	-0.00380769930601143
1	A	26	50	20120615	19	1872	37.24	-0.114348146773986	-0.00303638722909315
1	A	26	50	20120615	19	1874	37.28	-0.116214696544284	-0.00246992398668459
1	A	26	50	20120615	19	1876	37.32	-0.117966907148064	-0.00179803112320115
1	A	26	50	20120615	19	1878	37.36	-0.120094096477907	-0.00132646161082784
1	A	26	50	20120615	19	1880	37.4	-0.122112815627517	-0.00045735666607145
1	A	26	50	20120615	19	1882	37.44	-0.123634721552665	4.36284883992191e-05
1	A	26	50	20120615	19	1884	37.48	-0.124913099902372	0.000704278354061799
1	A	26	50	20120615	19	1886	37.52	-0.127386347290928	0.00184420519601265
1	A	26	50	20120615	19	1888	37.56	-0.128982570138778	0.00226832784336834
1	A	26	50	20120615	19	1890	37.6	-0.130352448105971	0.00350668394926035
1	A	26	50	20120615	19	1892	37.64	-0.132312477392742	0.00398362747317066
1	A	26	50	20120615	19	1894	37.68	-0.133627837427105	0.00516477864046467
1	A	26	50	20120615	19	1896	37.72	-0.135085325924487	0.00652921188544227
1	A	26	50	20120615	19	1898	37.76	-0.135828495151514	0.00744307668944777
1	A	26	50	20120615	19	1900	37.8	-0.137114580965136	0.00924535045333597
1	A	26	50	20120615	19	1902	37.84	-0.137315682133706	0.0103340120536508
1	A	26	50	20120615	19	1904	37.88	-0.138455891818369	0.0114015311612082
1	A	26	50	20120615	19	1906	37.92	-0.138863326745689	0.0123342050055932
1	A	26	50	20120615	19	1908	37.96	-0.139601899778638	0.0135751066958975
1	A	26	50	20120615	19	1910	38	-0.139728118339080	0.0138983252055779
1	A	26	50	20120615	19	1912	38.04	-0.140633992836458	0.0139389838454961
1	A	26	50	20120615	19	1914	38.08	-0.141717916821339	0.0145709251758425
1	A	26	50	20120615	19	1916	38.12	-0.142234246192961	0.0144845167271815
1	A	26	50	20120615	19	1918	38.16	-0.144108149873784	0.0147870877188513
1	A	26	50	20120615	19	1920	38.2	-0.144832439349753	0.0149636522821135
1	A	26	50	20120615	19	1922	38.24	-0.145685987945323	0.0154833050556075
1	A	26	50	20120615	19	1924	38.28	-0.146165830607036	0.0164374749461406
1	A	26	50	20120615	19	1926	38.32	-0.146972498023014	0.0170506779467856
1	A	26	50	20120615	19	1928	38.36	-0.147247774692930	0.0185219550264005
1	A	26	50	20120615	19	1930	38.4	-0.147816288545004	0.0187383297014436
1	A	26	50	20120615	19	1932	38.44	-0.148772367623846	0.0202104553091958
1	A	26	50	20120615	19	1934	38.48	-0.149634825764860	0.0208527203985476
1	A	26	50	20120615	19	1936	38.52	-0.150124921474900	0.0213059051346100
1	A	26	50	20120615	19	1938	38.56	-0.150873464713464	0.0221851217063374
1	A	26	50	20120615	19	1940	38.6	-0.151517921833837	0.0220554383226678
1	A	26	50	20120615	19	1942	38.64	-0.152510770465301	0.0216622162416499
1	A	26	50	20120615	19	1944	38.68	-0.153503336254053	0.0216072740447517
1	A	26	50	20120615	19	1946	38.72	-0.154969380743487	0.0212414877068439
1	A	26	50	20120615	19	1948	38.76	-0.154635626342767	0.0202670945623689
1	A	26	50	20120615	19	1950	38.8	-0.155013999181380	0.0198533663846966
1	A	26	50	20120615	19	1952	38.84	-0.155353339725671	0.0195465527523398
1	A	26	50	20120615	19	1954	38.88	-0.154915711338795	0.0186760335940210
1	A	26	50	20120615	19	1956	38.92	-0.154895629506209	0.0176778816616981
1	A	26	50	20120615	19	1958	38.96	-0.154145035657980	0.0166366669264009
1	A	26	50	20120615	19	1960	39	-0.153015644707069	0.0160166757006565
1	A	26	50	20120615	19	1962	39.04	-0.151977894794999	0.0154507074329948
1	A	26	50	20120615	19	1964	39.08	-0.151325800921389	0.0135558026807711
1	A	26	50	20120615	19	1966	39.12	-0.151254241715133	0.0123248711960816
1	A	26	50	20120615	19	1968	39.16	-0.151149660622195	0.0120886268204871
1	A	26	50	20120615	19	1970	39.2	-0.149427855610006	0.00894553717811287
1	A	26	50	20120615	19	1972	39.24	-0.148743164113783	0.00801519678610577
1	A	26	50	20120615	19	1974	39.28	-0.147610803314391	0.00691918127526657
1	A	26	50	20120615	19	1976	39.32	-0.145906251707663	0.00581948880916529
1	A	26	50	20120615	19	1978	39.36	-0.144031711630737	0.00566689516578524
1	A	26	50	20120615	19	1980	39.4	-0.142775395012603	0.00496919290478847
1	A	26	50	20120615	19	1982	39.44	-0.140484298330881	0.00423472109117
1	A	26	50	20120615	19	1984	39.48	-0.138436446381886	0.00431526055354715
1	A	26	50	20120615	19	1986	39.52	-0.135776522803097	0.00362448793900602
1	A	26	50	20120615	19	1988	39.56	-0.132786733910884	0.00295570634535978
1	A	26	50	20120615	19	1990	39.6	-0.130576247402217	0.00271309800873467
1	A	26	50	20120615	19	1992	39.64	-0.127627046439244	0.002018436306897
1	A	26	50	20120615	19	1994	39.68	-0.124976598091322	0.0008653572788161
1	A	26	50	20120615	19	1996	39.72	-0.122241509061693	-0.000281287077556000
1	A	26	50	20120615	19	1998	39.76	-0.120014688386380	-0.000437557676198221
1	A	26	50	20120615	19	2000	39.8	-0.117623323963086	-0.00106709484348861
1	A	26	50	20120615	19	2002	39.84	-0.114767390384551	-0.00138819203282542
1	A	26	50	20120615	19	2004	39.88	-0.113122377168799	-0.00162818407436013
1	A	26	50	20120615	19	2006	39.92	-0.110638806021237	-0.00135191745495055
1	A	26	50	20120615	19	2008	39.96	-0.108150709390276	-0.000485923780031381
1	A	26	50	20120615	19	2010	40	-0.105455289051071	-0.00016030110729498
1	A	26	50	20120615	19	2012	40.04	-0.102712846110917	6.78115403157896e-05
1	A	26	50	20120615	19	2014	40.08	-0.0997858483008738	0.000492782715808909
1	A	26	50	20120615	19	2016	40.12	-0.096443920231630	0.00182228488579586
1	A	26	50	20120615	19	2018	40.16	-0.0939631775111932	0.00192007775363396
1	A	26	50	20120615	19	2020	40.2	-0.0906795857513972	0.0023978698056817
1	A	26	50	20120615	19	2022	40.24	-0.0875112523969346	0.00268672292579642
1	A	26	50	20120615	19	2024	40.28	-0.0847595463579472	0.00305972175287231
1	A	26	50	20120615	19	2026	40.32	-0.0820719749040133	0.00356685873633931
1	A	26	50	20120615	19	2028	40.36	-0.0790780847924695	0.00372666486888747
1	A	26	50	20120615	19	2030	40.4	-0.0759016197100233	0.00427820815821297
1	A	26	50	20120615	19	2032	40.44	-0.0727092447250004	0.00432777634357415
1	A	26	50	20120615	19	2034	40.48	-0.0701581448798356	0.00531489741011057
1	A	26	50	20120615	19	2036	40.52	-0.0678235611310701	0.0051201602025718
1	A	26	50	20120615	19	2038	40.56	-0.0660557234674256	0.00415983848304234
1	A	26	50	20120615	19	2040	40.6	-0.063178223132065	0.0020123551885788
1	A	26	50	20120615	19	2042	40.64	-0.0607864344447015	0.000280014285349879
1	A	26	50	20120615	19	2044	40.68	-0.0585412997037561	-0.00142517371748148
1	A	26	50	20120615	19	2046	40.72	-0.0567744519896053	-0.00311777521960772
1	A	26	50	20120615	19	2048	40.76	-0.0550784563749294	-0.00507950156265356
1	A	26	50	20120615	19	2050	40.8	-0.0532433021457159	-0.00714022285506551
1	A	26	50	20120615	19	2052	40.84	-0.0514514935621892	-0.00913327402851792
1	A	26	50	20120615	19	2054	40.88	-0.050091444379255	-0.0107640036872903
1	A	26	50	20120615	19	2056	40.92	-0.0483463755539647	-0.0127497716608965
1	A	26	50	20120615	19	2058	40.96	-0.0464007712455299	-0.0150340801175196
1	A	26	50	20120615	19	2060	41	-0.0447811643764256	-0.0171794915891143
1	A	26	50	20120615	19	2062	41.04	-0.044395861891357	-0.0175244889876552
1	A	26	50	20120615	19	2064	41.08	-0.0438587152960965	-0.0188797581287486
1	A	26	50	20120615	19	2066	41.12	-0.0432822747770054	-0.0205558911139410
1	A	26	50	20120615	19	2068	41.16	-0.0418173828716247	-0.0222336221604589
1	A	26	50	20120615	19	2070	41.2	-0.0409508942219587	-0.0245034349280677
1	A	26	50	20120615	19	2072	41.24	-0.0396668165915952	-0.0265195094983155
1	A	26	50	20120615	19	2074	41.28	-0.0389290143050373	-0.0274731207744915
1	A	26	50	20120615	19	2076	41.32	-0.0382432338643713	-0.0301447398994418
1	A	26	50	20120615	19	2078	41.36	-0.0377432174461909	-0.032232776726811
1	A	26	50	20120615	19	2080	41.4	-0.0386573721639767	-0.0338728331240273
1	A	26	50	20120615	19	2082	41.44	-0.0395977676144123	-0.035669789444921
1	A	26	50	20120615	19	2084	41.48	-0.0395887873582912	-0.0367626229752448
1	A	26	50	20120615	19	2086	41.52	-0.0394634173259868	-0.0386839028104068
1	A	26	50	20120615	19	2088	41.56	-0.0389030352018965	-0.0402352243776519
1	A	26	50	20120615	19	2090	41.6	-0.0386873676336346	-0.041337745270878
1	A	26	50	20120615	19	2092	41.64	-0.0388456181312642	-0.0412329520459062
1	A	26	50	20120615	19	2094	41.68	-0.0388378399566711	-0.0414122743256151
1	A	26	50	20120615	19	2096	41.72	-0.0390941661648512	-0.0410835403830414
1	A	26	50	20120615	19	2098	41.76	-0.0390558409773109	-0.0411954046758252
1	A	26	50	20120615	19	2100	41.8	-0.0379033983453331	-0.0405321385150722
1	A	26	50	20120615	19	2102	41.84	-0.0369797754677472	-0.040436113414187
1	A	26	50	20120615	19	2104	41.88	-0.0359270348919167	-0.040107733025004
1	A	26	50	20120615	19	2106	41.92	-0.0335771069259994	-0.0402216479274532
1	A	26	50	20120615	19	2108	41.96	-0.0318126633749046	-0.0395882923835444
1	A	26	50	20120615	19	2110	42	-0.0283580931954178	-0.0389539468901419
1	A	26	50	20120615	19	2112	42.04	-0.0263556375017756	-0.0381988275585128
1	A	26	50	20120615	19	2114	42.08	-0.0228764600063034	-0.0371465819574291
1	A	26	50	20120615	19	2116	42.12	-0.0205783629674471	-0.0380918423025193
1	A	26	50	20120615	19	2118	42.16	-0.0188615077027262	-0.03833423850711
1	A	26	50	20120615	19	2120	42.2	-0.0183024690815201	-0.0382741344307092
1	A	26	50	20120615	19	2122	42.24	-0.0178434860698519	-0.036497528642978
1	A	26	50	20120615	19	2124	42.28	-0.0171378642129059	-0.0354807798023098
1	A	26	50	20120615	19	2126	42.32	-0.0157830476201524	-0.0335448628567773
1	A	26	50	20120615	19	2128	42.36	-0.01602593879949	-0.0314881013623400
1	A	26	50	20120615	19	2130	42.4	-0.0150127254927278	-0.0294876255676851
1	A	26	50	20120615	19	2132	42.44	-0.0143075986105286	-0.0271250403903846
1	A	26	50	20120615	19	2134	42.48	-0.0131828038536951	-0.0263149081511792
1	A	26	50	20120615	19	2136	42.52	-0.0118160371563397	-0.0242234984244638
1	A	26	50	20120615	19	2138	42.56	-0.0123656146888135	-0.0225565790406302
1	A	26	50	20120615	19	2140	42.6	-0.0132429150011638	-0.0210649302146494
1	A	26	50	20120615	19	2142	42.64	-0.0142144514342429	-0.0193105700062543
1	A	26	50	20120615	19	2144	42.68	-0.0147042925858420	-0.0181585092119383
1	A	26	50	20120615	19	2146	42.72	-0.0152589471450048	-0.0158795040561741
1	A	26	50	20120615	19	2148	42.76	-0.0156548350185877	-0.0138412192619292
1	A	26	50	20120615	19	2150	42.8	-0.0171310123481962	-0.0116887084382514
1	A	26	50	20120615	19	2152	42.84	-0.0174997614635171	-0.0105910029422052
1	A	26	50	20120615	19	2154	42.88	-0.0172687638202391	-0.0088916697835221
1	A	26	50	20120615	19	2156	42.92	-0.0159657279499652	-0.00680251502033185
1	A	26	50	20120615	19	2158	42.96	-0.0156999236824900	-0.0058383862378925
1	A	26	50	20120615	19	2160	43	-0.0151399693580023	-0.00518612619418868
1	A	26	50	20120615	19	2162	43.04	-0.0143712382208354	-0.00521107999249676
1	A	26	50	20120615	19	2164	43.08	-0.0135984836460835	-0.00506721204679654
1	A	26	50	20120615	19	2166	43.12	-0.0111834452877546	-0.00517172242905591
1	A	26	50	20120615	19	2168	43.16	-0.00861050998518668	-0.00599891008382356
1	A	26	50	20120615	19	2170	43.2	-0.0062002587397664	-0.00721778539789387
1	A	26	50	20120615	19	2172	43.24	-0.0048208136178243	-0.00817363113149841
1	A	26	50	20120615	19	2174	43.28	-0.0027728980292196	-0.00896545637613892
1	A	26	50	20120615	19	2176	43.32	-0.0014744590601302	-0.00992070814004726
1	A	26	50	20120615	19	2178	43.36	0.000787674527835	-0.00947046496819454
1	A	26	50	20120615	19	2180	43.4	0.00182695179055170	-0.00900252998467653
1	A	26	50	20120615	19	2182	43.44	0.0037500701033448	-0.00787250263766231
1	A	26	50	20120615	19	2184	43.48	0.0045659299074778	-0.00617459783467717
1	A	26	50	20120615	19	2186	43.52	0.0060748250678518	-0.00386214652816281
1	A	26	50	20120615	19	2188	43.56	0.0066658956262456	-0.00163171960826608
1	A	26	50	20120615	19	2190	43.6	0.0077889933268042	-4.34870670429702e-05
1	A	26	50	20120615	19	2192	43.64	0.0093778622641304	0.00263955890349126
1	A	26	50	20120615	19	2194	43.68	0.0102070863864278	0.0039455144176647
1	A	26	50	20120615	19	2196	43.72	0.0107468209925075	0.00477799123115562
1	A	26	50	20120615	19	2198	43.76	0.0108113798416299	0.00456366716577798
1	A	26	50	20120615	19	2200	43.8	0.0105620539905835	0.00316557563801593
1	A	26	50	20120615	19	2202	43.84	0.0110197642100455	0.00301658823921993
1	A	26	50	20120615	19	2204	43.88	0.0108195822802916	0.00159113167902597
1	A	26	50	20120615	19	2206	43.92	0.0113426291663353	0.00066856946161188
1	A	26	50	20120615	19	2208	43.96	0.0120410385341133	-0.000423981225999450
1	A	26	50	20120615	19	2210	44	0.0138240789935533	-0.00181528452866211
1	A	26	50	20120615	19	2212	44.04	0.0158814061734155	-0.00366641937113037
1	A	26	50	20120615	19	2214	44.08	0.0177419455360736	-0.00565480363982694
1	A	26	50	20120615	19	2216	44.12	0.0205314817878545	-0.00747602786545102
1	A	26	50	20120615	19	2218	44.16	0.0225907888667041	-0.00925150228233231
1	A	26	50	20120615	19	2220	44.2	0.0246224480704093	-0.0111283051009577
1	A	26	50	20120615	19	2222	44.24	0.0268049331505415	-0.0130105526417981
1	A	26	50	20120615	19	2224	44.28	0.0289053938440562	-0.0143133968861343
1	A	26	50	20120615	19	2226	44.32	0.0309434170087921	-0.0153908861993064
1	A	26	50	20120615	19	2228	44.36	0.0327875514941266	-0.0167492383259657
1	A	26	50	20120615	19	2230	44.4	0.0347799662714759	-0.0182667601890702
1	A	26	50	20120615	19	2232	44.44	0.0366949528562853	-0.0192108891633104
1	A	26	50	20120615	19	2234	44.48	0.0383609671434389	-0.0200432245554451
1	A	26	50	20120615	19	2236	44.52	0.0389661091267784	-0.0209360175773713
1	A	26	50	20120615	19	2238	44.56	0.0407942629988581	-0.0221757171861475
1	A	26	50	20120615	19	2240	44.6	0.0434864306468696	-0.0229472413951002
1	A	26	50	20120615	19	2242	44.64	0.0455887298180153	-0.023842226448048
1	A	26	50	20120615	19	2244	44.68	0.0479370314383359	-0.0240438933020424
1	A	26	50	20120615	19	2246	44.72	0.05046861513634	-0.0234882487933860
1	A	26	50	20120615	19	2248	44.76	0.051403693143781	-0.0236982595073984
1	A	26	50	20120615	19	2250	44.8	0.0527446504436232	-0.0236539946228961
1	A	26	50	20120615	19	2252	44.84	0.053914346481062	-0.0237726471407792
1	A	26	50	20120615	19	2254	44.88	0.0552939118111569	-0.0248415097512208
1	A	26	50	20120615	19	2256	44.92	0.0566128073794261	-0.0258938260629826
1	A	26	50	20120615	19	2258	44.96	0.0575093480672925	-0.0264977659647941
1	A	26	50	20120615	19	2260	45	0.0587465728023346	-0.0273999635069100
1	A	26	50	20120615	19	2262	45.04	0.0584727810566592	-0.0278936654615344
1	A	26	50	20120615	19	2264	45.08	0.057157421022296	-0.0290849989664775
1	A	26	50	20120615	19	2266	45.12	0.055953642438004	-0.0300336534241174
1	A	26	50	20120615	19	2268	45.16	0.0555745624926099	-0.0310062788016395
1	A	26	50	20120615	19	2270	45.2	0.0530982038342165	-0.0318298460696875
1	A	26	50	20120615	19	2272	45.24	0.0514860710837893	-0.0335849558112706
1	A	26	50	20120615	19	2274	45.28	0.0499890553173392	-0.0346388984686291
1	A	26	50	20120615	19	2276	45.32	0.04821124744808	-0.0367197723043049
1	A	26	50	20120615	19	2278	45.36	0.0468920690370984	-0.0384917818979584
1	A	26	50	20120615	19	2280	45.4	0.0453424445261281	-0.0397048235810839
1	A	26	50	20120615	19	2282	45.44	0.0435189575588042	-0.0417588273590746
1	A	26	50	20120615	19	2284	45.48	0.041549240909131	-0.0431590402071802
1	A	26	50	20120615	19	2286	45.52	0.0395012475387803	-0.0449799108794137
1	A	26	50	20120615	19	2288	45.56	0.0380027468480898	-0.0465472837705918
1	A	26	50	20120615	19	2290	45.6	0.0363677391932912	-0.0483785842678478
1	A	26	50	20120615	19	2292	45.64	0.0350909589049096	-0.0497025992892127
1	A	26	50	20120615	19	2294	45.68	0.0330875627592484	-0.0512026768280253
1	A	26	50	20120615	19	2296	45.72	0.0322356405092748	-0.0521948890633862
1	A	26	50	20120615	19	2298	45.76	0.0303185318970151	-0.0531549993579881
1	A	26	50	20120615	19	2300	45.8	0.0289315709370957	-0.0551029788381009
1	A	26	50	20120615	19	2302	45.84	0.0284266825531929	-0.0567555015278695
1	A	26	50	20120615	19	2304	45.88	0.0283572093119413	-0.0578652702656027
1	A	26	50	20120615	19	2306	45.92	0.0280827811701628	-0.0604435937218432
1	A	26	50	20120615	19	2308	45.96	0.0275437395287287	-0.0625549580019238
1	A	26	50	20120615	19	2310	46	0.0269415461806668	-0.0645580713048724
1	A	26	50	20120615	19	2312	46.04	0.0266319041211852	-0.0665584056781711
1	A	26	50	20120615	19	2314	46.08	0.0261217972892372	-0.0691802162014546
1	A	26	50	20120615	19	2316	46.12	0.0254182967526347	-0.0699474977697201
1	A	26	50	20120615	19	2318	46.16	0.0251797189246624	-0.071957519505921
1	A	26	50	20120615	19	2320	46.2	0.0254436818860793	-0.0740770720825276
1	A	26	50	20120615	19	2322	46.24	0.0249284838853068	-0.075678527520559
1	A	26	50	20120615	19	2324	46.28	0.0250938054507482	-0.0778774881886928
1	A	26	50	20120615	19	2326	46.32	0.0250421866557216	-0.0790939946950462
1	A	26	50	20120615	19	2328	46.36	0.0257165543929392	-0.0800636502240873
1	A	26	50	20120615	19	2330	46.4	0.0256529854933105	-0.08224160982082
1	A	26	50	20120615	19	2332	46.44	0.0260009527403324	-0.0836797943030753
1	A	26	50	20120615	19	2334	46.48	0.0265635976061226	-0.0852741079626166
1	A	26	50	20120615	19	2336	46.52	0.0280605426618945	-0.0866379755221692
1	A	26	50	20120615	19	2338	46.56	0.0289277384183417	-0.0883036362559323
1	A	26	50	20120615	19	2340	46.6	0.0298201778868772	-0.0897804287684404
1	A	26	50	20120615	19	2342	46.64	0.0306022379868695	-0.0906450789404753
1	A	26	50	20120615	19	2344	46.68	0.0318232699766225	-0.0916206034558003
1	A	26	50	20120615	19	2346	46.72	0.0333054365006676	-0.0930087247779476
1	A	26	50	20120615	19	2348	46.76	0.0344845370582962	-0.0943674304579975
1	A	26	50	20120615	19	2350	46.8	0.0354064628796072	-0.0951963010269044
1	A	26	50	20120615	19	2352	46.84	0.0372566077725818	-0.097205544945646
1	A	26	50	20120615	19	2354	46.88	0.0382894079371829	-0.0982558813584204
1	A	26	50	20120615	19	2356	46.92	0.0401027125668576	-0.09979426287157
1	A	26	50	20120615	19	2358	46.96	0.0416828840907752	-0.101571434344726
1	A	26	50	20120615	19	2360	47	0.0423202701433368	-0.102537766471896
1	A	26	50	20120615	19	2362	47.04	0.0445565660495173	-0.103600830806732
1	A	26	50	20120615	19	2364	47.08	0.0454601778051956	-0.103729594951586
1	A	26	50	20120615	19	2366	47.12	0.045987184489214	-0.105014195840968
1	A	26	50	20120615	19	2368	47.16	0.0465754973311612	-0.105308352261941
1	A	26	50	20120615	19	2370	47.2	0.0464941093406466	-0.106212812545757
1	A	26	50	20120615	19	2372	47.24	0.0461887099218521	-0.106547910449361
1	A	26	50	20120615	19	2374	47.28	0.0456960686273995	-0.107146617760992
1	A	26	50	20120615	19	2376	47.32	0.0450357723151274	-0.106587861982498
1	A	26	50	20120615	19	2378	47.36	0.0441458077203261	-0.105977345987622
1	A	26	50	20120615	19	2380	47.4	0.043981263972344	-0.105115170689321
1	A	26	50	20120615	19	2382	47.44	0.0433024414624049	-0.104828085336159
1	A	26	50	20120615	19	2384	47.48	0.042911552833765	-0.103540302466262
1	A	26	50	20120615	19	2386	47.52	0.0425082898364543	-0.102930988552913
1	A	26	50	20120615	19	2388	47.56	0.0415396949675849	-0.101327128951826
1	A	26	50	20120615	19	2390	47.6	0.040335916383293	-0.0988666801960094
1	A	26	50	20120615	19	2392	47.64	0.0386403450326857	-0.0976758416658131
1	A	26	50	20120615	19	2394	47.68	0.0371259344394185	-0.0959913011809924
1	A	26	50	20120615	19	2396	47.72	0.0348506769495946	-0.0942289789502412
1	A	26	50	20120615	19	2398	47.76	0.0332557268939502	-0.0927563583677421
1	A	26	50	20120615	19	2400	47.8	0.0318287854095157	-0.0913841469481715
1	A	26	50	20120615	19	2402	47.84	0.0302172183445135	-0.089857008432843
1	A	26	50	20120615	19	2404	47.88	0.0283755587329131	-0.0886445324351423
1	A	26	50	20120615	19	2406	47.92	0.0259795274048625	-0.0864351772973249
1	A	26	50	20120615	19	2408	47.96	0.0240482773640858	-0.0844490557703282
1	A	26	50	20120615	19	2410	48	0.0222265581637149	-0.0824458929699048
1	A	26	50	20120615	19	2412	48.04	0.0201266631556252	-0.0807353309555364
1	A	26	50	20120615	19	2414	48.08	0.01838102864491	-0.0791005707881112
1	A	26	50	20120615	19	2416	48.12	0.0162261914399221	-0.0770817809278236
1	A	26	50	20120615	19	2418	48.16	0.0144238469653557	-0.0749511974854304
1	A	26	50	20120615	19	2420	48.2	0.0122393819862361	-0.0739502878366609
1	A	26	50	20120615	19	2422	48.24	0.0100972019926314	-0.0714655853182495
1	A	26	50	20120615	19	2424	48.28	0.007791256068504	-0.06966974622607
1	A	26	50	20120615	19	2426	48.32	0.0052880980631036	-0.0686789482042714
1	A	26	50	20120615	19	2428	48.36	0.0025052086150658	-0.0666897154074374
1	A	26	50	20120615	19	2430	48.4	0.0002643165148076	-0.0654522078296828
1	A	26	50	20120615	19	2432	48.44	-0.00176621131804770	-0.0646637837686598
1	A	26	50	20120615	19	2434	48.48	-0.0036017191006518	-0.063877763870693
1	A	26	50	20120615	19	2436	48.52	-0.0063411214816466	-0.0629035828582522
1	A	26	50	20120615	19	2438	48.56	-0.0091938730796656	-0.0622301343598501
1	A	26	50	20120615	19	2440	48.6	-0.0115538419618757	-0.0614293359301563
1	A	26	50	20120615	19	2442	48.64	-0.0139696722797995	-0.0606252848092691
1	A	26	50	20120615	19	2444	48.68	-0.0165202064395394	-0.0609147743254869
1	A	26	50	20120615	19	2446	48.72	-0.0193518862554791	-0.0609762926154501
1	A	26	50	20120615	19	2448	48.76	-0.0221222599134898	-0.0608850051299989
1	A	26	50	20120615	19	2450	48.8	-0.0246412571107888	-0.0614354170484745
1	A	26	50	20120615	19	2452	48.84	-0.0268006197991763	-0.06190465310847
1	A	26	50	20120615	19	2454	48.88	-0.0297069700912092	-0.0624844806690429
1	A	26	50	20120615	19	2456	48.92	-0.0322529787675495	-0.0630592170607913
1	A	26	50	20120615	19	2458	48.96	-0.0345821177940999	-0.0637355646969963
1	A	26	50	20120615	19	2460	49	-0.0365055189496054	-0.0648163774120399
1	A	26	50	20120615	19	2462	49.04	-0.0377718764840324	-0.0660250350331221
1	A	26	50	20120615	19	2464	49.08	-0.038961725064735	-0.0675360515138396
1	A	26	50	20120615	19	2466	49.12	-0.0394535178310502	-0.0687657809170011
1	A	26	50	20120615	19	2468	49.16	-0.040114874803494	-0.0704385834292541
1	A	26	50	20120615	19	2470	49.2	-0.0407011370357758	-0.071591662457335
1	A	26	50	20120615	19	2472	49.24	-0.0403867573608602	-0.0701558114274576
1	A	26	50	20120615	19	2474	49.28	-0.0407301284138044	-0.070204318952647
1	A	26	50	20120615	19	2476	49.32	-0.0402426489988544	-0.0708286942404348
1	A	26	50	20120615	19	2478	49.36	-0.0417880308691376	-0.0714360282547959
1	A	26	50	20120615	19	2480	49.4	-0.0427001279061901	-0.0715086481212237
1	A	26	50	20120615	19	2482	49.44	-0.0439230690842523	-0.0709148905570614
1	A	26	50	20120615	19	2484	49.48	-0.0450690770445213	-0.0704346943419576
1	A	26	50	20120615	19	2486	49.52	-0.0467835988568643	-0.0697177587765126
1	A	26	50	20120615	19	2488	49.56	-0.0471437283405227	-0.069372902799328
1	A	26	50	20120615	19	2490	49.6	-0.0483880948540547	-0.0683823876202418
1	A	26	50	20120615	19	2492	49.64	-0.0495024244305266	-0.0674441276322854
1	A	26	50	20120615	19	2494	49.68	-0.0512060567984394	-0.06705118839398
1	A	26	50	20120615	19	2496	49.72	-0.0537937847748697	-0.0668697447939275
1	A	26	50	20120615	19	2498	49.76	-0.0559672188882027	-0.0675722553810364
1	A	26	50	20120615	19	2500	49.8	-0.0583878575322386	-0.0679415772528501
1	A	26	50	20120615	19	2502	49.84	-0.0611814950033505	-0.0690329258589334
1	A	26	50	20120615	19	2504	49.88	-0.0622502161924358	-0.069998126615253
1	A	26	50	20120615	19	2506	49.92	-0.0637415043939582	-0.0701487403596458
1	A	26	50	20120615	19	2508	49.96	-0.0652664508782652	-0.0696886966878058
1	A	26	50	20120615	19	2510	50	-0.0671181514061584	-0.0691232233948909
1	A	26	50	20120615	19	2512	50.04	-0.068440299665621	-0.0684100354953862
1	A	26	50	20120615	19	2514	50.08	-0.0697590538125339	-0.068122101614087
1	A	26	50	20120615	19	2516	50.12	-0.0705651414009509	-0.0679040440249047
1	A	26	50	20120615	19	2518	50.16	-0.0713429942155952	-0.0684528649531226
1	A	26	50	20120615	19	2520	50.2	-0.0721120718350849	-0.0689799140635478
1	A	26	50	20120615	19	2522	50.24	-0.0733065731784077	-0.0698825500118681
1	A	26	50	20120615	19	2524	50.28	-0.0746748177289359	-0.0714574253059946
1	A	26	50	20120615	19	2526	50.32	-0.0762454715955787	-0.0721530486730547
1	A	26	50	20120615	19	2528	50.36	-0.0777235934688354	-0.0738222590828592
1	A	26	50	20120615	19	2530	50.4	-0.0785633464111048	-0.0751847194999173
1	A	26	50	20120615	19	2532	50.44	-0.0798880897524543	-0.0764093789474577
1	A	26	50	20120615	19	2534	50.48	-0.0804444272257563	-0.0780040603025252
1	A	26	50	20120615	19	2536	50.52	-0.0802460130629553	-0.080342321006553
1	A	26	50	20120615	19	2538	50.56	-0.0801275019664285	-0.0813877076718591
1	A	26	50	20120615	19	2540	50.6	-0.080617668387147	-0.0835947293572986
1	A	26	50	20120615	19	2542	50.64	-0.0809548169004167	-0.0858993317785418
1	A	26	50	20120615	19	2544	50.68	-0.0809250477049288	-0.0881112325007714
1	A	26	50	20120615	19	2546	50.72	-0.0811503319254148	-0.0891785394762944
1	A	26	50	20120615	19	2548	50.76	-0.0807832020846227	-0.091980945071493
1	A	26	50	20120615	19	2550	50.8	-0.0811781919325935	-0.0943252868938388
1	A	26	50	20120615	19	2552	50.84	-0.0811743735559751	-0.0968209495673586
1	A	26	50	20120615	19	2554	50.88	-0.0806690750501392	-0.0987828880424388
1	A	26	50	20120615	19	2556	50.92	-0.0801361993798371	-0.0997456846357024
1	A	26	50	20120615	19	2558	50.96	-0.0795633014657197	-0.102564353686868
1	A	26	50	20120615	19	2560	51	-0.0793870197451699	-0.104881754740851
1	A	26	50	20120615	19	2562	51.04	-0.0782271524919896	-0.106768527765091
1	A	26	50	20120615	19	2564	51.08	-0.0779416934844246	-0.108213641893802
1	A	26	50	20120615	19	2566	51.12	-0.078303661445714	-0.109209318952391
1	A	26	50	20120615	19	2568	51.16	-0.0784671445335243	-0.110042856426054
1	A	26	50	20120615	19	2570	51.2	-0.0783301779500085	-0.109570296964187
1	A	26	50	20120615	19	2572	51.24	-0.0789879993885463	-0.109857170185314
1	A	26	50	20120615	19	2574	51.28	-0.0789702510083386	-0.110169074986496
1	A	26	50	20120615	19	2576	51.32	-0.0784697608286147	-0.110381065599495
1	A	26	50	20120615	19	2578	51.36	-0.0784609219938499	-0.110790126872412
1	A	26	50	20120615	19	2580	51.4	-0.0782540932603528	-0.110596733167757
1	A	26	50	20120615	19	2582	51.44	-0.0783970702515088	-0.110985500476054
1	A	26	50	20120615	19	2584	51.48	-0.0786763774300774	-0.110704779083923
1	A	26	50	20120615	19	2586	51.52	-0.0787596746089012	-0.110242472670383
1	A	26	50	20120615	19	2588	51.56	-0.0792753675844205	-0.109376054731395
1	A	26	50	20120615	19	2590	51.6	-0.079866791696205	-0.108718162582179
1	A	26	50	20120615	19	2592	51.64	-0.0797636248168299	-0.107801681483083
1	A	26	50	20120615	19	2594	51.68	-0.0800498616418542	-0.106770154110688
1	A	26	50	20120615	19	2596	51.72	-0.081009829807993	-0.105695634645997
1	A	26	50	20120615	19	2598	51.76	-0.0823205936482785	-0.104195366188354
1	A	26	50	20120615	19	2600	51.8	-0.0833401002053933	-0.102658257467410
1	A	26	50	20120615	19	2602	51.84	-0.0852830882187377	-0.101091450261657
1	A	26	50	20120615	19	2604	51.88	-0.0855392022948835	-0.100614718869781
1	A	26	50	20120615	19	2606	51.92	-0.0888261881672291	-0.097411171597615
1	A	26	50	20120615	19	2608	51.96	-0.0890866155947401	-0.0969810385426192
1	A	26	50	20120615	19	2610	52	-0.0902955560585348	-0.0952785375455564
1	A	26	50	20120615	19	2612	52.04	-0.0910783939759864	-0.0938805167284724
1	A	26	50	20120615	19	2614	52.08	-0.0922749812843137	-0.0915214458718744
1	A	26	50	20120615	19	2616	52.12	-0.092672057097289	-0.090301297765598
1	A	26	50	20120615	19	2618	52.16	-0.0933044226917042	-0.0881429957373823
1	A	26	50	20120615	19	2620	52.2	-0.0943585491968258	-0.0857694079785666
1	A	26	50	20120615	19	2622	52.24	-0.0947808687218895	-0.0836330616159067
1	A	26	50	20120615	19	2624	52.28	-0.0957304685812958	-0.0813201598823727
1	A	26	50	20120615	19	2626	52.32	-0.096297485488314	-0.0783419088515084
1	A	26	50	20120615	19	2628	52.36	-0.0962652909165666	-0.0765271405107965
1	A	26	50	20120615	19	2630	52.4	-0.0959643250572901	-0.0738130030550935
1	A	26	50	20120615	19	2632	52.44	-0.0957709737790425	-0.0716941151588611
1	A	26	50	20120615	19	2634	52.48	-0.0952648055318657	-0.0691385110435002
1	A	26	50	20120615	19	2636	52.52	-0.0949601485751915	-0.0664819462219214
1	A	26	50	20120615	19	2638	52.56	-0.0944299386974544	-0.0637760112048801
1	A	26	50	20120615	19	2640	52.6	-0.093988704065994	-0.0611304418937488
1	A	26	50	20120615	19	2642	52.64	-0.0938598692104618	-0.0581409358442483
1	A	26	50	20120615	19	2644	52.68	-0.0935765315232404	-0.0551015787666741
1	A	26	50	20120615	19	2646	52.72	-0.0934494644346611	-0.0522914657075607
1	A	26	50	20120615	19	2648	52.76	-0.093074556419276	-0.0500633722400419
1	A	26	50	20120615	19	2650	52.8	-0.0938409894594041	-0.046321575286037
1	A	26	50	20120615	19	2652	52.84	-0.0934573840306104	-0.043222679817487
1	A	26	50	20120615	19	2654	52.88	-0.0930171393486437	-0.0409473516169849
1	A	26	50	20120615	19	2656	52.92	-0.091396945580911	-0.0375449659179496
1	A	26	50	20120615	19	2658	52.96	-0.0904885254991206	-0.0354932955923368
1	A	26	50	20120615	19	2660	53	-0.0893606194724499	-0.0322713635438603
1	A	26	50	20120615	19	2662	53.04	-0.0890236123805364	-0.0298524926667774
1	A	26	50	20120615	19	2664	53.08	-0.0884165612088878	-0.0265573043557700
1	A	26	50	20120615	19	2666	53.12	-0.0876939687891932	-0.0232536307633883
1	A	26	50	20120615	19	2668	53.16	-0.08699951921939	-0.0203622004244384
1	A	26	50	20120615	19	2670	53.2	-0.0865998624666633	-0.0175155299447376
1	A	26	50	20120615	19	2672	53.24	-0.0862342175501117	-0.0141702784736221
1	A	26	50	20120615	19	2674	53.28	-0.0853859722554003	-0.0113552863777185
1	A	26	50	20120615	19	2676	53.32	-0.0850553291245175	-0.00830058508299265
1	A	26	50	20120615	19	2678	53.36	-0.0845632535154898	-0.00537238519142102
1	A	26	50	20120615	19	2680	53.4	-0.0842581369394078	-0.00217011071146151
1	A	26	50	20120615	19	2682	53.44	-0.0838333071852709	0.00089986408973801
1	A	26	50	20120615	19	2684	53.48	-0.0825984159026067	0.00390393653893094
1	A	26	50	20120615	19	2686	53.52	-0.0826304478397945	0.00632245386262328
1	A	26	50	20120615	19	2688	53.56	-0.0818302150955257	0.00947876640180567
1	A	26	50	20120615	19	2690	53.6	-0.0820480039841311	0.0120181282744028
1	A	26	50	20120615	19	2692	53.64	-0.0811559180689862	0.0150851332271214
1	A	26	50	20120615	19	2694	53.68	-0.0806162541735846	0.0177394706623394
1	A	26	50	20120615	19	2696	53.72	-0.0797228954662335	0.0211485738757960
1	A	26	50	20120615	19	2698	53.76	-0.079304217541093	0.0232247100960378
1	A	26	50	20120615	19	2700	53.8	-0.0790428001640883	0.0259735877079005
1	A	26	50	20120615	19	2702	53.84	-0.0790267488401554	0.0279163635892106
1	A	26	50	20120615	19	2704	53.88	-0.079062881996674	0.0300748070387825
1	A	26	50	20120615	19	2706	53.92	-0.0795014296223659	0.0324000569780364
1	A	26	50	20120615	19	2708	53.96	-0.0797552102461337	0.0356844972659698
1	A	26	50	20120615	19	2710	54	-0.0798742163174074	0.0384759427060599
1	A	26	50	20120615	19	2712	54.04	-0.0798863078433657	0.0400942979961615
1	A	26	50	20120615	19	2714	54.08	-0.0801791914721332	0.0430324680933479
1	A	26	50	20120615	19	2716	54.12	-0.0806086739888903	0.0460934060698838
1	A	26	50	20120615	19	2718	54.16	-0.080879036266677	0.0482283382189813
1	A	26	50	20120615	19	2720	54.2	-0.0810071710864958	0.0509912801847218
1	A	26	50	20120615	19	2722	54.24	-0.0818013651388532	0.0536788799229269
1	A	26	50	20120615	19	2724	54.28	-0.0821549821690568	0.0557742565186848
1	A	26	50	20120615	19	2726	54.32	-0.0824946974799423	0.0577390022076863
1	A	26	50	20120615	19	2728	54.36	-0.0833771738139309	0.0599249450399786
1	A	26	50	20120615	19	2730	54.4	-0.084299822793347	0.062478150154163
1	A	26	50	20120615	19	2732	54.44	-0.0853102092993301	0.0641609919563633
1	A	26	50	20120615	19	2734	54.48	-0.0855992356606062	0.0655273025698449
1	A	26	50	20120615	19	2736	54.52	-0.0876561456474676	0.0685732993800944
1	A	26	50	20120615	19	2738	54.56	-0.0881561054971055	0.069330575387406
1	A	26	50	20120615	19	2740	54.6	-0.0884719418119903	0.0708461456357945
1	A	26	50	20120615	19	2742	54.64	-0.0894745131616956	0.0724626978036041
1	A	26	50	20120615	19	2744	54.68	-0.0885911246599593	0.0750148583089407
1	A	26	50	20120615	19	2746	54.72	-0.088272375065136	0.0767393361847629
1	A	26	50	20120615	19	2748	54.76	-0.0874738323060742	0.0788813818280791
1	A	26	50	20120615	19	2750	54.8	-0.0860423794803758	0.0813579384763712
1	A	26	50	20120615	19	2752	54.84	-0.084472885268854	0.0827138864399746
1	A	26	50	20120615	19	2754	54.88	-0.0833671823951127	0.0840062655039492
1	A	26	50	20120615	19	2756	54.92	-0.0819246845614922	0.0865815484010306
1	A	26	50	20120615	19	2758	54.96	-0.0805899498013245	0.0878385014152678
1	A	26	50	20120615	19	2760	55	-0.0791497147094037	0.088783761760358
1	A	26	50	20120615	19	2762	55.04	-0.0771352382004813	0.0897587913009361
1	A	26	50	20120615	19	2764	55.08	-0.0752662842671272	0.0910224618295946
1	A	26	50	20120615	19	2766	55.12	-0.0723925315977069	0.091376085930866
1	A	26	50	20120615	19	2768	55.16	-0.0697468208652193	0.0923501962326286
1	A	26	50	20120615	19	2770	55.2	-0.0667984684303839	0.0929283267369267
1	A	26	50	20120615	19	2772	55.24	-0.0648543490461896	0.0937226904949117
1	A	26	50	20120615	19	2774	55.28	-0.0627487971838504	0.0946982857209148
1	A	26	50	20120615	19	2776	55.32	-0.0598675491825496	0.095312832224444
1	A	26	50	20120615	19	2778	55.36	-0.0565631684833868	0.0963012967938646
1	A	26	50	20120615	19	2780	55.4	-0.0542310596083554	0.0962957106502933
1	A	26	50	20120615	19	2782	55.44	-0.0522275432545414	0.0966554865805605
1	A	26	50	20120615	19	2784	55.48	-0.0495424466743417	0.0972235054578885
1	A	26	50	20120615	19	2786	55.52	-0.0470457233406502	0.0977742709297545
1	A	26	50	20120615	19	2788	55.56	-0.0438223063679332	0.0977539062544565
1	A	26	50	20120615	19	2790	55.6	-0.0422931172429391	0.0974792659806435
1	A	26	50	20120615	19	2792	55.64	-0.0405983944204694	0.0968126764180185
1	A	26	50	20120615	19	2794	55.68	-0.0380045146150428	0.0957863109251265
1	A	26	50	20120615	19	2796	55.72	-0.0349048413290334	0.0949233578093664
1	A	26	50	20120615	19	2798	55.76	-0.0327727022517216	0.0940319082903245
1	A	26	50	20120615	19	2800	55.8	-0.0303225065442321	0.0939920981785437
1	A	26	50	20120615	19	2802	55.84	-0.0282510372287461	0.093861778398771
1	A	26	50	20120615	19	2804	55.88	-0.0249658191233534	0.0929773292368629
1	A	26	50	20120615	19	2806	55.92	-0.0228367206052007	0.093491113024073
1	A	26	50	20120615	19	2808	55.96	-0.0207245219391184	0.0935815519813868
1	A	26	50	20120615	19	2810	56	-0.0185162981721509	0.093057232303137
1	A	26	50	20120615	19	2812	56.04	-0.0170472131235577	0.0923235383069778
1	A	26	50	20120615	19	2814	56.08	-0.0146037349304895	0.0908984353001745
1	A	26	50	20120615	19	2816	56.12	-0.0131040321582710	0.0894772213806676
1	A	26	50	20120615	19	2818	56.16	-0.0110319264466819	0.0893315573837432
1	A	26	50	20120615	19	2820	56.2	-0.0106363709132861	0.0898176225851308
1	A	26	50	20120615	19	2822	56.24	-0.0105764789689196	0.0909267195714219
1	A	26	50	20120615	19	2824	56.28	-0.0103369819021318	0.0921995824882358
1	A	26	50	20120615	19	2826	56.32	-0.0101165767184359	0.094421948390827
1	A	26	50	20120615	19	2828	56.36	-0.00924252202621121	0.0978831653740575
1	A	26	50	20120615	19	2830	56.4	-0.0081216870673524	0.0999421896101945
1	A	26	50	20120615	19	2832	56.44	-0.0075284244779369	0.102513371287944
1	A	26	50	20120615	19	2834	56.48	-0.0065050288335256	0.105663885551521
1	A	26	50	20120615	19	2836	56.52	-0.0061028972070648	0.107291008965709
1	A	26	50	20120615	19	2838	56.56	-0.0060973110634934	0.108758891932774
1	A	26	50	20120615	19	2840	56.6	-0.0064476824735714	0.110657685772295
1	A	26	50	20120615	19	2842	56.64	-0.0065396770658038	0.112854454409407
1	A	26	50	20120615	19	2844	56.68	-0.0072075394206345	0.115718449005247
1	A	26	50	20120615	19	2846	56.72	-0.008117232294631	0.118192686343297
1	A	26	50	20120615	19	2848	56.76	-0.00855238580777313	0.120424598187434
1	A	26	50	20120615	19	2850	56.8	-0.00871424254998673	0.123761364377175
1	A	26	50	20120615	19	2852	56.84	-0.0086401377593184	0.125864017101711
1	A	26	50	20120615	19	2854	56.88	-0.00918001378675431	0.128972812065198
1	A	26	50	20120615	19	2856	56.92	-0.0098288549691711	0.131293253678340
1	A	26	50	20120615	19	2858	56.96	-0.0109568317065199	0.133920296791804
1	A	26	50	20120615	19	2860	57	-0.0122243913224749	0.136784503519678
1	A	26	50	20120615	19	2862	57.04	-0.0132998300259815	0.139047881615578
1	A	26	50	20120615	19	2864	57.08	-0.0144258268643430	0.141039377154112
1	A	26	50	20120615	19	2866	57.12	-0.0155942501095756	0.143299573269497
1	A	26	50	20120615	19	2868	57.16	-0.01656227929302	0.145701615005187
1	A	26	50	20120615	19	2870	57.2	-0.0178039588007836	0.147609389100829
1	A	26	50	20120615	19	2872	57.24	-0.0188426986623466	0.149604137330556
1	A	26	50	20120615	19	2874	57.28	-0.0201027629464210	0.151794754138672
1	A	26	50	20120615	19	2876	57.32	-0.0213974754627736	0.154176996884489
1	A	26	50	20120615	19	2878	57.36	-0.0224157092276822	0.155622323145235
1	A	26	50	20120615	19	2880	57.4	-0.0224644995955841	0.156079821232662
1	A	26	50	20120615	19	2882	57.44	-0.0231397865716173	0.158712379779020
1	A	26	50	20120615	19	2884	57.48	-0.0233087850923208	0.159662024186153
1	A	26	50	20120615	19	2886	57.52	-0.0241283218517161	0.161709098317689
1	A	26	50	20120615	19	2888	57.56	-0.0253608089713242	0.163836782622279
1	A	26	50	20120615	19	2890	57.6	-0.0260771081406662	0.164264582224897
1	A	26	50	20120615	19	2892	57.64	-0.0266562285944580	0.164429338104913
1	A	26	50	20120615	19	2894	57.68	-0.0274708156063849	0.164993609316300
1	A	26	50	20120615	19	2896	57.72	-0.0272466627567487	0.165548688139531
1	A	26	50	20120615	19	2898	57.76	-0.0276935542424586	0.166175184747663
1	A	26	50	20120615	19	2900	57.8	-0.0270444302173294	0.165581215051466
1	A	26	50	20120615	19	2902	57.84	-0.026159839634065	0.164996437743425
1	A	26	50	20120615	19	2904	57.88	-0.0258140644180648	0.164574294995056
1	A	26	50	20120615	19	2906	57.92	-0.0250779662588496	0.164442066026975
1	A	26	50	20120615	19	2908	57.96	-0.0239897289226035	0.163708796294884
1	A	26	50	20120615	19	2910	58	-0.0231277657563371	0.162719553908004
1	A	26	50	20120615	19	2912	58.04	-0.0214321236950517	0.161815871441648
1	A	26	50	20120615	19	2914	58.08	-0.0198114349525722	0.160189525844919
1	A	26	50	20120615	19	2916	58.12	-0.0179354806620843	0.159524138363822
1	A	26	50	20120615	19	2918	58.16	-0.0155355602467371	0.158258417225498
1	A	26	50	20120615	19	2920	58.2	-0.0143836833001842	0.156958047854896
1	A	26	50	20120615	19	2922	58.24	-0.0126696564625881	0.155656971377513
1	A	26	50	20120615	19	2924	58.28	-0.0117447607927960	0.154331853269569
1	A	26	50	20120615	19	2926	58.32	-0.0100639679739156	0.153051282888840
1	A	26	50	20120615	19	2928	58.36	-0.0078387029335215	0.150681768065084
1	A	26	50	20120615	19	2930	58.4	-0.0064535514598552	0.149177822652179
1	A	26	50	20120615	19	2932	58.44	-0.0046436409427301	0.147780862495266
1	A	26	50	20120615	19	2934	58.48	-0.0037862032598633	0.146340768824702
1	A	26	50	20120615	19	2936	58.52	-0.0023543120279606	0.144107018502934
1	A	26	50	20120615	19	2938	58.56	-0.00125560951135290	0.142346464039135
1	A	26	50	20120615	19	2940	58.6	-0.000173170450712502	0.140380141502012
1	A	26	50	20120615	19	2942	58.64	0.000796626499684799	0.138858801262289
1	A	26	50	20120615	19	2944	58.68	0.00181528452866210	0.136782311488657
1	A	26	50	20120615	19	2946	58.72	0.00224011428279900	0.134578401073054
1	A	26	50	20120615	19	2948	58.76	0.00229038957494140	0.132057494687446
1	A	26	50	20120615	19	2950	58.8	0.0027271694336803	0.130186702276461
1	A	26	50	20120615	19	2952	58.84	0.0035945773221618	0.128074786453091
1	A	26	50	20120615	19	2954	58.88	0.0038968654711191	0.125192972766365
1	A	26	50	20120615	19	2956	58.92	0.0040805011021932	0.122589617730071
1	A	26	50	20120615	19	2958	58.96	0.0045543333562663	0.119920926027195
1	A	26	50	20120615	19	2960	59	0.004903926948885	0.117034233303679
1	A	26	50	20120615	19	2962	59.04	0.0053807997621172	0.114909801690282
1	A	26	50	20120615	19	2964	59.08	0.005496906695588	0.112355449153924
1	A	26	50	20120615	19	2966	59.12	0.0057856891050246	0.109146598580899
1	A	26	50	20120615	19	2968	59.16	0.0062759262364212	0.107839511695876
1	A	26	50	20120615	19	2970	59.2	0.0066434096306039	0.105220176046326
1	A	26	50	20120615	19	2972	59.24	0.0070328133350033	0.102341332208082
1	A	26	50	20120615	19	2974	59.28	0.0073610523028301	0.100504975897340
1	A	26	50	20120615	19	2976	59.32	0.00834428428207	0.0974166870305085
1	A	26	50	20120615	19	2978	59.36	0.0086800185817774	0.0949947048835881
1	A	26	50	20120615	19	2980	59.4	0.0084830893432169	0.0926668386492439
1	A	26	50	20120615	19	2982	59.44	0.0087653663702666	0.0898388357885664
1	A	26	50	20120615	19	2984	59.48	0.0086288240508195	0.0872708360913313
1	A	26	50	20120615	19	2986	59.52	0.0079498601195241	0.0847335955390777
1	A	26	50	20120615	19	2988	59.56	0.0077031505635682	0.0819599691898734
1	A	26	50	20120615	19	2990	59.6	0.0073920942905242	0.0792731755533989
1	A	26	50	20120615	19	2992	59.64	0.0072329952647572	0.0764969329091043
1	A	26	50	20120615	19	2994	59.68	0.0067491220943913	0.0734311300379138
1	A	26	50	20120615	19	2996	59.72	0.0066562082633434	0.0713799546870479
1	A	26	50	20120615	19	2998	59.76	0.0060442073442264	0.069056472514747
1	A	26	50	20120615	19	3000	59.8	0.0054181350001638	0.0663553246106144
1	A	26	50	20120615	19	3002	59.84	0.0048656017613447	0.0645683243531997
1	A	26	50	20120615	19	3004	59.88	0.0035772532060228	0.0619605145441837
1	A	26	50	20120615	19	3006	59.92	0.0024472965696867	0.0603054604121385
1	A	26	50	20120615	19	3008	59.96	0.0018031222920257	0.0568693457196406
1	A	26	50	20120615	19	3010	60	0.0010683676356948	0.0549633393909522
1	A	26	50	20120615	19	3012	60.04	0.000332198765801497	0.0534711319506143
1	A	26	50	20120615	19	3014	60.08	-5.82655987697023e-05	0.0502250875608993
1	A	26	50	20120615	19	3016	60.12	-0.0007047733288086	0.049185569881877
1	A	26	50	20120615	19	3018	60.16	-0.000845628999621002	0.0485254149909612
1	A	26	50	20120615	19	3020	60.2	-0.00202989143675220	0.0486419461885007
1	A	26	50	20120615	19	3022	60.24	-0.002901612676599	0.0480213892773314
1	A	26	50	20120615	19	3024	60.28	-0.0045150889299104	0.0474316622218219
1	A	26	50	20120615	19	3026	60.32	-0.0071658201205444	0.0458154282520638
1	A	26	50	20120615	19	3028	60.36	-0.00903314770830188	0.0435829507225016
1	A	26	50	20120615	19	3030	60.4	-0.00966452335322335	0.0433276144638151
1	A	26	50	20120615	19	3032	60.44	-0.0106312797444616	0.0414061224966188
1	A	26	50	20120615	19	3034	60.48	-0.0108183801987636	0.0392295064027704
1	A	26	50	20120615	19	3036	60.52	-0.0117110317993335	0.037027293043443
1	A	26	50	20120615	19	3038	60.56	-0.0113032433186232	0.0352009069383163
1	A	26	50	20120615	19	3040	60.6	-0.0106681907184395	0.0335996636323193
1	A	26	50	20120615	19	3042	60.64	-0.00943902700070296	0.0309390329467487
1	A	26	50	20120615	19	3044	60.68	-0.00964401725656894	0.0289048988693094
1	A	26	50	20120615	19	3046	60.72	-0.0103837216603682	0.0264873714951107
1	A	26	50	20120615	19	3048	60.76	-0.0106793630055823	0.0239582626708408
1	A	26	50	20120615	19	3050	60.8	-0.0106489574139913	0.0214071628256759
1	A	26	50	20120615	19	3052	60.84	-0.0102959697088229	0.0194354662770154
1	A	26	50	20120615	19	3054	60.88	-0.0093945358420307	0.0173448202256236
1	A	26	50	20120615	19	3056	60.92	-0.00933310240488121	0.0178861246087575
1	A	26	50	20120615	19	3058	60.96	-0.00955243278626966	0.0182181678110671
1	A	26	50	20120615	19	3060	61	-0.00913574183118424	0.0186283675259012
1	A	26	50	20120615	19	3062	61.04	-0.00854461470424791	0.0187949760256844
1	A	26	50	20120615	19	3064	61.08	-0.0077819434721957	0.0182684784585485
1	A	26	50	20120615	19	3066	61.12	-0.0078092802203564	0.0183430499396924
1	A	26	50	20120615	19	3068	61.16	-0.0079482903424699	0.0170262686206990
1	A	26	50	20120615	19	3070	61.2	-0.0075039797965113	0.0161393092297177
1	A	26	50	20120615	19	3072	61.24	-0.0084849561051192	0.0148745144012771
1	A	26	50	20120615	19	3074	61.28	-0.00850983919274915	0.0150483141770250
1	A	26	50	20120615	19	3076	61.32	-0.00917801267456357	0.0140402203233586
1	A	26	50	20120615	19	3078	61.36	-0.00890984949886639	0.0130834765641419
1	A	26	50	20120615	19	3080	61.4	-0.00896216832960638	0.0127285018889185
1	A	26	50	20120615	19	3082	61.44	-0.00879075857477894	0.0119441719761585
1	A	26	50	20120615	19	3084	61.48	-0.00876979992978458	0.0112504719395433
1	A	26	50	20120615	19	3086	61.52	-0.00866429959803154	0.0105594871929678
1	A	26	50	20120615	19	3088	61.56	-0.00891253650463489	0.0107034965600242
1	A	26	50	20120615	19	3090	61.6	-0.00838473786102163	0.0106249935651769
1	A	26	50	20120615	19	3092	61.64	-0.00873018073683469	0.00968180504295557
1	A	26	50	20120615	19	3094	61.68	-0.00875669724112919	0.00877748618049607
1	A	26	50	20120615	19	3096	61.72	-0.00862245301872092	0.00860152265799787
1	A	26	50	20120615	19	3098	61.76	-0.00902383511199366	0.00812241538733707
1	A	26	50	20120615	19	3100	61.8	-0.0087514505088128	0.00834967243574257
1	A	26	50	20120615	19	3102	61.84	-0.00902252696444846	0.00792849135259667
1	A	26	50	20120615	19	3104	61.88	-0.00836641672432109	0.00776155758369417
1	A	26	50	20120615	19	3106	61.92	-0.0077619726553747	0.00742468272074867
1	A	26	50	20120615	19	3108	61.96	-0.0076692886340306	0.00733397859839197
1	A	26	50	20120615	19	3110	62	-0.0070692639824666	0.00634391384632551
1	A	26	50	20120615	19	3112	62.04	-0.0073438978923185	0.00575941301703568
1	A	26	50	20120615	19	3114	62.08	-0.0077448132951156	0.00541022954635014
1	A	26	50	20120615	19	3116	62.12	-0.0078692216621976	0.00601349062565163
1	A	26	50	20120615	19	3118	62.16	-0.00866144783638302	0.00552557068317694
1	A	26	50	20120615	19	3120	62.2	-0.0091076979055317	0.00541179218162588
1	A	26	50	20120615	19	3122	62.24	-0.0100700285861372	0.00535079792849819
1	A	26	50	20120615	19	3124	62.28	-0.0119883873631861	0.00426767226717329
1	A	26	50	20120615	19	3126	62.32	-0.0130488919714740	0.00320549888688173
1	A	26	50	20120615	19	3128	62.36	-0.0142570051203347	0.00218673479188721
1	A	26	50	20120615	19	3130	62.4	-0.0156201655731061	0.00241326352030813
1	A	26	50	20120615	19	3132	62.44	-0.0183179122936212	0.00230069919181105
1	A	26	50	20120615	19	3134	62.48	-0.0204017913331170	0.00228333972033292
1	A	26	50	20120615	19	3136	62.52	-0.0216629092062954	0.00148840320585519
1	A	26	50	20120615	19	3138	62.56	-0.0221864065193587	0.00032836836836775
1	A	26	50	20120615	19	3140	62.6	-0.0219618209203725	4.10510841817886e-05
1	A	26	50	20120615	19	3142	62.64	-0.0222326689805179	-0.00071432068456821
1	A	26	50	20120615	19	3144	62.68	-0.0218111400008356	-0.0019667114458532
1	A	26	50	20120615	19	3146	62.72	-0.0222700735150291	-0.00355157108773005
1	A	26	50	20120615	19	3148	62.76	-0.0229505435837683	-0.00680335011344043
1	A	26	50	20120615	19	3150	62.8	-0.0237433587779025	-0.011074282142875
1	A	26	50	20120615	19	3152	62.84	-0.0249843948184952	-0.0131353074912029
1	A	26	50	20120615	19	3154	62.88	-0.0250499719013824	-0.0139744028241657
1	A	26	50	20120615	19	3156	62.92	-0.0250624311228669	-0.0134512710853083
1	A	26	50	20120615	19	3158	62.96	-0.0246128314181851	-0.0135316196288545
1	A	26	50	20120615	19	3160	63	-0.0238777585638026	-0.0138841477146150
1	A	26	50	20120615	19	3162	63.04	-0.0221495966616505	-0.0142065813357683
1	A	26	50	20120615	19	3164	63.08	-0.0206341466214149	-0.0154181168814499
1	A	26	50	20120615	19	3166	63.12	-0.0187354729900475	-0.0157639415949248
1	A	26	50	20120615	19	3168	63.16	-0.0151840645368771	-0.0166235925220167
1	A	26	50	20120615	19	3170	63.2	-0.0129811228575651	-0.0185780144520129
1	A	26	50	20120615	19	3172	63.24	-0.0100931078443683	-0.0201060227086823
1	A	26	50	20120615	19	3174	63.28	-0.00831631113780621	-0.0207345204290043
1	A	26	50	20120615	19	3176	63.32	-0.0078986443753628	-0.0213828878498777
1	A	26	50	20120615	19	3178	63.36	-0.0072287031265954	-0.0214767633461481
1	A	26	50	20120615	19	3180	63.4	-0.0072899951423886	-0.0205324080977378
1	A	26	50	20120615	19	3182	63.44	-0.0062790021509193	-0.0184915847901484
1	A	26	50	20120615	19	3184	63.48	-0.0057428645970355	-0.0169213742794574
1	A	26	50	20120615	19	3186	63.52	-0.005733052076233	-0.0140795991000028
1	A	26	50	20120615	19	3188	63.56	-0.005988593395886	-0.0114309114479664
1	A	26	50	20120615	19	3190	63.6	-0.0056560269345584	-0.00837202408109592
1	A	26	50	20120615	19	3192	63.64	-0.005384787844363	-0.00533302762798019
1	A	26	50	20120615	19	3194	63.68	-0.0052050130163142	-0.00318364928734306
1	A	26	50	20120615	19	3196	63.72	-0.0054137580091882	-0.00109586701841510
1	A	26	50	20120615	19	3198	63.76	-0.0061751847333055	0.00064645823256418
1	A	26	50	20120615	19	3200	63.8	-0.0073898174066887	0.00141589647651232
1	A	26	50	20120615	19	3202	63.84	-0.00838657633865272	0.00306489070344278
1	A	26	50	20120615	19	3204	63.88	-0.0100268943653780	0.00647368278991565
1	A	26	50	20120615	19	3206	63.92	-0.0108293191406685	0.00857435561546467
1	A	26	50	20120615	19	3208	63.96	-0.0116483043567744	0.0108287675973792
1	A	26	50	20120615	19	3210	64	-0.0131413956805889	0.0130097323979320
1	A	26	50	20120615	19	3212	64.04	-0.0134319953544531	0.0138470670350096
1	A	26	50	20120615	19	3214	64.08	-0.0130111324693587	0.0136421545608896
1	A	26	50	20120615	19	3216	64.12	-0.0120925936895295	0.0133206967470944
1	A	26	50	20120615	19	3218	64.16	-0.0116074760112287	0.0128098403819583
1	A	26	50	20120615	19	3220	64.2	-0.010213167504746	0.0120762524518164
1	A	26	50	20120615	19	3222	64.24	-0.00887699024674464	0.0117949370899891
1	A	26	50	20120615	19	3224	64.28	-0.0067649188598829	0.0117866497985136
1	A	26	50	20120615	19	3226	64.32	-0.0040645268528994	0.0102705202286613
1	A	26	50	20120615	19	3228	64.36	-0.00124035721808270	0.00947461568500007
1	A	26	50	20120615	19	3230	64.4	0.000672423193569398	0.00787381078520747
1	A	26	50	20120615	19	3232	64.44	0.0019814829065122	0.00687177683665587
1	A	26	50	20120615	19	3234	64.48	0.00285512747680380	0.00522682018944597
1	A	26	50	20120615	19	3236	64.52	0.0031329780154033	0.00328429886657716
1	A	26	50	20120615	19	3238	64.56	0.0035307962904988	0.00137058507397388
1	A	26	50	20120615	19	3240	64.6	0.0034868849593871	-0.000378584970647281
1	A	26	50	20120615	19	3242	64.64	0.00363205398156470	-0.00292282588003460
1	A	26	50	20120615	19	3244	64.68	0.0037186745622601	-0.00496530381749194
1	A	26	50	20120615	19	3246	64.72	0.003361656348439	-0.00702107536243559
1	A	26	50	20120615	19	3248	64.76	0.0041165635480337	-0.00973947667202915
1	A	26	50	20120615	19	3250	64.8	0.004467486501401	-0.0129027329998028
1	A	26	50	20120615	19	3252	64.84	0.0049666048939693	-0.0145486937386419
1	A	26	50	20120615	19	3254	64.88	0.0056860011910129	-0.0169419814923816
1	A	26	50	20120615	19	3256	64.92	0.0060834305573788	-0.0189931214879084
1	A	26	50	20120615	19	3258	64.96	0.0058675013596079	-0.0216392352712613
1	A	26	50	20120615	19	3260	65	0.0064183587553556	-0.0230971268195083
1	A	26	50	20120615	19	3262	65.04	0.0060525794885156	-0.0248560478666420
1	A	26	50	20120615	19	3264	65.08	0.0056981563565815	-0.02523663394948
1	A	26	50	20120615	19	3266	65.12	0.004951763429739	-0.0258438682617850
1	A	26	50	20120615	19	3268	65.16	0.0033184683875645	-0.0253739448939983
1	A	26	50	20120615	19	3270	65.2	0.0020710309092817	-0.0264249481084675
1	A	26	50	20120615	19	3272	65.24	0.000166898413563498	-0.0273092912043584
1	A	26	50	20120615	19	3274	65.28	-0.0017698953443777	-0.0284223055622173
1	A	26	50	20120615	19	3276	65.32	-0.0036237808322248	-0.0303609024424505
1	A	26	50	20120615	19	3278	65.36	-0.0051213622840998	-0.0320554838435641
1	A	26	50	20120615	19	3280	65.4	-0.0060766635454828	-0.0346707889844607
1	A	26	50	20120615	19	3282	65.44	-0.0073517184933184	-0.0367648150062665
1	A	26	50	20120615	19	3284	65.48	-0.008342516515117	-0.0394106671601103
1	A	26	50	20120615	19	3286	65.52	-0.0091283242810496	-0.0416501450468062
1	A	26	50	20120615	19	3288	65.56	-0.0103163343841211	-0.0436022547376279
1	A	26	50	20120615	19	3290	65.6	-0.0121427204892478	-0.0448956237510963
1	A	26	50	20120615	19	3292	65.64	-0.0140801223590209	-0.0468306214578132
1	A	26	50	20120615	19	3294	65.68	-0.015604008183156	-0.0484430370509529
1	A	26	50	20120615	19	3296	65.72	-0.0177392585303050	-0.0485713769317383
1	A	26	50	20120615	19	3298	65.76	-0.0194260617568255	-0.0495570130740342
1	A	26	50	20120615	19	3300	65.8	-0.0215124510253945	-0.0495882671937627
1	A	26	50	20120615	19	3302	65.84	-0.0230808845767444	-0.049605732731258
1	A	26	50	20120615	19	3304	65.88	-0.0251552530300333	-0.0487543761667094
1	A	26	50	20120615	19	3306	65.92	-0.0275295761799015	-0.0481623863695
1	A	26	50	20120615	19	3308	65.96	-0.0289339609580161	-0.046954435855199
1	A	26	50	20120615	19	3310	66	-0.0314202898220242	-0.0457496673214133
1	A	26	50	20120615	19	3312	66.04	-0.0329564085934739	-0.0447513739677342
1	A	26	50	20120615	19	3314	66.08	-0.0342442621740489	-0.0435866983884418
1	A	26	50	20120615	19	3316	66.12	-0.0358894168111576	-0.0416479530157845
1	A	26	50	20120615	19	3318	66.16	-0.0374794878300117	-0.0396319208719436
1	A	26	50	20120615	19	3320	66.2	-0.0379441276959294	-0.03782646512754
1	A	26	50	20120615	19	3322	66.24	-0.0391349237997188	-0.0352262637874896
1	A	26	50	20120615	19	3324	66.28	-0.0400507260763048	-0.0330191431071007
1	A	26	50	20120615	19	3326	66.32	-0.0414672094514455	-0.0308163569912806
1	A	26	50	20120615	19	3328	66.36	-0.0429990191141706	-0.0290793449406551
1	A	26	50	20120615	19	3330	66.4	-0.0432362378829095	-0.0284069726587740
1	A	26	50	20120615	19	3332	66.44	-0.0453478821772754	-0.0278700551661106
1	A	26	50	20120615	19	3334	66.48	-0.0477781233313998	-0.0269344963260583
1	A	26	50	20120615	19	3336	66.52	-0.0499128079931239	-0.0270554822963193
1	A	26	50	20120615	19	3338	66.56	-0.0517947585491162	-0.0272312124735798
1	A	26	50	20120615	19	3340	66.6	-0.0538443287675889	-0.0284849622940982
1	A	26	50	20120615	19	3342	66.64	-0.0550180128872735	-0.0295253709276649
1	A	26	50	20120615	19	3344	66.68	-0.0573998030847511	-0.029856042342819
1	A	26	50	20120615	19	3346	66.72	-0.0587026685422907	-0.0313305509004238
1	A	26	50	20120615	19	3348	66.76	-0.0605567166646975	-0.032692707261566
1	A	26	50	20120615	19	3350	66.8	-0.0614904440981865	-0.0342281967079804
1	A	26	50	20120615	19	3352	66.84	-0.0629807069948762	-0.0360921655385272
1	A	26	50	20120615	19	3354	66.88	-0.0636491421061996	-0.0380377627758941
1	A	26	50	20120615	19	3356	66.92	-0.0630740238767894	-0.0402156092355418
1	A	26	50	20120615	19	3358	66.96	-0.0627566884955285	-0.0432315469365231
1	A	26	50	20120615	19	3360	67	-0.0628708438142832	-0.0446874515147149
1	A	26	50	20120615	19	3362	67.04	-0.0628454268610335	-0.0469600538185755
1	A	26	50	20120615	19	3364	67.08	-0.0624446139887196	-0.0495827376187338
1	A	26	50	20120615	19	3366	67.12	-0.0626373925104745	-0.0516931473046597
1	A	26	50	20120615	19	3368	67.16	-0.0619018600366843	-0.0548307215141406
1	A	26	50	20120615	19	3370	67.2	-0.0617266248341706	-0.0567256404085
1	A	26	50	20120615	19	3372	67.24	-0.0615245266450397	-0.0594868994601013
1	A	26	50	20120615	19	3374	67.28	-0.0618452490677825	-0.0612463437662531
1	A	26	50	20120615	19	3376	67.32	-0.0619554163042913	-0.0610400100075028
1	A	26	50	20120615	19	3378	67.36	-0.0622249017696693	-0.0611447254507288
1	A	26	50	20120615	19	3380	67.4	-0.0618688735053419	-0.0619417055038041
1	A	26	50	20120615	19	3382	67.44	-0.0617103401649999	-0.0634604294484366
1	A	26	50	20120615	19	3384	67.48	-0.0616599234515013	-0.0652540057989163
1	A	26	50	20120615	19	3386	67.52	-0.0612674084772646	-0.0668638758076437
1	A	26	50	20120615	19	3388	67.56	-0.0605168146290351	-0.068818106818809
1	A	26	50	20120615	19	3390	67.6	-0.0599574931651165	-0.0706889699404723
1	A	26	50	20120615	19	3392	67.64	-0.0589413807205515	-0.0724343923191532
1	A	26	50	20120615	19	3394	67.68	-0.0578845389253901	-0.0753018517382208
1	A	26	50	20120615	19	3396	67.72	-0.0566328185013336	-0.0768601736625998
1	A	26	50	20120615	19	3398	67.76	-0.0555844619875465	-0.0790673367693955
1	A	26	50	20120615	19	3400	67.8	-0.0549070536911698	-0.0810356392055063
1	A	26	50	20120615	19	3402	67.84	-0.0531203362764676	-0.0823823947809542
1	A	26	50	20120615	19	3404	67.88	-0.0521115070317487	-0.083884643137585
1	A	26	50	20120615	19	3406	67.92	-0.0505690950099465	-0.0854881491852818
1	A	26	50	20120615	19	3408	67.96	-0.0495732058193234	-0.0867726793639853
1	A	26	50	20120615	19	3410	68	-0.0489924590199349	-0.0873631842369542
1	A	26	50	20120615	19	3412	68.04	-0.0481124646307482	-0.0892339766479394
1	A	26	50	20120615	19	3414	68.08	-0.0464549356249688	-0.0903084254019524
1	A	26	50	20120615	19	3416	68.12	-0.0449759510814391	-0.0922392511786603
1	A	26	50	20120615	19	3418	68.16	-0.0436596010975822	-0.0938586671289338
1	A	26	50	20120615	19	3420	68.2	-0.0422728939889972	-0.0945276608546144
1	A	26	50	20120615	19	3422	68.24	-0.0402215065060969	-0.0950706481518875
1	A	26	50	20120615	19	3424	68.28	-0.0394390221420359	-0.0956410004815926
1	A	26	50	20120615	19	3426	68.32	-0.0383172679443616	-0.096418959362254
1	A	26	50	20120615	19	3428	68.36	-0.0382675583376442	-0.0973715029071904
1	A	26	50	20120615	19	3430	68.4	-0.0382153738571926	-0.097511227207153
1	A	26	50	20120615	19	3432	68.44	-0.0380097472052236	-0.0987970301780625
1	A	26	50	20120615	19	3434	68.48	-0.0377980394349363	-0.0989482096078802
1	A	26	50	20120615	19	3436	68.52	-0.037730510737333	-0.0987541087964445
1	A	26	50	20120615	19	3438	68.56	-0.0380344959425651	-0.0994935303575313
1	A	26	50	20120615	19	3440	68.6	-0.0382629621435664	-0.0990823477642713
1	A	26	50	20120615	19	3442	68.64	-0.0387949892857312	-0.0977119748223318
1	A	26	50	20120615	19	3444	68.68	-0.0394446082856073	-0.096899862684139
1	A	26	50	20120615	19	3446	68.72	-0.0403307545037903	-0.0959138729884525
1	A	26	50	20120615	19	3448	68.76	-0.0405073897777307	-0.0953562485808088
1	A	26	50	20120615	19	3450	68.8	-0.0410008796003208	-0.093786117973184
1	A	26	50	20120615	19	3452	68.84	-0.0425742628991389	-0.0916155122869757
1	A	26	50	20120615	19	3454	68.88	-0.0442276906855875	-0.0894724837652336
1	A	26	50	20120615	19	3456	68.92	-0.0458487329814576	-0.0882348347661228
1	A	26	50	20120615	19	3458	68.96	-0.0480030045010205	-0.0867383139744196
1	A	26	50	20120615	19	3460	69	-0.050120647889318	-0.0845245040638808
1	A	26	50	20120615	19	3462	69.04	-0.0520800407799859	-0.0827024313101193
1	A	26	50	20120615	19	3464	69.08	-0.0539974315278514	-0.0811186535416176
1	A	26	50	20120615	19	3466	69.12	-0.0555867247292463	-0.0791243295759591
1	A	26	50	20120615	19	3468	69.16	-0.0578556889687177	-0.0771158634746768
1	A	26	50	20120615	19	3470	69.2	-0.0600544375048172	-0.0753932806450283
1	A	26	50	20120615	19	3472	69.24	-0.0620547718781158	-0.0735916432772431
1	A	26	50	20120615	19	3474	69.28	-0.063502360880561	-0.0716878289795764
1	A	26	50	20120615	19	3476	69.32	-0.0661344951628498	-0.0697784992490165
1	A	26	50	20120615	19	3478	69.36	-0.068037460932379	-0.0680397236740788
1	A	26	50	20120615	19	3480	69.4	-0.069973547583539	-0.0654231174567048
1	A	26	50	20120615	19	3482	69.44	-0.0712534957103004	-0.0636235872671276
1	A	26	50	20120615	19	3484	69.48	-0.0721110465302522	-0.062613018539727
1	A	26	50	20120615	19	3486	69.52	-0.0727465728919792	-0.061096154285929
1	A	26	50	20120615	19	3488	69.56	-0.0736620958613866	-0.0593294161733293
1	A	26	50	20120615	19	3490	69.6	-0.0747283527833395	-0.0569526075431252
1	A	26	50	20120615	19	3492	69.64	-0.075134479563114	-0.054704609019716
1	A	26	50	20120615	19	3494	69.68	-0.075580692226314	-0.0520860229033548
1	A	26	50	20120615	19	3496	69.72	-0.07534939052712	-0.04989265544986
1	A	26	50	20120615	19	3498	69.76	-0.0759036703196887	-0.047071815580876
1	A	26	50	20120615	19	3500	69.8	-0.0760232420763874	-0.0442106494121608
1	A	26	50	20120615	19	3502	69.84	-0.076092114276875	-0.0415778080230908
1	A	26	50	20120615	19	3504	69.88	-0.0764250908601357	-0.0396097177190143
1	A	26	50	20120615	19	3506	69.92	-0.0761935133892971	-0.0367998875026133
1	A	26	50	20120615	19	3508	69.96	-0.0758196660340838	-0.0339378728057608
1	A	26	50	20120615	19	3510	70	-0.0749946845524734	-0.0307199005552589
1	A	26	50	20120615	19	3512	70.04	-0.0748817595995179	-0.0290458252507998
1	A	26	50	20120615	19	3514	70.08	-0.0739072957443648	-0.0256604101145129
1	A	26	50	20120615	19	3516	70.12	-0.0728422515105416	-0.0234361350236125
1	A	26	50	20120615	19	3518	70.16	-0.0719000317246105	-0.0198675792309984
1	A	26	50	20120615	19	3520	70.2	-0.0715197496976884	-0.0182774375014661
1	A	26	50	20120615	19	3522	70.24	-0.0699601549811033	-0.0156198473750546
1	A	26	50	20120615	19	3524	70.28	-0.0691660740658308	-0.0128040067510135
1	A	26	50	20120615	19	3526	70.32	-0.0681949336125492	-0.0101283146910036
1	A	26	50	20120615	19	3528	70.36	-0.0662728052492498	-0.00662933820565823
1	A	26	50	20120615	19	3530	70.4	-0.0653405556689335	-0.00455496975236938
1	A	26	50	20120615	19	3532	70.44	-0.0644789460560577	-0.0014191633098414
1	A	26	50	20120615	19	3534	70.48	-0.0634300238568456	0.00133289628253665
1	A	26	50	20120615	19	3536	70.52	-0.062921967634563	0.00330579491272524
1	A	26	50	20120615	19	3538	70.56	-0.0615648883001098	0.00622034764341994
1	A	26	50	20120615	19	3540	70.6	-0.0609805352561372	0.00917944810132937
1	A	26	50	20120615	19	3542	70.64	-0.0602555386733867	0.0107822470422450
1	A	26	50	20120615	19	3544	70.68	-0.0594751049189911	0.0133720256283407
1	A	26	50	20120615	19	3546	70.72	-0.0582028783982803	0.0144575759588183
1	A	26	50	20120615	19	3548	70.76	-0.0559141858796137	0.0158225041785427
1	A	26	50	20120615	19	3550	70.8	-0.0534577676324498	0.0168948316122121
1	A	26	50	20120615	19	3552	70.84	-0.0504833017441852	0.0175627151802462
1	A	26	50	20120615	19	3554	70.88	-0.0480347960219027	0.0190560610625019
1	A	26	50	20120615	19	3556	70.92	-0.0454642365981196	0.0201009668951969
1	A	26	50	20120615	19	3558	70.96	-0.0424677888813482	0.0214422190585668
1	A	26	50	20120615	19	3560	71	-0.0398169424323089	0.0229754125292627
1	A	26	50	20120615	19	3562	71.04	-0.0376303207775066	0.0243945404837650
1	A	26	50	20120615	19	3564	71.08	-0.0349416815923332	0.0254603696061153
1	A	26	50	20120615	19	3566	71.12	-0.032505345177755	0.026889220278859
1	A	26	50	20120615	19	3568	71.16	-0.0295410828403428	0.0281362030874815
1	A	26	50	20120615	19	3570	71.2	-0.0275174139432651	0.0286246017412470
1	A	26	50	20120615	19	3572	71.24	-0.0245820015625254	0.0307430229470038
1	A	26	50	20120615	19	3574	71.28	-0.0227759801326968	0.0315032334474575
1	A	26	50	20120615	19	3576	71.32	-0.0205298554422577	0.0329390137666567
1	A	26	50	20120615	19	3578	71.36	-0.0186662048097625	0.0336073710962343
1	A	26	50	20120615	19	3580	71.4	-0.0162137463605731	0.0341762385016988
1	A	26	50	20120615	19	3582	71.44	-0.0136994160680300	0.0341151444758043
1	A	26	50	20120615	19	3584	71.48	-0.0105753475980697	0.033587572106361
1	A	26	50	20120615	19	3586	71.52	-0.0081454458552003	0.033704951832038
1	A	26	50	20120615	19	3588	71.56	-0.0055472526984084	0.0329114366021905
1	A	26	50	20120615	19	3590	71.6	-0.0031309981164159	0.0328301900330321
1	A	26	50	20120615	19	3592	71.64	-0.000275983776697103	0.0320025922563314
1	A	26	50	20120615	19	3594	71.68	0.0021034305419957	0.0315803080866068
1	A	26	50	20120615	19	3596	71.72	0.0049576953485264	0.0310433736233806
1	A	26	50	20120615	19	3598	71.76	0.0072119729801525	0.0308965570424028
1	A	26	50	20120615	19	3600	71.8	0.0095643828908718	0.0302307382261698
1	A	26	50	20120615	19	3602	71.84	0.0132165632527494	0.0289660332002904
1	A	26	50	20120615	19	3604	71.88	0.0153924771895641	0.0280824276167722
1	A	26	50	20120615	19	3606	71.92	0.0178048709685314	0.0271727771691826
1	A	26	50	20120615	19	3608	71.96	0.0200202860114635	0.0254455486479817
1	A	26	50	20120615	19	3610	72	0.0223729434095561	0.0244553445958793
1	A	26	50	20120615	19	3612	72.04	0.0238365695937985	0.0229195935199558
1	A	26	50	20120615	19	3614	72.08	0.0253458183075631	0.0213049858957945
1	A	26	50	20120615	19	3616	72.12	0.0248383984813836	0.0213810705854501
1	A	26	50	20120615	19	3618	72.16	0.0280604012405383	0.0171593602590540
1	A	26	50	20120615	19	3620	72.2	0.0289603360409544	0.0159202970463808
1	A	26	50	20120615	19	3622	72.24	0.0308829593790006	0.0138524339754789
1	A	26	50	20120615	19	3624	72.28	0.0323111736556412	0.0123382355142460
1	A	26	50	20120615	19	3626	72.32	0.0339072550821355	0.0116916570735290
1	A	26	50	20120615	19	3628	72.36	0.0350171298858859	0.0114737267635673
1	A	26	50	20120615	19	3630	72.4	0.0364888312295694	0.0104730999575102
1	A	26	50	20120615	19	3632	72.44	0.0372098680143454	0.00991837468766937
1	A	26	50	20120615	19	3634	72.48	0.0389717659810279	0.00867026050819697
1	A	26	50	20120615	19	3636	72.52	0.0387780187229828	0.00847495761523327
1	A	26	50	20120615	19	3638	72.56	0.0388391834595554	0.00780016561394687
1	A	26	50	20120615	19	3640	72.6	0.039399141319577	0.00769006908811617
1	A	26	50	20120615	19	3642	72.64	0.0402670441828054	0.00743536922553277
1	A	26	50	20120615	19	3644	72.68	0.0423010368388885	0.00778390215797967
1	A	26	50	20120615	19	3646	72.72	0.0437260691350137	0.00894461793929737
1	A	26	50	20120615	19	3648	72.76	0.0449173319292787	0.0102822518372680
1	A	26	50	20120615	19	3650	72.8	0.0472366421715706	0.0121471752619694
1	A	26	50	20120615	19	3652	72.84	0.0491181118949518	0.0136014110681576
1	A	26	50	20120615	19	3654	72.88	0.051620562793571	0.0147013863769714
1	A	26	50	20120615	19	3656	72.92	0.0534576969217717	0.0161155292286664
1	A	26	50	20120615	19	3658	72.96	0.0558762849561422	0.0177380564487771
1	A	26	50	20120615	19	3660	73	0.0576683056717033	0.0190814886223534
1	A	26	50	20120615	19	3662	73.04	0.0603193904157279	0.0206262340965335
1	A	26	50	20120615	19	3664	73.08	0.0625064716899379	0.0217670801772999
1	A	26	50	20120615	19	3666	73.12	0.0643385853599922	0.0218171433374079
1	A	26	50	20120615	19	3668	73.16	0.0667795886793263	0.0218722269556623
1	A	26	50	20120615	19	3670	73.2	0.0691536996971601	0.0212443868446468
1	A	26	50	20120615	19	3672	73.24	0.0712331593192735	0.0209065312245958
1	A	26	50	20120615	19	3674	73.28	0.0733119825452838	0.0209652917981124
1	A	26	50	20120615	19	3676	73.32	0.075635040453516	0.0210394672994589
1	A	26	50	20120615	19	3678	73.36	0.0768470921871479	0.0199484722467662
1	A	26	50	20120615	19	3680	73.4	0.0784482647824667	0.0202508311064016
1	A	26	50	20120615	19	3682	73.44	0.0792928331219159	0.0207745143885483
1	A	26	50	20120615	19	3684	73.48	0.0811821517305682	0.0215948289654028
1	A	26	50	20120615	19	3686	73.52	0.0820221945866176	0.0219506450976959
1	A	26	50	20120615	19	3688	73.56	0.0836055480910506	0.0228729951830756
1	A	26	50	20120615	19	3690	73.6	0.0857325959995376	0.0237090075304725
1	A	26	50	20120615	19	3692	73.64	0.0872108027256086	0.0241438074902241
1	A	26	50	20120615	19	3694	73.68	0.0893681148043306	0.0246432370097762
1	A	26	50	20120615	19	3696	73.72	0.0913057995168156	0.0255759815648393
1	A	26	50	20120615	19	3698	73.76	0.0933117907443646	0.0268430462060475
1	A	26	50	20120615	19	3700	73.8	0.0944116246318216	0.0277683661399082
1	A	26	50	20120615	19	3702	73.84	0.0958157265672236	0.0286199348364912
1	A	26	50	20120615	19	3704	73.88	0.0979044492881706	0.0294473204811576
1	A	26	50	20120615	19	3706	73.92	0.0993125817322256	0.0314488569359842
1	A	26	50	20120615	19	3708	73.96	0.100415951153590	0.0322094209898285
1	A	26	50	20120615	19	3710	74	0.102023982684686	0.0328910012162142
1	A	26	50	20120615	19	3712	74.04	0.104127130383969	0.0333942491123846
1	A	26	50	20120615	19	3714	74.08	0.106150445727656	0.0342417873003148
1	A	26	50	20120615	19	3716	74.12	0.108444300125825	0.0348343427829492
1	A	26	50	20120615	19	3718	74.16	0.110093273139552	0.035788936937551
1	A	26	50	20120615	19	3720	74.2	0.111785308956254	0.0363398438307734
1	A	26	50	20120615	19	3722	74.24	0.114167622412749	0.0367647442955884
1	A	26	50	20120615	19	3724	74.28	0.116460486861425	0.0366978519940882
1	A	26	50	20120615	19	3726	74.32	0.117624031069867	0.0369343792123951
1	A	26	50	20120615	19	3728	74.36	0.118421788940402	0.0362582437082245
1	A	26	50	20120615	19	3730	74.4	0.120431598544568	0.0356824466563043
1	A	26	50	20120615	19	3732	74.44	0.121488935314477	0.0350309891787971
1	A	26	50	20120615	19	3734	74.48	0.121905067655205	0.0344522222783959
1	A	26	50	20120615	19	3736	74.52	0.121980657370114	0.0344685564450414
1	A	26	50	20120615	19	3738	74.56	0.122593506817368	0.0343365396089938
1	A	26	50	20120615	19	3740	74.6	0.122999173977735	0.0333326601117433
1	A	26	50	20120615	19	3742	74.64	0.122453923938762	0.0325711768190835
1	A	26	50	20120615	19	3744	74.68	0.122021669563423	0.032109648223003
1	A	26	50	20120615	19	3746	74.72	0.121323330906323	0.0315394373146542
1	A	26	50	20120615	19	3748	74.76	0.120310188310239	0.0305387397979190
1	A	26	50	20120615	19	3750	74.8	0.118265447631082	0.0288824835843457
1	A	26	50	20120615	19	3752	74.84	0.116680114227661	0.0281612346675355
1	A	26	50	20120615	19	3754	74.88	0.114358824086382	0.0261281612502679
1	A	26	50	20120615	19	3756	74.92	0.112490152995740	0.0239691521152710
1	A	26	50	20120615	19	3758	74.96	0.110403905148528	0.0218028597804279
1	A	26	50	20120615	19	3760	75	0.109129133043405	0.0202463763336801
1	A	26	50	20120615	19	3762	75.04	0.107975559040577	0.0188784075547966
1	A	26	50	20120615	19	3764	75.08	0.105972396240153	0.0165314494373603
1	A	26	50	20120615	19	3766	75.12	0.104090290120669	0.0156245849904886
1	A	26	50	20120615	19	3768	75.16	0.101837165073096	0.0139222961254601
1	A	26	50	20120615	19	3770	75.2	0.0994086068331106	0.0127214166789710
1	A	26	50	20120615	19	3772	75.24	0.0969295611689486	0.0111396895201348
1	A	26	50	20120615	19	3774	75.28	0.0948567483505786	0.00960540922631617
1	A	26	50	20120615	19	3776	75.32	0.0917236996244976	0.00817182093813857
1	A	26	50	20120615	19	3778	75.36	0.0892012376039706	0.00696514321604377
1	A	26	50	20120615	19	3780	75.4	0.0858555618687866	0.00538525453483861
1	A	26	50	20120615	19	3782	75.44	0.0837344536572606	0.00481511433716791
1	A	26	50	20120615	19	3784	75.48	0.0805137944009907	0.00422658936318635
1	A	26	50	20120615	19	3786	75.52	0.0780314253349572	0.00357209132652008
1	A	26	50	20120615	19	3788	75.56	0.0753640771349653	0.0027053198341416
1	A	26	50	20120615	19	3790	75.6	0.0724619694836195	0.00183925544854432
1	A	26	50	20120615	19	3792	75.64	0.0696865753674623	0.00166940839970331
1	A	26	50	20120615	19	3794	75.68	0.0666402886434325	0.00132936074863071
1	A	26	50	20120615	19	3796	75.72	0.0639083815943183	0.001210354677357
1	A	26	50	20120615	19	3798	75.76	0.0602559629374554	0.00104086118190659
1	A	26	50	20120615	19	3800	75.8	0.0569302983241789	0.000719127596466709
1	A	26	50	20120615	19	3802	75.84	0.0538190991976362	0.00071028876170188
1	A	26	50	20120615	19	3804	75.88	0.0510614534616868	0.000464003469814609
1	A	26	50	20120615	19	3806	75.92	0.047899554778933	0.0008062431519089
1	A	26	50	20120615	19	3808	75.96	0.0445160488309554	0.000694237437768949
1	A	26	50	20120615	19	3810	76	0.0415137441487154	0.00110146023305428
1	A	26	50	20120615	19	3812	76.04	0.0386088787809229	0.00196363553135504
1	A	26	50	20120615	19	3814	76.08	0.0359559555592673	0.00211142084862303
1	A	26	50	20120615	19	3816	76.12	0.03260250164949	0.00332050273377391
1	A	26	50	20120615	19	3818	76.16	0.0302809993761765	0.00350046140958588
1	A	26	50	20120615	19	3820	76.2	0.0274296619917199	0.00426413673326736
1	A	26	50	20120615	19	3822	76.24	0.0244278522842267	0.00542916586595031
1	A	26	50	20120615	19	3824	76.28	0.0221953040439864	0.00655169788108397
1	A	26	50	20120615	19	3826	76.32	0.0198112228205379	0.00794865803799607
1	A	26	50	20120615	19	3828	76.36	0.0173778562544406	0.00952515260665147
1	A	26	50	20120615	19	3830	76.4	0.0156542834752984	0.0114496851330070
1	A	26	50	20120615	19	3832	76.44	0.0137079720600824	0.0129701768445924
1	A	26	50	20120615	19	3834	76.48	0.0112756095856145	0.0151486879846144
1	A	26	50	20120615	19	3836	76.52	0.0090090848645382	0.0168249199647562
1	A	26	50	20120615	19	3838	76.56	0.0074611998362496	0.0187023167530777
1	A	26	50	20120615	19	3840	76.6	0.0055142852589492	0.0212614443815293
1	A	26	50	20120615	19	3842	76.64	0.003905060838713	0.0236367482885030
1	A	26	50	20120615	19	3844	76.68	0.0026950879990179	0.0259025729738660
1	A	26	50	20120615	19	3846	76.72	0.00119739341005790	0.0291790653815788
1	A	26	50	20120615	19	3848	76.76	-0.000315793888477901	0.0319070621301931
1	A	26	50	20120615	19	3850	76.8	-0.0013623826353121	0.0341768041871238
1	A	26	50	20120615	19	3852	76.84	-0.0023490087271017	0.0373560269860166
1	A	26	50	20120615	19	3854	76.88	-0.002902814758127	0.0395521592270258
1	A	26	50	20120615	19	3856	76.92	-0.0029672321858931	0.0422642672862668
1	A	26	50	20120615	19	3858	76.96	-0.0030116384917516	0.0448900376075249
1	A	26	50	20120615	19	3860	77	-0.0037357158356866	0.0471103529004507
1	A	26	50	20120615	19	3862	77.04	-0.0039507470078454	0.0497279914937252
1	A	26	50	20120615	19	3864	77.08	-0.0046813297341674	0.0520884553506821
1	A	26	50	20120615	19	3866	77.12	-0.0047541617326296	0.0543936234573502
1	A	26	50	20120615	19	3868	77.16	-0.005420044188473	0.0570518499798648
1	A	26	50	20120615	19	3870	77.2	-0.0059097863451228	0.0589951208359217
1	A	26	50	20120615	19	3872	77.24	-0.0064423084620344	0.0619674441906393
1	A	26	50	20120615	19	3874	77.28	-0.0069889727145697	0.0642057907064854
1	A	26	50	20120615	19	3876	77.32	-0.0078398343043715	0.0665885284270497
1	A	26	50	20120615	19	3878	77.36	-0.0080547947658522	0.068828925552561
1	A	26	50	20120615	19	3880	77.4	-0.00909212041385284	0.07088901044887
1	A	26	50	20120615	19	3882	77.44	-0.00944157258511523	0.0729714399194644
1	A	26	50	20120615	19	3884	77.48	-0.010408046133641	0.0749749562732784
1	A	26	50	20120615	19	3886	77.52	-0.0111932882141487	0.0772275863461044
1	A	26	50	20120615	19	3888	77.56	-0.0128728082408230	0.0780165760925523
1	A	26	50	20120615	19	3890	77.6	-0.0152880021626437	0.0794358808237499
1	A	26	50	20120615	19	3892	77.64	-0.0174013321995760	0.0801323102925406
1	A	26	50	20120615	19	3894	77.68	-0.0198068387584945	0.081242821492394
1	A	26	50	20120615	19	3896	77.72	-0.0221675147474858	0.0824282860110533
1	A	26	50	20120615	19	3898	77.76	-0.0245319384024173	0.0835409892419284
1	A	26	50	20120615	19	3900	77.8	-0.0265130394712677	0.0844784007017475
1	A	26	50	20120615	19	3902	77.84	-0.0288421784978181	0.0858372478031536
1	A	26	50	20120615	19	3904	77.88	-0.0309454676184574	0.0867535874808933
1	A	26	50	20120615	19	3906	77.92	-0.033604259826397	0.0877423348930264
1	A	26	50	20120615	19	3908	77.96	-0.0342678795405405	0.0885250313891218
1	A	26	50	20120615	19	3910	78	-0.0369870586675934	0.0900291182233837
1	A	26	50	20120615	19	3912	78.04	-0.0396374363048368	0.0903478819603426
1	A	26	50	20120615	19	3914	78.08	-0.0418339928099147	0.0908577059495781
1	A	26	50	20120615	19	3916	78.12	-0.0424941477008305	0.0912224316273142
1	A	26	50	20120615	19	3918	78.16	-0.0444913000936138	0.0916089361939107
1	A	26	50	20120615	19	3920	78.2	-0.0459509806220172	0.091685374436957
1	A	26	50	20120615	19	3922	78.24	-0.048320354024417	0.091840937928818
1	A	26	50	20120615	19	3924	78.28	-0.0510685952401767	0.0914012589322762
1	A	26	50	20120615	19	3926	78.32	-0.0535391556229644	0.0912382708192127
1	A	26	50	20120615	19	3928	78.36	-0.0559180749669103	0.0911317098272879
1	A	26	50	20120615	19	3930	78.4	-0.0582268493181625	0.0912145120313649
1	A	26	50	20120615	19	3932	78.44	-0.0602850957368403	0.0915803690799508
1	A	26	50	20120615	19	3934	78.48	-0.0624518123357521	0.0920716668715192
1	A	26	50	20120615	19	3936	78.52	-0.0654677641788689	0.0929324986669357
1	A	26	50	20120615	19	3938	78.56	-0.0680347032159324	0.0925674901464872
1	A	26	50	20120615	19	3940	78.6	-0.0703373964488663	0.0927764402003278
1	A	26	50	20120615	19	3942	78.64	-0.0731860468275545	0.0924069061964797
1	A	26	50	20120615	19	3944	78.68	-0.0761295202255997	0.0918789095629678
1	A	26	50	20120615	19	3946	78.72	-0.0785527044540479	0.0911527816093673
1	A	26	50	20120615	19	3948	78.76	-0.081034861388047	0.0904610190453325
1	A	26	50	20120615	19	3950	78.8	-0.0833820316375177	0.0891702663269546
1	A	26	50	20120615	19	3952	78.84	-0.085727221988001	0.0884754632037607
1	A	26	50	20120615	19	3954	78.88	-0.088108616205681	0.087649703904691
1	A	26	50	20120615	19	3956	78.92	-0.090057331783953	0.0868224596813809
1	A	26	50	20120615	19	3958	78.96	-0.0922634342305769	0.0859938012445084
1	A	26	50	20120615	19	3960	79	-0.0938093252177426	0.0857885847144724
1	A	26	50	20120615	19	3962	79.04	-0.095472532290975	0.0858493039737729
1	A	26	50	20120615	19	3964	79.08	-0.09797573979385	0.0860401733072186
1	A	26	50	20120615	19	3966	79.12	-0.0992437378160093	0.0862514426713015
1	A	26	50	20120615	19	3968	79.16	-0.099451669636085	0.0874237832881019
1	A	26	50	20120615	19	3970	79.2	-0.0995974326279588	0.0895690462672725
1	A	26	50	20120615	19	3972	79.24	-0.100177394538820	0.0917510434437258
1	A	26	50	20120615	19	3974	79.28	-0.100595980540079	0.0944861536865588
1	A	26	50	20120615	19	3976	79.32	-0.100211314451114	0.0962977612599587
1	A	26	50	20120615	19	3978	79.36	-0.100303238332668	0.0986467699870605
1	A	26	50	20120615	19	3980	79.4	-0.100196465208709	0.101019113237941
1	A	26	50	20120615	19	3982	79.44	-0.100335765244602	0.104218771422810
1	A	26	50	20120615	19	3984	79.48	-0.100891056199868	0.106160981618695
1	A	26	50	20120615	19	3986	79.52	-0.102055590357805	0.109189590673195
1	A	26	50	20120615	19	3988	79.56	-0.102550070129888	0.111464141056238
1	A	26	50	20120615	19	3990	79.6	-0.102730877333838	0.113271718120985
1	A	26	50	20120615	19	3992	79.64	-0.102964646835698	0.113630504101759
1	A	26	50	20120615	19	3994	79.68	-0.102797628213982	0.113876718682968
1	A	26	50	20120615	19	3996	79.72	-0.103258732545993	0.113688557568495
1	A	26	50	20120615	19	3998	79.76	-0.103194951514330	0.113240393290578
1	A	26	50	20120615	19	4000	79.8	-0.103337645662774	0.113495093153162
1	A	26	50	20120615	19	4002	79.84	-0.103227761268977	0.114341782812955
1	A	26	50	20120615	19	4004	79.88	-0.103297694129637	0.114587219576705
1	A	26	50	20120615	19	4006	79.92	-0.103639014572916	0.115006746029983
[truncated: 1,371 more rows]
