# Supplementary material for: How Do Ants Make Sense of Gravity? A Boltzmann Walker Analysis of Lasius niger Trajectories on Various Inclines
Source: PLoS One. 2013 Oct 29;8(10):e76531. doi: 10.1371/journal.pone.0076531 (PMC3812222; doi:10.1371/journal.pone.0076531)
Supplement: Dataset S1 — Trajectories for . (ZIP) [file pone.0076531.s005.zip › Incline1/1-A-26-50-20120615-20.txt]

Pente	Colonie	Temperature	Humidite	Date	Indiv	Frame	Time	X	Y
1	A	26	50	20120615	20	24	0	0	0
1	A	26	50	20120615	20	26	0.04	0.00158164103323024	0.00101647886729908
1	A	26	50	20120615	20	28	0.08	0.00391547652159989	0.00161930281318844
1	A	26	50	20120615	20	30	0.12	0.00503899141515939	0.00123648227292185
1	A	26	50	20120615	20	32	0.16	0.00723474888957455	0.00108181680667292
1	A	26	50	20120615	20	34	0.2	0.00899752366866575	0.00102280167471509
1	A	26	50	20120615	20	36	0.24	0.00953284592843085	0.0022855953909649
1	A	26	50	20120615	20	38	0.28	0.0100242356438807	0.00317918744355377
1	A	26	50	20120615	20	40	0.32	0.00971084591845895	0.00405656553765004
1	A	26	50	20120615	20	42	0.36	0.00993734636260855	0.00619960820152774
1	A	26	50	20120615	20	44	0.4	0.00960669616065795	0.00832714401369401
1	A	26	50	20120615	20	46	0.44	0.00956771336381115	0.00955788457955263
1	A	26	50	20120615	20	48	0.48	0.00964408089617925	0.0121634316468688
1	A	26	50	20120615	20	50	0.52	0.0100118047066675	0.0128611763342725
1	A	26	50	20120615	20	52	0.56	0.0104250661938641	0.0152504618636305
1	A	26	50	20120615	20	54	0.6	0.00991882016494145	0.0166229136995068
1	A	26	50	20120615	20	56	0.64	0.00981848171269115	0.016841763248284
1	A	26	50	20120615	20	58	0.68	0.00852873308594245	0.0172705386582599
1	A	26	50	20120615	20	60	0.72	0.00712690768082235	0.0181311445330598
1	A	26	50	20120615	20	62	0.76	0.00685924690449325	0.0182525756270396
1	A	26	50	20120615	20	64	0.8	0.00508527155398805	0.0176245092418541
1	A	26	50	20120615	20	66	0.84	0.00280259651402945	0.0180316542553935
1	A	26	50	20120615	20	68	0.88	0.000468712800977319	0.0175540814064479
1	A	26	50	20120615	20	70	0.92	-0.00190184146974715	0.017349126505921
1	A	26	50	20120615	20	72	0.96	-0.00385069139830758	0.0173262516015496
1	A	26	50	20120615	20	74	1	-0.00560802145518364	0.0162703290452037
1	A	26	50	20120615	20	76	1.04	-0.0062702057425614	0.0154930984845269
1	A	26	50	20120615	20	78	1.08	-0.00707122337535734	0.0149730850865745
1	A	26	50	20120615	20	80	1.12	-0.00807453011611512	0.014419512400787
1	A	26	50	20120615	20	82	1.16	-0.00839887999664538	0.0137676306592111
1	A	26	50	20120615	20	84	1.2	-0.00842251150527264	0.0130282798088025
1	A	26	50	20120615	20	86	1.24	-0.00796156344385953	0.0101559972143803
1	A	26	50	20120615	20	88	1.28	-0.00817629692406348	0.00904270072091574
1	A	26	50	20120615	20	90	1.32	-0.00878464917218952	0.00741864615015772
1	A	26	50	20120615	20	92	1.36	-0.00919885111140516	0.00671216869400643
1	A	26	50	20120615	20	94	1.4	-0.0106713797700227	0.00482323899408375
1	A	26	50	20120615	20	96	1.44	-0.0124846349022228	0.0025823115384864
1	A	26	50	20120615	20	98	1.48	-0.0132437069607588	0.00106597054370653
1	A	26	50	20120615	20	100	1.52	-0.0142300360677003	-0.000392734177338819
1	A	26	50	20120615	20	102	1.56	-0.0141544180685202	-0.00098369159864767
1	A	26	50	20120615	20	104	1.6	-0.0134986125914155	-0.00198187817920287
1	A	26	50	20120615	20	106	1.64	-0.0124102500972691	-0.00277212445440099
1	A	26	50	20120615	20	108	1.68	-0.0119565675580327	-0.00317984505286028
1	A	26	50	20120615	20	110	1.72	-0.0107124343897384	-0.00349356711846929
1	A	26	50	20120615	20	112	1.76	-0.00950447680436961	-0.00463265250335049
1	A	26	50	20120615	20	114	1.8	-0.00774916907288775	-0.00532305742236549
1	A	26	50	20120615	20	116	1.84	-0.00596730948177233	-0.00657373839945359
1	A	26	50	20120615	20	118	1.88	-0.00534772130689325	-0.00670075599055809
1	A	26	50	20120615	20	120	1.92	-0.0032887324260952	-0.00752300096892519
1	A	26	50	20120615	20	122	1.96	-0.00228686111210323	-0.00741477120499679
1	A	26	50	20120615	20	124	2	-0.00166626884559485	-0.00733257004168389
1	A	26	50	20120615	20	126	2.04	0.000166665068325670	-0.00668446425031959
1	A	26	50	20120615	20	128	2.08	0.00213974754627736	-0.00620281139524649
1	A	26	50	20120615	20	130	2.12	0.00401251278518212	-0.00550978311007339
1	A	26	50	20120615	20	132	2.16	0.00525641260823863	-0.00521708332906899
1	A	26	50	20120615	20	134	2.2	0.00686621402760825	-0.00387060847501329
1	A	26	50	20120615	20	136	2.24	0.00835064824310065	-0.00327953296687199
1	A	26	50	20120615	20	138	2.28	0.00968971049676925	-0.00187909384459638
1	A	26	50	20120615	20	140	2.32	0.0111560095446446	-0.0008082089087606
1	A	26	50	20120615	20	142	2.36	0.0127565245306568	0.000259006142880821
1	A	26	50	20120615	20	144	2.4	0.0145192780965446	0.00066906443635871
1	A	26	50	20120615	20	146	2.44	0.0151598744138927	0.00129905415198905
1	A	26	50	20120615	20	148	2.48	0.0158703894497646	0.00210884697993951
1	A	26	50	20120615	20	150	2.52	0.0161697077502408	0.00405699687278656
1	A	26	50	20120615	20	152	2.56	0.0168053967465275	0.00459892350988793
1	A	26	50	20120615	20	154	2.6	0.0173828908547227	0.00659176255130598
1	A	26	50	20120615	20	156	2.64	0.0173923660855905	0.00767391876923387
1	A	26	50	20120615	20	158	2.68	0.0177303631269978	0.00973159950248673
1	A	26	50	20120615	20	160	2.72	0.0176005383219719	0.0110677484762168
1	A	26	50	20120615	20	162	2.76	0.0171156752021122	0.0112641120293523
1	A	26	50	20120615	20	164	2.8	0.0168370751303248	0.0135503296742847
1	A	26	50	20120615	20	166	2.84	0.0154834606190993	0.0153986360896282
1	A	26	50	20120615	20	168	2.88	0.0146238238341430	0.0169792389486823
1	A	26	50	20120615	20	170	2.92	0.0137840072522634	0.0189777207022142
1	A	26	50	20120615	20	172	2.96	0.0128791722018536	0.0199297904856072
1	A	26	50	20120615	20	174	3	0.0121672005260125	0.0208922193833446
1	A	26	50	20120615	20	176	3.04	0.0120203931374230	0.0226909696341422
1	A	26	50	20120615	20	178	3.08	0.0118409782267256	0.0226285540256737
1	A	26	50	20120615	20	180	3.12	0.0122325569915840	0.0236258744004219
1	A	26	50	20120615	20	182	3.16	0.0129848486031952	0.0230336717640714
1	A	26	50	20120615	20	184	3.2	0.0132224902217892	0.0230108491856018
1	A	26	50	20120615	20	186	3.24	0.0133600189551961	0.0226797146155061
1	A	26	50	20120615	20	188	3.28	0.0132991299902682	0.0222498714742906
1	A	26	50	20120615	20	190	3.32	0.0135343844163689	0.0219129350930552
1	A	26	50	20120615	20	192	3.36	0.0142848156300387	0.0209659281942155
1	A	26	50	20120615	20	194	3.4	0.0147736951164155	0.0209523658861523
1	A	26	50	20120615	20	196	3.44	0.0153563793883844	0.0201766414629194
1	A	26	50	20120615	20	198	3.48	0.0165187639417059	0.0196717247947454
1	A	26	50	20120615	20	200	3.52	0.0171823836558493	0.0181410507455108
1	A	26	50	20120615	20	202	3.56	0.0179342715094884	0.0173610200419805
1	A	26	50	20120615	20	204	3.6	0.0200192677776986	0.0154711852453779
1	A	26	50	20120615	20	206	3.64	0.0202044590436914	0.0149697758268386
1	A	26	50	20120615	20	208	3.68	0.0229529123914854	0.0118804970105126
1	A	26	50	20120615	20	210	3.72	0.0250439685648101	0.00999011774168853
1	A	26	50	20120615	20	212	3.76	0.0251152449283537	0.0086765961849564
1	A	26	50	20120615	20	214	3.8	0.0251561864109845	0.00926512115893796
1	A	26	50	20120615	20	216	3.84	0.0265985428232487	0.00596010406367204
1	A	26	50	20120615	20	218	3.88	0.0265938759184930	0.00437448781753933
1	A	26	50	20120615	20	220	3.92	0.0269051443235713	0.00315402151321134
1	A	26	50	20120615	20	222	3.96	0.0270243625268793	0.00155143470433015
1	A	26	50	20120615	20	224	4	0.0268120183604890	3.801406055658e-05
1	A	26	50	20120615	20	226	4.04	0.0273501973316500	-0.00253125842888474
1	A	26	50	20120615	20	228	4.08	0.0277735421615464	-0.00504127537006259
1	A	26	50	20120615	20	230	4.12	0.0279670065768791	-0.00571203686269619
1	A	26	50	20120615	20	232	4.16	0.0283044379328613	-0.00705964096628149
1	A	26	50	20120615	20	234	4.2	0.0288333538051888	-0.00919467918139619
1	A	26	50	20120615	20	236	4.24	0.0297645427253334	-0.0103583648111949
1	A	26	50	20120615	20	238	4.28	0.0303959890809331	-0.0111597996369917
1	A	26	50	20120615	20	240	4.32	0.0320806002764319	-0.0115072719092668
1	A	26	50	20120615	20	242	4.36	0.0332495184964113	-0.0127013631306565
1	A	26	50	20120615	20	244	4.4	0.0341092189209780	-0.0138140663615317
1	A	26	50	20120615	20	246	4.44	0.0345539890863442	-0.0140516542400103
1	A	26	50	20120615	20	248	4.48	0.0349792431045498	-0.0145481846217595
1	A	26	50	20120615	20	250	4.52	0.0344202751940219	-0.0149595086363757
1	A	26	50	20120615	20	252	4.56	0.0343883139675122	-0.0155602665576718
1	A	26	50	20120615	20	254	4.6	0.0341446449707154	-0.0154401998262264
1	A	26	50	20120615	20	256	4.64	0.0334820859167435	-0.0152912831381085
1	A	26	50	20120615	20	258	4.68	0.0328107587386850	-0.0155684689963336
1	A	26	50	20120615	20	260	4.72	0.0323201680538978	-0.015934608887632
1	A	26	50	20120615	20	262	4.76	0.0310733195955639	-0.0168492585801646
1	A	26	50	20120615	20	264	4.8	0.0295630102216274	-0.0175486578974362
1	A	26	50	20120615	20	266	4.84	0.0277428254429717	-0.017978529322923
1	A	26	50	20120615	20	268	4.88	0.0265938193499504	-0.0185123525163119
1	A	26	50	20120615	20	270	4.92	0.0245127899507828	-0.0190555660877551
1	A	26	50	20120615	20	272	4.96	0.0226898064434871	-0.0193048127428419
1	A	26	50	20120615	20	274	5	0.0204532969910586	-0.0195976270751449
1	A	26	50	20120615	20	276	5.04	0.0181042670507535	-0.0209946084452604
1	A	26	50	20120615	20	278	5.08	0.0167418278468989	-0.0217285711419964
1	A	26	50	20120615	20	280	5.12	0.0148101040445789	-0.0235720480180245
1	A	26	50	20120615	20	282	5.16	0.0133600330973317	-0.0245722576310806
1	A	26	50	20120615	20	284	5.2	0.0126869947208627	-0.0253632414186515
1	A	26	50	20120615	20	286	5.24	0.0109123688321188	-0.0258394778357807
1	A	26	50	20120615	20	288	5.28	0.00953329847677075	-0.026920714814893
1	A	26	50	20120615	20	290	5.32	0.00786594068673285	-0.0275333521301131
1	A	26	50	20120615	20	292	5.36	0.00630754805167585	-0.027566091174082
1	A	26	50	20120615	20	294	5.4	0.00476711592886097	-0.0277297863939267
1	A	26	50	20120615	20	296	5.44	0.0029171124572426	-0.027573869348675
1	A	26	50	20120615	20	298	5.48	0.00120237851286522	-0.026730008116007
1	A	26	50	20120615	20	300	5.52	-0.00035587270083557	-0.0264707120593459
1	A	26	50	20120615	20	302	5.56	-0.00153773097491076	-0.0266200530115325
1	A	26	50	20120615	20	304	5.6	-0.00335782382968494	-0.0271570299011656
1	A	26	50	20120615	20	306	5.64	-0.00534097550820073	-0.0277156442583029
1	A	26	50	20120615	20	308	5.68	-0.00671933875676766	-0.0282153566205675
1	A	26	50	20120615	20	310	5.72	-0.00776182628427099	-0.0294720975027703
1	A	26	50	20120615	20	312	5.76	-0.00818955517621074	-0.030037429374329
1	A	26	50	20120615	20	314	5.8	-0.00905272042400516	-0.0298694915137972
1	A	26	50	20120615	20	316	5.84	-0.0091313506980731	-0.0296261053597128
1	A	26	50	20120615	20	318	5.88	-0.00944134631094528	-0.0289184328931013
1	A	26	50	20120615	20	320	5.92	-0.0100329118440860	-0.0283803246326183
1	A	26	50	20120615	20	322	5.96	-0.0106273058043514	-0.0274858345544173
1	A	26	50	20120615	20	324	6	-0.0110838139422854	-0.0266452260129427
1	A	26	50	20120615	20	326	6.04	-0.0112105274774740	-0.0252672163177664
1	A	26	50	20120615	20	328	6.08	-0.0117386655323423	-0.0236163341157302
1	A	26	50	20120615	20	330	6.12	-0.0127904161586791	-0.0222902260582929
1	A	26	50	20120615	20	332	6.16	-0.0136455910998461	-0.0205351870273879
1	A	26	50	20120615	20	334	6.2	-0.0148499353695631	-0.0192013007953576
1	A	26	50	20120615	20	336	6.24	-0.0168266453053022	-0.0179560221140778
1	A	26	50	20120615	20	338	6.28	-0.0191509618636050	-0.0167736830073914
1	A	26	50	20120615	20	340	6.32	-0.0200843145304999	-0.0161336382333326
1	A	26	50	20120615	20	342	6.36	-0.0214072476784897	-0.0148538385989952
1	A	26	50	20120615	20	344	6.4	-0.0221602951872499	-0.0139682792794406
1	A	26	50	20120615	20	346	6.44	-0.0217005909266648	-0.0136026485050247
1	A	26	50	20120615	20	348	6.48	-0.0215111075225103	-0.0127461795584481
1	A	26	50	20120615	20	350	6.52	-0.0209712456372100	-0.0115073850463518
1	A	26	50	20120615	20	352	6.56	-0.0208823384853163	-0.0099815431527278
1	A	26	50	20120615	20	354	6.6	-0.0198476536690114	-0.0084385409088954
1	A	26	50	20120615	20	356	6.64	-0.0196999949238573	-0.00657250096258649
1	A	26	50	20120615	20	358	6.68	-0.0196170230141528	-0.00504298656847309
1	A	26	50	20120615	20	360	6.72	-0.0194172370641964	-0.00329893597694769
1	A	26	50	20120615	20	362	6.76	-0.0194800564306370	-0.0021463236393424
1	A	26	50	20120615	20	364	6.8	-0.0200002041788778	8.98308454819405e-05
1	A	26	50	20120615	20	366	6.84	-0.0200727321214241	0.00129698232912018
1	A	26	50	20120615	20	368	6.88	-0.0209064393007143	0.00309857727049851
1	A	26	50	20120615	20	370	6.92	-0.0219200132319348	0.0046093886902495
1	A	26	50	20120615	20	372	6.96	-0.0224632833719205	0.0063519119311275
1	A	26	50	20120615	20	374	7	-0.0225141950601659	0.00726620099920171
1	A	26	50	20120615	20	376	7.04	-0.0221821377157208	0.00790768827109415
1	A	26	50	20120615	20	378	7.08	-0.0216534339754276	0.00869703157093269
1	A	26	50	20120615	20	380	7.12	-0.0214594038746699	0.00940597682975033
1	A	26	50	20120615	20	382	7.16	-0.0211633453364550	0.0104939949628942
1	A	26	50	20120615	20	384	7.2	-0.0213462455764767	0.0115427333143433
1	A	26	50	20120615	20	386	7.24	-0.0220018042733148	0.012374503021053
1	A	26	50	20120615	20	388	7.28	-0.0231900689348275	0.0137289943446871
1	A	26	50	20120615	20	390	7.32	-0.0245095867570641	0.0156029121676452
1	A	26	50	20120615	20	392	7.36	-0.0251977642897183	0.0160936230605852
1	A	26	50	20120615	20	394	7.4	-0.0263525615872775	0.017075278191703
1	A	26	50	20120615	20	396	7.44	-0.0273049142133829	0.017892530996195
1	A	26	50	20120615	20	398	7.48	-0.0272952409926163	0.0177481963600192
1	A	26	50	20120615	20	400	7.52	-0.0272583583029095	0.018143299345075
1	A	26	50	20120615	20	402	7.56	-0.0265243602508346	0.0175098943036915
1	A	26	50	20120615	20	404	7.6	-0.0262070743670482	0.0174207352096517
1	A	26	50	20120615	20	406	7.64	-0.0258267499137194	0.0177061659329455
1	A	26	50	20120615	20	408	7.68	-0.0255097751569169	0.0174942248174204
1	A	26	50	20120615	20	410	7.72	-0.0247600086236213	0.0181102067477155
1	A	26	50	20120615	20	412	7.76	-0.0243842379379631	0.0183043924119649
1	A	26	50	20120615	20	414	7.8	-0.0227566478332991	0.0185026368691384
1	A	26	50	20120615	20	416	7.84	-0.0212837797634267	0.018732411217685
1	A	26	50	20120615	20	418	7.88	-0.0191702022391211	0.0189390631744867
1	A	26	50	20120615	20	420	7.92	-0.0175829207565186	0.0204130661507431
1	A	26	50	20120615	20	422	7.96	-0.0155239283401867	0.0211148378112656
1	A	26	50	20120615	20	424	8	-0.0136033485407381	0.0224541758365788
1	A	26	50	20120615	20	426	8.04	-0.0123396638699439	0.023529628682221
1	A	26	50	20120615	20	428	8.08	-0.0110245583940220	0.0246293494325936
1	A	26	50	20120615	20	430	8.12	-0.0088416631919566	0.0247388661308638
1	A	26	50	20120615	20	432	8.16	-0.00704418361204476	0.025901929506695
1	A	26	50	20120615	20	434	8.2	-0.00555989576765608	0.0261059298130674
1	A	26	50	20120615	20	436	8.24	-0.00383653512054823	0.0272716660525315
1	A	26	50	20120615	20	438	8.28	-0.00210843685800642	0.0284502009247351
1	A	26	50	20120615	20	440	8.32	-0.0007532667118624	0.0296353826006819
1	A	26	50	20120615	20	442	8.36	0.000228197500424529	0.0307584095905624
1	A	26	50	20120615	20	444	8.4	0.00130257554375936	0.0321376920779448
1	A	26	50	20120615	20	446	8.44	0.00249440402344929	0.0339249044673938
1	A	26	50	20120615	20	448	8.48	0.00306525132790119	0.0346060604297108
1	A	26	50	20120615	20	450	8.52	0.00398519725022489	0.0350878829904114
1	A	26	50	20120615	20	452	8.56	0.00421528979682299	0.0351786755011157
1	A	26	50	20120615	20	454	8.6	0.00432814403910037	0.0351362490942445
1	A	26	50	20120615	20	456	8.64	0.00519816822267229	0.0347083080702704
1	A	26	50	20120615	20	458	8.68	0.00516627770684078	0.0336232527145397
1	A	26	50	20120615	20	460	8.72	0.00655807598425025	0.0325396115723713
1	A	26	50	20120615	20	462	8.76	0.00703940357020395	0.0323023772472832
1	A	26	50	20120615	20	464	8.8	0.00892336938052265	0.0312974865873356
1	A	26	50	20120615	20	466	8.84	0.0110221330177624	0.0302653228188376
1	A	26	50	20120615	20	468	8.88	0.0130941963029446	0.0291963612134466
1	A	26	50	20120615	20	470	8.92	0.0147452764948796	0.0292451657234841
1	A	26	50	20120615	20	472	8.96	0.0163030058637759	0.0275861786635219
1	A	26	50	20120615	20	474	9	0.0178821011711725	0.0270483688021006
1	A	26	50	20120615	20	476	9.04	0.0187214369204409	0.0254907539845029
1	A	26	50	20120615	20	478	9.08	0.0199405950772237	0.0252595654223939
1	A	26	50	20120615	20	480	9.12	0.0207769114805366	0.0244105210970198
1	A	26	50	20120615	20	482	9.16	0.0213775562647476	0.0243525100566913
1	A	26	50	20120615	20	484	9.2	0.0221606911670474	0.0246539355353755
1	A	26	50	20120615	20	486	9.24	0.0238634820778904	0.025027210134096
1	A	26	50	20120615	20	488	9.28	0.0239558514367169	0.0251014351329172
1	A	26	50	20120615	20	490	9.32	0.0249256978845889	0.0253594088998975
1	A	26	50	20120615	20	492	9.36	0.0250176641925500	0.0245504363158132
1	A	26	50	20120615	20	494	9.4	0.0249674171846790	0.0240645549621887
1	A	26	50	20120615	20	496	9.44	0.0243441237702665	0.0238420072449458
1	A	26	50	20120615	20	498	9.48	0.0245254330200304	0.0233888861484937
1	A	26	50	20120615	20	500	9.52	0.0247075200872538	0.022408051261242
1	A	26	50	20120615	20	502	9.56	0.0247258412239543	0.0202044873279626
1	A	26	50	20120615	20	504	9.6	0.0251375187919611	0.0185136535927893
1	A	26	50	20120615	20	506	9.64	0.0258843649742503	0.0172640544890764
1	A	26	50	20120615	20	508	9.68	0.0274024525227797	0.0149948781175707
1	A	26	50	20120615	20	510	9.72	0.0287106000679748	0.0137481074409825
1	A	26	50	20120615	20	512	9.76	0.0296117369499190	0.0128609712733059
1	A	26	50	20120615	20	514	9.8	0.0312155258403282	0.0113136095040354
1	A	26	50	20120615	20	516	9.84	0.0327416744061632	0.0097837839829383
1	A	26	50	20120615	20	518	9.88	0.0337862832540100	0.00875345869207137
1	A	26	50	20120615	20	520	9.92	0.0352724802867079	0.00761501677436103
1	A	26	50	20120615	20	522	9.96	0.0368436008438263	0.00505889647104978
1	A	26	50	20120615	20	524	10	0.0376422072424984	0.00416511349962998
1	A	26	50	20120615	20	526	10.04	0.0383117666536039	0.00320875157807517
1	A	26	50	20120615	20	528	10.08	0.0390706336511733	0.00142952949525359
1	A	26	50	20120615	20	530	10.12	0.0387788813932557	0.00126477361523712
1	A	26	50	20120615	20	532	10.16	0.0381559203190304	-0.0005073773997726
1	A	26	50	20120615	20	534	10.2	0.0366804005987285	-0.00127508323210683
1	A	26	50	20120615	20	536	10.24	0.0357663236626886	-0.0016551531269946
1	A	26	50	20120615	20	538	10.28	0.0356671165812881	-0.00205926465244272
1	A	26	50	20120615	20	540	10.32	0.0347866979280327	-0.00324656764873309
1	A	26	50	20120615	20	542	10.36	0.0344663785561552	-0.00473403747363709
1	A	26	50	20120615	20	544	10.4	0.0342490846422966	-0.00620687018817049
1	A	26	50	20120615	20	546	10.44	0.0334708429189227	-0.00819072897346749
1	A	26	50	20120615	20	548	10.48	0.0330892173891163	-0.00913054459634259
1	A	26	50	20120615	20	550	10.52	0.0319784940572285	-0.0107031500777014
1	A	26	50	20120615	20	552	10.56	0.0309192480990110	-0.0111960035041885
1	A	26	50	20120615	20	554	10.6	0.0296461730501628	-0.012193306908374
1	A	26	50	20120615	20	556	10.64	0.0284482634521546	-0.013795823006577
1	A	26	50	20120615	20	558	10.68	0.0273858920819643	-0.0145368850553962
1	A	26	50	20120615	20	560	10.72	0.0258979697087205	-0.015680870690271
1	A	26	50	20120615	20	562	10.76	0.0246806571006365	-0.0167785408309781
1	A	26	50	20120615	20	564	10.8	0.0231013199627207	-0.0179910309708143
1	A	26	50	20120615	20	566	10.84	0.0217383391150717	-0.0200591387006626
1	A	26	50	20120615	20	568	10.88	0.0211363055731423	-0.0201479541408067
1	A	26	50	20120615	20	570	10.92	0.0188514314310942	-0.0218785979877608
1	A	26	50	20120615	20	572	10.96	0.0177089872890024	-0.0229914850663991
1	A	26	50	20120615	20	574	11	0.0164808276628952	-0.0242858298872254
1	A	26	50	20120615	20	576	11.04	0.0147121768264522	-0.0255392827228957
1	A	26	50	20120615	20	578	11.08	0.0132613068485425	-0.0262209619442308
1	A	26	50	20120615	20	580	11.12	0.0113306932038688	-0.0282662683088129
1	A	26	50	20120615	20	582	11.16	0.0103532595002347	-0.0291110487802965
1	A	26	50	20120615	20	584	11.2	0.00870647851752935	-0.030878886443941
1	A	26	50	20120615	20	586	11.24	0.00742746377171915	-0.0318798668033886
1	A	26	50	20120615	20	588	11.28	0.00648729459545345	-0.0337611951054136
1	A	26	50	20120615	20	590	11.32	0.00496885349353349	-0.0352307044180754
1	A	26	50	20120615	20	592	11.36	0.00463050289873573	-0.0366700202711807
1	A	26	50	20120615	20	594	11.4	0.00416133754941845	-0.039002129146212
1	A	26	50	20120615	20	596	11.44	0.00440323877926237	-0.0397153877563949
1	A	26	50	20120615	20	598	11.48	0.00459748101205432	-0.0413273790854659
1	A	26	50	20120615	20	600	11.52	0.00469845586040776	-0.0420636186660373
1	A	26	50	20120615	20	602	11.56	0.00514534734611766	-0.0438699936492564
1	A	26	50	20120615	20	604	11.6	0.0048369780788422	-0.0449583016961807
1	A	26	50	20120615	20	606	11.64	0.00495075155993511	-0.0459754748009175
1	A	26	50	20120615	20	608	11.68	0.00431138560838623	-0.0464301444612205
1	A	26	50	20120615	20	610	11.72	0.00422886624702177	-0.0469090678841181
1	A	26	50	20120615	20	612	11.76	0.00367527234803082	-0.0471560602827866
1	A	26	50	20120615	20	614	11.8	0.00352147662312275	-0.0459418872288111
1	A	26	50	20120615	20	616	11.84	0.00377271166247833	-0.0454901167063111
1	A	26	50	20120615	20	618	11.88	0.00304736152633717	-0.0450577916202936
1	A	26	50	20120615	20	620	11.92	0.00227010975245691	-0.0436990152295655
1	A	26	50	20120615	20	622	11.96	0.00197977170810172	-0.0430588007498792
1	A	26	50	20120615	20	624	12	0.000922788491584059	-0.041860254755768
1	A	26	50	20120615	20	626	12.04	-0.000312385633792591	-0.0407235098943326
1	A	26	50	20120615	20	628	12.08	-0.00087531334229521	-0.0392626979950793
1	A	26	50	20120615	20	630	12.12	-0.00215135823962445	-0.0369227402347767
1	A	26	50	20120615	20	632	12.16	-0.00183174597452813	-0.0357985818740464
1	A	26	50	20120615	20	634	12.2	-0.002276233297182	-0.0338415931464345
1	A	26	50	20120615	20	636	12.24	-0.00259245144972862	-0.0328683313728093
1	A	26	50	20120615	20	638	12.28	-0.0037234687462365	-0.0313096558950398
1	A	26	50	20120615	20	640	12.32	-0.00533227809479213	-0.0296900985234101
1	A	26	50	20120615	20	642	12.36	-0.00604942579227153	-0.0286998661870365
1	A	26	50	20120615	20	644	12.4	-0.00702374822606847	-0.0273478073107297
1	A	26	50	20120615	20	646	12.44	-0.00824435595175269	-0.0260274975288982
1	A	26	50	20120615	20	648	12.48	-0.00959789975229998	-0.0247544224800499
1	A	26	50	20120615	20	650	12.52	-0.0108624188090959	-0.0230152933517216
1	A	26	50	20120615	20	652	12.56	-0.0116820262791692	-0.0220552544749046
1	A	26	50	20120615	20	654	12.6	-0.0137650214351885	-0.0207876948589496
1	A	26	50	20120615	20	656	12.64	-0.0148441370939574	-0.0199678045461638
1	A	26	50	20120615	20	658	12.68	-0.0165272350809445	-0.0178984848352926
1	A	26	50	20120615	20	660	12.72	-0.0182107997584071	-0.0161911613699821
1	A	26	50	20120615	20	662	12.76	-0.0198897753128599	-0.0144860228646254
1	A	26	50	20120615	20	664	12.8	-0.0204385396725354	-0.0132943570194952
1	A	26	50	20120615	20	666	12.84	-0.0217399194987277	-0.0113093463572516
1	A	26	50	20120615	20	668	12.88	-0.0225653082738440	-0.0103033625102203
1	A	26	50	20120615	20	670	12.92	-0.0229797188095601	-0.00935254077029609
1	A	26	50	20120615	20	672	12.96	-0.0236246355493413	-0.00721407308729269
1	A	26	50	20120615	20	674	13	-0.0236721460539693	-0.00576012719488469
1	A	26	50	20120615	20	676	13.04	-0.0234742127237795	-0.00355545310395879
1	A	26	50	20120615	20	678	13.08	-0.0234018262025895	-0.00183207124364747
1	A	26	50	20120615	20	680	13.12	-0.0242775001693431	0.00054521468363389
1	A	26	50	20120615	20	682	13.16	-0.0250606280005750	0.00165219742064924
1	A	26	50	20120615	20	684	13.2	-0.0256594767335619	0.00334055628208836
1	A	26	50	20120615	20	686	13.24	-0.0256497186599815	0.003979780812281
1	A	26	50	20120615	20	688	13.28	-0.0244602943433476	0.00479698411929829
1	A	26	50	20120615	20	690	13.32	-0.0234910630783752	0.00614352756271183
1	A	26	50	20120615	20	692	13.36	-0.0228370600164558	0.00701630946273039
1	A	26	50	20120615	20	694	13.4	-0.0218407465617639	0.0077767320952184
1	A	26	50	20120615	20	696	13.44	-0.0211887941095098	0.00853418487922543
1	A	26	50	20120615	20	698	13.48	-0.0197194545024755	0.0100723966867474
1	A	26	50	20120615	20	700	13.52	-0.0187708990397850	0.0112666010452221
1	A	26	50	20120615	20	702	13.56	-0.0176372654481867	0.0124292260148490
1	A	26	50	20120615	20	704	13.6	-0.0167094847827274	0.0132655070628227
1	A	26	50	20120615	20	706	13.64	-0.0151603411043684	0.0147527081871499
1	A	26	50	20120615	20	708	13.68	-0.0130918020393836	0.0155153624486393
1	A	26	50	20120615	20	710	13.72	-0.0122266052738068	0.0160482190270584
1	A	26	50	20120615	20	712	13.76	-0.0117043029712037	0.0154790313022220
1	A	26	50	20120615	20	714	13.8	-0.0113737489357753	0.0156147067087554
1	A	26	50	20120615	20	716	13.84	-0.0108410924685753	0.0150373469508487
1	A	26	50	20120615	20	718	13.88	-0.0104506988146822	0.0148029410528854
1	A	26	50	20120615	20	720	13.92	-0.0095689508006782	0.0138626304552635
1	A	26	50	20120615	20	722	13.96	-0.00819405944640689	0.0132509901606050
1	A	26	50	20120615	20	724	14	-0.00531392160275253	0.0134148197307381
1	A	26	50	20120615	20	726	14.04	-0.00253206453061528	0.012956020566833
1	A	26	50	20120615	20	728	14.08	-0.000653157362209141	0.0116708285361823
1	A	26	50	20120615	20	730	14.12	0.00188012622049691	0.0103404467253596
1	A	26	50	20120615	20	732	14.16	0.00402478815890352	0.00923176693206939
1	A	26	50	20120615	20	734	14.2	0.0050546114039558	0.00904386744710469
1	A	26	50	20120615	20	736	14.24	0.00549248727820557	0.00881707708917473
1	A	26	50	20120615	20	738	14.28	0.00488349156290865	0.0079551492782474
1	A	26	50	20120615	20	740	14.32	0.00532164320880309	0.0077243496248681
1	A	26	50	20120615	20	742	14.36	0.00491199503725828	0.0069998692300678
1	A	26	50	20120615	20	744	14.4	0.00519963900477716	0.0067200175792776
1	A	26	50	20120615	20	746	14.44	0.00585628664605825	0.00593160766039022
1	A	26	50	20120615	20	748	14.48	0.00691561745708945	0.0058346350364183
1	A	26	50	20120615	20	750	14.52	0.00821519486809655	0.00636753899099173
1	A	26	50	20120615	20	752	14.56	0.00823227149686225	0.00711799848893282
1	A	26	50	20120615	20	754	14.6	0.00933472875047795	0.00936872644451741
1	A	26	50	20120615	20	756	14.64	0.0110594965400803	0.0118549209582371
1	A	26	50	20120615	20	758	14.68	0.0113039362832688	0.0134557470712332
1	A	26	50	20120615	20	760	14.72	0.0116621707207534	0.0155834172336879
1	A	26	50	20120615	20	762	14.76	0.0122175111734940	0.0166743627889059
1	A	26	50	20120615	20	764	14.8	0.0128389095417329	0.0165907898384375
1	A	26	50	20120615	20	766	14.84	0.0128887676408743	0.0162667157295519
1	A	26	50	20120615	20	768	14.88	0.0127118424531536	0.0154973906226887
1	A	26	50	20120615	20	770	14.92	0.0129172286888172	0.0145621287674845
1	A	26	50	20120615	20	772	14.96	0.0136767179403540	0.0143656379351284
1	A	26	50	20120615	20	774	15	0.0140130674229609	0.0135798513823992
1	A	26	50	20120615	20	776	15.04	0.0157054214377138	0.0115605311920257
1	A	26	50	20120615	20	778	15.08	0.0158937239735438	0.00966159593114926
1	A	26	50	20120615	20	780	15.12	0.0158368018776582	0.0077179715217018
1	A	26	50	20120615	20	782	15.16	0.0151917083611817	0.00633479994702279
1	A	26	50	20120615	20	784	15.2	0.0137168250369828	0.00511871770473816
1	A	26	50	20120615	20	786	15.24	0.0137143501632487	0.00503294565218024
1	A	26	50	20120615	20	788	15.28	0.0125211074699964	0.00388764479869239
1	A	26	50	20120615	20	790	15.32	0.0114103346406339	0.00345399742299411
1	A	26	50	20120615	20	792	15.36	0.00965085497914305	0.00346398177074447
1	A	26	50	20120615	20	794	15.4	0.00725445595556625	0.00293858729018724
1	A	26	50	20120615	20	796	15.44	0.00567827958496233	0.00256435102624426
1	A	26	50	20120615	20	798	15.48	0.00519261036337216	0.0028789711174654
1	A	26	50	20120615	20	800	15.52	0.00472077922148982	0.00349843201312388
1	A	26	50	20120615	20	802	15.56	0.00402326080825616	0.00376762756472159
1	A	26	50	20120615	20	804	15.6	0.00322381295251446	0.00364365053277616
1	A	26	50	20120615	20	806	15.64	0.00254757138232671	0.00412761562702367
1	A	26	50	20120615	20	808	15.68	0.0013750044913563	0.00447835473262782
1	A	26	50	20120615	20	810	15.72	-0.0004030932916832	0.00476342483146317
1	A	26	50	20120615	20	812	15.76	-0.00203743485189392	0.0050436738762644
1	A	26	50	20120615	20	814	15.8	-0.00360695876190039	0.00636777799308377
1	A	26	50	20120615	20	816	15.84	-0.003945991714742	0.00813834296758329
1	A	26	50	20120615	20	818	15.88	-0.00309871162078694	0.0109259452823177
1	A	26	50	20120615	20	820	15.92	-0.0043150554925806	0.0135704610043451
1	A	26	50	20120615	20	822	15.96	-0.00452999474085787	0.0159673196473297
1	A	26	50	20120615	20	824	16	-0.00462152264261466	0.0170414289900876
1	A	26	50	20120615	20	826	16.04	-0.00262523999117224	0.0166833571871626
1	A	26	50	20120615	20	828	16.08	-0.00203001871597283	0.0172887183736042
1	A	26	50	20120615	20	830	16.12	0.000157416111627749	0.0170300021445037
1	A	26	50	20120615	20	832	16.16	0.00244580457437834	0.0166703181381175
1	A	26	50	20120615	20	834	16.2	0.00477010840475895	0.0152474340323935
1	A	26	50	20120615	20	836	16.24	0.00759979983642995	0.0143775597554592
1	A	26	50	20120615	20	838	16.28	0.00886488457865075	0.0140222385979130
1	A	26	50	20120615	20	840	16.32	0.00897124758067685	0.0151794754138672
1	A	26	50	20120615	20	842	16.36	0.00848080538831365	0.0162296633342177
1	A	26	50	20120615	20	844	16.4	0.00892753423946385	0.0174963956352387
1	A	26	50	20120615	20	846	16.44	0.00794540251837555	0.0191986449022874
1	A	26	50	20120615	20	848	16.48	0.00678476734723085	0.021388403282771
1	A	26	50	20120615	20	850	16.52	0.00622170528843985	0.0221099986819041
1	A	26	50	20120615	20	852	16.56	0.00586866101472895	0.0219322886056563
1	A	26	50	20120615	20	854	16.6	0.00521595195821913	0.0211615917116376
1	A	26	50	20120615	20	856	16.64	0.00425329678631177	0.0208128466471564
1	A	26	50	20120615	20	858	16.68	0.00221952333333083	0.0212337095322508
1	A	26	50	20120615	20	860	16.72	-0.000129414683092761	0.0215850708918224
1	A	26	50	20120615	20	862	16.76	-0.00299159201450498	0.0217811728154489
1	A	26	50	20120615	20	864	16.8	-0.00461493947848182	0.0204753304383604
1	A	26	50	20120615	20	866	16.84	-0.00544859716029732	0.0186766841322597
1	A	26	50	20120615	20	868	16.88	-0.00635389890118264	0.0160287177291401
1	A	26	50	20120615	20	870	16.92	-0.00675475066436948	0.0136221434389820
1	A	26	50	20120615	20	872	16.96	-0.00688725540409603	0.0110651816786011
1	A	26	50	20120615	20	874	17	-0.00727605948194502	0.00953223640238543
1	A	26	50	20120615	20	876	17.04	-0.00752354968378743	0.00900985136828893
1	A	26	50	20120615	20	878	17.08	-0.0086711656048769	0.00743667030201016
1	A	26	50	20120615	20	880	17.12	-0.00874425923284814	0.00711323258922763
1	A	26	50	20120615	20	882	17.16	-0.00881243139762234	0.00685397188790558
1	A	26	50	20120615	20	884	17.2	-0.00860464806997067	0.00768515469598693
1	A	26	50	20120615	20	886	17.24	-0.0082746979037334	0.00730842234510636
1	A	26	50	20120615	20	888	17.28	-0.00761785934362141	0.00759248835231243
1	A	26	50	20120615	20	890	17.32	-0.00727016786824417	0.00716794851195584
1	A	26	50	20120615	20	892	17.36	-0.00715565192503101	0.00699844794543761
1	A	26	50	20120615	20	894	17.4	-0.00705111325850039	0.00610470740042469
1	A	26	50	20120615	20	896	17.44	-0.00683749629990393	0.00630528530997606
1	A	26	50	20120615	20	898	17.48	-0.00726050878961316	0.00582570427777191
1	A	26	50	20120615	20	900	17.52	-0.00716029054551559	0.00597368051387082
1	A	26	50	20120615	20	902	17.56	-0.00705565288403561	0.00604197288679782
1	A	26	50	20120615	20	904	17.6	-0.00714643125260434	0.00618032539960478
1	A	26	50	20120615	20	906	17.64	-0.00700434521599271	0.00615628376904444
1	A	26	50	20120615	20	908	17.68	-0.00663141002852712	0.00633203515950835
1	A	26	50	20120615	20	910	17.72	-0.00683981136750554	0.00535603263999931
1	A	26	50	20120615	20	912	17.76	-0.00684783137261776	0.00316428587524705
1	A	26	50	20120615	20	914	17.8	-0.00720714344083701	0.00205806257091469
1	A	26	50	20120615	20	916	17.84	-0.00776411023917422	0.00177123884726199
1	A	26	50	20120615	20	918	17.88	-0.00911281601512463	0.00086102130003386
1	A	26	50	20120615	20	920	17.92	-0.00954055395803118	0.00163104135144156
1	A	26	50	20120615	20	922	17.96	-0.0108848340940595	0.00241271904808662
1	A	26	50	20120615	20	924	18	-0.0116896701034738	0.00308847978566316
1	A	26	50	20120615	20	926	18.04	-0.0123180971131178	0.00396587909296287
1	A	26	50	20120615	20	928	18.08	-0.0134212190471078	0.00550242919954905
1	A	26	50	20120615	20	930	18.12	-0.0136260254552107	0.00760147567950131
1	A	26	50	20120615	20	932	18.16	-0.013225131265617	0.0089518587127367
1	A	26	50	20120615	20	934	18.2	-0.0127903100926619	0.011526243584206
1	A	26	50	20120615	20	936	18.24	-0.0121018355751597	0.0129296313417591
1	A	26	50	20120615	20	938	18.28	-0.0106529313541016	0.0150215784696283
1	A	26	50	20120615	20	940	18.32	-0.00885294154511651	0.0168449028023925
1	A	26	50	20120615	20	942	18.36	-0.00706115417479324	0.0184391245380522
1	A	26	50	20120615	20	944	18.4	-0.00549475001990536	0.0194558945919238
1	A	26	50	20120615	20	946	18.44	-0.00352964370644545	0.0197882064948102
1	A	26	50	20120615	20	948	18.48	-0.00220249620203986	0.0202163808640221
1	A	26	50	20120615	20	950	18.52	0.0002352756393042	0.0207896111183266
1	A	26	50	20120615	20	952	18.56	0.00177253285267157	0.0224496079267723
1	A	26	50	20120615	20	954	18.6	0.00296181574794922	0.0228811551953305
1	A	26	50	20120615	20	956	18.64	0.00296494115992207	0.0225449824894188
1	A	26	50	20120615	20	958	18.68	0.0026385053143873	0.0213415221031783
1	A	26	50	20120615	20	960	18.72	0.00371723913549425	0.0209137507848317
1	A	26	50	20120615	20	962	18.76	0.00463061603582072	0.0196988635530073
1	A	26	50	20120615	20	964	18.8	0.00630833294020295	0.0196500378297664
1	A	26	50	20120615	20	966	18.84	0.00808334208082225	0.0194573922440863
1	A	26	50	20120615	20	968	18.88	0.0109674736635767	0.0184585487613314
1	A	26	50	20120615	20	970	18.92	0.0114640040453259	0.0173294406531327
1	A	26	50	20120615	20	972	18.96	0.0118798818276130	0.0155300377427761
1	A	26	50	20120615	20	974	19	0.0118642194124097	0.0147154153755101
1	A	26	50	20120615	20	976	19.04	0.0114956753580553	0.0117492438497888
1	A	26	50	20120615	20	978	19.08	0.0119513561810553	0.0102196092475226
1	A	26	50	20120615	20	980	19.12	0.0126377800888922	0.0077327500534286
1	A	26	50	20120615	20	982	19.16	0.0125800801755473	0.00582200610930631
1	A	26	50	20120615	20	984	19.2	0.0128354164342338	0.00429698891432128
1	A	26	50	20120615	20	986	19.24	0.0118852063416753	0.00312658577010131
1	A	26	50	20120615	20	988	19.28	0.0108391054985201	0.002443937812476
1	A	26	50	20120615	20	990	19.32	0.00920093707640965	0.00172189693607079
1	A	26	50	20120615	20	992	19.36	0.00733886329203645	0.00067299595006211
1	A	26	50	20120615	20	994	19.4	0.00535947342159657	0.00048824309027368
1	A	26	50	20120615	20	996	19.44	0.00465331416349681	0.00013125316072384
1	A	26	50	20120615	20	998	19.48	0.00382267582763697	0.000325353972159551
1	A	26	50	20120615	20	1000	19.52	0.00356935482327689	0.00037057345081643
1	A	26	50	20120615	20	1002	19.56	0.00179021193641479	-0.00028380296348347
1	A	26	50	20120615	20	1004	19.6	0.00187703899229025	-2.87410622281103e-05
1	A	26	50	20120615	20	1006	19.64	0.00141454448834669	0.00053990996856142
1	A	26	50	20120615	20	1008	19.68	0.00164687149237334	0.00135659001656064
1	A	26	50	20120615	20	1010	19.72	0.000652063468018639	0.00165288826397446
1	A	26	50	20120615	20	1012	19.76	0.00061399001049243	0.00245990640491554
1	A	26	50	20120615	20	1014	19.8	-0.00074591209423128	0.00454317591836597
1	A	26	50	20120615	20	1016	19.84	-0.00240445367692133	0.0054550099116959
1	A	26	50	20120615	20	1018	19.88	-0.00534638699639715	0.00697704311606432
1	A	26	50	20120615	20	1020	19.92	-0.00549529024948619	0.0078234619539599
1	A	26	50	20120615	20	1022	19.96	-0.00598403821400164	0.00833370030776917
1	A	26	50	20120615	20	1024	20	-0.00617752101411059	0.00895023660978066
1	A	26	50	20120615	20	1026	20.04	-0.00610900590254752	0.00932109643884347
1	A	26	50	20120615	20	1028	20.08	-0.00603541800693622	0.0102506936616236
1	A	26	50	20120615	20	1030	20.12	-0.0053173015731666	0.00964384755094148
1	A	26	50	20120615	20	1032	20.16	-0.0045109382131049	0.00983625837717015
1	A	26	50	20120615	20	1034	20.2	-0.00429136034434304	0.0103856449908130
1	A	26	50	20120615	20	1036	20.24	-0.00404957225158411	0.0108051855862266
1	A	26	50	20120615	20	1038	20.28	-0.00108639885861501	0.0135088507905003
1	A	26	50	20120615	20	1040	20.32	-0.00043107350701475	0.0147917899789461
1	A	26	50	20120615	20	1042	20.36	-0.000685822867072831	0.0163842439476529
1	A	26	50	20120615	20	1044	20.4	-0.0009779923179913	0.0165340586613829
1	A	26	50	20120615	20	1046	20.44	-0.00174796089202533	0.0160468338048741
1	A	26	50	20120615	20	1048	20.48	-0.00173170450712585	0.0154144469972555
1	A	26	50	20120615	20	1050	20.52	-0.00189882212379148	0.0154400301205989
1	A	26	50	20120615	20	1052	20.56	-0.00241311502788408	0.0155269759704136
1	A	26	50	20120615	20	1054	20.6	-0.00442835521213012	0.0149030815152370
1	A	26	50	20120615	20	1056	20.64	-0.00545130537926926	0.0147036844740102
1	A	26	50	20120615	20	1058	20.68	-0.00756078875531184	0.0140583505412281
1	A	26	50	20120615	20	1060	20.72	-0.0096785382096265	0.0138663922633394
1	A	26	50	20120615	20	1062	20.76	-0.0111155107108589	0.0129267279613156
1	A	26	50	20120615	20	1064	20.8	-0.0105959427901786	0.0128166880040273
1	A	26	50	20120615	20	1066	20.84	-0.0100486661831708	0.0140849731115398
1	A	26	50	20120615	20	1068	20.88	-0.00906027232442822	0.0140116037119239
1	A	26	50	20120615	20	1070	20.92	-0.00939043462269985	0.0146990953510003
1	A	26	50	20120615	20	1072	20.96	-0.00928922642910862	0.0170045675135844
1	A	26	50	20120615	20	1074	21	-0.00870898167553474	0.0178041567906823
1	A	26	50	20120615	20	1076	21.04	-0.0081343513498035	0.0193550187385197
1	A	26	50	20120615	20	1078	21.08	-0.0071943235948941	0.0196616202388422
1	A	26	50	20120615	20	1080	21.12	-0.00677107068887927	0.0200492349630852
1	A	26	50	20120615	20	1082	21.16	-0.00503206883977157	0.0205495271529103
1	A	26	50	20120615	20	1084	21.2	-0.00322952637530645	0.0215990857482255
1	A	26	50	20120615	20	1086	21.24	-0.00112046726333258	0.0221254136097339
1	A	26	50	20120615	20	1088	21.28	0.000357046498092340	0.0217661185120774
1	A	26	50	20120615	20	1090	21.32	0.00255391413015395	0.0221401497150539
1	A	26	50	20120615	20	1092	21.36	0.00387886960353787	0.0220481056253468
1	A	26	50	20120615	20	1094	21.4	0.00460988366499633	0.0231711255441595
1	A	26	50	20120615	20	1096	21.44	0.00602917425405835	0.0233726651189333
1	A	26	50	20120615	20	1098	21.48	0.00686062576271655	0.0243347192500766
1	A	26	50	20120615	20	1100	21.52	0.00720592014610555	0.0247962337040214
1	A	26	50	20120615	20	1102	21.56	0.00829293418762025	0.0260258428990302
1	A	26	50	20120615	20	1104	21.6	0.00928369685407975	0.0279749473860318
1	A	26	50	20120615	20	1106	21.64	0.0100354998549051	0.0273104013620049
1	A	26	50	20120615	20	1108	21.68	0.0103307027939148	0.0270086930406082
1	A	26	50	20120615	20	1110	21.72	0.0106587154875717	0.0263996761121079
1	A	26	50	20120615	20	1112	21.76	0.0111026654090718	0.0256598727133593
1	A	26	50	20120615	20	1114	21.8	0.0118163624254590	0.0245692877825996
1	A	26	50	20120615	20	1116	21.84	0.0138442117378272	0.0235666018815957
1	A	26	50	20120615	20	1118	21.88	0.0153584724244568	0.022207197580046
1	A	26	50	20120615	20	1120	21.92	0.0157127258507634	0.0206433672938416
1	A	26	50	20120615	20	1122	21.96	0.0164206811600874	0.018360543761459
1	A	26	50	20120615	20	1124	22	0.0168544911703453	0.0161424204995549
1	A	26	50	20120615	20	1126	22.04	0.0177762543570967	0.0150723063101106
1	A	26	50	20120615	20	1128	22.08	0.0192293587924351	0.0145457946008391
1	A	26	50	20120615	20	1130	22.12	0.0202797659158876	0.0143364202829298
1	A	26	50	20120615	20	1132	22.16	0.0210843120115217	0.0135249445408401
1	A	26	50	20120615	20	1134	22.2	0.0207315364383878	0.0132631028997667
1	A	26	50	20120615	20	1136	22.24	0.0198255205196535	0.0122798709205268
1	A	26	50	20120615	20	1138	22.28	0.0193386067901283	0.0116205645577485
1	A	26	50	20120615	20	1140	22.32	0.0185609307521794	0.0107752891115181
1	A	26	50	20120615	20	1142	22.36	0.0181040690608548	0.00985640384936615
1	A	26	50	20120615	20	1144	22.4	0.0175689306488528	0.00915396397293544
1	A	26	50	20120615	20	1146	22.44	0.0167224531210945	0.00818034864591968
1	A	26	50	20120615	20	1148	22.48	0.0155468880973717	0.00691611243183625
1	A	26	50	20120615	20	1150	22.52	0.0151087647357485	0.0057799332558257
1	A	26	50	20120615	20	1152	22.56	0.0143597972331157	0.00465520920967038
1	A	26	50	20120615	20	1154	22.6	0.0134880052825908	0.00357029527529586
1	A	26	50	20120615	20	1156	22.64	0.0133241474281865	0.00225682321603842
1	A	26	50	20120615	20	1158	22.68	0.0138887721929639	0.00187958174827539
1	A	26	50	20120615	20	1160	22.72	0.0137675104510583	0.00066145596739314
1	A	26	50	20120615	20	1162	22.76	0.0137001302458790	0.000228642977696670
1	A	26	50	20120615	20	1164	22.8	0.0132647716717703	-0.00145306200893149
1	A	26	50	20120615	20	1166	22.84	0.0131645746408761	-0.00201782819506518
1	A	26	50	20120615	20	1168	22.88	0.0134584906455441	-0.00367001147357879
1	A	26	50	20120615	20	1170	22.92	0.0131214694114950	-0.00482727657380429
1	A	26	50	20120615	20	1172	22.96	0.0127443198676135	-0.00544470100193299
1	A	26	50	20120615	20	1174	23	0.0114499467625160	-0.00606378713099739
1	A	26	50	20120615	20	1176	23.04	0.0107467722021395	-0.0076706441577302
1	A	26	50	20120615	20	1178	23.08	0.00967034284203255	-0.0098365836462895
1	A	26	50	20120615	20	1180	23.12	0.00901019502218455	-0.0109675231610515
1	A	26	50	20120615	20	1182	23.16	0.00825467263969025	-0.0125406024039537
1	A	26	50	20120615	20	1184	23.2	0.00839032400459305	-0.0135614948903596
1	A	26	50	20120615	20	1186	23.24	0.00858108727202155	-0.0146992438434244
1	A	26	50	20120615	20	1188	23.28	0.00814197396090465	-0.0154210584456596
1	A	26	50	20120615	20	1190	23.32	0.00910417658447205	-0.0178197343530719
1	A	26	50	20120615	20	1192	23.36	0.00993753728143945	-0.0193384936530434
1	A	26	50	20120615	20	1194	23.4	0.0113380117590541	-0.0218193282973617
1	A	26	50	20120615	20	1196	23.44	0.0113822625014207	-0.0223099331242846
1	A	26	50	20120615	20	1198	23.48	0.0107639541898157	-0.0222605912130934
1	A	26	50	20120615	20	1200	23.52	0.0100453144970280	-0.0221748262316033
1	A	26	50	20120615	20	1202	23.56	0.00920180681775055	-0.0221689572453194
1	A	26	50	20120615	20	1204	23.6	0.00814574284004845	-0.0220447185838649
1	A	26	50	20120615	20	1206	23.64	0.00689359815192325	-0.0222284249256172
1	A	26	50	20120615	20	1208	23.68	0.00512243708640721	-0.0213342176901287
1	A	26	50	20120615	20	1210	23.72	0.00394171018318191	-0.0213104589022808
1	A	26	50	20120615	20	1212	23.76	0.00350584956325852	-0.0211284496168034
1	A	26	50	20120615	20	1214	23.8	0.00427489889847702	-0.0210476980223919
1	A	26	50	20120615	20	1216	23.84	0.00434461962710201	-0.0217645628771588
1	A	26	50	20120615	20	1218	23.88	0.00432800261774412	-0.0218989838762624
1	A	26	50	20120615	20	1220	23.92	0.00421974456954446	-0.0223302483021081
1	A	26	50	20120615	20	1222	23.96	0.00378904582912374	-0.0223103786015567
1	A	26	50	20120615	20	1224	24	0.00376486277720716	-0.0215413292663382
1	A	26	50	20120615	20	1226	24.04	0.00301582456389625	-0.021216413700383
1	A	26	50	20120615	20	1228	24.08	0.00301356182219645	-0.0207842300357218
1	A	26	50	20120615	20	1230	24.12	0.00317308511203214	-0.0207386923590134
1	A	26	50	20120615	20	1232	24.16	0.0023276682444455	-0.0205067613347842
1	A	26	50	20120615	20	1234	24.2	0.00233099164631708	-0.0205383690079032
1	A	26	50	20120615	20	1236	24.24	0.00170562640903569	-0.01990593270281
1	A	26	50	20120615	20	1238	24.28	0.00113499123661815	-0.0191944418595801
1	A	26	50	20120615	20	1240	24.32	-0.000115739237944621	-0.0184307665358986
1	A	26	50	20120615	20	1242	24.36	-0.00147741476647555	-0.0169142346222878
1	A	26	50	20120615	20	1244	24.4	-0.00310722518643242	-0.0151654888417354
1	A	26	50	20120615	20	1246	24.44	-0.00459087663471804	-0.0136637354598514
1	A	26	50	20120615	20	1248	24.48	-0.00680829278984093	-0.0124395214895831
1	A	26	50	20120615	20	1250	24.52	-0.00768468093444354	-0.0115420615629012
1	A	26	50	20120615	20	1252	24.56	-0.00836158718500561	-0.00926539693058259
1	A	26	50	20120615	20	1254	24.6	-0.0092336761203786	-0.00721130829977819
1	A	26	50	20120615	20	1256	24.64	-0.0103926594900824	-0.00527535599890659
1	A	26	50	20120615	20	1258	24.68	-0.0107204741938405	-0.00346700111670019
1	A	26	50	20120615	20	1260	24.72	-0.0111343437928690	-0.00227404126616032
1	A	26	50	20120615	20	1262	24.76	-0.0109041734645250	-0.00223140979832258
1	A	26	50	20120615	20	1264	24.8	-0.0103803346188863	-0.00194971259883348
1	A	26	50	20120615	20	1266	24.84	-0.0100889571275628	-0.00181201769533303
1	A	26	50	20120615	20	1268	24.88	-0.00868438143061727	-0.0007916413968774
1	A	26	50	20120615	20	1270	24.92	-0.008101746656123	-0.00116452001580050
1	A	26	50	20120615	20	1272	24.96	-0.0062399910698013	-1.20490995514193e-05
1	A	26	50	20120615	20	1274	25	-0.005454246943479	0.00097963280572365
1	A	26	50	20120615	20	1276	25.04	-0.00371945237971936	0.00175846142772595
1	A	26	50	20120615	20	1278	25.08	-0.00282135605693432	0.00219616052528042
1	A	26	50	20120615	20	1280	25.12	-0.000165032358767910	0.00322726999756768
1	A	26	50	20120615	20	1282	25.16	0.000602382852679259	0.00315389281977717
1	A	26	50	20120615	20	1284	25.2	0.00320975566970447	0.00508134004028465
1	A	26	50	20120615	20	1286	25.24	0.00466539861838729	0.00606422553720176
1	A	26	50	20120615	20	1288	25.28	0.00560445763700646	0.00793170161738324
1	A	26	50	20120615	20	1290	25.32	0.00584244149528265	0.00800840856100636
1	A	26	50	20120615	20	1292	25.36	0.00511131429673915	0.0085302887208611
1	A	26	50	20120615	20	1294	25.4	0.00469627090045389	0.00961400057370759
1	A	26	50	20120615	20	1296	25.44	0.00479145454426941	0.0105315069776362
1	A	26	50	20120615	20	1298	25.48	0.00336782231957091	0.0122834488808396
1	A	26	50	20120615	20	1300	25.52	0.00290190824723353	0.0128113479336158
1	A	26	50	20120615	20	1302	25.56	0.00208534529611728	0.0131951473925103
1	A	26	50	20120615	20	1304	25.6	0.000574630325731249	0.0148224784132496
1	A	26	50	20120615	20	1306	25.64	-0.000324597367903681	0.0154175936224318
1	A	26	50	20120615	20	1308	25.68	-0.0007656622937366	0.0160176585790823
1	A	26	50	20120615	20	1310	25.72	-0.00096288144607734	0.016961398644593
1	A	26	50	20120615	20	1312	25.76	-0.000569213887787361	0.0168960407648079
1	A	26	50	20120615	20	1314	25.8	-0.00058907651727089	0.016425920821336
1	A	26	50	20120615	20	1316	25.84	0.000130157145213009	0.0163247833384229
1	A	26	50	20120615	20	1318	25.88	0.00114066930407108	0.0170440523562458
1	A	26	50	20120615	20	1320	25.92	0.00260302269610736	0.0169177065165834
1	A	26	50	20120615	20	1322	25.96	0.0050302522824507	0.0172296671792005
1	A	26	50	20120615	20	1324	26	0.00720570094300335	0.0170797966040348
1	A	26	50	20120615	20	1326	26.04	0.00899996318706085	0.0172467657282764
1	A	26	50	20120615	20	1328	26.08	0.0103140221449466	0.0184108331957369
1	A	26	50	20120615	20	1330	26.12	0.0108090463892520	0.0195978745625182
1	A	26	50	20120615	20	1332	26.16	0.0101996363093812	0.0200372961721917
1	A	26	50	20120615	20	1334	26.2	0.0101432113095628	0.0208081818637209
1	A	26	50	20120615	20	1336	26.24	0.0104530817645348	0.0224219246962889
1	A	26	50	20120615	20	1338	26.28	0.0102229326493942	0.0240527109236038
1	A	26	50	20120615	20	1340	26.32	0.00995245723452255	0.0256986504492395
1	A	26	50	20120615	20	1342	26.36	0.00915593680085495	0.02767448357257
1	A	26	50	20120615	20	1344	26.4	0.00963099234965955	0.0272040949285213
1	A	26	50	20120615	20	1346	26.44	0.0101189808814920	0.0263891402210682
1	A	26	50	20120615	20	1348	26.48	0.0111375399155199	0.0257637325573799
1	A	26	50	20120615	20	1350	26.52	0.0124983669159134	0.0250664545604519
1	A	26	50	20120615	20	1352	26.56	0.0135909183106316	0.024884656699902
1	A	26	50	20120615	20	1354	26.6	0.0151978764536340	0.0249393994926879
1	A	26	50	20120615	20	1356	26.64	0.0166491049346819	0.0242836661404749
1	A	26	50	20120615	20	1358	26.68	0.0181616982635215	0.0238272075000156
1	A	26	50	20120615	20	1360	26.72	0.0194591331409816	0.0228631027592068
1	A	26	50	20120615	20	1362	26.76	0.0204469542432315	0.0222175213390513
1	A	26	50	20120615	20	1364	26.8	0.0225103554703441	0.0218456609538931
1	A	26	50	20120615	20	1366	26.84	0.0227426754033030	0.0218934967276404
1	A	26	50	20120615	20	1368	26.88	0.0238779141272944	0.0226253027486938
1	A	26	50	20120615	20	1370	26.92	0.0255389857380477	0.0233464738837581
1	A	26	50	20120615	20	1372	26.96	0.0273418534716320	0.0241208689462424
1	A	26	50	20120615	20	1374	27	0.0286190297398112	0.0244710282242859
1	A	26	50	20120615	20	1376	27.04	0.0297343492657767	0.0244486129393223
1	A	26	50	20120615	20	1378	27.08	0.0315943936536879	0.0247294050421315
1	A	26	50	20120615	20	1380	27.12	0.0326138295001246	0.0238150452633792
1	A	26	50	20120615	20	1382	27.16	0.0337013597295895	0.0223340808208621
1	A	26	50	20120615	20	1384	27.2	0.0339438266448584	0.0210660262301602
1	A	26	50	20120615	20	1386	27.24	0.0335267750653145	0.0198473984034633
1	A	26	50	20120615	20	1388	27.28	0.0334276386945922	0.018269136067855
1	A	26	50	20120615	20	1390	27.32	0.0327481090778719	0.0167416439991358
1	A	26	50	20120615	20	1392	27.36	0.0321350474985832	0.0156655688995261
1	A	26	50	20120615	20	1394	27.4	0.0320233953378338	0.014052304778249
1	A	26	50	20120615	20	1396	27.44	0.0323591296375412	0.0122767596506896
1	A	26	50	20120615	20	1398	27.48	0.0321797366471542	0.0108307969938412
1	A	26	50	20120615	20	1400	27.52	0.0315767866948364	0.00895943889743101
1	A	26	50	20120615	20	1402	27.56	0.0309916558334045	0.00689291932941333
1	A	26	50	20120615	20	1404	27.6	0.0309188238349423	0.00516121482228748
1	A	26	50	20120615	20	1406	27.64	0.0305741092791139	0.00247046138783831
1	A	26	50	20120615	20	1408	27.68	0.0312269102595053	-0.00049938709314519
1	A	26	50	20120615	20	1410	27.72	0.0314705792563022	-0.00141664600970038
1	A	26	50	20120615	20	1412	27.76	0.0313167128207160	-0.00284684018532829
1	A	26	50	20120615	20	1414	27.8	0.0303858774539620	-0.00483013328520029
1	A	26	50	20120615	20	1416	27.84	0.0290879122464160	-0.00572391625662009
1	A	26	50	20120615	20	1418	27.88	0.0280271813639580	-0.00659627389256999
1	A	26	50	20120615	20	1420	27.92	0.0263263774231700	-0.00580226368797559
1	A	26	50	20120615	20	1422	27.96	0.0237550543240634	-0.00556000890474109
1	A	26	50	20120615	20	1424	28	0.0221651247265654	-0.00552019879296029
1	A	26	50	20120615	20	1426	28.04	0.0197354351157302	-0.00436061438249249
1	A	26	50	20120615	20	1428	28.08	0.0177354047983476	-0.00437862439220929
1	A	26	50	20120615	20	1430	28.12	0.0161269207189112	-0.00463879726127909
1	A	26	50	20120615	20	1432	28.16	0.0149878494761656	-0.00516820103728559
1	A	26	50	20120615	20	1434	28.2	0.0150967227072649	-0.00588423857711859
1	A	26	50	20120615	20	1436	28.24	0.0143573365015172	-0.00595682308820729
1	A	26	50	20120615	20	1438	28.28	0.0144123918355004	-0.00580729828825759
1	A	26	50	20120615	20	1440	28.32	0.0139277408476751	-0.00627611008418429
1	A	26	50	20120615	20	1442	28.36	0.0137153330416746	-0.00683726295466619
1	A	26	50	20120615	20	1444	28.4	0.0134422059763734	-0.00741529446401489
1	A	26	50	20120615	20	1446	28.44	0.0142918584135794	-0.00776475370634509
1	A	26	50	20120615	20	1448	28.48	0.0146259592966223	-0.00790582858025959
1	A	26	50	20120615	20	1450	28.52	0.0143198527710465	-0.00815055823722829
1	A	26	50	20120615	20	1452	28.56	0.0142144019367682	-0.00723056281742989
1	A	26	50	20120615	20	1454	28.6	0.0130415592741531	-0.00814658429711799
1	A	26	50	20120615	20	1456	28.64	0.0114534851248490	-0.00804820877329219
1	A	26	50	20120615	20	1458	28.68	0.00966279801267725	-0.00824380440846339
1	A	26	50	20120615	20	1460	28.72	0.00764717599076945	-0.00782613057495209
1	A	26	50	20120615	20	1462	28.76	0.00507280526143573	-0.00682126819927569
1	A	26	50	20120615	20	1464	28.8	0.00360879723953147	-0.00590430626756859
1	A	26	50	20120615	20	1466	28.84	0.00270505820463257	-0.00490041262818249
1	A	26	50	20120615	20	1468	28.88	0.00304251077381823	-0.00447160186286749
1	A	26	50	20120615	20	1470	28.92	0.00314044506301257	-0.00409959298528529
1	A	26	50	20120615	20	1472	28.96	0.00309762974741172	-0.00400777516974819
1	A	26	50	20120615	20	1474	29	0.00307826209267502	-0.00345594196664239
1	A	26	50	20120615	20	1476	29.04	0.00379918574036595	-0.00342190184619609
1	A	26	50	20120615	20	1478	29.08	0.00471614201521879	-0.00275059446712743
1	A	26	50	20120615	20	1480	29.12	0.00392661486761714	-0.002003154315142
1	A	26	50	20120615	20	1482	29.16	0.00385355723138105	-0.00130334423954119
1	A	26	50	20120615	20	1484	29.2	0.0037084409664404	-0.0012105897832907
1	A	26	50	20120615	20	1486	29.24	0.0033838640975623	-0.000838949315412521
1	A	26	50	20120615	20	1488	29.28	0.00268980449714882	1.66014530086911e-05
1	A	26	50	20120615	20	1490	29.32	0.00191691627921527	0.000423888595011121
1	A	26	50	20120615	20	1492	29.36	0.00190352084835247	0.00035928449105479
1	A	26	50	20120615	20	1494	29.4	0.00136011635807842	0.0008220363818667
1	A	26	50	20120615	20	1496	29.44	0.000502809207123419	0.00208182107591985
1	A	26	50	20120615	20	1498	29.48	-0.000809186837438981	0.00313378199581344
1	A	26	50	20120615	20	1500	29.52	-0.00099845103849137	0.00394213232593028
1	A	26	50	20120615	20	1502	29.56	-0.00034880870409151	0.00472765229940295
1	A	26	50	20120615	20	1504	29.6	0.000330402714577229	0.00679334455248664
1	A	26	50	20120615	20	1506	29.64	-0.000354691832510981	0.00865963269327573
1	A	26	50	20120615	20	1508	29.68	-5.619377590089e-05	0.00943804412227713
1	A	26	50	20120615	20	1510	29.72	0.000747022958984529	0.00968653558732171
1	A	26	50	20120615	20	1512	29.76	0.0011688121539623	0.00975672300642229
1	A	26	50	20120615	20	1514	29.8	0.00177358644177553	0.00938776883013477
1	A	26	50	20120615	20	1516	29.84	0.00195946360134604	0.00934075330025368
1	A	26	50	20120615	20	1518	29.88	0.00239250993628031	0.0097587524028843
1	A	26	50	20120615	20	1520	29.92	0.00276773614971695	0.0100406829476112
1	A	26	50	20120615	20	1522	29.96	0.00285206570444126	0.00963279547195153
1	A	26	50	20120615	20	1524	30	0.00140114976459067	0.0111496420480800
1	A	26	50	20120615	20	1526	30.04	0.00100862913349977	0.0111746792849882
1	A	26	50	20120615	20	1528	30.08	-0.000127944608094671	0.0116476615967103
1	A	26	50	20120615	20	1530	30.12	-0.00071579005245952	0.0118394706750682
1	A	26	50	20120615	20	1532	30.16	-0.00126879705282208	0.0131790774009583
1	A	26	50	20120615	20	1534	30.2	-0.00139429436434707	0.0139722390774152
1	A	26	50	20120615	20	1536	30.24	-0.0014787582693598	0.0152814826381212
1	A	26	50	20120615	20	1538	30.28	-0.00231430392628107	0.0157531794297151
1	A	26	50	20120615	20	1540	30.32	-0.00290827362247777	0.0153417422780139
1	A	26	50	20120615	20	1542	30.36	-0.00369231362145742	0.0142361808256288
1	A	26	50	20120615	20	1544	30.4	-0.00489990351129999	0.0140338846465991
1	A	26	50	20120615	20	1546	30.44	-0.00626063858781195	0.0132621695188155
1	A	26	50	20120615	20	1548	30.48	-0.00730867690354759	0.0116984382275605
1	A	26	50	20120615	20	1550	30.52	-0.00893804679597978	0.0103952142668828
1	A	26	50	20120615	20	1552	30.56	-0.0118622748687615	0.00965328742647032
1	A	26	50	20120615	20	1554	30.6	-0.0140757736523166	0.00883324155019266
1	A	26	50	20120615	20	1556	30.64	-0.0151181126873959	0.00841512223940924
1	A	26	50	20120615	20	1558	30.68	-0.0163704553654197	0.00777050955554396
1	A	26	50	20120615	20	1560	30.72	-0.0170806946296470	0.0076036111419805
1	A	26	50	20120615	20	1562	30.76	-0.0176190291642999	0.00744674657364208
1	A	26	50	20120615	20	1564	30.8	-0.0182960839072860	0.00788231020871736
1	A	26	50	20120615	20	1566	30.84	-0.0194578179223686	0.00877203438721315
1	A	26	50	20120615	20	1568	30.88	-0.0205751951290674	0.0100808819681216
1	A	26	50	20120615	20	1570	30.92	-0.0218653468066814	0.0116786958062298
1	A	26	50	20120615	20	1572	30.96	-0.0225347577253628	0.0142126200276796
1	A	26	50	20120615	20	1574	31	-0.0230462504866020	0.0166494797012759
1	A	26	50	20120615	20	1576	31.04	-0.0225977185131596	0.0179585606274222
1	A	26	50	20120615	20	1578	31.08	-0.0218907107269226	0.0195825444875021
1	A	26	50	20120615	20	1580	31.12	-0.0210575621619895	0.0217553775600712
1	A	26	50	20120615	20	1582	31.16	-0.0197182891905001	0.0232084947233316
1	A	26	50	20120615	20	1584	31.2	-0.0195054627772850	0.0251991290058059
1	A	26	50	20120615	20	1586	31.24	-0.0205930142199534	0.0266382115136733
1	A	26	50	20120615	20	1588	31.28	-0.0218840709942471	0.0282663743748301
1	A	26	50	20120615	20	1590	31.32	-0.0220498309658929	0.0301184143139782
1	A	26	50	20120615	20	1592	31.36	-0.0218546199968108	0.0316666033981828
1	A	26	50	20120615	20	1594	31.4	-0.0209450826863061	0.0335993242210643
1	A	26	50	20120615	20	1596	31.44	-0.0194881245190103	0.0345762983052907
1	A	26	50	20120615	20	1598	31.48	-0.0175255567188949	0.0358433558754311
1	A	26	50	20120615	20	1600	31.52	-0.0161103532070281	0.0371936469847849
1	A	26	50	20120615	20	1602	31.56	-0.0147936496697807	0.0381013599597941
1	A	26	50	20120615	20	1604	31.6	-0.0128089423563462	0.0393395039336517
1	A	26	50	20120615	20	1606	31.64	-0.0106611055084921	0.039847984420003
1	A	26	50	20120615	20	1608	31.68	-0.00834610861756543	0.0408923104251374
1	A	26	50	20120615	20	1610	31.72	-0.00583800086469674	0.0409975279141779
1	A	26	50	20120615	20	1612	31.76	-0.00411393311080771	0.0408261252304183
1	A	26	50	20120615	20	1614	31.8	-0.00072880081723335	0.0411446768353429
1	A	26	50	20120615	20	1616	31.84	0.00100608567040785	0.0409640110527497
1	A	26	50	20120615	20	1618	31.88	0.00360053116125941	0.0408885627591971
1	A	26	50	20120615	20	1620	31.92	0.00598821862929205	0.0411875982169609
1	A	26	50	20120615	20	1622	31.96	0.00820068503694665	0.042277037634735
1	A	26	50	20120615	20	1624	32	0.0102281015999646	0.0430873820059748
1	A	26	50	20120615	20	1626	32.04	0.0116824788275091	0.0429889527420336
1	A	26	50	20120615	20	1628	32.08	0.0137024000586466	0.0431398493291388
1	A	26	50	20120615	20	1630	32.12	0.0160624396515349	0.0430062061474946
1	A	26	50	20120615	20	1632	32.16	0.0185430126663442	0.0434314177392933
1	A	26	50	20120615	20	1634	32.2	0.0209034411679620	0.0423599034784222
1	A	26	50	20120615	20	1636	32.24	0.0230430472928832	0.0416458246243732
1	A	26	50	20120615	20	1638	32.28	0.0249289647179180	0.0410862980994881
1	A	26	50	20120615	20	1640	32.32	0.0261962061358215	0.0400161980521794
1	A	26	50	20120615	20	1642	32.36	0.0283744091187082	0.0393827405434728
1	A	26	50	20120615	20	1644	32.4	0.0313726520381757	0.038850320391359
1	A	26	50	20120615	20	1646	32.44	0.0335628728664941	0.0392315640835036
1	A	26	50	20120615	20	1648	32.48	0.0356510016177449	0.0385642956983691
1	A	26	50	20120615	20	1650	32.52	0.0371990139252541	0.0372311024309844
1	A	26	50	20120615	20	1652	32.56	0.0387747448185858	0.0369793582747463
1	A	26	50	20120615	20	1654	32.6	0.0408970197563001	0.0355319460489965
1	A	26	50	20120615	20	1656	32.64	0.0430597058465591	0.0348137376913453
1	A	26	50	20120615	20	1658	32.68	0.0434882832666363	0.0339009335475116
1	A	26	50	20120615	20	1660	32.72	0.0429457909441099	0.0321072864863538
1	A	26	50	20120615	20	1662	32.76	0.0422900908259157	0.0317556422840698
1	A	26	50	20120615	20	1664	32.8	0.0418281379657665	0.0308948811993314
1	A	26	50	20120615	20	1666	32.84	0.0402260461316321	0.0299677934985177
1	A	26	50	20120615	20	1668	32.88	0.0387451523997931	0.0297270236395237
1	A	26	50	20120615	20	1670	32.92	0.0371895881918609	0.0290477061548378
1	A	26	50	20120615	20	1672	32.96	0.035453711754726	0.0286949305817038
1	A	26	50	20120615	20	1674	33	0.0350529943418276	0.0288135123889088
1	A	26	50	20120615	20	1676	33.04	0.0348562772353015	0.0290684950942046
1	A	26	50	20120615	20	1678	33.08	0.0340812882031210	0.0297716420774165
1	A	26	50	20120615	20	1680	33.12	0.0345618379716154	0.0291007391634267
1	A	26	50	20120615	20	1682	33.16	0.0347638583790004	0.0283665501925207
1	A	26	50	20120615	20	1684	33.2	0.0342232045341052	0.0284217045214533
1	A	26	50	20120615	20	1686	33.24	0.0340431044369370	0.0281051328155161
1	A	26	50	20120615	20	1688	33.28	0.0327377146081885	0.0269288606850123
1	A	26	50	20120615	20	1690	33.32	0.0310585481349048	0.0257442446944904
1	A	26	50	20120615	20	1692	33.36	0.0297715430824671	0.0236901702058216
1	A	26	50	20120615	20	1694	33.4	0.0284638198013407	0.021632630893925
1	A	26	50	20120615	20	1696	33.44	0.0270491112642208	0.0201726675228092
1	A	26	50	20120615	20	1698	33.48	0.0262802740610368	0.0182361141811736
1	A	26	50	20120615	20	1700	33.52	0.0247537012311330	0.0170410330102902
1	A	26	50	20120615	20	1702	33.56	0.0240489279023244	0.0168767721050205
1	A	26	50	20120615	20	1704	33.6	0.0233258405078830	0.0160703875317554
1	A	26	50	20120615	20	1706	33.64	0.0233008796385073	0.0160448609769546
1	A	26	50	20120615	20	1708	33.68	0.0224944243545639	0.0159630487223713
1	A	26	50	20120615	20	1710	33.72	0.0217547199507648	0.0164610640283610
1	A	26	50	20120615	20	1712	33.76	0.0212888780033191	0.0174657213430708
1	A	26	50	20120615	20	1714	33.8	0.0207516819105837	0.0177195090379065
1	A	26	50	20120615	20	1716	33.84	0.0200931180099257	0.0183473845042611
1	A	26	50	20120615	20	1718	33.88	0.0195343410182287	0.0189698011062649
1	A	26	50	20120615	20	1720	33.92	0.0184606630106071	0.020011659308733
1	A	26	50	20120615	20	1722	33.96	0.0173492113587347	0.0206806035369389
1	A	26	50	20120615	20	1724	34	0.0153970168150992	0.0213868759321236
1	A	26	50	20120615	20	1726	34.04	0.0147088039271060	0.0219991455518174
1	A	26	50	20120615	20	1728	34.08	0.0144750980648560	0.0220941170635986
1	A	26	50	20120615	20	1730	34.12	0.0136827990586721	0.022084556979917
1	A	26	50	20120615	20	1732	34.16	0.0128516657480656	0.0215306095275354
1	A	26	50	20120615	20	1734	34.2	0.0108185194987995	0.0221000447397453
1	A	26	50	20120615	20	1736	34.24	0.00900704839700835	0.0215084841563521
1	A	26	50	20120615	20	1738	34.28	0.00809887580259135	0.0204473643651645
1	A	26	50	20120615	20	1740	34.32	0.00770666205584355	0.0194824987774592
1	A	26	50	20120615	20	1742	34.36	0.00704314982193065	0.0194445610844349
1	A	26	50	20120615	20	1744	34.4	0.00722735679528405	0.0192121294286047
1	A	26	50	20120615	20	1746	34.44	0.00749281217627335	0.0185902922298973
1	A	26	50	20120615	20	1748	34.48	0.00716534353057395	0.0185343675788374
1	A	26	50	20120615	20	1750	34.52	0.00641814379489415	0.0178769704043682
1	A	26	50	20120615	20	1752	34.56	0.00616853085849455	0.0180779343942221
1	A	26	50	20120615	20	1754	34.6	0.00635144241222485	0.0184607082654412
1	A	26	50	20120615	20	1756	34.64	0.00588403493036555	0.0181493083385015
1	A	26	50	20120615	20	1758	34.68	0.00581712848672965	0.0180332155471663
1	A	26	50	20120615	20	1760	34.72	0.00569769108031947	0.0179716336175928
1	A	26	50	20120615	20	1762	34.76	0.00450407220625958	0.017952705783274
1	A	26	50	20120615	20	1764	34.8	0.00337738240325256	0.0184210791729963
1	A	26	50	20120615	20	1766	34.84	0.00214027787636326	0.0183804417462815
1	A	26	50	20120615	20	1768	34.88	0.000397372797823399	0.0178863438118596
1	A	26	50	20120615	20	1770	34.92	-0.000835029468971	0.0172899840947425
1	A	26	50	20120615	20	1772	34.96	-0.0020276711214593	0.0172982925994215
1	A	26	50	20120615	20	1774	35	-0.00301549222370909	0.0161868126632778
1	A	26	50	20120615	20	1776	35.04	-0.00495984495314118	0.0154985502778099
1	A	26	50	20120615	20	1778	35.08	-0.00611481902739566	0.0144608710764186
1	A	26	50	20120615	20	1780	35.12	-0.00658572385939465	0.0138976463830679
1	A	26	50	20120615	20	1782	35.16	-0.00714908290303379	0.0120438598901702
1	A	26	50	20120615	20	1784	35.2	-0.00705406189377794	0.0115452930408912
1	A	26	50	20120615	20	1786	35.24	-0.00755407053378379	0.0100992745226071
1	A	26	50	20120615	20	1788	35.28	-0.00778413126057674	0.00923437332766485
1	A	26	50	20120615	20	1790	35.32	-0.00736074117584636	0.00792414971696017
1	A	26	50	20120615	20	1792	35.36	-0.0066890887286685	0.00731117299048518
1	A	26	50	20120615	20	1794	35.4	-0.00643083211897574	0.00622107596340456
1	A	26	50	20120615	20	1796	35.44	-0.00658680502566309	0.00463421450223018
1	A	26	50	20120615	20	1798	35.48	-0.00692401081458211	0.00251092910892562
1	A	26	50	20120615	20	1800	35.52	-0.00615670096204534	0.00192815998414291
1	A	26	50	20120615	20	1802	35.56	-0.00587153893932843	0.00193216220852443
1	A	26	50	20120615	20	1804	35.6	-0.00513916016178227	0.00150703546953945
1	A	26	50	20120615	20	1806	35.64	-0.00476829679718555	0.0017546784064466
1	A	26	50	20120615	20	1808	35.68	-0.00421301291298757	0.00122968697675465
1	A	26	50	20120615	20	1810	35.72	-0.00440007094088266	0.00151559853265962
1	A	26	50	20120615	20	1812	35.76	-0.00401123292190818	0.001359568350323
1	A	26	50	20120615	20	1814	35.8	-0.00407847877679902	0.00092728569071241
1	A	26	50	20120615	20	1816	35.84	-0.00366459503563491	0.00049317869560637
1	A	26	50	20120615	20	1818	35.88	-0.00377394909934541	-0.00028457512408853
1	A	26	50	20120615	20	1820	35.92	-0.00368990238733357	-0.00097905297816309
1	A	26	50	20120615	20	1822	35.96	-0.00366829320410051	-0.00215733329192548
1	A	26	50	20120615	20	1824	36	-0.00450369036859774	-0.00329899254549019
1	A	26	50	20120615	20	1826	36.04	-0.00475525067707266	-0.00433675659969519
1	A	26	50	20120615	20	1828	36.08	-0.00562422127154062	-0.00509503669863619
1	A	26	50	20120615	20	1830	36.12	-0.00535965019829187	-0.00705355277689549
1	A	26	50	20120615	20	1832	36.16	-0.00549263577062962	-0.00794643772270319
1	A	26	50	20120615	20	1834	36.2	-0.00478879582277215	-0.00974685886682479
1	A	26	50	20120615	20	1836	36.24	-0.00533079317055164	-0.011514555109113
1	A	26	50	20120615	20	1838	36.28	-0.00484274807017669	-0.0145306483735861
1	A	26	50	20120615	20	1840	36.32	-0.00489231625553786	-0.0162195729204502
1	A	26	50	20120615	20	1842	36.36	-0.00519962486264154	-0.0184240490214773
1	A	26	50	20120615	20	1844	36.4	-0.0061274196702364	-0.0201515815985942
1	A	26	50	20120615	20	1846	36.44	-0.00636613891956499	-0.0215669265318172
1	A	26	50	20120615	20	1848	36.48	-0.00822095071729542	-0.0235193190653514
1	A	26	50	20120615	20	1850	36.52	-0.00901071828120267	-0.0241795446669453
1	A	26	50	20120615	20	1852	36.56	-0.0109867988919066	-0.0253929399034614
1	A	26	50	20120615	20	1854	36.6	-0.0120580656654042	-0.0268618835306983
1	A	26	50	20120615	20	1856	36.64	-0.0134977350719000	-0.0285162305559623
1	A	26	50	20120615	20	1858	36.68	-0.0142669258284748	-0.0298635518168352
1	A	26	50	20120615	20	1860	36.72	-0.0155619918982180	-0.0308684212635794
1	A	26	50	20120615	20	1862	36.76	-0.0170179247606810	-0.031508211479197
1	A	26	50	20120615	20	1864	36.8	-0.0187777014070200	-0.0316075599819537
1	A	26	50	20120615	20	1866	36.84	-0.0196142794398418	-0.0306318233345944
1	A	26	50	20120615	20	1868	36.88	-0.0224234025494615	-0.0309270404157398
1	A	26	50	20120615	20	1870	36.92	-0.0247268735998548	-0.0299657994573948
1	A	26	50	20120615	20	1872	36.96	-0.0264897544449633	-0.0291396936760023
1	A	26	50	20120615	20	1874	37	-0.0281657955062741	-0.0279388283716488
1	A	26	50	20120615	20	1876	37.04	-0.0299329967738155	-0.0272707538847838
1	A	26	50	20120615	20	1878	37.08	-0.0316023698181798	-0.0257119723409971
1	A	26	50	20120615	20	1880	37.12	-0.0340677301376986	-0.0236520670498106
1	A	26	50	20120615	20	1882	37.16	-0.0357235790577659	-0.0225173558274778
1	A	26	50	20120615	20	1884	37.2	-0.0372762511989632	-0.0212434251794244
1	A	26	50	20120615	20	1886	37.24	-0.0373715479798637	-0.0196681539055004
1	A	26	50	20120615	20	1888	37.28	-0.0382961537358754	-0.0186094807037757
1	A	26	50	20120615	20	1890	37.32	-0.0394971109641105	-0.0179654407764032
1	A	26	50	20120615	20	1892	37.36	-0.0414032869984263	-0.0178782262260116
1	A	26	50	20120615	20	1894	37.4	-0.0436208375038376	-0.0172472819162267
1	A	26	50	20120615	20	1896	37.44	-0.0446802248834113	-0.0165087795939555
1	A	26	50	20120615	20	1898	37.48	-0.0452940642801593	-0.0156450486607361
1	A	26	50	20120615	20	1900	37.52	-0.0458801850910849	-0.0142542403328203
1	A	26	50	20120615	20	1902	37.56	-0.0465686242532481	-0.0125793872109018
1	A	26	50	20120615	20	1904	37.6	-0.0473583211064772	-0.0097515257715806
1	A	26	50	20120615	20	1906	37.64	-0.0475489570946851	-0.00870486631406819
1	A	26	50	20120615	20	1908	37.68	-0.0473996868531766	-0.00617816165285439
1	A	26	50	20120615	20	1910	37.72	-0.0472887417992085	-0.00442828450145199
1	A	26	50	20120615	20	1912	37.76	-0.0461005195641026	-0.00291055050631319
1	A	26	50	20120615	20	1914	37.8	-0.0452734874728268	-0.00168174034196721
1	A	26	50	20120615	20	1916	37.84	-0.0438948413815474	-0.00128130577178127
1	A	26	50	20120615	20	1918	37.88	-0.0432298781645195	0.00062123573367926
1	A	26	50	20120615	20	1920	37.92	-0.0420766577150824	0.00158820425695186
1	A	26	50	20120615	20	1922	37.96	-0.0417487723006462	0.00275952663998737
1	A	26	50	20120615	20	1924	38	-0.0418185637399493	0.00366342123837814
1	A	26	50	20120615	20	1926	38.04	-0.0422142606947013	0.00405897677177389
1	A	26	50	20120615	20	1928	38.08	-0.0423062552869337	0.00434005171729555
1	A	26	50	20120615	20	1930	38.12	-0.0429143671187541	0.0046787558654839
1	A	26	50	20120615	20	1932	38.16	-0.0436805880268478	0.00507120012904243
1	A	26	50	20120615	20	1934	38.2	-0.0442896190974838	0.00509969653232425
1	A	26	50	20120615	20	1936	38.24	-0.0441881492743836	0.00495367898200923
1	A	26	50	20120615	20	1938	38.28	-0.045930318961871	0.00563561276178553
1	A	26	50	20120615	20	1940	38.32	-0.0459317331754333	0.00553364796393843
1	A	26	50	20120615	20	1942	38.36	-0.0465507344516840	0.00460648955244664
1	A	26	50	20120615	20	1944	38.4	-0.0465344002850386	0.00389011967242655
1	A	26	50	20120615	20	1946	38.44	-0.0466977419514926	0.00354377877100137
1	A	26	50	20120615	20	1948	38.48	-0.0476411638189518	0.00305361235028285
1	A	26	50	20120615	20	1950	38.52	-0.0491916368580596	0.00262065086816234
1	A	26	50	20120615	20	1952	38.56	-0.0498971880043275	0.00238772989443949
1	A	26	50	20120615	20	1954	38.6	-0.0517382112198248	0.0012051645135831
1	A	26	50	20120615	20	1956	38.64	-0.0536492380066595	-2.37870721191101e-05
1	A	26	50	20120615	20	1958	38.68	-0.0554197626760725	-0.00083703058116176
1	A	26	50	20120615	20	1960	38.72	-0.055902716607623	-0.00169630674165965
1	A	26	50	20120615	20	1962	38.76	-0.0569602655095656	-0.00390092426404309
1	A	26	50	20120615	20	1964	38.8	-0.0578879896064823	-0.00543280039480559
1	A	26	50	20120615	20	1966	38.84	-0.0583833179067035	-0.00728025828201169
1	A	26	50	20120615	20	1968	38.88	-0.0596576657477579	-0.0086840066640232
1	A	26	50	20120615	20	1970	38.92	-0.061486668147975	-0.0110266514300943
1	A	26	50	20120615	20	1972	38.96	-0.0625487425333171	-0.0128867665286836
1	A	26	50	20120615	20	1974	39	-0.0634750524166715	-0.0148969296862407
1	A	26	50	20120615	20	1976	39.04	-0.0645483697998347	-0.017187884946607
1	A	26	50	20120615	20	1978	39.08	-0.065426455000712	-0.0194434141572359
1	A	26	50	20120615	20	1980	39.12	-0.0661211167025497	-0.0216313439595833
1	A	26	50	20120615	20	1982	39.16	-0.067375170578984	-0.0231857767966657
1	A	26	50	20120615	20	1984	39.2	-0.0679900706359038	-0.024271751391212
1	A	26	50	20120615	20	1986	39.24	-0.0696521251250828	-0.0256354068187302
1	A	26	50	20120615	20	1988	39.28	-0.0707622120608676	-0.0270385188046387
1	A	26	50	20120615	20	1990	39.32	-0.0716937545344027	-0.0286221551517841
1	A	26	50	20120615	20	1992	39.36	-0.0721848401939369	-0.0303252218342719
1	A	26	50	20120615	20	1994	39.4	-0.0729770826315782	-0.0314059638386374
1	A	26	50	20120615	20	1996	39.44	-0.0731406364300667	-0.0327038583355053
1	A	26	50	20120615	20	1998	39.48	-0.0738203074681432	-0.0343668320634998
1	A	26	50	20120615	20	2000	39.52	-0.07436541608576	-0.0360336948787909
1	A	26	50	20120615	20	2002	39.56	-0.0740706232686832	-0.0379696825350015
1	A	26	50	20120615	20	2004	39.6	-0.073838055848351	-0.0393426717720315
1	A	26	50	20120615	20	2006	39.64	-0.0742202470635824	-0.0411395008137046
1	A	26	50	20120615	20	2008	39.68	-0.0742601278860412	-0.0429451686901426
1	A	26	50	20120615	20	2010	39.72	-0.0739878210646063	-0.0445640896656692
1	A	26	50	20120615	20	2012	39.76	-0.0732791586485012	-0.0453365331134373
1	A	26	50	20120615	20	2014	39.8	-0.0722414794471098	-0.0469687476964502
1	A	26	50	20120615	20	2016	39.84	-0.0715441873080463	-0.0484933547695022
1	A	26	50	20120615	20	2018	39.88	-0.071673071661053	-0.049768925905288
1	A	26	50	20120615	20	2020	39.92	-0.0716910887418377	-0.0518133978838683
1	A	26	50	20120615	20	2022	39.96	-0.0717021478918954	-0.0534862428225282
1	A	26	50	20120615	20	2024	40	-0.0717293573608355	-0.0544020309569785
1	A	26	50	20120615	20	2026	40.04	-0.0721578569991667	-0.055897003184831
1	A	26	50	20120615	20	2028	40.08	-0.0724755812891573	-0.0577140342672426
1	A	26	50	20120615	20	2030	40.12	-0.072067640780489	-0.059693590307776
1	A	26	50	20120615	20	2032	40.16	-0.0724518232084162	-0.0607618052084061
1	A	26	50	20120615	20	2034	40.2	-0.0726093623566239	-0.0618747955246344
1	A	26	50	20120615	20	2036	40.24	-0.073478290524685	-0.0613373590155935
1	A	26	50	20120615	20	2038	40.28	-0.0743365237026807	-0.0615170171710235
1	A	26	50	20120615	20	2040	40.32	-0.0746951979605832	-0.0624502270023487
1	A	26	50	20120615	20	2042	40.36	-0.0758671411833726	-0.0626755267791839
1	A	26	50	20120615	20	2044	40.4	-0.0761163694536832	-0.0637112529516455
1	A	26	50	20120615	20	2046	40.44	-0.076693968213682	-0.0644050321842203
1	A	26	50	20120615	20	2048	40.48	-0.0772083827401408	-0.0648692534429235
1	A	26	50	20120615	20	2050	40.52	-0.0772248972190154	-0.0648103125571777
1	A	26	50	20120615	20	2052	40.56	-0.0774008911471053	-0.0643981449641715
1	A	26	50	20120615	20	2054	40.6	-0.0782484222639677	-0.0642492353471215
1	A	26	50	20120615	20	2056	40.64	-0.078502747359957	-0.0639439985628867
1	A	26	50	20120615	20	2058	40.68	-0.0795793103632459	-0.064342460305153
1	A	26	50	20120615	20	2060	40.72	-0.0797732343979862	-0.0648160450718528
1	A	26	50	20120615	20	2062	40.76	-0.079801016623419	-0.0652549533220031
1	A	26	50	20120615	20	2064	40.8	-0.0795027589831145	-0.0657808993458496
1	A	26	50	20120615	20	2066	40.84	-0.0787245172597406	-0.0655126230330675
1	A	26	50	20120615	20	2068	40.88	-0.0780344234677094	-0.065480053694726
1	A	26	50	20120615	20	2070	40.92	-0.0781062372324067	-0.065488850103084
1	A	26	50	20120615	20	2072	40.96	-0.0771198027665548	-0.0658134326217453
1	A	26	50	20120615	20	2074	41	-0.0758753294798988	-0.0663451422729653
1	A	26	50	20120615	20	2076	41.04	-0.0744090587162947	-0.0667153975257301
1	A	26	50	20120615	20	2078	41.08	-0.0728690225732773	-0.0671735602935322
1	A	26	50	20120615	20	2080	41.12	-0.0705430089586998	-0.0671290691348599
1	A	26	50	20120615	20	2082	41.16	-0.0679484432596954	-0.0678670552691809
1	A	26	50	20120615	20	2084	41.2	-0.0652427981564345	-0.0677567183270445
1	A	26	50	20120615	20	2086	41.24	-0.0630469699713413	-0.0683850321996035
1	A	26	50	20120615	20	2088	41.28	-0.0605763388778755	-0.069640995264347
1	A	26	50	20120615	20	2090	41.32	-0.0590979200197706	-0.0693413234104801
1	A	26	50	20120615	20	2092	41.36	-0.0575639932793427	-0.0699042511189828
1	A	26	50	20120615	20	2094	41.4	-0.055640521413159	-0.0708277325752124
1	A	26	50	20120615	20	2096	41.44	-0.0539396467616929	-0.0724352691315619
1	A	26	50	20120615	20	2098	41.48	-0.0519400194951754	-0.0736514220845246
1	A	26	50	20120615	20	2100	41.52	-0.0509896679812607	-0.0739994600422246
1	A	26	50	20120615	20	2102	41.56	-0.0491784139612514	-0.0749337602322064
1	A	26	50	20120615	20	2104	41.6	-0.0479306533351696	-0.0764878395158982
1	A	26	50	20120615	20	2106	41.64	-0.0469853929900794	-0.0771881580719854
1	A	26	50	20120615	20	2108	41.68	-0.0454670933095157	-0.0786934469877753
1	A	26	50	20120615	20	2110	41.72	-0.0436967100614589	-0.0799066300922571
1	A	26	50	20120615	20	2112	41.76	-0.0420776476645760	-0.0810990242573719
1	A	26	50	20120615	20	2114	41.8	-0.0411288517855800	-0.0827864638799955
1	A	26	50	20120615	20	2116	41.84	-0.0413165886359850	-0.0831263701097119
1	A	26	50	20120615	20	2118	41.88	-0.0409594290008077	-0.0839171276231128
1	A	26	50	20120615	20	2120	41.92	-0.0404020874358764	-0.0852132543530277
1	A	26	50	20120615	20	2122	41.96	-0.0402113807369904	-0.0861715961735699
1	A	26	50	20120615	20	2124	42	-0.0398624942511530	-0.0873207861143542
1	A	26	50	20120615	20	2126	42.04	-0.0385672867600536	-0.0886530460007878
1	A	26	50	20120615	20	2128	42.08	-0.0381264763926619	-0.0896965941884629
1	A	26	50	20120615	20	2130	42.12	-0.0368645029202782	-0.0917327081648896
1	A	26	50	20120615	20	2132	42.16	-0.0368965348574660	-0.0928159250429893
1	A	26	50	20120615	20	2134	42.2	-0.0367146669933448	-0.093828643375005
1	A	26	50	20120615	20	2136	42.24	-0.0356488449420623	-0.095686990706641
1	A	26	50	20120615	20	2138	42.28	-0.0351521731389568	-0.096247302120053
1	A	26	50	20120615	20	2140	42.32	-0.0340116099009029	-0.097761076317217
1	A	26	50	20120615	20	2142	42.36	-0.0331257465254325	-0.098651889440156
1	A	26	50	20120615	20	2144	42.4	-0.0318772787925694	-0.100506630527209
1	A	26	50	20120615	20	2146	42.44	-0.0320558939654973	-0.101644506759494
1	A	26	50	20120615	20	2148	42.48	-0.0318708441208607	-0.103436951739124
1	A	26	50	20120615	20	2150	42.52	-0.0323407872876373	-0.104657418043452
1	A	26	50	20120615	20	2152	42.56	-0.0334384998547513	-0.106230730631592
1	A	26	50	20120615	20	2154	42.6	-0.0337241002836726	-0.10729146151405
1	A	26	50	20120615	20	2156	42.64	-0.0347299596799103	-0.108695422028096
1	A	26	50	20120615	20	2158	42.68	-0.0349094940916536	-0.110146475853768
1	A	26	50	20120615	20	2160	42.72	-0.0352622696647877	-0.111749557637396
1	A	26	50	20120615	20	2162	42.76	-0.0351166056678631	-0.11262778425963
1	A	26	50	20120615	20	2164	42.8	-0.0356419860062848	-0.113221046849046
1	A	26	50	20120615	20	2166	42.84	-0.0358343897614457	-0.113370882775979
1	A	26	50	20120615	20	2168	42.88	-0.0353262628284850	-0.114224077818159
1	A	26	50	20120615	20	2170	42.92	-0.0351487083157290	-0.113565832115552
1	A	26	50	20120615	20	2172	42.96	-0.0350796239832072	-0.114179388669588
1	A	26	50	20120615	20	2174	43	-0.0349158580526844	-0.114232845942246
1	A	26	50	20120615	20	2176	43.04	-0.0342369648320672	-0.113827037360523
1	A	26	50	20120615	20	2178	43.08	-0.0333802342559815	-0.113548154446023
1	A	26	50	20120615	20	2180	43.12	-0.0330342469079470	-0.11288297909696
1	A	26	50	20120615	20	2182	43.16	-0.0318149119744689	-0.113403692530626
1	A	26	50	20120615	20	2184	43.2	-0.0302256187730739	-0.114005864665485
1	A	26	50	20120615	20	2186	43.24	-0.0281846257598572	-0.115114890941098
1	A	26	50	20120615	20	2188	43.28	-0.0259907562605478	-0.115096930428855
1	A	26	50	20120615	20	2190	43.32	-0.0245411873591153	-0.115641402650369
1	A	26	50	20120615	20	2192	43.36	-0.0228180388440418	-0.116764924614996
1	A	26	50	20120615	20	2194	43.4	-0.0210769298167262	-0.116919427446686
1	A	26	50	20120615	20	2196	43.44	-0.0201758636454602	-0.117281112565263
1	A	26	50	20120615	20	2198	43.48	-0.0188883636182757	-0.117905205010338
1	A	26	50	20120615	20	2200	43.52	-0.0175452142874119	-0.11855949091497
1	A	26	50	20120615	20	2202	43.56	-0.0168579064960986	-0.119477174095594
1	A	26	50	20120615	20	2204	43.6	-0.0151277576238913	-0.120888983494911
1	A	26	50	20120615	20	2206	43.64	-0.0138240648514176	-0.121877448064331
1	A	26	50	20120615	20	2208	43.68	-0.0121311805065789	-0.122752916970118
1	A	26	50	20120615	20	2210	43.72	-0.0111084212582707	-0.122700732489667
1	A	26	50	20120615	20	2212	43.76	-0.00995364517391495	-0.123629375825399
1	A	26	50	20120615	20	2214	43.8	-0.00876733212711825	-0.124109572040503
1	A	26	50	20120615	20	2216	43.84	-0.00746342722261028	-0.125649650609927
1	A	26	50	20120615	20	2218	43.88	-0.00655005739335162	-0.126614073548788
1	A	26	50	20120615	20	2220	43.92	-0.00574070297160549	-0.127454540668906
1	A	26	50	20120615	20	2222	43.96	-0.00495645084059149	-0.129036267827742
1	A	26	50	20120615	20	2224	44	-0.00407893132513898	-0.130592892695846
1	A	26	50	20120615	20	2226	44.04	-0.00312292295697477	-0.131985044526646
1	A	26	50	20120615	20	2228	44.08	-0.00142360394042726	-0.133870474048002
1	A	26	50	20120615	20	2230	44.12	-0.00074548853726937	-0.134227562972501
1	A	26	50	20120615	20	2232	44.16	-0.00031797177736397	-0.134652816990707
1	A	26	50	20120615	20	2234	44.2	0.000211934044457220	-0.135217512466162
1	A	26	50	20120615	20	2236	44.24	0.000425056028306829	-0.135386228144154
1	A	26	50	20120615	20	2238	44.28	0.00084345111073491	-0.135344013869317
1	A	26	50	20120615	20	2240	44.32	0.00097108388473911	-0.135041018613578
1	A	26	50	20120615	20	2242	44.36	0.000386165155341579	-0.133858170390009
1	A	26	50	20120615	20	2244	44.4	0.000512454426461509	-0.132959720513834
1	A	26	50	20120615	20	2246	44.44	0.00117784190755805	-0.132739810304885
1	A	26	50	20120615	20	2248	44.48	0.00170965691768845	-0.131623925093494
1	A	26	50	20120615	20	2250	44.52	0.00251597078027546	-0.130017166354604
1	A	26	50	20120615	20	2252	44.56	0.00280171263055295	-0.128530757189872
1	A	26	50	20120615	20	2254	44.6	0.00381322888104031	-0.127421660203581
1	A	26	50	20120615	20	2256	44.64	0.00512066931945424	-0.125295390112553
1	A	26	50	20120615	20	2258	44.68	0.00638844106744365	-0.123711541633373
1	A	26	50	20120615	20	2260	44.72	0.00767134490055035	-0.121538531784109
1	A	26	50	20120615	20	2262	44.76	0.00895389518026655	-0.119249485712052
1	A	26	50	20120615	20	2264	44.8	0.00937342163354445	-0.11801226097701
1	A	26	50	20120615	20	2266	44.84	0.0102160100740063	-0.115696486268624
1	A	26	50	20120615	20	2268	44.88	0.0115984038312260	-0.114155417749706
1	A	26	50	20120615	20	2270	44.92	0.0133137034610283	-0.112381286835709
1	A	26	50	20120615	20	2272	44.96	0.0148931678781647	-0.111243622735458
1	A	26	50	20120615	20	2274	45	0.0174460354902825	-0.108958607172053
1	A	26	50	20120615	20	2276	45.04	0.0183309089162595	-0.107874329633782
1	A	26	50	20120615	20	2278	45.08	0.0198916350036943	-0.106540584823108
1	A	26	50	20120615	20	2280	45.12	0.0210724326175978	-0.105681945058713
1	A	26	50	20120615	20	2282	45.16	0.0224631702348354	-0.105541372230613
1	A	26	50	20120615	20	2284	45.2	0.0238836063368831	-0.10487810606986
1	A	26	50	20120615	20	2286	45.24	0.0245421348822020	-0.103941967402247
1	A	26	50	20120615	20	2288	45.28	0.0242592214590494	-0.103535451713743
1	A	26	50	20120615	20	2290	45.32	0.0245175982768949	-0.102643082955886
1	A	26	50	20120615	20	2292	45.36	0.0248715052208787	-0.101842143104836
1	A	26	50	20120615	20	2294	45.4	0.0256026536326256	-0.100379987702698
1	A	26	50	20120615	20	2296	45.44	0.0255559138743892	-0.098908286359014
1	A	26	50	20120615	20	2298	45.48	0.0260378778564459	-0.096763065806251
1	A	26	50	20120615	20	2300	45.52	0.0260472823766357	-0.094712526851488
1	A	26	50	20120615	20	2302	45.56	0.0263748849483594	-0.0925808120382447
1	A	26	50	20120615	20	2304	45.6	0.0272042504920131	-0.0895331111006526
1	A	26	50	20120615	20	2306	45.64	0.0273168218915780	-0.0872098410603861
1	A	26	50	20120615	20	2308	45.68	0.0287009834157507	-0.0851409173293124
1	A	26	50	20120615	20	2310	45.72	0.0295164896664931	-0.0829191171121461
1	A	26	50	20120615	20	2312	45.76	0.0300702956975185	-0.0800592944463152
1	A	26	50	20120615	20	2314	45.8	0.0307055604297364	-0.0782567378397145
1	A	26	50	20120615	20	2316	45.84	0.0312367390437638	-0.0757695604475689
1	A	26	50	20120615	20	2318	45.88	0.0323954749260943	-0.0737671047539268
1	A	26	50	20120615	20	2320	45.92	0.0333627262920793	-0.072180286426266
1	A	26	50	20120615	20	2322	45.96	0.0348219825564139	-0.0701346972189714
1	A	26	50	20120615	20	2324	46	0.0363624146792288	-0.0681127253781685
1	A	26	50	20120615	20	2326	46.04	0.0380770072022500	-0.0658006276250447
1	A	26	50	20120615	20	2328	46.08	0.0396001152089258	-0.0640771255565807
1	A	26	50	20120615	20	2330	46.12	0.0406853826966909	-0.0624690233148062
1	A	26	50	20120615	20	2332	46.16	0.0425343962188156	-0.0601380458106248
1	A	26	50	20120615	20	2334	46.2	0.0441892382188265	-0.0591460457072982
1	A	26	50	20120615	20	2336	46.24	0.0457403193697660	-0.0572595130993637
1	A	26	50	20120615	20	2338	46.28	0.047371027815335	-0.0569488315929138
1	A	26	50	20120615	20	2340	46.32	0.048578681344788	-0.0562607601262767
1	A	26	50	20120615	20	2342	46.36	0.0503052663988180	-0.0564510001346872
1	A	26	50	20120615	20	2344	46.4	0.0521698433411966	-0.055344724504453
1	A	26	50	20120615	20	2346	46.44	0.0539159445423874	-0.0552760220095929
1	A	26	50	20120615	20	2348	46.48	0.0555510229078642	-0.0547788198764016
1	A	26	50	20120615	20	2350	46.52	0.0578772373407676	-0.0540980429233193
1	A	26	50	20120615	20	2352	46.56	0.059979653891639	-0.0537373717958666
1	A	26	50	20120615	20	2354	46.6	0.0612917258794697	-0.0534909097272841
1	A	26	50	20120615	20	2356	46.64	0.0630090690478697	-0.0530336308429585
1	A	26	50	20120615	20	2358	46.68	0.0649827172112463	-0.0541057744288648
1	A	26	50	20120615	20	2360	46.72	0.0666296184021044	-0.0540163466342482
1	A	26	50	20120615	20	2362	46.76	0.0681444391173048	-0.0549812079793128
1	A	26	50	20120615	20	2364	46.8	0.0692022567198241	-0.0559430287652184
1	A	26	50	20120615	20	2366	46.84	0.0706157490332805	-0.0564909092414173
1	A	26	50	20120615	20	2368	46.88	0.0707333621041953	-0.0569747611985799
1	A	26	50	20120615	20	2370	46.92	0.0719594499074337	-0.0580709534861143
1	A	26	50	20120615	20	2372	46.96	0.0729697570053252	-0.0582962447776682
1	A	26	50	20120615	20	2374	47	0.0740340446348925	-0.0583124163097539
1	A	26	50	20120615	20	2376	47.04	0.07436451098908	-0.0584755104888346
1	A	26	50	20120615	20	2378	47.08	0.07439585703269	-0.0583069857296744
1	A	26	50	20120615	20	2380	47.12	0.0744026169735182	-0.058257799381975
1	A	26	50	20120615	20	2382	47.16	0.073072669326259	-0.0574692551127992
1	A	26	50	20120615	20	2384	47.2	0.0731843921976865	-0.0569140348682116
1	A	26	50	20120615	20	2386	47.24	0.0726607796262179	-0.0563734517339945
1	A	26	50	20120615	20	2388	47.28	0.072529865876749	-0.0553233557375256
1	A	26	50	20120615	20	2390	47.32	0.0720828329696828	-0.0542037228601948
1	A	26	50	20120615	20	2392	47.36	0.0713384616611278	-0.052358244871976
1	A	26	50	20120615	20	2394	47.4	0.0707794230399218	-0.0503756588788852
1	A	26	50	20120615	20	2396	47.44	0.071014960308735	-0.0481469290152633
1	A	26	50	20120615	20	2398	47.48	0.0711585029853159	-0.0457801011972757
1	A	26	50	20120615	20	2400	47.52	0.0710958533245026	-0.0442981468052649
1	A	26	50	20120615	20	2402	47.56	0.070837971481404	-0.0431521388449959
1	A	26	50	20120615	20	2404	47.6	0.0710940855575498	-0.0426338295743861
1	A	26	50	20120615	20	2406	47.64	0.070981655579341	-0.0419196517253877
1	A	26	50	20120615	20	2408	47.68	0.0710143239126318	-0.0420756394813175
1	A	26	50	20120615	20	2410	47.72	0.0710383655431922	-0.0411160955792473
1	A	26	50	20120615	20	2412	47.76	0.0706987421561883	-0.0410412129711197
1	A	26	50	20120615	20	2414	47.8	0.0711155816036978	-0.0406809420661051
1	A	26	50	20120615	20	2416	47.84	0.0709876659869812	-0.0396954473451654
1	A	26	50	20120615	20	2418	47.88	0.0707966764453827	-0.0377597425316673
1	A	26	50	20120615	20	2420	47.92	0.0705991108107192	-0.0365412561263266
1	A	26	50	20120615	20	2422	47.96	0.0702553862043844	-0.0360479077250928
1	A	26	50	20120615	20	2424	48	0.07023488010773	-0.0343184659596667
1	A	26	50	20120615	20	2426	48.04	0.069699812406406	-0.0326057826249548
1	A	26	50	20120615	20	2428	48.08	0.0696322837088028	-0.030434328410609
1	A	26	50	20120615	20	2430	48.12	0.0692132522302717	-0.0291932145882704
1	A	26	50	20120615	20	2432	48.16	0.0690395868048123	-0.0271404836024858
1	A	26	50	20120615	20	2434	48.2	0.0690236061915574	-0.0252775400767717
1	A	26	50	20120615	20	2436	48.24	0.0683372883497377	-0.0219465014519581
1	A	26	50	20120615	20	2438	48.28	0.068496033822114	-0.0199883106428182
1	A	26	50	20120615	20	2440	48.32	0.067617595067846	-0.0179694500718525
1	A	26	50	20120615	20	2442	48.36	0.0668943662520484	-0.0160188253052713
1	A	26	50	20120615	20	2444	48.4	0.0663583793119090	-0.0142642105384350
1	A	26	50	20120615	20	2446	48.44	0.0656382617659487	-0.0127658512691007
1	A	26	50	20120615	20	2448	48.48	0.064767813318308	-0.011570557966183
1	A	26	50	20120615	20	2450	48.52	0.0642169064250857	-0.00868337026792019
1	A	26	50	20120615	20	2452	48.56	0.0641735607793989	-0.00741743699756189
1	A	26	50	20120615	20	2454	48.6	0.0638504129803966	-0.00556623144441549
1	A	26	50	20120615	20	2456	48.64	0.063384641743629	-0.00264326414302469
1	A	26	50	20120615	20	2458	48.68	0.0625458716797856	-0.00134331903649134
1	A	26	50	20120615	20	2460	48.72	0.0621865200135866	0.00097542552037558
1	A	26	50	20120615	20	2462	48.76	0.0620275624091759	0.00334578887226913
1	A	26	50	20120615	20	2464	48.8	0.0611213343584072	0.00561220752732825
1	A	26	50	20120615	20	2466	48.84	0.0606833524181402	0.00758786387396346
1	A	26	50	20120615	20	2468	48.88	0.0595596183214786	0.0110895980757555
1	A	26	50	20120615	20	2470	48.92	0.0590601180912484	0.0124513443149646
1	A	26	50	20120615	20	2472	48.96	0.0577382526744983	0.0147880493840736
1	A	26	50	20120615	20	2474	49	0.0572236203591507	0.0165095715535504
1	A	26	50	20120615	20	2476	49.04	0.0571613242517282	0.0184889755661259
1	A	26	50	20120615	20	2478	49.08	0.0561865068431844	0.0205917697120184
1	A	26	50	20120615	20	2480	49.12	0.0558246803032511	0.0229309496548616
1	A	26	50	20120615	20	2482	49.16	0.0553617374936084	0.0255808323173582
1	A	26	50	20120615	20	2484	49.2	0.0556919563604225	0.026937628809099
1	A	26	50	20120615	20	2486	49.24	0.0565058362655682	0.0287894000476703
1	A	26	50	20120615	20	2488	49.28	0.0572371260986713	0.0307107505935104
1	A	26	50	20120615	20	2490	49.32	0.0585990137592366	0.0317354897408059
1	A	26	50	20120615	20	2492	49.36	0.0599827510193406	0.0327129234444401
1	A	26	50	20120615	20	2494	49.4	0.0614435629185939	0.0336547189663025
1	A	26	50	20120615	20	2496	49.44	0.0628120266722242	0.0349653413852317
1	A	26	50	20120615	20	2498	49.48	0.064242715822599	0.0355909187545475
1	A	26	50	20120615	20	2500	49.52	0.0654583030901368	0.036687146397421
1	A	26	50	20120615	20	2502	49.56	0.0671434799710605	0.0376290126299615
1	A	26	50	20120615	20	2504	49.6	0.0686571127468684	0.0383898595265182
1	A	26	50	20120615	20	2506	49.64	0.0707643616654825	0.0389399178916032
1	A	26	50	20120615	20	2508	49.68	0.0724870152058091	0.0392599544207682
1	A	26	50	20120615	20	2510	49.72	0.0730538320016083	0.0397905673493706
1	A	26	50	20120615	20	2512	49.76	0.0730832476437056	0.0404645815331976
1	A	26	50	20120615	20	2514	49.8	0.0735409578631677	0.0404935022005482
1	A	26	50	20120615	20	2516	49.84	0.0736745303341338	0.0406878858546963
1	A	26	50	20120615	20	2518	49.88	0.0739840309722592	0.0411313125171784
1	A	26	50	20120615	20	2520	49.92	0.0742053553947706	0.0413680518675197
1	A	26	50	20120615	20	2522	49.96	0.0745314730422538	0.0407305243936019
1	A	26	50	20120615	20	2524	50	0.0747962845318082	0.0411878103489952
1	A	26	50	20120615	20	2526	50.04	0.0755028963382479	0.0416264286853652
1	A	26	50	20120615	20	2528	50.08	0.0761532224449052	0.0420062157375405
1	A	26	50	20120615	20	2530	50.12	0.0761794561064872	0.0426088828471458
1	A	26	50	20120615	20	2532	50.16	0.0757018054757956	0.0439220508504874
1	A	26	50	20120615	20	2534	50.2	0.0761250088843358	0.0446070251894228
1	A	26	50	20120615	20	2536	50.24	0.0759176851760918	0.0454911915086184
1	A	26	50	20120615	20	2538	50.28	0.0764310446992334	0.0468557661749522
1	A	26	50	20120615	20	2540	50.32	0.0766044272819802	0.0484452007977034
1	A	26	50	20120615	20	2542	50.36	0.0774984930961126	0.0501129828518099
1	A	26	50	20120615	20	2544	50.4	0.0784757853783905	0.0517149332645881
1	A	26	50	20120615	20	2546	50.44	0.0795419609830636	0.0533296823101057
1	A	26	50	20120615	20	2548	50.48	0.0807123641272835	0.0544368701080876
1	A	26	50	20120615	20	2550	50.52	0.0817971366403017	0.0564950458160873
1	A	26	50	20120615	20	2552	50.56	0.0829252547990068	0.0573499379145418
1	A	26	50	20120615	20	2554	50.6	0.0836622014863595	0.0576360333182099
1	A	26	50	20120615	20	2556	50.64	0.0847109115535372	0.0581010974481963
1	A	26	50	20120615	20	2558	50.68	0.0848951128700363	0.0583874049838987
1	A	26	50	20120615	20	2560	50.72	0.0869817849813178	0.0594330744919174
1	A	26	50	20120615	20	2562	50.76	0.087809099915306	0.0594161039291689
1	A	26	50	20120615	20	2564	50.8	0.0894963274058952	0.0603098161899106
1	A	26	50	20120615	20	2566	50.84	0.0906515984649979	0.0608134176394716
1	A	26	50	20120615	20	2568	50.88	0.0916667209600693	0.0610300751572272
1	A	26	50	20120615	20	2570	50.92	0.0932840863006772	0.0614958463939948
1	A	26	50	20120615	20	2572	50.96	0.094719583777164	0.0615466873715621
1	A	26	50	20120615	20	2574	51	0.0957131395154093	0.062100281270553
1	A	26	50	20120615	20	2576	51.04	0.0959520708967723	0.0617665975805111
1	A	26	50	20120615	20	2578	51.08	0.0959293727690963	0.0620028419561055
1	A	26	50	20120615	20	2580	51.12	0.095530564544507	0.062470946645251
1	A	26	50	20120615	20	2582	51.16	0.0945092902204391	0.062029924145825
1	A	26	50	20120615	20	2584	51.2	0.0938842078258703	0.062045480495011
1	A	26	50	20120615	20	2586	51.24	0.0936783690418669	0.0620971700007158
1	A	26	50	20120615	20	2588	51.28	0.0928579130436561	0.0621016247734373
1	A	26	50	20120615	20	2590	51.32	0.0921222391485097	0.0622023167790782
1	A	26	50	20120615	20	2592	51.36	0.0911620588503365	0.0627000492423555
1	A	26	50	20120615	20	2594	51.4	0.0896273542924492	0.0632943017812646
1	A	26	50	20120615	20	2596	51.44	0.0883225301491256	0.0638778770077779
1	A	26	50	20120615	20	2598	51.48	0.0863604502526892	0.0637327786962784
1	A	26	50	20120615	20	2600	51.52	0.084475374284724	0.0646236625298953
1	A	26	50	20120615	20	2602	51.56	0.082918183731195	0.0650211979622784
1	A	26	50	20120615	20	2604	51.6	0.08114886114331	0.0655304562660889
1	A	26	50	20120615	20	2606	51.64	0.0790874327441169	0.0659315979430561
1	A	26	50	20120615	20	2608	51.68	0.0775873764185077	0.06673727540954
1	A	26	50	20120615	20	2610	51.72	0.0763363631012325	0.0673122946440009
1	A	26	50	20120615	20	2612	51.76	0.0745241898424076	0.0684515850898487
1	A	26	50	20120615	20	2614	51.8	0.0730901065794832	0.068457736918845
1	A	26	50	20120615	20	2616	51.84	0.0710380968426153	0.0692451568882387
1	A	26	50	20120615	20	2618	51.88	0.0692006020899562	0.0701062785974355
1	A	26	50	20120615	20	2620	51.92	0.0675182819204285	0.0705012401611351
1	A	26	50	20120615	20	2622	51.96	0.0658502806632197	0.0706195461966954
1	A	26	50	20120615	20	2624	52	0.0643008824264193	0.0714353918586928
1	A	26	50	20120615	20	2626	52.04	0.0636764434990213	0.0718806499277382
1	A	26	50	20120615	20	2628	52.08	0.0639729475145085	0.0720038844975634
1	A	26	50	20120615	20	2630	52.12	0.062473751737852	0.0727771644526537
1	A	26	50	20120615	20	2632	52.16	0.0615706667767257	0.0737584554237792
1	A	26	50	20120615	20	2634	52.2	0.0604188944819765	0.0745498861028358
1	A	26	50	20120615	20	2636	52.24	0.0589946258611748	0.0761120405459688
1	A	26	50	20120615	20	2638	52.28	0.0573978656121707	0.0779432774036145
1	A	26	50	20120615	20	2640	52.32	0.0560584427340436	0.0783316416610456
1	A	26	50	20120615	20	2642	52.36	0.0537305835707672	0.0797518585599909
1	A	26	50	20120615	20	2644	52.4	0.0526940357402258	0.0810781787494625
1	A	26	50	20120615	20	2646	52.44	0.051638678869305	0.0824128427989521
1	A	26	50	20120615	20	2648	52.48	0.0506861353243685	0.0833940948792047
1	A	26	50	20120615	20	2650	52.52	0.0504867312120739	0.0847740844733684
1	A	26	50	20120615	20	2652	52.56	0.0506219300286367	0.0856520282528896
1	A	26	50	20120615	20	2654	52.6	0.050681680551647	0.087205895404547
1	A	26	50	20120615	20	2656	52.64	0.0505759680878596	0.0879212753350735
1	A	26	50	20120615	20	2658	52.68	0.050793686265787	0.0902535256314611
1	A	26	50	20120615	20	2660	52.72	0.0513058437074004	0.091010342019365
1	A	26	50	20120615	20	2662	52.76	0.0513839790067216	0.0930453246249418
1	A	26	50	20120615	20	2664	52.8	0.0520046066285689	0.093984574562392
1	A	26	50	20120615	20	2666	52.84	0.0525467453977047	0.0946374462534614
1	A	26	50	20120615	20	2668	52.88	0.0533427355012864	0.0953560788751813
1	A	26	50	20120615	20	2670	52.92	0.0533034910749305	0.0954122938642856
1	A	26	50	20120615	20	2672	52.96	0.0542399832959340	0.0965462102985964
1	A	26	50	20120615	20	2674	53	0.0546479839086787	0.0974576709395458
1	A	26	50	20120615	20	2676	53.04	0.0548845111269855	0.0981361398960943
1	A	26	50	20120615	20	2678	53.08	0.0548790664047705	0.0981189572013115
1	A	26	50	20120615	20	2680	53.12	0.0553277256574333	0.0984226595638311
1	A	26	50	20120615	20	2682	53.16	0.0553932037453712	0.0988818547075337
1	A	26	50	20120615	20	2684	53.2	0.0557283016489755	0.098601911132862
1	A	26	50	20120615	20	2686	53.24	0.055345403326963	0.098081126988518
1	A	26	50	20120615	20	2688	53.28	0.0560720969659883	0.0983288264939677
1	A	26	50	20120615	20	2690	53.32	0.0556459237089672	0.0984311448452054
1	A	26	50	20120615	20	2692	53.36	0.0559423428716407	0.0986735410497961
1	A	26	50	20120615	20	2694	53.4	0.0565930225316884	0.0983509589362188
1	A	26	50	20120615	20	2696	53.44	0.0566600562545450	0.0983037242032355
1	A	26	50	20120615	20	2698	53.48	0.0571414545511768	0.0985534743183506
1	A	26	50	20120615	20	2700	53.52	0.0570302973651742	0.0989884864101366
1	A	26	50	20120615	20	2702	53.56	0.057101644439396	0.0988351149492972
1	A	26	50	20120615	20	2704	53.6	0.0575305754128638	0.0988573181022265
1	A	26	50	20120615	20	2706	53.64	0.0573366867334623	0.0990695915579387
1	A	26	50	20120615	20	2708	53.68	0.057149303436448	0.0994125383468142
1	A	26	50	20120615	20	2710	53.72	0.0576276611739207	0.0991349989351984
1	A	26	50	20120615	20	2712	53.76	0.0575103521589218	0.0993032196384427
1	A	26	50	20120615	20	2714	53.8	0.058230328283526	0.0992663086644648
1	A	26	50	20120615	20	2716	53.84	0.0580964022591692	0.0995430702586212
1	A	26	50	20120615	20	2718	53.88	0.0587333640476621	0.0997532223939898
1	A	26	50	20120615	20	2720	53.92	0.0582611581391857	0.0997940931659424
1	A	26	50	20120615	20	2722	53.96	0.0582134284314555	0.0994387720083962
1	A	26	50	20120615	20	2724	54	0.0586726235751582	0.100273582274265
1	A	26	50	20120615	20	2726	54.04	0.0583158882040496	0.100527080055320
1	A	26	50	20120615	20	2728	54.08	0.058898402770391	0.101167860220432
1	A	26	50	20120615	20	2730	54.12	0.0589964077702635	0.101498361929958
1	A	26	50	20120615	20	2732	54.16	0.0592139138161565	0.101377022406307
1	A	26	50	20120615	20	2734	54.2	0.0591977210708673	0.102130020417592
1	A	26	50	20120615	20	2736	54.24	0.059375699847692	0.102099119851254
1	A	26	50	20120615	20	2738	54.28	0.059998448789883	0.102334798541424
1	A	26	50	20120615	20	2740	54.32	0.0599213034400555	0.102897019143145
1	A	26	50	20120615	20	2742	54.36	0.059879372007931	0.103070472436570
1	A	26	50	20120615	20	2744	54.4	0.0602192075269694	0.103449057407218
1	A	26	50	20120615	20	2746	54.44	0.0609936308737248	0.104631905630786
1	A	26	50	20120615	20	2748	54.48	0.0609375573059767	0.105849048533243
1	A	26	50	20120615	20	2750	54.52	0.0612820597297709	0.106751882471462
1	A	26	50	20120615	20	2752	54.56	0.0616281884991617	0.108206047566972
1	A	26	50	20120615	20	2754	54.6	0.0620015408796282	0.108614755286498
1	A	26	50	20120615	20	2756	54.64	0.0628295629203976	0.110074930789648
1	A	26	50	20120615	20	2758	54.68	0.063658716332017	0.11160044295938
1	A	26	50	20120615	20	2760	54.72	0.0646935671062834	0.112078800696853
1	A	26	50	20120615	20	2762	54.76	0.0659041339156749	0.113266740089246
1	A	26	50	20120615	20	2764	54.8	0.0671988464320274	0.114025465665459
1	A	26	50	20120615	20	2766	54.84	0.0690378190378593	0.115130885696488
1	A	26	50	20120615	20	2768	54.88	0.0703456130296638	0.115545603823654
1	A	26	50	20120615	20	2770	54.92	0.0719465027822702	0.115810061759818
1	A	26	50	20120615	20	2772	54.96	0.0729252092781105	0.11689469285148
1	A	26	50	20120615	20	2774	55	0.0738279725056514	0.117212395928267
1	A	26	50	20120615	20	2776	55.04	0.074734766241845	0.118019629029669
1	A	26	50	20120615	20	2778	55.08	0.0754353676406446	0.118027548625619
1	A	26	50	20120615	20	2780	55.12	0.0765873152978756	0.119411285885723
1	A	26	50	20120615	20	2782	55.16	0.077053015823965	0.120198578575896
1	A	26	50	20120615	20	2784	55.2	0.0773401011771268	0.121082462052379
1	A	26	50	20120615	20	2786	55.24	0.0782416623231396	0.122565264972527
1	A	26	50	20120615	20	2788	55.28	0.0785925287079643	0.12380397463181
1	A	26	50	20120615	20	2790	55.32	0.0791510016437456	0.124751639139956
1	A	26	50	20120615	20	2792	55.36	0.079382579114584	0.126727649039982
1	A	26	50	20120615	20	2794	55.4	0.0793740231225318	0.127850605319184
1	A	26	50	20120615	20	2796	55.44	0.0794797355863192	0.129137893214334
1	A	26	50	20120615	20	2798	55.48	0.079902726862825	0.129817988516479
1	A	26	50	20120615	20	2800	55.52	0.0797467391068952	0.131282123817604
1	A	26	50	20120615	20	2802	55.56	0.0800270362349575	0.133053850568545
1	A	26	50	20120615	20	2804	55.6	0.0799278998642352	0.133860093720454
1	A	26	50	20120615	20	2806	55.64	0.080334839816808	0.135247790778533
1	A	26	50	20120615	20	2808	55.68	0.0795393446879731	0.136352998677527
1	A	26	50	20120615	20	2810	55.72	0.078846804306479	0.136581677010563
1	A	26	50	20120615	20	2812	55.76	0.0780272675470838	0.137075944650613
1	A	26	50	20120615	20	2814	55.8	0.0770939573065958	0.136849599769955
1	A	26	50	20120615	20	2816	55.84	0.0764330953088988	0.137431265808159
1	A	26	50	20120615	20	2818	55.88	0.075218144437464	0.139257156938539
1	A	26	50	20120615	20	2820	55.92	0.0743434533491363	0.140172860220175
1	A	26	50	20120615	20	2822	55.96	0.0738788841938968	0.141505756502712
1	A	26	50	20120615	20	2824	56	0.0739299373034984	0.14187189639401
1	A	26	50	20120615	20	2826	56.04	0.0740937739446993	0.142576386880106
1	A	26	50	20120615	20	2828	56.08	0.0743446554306642	0.144462382086887
1	A	26	50	20120615	20	2830	56.12	0.0744783693229867	0.145912587384423
1	A	26	50	20120615	20	2832	56.16	0.0739272502977299	0.147955701717983
1	A	26	50	20120615	20	2834	56.2	0.0742484181977447	0.149086931146525
1	A	26	50	20120615	20	2836	56.24	0.074641216014694	0.15013238852251
1	A	26	50	20120615	20	2838	56.28	0.0750034668186958	0.151129196951948
1	A	26	50	20120615	20	2840	56.32	0.0749703035106582	0.152983867328323
1	A	26	50	20120615	20	2842	56.36	0.0750023354478459	0.154073306746097
1	A	26	50	20120615	20	2844	56.4	0.0750177503756757	0.154599535612656
1	A	26	50	20120615	20	2846	56.44	0.0752906935932137	0.15508461086455
1	A	26	50	20120615	20	2848	56.48	0.0748354582474859	0.155834002631251
1	A	26	50	20120615	20	2850	56.52	0.0751322309635499	0.156101501126574
1	A	26	50	20120615	20	2852	56.56	0.0748788746038508	0.156006960949929
1	A	26	50	20120615	20	2854	56.6	0.0750249628648438	0.156341705300143
1	A	26	50	20120615	20	2856	56.64	0.07465076195624	0.156434477709835
1	A	26	50	20120615	20	2858	56.68	0.0746081234173344	0.156221143593951
1	A	26	50	20120615	20	2860	56.72	0.0740570751027557	0.156142866873273
1	A	26	50	20120615	20	2862	56.76	0.0740330334721954	0.156412981663687
1	A	26	50	20120615	20	2864	56.8	0.0736465289055988	0.156402092219256
1	A	26	50	20120615	20	2866	56.84	0.0733143301397974	0.156458519340395
1	A	26	50	20120615	20	2868	56.88	0.0732108804177097	0.156656721371162
1	A	26	50	20120615	20	2870	56.92	0.0727761511686363	0.157053266854051
1	A	26	50	20120615	20	2872	56.96	0.0723217643510459	0.1569942941485
1	A	26	50	20120615	20	2874	57	0.0721468261333802	0.157430861875205
1	A	26	50	20120615	20	2876	57.04	0.07077122060126	0.157994708822523
1	A	26	50	20120615	20	2878	57.08	0.06941852532885	0.158373010950458
1	A	26	50	20120615	20	2880	57.12	0.0686662344243458	0.15876043475587
1	A	26	50	20120615	20	2882	57.16	0.0674621729973413	0.158304209460648
1	A	26	50	20120615	20	2884	57.2	0.0670424344120290	0.158173818970197
1	A	26	50	20120615	20	2886	57.24	0.067350025861845	0.157622982787653
1	A	26	50	20120615	20	2888	57.28	0.067033524866586	0.157494006510765
1	A	26	50	20120615	20	2890	57.32	0.0666714861946184	0.156744473322707
1	A	26	50	20120615	20	2892	57.36	0.0663728042902453	0.156188970235407
1	A	26	50	20120615	20	2894	57.4	0.0643975722076787	0.154924239046577
1	A	26	50	20120615	20	2896	57.44	0.0631774594567414	0.153884438524842
1	A	26	50	20120615	20	2898	57.48	0.0610260870749813	0.15346052800952
1	A	26	50	20120615	20	2900	57.52	0.0597771243673716	0.152742319651869
1	A	26	50	20120615	20	2902	57.56	0.0584479757507751	0.152395625197053
1	A	26	50	20120615	20	2904	57.6	0.056767324353251	0.152410333018102
1	A	26	50	20120615	20	2906	57.64	0.0569634757743522	0.152177412044379
1	A	26	50	20120615	20	2908	57.68	0.0549086941789021	0.152767068389211
1	A	26	50	20120615	20	2910	57.72	0.0538070218138135	0.152933945589571
1	A	26	50	20120615	20	2912	57.76	0.051645325673048	0.154265498369223
1	A	26	50	20120615	20	2914	57.8	0.0505578661542612	0.155108298941719
1	A	26	50	20120615	20	2916	57.84	0.0501253996468876	0.156004627497551
1	A	26	50	20120615	20	2918	57.88	0.0490829828300624	0.157772535871874
1	A	26	50	20120615	20	2920	57.92	0.0473678246216163	0.158883824889187
1	A	26	50	20120615	20	2922	57.96	0.0459574294358616	0.160362102325935
1	A	26	50	20120615	20	2924	58	0.0455197303383071	0.161765709286591
1	A	26	50	20120615	20	2926	58.04	0.0453921682749811	0.163461634190589
1	A	26	50	20120615	20	2928	58.08	0.0450874759629678	0.16529084872284
1	A	26	50	20120615	20	2930	58.12	0.0446821623559917	0.166718638735412
1	A	26	50	20120615	20	2932	58.16	0.0450345843757350	0.167961449614025
1	A	26	50	20120615	20	2934	58.2	0.0454911632243473	0.170299356764662
1	A	26	50	20120615	20	2936	58.24	0.0457139018604209	0.172139955716091
1	A	26	50	20120615	20	2938	58.28	0.0459215084113773	0.173608192236547
1	A	26	50	20120615	20	2940	58.32	0.0455036083036961	0.175721734405513
1	A	26	50	20120615	20	2942	58.36	0.045340903033345	0.177581495950712
1	A	26	50	20120615	20	2944	58.4	0.0445265281534525	0.179573910728062
1	A	26	50	20120615	20	2946	58.44	0.0447682879619402	0.181181942259158
1	A	26	50	20120615	20	2948	58.48	0.0442706262093411	0.183772640084069
1	A	26	50	20120615	20	2950	58.52	0.0441236187095325	0.184612612229441
1	A	26	50	20120615	20	2952	58.56	0.0444470493512471	0.185825017516463
1	A	26	50	20120615	20	2954	58.6	0.0445044664218795	0.186651483922314
1	A	26	50	20120615	20	2956	58.64	0.0443923192863833	0.187944499382392
1	A	26	50	20120615	20	2958	58.68	0.0445140123634255	0.188709518208957
1	A	26	50	20120615	20	2960	58.72	0.0445482363316349	0.190847526272553
1	A	26	50	20120615	20	2962	58.76	0.0446160478719507	0.192301408525351
1	A	26	50	20120615	20	2964	58.8	0.0446562115371221	0.194219930644066
1	A	26	50	20120615	20	2966	58.84	0.0449790764934119	0.195703016406927
1	A	26	50	20120615	20	2968	58.88	0.0453097903349729	0.197653429041473
1	A	26	50	20120615	20	2970	58.92	0.0461486311094944	0.198722362362593
1	A	26	50	20120615	20	2972	58.96	0.0469059424721452	0.199489573220181
1	A	26	50	20120615	20	2974	59	0.0479439752269272	0.200618115642954
1	A	26	50	20120615	20	2976	59.04	0.0491826848862097	0.201007165793963
1	A	26	50	20120615	20	2978	59.08	0.0506699425790793	0.201559204058035
1	A	26	50	20120615	20	2980	59.12	0.051284135529218	0.201418772651292
1	A	26	50	20120615	20	2982	59.16	0.0528444373525842	0.2019529211138
1	A	26	50	20120615	20	2984	59.2	0.0540756516799863	0.201573063350947
1	A	26	50	20120615	20	2986	59.24	0.0558115281171211	0.20202921793549
1	A	26	50	20120615	20	2988	59.28	0.0574728047888407	0.202320970193408
1	A	26	50	20120615	20	2990	59.32	0.0585883364468407	0.202680463280963
1	A	26	50	20120615	20	2992	59.36	0.0605435574074997	0.202965356603103
1	A	26	50	20120615	20	2994	59.4	0.0619814590470425	0.203275422926653
1	A	26	50	20120615	20	2996	59.44	0.0641179114757196	0.203315445170469
1	A	26	50	20120615	20	2998	59.48	0.0656272309001621	0.203211854027025
1	A	26	50	20120615	20	3000	59.52	0.067421443646745	0.202891251812435
1	A	26	50	20120615	20	3002	59.56	0.0689039637241807	0.202185134980742
1	A	26	50	20120615	20	3004	59.6	0.0707900296416396	0.201758537459652
1	A	26	50	20120615	20	3006	59.64	0.0727482911614575	0.201645824638731
1	A	26	50	20120615	20	3008	59.68	0.0747023807512665	0.201732445219426
1	A	26	50	20120615	20	3010	59.72	0.0767557481331542	0.202728122278015
1	A	26	50	20120615	20	3012	59.76	0.0781365862554552	0.202412186968181
1	A	26	50	20120615	20	3014	59.8	0.080290079957559	0.202852360939469
1	A	26	50	20120615	20	3016	59.84	0.0819483867807975	0.20301697539813
1	A	26	50	20120615	20	3018	59.88	0.0839334476476226	0.204018733575037
1	A	26	50	20120615	20	3020	59.92	0.08630854861495	0.204637522719253
1	A	26	50	20120615	20	3022	59.96	0.0880032007267418	0.205584621541974
1	A	26	50	20120615	20	3024	60	0.0891155504042263	0.206549751587616
1	A	26	50	20120615	20	3026	60.04	0.09134534092802	0.207890850308814
1	A	26	50	20120615	20	3028	60.08	0.0920202036399844	0.208468980813112
1	A	26	50	20120615	20	3030	60.12	0.0924673072577287	0.209348409516874
1	A	26	50	20120615	20	3032	60.16	0.0936640147742088	0.210881134175774
1	A	26	50	20120615	20	3034	60.2	0.0948680762012133	0.211922843885818
1	A	26	50	20120615	20	3036	60.24	0.0957079069252285	0.213531016838271
1	A	26	50	20120615	20	3038	60.28	0.0969777999935613	0.215040053420001
1	A	26	50	20120615	20	3040	60.32	0.0972786739289563	0.216673823637932
1	A	26	50	20120615	20	3042	60.36	0.0978807753531363	0.218283552225303
1	A	26	50	20120615	20	3044	60.4	0.0976801691593143	0.219174294637564
1	A	26	50	20120615	20	3046	60.44	0.0979880434518423	0.219833742421699
1	A	26	50	20120615	20	3048	60.48	0.0985074840933022	0.221196620031758
1	A	26	50	20120615	20	3050	60.52	0.0988368544319793	0.222540264337368
1	A	26	50	20120615	20	3052	60.56	0.0997513556320873	0.224300040983707
1	A	26	50	20120615	20	3054	60.6	0.100537870504801	0.225291192558897
1	A	26	50	20120615	20	3056	60.64	0.100516233037297	0.226200956143571
1	A	26	50	20120615	20	3058	60.68	0.100908323747465	0.227586531881306
1	A	26	50	20120615	20	3060	60.72	0.101036168653503	0.228506619224986
1	A	26	50	20120615	20	3062	60.76	0.101071948256631	0.229272698711724
1	A	26	50	20120615	20	3064	60.8	0.101646472516345	0.229864900640967
1	A	26	50	20120615	20	3066	60.84	0.101751972848098	0.230170936455865
1	A	26	50	20120615	20	3068	60.88	0.101364831885399	0.231120934416389
1	A	26	50	20120615	20	3070	60.92	0.101592378847585	0.231804140988371
1	A	26	50	20120615	20	3072	60.96	0.101365114728111	0.232796494645089
1	A	26	50	20120615	20	3074	61	0.101767812039997	0.233885792641507
1	A	26	50	20120615	20	3076	61.04	0.101615359817973	0.234326744430254
1	A	26	50	20120615	20	3078	61.08	0.101930022335601	0.235410739125813
1	A	26	50	20120615	20	3080	61.12	0.101690454558135	0.235640407408343
1	A	26	50	20120615	20	3082	61.16	0.102210178042307	0.236239326852008
1	A	26	50	20120615	20	3084	61.2	0.101473584908345	0.237264419552694
1	A	26	50	20120615	20	3086	61.24	0.101048472311496	0.23784226721428
1	A	26	50	20120615	20	3088	61.28	0.100593166255090	0.239127716631799
1	A	26	50	20120615	20	3090	61.32	0.100288756785789	0.239697998250826
1	A	26	50	20120615	20	3092	61.36	0.100090908308413	0.240970649035605
1	A	26	50	20120615	20	3094	61.4	0.100128102125103	0.242276958103169
1	A	26	50	20120615	20	3096	61.44	0.0996859482548283	0.243932507209961
1	A	26	50	20120615	20	3098	61.48	0.0999371832941833	0.245368428950517
1	A	26	50	20120615	20	3100	61.52	0.100550527716184	0.246638816993597
1	A	26	50	20120615	20	3102	61.56	0.100799782856553	0.247819331764787
1	A	26	50	20120615	20	3104	61.6	0.0999740235574832	0.2488614657389
1	A	26	50	20120615	20	3106	61.64	0.0998106111803513	0.250556471404082
1	A	26	50	20120615	20	3108	61.68	0.0995849026957963	0.251540198358069
1	A	26	50	20120615	20	3110	61.72	0.0985494862361053	0.251908106016321
1	A	26	50	20120615	20	3112	61.76	0.0983727095408082	0.252496418858268
1	A	26	50	20120615	20	3114	61.8	0.0972293178756293	0.252737542270652
1	A	26	50	20120615	20	3116	61.84	0.0969280903868443	0.253407879499217
1	A	26	50	20120615	20	3118	61.88	0.0967583847593593	0.254455811748936
1	A	26	50	20120615	20	3120	61.92	0.0974421570167663	0.254694106734196
1	A	26	50	20120615	20	3122	61.96	0.0973990235031143	0.255870025311309
1	A	26	50	20120615	20	3124	62	0.0975595367424432	0.2571520099056
1	A	26	50	20120615	20	3126	62.04	0.0972222468078173	0.257971546664995
