# Supplementary material for: How Do Ants Make Sense of Gravity? A Boltzmann Walker Analysis of Lasius niger Trajectories on Various Inclines
Source: PLoS One. 2013 Oct 29;8(10):e76531. doi: 10.1371/journal.pone.0076531 (PMC3812222; doi:10.1371/journal.pone.0076531)
Supplement: Dataset S1 — Trajectories for . (ZIP) [file pone.0076531.s005.zip › Incline1/1-A-26-50-20120615-21.txt]

Pente	Colonie	Temperature	Humidite	Date	Indiv	Frame	Time	X	Y
1	A	26	50	20120615	21	8	0	0	0
1	A	26	50	20120615	21	10	0.04	0.0038913076118189	0.0023680581837869
1	A	26	50	20120615	21	12	0.08	0.0070426633324652	0.0047035541003001
1	A	26	50	20120615	21	14	0.12	0.010433791891544	0.0066462451287964
1	A	26	50	20120615	21	16	0.16	0.0133718912780522	0.00944108468143622
1	A	26	50	20120615	21	18	0.2	0.0155019090350205	0.0119226759300104
1	A	26	50	20120615	21	20	0.24	0.0167218096539235	0.0142960091303849
1	A	26	50	20120615	21	22	0.28	0.0159925704304858	0.0174673123333285
1	A	26	50	20120615	21	24	0.32	0.0146102473839442	0.0195574492678378
1	A	26	50	20120615	21	26	0.36	0.0131502840128284	0.0217242365774277
1	A	26	50	20120615	21	28	0.4	0.0118158320953731	0.0239765130968631
1	A	26	50	20120615	21	30	0.44	0.0104287007227195	0.0247487444125969
1	A	26	50	20120615	21	32	0.48	0.0081183707365486	0.0252593462192918
1	A	26	50	20120615	21	34	0.52	0.0051572691664484	0.0268281545372357
1	A	26	50	20120615	21	36	0.56	0.0023490087271017	0.0281673299279892
1	A	26	50	20120615	21	38	0.6	-0.00111809138454780	0.0286269634778961
1	A	26	50	20120615	21	40	0.64	-0.0044862453371991	0.0288371785457683
1	A	26	50	20120615	21	42	0.68	-0.00843405855900946	0.028342522704096
1	A	26	50	20120615	21	44	0.72	-0.0112067656693982	0.0275286286568147
1	A	26	50	20120615	21	46	0.76	-0.0142887683569456	0.0267301848927023
1	A	26	50	20120615	21	48	0.8	-0.0175253587289962	0.0260407628521132
1	A	26	50	20120615	21	50	0.84	-0.0213769085549361	0.0248273860003734
1	A	26	50	20120615	21	52	0.88	-0.0250952479485819	0.0228651462978044
1	A	26	50	20120615	21	54	0.92	-0.0276397009900035	0.0209132487390171
1	A	26	50	20120615	21	56	0.96	-0.0303707241556413	0.0185988246045832
1	A	26	50	20120615	21	58	1	-0.0316613142394595	0.0155863870821688
1	A	26	50	20120615	21	60	1.04	-0.0332202513467381	0.0135888599227915
1	A	26	50	20120615	21	62	1.08	-0.0341555909836882	0.0112495880560667
1	A	26	50	20120615	21	64	1.12	-0.0341280633166966	0.0087367214745607
1	A	26	50	20120615	21	66	1.16	-0.0333042485612752	0.0068007691736891
1	A	26	50	20120615	21	68	1.2	-0.0322779396369254	0.004020411167928
1	A	26	50	20120615	21	70	1.24	-0.0308693687866662	0.00184689220178110
1	A	26	50	20120615	21	72	1.28	-0.0290607522749507	-0.000636869864611301
1	A	26	50	20120615	21	74	1.32	-0.026934510468194	-0.0032337619449258
1	A	26	50	20120615	21	76	1.36	-0.0250807876149066	-0.0052347044300562
1	A	26	50	20120615	21	78	1.4	-0.0229202228449911	-0.0078340996683761
1	A	26	50	20120615	21	80	1.44	-0.0218421678463941	-0.0103612993043368
1	A	26	50	20120615	21	82	1.48	-0.0207020995830870	-0.0123777557122465
1	A	26	50	20120615	21	84	1.52	-0.0188632683986114	-0.0134362238530046
1	A	26	50	20120615	21	86	1.56	-0.0157109863680818	-0.0153315528692971
1	A	26	50	20120615	21	88	1.6	-0.013401858463439	-0.0162369323919283
1	A	26	50	20120615	21	90	1.64	-0.0111475313343382	-0.0167804853746264
1	A	26	50	20120615	21	92	1.68	-0.00877405671260739	-0.0169412814566682
1	A	26	50	20120615	21	94	1.72	-0.00646556520406767	-0.0176088609687864
1	A	26	50	20120615	21	96	1.76	-0.0032101162941629	-0.0174990472856682
1	A	26	50	20120615	21	98	1.8	-0.000604852069559202	-0.0166027187298361
1	A	26	50	20120615	21	100	1.84	0.0017260547239441	-0.0161832629872363
1	A	26	50	20120615	21	102	1.88	0.0038244718788611	-0.0150658857805375
1	A	26	50	20120615	21	104	1.92	0.0068062421801754	-0.0134778229449418
1	A	26	50	20120615	21	106	1.96	0.0095529277610165	-0.0121259762006694
1	A	26	50	20120615	21	108	2	0.011852707714012	-0.0108623905248247
1	A	26	50	20120615	21	110	2.04	0.0149769105342607	-0.0102578920086561
1	A	26	50	20120615	21	112	2.08	0.017501493875131	-0.0099638062983606
1	A	26	50	20120615	21	114	2.12	0.0204516847875975	-0.0101718371133857
1	A	26	50	20120615	21	116	2.16	0.0236851921740821	-0.0097792019309962
1	A	26	50	20120615	21	118	2.2	0.0265606348287093	-0.0099748654484184
1	A	26	50	20120615	21	120	2.24	0.0292078304854374	-0.0107766538276058
1	A	26	50	20120615	21	122	2.28	0.030902411886551	-0.0118817910159222
1	A	26	50	20120615	21	124	2.32	0.0312818453853357	-0.0136004847582743
1	A	26	50	20120615	21	126	2.36	0.0313001453088328	-0.015634491556493
1	A	26	50	20120615	21	128	2.4	0.0316337087907219	-0.0184102180128374
1	A	26	50	20120615	21	130	2.44	0.0318504723744947	-0.0205455744260035
1	A	26	50	20120615	21	132	2.48	0.0316157129231407	-0.0228388631387478
1	A	26	50	20120615	21	134	2.52	0.0318357079849035	-0.0262088492050691
1	A	26	50	20120615	21	136	2.56	0.0318717775018118	-0.0270395511805392
1	A	26	50	20120615	21	138	2.6	0.03232874384494	-0.0281423209753523
1	A	26	50	20120615	21	140	2.64	0.0322021095057109	-0.0268302758575793
1	A	26	50	20120615	21	142	2.68	0.032944564554889	-0.0256431920643911
1	A	26	50	20120615	21	144	2.72	0.033449559004809	-0.0244179386471545
1	A	26	50	20120615	21	146	2.76	0.0335533622802872	-0.0229167509506955
1	A	26	50	20120615	21	148	2.8	0.0351297578539932	-0.021768579243676
1	A	26	50	20120615	21	150	2.84	0.0358572717368848	-0.0190772884080731
1	A	26	50	20120615	21	152	2.88	0.0358257842719186	-0.0171674849159698
1	A	26	50	20120615	21	154	2.92	0.0362373204185691	-0.0147329162683445
1	A	26	50	20120615	21	156	2.96	0.0362025307649347	-0.0122444660839928
1	A	26	50	20120615	21	158	3	0.0358132684818916	-0.0101509350369338
1	A	26	50	20120615	21	160	3.04	0.0347972974586827	-0.0074578481501067
1	A	26	50	20120615	21	162	3.08	0.0333096862124225	-0.0051562155773445
1	A	26	50	20120615	21	164	3.12	0.0321814973430393	-0.0030568862546798
1	A	26	50	20120615	21	166	3.16	0.0306754306097901	-0.000938323627566802
1	A	26	50	20120615	21	168	3.2	0.0291734650958718	0.00203060561460120
1	A	26	50	20120615	21	170	3.24	0.027441831299424	0.0042413749659809
1	A	26	50	20120615	21	172	3.28	0.0263383204567043	0.0053082576774352
1	A	26	50	20120615	21	174	3.32	0.0246284655491171	0.0080537411767482
1	A	26	50	20120615	21	176	3.36	0.0231815129427751	0.0102994416031186
1	A	26	50	20120615	21	178	3.4	0.0213170844928205	0.0112074374208402
1	A	26	50	20120615	21	180	3.44	0.018459241725977	0.0123382425853137
1	A	26	50	20120615	21	182	3.48	0.0162742110614324	0.0131541731001249
1	A	26	50	20120615	21	184	3.52	0.0132473697738853	0.0135463345209710
1	A	26	50	20120615	21	186	3.56	0.0100456609793507	0.0137047971506349
1	A	26	50	20120615	21	188	3.6	0.0076337904594015	0.0147174447719721
1	A	26	50	20120615	21	190	3.64	0.005376705613854	0.0155594675270091
1	A	26	50	20120615	21	192	3.68	0.0032530518179165	0.0174476547648115
1	A	26	50	20120615	21	194	3.72	0.000920872232207	0.0185463572814192
1	A	26	50	20120615	21	196	3.76	-0.0021830649076929	0.0196688397990781
1	A	26	50	20120615	21	198	3.8	-0.0057369340924618	0.0206998226992515
1	A	26	50	20120615	21	200	3.84	-0.0078547683995902	0.0212673819571709
1	A	26	50	20120615	21	202	3.88	-0.0092524851607582	0.0221244165891724
1	A	26	50	20120615	21	204	3.92	-0.00980442442988117	0.0215699883041797
1	A	26	50	20120615	21	206	3.96	-0.0106391144875972	0.0218695823763006
1	A	26	50	20120615	21	208	4	-0.0120151428695727	0.0233977235690449
1	A	26	50	20120615	21	210	4.04	-0.0139185555305876	0.0261298229512036
1	A	26	50	20120615	21	212	4.08	-0.0157798161421625	0.0268339740260448
1	A	26	50	20120615	21	214	4.12	-0.0168562518662306	0.0265478149827664
1	A	26	50	20120615	21	216	4.16	-0.0177236173283052	0.0237973958781208
1	A	26	50	20120615	21	218	4.2	-0.0181816881722257	0.023037489433583
1	A	26	50	20120615	21	220	4.24	-0.0181723331495106	0.0224159779282591
1	A	26	50	20120615	21	222	4.28	-0.0192746836300024	0.0217738266830991
1	A	26	50	20120615	21	224	4.32	-0.019837378700374	0.0210464747276604
1	A	26	50	20120615	21	226	4.36	-0.0218767948654688	0.0181280824071439
1	A	26	50	20120615	21	228	4.4	-0.0242677915932374	0.0168980418769986
1	A	26	50	20120615	21	230	4.44	-0.0265452693983542	0.0156148410590438
1	A	26	50	20120615	21	232	4.48	-0.0295869104308316	0.0155198836893982
1	A	26	50	20120615	21	234	4.52	-0.029917907115105	0.0171603007110729
1	A	26	50	20120615	21	236	4.56	-0.0307196813521568	0.0187677524146087
1	A	26	50	20120615	21	238	4.6	-0.0302830994833166	0.0208398722683333
1	A	26	50	20120615	21	240	4.64	-0.0301487986923659	0.0233005543693878
1	A	26	50	20120615	21	242	4.68	-0.0286818349641163	0.0250550277148679
1	A	26	50	20120615	21	244	4.72	-0.0270558004943709	0.0272425049688754
1	A	26	50	20120615	21	246	4.76	-0.0253941441063098	0.0284620781973387
1	A	26	50	20120615	21	248	4.8	-0.0229161145545924	0.0311737358295601
1	A	26	50	20120615	21	250	4.84	-0.0207839684062128	0.0327219531980359
1	A	26	50	20120615	21	252	4.88	-0.0174958370208816	0.0340863298744709
1	A	26	50	20120615	21	254	4.92	-0.0148942780358113	0.0342489361498726
1	A	26	50	20120615	21	256	4.96	-0.0116456314931416	0.0346372226255577
1	A	26	50	20120615	21	258	5	-0.00825199270498954	0.0346112505934848
1	A	26	50	20120615	21	260	5.04	-0.0046254682984537	0.0344949456701152
1	A	26	50	20120615	21	262	5.08	-0.00161943009240910	0.0345911263344922
1	A	26	50	20120615	21	264	5.12	0.00171597138124440	0.0348947791995371
1	A	26	50	20120615	21	266	5.16	0.0031626270027384	0.0362331343464245
1	A	26	50	20120615	21	268	5.2	0.0034527076602252	0.0368024712707918
1	A	26	50	20120615	21	270	5.24	0.0031558034222999	0.0392772643947717
1	A	26	50	20120615	21	272	5.28	0.0024526493680202	0.0406047937368391
1	A	26	50	20120615	21	274	5.32	0.000954679007415499	0.0430423675882844
1	A	26	50	20120615	21	276	5.36	-0.000910399980777701	0.0436622315348082
1	A	26	50	20120615	21	278	5.4	-0.0030964347369516	0.0450171329803754
1	A	26	50	20120615	21	280	5.44	-0.0058240072214971	0.0457426033246693
1	A	26	50	20120615	21	282	5.48	-0.00894807569145739	0.045886640975997
1	A	26	50	20120615	21	284	5.52	-0.0126599620286181	0.0458505785301565
1	A	26	50	20120615	21	286	5.56	-0.0151791713579514	0.0453387039312556
1	A	26	50	20120615	21	288	5.6	-0.0182415094059141	0.0441055097048662
1	A	26	50	20120615	21	290	5.64	-0.0203181406009027	0.0431168330034112
1	A	26	50	20120615	21	292	5.68	-0.0230976359363908	0.042082760046604
1	A	26	50	20120615	21	294	5.72	-0.0253864415921423	0.0398577354225155
1	A	26	50	20120615	21	296	5.76	-0.0279602395649832	0.0377024032427808
1	A	26	50	20120615	21	298	5.8	-0.0297640053241798	0.0375907440109636
1	A	26	50	20120615	21	300	5.84	-0.031796753472328	0.0383138738318119
1	A	26	50	20120615	21	302	5.88	-0.0339810982432948	0.0394407686957854
1	A	26	50	20120615	21	304	5.92	-0.0362558749005075	0.041185752668262
1	A	26	50	20120615	21	306	5.96	-0.0384463997847419	0.0428895476707344
1	A	26	50	20120615	21	308	6	-0.0412330274941998	0.0441339942994648
1	A	26	50	20120615	21	310	6.04	-0.0434264467786216	0.0441932757985471
1	A	26	50	20120615	21	312	6.08	-0.0460794124266841	0.0436877934449481
1	A	26	50	20120615	21	314	6.12	-0.0483262937213791	0.0428851070401485
1	A	26	50	20120615	21	316	6.16	-0.0512310247388831	0.0416573504649065
1	A	26	50	20120615	21	318	6.2	-0.0537648570364514	0.041962410472446
1	A	26	50	20120615	21	320	6.24	-0.0557230478455913	0.0414977706065284
1	A	26	50	20120615	21	322	6.28	-0.0585768601037821	0.0415141047731738
1	A	26	50	20120615	21	324	6.32	-0.0605882253428672	0.0402553839919836
1	A	26	50	20120615	21	326	6.36	-0.0625191925409314	0.0393429334015405
1	A	26	50	20120615	21	328	6.4	-0.0641854189601194	0.0367091020629768
1	A	26	50	20120615	21	330	6.44	-0.0656975668116868	0.0342075704031732
1	A	26	50	20120615	21	332	6.48	-0.0673054569214269	0.0316551270551241
1	A	26	50	20120615	21	334	6.52	-0.0692423638164531	0.0286152750028031
1	A	26	50	20120615	21	336	6.56	-0.0698319494506065	0.0261181981157209
1	A	26	50	20120615	21	338	6.6	-0.0707362683130659	0.0227125597254922
1	A	26	50	20120615	21	340	6.64	-0.0706953268304352	0.0191445696183030
1	A	26	50	20120615	21	342	6.68	-0.0699125596236617	0.016893141627005
1	A	26	50	20120615	21	344	6.72	-0.0680618490452622	0.0137513954875151
1	A	26	50	20120615	21	346	6.76	-0.0665487112442011	0.0105905574649331
1	A	26	50	20120615	21	348	6.8	-0.064653594359943	0.0085404427742389
1	A	26	50	20120615	21	350	6.84	-0.0630867871541899	0.0054783875689887
1	A	26	50	20120615	21	352	6.88	-0.0617229903053154	0.0030187166306313
1	A	26	50	20120615	21	354	6.92	-0.0598766637889592	0.000300951717140799
1	A	26	50	20120615	21	356	6.96	-0.0577622730918552	-0.0012993723500406
1	A	26	50	20120615	21	358	7	-0.0551867073520613	-0.0044665036229751
1	A	26	50	20120615	21	360	7.04	-0.0530128419035917	-0.0063831236244491
1	A	26	50	20120615	21	362	7.08	-0.0503001893721292	-0.0086049026284119
1	A	26	50	20120615	21	364	7.12	-0.0478281299229654	-0.0110817704036878
1	A	26	50	20120615	21	366	7.16	-0.0449097517445844	-0.0128604338721522
1	A	26	50	20120615	21	368	7.2	-0.0425136992033304	-0.0149688353748196
1	A	26	50	20120615	21	370	7.24	-0.0394602353454716	-0.0172070051139703
1	A	26	50	20120615	21	372	7.28	-0.0363405438664868	-0.0179287560765952
1	A	26	50	20120615	21	374	7.32	-0.0341182486745737	-0.0188621370277615
1	A	26	50	20120615	21	376	7.36	-0.0306090898515793	-0.0203991750380267
1	A	26	50	20120615	21	378	7.4	-0.0273760562266381	-0.0215255961404569
1	A	26	50	20120615	21	380	7.44	-0.0236807161881572	-0.0228401076466826
1	A	26	50	20120615	21	382	7.48	-0.0213213837020502	-0.0236070356615576
1	A	26	50	20120615	21	384	7.52	-0.0175937288836691	-0.0252016321638114
1	A	26	50	20120615	21	386	7.56	-0.0151471394207636	-0.0259206183389218
1	A	26	50	20120615	21	388	7.6	-0.0120109087141669	-0.0266966680312741
1	A	26	50	20120615	21	390	7.64	-0.00914486350866161	-0.0279679046024912
1	A	26	50	20120615	21	392	7.68	-0.0057699842634145	-0.0294023414188063
1	A	26	50	20120615	21	394	7.72	-0.003689322559773	-0.0306179286863441
1	A	26	50	20120615	21	396	7.76	-0.00115858738990640	-0.0310246565068826
1	A	26	50	20120615	21	398	7.8	0.00122379677726730	-0.0320164444781748
1	A	26	50	20120615	21	400	7.84	0.0036392735418006	-0.0334684175426633
1	A	26	50	20120615	21	402	7.88	0.0054865192969723	-0.0346354265743336
1	A	26	50	20120615	21	404	7.92	0.0082348312234101	-0.035933038228489
1	A	26	50	20120615	21	406	7.96	0.0096302357454036	-0.037618922216194
1	A	26	50	20120615	21	408	8	0.0117611020305093	-0.0398814517839566
1	A	26	50	20120615	21	410	8.04	0.0136666133844508	-0.0416787758003765
1	A	26	50	20120615	21	412	8.08	0.0153843171773091	-0.0439087077455264
1	A	26	50	20120615	21	414	8.12	0.017507546709178	-0.0463808237632327
1	A	26	50	20120615	21	416	8.16	0.0202023306522799	-0.0486960327861937
1	A	26	50	20120615	21	418	8.2	0.0222882956567802	-0.0498555464859834
1	A	26	50	20120615	21	420	8.24	0.0245319454734851	-0.0499354495522575
1	A	26	50	20120615	21	422	8.28	0.0274265577929504	-0.0503382175748213
1	A	26	50	20120615	21	424	8.32	0.0298100026202959	-0.0503150951830765
1	A	26	50	20120615	21	426	8.36	0.0323877603911114	-0.0492764260321916
1	A	26	50	20120615	21	428	8.4	0.0350272485839246	-0.0494137461690981
1	A	26	50	20120615	21	430	8.44	0.037983456975099	-0.048501217796909
1	A	26	50	20120615	21	432	8.48	0.0407904941197143	-0.0478160666812783
1	A	26	50	20120615	21	434	8.52	0.0451896387507136	-0.0463219995501058
1	A	26	50	20120615	21	436	8.56	0.046788987010537	-0.0460371627965082
1	A	26	50	20120615	21	438	8.6	0.0491675202741803	-0.0451089055410785
1	A	26	50	20120615	21	440	8.64	0.0520047975473998	-0.0429046302583772
1	A	26	50	20120615	21	442	8.68	0.0542732243857175	-0.0407084697330967
1	A	26	50	20120615	21	444	8.72	0.0567226281336121	-0.0388384692817064
1	A	26	50	20120615	21	446	8.76	0.0593513683033512	-0.0367935164705149
1	A	26	50	20120615	21	448	8.8	0.0609301963243846	-0.0354913086222818
1	A	26	50	20120615	21	450	8.84	0.0632327481359623	-0.0339735039164648
1	A	26	50	20120615	21	452	8.88	0.0652529522098123	-0.0324413449429898
1	A	26	50	20120615	21	454	8.92	0.0665273000508667	-0.0320388597631384
1	A	26	50	20120615	21	456	8.96	0.0663849594558138	-0.0317726340600217
1	A	26	50	20120615	21	458	9	0.0649945046812886	-0.0325520071542455
1	A	26	50	20120615	21	460	9.04	0.0648830646525736	-0.0333367542600063
1	A	26	50	20120615	21	462	9.08	0.0640843875432234	-0.0341477350273492
1	A	26	50	20120615	21	464	9.12	0.064053769819598	-0.0352028090555577
1	A	26	50	20120615	21	466	9.16	0.0637887461980093	-0.0370776319751957
1	A	26	50	20120615	21	468	9.2	0.0639844026443636	-0.0398458843128629
1	A	26	50	20120615	21	470	9.24	0.0640204650902041	-0.0437062630740727
1	A	26	50	20120615	21	472	9.28	0.0639402084705394	-0.0463915010756286
1	A	26	50	20120615	21	474	9.32	0.0639941253626049	-0.0498646328081216
1	A	26	50	20120615	21	476	9.36	0.0635998072660762	-0.0532542552297565
1	A	26	50	20120615	21	478	9.4	0.0636505209644229	-0.0562610712532605
1	A	26	50	20120615	21	480	9.44	0.0637431378106227	-0.0590039525996187
1	A	26	50	20120615	21	482	9.48	0.0639101196627864	-0.0617219664146962
1	A	26	50	20120615	21	484	9.52	0.064044450152222	-0.0637287552586935
1	A	26	50	20120615	21	486	9.56	0.0650725551277959	-0.0658981871476451
1	A	26	50	20120615	21	488	9.6	0.0650119843609195	-0.067552576599316
1	A	26	50	20120615	21	490	9.64	0.0650340248792891	-0.0696037731633854
1	A	26	50	20120615	21	492	9.68	0.0645525841562504	-0.0707626221828007
1	A	26	50	20120615	21	494	9.72	0.0628338197032203	-0.0711944522940714
1	A	26	50	20120615	21	496	9.76	0.0613275479090045	-0.0716485491978816
1	A	26	50	20120615	21	498	9.8	0.060349449524996	-0.0717696341630919
1	A	26	50	20120615	21	500	9.84	0.0585491556600951	-0.0717724625902167
1	A	26	50	20120615	21	502	9.88	0.0564934548258296	-0.0713363191275808
1	A	26	50	20120615	21	504	9.92	0.0545252231003968	-0.0702159084327907
1	A	26	50	20120615	21	506	9.96	0.0515676782774059	-0.0697510564348387
1	A	26	50	20120615	21	508	10	0.0485414026752838	-0.0681330546981276
1	A	26	50	20120615	21	510	10.04	0.0451117226544947	-0.0673950473506032
1	A	26	50	20120615	21	512	10.08	0.0421171254361696	-0.0659094160033303
1	A	26	50	20120615	21	514	10.12	0.0386752831787441	-0.0655982183089301
1	A	26	50	20120615	21	516	10.16	0.0355174857153212	-0.0650759492403457
1	A	26	50	20120615	21	518	10.2	0.0326165094348253	-0.0648191280574188
1	A	26	50	20120615	21	520	10.24	0.0290457616111895	-0.0647860354600592
1	A	26	50	20120615	21	522	10.28	0.0260315068243474	-0.0647701962681607
1	A	26	50	20120615	21	524	10.32	0.0236776897711337	-0.0654010769383353
1	A	26	50	20120615	21	526	10.36	0.0205552476467701	-0.0656515341602316
1	A	26	50	20120615	21	528	10.4	0.0175045061500189	-0.0650980109719187
1	A	26	50	20120615	21	530	10.44	0.0150116719036238	-0.0646982127978359
1	A	26	50	20120615	21	532	10.48	0.0133329296944088	-0.0635032730483087
1	A	26	50	20120615	21	534	10.52	0.013031490073589	-0.0621734173249312
1	A	26	50	20120615	21	536	10.56	0.0114438232177908	-0.0601384347193544
1	A	26	50	20120615	21	538	10.6	0.0113431312121499	-0.0587170086678132
1	A	26	50	20120615	21	540	10.64	0.011188840512495	-0.0564606309290469
1	A	26	50	20120615	21	542	10.68	0.011872966323293	-0.0540343354307615
1	A	26	50	20120615	21	544	10.72	0.0123611528450242	-0.0516382333920328
1	A	26	50	20120615	21	546	10.76	0.012917080196393	-0.049025756678261
1	A	26	50	20120615	21	548	10.8	0.0142252984522663	-0.04673197299077
1	A	26	50	20120615	21	550	10.84	0.0145988629647671	-0.0442673523049442
1	A	26	50	20120615	21	552	10.88	0.0150578459764353	-0.0415152220018881
1	A	26	50	20120615	21	554	10.92	0.0151748014380435	-0.0385551315944849
1	A	26	50	20120615	21	556	10.96	0.0156265719605436	-0.0352899246109998
1	A	26	50	20120615	21	558	11	0.0159236275193201	-0.0315716036021304
1	A	26	50	20120615	21	560	11.04	0.0159816809860555	-0.02876926871761
1	A	26	50	20120615	21	562	11.08	0.0162049145968761	-0.0256331794323695
1	A	26	50	20120615	21	564	11.12	0.0149366549452077	-0.023420635242969
1	A	26	50	20120615	21	566	11.16	0.0137011343375083	-0.0205847764259525
1	A	26	50	20120615	21	568	11.2	0.0123776425751614	-0.0187209136614229
1	A	26	50	20120615	21	570	11.24	0.0103971991156176	-0.0175093356893344
1	A	26	50	20120615	21	572	11.28	0.0089890242451558	-0.0148771024120963
1	A	26	50	20120615	21	574	11.32	0.007943170889374	-0.0127341870274392
1	A	26	50	20120615	21	576	11.36	0.007126858536901	-0.0103437701272312
1	A	26	50	20120615	21	578	11.4	0.0054766268731035	-0.0102245377817875
1	A	26	50	20120615	21	580	11.44	0.0038629950563002	-0.0099975706471623
1	A	26	50	20120615	21	582	11.48	0.0020836739785292	-0.0098068922325475
1	A	26	50	20120615	21	584	11.52	-0.000347062150342001	-0.0091683606670004
1	A	26	50	20120615	21	586	11.56	-0.0028646239208752	-0.0090177257094043
1	A	26	50	20120615	21	588	11.6	-0.004135082674633	-0.0077772482831687
1	A	26	50	20120615	21	590	11.64	-0.0058479074307012	-0.006365651015886
1	A	26	50	20120615	21	592	11.68	-0.00728071790141952	-0.0049252037919309
1	A	26	50	20120615	21	594	11.72	-0.00768710631070305	-0.0034504053205457
1	A	26	50	20120615	21	596	11.76	-0.00763105395615839	-0.00132818695137400
1	A	26	50	20120615	21	598	11.8	-0.00733882086562961	0.002115479641547
1	A	26	50	20120615	21	600	11.84	-0.00670480771241432	0.0036759440994729
1	A	26	50	20120615	21	602	11.88	-0.00614595293897134	0.0055749076446207
1	A	26	50	20120615	21	604	11.92	-0.0050431364751107	0.006513109649821
1	A	26	50	20120615	21	606	11.96	-0.0049616827236655	0.0078721639335141
1	A	26	50	20120615	21	608	12	-0.0045771567125534	0.0075287942240728
1	A	26	50	20120615	21	610	12.04	-0.0040667563605805	0.0072420023909359
1	A	26	50	20120615	21	612	12.08	-0.0017815979616064	0.0073341398187381
1	A	26	50	20120615	21	614	12.12	-0.00126550193522180	0.0062948837692248
1	A	26	50	20120615	21	616	12.16	-0.00102913735147460	0.0059166311387647
1	A	26	50	20120615	21	618	12.2	-0.000756300199953701	0.0050521577434251
1	A	26	50	20120615	21	620	12.24	-0.0004187528784594	0.0043429041860508
1	A	26	50	20120615	21	622	12.28	-0.00105878633880970	0.0050651826503345
1	A	26	50	20120615	21	624	12.32	-0.00178176978855420	0.0056301234918432
1	A	26	50	20120615	21	626	12.36	-0.0017992749240293	0.0059374632116452
1	A	26	50	20120615	21	628	12.4	-0.0017231414440057	0.006448184519386
1	A	26	50	20120615	21	630	12.44	-0.00192045252022800	0.007593103535212
1	A	26	50	20120615	21	632	12.48	-0.0007412600387179	0.00962237978906463
1	A	26	50	20120615	21	634	12.52	-0.00163778658444870	0.0127031874661519
1	A	26	50	20120615	21	636	12.56	-0.00270536933161630	0.0150099182788065
1	A	26	50	20120615	21	638	12.6	-0.0047291018683044	0.0174226443979609
1	A	26	50	20120615	21	640	12.64	-0.00783924740574315	0.0198542785524443
1	A	26	50	20120615	21	642	12.68	-0.0112465545679755	0.0209688909716286
1	A	26	50	20120615	21	644	12.72	-0.0133685466629773	0.0206166457285806
1	A	26	50	20120615	21	646	12.76	-0.0167467790085808	0.0207910734151501
1	A	26	50	20120615	21	648	12.8	-0.0192266951211904	0.0208844320163634
1	A	26	50	20120615	21	650	12.84	-0.0213927732026788	0.0201028548703026
1	A	26	50	20120615	21	652	12.88	-0.0247847290766916	0.0176948522244465
1	A	26	50	20120615	21	654	12.92	-0.0258119643109247	0.0173388451733225
1	A	26	50	20120615	21	656	12.96	-0.0261513614237586	0.0181322472660851
1	A	26	50	20120615	21	658	13	-0.0266252361042386	0.0195102145348545
1	A	26	50	20120615	21	660	13.04	-0.0270521093969731	0.0208044674317993
1	A	26	50	20120615	21	662	13.08	-0.0262703533528967	0.0236352633642625
1	A	26	50	20120615	21	664	13.12	-0.0249655716359801	0.0257499651883502
1	A	26	50	20120615	21	666	13.16	-0.0230572601391851	0.0280921574060813
1	A	26	50	20120615	21	668	13.2	-0.0211952853497612	0.0292184583003587
1	A	26	50	20120615	21	670	13.24	-0.0191168651746161	0.0293621070429567
1	A	26	50	20120615	21	672	13.28	-0.0165042328973525	0.0295117732642627
1	A	26	50	20120615	21	674	13.32	-0.0125853551921351	0.0303811256963925
1	A	26	50	20120615	21	676	13.36	-0.0100567837690188	0.0308273525017281
1	A	26	50	20120615	21	678	13.4	-0.00592085256624842	0.0331717721058199
1	A	26	50	20120615	21	680	13.44	-0.003568562863682	0.0351799270801184
1	A	26	50	20120615	21	682	13.48	-0.0026329969525619	0.0347014349923573
1	A	26	50	20120615	21	684	13.52	-0.00233090679350340	0.034032356413863
1	A	26	50	20120615	21	686	13.56	-0.00289083778346730	0.0331702956668607
1	A	26	50	20120615	21	688	13.6	-0.0032229927086483	0.0330667313934746
1	A	26	50	20120615	21	690	13.64	-0.0048668604114152	0.0332539591269972
1	A	26	50	20120615	21	692	13.68	-0.0047814489833157	0.0343895796886506
1	A	26	50	20120615	21	694	13.72	-0.005189725367705	0.0358070388711493
1	A	26	50	20120615	21	696	13.76	-0.0052749246637701	0.03829597695918
1	A	26	50	20120615	21	698	13.8	-0.0058016131497369	0.0401398639571411
1	A	26	50	20120615	21	700	13.84	-0.00715096380707178	0.0438945090413602
1	A	26	50	20120615	21	702	13.88	-0.00850669963864075	0.045552886575277
1	A	26	50	20120615	21	704	13.92	-0.00996058189143841	0.047919360839874
1	A	26	50	20120615	21	706	13.96	-0.0118124945513660	0.0499197659238507
1	A	26	50	20120615	21	708	14	-0.0135620181493777	0.0510524095659553
1	A	26	50	20120615	21	710	14.04	-0.0150760751892544	0.0519379900987134
1	A	26	50	20120615	21	712	14.08	-0.0168053755333242	0.0522936648096502
1	A	26	50	20120615	21	714	14.12	-0.0198157412328697	0.0519148677069686
1	A	26	50	20120615	21	716	14.16	-0.0227722253956888	0.0517296764409758
1	A	26	50	20120615	21	718	14.2	-0.0260804951821481	0.0520973719671928
1	A	26	50	20120615	21	720	14.24	-0.0286055027870872	0.0527479809165626
1	A	26	50	20120615	21	722	14.28	-0.0319979182805078	0.0531043627342806
1	A	26	50	20120615	21	724	14.32	-0.0351287749755674	0.0526813007470967
1	A	26	50	20120615	21	726	14.36	-0.0391882325799525	0.0523552255260203
1	A	26	50	20120615	21	728	14.4	-0.0428915487829252	0.051370169211285
1	A	26	50	20120615	21	730	14.44	-0.0464016360371234	0.0500704977550759
1	A	26	50	20120615	21	732	14.48	-0.0493736602856726	0.0497347090081464
1	A	26	50	20120615	21	734	14.52	-0.0531707388478306	0.0490066152976942
1	A	26	50	20120615	21	736	14.56	-0.0566114355922706	0.0478098512126716
1	A	26	50	20120615	21	738	14.6	-0.0597785880784086	0.0474504783332692
1	A	26	50	20120615	21	740	14.64	-0.0635947019551162	0.0463676150085601
1	A	26	50	20120615	21	742	14.68	-0.0669428525640345	0.0453679074413186
1	A	26	50	20120615	21	744	14.72	-0.0703223987140375	0.044245446136863
1	A	26	50	20120615	21	746	14.76	-0.0734355070288893	0.0421770173805362
1	A	26	50	20120615	21	748	14.8	-0.0763979308886704	0.0408863353728363
1	A	26	50	20120615	21	750	14.84	-0.0781417269217545	0.038077495105929
1	A	26	50	20120615	21	752	14.88	-0.079512665549119	0.0362353405195818
1	A	26	50	20120615	21	754	14.92	-0.080906514436194	0.0324797549833438
1	A	26	50	20120615	21	756	14.96	-0.082543608055997	0.0296521763867351
1	A	26	50	20120615	21	758	15	-0.0830592303208383	0.0268402955606686
1	A	26	50	20120615	21	760	15.04	-0.0834906361680402	0.0228421016878056
1	A	26	50	20120615	21	762	15.08	-0.0820145507623133	0.0211094779418642
1	A	26	50	20120615	21	764	15.12	-0.07990539265539	0.0183207902182206
1	A	26	50	20120615	21	766	15.16	-0.0782120840464826	0.0160480783128090
1	A	26	50	20120615	21	768	15.2	-0.0756897634473121	0.0139309298992583
1	A	26	50	20120615	21	770	15.24	-0.0725161267919906	0.0128934628299014
1	A	26	50	20120615	21	772	15.28	-0.0701267422676831	0.0125702443202210
1	A	26	50	20120615	21	774	15.32	-0.0674045225814712	0.0119144734913486
1	A	26	50	20120615	21	776	15.36	-0.0644620391329196	0.0123605871595992
1	A	26	50	20120615	21	778	15.4	-0.0621505070652208	0.0132395208886141
1	A	26	50	20120615	21	780	15.44	-0.0597709513251718	0.0141627195021313
1	A	26	50	20120615	21	782	15.48	-0.0567916276133204	0.0158935754811197
1	A	26	50	20120615	21	784	15.52	-0.0547258151520839	0.0168809086796905
1	A	26	50	20120615	21	786	15.56	-0.0524365569479924	0.0190076737454653
1	A	26	50	20120615	21	788	15.6	-0.050402988555978	0.0199448023625718
1	A	26	50	20120615	21	790	15.64	-0.0481285088836134	0.0232549106266623
1	A	26	50	20120615	21	792	15.68	-0.0455274165890187	0.0263069956262977
1	A	26	50	20120615	21	794	15.72	-0.0437349716093889	0.0286948245156866
1	A	26	50	20120615	21	796	15.76	-0.0421076360631662	0.0304533990804975
1	A	26	50	20120615	21	798	15.8	-0.0405390186640532	0.0342574638576537
1	A	26	50	20120615	21	800	15.84	-0.0396924704256167	0.0369724710546976
1	A	26	50	20120615	21	802	15.88	-0.0387994242594629	0.0404132229534665
1	A	26	50	20120615	21	804	15.92	-0.0379184455776368	0.0439570243518849
1	A	26	50	20120615	21	806	15.96	-0.0372839657339459	0.0473640698846082
1	A	26	50	20120615	21	808	16	-0.0374535865086169	0.05138320826033
1	A	26	50	20120615	21	810	16.04	-0.0376293873965555	0.0546378652106399
1	A	26	50	20120615	21	812	16.08	-0.0380669450727538	0.05823025050178
1	A	26	50	20120615	21	814	16.12	-0.039027125370927	0.0610771331135151
1	A	26	50	20120615	21	816	16.16	-0.0387555963669513	0.0643793217816563
1	A	26	50	20120615	21	818	16.2	-0.0391966188663774	0.0678502968384667
1	A	26	50	20120615	21	820	16.24	-0.0391148066117941	0.0701239986933721
1	A	26	50	20120615	21	822	16.28	-0.0391488891586473	0.0741009086521215
1	A	26	50	20120615	21	824	16.32	-0.038660631926238	0.0769342148136578
1	A	26	50	20120615	21	826	16.36	-0.0384955224928309	0.079315679742016
1	A	26	50	20120615	21	828	16.4	-0.038866824263632	0.0819464705214206
1	A	26	50	20120615	21	830	16.44	-0.0394291862867096	0.0831435315912913
1	A	26	50	20120615	21	832	16.48	-0.0408716134096521	0.0857594731282909
1	A	26	50	20120615	21	834	16.52	-0.041906110630528	0.0877086836813097
1	A	26	50	20120615	21	836	16.56	-0.0439764485751641	0.0897968407168317
1	A	26	50	20120615	21	838	16.6	-0.0465110021216492	0.0913783557436335
1	A	26	50	20120615	21	840	16.64	-0.0486721325769896	0.0920295303784282
1	A	26	50	20120615	21	842	16.68	-0.0508289496809648	0.0925563249304122
1	A	26	50	20120615	21	844	16.72	-0.0532274558827496	0.0939647402171796
1	A	26	50	20120615	21	846	16.76	-0.0564414683352768	0.095948811134511
1	A	26	50	20120615	21	848	16.8	-0.0591068366362814	0.096478575534976
1	A	26	50	20120615	21	850	16.84	-0.0616399759692041	0.0967267700151724
1	A	26	50	20120615	21	852	16.88	-0.0651892984573699	0.096809430797893
1	A	26	50	20120615	21	854	16.92	-0.0690759108801618	0.0968645144161475
1	A	26	50	20120615	21	856	16.96	-0.0718595074349808	0.0965538116964941
1	A	26	50	20120615	21	858	17	-0.075275540294893	0.0967537814942137
1	A	26	50	20120615	21	860	17.04	-0.0783066949338053	0.0955779336277786
1	A	26	50	20120615	21	862	17.08	-0.0817065845459031	0.0951064560392868
1	A	26	50	20120615	21	864	17.12	-0.0852668247627705	0.0948427476363111
1	A	26	50	20120615	21	866	17.16	-0.0881833503213847	0.094659896893764
1	A	26	50	20120615	21	868	17.2	-0.091549474877574	0.0948293062435075
1	A	26	50	20120615	21	870	17.24	-0.0943175511456527	0.0952389678500812
1	A	26	50	20120615	21	872	17.28	-0.0979620502065662	0.0959559034155262
1	A	26	50	20120615	21	874	17.32	-0.100229706298493	0.0959326042470861
1	A	26	50	20120615	21	876	17.36	-0.103011202746171	0.0966187594543461
1	A	26	50	20120615	21	878	17.4	-0.105061593208510	0.095776107374274
1	A	26	50	20120615	21	880	17.44	-0.107517488196656	0.0948065508401822
1	A	26	50	20120615	21	882	17.48	-0.109392452537650	0.0936599064838101
1	A	26	50	20120615	21	884	17.52	-0.111884508966586	0.0912852297805513
1	A	26	50	20120615	21	886	17.56	-0.112830971393204	0.0897462118712988
1	A	26	50	20120615	21	888	17.6	-0.114274459176318	0.0864911165147846
1	A	26	50	20120615	21	890	17.64	-0.116312128787664	0.0841889889672756
1	A	26	50	20120615	21	892	17.68	-0.117226205723704	0.0820700020760938
1	A	26	50	20120615	21	894	17.72	-0.118596437244287	0.0794029367188144
1	A	26	50	20120615	21	896	17.76	-0.119717342913824	0.07680559209016
1	A	26	50	20120615	21	898	17.8	-0.120570255113291	0.0745681648131295
1	A	26	50	20120615	21	900	17.84	-0.121407115988826	0.0709679306367182
1	A	26	50	20120615	21	902	17.88	-0.121567699938833	0.0691993858662925
1	A	26	50	20120615	21	904	17.92	-0.121580781414285	0.0666421341921314
1	A	26	50	20120615	21	906	17.96	-0.121098110325447	0.0636613962667176
1	A	26	50	20120615	21	908	18	-0.121023086295963	0.0611964927381794
1	A	26	50	20120615	21	910	18.04	-0.119545162412605	0.0587414887045779
1	A	26	50	20120615	21	912	18.08	-0.118249389236081	0.0569571047422536
1	A	26	50	20120615	21	914	18.12	-0.116219002824582	0.0543768720977039
1	A	26	50	20120615	21	916	18.16	-0.114731179446287	0.0517904876241579
1	A	26	50	20120615	21	918	18.2	-0.113436820483325	0.0491117550049889
1	A	26	50	20120615	21	920	18.24	-0.111548067560097	0.0463876261304677
1	A	26	50	20120615	21	922	18.28	-0.109430353461122	0.0439348848385659
1	A	26	50	20120615	21	924	18.32	-0.108616827109367	0.0419786739284133
1	A	26	50	20120615	21	926	18.36	-0.106360802923991	0.0403671068634111
1	A	26	50	20120615	21	928	18.4	-0.104717345343157	0.0388291496143303
1	A	26	50	20120615	21	930	18.44	-0.102792247131377	0.0365681756814863
1	A	26	50	20120615	21	932	18.48	-0.101286109687449	0.034312363628145
1	A	26	50	20120615	21	934	18.52	-0.0989276964401581	0.0318473186782506
1	A	26	50	20120615	21	936	18.56	-0.0969810314715515	0.0297964261700971
1	A	26	50	20120615	21	938	18.6	-0.0941842827306024	0.0284580144546672
1	A	26	50	20120615	21	940	18.64	-0.0917357840793878	0.0286427814565913
1	A	26	50	20120615	21	942	18.68	-0.0890636275532838	0.0280150120562539
1	A	26	50	20120615	21	944	18.72	-0.0860451301257547	0.027690308622333
1	A	26	50	20120615	21	946	18.76	-0.0832978081488106	0.0288684192304679
1	A	26	50	20120615	21	948	18.8	-0.0800828057467897	0.0297273418375752
1	A	26	50	20120615	21	950	18.84	-0.0769497570207084	0.0305549396142759
1	A	26	50	20120615	21	952	18.88	-0.0733320573068018	0.031935777736577
1	A	26	50	20120615	21	954	18.92	-0.0711206515593189	0.033276593615063
1	A	26	50	20120615	21	956	18.96	-0.0678050278623352	0.0341963981160304
1	A	26	50	20120615	21	958	19	-0.0648941520869027	0.0355934996942988
1	A	26	50	20120615	21	960	19.04	-0.0615981859584359	0.0366439775284295
1	A	26	50	20120615	21	962	19.08	-0.0586381662617109	0.0383955517361067
1	A	26	50	20120615	21	964	19.12	-0.0562292655902427	0.0398082803742393
1	A	26	50	20120615	21	966	19.16	-0.0537058843309004	0.0419882905806375
1	A	26	50	20120615	21	968	19.2	-0.0507054605526984	0.0438556464526661
1	A	26	50	20120615	21	970	19.24	-0.0485144972622597	0.0460927131052382
1	A	26	50	20120615	21	972	19.28	-0.0468229486421306	0.0492502355041232
1	A	26	50	20120615	21	974	19.32	-0.0453025212772623	0.0508748904085385
1	A	26	50	20120615	21	976	19.36	-0.0424778771737955	0.0544343598790144
1	A	26	50	20120615	21	978	19.4	-0.0404012459788068	0.0562652007568626
1	A	26	50	20120615	21	980	19.44	-0.0370402260264709	0.0600318171588871
1	A	26	50	20120615	21	982	19.48	-0.0352416999285229	0.0617449247576677
1	A	26	50	20120615	21	984	19.52	-0.0326674069809352	0.0638037368617705
1	A	26	50	20120615	21	986	19.56	-0.0304519707247996	0.0667986876334861
1	A	26	50	20120615	21	988	19.6	-0.0286057149191215	0.0684203663254593
1	A	26	50	20120615	21	990	19.64	-0.0263332151457442	0.0716589153832937
1	A	26	50	20120615	21	992	19.68	-0.0246575842063664	0.0744280162490984
1	A	26	50	20120615	21	994	19.72	-0.0228481686639882	0.0775212548633989
1	A	26	50	20120615	21	996	19.76	-0.0209319092869726	0.0807600867639458
1	A	26	50	20120615	21	998	19.8	-0.0194879265291116	0.0838742557389694
1	A	26	50	20120615	21	1000	19.84	-0.0179746473066943	0.0875476047565554
1	A	26	50	20120615	21	1002	19.88	-0.0171408269903191	0.0905075537426023
1	A	26	50	20120615	21	1004	19.92	-0.0169398672431059	0.0939272635577767
1	A	26	50	20120615	21	1006	19.96	-0.0173907185267904	0.0976554133509046
1	A	26	50	20120615	21	1008	20	-0.0174417716363921	0.0998948205269224
1	A	26	50	20120615	21	1010	20.04	-0.0175689801463275	0.103211646305434
1	A	26	50	20120615	21	1012	20.08	-0.0180433780858256	0.106362019147655
1	A	26	50	20120615	21	1014	20.12	-0.0181932140127590	0.108652974408021
1	A	26	50	20120615	21	1016	20.16	-0.0187340092790105	0.112022903905800
1	A	26	50	20120615	21	1018	20.2	-0.0195268881127550	0.114695979670719
1	A	26	50	20120615	21	1020	20.24	-0.0204838157197347	0.118117740095559
1	A	26	50	20120615	21	1022	20.28	-0.0212361066242391	0.119751368892134
1	A	26	50	20120615	21	1024	20.32	-0.0224890998405017	0.123373311246728
1	A	26	50	20120615	21	1026	20.36	-0.0238574928834539	0.125965140442489
1	A	26	50	20120615	21	1028	20.4	-0.0249081828496190	0.12764854955646
1	A	26	50	20120615	21	1030	20.44	-0.0262752323896869	0.129003436859892
1	A	26	50	20120615	21	1032	20.48	-0.0284116848183639	0.130863127694412
1	A	26	50	20120615	21	1034	20.52	-0.030164390396891	0.132760083056301
1	A	26	50	20120615	21	1036	20.56	-0.0316545472275636	0.133589943574702
1	A	26	50	20120615	21	1038	20.6	-0.0342855501390025	0.135763165556001
1	A	26	50	20120615	21	1040	20.64	-0.0365805359080215	0.136800208361289
1	A	26	50	20120615	21	1042	20.68	-0.0393963765320626	0.137360095510632
1	A	26	50	20120615	21	1044	20.72	-0.0408796744269576	0.1386670409743
1	A	26	50	20120615	21	1046	20.76	-0.0435388908989659	0.140578562735881
1	A	26	50	20120615	21	1048	20.8	-0.0453213656729809	0.142679518404143
1	A	26	50	20120615	21	1050	20.84	-0.0474933855727516	0.144912773751164
1	A	26	50	20120615	21	1052	20.88	-0.0491360653361261	0.146156503868593
1	A	26	50	20120615	21	1054	20.92	-0.0518316270966873	0.147867631568386
1	A	26	50	20120615	21	1056	20.96	-0.0529381784985662	0.149561223020006
1	A	26	50	20120615	21	1058	21	-0.055033972287325	0.151009448418555
1	A	26	50	20120615	21	1060	21.04	-0.0567955167006169	0.152752325212823
1	A	26	50	20120615	21	1062	21.08	-0.0592538441360901	0.154347133847111
1	A	26	50	20120615	21	1064	21.12	-0.0607505770598276	0.153819137213599
1	A	26	50	20120615	21	1066	21.16	-0.0611267578674189	0.153260522856462
1	A	26	50	20120615	21	1068	21.2	-0.0618137828160197	0.152268027778388
1	A	26	50	20120615	21	1070	21.24	-0.0636846459376831	0.151807135578411
1	A	26	50	20120615	21	1072	21.28	-0.0651208505209511	0.150052732943609
1	A	26	50	20120615	21	1074	21.32	-0.0665091839751327	0.149486057569166
1	A	26	50	20120615	21	1076	21.36	-0.0684402925945532	0.148294582642867
1	A	26	50	20120615	21	1078	21.4	-0.0715495825327867	0.14856243469158
1	A	26	50	20120615	21	1080	21.44	-0.0741479171109348	0.148499785030767
1	A	26	50	20120615	21	1082	21.48	-0.077336332297983	0.14861921536611
1	A	26	50	20120615	21	1084	21.52	-0.0802850382862091	0.149812740902074
1	A	26	50	20120615	21	1086	21.56	-0.0829727511614991	0.150844409695826
1	A	26	50	20120615	21	1088	21.6	-0.0855382759850002	0.151944526425996
1	A	26	50	20120615	21	1090	21.64	-0.0883230746213472	0.15385067417604
1	A	26	50	20120615	21	1092	21.68	-0.090015393280761	0.154742123695082
1	A	26	50	20120615	21	1094	21.72	-0.0924945803662791	0.156210006662147
1	A	26	50	20120615	21	1096	21.76	-0.0933311583991009	0.157483435264386
1	A	26	50	20120615	21	1098	21.8	-0.0939912425793385	0.158876789176714
1	A	26	50	20120615	21	1100	21.84	-0.0957848189298182	0.160706427973034
1	A	26	50	20120615	21	1102	21.88	-0.0966110024929565	0.162974543684368
1	A	26	50	20120615	21	1104	21.92	-0.0985019474472056	0.165921623326998
1	A	26	50	20120615	21	1106	21.96	-0.0992364899715022	0.167848630727087
1	A	26	50	20120615	21	1108	22	-0.0999368792382675	0.170303351917976
1	A	26	50	20120615	21	1110	22.04	-0.100184366611683	0.17276691194363
1	A	26	50	20120615	21	1112	22.08	-0.100985094330698	0.174650361565999
1	A	26	50	20120615	21	1114	22.12	-0.101703514820384	0.176652887970319
1	A	26	50	20120615	21	1116	22.16	-0.103056634356863	0.178372854504877
1	A	26	50	20120615	21	1118	22.2	-0.104982651807458	0.178968379835992
1	A	26	50	20120615	21	1120	22.24	-0.106435826953475	0.17978218903046
1	A	26	50	20120615	21	1122	22.28	-0.108532469270371	0.180161834661279
1	A	26	50	20120615	21	1124	22.32	-0.110340117045796	0.179741530390542
1	A	26	50	20120615	21	1126	22.36	-0.111972826603556	0.179624857771646
1	A	26	50	20120615	21	1128	22.4	-0.113236921396283	0.180226110667689
1	A	26	50	20120615	21	1130	22.44	-0.114391980323352	0.178457283054551
1	A	26	50	20120615	21	1132	22.48	-0.115663711869316	0.178291466514363
1	A	26	50	20120615	21	1134	22.52	-0.117371374745881	0.178328943173765
1	A	26	50	20120615	21	1136	22.56	-0.119030105833189	0.179610362082632
1	A	26	50	20120615	21	1138	22.6	-0.119894473162511	0.181433000521818
1	A	26	50	20120615	21	1140	22.64	-0.121679776363651	0.183623051644509
1	A	26	50	20120615	21	1142	22.68	-0.122275796669513	0.184127289490173
1	A	26	50	20120615	21	1144	22.72	-0.123931557908340	0.183981908335961
1	A	26	50	20120615	21	1146	22.76	-0.124348538777205	0.184109399688609
1	A	26	50	20120615	21	1148	22.8	-0.125893567094098	0.18350765181782
1	A	26	50	20120615	21	1150	22.84	-0.126234887537377	0.182273962616683
1	A	26	50	20120615	21	1152	22.88	-0.128695053450481	0.181161542228521
1	A	26	50	20120615	21	1154	22.92	-0.130167815454336	0.179892426977647
1	A	26	50	20120615	21	1156	22.96	-0.130338016056568	0.178402765121721
1	A	26	50	20120615	21	1158	23	-0.131244526950049	0.176864100765859
1	A	26	50	20120615	21	1160	23.04	-0.132620910299629	0.174700000462038
1	A	26	50	20120615	21	1162	23.08	-0.135373111313363	0.172824611856975
1	A	26	50	20120615	21	1164	23.12	-0.138311988517330	0.171176911635454
1	A	26	50	20120615	21	1166	23.16	-0.141520980511711	0.17009913947957
1	A	26	50	20120615	21	1168	23.2	-0.143459301620300	0.168262641747472
1	A	26	50	20120615	21	1170	23.24	-0.144001440389436	0.168209820870917
1	A	26	50	20120615	21	1172	23.28	-0.144901516611208	0.167120240031787
1	A	26	50	20120615	21	1174	23.32	-0.146630675533921	0.166174555422628
1	A	26	50	20120615	21	1176	23.36	-0.148573302922807	0.16492206425218
1	A	26	50	20120615	21	1178	23.4	-0.149079527738527	0.164067942900117
1	A	26	50	20120615	21	1180	23.44	-0.148220781908115	0.162040278849726
1	A	26	50	20120615	21	1182	23.48	-0.147692410508009	0.161157265114583
1	A	26	50	20120615	21	1184	23.52	-0.146464455942868	0.160328953160034
1	A	26	50	20120615	21	1186	23.56	-0.145959221076642	0.159948890336214
1	A	26	50	20120615	21	1188	23.6	-0.144581041675839	0.158722088355126
1	A	26	50	20120615	21	1190	23.64	-0.144011509590000	0.156644212652203
1	A	26	50	20120615	21	1192	23.68	-0.143962648511420	0.156445586357367
1	A	26	50	20120615	21	1194	23.72	-0.144509546109193	0.156873081904069
1	A	26	50	20120615	21	1196	23.76	-0.145688561814008	0.156350261292196
1	A	26	50	20120615	21	1198	23.8	-0.146337205006526	0.156230533972005
1	A	26	50	20120615	21	1200	23.84	-0.147633522655271	0.157093720433003
1	A	26	50	20120615	21	1202	23.88	-0.148751812029718	0.156732035314426
1	A	26	50	20120615	21	1204	23.92	-0.150428736974505	0.156945913902531
1	A	26	50	20120615	21	1206	23.96	-0.152246595371851	0.157542118056157
1	A	26	50	20120615	21	1208	24	-0.155028064525208	0.15802041116407
1	A	26	50	20120615	21	1210	24.04	-0.157488625428160	0.158396762667238
1	A	26	50	20120615	21	1212	24.08	-0.160745375414542	0.158941418736515
1	A	26	50	20120615	21	1214	24.12	-0.164430370480814	0.158743874315055
1	A	26	50	20120615	21	1216	24.16	-0.166366216715669	0.158735601165715
1	A	26	50	20120615	21	1218	24.2	-0.168957791352989	0.158502934750433
1	A	26	50	20120615	21	1220	24.24	-0.171811596540112	0.157108597959679
1	A	26	50	20120615	21	1222	24.28	-0.174676227532055	0.156103657802257
1	A	26	50	20120615	21	1224	24.32	-0.176799244931889	0.154602894369866
1	A	26	50	20120615	21	1226	24.36	-0.179087371765131	0.153115212412928
1	A	26	50	20120615	21	1228	24.4	-0.181836249376993	0.151646198075013
1	A	26	50	20120615	21	1230	24.44	-0.184347609821056	0.150185598307794
1	A	26	50	20120615	21	1232	24.48	-0.185652080410989	0.148923554124732
1	A	26	50	20120615	21	1234	24.52	-0.186810109186538	0.148273228018075
1	A	26	50	20120615	21	1236	24.56	-0.187324953633920	0.148062439486603
1	A	26	50	20120615	21	1238	24.6	-0.187338459373440	0.14794003930278
1	A	26	50	20120615	21	1240	24.64	-0.187885901443435	0.147958282657735
1	A	26	50	20120615	21	1242	24.68	-0.188107155155268	0.149227610040643
1	A	26	50	20120615	21	1244	24.72	-0.187650434885300	0.150067582186014
1	A	26	50	20120615	21	1246	24.76	-0.187960006234103	0.151692654990537
1	A	26	50	20120615	21	1248	24.8	-0.188115357593930	0.152842622748781
1	A	26	50	20120615	21	1250	24.84	-0.188200068986316	0.156053028956724
1	A	26	50	20120615	21	1252	24.88	-0.188157430447411	0.15992818624966
1	A	26	50	20120615	21	1254	24.92	-0.187618968633537	0.162500287166226
1	A	26	50	20120615	21	1256	24.96	-0.187248868944264	0.164916753880253
1	A	26	50	20120615	21	1258	25	-0.186290102859653	0.168354636339704
1	A	26	50	20120615	21	1260	25.04	-0.186391996946822	0.170751657617249
1	A	26	50	20120615	21	1262	25.08	-0.186289537174228	0.173634461253468
1	A	26	50	20120615	21	1264	25.12	-0.186683749204740	0.175341770576643
1	A	26	50	20120615	21	1266	25.16	-0.187326014294092	0.178110588599735
1	A	26	50	20120615	21	1268	25.2	-0.187983757950883	0.181394258141277
1	A	26	50	20120615	21	1270	25.24	-0.188017458660075	0.184172013994083
1	A	26	50	20120615	21	1272	25.28	-0.188533830458104	0.187099252220433
1	A	26	50	20120615	21	1274	25.32	-0.188924655447134	0.189125318209499
1	A	26	50	20120615	21	1276	25.36	-0.188453017345403	0.190156984881929
1	A	26	50	20120615	21	1278	25.4	-0.187199503132864	0.190089623627212
1	A	26	50	20120615	21	1280	25.44	-0.186682453078010	0.1907820361638
1	A	26	50	20120615	21	1282	25.48	-0.185333769222370	0.190985207033918
1	A	26	50	20120615	21	1284	25.52	-0.183880346588980	0.191103612064428
1	A	26	50	20120615	21	1286	25.56	-0.180912485078051	0.19129678656598
1	A	26	50	20120615	21	1288	25.6	-0.177999000078596	0.191797623228027
1	A	26	50	20120615	21	1290	25.64	-0.174747503895598	0.192183922733657
1	A	26	50	20120615	21	1292	25.68	-0.172076761583057	0.192344435972986
1	A	26	50	20120615	21	1294	25.72	-0.168525529906582	0.1922597245806
1	A	26	50	20120615	21	1296	25.76	-0.167001785503803	0.193415773457162
1	A	26	50	20120615	21	1298	25.8	-0.166286688415989	0.195216986560878
1	A	26	50	20120615	21	1300	25.84	-0.165900961666852	0.197063595919947
1	A	26	50	20120615	21	1302	25.88	-0.165110062732094	0.198152893916365
1	A	26	50	20120615	21	1304	25.92	-0.165246392919507	0.200122327723325
1	A	26	50	20120615	21	1306	25.96	-0.165224401898612	0.201572674442217
1	A	26	50	20120615	21	1308	26	-0.163984065893733	0.203278286709117
1	A	26	50	20120615	21	1310	26.04	-0.162967812027812	0.203976342523505
1	A	26	50	20120615	21	1312	26.08	-0.161778670553890	0.204162806581704
1	A	26	50	20120615	21	1314	26.12	-0.159839854470555	0.20413586581334
1	A	26	50	20120615	21	1316	26.16	-0.158046207409397	0.203436254364034
1	A	26	50	20120615	21	1318	26.2	-0.155215941807020	0.202767755613101
1	A	26	50	20120615	21	1320	26.24	-0.152785898642794	0.201970563427991
1	A	26	50	20120615	21	1322	26.28	-0.150064739616754	0.202315843669244
1	A	26	50	20120615	21	1324	26.32	-0.146643332745305	0.202485973560798
1	A	26	50	20120615	21	1326	26.36	-0.143508869805661	0.203288398336088
1	A	26	50	20120615	21	1328	26.4	-0.140610509820255	0.203902803418261
1	A	26	50	20120615	21	1330	26.44	-0.137700129019570	0.205765251969228
1	A	26	50	20120615	21	1332	26.48	-0.136195759342595	0.207128200289966
1	A	26	50	20120615	21	1334	26.52	-0.135314562871881	0.208995103613654
1	A	26	50	20120615	21	1336	26.56	-0.135301057132360	0.212439491455492
1	A	26	50	20120615	21	1338	26.6	-0.135562757352077	0.213814036327441
1	A	26	50	20120615	21	1340	26.64	-0.136447206513985	0.21574104372753
1	A	26	50	20120615	21	1342	26.68	-0.136518200034816	0.217265283105056
1	A	26	50	20120615	21	1344	26.72	-0.136938433594876	0.217463060871754
1	A	26	50	20120615	21	1346	26.76	-0.137239802505017	0.220210736402088
1	A	26	50	20120615	21	1348	26.8	-0.137853783323121	0.221220272753588
1	A	26	50	20120615	21	1350	26.84	-0.137218730722938	0.222307873693732
1	A	26	50	20120615	21	1352	26.88	-0.137090037288762	0.221713903997535
1	A	26	50	20120615	21	1354	26.92	-0.135906199115699	0.220943299027398
1	A	26	50	20120615	21	1356	26.96	-0.134891500884697	0.219698083985728
1	A	26	50	20120615	21	1358	27	-0.134088863977372	0.219022867720373
1	A	26	50	20120615	21	1360	27.04	-0.132477155491013	0.217192380395916
1	A	26	50	20120615	21	1362	27.08	-0.130565492308076	0.215253140048511
1	A	26	50	20120615	21	1364	27.12	-0.128511983504832	0.213049866029012
1	A	26	50	20120615	21	1366	27.16	-0.127328357463804	0.21125940094837
1	A	26	50	20120615	21	1368	27.2	-0.126152509597368	0.208209578690434
1	A	26	50	20120615	21	1370	27.24	-0.125662696730040	0.206173606135364
1	A	26	50	20120615	21	1372	27.28	-0.124703294249327	0.203550805662587
1	A	26	50	20120615	21	1374	27.32	-0.123846210119850	0.199971501846898
1	A	26	50	20120615	21	1376	27.36	-0.123738093493007	0.197597673671777
1	A	26	50	20120615	21	1378	27.4	-0.123780095635809	0.193721738561381
1	A	26	50	20120615	21	1380	27.44	-0.123012460514153	0.191270623615076
1	A	26	50	20120615	21	1382	27.48	-0.122530496532097	0.18807987497565
1	A	26	50	20120615	21	1384	27.52	-0.121878473369164	0.186117017261754
1	A	26	50	20120615	21	1386	27.56	-0.119292442449009	0.182665770484139
1	A	26	50	20120615	21	1388	27.6	-0.118026650600007	0.180205109596288
1	A	26	50	20120615	21	1390	27.64	-0.117281430763314	0.177984723592684
1	A	26	50	20120615	21	1392	27.68	-0.115339998384888	0.174546487579842
1	A	26	50	20120615	21	1394	27.72	-0.114345523407828	0.171197912706855
1	A	26	50	20120615	21	1396	27.76	-0.114076186434874	0.168876410433542
1	A	26	50	20120615	21	1398	27.8	-0.113730623350908	0.165341371502356
1	A	26	50	20120615	21	1400	27.84	-0.114442750590241	0.162546107685647
1	A	26	50	20120615	21	1402	27.88	-0.115000799261953	0.159609351802023
1	A	26	50	20120615	21	1404	27.92	-0.113953715540372	0.156126709483323
1	A	26	50	20120615	21	1406	27.96	-0.112895742374361	0.152978811514837
1	A	26	50	20120615	21	1408	28	-0.111887408104389	0.149604497955015
1	A	26	50	20120615	21	1410	28.04	-0.110434657222441	0.146787738092158
1	A	26	50	20120615	21	1412	28.08	-0.108657485749285	0.145192010219055
1	A	26	50	20120615	21	1414	28.12	-0.108643202192305	0.144278569679118
1	A	26	50	20120615	21	1416	28.16	-0.108839000060015	0.143726389993689
1	A	26	50	20120615	21	1418	28.2	-0.109822797724680	0.143736784463373
1	A	26	50	20120615	21	1420	28.24	-0.110794221020674	0.144048052868451
1	A	26	50	20120615	21	1422	28.28	-0.112240325098879	0.144571948282632
1	A	26	50	20120615	21	1424	28.32	-0.114511057105303	0.145049033227899
1	A	26	50	20120615	21	1426	28.36	-0.116654934155183	0.145887732581064
1	A	26	50	20120615	21	1428	28.4	-0.119729787993173	0.146519532490054
1	A	26	50	20120615	21	1430	28.44	-0.123018824475184	0.147699410865142
1	A	26	50	20120615	21	1432	28.48	-0.126532296649544	0.148992850589289
1	A	26	50	20120615	21	1434	28.52	-0.129946066767756	0.150183759830163
1	A	26	50	20120615	21	1436	28.56	-0.133245709851485	0.151633045888883
1	A	26	50	20120615	21	1438	28.6	-0.136143645572822	0.153216752946706
1	A	26	50	20120615	21	1440	28.64	-0.139183080432142	0.154694316205606
1	A	26	50	20120615	21	1442	28.68	-0.142234083558402	0.157018738829926
1	A	26	50	20120615	21	1444	28.72	-0.145005588587263	0.158293298803015
1	A	26	50	20120615	21	1446	28.76	-0.147453189212865	0.159026264479189
1	A	26	50	20120615	21	1448	28.8	-0.148650384633025	0.158350913863546
1	A	26	50	20120615	21	1450	28.84	-0.149555028764603	0.156978165042821
1	A	26	50	20120615	21	1452	28.88	-0.151691806462400	0.15657238474537
1	A	26	50	20120615	21	1454	28.92	-0.153005371859752	0.156346349577482
1	A	26	50	20120615	21	1456	28.96	-0.153101211698661	0.157459662334403
1	A	26	50	20120615	21	1458	29	-0.154504139836806	0.159873696601102
1	A	26	50	20120615	21	1460	29.04	-0.154779904410401	0.163115081157129
1	A	26	50	20120615	21	1462	29.08	-0.155488948664168	0.166384219654318
1	A	26	50	20120615	21	1464	29.12	-0.156491951349010	0.169275961120251
1	A	26	50	20120615	21	1466	29.16	-0.157425339371244	0.172760576266871
1	A	26	50	20120615	21	1468	29.2	-0.158135727127895	0.17634091245846
1	A	26	50	20120615	21	1470	29.24	-0.158451945280442	0.179626696249277
1	A	26	50	20120615	21	1472	29.28	-0.158866451275573	0.184994909510689
1	A	26	50	20120615	21	1474	29.32	-0.158499109302747	0.187272854006282
1	A	26	50	20120615	21	1476	29.36	-0.157669390205703	0.189579012062443
1	A	26	50	20120615	21	1478	29.4	-0.156128109554750	0.19129565519513
1	A	26	50	20120615	21	1480	29.44	-0.154722734827142	0.19265436087518
1	A	26	50	20120615	21	1482	29.48	-0.153982394027240	0.192452835442542
1	A	26	50	20120615	21	1484	29.52	-0.153161655186317	0.192830925438442
1	A	26	50	20120615	21	1486	29.56	-0.152183726507936	0.192485150222442
1	A	26	50	20120615	21	1488	29.6	-0.150311449172710	0.192192266593675
1	A	26	50	20120615	21	1490	29.64	-0.147631655893369	0.191972922070151
1	A	26	50	20120615	21	1492	29.68	-0.145760156375603	0.19230292880493
1	A	26	50	20120615	21	1494	29.72	-0.145278192393546	0.191121777637636
1	A	26	50	20120615	21	1496	29.76	-0.145373227544937	0.190403074305238
1	A	26	50	20120615	21	1498	29.8	-0.145250544518402	0.189895018082956
1	A	26	50	20120615	21	1500	29.84	-0.144264696244071	0.189421397960917
1	A	26	50	20120615	21	1502	29.88	-0.143089060509670	0.188796739830417
1	A	26	50	20120615	21	1504	29.92	-0.143094434521207	0.18811820016319
1	A	26	50	20120615	21	1506	29.96	-0.142760185145741	0.187493612743368
1	A	26	50	20120615	21	1508	30	-0.142545224684260	0.186618214548259
1	A	26	50	20120615	21	1510	30.04	-0.142477413143944	0.186041144704133
1	A	26	50	20120615	21	1512	30.08	-0.141709707311610	0.185164120163427
1	A	26	50	20120615	21	1514	30.12	-0.141761396817315	0.185161928132405
1	A	26	50	20120615	21	1516	30.16	-0.141103928932167	0.185444629423524
1	A	26	50	20120615	21	1518	30.2	-0.140309423752826	0.186377727531978
1	A	26	50	20120615	21	1520	30.24	-0.138794801027525	0.189175041958352
1	A	26	50	20120615	21	1522	30.28	-0.137937929030083	0.191894433217439
1	A	26	50	20120615	21	1524	30.32	-0.137429660675766	0.196103698464486
1	A	26	50	20120615	21	1526	30.36	-0.136943383342344	0.198649070744723
1	A	26	50	20120615	21	1528	30.4	-0.136690451246713	0.200811191149557
1	A	26	50	20120615	21	1530	30.44	-0.136808538079172	0.203100095800258
1	A	26	50	20120615	21	1532	30.48	-0.138142495021880	0.204351321249568
1	A	26	50	20120615	21	1534	30.52	-0.139952829803074	0.206294309262912
1	A	26	50	20120615	21	1536	30.56	-0.141189630274047	0.207571980505838
1	A	26	50	20120615	21	1538	30.6	-0.143336406461730	0.20869910871505
1	A	26	50	20120615	21	1540	30.64	-0.144735134385595	0.209182699042703
1	A	26	50	20120615	21	1542	30.68	-0.146962308614298	0.210431661750313
1	A	26	50	20120615	21	1544	30.72	-0.148962148012850	0.210203831945415
1	A	26	50	20120615	21	1546	30.76	-0.150905984554332	0.211487230753268
1	A	26	50	20120615	21	1548	30.8	-0.151006959402685	0.212175387072719
1	A	26	50	20120615	21	1550	30.84	-0.150581705384479	0.212266886690204
1	A	26	50	20120615	21	1552	30.88	-0.149933500598166	0.212985802154637
1	A	26	50	20120615	21	1554	30.92	-0.148894619315246	0.213219995920566
1	A	26	50	20120615	21	1556	30.96	-0.147275274075651	0.213443512374099
1	A	26	50	20120615	21	1558	31	-0.144811219075250	0.213947467377051
1	A	26	50	20120615	21	1560	31.04	-0.142019490792448	0.214706970770723
1	A	26	50	20120615	21	1562	31.08	-0.139823287840760	0.215613410953526
1	A	26	50	20120615	21	1564	31.12	-0.137010063511810	0.214977368403849
1	A	26	50	20120615	21	1566	31.16	-0.134117643223366	0.214402137037353
1	A	26	50	20120615	21	1568	31.2	-0.132060598886216	0.212326849345249
1	A	26	50	20120615	21	1570	31.24	-0.129840071461256	0.210949617467532
1	A	26	50	20120615	21	1572	31.28	-0.127298022582891	0.207741474001289
1	A	26	50	20120615	21	1574	31.32	-0.125547367614029	0.205362625368021
1	A	26	50	20120615	21	1576	31.36	-0.123027946152661	0.203406060904478
1	A	26	50	20120615	21	1578	31.4	-0.120162678764615	0.201798170794738
1	A	26	50	20120615	21	1580	31.44	-0.117052611008922	0.201300579752817
1	A	26	50	20120615	21	1582	31.48	-0.113551866756624	0.200451203087255
1	A	26	50	20120615	21	1584	31.52	-0.111498782217449	0.198874001411819
1	A	26	50	20120615	21	1586	31.56	-0.109341187296014	0.197118467406167
1	A	26	50	20120615	21	1588	31.6	-0.107659545948996	0.194739901615612
1	A	26	50	20120615	21	1590	31.64	-0.106098254176137	0.191492867276403
1	A	26	50	20120615	21	1592	31.68	-0.105836341824385	0.189364758707744
1	A	26	50	20120615	21	1594	31.72	-0.107014028168451	0.187297532032945
1	A	26	50	20120615	21	1596	31.76	-0.107627584722487	0.184889338468258
1	A	26	50	20120615	21	1598	31.8	-0.109059617375746	0.182642718803072
1	A	26	50	20120615	21	1600	31.84	-0.110031535646487	0.180713377950605
1	A	26	50	20120615	21	1602	31.88	-0.112195989503699	0.177495334989425
1	A	26	50	20120615	21	1604	31.92	-0.113302611616256	0.175489273051198
1	A	26	50	20120615	21	1606	31.96	-0.114801890124405	0.171549061934393
1	A	26	50	20120615	21	1608	32	-0.116050287146591	0.169385668737352
1	A	26	50	20120615	21	1610	32.04	-0.116507997366053	0.167847499356237
1	A	26	50	20120615	21	1612	32.08	-0.118266218377473	0.167103269469038
1	A	26	50	20120615	21	1614	32.12	-0.120278927119442	0.164700237783854
1	A	26	50	20120615	21	1616	32.16	-0.121964174711044	0.162996605415941
1	A	26	50	20120615	21	1618	32.2	-0.124418895901933	0.161250405219801
1	A	26	50	20120615	21	1620	32.24	-0.126235099669411	0.158937812491931
1	A	26	50	20120615	21	1622	32.28	-0.127310609083596	0.156658807336166
1	A	26	50	20120615	21	1624	32.32	-0.129307266501632	0.154257684839291
1	A	26	50	20120615	21	1626	32.36	-0.131803919124646	0.15231681814629
1	A	26	50	20120615	21	1628	32.4	-0.134625649948174	0.150998396339565
1	A	26	50	20120615	21	1630	32.44	-0.137502627024516	0.149504520127223
1	A	26	50	20120615	21	1632	32.48	-0.140371062250942	0.14950411000529
1	A	26	50	20120615	21	1634	32.52	-0.143072365718567	0.149240910719197
1	A	26	50	20120615	21	1636	32.56	-0.146171459177015	0.150709727067213
1	A	26	50	20120615	21	1638	32.6	-0.149088576584006	0.151766549770491
1	A	26	50	20120615	21	1640	32.64	-0.152008012594131	0.154270622772067
1	A	26	50	20120615	21	1642	32.68	-0.154891210088828	0.156105241721447
1	A	26	50	20120615	21	1644	32.72	-0.157533908546427	0.158528256244267
1	A	26	50	20120615	21	1646	32.76	-0.159969163087630	0.160141895132138
1	A	26	50	20120615	21	1648	32.8	-0.161891079318895	0.162277357611322
1	A	26	50	20120615	21	1650	32.84	-0.162930857920320	0.164432287447298
1	A	26	50	20120615	21	1652	32.88	-0.163859976502520	0.166700705729624
1	A	26	50	20120615	21	1654	32.92	-0.164573096449063	0.168828740829888
1	A	26	50	20120615	21	1656	32.96	-0.164684009683226	0.172021430477429
1	A	26	50	20120615	21	1658	33	-0.163892403641688	0.175153559964695
1	A	26	50	20120615	21	1660	33.04	-0.162687599752563	0.177232347835366
1	A	26	50	20120615	21	1662	33.08	-0.161587963855004	0.179877719156598
1	A	26	50	20120615	21	1664	33.12	-0.159743475816279	0.182361431725516
1	A	26	50	20120615	21	1666	33.16	-0.159156506477216	0.183498530140342
1	A	26	50	20120615	21	1668	33.2	-0.158901170218530	0.18326030586576
1	A	26	50	20120615	21	1670	33.24	-0.158587992625142	0.183294883387361
1	A	26	50	20120615	21	1672	33.28	-0.157652631774989	0.182971594167002
1	A	26	50	20120615	21	1674	33.32	-0.156764647079175	0.18342682951273
1	A	26	50	20120615	21	1676	33.36	-0.155966182101859	0.18434691685641
1	A	26	50	20120615	21	1678	33.4	-0.154614264646908	0.184502409637593
1	A	26	50	20120615	21	1680	33.44	-0.153604162609983	0.185123602944865
1	A	26	50	20120615	21	1682	33.48	-0.153251599168884	0.184923208883077
1	A	26	50	20120615	21	1684	33.52	-0.153061246023388	0.184488479634003
1	A	26	50	20120615	21	1686	33.56	-0.153637679471411	0.183866791351984
1	A	26	50	20120615	21	1688	33.6	-0.152941744977368	0.184508985730658
1	A	26	50	20120615	21	1690	33.64	-0.152920956038001	0.184293601005108
1	A	26	50	20120615	21	1692	33.68	-0.152639456828410	0.183954260460817
1	A	26	50	20120615	21	1694	33.72	-0.153320471369371	0.184123188270842
1	A	26	50	20120615	21	1696	33.76	-0.153134007311172	0.183878317192518
1	A	26	50	20120615	21	1698	33.8	-0.152554745436024	0.183606222503117
1	A	26	50	20120615	21	1700	33.84	-0.152113510804564	0.183126804105472
1	A	26	50	20120615	21	1702	33.88	-0.151180412696110	0.183191575086629
1	A	26	50	20120615	21	1704	33.92	-0.149017090209748	0.183386312294168
1	A	26	50	20120615	21	1706	33.96	-0.146185481104486	0.184653801199445
1	A	26	50	20120615	21	1708	34	-0.144196106886296	0.186039306226502
1	A	26	50	20120615	21	1710	34.04	-0.141922405031391	0.18680687063748
1	A	26	50	20120615	21	1712	34.08	-0.140332334012537	0.187821356736448
1	A	26	50	20120615	21	1714	34.12	-0.138865511705643	0.188718250977705
1	A	26	50	20120615	21	1716	34.16	-0.138400942550404	0.188075490913606
1	A	26	50	20120615	21	1718	34.2	-0.138341050606037	0.188488936248566
1	A	26	50	20120615	21	1720	34.24	-0.136821053869199	0.186613406222147
1	A	26	50	20120615	21	1722	34.28	-0.135622720007122	0.186338129552231
1	A	26	50	20120615	21	1724	34.32	-0.133483651283354	0.18403232504946
1	A	26	50	20120615	21	1726	34.36	-0.131758452158615	0.182719793442221
1	A	26	50	20120615	21	1728	34.4	-0.129693629646873	0.182497832623607
1	A	26	50	20120615	21	1730	34.44	-0.129015443533037	0.183009141537083
1	A	26	50	20120615	21	1732	34.48	-0.130001079675332	0.183804000269815
1	A	26	50	20120615	21	1734	34.52	-0.129569461696096	0.185887419689903
1	A	26	50	20120615	21	1736	34.56	-0.129671992179368	0.187525786101912
1	A	26	50	20120615	21	1738	34.6	-0.130925056106309	0.189641378880544
1	A	26	50	20120615	21	1740	34.64	-0.132477226201691	0.190825712028353
1	A	26	50	20120615	21	1742	34.68	-0.134685449968659	0.192954881257184
1	A	26	50	20120615	21	1744	34.72	-0.136713361506424	0.195547205427692
1	A	26	50	20120615	21	1746	34.76	-0.138691068462725	0.19774001426683
1	A	26	50	20120615	21	1748	34.8	-0.140729374470173	0.199381491948676
1	A	26	50	20120615	21	1750	34.84	-0.142311879446468	0.200852274053544
1	A	26	50	20120615	21	1752	34.88	-0.144783995464175	0.201915691941771
1	A	26	50	20120615	21	1754	34.92	-0.147628686044888	0.202805939379285
1	A	26	50	20120615	21	1756	34.96	-0.151123985574971	0.204209475629262
1	A	26	50	20120615	21	1758	35	-0.153180322805340	0.204537502465054
1	A	26	50	20120615	21	1760	35.04	-0.156478198122116	0.203949260333785
1	A	26	50	20120615	21	1762	35.08	-0.160156638308526	0.204422951166502
1	A	26	50	20120615	21	1764	35.12	-0.162395762641832	0.204993869181632
1	A	26	50	20120615	21	1766	35.16	-0.165763712240623	0.204715976216626
1	A	26	50	20120615	21	1768	35.2	-0.168831000036054	0.20454216936981
1	A	26	50	20120615	21	1770	35.24	-0.171615727961723	0.203829264313018
1	A	26	50	20120615	21	1772	35.28	-0.174623265234144	0.203462063761548
1	A	26	50	20120615	21	1774	35.32	-0.178035267585403	0.203220728217129
1	A	26	50	20120615	21	1776	35.36	-0.181027319219316	0.202663952337622
1	A	26	50	20120615	21	1778	35.4	-0.184258797209339	0.201580664748845
1	A	26	50	20120615	21	1780	35.44	-0.186465953245066	0.200038189087432
1	A	26	50	20120615	21	1782	35.48	-0.189494053182684	0.19931384304292
1	A	26	50	20120615	21	1784	35.52	-0.192419700418776	0.198245058214225
1	A	26	50	20120615	21	1786	35.56	-0.195945787378112	0.197295668365532
1	A	26	50	20120615	21	1788	35.6	-0.198253847551515	0.196902453355582
1	A	26	50	20120615	21	1790	35.64	-0.200387902888204	0.196918002633701
1	A	26	50	20120615	21	1792	35.68	-0.203965983409160	0.196864142310178
1	A	26	50	20120615	21	1794	35.72	-0.206959032063635	0.19758764689762
1	A	26	50	20120615	21	1796	35.76	-0.209633783671626	0.198504997738057
1	A	26	50	20120615	21	1798	35.8	-0.211554179623311	0.198372167729211
1	A	26	50	20120615	21	1800	35.84	-0.213190495425655	0.198780804738058
1	A	26	50	20120615	21	1802	35.88	-0.214624437267223	0.199926388434259
1	A	26	50	20120615	21	1804	35.92	-0.216037731590781	0.200487336243774
1	A	26	50	20120615	21	1806	35.96	-0.218537707615666	0.200373138498612
1	A	26	50	20120615	21	1808	36	-0.221328728791687	0.200824909021112
1	A	26	50	20120615	21	1810	36.04	-0.222618632981928	0.200495255839723
1	A	26	50	20120615	21	1812	36.08	-0.225184299226785	0.202248597814353
1	A	26	50	20120615	21	1814	36.12	-0.228175785175273	0.203539350532731
1	A	26	50	20120615	21	1816	36.16	-0.230341794667403	0.206417840817586
1	A	26	50	20120615	21	1818	36.2	-0.230202070367441	0.208103300541222
1	A	26	50	20120615	21	1820	36.24	-0.231020900020055	0.211392761287302
1	A	26	50	20120615	21	1822	36.28	-0.231139198984547	0.213166680069264
1	A	26	50	20120615	21	1824	36.32	-0.230989080214901	0.215407006484098
1	A	26	50	20120615	21	1826	36.36	-0.230755409707991	0.219726339972704
1	A	26	50	20120615	21	1828	36.4	-0.230563741343882	0.223549708764987
1	A	26	50	20120615	21	1830	36.44	-0.230927745772701	0.227366119626543
1	A	26	50	20120615	21	1832	36.48	-0.231858482144506	0.230071326323599
1	A	26	50	20120615	21	1834	36.52	-0.232337398496336	0.232498618842446
1	A	26	50	20120615	21	1836	36.56	-0.232478013750843	0.23596990502624
1	A	26	50	20120615	21	1838	36.6	-0.232037493297231	0.238651953976213
1	A	26	50	20120615	21	1840	36.64	-0.232210409189502	0.242140436996926
1	A	26	50	20120615	21	1842	36.68	-0.231885585547429	0.244863766840784
1	A	26	50	20120615	21	1844	36.72	-0.231777956824264	0.248436218791763
1	A	26	50	20120615	21	1846	36.76	-0.230162613809051	0.250211367939524
1	A	26	50	20120615	21	1848	36.8	-0.228792170156433	0.250945415489074
1	A	26	50	20120615	21	1850	36.84	-0.227366501464205	0.252597358351282
1	A	26	50	20120615	21	1852	36.88	-0.226540176479710	0.254907193362706
1	A	26	50	20120615	21	1854	36.92	-0.224718881543408	0.254949407637543
1	A	26	50	20120615	21	1856	36.96	-0.222363579565954	0.255898981333998
1	A	26	50	20120615	21	1858	37	-0.219847976481204	0.256281950366689
1	A	26	50	20120615	21	1860	37.04	-0.217622145755385	0.257455606202103
1	A	26	50	20120615	21	1862	37.08	-0.216150373701024	0.257657414477453
1	A	26	50	20120615	21	1864	37.12	-0.214378505528726	0.257497466923549
1	A	26	50	20120615	21	1866	37.16	-0.212210586848287	0.257126872259529
1	A	26	50	20120615	21	1868	37.2	-0.210272760714445	0.25628718295687
1	A	26	50	20120615	21	1870	37.24	-0.207557541385367	0.256915023067885
1	A	26	50	20120615	21	1872	37.28	-0.204814320627753	0.256938711145055
1	A	26	50	20120615	21	1874	37.32	-0.202283019772462	0.257497184080836
1	A	26	50	20120615	21	1876	37.36	-0.200104706622339	0.258340479628079
1	A	26	50	20120615	21	1878	37.4	-0.197291199450675	0.259240555849852
1	A	26	50	20120615	21	1880	37.44	-0.194824740287219	0.260366340556179
1	A	26	50	20120615	21	1882	37.48	-0.191928360200800	0.261731127354547
1	A	26	50	20120615	21	1884	37.52	-0.189719146484339	0.26202266748043
1	A	26	50	20120615	21	1886	37.56	-0.187479668597643	0.261832526466969
1	A	26	50	20120615	21	1888	37.6	-0.186017088931437	0.261705530089068
1	A	26	50	20120615	21	1890	37.64	-0.183736881694145	0.260455860274677
1	A	26	50	20120615	21	1892	37.68	-0.182451502987304	0.259675072966891
1	A	26	50	20120615	21	1894	37.72	-0.180719091373397	0.260041354279546
1	A	26	50	20120615	21	1896	37.76	-0.177996376712438	0.260543753647579
1	A	26	50	20120615	21	1898	37.8	-0.176668288756013	0.26179264564451
1	A	26	50	20120615	21	1900	37.84	-0.175987486347087	0.263040547691948
1	A	26	50	20120615	21	1902	37.88	-0.174261226562176	0.265304208630561
1	A	26	50	20120615	21	1904	37.92	-0.174559767045193	0.267207598664159
1	A	26	50	20120615	21	1906	37.96	-0.175222326099165	0.268816266591358
1	A	26	50	20120615	21	1908	38	-0.176075591852023	0.269173567647892
1	A	26	50	20120615	21	1910	38.04	-0.176695865920480	0.269659208585211
1	A	26	50	20120615	21	1912	38.08	-0.177356303654108	0.270328131600213
