# Supplementary material for: How Do Ants Make Sense of Gravity? A Boltzmann Walker Analysis of Lasius niger Trajectories on Various Inclines
Source: PLoS One. 2013 Oct 29;8(10):e76531. doi: 10.1371/journal.pone.0076531 (PMC3812222; doi:10.1371/journal.pone.0076531)
Supplement: Dataset S1 — Trajectories for . (ZIP) [file pone.0076531.s005.zip › Incline1/1-A-26-50-20120615-22.txt]

Pente	Colonie	Temperature	Humidite	Date	Indiv	Frame	Time	X	Y
1	A	26	50	20120615	22	166	0	0	0
1	A	26	50	20120615	22	168	0.04	0.00032087798623464	0.0007665532482809
1	A	26	50	20120615	22	170	0.08	0.000364874170160071	0.00133550550655922
1	A	26	50	20120615	22	172	0.12	0.00119921774555332	0.00260609153953771
1	A	26	50	20120615	22	174	0.16	0.00142247256957735	0.00328383217610158
1	A	26	50	20120615	22	176	0.2	0.00132276344236224	0.00395389363302176
1	A	26	50	20120615	22	178	0.24	0.00125636611560882	0.00511913489773907
1	A	26	50	20120615	22	180	0.28	0.00108429168040707	0.00592358906949157
1	A	26	50	20120615	22	182	0.32	0.00127581155209145	0.00692548159668698
1	A	26	50	20120615	22	184	0.36	0.00137051436329577	0.00666120043721851
1	A	26	50	20120615	22	186	0.4	0.00106812014832134	0.00612673377665865
1	A	26	50	20120615	22	188	0.44	0.000824005674252311	0.00591533006228731
1	A	26	50	20120615	22	190	0.48	0.000912266742680011	0.00582231723629003
1	A	26	50	20120615	22	192	0.52	0.00042610254634301	0.00558262217960342
1	A	26	50	20120615	22	194	0.56	-5.82231723628996e-05	0.00555766131022753
1	A	26	50	20120615	22	196	0.6	-0.000627500699760569	0.0059591848248565
1	A	26	50	20120615	22	198	0.64	-0.00139777615813763	0.00700279948056904
1	A	26	50	20120615	22	200	0.68	-0.00232038999434675	0.0073467878377332
1	A	26	50	20120615	22	202	0.72	-0.00229792026216098	0.00791124501820352
1	A	26	50	20120615	22	204	0.76	-0.00280237731092728	0.0097610858552622
1	A	26	50	20120615	22	206	0.8	-0.00372807908244984	0.0110326052691919
1	A	26	50	20120615	22	208	0.84	-0.0042045700580202	0.0118829860263824
1	A	26	50	20120615	22	210	0.88	-0.00524589085933457	0.0111186248091232
1	A	26	50	20120615	22	212	0.92	-0.00517827730891751	0.0110704708373244
1	A	26	50	20120615	22	214	0.96	-0.00638482068072393	0.0113734165955882
1	A	26	50	20120615	22	216	1	-0.00635476157145569	0.0105550041359750
1	A	26	50	20120615	22	218	1.04	-0.0063152555155908	0.0108071796273496
1	A	26	50	20120615	22	220	1.08	-0.00692741906926743	0.0102241630151935
1	A	26	50	20120615	22	222	1.12	-0.00762706587391246	0.00978529719145004
1	A	26	50	20120615	22	224	1.16	-0.00778736698120745	0.0100008940490338
1	A	26	50	20120615	22	226	1.2	-0.00851649306756015	0.00965147016204268
1	A	26	50	20120615	22	228	1.24	-0.00915044258116513	0.0095337227408395
1	A	26	50	20120615	22	230	1.28	-0.0100786192264218	0.00875788518052161
1	A	26	50	20120615	22	232	1.32	-0.0107907181814836	0.00791154907411943
1	A	26	50	20120615	22	234	1.36	-0.0111969863826143	0.00717987033228665
1	A	26	50	20120615	22	236	1.4	-0.0118420282802958	0.00507858444515837
1	A	26	50	20120615	22	238	1.44	-0.0122677228260260	0.00402434268163138
1	A	26	50	20120615	22	240	1.48	-0.0145862552508586	0.00350157863830016
1	A	26	50	20120615	22	242	1.52	-0.0153104103765395	0.00172329700749755
1	A	26	50	20120615	22	244	1.56	-0.0163444409069399	0.00065664057021327
1	A	26	50	20120615	22	246	1.6	-0.0164436974858150	5.41643794388976e-06
1	A	26	50	20120615	22	248	1.64	-0.01593926872132	-0.00136534541272529
1	A	26	50	20120615	22	250	1.68	-0.0161017618596367	-0.00098089145579416
1	A	26	50	20120615	22	252	1.72	-0.0161274015515225	-0.0018524712742847
1	A	26	50	20120615	22	254	1.76	-0.0164960092454872	-0.00168417278929449
1	A	26	50	20120615	22	256	1.8	-0.0168185842879967	-0.00196686700934506
1	A	26	50	20120615	22	258	1.84	-0.0168623966241590	-0.00145028307928142
1	A	26	50	20120615	22	260	1.88	-0.0171466606212638	-0.00107996418690621
1	A	26	50	20120615	22	262	1.92	-0.0169277757171475	-0.00074572188250714
1	A	26	50	20120615	22	264	1.96	-0.0171715012824869	-0.00038997646089219
1	A	26	50	20120615	22	266	2	-0.0180204961103864	0.00063295249304352
1	A	26	50	20120615	22	268	2.04	-0.0185905019577687	0.00128274826961490
1	A	26	50	20120615	22	270	2.08	-0.0190235553637708	0.00250040736002157
1	A	26	50	20120615	22	272	2.12	-0.0186086816731130	0.00267494959788965
1	A	26	50	20120615	22	274	2.16	-0.0190039260795250	0.00391344712513789
1	A	26	50	20120615	22	276	2.2	-0.0186503514757283	0.00513394878480493
1	A	26	50	20120615	22	278	2.24	-0.0186415904227094	0.00560742041441963
1	A	26	50	20120615	22	280	2.28	-0.0187456836119679	0.00501910050140461
1	A	26	50	20120615	22	282	2.32	-0.0186440652964436	0.00552419394627398
1	A	26	50	20120615	22	284	2.36	-0.0182122139719695	0.00646516215320235
1	A	26	50	20120615	22	286	2.4	-0.0179155897483296	0.00717006983229941
1	A	26	50	20120615	22	288	2.44	-0.0174228211746562	0.0083709351366529
1	A	26	50	20120615	22	290	2.48	-0.0162417470820014	0.00938088938826061
1	A	26	50	20120615	22	292	2.52	-0.0157808350830341	0.00996045390511098
1	A	26	50	20120615	22	294	2.56	-0.0146626298542946	0.0114631838014598
1	A	26	50	20120615	22	296	2.6	-0.0139656983396893	0.0123057793129895
1	A	26	50	20120615	22	298	2.64	-0.0128504990218765	0.0131679758244937
1	A	26	50	20120615	22	300	2.68	-0.0130729760284413	0.0138371604690052
1	A	26	50	20120615	22	302	2.72	-0.0124564496259247	0.0143242863305646
1	A	26	50	20120615	22	304	2.76	-0.0117766866639667	0.0147875331961233
1	A	26	50	20120615	22	306	2.8	-0.0118792949289846	0.0145669795200034
1	A	26	50	20120615	22	308	2.84	-0.0105441924732907	0.0148210571286194
1	A	26	50	20120615	22	310	2.88	-0.0100739947480729	0.0149976641182885
1	A	26	50	20120615	22	312	2.92	-0.0108194620721388	0.0142546009572787
1	A	26	50	20120615	22	314	2.96	-0.00981217432020294	0.0146918192222219
1	A	26	50	20120615	22	316	3	-0.00790776605284008	0.0150185308394014
1	A	26	50	20120615	22	318	3.04	-0.00669294246062597	0.0155273931634144
1	A	26	50	20120615	22	320	3.08	-0.00491473154050148	0.0164842712729195
1	A	26	50	20120615	22	322	3.12	-0.00374985090024257	0.0169764246636932
1	A	26	50	20120615	22	324	3.16	-0.00275985190910672	0.0176904115938607
1	A	26	50	20120615	22	326	3.2	-0.00229096940250192	0.0178051750244472
1	A	26	50	20120615	22	328	3.24	-0.00213042787890133	0.0179635386591618
1	A	26	50	20120615	22	330	3.28	-0.00214926520355214	0.0176969876869257
1	A	26	50	20120615	22	332	3.32	-0.00267738204521693	0.0171602017161235
1	A	26	50	20120615	22	334	3.36	-0.00257601828813384	0.0166371194747408
1	A	26	50	20120615	22	336	3.4	-0.0021007930337018	0.0163846328563825
1	A	26	50	20120615	22	338	3.44	-0.00125586406979418	0.0159457246062322
1	A	26	50	20120615	22	340	3.48	0.000257620213589691	0.0151997340231482
1	A	26	50	20120615	22	342	3.52	0.00125348111994158	0.0149654271201342
1	A	26	50	20120615	22	344	3.56	0.00223620398229902	0.0142010588318072
1	A	26	50	20120615	22	346	3.6	0.00407575146594394	0.0130332627902895
1	A	26	50	20120615	22	348	3.64	0.00508028645118064	0.0126471633958785
1	A	26	50	20120615	22	350	3.68	0.00670244597576514	0.0116882700320471
1	A	26	50	20120615	22	352	3.72	0.00754093319689614	0.0108130132582944
1	A	26	50	20120615	22	354	3.76	0.00782649827047834	0.0109107000601153
1	A	26	50	20120615	22	356	3.8	0.00940774459670324	0.0107163729745096
1	A	26	50	20120615	22	358	3.84	0.00899169003772094	0.0105107392514728
1	A	26	50	20120615	22	360	3.88	0.00971204799998694	0.0102187465772496
1	A	26	50	20120615	22	362	3.92	0.00987669074291844	0.0103952121455625
1	A	26	50	20120615	22	364	3.96	0.00868364603956484	0.0102813820959271
1	A	26	50	20120615	22	366	4	0.00875521231688874	0.0104181294763408
1	A	26	50	20120615	22	368	4.04	0.00921664191801984	0.00970200001262627
1	A	26	50	20120615	22	370	4.08	0.00901846817152444	0.00961040140019136
1	A	26	50	20120615	22	372	4.12	0.00860722193865414	0.0090514971292737
1	A	26	50	20120615	22	374	4.16	0.00790418102145944	0.00892283905043681
1	A	26	50	20120615	22	376	4.2	0.00768567088393724	0.007715821917087
1	A	26	50	20120615	22	378	4.24	0.00764018270470344	0.00722815158330607
1	A	26	50	20120615	22	380	4.28	0.00752440811141984	0.00647404341437405
1	A	26	50	20120615	22	382	4.32	0.00756052712580284	0.00488412795901172
1	A	26	50	20120615	22	384	4.36	0.00817504534506074	0.0030553659751002
1	A	26	50	20120615	22	386	4.4	0.00803369469950164	0.00152525761129063
1	A	26	50	20120615	22	388	4.44	0.00903934196370514	0.000195331177234970
1	A	26	50	20120615	22	390	4.48	0.00939370852709674	-0.00176084437757855
1	A	26	50	20120615	22	392	4.52	0.00950451215970864	-0.00358129078574332
1	A	26	50	20120615	22	394	4.56	0.00979667453955934	-0.00464818763933321
1	A	26	50	20120615	22	396	4.6	0.00931750362928824	-0.00595552201172995
1	A	26	50	20120615	22	398	4.64	0.00920771115937344	-0.00687452748203467
1	A	26	50	20120615	22	400	4.68	0.00925490346594984	-0.00888006616124288
1	A	26	50	20120615	22	402	4.72	0.00910291086333374	-0.0104203922180406
1	A	26	50	20120615	22	404	4.76	0.00864875739098104	-0.0111703991676417
1	A	26	50	20120615	22	406	4.8	0.00841044119251774	-0.0114394038004085
1	A	26	50	20120615	22	408	4.84	0.00803566399188724	-0.0122496173568938
1	A	26	50	20120615	22	410	4.88	0.00760117233069214	-0.0123562943143307
1	A	26	50	20120615	22	412	4.92	0.00636174495802664	-0.0128526938813254
1	A	26	50	20120615	22	414	4.96	0.00539303270943164	-0.0136594786770287
1	A	26	50	20120615	22	416	5	0.00436152655024014	-0.0147592913512828
1	A	26	50	20120615	22	418	5.04	0.00487310416429304	-0.0146335111970453
1	A	26	50	20120615	22	420	5.08	0.00306059149421314	-0.0167044006849707
1	A	26	50	20120615	22	422	5.12	0.00282975648549484	-0.0178885570560848
1	A	26	50	20120615	22	424	5.16	0.00244562779768304	-0.0194609079790024
1	A	26	50	20120615	22	426	5.2	0.00197260164534049	-0.0202328988784307
1	A	26	50	20120615	22	428	5.24	0.00163946949858788	-0.0219154736063997
1	A	26	50	20120615	22	430	5.28	0.00177777958498796	-0.022752970878037
1	A	26	50	20120615	22	432	5.32	0.00167390559883166	-0.0233274951377511
1	A	26	50	20120615	22	434	5.36	0.00201501391007605	-0.0229286869131619
1	A	26	50	20120615	22	436	5.4	0.00202576193315009	-0.0230952812708094
1	A	26	50	20120615	22	438	5.44	0.00205800600237219	-0.022793488096599
1	A	26	50	20120615	22	440	5.48	0.00163218629874166	-0.0226089332267093
1	A	26	50	20120615	22	442	5.52	0.00156380907300092	-0.0224909171049293
1	A	26	50	20120615	22	444	5.56	0.00128329981290421	-0.0216881387762482
1	A	26	50	20120615	22	446	5.6	0.00067653148396804	-0.0214251657643249
1	A	26	50	20120615	22	448	5.64	0.00028288513888149	-0.0207263321324783
1	A	26	50	20120615	22	450	5.68	0.000445095434485681	-0.0208243371323507
1	A	26	50	20120615	22	452	5.72	-8.08930157678023e-06	-0.0201932443301417
1	A	26	50	20120615	22	454	5.76	-0.000966855386187619	-0.0195637071628513
1	A	26	50	20120615	22	456	5.8	-0.00252595512802584	-0.0189381297935356
1	A	26	50	20120615	22	458	5.84	-0.00305069907034437	-0.019386506203486
1	A	26	50	20120615	22	460	5.88	-0.00562294140826668	-0.0183426044624203
1	A	26	50	20120615	22	462	5.92	-0.0066646511183107	-0.0182950868867246
1	A	26	50	20120615	22	464	5.96	-0.00911576606461575	-0.0175513519742725
1	A	26	50	20120615	22	466	6	-0.0105894473072866	-0.0172245979306862
1	A	26	50	20120615	22	468	6.04	-0.0103150898761862	-0.0176300529590186
1	A	26	50	20120615	22	470	6.08	-0.0106308837646642	-0.0174316387962177
1	A	26	50	20120615	22	472	6.12	-0.0123461126837884	-0.0167229056694344
1	A	26	50	20120615	22	474	6.16	-0.0129438724723322	-0.0165866037662929
1	A	26	50	20120615	22	476	6.2	-0.0135513620501852	-0.0162862813741873
1	A	26	50	20120615	22	478	6.24	-0.0143192305170791	-0.0164500968021848
1	A	26	50	20120615	22	480	6.28	-0.0141325260425746	-0.0165181487588062
1	A	26	50	20120615	22	482	6.32	-0.0133989805388395	-0.0158773615226271
1	A	26	50	20120615	22	484	6.36	-0.0136407686315984	-0.0160857176067716
1	A	26	50	20120615	22	486	6.4	-0.0129100161996490	-0.0156829778684789
1	A	26	50	20120615	22	488	6.44	-0.0130321264696921	-0.0159858387739290
1	A	26	50	20120615	22	490	6.48	-0.0123898684514082	-0.0154625019741050
1	A	26	50	20120615	22	492	6.52	-0.0123035095002219	-0.0149652149880999
1	A	26	50	20120615	22	494	6.56	-0.0120238416971948	-0.0136328207513779
1	A	26	50	20120615	22	496	6.6	-0.0121830326468433	-0.0135092679835012
1	A	26	50	20120615	22	498	6.64	-0.0121760676450486	-0.0122431579364476
1	A	26	50	20120615	22	500	6.68	-0.0119385292640446	-0.0106287836575241
1	A	26	50	20120615	22	502	6.72	-0.0121942756446642	-0.00936739001270098
1	A	26	50	20120615	22	504	6.76	-0.0126428712577167	-0.0080207687875415
1	A	26	50	20120615	22	506	6.8	-0.0129287545293505	-0.00667684163921835
1	A	26	50	20120615	22	508	6.84	-0.0135495695344949	-0.00483144496827941
1	A	26	50	20120615	22	510	6.88	-0.0142011903536685	-0.00382588892085068
1	A	26	50	20120615	22	512	6.92	-0.0139888560867731	-0.0029992287677418
1	A	26	50	20120615	22	514	6.96	-0.0135807423369435	-0.00231422614453514
1	A	26	50	20120615	22	516	7	-0.0131134578916642	-0.00200342442993241
1	A	26	50	20120615	22	518	7.04	-0.0128674483714216	-0.0021454326847981
1	A	26	50	20120615	22	520	7.08	-0.0125548414132065	-0.00262060349200799
1	A	26	50	20120615	22	522	7.12	-0.0127815815665550	-0.00301382628013261
1	A	26	50	20120615	22	524	7.16	-0.0128674740818241	-0.00358623603601249
1	A	26	50	20120615	22	526	7.2	-0.0124937169817204	-0.00346173741382098
1	A	26	50	20120615	22	528	7.24	-0.0125865912147885	-0.00344351951471049
1	A	26	50	20120615	22	530	7.28	-0.0126181484004834	-0.00339325228358543
1	A	26	50	20120615	22	532	7.32	-0.0122141156467307	-0.00307787459815893
1	A	26	50	20120615	22	534	7.36	-0.0122501812038411	-0.00291400656141692
1	A	26	50	20120615	22	536	7.4	-0.0120317563433966	-0.00329164358471334
1	A	26	50	20120615	22	538	7.44	-0.0114312855074537	-0.00314828051325489
1	A	26	50	20120615	22	540	7.48	-0.0107702990589632	-0.00262489138752911
1	A	26	50	20120615	22	542	7.52	-0.0109235057639226	-0.00282522393102741
1	A	26	50	20120615	22	544	7.56	-0.0107135869737917	-0.00287682151285059
1	A	26	50	20120615	22	546	7.6	-0.0106893049269258	-0.0026123494345512
1	A	26	50	20120615	22	548	7.64	-0.0103889054601811	-0.00248543013128925
1	A	26	50	20120615	22	550	7.68	-0.0104872703774052	-0.002739996350691
1	A	26	50	20120615	22	552	7.72	-0.0100892420915956	-0.00201141968630728
1	A	26	50	20120615	22	554	7.76	-0.0100855276596740	-0.00241470601814175
1	A	26	50	20120615	22	556	7.8	-0.00952558394178803	-0.00185457845249264
1	A	26	50	20120615	22	558	7.84	-0.00914840611363532	-0.00158782241929001
1	A	26	50	20120615	22	560	7.88	-0.00893804891730013	-0.00190005956065856
1	A	26	50	20120615	22	562	7.92	-0.00913616609525298	-0.00172840231845771
1	A	26	50	20120615	22	564	7.96	-0.0085839298412819	-0.00168986499888304
1	A	26	50	20120615	22	566	8	-0.00851000889837667	-0.00175234495406869
1	A	26	50	20120615	22	568	8.04	-0.00837179073585813	-0.00168851442493098
1	A	26	50	20120615	22	570	8.08	-0.0081425750016687	-0.00234349329420845
1	A	26	50	20120615	22	572	8.12	-0.00843413634075535	-0.00241235842362821
1	A	26	50	20120615	22	574	8.16	-0.00815004912034584	-0.00211304012315194
1	A	26	50	20120615	22	576	8.2	-0.0084199234944535	-0.00236139016684028
1	A	26	50	20120615	22	578	8.24	-0.00834504795739366	-0.00236088812102564
1	A	26	50	20120615	22	580	8.28	-0.00815009861782053	-0.00191423705162135
1	A	26	50	20120615	22	582	8.32	-0.00783168136318441	-0.00211418563613747
1	A	26	50	20120615	22	584	8.36	-0.00834118715436838	-0.00239266549977216
1	A	26	50	20120615	22	586	8.4	-0.00802204157974764	-0.00261680420727268
1	A	26	50	20120615	22	588	8.44	-0.0077838809447762	-0.00246236501519372
1	A	26	50	20120615	22	590	8.48	-0.00769732400369115	-0.00240095279124767
1	A	26	50	20120615	22	592	8.52	-0.0074582582720398	-0.00243620206428982
1	A	26	50	20120615	22	594	8.56	-0.00726007038340883	-0.00248391762988429
1	A	26	50	20120615	22	596	8.6	-0.00700998085703877	-0.00291266475558894
1	A	26	50	20120615	22	598	8.64	-0.0063133463272816	-0.00280889683544981
1	A	26	50	20120615	22	600	8.68	-0.00581438349820512	-0.00253842849164596
1	A	26	50	20120615	22	602	8.72	-0.00538417973253123	-0.00258081247211028
1	A	26	50	20120615	22	604	8.76	-0.00497027548527046	-0.00176951421382268
1	A	26	50	20120615	22	606	8.8	-0.00492875841771987	-0.00178463639944513
1	A	26	50	20120615	22	608	8.84	-0.00462331091566428	-0.00133865849569653
1	A	26	50	20120615	22	610	8.88	-0.0043893653442155	-0.00085311018936594
1	A	26	50	20120615	22	612	8.92	-0.00504626228306335	-0.00056261132064443
1	A	26	50	20120615	22	614	8.96	-0.00490987725244863	0.0004285385292042
1	A	26	50	20120615	22	616	9	-0.00506856262074861	0.00128579589984181
1	A	26	50	20120615	22	618	9.04	-0.005716816904537	0.00175970593566085
1	A	26	50	20120615	22	620	9.08	-0.00638340604289749	0.002931452158501
1	A	26	50	20120615	22	622	9.12	-0.00627557763277808	0.00338766868559848
1	A	26	50	20120615	22	624	9.16	-0.00612363735606384	0.00365879039606815
1	A	26	50	20120615	22	626	9.2	-0.0050835143936368	0.00438653338155684
1	A	26	50	20120615	22	628	9.24	-0.0048584769534174	0.00424083332218658
1	A	26	50	20120615	22	630	9.28	-0.00413620768152187	0.0040425443172859
1	A	26	50	20120615	22	632	9.32	-0.00373062466686211	0.00408255171185865
1	A	26	50	20120615	22	634	9.36	-0.00289008683606566	0.00411414524284207
1	A	26	50	20120615	22	636	9.4	-0.00184082522559857	0.00391086618538656
1	A	26	50	20120615	22	638	9.44	-0.00159026193768511	0.00354688296977078
1	A	26	50	20120615	22	640	9.48	-0.00059221607137936	0.00312107033720806
1	A	26	50	20120615	22	642	9.52	-0.000577126412668839	0.00229681010451452
1	A	26	50	20120615	22	644	9.56	-0.000249856181132269	0.00155402978621711
1	A	26	50	20120615	22	646	9.6	-0.000335182756418050	0.00160583950007465
1	A	26	50	20120615	22	648	9.64	-0.00033929104681674	0.00219451296648026
1	A	26	50	20120615	22	650	9.68	-0.00072086707914844	0.00218026476483936
1	A	26	50	20120615	22	652	9.72	-0.00097424465205102	0.00253795473010257
1	A	26	50	20120615	22	654	9.76	-0.00139086489645832	0.00266576428080204
1	A	26	50	20120615	22	656	9.8	-0.00173805432602091	0.00384674574246856
1	A	26	50	20120615	22	658	9.84	-0.00166607792676393	0.00378595577248996
1	A	26	50	20120615	22	660	9.88	-0.00160542230707375	0.00408155469129718
1	A	26	50	20120615	22	662	9.92	-0.00134672022010884	0.0052951337755764
1	A	26	50	20120615	22	664	9.96	-0.0010819794412326	0.0055183108178545
1	A	26	50	20120615	22	666	10	-0.0009958305007603	0.00690348138340392
1	A	26	50	20120615	22	668	10.04	-0.00071927821021111	0.0080985172994533
1	A	26	50	20120615	22	670	10.08	-0.00115276083002937	0.00960395965741475
1	A	26	50	20120615	22	672	10.12	-0.00165195700434364	0.0101609971664301
1	A	26	50	20120615	22	674	10.16	-0.00185496736122229	0.00980419108464335
1	A	26	50	20120615	22	676	10.2	-0.00234916429059357	0.00943246504977358
1	A	26	50	20120615	22	678	10.24	-0.0030735386193767	0.00956665977470716
1	A	26	50	20120615	22	680	10.28	-0.0037406302278159	0.0093190097667322
1	A	26	50	20120615	22	682	10.32	-0.00465786086009984	0.00927383978555
1	A	26	50	20120615	22	684	10.36	-0.0052393501216086	0.00883842464289876
1	A	26	50	20120615	22	686	10.4	-0.00650364997530233	0.00841662837685317
1	A	26	50	20120615	22	688	10.44	-0.00834289835277885	0.00821827785366253
1	A	26	50	20120615	22	690	10.48	-0.00929076085082379	0.00652057104057613
1	A	26	50	20120615	22	692	10.52	-0.0102535581511942	0.00599572739620144
1	A	26	50	20120615	22	694	10.56	-0.0111640797543382	0.00637979103018935
1	A	26	50	20120615	22	696	10.6	-0.0122631655228213	0.00688637505615346
1	A	26	50	20120615	22	698	10.64	-0.0131764158510339	0.00689342420365511
1	A	26	50	20120615	22	700	10.68	-0.0128785091407539	0.00727041373634306
1	A	26	50	20120615	22	702	10.72	-0.0126069912454258	0.00752551261221201
1	A	26	50	20120615	22	704	10.76	-0.0120135462224607	0.00849450204666525
1	A	26	50	20120615	22	706	10.8	-0.0118847325801320	0.00962136862636756
1	A	26	50	20120615	22	708	10.84	-0.0105036045440506	0.0107363982385528
1	A	26	50	20120615	22	710	10.88	-0.0104732130945952	0.0109573266812667
1	A	26	50	20120615	22	712	10.92	-0.00937248825259333	0.0118456790726070
1	A	26	50	20120615	22	714	10.96	-0.00811627770047637	0.0126325969961861
1	A	26	50	20120615	22	716	11	-0.00709644587424226	0.0130874787885234
1	A	26	50	20120615	22	718	11.04	-0.00533579948656244	0.0136146622492370
1	A	26	50	20120615	22	720	11.08	-0.00377449357156692	0.0141396890342680
1	A	26	50	20120615	22	722	11.12	-0.00247343830738711	0.0135911368066269
1	A	26	50	20120615	22	724	11.16	-0.00141760060385498	0.0132161015120212
1	A	26	50	20120615	22	726	11.2	-0.000751760574418479	0.0126544890221316
1	A	26	50	20120615	22	728	11.24	0.00039559795980262	0.0116580270750157
1	A	26	50	20120615	22	730	11.28	0.00177502752539559	0.0105682284469968
1	A	26	50	20120615	22	732	11.32	0.00324846976597444	0.00970332230230708
1	A	26	50	20120615	22	734	11.36	0.00471076658946824	0.00844184380467028
1	A	26	50	20120615	22	736	11.4	0.00573520875191564	0.00721531052415972
1	A	26	50	20120615	22	738	11.44	0.00613891722649854	0.00700718778525308
1	A	26	50	20120615	22	740	11.48	0.00505339518029214	0.00665459605988222
1	A	26	50	20120615	22	742	11.52	0.00461426065597184	0.00578841146613214
1	A	26	50	20120615	22	744	11.56	0.00414117086401904	0.00489183542292666
1	A	26	50	20120615	22	746	11.6	0.00397616749662914	0.00365037511826525
1	A	26	50	20120615	22	748	11.64	0.00418967131814064	0.00191773723018823
1	A	26	50	20120615	22	750	11.68	0.00439787183879314	0.00068233683064159
1	A	26	50	20120615	22	752	11.72	0.00464118728219944	-0.00153929368089718
1	A	26	50	20120615	22	754	11.76	0.00578713160285814	-0.00286794025167889
1	A	26	50	20120615	22	756	11.8	0.00574296571330524	-0.00446180136288024
1	A	26	50	20120615	22	758	11.84	0.00572194342870064	-0.00461434550878561
1	A	26	50	20120615	22	760	11.88	0.00559185699416574	-0.00510845051427534
1	A	26	50	20120615	22	762	11.92	0.00424556103812554	-0.00467354448850655
1	A	26	50	20120615	22	764	11.96	0.00364213732426444	-0.00509906013622118
1	A	26	50	20120615	22	766	12	0.0025506685100283	-0.00514613223464477
1	A	26	50	20120615	22	768	12.04	0.001641546978311	-0.00605737508670562
1	A	26	50	20120615	22	770	12.08	0.00054232544532596	-0.00671635193772393
1	A	26	50	20120615	22	772	12.12	-0.00127598832878675	-0.00768868315882505
1	A	26	50	20120615	22	774	12.16	-0.00306578165798708	-0.00822307910870678
1	A	26	50	20120615	22	776	12.2	-0.00418240226043001	-0.00848459548066078
1	A	26	50	20120615	22	778	12.24	-0.00520065016747426	-0.00857516171719518
1	A	26	50	20120615	22	780	12.28	-0.0066984437513836	-0.00778238187840008
1	A	26	50	20120615	22	782	12.32	-0.00821137649147815	-0.00719592872728739
1	A	26	50	20120615	22	784	12.36	-0.00922398875747635	-0.00621923748577347
1	A	26	50	20120615	22	786	12.4	-0.00940002299065274	-0.00451596574231913
1	A	26	50	20120615	22	788	12.44	-0.00942786885569586	-0.00436478631250145
1	A	26	50	20120615	22	790	12.48	-0.00982771652725342	-0.00363122666663071
1	A	26	50	20120615	22	792	12.52	-0.00943537125864425	-0.00348683546191242
1	A	26	50	20120615	22	794	12.56	-0.00913964506061642	-0.00410387098131142
1	A	26	50	20120615	22	796	12.6	-0.00879733466784401	-0.00400148191939561
1	A	26	50	20120615	22	798	12.64	-0.00846038414447299	-0.00395998889347558
1	A	26	50	20120615	22	800	12.68	-0.00853975688066118	-0.00400938030214146
1	A	26	50	20120615	22	802	12.72	-0.00879458402246519	-0.0038967099076272
1	A	26	50	20120615	22	804	12.76	-0.00841546165066421	-0.00367517335308145
1	A	26	50	20120615	22	806	12.8	-0.00859718102236134	-0.00398000001538316
1	A	26	50	20120615	22	808	12.84	-0.00903770147597275	-0.0038378927655681
1	A	26	50	20120615	22	810	12.88	-0.00855182012234823	-0.00357482075869546
1	A	26	50	20120615	22	812	12.92	-0.00850705319203131	-0.00281713462945064
1	A	26	50	20120615	22	814	12.96	-0.00840737234908744	-0.00272357733123185
1	A	26	50	20120615	22	816	13	-0.00830226092606406	-0.00095136267661181
1	A	26	50	20120615	22	818	13.04	-0.00776622448844997	-4.7093311627e-06
1	A	26	50	20120615	22	820	13.08	-0.00763260534843627	0.00122193142957860
1	A	26	50	20120615	22	822	13.12	-0.00743399743837728	0.00132608543002026
1	A	26	50	20120615	22	824	13.16	-0.00738530891718643	0.00177303869352831
1	A	26	50	20120615	22	826	13.2	-0.00713192354277473	0.00169043421984190
1	A	26	50	20120615	22	828	13.24	-0.00668708761647775	0.00199313885469327
1	A	26	50	20120615	22	830	13.28	-0.00613223789584341	0.00192437979129069
1	A	26	50	20120615	22	832	13.32	-0.00589442798583544	0.00189490475222371
1	A	26	50	20120615	22	834	13.36	-0.00481790033788579	0.00242285895932884
1	A	26	50	20120615	22	836	13.4	-0.00445419289391468	0.00278655226116433
1	A	26	50	20120615	22	838	13.44	-0.00308830300896787	0.00387297940405059
1	A	26	50	20120615	22	840	13.48	-0.00276821698232816	0.00398857014957115
1	A	26	50	20120615	22	842	13.52	-0.00160961545028619	0.00454557937431523
1	A	26	50	20120615	22	844	13.56	-0.000178940442047068	0.00630650153363971
1	A	26	50	20120615	22	846	13.6	0.000240218315704692	0.00703414269575192
1	A	26	50	20120615	22	848	13.64	-0.000116601908217658	0.00694062075287218
1	A	26	50	20120615	22	850	13.68	5.61442784262102e-05	0.00644749862580831
1	A	26	50	20120615	22	852	13.72	0.00048512474936865	0.00658636732656553
1	A	26	50	20120615	22	854	13.76	0.00073457787963564	0.00634197708085184
1	A	26	50	20120615	22	856	13.8	-0.000113872476042279	0.00573723814837767
1	A	26	50	20120615	22	858	13.84	-0.000190791551699760	0.00605379571217926
1	A	26	50	20120615	22	860	13.88	-0.000624445998465839	0.00590988534007218
1	A	26	50	20120615	22	862	13.92	-0.000803754136039128	0.0062163878454453
1	A	26	50	20120615	22	864	13.96	-0.00132194885535031	0.00659410873160597
1	A	26	50	20120615	22	866	14	-0.00154571703889748	0.00680051037260719
1	A	26	50	20120615	22	868	14.04	-0.00167423228216458	0.00663667938826052
1	A	26	50	20120615	22	870	14.08	-0.00205658047510133	0.00689381311238476
1	A	26	50	20120615	22	872	14.12	-0.00281350717166316	0.00790532653444499
1	A	26	50	20120615	22	874	14.16	-0.00323269421368617	0.00856706534455061
1	A	26	50	20120615	22	876	14.2	-0.00364942759517846	0.00931510653730005
1	A	26	50	20120615	22	878	14.24	-0.00472039031276017	0.00996692463926562
1	A	26	50	20120615	22	880	14.28	-0.00498579577201072	0.0102186829376393
1	A	26	50	20120615	22	882	14.32	-0.0056204523923969	0.0102166040437026
1	A	26	50	20120615	22	884	14.36	-0.0068734668218629	0.00947912702626408
1	A	26	50	20120615	22	886	14.4	-0.0080730946893493	0.00902460585838518
1	A	26	50	20120615	22	888	14.44	-0.00889570029217487	0.00886700589899432
1	A	26	50	20120615	22	890	14.48	-0.0104757374658040	0.00855029984276868
1	A	26	50	20120615	22	892	14.52	-0.0114110629606185	0.00918463826510332
1	A	26	50	20120615	22	894	14.56	-0.0126109736708174	0.00834590355659889
1	A	26	50	20120615	22	896	14.6	-0.0138966924960201	0.00778677937547229
1	A	26	50	20120615	22	898	14.64	-0.0143424801880445	0.00682546841355595
1	A	26	50	20120615	22	900	14.68	-0.0143361162270139	0.00568637595760692
1	A	26	50	20120615	22	902	14.72	-0.0141162837998108	0.00495613971360776
1	A	26	50	20120615	22	904	14.76	-0.0142737140535741	0.00367909072464923
1	A	26	50	20120615	22	906	14.8	-0.0145097250839308	0.00147716727910214
1	A	26	50	20120615	22	908	14.84	-0.0152126599351083	0.000897664987648515
1	A	26	50	20120615	22	910	14.88	-0.0162470510899671	-0.00027643632503706
1	A	26	50	20120615	22	912	14.92	-0.0171161913900625	0.000142856783003120
1	A	26	50	20120615	22	914	14.96	-0.0179925158950549	0.00043941029596495
1	A	26	50	20120615	22	916	15	-0.0190807249470297	0.000893599123656693
1	A	26	50	20120615	22	918	15.04	-0.0196433556706842	0.00106129656788289
1	A	26	50	20120615	22	920	15.08	-0.0199154150047457	0.00164534555593955
1	A	26	50	20120615	22	922	15.12	-0.0207129890275173	0.00247124627636543
1	A	26	50	20120615	22	924	15.16	-0.0211083112156753	0.00296745846006309
1	A	26	50	20120615	22	926	15.2	-0.0212883406021654	0.00409387956249326
1	A	26	50	20120615	22	928	15.24	-0.0214824696978723	0.00484783923900123
1	A	26	50	20120615	22	930	15.28	-0.0209946791559386	0.00609647667749168
1	A	26	50	20120615	22	932	15.32	-0.0210603198784361	0.00778601640725539
1	A	26	50	20120615	22	934	15.36	-0.0210141953030993	0.00855833964687077
1	A	26	50	20120615	22	936	15.4	-0.0198845780780182	0.00994788932471608
1	A	26	50	20120615	22	938	15.44	-0.0199846124743527	0.010439844725591
1	A	26	50	20120615	22	940	15.48	-0.0190926467673605	0.0114982633688744
1	A	26	50	20120615	22	942	15.52	-0.0184042401321092	0.0115515466932640
1	A	26	50	20120615	22	944	15.56	-0.0182801527915059	0.0118737653539557
1	A	26	50	20120615	22	946	15.6	-0.0170810375764358	0.0122307163926326
1	A	26	50	20120615	22	948	15.64	-0.0159569534619175	0.0127957618859449
1	A	26	50	20120615	22	950	15.68	-0.0157462427121917	0.0121954211576497
1	A	26	50	20120615	22	952	15.72	-0.014533582866728	0.0129071665593208
1	A	26	50	20120615	22	954	15.76	-0.0127052168626140	0.0126803974145943
1	A	26	50	20120615	22	956	15.8	-0.0109142497361569	0.0132865364184952
1	A	26	50	20120615	22	958	15.84	-0.00962030089512797	0.0131226573508874
1	A	26	50	20120615	22	960	15.88	-0.00740951740161261	0.0133222735952164
1	A	26	50	20120615	22	962	15.92	-0.00542301403695399	0.0137118752895145
1	A	26	50	20120615	22	964	15.96	-0.00371839171954758	0.0143805720303470
1	A	26	50	20120615	22	966	16	-0.00264815025088268	0.0142783597451265
1	A	26	50	20120615	22	968	16.04	-0.000955923515350468	0.0147249896013274
1	A	26	50	20120615	22	970	16.08	-0.000284165002155438	0.0148113909789206
1	A	26	50	20120615	22	972	16.12	0.000691437294915451	0.0146260512205038
1	A	26	50	20120615	22	974	16.16	0.00049726577280163	0.0138927814884133
1	A	26	50	20120615	22	976	16.2	0.00037431404568891	0.0130041462543606
1	A	26	50	20120615	22	978	16.24	0.00101219507299729	0.01179167025666
1	A	26	50	20120615	22	980	16.28	0.00116806120656068	0.0106444404158731
1	A	26	50	20120615	22	982	16.32	0.00187156315737674	0.00944256960567673
1	A	26	50	20120615	22	984	16.36	0.00224647824382966	0.00889766604902657
1	A	26	50	20120615	22	986	16.4	0.00272683002242534	0.00711892479881618
1	A	26	50	20120615	22	988	16.44	0.00335152350826454	0.00486466130932566
1	A	26	50	20120615	22	990	16.48	0.00373657143489184	0.00381787457259272
1	A	26	50	20120615	22	992	16.52	0.00387208137843844	0.00255605666370095
1	A	26	50	20120615	22	994	16.56	0.00395498964853264	0.00050136699213251
1	A	26	50	20120615	22	996	16.6	0.00457210294967754	-0.00078756846181776
1	A	26	50	20120615	22	998	16.64	0.00491002928040654	-0.00340506563373601
1	A	26	50	20120615	22	1000	16.68	0.00563743709728104	-0.00462432278546816
1	A	26	50	20120615	22	1002	16.72	0.00633212708338994	-0.00603186125982685
1	A	26	50	20120615	22	1004	16.76	0.00735090532052004	-0.00692481691631266
1	A	26	50	20120615	22	1006	16.8	0.00802423361076934	-0.00726731822791599
1	A	26	50	20120615	22	1008	16.84	0.00774331422873954	-0.00807418363379233
1	A	26	50	20120615	22	1010	16.88	0.00665292728787864	-0.00818692473898468
1	A	26	50	20120615	22	1012	16.92	0.00577689976773444	-0.00841057554280618
1	A	26	50	20120615	22	1014	16.96	0.00529361349599684	-0.00929097298285818
1	A	26	50	20120615	22	1016	17	0.00352537773123454	-0.00962038786926208
1	A	26	50	20120615	22	1018	17.04	0.00207979196230055	-0.0105683118855970
1	A	26	50	20120615	22	1020	17.08	0.00077998120605563	-0.0117428233202156
1	A	26	50	20120615	22	1022	17.12	-0.000647603745549698	-0.0136680700244201
1	A	26	50	20120615	22	1024	17.16	-0.00264472785406174	-0.0149778863416188
1	A	26	50	20120615	22	1026	17.2	-0.0038092832252013	-0.0159796657317292
1	A	26	50	20120615	22	1028	17.24	-0.00485749831763224	-0.0164624782419234
1	A	26	50	20120615	22	1030	17.28	-0.00472838061938758	-0.0168834896194418
1	A	26	50	20120615	22	1032	17.32	-0.00659542536443254	-0.0179311390264478
1	A	26	50	20120615	22	1034	17.36	-0.00740576973567232	-0.0186908545521547
1	A	26	50	20120615	22	1036	17.4	-0.00880775035073089	-0.0182546403788407
1	A	26	50	20120615	22	1038	17.44	-0.0094112659884736	-0.0179140270423431
1	A	26	50	20120615	22	1040	17.48	-0.0091224128683589	-0.0164513766654587
1	A	26	50	20120615	22	1042	17.52	-0.00882853929009777	-0.0163239560234889
1	A	26	50	20120615	22	1044	17.56	-0.0100714208793894	-0.0172612260619517
1	A	26	50	20120615	22	1046	17.6	-0.0105059379964285	-0.0181563525362557
1	A	26	50	20120615	22	1048	17.64	-0.0105939020800081	-0.0181895865549715
1	A	26	50	20120615	22	1050	17.68	-0.0115410009027294	-0.0192810765824111
1	A	26	50	20120615	22	1052	17.72	-0.0120089641705186	-0.0207744861042771
1	A	26	50	20120615	22	1054	17.76	-0.0125035853639586	-0.0217612536174229
1	A	26	50	20120615	22	1056	17.8	-0.0133362035988058	-0.023475209744341
1	A	26	50	20120615	22	1058	17.84	-0.0135102932883339	-0.0250342387755011
1	A	26	50	20120615	22	1060	17.88	-0.0137468205066408	-0.0259552453579965
1	A	26	50	20120615	22	1062	17.92	-0.0139018183130769	-0.0268638775718213
1	A	26	50	20120615	22	1064	17.96	-0.0141732766063744	-0.0270493516805265
1	A	26	50	20120615	22	1066	18	-0.0148337143400026	-0.0271262848983196
1	A	26	50	20120615	22	1068	18.04	-0.0153530842707842	-0.0269987935456716
1	A	26	50	20120615	22	1070	18.08	-0.0161160524876844	-0.0262956465624597
1	A	26	50	20120615	22	1072	18.12	-0.0167224672632300	-0.0266257240079176
1	A	26	50	20120615	22	1074	18.16	-0.0167134162964308	-0.0258766150839286
1	A	26	50	20120615	22	1076	18.2	-0.0176312408984110	-0.0250068737430691
1	A	26	50	20120615	22	1078	18.24	-0.0186626268494497	-0.0240924432536387
1	A	26	50	20120615	22	1080	18.28	-0.0190923780667837	-0.0236945118414582
1	A	26	50	20120615	22	1082	18.32	-0.0202092532276678	-0.0225210681380791
1	A	26	50	20120615	22	1084	18.36	-0.0213556218123953	-0.0213861546832069
1	A	26	50	20120615	22	1086	18.4	-0.0207913011035337	-0.0207110586260046
1	A	26	50	20120615	22	1088	18.44	-0.0208517163069183	-0.0197885388349974
1	A	26	50	20120615	22	1090	18.48	-0.0206144607686268	-0.0195692862353549
1	A	26	50	20120615	22	1092	18.52	-0.0208358417596806	-0.0188694767961502
1	A	26	50	20120615	22	1094	18.56	-0.0215270315672227	-0.0172145004458509
1	A	26	50	20120615	22	1096	18.6	-0.0226378397519243	-0.0152383349823332
1	A	26	50	20120615	22	1098	18.64	-0.0232791636821502	-0.0136876717315013
1	A	26	50	20120615	22	1100	18.68	-0.0244087604011347	-0.0125173456619205
1	A	26	50	20120615	22	1102	18.72	-0.0257772524390363	-0.0108500302982895
1	A	26	50	20120615	22	1104	18.76	-0.0273496245751574	-0.00961183682695718
1	A	26	50	20120615	22	1106	18.8	-0.0288566883289681	-0.00918452512801828
1	A	26	50	20120615	22	1108	18.84	-0.0299895794584461	-0.00845001795906078
1	A	26	50	20120615	22	1110	18.88	-0.0313112680985009	-0.0080700541301902
1	A	26	50	20120615	22	1112	18.92	-0.032612500139376	-0.00753136604214666
1	A	26	50	20120615	22	1114	18.96	-0.0342076623270548	-0.00723077494946427
1	A	26	50	20120615	22	1116	19	-0.0351794391764395	-0.00707033242081303
1	A	26	50	20120615	22	1118	19.04	-0.0355841163873125	-0.00687184754733397
1	A	26	50	20120615	22	1120	19.08	-0.0357050316468954	-0.00702302697715165
1	A	26	50	20120615	22	1122	19.12	-0.0356217344680716	-0.00670907156630483
1	A	26	50	20120615	22	1124	19.16	-0.0351797220191519	-0.00626861475230373
1	A	26	50	20120615	22	1126	19.2	-0.0344911414356325	-0.00543521869999726
1	A	26	50	20120615	22	1128	19.24	-0.0341031519447954	-0.00500494422364525
1	A	26	50	20120615	22	1130	19.28	-0.0334907267616097	-0.00455755776318852
1	A	26	50	20120615	22	1132	19.32	-0.0327635381478375	-0.00379685228798803
1	A	26	50	20120615	22	1134	19.36	-0.0319246266626378	-0.00325365285868053
1	A	26	50	20120615	22	1136	19.4	-0.0314167118617115	-0.00155256607518005
1	A	26	50	20120615	22	1138	19.44	-0.0311689416455837	-0.00057619303171766
1	A	26	50	20120615	22	1140	19.48	-0.0301778607810726	0.00104294007584329
1	A	26	50	20120615	22	1142	19.52	-0.0292560056704397	0.00196578513596985
1	A	26	50	20120615	22	1144	19.56	-0.0284147607328621	0.00333255183332533
1	A	26	50	20120615	22	1146	19.6	-0.0276303671804919	0.00444179024097267
1	A	26	50	20120615	22	1148	19.64	-0.0263651410169148	0.00560363739314028
1	A	26	50	20120615	22	1150	19.68	-0.0255199645656337	0.00689598817284369
1	A	26	50	20120615	22	1152	19.72	-0.0245114888743055	0.00870434305505017
1	A	26	50	20120615	22	1154	19.76	-0.0237067235755693	0.0101790213182825
1	A	26	50	20120615	22	1156	19.8	-0.0229741114527853	0.0116890266363030
1	A	26	50	20120615	22	1158	19.84	-0.0222980325171572	0.0130733437239675
1	A	26	50	20120615	22	1160	19.88	-0.0211953157553528	0.0148200933420766
1	A	26	50	20120615	22	1162	19.92	-0.0205303292038012	0.0164207235864943
1	A	26	50	20120615	22	1164	19.96	-0.0197462821337537	0.0178531875748898
1	A	26	50	20120615	22	1166	20	-0.0193806230750665	0.0183524898152212
1	A	26	50	20120615	22	1168	20.04	-0.0191643473949728	0.0172741944003186
1	A	26	50	20120615	22	1170	20.08	-0.0189106799082900	0.0164315635334499
1	A	26	50	20120615	22	1172	20.12	-0.0178478913450988	0.0161309088011572
1	A	26	50	20120615	22	1174	20.16	-0.0169716163375811	0.0158353664508924
1	A	26	50	20120615	22	1176	20.2	-0.0152648797708989	0.0148207318595000
1	A	26	50	20120615	22	1178	20.24	-0.0139522491687111	0.0150189621745379
1	A	26	50	20120615	22	1180	20.28	-0.0124392527890063	0.0139498874320619
1	A	26	50	20120615	22	1182	20.32	-0.0113354661746419	0.0137374654839257
1	A	26	50	20120615	22	1184	20.36	-0.0108284281861242	0.0134132287404804
1	A	26	50	20120615	22	1186	20.4	-0.00995518666669792	0.0131559479381457
1	A	26	50	20120615	22	1188	20.44	-0.00954167062106003	0.0126801499272209
1	A	26	50	20120615	22	1190	20.48	-0.00988490025264798	0.0120422264735056
1	A	26	50	20120615	22	1192	20.52	-0.00976122727661845	0.0107726728164277
1	A	26	50	20120615	22	1194	20.56	-0.00953080238983319	0.0109429653425409
1	A	26	50	20120615	22	1196	20.6	-0.00937530960865027	0.0109027168245557
1	A	26	50	20120615	22	1198	20.64	-0.00899118092083849	0.0100586858862602
1	A	26	50	20120615	22	1200	20.68	-0.00942290496609193	0.00994375982111395
1	A	26	50	20120615	22	1202	20.72	-0.00965963724536538	0.00923748035486139
1	A	26	50	20120615	22	1204	20.76	-0.00964470315014672	0.00933350545574652
1	A	26	50	20120615	22	1206	20.8	-0.00968697399352605	0.00741431865665686
1	A	26	50	20120615	22	1208	20.84	-0.0099554765804782	0.00908920006284657
1	A	26	50	20120615	22	1210	20.88	-0.00969596839178274	0.009673595533226
1	A	26	50	20120615	22	1212	20.92	-0.00986874286269786	0.0098436122876945
1	A	26	50	20120615	22	1214	20.96	-0.00995325626518528	0.0096386786003710
1	A	26	50	20120615	22	1216	21	-0.0096461244347769	0.0092682324287752
1	A	26	50	20120615	22	1218	21.04	-0.0096040515812963	0.0090386207147883
1	A	26	50	20120615	22	1220	21.08	-0.00975518858470712	0.00745506922045665
1	A	26	50	20120615	22	1222	21.12	-0.00997888888600329	0.00730659093854309
1	A	26	50	20120615	22	1224	21.16	-0.0101721482403694	0.00725151439135647
1	A	26	50	20120615	22	1226	21.2	-0.00988901561411448	0.00668273890977345
1	A	26	50	20120615	22	1228	21.24	-0.00982821150200025	0.00638276299999068
1	A	26	50	20120615	22	1230	21.28	-0.00975900696132552	0.00674902309944188
1	A	26	50	20120615	22	1232	21.32	-0.00962564662239374	0.00572142724075034
1	A	26	50	20120615	22	1234	21.36	-0.00975185669755417	0.00505750488490442
1	A	26	50	20120615	22	1236	21.4	-0.00984966936438214	0.00470640656905542
1	A	26	50	20120615	22	1238	21.44	-0.00970708976723725	0.00368224583510689
1	A	26	50	20120615	22	1240	21.48	-0.00948523996438743	0.00317632719662388
1	A	26	50	20120615	22	1242	21.52	-0.00926072507607933	0.00265997802601159
1	A	26	50	20120615	22	1244	21.56	-0.00914308867064079	0.00203906968277203
1	A	26	50	20120615	22	1246	21.6	-0.00861888637211665	0.00196822182593782
1	A	26	50	20120615	22	1248	21.64	-0.0081567285217116	0.00242738578623132
1	A	26	50	20120615	22	1250	21.68	-0.00753060873078402	0.0022584064281215
1	A	26	50	20120615	22	1252	21.72	-0.00712489348715618	0.00307175741739489
1	A	26	50	20120615	22	1254	21.76	-0.00607329594943743	0.00310565364161124
1	A	26	50	20120615	22	1256	21.8	-0.00568284254502133	0.00284502504222099
1	A	26	50	20120615	22	1258	21.84	-0.00495467034571646	0.00314386887404707
1	A	26	50	20120615	22	1260	21.88	-0.0041551044031423	0.0038266815875524
1	A	26	50	20120615	22	1262	21.92	-0.00336078872841845	0.00511827434878637
1	A	26	50	20120615	22	1264	21.96	-0.00192656192281743	0.00524587671719895
1	A	26	50	20120615	22	1266	22	-0.00156863861231643	0.00523565195314299
1	A	26	50	20120615	22	1268	22.04	-0.000659674058304558	0.00509693881587763
1	A	26	50	20120615	22	1270	22.08	-5.91494822462582e-05	0.0044938969396783
1	A	26	50	20120615	22	1272	22.12	8.68892812721997e-05	0.00415353109055416
1	A	26	50	20120615	22	1274	22.16	-0.000296341380927469	0.00366117970988178
1	A	26	50	20120615	22	1276	22.2	4.07647059354008e-05	0.00247790722224421
1	A	26	50	20120615	22	1278	22.24	0.0004210325907219	0.00075166157946911
1	A	26	50	20120615	22	1280	22.28	0.00112307648735515	-0.00049191297446804
1	A	26	50	20120615	22	1282	22.32	0.0011232815483217	-0.0018727298835657
1	A	26	50	20120615	22	1284	22.36	0.00211857676924864	-0.00285218591259406
1	A	26	50	20120615	22	1286	22.4	0.00175385109151261	-0.00491340217975284
1	A	26	50	20120615	22	1288	22.44	0.00102448953860178	-0.00557092168369512
1	A	26	50	20120615	22	1290	22.48	0.000610782574132971	-0.00642529759419939
1	A	26	50	20120615	22	1292	22.52	-0.000127455997308880	-0.00804897527704303
1	A	26	50	20120615	22	1294	22.56	-0.00139256195273317	-0.00918524637693508
1	A	26	50	20120615	22	1296	22.6	-0.00169783409230702	-0.0107511484860084
1	A	26	50	20120615	22	1298	22.64	-0.00286395924050082	-0.0120148543700059
1	A	26	50	20120615	22	1300	22.68	-0.00288607046954852	-0.0132547448976131
1	A	26	50	20120615	22	1302	22.72	-0.00297974797592011	-0.0130985308675134
1	A	26	50	20120615	22	1304	22.76	-0.00287773368059833	-0.0141424538217825
1	A	26	50	20120615	22	1306	22.8	-0.00290837261742714	-0.0141627689996060
1	A	26	50	20120615	22	1308	22.84	-0.00276456124026943	-0.0145887442667284
1	A	26	50	20120615	22	1310	22.88	-0.00242599144236949	-0.0152399825411334
1	A	26	50	20120615	22	1312	22.92	-0.0018929319243042	-0.0154715882962432
1	A	26	50	20120615	22	1314	22.96	-0.00049633239185046	-0.0161224871593933
1	A	26	50	20120615	22	1316	23	0.00082679874603799	-0.0169759721153532
1	A	26	50	20120615	22	1318	23.04	0.00200399011535736	-0.0174054687742459
1	A	26	50	20120615	22	1320	23.08	0.00276329551913114	-0.01743741585862
1	A	26	50	20120615	22	1322	23.12	0.00480802205615264	-0.0182495421389483
1	A	26	50	20120615	22	1324	23.16	0.00651303328228864	-0.0186852259821764
1	A	26	50	20120615	22	1326	23.2	0.00756901240717704	-0.0194418443801816
1	A	26	50	20120615	22	1328	23.24	0.00860403995813884	-0.0203983123677536
1	A	26	50	20120615	22	1330	23.28	0.00822647322125644	-0.0203264420345138
1	A	26	50	20120615	22	1332	23.32	0.00771708056715754	-0.0204548455549095
1	A	26	50	20120615	22	1334	23.36	0.00761172872782854	-0.020175531305273
1	A	26	50	20120615	22	1336	23.4	0.00725686011862224	-0.0206487695896499
1	A	26	50	20120615	22	1338	23.44	0.00680648259648104	-0.0215405231646077
1	A	26	50	20120615	22	1340	23.48	0.00672173584875584	-0.0217115369396377
1	A	26	50	20120615	22	1342	23.52	0.00546376460075374	-0.0222847459807387
1	A	26	50	20120615	22	1344	23.56	0.00527172147005134	-0.0221779657857117
1	A	26	50	20120615	22	1346	23.6	0.00469323741236264	-0.0218691722543676
1	A	26	50	20120615	22	1348	23.64	0.00293558915743504	-0.0218307692850813
1	A	26	50	20120615	22	1350	23.68	0.00251761126800783	-0.0212596462089848
1	A	26	50	20120615	22	1352	23.72	0.00127325889661136	-0.0202257005313982
1	A	26	50	20120615	22	1354	23.76	3.30643130882803e-05	-0.0202362364224379
1	A	26	50	20120615	22	1356	23.8	-0.00166448693650627	-0.0199721320396647
1	A	26	50	20120615	22	1358	23.84	-0.00376784676782377	-0.019737514009667
1	A	26	50	20120615	22	1360	23.88	-0.00572306772848269	-0.0197713844244858
1	A	26	50	20120615	22	1362	23.92	-0.00727382361030291	-0.0196963603950019
1	A	26	50	20120615	22	1364	23.96	-0.00901252847456251	-0.0193911023975637
1	A	26	50	20120615	22	1366	24	-0.0107293837392834	-0.0201532220863266
1	A	26	50	20120615	22	1368	24.04	-0.0119106763279337	-0.0195789099586468
1	A	26	50	20120615	22	1370	24.08	-0.012907272625338	-0.0189435038050726
1	A	26	50	20120615	22	1372	24.12	-0.0132955732431588	-0.0178881186498804
1	A	26	50	20120615	22	1374	24.16	-0.0136838031503015	-0.0168328042053664
1	A	26	50	20120615	22	1376	24.2	-0.0141436841875817	-0.0159010001023222
1	A	26	50	20120615	22	1378	24.24	-0.0146628702706002	-0.0144809599800721
1	A	26	50	20120615	22	1380	24.28	-0.0147602530165052	-0.0132920872067276
1	A	26	50	20120615	22	1382	24.32	-0.0152048605473118	-0.0120938452685323
1	A	26	50	20120615	22	1384	24.36	-0.0156464770164341	-0.0109366367368492
1	A	26	50	20120615	22	1386	24.4	-0.0169749079196475	-0.00802570085734028
1	A	26	50	20120615	22	1388	24.44	-0.0177024394802087	-0.00666644009846709
1	A	26	50	20120615	22	1390	24.48	-0.0183822802239127	-0.00514514228515111
1	A	26	50	20120615	22	1392	24.52	-0.0195942612468664	-0.00286260159548093
1	A	26	50	20120615	22	1394	24.56	-0.0207346689214285	-0.00213175016858214
1	A	26	50	20120615	22	1396	24.6	-0.0214009120017302	-0.00137867437555065
1	A	26	50	20120615	22	1398	24.64	-0.0215275831105120	-0.00022980970388562
1	A	26	50	20120615	22	1400	24.68	-0.0209176328010605	0.000849376665561287
1	A	26	50	20120615	22	1402	24.72	-0.0204847208164147	0.00128935971801899
1	A	26	50	20120615	22	1404	24.76	-0.0191718073715143	0.00145404488735734
1	A	26	50	20120615	22	1406	24.8	-0.0185192114520895	0.00171405512186744
1	A	26	50	20120615	22	1408	24.84	-0.0170426027873444	0.00240834912817889
1	A	26	50	20120615	22	1410	24.88	-0.0157339744095381	0.00292257132159337
1	A	26	50	20120615	22	1412	24.92	-0.0154006230596833	0.00314203605327024
1	A	26	50	20120615	22	1414	24.96	-0.0140168857995794	0.00418815810962887
1	A	26	50	20120615	22	1416	25	-0.0118102459518018	0.00449860627084101
1	A	26	50	20120615	22	1418	25.04	-0.0117221404468659	0.00455207768563433
1	A	26	50	20120615	22	1420	25.08	-0.0116821040609151	0.0045671956286161
1	A	26	50	20120615	22	1422	25.12	-0.0113063970148673	0.00419880006668572
1	A	26	50	20120615	22	1424	25.16	-0.0114534115857438	0.00415628173593298
1	A	26	50	20120615	22	1426	25.2	-0.0116227778019736	0.00372111408065515
1	A	26	50	20120615	22	1428	25.24	-0.0116715823120111	0.00415899702597273
1	A	26	50	20120615	22	1430	25.28	-0.0116028939592866	0.00424110626540411
1	A	26	50	20120615	22	1432	25.32	-0.0113850767864099	0.00412789846973615
1	A	26	50	20120615	22	1434	25.36	-0.0106603481971294	0.00418916290836493
1	A	26	50	20120615	22	1436	25.4	-0.00995072411580185	0.00386461503793593
1	A	26	50	20120615	22	1438	25.44	-0.0101177080892858	0.00380362637095181
1	A	26	50	20120615	22	1440	25.48	-0.0090067281483471	0.00348053719110172
1	A	26	50	20120615	22	1442	25.52	-0.00841549021777817	0.00292935926385005
1	A	26	50	20120615	22	1444	25.56	-0.00765877537040799	0.00242375698494094
1	A	26	50	20120615	22	1446	25.6	-0.00681551447139719	0.00266008833466946
1	A	26	50	20120615	22	1448	25.64	-0.0049002641357584	0.00235558482016675
1	A	26	50	20120615	22	1450	25.68	-0.00434710864297179	0.00261110492661632
1	A	26	50	20120615	22	1452	25.72	-0.00383987266455543	0.00342574850708572
1	A	26	50	20120615	22	1454	25.76	-0.00282368243824443	0.00311054151723619
1	A	26	50	20120615	22	1456	25.8	-0.00200239205403188	0.00301812266093511
1	A	26	50	20120615	22	1458	25.84	-0.00104327948709826	0.00255617687185375
1	A	26	50	20120615	22	1460	25.88	-0.00101371535257685	0.00214676911661455
1	A	26	50	20120615	22	1462	25.92	-0.00081660226625329	0.0014867415049194
1	A	26	50	20120615	22	1464	25.96	-0.00098628668053462	0.00062916947176417
1	A	26	50	20120615	22	1466	26	-0.00125256188112604	-0.0002550604870418
1	A	26	50	20120615	22	1468	26.04	-0.00090854736101097	-0.00175123479642222
1	A	26	50	20120615	22	1470	26.08	-0.00117522844089479	-0.00372402311795295
1	A	26	50	20120615	22	1472	26.12	-0.00144734151507169	-0.00496262388279124
1	A	26	50	20120615	22	1474	26.16	-0.00160843670328195	-0.00467405572670935
1	A	26	50	20120615	22	1476	26.2	-0.00177429354855672	-0.00594691652220291
1	A	26	50	20120615	22	1478	26.24	-0.00187932011876636	-0.0071800188247107
1	A	26	50	20120615	22	1480	26.28	-0.00217501803252295	-0.00795570082153671
1	A	26	50	20120615	22	1482	26.32	-0.00179563403121293	-0.0081585485438557
1	A	26	50	20120615	22	1484	26.36	-0.00106222287776625	-0.00797201377497869
1	A	26	50	20120615	22	1486	26.4	-3.77595021153684e-05	-0.00841663544792098
1	A	26	50	20120615	22	1488	26.44	-0.000111567307935620	-0.00817507362933208
1	A	26	50	20120615	22	1490	26.48	0.00167233511467065	-0.00813461368641932
1	A	26	50	20120615	22	1492	26.52	0.00353718641448034	-0.00784448918831204
1	A	26	50	20120615	22	1494	26.56	0.00456991798972364	-0.00695940150898049
1	A	26	50	20120615	22	1496	26.6	0.00580555173450814	-0.00639679199852942
1	A	26	50	20120615	22	1498	26.64	0.00765509558671864	-0.0049898969913416
1	A	26	50	20120615	22	1500	26.68	0.00844245191650214	-0.00361818761758563
1	A	26	50	20120615	22	1502	26.72	0.00937571973058334	-0.00094501285771676
1	A	26	50	20120615	22	1504	26.76	0.00935096392217404	-0.000151363277580790
1	A	26	50	20120615	22	1506	26.8	0.00956776286128584	0.00217261386946692
1	A	26	50	20120615	22	1508	26.84	0.00954131706766944	0.00346506364411969
1	A	26	50	20120615	22	1510	26.88	0.00999300273735574	0.00600585387241481
1	A	26	50	20120615	22	1512	26.92	0.00998105970382154	0.00753553090108786
1	A	26	50	20120615	22	1514	26.96	0.0100038002579045	0.00921536205474587
1	A	26	50	20120615	22	1516	27	0.00959888970179364	0.0115411988926281
1	A	26	50	20120615	22	1518	27.04	0.00920225936609044	0.0121655176118733
1	A	26	50	20120615	22	1520	27.08	0.00868057012506664	0.0130399117153530
1	A	26	50	20120615	22	1522	27.12	0.00835571112765394	0.0139984798100651
1	A	26	50	20120615	22	1524	27.16	0.00774342736582454	0.0139767716318826
1	A	26	50	20120615	22	1526	27.2	0.00720621713095364	0.0138287953957837
1	A	26	50	20120615	22	1528	27.24	0.00649862951715594	0.0141630306291150
1	A	26	50	20120615	22	1530	27.28	0.00572139824937234	0.0137784854554091
1	A	26	50	20120615	22	1532	27.32	0.00423726314004834	0.0138199813097562
1	A	26	50	20120615	22	1534	27.36	0.00284665633756514	0.0138023142468283
1	A	26	50	20120615	22	1536	27.4	0.00189647452927794	0.0148096302830354
1	A	26	50	20120615	22	1538	27.44	0.0012894869972396	0.0154354268554533
1	A	26	50	20120615	22	1540	27.48	0.00091082424484639	0.0171887051904732
1	A	26	50	20120615	22	1542	27.52	1.82787102936711e-05	0.0189047472823957
1	A	26	50	20120615	22	1544	27.56	-0.000266784317473880	0.0199891238156166
1	A	26	50	20120615	22	1546	27.6	-0.00139575100431632	0.0217495368580586
1	A	26	50	20120615	22	1548	27.64	-0.00168209389535781	0.0219769070435491
1	A	26	50	20120615	22	1550	27.68	-0.00194824888779643	0.0214956501682736
1	A	26	50	20120615	22	1552	27.72	-0.0027452996515499	0.0208714163018421
1	A	26	50	20120615	22	1554	27.76	-0.00361567738851242	0.0208120900429005
1	A	26	50	20120615	22	1556	27.8	-0.00500316231455666	0.0195911994745038
1	A	26	50	20120615	22	1558	27.84	-0.00611360280373202	0.0195493387530576
1	A	26	50	20120615	22	1560	27.88	-0.00738045531290584	0.0183735615973006
1	A	26	50	20120615	22	1562	27.92	-0.0089128264184152	0.0175382563566849
1	A	26	50	20120615	22	1564	27.96	-0.0102447610357294	0.0165229641559860
1	A	26	50	20120615	22	1566	28	-0.0119213748535330	0.0153308599046515
1	A	26	50	20120615	22	1568	28.04	-0.0141570767900174	0.0143644146403969
1	A	26	50	20120615	22	1570	28.08	-0.0155098781284445	0.0137745815188702
1	A	26	50	20120615	22	1572	28.12	-0.0171808775184055	0.0125197851803156
1	A	26	50	20120615	22	1574	28.16	-0.0176043637696581	0.0110855604960349
1	A	26	50	20120615	22	1576	28.2	-0.0178348664381893	0.0095968320210604
1	A	26	50	20120615	22	1578	28.24	-0.0182339433633554	0.0074601108918065
1	A	26	50	20120615	22	1580	28.28	-0.0189664494201221	0.00646017705039499
1	A	26	50	20120615	22	1582	28.32	-0.0198537694355619	0.0057815949567615
1	A	26	50	20120615	22	1584	28.36	-0.0208531729468875	0.00528989411432781
1	A	26	50	20120615	22	1586	28.4	-0.0215767411739401	0.00536479086459109
1	A	26	50	20120615	22	1588	28.44	-0.0230683617156497	0.00479226771706778
1	A	26	50	20120615	22	1590	28.48	-0.0237180160708648	0.00467534761079858
1	A	26	50	20120615	22	1592	28.52	-0.0247006399382729	0.00497060711835084
1	A	26	50	20120615	22	1594	28.56	-0.0241926897820075	0.0049084877876236
1	A	26	50	20120615	22	1596	28.6	-0.0251127841967553	0.00522130475655272
1	A	26	50	20120615	22	1598	28.64	-0.0257426749174363	0.00468857050760678
1	A	26	50	20120615	22	1600	28.68	-0.0260154060029399	0.00420837429250299
1	A	26	50	20120615	22	1602	28.72	-0.0254671154048079	0.00374097671013868
1	A	26	50	20120615	22	1604	28.76	-0.0259290682649570	0.00305996216917792
1	A	26	50	20120615	22	1606	28.8	-0.0255208555201780	0.00189641796073545
1	A	26	50	20120615	22	1608	28.84	-0.0251902830999733	0.00039501813224206
1	A	26	50	20120615	22	1610	28.88	-0.0248025764518487	-0.00116181886789637
1	A	26	50	20120615	22	1612	28.92	-0.0238621810014131	-0.0026792134517802
1	A	26	50	20120615	22	1614	28.96	-0.0232661606955510	-0.00476751190865843
1	A	26	50	20120615	22	1616	29	-0.0226144628017382	-0.00655680319204412
1	A	26	50	20120615	22	1618	29.04	-0.0219264054772368	-0.00841582934619038
1	A	26	50	20120615	22	1620	29.08	-0.0215956357742402	-0.0112477771556002
1	A	26	50	20120615	22	1622	29.12	-0.0213836133414353	-0.0127396628623527
1	A	26	50	20120615	22	1624	29.16	-0.0217183817332796	-0.0146192700664722
1	A	26	50	20120615	22	1626	29.2	-0.0218776716778775	-0.0171437331991897
1	A	26	50	20120615	22	1628	29.24	-0.0217000959519181	-0.018342653959895
1	A	26	50	20120615	22	1630	29.28	-0.0212271475813215	-0.0200222093419083
1	A	26	50	20120615	22	1632	29.32	-0.0207318475653715	-0.0199120845318063
1	A	26	50	20120615	22	1634	29.36	-0.0204284139034288	-0.0200999769457032
1	A	26	50	20120615	22	1636	29.4	-0.0194462637975641	-0.0205130475140690
1	A	26	50	20120615	22	1638	29.44	-0.0180691379858642	-0.0206032389840093
1	A	26	50	20120615	22	1640	29.48	-0.0162460399272700	-0.0203596053425515
1	A	26	50	20120615	22	1642	29.52	-0.0145520029983779	-0.0201940928582791
1	A	26	50	20120615	22	1644	29.56	-0.0120532290550209	-0.0203718595030694
1	A	26	50	20120615	22	1646	29.6	-0.0109197368847789	-0.0201018861340124
1	A	26	50	20120615	22	1648	29.64	-0.00891820042995223	-0.0198135279886445
1	A	26	50	20120615	22	1650	29.68	-0.00695760545775628	-0.0208589853646289
1	A	26	50	20120615	22	1652	29.72	-0.0058038193228942	-0.0209523941704236
1	A	26	50	20120615	22	1654	29.76	-0.00444065887012277	-0.0215067658868739
1	A	26	50	20120615	22	1656	29.8	-0.0034590532364796	-0.0225455057484369
1	A	26	50	20120615	22	1658	29.84	-0.00183412185331292	-0.0236181867354969
1	A	26	50	20120615	22	1660	29.88	-0.000401240671916499	-0.0245908828236971
1	A	26	50	20120615	22	1662	29.92	0.0007173315452425	-0.024457310352731
1	A	26	50	20120615	22	1664	29.96	0.00213211079304055	-0.025176013685129
1	A	26	50	20120615	22	1666	30	0.00282274198622544	-0.0255644274400347
1	A	26	50	20120615	22	1668	30.04	0.00486246220723614	-0.0264961113349261
1	A	26	50	20120615	22	1670	30.08	0.00578728716635004	-0.0266173801478996
1	A	26	50	20120615	22	1672	30.12	0.00595946766756894	-0.0265239713421049
1	A	26	50	20120615	22	1674	30.16	0.00715914503253004	-0.0272003896889879
1	A	26	50	20120615	22	1676	30.2	0.00750149078064154	-0.0262495078449873
1	A	26	50	20120615	22	1678	30.24	0.00785717256264614	-0.0256254083288443
1	A	26	50	20120615	22	1680	30.28	0.00795743323315064	-0.024918591461438
1	A	26	50	20120615	22	1682	30.32	0.00849788201707934	-0.0237359482988357
1	A	26	50	20120615	22	1684	30.36	0.00894545232529914	-0.0219376626171933
1	A	26	50	20120615	22	1686	30.4	0.00945509246677154	-0.0197459568646344
1	A	26	50	20120615	22	1688	30.44	0.00978783570479454	-0.0185949496594223
1	A	26	50	20120615	22	1690	30.48	0.0101426710799820	-0.0163674126849403
1	A	26	50	20120615	22	1692	30.52	0.0105806155435896	-0.0140463014416768
1	A	26	50	20120615	22	1694	30.56	0.0111348741229548	-0.0126597781808549
1	A	26	50	20120615	22	1696	30.6	0.0113543529967673	-0.0109044633783053
1	A	26	50	20120615	22	1698	30.64	0.0110800379920738	-0.00871168282343888
1	A	26	50	20120615	22	1700	30.68	0.0111473333444393	-0.00746691325904151
1	A	26	50	20120615	22	1702	30.72	0.0110584146667051	-0.00583360266051777
1	A	26	50	20120615	22	1704	30.76	0.0111220825612832	-0.00366134234444145
1	A	26	50	20120615	22	1706	30.8	0.0110797692914970	-0.00142832741372558
1	A	26	50	20120615	22	1708	30.84	0.0122368081175525	0.000990614174035485
1	A	26	50	20120615	22	1710	30.88	0.0123328332184376	0.00320074712931216
1	A	26	50	20120615	22	1712	30.92	0.0132050494330313	0.00496632205125685
1	A	26	50	20120615	22	1714	30.96	0.0133091355512219	0.00732777585770744
1	A	26	50	20120615	22	1716	31	0.0134751642234445	0.0086019822774056
1	A	26	50	20120615	22	1718	31.04	0.0143167132169381	0.0105230994780079
1	A	26	50	20120615	22	1720	31.08	0.0144456894938265	0.0113267970455045
1	A	26	50	20120615	22	1722	31.12	0.0144032348026840	0.0121432508193337
1	A	26	50	20120615	22	1724	31.16	0.0138332996659799	0.0122360303000932
1	A	26	50	20120615	22	1726	31.2	0.0135226040173943	0.0122172141886459
1	A	26	50	20120615	22	1728	31.24	0.0132865505606308	0.0119191191829010
1	A	26	50	20120615	22	1730	31.28	0.0125934374226439	0.0115310660524537
1	A	26	50	20120615	22	1732	31.32	0.0119811960872214	0.0113198108305064
1	A	26	50	20120615	22	1734	31.36	0.0110311627713582	0.0118041436202801
1	A	26	50	20120615	22	1736	31.4	0.0103425397614319	0.0113196764802180
1	A	26	50	20120615	22	1738	31.44	0.00876931202610554	0.0117708671751575
1	A	26	50	20120615	22	1740	31.48	0.00739587731180354	0.0119109662417140
1	A	26	50	20120615	22	1742	31.52	0.00562393135776034	0.0129268736253125
1	A	26	50	20120615	22	1744	31.56	0.00391170976377654	0.0138609949172786
1	A	26	50	20120615	22	1746	31.6	0.00274108529513404	0.0147779094728314
1	A	26	50	20120615	22	1748	31.64	0.00154530408853727	0.0153203240136118
1	A	26	50	20120615	22	1750	31.68	-0.000526730912373669	0.0174554329394045
1	A	26	50	20120615	22	1752	31.72	-0.00160645468297428	0.0191914932243025
1	A	26	50	20120615	22	1754	31.76	-0.00313668325493666	0.0203554404836103
1	A	26	50	20120615	22	1756	31.8	-0.00390085355336496	0.0211324801254562
1	A	26	50	20120615	22	1758	31.84	-0.00478961606663833	0.0206737799565004
1	A	26	50	20120615	22	1760	31.88	-0.00587764127085007	0.0201948565336028
1	A	26	50	20120615	22	1762	31.92	-0.00626294375591862	0.019456000657941
1	A	26	50	20120615	22	1764	31.96	-0.00733661469247227	0.0187783095188518
1	A	26	50	20120615	22	1766	32	-0.00865925792668171	0.0183818347466405
1	A	26	50	20120615	22	1768	32.04	-0.0104757798922109	0.0173770713659135
1	A	26	50	20120615	22	1770	32.08	-0.0128011429685497	0.01605014306461
1	A	26	50	20120615	22	1772	32.12	-0.0144190810656505	0.0153962743529790
1	A	26	50	20120615	22	1774	32.16	-0.0158193221980273	0.0147121909685879
1	A	26	50	20120615	22	1776	32.2	-0.0174451657489417	0.0139071569692748
1	A	26	50	20120615	22	1778	32.24	-0.0200243554109892	0.0134020529178038
1	A	26	50	20120615	22	1780	32.28	-0.0206080543811892	0.0134260415153555
1	A	26	50	20120615	22	1782	32.32	-0.0222021559086962	0.0135067931097670
1	A	26	50	20120615	22	1784	32.36	-0.0234691710524297	0.0141691895291791
1	A	26	50	20120615	22	1786	32.4	-0.0246866038686663	0.0146161446544993
1	A	26	50	20120615	22	1788	32.44	-0.0253077123231250	0.0153603179731557
1	A	26	50	20120615	22	1790	32.48	-0.0258916411030288	0.0170798602436451
1	A	26	50	20120615	22	1792	32.52	-0.0264359789742540	0.0175513519742725
1	A	26	50	20120615	22	1794	32.56	-0.0282375739156324	0.0184789063655618
1	A	26	50	20120615	22	1796	32.6	-0.0288789339083042	0.0197762917455472
1	A	26	50	20120615	22	1798	32.64	-0.0301244600769574	0.0199804758996827
1	A	26	50	20120615	22	1800	32.68	-0.0307803086875758	0.0202092178723287
1	A	26	50	20120615	22	1802	32.72	-0.0308113294620664	0.0202757778336418
1	A	26	50	20120615	22	1804	32.76	-0.0309715952140224	0.0195554835109861
1	A	26	50	20120615	22	1806	32.8	-0.0315839072601230	0.0192930479002165
1	A	26	50	20120615	22	1808	32.84	-0.0326377014250575	0.0196239102342015
1	A	26	50	20120615	22	1810	32.88	-0.0336207849118734	0.0191455595677966
1	A	26	50	20120615	22	1812	32.92	-0.0353890821949256	0.0179039154153721
1	A	26	50	20120615	22	1814	32.96	-0.0368063858139325	0.0173120882527224
1	A	26	50	20120615	22	1816	33	-0.0383594397927916	0.0163688431619586
1	A	26	50	20120615	22	1818	33.04	-0.0392156753941304	0.0156608171419565
1	A	26	50	20120615	22	1820	33.08	-0.0412000291541742	0.0158383716547125
1	A	26	50	20120615	22	1822	33.12	-0.0426913173556966	0.0158148957095771
1	A	26	50	20120615	22	1824	33.16	-0.0442264461776526	0.0156006423548776
1	A	26	50	20120615	22	1826	33.2	-0.0458901270124283	0.0157655396562503
1	A	26	50	20120615	22	1828	33.24	-0.0468866525991545	0.0158446649050650
1	A	26	50	20120615	22	1830	33.28	-0.0492279538623413	0.0159922380902987
1	A	26	50	20120615	22	1832	33.32	-0.0508249545276511	0.0163829145869042
1	A	26	50	20120615	22	1834	33.36	-0.052523283594705	0.0165461148320021
1	A	26	50	20120615	22	1836	33.4	-0.0545581954896036	0.0164338262751497
1	A	26	50	20120615	22	1838	33.44	-0.0560003397698336	0.0169196793445029
1	A	26	50	20120615	22	1840	33.48	-0.0567906023084877	0.0171241746256221
1	A	26	50	20120615	22	1842	33.52	-0.0576121189668702	0.0170446958234167
1	A	26	50	20120615	22	1844	33.56	-0.0588467981175000	0.0176016838349574
1	A	26	50	20120615	22	1846	33.6	-0.058968349773186	0.0173843899210987
1	A	26	50	20120615	22	1848	33.64	-0.0603589459690675	0.0174746167463782
1	A	26	50	20120615	22	1850	33.68	-0.0614096359352326	0.0175278618870015
1	A	26	50	20120615	22	1852	33.72	-0.0621132778931913	0.0172940216744631
1	A	26	50	20120615	22	1854	33.76	-0.0626588107748767	0.0173260536116509
1	A	26	50	20120615	22	1856	33.8	-0.0627181370338181	0.0175376906712600
1	A	26	50	20120615	22	1858	33.84	-0.0628547500639434	0.0171872485505039
1	A	26	50	20120615	22	1860	33.88	-0.0628929338301276	0.0171134266025481
1	A	26	50	20120615	22	1862	33.92	-0.0629830192340507	0.0170673232404147
1	A	26	50	20120615	22	1864	33.96	-0.0626817917452653	0.0172237352604132
1	A	26	50	20120615	22	1866	34	-0.0625012673840283	0.0169050422341324
1	A	26	50	20120615	22	1868	34.04	-0.062141774296473	0.0162991931440117
1	A	26	50	20120615	22	1870	34.08	-0.0621946658837059	0.0156906570481226
1	A	26	50	20120615	22	1872	34.12	-0.0619509261762309	0.0146647158192990
1	A	26	50	20120615	22	1874	34.16	-0.0619234904331208	0.0139533663974254
1	A	26	50	20120615	22	1876	34.2	-0.0614893268694723	0.0131978935124057
1	A	26	50	20120615	22	1878	34.24	-0.0608887810802105	0.0109284342981875
1	A	26	50	20120615	22	1880	34.28	-0.0611193686015555	0.0109804066466047
1	A	26	50	20120615	22	1882	34.32	-0.0605420159147167	0.0109079282015330
1	A	26	50	20120615	22	1884	34.36	-0.0606046655755298	0.0113713659859227
1	A	26	50	20120615	22	1886	34.4	-0.0602449603559402	0.0115770633485699
1	A	26	50	20120615	22	1888	34.44	-0.059893245442978	0.0123923574672780
1	A	26	50	20120615	22	1890	34.48	-0.0596150696352592	0.0128569266225175
1	A	26	50	20120615	22	1892	34.52	-0.0579986942441449	0.0126549062151325
1	A	26	50	20120615	22	1894	34.56	-0.0567704497652238	0.0120687146935289
1	A	26	50	20120615	22	1896	34.6	-0.0547457202079743	0.0115287679554148
1	A	26	50	20120615	22	1898	34.64	-0.0532047223997345	0.010511594850678
1	A	26	50	20120615	22	1900	34.68	-0.0511611130914272	0.00870359352186211
1	A	26	50	20120615	22	1902	34.72	-0.0498832297164669	0.00799365831355082
1	A	26	50	20120615	22	1904	34.76	-0.0490454496021171	0.00743348832149483
1	A	26	50	20120615	22	1906	34.8	-0.0473771018625855	0.00462104181000346
1	A	26	50	20120615	22	1908	34.84	-0.0461842127227238	0.00361412175359382
1	A	26	50	20120615	22	1910	34.88	-0.0451993543978872	0.00227613430223263
1	A	26	50	20120615	22	1912	34.92	-0.0447564227101519	0.000922307658972865
1	A	26	50	20120615	22	1914	34.96	-0.0438562050670233	-0.00048038006286689
1	A	26	50	20120615	22	1916	35	-0.0432996413195514	-0.00270995845462619
1	A	26	50	20120615	22	1918	35.04	-0.0428972975610563	-0.00467684667717469
1	A	26	50	20120615	22	1920	35.08	-0.0418633660256053	-0.00606447302457517
1	A	26	50	20120615	22	1922	35.12	-0.0416196263181303	-0.0077566502626327
1	A	26	50	20120615	22	1924	35.16	-0.040766643407985	-0.00968599111510018
1	A	26	50	20120615	22	1926	35.2	-0.0404367073838833	-0.0112581723323904
1	A	26	50	20120615	22	1928	35.24	-0.0401269239030455	-0.0123751889146308
1	A	26	50	20120615	22	1930	35.28	-0.0392375249936690	-0.0132819826508244
1	A	26	50	20120615	22	1932	35.32	-0.0386103000655531	-0.0153928590272259
1	A	26	50	20120615	22	1934	35.36	-0.0382471865912782	-0.0166498968942769
1	A	26	50	20120615	22	1936	35.4	-0.0378617921823281	-0.0179030527450991
1	A	26	50	20120615	22	1938	35.44	-0.0373493236137310	-0.0199680449624694
1	A	26	50	20120615	22	1940	35.48	-0.0373917005231275	-0.0214045111752465
1	A	26	50	20120615	22	1942	35.52	-0.0371706801565320	-0.0227382347727171
1	A	26	50	20120615	22	1944	35.56	-0.0373365249809915	-0.0242681734308992
1	A	26	50	20120615	22	1946	35.6	-0.0378325108905192	-0.0253587937169979
1	A	26	50	20120615	22	1948	35.64	-0.0388328972802707	-0.0263757829739716
1	A	26	50	20120615	22	1950	35.68	-0.0390142701696450	-0.0272999008263043
1	A	26	50	20120615	22	1952	35.72	-0.0395375009034518	-0.0274644021478796
1	A	26	50	20120615	22	1954	35.76	-0.0395297580841978	-0.027990878501812
1	A	26	50	20120615	22	1956	35.8	-0.0404022005729614	-0.0281052742368724
1	A	26	50	20120615	22	1958	35.84	-0.0403273179648338	-0.02791555748748
1	A	26	50	20120615	22	1960	35.88	-0.0408657444233683	-0.0284802176075965
1	A	26	50	20120615	22	1962	35.92	-0.0410013392197286	-0.0286244956752298
1	A	26	50	20120615	22	1964	35.96	-0.0411810645503028	-0.0289895254088818
1	A	26	50	20120615	22	1966	36	-0.0410637201799649	-0.0288739488054968
1	A	26	50	20120615	22	1968	36.04	-0.0411168663256388	-0.0287594257912158
1	A	26	50	20120615	22	1970	36.08	-0.0405986065525038	-0.0284916656663839
1	A	26	50	20120615	22	1972	36.12	-0.0401568415909575	-0.0284715484784592
1	A	26	50	20120615	22	1974	36.16	-0.0398185687779057	-0.0285091594881505
1	A	26	50	20120615	22	1976	36.2	-0.0391426001509354	-0.0286560708214369
1	A	26	50	20120615	22	1978	36.24	-0.0389484243861809	-0.0280352353101958
1	A	26	50	20120615	22	1980	36.28	-0.0384027034140917	-0.0278311402515148
1	A	26	50	20120615	22	1982	36.32	-0.0374624366570903	-0.027601428128365
1	A	26	50	20120615	22	1984	36.36	-0.0365191689389095	-0.0278515897796267
1	A	26	50	20120615	22	1986	36.4	-0.0360288405907381	-0.0270081733171241
1	A	26	50	20120615	22	1988	36.44	-0.0341599750457316	-0.0274203988928863
1	A	26	50	20120615	22	1990	36.48	-0.0321928746911487	-0.0272250252892445
1	A	26	50	20120615	22	1992	36.52	-0.0302590507816885	-0.0278050225554449
1	A	26	50	20120615	22	1994	36.56	-0.0285977033992907	-0.0278097601708789
1	A	26	50	20120615	22	1996	36.6	-0.0266634622968296	-0.0280142766652015
1	A	26	50	20120615	22	1998	36.64	-0.0247609278624369	-0.0275542259222937
1	A	26	50	20120615	22	2000	36.68	-0.0234112590070505	-0.0278569524774553
1	A	26	50	20120615	22	2002	36.72	-0.0213050848907438	-0.0289214168837179
1	A	26	50	20120615	22	2004	36.76	-0.0190469393850246	-0.0287806319235836
1	A	26	50	20120615	22	2006	36.8	-0.0176356249604544	-0.0291560349137156
1	A	26	50	20120615	22	2008	36.84	-0.0156882528850666	-0.0293288518110376
1	A	26	50	20120615	22	2010	36.88	-0.0145452147732785	-0.0295051335315874
1	A	26	50	20120615	22	2012	36.92	-0.0126197630081076	-0.0287813390303648
1	A	26	50	20120615	22	2014	36.96	-0.0112026503079316	-0.0282824751962377
1	A	26	50	20120615	22	2016	37	-0.0102529351901199	-0.0274071477118069
1	A	26	50	20120615	22	2018	37.04	-0.00873081713293779	-0.0268522103099317
1	A	26	50	20120615	22	2020	37.08	-0.00682940699832716	-0.0259977424755458
1	A	26	50	20120615	22	2022	37.12	-0.00612116884629072	-0.0252979896048836
1	A	26	50	20120615	22	2024	37.16	-0.00482603206586944	-0.0244747758902263
1	A	26	50	20120615	22	2026	37.2	-0.0035844939794621	-0.023758900984953
1	A	26	50	20120615	22	2028	37.24	-0.002302580095849	-0.0241075753387561
1	A	26	50	20120615	22	2030	37.28	-0.00164836490189521	-0.0240371475033499
1	A	26	50	20120615	22	2032	37.32	-0.00076730985253677	-0.0245729930221331
1	A	26	50	20120615	22	2034	37.36	9.86131117042717e-05	-0.025510333771274
1	A	26	50	20120615	22	2036	37.4	0.00104889391494087	-0.0274351491403419
1	A	26	50	20120615	22	2038	37.44	0.00183837863613565	-0.0278234214738914
1	A	26	50	20120615	22	2040	37.48	0.00212518114658492	-0.0284885261122755
1	A	26	50	20120615	22	2042	37.52	0.00371058526068324	-0.0301922999015445
1	A	26	50	20120615	22	2044	37.56	0.00425173408032534	-0.0314730824143076
1	A	26	50	20120615	22	2046	37.6	0.00458315502866744	-0.0309310850665282
1	A	26	50	20120615	22	2048	37.64	0.00477372030619724	-0.0306471816938818
1	A	26	50	20120615	22	2050	37.68	0.00517373061231444	-0.0300515856520883
1	A	26	50	20120615	22	2052	37.72	0.00508732216365344	-0.0296124723409715
1	A	26	50	20120615	22	2054	37.76	0.00570179795650464	-0.0288495041240712
1	A	26	50	20120615	22	2056	37.8	0.00658709564655014	-0.027932810892941
1	A	26	50	20120615	22	2058	37.84	0.00666862505842094	-0.0270068545629772
1	A	26	50	20120615	22	2060	37.88	0.00702060160089214	-0.0250257039966521
1	A	26	50	20120615	22	2062	37.92	0.00768161916208104	-0.0233481497268296
1	A	26	50	20120615	22	2064	37.96	0.00866229141477304	-0.0221098077630732
1	A	26	50	20120615	22	2066	38	0.00895337192124844	-0.0209409248984328
1	A	26	50	20120615	22	2068	38.04	0.0101553756675196	-0.0186037319256447
1	A	26	50	20120615	22	2070	38.08	0.0101739796469326	-0.0174212301843986
1	A	26	50	20120615	22	2072	38.12	0.0116047182947820	-0.0146138960549352
1	A	26	50	20120615	22	2074	38.16	0.0119177898221524	-0.0132642059863454
1	A	26	50	20120615	22	2076	38.2	0.0119954584309979	-0.0119433022348177
1	A	26	50	20120615	22	2078	38.24	0.0118997515281643	-0.0101202041762234
1	A	26	50	20120615	22	2080	38.28	0.0113640757150086	-0.00765817150121685
1	A	26	50	20120615	22	2082	38.32	0.0109007510677040	-0.00675819427439386
1	A	26	50	20120615	22	2084	38.36	0.0104986547965822	-0.00483306070727443
1	A	26	50	20120615	22	2086	38.4	0.00973140858365584	-0.0035424847655918
1	A	26	50	20120615	22	2088	38.44	0.00898294312683764	-0.00234810363042179
1	A	26	50	20120615	22	2090	38.48	0.00795658470501324	-0.00044463581507791
1	A	26	50	20120615	22	2092	38.52	0.00692471085029544	0.00052035988027518
1	A	26	50	20120615	22	2094	38.56	0.00602906818804114	0.0019277922886167
1	A	26	50	20120615	22	2096	38.6	0.00585796956019744	0.00308085010349417
1	A	26	50	20120615	22	2098	38.64	0.00579923019988434	0.00388841554508389
1	A	26	50	20120615	22	2100	38.68	0.00618359930400164	0.00496153493834822
1	A	26	50	20120615	22	2102	38.72	0.00644718042775674	0.00561167719724237
1	A	26	50	20120615	22	2104	38.76	0.00736154727757694	0.00588369410489703
1	A	26	50	20120615	22	2106	38.8	0.00821147548642754	0.00597549070723066
1	A	26	50	20120615	22	2108	38.84	0.00908517662526164	0.00613077135637923
1	A	26	50	20120615	22	2110	38.88	0.00980209097750324	0.0063412982583419
1	A	26	50	20120615	22	2112	38.92	0.00997615238276014	0.0067736516286306
1	A	26	50	20120615	22	2114	38.96	0.00953025084654384	0.00668356622470744
1	A	26	50	20120615	22	2116	39	0.00944327671245794	0.00778820843827706
1	A	26	50	20120615	22	2118	39.04	0.00916384932573644	0.00780261220340983
1	A	26	50	20120615	22	2120	39.08	0.00810633577913284	0.00747037808226933
1	A	26	50	20120615	22	2122	39.12	0.00789536339989804	0.00760823562032946
1	A	26	50	20120615	22	2124	39.16	0.00751620567275804	0.00777540273446977
1	A	26	50	20120615	22	2126	39.2	0.00607171379801454	0.00806787624130415
1	A	26	50	20120615	22	2128	39.24	0.00572493449038504	0.00826404180454093
1	A	26	50	20120615	22	2130	39.28	0.00443894060064444	0.00924880820549599
1	A	26	50	20120615	22	2132	39.32	0.00324671614115714	0.00960806087674563
1	A	26	50	20120615	22	2134	39.36	0.00197376412888876	0.0108103022108953
1	A	26	50	20120615	22	2136	39.4	0.00119321440898105	0.0111466474508616
1	A	26	50	20120615	22	2138	39.44	0.00057929298784639	0.0112626242766847
1	A	26	50	20120615	22	2140	39.48	-0.00125117595183492	0.0117859356206646
1	A	26	50	20120615	22	2142	39.52	-0.00236078205500847	0.0124516200866092
1	A	26	50	20120615	22	2144	39.56	-0.00387988076623496	0.0137974776364450
1	A	26	50	20120615	22	2146	39.6	-0.00541538435478499	0.0144196821064145
1	A	26	50	20120615	22	2148	39.64	-0.00710519985619335	0.0152322326508115
1	A	26	50	20120615	22	2150	39.68	-0.00795182587637581	0.0153153954793469
1	A	26	50	20120615	22	2152	39.72	-0.00835391507642973	0.0139635345929388
1	A	26	50	20120615	22	2154	39.76	-0.0092240806813579	0.0130417501929841
1	A	26	50	20120615	22	2156	39.8	-0.00927888145689986	0.0118204636447899
1	A	26	50	20120615	22	2158	39.84	-0.00997189559993736	0.0110728891425161
1	A	26	50	20120615	22	2160	39.88	-0.0107283442923151	0.00945823909194783
1	A	26	50	20120615	22	2162	39.92	-0.0115992594304313	0.00863382329576243
1	A	26	50	20120615	22	2164	39.96	-0.0127635574147025	0.00700098221614139
1	A	26	50	20120615	22	2166	40	-0.0133285739166368	0.00541599246661681
1	A	26	50	20120615	22	2168	40.04	-0.0138461548672619	0.00473341521966962
1	A	26	50	20120615	22	2170	40.08	-0.0138713207976043	0.0037309145806424
1	A	26	50	20120615	22	2172	40.12	-0.0138130764120380	0.00278700480950429
1	A	26	50	20120615	22	2174	40.16	-0.0138895005129486	0.00224669037586402
1	A	26	50	20120615	22	2176	40.2	-0.0138502772997962	0.00152218169679247
1	A	26	50	20120615	22	2178	40.24	-0.0143464824124260	0.000376385868557790
1	A	26	50	20120615	22	2180	40.28	-0.0147876463332083	-0.00077144642720671
1	A	26	50	20120615	22	2182	40.32	-0.0153209745518505	-0.00181981708312951
1	A	26	50	20120615	22	2184	40.36	-0.0155398311716955	-0.00314382503342663
1	A	26	50	20120615	22	2186	40.4	-0.0154690285696953	-0.00424684797246734
1	A	26	50	20120615	22	2188	40.44	-0.0160808095786033	-0.00549471537167308
1	A	26	50	20120615	22	2190	40.48	-0.0166420819501312	-0.00605463151239462
1	A	26	50	20120615	22	2192	40.52	-0.0169534436933046	-0.0062417800499577
1	A	26	50	20120615	22	2194	40.56	-0.0176450365517120	-0.00616650146203258
1	A	26	50	20120615	22	2196	40.6	-0.0187811733013156	-0.0050182024757925
1	A	26	50	20120615	22	2198	40.64	-0.0193327236617090	-0.00452138218026302
1	A	26	50	20120615	22	2200	40.68	-0.0207455371526553	-0.00312426645985901
1	A	26	50	20120615	22	2202	40.72	-0.0210494940736162	-0.00288295919971129
1	A	26	50	20120615	22	2204	40.76	-0.0222360758209897	-0.00115925914134847
1	A	26	50	20120615	22	2206	40.8	-0.0225199438382970	-0.00048535102353863
1	A	26	50	20120615	22	2208	40.84	-0.0233993230445840	0.00066145596739315
1	A	26	50	20120615	22	2210	40.88	-0.0238176474163340	0.00202235367846478
1	A	26	50	20120615	22	2212	40.92	-0.0242749333717273	0.00310627766334564
1	A	26	50	20120615	22	2214	40.96	-0.0253837475153060	0.00382604165591542
1	A	26	50	20120615	22	2216	41	-0.0249488768448762	0.0042091521099623
1	A	26	50	20120615	22	2218	41.04	-0.0248354569171739	0.00476027113521909
1	A	26	50	20120615	22	2220	41.08	-0.0245915687172749	0.0050999015932908
1	A	26	50	20120615	22	2222	41.12	-0.0243346202551273	0.00597655843847026
1	A	26	50	20120615	22	2224	41.16	-0.0239201637574704	0.00808948542453722
1	A	26	50	20120615	22	2226	41.2	-0.0240437306674828	0.00984569118163119
1	A	26	50	20120615	22	2228	41.24	-0.0240383566559458	0.0119733754862215
1	A	26	50	20120615	22	2230	41.28	-0.0241256843434223	0.0139485368581099
1	A	26	50	20120615	22	2232	41.32	-0.0239800981282438	0.0155920580785539
1	A	26	50	20120615	22	2234	41.36	-0.0239632477736481	0.0171931104657200
1	A	26	50	20120615	22	2236	41.4	-0.0244077704516410	0.0183965708519604
1	A	26	50	20120615	22	2238	41.44	-0.0244108824285851	0.0196105310667947
1	A	26	50	20120615	22	2240	41.48	-0.0248585566815017	0.0201648271228194
1	A	26	50	20120615	22	2242	41.52	-0.0251981461273801	0.0219727209714045
1	A	26	50	20120615	22	2244	41.56	-0.0253911084968981	0.0232485608077672
1	A	26	50	20120615	22	2246	41.6	-0.0250954812938196	0.0249678768040867
1	A	26	50	20120615	22	2248	41.64	-0.0247944022974582	0.0257502126757237
1	A	26	50	20120615	22	2250	41.68	-0.0247597823494513	0.0264116120745743
1	A	26	50	20120615	22	2252	41.72	-0.0239510855370117	0.0271247080501975
1	A	26	50	20120615	22	2254	41.76	-0.0237885923986950	0.027269806361697
1	A	26	50	20120615	22	2256	41.8	-0.0238799081684175	0.0278059771495995
1	A	26	50	20120615	22	2258	41.84	-0.0234238172234843	0.0288935144501322
1	A	26	50	20120615	22	2260	41.88	-0.0234496054077942	0.0299638831980177
1	A	26	50	20120615	22	2262	41.92	-0.0236998434265883	0.0308488344057405
1	A	26	50	20120615	22	2264	41.96	-0.0239444599464720	0.0316339067806207
1	A	26	50	20120615	22	2266	42	-0.0238351836645074	0.0322631893894698
1	A	26	50	20120615	22	2268	42.04	-0.0243681512586912	0.0326387125877546
1	A	26	50	20120615	22	2270	42.08	-0.0249628422038047	0.0333770593465339
1	A	26	50	20120615	22	2272	42.12	-0.0260636094722134	0.0341648328693183
1	A	26	50	20120615	22	2274	42.16	-0.0272212493390330	0.0352451859649541
1	A	26	50	20120615	22	2276	42.2	-0.0284166840633069	0.0356200939803392
1	A	26	50	20120615	22	2278	42.24	-0.0298303390113229	0.0358186424934286
1	A	26	50	20120615	22	2280	42.28	-0.0309555297479538	0.0365705374181355
1	A	26	50	20120615	22	2282	42.32	-0.0321618397745224	0.0367689657230721
1	A	26	50	20120615	22	2284	42.36	-0.0338791122322443	0.0373538915235374
1	A	26	50	20120615	22	2286	42.4	-0.0350567915052426	0.0373456254452653
1	A	26	50	20120615	22	2288	42.44	-0.0363255885580647	0.0374013808149619
1	A	26	50	20120615	22	2290	42.48	-0.0377081590919797	0.0375757179918634
1	A	26	50	20120615	22	2292	42.52	-0.0385223642662448	0.0369655838346488
1	A	26	50	20120615	22	2294	42.56	-0.0384609803265700	0.0372470194046289
1	A	26	50	20120615	22	2296	42.6	-0.0385457129321596	0.0369132437907054
1	A	26	50	20120615	22	2298	42.64	-0.038185816793739	0.0370839181544804
1	A	26	50	20120615	22	2300	42.68	-0.0378089571636379	0.0367801167970114
1	A	26	50	20120615	22	2302	42.72	-0.0372190816157042	0.037489776233678
1	A	26	50	20120615	22	2304	42.76	-0.0368116466883845	0.0378038730658811
1	A	26	50	20120615	22	2306	42.8	-0.0358206223924160	0.0375071144919527
1	A	26	50	20120615	22	2308	42.84	-0.0354589160606356	0.0377682702394483
1	A	26	50	20120615	22	2310	42.88	-0.0347652725925629	0.0377948291701497
1	A	26	50	20120615	22	2312	42.92	-0.0342031580568586	0.0377882884324237
1	A	26	50	20120615	22	2314	42.96	-0.0332841950129608	0.0378656529853533
1	A	26	50	20120615	22	2316	43	-0.0323376972310035	0.0377318330270138
1	A	26	50	20120615	22	2318	43.04	-0.0306193216867030	0.0375654861567397
1	A	26	50	20120615	22	2320	43.08	-0.0297390656680073	0.0376465700913383
1	A	26	50	20120615	22	2322	43.12	-0.0282816125259647	0.0371625908549552
1	A	26	50	20120615	22	2324	43.16	-0.0259945463528949	0.0378103006665221
1	A	26	50	20120615	22	2326	43.2	-0.0249365024762055	0.0372700003750174
1	A	26	50	20120615	22	2328	43.24	-0.0245946163475018	0.0369900568003457
1	A	26	50	20120615	22	2330	43.28	-0.0227926961370041	0.0364291089908304
1	A	26	50	20120615	22	2332	43.32	-0.0210257777121752	0.0363510444021874
1	A	26	50	20120615	22	2334	43.36	-0.0202316260862245	0.0362135121332466
1	A	26	50	20120615	22	2336	43.4	-0.0180827992888767	0.0355197696702245
1	A	26	50	20120615	22	2338	43.44	-0.0167665200156979	0.0353253860160763
1	A	26	50	20120615	22	2340	43.48	-0.0150903941015734	0.0354508267590588
1	A	26	50	20120615	22	2342	43.52	-0.0137570028442899	0.0355750654205133
1	A	26	50	20120615	22	2344	43.56	-0.0117107772408922	0.0350998896635559
1	A	26	50	20120615	22	2346	43.6	-0.0100347927481239	0.035115446012742
1	A	26	50	20120615	22	2348	43.64	-0.00941260949135786	0.0352410988877589
1	A	26	50	20120615	22	2350	43.68	-0.00843807492552655	0.0351814190754267
1	A	26	50	20120615	22	2352	43.72	-0.00762688202614935	0.0359309522634845
1	A	26	50	20120615	22	2354	43.76	-0.00737437419458763	0.0355183554566621
1	A	26	50	20120615	22	2356	43.8	-0.00745208522984003	0.0348827371710535
1	A	26	50	20120615	22	2358	43.84	-0.00739325394564531	0.0344792620417085
1	A	26	50	20120615	22	2360	43.88	-0.0075834656697845	0.0340056419196697
1	A	26	50	20120615	22	2362	43.92	-0.00674533200204408	0.0326631996955871
1	A	26	50	20120615	22	2364	43.96	-0.00659500110036382	0.0312410665372647
1	A	26	50	20120615	22	2366	44	-0.00599007124905873	0.0300659257776108
1	A	26	50	20120615	22	2368	44.04	-0.00555350352235415	0.028380748896687
1	A	26	50	20120615	22	2370	44.08	-0.00428940872962696	0.0269571308141241
1	A	26	50	20120615	22	2372	44.12	-0.00314997686242296	0.0257245022731597
1	A	26	50	20120615	22	2374	44.16	-0.00209992329236094	0.0240386182854547
1	A	26	50	20120615	22	2376	44.2	-0.00115211736285849	0.0225442188140951
1	A	26	50	20120615	22	2378	44.24	0.000486871303118181	0.0215095236033204
1	A	26	50	20120615	22	2380	44.28	0.00178285661167689	0.0207048360863302
1	A	26	50	20120615	22	2382	44.32	0.00258709158032724	0.0202456692268989
1	A	26	50	20120615	22	2384	44.36	0.00406353053944474	0.0207586044859716
1	A	26	50	20120615	22	2386	44.4	0.00558357677375804	0.021910573356406
1	A	26	50	20120615	22	2388	44.44	0.00673733462434884	0.0222165667448967
1	A	26	50	20120615	22	2390	44.48	0.00779576033870014	0.02334918210273
1	A	26	50	20120615	22	2392	44.52	0.00801805349750174	0.0232166915051391
1	A	26	50	20120615	22	2394	44.56	0.00929324279562574	0.0229267847959205
1	A	26	50	20120615	22	2396	44.6	0.00922952540357304	0.0230237362066889
1	A	26	50	20120615	22	2398	44.64	0.00946152006741254	0.0225056461391814
1	A	26	50	20120615	22	2400	44.68	0.00980069090607644	0.0219215335115144
1	A	26	50	20120615	22	2402	44.72	0.0102678063528350	0.0201070968038829
1	A	26	50	20120615	22	2404	44.76	0.0120279217033222	0.0192560379312892
1	A	26	50	20120615	22	2406	44.8	0.0135802190779254	0.0178238072881315
1	A	26	50	20120615	22	2408	44.84	0.0155642970663245	0.0171593319747827
1	A	26	50	20120615	22	2410	44.88	0.0171456423874989	0.0164185951950829
1	A	26	50	20120615	22	2412	44.92	0.0188986803062131	0.0162012517837496
1	A	26	50	20120615	22	2414	44.96	0.0207115111743445	0.0168139385964443
1	A	26	50	20120615	22	2416	45	0.0216244143131276	0.0169420380609241
1	A	26	50	20120615	22	2418	45.04	0.0216941138285492	0.0169962236535664
1	A	26	50	20120615	22	2420	45.08	0.0215779715397393	0.0170382611517079
1	A	26	50	20120615	22	2422	45.12	0.0218259538879014	0.0167802378872530
1	A	26	50	20120615	22	2424	45.16	0.0208596217607319	0.0163719544317958
1	A	26	50	20120615	22	2426	45.2	0.0208152861655515	0.0163107896952232
1	A	26	50	20120615	22	2428	45.24	0.0204434187093255	0.0150567358187889
1	A	26	50	20120615	22	2430	45.28	0.0196704095761323	0.0144439570822126
1	A	26	50	20120615	22	2432	45.32	0.0193547571090107	0.0133673162971780
1	A	26	50	20120615	22	2434	45.36	0.0195908600632488	0.0120813011942340
1	A	26	50	20120615	22	2436	45.4	0.0193674850310720	0.0105588295836613
1	A	26	50	20120615	22	2438	45.44	0.0201875874758922	0.0088605005166074
1	A	26	50	20120615	22	2440	45.48	0.0209203622332358	0.00718218257146113
1	A	26	50	20120615	22	2442	45.52	0.0218907955797362	0.00524244724931019
1	A	26	50	20120615	22	2444	45.56	0.0224927555825603	0.00374896701676609
1	A	26	50	20120615	22	2446	45.6	0.0236797757361382	0.00272599563642351
1	A	26	50	20120615	22	2448	45.64	0.0245905292703064	0.00129933699470153
1	A	26	50	20120615	22	2450	45.68	0.0253810039409949	0.00045922342797379
1	A	26	50	20120615	22	2452	45.72	0.0269261736792437	-0.00047840016387957
1	A	26	50	20120615	22	2454	45.76	0.0287958347193791	-0.00100865953909137
1	A	26	50	20120615	22	2456	45.8	0.0304395044322472	-0.00105624782546522
1	A	26	50	20120615	22	2458	45.84	0.0315320551198585	-0.00203170163011205
1	A	26	50	20120615	22	2460	45.88	0.0323652390401307	-0.00222891371138499
1	A	26	50	20120615	22	2462	45.92	0.0335352179202819	-0.00223131787444102
1	A	26	50	20120615	22	2464	45.96	0.0342489007945335	-0.00229502819542593
1	A	26	50	20120615	22	2466	46	0.0340292734282969	-0.0024875026612649
1	A	26	50	20120615	22	2468	46.04	0.0341761395067494	-0.00288327032669502
1	A	26	50	20120615	22	2470	46.08	0.0336388090637257	-0.00328172499789364
1	A	26	50	20120615	22	2472	46.12	0.0329479657385065	-0.00385844128862939
1	A	26	50	20120615	22	2474	46.16	0.0321671784307203	-0.00450105993137172
1	A	26	50	20120615	22	2476	46.2	0.0314950734352025	-0.005304545366834
1	A	26	50	20120615	22	2478	46.24	0.0308086141720266	-0.00620723788369674
1	A	26	50	20120615	22	2480	46.28	0.0297635810601110	-0.00714464934351575
1	A	26	50	20120615	22	2482	46.32	0.0291902588819249	-0.00904662516355128
1	A	26	50	20120615	22	2484	46.36	0.0281800154236437	-0.0101630760603668
1	A	26	50	20120615	22	2486	46.4	0.0270510487368013	-0.0120405859857733
1	A	26	50	20120615	22	2488	46.44	0.0263210316959043	-0.0135735934873857
1	A	26	50	20120615	22	2490	46.48	0.0253989644532370	-0.0156946309882329
1	A	26	50	20120615	22	2492	46.52	0.0248147952570276	-0.0170315860636936
1	A	26	50	20120615	22	2494	46.56	0.0238183686652507	-0.0187848997540525
1	A	26	50	20120615	22	2496	46.6	0.0236170695067825	-0.0211172773296607
1	A	26	50	20120615	22	2498	46.64	0.0229465060040477	-0.0229672949434147
1	A	26	50	20120615	22	2500	46.68	0.0230093960811664	-0.0249920669270711
1	A	26	50	20120615	22	2502	46.72	0.0225398955632349	-0.0270848017718945
1	A	26	50	20120615	22	2504	46.76	0.0227474413030081	-0.0299233306241167
1	A	26	50	20120615	22	2506	46.8	0.0232377208608116	-0.0315311783074499
1	A	26	50	20120615	22	2508	46.84	0.0233724317736954	-0.0333520419086156
1	A	26	50	20120615	22	2510	46.88	0.0238771433809030	-0.0356409677725199
1	A	26	50	20120615	22	2512	46.92	0.0244252359891363	-0.0375082105074636
1	A	26	50	20120615	22	2514	46.96	0.0249301597283781	-0.0389870041321624
1	A	26	50	20120615	22	2516	47	0.0254178017778878	-0.0405074039198663
1	A	26	50	20120615	22	2518	47.04	0.0262377628013517	-0.0416611193440503
1	A	26	50	20120615	22	2520	47.08	0.0268037734954203	-0.0421570416139677
1	A	26	50	20120615	22	2522	47.12	0.0272279385691829	-0.0423981225999454
1	A	26	50	20120615	22	2524	47.16	0.0275075427325997	-0.0424275240999071
1	A	26	50	20120615	22	2526	47.2	0.0278097530998110	-0.0427574671950766
1	A	26	50	20120615	22	2528	47.24	0.0276194140964512	-0.0430702770929379
1	A	26	50	20120615	22	2530	47.28	0.0272929146113061	-0.0429344701645432
1	A	26	50	20120615	22	2532	47.32	0.0268529527720519	-0.0429976855107813
1	A	26	50	20120615	22	2534	47.36	0.0258342523166676	-0.0425765751383135
1	A	26	50	20120615	22	2536	47.4	0.0251550903954736	-0.0428334528897829
1	A	26	50	20120615	22	2538	47.44	0.0239378414270000	-0.0421491503022896
1	A	26	50	20120615	22	2540	47.48	0.0230980319161882	-0.0427056928365581
1	A	26	50	20120615	22	2542	47.52	0.0209856988998174	-0.0425419905456456
1	A	26	50	20120615	22	2544	47.56	0.0195550804601208	-0.0429764369520066
1	A	26	50	20120615	22	2546	47.6	0.0175911620860533	-0.0426910486551197
1	A	26	50	20120615	22	2548	47.64	0.0161968182242315	-0.0432729268253582
1	A	26	50	20120615	22	2550	47.68	0.0144073430930827	-0.0437877712727401
1	A	26	50	20120615	22	2552	47.72	0.0128638704111087	-0.0441571638552319
1	A	26	50	20120615	22	2554	47.76	0.0105057400065297	-0.0450681295214346
1	A	26	50	20120615	22	2556	47.8	0.00910616355452724	-0.0454028031609702
1	A	26	50	20120615	22	2558	47.84	0.00725326094510604	-0.0453623566530863
1	A	26	50	20120615	22	2560	47.88	0.00532349582856974	-0.0463262139065217
1	A	26	50	20120615	22	2562	47.92	0.00358033619158874	-0.0466820300388147
1	A	26	50	20120615	22	2564	47.96	0.00154973764805531	-0.046981348339291
1	A	26	50	20120615	22	2566	48	-0.000380946707296451	-0.0466365630727844
1	A	26	50	20120615	22	2568	48.04	-0.00144634449451021	-0.0470484527728256
1	A	26	50	20120615	22	2570	48.08	-0.00356582636043877	-0.0477805911340662
1	A	26	50	20120615	22	2572	48.12	-0.00514953341826229	-0.0481098907620647
1	A	26	50	20120615	22	2574	48.16	-0.00698843531341602	-0.0485907233732716
1	A	26	50	20120615	22	2576	48.2	-0.00860247725215244	-0.048840049224318
1	A	26	50	20120615	22	2578	48.24	-0.0100212162979251	-0.0491288316337545
1	A	26	50	20120615	22	2580	48.28	-0.0114495012852438	-0.0486755054763359
1	A	26	50	20120615	22	2582	48.32	-0.0128914334334394	-0.048997380483132
1	A	26	50	20120615	22	2584	48.36	-0.0141325472557781	-0.0484268867320707
1	A	26	50	20120615	22	2586	48.4	-0.0145532050799059	-0.0485538123992936
1	A	26	50	20120615	22	2588	48.44	-0.0164067440854302	-0.0483499535142776
1	A	26	50	20120615	22	2590	48.48	-0.0165797731147866	-0.0488134620093453
1	A	26	50	20120615	22	2592	48.52	-0.0186743648220174	-0.0488407563310991
1	A	26	50	20120615	22	2594	48.56	-0.0201521472840192	-0.0496971333537942
1	A	26	50	20120615	22	2596	48.6	-0.0217621587141028	-0.0501358931115204
1	A	26	50	20120615	22	2598	48.64	-0.0223875946620623	-0.0504625057337505
1	A	26	50	20120615	22	2600	48.68	-0.0237191474417147	-0.0516052610028261
1	A	26	50	20120615	22	2602	48.72	-0.0246600944354397	-0.0527498547495327
1	A	26	50	20120615	22	2604	48.76	-0.0253952733558393	-0.0540310615263646
1	A	26	50	20120615	22	2606	48.8	-0.0263945566590121	-0.0546982874850923
1	A	26	50	20120615	22	2608	48.84	-0.0264258107787406	-0.0553970504062608
1	A	26	50	20120615	22	2610	48.88	-0.0267650099016758	-0.0562735092615415
1	A	26	50	20120615	22	2612	48.92	-0.0268884000349928	-0.0571352602957736
1	A	26	50	20120615	22	2614	48.96	-0.0270170934691688	-0.0574803284049926
1	A	26	50	20120615	22	2616	49	-0.0272920165856941	-0.0583135830359429
1	A	26	50	20120615	22	2618	49.04	-0.0271048454207140	-0.0590217504773012
1	A	26	50	20120615	22	2620	49.08	-0.0276505904344338	-0.0603054321278672
1	A	26	50	20120615	22	2622	49.12	-0.0278108915417288	-0.062254006284783
1	A	26	50	20120615	22	2624	49.16	-0.0282834510035958	-0.063837996185319
1	A	26	50	20120615	22	2626	49.2	-0.0287927800180844	-0.0648285820750832
1	A	26	50	20120615	22	2628	49.24	-0.0291460505659652	-0.0658879694546569
1	A	26	50	20120615	22	2630	49.28	-0.0293895781414059	-0.0667172642876325
1	A	26	50	20120615	22	2632	49.32	-0.0298996142626758	-0.0677369829767816
1	A	26	50	20120615	22	2634	49.36	-0.0298818658824680	-0.0681594792785406
1	A	26	50	20120615	22	2636	49.4	-0.0297775676322429	-0.0686652727591233
1	A	26	50	20120615	22	2638	49.44	-0.0298791081660213	-0.0701873908163055
1	A	26	50	20120615	22	2640	49.48	-0.0297174635558421	-0.0705044574969895
1	A	26	50	20120615	22	2642	49.52	-0.0296432880544956	-0.070414159961032
1	A	26	50	20120615	22	2644	49.56	-0.0299554049877114	-0.069561389182921
1	A	26	50	20120615	22	2646	49.6	-0.0299222416796737	-0.06974672187027
1	A	26	50	20120615	22	2648	49.64	-0.0302093977435136	-0.0703817744704537
1	A	26	50	20120615	22	2650	49.68	-0.0301176859939937	-0.069955884056145
1	A	26	50	20120615	22	2652	49.72	-0.0306877554809863	-0.0693036487611785
1	A	26	50	20120615	22	2654	49.76	-0.0305433642762680	-0.0689496711065165
1	A	26	50	20120615	22	2656	49.8	-0.0307285555422607	-0.0684479788452647
1	A	26	50	20120615	22	2658	49.84	-0.0307786894130469	-0.0674581000622816
1	A	26	50	20120615	22	2660	49.88	-0.0301876895653311	-0.0672681711808549
1	A	26	50	20120615	22	2662	49.92	-0.0302194386598064	-0.0664909901176528
1	A	26	50	20120615	22	2664	49.96	-0.0304918161919195	-0.0656857369152376
1	A	26	50	20120615	22	2666	50	-0.0299712441796099	-0.0656673521389267
1	A	26	50	20120615	22	2668	50.04	-0.0299115643672778	-0.0647281729121547
1	A	26	50	20120615	22	2670	50.08	-0.0296963917737627	-0.0638002366832036
1	A	26	50	20120615	22	2672	50.12	-0.0290208926656952	-0.0631716894654069
1	A	26	50	20120615	22	2674	50.16	-0.0290584400357762	-0.0616058014984693
1	A	26	50	20120615	22	2676	50.2	-0.0292480860744905	-0.0596004466670242
1	A	26	50	20120615	22	2678	50.24	-0.0294714611066673	-0.0577801416802157
1	A	26	50	20120615	22	2680	50.28	-0.0300616831369237	-0.055101550482403
1	A	26	50	20120615	22	2682	50.32	-0.0303839116971104	-0.0530931550917988
1	A	26	50	20120615	22	2684	50.36	-0.0313725176878873	-0.0517051751910077
1	A	26	50	20120615	22	2686	50.4	-0.0330624321842451	-0.0503164881834355
1	A	26	50	20120615	22	2688	50.44	-0.0352184007600828	-0.0489232049817855
1	A	26	50	20120615	22	2690	50.48	-0.0370740610859507	-0.0480299169851125
1	A	26	50	20120615	22	2692	50.52	-0.0389412472523519	-0.047559408132911
1	A	26	50	20120615	22	2694	50.56	-0.0411186411636596	-0.0465808430584269
1	A	26	50	20120615	22	2696	50.6	-0.0423046572256082	-0.0456816295069276
1	A	26	50	20120615	22	2698	50.64	-0.0441326555341960	-0.0449980128130121
1	A	26	50	20120615	22	2700	50.68	-0.0453105186549575	-0.0447033260619526
1	A	26	50	20120615	22	2702	50.72	-0.0471600059386256	-0.0440359798950722
1	A	26	50	20120615	22	2704	50.76	-0.0476132048168237	-0.0439733868028015
1	A	26	50	20120615	22	2706	50.8	-0.0492446840087842	-0.0427490596954483
1	A	26	50	20120615	22	2708	50.84	-0.050212133364668	-0.0425616905405695
1	A	26	50	20120615	22	2710	50.88	-0.0512247121845154	-0.0418906442960351
1	A	26	50	20120615	22	2712	50.92	-0.0521963329754335	-0.0414963054812778
1	A	26	50	20120615	22	2714	50.96	-0.0531651809885305	-0.0409856626623896
1	A	26	50	20120615	22	2716	51	-0.0528534388219088	-0.0409656303272786
1	A	26	50	20120615	22	2718	51.04	-0.0527482354750038	-0.0413975170070917
1	A	26	50	20120615	22	2720	51.08	-0.0526017370920776	-0.0411811281899131
1	A	26	50	20120615	22	2722	51.12	-0.0528010280672872	-0.0408298092567483
1	A	26	50	20120615	22	2724	51.16	-0.0527468141903737	-0.0410431221594289
1	A	26	50	20120615	22	2726	51.2	-0.0527371268274714	-0.0405906445301476
1	A	26	50	20120615	22	2728	51.24	-0.0521197660389531	-0.0408216421734256
1	A	26	50	20120615	22	2730	51.28	-0.0513698085868266	-0.0403429308825623
1	A	26	50	20120615	22	2732	51.32	-0.0511140480640714	-0.039291533809616
1	A	26	50	20120615	22	2734	51.36	-0.0501967325789738	-0.0386773974280199
1	A	26	50	20120615	22	2736	51.4	-0.0491739096910552	-0.0375315238180393
1	A	26	50	20120615	22	2738	51.44	-0.0490132762435731	-0.0373654739326133
1	A	26	50	20120615	22	2740	51.48	-0.0476262085105297	-0.0354601110710958
1	A	26	50	20120615	22	2742	51.52	-0.0466472050298413	-0.034530209085293
1	A	26	50	20120615	22	2744	51.56	-0.0458023397055440	-0.0334008322765175
1	A	26	50	20120615	22	2746	51.6	-0.0453791575102073	-0.0311156540785535
1	A	26	50	20120615	22	2748	51.64	-0.0443841097766538	-0.0290707083384298
1	A	26	50	20120615	22	2750	51.68	-0.0435696783282187	-0.0270019825972548
1	A	26	50	20120615	22	2752	51.72	-0.0433745451408825	-0.0258992919984012
1	A	26	50	20120615	22	2754	51.76	-0.0429946732358935	-0.0256358381538668
1	A	26	50	20120615	22	2756	51.8	-0.0427436432575044	-0.0258126219202312
1	A	26	50	20120615	22	2758	51.84	-0.0428894345336495	-0.0252057970227525
1	A	26	50	20120615	22	2760	51.88	-0.0411239727487898	-0.0236352704353303
1	A	26	50	20120615	22	2762	51.92	-0.0399725907769837	-0.0222827872949548
1	A	26	50	20120615	22	2764	51.96	-0.0379711038196318	-0.020155760599671
1	A	26	50	20120615	22	2766	52	-0.0364839592638471	-0.0190475404257886
1	A	26	50	20120615	22	2768	52.04	-0.0354459194379974	-0.0172490921095865
1	A	26	50	20120615	22	2770	52.08	-0.0336518056863640	-0.0145519464298354
1	A	26	50	20120615	22	2772	52.12	-0.0321199083423981	-0.0124957011233484
1	A	26	50	20120615	22	2774	52.16	-0.0312919216569677	-0.0113010795718728
1	A	26	50	20120615	22	2776	52.2	-0.0291089628152920	-0.00953753404639008
1	A	26	50	20120615	22	2778	52.24	-0.0278237184587395	-0.00857587589504418
1	A	26	50	20120615	22	2780	52.28	-0.0265350446342983	-0.00720780812121133
1	A	26	50	20120615	22	2782	52.32	-0.0260130159820195	-0.00698072784950108
1	A	26	50	20120615	22	2784	52.36	-0.0243538323463721	-0.005719560478848
1	A	26	50	20120615	22	2786	52.4	-0.0240654247035296	-0.00511361946484581
1	A	26	50	20120615	22	2788	52.44	-0.0244107049447830	-0.00414467104258589
1	A	26	50	20120615	22	2790	52.48	-0.0242943858792778	-0.00337187404142711
1	A	26	50	20120615	22	2792	52.52	-0.0239515310142839	-0.00138170079257413
1	A	26	50	20120615	22	2794	52.56	-0.0235465356053593	-0.00043117250196412
1	A	26	50	20120615	22	2796	52.6	-0.0234522146318168	0.00036150127081382
1	A	26	50	20120615	22	2798	52.64	-0.0239389869399856	0.000875567900736435
1	A	26	50	20120615	22	2800	52.68	-0.0241745242087989	0.00016909751565296
1	A	26	50	20120615	22	2802	52.72	-0.0239166423657001	5.00914443792599e-05
1	A	26	50	20120615	22	2804	52.76	-0.0240939140357436	0.00040555402328174
1	A	26	50	20120615	22	2806	52.8	-0.0233203392171255	0.000121862782669690
1	A	26	50	20120615	22	2808	52.84	-0.0234781654506863	1.49482373542897e-05
1	A	26	50	20120615	22	2810	52.88	-0.0219842609540735	0.00213831919057937
1	A	26	50	20120615	22	2812	52.92	-0.0207548214646923	0.0029549497411039
1	A	26	50	20120615	22	2814	52.96	-0.0194859749143955	0.00352098871944373
1	A	26	50	20120615	22	2816	53	-0.0185184548478336	0.00373811292767488
1	A	26	50	20120615	22	2818	53.04	-0.0175885387198952	0.0040775100405088
1	A	26	50	20120615	22	2820	53.08	-0.0162927867565742	0.00456574605971467
1	A	26	50	20120615	22	2822	53.12	-0.0149573873160322	0.00454140744430623
1	A	26	50	20120615	22	2824	53.16	-0.0142513129107462	0.00380943878869316
1	A	26	50	20120615	22	2826	53.2	-0.0132318912064451	0.004062017330933
1	A	26	50	20120615	22	2828	53.24	-0.0122765899450621	0.00413228960284732
1	A	26	50	20120615	22	2830	53.28	-0.0115220857963326	0.00434052547883894
1	A	26	50	20120615	22	2832	53.32	-0.0112938083928418	0.00437919927002238
1	A	26	50	20120615	22	2834	53.36	-0.0112129033562588	0.00415804243181813
1	A	26	50	20120615	22	2836	53.4	-0.0111014626204370	0.00428403542519673
1	A	26	50	20120615	22	2838	53.44	-0.0115352450535305	0.00420985921674348
1	A	26	50	20120615	22	2840	53.48	-0.0115743409874623	0.00365299141335564
1	A	26	50	20120615	22	2842	53.52	-0.0115699286411477	0.00380295461950968
1	A	26	50	20120615	22	2844	53.56	-0.0117539743941549	0.00385194297731029
1	A	26	50	20120615	22	2846	53.6	-0.0118140006888099	0.00334919712695446
1	A	26	50	20120615	22	2848	53.64	-0.0117652598183827	0.00346228471446963
1	A	26	50	20120615	22	2850	53.68	-0.0114350480226364	0.00310612209985377
1	A	26	50	20120615	22	2852	53.72	-0.0111631583942023	0.00294937773966815
1	A	26	50	20120615	22	2854	53.76	-0.0109099363847916	0.00305622864537325
1	A	26	50	20120615	22	2856	53.8	-0.0106216772343731	0.00329617826050109
1	A	26	50	20120615	22	2858	53.84	-0.0101303964133674	0.00320327574316168
1	A	26	50	20120615	22	2860	53.88	-0.0101724947226922	0.00340125432818542
1	A	26	50	20120615	22	2862	53.92	-0.00970902087585667	0.00364818379435035
1	A	26	50	20120615	22	2864	53.96	-0.00961491627698924	0.00362425812930212
1	A	26	50	20120615	22	2866	54	-0.00952168424788979	0.00326236794975866
1	A	26	50	20120615	22	2868	54.04	-0.00985133318663827	0.00353025252538406
1	A	26	50	20120615	22	2870	54.08	-0.00923752560969538	0.00325129536467206
1	A	26	50	20120615	22	2872	54.12	-0.00909667050456845	0.00340551478796342
1	A	26	50	20120615	22	2874	54.16	-0.00897329960455584	0.00313231192081536
1	A	26	50	20120615	22	2876	54.2	-0.00920442099152057	0.00289430331380188
1	A	26	50	20120615	22	2878	54.24	-0.0087653310149275	0.00305462351297996
1	A	26	50	20120615	22	2880	54.28	-0.0087290239101407	0.00267605692710899
1	A	26	50	20120615	22	2882	54.32	-0.00885637172011205	0.00186734102278628
1	A	26	50	20120615	22	2884	54.36	-0.00930341876931381	0.0013298422883487
1	A	26	50	20120615	22	2886	54.4	-0.00901898435947474	0.00178064336745178
1	A	26	50	20120615	22	2888	54.44	-0.00927456810553462	0.00147700464454246
1	A	26	50	20120615	22	2890	54.48	-0.00940277363603155	0.00156752138360215
1	A	26	50	20120615	22	2892	54.52	-0.00893695714442998	0.00108934466546544
1	A	26	50	20120615	22	2894	54.56	-0.00907472417282212	0.000854565415121631
1	A	26	50	20120615	22	2896	54.6	-0.00853450590570409	-0.00043285258767622
1	A	26	50	20120615	22	2898	54.64	-0.00839878807276383	-0.000150345043815880
1	A	26	50	20120615	22	2900	54.68	-0.00832269984757425	0.000118832830112310
1	A	26	50	20120615	22	2902	54.72	-0.00769980594849312	0.00045302210150279
1	A	26	50	20120615	22	2904	54.76	-0.00704815684504825	0.00035469961068558
1	A	26	50	20120615	22	2906	54.8	-0.00672185040005444	0.00081223093213199
1	A	26	50	20120615	22	2908	54.84	-0.00643225623203305	0.000976412641442135
1	A	26	50	20120615	22	2910	54.88	-0.00600387609474784	0.00195725954950909
1	A	26	50	20120615	22	2912	54.92	-0.00514407455391152	0.00264462178804456
1	A	26	50	20120615	22	2914	54.96	-0.00457953252062746	0.00391307023722352
1	A	26	50	20120615	22	2916	55	-0.00466613188811938	0.00411448960384451
1	A	26	50	20120615	22	2918	55.04	-0.00450963218688005	0.00423050885607447
1	A	26	50	20120615	22	2920	55.08	-0.00473310550689946	0.00411786603872467
1	A	26	50	20120615	22	2922	55.12	-0.00440548143912959	0.0048349780980223
1	A	26	50	20120615	22	2924	55.16	-0.00483541113021509	0.00518933221633459
1	A	26	50	20120615	22	2926	55.2	-0.00460560849739728	0.00551747926027983
1	A	26	50	20120615	22	2928	55.24	-0.00424099666385303	0.00532115884065798
1	A	26	50	20120615	22	2930	55.28	-0.00289540993591443	0.0058577913692886
1	A	26	50	20120615	22	2932	55.32	-0.00207956073838311	0.00598301644470283
1	A	26	50	20120615	22	2934	55.36	-0.00182042519496133	0.0055133610703862
1	A	26	50	20120615	22	2936	55.4	-0.00128307353873424	0.00575401072122742
1	A	26	50	20120615	22	2938	55.44	0.000178183837791199	0.00642397318319823
1	A	26	50	20120615	22	2940	55.48	0.000220341544085539	0.00624551357376237
1	A	26	50	20120615	22	2942	55.52	0.000247155033228131	0.00715913796146226
1	A	26	50	20120615	22	2944	55.56	-2.23657874889281e-05	0.00750806687370657
1	A	26	50	20120615	22	2946	55.6	-0.000810877529752799	0.00740047633430835
1	A	26	50	20120615	22	2948	55.64	-0.00141725270731864	0.00752440669720623
1	A	26	50	20120615	22	2950	55.68	-0.00206630955730367	0.00823383632416898
1	A	26	50	20120615	22	2952	55.72	-0.00265964073607696	0.00891596597252368
1	A	26	50	20120615	22	2954	55.76	-0.00339795921058508	0.0101837377205130
1	A	26	50	20120615	22	2956	55.8	-0.00432656719097832	0.0115971381100878
1	A	26	50	20120615	22	2958	55.84	-0.00515403768845844	0.0133512720443128
1	A	26	50	20120615	22	2960	55.88	-0.0049189176126461	0.0142691320016320
1	A	26	50	20120615	22	2962	55.92	-0.00398644882922759	0.0153669082083563
1	A	26	50	20120615	22	2964	55.96	-0.00297312945644821	0.0157276387327787
1	A	26	50	20120615	22	2966	56	-0.00214616100478273	0.0160122421411384
1	A	26	50	20120615	22	2968	56.04	-0.00095289709832699	0.0160926189689559
1	A	26	50	20120615	22	2970	56.08	-0.000202331534368719	0.0158933138516107
1	A	26	50	20120615	22	2972	56.12	0.00103707816062725	0.0163851843996718
1	A	26	50	20120615	22	2974	56.16	0.002441908416014	0.0160123057807487
1	A	26	50	20120615	22	2976	56.2	0.00477978021131204	0.0160346149996952
1	A	26	50	20120615	22	2978	56.24	0.00604640927474294	0.0155590970030557
1	A	26	50	20120615	22	2980	56.28	0.00634562433762924	0.0147234707359614
1	A	26	50	20120615	22	2982	56.32	0.00693144250685234	0.0139348543418939
1	A	26	50	20120615	22	2984	56.36	0.00672798667270154	0.0128201217145568
1	A	26	50	20120615	22	2986	56.4	0.00667539914138474	0.0115753097237525
1	A	26	50	20120615	22	2988	56.44	0.00655819619240304	0.0105206953149519
1	A	26	50	20120615	22	2990	56.48	0.00671262831341424	0.00876056511522231
1	A	26	50	20120615	22	2992	56.52	0.00715311341168654	0.0064151343484334
1	A	26	50	20120615	22	2994	56.56	0.00721457513310724	0.00478347130870982
1	A	26	50	20120615	22	2996	56.6	0.00769301065232594	0.00248876131133542
1	A	26	50	20120615	22	2998	56.64	0.00776152929942284	0.00104760698059912
1	A	26	50	20120615	22	3000	56.68	0.00781230663737994	0.000454775726320130
1	A	26	50	20120615	22	3002	56.72	0.00815922736636564	-7.37017398030702e-05
1	A	26	50	20120615	22	3004	56.76	0.00813862227476184	-0.00028762982538325
1	A	26	50	20120615	22	3006	56.8	0.00797431894308534	-3.19117290349504e-05
1	A	26	50	20120615	22	3008	56.84	0.00763721285622244	0.00053452322910235
1	A	26	50	20120615	22	3010	56.88	0.00643486262762854	0.00029157548122227
1	A	26	50	20120615	22	3012	56.92	0.00571770785908134	0.00050412470857914
1	A	26	50	20120615	22	3014	56.96	0.00497177384453984	7.044904860962e-05
1	A	26	50	20120615	22	3016	57	0.00295884589946824	-0.00070160549042891
1	A	26	50	20120615	22	3018	57.04	0.00150316759544636	-0.00181429457916844
1	A	26	50	20120615	22	3020	57.08	0.000112260272581171	-0.00268854726129186
1	A	26	50	20120615	22	3022	57.12	-0.00129714920632054	-0.00393617070865809
1	A	26	50	20120615	22	3024	57.16	-0.00158708773534437	-0.00433272679814923
1	A	26	50	20120615	22	3026	57.2	-0.00257744664383184	-0.00590342238409213
1	A	26	50	20120615	22	3028	57.24	-0.00292918276999746	-0.00694714734846253
1	A	26	50	20120615	22	3030	57.28	-0.00248376913746025	-0.00832922290763068
1	A	26	50	20120615	22	3032	57.32	-0.00270319851379806	-0.00878044188684148
1	A	26	50	20120615	22	3034	57.36	-0.00178723360265244	-0.0103021568931584
1	A	26	50	20120615	22	3036	57.4	-0.00153309235442618	-0.0103216659692513
1	A	26	50	20120615	22	3038	57.44	-0.00153138822708352	-0.00958895485151798
1	A	26	50	20120615	22	3040	57.48	-0.00239871833381913	-0.00930299379813828
1	A	26	50	20120615	22	3042	57.52	-0.00253092608869758	-0.00888379968504748
1	A	26	50	20120615	22	3044	57.56	-0.00365151356018296	-0.00870741189848048
1	A	26	50	20120615	22	3046	57.6	-0.00382479714798053	-0.00808136783868919
1	A	26	50	20120615	22	3048	57.64	-0.00475365261574718	-0.00780961256054357
1	A	26	50	20120615	22	3050	57.68	-0.00505944801433912	-0.00737126292475041
1	A	26	50	20120615	22	3052	57.72	-0.00652580363075691	-0.00591951613443193
1	A	26	50	20120615	22	3054	57.76	-0.00866931298511018	-0.00549088214581227
1	A	26	50	20120615	22	3056	57.8	-0.00905753582118503	-0.00529858445666859
1	A	26	50	20120615	22	3058	57.84	-0.0103247489548173	-0.0044847823332688
1	A	26	50	20120615	22	3060	57.88	-0.0114411857094971	-0.00439496562992249
1	A	26	50	20120615	22	3062	57.92	-0.0131257509430551	-0.00361684057916747
1	A	26	50	20120615	22	3064	57.96	-0.0135858830032427	-0.00267327375481823
1	A	26	50	20120615	22	3066	58	-0.014262782182737	-0.00152360298142265
1	A	26	50	20120615	22	3068	58.04	-0.0143228933302057	-0.00031062493790743
1	A	26	50	20120615	22	3070	58.08	-0.0145753163089536	0.00156269891535446
1	A	26	50	20120615	22	3072	58.12	-0.0146321959784323	0.00252888962116776
1	A	26	50	20120615	22	3074	58.16	-0.0142199456539327	0.0056505468570042
1	A	26	50	20120615	22	3076	58.2	-0.0144144283030303	0.00704892122747872
1	A	26	50	20120615	22	3078	58.24	-0.0147426114094214	0.00860807683075265
1	A	26	50	20120615	22	3080	58.28	-0.0157034137494300	0.0100033684277932
1	A	26	50	20120615	22	3082	58.32	-0.0165178998572192	0.0118040460395443
1	A	26	50	20120615	22	3084	58.36	-0.0171548708381002	0.0117266793652944
1	A	26	50	20120615	22	3086	58.4	-0.0172795848167330	0.0117009603360277
1	A	26	50	20120615	22	3088	58.44	-0.0179207099085321	0.0113122723651122
1	A	26	50	20120615	22	3090	58.48	-0.0179642740502143	0.00983384714304631
1	A	26	50	20120615	22	3092	58.52	-0.0186777023660246	0.00977647249882084
1	A	26	50	20120615	22	3094	58.56	-0.0193556197792838	0.009139284436158
1	A	26	50	20120615	22	3096	58.6	-0.0203636075669330	0.00771778060287088
1	A	26	50	20120615	22	3098	58.64	-0.0219732937278973	0.00616423872033279
1	A	26	50	20120615	22	3100	58.68	-0.0225132828924182	0.00541240036416838
1	A	26	50	20120615	22	3102	58.72	-0.0237697762872477	0.00363222368719219
1	A	26	50	20120615	22	3104	58.76	-0.0249512102972542	0.00256449244760050
1	A	26	50	20120615	22	3106	58.8	-0.0253510791820152	0.00130365034606677
1	A	26	50	20120615	22	3108	58.84	-0.0249469676565670	0.00100546341644040
1	A	26	50	20120615	22	3110	58.88	-0.0247523011597064	0.00101783778511117
1	A	26	50	20120615	22	3112	58.92	-0.0237889388810178	0.0006135141276287
1	A	26	50	20120615	22	3114	58.96	-0.0228574529760252	-0.00099891560764661
1	A	26	50	20120615	22	3116	59	-0.0224110847493334	-0.00190829735465938
1	A	26	50	20120615	22	3118	59.04	-0.0215399504081150	-0.00390090305083963
1	A	26	50	20120615	22	3120	59.08	-0.0203833712014672	-0.00552799110968894
1	A	26	50	20120615	22	3122	59.12	-0.0201136028933767	-0.00712952432946616
1	A	26	50	20120615	22	3124	59.16	-0.0194703761388025	-0.00859299495021668
1	A	26	50	20120615	22	3126	59.2	-0.0204286550268412	-0.0102630319678485
1	A	26	50	20120615	22	3128	59.24	-0.0208321796536609	-0.0119821004767946
1	A	26	50	20120615	22	3130	59.28	-0.0213911645347516	-0.0134829176493003
1	A	26	50	20120615	22	3132	59.32	-0.0220119675190808	-0.0134597613164300
1	A	26	50	20120615	22	3134	59.36	-0.0222194552760979	-0.0141303587602903
1	A	26	50	20120615	22	3136	59.4	-0.0223623742844978	-0.0140537663679657
1	A	26	50	20120615	22	3138	59.44	-0.0224986882084546	-0.0135381603665805
1	A	26	50	20120615	22	3140	59.48	-0.0230043075993478	-0.0136443297627699
1	A	26	50	20120615	22	3142	59.52	-0.0242873501668050	-0.0129712375047642
1	A	26	50	20120615	22	3144	59.56	-0.0251840252049598	-0.0132658959715524
1	A	26	50	20120615	22	3146	59.6	-0.0263583669339510	-0.0129267887724988
1	A	26	50	20120615	22	3148	59.64	-0.0279775848943257	-0.0123740292595096
1	A	26	50	20120615	22	3150	59.68	-0.0297011859577392	-0.0115773037648755
1	A	26	50	20120615	22	3152	59.72	-0.0314153047192169	-0.0109112586744725
1	A	26	50	20120615	22	3154	59.76	-0.0327125133225071	-0.0102610527759680
1	A	26	50	20120615	22	3156	59.8	-0.0345221127126484	-0.00945370653748038
1	A	26	50	20120615	22	3158	59.84	-0.0364059865990856	-0.00885605988602158
1	A	26	50	20120615	22	3160	59.88	-0.0381177506949820	-0.00744085637415478
1	A	26	50	20120615	22	3162	59.92	-0.0391678749757222	-0.00736441813110852
1	A	26	50	20120615	22	3164	59.96	-0.0407217421273796	-0.00662004682255344
1	A	26	50	20120615	22	3166	60	-0.0420240206862909	-0.00607875658155514
1	A	26	50	20120615	22	3168	60.04	-0.0433712005258075	-0.00519416599829077
1	A	26	50	20120615	22	3170	60.08	-0.0447696456069601	-0.00499384264718062
1	A	26	50	20120615	22	3172	60.12	-0.0461596054067385	-0.00415514329401525
1	A	26	50	20120615	22	3174	60.16	-0.0472394988829666	-0.00361689361217605
1	A	26	50	20120615	22	3176	60.2	-0.0488253979718118	-0.00319913492585104
1	A	26	50	20120615	22	3178	60.24	-0.0494616526535235	-0.00260785223542286
1	A	26	50	20120615	22	3180	60.28	-0.0515456377590365	-0.00158848709966432
1	A	26	50	20120615	22	3182	60.32	-0.0530483810904141	-0.00086836955370394
1	A	26	50	20120615	22	3184	60.36	-0.0539033438995468	-0.00012456393057382
1	A	26	50	20120615	22	3186	60.4	-0.0549826716903499	0.00123916220762256
1	A	26	50	20120615	22	3188	60.44	-0.0554144310909424	0.00221256540260396
1	A	26	50	20120615	22	3190	60.48	-0.0550497761238845	0.00374960341286915
1	A	26	50	20120615	22	3192	60.52	-0.0551546400595345	0.00470030848017447
1	A	26	50	20120615	22	3194	60.56	-0.0559427105671669	0.0074439535018564
1	A	26	50	20120615	22	3196	60.6	-0.0562876372550297	0.00852200850045341
1	A	26	50	20120615	22	3198	60.64	-0.056764015093515	0.0104008619287442
1	A	26	50	20120615	22	3200	60.68	-0.0573337310271171	0.0116423293044734
1	A	26	50	20120615	22	3202	60.72	-0.0576490299408481	0.0129216976036742
1	A	26	50	20120615	22	3204	60.76	-0.0579011135083411	0.0149927426550915
1	A	26	50	20120615	22	3206	60.8	-0.0583439037747202	0.0162512513042473
1	A	26	50	20120615	22	3208	60.84	-0.0589980482579958	0.0179736927125396
1	A	26	50	20120615	22	3210	60.88	-0.0587879668333053	0.0190438988258654
1	A	26	50	20120615	22	3212	60.92	-0.0587903709963613	0.0207070139752162
1	A	26	50	20120615	22	3214	60.96	-0.0590930834093873	0.0220142422815958
1	A	26	50	20120615	22	3216	61	-0.0588886588389463	0.0232091820311229
1	A	26	50	20120615	22	3218	61.04	-0.0593733805374496	0.0238145361464967
1	A	26	50	20120615	22	3220	61.08	-0.0594544856852517	0.0253749086805411
1	A	26	50	20120615	22	3222	61.12	-0.059527388394392	0.0267122597357992
1	A	26	50	20120615	22	3224	61.16	-0.0587654808376636	0.0276527824654554
1	A	26	50	20120615	22	3226	61.2	-0.0584311607515186	0.0288871080626947
1	A	26	50	20120615	22	3228	61.24	-0.0578490704492458	0.0297977201755067
1	A	26	50	20120615	22	3230	61.28	-0.0574100278488071	0.0307902859642583
1	A	26	50	20120615	22	3232	61.32	-0.0564024713962944	0.0318241467890311
1	A	26	50	20120615	22	3234	61.36	-0.0558078653039946	0.0331234554994614
1	A	26	50	20120615	22	3236	61.4	-0.0556083904810219	0.0345436794694746
1	A	26	50	20120615	22	3238	61.44	-0.0550318792512527	0.03620729666464
1	A	26	50	20120615	22	3240	61.48	-0.0548384784755303	0.0374895004620334
1	A	26	50	20120615	22	3242	61.52	-0.0547930256516357	0.0377200738412427
1	A	26	50	20120615	22	3244	61.56	-0.0547287284320224	0.0380164435064414
1	A	26	50	20120615	22	3246	61.6	-0.0539101038403749	0.039012127636098
1	A	26	50	20120615	22	3248	61.64	-0.0539737717349529	0.0406238785488633
1	A	26	50	20120615	22	3250	61.68	-0.0533685024723929	0.0417280823562286
1	A	26	50	20120615	22	3252	61.72	-0.0530125237055401	0.0436679803129392
1	A	26	50	20120615	22	3254	61.76	-0.0521685988332618	0.0447275727534795
1	A	26	50	20120615	22	3256	61.8	-0.0512508534272411	0.0458714509081236
1	A	26	50	20120615	22	3258	61.84	-0.0504977267225214	0.0472564482325116
1	A	26	50	20120615	22	3260	61.88	-0.0499626307369263	0.0482999539937798
1	A	26	50	20120615	22	3262	61.92	-0.0501093978204294	0.0494453538422171
1	A	26	50	20120615	22	3264	61.96	-0.0503554214828076	0.0495405799124394
1	A	26	50	20120615	22	3266	62	-0.0502860967339801	0.0496598264000187
1	A	26	50	20120615	22	3268	62.04	-0.050253852664758	0.0498778981313367
1	A	26	50	20120615	22	3270	62.08	-0.0503081301812819	0.0499719716175057
1	A	26	50	20120615	22	3272	62.12	-0.0504151578636823	0.0500673178958809
1	A	26	50	20120615	22	3274	62.16	-0.0505250705417499	0.0492447830037335
1	A	26	50	20120615	22	3276	62.2	-0.0504984338293026	0.0490291649329463
1	A	26	50	20120615	22	3278	62.24	-0.0512747734354351	0.048305434071334
1	A	26	50	20120615	22	3280	62.28	-0.0512898843073491	0.0477935099749584
1	A	26	50	20120615	22	3282	62.32	-0.0517176294627448	0.0472838818543013
1	A	26	50	20120615	22	3284	62.36	-0.0525678275035431	0.0469115465762289
1	A	26	50	20120615	22	3286	62.4	-0.0532146459363016	0.0464765773351138
1	A	26	50	20120615	22	3288	62.44	-0.0543380095090099	0.045250400436421
1	A	26	50	20120615	22	3290	62.48	-0.0553395696960182	0.0447356125575816
1	A	26	50	20120615	22	3292	62.52	-0.0571970048599068	0.0426787732813983
1	A	26	50	20120615	22	3294	62.56	-0.0575642761220551	0.0415826163492029
1	A	26	50	20120615	22	3296	62.6	-0.058987667930448	0.0398365010058765
1	A	26	50	20120615	22	3298	62.64	-0.0601907252658232	0.0387784005606446
1	A	26	50	20120615	22	3300	62.68	-0.0614810537201324	0.0368870313423268
1	A	26	50	20120615	22	3302	62.72	-0.0621367538383267	0.035191742834432
1	A	26	50	20120615	22	3304	62.76	-0.0636055560442074	0.0331593765239457
1	A	26	50	20120615	22	3306	62.8	-0.0649324419191039	0.0320562192346165
1	A	26	50	20120615	22	3308	62.84	-0.0648043141703529	0.0313451526554553
1	A	26	50	20120615	22	3310	62.88	-0.0653410789279515	0.0309715881429545
1	A	26	50	20120615	22	3312	62.92	-0.0654116481847141	0.0304409752143521
1	A	26	50	20120615	22	3314	62.96	-0.0656223660055076	0.029257985569427
1	A	26	50	20120615	22	3316	63	-0.0657104715104435	0.0273292811130626
1	A	26	50	20120615	22	3318	63.04	-0.06632699791296	0.0255187341998344
1	A	26	50	20120615	22	3320	63.08	-0.0664633988110509	0.0234264759449816
1	A	26	50	20120615	22	3322	63.12	-0.0665674142185635	0.0218242426894910
1	A	26	50	20120615	22	3324	63.16	-0.0659566860916526	0.0200248680634056
1	A	26	50	20120615	22	3326	63.2	-0.0652986525210804	0.0180055125176930
1	A	26	50	20120615	22	3328	63.24	-0.0647884042677762	0.0155032030404301
1	A	26	50	20120615	22	3330	63.28	-0.063998707414547	0.0135829838654399
1	A	26	50	20120615	22	3332	63.32	-0.0635768475088912	0.0120267832614045
1	A	26	50	20120615	22	3334	63.36	-0.062513641752699	0.0100528239710442
1	A	26	50	20120615	22	3336	63.4	-0.0616402941672556	0.00781857867452902
1	A	26	50	20120615	22	3338	63.44	-0.060115559814983	0.0063443317464332
1	A	26	50	20120615	22	3340	63.48	-0.0586624553796447	0.00462323384102514
1	A	26	50	20120615	22	3342	63.52	-0.0578796881728712	0.00310832827301108
1	A	26	50	20120615	22	3344	63.56	-0.0563867029150739	0.00120239265500086
1	A	26	50	20120615	22	3346	63.6	-0.0544285828166121	-0.00100222486738256
1	A	26	50	20120615	22	3348	63.64	-0.0532690691168224	-0.00199783121529322
1	A	26	50	20120615	22	3350	63.68	-0.0515896198008263	-0.00341550960089412
1	A	26	50	20120615	22	3352	63.72	-0.0502061653834348	-0.0056286831153299
1	A	26	50	20120615	22	3354	63.76	-0.0490389442197301	-0.00706686759758522
1	A	26	50	20120615	22	3356	63.8	-0.0476274176631256	-0.00805964551837113
1	A	26	50	20120615	22	3358	63.84	-0.0459162192526541	-0.0100606162877728
1	A	26	50	20120615	22	3360	63.88	-0.0445688272811031	-0.0112969924946775
1	A	26	50	20120615	22	3362	63.92	-0.0439281885373481	-0.0118935077752865
1	A	26	50	20120615	22	3364	63.96	-0.0437463206732270	-0.0124106856750463
1	A	26	50	20120615	22	3366	64	-0.0431961208867857	-0.0129454705336577
1	A	26	50	20120615	22	3368	64.04	-0.0432567906486115	-0.0141525018091432
1	A	26	50	20120615	22	3370	64.08	-0.0435541997607786	-0.0150353953361327
1	A	26	50	20120615	22	3372	64.12	-0.0442373356220829	-0.0164899846957115
1	A	26	50	20120615	22	3374	64.16	-0.0452687215731216	-0.0174739944924107
1	A	26	50	20120615	22	3376	64.2	-0.0464606914741677	-0.0185777174671648
1	A	26	50	20120615	22	3378	64.24	-0.0479350798236198	-0.0194504993671834
1	A	26	50	20120615	22	3380	64.28	-0.0491641021200002	-0.0206187104803817
1	A	26	50	20120615	22	3382	64.32	-0.050712878102833	-0.0222974526895966
1	A	26	50	20120615	22	3384	64.36	-0.051647956110274	-0.0235071709708506
1	A	26	50	20120615	22	3386	64.4	-0.0528609977933997	-0.024559840836003
1	A	26	50	20120615	22	3388	64.44	-0.0526968783094863	-0.0245064542740234
1	A	26	50	20120615	22	3390	64.48	-0.0528115003187166	-0.0248346225311721
1	A	26	50	20120615	22	3392	64.52	-0.052332576895819	-0.0252602301027683
1	A	26	50	20120615	22	3394	64.56	-0.0519393548148011	-0.0257121420466246
1	A	26	50	20120615	22	3396	64.6	-0.0511600524312554	-0.0251530327147404
1	A	26	50	20120615	22	3398	64.64	-0.0508195805161141	-0.0251354257558889
1	A	26	50	20120615	22	3400	64.68	-0.0495353331801231	-0.0258114198387032
1	A	26	50	20120615	22	3402	64.72	-0.0480133706864328	-0.0256124258483417
1	A	26	50	20120615	22	3404	64.76	-0.0465603652460438	-0.0265670624293504
1	A	26	50	20120615	22	3406	64.8	-0.0448482900231637	-0.0277933552935553
1	A	26	50	20120615	22	3408	64.84	-0.0429459040811950	-0.0281443489576007
1	A	26	50	20120615	22	3410	64.88	-0.0411423009565581	-0.0292993937425333
1	A	26	50	20120615	22	3412	64.92	-0.0398395231802593	-0.0298995902210451
1	A	26	50	20120615	22	3414	64.96	-0.0388891497460344	-0.0305592013468462
1	A	26	50	20120615	22	3416	65	-0.0367169933746549	-0.0311069920204839
1	A	26	50	20120615	22	3418	65.04	-0.0354636324628661	-0.0323654441010973
1	A	26	50	20120615	22	3420	65.08	-0.0339718917130038	-0.0329107931350196
1	A	26	50	20120615	22	3422	65.12	-0.0330474415204839	-0.0334452032270369
1	A	26	50	20120615	22	3424	65.16	-0.0309225573587471	-0.0353613494669675
1	A	26	50	20120615	22	3426	65.2	-0.0298665923759943	-0.0359106017303219
1	A	26	50	20120615	22	3428	65.24	-0.0281666369633437	-0.0373288458013478
1	A	26	50	20120615	22	3430	65.28	-0.0266122041262614	-0.038846226243096
1	A	26	50	20120615	22	3432	65.32	-0.0259930614286544	-0.0403943658298258
1	A	26	50	20120615	22	3434	65.36	-0.0240736907818017	-0.0419854975088518
1	A	26	50	20120615	22	3436	65.4	-0.0228219703577452	-0.0432722904292551
1	A	26	50	20120615	22	3438	65.44	-0.0220580829020294	-0.0445051311022538
1	A	26	50	20120615	22	3440	65.48	-0.0206667088886886	-0.0471451142698138
1	A	26	50	20120615	22	3442	65.52	-0.0190865373647711	-0.0486088960175481
1	A	26	50	20120615	22	3444	65.56	-0.0176583230881305	-0.0501806529707695
1	A	26	50	20120615	22	3446	65.6	-0.0161865510337687	-0.0507829665269842
1	A	26	50	20120615	22	3448	65.64	-0.0148890808009696	-0.0519080441265302
1	A	26	50	20120615	22	3450	65.68	-0.0128837259695245	-0.0527879678050387
1	A	26	50	20120615	22	3452	65.72	-0.0106246612249897	-0.0538267076666017
1	A	26	50	20120615	22	3454	65.76	-0.00867149087399624	-0.0544756902703747
1	A	26	50	20120615	22	3456	65.8	-0.0065983245022354	-0.0555526846088
1	A	26	50	20120615	22	3458	65.84	-0.00506736761028841	-0.0562143244239562
1	A	26	50	20120615	22	3460	65.88	-0.00407939801561456	-0.0575373212115563
1	A	26	50	20120615	22	3462	65.92	-0.00316666458245897	-0.0589365441101682
1	A	26	50	20120615	22	3464	65.96	-0.00154604655065752	-0.0607463839166152
1	A	26	50	20120615	22	3466	66	-0.000108215621792800	-0.0620989377676688
1	A	26	50	20120615	22	3468	66.04	0.00156161704197924	-0.0633385666657669
1	A	26	50	20120615	22	3470	66.08	0.00301875198597034	-0.0641122121950631
1	A	26	50	20120615	22	3472	66.12	0.00516453822415904	-0.066147265511318
1	A	26	50	20120615	22	3474	66.16	0.00620773285844354	-0.0669603675990044
1	A	26	50	20120615	22	3476	66.2	0.00823253312637124	-0.0680577266127278
1	A	26	50	20120615	22	3478	66.24	0.00962984683667394	-0.0689462062832887
1	A	26	50	20120615	22	3480	66.28	0.0114581421301099	-0.0697774810152516
1	A	26	50	20120615	22	3482	66.32	0.0129746033330425	-0.070737732024103
1	A	26	50	20120615	22	3484	66.36	0.0148969438283763	-0.0704831735828758
1	A	26	50	20120615	22	3486	66.4	0.0163196426721236	-0.0707292467427287
1	A	26	50	20120615	22	3488	66.44	0.0184867128244260	-0.0715443287294025
1	A	26	50	20120615	22	3490	66.48	0.0206187104803816	-0.0716145444327743
1	A	26	50	20120615	22	3492	66.52	0.0218127309910932	-0.0719101150673103
1	A	26	50	20120615	22	3494	66.56	0.0239945796751224	-0.0716705472898443
1	A	26	50	20120615	22	3496	66.6	0.0251082021448131	-0.0713320552736903
1	A	26	50	20120615	22	3498	66.64	0.0263343960140687	-0.0706364743330371
1	A	26	50	20120615	22	3500	66.68	0.0278978798179503	-0.0696642732195837
1	A	26	50	20120615	22	3502	66.72	0.0294286245778629	-0.0689236495769689
1	A	26	50	20120615	22	3504	66.76	0.0314883559207812	-0.0680289473667335
1	A	26	50	20120615	22	3506	66.8	0.0331475112721573	-0.0669501852613553
1	A	26	50	20120615	22	3508	66.84	0.0336937512606239	-0.0662844442268682
1	A	26	50	20120615	22	3510	66.88	0.0343949183448485	-0.0665440938369199
1	A	26	50	20120615	22	3512	66.92	0.0348080101264177	-0.0662987277838482
1	A	26	50	20120615	22	3514	66.96	0.0355664528599184	-0.0666511498035916
1	A	26	50	20120615	22	3516	67	0.0358399617628813	-0.067170449023695
1	A	26	50	20120615	22	3518	67.04	0.0368884596980248	-0.0685593481633016
1	A	26	50	20120615	22	3520	67.08	0.037880247669317	-0.0703555408088716
1	A	26	50	20120615	22	3522	67.12	0.0391791321156786	-0.0721519455864761
1	A	26	50	20120615	22	3524	67.16	0.0401675966850992	-0.0742229906378933
1	A	26	50	20120615	22	3526	67.2	0.0414019222823385	-0.0759524324033194
1	A	26	50	20120615	22	3528	67.24	0.0421334949581541	-0.0776220529350571
1	A	26	50	20120615	22	3530	67.28	0.0429393845566724	-0.0793765969912153
1	A	26	50	20120615	22	3532	67.32	0.0437333947612668	-0.0806494599080292
1	A	26	50	20120615	22	3534	67.36	0.0439904280762281	-0.0820020844697609
1	A	26	50	20120615	22	3536	67.4	0.0438230559011212	-0.0835114038942036
1	A	26	50	20120615	22	3538	67.44	0.0439743767522951	-0.0846074194050427
1	A	26	50	20120615	22	3540	67.48	0.0441577295406568	-0.0857435278703752
1	A	26	50	20120615	22	3542	67.52	0.0439451025315540	-0.0866430384067226
1	A	26	50	20120615	22	3544	67.56	0.0438919281016088	-0.0886988806623443
1	A	26	50	20120615	22	3546	67.6	0.043779427412722	-0.089190390585947
1	A	26	50	20120615	22	3548	67.64	0.0433433546607643	-0.0893308927033689
1	A	26	50	20120615	22	3550	67.68	0.0433212929291912	-0.088856565474549
1	A	26	50	20120615	22	3552	67.72	0.0430892911942839	-0.088932862296239
1	A	26	50	20120615	22	3554	67.76	0.0427486071471083	-0.0885715307310526
1	A	26	50	20120615	22	3556	67.8	0.0421914777142114	-0.0888246042480393
1	A	26	50	20120615	22	3558	67.84	0.0419380506438341	-0.0881626108794925
1	A	26	50	20120615	22	3560	67.88	0.0419542433891233	-0.0882359378527015
1	A	26	50	20120615	22	3562	67.92	0.0404118313673211	-0.088113537668878
1	A	26	50	20120615	22	3564	67.96	0.0387295536242002	-0.0871840458050084
1	A	26	50	20120615	22	3566	68	0.0386739043205208	-0.0860350679962584
1	A	26	50	20120615	22	3568	68.04	0.0381340990037630	-0.0856806660775277
1	A	26	50	20120615	22	3570	68.08	0.0377246841774560	-0.0847665184308097
1	A	26	50	20120615	22	3572	68.12	0.0374091024210124	-0.0841706395463038
1	A	26	50	20120615	22	3574	68.16	0.0375523622548808	-0.0831473146125706
1	A	26	50	20120615	22	3576	68.2	0.0375770402815442	-0.0823002713993873
1	A	26	50	20120615	22	3578	68.24	0.0378767121354111	-0.0827106761751879
1	A	26	50	20120615	22	3580	68.28	0.0382498523838432	-0.0822144993468293
1	A	26	50	20120615	22	3582	68.32	0.0382524686789336	-0.082123777546803
1	A	26	50	20120615	22	3584	68.36	0.0382970164061484	-0.082294755966494
1	A	26	50	20120615	22	3586	68.4	0.0381922938918546	-0.0815740020244306
1	A	26	50	20120615	22	3588	68.44	0.0384612066007399	-0.0810645315885857
1	A	26	50	20120615	22	3590	68.48	0.0383896473944838	-0.0805692739990426
1	A	26	50	20120615	22	3592	68.52	0.0375470589540219	-0.080067793869825
1	A	26	50	20120615	22	3594	68.56	0.0376069508983884	-0.0800832795083331
1	A	26	50	20120615	22	3596	68.6	0.0376712269047983	-0.0796375901041512
1	A	26	50	20120615	22	3598	68.64	0.0371539782943603	-0.0796373779721168
1	A	26	50	20120615	22	3600	68.68	0.0369697769778612	-0.0796764809771165
1	A	26	50	20120615	22	3602	68.72	0.0364965811198912	-0.0797327666768989
1	A	26	50	20120615	22	3604	68.76	0.0359444014344626	-0.0799588287148443
1	A	26	50	20120615	22	3606	68.8	0.0356865195913639	-0.0802865727079242
1	A	26	50	20120615	22	3608	68.84	0.0352901862405088	-0.0801661524230882
1	A	26	50	20120615	22	3610	68.88	0.0355204909191412	-0.0804668849371268
1	A	26	50	20120615	22	3612	68.92	0.0351531489463149	-0.0808982907843287
1	A	26	50	20120615	22	3614	68.96	0.0344616692249925	-0.0812128825912786
1	A	26	50	20120615	22	3616	69	0.0342662956213507	-0.0810657336701137
1	A	26	50	20120615	22	3618	69.04	0.0342907615159797	-0.0817932051265984
1	A	26	50	20120615	22	3620	69.08	0.0341838469706643	-0.0825302932353073
1	A	26	50	20120615	22	3622	69.12	0.0341003376598062	-0.0830219445802663
1	A	26	50	20120615	22	3624	69.16	0.0341734525009809	-0.0835518504020875
1	A	26	50	20120615	22	3626	69.2	0.0345506939687439	-0.0847728116811623
1	A	26	50	20120615	22	3628	69.24	0.0345958073813836	-0.0859649937142428
1	A	26	50	20120615	22	3630	69.28	0.0344065856067381	-0.0853659328492216
1	A	26	50	20120615	22	3632	69.32	0.0349226321356480	-0.0873577112304678
1	A	26	50	20120615	22	3634	69.36	0.0344752456751913	-0.0872247044449266
1	A	26	50	20120615	22	3636	69.4	0.0344830945604625	-0.0876320686615682
1	A	26	50	20120615	22	3638	69.44	0.0345361982797296	-0.0877500847833482
1	A	26	50	20120615	22	3640	69.48	0.0345562801123153	-0.0876812125828607
1	A	26	50	20120615	22	3642	69.52	0.0337583808204244	-0.0882856474594189
1	A	26	50	20120615	22	3644	69.56	0.0341142676633956	-0.088739822144975
1	A	26	50	20120615	22	3646	69.6	0.0340354252572933	-0.0904783855878784
1	A	26	50	20120615	22	3648	69.64	0.0338093632193479	-0.0918854573717615
1	A	26	50	20120615	22	3650	69.68	0.0345378953360044	-0.093984079587645
1	A	26	50	20120615	22	3652	69.72	0.0346242330739873	-0.096401182697775
1	A	26	50	20120615	22	3654	69.76	0.0351750692565316	-0.0975458471551598
1	A	26	50	20120615	22	3656	69.8	0.0355458760525859	-0.098842398149143
1	A	26	50	20120615	22	3658	69.84	0.0357037729968248	-0.099557070972889
1	A	26	50	20120615	22	3660	69.88	0.0360445277546786	-0.099957364121718
1	A	26	50	20120615	22	3662	69.92	0.0368150620141376	-0.100257389528976
1	A	26	50	20120615	22	3664	69.96	0.0374755704584439	-0.101705473506168
1	A	26	50	20120615	22	3666	70	0.0381973143500010	-0.102530879251847
1	A	26	50	20120615	22	3668	70.04	0.0387637775924096	-0.103401256988809
1	A	26	50	20120615	22	3670	70.08	0.0401313928179025	-0.104147891039064
1	A	26	50	20120615	22	3672	70.12	0.0404056088276466	-0.104658563556437
1	A	26	50	20120615	22	3674	70.16	0.0408479748299569	-0.104565508304033
1	A	26	50	20120615	22	3676	70.2	0.0413662841005667	-0.105341204442995
1	A	26	50	20120615	22	3678	70.24	0.0412116398475212	-0.105587772577594
1	A	26	50	20120615	22	3680	70.28	0.04189986687765	-0.105534527436971
1	A	26	50	20120615	22	3682	70.32	0.0418541877795854	-0.105766882725269
1	A	26	50	20120615	22	3684	70.36	0.0416436820908262	-0.105558781199566
1	A	26	50	20120615	22	3686	70.4	0.0411419191188962	-0.105893666971136
1	A	26	50	20120615	22	3688	70.44	0.0402905625543476	-0.106384399077279
1	A	26	50	20120615	22	3690	70.48	0.0400092047661135	-0.105945922162265
1	A	26	50	20120615	22	3692	70.52	0.039575677598568	-0.106740073788216
1	A	26	50	20120615	22	3694	70.56	0.0384905515321591	-0.10715486262606
1	A	26	50	20120615	22	3696	70.6	0.0376509329401782	-0.107669212098695
1	A	26	50	20120615	22	3698	70.64	0.0358595486207202	-0.108305183937694
1	A	26	50	20120615	22	3700	70.68	0.0342642450116852	-0.109350358470966
1	A	26	50	20120615	22	3702	70.72	0.0321898765583964	-0.110802472956811
1	A	26	50	20120615	22	3704	70.76	0.0310730013975122	-0.111051020990398
1	A	26	50	20120615	22	3706	70.8	0.0292193209706317	-0.111764845286006
1	A	26	50	20120615	22	3708	70.84	0.0270074909590802	-0.112347501273703
1	A	26	50	20120615	22	3710	70.88	0.0254914540202162	-0.112360229195765
1	A	26	50	20120615	22	3712	70.92	0.0248187126285953	-0.11192705558161
1	A	26	50	20120615	22	3714	70.96	0.0244479058325411	-0.110804452855798
1	A	26	50	20120615	22	3716	71	0.0235442233661847	-0.109979966348935
1	A	26	50	20120615	22	3718	71.04	0.0231891850513509	-0.109321013539547
1	A	26	50	20120615	22	3720	71.08	0.0221819114415507	-0.107852989151126
1	A	26	50	20120615	22	3722	71.12	0.0216341865288436	-0.106628421627467
1	A	26	50	20120615	22	3724	71.16	0.0212333984052671	-0.105366236023049
1	A	26	50	20120615	22	3726	71.2	0.0205812338209787	-0.10363502649067
1	A	26	50	20120615	22	3728	71.24	0.0205681523455268	-0.101825752369648
1	A	26	50	20120615	22	3730	71.28	0.0203814054446154	-0.099911685023654
1	A	26	50	20120615	22	3732	71.32	0.0209178873595016	-0.098381293817132
1	A	26	50	20120615	22	3734	71.36	0.0207983863134811	-0.0960140417350754
1	A	26	50	20120615	22	3736	71.4	0.0211729407754756	-0.094868316617519
1	A	26	50	20120615	22	3738	71.44	0.0219208476179366	-0.0926600928505514
1	A	26	50	20120615	22	3740	71.48	0.0223419297061332	-0.0911835831807557
1	A	26	50	20120615	22	3742	71.52	0.0222879067480506	-0.0897241147843867
1	A	26	50	20120615	22	3744	71.56	0.0217495863555332	-0.087614744545429
1	A	26	50	20120615	22	3746	71.6	0.0215105842634922	-0.08607183754888
1	A	26	50	20120615	22	3748	71.64	0.0208458331784987	-0.0836840086594912
1	A	26	50	20120615	22	3750	71.68	0.0204176800224903	-0.0817599003972045
1	A	26	50	20120615	22	3752	71.72	0.0200825821188860	-0.0791600808948159
1	A	26	50	20120615	22	3754	71.76	0.0197835466611222	-0.0769934350065822
1	A	26	50	20120615	22	3756	71.8	0.0190871879030097	-0.0745608462579443
1	A	26	50	20120615	22	3758	71.84	0.0187561205080581	-0.072628040582249
1	A	26	50	20120615	22	3760	71.88	0.0184159314356293	-0.0714060893536805
1	A	26	50	20120615	22	3762	71.92	0.0180842983552528	-0.0692177352872644
1	A	26	50	20120615	22	3764	71.96	0.0177768483267929	-0.0673966524829965
1	A	26	50	20120615	22	3766	72	0.0174551854520311	-0.0651768321648176
1	A	26	50	20120615	22	3768	72.04	0.0178257094053729	-0.0629551026583295
1	A	26	50	20120615	22	3770	72.08	0.0182383062121952	-0.0613361816828029
1	A	26	50	20120615	22	3772	72.12	0.0190927740465810	-0.0602157002773347
1	A	26	50	20120615	22	3774	72.16	0.0207137456317731	-0.0589088255243457
1	A	26	50	20120615	22	3776	72.2	0.0220622689741739	-0.0577998699594108
1	A	26	50	20120615	22	3778	72.24	0.0243783972359505	-0.0558365879814464
1	A	26	50	20120615	22	3780	72.28	0.0255166270216265	-0.0541978680160466
1	A	26	50	20120615	22	3782	72.32	0.0269461848011513	-0.0531285104308581
1	A	26	50	20120615	22	3784	72.36	0.0279476601353458	-0.05141568567479
1	A	26	50	20120615	22	3786	72.4	0.0277944300958627	-0.0496423325782522
1	A	26	50	20120615	22	3788	72.44	0.0276282600022838	-0.0478816366930977
1	A	26	50	20120615	22	3790	72.48	0.0269158216359672	-0.0455948109363336
1	A	26	50	20120615	22	3792	72.52	0.0263029297623059	-0.0449359005533527
1	A	26	50	20120615	22	3794	72.56	0.0252795270468268	-0.0432618323199613
1	A	26	50	20120615	22	3796	72.6	0.0239781960110023	-0.0417954059928654
1	A	26	50	20120615	22	3798	72.64	0.0226139961112626	-0.0403912828442599
1	A	26	50	20120615	22	3800	72.68	0.0215869730090638	-0.0392532864038217
1	A	26	50	20120615	22	3802	72.72	0.0205065209184785	-0.0388769571038064
1	A	26	50	20120615	22	3804	72.76	0.0191465636594259	-0.0383940526697307
1	A	26	50	20120615	22	3806	72.8	0.0172912286026774	-0.036295246606084
1	A	26	50	20120615	22	3808	72.84	0.0167538415911112	-0.0359804285249641
1	A	26	50	20120615	22	3810	72.88	0.0155495326767334	-0.0338285258131182
1	A	26	50	20120615	22	3812	72.92	0.0153109831330323	-0.0322547606766381
1	A	26	50	20120615	22	3814	72.96	0.0140801223590208	-0.030675437680858
1	A	26	50	20120615	22	3816	73	0.0130252675339146	-0.0299073712240653
1	A	26	50	20120615	22	3818	73.04	0.0110476383593598	-0.0293022221696581
1	A	26	50	20120615	22	3820	73.08	0.00961144791822754	-0.0289557964154192
1	A	26	50	20120615	22	3822	73.12	0.00761162266181134	-0.0283080724617167
1	A	26	50	20120615	22	3824	73.16	0.00544151195034984	-0.0285603681612440
1	A	26	50	20120615	22	3826	73.2	0.00330307962268544	-0.0283687422235425
1	A	26	50	20120615	22	3828	73.24	0.00232324175599527	-0.0284463118374386
1	A	26	50	20120615	22	3830	73.28	0.00081590223053991	-0.028287990629131
1	A	26	50	20120615	22	3832	73.32	-0.00060736229863238	-0.027440593862557
1	A	26	50	20120615	22	3834	73.36	-0.00119348310955791	-0.0260905148852375
1	A	26	50	20120615	22	3836	73.4	-0.00257276559694039	-0.0253784583565827
1	A	26	50	20120615	22	3838	73.44	-0.00316129057092195	-0.0235913873884899
1	A	26	50	20120615	22	3840	73.48	-0.00473559310855568	-0.0217773756520339
1	A	26	50	20120615	22	3842	73.52	-0.00515462458708683	-0.0201151090308206
1	A	26	50	20120615	22	3844	73.56	-0.00654691783924314	-0.0190909355689500
1	A	26	50	20120615	22	3846	73.6	-0.00768875386950318	-0.0177338562344968
1	A	26	50	20120615	22	3848	73.64	-0.00813104916113536	-0.0171282192764105
1	A	26	50	20120615	22	3850	73.68	-0.00830789656711012	-0.0159320067346772
1	A	26	50	20120615	22	3852	73.72	-0.00867446072247722	-0.0145692705459745
1	A	26	50	20120615	22	3854	73.76	-0.00851892551488743	-0.0130249210515918
1	A	26	50	20120615	22	3856	73.8	-0.00819605348752984	-0.0117112651445713
1	A	26	50	20120615	22	3858	73.84	-0.00790126774152098	-0.0109796288291454
1	A	26	50	20120615	22	3860	73.88	-0.00862364802918116	-0.00974308291661318
1	A	26	50	20120615	22	3862	73.92	-0.00884921509237967	-0.00953506624372378
1	A	26	50	20120615	22	3864	73.96	-0.00883085152927225	-0.00812972687145454
1	A	26	50	20120615	22	3866	74	-0.00878650179195623	-0.00713594485903934
1	A	26	50	20120615	22	3868	74.04	-0.0081945968475606	-0.00702931315643641
1	A	26	50	20120615	22	3870	74.08	-0.00749871185099148	-0.006662572224374
1	A	26	50	20120615	22	3872	74.12	-0.00706604735371905	-0.0058610384036278
1	A	26	50	20120615	22	3874	74.16	-0.00636912291018159	-0.0049328617583711
1	A	26	50	20120615	22	3876	74.2	-0.00580061612917542	-0.00415216637446646
1	A	26	50	20120615	22	3878	74.24	-0.00546010178762723	-0.00334778998445989
1	A	26	50	20120615	22	3880	74.28	-0.00578075349969189	-0.00274493195602368
1	A	26	50	20120615	22	3882	74.32	-0.00555514401008651	-0.00196370624203316
1	A	26	50	20120615	22	3884	74.36	-0.00558890835888817	-0.00166464957106593
1	A	26	50	20120615	22	3886	74.4	-0.00636461863998543	-0.00171704618355185
1	A	26	50	20120615	22	3888	74.44	-0.00750697792926355	-0.00066017610411919
1	A	26	50	20120615	22	3890	74.48	-0.0087850670722972	-0.0004980711674254
1	A	26	50	20120615	22	3892	74.52	-0.00956660744880535	0.00077957532676324
1	A	26	50	20120615	22	3894	74.56	-0.0111996380330437	0.00136939713458150
1	A	26	50	20120615	22	3896	74.6	-0.0122755929245006	0.00192033938314299
1	A	26	50	20120615	22	3898	74.64	-0.0140512794734163	0.00193333600578120
1	A	26	50	20120615	22	3900	74.68	-0.015542857588719	0.00262728352976987
1	A	26	50	20120615	22	3902	74.72	-0.0155563703993075	0.00345971084578611
1	A	26	50	20120615	22	3904	74.76	-0.0157274195296765	0.00383016408844974
1	A	26	50	20120615	22	3906	74.8	-0.0147188377723311	0.00440193770278499
1	A	26	50	20120615	22	3908	74.84	-0.0146808802803170	0.00497083339252082
1	A	26	50	20120615	22	3910	74.88	-0.0142135392664952	0.00561145799414021
1	A	26	50	20120615	22	3912	74.92	-0.0131433522450524	0.00674430881853171
1	A	26	50	20120615	22	3914	74.96	-0.0115089972498129	0.00802747215982716
1	A	26	50	20120615	22	3916	75	-0.0104864854888781	0.0093879102514910
1	A	26	50	20120615	22	3918	75.04	-0.00941101850110019	0.0104329009369997
1	A	26	50	20120615	22	3920	75.08	-0.00835146848696683	0.0111114335331585
1	A	26	50	20120615	22	3922	75.12	-0.00581384609705142	0.0126622459835212
1	A	26	50	20120615	22	3924	75.16	-0.00451086750242678	0.0127984276785099
1	A	26	50	20120615	22	3926	75.2	-0.00348952953874874	0.0121269802922986
1	A	26	50	20120615	22	3928	75.24	-0.00292399260622355	0.0125512514320784
1	A	26	50	20120615	22	3930	75.28	-0.00173242575604267	0.0115819989539026
1	A	26	50	20120615	22	3932	75.32	-0.000709885710836609	0.0109799046007900
1	A	26	50	20120615	22	3934	75.36	-0.000269902658378909	0.0114523721387754
1	A	26	50	20120615	22	3936	75.4	0.00162276127245522	0.0113290307958263
1	A	26	50	20120615	22	3938	75.44	0.00301943646533454	0.0113478419575262
1	A	26	50	20120615	22	3940	75.48	0.00524976580449544	0.0115567481707464
1	A	26	50	20120615	22	3942	75.52	0.00663524254728114	0.0120691460286654
1	A	26	50	20120615	22	3944	75.56	0.00742640311154734	0.0111951125496442
1	A	26	50	20120615	22	3946	75.6	0.00825856879805454	0.0109361276199668
1	A	26	50	20120615	22	3948	75.64	0.00789770392334384	0.0105877643931474
1	A	26	50	20120615	22	3950	75.68	0.00834344282500034	0.00978521940970411
1	A	26	50	20120615	22	3952	75.72	0.00852322472411704	0.00853615063607713
1	A	26	50	20120615	22	3954	75.76	0.00939182055199094	0.0075549834086383
1	A	26	50	20120615	22	3956	75.8	0.0108313980346052	0.00608797018291401
1	A	26	50	20120615	22	3958	75.84	0.0111175995042904	0.00624866019893865
1	A	26	50	20120615	22	3960	75.88	0.0111487122026626	0.00614584687295413
1	A	26	50	20120615	22	3962	75.92	0.0121254387995156	0.00636356505088147
1	A	26	50	20120615	22	3964	75.96	0.0113824534202517	0.00675907815787035
1	A	26	50	20120615	22	3966	76	0.0115530075758739	0.00717598831605794
1	A	26	50	20120615	22	3968	76.04	0.0111548216052521	0.00857473038205867
1	A	26	50	20120615	22	3970	76.08	0.0113401825768723	0.00942089678283336
1	A	26	50	20120615	22	3972	76.12	0.0112008330435039	0.0107034965600242
1	A	26	50	20120615	22	3974	76.16	0.0108476049220300	0.0129258907468866
1	A	26	50	20120615	22	3976	76.2	0.0104932595718418	0.0146268502511665
1	A	26	50	20120615	22	3978	76.24	0.00945621676655364	0.0167010772830991
1	A	26	50	20120615	22	3980	76.28	0.00845752389754304	0.0184297871930066
1	A	26	50	20120615	22	3982	76.32	0.00711198101022494	0.0193039726999859
1	A	26	50	20120615	22	3984	76.36	0.00553249537988514	0.0199065196014384
1	A	26	50	20120615	22	3986	76.4	0.00372635374190374	0.0205527232755613
1	A	26	50	20120615	22	3988	76.44	0.0022063357918617	0.0210594572081630
1	A	26	50	20120615	22	3990	76.48	0.00035116336967286	0.0202078248719698
1	A	26	50	20120615	22	3992	76.52	-0.00165722494986348	0.0199735533242948
1	A	26	50	20120615	22	3994	76.56	-0.00372182825850415	0.0196311651497765
1	A	26	50	20120615	22	3996	76.6	-0.00644806431123326	0.0183404689999411
1	A	26	50	20120615	22	3998	76.64	-0.00856662693834627	0.0177048507143325
1	A	26	50	20120615	22	4000	76.68	-0.011100742078627	0.0171801916248277
1	A	26	50	20120615	22	4002	76.72	-0.0131097597231986	0.0171734175418639
1	A	26	50	20120615	22	4004	76.76	-0.0150127254927278	0.0162212275503181
1	A	26	50	20120615	22	4006	76.8	-0.0160828184689687	0.0158561200349203
1	A	26	50	20120615	22	4008	76.84	-0.0174696316435708	0.0150016168451954
1	A	26	50	20120615	22	4010	76.88	-0.0177241335162555	0.0139719845189740
1	A	26	50	20120615	22	4012	76.92	-0.0190137824409480	0.0124593141154953
1	A	26	50	20120615	22	4014	76.96	-0.0202061702421018	0.0102882905291793
1	A	26	50	20120615	22	4016	77	-0.0210726023232253	0.00879295767686846
1	A	26	50	20120615	22	4018	77.04	-0.0215338834319324	0.00756418286786154
1	A	26	50	20120615	22	4020	77.08	-0.0219490187520992	0.00655889622811644
1	A	26	50	20120615	22	4022	77.12	-0.0220768848713412	0.00564868716616968
1	A	26	50	20120615	22	4024	77.16	-0.0226341203702552	0.00402046773647048
1	A	26	50	20120615	22	4026	77.2	-0.0226131617252608	0.00242045479627281
1	A	26	50	20120615	22	4028	77.24	-0.0229884586493756	0.00043797486919914
1	A	26	50	20120615	22	4030	77.28	-0.0231561348803984	-0.00142728089568942
1	A	26	50	20120615	22	4032	77.32	-0.0238024446205385	-0.00377542695251808
1	A	26	50	20120615	22	4034	77.36	-0.0245201085059682	-0.00531711065433567
1	A	26	50	20120615	22	4036	77.4	-0.0247941830943561	-0.00582537900865257
1	A	26	50	20120615	22	4038	77.44	-0.0265455522410667	-0.00680810894207782
1	A	26	50	20120615	22	4040	77.48	-0.0269241089274427	-0.00681831956399815
1	A	26	50	20120615	22	4042	77.52	-0.0287359922724873	-0.00678297129600664
1	A	26	50	20120615	22	4044	77.56	-0.0304872907085199	-0.00621027844285584
1	A	26	50	20120615	22	4046	77.6	-0.0322723817776253	-0.00521445996291083
1	A	26	50	20120615	22	4048	77.64	-0.0335180917940417	-0.0044555222546633
1	A	26	50	20120615	22	4050	77.68	-0.0359480642475892	-0.0032383793522069
1	A	26	50	20120615	22	4052	77.72	-0.0364556254951249	-0.00315607212287678
1	A	26	50	20120615	22	4054	77.76	-0.0373738743611738	-0.00318181080971197
1	A	26	50	20120615	22	4056	77.8	-0.0376680307821474	-0.00333567724529817
1	A	26	50	20120615	22	4058	77.84	-0.0393797948780438	-0.00368272525350452
1	A	26	50	20120615	22	4060	77.88	-0.0411919681368687	-0.00344287463332604
1	A	26	50	20120615	22	4062	77.92	-0.0416634669385639	-0.00314518267844651
1	A	26	50	20120615	22	4064	77.96	-0.0422217984529888	-0.00261711533425639
1	A	26	50	20120615	22	4066	78	-0.0429623513849254	-0.0030708657557438
1	A	26	50	20120615	22	4068	78.04	-0.0425248644194053	-0.003039399503981
1	A	26	50	20120615	22	4070	78.08	-0.0422370012487843	-0.00341154980291948
1	A	26	50	20120615	22	4072	78.12	-0.0413188938040917	-0.00409914043694528
1	A	26	50	20120615	22	4074	78.16	-0.0408347377910132	-0.0043076662267172
1	A	26	50	20120615	22	4076	78.2	-0.0402653754108018	-0.00386275463999462
1	A	26	50	20120615	22	4078	78.24	-0.0395369847155015	-0.00449667586932836
1	A	26	50	20120615	22	4080	78.28	-0.0390408078871430	-0.00549291861334209
1	A	26	50	20120615	22	4082	78.32	-0.0383628339053413	-0.00745245292536625
1	A	26	50	20120615	22	4084	78.36	-0.0372941127162559	-0.00944833252594338
1	A	26	50	20120615	22	4086	78.4	-0.0360233711197856	-0.0113821988618105
1	A	26	50	20120615	22	4088	78.44	-0.0352311640374833	-0.0125313534472558
1	A	26	50	20120615	22	4090	78.48	-0.0333305317203319	-0.0144714423227974
1	A	26	50	20120615	22	4092	78.52	-0.0320840368153885	-0.0154810564560433
1	A	26	50	20120615	22	4094	78.56	-0.0310916336611966	-0.0171088657638094
1	A	26	50	20120615	22	4096	78.6	-0.0304476573734344	-0.0191621058664764
1	A	26	50	20120615	22	4098	78.64	-0.0293621275490534	-0.0212084523851336
1	A	26	50	20120615	22	4100	78.68	-0.0278240507989267	-0.0221453469498956
1	A	26	50	20120615	22	4102	78.72	-0.0271507932193555	-0.0239129229840311
1	A	26	50	20120615	22	4104	78.76	-0.0260634609797894	-0.025762940597785
1	A	26	50	20120615	22	4106	78.8	-0.0252137095476340	-0.0276478963575975
1	A	26	50	20120615	22	4108	78.84	-0.0239582273155017	-0.0287857160213404
1	A	26	50	20120615	22	4110	78.88	-0.0231840090297127	-0.0297589141553552
1	A	26	50	20120615	22	4112	78.92	-0.0224889937744845	-0.0301565202984164
1	A	26	50	20120615	22	4114	78.96	-0.0214614262000642	-0.030620523768231
1	A	26	50	20120615	22	4116	79	-0.0204177365910328	-0.0318842650075676
1	A	26	50	20120615	22	4118	79.04	-0.0188799207633083	-0.0329706638661826
1	A	26	50	20120615	22	4120	79.08	-0.0173698942320844	-0.0337233790347557
1	A	26	50	20120615	22	4122	79.12	-0.01713364985649	-0.035212192362544
1	A	26	50	20120615	22	4124	79.16	-0.0159454983320623	-0.0361903331729593
1	A	26	50	20120615	22	4126	79.2	-0.0148507556134292	-0.037336694686619
1	A	26	50	20120615	22	4128	79.24	-0.0140109248894140	-0.0385651512975744
1	A	26	50	20120615	22	4130	79.28	-0.0128129445807277	-0.0396982192037477
1	A	26	50	20120615	22	4132	79.32	-0.0125569012152601	-0.0402629853898814
1	A	26	50	20120615	22	4134	79.36	-0.0111849019277238	-0.0394884913324477
1	A	26	50	20120615	22	4136	79.4	-0.0103320604389347	-0.0396319632983505
1	A	26	50	20120615	22	4138	79.44	-0.00843446868094251	-0.0390552470076148
1	A	26	50	20120615	22	4140	79.48	-0.00740209278041015	-0.038286621936465
1	A	26	50	20120615	22	4142	79.52	-0.00583203288346354	-0.0374914096503426
1	A	26	50	20120615	22	4144	79.56	-0.00458172667296948	-0.0355571897610849
1	A	26	50	20120615	22	4146	79.6	-0.00395381585127583	-0.0340130099723297
1	A	26	50	20120615	22	4148	79.64	-0.00322379881037884	-0.0329564510198808
1	A	26	50	20120615	22	4150	79.68	-0.0016593250570036	-0.0307711375126238
1	A	26	50	20120615	22	4152	79.72	-0.000374370614231409	-0.0287121839871648
1	A	26	50	20120615	22	4154	79.76	0.000616851671635891	-0.0266434723881254
1	A	26	50	20120615	22	4156	79.8	0.00149917951320047	-0.0244974033072242
1	A	26	50	20120615	22	4158	79.84	0.00238405293917731	-0.0228147720107127
1	A	26	50	20120615	22	4160	79.88	0.00306803025755124	-0.0210050806966898
1	A	26	50	20120615	22	4162	79.92	0.00400108593959814	-0.0190653878009457
[truncated: 1,691 more rows]
