# Supplementary material for: How Do Ants Make Sense of Gravity? A Boltzmann Walker Analysis of Lasius niger Trajectories on Various Inclines
Source: PLoS One. 2013 Oct 29;8(10):e76531. doi: 10.1371/journal.pone.0076531 (PMC3812222; doi:10.1371/journal.pone.0076531)
Supplement: Dataset S1 — Trajectories for . (ZIP) [file pone.0076531.s005.zip › Incline1/1-A-26-50-20120615-23.txt]

Pente	Colonie	Temperature	Humidite	Date	Indiv	Frame	Time	X	Y
1	A	26	50	20120615	23	14	0	0	0
1	A	26	50	20120615	23	16	0.04	0.00155109600018197	-8.81344963138703e-05
1	A	26	50	20120615	23	18	0.08	0.00401740596410793	-0.00024828640407803
1	A	26	50	20120615	23	20	0.12	0.00598251934863566	-0.00110310072078664
1	A	26	50	20120615	23	22	0.16	0.00919829249704806	-0.00164374749461406
1	A	26	50	20120615	23	24	0.2	0.0110089737605646	-0.00175270557852709
1	A	26	50	20120615	23	26	0.24	0.0154018039280080	-0.00242078006539214
1	A	26	50	20120615	23	28	0.28	0.0191066191973568	-0.00284956961750367
1	A	26	50	20120615	23	30	0.32	0.0212627999052289	-0.00399840600489745
1	A	26	50	20120615	23	32	0.36	0.0230145862449404	-0.00481751850022395
1	A	26	50	20120615	23	34	0.4	0.0243580184185168	-0.00695955707247236
1	A	26	50	20120615	23	36	0.44	0.0248955609935748	-0.0086457239028898
1	A	26	50	20120615	23	38	0.48	0.0255698580201143	-0.0109371741380029
1	A	26	50	20120615	23	40	0.52	0.0256207697083597	-0.0137866730448285
1	A	26	50	20120615	23	42	0.56	0.0258302854476253	-0.0167752598555134
1	A	26	50	20120615	23	44	0.6	0.0256610040842092	-0.0171701082821280
1	A	26	50	20120615	23	46	0.64	0.0250662565705532	-0.0194146773376484
1	A	26	50	20120615	23	48	0.68	0.0249094909971641	-0.0215189564077815
1	A	26	50	20120615	23	50	0.72	0.0237834446613280	-0.0244714595594224
1	A	26	50	20120615	23	52	0.76	0.0224639692654983	-0.0271494285032678
1	A	26	50	20120615	23	54	0.8	0.0209279565600658	-0.0288438331276860
1	A	26	50	20120615	23	56	0.84	0.0202084082350643	-0.0323803534475785
1	A	26	50	20120615	23	58	0.88	0.0183556717957366	-0.0344801529962527
1	A	26	50	20120615	23	60	0.92	0.0167795661358109	-0.0365580216281085
1	A	26	50	20120615	23	62	0.96	0.0158471539209349	-0.0385588721893574
1	A	26	50	20120615	23	64	1	0.0139736886463167	-0.0405953962877171
1	A	26	50	20120615	23	66	1.04	0.0131986006191869	-0.04090506663147
1	A	26	50	20120615	23	68	1.08	0.0118053174175369	-0.0409357550657734
1	A	26	50	20120615	23	70	1.12	0.0103160798256799	-0.0407617360869234
1	A	26	50	20120615	23	72	1.16	0.00887428909884056	-0.0404002631003809
1	A	26	50	20120615	23	74	1.2	0.00736744454813196	-0.0397825346163363
1	A	26	50	20120615	23	76	1.24	0.00514981626097476	-0.0386453654908321
1	A	26	50	20120615	23	78	1.28	0.00335623991049507	-0.0385539365840247
1	A	26	50	20120615	23	80	1.32	0.00309270121314685	-0.0382254854841635
1	A	26	50	20120615	23	82	1.36	0.00141798951258463	-0.0374915086452919
1	A	26	50	20120615	23	84	1.4	0.00078392686189465	-0.0364712242707178
1	A	26	50	20120615	23	86	1.44	-0.000544514647920519	-0.0351883204376111
1	A	26	50	20120615	23	88	1.48	-0.00187627955960726	-0.0340610508070435
1	A	26	50	20120615	23	90	1.52	-0.00320655954705351	-0.0328549387703736
1	A	26	50	20120615	23	92	1.56	-0.00447001794367763	-0.0311120619761050
1	A	26	50	20120615	23	94	1.6	-0.00571212171550992	-0.0302450076410140
1	A	26	50	20120615	23	96	1.64	-0.00684101769167425	-0.0285234147608591
1	A	26	50	20120615	23	98	1.68	-0.00748094932864807	-0.0266418036161217
1	A	26	50	20120615	23	100	1.72	-0.00842005784474193	-0.0251008058078819
1	A	26	50	20120615	23	102	1.76	-0.00934471309822833	-0.0233284709451091
1	A	26	50	20120615	23	104	1.8	-0.0097199605248684	-0.0217630213843758
1	A	26	50	20120615	23	106	1.84	-0.0101273671679168	-0.0194902670525572
1	A	26	50	20120615	23	108	1.88	-0.0101403991458941	-0.0178145441892979
1	A	26	50	20120615	23	110	1.92	-0.00952189284439024	-0.0155845698177412
1	A	26	50	20120615	23	112	1.96	-0.00858240249063455	-0.014696514411249
1	A	26	50	20120615	23	114	2	-0.00783574015610842	-0.0129198803392466
1	A	26	50	20120615	23	116	2.04	-0.00715256893946504	-0.0111920295640782
1	A	26	50	20120615	23	118	2.08	-0.00645449191187424	-0.0104335939016453
1	A	26	50	20120615	23	120	2.12	-0.00529871597852989	-0.00939277938878626
1	A	26	50	20120615	23	122	2.16	-0.00420273511592302	-0.00877811196999745
1	A	26	50	20120615	23	124	2.2	-0.00274713812918099	-0.00727648233180016
1	A	26	50	20120615	23	126	2.24	-0.000674792001286319	-0.00428534993670295
1	A	26	50	20120615	23	128	2.28	0.0004150642559353	-0.0016920991027582
1	A	26	50	20120615	23	130	2.32	0.000334991837587131	0.000836075987007169
1	A	26	50	20120615	23	132	2.36	-0.0014878163072268	0.00320689188724066
1	A	26	50	20120615	23	134	2.4	-0.0040043951993341	0.00494508763461786
1	A	26	50	20120615	23	136	2.44	-0.0059210434850793	0.00579680482362486
1	A	26	50	20120615	23	138	2.48	-0.00916773841303295	0.00663642341560576
1	A	26	50	20120615	23	140	2.52	-0.0119184262182555	0.00703914901176276
1	A	26	50	20120615	23	142	2.56	-0.0150866747199043	0.00673425870985066
1	A	26	50	20120615	23	144	2.6	-0.0172288122871021	0.00603320476271116
1	A	26	50	20120615	23	146	2.64	-0.0202282319736748	0.00575883318947506
1	A	26	50	20120615	23	148	2.68	-0.0233315680728107	0.00575743311804836
1	A	26	50	20120615	23	150	2.72	-0.0258348250731604	0.00591756451971586
1	A	26	50	20120615	23	152	2.76	-0.0284081917108648	0.00595738170256446
1	A	26	50	20120615	23	154	2.8	-0.0306950457519002	0.00581730384921146
1	A	26	50	20120615	23	156	2.84	-0.0336474357664562	0.00521533677531946
1	A	26	50	20120615	23	158	2.88	-0.0357397647319872	0.00421690200028406
1	A	26	50	20120615	23	160	2.92	-0.0382683785815103	0.00390860344368676
1	A	26	50	20120615	23	162	2.96	-0.0393363219531364	0.00266628753982016
1	A	26	50	20120615	23	164	3	-0.0401272915985716	0.00105266986515242
1	A	26	50	20120615	23	166	3.04	-0.040805689844442	-0.00060606122215498
1	A	26	50	20120615	23	168	3.08	-0.0404738446320312	-0.00166622641918798
1	A	26	50	20120615	23	170	3.12	-0.0410570663051538	-0.0030555498228633
1	A	26	50	20120615	23	172	3.16	-0.0408369439641704	-0.00606421846613394
1	A	26	50	20120615	23	174	3.2	-0.0409594855693501	-0.00824444080456643
1	A	26	50	20120615	23	176	3.24	-0.0408340448263676	-0.0104477855347437
1	A	26	50	20120615	23	178	3.28	-0.0403557577995730	-0.0127082644928409
1	A	26	50	20120615	23	180	3.32	-0.039681177930321	-0.0151364691794355
1	A	26	50	20120615	23	182	3.36	-0.0395193918987856	-0.0176054032166264
1	A	26	50	20120615	23	184	3.4	-0.0390058909542879	-0.0201357141224243
1	A	26	50	20120615	23	186	3.44	-0.0381296442310415	-0.0219473216958243
1	A	26	50	20120615	23	188	3.48	-0.0367520587999339	-0.0232117700419420
1	A	26	50	20120615	23	190	3.52	-0.0354953462020023	-0.0237432739250887
1	A	26	50	20120615	23	192	3.56	-0.0339725422512424	-0.0252155904516719
1	A	26	50	20120615	23	194	3.6	-0.0325789762068799	-0.0263478098297078
1	A	26	50	20120615	23	196	3.64	-0.0312053222894757	-0.0282870077507050
1	A	26	50	20120615	23	198	3.68	-0.0302038497837083	-0.0308384583208333
1	A	26	50	20120615	23	200	3.72	-0.0292664489304910	-0.0324116895916936
1	A	26	50	20120615	23	202	3.76	-0.0273903327125502	-0.0346975034786539
1	A	26	50	20120615	23	204	3.8	-0.0258998576838261	-0.0366731951806281
1	A	26	50	20120615	23	206	3.84	-0.0245772993024304	-0.0383655704085844
1	A	26	50	20120615	23	208	3.88	-0.0224803812138896	-0.0395879388301538
1	A	26	50	20120615	23	210	3.92	-0.0207090080163391	-0.039202494923729
1	A	26	50	20120615	23	212	3.96	-0.0184201740763164	-0.0399209861240926
1	A	26	50	20120615	23	214	4	-0.0177951623924256	-0.0403528162353633
1	A	26	50	20120615	23	216	4.04	-0.0174524984462626	-0.0406645089045103
1	A	26	50	20120615	23	218	4.08	-0.0157690186216137	-0.0421611711175697
1	A	26	50	20120615	23	220	4.12	-0.0147711495320033	-0.0429426655321371
1	A	26	50	20120615	23	222	4.16	-0.0138068680144992	-0.0436835013067862
1	A	26	50	20120615	23	224	4.2	-0.0121847650584572	-0.0434819758741481
1	A	26	50	20120615	23	226	4.24	-0.0105722787546394	-0.0439268874608707
1	A	26	50	20120615	23	228	4.28	-0.00850879974578084	-0.0441268572585902
1	A	26	50	20120615	23	230	4.32	-0.00704233099227806	-0.0452085185017713
1	A	26	50	20120615	23	232	4.36	-0.00476728563448846	-0.0457904673826878
1	A	26	50	20120615	23	234	4.4	-0.0031640624295042	-0.0463081402571945
1	A	26	50	20120615	23	236	4.44	-0.00179969989520476	-0.0474376019187837
1	A	26	50	20120615	23	238	4.48	-0.00158954775983612	-0.0483699929204563
1	A	26	50	20120615	23	240	4.52	-0.00162341817465495	-0.0491040404700061
1	A	26	50	20120615	23	242	4.56	-0.00243821731861621	-0.0513213152037727
1	A	26	50	20120615	23	244	4.6	-0.00292718165780671	-0.0521482765843704
1	A	26	50	20120615	23	246	4.64	-0.00377408344963384	-0.0545366711591842
1	A	26	50	20120615	23	248	4.68	-0.00468342277023974	-0.0566123124046792
1	A	26	50	20120615	23	250	4.72	-0.00528913043900413	-0.0592841860880707
1	A	26	50	20120615	23	252	4.76	-0.00604325982113958	-0.0629279780422031
1	A	26	50	20120615	23	254	4.8	-0.00746645363963376	-0.0652984121047748
1	A	26	50	20120615	23	256	4.84	-0.00884227130378842	-0.0672208233107866
1	A	26	50	20120615	23	258	4.88	-0.0102757181706098	-0.0693394566485778
1	A	26	50	20120615	23	260	4.92	-0.012078557619923	-0.0704083192590193
1	A	26	50	20120615	23	262	4.96	-0.0138183938550325	-0.071381227479254
1	A	26	50	20120615	23	264	5	-0.0160894087041693	-0.0722964357861438
1	A	26	50	20120615	23	266	5.04	-0.0174573774830528	-0.0726383926255255
1	A	26	50	20120615	23	268	5.08	-0.0193646566039473	-0.072297779289028
1	A	26	50	20120615	23	270	5.12	-0.0213582734628246	-0.072281657254417
1	A	26	50	20120615	23	272	5.16	-0.0236128834346379	-0.0720473927778098
1	A	26	50	20120615	23	274	5.2	-0.0248495424842551	-0.071533255437209
1	A	26	50	20120615	23	276	5.24	-0.0276467861999509	-0.0704203400742996
1	A	26	50	20120615	23	278	5.28	-0.0286870816964326	-0.0695588011721019
1	A	26	50	20120615	23	280	5.32	-0.0297220738920553	-0.0691447901517172
1	A	26	50	20120615	23	282	5.36	-0.0315792898528418	-0.0680699171336354
1	A	26	50	20120615	23	284	5.4	-0.0322020387950328	-0.0672302278309764
1	A	26	50	20120615	23	286	5.44	-0.0335184594895678	-0.0655842953764085
1	A	26	50	20120615	23	288	5.48	-0.0350225463238297	-0.0637019064142118
1	A	26	50	20120615	23	290	5.52	-0.0362065966289266	-0.061660984111673
1	A	26	50	20120615	23	292	5.56	-0.0373238253432013	-0.0599534626564638
1	A	26	50	20120615	23	294	5.6	-0.0392803190960664	-0.0579343192427856
1	A	26	50	20120615	23	296	5.64	-0.0408378349187147	-0.0559548020931251
1	A	26	50	20120615	23	298	5.68	-0.0412841960743388	-0.0552687317386788
1	A	26	50	20120615	23	300	5.72	-0.0424102282680393	-0.0543435178708353
1	A	26	50	20120615	23	302	5.76	-0.0438864409529868	-0.0511206100150008
1	A	26	50	20120615	23	304	5.8	-0.04465140321101	-0.0500069026924963
1	A	26	50	20120615	23	306	5.84	-0.0459931892399998	-0.0476990673790495
1	A	26	50	20120615	23	308	5.88	-0.0471544480793254	-0.0461117059933809
1	A	26	50	20120615	23	310	5.92	-0.0476862206630489	-0.0448473707843481
1	A	26	50	20120615	23	312	5.96	-0.0482122303265058	-0.0434206485030158
1	A	26	50	20120615	23	314	6	-0.0493380362460363	-0.0415202778153735
1	A	26	50	20120615	23	316	6.04	-0.0496676399299508	-0.0403169729926249
1	A	26	50	20120615	23	318	6.08	-0.0495680934372954	-0.0391317064638644
1	A	26	50	20120615	23	320	6.12	-0.0500430499911506	-0.0376577494495488
1	A	26	50	20120615	23	322	6.16	-0.0497699653522563	-0.0362282623807021
1	A	26	50	20120615	23	324	6.2	-0.0497034266041467	-0.0346207965350307
1	A	26	50	20120615	23	326	6.24	-0.0492832637547656	-0.0329531559022804
1	A	26	50	20120615	23	328	6.28	-0.0494012798765457	-0.0313287194938605
1	A	26	50	20120615	23	330	6.32	-0.0497413982382964	-0.0297798728003495
1	A	26	50	20120615	23	332	6.36	-0.0500036641434385	-0.0283016660742790
1	A	26	50	20120615	23	334	6.4	-0.0502665664446836	-0.0258549351900173
1	A	26	50	20120615	23	336	6.44	-0.0495107400062734	-0.0249913456781542
1	A	26	50	20120615	23	338	6.48	-0.0491377411791974	-0.0229871929282372
1	A	26	50	20120615	23	340	6.52	-0.048023058049335	-0.0225445440832144
1	A	26	50	20120615	23	342	6.56	-0.0482410590699748	-0.0211970106903072
1	A	26	50	20120615	23	344	6.6	-0.0473147491866204	-0.0189436028000219
1	A	26	50	20120615	23	346	6.64	-0.0466663322682723	-0.0178557897278445
1	A	26	50	20120615	23	348	6.68	-0.0459601447259013	-0.0158538997196273
1	A	26	50	20120615	23	350	6.72	-0.0446405420508510	-0.0140431406743648
1	A	26	50	20120615	23	352	6.76	-0.0435471428351022	-0.0129925921295560
1	A	26	50	20120615	23	354	6.8	-0.0421245147020330	-0.0111565893722051
1	A	26	50	20120615	23	356	6.84	-0.0400442065517822	-0.00928912036309143
1	A	26	50	20120615	23	358	6.88	-0.0384858846274033	-0.00735292057484643
1	A	26	50	20120615	23	360	6.92	-0.0371622514437002	-0.00613591909374626
1	A	26	50	20120615	23	362	6.96	-0.0356243649052976	-0.00406360125012284
1	A	26	50	20120615	23	364	7	-0.0346653159779743	-0.00298802112525999
1	A	26	50	20120615	23	366	7.04	-0.0324670624166215	-0.00150366257019319
1	A	26	50	20120615	23	368	7.08	-0.0311230645576202	-0.000120632416870421
1	A	26	50	20120615	23	370	7.12	-0.0300607073295656	0.00168093424023666
1	A	26	50	20120615	23	372	7.16	-0.0300334130078118	0.00217788888605457
1	A	26	50	20120615	23	374	7.2	-0.0296634830241662	0.00285526889816006
1	A	26	50	20120615	23	376	7.24	-0.0294931834269853	0.00345407520474006
1	A	26	50	20120615	23	378	7.28	-0.0302025175945325	0.00409828483774006
1	A	26	50	20120615	23	380	7.32	-0.0309550984128172	0.00544496263144206
1	A	26	50	20120615	23	382	7.36	-0.0313569966940402	0.00528234928497256
1	A	26	50	20120615	23	384	7.4	-0.0328843544124710	0.00725757429647126
1	A	26	50	20120615	23	386	7.44	-0.0336983050282948	0.00861642139787746
1	A	26	50	20120615	23	388	7.48	-0.0346063927698980	0.0112636665520802
1	A	26	50	20120615	23	390	7.52	-0.0359545059903658	0.0129979732121609
1	A	26	50	20120615	23	392	7.56	-0.0363799155720632	0.0142129099414600
1	A	26	50	20120615	23	394	7.6	-0.0379829620003522	0.0157970766186912
1	A	26	50	20120615	23	396	7.64	-0.0394593019645203	0.0176519167006929
1	A	26	50	20120615	23	398	7.68	-0.0412645738611608	0.0180140685097454
1	A	26	50	20120615	23	400	7.72	-0.0430802685117560	0.0182120725506133
1	A	26	50	20120615	23	402	7.76	-0.0448560116292142	0.0186006418690109
1	A	26	50	20120615	23	404	7.8	-0.0472416343454457	0.0191060959383387
1	A	26	50	20120615	23	406	7.84	-0.0489303467602754	0.0196007878424568
1	A	26	50	20120615	23	408	7.88	-0.0511427424572519	0.0199973333253462
1	A	26	50	20120615	23	410	7.92	-0.0530078073033095	0.0201345120408964
1	A	26	50	20120615	23	412	7.96	-0.0550652051938499	0.0207801005321197
1	A	26	50	20120615	23	414	8	-0.0577899704644741	0.0207479978842538
1	A	26	50	20120615	23	416	8.04	-0.0595491814253882	0.0206842875632689
1	A	26	50	20120615	23	418	8.08	-0.061935737522571	0.0197501287946434
1	A	26	50	20120615	23	420	8.12	-0.0640554315205338	0.0189426835612065
1	A	26	50	20120615	23	422	8.16	-0.0655235973303114	0.0186640127787408
1	A	26	50	20120615	23	424	8.2	-0.0672365635077358	0.0178743866361898
1	A	26	50	20120615	23	426	8.24	-0.0686498578312934	0.0161781081788014
1	A	26	50	20120615	23	428	8.28	-0.0688309478779553	0.0151326508028171
1	A	26	50	20120615	23	430	8.32	-0.0698406963614897	0.0133924610143170
1	A	26	50	20120615	23	432	8.36	-0.0708546874857112	0.0121838741039130
1	A	26	50	20120615	23	434	8.4	-0.0719017712072922	0.0114644636647338
1	A	26	50	20120615	23	436	8.44	-0.0737803417928705	0.00962039989007736
1	A	26	50	20120615	23	438	8.48	-0.0746621039490101	0.00815414326860896
1	A	26	50	20120615	23	440	8.52	-0.076017769069901	0.00609575542857486
1	A	26	50	20120615	23	442	8.56	-0.076270984008244	0.00403913535549376
1	A	26	50	20120615	23	444	8.6	-0.075993939571375	0.00284398347393226
1	A	26	50	20120615	23	446	8.64	-0.07548673187723	0.00091520830688976
1	A	26	50	20120615	23	448	8.68	-0.0754852469529894	-0.00140685965184874
1	A	26	50	20120615	23	450	8.72	-0.0754233751096356	-0.0045937192039784
1	A	26	50	20120615	23	452	8.76	-0.0758211933847311	-0.00634691975725232
1	A	26	50	20120615	23	454	8.8	-0.0760657109096654	-0.00813985971162893
1	A	26	50	20120615	23	456	8.84	-0.0757267946294427	-0.0102919392001702
1	A	26	50	20120615	23	458	8.88	-0.0749957169283739	-0.01225126138016
1	A	26	50	20120615	23	460	8.92	-0.0752492147094293	-0.0133528630345705
1	A	26	50	20120615	23	462	8.96	-0.0744252938879908	-0.0157831890415087
1	A	26	50	20120615	23	464	9	-0.0747864133211427	-0.0171020138990997
1	A	26	50	20120615	23	466	9.04	-0.0749296731550111	-0.0177893216904130
1	A	26	50	20120615	23	468	9.08	-0.07527700400593	-0.0188123637814337
1	A	26	50	20120615	23	470	9.12	-0.0762511850183707	-0.0201440579824423
1	A	26	50	20120615	23	472	9.16	-0.0769910308435261	-0.0215136531069225
1	A	26	50	20120615	23	474	9.2	-0.0777050672711683	-0.0231199168710659
1	A	26	50	20120615	23	476	9.24	-0.0779001580320977	-0.0233278769754129
1	A	26	50	20120615	23	478	9.28	-0.0775404528125081	-0.0249079070779742
1	A	26	50	20120615	23	480	9.32	-0.0767604433221812	-0.0263460915602295
1	A	26	50	20120615	23	482	9.36	-0.075549381538043	-0.0265830430426051
1	A	26	50	20120615	23	484	9.4	-0.0752368403407586	-0.0275949128464831
1	A	26	50	20120615	23	486	9.44	-0.0736788012590921	-0.0288908981550418
1	A	26	50	20120615	23	488	9.48	-0.072756734016425	-0.0309507002086382
1	A	26	50	20120615	23	490	9.52	-0.0714700825173778	-0.0325726617433239
1	A	26	50	20120615	23	492	9.56	-0.0704518487524692	-0.0339187102119906
1	A	26	50	20120615	23	494	9.6	-0.0698911837856664	-0.0364406065470924
1	A	26	50	20120615	23	496	9.64	-0.0699103463794365	-0.0379141463684071
1	A	26	50	20120615	23	498	9.68	-0.0692120077223367	-0.0399346332849695
1	A	26	50	20120615	23	500	9.72	-0.067867161335198	-0.0418085369657920
1	A	26	50	20120615	23	502	9.76	-0.0673423466822014	-0.0428670758172283
1	A	26	50	20120615	23	504	9.8	-0.067710961447234	-0.0429725054383032
1	A	26	50	20120615	23	506	9.84	-0.0682473019407639	-0.0423609287832549
1	A	26	50	20120615	23	508	9.88	-0.0681219319084595	-0.0422156183397211
1	A	26	50	20120615	23	510	9.92	-0.0682239674169847	-0.0420082239207991
1	A	26	50	20120615	23	512	9.96	-0.0688205534082718	-0.0418463671785855
1	A	26	50	20120615	23	514	10	-0.0686691618464198	-0.0415381393326663
1	A	26	50	20120615	23	516	10.04	-0.0697321554705775	-0.0428418321051399
1	A	26	50	20120615	23	518	10.08	-0.0700306252429164	-0.0443822642279548
1	A	26	50	20120615	23	520	10.12	-0.0699712989839748	-0.0450074173332018
1	A	26	50	20120615	23	522	10.16	-0.06980272472734	-0.0464357730311986
1	A	26	50	20120615	23	524	10.2	-0.0690003706627276	-0.0470914731493929
1	A	26	50	20120615	23	526	10.24	-0.0680169265514533	-0.0483454563151492
1	A	26	50	20120615	23	528	10.28	-0.0673241033272467	-0.0496347948199647
1	A	26	50	20120615	23	530	10.32	-0.0656305118756268	-0.0509274567266518
1	A	26	50	20120615	23	532	10.36	-0.0640955951857052	-0.0528259677234596
1	A	26	50	20120615	23	534	10.4	-0.0628724630888121	-0.0548014614355351
1	A	26	50	20120615	23	536	10.44	-0.0616055752242993	-0.0559142000217493
1	A	26	50	20120615	23	538	10.48	-0.0599314292091620	-0.0570526419394597
1	A	26	50	20120615	23	540	10.52	-0.0580353718728849	-0.057449491478265
1	A	26	50	20120615	23	542	10.56	-0.056432635864473	-0.058082642668314
1	A	26	50	20120615	23	544	10.6	-0.053534432149666	-0.058227655419893
1	A	26	50	20120615	23	546	10.64	-0.0514967201119139	-0.0583287434053314
1	A	26	50	20120615	23	548	10.68	-0.0489248737537891	-0.0590481114181038
1	A	26	50	20120615	23	550	10.72	-0.0470804917810811	-0.0594622992151838
1	A	26	50	20120615	23	552	10.76	-0.0449718922885150	-0.0587187127951558
1	A	26	50	20120615	23	554	10.8	-0.0428241615066781	-0.0576615528019429
1	A	26	50	20120615	23	556	10.84	-0.0408626119403275	-0.0574064640306298
1	A	26	50	20120615	23	558	10.88	-0.0383699898259668	-0.0561720677227125
1	A	26	50	20120615	23	560	10.92	-0.0365182892980736	-0.0547821079229341
1	A	26	50	20120615	23	562	10.96	-0.0357268246778915	-0.0535966434042748
1	A	26	50	20120615	23	564	11	-0.0334936400415482	-0.0518532009245813
1	A	26	50	20120615	23	566	11.04	-0.0316364240807617	-0.0497135665153889
1	A	26	50	20120615	23	568	11.08	-0.0301985931518970	-0.0485848826712589
1	A	26	50	20120615	23	570	11.12	-0.0290108658915379	-0.0472568654255125
1	A	26	50	20120615	23	572	11.16	-0.0278406748793523	-0.0452838253739676
1	A	26	50	20120615	23	574	11.2	-0.0267763165391069	-0.0423895171104183
1	A	26	50	20120615	23	576	11.24	-0.0266255472312223	-0.040667301976296
1	A	26	50	20120615	23	578	11.28	-0.0261283168137597	-0.0385949063509266
1	A	26	50	20120615	23	580	11.32	-0.0251850858651315	-0.0369583289190738
1	A	26	50	20120615	23	582	11.36	-0.0240961979906467	-0.0365710606771535
1	A	26	50	20120615	23	584	11.4	-0.0222313099212844	-0.0362024812674601
1	A	26	50	20120615	23	586	11.44	-0.0202231973733927	-0.0359436094748677
1	A	26	50	20120615	23	588	11.48	-0.0181282803970426	-0.0363977558761525
1	A	26	50	20120615	23	590	11.52	-0.0180992183083358	-0.0368677697536072
1	A	26	50	20120615	23	592	11.56	-0.0168947326172627	-0.0372453647747609
1	A	26	50	20120615	23	594	11.6	-0.0137483195730169	-0.0379997769996088
1	A	26	50	20120615	23	596	11.64	-0.014170886585454	-0.0376148280679308
1	A	26	50	20120615	23	598	11.68	-0.0106498483685356	-0.0383565123707174
1	A	26	50	20120615	23	600	11.72	-0.0100249781060010	-0.0389050151008838
1	A	26	50	20120615	23	602	11.76	-0.00977374306664546	-0.0399057833282971
1	A	26	50	20120615	23	604	11.8	-0.00883322033698923	-0.0411582815698129
1	A	26	50	20120615	23	606	11.84	-0.00935160031827708	-0.0420874905909701
1	A	26	50	20120615	23	608	11.88	-0.00857208580269704	-0.0435291398964532
1	A	26	50	20120615	23	610	11.92	-0.00768445466027356	-0.0444334587589127
1	A	26	50	20120615	23	612	11.96	-0.00759132869719129	-0.0453461214813902
1	A	26	50	20120615	23	614	12	-0.00737863097741038	-0.0469274950868358
1	A	26	50	20120615	23	616	12.04	-0.00730997090895717	-0.0489027978800804
1	A	26	50	20120615	23	618	12.08	-0.00702705748580443	-0.0509981674047705
1	A	26	50	20120615	23	620	12.12	-0.00725326094510601	-0.0533908046202714
1	A	26	50	20120615	23	622	12.16	-0.00708242394677134	-0.0547010734858101
1	A	26	50	20120615	23	624	12.2	-0.0065243045643808	-0.0574031406287582
1	A	26	50	20120615	23	626	12.24	-0.00505649230799376	-0.0596392951135826
1	A	26	50	20120615	23	628	12.28	-0.00408054352860009	-0.0631761018117215
1	A	26	50	20120615	23	630	12.32	-0.00397723522786874	-0.0646222058899261
1	A	26	50	20120615	23	632	12.36	-0.00357510360140795	-0.0665830837048345
1	A	26	50	20120615	23	634	12.4	-0.00341169122427574	-0.0687935702135017
1	A	26	50	20120615	23	636	12.44	-0.00316639588188212	-0.0714095117505014
1	A	26	50	20120615	23	638	12.48	-0.00396521441258857	-0.0740055128762716
1	A	26	50	20120615	23	640	12.52	-0.00452729359295375	-0.0763073575810681
1	A	26	50	20120615	23	642	12.56	-0.00474444608545614	-0.079168948013852
1	A	26	50	20120615	23	644	12.6	-0.00452842496380366	-0.081621265041685
1	A	26	50	20120615	23	646	12.64	-0.00538253924479888	-0.0839100989817078
1	A	26	50	20120615	23	648	12.68	-0.00640140940581057	-0.0863016048263588
1	A	26	50	20120615	23	650	12.72	-0.00780501636646587	-0.0874737050268536
1	A	26	50	20120615	23	652	12.76	-0.00954287270258805	-0.0892242892850371
1	A	26	50	20120615	23	654	12.8	-0.0113821281511324	-0.0902220876639696
1	A	26	50	20120615	23	656	12.84	-0.0130672343213780	-0.0913251035319425
1	A	26	50	20120615	23	658	12.88	-0.0143662601890958	-0.0914214821862182
1	A	26	50	20120615	23	660	12.92	-0.0154800240801428	-0.0918178155370732
1	A	26	50	20120615	23	662	12.96	-0.0172121528513373	-0.0928865367261585
1	A	26	50	20120615	23	664	13	-0.0184065976261176	-0.092761095983176
1	A	26	50	20120615	23	666	13.04	-0.0208253270818443	-0.0927448325272087
1	A	26	50	20120615	23	668	13.08	-0.0237450416920417	-0.0929269125233644
1	A	26	50	20120615	23	670	13.12	-0.0264944849893294	-0.0931617426853963
1	A	26	50	20120615	23	672	13.16	-0.0292834555556853	-0.0935356607512878
1	A	26	50	20120615	23	674	13.2	-0.0312953157695173	-0.0931765919278012
1	A	26	50	20120615	23	676	13.24	-0.0330130902730538	-0.0938030178252545
1	A	26	50	20120615	23	678	13.28	-0.0359882420548962	-0.0931628740562463
1	A	26	50	20120615	23	680	13.32	-0.0391251091575959	-0.0924659496127088
1	A	26	50	20120615	23	682	13.36	-0.0413305752081168	-0.0922531104715716
1	A	26	50	20120615	23	684	13.4	-0.0439119392235164	-0.0916065320308546
1	A	26	50	20120615	23	686	13.44	-0.0460029953968413	-0.0912296441164823
1	A	26	50	20120615	23	688	13.48	-0.0486450291740667	-0.0916582922472376
1	A	26	50	20120615	23	690	13.52	-0.0508519094381499	-0.0925933702546786
1	A	26	50	20120615	23	692	13.56	-0.051938944692868	-0.093228847118931
1	A	26	50	20120615	23	694	13.6	-0.0530213130428302	-0.0945957552376426
1	A	26	50	20120615	23	696	13.64	-0.0535225103293352	-0.0954718605395329
1	A	26	50	20120615	23	698	13.68	-0.0543609975504662	-0.0964096255527424
1	A	26	50	20120615	23	700	13.72	-0.0542512545780261	-0.096801504130876
1	A	26	50	20120615	23	702	13.76	-0.0541014186510927	-0.0978446987651606
1	A	26	50	20120615	23	704	13.8	-0.0533964331902497	-0.0987141572633074
1	A	26	50	20120615	23	706	13.84	-0.0532883165634062	-0.100433487401763
1	A	26	50	20120615	23	708	13.88	-0.0527133680396235	-0.102999365778654
1	A	26	50	20120615	23	710	13.92	-0.0530297276135263	-0.106014893357702
1	A	26	50	20120615	23	712	13.96	-0.0537119442360151	-0.107842905808426
1	A	26	50	20120615	23	714	14	-0.0543201267785137	-0.109643128962648
1	A	26	50	20120615	23	716	14.04	-0.0548341934084363	-0.111594036571942
1	A	26	50	20120615	23	718	14.08	-0.054558704606486	-0.112958469816920
1	A	26	50	20120615	23	720	14.12	-0.0544032825359812	-0.113376935610026
1	A	26	50	20120615	23	722	14.16	-0.0536589819381042	-0.113829908214054
1	A	26	50	20120615	23	724	14.2	-0.0521790781557589	-0.115092023107794
1	A	26	50	20120615	23	726	14.24	-0.0513371968220782	-0.115781169376738
1	A	26	50	20120615	23	728	14.28	-0.0491451658004	-0.117185483444175
1	A	26	50	20120615	23	730	14.32	-0.0470742621703389	-0.119588727261394
1	A	26	50	20120615	23	732	14.36	-0.04530621237466	-0.121264853175518
1	A	26	50	20120615	23	734	14.4	-0.0428725629658503	-0.123190799915436
1	A	26	50	20120615	23	736	14.44	-0.0411212008902074	-0.12574119265382
1	A	26	50	20120615	23	738	14.48	-0.0397862539980054	-0.126637733341686
1	A	26	50	20120615	23	740	14.52	-0.0380932989424885	-0.128206237603714
1	A	26	50	20120615	23	742	14.56	-0.0363820298213390	-0.130034886450541
1	A	26	50	20120615	23	744	14.6	-0.0344403146002007	-0.131058777069699
1	A	26	50	20120615	23	746	14.64	-0.0324290200717937	-0.132196087616559
1	A	26	50	20120615	23	748	14.68	-0.0301741979679460	-0.132458282811023
1	A	26	50	20120615	23	750	14.72	-0.0276660902150773	-0.132976592081633
1	A	26	50	20120615	23	752	14.76	-0.0253592250521344	-0.134119559482743
1	A	26	50	20120615	23	754	14.8	-0.0230942206106376	-0.135622302814120
1	A	26	50	20120615	23	756	14.84	-0.0207961235717813	-0.137097327559676
1	A	26	50	20120615	23	758	14.88	-0.0193355945152405	-0.13760043403449
1	A	26	50	20120615	23	760	14.92	-0.0178987535358694	-0.137702257410981
1	A	26	50	20120615	23	762	14.96	-0.0172341438722322	-0.137369987934501
1	A	26	50	20120615	23	764	15	-0.0165393407490383	-0.136527258072683
1	A	26	50	20120615	23	766	15.04	-0.0153525327274949	-0.136271992524675
1	A	26	50	20120615	23	768	15.08	-0.0128217975576282	-0.134577481834239
1	A	26	50	20120615	23	770	15.12	-0.0114193926785009	-0.133829150727709
1	A	26	50	20120615	23	772	15.16	-0.00899974398395867	-0.132716801050225
1	A	26	50	20120615	23	774	15.2	-0.00676203386421571	-0.132449231844224
1	A	26	50	20120615	23	776	15.24	-0.00457728604238364	-0.131955317757565
1	A	26	50	20120615	23	778	15.28	-0.00181511482303464	-0.131677071239168
1	A	26	50	20120615	23	780	15.32	-9.87545330605188e-05	-0.130597389894974
1	A	26	50	20120615	23	782	15.36	0.00199173595483938	-0.129728355660896
1	A	26	50	20120615	23	784	15.4	0.00370958116905397	-0.128645209493475
1	A	26	50	20120615	23	786	15.44	0.00413129965335365	-0.128362508202356
1	A	26	50	20120615	23	788	15.48	0.00557577738596156	-0.127399994451805
1	A	26	50	20120615	23	790	15.52	0.00575396829482056	-0.126828935015319
1	A	26	50	20120615	23	792	15.56	0.00633040174284376	-0.126219550391292
1	A	26	50	20120615	23	794	15.6	0.00666953015510086	-0.125693887210158
1	A	26	50	20120615	23	796	15.64	0.00713699844814326	-0.124699058679707
1	A	26	50	20120615	23	798	15.68	0.00820175983925396	-0.123316240658418
1	A	26	50	20120615	23	800	15.72	0.00931842286810376	-0.122838519317049
1	A	26	50	20120615	23	802	15.76	0.0111636887242882	-0.122868076380502
1	A	26	50	20120615	23	804	15.8	0.0134105205215085	-0.123353646607143
1	A	26	50	20120615	23	806	15.84	0.0156019151470837	-0.123314543602144
1	A	26	50	20120615	23	808	15.88	0.0174359380054473	-0.123576526664573
1	A	26	50	20120615	23	810	15.92	0.0192240696337118	-0.123915089391405
1	A	26	50	20120615	23	812	15.96	0.0211370056088558	-0.124146949704956
1	A	26	50	20120615	23	814	16	0.0227224804336323	-0.123760727981072
1	A	26	50	20120615	23	816	16.04	0.0244646501211197	-0.124716877770593
1	A	26	50	20120615	23	818	16.08	0.0262667117529736	-0.124955526309243
1	A	26	50	20120615	23	820	16.12	0.0268268110343515	-0.126130667068897
1	A	26	50	20120615	23	822	16.16	0.0289704759521966	-0.126798458713050
1	A	26	50	20120615	23	824	16.2	0.0301589103193368	-0.128998480041355
1	A	26	50	20120615	23	826	16.24	0.0305992257119817	-0.130214208730249
1	A	26	50	20120615	23	828	16.28	0.0314436526300747	-0.132335387652453
1	A	26	50	20120615	23	830	16.32	0.0324986559476050	-0.134465193277387
1	A	26	50	20120615	23	832	16.36	0.0329847918596708	-0.136306852888987
1	A	26	50	20120615	23	834	16.4	0.0343023439250556	-0.137978948294459
1	A	26	50	20120615	23	836	16.44	0.0354011171523414	-0.139619506737490
1	A	26	50	20120615	23	838	16.48	0.0361927939045579	-0.140277398886706
1	A	26	50	20120615	23	840	16.52	0.0360549080822265	-0.139999505921699
1	A	26	50	20120615	23	842	16.56	0.0361148000265930	-0.140202657699934
1	A	26	50	20120615	23	844	16.6	0.0359841266934297	-0.139756331899649
1	A	26	50	20120615	23	846	16.64	0.0357786414628169	-0.139340977376380
1	A	26	50	20120615	23	848	16.68	0.0360325635079410	-0.139017758866700
1	A	26	50	20120615	23	850	16.72	0.0355502459724937	-0.138869337153329
1	A	26	50	20120615	23	852	16.76	0.0358185929959540	-0.138288448932584
1	A	26	50	20120615	23	854	16.8	0.0361433671405529	-0.138014586476231
1	A	26	50	20120615	23	856	16.84	0.0364764144344918	-0.137558502602365
1	A	26	50	20120615	23	858	16.88	0.0364532213320689	-0.137614222616723
1	A	26	50	20120615	23	860	16.92	0.0374014515256400	-0.137436738814645
1	A	26	50	20120615	23	862	16.96	0.0374165836107574	-0.13692238934201
1	A	26	50	20120615	23	864	17	0.0374201898553415	-0.136884841971929
1	A	26	50	20120615	23	866	17.04	0.0373278417097185	-0.137153966812849
1	A	26	50	20120615	23	868	17.08	0.0377843498476526	-0.137444163435847
1	A	26	50	20120615	23	870	17.12	0.0378184323945058	-0.137214919417387
1	A	26	50	20120615	23	872	17.16	0.0367755206029337	-0.137260810647486
1	A	26	50	20120615	23	874	17.2	0.0360493926493332	-0.136982846971801
1	A	26	50	20120615	23	876	17.24	0.0352689588949376	-0.136896367812462
1	A	26	50	20120615	23	878	17.28	0.0347670545016514	-0.136703893346623
1	A	26	50	20120615	23	880	17.32	0.0343047480881117	-0.136413838144981
1	A	26	50	20120615	23	882	17.36	0.0341710341957893	-0.137028384648510
1	A	26	50	20120615	23	884	17.4	0.0335113742796204	-0.137133672848228
1	A	26	50	20120615	23	886	17.44	0.0321817306882772	-0.137296590250614
1	A	26	50	20120615	23	888	17.48	0.0307245957442861	-0.138337946407267
1	A	26	50	20120615	23	890	17.52	0.0282474592684333	-0.139120855035397
1	A	26	50	20120615	23	892	17.56	0.0262246388994930	-0.140419598060402
1	A	26	50	20120615	23	894	17.6	0.0233173693686445	-0.141129179715323
1	A	26	50	20120615	23	896	17.64	0.0212678203633753	-0.141343079516632
1	A	26	50	20120615	23	898	17.68	0.0189198722964454	-0.142585112577786
1	A	26	50	20120615	23	900	17.72	0.0167180124905086	-0.143043247061317
1	A	26	50	20120615	23	902	17.76	0.0141657105638157	-0.143745757648426
1	A	26	50	20120615	23	904	17.8	0.0120634821033481	-0.144122645562798
1	A	26	50	20120615	23	906	17.84	0.00922473121959656	-0.143942050490883
1	A	26	50	20120615	23	908	17.88	0.00734304936418106	-0.144067279101831
1	A	26	50	20120615	23	910	17.92	0.00484752811201746	-0.144506533834304
1	A	26	50	20120615	23	912	17.96	0.00251944974563889	-0.144177304916984
1	A	26	50	20120615	23	914	18	0.000268658150443990	-0.145111463685609
1	A	26	50	20120615	23	916	18.04	-0.0019604959772466	-0.146335111970453
1	A	26	50	20120615	23	918	18.08	-0.00396429517377302	-0.146475119113128
1	A	26	50	20120615	23	920	18.12	-0.00636379132505146	-0.147200893513338
1	A	26	50	20120615	23	922	18.16	-0.00779971306560698	-0.147799883667681
1	A	26	50	20120615	23	924	18.2	-0.00889594070848048	-0.149215299311582
1	A	26	50	20120615	23	926	18.24	-0.0104295846061960	-0.150525638887799
1	A	26	50	20120615	23	928	18.28	-0.0108092302370150	-0.152141448593488
1	A	26	50	20120615	23	930	18.32	-0.0115755218557869	-0.153305558487355
1	A	26	50	20120615	23	932	18.36	-0.0111651877906643	-0.153888426607088
1	A	26	50	20120615	23	934	18.4	-0.0113442979383389	-0.155260708737336
1	A	26	50	20120615	23	936	18.44	-0.0108302313084163	-0.156350360287145
1	A	26	50	20120615	23	938	18.48	-0.0109631673832793	-0.157032011224209
1	A	26	50	20120615	23	940	18.52	-0.0109794308392466	-0.157574362125379
1	A	26	50	20120615	23	942	18.56	-0.0114369289266743	-0.158777150760177
1	A	26	50	20120615	23	944	18.6	-0.0122861641708794	-0.159855488601486
1	A	26	50	20120615	23	946	18.64	-0.0122614154335379	-0.161642347437545
1	A	26	50	20120615	23	948	18.68	-0.0127083069192478	-0.163354960061579
1	A	26	50	20120615	23	950	18.72	-0.0123102058014397	-0.164871704107224
1	A	26	50	20120615	23	952	18.76	-0.0121291864654560	-0.165434561105048
1	A	26	50	20120615	23	954	18.8	-0.0124014225762128	-0.166003782063903
1	A	26	50	20120615	23	956	18.84	-0.0118159381613903	-0.166389862366431
1	A	26	50	20120615	23	958	18.88	-0.0116137056219710	-0.167082827011994
1	A	26	50	20120615	23	960	18.92	-0.0113237918416845	-0.166958376218505
1	A	26	50	20120615	23	962	18.96	-0.0112728801534391	-0.167580630185949
1	A	26	50	20120615	23	964	19	-0.0111038816327355	-0.167622349486039
1	A	26	50	20120615	23	966	19.04	-0.0106492119724325	-0.167222834154669
1	A	26	50	20120615	23	968	19.08	-0.0111823704854472	-0.167434966189025
1	A	26	50	20120615	23	970	19.12	-0.0112686375127519	-0.167538203779078
1	A	26	50	20120615	23	972	19.16	-0.0114227867910506	-0.166965447286317
1	A	26	50	20120615	23	974	19.2	-0.0116137056219710	-0.166928677733695
1	A	26	50	20120615	23	976	19.24	-0.0123208124031575	-0.166266825786505
1	A	26	50	20120615	23	978	19.28	-0.0123045489471902	-0.166408954249523
1	A	26	50	20120615	23	980	19.32	-0.013167926327019	-0.165580932208754
1	A	26	50	20120615	23	982	19.36	-0.0137003777332525	-0.165318595592934
1	A	26	50	20120615	23	984	19.4	-0.0148020500983411	-0.164598760889686
1	A	26	50	20120615	23	986	19.44	-0.0169877171589887	-0.163692957102986
1	A	26	50	20120615	23	988	19.48	-0.0196552067803368	-0.163016680177459
1	A	26	50	20120615	23	990	19.52	-0.0212566622183681	-0.161676854248467
1	A	26	50	20120615	23	992	19.56	-0.0236601181676212	-0.160061115253455
1	A	26	50	20120615	23	994	19.6	-0.0260406638571638	-0.158830325190122
1	A	26	50	20120615	23	996	19.64	-0.0291091537341229	-0.156959674200493
1	A	26	50	20120615	23	998	19.68	-0.0319157312593304	-0.155609736644530
1	A	26	50	20120615	23	1000	19.72	-0.0338493854631631	-0.154521782150996
1	A	26	50	20120615	23	1002	19.76	-0.0366981065525294	-0.154317640423268
1	A	26	50	20120615	23	1004	19.8	-0.0391859203407780	-0.154212776487618
1	A	26	50	20120615	23	1006	19.84	-0.0415681630865955	-0.15439874557107
1	A	26	50	20120615	23	1008	19.88	-0.0440790992665889	-0.155404958520698
1	A	26	50	20120615	23	1010	19.92	-0.0465911668174322	-0.156298317228049
1	A	26	50	20120615	23	1012	19.96	-0.0476580495288865	-0.156907277588007
1	A	26	50	20120615	23	1014	20	-0.0491559845341521	-0.158766685579815
1	A	26	50	20120615	23	1016	20.04	-0.0503657735260841	-0.161157484317685
1	A	26	50	20120615	23	1018	20.08	-0.0516542635027623	-0.162308512736101
1	A	26	50	20120615	23	1020	20.12	-0.0529982613617635	-0.163365849506009
1	A	26	50	20120615	23	1022	20.16	-0.0531909479596369	-0.165345394939941
1	A	26	50	20120615	23	1024	20.2	-0.0538569718368365	-0.167714273367594
1	A	26	50	20120615	23	1026	20.24	-0.0542262937086502	-0.168952912316198
1	A	26	50	20120615	23	1028	20.28	-0.05466717478672	-0.170087465146612
1	A	26	50	20120615	23	1030	20.32	-0.0549128236825042	-0.17110046632134
1	A	26	50	20120615	23	1032	20.36	-0.0559024196227748	-0.172591400969472
1	A	26	50	20120615	23	1034	20.4	-0.0554372847821103	-0.172670455507608
1	A	26	50	20120615	23	1036	20.44	-0.055090873170007	-0.17339163371374
1	A	26	50	20120615	23	1038	20.48	-0.0549320569869525	-0.173673486476721
1	A	26	50	20120615	23	1040	20.52	-0.0549441485129108	-0.174434969769381
1	A	26	50	20120615	23	1042	20.56	-0.0547953732461492	-0.174199078947177
1	A	26	50	20120615	23	1044	20.6	-0.0545164903316492	-0.174813130475960
1	A	26	50	20120615	23	1046	20.64	-0.0549995149738777	-0.17525924414421
1	A	26	50	20120615	23	1048	20.68	-0.054805979847867	-0.175543288938213
1	A	26	50	20120615	23	1050	20.72	-0.0549737055763644	-0.176584715805545
1	A	26	50	20120615	23	1052	20.76	-0.0545386934845784	-0.176731228330606
1	A	26	50	20120615	23	1054	20.8	-0.0546514063054996	-0.1770088384529
1	A	26	50	20120615	23	1056	20.84	-0.0545630886685294	-0.177357371385347
1	A	26	50	20120615	23	1058	20.88	-0.0542178791379541	-0.177675710858237
1	A	26	50	20120615	23	1060	20.92	-0.0541979387267246	-0.177418465411242
1	A	26	50	20120615	23	1062	20.96	-0.0539718059781012	-0.177917541377403
1	A	26	50	20120615	23	1064	21	-0.0540419509707949	-0.177724359804783
1	A	26	50	20120615	23	1066	21.04	-0.053962189325877	-0.178382534796711
1	A	26	50	20120615	23	1068	21.08	-0.0543206217532605	-0.177513571273311
1	A	26	50	20120615	23	1070	21.12	-0.0543463604400957	-0.177862599180505
1	A	26	50	20120615	23	1072	21.16	-0.054382917860683	-0.178026860085775
1	A	26	50	20120615	23	1074	21.2	-0.0544967620524541	-0.178064336745177
1	A	26	50	20120615	23	1076	21.24	-0.0554355877258354	-0.177766149815551
1	A	26	50	20120615	23	1078	21.28	-0.0555566444067746	-0.177489529642751
1	A	26	50	20120615	23	1080	21.32	-0.0567322094304972	-0.177595242106538
1	A	26	50	20120615	23	1082	21.36	-0.0576214669185174	-0.176499509438412
1	A	26	50	20120615	23	1084	21.4	-0.0588766521658017	-0.176029212718244
1	A	26	50	20120615	23	1086	21.44	-0.0601673341735015	-0.174571653510185
1	A	26	50	20120615	23	1088	21.48	-0.0623012410177662	-0.173955197818346
1	A	26	50	20120615	23	1090	21.52	-0.0630567139027859	-0.172518073996263
1	A	26	50	20120615	23	1092	21.56	-0.0650313802999275	-0.170158741510156
1	A	26	50	20120615	23	1094	21.6	-0.066257503458505	-0.168386731916502
1	A	26	50	20120615	23	1096	21.64	-0.0681896727380972	-0.167069745536542
1	A	26	50	20120615	23	1098	21.68	-0.0697199932339411	-0.16562993470869
1	A	26	50	20120615	23	1100	21.72	-0.0720599509942436	-0.164411448303349
1	A	26	50	20120615	23	1102	21.76	-0.0741091464461223	-0.162840257035553
1	A	26	50	20120615	23	1104	21.8	-0.075444517602393	-0.161857025056313
1	A	26	50	20120615	23	1106	21.84	-0.0763257140731077	-0.1608216793073
1	A	26	50	20120615	23	1108	21.88	-0.0773068247320041	-0.160475550537909
1	A	26	50	20120615	23	1110	21.92	-0.0772732371598977	-0.160260236523038
1	A	26	50	20120615	23	1112	21.96	-0.0777277653988444	-0.160422305397286
1	A	26	50	20120615	23	1114	22	-0.0778170022746302	-0.160621568088224
1	A	26	50	20120615	23	1116	22.04	-0.0778464886274057	-0.160261155761853
1	A	26	50	20120615	23	1118	22.08	-0.0779332506294572	-0.160349756241536
1	A	26	50	20120615	23	1120	22.12	-0.0778523576136895	-0.160224174077197
1	A	26	50	20120615	23	1122	22.16	-0.0781804551601601	-0.160051640022588
1	A	26	50	20120615	23	1124	22.2	-0.077905602754313	-0.159868287234226
1	A	26	50	20120615	23	1126	22.24	-0.077621416538954	-0.159617900723008
1	A	26	50	20120615	23	1128	22.28	-0.0775252500167126	-0.159838518038738
1	A	26	50	20120615	23	1130	22.32	-0.076558847178865	-0.158724612726335
1	A	26	50	20120615	23	1132	22.36	-0.0757666754519016	-0.158673913170124
1	A	26	50	20120615	23	1134	22.4	-0.0749683518959421	-0.156461376051791
1	A	26	50	20120615	23	1136	22.44	-0.074245971608282	-0.155116176111262
1	A	26	50	20120615	23	1138	22.48	-0.0734233942897276	-0.152355136262763
1	A	26	50	20120615	23	1140	22.52	-0.0731099338536276	-0.149603995909200
1	A	26	50	20120615	23	1142	22.56	-0.0725430463471503	-0.147089312063266
1	A	26	50	20120615	23	1144	22.6	-0.0724065040277032	-0.14414286881674
1	A	26	50	20120615	23	1146	22.64	-0.0723531174657236	-0.141404597806595
1	A	26	50	20120615	23	1148	22.68	-0.0729500570104013	-0.137038779118193
1	A	26	50	20120615	23	1150	22.72	-0.0735813619446446	-0.13373178212394
1	A	26	50	20120615	23	1152	22.76	-0.0742724881125764	-0.130410218729994
1	A	26	50	20120615	23	1154	22.8	-0.0751350876749458	-0.127494181075059
1	A	26	50	20120615	23	1156	22.84	-0.0769835355116456	-0.124921655894424
1	A	26	50	20120615	23	1158	22.88	-0.0784951176777881	-0.122053842921966
1	A	26	50	20120615	23	1160	22.92	-0.0798275189855778	-0.119216718383811
1	A	26	50	20120615	23	1162	22.96	-0.0816256208194571	-0.117029707820279
1	A	26	50	20120615	23	1164	23	-0.0833451630899466	-0.115040050759377
1	A	26	50	20120615	23	1166	23.04	-0.0844843121144381	-0.113721296612464
1	A	26	50	20120615	23	1168	23.08	-0.0859071523795417	-0.113718326763983
1	A	26	50	20120615	23	1170	23.12	-0.087564044989218	-0.112692173403125
1	A	26	50	20120615	23	1172	23.16	-0.0886252001357447	-0.112810472367617
1	A	26	50	20120615	23	1174	23.2	-0.089964389668634	-0.112814785718983
1	A	26	50	20120615	23	1176	23.24	-0.0904473436001843	-0.112900345639506
1	A	26	50	20120615	23	1178	23.28	-0.091388785568656	-0.112862586137391
1	A	26	50	20120615	23	1180	23.32	-0.0923962713104906	-0.112904446858837
1	A	26	50	20120615	23	1182	23.36	-0.0929428648523478	-0.112835857501062
1	A	26	50	20120615	23	1184	23.4	-0.0929744725254669	-0.113309124069710
1	A	26	50	20120615	23	1186	23.44	-0.0929005091561548	-0.112934781739750
1	A	26	50	20120615	23	1188	23.48	-0.093110944134236	-0.113447009892042
1	A	26	50	20120615	23	1190	23.52	-0.094076993418693	-0.113411513131626
1	A	26	50	20120615	23	1192	23.56	-0.0941024492628157	-0.113487880663994
1	A	26	50	20120615	23	1194	23.6	-0.0943513508497933	-0.113036746537597
1	A	26	50	20120615	23	1196	23.64	-0.0944416483857508	-0.113004431757697
1	A	26	50	20120615	23	1198	23.68	-0.0947017222598713	-0.113416109325704
1	A	26	50	20120615	23	1200	23.72	-0.094352906484712	-0.112951752302498
1	A	26	50	20120615	23	1202	23.76	-0.0941083889597776	-0.112814432165592
1	A	26	50	20120615	23	1204	23.8	-0.0942073839091437	-0.111869737505927
1	A	26	50	20120615	23	1206	23.84	-0.093426808733392	-0.112185036419658
1	A	26	50	20120615	23	1208	23.88	-0.0926707701629472	-0.111795562004580
1	A	26	50	20120615	23	1210	23.92	-0.0925560067323607	-0.110991086619624
1	A	26	50	20120615	23	1212	23.96	-0.092067537367917	-0.110199692710120
1	A	26	50	20120615	23	1214	24	-0.0909937250100071	-0.108491746990842
1	A	26	50	20120615	23	1216	24.04	-0.0895447217939996	-0.106389659951731
1	A	26	50	20120615	23	1218	24.08	-0.0886519287720735	-0.103650752545483
1	A	26	50	20120615	23	1220	24.12	-0.0880377923904774	-0.101133820099985
1	A	26	50	20120615	23	1222	24.16	-0.0872557817879597	-0.098906384241773
1	A	26	50	20120615	23	1224	24.2	-0.0867628293665233	-0.0968070832033796
1	A	26	50	20120615	23	1226	24.24	-0.0859314768528145	-0.0940081495024766
1	A	26	50	20120615	23	1228	24.28	-0.0850399071256198	-0.0912567050929982
1	A	26	50	20120615	23	1230	24.32	-0.0848703712037625	-0.0891012739183141
1	A	26	50	20120615	23	1232	24.36	-0.0852164568396397	-0.0860554545918668
1	A	26	50	20120615	23	1234	24.4	-0.084926734685291	-0.083014703806827
1	A	26	50	20120615	23	1236	24.44	-0.0854174667914344	-0.080350325455316
1	A	26	50	20120615	23	1238	24.48	-0.0854777547155983	-0.0783865060761978
1	A	26	50	20120615	23	1240	24.52	-0.0852973859178533	-0.0767496104462934
1	A	26	50	20120615	23	1242	24.56	-0.0846769562859046	-0.0764776713203847
1	A	26	50	20120615	23	1244	24.6	-0.083939670187297	-0.0756183103070732
1	A	26	50	20120615	23	1246	24.64	-0.0830168180561026	-0.0745980330035668
1	A	26	50	20120615	23	1248	24.68	-0.0815182325125983	-0.0735213356499897
1	A	26	50	20120615	23	1250	24.72	-0.080025812940226	-0.0718181982568239
1	A	26	50	20120615	23	1252	24.76	-0.0791783949604486	-0.0713546402642813
1	A	26	50	20120615	23	1254	24.8	-0.0784758065915938	-0.0698130131310062
1	A	26	50	20120615	23	1256	24.84	-0.077427739991587	-0.0674451882924571
1	A	26	50	20120615	23	1258	24.88	-0.0764669940079888	-0.064353929577144
1	A	26	50	20120615	23	1260	24.92	-0.0755205315813706	-0.0621113404206107
1	A	26	50	20120615	23	1262	24.96	-0.0737748263599773	-0.0594574272494614
1	A	26	50	20120615	23	1264	25	-0.073001746516106	-0.0570058173284095
1	A	26	50	20120615	23	1266	25.04	-0.0728258890596249	-0.0544755771332897
1	A	26	50	20120615	23	1268	25.08	-0.0718810529786034	-0.0517008901239137
1	A	26	50	20120615	23	1270	25.12	-0.071017887730809	-0.0488838474183446
1	A	26	50	20120615	23	1272	25.16	-0.070163278475067	-0.0472760280192826
1	A	26	50	20120615	23	1274	25.2	-0.069406391376485	-0.0450477931304076
1	A	26	50	20120615	23	1276	25.24	-0.0690115429498703	-0.0418880157679974
1	A	26	50	20120615	23	1278	25.28	-0.0672548068626905	-0.0397043286063371
1	A	26	50	20120615	23	1280	25.32	-0.065843351016764	-0.0378186869529469
1	A	26	50	20120615	23	1282	25.36	-0.0647916003904271	-0.0363303685999055
1	A	26	50	20120615	23	1284	25.4	-0.0633977515033522	-0.0341421559548456
1	A	26	50	20120615	23	1286	25.44	-0.0616022659645633	-0.0326952740591817
1	A	26	50	20120615	23	1288	25.48	-0.0606048918496997	-0.0306822117638217
1	A	26	50	20120615	23	1290	25.52	-0.0588441959645452	-0.0291134246590812
1	A	26	50	20120615	23	1292	25.56	-0.0565625745136906	-0.0278671489572399
1	A	26	50	20120615	23	1294	25.6	-0.0550075759911832	-0.0267989227429014
1	A	26	50	20120615	23	1296	25.64	-0.0525568145982688	-0.0253241101293806
1	A	26	50	20120615	23	1298	25.68	-0.0510591624357156	-0.0247100586005982
1	A	26	50	20120615	23	1300	25.72	-0.0484796368979471	-0.0235393726136658
1	A	26	50	20120615	23	1302	25.76	-0.0460081572763439	-0.0223193305734065
1	A	26	50	20120615	23	1304	25.8	-0.0437324048117731	-0.0219558776878766
1	A	26	50	20120615	23	1306	25.84	-0.0408918861610686	-0.0210290728297754
1	A	26	50	20120615	23	1308	25.88	-0.0392873194532001	-0.0207021066541547
1	A	26	50	20120615	23	1310	25.92	-0.0371435838246769	-0.0195269658945008
1	A	26	50	20120615	23	1312	25.96	-0.0350772056780154	-0.0188419915555654
1	A	26	50	20120615	23	1314	26	-0.0334897509542516	-0.0183364102070170
1	A	26	50	20120615	23	1316	26.04	-0.0331402280723111	-0.0177449153845545
1	A	26	50	20120615	23	1318	26.08	-0.0326579105368638	-0.0182146464192967
1	A	26	50	20120615	23	1320	26.12	-0.0331055091293549	-0.0183597447307962
1	A	26	50	20120615	23	1322	26.16	-0.0333620474695693	-0.0184058480929295
1	A	26	50	20120615	23	1324	26.2	-0.0335043173539441	-0.0184252228187341
1	A	26	50	20120615	23	1326	26.24	-0.0330527589634783	-0.0184643965344118
1	A	26	50	20120615	23	1328	26.28	-0.0329420260415445	-0.0182262429705082
1	A	26	50	20120615	23	1330	26.32	-0.0329812704679004	-0.0180327078444974
1	A	26	50	20120615	23	1332	26.36	-0.0325068725284023	-0.0175178633971155
1	A	26	50	20120615	23	1334	26.4	-0.0327284797936262	-0.0169896546315692
1	A	26	50	20120615	23	1336	26.44	-0.0327858261535804	-0.0164551526156703
1	A	26	50	20120615	23	1338	26.48	-0.0328348993641948	-0.0154862749040885
1	A	26	50	20120615	23	1340	26.52	-0.0330193835234063	-0.0135944107110239
1	A	26	50	20120615	23	1342	26.56	-0.0317874620892231	-0.0103205063141301
1	A	26	50	20120615	23	1344	26.6	-0.0305631774082767	-0.00802594480917979
1	A	26	50	20120615	23	1346	26.64	-0.0293371956710555	-0.00531178614027334
1	A	26	50	20120615	23	1348	26.68	-0.0281941575592674	-0.00301531544701379
1	A	26	50	20120615	23	1350	26.72	-0.0273180522573773	-0.000921713689276661
1	A	26	50	20120615	23	1352	26.76	-0.0267262816632701	0.0019896499898349
1	A	26	50	20120615	23	1354	26.8	-0.0254361441277918	0.00385070554044326
1	A	26	50	20120615	23	1356	26.84	-0.0246777791760371	0.00655714967436686
1	A	26	50	20120615	23	1358	26.88	-0.0246634956190571	0.00917217197255096
1	A	26	50	20120615	23	1360	26.92	-0.0247857197332920	0.0105734801290607
1	A	26	50	20120615	23	1362	26.96	-0.0251447850212446	0.0126593072477387
1	A	26	50	20120615	23	1364	27	-0.0261146625818150	0.0153130690980369
1	A	26	50	20120615	23	1366	27.04	-0.0264438420016608	0.0158073862355609
1	A	26	50	20120615	23	1368	27.08	-0.0264018822852652	0.0156933581960268
1	A	26	50	20120615	23	1370	27.12	-0.0265670058608078	0.0156856365899762
1	A	26	50	20120615	23	1372	27.16	-0.0266668210540401	0.0160802304581496
1	A	26	50	20120615	23	1374	27.2	-0.0271020452778605	0.0167751042920216
1	A	26	50	20120615	23	1376	27.24	-0.0270253454053051	0.0167677998789719
1	A	26	50	20120615	23	1378	27.28	-0.0271927246514798	0.0177896328173968
1	A	26	50	20120615	23	1380	27.32	-0.0269926982852178	0.0187876998969060
1	A	26	50	20120615	23	1382	27.36	-0.0256862619384331	0.0189998177891263
1	A	26	50	20120615	23	1384	27.4	-0.0243195305964167	0.0198464013829019
1	A	26	50	20120615	23	1386	27.44	-0.0232637777456983	0.0205423783033526
1	A	26	50	20120615	23	1388	27.48	-0.0213735469692982	0.0219837376950554
1	A	26	50	20120615	23	1390	27.52	-0.0192044969180085	0.0241734352643558
1	A	26	50	20120615	23	1392	27.56	-0.0169445129346582	0.0255952148692876
1	A	26	50	20120615	23	1394	27.6	-0.0152012118763209	0.0279729321317055
1	A	26	50	20120615	23	1396	27.64	-0.0138646386385221	0.0292317236235738
1	A	26	50	20120615	23	1398	27.68	-0.0121484197699042	0.0310985562365844
1	A	26	50	20120615	23	1400	27.72	-0.0107856128705234	0.0314053698689412
1	A	26	50	20120615	23	1402	27.76	-0.00848709156759841	0.0319207092910700
1	A	26	50	20120615	23	1404	27.8	-0.00715985213931126	0.0325804399179171
1	A	26	50	20120615	23	1406	27.84	-0.0057594271591713	0.0326308566314156
1	A	26	50	20120615	23	1408	27.88	-0.00363386417492454	0.0331074466019354
1	A	26	50	20120615	23	1410	27.92	-0.00197866862152307	0.0338886581737903
1	A	26	50	20120615	23	1412	27.96	-0.000226670149777159	0.0338711926362950
1	A	26	50	20120615	23	1414	28	0.00171299446169566	0.0327705809313781
1	A	26	50	20120615	23	1416	28.04	0.00376699823968634	0.0324140576923039
1	A	26	50	20120615	23	1418	28.08	0.00516728179847006	0.032318810408878
1	A	26	50	20120615	23	1420	28.12	0.00684001360004496	0.0332253213023592
1	A	26	50	20120615	23	1422	28.16	0.00753460459120446	0.0333062850288050
1	A	26	50	20120615	23	1424	28.2	0.00809399676580116	0.0328212804875892
1	A	26	50	20120615	23	1426	28.24	0.00828830970927126	0.0327929962163417
1	A	26	50	20120615	23	1428	28.28	0.00838801176541856	0.0321356697525507
1	A	26	50	20120615	23	1430	28.32	0.00852625114114056	0.0319265782773539
1	A	26	50	20120615	23	1432	28.36	0.00879290110832596	0.0319967939807257
1	A	26	50	20120615	23	1434	28.4	0.00832133159595266	0.0316211081478813
1	A	26	50	20120615	23	1436	28.44	0.00859448694552506	0.0317207394933504
1	A	26	50	20120615	23	1438	28.48	0.00870917966543346	0.0317647215351402
1	A	26	50	20120615	23	1440	28.52	0.00798566800692336	0.0319344271626250
1	A	26	50	20120615	23	1442	28.56	0.00723281141699406	0.0321078804560501
1	A	26	50	20120615	23	1444	28.6	0.00623048755466216	0.0321614084393859
1	A	26	50	20120615	23	1446	28.64	0.00538959617047516	0.0319146281727518
1	A	26	50	20120615	23	1448	28.68	0.00457246357413596	0.0323687321476298
1	A	26	50	20120615	23	1450	28.72	0.00391230868322018	0.0326112697735768
1	A	26	50	20120615	23	1452	28.76	0.00270845938825008	0.0323757325047635
1	A	26	50	20120615	23	1454	28.8	0.00228377105546944	0.0328458170928964
1	A	26	50	20120615	23	1456	28.84	0.00102752514801342	0.0327540346326983
1	A	26	50	20120615	23	1458	28.88	-6.21971124731696e-05	0.0324207752067251
1	A	26	50	20120615	23	1460	28.92	-0.00139877035027198	0.0324465138935603
1	A	26	50	20120615	23	1462	28.96	-0.00359476116992492	0.0324455239440667
1	A	26	50	20120615	23	1464	29	-0.00544511819493388	0.0329160327962682
1	A	26	50	20120615	23	1466	29.04	-0.00695556899022647	0.0324050067255047
1	A	26	50	20120615	23	1468	29.08	-0.00828245486512302	0.0325549840737943
1	A	26	50	20120615	23	1470	29.12	-0.0096318267356613	0.0320746464373343
1	A	26	50	20120615	23	1472	29.16	-0.0118145946585061	0.0317399727977987
1	A	26	50	20120615	23	1474	29.2	-0.0132600623406076	0.0307757619909727
1	A	26	50	20120615	23	1476	29.24	-0.0148789833161342	0.0296949492759291
1	A	26	50	20120615	23	1478	29.28	-0.0173444525300973	0.0278094490438952
1	A	26	50	20120615	23	1480	29.32	-0.0197745664050011	0.0279034235351149
1	A	26	50	20120615	23	1482	29.36	-0.0226245602865735	0.0269662949180083
1	A	26	50	20120615	23	1484	29.4	-0.0247136365609110	0.0254710469185113
1	A	26	50	20120615	23	1486	29.44	-0.0261822832032999	0.0245038804053399
1	A	26	50	20120615	23	1488	29.48	-0.0279787586915824	0.0234952632926554
1	A	26	50	20120615	23	1490	29.52	-0.0294489609688898	0.0224781750407323
1	A	26	50	20120615	23	1492	29.56	-0.0319351413404739	0.0210847574887939
1	A	26	50	20120615	23	1494	29.6	-0.0341727192312488	0.0196851011337251
1	A	26	50	20120615	23	1496	29.64	-0.0362048642173127	0.0187789529860227
1	A	26	50	20120615	23	1498	29.68	-0.0383589801733837	0.0175142359393281
1	A	26	50	20120615	23	1500	29.72	-0.0407192884668488	0.0160905612882227
1	A	26	50	20120615	23	1502	29.76	-0.0420119927999428	0.0152265050858840
1	A	26	50	20120615	23	1504	29.8	-0.0437081510491784	0.0147315798365281
1	A	26	50	20120615	23	1506	29.84	-0.0453735289402290	0.0136222707182026
1	A	26	50	20120615	23	1508	29.88	-0.0474797879093493	0.0131730457801148
1	A	26	50	20120615	23	1510	29.92	-0.0481230429481947	0.0125426600846870
1	A	26	50	20120615	23	1512	29.96	-0.0494164119616631	0.0130453422954325
1	A	26	50	20120615	23	1514	30	-0.0506714557875911	0.0133135478975366
1	A	26	50	20120615	23	1516	30.04	-0.0523613702839488	0.0137460851155884
1	A	26	50	20120615	23	1518	30.08	-0.0547952318247929	0.0145586922285280
1	A	26	50	20120615	23	1520	30.12	-0.0561816560906654	0.0155915631038072
1	A	26	50	20120615	23	1522	30.16	-0.0581404125852302	0.0157603494924764
1	A	26	50	20120615	23	1524	30.2	-0.059094936029154	0.0159837245246532
1	A	26	50	20120615	23	1526	30.24	-0.0594038002711762	0.0162671329225528
1	A	26	50	20120615	23	1528	30.28	-0.0596326907362463	0.0162807800834297
1	A	26	50	20120615	23	1530	30.32	-0.05973741325054	0.0161129836442541
1	A	26	50	20120615	23	1532	30.36	-0.0593437669054535	0.0159689459929264
1	A	26	50	20120615	23	1534	30.4	-0.0596693188675118	0.0155828656903986
1	A	26	50	20120615	23	1536	30.44	-0.0594618537379116	0.0153780875665670
1	A	26	50	20120615	23	1538	30.48	-0.059671793741246	0.0148155841221331
1	A	26	50	20120615	23	1540	30.52	-0.0598200740332607	0.0142482723515871
1	A	26	50	20120615	23	1542	30.56	-0.0596366505342209	0.0135100528720283
1	A	26	50	20120615	23	1544	30.6	-0.0602965932931023	0.0120551806697370
1	A	26	50	20120615	23	1546	30.64	-0.0604556923188693	0.0108502707145951
1	A	26	50	20120615	23	1548	30.68	-0.0605115537545831	0.00969514107684876
1	A	26	50	20120615	23	1550	30.72	-0.0603817289495572	0.00800020612234466
1	A	26	50	20120615	23	1552	30.76	-0.0600506615546057	0.00600008388108036
1	A	26	50	20120615	23	1554	30.8	-0.0608009018494446	0.00350753247739776
1	A	26	50	20120615	23	1556	30.84	-0.0615051094928283	0.00139985929471502
1	A	26	50	20120615	23	1558	30.88	-0.0629614666193601	-0.00066404397821228
1	A	26	50	20120615	23	1560	30.92	-0.0638899685337362	-0.00286194398617442
1	A	26	50	20120615	23	1562	30.96	-0.0655105158548595	-0.00520770002208268
1	A	26	50	20120615	23	1564	31	-0.0660218954790136	-0.00774649620925486
1	A	26	50	20120615	23	1566	31.04	-0.0657850854179942	-0.0108750901626147
1	A	26	50	20120615	23	1568	31.08	-0.0659226883976131	-0.0132567672230073
1	A	26	50	20120615	23	1570	31.12	-0.0649526086045033	-0.0163662692932751
1	A	26	50	20120615	23	1572	31.16	-0.0642639573103057	-0.0188772761839466
1	A	26	50	20120615	23	1574	31.2	-0.063970295864079	-0.0208993894461058
1	A	26	50	20120615	23	1576	31.24	-0.0632008929754699	-0.0233162097135233
1	A	26	50	20120615	23	1578	31.28	-0.0617457379304661	-0.0261987305070302
1	A	26	50	20120615	23	1580	31.32	-0.0607655465103853	-0.0297407697953499
1	A	26	50	20120615	23	1582	31.36	-0.0605292314241127	-0.0319394476207714
1	A	26	50	20120615	23	1584	31.4	-0.0595727280812017	-0.0341196699592038
1	A	26	50	20120615	23	1586	31.44	-0.0590499640378705	-0.0372484053339199
1	A	26	50	20120615	23	1588	31.48	-0.0583946174730668	-0.0405655846658223
1	A	26	50	20120615	23	1590	31.52	-0.0574797627195676	-0.0439027044089541
1	A	26	50	20120615	23	1592	31.56	-0.0574027587910964	-0.0476634518246947
1	A	26	50	20120615	23	1594	31.6	-0.0562997146388523	-0.0505546276052034
1	A	26	50	20120615	23	1596	31.64	-0.0552580332130795	-0.0537447822749334
1	A	26	50	20120615	23	1598	31.68	-0.054451372161063	-0.0572268525442474
1	A	26	50	20120615	23	1600	31.72	-0.0529170006504696	-0.0603338295361996
1	A	26	50	20120615	23	1602	31.76	-0.0516975596509743	-0.0625106931174215
1	A	26	50	20120615	23	1604	31.8	-0.0505788247992556	-0.0649453536889283
1	A	26	50	20120615	23	1606	31.84	-0.0486260080016527	-0.0680544314951274
1	A	26	50	20120615	23	1608	31.88	-0.0474802828840962	-0.070172145594103
1	A	26	50	20120615	23	1610	31.92	-0.0464139658580669	-0.0723457918394705
1	A	26	50	20120615	23	1612	31.96	-0.0446464110371348	-0.0751259235710617
1	A	26	50	20120615	23	1614	32	-0.04365547159398	-0.0777147829183418
1	A	26	50	20120615	23	1616	32.04	-0.0414367119359729	-0.0804246989465612
1	A	26	50	20120615	23	1618	32.08	-0.0399724352134918	-0.0823815462528169
1	A	26	50	20120615	23	1620	32.12	-0.0385879201359285	-0.0834011942312878
1	A	26	50	20120615	23	1622	32.16	-0.0370872981248944	-0.0847602534647283
1	A	26	50	20120615	23	1624	32.2	-0.0356348300856591	-0.08578025499659
1	A	26	50	20120615	23	1626	32.24	-0.0343297230996231	-0.0871808213980862
1	A	26	50	20120615	23	1628	32.28	-0.0317419244125147	-0.0890909289461054
1	A	26	50	20120615	23	1630	32.32	-0.0289660353216107	-0.0907058901236573
1	A	26	50	20120615	23	1632	32.36	-0.0264510686329645	-0.0920875060634177
1	A	26	50	20120615	23	1634	32.4	-0.0243141919402187	-0.0928265740711139
1	A	26	50	20120615	23	1636	32.44	-0.0221553949372562	-0.0945835930010062
1	A	26	50	20120615	23	1638	32.48	-0.0193156541040111	-0.0958883464336516
1	A	26	50	20120615	23	1640	32.52	-0.0182243054979277	-0.096233555964227
1	A	26	50	20120615	23	1642	32.56	-0.0170563065167638	-0.0959914426023487
1	A	26	50	20120615	23	1644	32.6	-0.0163732413661376	-0.0962870132368846
1	A	26	50	20120615	23	1646	32.64	-0.0157141471353936	-0.0961520265523561
1	A	26	50	20120615	23	1648	32.68	-0.0156554572725552	-0.0964946904985192
1	A	26	50	20120615	23	1650	32.72	-0.0154752157540307	-0.097032728048324
1	A	26	50	20120615	23	1652	32.76	-0.0149143386551935	-0.0981595734148228
1	A	26	50	20120615	23	1654	32.8	-0.0147125303798429	-0.0996821157360737
1	A	26	50	20120615	23	1656	32.84	-0.0137778766364705	-0.102364030335758
1	A	26	50	20120615	23	1658	32.88	-0.0124244035466014	-0.105482724794181
1	A	26	50	20120615	23	1660	32.92	-0.0116057153153436	-0.107317808312717
1	A	26	50	20120615	23	1662	32.96	-0.0109556720513988	-0.110289000296584
1	A	26	50	20120615	23	1664	33	-0.0102003405877353	-0.112920003208023
1	A	26	50	20120615	23	1666	33.04	-0.00935676219777975	-0.115972724603762
1	A	26	50	20120615	23	1668	33.08	-0.00814916523686937	-0.119161351922844
1	A	26	50	20120615	23	1670	33.12	-0.00738973255387501	-0.122494087603933
1	A	26	50	20120615	23	1672	33.16	-0.00718594437953704	-0.124544697269374
1	A	26	50	20120615	23	1674	33.2	-0.00646306911713005	-0.126632288619471
1	A	26	50	20120615	23	1676	33.24	-0.00603625946400585	-0.129346447288377
1	A	26	50	20120615	23	1678	33.28	-0.00645592733864005	-0.131594127613735
1	A	26	50	20120615	23	1680	33.32	-0.00674195203163002	-0.132436928186231
1	A	26	50	20120615	23	1682	33.36	-0.00673339603957766	-0.132541367857812
1	A	26	50	20120615	23	1684	33.4	-0.00695875097074181	-0.133116033538883
1	A	26	50	20120615	23	1686	33.44	-0.00773967969988423	-0.133875466221877
1	A	26	50	20120615	23	1688	33.48	-0.00851968919021111	-0.134638646570812
1	A	26	50	20120615	23	1690	33.52	-0.00963069536481144	-0.136000534231377
1	A	26	50	20120615	23	1692	33.56	-0.0118210293302149	-0.138023001046927
1	A	26	50	20120615	23	1694	33.6	-0.0132826897576056	-0.139934947072577
1	A	26	50	20120615	23	1696	33.64	-0.0143934838001715	-0.141855236958245
1	A	26	50	20120615	23	1698	33.68	-0.0152331023921524	-0.143474935751231
1	A	26	50	20120615	23	1700	33.72	-0.0153878880665542	-0.143652490263987
1	A	26	50	20120615	23	1702	33.76	-0.0156307085352136	-0.144348707600744
1	A	26	50	20120615	23	1704	33.8	-0.0168245876245690	-0.145324232116069
1	A	26	50	20120615	23	1706	33.84	-0.0176211434135756	-0.146281301144404
1	A	26	50	20120615	23	1708	33.88	-0.0178885711982204	-0.146422581079286
1	A	26	50	20120615	23	1710	33.92	-0.0179518572551366	-0.146007155845338
1	A	26	50	20120615	23	1712	33.96	-0.0181279268436520	-0.146190296501666
1	A	26	50	20120615	23	1714	34	-0.0175382704988205	-0.146361345632035
1	A	26	50	20120615	23	1716	34.04	-0.0175890407657097	-0.146526950040189
1	A	26	50	20120615	23	1718	34.08	-0.0172006270108040	-0.146747072381172
1	A	26	50	20120615	23	1720	34.12	-0.0170774490095213	-0.14653366755461
1	A	26	50	20120615	23	1722	34.16	-0.0165112686098252	-0.146839632658829
1	A	26	50	20120615	23	1724	34.2	-0.0162724786498185	-0.146302019373093
1	A	26	50	20120615	23	1726	34.24	-0.0154598008262008	-0.146090806577553
1	A	26	50	20120615	23	1728	34.28	-0.0143356424654705	-0.146007226556017
1	A	26	50	20120615	23	1730	34.32	-0.0130136356273641	-0.146296857493591
1	A	26	50	20120615	23	1732	34.36	-0.0118956290956300	-0.146222681992244
1	A	26	50	20120615	23	1734	34.4	-0.00951678046236227	-0.147525314104546
1	A	26	50	20120615	23	1736	34.44	-0.0083888744356916	-0.147774993508983
1	A	26	50	20120615	23	1738	34.48	-0.00694538665257738	-0.148352982591925
1	A	26	50	20120615	23	1740	34.52	-0.00541244986164307	-0.149235522565524
1	A	26	50	20120615	23	1742	34.56	-0.00409744338067046	-0.149193308290687
1	A	26	50	20120615	23	1744	34.6	-0.0029502333388734	-0.149977913975092
1	A	26	50	20120615	23	1746	34.64	-0.0003908603443687	-0.150320507210576
1	A	26	50	20120615	23	1748	34.68	0.00147024470371431	-0.15044778643119
1	A	26	50	20120615	23	1750	34.72	0.00242787941747525	-0.150731831225193
1	A	26	50	20120615	23	1752	34.76	0.00288353902727185	-0.150871555525155
1	A	26	50	20120615	23	1754	34.8	0.00329585299138172	-0.150924517823066
1	A	26	50	20120615	23	1756	34.84	0.00406914496728735	-0.15140846170411
1	A	26	50	20120615	23	1758	34.88	0.00454460356695716	-0.151379894590150
1	A	26	50	20120615	23	1760	34.92	0.00575608961516406	-0.152466505580799
1	A	26	50	20120615	23	1762	34.96	0.00704450888116416	-0.15342527166541
1	A	26	50	20120615	23	1764	35	0.00753715017561676	-0.15285060598434
1	A	26	50	20120615	23	1766	35.04	0.00800645694629026	-0.152898901377495
1	A	26	50	20120615	23	1768	35.08	0.00835399992924346	-0.152400037543368
1	A	26	50	20120615	23	1770	35.12	0.00907807727317846	-0.152351954282247
1	A	26	50	20120615	23	1772	35.16	0.00884105508012476	-0.151574985351079
1	A	26	50	20120615	23	1774	35.2	0.00818825409973336	-0.151117628685008
1	A	26	50	20120615	23	1776	35.24	0.00807702620305266	-0.150210622816780
1	A	26	50	20120615	23	1778	35.28	0.00762553852326506	-0.149148901984828
1	A	26	50	20120615	23	1780	35.32	0.00758346566978446	-0.148164255792026
1	A	26	50	20120615	23	1782	35.36	0.00722079060171386	-0.145609408280921
1	A	26	50	20120615	23	1784	35.4	0.00732855367516676	-0.142775041459213
1	A	26	50	20120615	23	1786	35.44	0.00826320741853916	-0.140445973143341
1	A	26	50	20120615	23	1788	35.48	0.00923307507961456	-0.137892186292407
1	A	26	50	20120615	23	1790	35.52	0.0107202620618062	-0.135811029614019
1	A	26	50	20120615	23	1792	35.56	0.0131018684115206	-0.133712265976779
1	A	26	50	20120615	23	1794	35.6	0.0155193957857193	-0.131711931603481
1	A	26	50	20120615	23	1796	35.64	0.0174950521323545	-0.129344538100068
1	A	26	50	20120615	23	1798	35.68	0.0198973767107576	-0.126752708904307
1	A	26	50	20120615	23	1800	35.72	0.0218547897024383	-0.125472704209003
1	A	26	50	20120615	23	1802	35.76	0.0243206124697920	-0.123565495798787
1	A	26	50	20120615	23	1804	35.8	0.0264252450933156	-0.122259893838004
1	A	26	50	20120615	23	1806	35.84	0.0285369487846511	-0.120469216625327
1	A	26	50	20120615	23	1808	35.88	0.0309828311407754	-0.119197131525972
1	A	26	50	20120615	23	1810	35.92	0.0325572043890873	-0.117424768378928
1	A	26	50	20120615	23	1812	35.96	0.0343848632864201	-0.115461344979608
1	A	26	50	20120615	23	1814	36	0.0360315028477692	-0.113384784495297
1	A	26	50	20120615	23	1816	36.04	0.0371186088131654	-0.111706537260829
1	A	26	50	20120615	23	1818	36.08	0.0385644300486576	-0.110021713933296
1	A	26	50	20120615	23	1820	36.12	0.0401637641663453	-0.108324799079804
1	A	26	50	20120615	23	1822	36.16	0.0411520873144097	-0.108148234516542
1	A	26	50	20120615	23	1824	36.2	0.0410548601319966	-0.107590680819577
1	A	26	50	20120615	23	1826	36.24	0.0415565523932484	-0.107308191660493
1	A	26	50	20120615	23	1828	36.28	0.0418934180638057	-0.107111333132610
1	A	26	50	20120615	23	1830	36.32	0.0427278747762840	-0.106563961773294
1	A	26	50	20120615	23	1832	36.36	0.0426999440584271	-0.106747455983012
1	A	26	50	20120615	23	1834	36.4	0.0432075760166409	-0.106754597761502
1	A	26	50	20120615	23	1836	36.44	0.0431472598082057	-0.106679149467949
1	A	26	50	20120615	23	1838	36.48	0.0440624681150954	-0.106589841881485
1	A	26	50	20120615	23	1840	36.52	0.0439049247242471	-0.106730414709585
1	A	26	50	20120615	23	1842	36.56	0.0443669482950744	-0.106027974833154
1	A	26	50	20120615	23	1844	36.6	0.0437983637323223	-0.105483573322319
1	A	26	50	20120615	23	1846	36.64	0.0440660743596795	-0.104534211757898
1	A	26	50	20120615	23	1848	36.68	0.0433016919292168	-0.103475672906461
1	A	26	50	20120615	23	1850	36.72	0.0417227224868273	-0.102183788817234
1	A	26	50	20120615	23	1852	36.76	0.0404874776507725	-0.0996361537952967
1	A	26	50	20120615	23	1854	36.8	0.0398239993579851	-0.0972709523229058
1	A	26	50	20120615	23	1856	36.84	0.0393592180707112	-0.0934035732045621
1	A	26	50	20120615	23	1858	36.88	0.0400200093577301	-0.090262251329141
1	A	26	50	20120615	23	1860	36.92	0.0398935786652539	-0.0874793618811032
1	A	26	50	20120615	23	1862	36.96	0.0398814164286175	-0.0851337472665512
1	A	26	50	20120615	23	1864	37	0.0402705372903045	-0.0822346801743644
1	A	26	50	20120615	23	1866	37.04	0.0410376774372138	-0.0792550029091224
1	A	26	50	20120615	23	1868	37.08	0.0423173285791270	-0.0770398494956994
1	A	26	50	20120615	23	1870	37.12	0.0430167278963987	-0.0740448987239836
1	A	26	50	20120615	23	1872	37.16	0.0437216426465635	-0.0719071027924224
1	A	26	50	20120615	23	1874	37.2	0.044965881880875	-0.0694725200026615
1	A	26	50	20120615	23	1876	37.24	0.0462014661281848	-0.0663780934489685
1	A	26	50	20120615	23	1878	37.28	0.0473843497070927	-0.0634311198723564
1	A	26	50	20120615	23	1880	37.32	0.0489740410096054	-0.0612681063916576
1	A	26	50	20120615	23	1882	37.36	0.0499915938306837	-0.0587357894239215
1	A	26	50	20120615	23	1884	37.4	0.0519690957260178	-0.0554586252647665
1	A	26	50	20120615	23	1886	37.44	0.0529987634075782	-0.0535097187676636
1	A	26	50	20120615	23	1888	37.48	0.0550616555178084	-0.0514413112245401
1	A	26	50	20120615	23	1890	37.52	0.0569556410312166	-0.0494133996867752
1	A	26	50	20120615	23	1892	37.56	0.05881108922505	-0.0473347885927992
1	A	26	50	20120615	23	1894	37.6	0.0597221256019308	-0.0463601126056117
1	A	26	50	20120615	23	1896	37.64	0.061916490075987	-0.0455067054313976
1	A	26	50	20120615	23	1898	37.68	0.0641324213068695	-0.0450014069255618
1	A	26	50	20120615	23	1900	37.72	0.0658284876322235	-0.0448305699272271
1	A	26	50	20120615	23	1902	37.76	0.06819347697258	-0.044329938326147
1	A	26	50	20120615	23	1904	37.8	0.0705656080914266	-0.0442945122764095
1	A	26	50	20120615	23	1906	37.84	0.0720707555858602	-0.0447870828601841
1	A	26	50	20120615	23	1908	37.88	0.0732659074674217	-0.0446585308473644
1	A	26	50	20120615	23	1910	37.92	0.0745635191215772	-0.0448993007063584
1	A	26	50	20120615	23	1912	37.96	0.0754819094089823	-0.0455293328483956
1	A	26	50	20120615	23	1914	38	0.0775833600519906	-0.046122524727133
1	A	26	50	20120615	23	1916	38.04	0.0783312668944516	-0.04571784751626
1	A	26	50	20120615	23	1918	38.08	0.07845310139285	-0.0459816690563207
1	A	26	50	20120615	23	1920	38.12	0.0784328781389081	-0.0457334745761242
1	A	26	50	20120615	23	1922	38.16	0.078544318167623	-0.045668420752255
1	A	26	50	20120615	23	1924	38.2	0.0786091598594579	-0.0455491318382688
1	A	26	50	20120615	23	1926	38.24	0.0777556112638876	-0.0452960583212822
1	A	26	50	20120615	23	1928	38.28	0.0774860621588993	-0.0450690770445213
1	A	26	50	20120615	23	1930	38.32	0.0764309174200127	-0.0447091596928973
1	A	26	50	20120615	23	1932	38.36	0.0752456650333878	-0.0443339688347998
1	A	26	50	20120615	23	1934	38.4	0.0746275829959527	-0.0437099471004026
1	A	26	50	20120615	23	1936	38.44	0.0740015813625682	-0.0432649648030019
1	A	26	50	20120615	23	1938	38.48	0.0727376279911973	-0.0415483216703154
1	A	26	50	20120615	23	1940	38.52	0.0710094590179773	-0.0394716904753267
1	A	26	50	20120615	23	1942	38.56	0.070745920320629	-0.0374944077830948
1	A	26	50	20120615	23	1944	38.6	0.0699260300078433	-0.0342922747244915
1	A	26	50	20120615	23	1946	38.64	0.0702257018617102	-0.0315112237540848
1	A	26	50	20120615	23	1948	38.68	0.0701375256460962	-0.0291340014664137
1	A	26	50	20120615	23	1950	38.72	0.0704152771897463	-0.0263044429708176
1	A	26	50	20120615	23	1952	38.76	0.0703188278247924	-0.0232932994538128
1	A	26	50	20120615	23	1954	38.8	0.0701490514866296	-0.0210310527287627
1	A	26	50	20120615	23	1956	38.84	0.0693117663470266	-0.0187850694596799
1	A	26	50	20120615	23	1958	38.88	0.0684053261642235	-0.0170551327195071
1	A	26	50	20120615	23	1960	38.92	0.0683476969615568	-0.0150429189522845
1	A	26	50	20120615	23	1962	38.96	0.0674119118473346	-0.011462837319137
1	A	26	50	20120615	23	1964	39	0.0670824707979798	-0.0104455227930439
1	A	26	50	20120615	23	1966	39.04	0.0671271599465507	-0.0107398206353738
1	A	26	50	20120615	23	1968	39.08	0.0666372763685447	-0.0103335170789040
1	A	26	50	20120615	23	1970	39.12	0.0665491001529307	-0.0106557456390907
1	A	26	50	20120615	23	1972	39.16	0.0667599593950806	-0.0104001972483699
1	A	26	50	20120615	23	1974	39.2	0.0662350740314058	-0.0115587917093440
1	A	26	50	20120615	23	1976	39.24	0.0660626106874744	-0.0119735098365099
1	A	26	50	20120615	23	1978	39.28	0.065673277693753	-0.0130282303113278
1	A	26	50	20120615	23	1980	39.32	0.0658549334258399	-0.0134153712740274
1	A	26	50	20120615	23	1982	39.36	0.0650793079975564	-0.0148217359511293
1	A	26	50	20120615	23	1984	39.4	0.0648184563059767	-0.0157529248712739
1	A	26	50	20120615	23	1986	39.44	0.0639110261736799	-0.0176278185015900
1	A	26	50	20120615	23	1988	39.48	0.0616588203649227	-0.0195509368143830
1	A	26	50	20120615	23	1990	39.52	0.0600298584731032	-0.0210086374437991
1	A	26	50	20120615	23	1992	39.56	0.0571330541226163	-0.0230192955761031
1	A	26	50	20120615	23	1994	39.6	0.0542141880405564	-0.0251699608510820
1	A	26	50	20120615	23	1996	39.64	0.051125828463046	-0.0266558750410674
1	A	26	50	20120615	23	1998	39.68	0.0483012904255963	-0.0278998880012089
1	A	26	50	20120615	23	2000	39.72	0.0454041325217188	-0.0291500527903467
1	A	26	50	20120615	23	2002	39.76	0.0430382239425467	-0.0299248296904928
1	A	26	50	20120615	23	2004	39.8	0.0403875634625908	-0.0312889800927579
1	A	26	50	20120615	23	2006	39.84	0.0379988153343864	-0.0318705047096057
1	A	26	50	20120615	23	2008	39.88	0.0352406039130121	-0.0318338058676621
1	A	26	50	20120615	23	2010	39.92	0.0339777112018129	-0.0314243910413551
1	A	26	50	20120615	23	2012	39.96	0.0335434062168081	-0.0310871011067291
1	A	26	50	20120615	23	2014	40	0.0328230058281353	-0.0304128040801896
1	A	26	50	20120615	23	2016	40.04	0.0318794425393200	-0.0295917116858758
1	A	26	50	20120615	23	2018	40.08	0.0321740232243623	-0.0293046263327140
1	A	26	50	20120615	23	2020	40.12	0.0310103375945636	-0.0279785889859549
1	A	26	50	20120615	23	2022	40.16	0.0295696782385741	-0.0264962103298754
1	A	26	50	20120615	23	2024	40.2	0.0281031387743932	-0.0245426157148132
1	A	26	50	20120615	23	2026	40.24	0.0269368368495041	-0.0228633785308514
1	A	26	50	20120615	23	2028	40.28	0.0262602063705867	-0.0216490640555198
1	A	26	50	20120615	23	2030	40.32	0.0263809802088134	-0.0217763432761334
1	A	26	50	20120615	23	2032	40.36	0.0255154815086410	-0.0219327552961318
1	A	26	50	20120615	23	2034	40.4	0.0258563069771729	-0.0215466749936040
1	A	26	50	20120615	23	2036	40.44	0.0255510489797347	-0.0214469022267785
1	A	26	50	20120615	23	2038	40.48	0.0253962633053330	-0.0212499729882181
1	A	26	50	20120615	23	2040	40.52	0.0256569028648783	-0.0210088495758335
1	A	26	50	20120615	23	2042	40.56	0.0254876922121404	-0.0198622759301395
1	A	26	50	20120615	23	2044	40.6	0.0251887274650547	-0.0198767009084757
1	A	26	50	20120615	23	2046	40.64	0.0250309012314939	-0.0187119546185052
1	A	26	50	20120615	23	2048	40.68	0.0250611654017287	-0.0177794221954764
1	A	26	50	20120615	23	2050	40.72	0.0241777768999923	-0.0173907255978582
1	A	26	50	20120615	23	2052	40.76	0.0239501592271284	-0.0177480266543917
1	A	26	50	20120615	23	2054	40.8	0.0222511937639714	-0.0168702950069049
1	A	26	50	20120615	23	2056	40.84	0.0197589252030013	-0.0161093066889919
1	A	26	50	20120615	23	2058	40.88	0.0181138412765708	-0.0157095792255872
1	A	26	50	20120615	23	2060	40.92	0.0158516652621988	-0.0136352107722983
1	A	26	50	20120615	23	2062	40.96	0.0145447197985317	-0.0126821015419370
1	A	26	50	20120615	23	2064	41	0.0118801363860543	-0.0113928266767317
1	A	26	50	20120615	23	2066	41.04	0.00995657259598906	-0.0102659318127582
1	A	26	50	20120615	23	2068	41.08	0.00983719175812136	-0.0104823277010047
1	A	26	50	20120615	23	2070	41.12	0.00981140357381146	-0.0104272228695468
1	A	26	50	20120615	23	2072	41.16	0.0101357605254096	-0.0104599548424479
1	A	26	50	20120615	23	2074	41.2	0.0102696087680204	-0.0105543606688041
1	A	26	50	20120615	23	2076	41.24	0.0101984384704939	-0.0103496179003116
1	A	26	50	20120615	23	2078	41.28	0.0103033731168220	-0.0106262380731118
1	A	26	50	20120615	23	2080	41.32	0.0102886299404343	-0.0107187629954300
1	A	26	50	20120615	23	2082	41.36	0.00998159710497526	-0.0103117594032469
1	A	26	50	20120615	23	2084	41.4	0.0100008445515592	-0.0105226045032611
1	A	26	50	20120615	23	2086	41.44	0.00994178699319446	-0.0104880411237967
1	A	26	50	20120615	23	2088	41.48	0.00994520939001536	-0.0104396467356923
1	A	26	50	20120615	23	2090	41.52	0.00991680491061516	-0.0108490403487958
1	A	26	50	20120615	23	2092	41.56	0.00999478464644436	-0.0103267147116690
1	A	26	50	20120615	23	2094	41.6	0.0101098097065400	-0.0103300593267440
1	A	26	50	20120615	23	2096	41.64	0.0100490197365614	-0.0104427509344617
1	A	26	50	20120615	23	2098	41.68	0.00991493814871276	-0.0102031972991313
1	A	26	50	20120615	23	2100	41.72	0.0103137746575733	-0.0102699198950041
1	A	26	50	20120615	23	2102	41.76	0.00980057776899146	-0.00992002224646951
1	A	26	50	20120615	23	2104	41.8	0.00966603656173516	-0.0101877823713014
1	A	26	50	20120615	23	2106	41.84	0.00949782292955866	-0.0098659710041156
1	A	26	50	20120615	23	2108	41.88	0.00944200392025176	-0.0101234568674169
1	A	26	50	20120615	23	2110	41.92	0.00896477755362896	-0.0101965009979135
1	A	26	50	20120615	23	2112	41.96	0.00867321621454236	-0.0100179777488673
1	A	26	50	20120615	23	2114	42	0.00872058529781406	-0.00980203440896072
1	A	26	50	20120615	23	2116	42.04	0.00856557334924226	-0.0100691934930286
1	A	26	50	20120615	23	2118	42.08	0.00827676265553446	-0.00963406826415767
1	A	26	50	20120615	23	2120	42.12	0.00797161072411346	-0.00946955987151462
1	A	26	50	20120615	23	2122	42.16	0.00826399230706626	-0.00974965193861042
1	A	26	50	20120615	23	2124	42.2	0.00771461983555896	-0.0093806341227126
1	A	26	50	20120615	23	2126	42.24	0.00726128660707246	-0.00933192153655666
1	A	26	50	20120615	23	2128	42.28	0.00732091692192996	-0.00942870324169766
1	A	26	50	20120615	23	2130	42.32	0.00752334038018016	-0.00953740676716947
1	A	26	50	20120615	23	2132	42.36	0.00720703030375206	-0.00960976500408829
1	A	26	50	20120615	23	2134	42.4	0.00643440300822076	-0.0091578106338251
1	A	26	50	20120615	23	2136	42.44	0.00572389504341666	-0.00941015583082714
1	A	26	50	20120615	23	2138	42.48	0.00519340232296706	-0.0093480365000999
1	A	26	50	20120615	23	2140	42.52	0.00502770599093166	-0.00927925622349388
1	A	26	50	20120615	23	2142	42.56	0.00413890812231922	-0.00919639037980663
1	A	26	50	20120615	23	2144	42.6	0.00403371891754991	-0.0089217642481294
1	A	26	50	20120615	23	2146	42.64	0.00281472339532679	-0.00868436021741383
1	A	26	50	20120615	23	2148	42.68	0.00254363279755549	-0.00881521739834021
1	A	26	50	20120615	23	2150	42.72	0.00173311872068823	-0.00891148291553095
1	A	26	50	20120615	23	2152	42.76	0.00136839304295220	-0.00865411018931467
1	A	26	50	20120615	23	2154	42.8	0.00110522911219801	-0.0091649029148404
1	A	26	50	20120615	23	2156	42.84	0.00111864999890493	-0.00939216703431375
1	A	26	50	20120615	23	2158	42.88	0.00103564980492925	-0.00938976287125772
1	A	26	50	20120615	23	2160	42.92	0.000796499220464151	-0.00950627285559382
1	A	26	50	20120615	23	2162	42.96	0.00085385265148619	-0.0100349978090904
1	A	26	50	20120615	23	2164	43	0.00104583214257834	-0.0102709876262436
1	A	26	50	20120615	23	2166	43.04	0.000719862987519151	-0.0105389598831099
1	A	26	50	20120615	23	2168	43.08	0.0009501605950838	-0.0107603196609603
1	A	26	50	20120615	23	2170	43.12	0.000204014448507941	-0.0106040419912503
1	A	26	50	20120615	23	2172	43.16	0.000247034825075331	-0.0100441689840424
1	A	26	50	20120615	23	2174	43.2	0.000185792306756761	-0.0102234276241410
1	A	26	50	20120615	23	2176	43.24	-4.65771236767588e-05	-0.00968667700867795
1	A	26	50	20120615	23	2178	43.28	-0.00022304976305749	-0.00902002380644308
1	A	26	50	20120615	23	2180	43.32	-0.000296645436843379	-0.00844368935336917
1	A	26	50	20120615	23	2182	43.36	-0.00104397245174382	-0.00704685647567765
1	A	26	50	20120615	23	2184	43.4	-0.0011415178322085	-0.00624985520939885
1	A	26	50	20120615	23	2186	43.44	-0.000796152738141369	-0.00506958085451351
1	A	26	50	20120615	23	2188	43.48	-0.00112167995146232	-0.00405835805334035
1	A	26	50	20120615	23	2190	43.52	-0.00078614081322655	-0.00243337293005829
1	A	26	50	20120615	23	2192	43.56	-0.0014269061290954	-0.000500058844587311
1	A	26	50	20120615	23	2194	43.6	-0.00228192550677054	0.000929244376496299
1	A	26	50	20120615	23	2196	43.64	-0.00347953811993058	0.00145934818821624
1	A	26	50	20120615	23	2198	43.68	-0.00412857729224608	0.00144441409299758
1	A	26	50	20120615	23	2200	43.72	-0.00480744929965985	0.00156783958165369
1	A	26	50	20120615	23	2202	43.76	-0.005240424923916	0.000754638499017909
1	A	26	50	20120615	23	2204	43.8	-0.00598741252756147	-1.40007142674908e-05
1	A	26	50	20120615	23	2206	43.84	-0.00641733345052289	-0.000423542819795121
1	A	26	50	20120615	23	2208	43.88	-0.00781711496349197	-0.00139642982682625
1	A	26	50	20120615	23	2210	43.92	-0.00917238481169213	-0.00367946619835004
1	A	26	50	20120615	23	2212	43.96	-0.0099479183160941	-0.00495507976054276
1	A	26	50	20120615	23	2214	44	-0.0108699848516546	-0.00528504336180887
1	A	26	50	20120615	23	2216	44.04	-0.0128265634573334	-0.00651403737391796
1	A	26	50	20120615	23	2218	44.08	-0.0135734449949617	-0.00797516747122278
1	A	26	50	20120615	23	2220	44.12	-0.0138235910898742	-0.00913181031748086
1	A	26	50	20120615	23	2222	44.16	-0.0133033797020231	-0.00983659071735731
1	A	26	50	20120615	23	2224	44.2	-0.0132638029354801	-0.0110798753575142
1	A	26	50	20120615	23	2226	44.24	-0.0120527552934775	-0.0122559212138480
1	A	26	50	20120615	23	2228	44.28	-0.0110884789378529	-0.0131956185377586
1	A	26	50	20120615	23	2230	44.32	-0.0099009445055131	-0.0144525767138753
1	A	26	50	20120615	23	2232	44.36	-0.00849076145179277	-0.0157530026530198
1	A	26	50	20120615	23	2234	44.4	-0.00782717709298825	-0.0171543963694500
1	A	26	50	20120615	23	2236	44.44	-0.00560399094653088	-0.0201947999650603
1	A	26	50	20120615	23	2238	44.48	-0.00419831923407452	-0.0224124989628956
1	A	26	50	20120615	23	2240	44.52	-0.00337190939676617	-0.0233621999385717
1	A	26	50	20120615	23	2242	44.56	-0.00222719544190671	-0.0233188755060884
1	A	26	50	20120615	23	2244	44.6	-0.00238515602575597	-0.0229757802247888
1	A	26	50	20120615	23	2246	44.64	-0.00176631738406494	-0.0230697052185339
1	A	26	50	20120615	23	2248	44.68	-0.00151110133353128	-0.0229132012746538
1	A	26	50	20120615	23	2250	44.72	-0.00134857991094336	-0.0223435277674587
1	A	26	50	20120615	23	2252	44.76	-0.00234134368959365	-0.0225177447362074
1	A	26	50	20120615	23	2254	44.8	-0.00311748530582744	-0.0223462218442950
1	A	26	50	20120615	23	2256	44.84	-0.00383485220640901	-0.0218950240782877
1	A	26	50	20120615	23	2258	44.88	-0.00435101187240394	-0.0225237551438475
1	A	26	50	20120615	23	2260	44.92	-0.00491780745499964	-0.0223308352007364
1	A	26	50	20120615	23	2262	44.96	-0.00582513152127916	-0.0217731754377536
1	A	26	50	20120615	23	2264	45	-0.00715152242142888	-0.0216552017423805
1	A	26	50	20120615	23	2266	45.04	-0.00916340384846428	-0.0213731863448398
1	A	26	50	20120615	23	2268	45.08	-0.0118106065762602	-0.0209530871350691
1	A	26	50	20120615	23	2270	45.12	-0.0138907167366123	-0.0202126614823530
1	A	26	50	20120615	23	2272	45.16	-0.0157568351717739	-0.0192024250951396
1	A	26	50	20120615	23	2274	45.2	-0.0161097104469639	-0.0184687021076024
1	A	26	50	20120615	23	2276	45.24	-0.0157070435406698	-0.0175636457327702
1	A	26	50	20120615	23	2278	45.28	-0.0150979544165671	-0.0171665219072445
1	A	26	50	20120615	23	2280	45.32	-0.0145576174262205	-0.0162196719153995
1	A	26	50	20120615	23	2282	45.36	-0.0141264265394801	-0.0152980261083739
1	A	26	50	20120615	23	2284	45.4	-0.0134431322862568	-0.0135233040531077
1	A	26	50	20120615	23	2286	45.44	-0.0125526020060305	-0.0110868403593089
1	A	26	50	20120615	23	2288	45.48	-0.0126754971646007	-0.00892747767092139
1	A	26	50	20120615	23	2290	45.52	-0.0132368904513881	-0.00728380088698545
1	A	26	50	20120615	23	2292	45.56	-0.0137257345824258	-0.0064533958963634
1	A	26	50	20120615	23	2294	45.6	-0.0148614541390286	-0.00543603187279563
1	A	26	50	20120615	23	2296	45.64	-0.0148208308544494	-0.00443179175108668
1	A	26	50	20120615	23	2298	45.68	-0.0148310131920985	-0.00434722178005677
1	A	26	50	20120615	23	2300	45.72	-0.0147326122124286	-0.0042594556863759
1	A	26	50	20120615	23	2302	45.76	-0.0142248954014010	-0.00440893805991873
1	A	26	50	20120615	23	2304	45.8	-0.0136277295825534	-0.00469326569663384
1	A	26	50	20120615	23	2306	45.84	-0.0134720741668108	-0.00475886399272452
1	A	26	50	20120615	23	2308	45.88	-0.0125626146380521	-0.00499060409812279
1	A	26	50	20120615	23	2310	45.92	-0.0119101672110512	-0.00420316998659345
1	A	26	50	20120615	23	2312	45.96	-0.00994274158734904	-0.0039566018519937
1	A	26	50	20120615	23	2314	46	-0.0086723606153371	-0.00319816618956082
1	A	26	50	20120615	23	2316	46.04	-0.00802644685499443	-0.00200360827769551
1	A	26	50	20120615	23	2318	46.08	-0.0071259110138143	-3.52846283812012e-05
1	A	26	50	20120615	23	2320	46.12	-0.0064795517761995	0.00217988999824533
1	A	26	50	20120615	23	2322	46.16	-0.00693377595923029	0.00334577473013356
1	A	26	50	20120615	23	2324	46.2	-0.00691249204511658	0.00542599802757056
1	A	26	50	20120615	23	2326	46.24	-0.00742467069993343	0.00613089156453206
1	A	26	50	20120615	23	2328	46.28	-0.00734475349152373	0.00613118854938016
1	A	26	50	20120615	23	2330	46.32	-0.00701411743170871	0.00601634733704766
1	A	26	50	20120615	23	2332	46.36	-0.00682467645396102	0.00591262184331536
1	A	26	50	20120615	23	2334	46.4	-0.00643829916658507	0.00524467463567096
1	A	26	50	20120615	23	2336	46.44	-0.00616158706990334	0.00474371069440366
1	A	26	50	20120615	23	2338	46.48	-0.00546650110399696	0.00440364890119546
1	A	26	50	20120615	23	2340	46.52	-0.00424566003307495	0.00427234624299696
1	A	26	50	20120615	23	2342	46.56	-0.0032553004174807	0.00414253558010666
1	A	26	50	20120615	23	2344	46.6	-0.00142836984013245	0.00425406753270326
1	A	26	50	20120615	23	2346	46.64	0.000250061242098811	0.00411005816564676
1	A	26	50	20120615	23	2348	46.68	0.00211777066751809	0.00461709615416446
1	A	26	50	20120615	23	2350	46.72	0.00349450049942048	0.00436565605384236
1	A	26	50	20120615	23	2352	46.76	0.00427921224984226	0.00373679063799406
1	A	26	50	20120615	23	2354	46.8	0.00429152227179596	0.00334179442606226
1	A	26	50	20120615	23	2356	46.84	0.00449372723405086	0.00215939804372654
1	A	26	50	20120615	23	2358	46.88	0.00464985641133676	0.000498545636075579
1	A	26	50	20120615	23	2360	46.92	0.00516540796549996	-0.00142584546892361
1	A	26	50	20120615	23	2362	46.96	0.00542905272886536	-0.0030346901728183
1	A	26	50	20120615	23	2364	47	0.00665904376153586	-0.00557311159339645
1	A	26	50	20120615	23	2366	47.04	0.00819516253298556	-0.00745613695169623
1	A	26	50	20120615	23	2368	47.08	0.0101796789275891	-0.00854856743115476
1	A	26	50	20120615	23	2370	47.12	0.0118135905668768	-0.00931528331399534
1	A	26	50	20120615	23	2372	47.16	0.0127268896854574	-0.0102594122882356
1	A	26	50	20120615	23	2374	47.2	0.0126969790686132	-0.0104314513680983
1	A	26	50	20120615	23	2376	47.24	0.0126887059192733	-0.0111570136362738
1	A	26	50	20120615	23	2378	47.28	0.0122365889144504	-0.0123466430138743
1	A	26	50	20120615	23	2380	47.32	0.0118572756238185	-0.0122268803383447
1	A	26	50	20120615	23	2382	47.36	0.0117460053007310	-0.0135666779830657
1	A	26	50	20120615	23	2384	47.4	0.0115899892605300	-0.0154114064380964
1	A	26	50	20120615	23	2386	47.44	0.0115426060351227	-0.0170261625546818
1	A	26	50	20120615	23	2388	47.48	0.0108477039169794	-0.0174146045938589
1	A	26	50	20120615	23	2390	47.52	0.00960122315417156	-0.0184106281347704
1	A	26	50	20120615	23	2392	47.56	0.00862425614101296	-0.0189467847805373
1	A	26	50	20120615	23	2394	47.6	0.00713729896852526	-0.0194040530582611
1	A	26	50	20120615	23	2396	47.64	0.00574059124873406	-0.0206666933323394
1	A	26	50	20120615	23	2398	47.68	0.00409591603002307	-0.0221893219206175
1	A	26	50	20120615	23	2400	47.72	0.00253405150067041	-0.0229575297987664
1	A	26	50	20120615	23	2402	47.76	0.00066475815606128	-0.0247404146947146
1	A	26	50	20120615	23	2404	47.8	-0.00123851874045168	-0.0262033054879045
1	A	26	50	20120615	23	2406	47.84	-0.00305785499096998	-0.0279249195812629
1	A	26	50	20120615	23	2408	47.88	-0.0044570071789038	-0.0289949842732325
1	A	26	50	20120615	23	2410	47.92	-0.0057082326282134	-0.0291930448826428
1	A	26	50	20120615	23	2412	47.96	-0.00696681198804733	-0.0295110308021424
1	A	26	50	20120615	23	2414	48	-0.00753871995267101	-0.0287087474482081
1	A	26	50	20120615	23	2416	48.04	-0.00778019691844622	-0.0281661844150037
1	A	26	50	20120615	23	2418	48.08	-0.00833280086794351	-0.0268574004737055
1	A	26	50	20120615	23	2420	48.12	-0.00834390244440813	-0.0254930379394061
1	A	26	50	20120615	23	2422	48.16	-0.00888331885243629	-0.0242380294688171
1	A	26	50	20120615	23	2424	48.2	-0.0100528593263832	-0.0211891405918326
1	A	26	50	20120615	23	2426	48.24	-0.0109250826120446	-0.0188730052589883
1	A	26	50	20120615	23	2428	48.28	-0.0128450967260683	-0.0164215296882248
1	A	26	50	20120615	23	2430	48.32	-0.0149385217071101	-0.0148322718421690
1	A	26	50	20120615	23	2432	48.36	-0.0164479542686378	-0.0136823323681966
1	A	26	50	20120615	23	2434	48.4	-0.0189089262834725	-0.0123858238006198
1	A	26	50	20120615	23	2436	48.44	-0.0211057161337882	-0.0113977622820644
1	A	26	50	20120615	23	2438	48.48	-0.0225480230485779	-0.0106020338079917
1	A	26	50	20120615	23	2440	48.52	-0.0228763610113540	-0.00978338800314083
1	A	26	50	20120615	23	2442	48.56	-0.0236606131423680	-0.0084528251729821
1	A	26	50	20120615	23	2444	48.6	-0.0232871193405453	-0.00796492149396338
1	A	26	50	20120615	23	2446	48.64	-0.0228760781686415	-0.00685497597953486
1	A	26	50	20120615	23	2448	48.68	-0.0215566310570831	-0.00594946917768299
1	A	26	50	20120615	23	2450	48.72	-0.0209754953489649	-0.00491408807333059
1	A	26	50	20120615	23	2452	48.76	-0.0191616816024077	-0.00358860226986078
1	A	26	50	20120615	23	2454	48.8	-0.0179782889066173	-0.00113241736793463
1	A	26	50	20120615	23	2456	48.84	-0.0167834976495142	0.00084641388814811
1	A	26	50	20120615	23	2458	48.88	-0.0149861170645518	0.00341482370731636
1	A	26	50	20120615	23	2460	48.92	-0.0137830173027697	0.00490387745141026
1	A	26	50	20120615	23	2462	48.96	-0.0123901937205275	0.00802416290009116
1	A	26	50	20120615	23	2464	49	-0.0102699835346144	0.00950175444326206
1	A	26	50	20120615	23	2466	49.04	-0.009519722026572	0.00999646756058356
1	A	26	50	20120615	23	2468	49.08	-0.00828874811547558	0.0104141272519593
1	A	26	50	20120615	23	2470	49.12	-0.00697649935094959	0.0105934495316682
1	A	26	50	20120615	23	2472	49.16	-0.00562748103380189	0.0109016066669093
1	A	26	50	20120615	23	2474	49.2	-0.00472252577523935	0.0111319820562199
1	A	26	50	20120615	23	2476	49.24	-0.00322777275048911	0.0106110564905197
1	A	26	50	20120615	23	2478	49.28	-0.00224015670920585	0.0103830145535871
1	A	26	50	20120615	23	2480	49.32	-0.000476865742164399	0.0108773741175180
1	A	26	50	20120615	23	2482	49.36	0.0020432274706454	0.0106217196607800
1	A	26	50	20120615	23	2484	49.4	0.00400341939197606	0.0107182185232086
1	A	26	50	20120615	23	2486	49.44	0.00618507715717436	0.0106421833310276
1	A	26	50	20120615	23	2488	49.48	0.00843677384904916	0.0106482785914814
1	A	26	50	20120615	23	2490	49.52	0.00865656384984536	0.0101785970542138
1	A	26	50	20120615	23	2492	49.56	0.00915425388671576	0.00997647765187946
1	A	26	50	20120615	23	2494	49.6	0.00977364407169606	0.0102439407918633
1	A	26	50	20120615	23	2496	49.64	0.0100108925389198	0.00979993430182056
1	A	26	50	20120615	23	2498	49.68	0.0110148731524401	0.00986283639975466
1	A	26	50	20120615	23	2500	49.72	0.0112192729741438	0.00960059524334986
1	A	26	50	20120615	23	2502	49.76	0.0114064357245532	0.00940367441936006
1	A	26	50	20120615	23	2504	49.8	0.0115334150611808	0.00989555493762686
1	A	26	50	20120615	23	2506	49.84	0.0104548290253912	0.00963671920748036
1	A	26	50	20120615	23	2508	49.88	0.00940237058516626	0.00938187863064746
1	A	26	50	20120615	23	2510	49.92	0.00890980000139176	0.00905038697162726
1	A	26	50	20120615	23	2512	49.96	0.00813230074013806	0.00850842497918676
1	A	26	50	20120615	23	2514	50	0.00791582707014556	0.00745352065660586
1	A	26	50	20120615	23	2516	50.04	0.00790257235353226	0.00645419846256006
1	A	26	50	20120615	23	2518	50.08	0.00720950376327266	0.00499143989833816
1	A	26	50	20120615	23	2520	50.12	0.00692120360066076	0.00302152384455266
1	A	26	50	20120615	23	2522	50.16	0.00811726057890226	0.00213022988900260
1	A	26	50	20120615	23	2524	50.2	0.00890305420269916	0.000969952513889209
1	A	26	50	20120615	23	2526	50.24	0.00931620962387866	0.00089832966802283
1	A	26	50	20120615	23	2528	50.28	0.0103678753974019	0.00041362211165507
1	A	26	50	20120615	23	2530	50.32	0.0116128358806301	0.000145317514601648
1	A	26	50	20120615	23	2532	50.36	0.0127923607023274	0.000388491536651698
1	A	26	50	20120615	23	2534	50.4	0.0145594559038517	0.000700997378597098
1	A	26	50	20120615	23	2536	50.44	0.0150319587971761	2.35749400847585e-05
1	A	26	50	20120615	23	2538	50.48	0.0144698159772006	6.62771186006189e-05
1	A	26	50	20120615	23	2540	50.52	0.0150410026929075	-0.00100752109717365
1	A	26	50	20120615	23	2542	50.56	0.0142301845601243	-0.00067810126102227
1	A	26	50	20120615	23	2544	50.6	0.0136697175832203	-0.00157215293301892
1	A	26	50	20120615	23	2546	50.64	0.0134790674528767	-0.00247978105521435
1	A	26	50	20120615	23	2548	50.68	0.0133470223325580	-0.00370439100528008
1	A	26	50	20120615	23	2550	50.72	0.0125751445702147	-0.00671666589313478
1	A	26	50	20120615	23	2552	50.76	0.0127943476723826	-0.00932405143808205
1	A	26	50	20120615	23	2554	50.8	0.0126300160564348	-0.0114439575680793
1	A	26	50	20120615	23	2556	50.84	0.0122653540183091	-0.0138042163640697
1	A	26	50	20120615	23	2558	50.88	0.0113815129682328	-0.015730332809615
1	A	26	50	20120615	23	2560	50.92	0.0109994702454255	-0.0183044065541005
1	A	26	50	20120615	23	2562	50.96	0.0107760315736384	-0.0204515999347838
1	A	26	50	20120615	23	2564	51	0.0103308675497949	-0.0225806680473449
1	A	26	50	20120615	23	2566	51.04	0.0101414392999693	-0.0246385552557779
1	A	26	50	20120615	23	2568	51.08	0.00962364551020296	-0.0278491530896587
1	A	26	50	20120615	23	2570	51.12	0.0100596263382792	-0.0298242649640724
1	A	26	50	20120615	23	2572	51.16	0.0106512979374370	-0.0329936943340458
1	A	26	50	20120615	23	2574	51.2	0.0116489195396741	-0.0340657742803418
1	A	26	50	20120615	23	2576	51.24	0.0126887271324767	-0.0355674498804799
1	A	26	50	20120615	23	2578	51.28	0.0143886966872629	-0.0362901695793950
1	A	26	50	20120615	23	2580	51.32	0.0146718434556535	-0.0365345244697696
1	A	26	50	20120615	23	2582	51.36	0.0156138581806180	-0.0368211784877949
1	A	26	50	20120615	23	2584	51.4	0.0149553296352989	-0.0366769994151109
1	A	26	50	20120615	23	2586	51.44	0.0148228814641149	-0.0364838956242367
1	A	26	50	20120615	23	2588	51.48	0.0138726289451495	-0.0360144191479357
1	A	26	50	20120615	23	2590	51.52	0.0135018292201631	-0.0363698039450922
1	A	26	50	20120615	23	2592	51.56	0.0124011963020428	-0.0365427127662958
1	A	26	50	20120615	23	2594	51.6	0.0109121920554236	-0.0367138113941395
1	A	26	50	20120615	23	2596	51.64	0.00961760681829166	-0.03667380329246
1	A	26	50	20120615	23	2598	51.68	0.00756656581771416	-0.0370942560556213
1	A	26	50	20120615	23	2600	51.72	0.00546009471655936	-0.0371399351536859
1	A	26	50	20120615	23	2602	51.76	0.00283382942055445	-0.0380896502714976
1	A	26	50	20120615	23	2604	51.8	-0.000272207826485580	-0.0386007470529392
1	A	26	50	20120615	23	2606	51.84	-0.00193051464972427	-0.0388790642820143
1	A	26	50	20120615	23	2608	51.88	-0.00486981611776051	-0.040235860773755
1	A	26	50	20120615	23	2610	51.92	-0.00716996376628223	-0.0409440282151133
1	A	26	50	20120615	23	2612	51.96	-0.00935909565015766	-0.0416760958656758
1	A	26	50	20120615	23	2614	52	-0.0108706071056220	-0.0421442005548213
1	A	26	50	20120615	23	2616	52.04	-0.0126937405195553	-0.0427062797351864
1	A	26	50	20120615	23	2618	52.08	-0.0155464921175743	-0.0436805314583053
1	A	26	50	20120615	23	2620	52.12	-0.0179786566021435	-0.0450148419544043
1	A	26	50	20120615	23	2622	52.16	-0.0201767687421400	-0.0462698150696542
1	A	26	50	20120615	23	2624	52.2	-0.0218359240935161	-0.0471471931637504
1	A	26	50	20120615	23	2626	52.24	-0.0238783313202954	-0.0485027168632850
1	A	26	50	20120615	23	2628	52.28	-0.0261277794126060	-0.0492211373529706
1	A	26	50	20120615	23	2630	52.32	-0.0280612214844044	-0.0498666551335158
1	A	26	50	20120615	23	2632	52.36	-0.0296355947327162	-0.0499341838311191
1	A	26	50	20120615	23	2634	52.4	-0.031468556930908	-0.0510096932453038
1	A	26	50	20120615	23	2636	52.44	-0.0328351114962291	-0.052735599476824
1	A	26	50	20120615	23	2638	52.48	-0.0342472744489368	-0.0541797236560412
1	A	26	50	20120615	23	2640	52.52	-0.0346308091670524	-0.0554906996283611
1	A	26	50	20120615	23	2642	52.56	-0.0348729932396088	-0.056575754984092
1	A	26	50	20120615	23	2644	52.6	-0.0348777308550427	-0.0583697555986403
1	A	26	50	20120615	23	2646	52.64	-0.0353440677772352	-0.0603644331176894
1	A	26	50	20120615	23	2648	52.68	-0.0350532347581332	-0.062518492505218
1	A	26	50	20120615	23	2650	52.72	-0.0352470527268564	-0.0646511972679547
1	A	26	50	20120615	23	2652	52.76	-0.0344895999428494	-0.0668251263560346
1	A	26	50	20120615	23	2654	52.8	-0.0348644372475564	-0.0699315171564652
1	A	26	50	20120615	23	2656	52.84	-0.0344980852242236	-0.0717922686511577
1	A	26	50	20120615	23	2658	52.88	-0.0341992618984942	-0.073459909283908
1	A	26	50	20120615	23	2660	52.92	-0.0342962062381949	-0.0744746782255888
1	A	26	50	20120615	23	2662	52.96	-0.0338649418123492	-0.0742770418802473
1	A	26	50	20120615	23	2664	53	-0.0341511786373735	-0.0746699104078744
1	A	26	50	20120615	23	2666	53.04	-0.0343309958918293	-0.0741096697051404
1	A	26	50	20120615	23	2668	53.08	-0.0339562292978004	-0.074188724243277
1	A	26	50	20120615	23	2670	53.12	-0.0340412942435771	-0.0739674705314437
1	A	26	50	20120615	23	2672	53.16	-0.0343370770101475	-0.07464226253273
1	A	26	50	20120615	23	2674	53.2	-0.0343370770101475	-0.07464226253273
1	A	26	50	20120615	23	2676	53.24	-0.0346065554044577	-0.0754119482640516
1	A	26	50	20120615	23	2678	53.28	-0.0347366630521960	-0.0760596580756185
1	A	26	50	20120615	23	2680	53.32	-0.0346368195746924	-0.0766363743663542
1	A	26	50	20120615	23	2682	53.36	-0.0345423501087259	-0.0768340814223741
1	A	26	50	20120615	23	2684	53.4	-0.0344009287524886	-0.0774781142786787
1	A	26	50	20120615	23	2686	53.44	-0.0339380566535239	-0.0774837711329282
1	A	26	50	20120615	23	2688	53.48	-0.0339661995034151	-0.0776359405122395
1	A	26	50	20120615	23	2690	53.52	-0.0339486632552417	-0.0777165506852948
1	A	26	50	20120615	23	2692	53.56	-0.0342095856574995	-0.0765899881615084
1	A	26	50	20120615	23	2694	53.6	-0.0345497747299284	-0.0763135801207426
1	A	26	50	20120615	23	2696	53.64	-0.0347557549352880	-0.0758134434944094
1	A	26	50	20120615	23	2698	53.68	-0.0347457140189952	-0.07490085148261
1	A	26	50	20120615	23	2700	53.72	-0.0352510832355092	-0.0742443028362783
1	A	26	50	20120615	23	2702	53.76	-0.0358339513552413	-0.0750312419730607
1	A	26	50	20120615	23	2704	53.8	-0.0373569179405609	-0.075531307888716
1	A	26	50	20120615	23	2706	53.84	-0.0380465591842521	-0.0759318838802581
1	A	26	50	20120615	23	2708	53.88	-0.0393944461305499	-0.0770416172626523
1	A	26	50	20120615	23	2710	53.92	-0.0404698848340565	-0.0786763774300775
1	A	26	50	20120615	23	2712	53.96	-0.0423897504556561	-0.0804360126550601
1	A	26	50	20120615	23	2714	54	-0.0439755788338232	-0.0822237907299341
1	A	26	50	20120615	23	2716	54.04	-0.0453557805600212	-0.0844583188691617
1	A	26	50	20120615	23	2718	54.08	-0.0462408661180324	-0.0859723051983602
1	A	26	50	20120615	23	2720	54.12	-0.0477744393050698	-0.089108606615635
1	A	26	50	20120615	23	2722	54.16	-0.0484231390661303	-0.0915765507033323
1	A	26	50	20120615	23	2724	54.2	-0.0499043156406818	-0.0927798343128775
1	A	26	50	20120615	23	2726	54.24	-0.050496800412638	-0.0949626022357223
1	A	26	50	20120615	23	2728	54.28	-0.0509703498239986	-0.096713893600687
1	A	26	50	20120615	23	2730	54.32	-0.0514403637014533	-0.0980721750166682
1	A	26	50	20120615	23	2732	54.36	-0.0522671129500166	-0.0998767115222562
1	A	26	50	20120615	23	2734	54.4	-0.0528726791974248	-0.101184576224739
1	A	26	50	20120615	23	2736	54.44	-0.0537391678470908	-0.103165748004267
1	A	26	50	20120615	23	2738	54.48	-0.0540232833517715	-0.103785314965943
1	A	26	50	20120615	23	2740	54.52	-0.0542423450325831	-0.105123302417304
1	A	26	50	20120615	23	2742	54.56	-0.0540983073812554	-0.106366184006596
1	A	26	50	20120615	23	2744	54.6	-0.0537153383485648	-0.106790165232595
1	A	26	50	20120615	23	2746	54.64	-0.0531733410007853	-0.107426914889054
1	A	26	50	20120615	23	2748	54.68	-0.0515220345346804	-0.108286261760230
1	A	26	50	20120615	23	2750	54.72	-0.050531872908985	-0.109412187887913
1	A	26	50	20120615	23	2752	54.76	-0.0496206244000697	-0.110558195848182
1	A	26	50	20120615	23	2754	54.8	-0.0487970571320218	-0.111616522567584
1	A	26	50	20120615	23	2756	54.84	-0.0467259413699264	-0.113213876786284
1	A	26	50	20120615	23	2758	54.88	-0.0459320018760101	-0.114969481502614
1	A	26	50	20120615	23	2760	54.92	-0.0440620579931623	-0.117082670118190
1	A	26	50	20120615	23	2762	54.96	-0.0426267726487098	-0.118110661956679
1	A	26	50	20120615	23	2764	55	-0.0415088368276539	-0.120436336160002
1	A	26	50	20120615	23	2766	55.04	-0.0409172005838351	-0.122464813383192
1	A	26	50	20120615	23	2768	55.08	-0.0391120276821440	-0.124540101075296
1	A	26	50	20120615	23	2770	55.12	-0.0384374478128920	-0.127316202298234
1	A	26	50	20120615	23	2772	55.16	-0.0373010565048471	-0.128601086030329
1	A	26	50	20120615	23	2774	55.2	-0.0356940856339226	-0.131066484533614
1	A	26	50	20120615	23	2776	55.24	-0.0346107980451448	-0.132924761154572
1	A	26	50	20120615	23	2778	55.28	-0.0330236968747716	-0.134118710954605
1	A	26	50	20120615	23	2780	55.32	-0.0318932452636886	-0.134863082263160
1	A	26	50	20120615	23	2782	55.36	-0.0306796378951382	-0.135451607237142
1	A	26	50	20120615	23	2784	55.4	-0.0295058406383685	-0.135174421378917
1	A	26	50	20120615	23	2786	55.44	-0.0283387608960201	-0.135956835032300
1	A	26	50	20120615	23	2788	55.48	-0.0272490386355335	-0.135813363066397
1	A	26	50	20120615	23	2790	55.52	-0.0259128189511253	-0.136110135782461
1	A	26	50	20120615	23	2792	55.56	-0.0240630276115413	-0.136709762332907
1	A	26	50	20120615	23	2794	55.6	-0.0230935842145345	-0.136273477448915
1	A	26	50	20120615	23	2796	55.64	-0.0224134182017112	-0.136271992524675
1	A	26	50	20120615	23	2798	55.68	-0.0212625312046520	-0.136010080172923
1	A	26	50	20120615	23	2800	55.72	-0.0201658792977098	-0.135944248531595
1	A	26	50	20120615	23	2802	55.76	-0.0202471258668681	-0.135796533925005
1	A	26	50	20120615	23	2804	55.8	-0.0201395042147715	-0.135854658102418
1	A	26	50	20120615	23	2806	55.84	-0.0200311754558937	-0.136271285417893
1	A	26	50	20120615	23	2808	55.88	-0.0199907289480098	-0.136778422401360
1	A	26	50	20120615	23	2810	55.92	-0.0207659301122247	-0.136380816258299
1	A	26	50	20120615	23	2812	55.96	-0.0217143724378302	-0.136927197668122
1	A	26	50	20120615	23	2814	56	-0.0224516019678953	-0.137229415106401
1	A	26	50	20120615	23	2816	56.04	-0.0230686233451586	-0.137895085430210
1	A	26	50	20120615	23	2818	56.08	-0.0235343945819262	-0.139925401131031
1	A	26	50	20120615	23	2820	56.12	-0.0241716392131315	-0.142607315730715
1	A	26	50	20120615	23	2822	56.16	-0.0245538304283629	-0.144992740457048
1	A	26	50	20120615	23	2824	56.2	-0.0242684421314760	-0.147101050035834
1	A	26	50	20120615	23	2826	56.24	-0.0246524011136603	-0.149585116158142
1	A	26	50	20120615	23	2828	56.28	-0.0252941005175871	-0.151576682407354
1	A	26	50	20120615	23	2830	56.32	-0.0254967573210751	-0.152851878776546
1	A	26	50	20120615	23	2832	56.36	-0.0260743928506264	-0.154610524052035
1	A	26	50	20120615	23	2834	56.4	-0.0269454776943701	-0.155971068209716
1	A	26	50	20120615	23	2836	56.44	-0.0287240633810887	-0.157515884394574
1	A	26	50	20120615	23	2838	56.48	-0.0297227102881584	-0.15891008683504
1	A	26	50	20120615	23	2840	56.52	-0.0310418886991400	-0.159814052144109
1	A	26	50	20120615	23	2842	56.56	-0.0323460764463605	-0.161479712877872
1	A	26	50	20120615	23	2844	56.6	-0.0321626529473207	-0.161644751600601
1	A	26	50	20120615	23	2846	56.64	-0.0327505415251992	-0.161827609414216
1	A	26	50	20120615	23	2848	56.68	-0.0322733151585764	-0.161510047758785
1	A	26	50	20120615	23	2850	56.72	-0.0323752092457454	-0.161531190251542
1	A	26	50	20120615	23	2852	56.76	-0.0326004934662314	-0.161328533448054
1	A	26	50	20120615	23	2854	56.8	-0.0330007866150612	-0.161068247441899
1	A	26	50	20120615	23	2856	56.84	-0.0329087213121506	-0.161305976741734
1	A	26	50	20120615	23	2858	56.88	-0.0328621229752704	-0.160205647879530
1	A	26	50	20120615	23	2860	56.92	-0.0329150145625032	-0.159889712569696
1	A	26	50	20120615	23	2862	56.96	-0.0332250808860535	-0.158158361615961
1	A	26	50	20120615	23	2864	57	-0.0339386930496270	-0.157624354574808
1	A	26	50	20120615	23	2866	57.04	-0.0345045906066106	-0.155738995764131
1	A	26	50	20120615	23	2868	57.08	-0.0358326078523570	-0.153822665676437
1	A	26	50	20120615	23	2870	57.12	-0.0375407657036694	-0.152079152486065
1	A	26	50	20120615	23	2872	57.16	-0.0384124869435161	-0.150163741637187
1	A	26	50	20120615	23	2874	57.2	-0.0405529698808459	-0.148352770459891
1	A	26	50	20120615	23	2876	57.24	-0.0427010895714125	-0.146395569600244
1	A	26	50	20120615	23	2878	57.28	-0.0449628413217158	-0.144869208902375
1	A	26	50	20120615	23	2880	57.32	-0.0470753935411888	-0.142603921618166
1	A	26	50	20120615	23	2882	57.36	-0.0493439335165914	-0.140867125942215
1	A	26	50	20120615	23	2884	57.4	-0.0516078065872383	-0.138792757488926
1	A	26	50	20120615	23	2886	57.44	-0.0538953677350549	-0.137086438115245
1	A	26	50	20120615	23	2888	57.48	-0.0559367143016623	-0.135723914058577
1	A	26	50	20120615	23	2890	57.52	-0.0584131436707339	-0.133140004458765
1	A	26	50	20120615	23	2892	57.56	-0.0596273167247093	-0.131215896196478
1	A	26	50	20120615	23	2894	57.6	-0.0607432726467779	-0.128753608963030
1	A	26	50	20120615	23	2896	57.64	-0.0623732951987691	-0.126853471620626
1	A	26	50	20120615	23	2898	57.68	-0.0642345416682083	-0.123435176019014
1	A	26	50	20120615	23	2900	57.72	-0.0652420981207211	-0.121639902612259
1	A	26	50	20120615	23	2902	57.76	-0.0669767017656498	-0.119376383095003
1	A	26	50	20120615	23	2904	57.8	-0.0675710957259152	-0.117762341156267
1	A	26	50	20120615	23	2906	57.84	-0.0681396095779892	-0.116710166265861
1	A	26	50	20120615	23	2908	57.88	-0.0680319879258926	-0.114542318296099
1	A	26	50	20120615	23	2910	57.92	-0.0691351452152217	-0.112597703937158
1	A	26	50	20120615	23	2912	57.96	-0.0692627779892259	-0.110002268496813
1	A	26	50	20120615	23	2914	58	-0.0695913705104433	-0.107630137377967
1	A	26	50	20120615	23	2916	58.04	-0.0698055531544647	-0.105908403076456
1	A	26	50	20120615	23	2918	58.08	-0.0706109477782362	-0.102772384501893
1	A	26	50	20120615	23	2920	58.12	-0.07073596425715	-0.101043649843248
1	A	26	50	20120615	23	2922	58.16	-0.0707942298559197	-0.0986377897309394
1	A	26	50	20120615	23	2924	58.2	-0.0708356663132972	-0.0965103882690614
1	A	26	50	20120615	23	2926	58.24	-0.0712501015977507	-0.0934824863213426
1	A	26	50	20120615	23	2928	58.28	-0.0712865175969818	-0.0919639745087445
1	A	26	50	20120615	23	2930	58.32	-0.0711122157754193	-0.0897878533896428
1	A	26	50	20120615	23	2932	58.36	-0.0715619922567964	-0.0875589962468003
1	A	26	50	20120615	23	2934	58.4	-0.0718207791965751	-0.086774121861819
1	A	26	50	20120615	23	2936	58.44	-0.0718652420709761	-0.0863761055968247
1	A	26	50	20120615	23	2938	58.48	-0.0722562933341757	-0.085878988316447
1	A	26	50	20120615	23	2940	58.52	-0.0726088638463432	-0.0857442066928851
1	A	26	50	20120615	23	2942	58.56	-0.0726415109664305	-0.0856196356912435
1	A	26	50	20120615	23	2944	58.6	-0.0731886772647805	-0.085407638007176
1	A	26	50	20120615	23	2946	58.64	-0.0735007164162503	-0.0855127918566062
1	A	26	50	20120615	23	2948	58.68	-0.073489303712802	-0.085389854271629
1	A	26	50	20120615	23	2950	58.72	-0.0740774185648504	-0.0846801170532165
1	A	26	50	20120615	23	2952	58.76	-0.0740747739854888	-0.084868023609249
1	A	26	50	20120615	23	2954	58.8	-0.074172453716242	-0.0849824759128519
1	A	26	50	20120615	23	2956	58.84	-0.0737872997235974	-0.085066402416711
1	A	26	50	20120615	23	2958	58.88	-0.0736204861628477	-0.0850974514754728
1	A	26	50	20120615	23	2960	58.92	-0.0730992565412316	-0.0850628951670762
1	A	26	50	20120615	23	2962	58.96	-0.0719495291992935	-0.0850713521641792
1	A	26	50	20120615	23	2964	59	-0.0716393426675905	-0.0848780786676775
1	A	26	50	20120615	23	2966	59.04	-0.070953541013721	-0.0845951440313213
1	A	26	50	20120615	23	2968	59.08	-0.069056811926002	-0.0840459907629162
1	A	26	50	20120615	23	2970	59.12	-0.0677209387239164	-0.0830778272291834
1	A	26	50	20120615	23	2972	59.16	-0.0658726464507086	-0.0808710035336427
1	A	26	50	20120615	23	2974	59.2	-0.0637404720180577	-0.0792268034906887
1	A	26	50	20120615	23	2976	59.24	-0.0617315745816389	-0.0771696955139285
1	A	26	50	20120615	23	2978	59.28	-0.060313182018189	-0.0756579789974977
1	A	26	50	20120615	23	2980	59.32	-0.058523713958108	-0.0745613200194876
1	A	26	50	20120615	23	2982	59.36	-0.0567409280571093	-0.0729132238181693
1	A	26	50	20120615	23	2984	59.4	-0.0550818363453434	-0.0702151235442635
1	A	26	50	20120615	23	2986	59.44	-0.053912500932363	-0.0681261109095363
1	A	26	50	20120615	23	2988	59.48	-0.052374253769502	-0.0652044941820976
1	A	26	50	20120615	23	2990	59.52	-0.051234821902298	-0.0627950985358825
1	A	26	50	20120615	23	2992	59.56	-0.0508283910666076	-0.0599993256022915
1	A	26	50	20120615	23	2994	59.6	-0.0505216976424036	-0.0567117952577243
1	A	26	50	20120615	23	2996	59.64	-0.049727581371792	-0.054011389815712
1	A	26	50	20120615	23	2998	59.68	-0.0490161110346588	-0.0505893967527411
1	A	26	50	20120615	23	3000	59.72	-0.048321824806522	-0.0473848376107716
1	A	26	50	20120615	23	3002	59.76	-0.0476999314635362	-0.0452099822128083
1	A	26	50	20120615	23	3004	59.8	-0.0466358559660032	-0.0420779446494241
1	A	26	50	20120615	23	3006	59.84	-0.0459535757039041	-0.0397605365243736
1	A	26	50	20120615	23	3008	59.88	-0.0458181788974425	-0.0365350547998555
1	A	26	50	20120615	23	3010	59.92	-0.0451882103950156	-0.0331676072468786
1	A	26	50	20120615	23	3012	59.96	-0.0449221119711195	-0.0311020917704902
1	A	26	50	20120615	23	3014	60	-0.0447712860946924	-0.0289775894464153
1	A	26	50	20120615	23	3016	60.04	-0.0444676544428509	-0.0264594407772537
1	A	26	50	20120615	23	3018	60.08	-0.0446727861200731	-0.0237091489518287
1	A	26	50	20120615	23	3020	60.12	-0.0448159752432634	-0.0214655698458019
1	A	26	50	20120615	23	3022	60.16	-0.0446425219498383	-0.0187383297014435
1	A	26	50	20120615	23	3024	60.2	-0.045314556234678	-0.0169487838596166
1	A	26	50	20120615	23	3026	60.24	-0.0464011672253274	-0.0143082350066317
1	A	26	50	20120615	23	3028	60.28	-0.046749558736418	-0.0121174060664814
1	A	26	50	20120615	23	3030	60.32	-0.0471789846846326	-0.0105926717142088
1	A	26	50	20120615	23	3032	60.36	-0.0485547316381091	-0.0089982873439894
1	A	26	50	20120615	23	3034	60.4	-0.0500193619139808	-0.00740934769598511
1	A	26	50	20120615	23	3036	60.44	-0.051530731948089	-0.00584579318142541
1	A	26	50	20120615	23	3038	60.48	-0.0522509909154056	-0.0048112959605495
1	A	26	50	20120615	23	3040	60.52	-0.0533223991102594	-0.00316939401463434
1	A	26	50	20120615	23	3042	60.56	-0.0548192734553532	-0.00185721596078646
1	A	26	50	20120615	23	3044	60.6	-0.0559223600340043	1.25157900270085e-05
1	A	26	50	20120615	23	3046	60.64	-0.0577423821781003	0.00198711147649044
1	A	26	50	20120615	23	3048	60.68	-0.0587889002142564	0.00334518076043736
1	A	26	50	20120615	23	3050	60.72	-0.0598333676407470	0.00455298985338206
1	A	26	50	20120615	23	3052	60.76	-0.0613749311344118	0.00592541340498706
1	A	26	50	20120615	23	3054	60.8	-0.0622665927854881	0.00681990348318806
1	A	26	50	20120615	23	3056	60.84	-0.063142556666022	0.00692512097222856
1	A	26	50	20120615	23	3058	60.88	-0.0630521884193863	0.00685667303580976
1	A	26	50	20120615	23	3060	60.92	-0.0636745838081867	0.00736423428334546
1	A	26	50	20120615	23	3062	60.96	-0.0636375314128525	0.00731176696018136
1	A	26	50	20120615	23	3064	61	-0.0636388042050587	0.00702934851177546
1	A	26	50	20120615	23	3066	61.04	-0.0631857608903525	0.00725993603312036
1	A	26	50	20120615	23	3068	61.08	-0.0635433447895985	0.00763845029308956
1	A	26	50	20120615	23	3070	61.12	-0.0634925745227093	0.00765499659176936
1	A	26	50	20120615	23	3072	61.16	-0.0634072974448982	0.00768412939115426
1	A	26	50	20120615	23	3074	61.2	-0.0633017971131452	0.00744413734961946
1	A	26	50	20120615	23	3076	61.24	-0.0630526833941331	0.00770810031103646
1	A	26	50	20120615	23	3078	61.28	-0.0626791188816323	0.00783983430437146
1	A	26	50	20120615	23	3080	61.32	-0.0619188376705005	0.00810075670662936
1	A	26	50	20120615	23	3082	61.36	-0.0618948667506183	0.00891074752447856
1	A	26	50	20120615	23	3084	61.4	-0.0609240091400492	0.00931478833924856
1	A	26	50	20120615	23	3086	61.44	-0.0596926533912909	0.0111914497365177
1	A	26	50	20120615	23	3088	61.48	-0.058800567476146	0.0135994311691703
1	A	26	50	20120615	23	3090	61.52	-0.0584320234217915	0.0167034885172230
1	A	26	50	20120615	23	3092	61.56	-0.0575659590361943	0.0195990907861819
1	A	26	50	20120615	23	3094	61.6	-0.056913865162584	0.0221159666631373
1	A	26	50	20120615	23	3096	61.64	-0.056497308557787	0.0239967999904154
1	A	26	50	20120615	23	3098	61.68	-0.0555747463403729	0.0268169539658217
1	A	26	50	20120615	23	3100	61.72	-0.0546540650269968	0.0300491673468967
1	A	26	50	20120615	23	3102	61.76	-0.0529271759170508	0.0321646823437828
1	A	26	50	20120615	23	3104	61.8	-0.0513856336365895	0.0344933758930610
1	A	26	50	20120615	23	3106	61.84	-0.0499138757243634	0.0375465074107327
1	A	26	50	20120615	23	3108	61.88	-0.0480527636052126	0.0391317064638645
1	A	26	50	20120615	23	3110	61.92	-0.0462118252425291	0.0406557195672202
1	A	26	50	20120615	23	3112	61.96	-0.0446991965583504	0.0426610602565297
1	A	26	50	20120615	23	3114	62	-0.042647703009433	0.0453008666473943
1	A	26	50	20120615	23	3116	62.04	-0.0405439896247249	0.0473581938272566
1	A	26	50	20120615	23	3118	62.08	-0.0381678279972256	0.049908445144284
1	A	26	50	20120615	23	3120	62.12	-0.0366384974508753	0.0522997388569007
1	A	26	50	20120615	23	3122	62.16	-0.0350793269983590	0.0532302913809422
1	A	26	50	20120615	23	3124	62.2	-0.0343278139113139	0.0541655108097395
1	A	26	50	20120615	23	3126	62.24	-0.0331452485304575	0.0554356160101068
1	A	26	50	20120615	23	3128	62.28	-0.0320334645383979	0.0565113375563258
1	A	26	50	20120615	23	3130	62.32	-0.0300219578779565	0.0575672601126717
1	A	26	50	20120615	23	3132	62.36	-0.0285592367903941	0.0587088133002193
1	A	26	50	20120615	23	3134	62.4	-0.0267249310893180	0.0596286885118649
1	A	26	50	20120615	23	3136	62.44	-0.0254935046298817	0.0603375630600043
1	A	26	50	20120615	23	3138	62.48	-0.0241003628495879	0.0609657567244105
1	A	26	50	20120615	23	3140	62.52	-0.0228168226203781	0.0619002690464266
1	A	26	50	20120615	23	3142	62.56	-0.0201610002609195	0.0630243566964789
1	A	26	50	20120615	23	3144	62.6	-0.0183168657755850	0.0647134933753773
1	A	26	50	20120615	23	3146	62.64	-0.0167543719211971	0.0652799566177859
1	A	26	50	20120615	23	3148	62.68	-0.0150428199573351	0.0667915387839284
1	A	26	50	20120615	23	3150	62.72	-0.0122755575691616	0.0690782514036074
1	A	26	50	20120615	23	3152	62.76	-0.0118768907659286	0.0702883939489301
1	A	26	50	20120615	23	3154	62.8	-0.0114554551243414	0.071325295332862
1	A	26	50	20120615	23	3156	62.84	-0.0110056645008286	0.0713733078833046
1	A	26	50	20120615	23	3158	62.88	-0.0110143619142372	0.0710799292797904
1	A	26	50	20120615	23	3160	62.92	-0.0109708041365161	0.0717194366526955
1	A	26	50	20120615	23	3162	62.96	-0.0107666624087876	0.0730673943096714
1	A	26	50	20120615	23	3164	63	-0.0108655866474756	0.0736658187785895
1	A	26	50	20120615	23	3166	63.04	-0.0101768646425999	0.0752619002050838
1	A	26	50	20120615	23	3168	63.08	-0.0101930573878891	0.0765630473931452
1	A	26	50	20120615	23	3170	63.12	-0.0100203112012452	0.0773450367824595
1	A	26	50	20120615	23	3172	63.16	-0.00915601458260089	0.0793354716608215
1	A	26	50	20120615	23	3174	63.2	-0.00896014600421219	0.0803124103897088
1	A	26	50	20120615	23	3176	63.24	-0.0086152193163494	0.0806306084412426
1	A	26	50	20120615	23	3178	63.28	-0.00869674872822021	0.0813744140643728
1	A	26	50	20120615	23	3180	63.32	-0.00836985326327767	0.0820381751998727
1	A	26	50	20120615	23	3182	63.36	-0.00910736563605523	0.0821654544204863
1	A	26	50	20120615	23	3184	63.4	-0.00889473862695245	0.0818157901171895
1	A	26	50	20120615	23	3186	63.44	-0.00947796030007512	0.082208800066173
1	A	26	50	20120615	23	3188	63.48	-0.00948043517380927	0.08259792092786
1	A	26	50	20120615	23	3190	63.52	-0.00925635303485125	0.0827220181679582
1	A	26	50	20120615	23	3192	63.56	-0.00936673240339447	0.0830755008478734
1	A	26	50	20120615	23	3194	63.6	-0.00920409784372156	0.0828570048524866
1	A	26	50	20120615	23	3196	63.64	-0.00960672444492919	0.0827722934601006
1	A	26	50	20120615	23	3198	63.68	-0.00905574684102862	0.0822312153511365
1	A	26	50	20120615	23	3200	63.72	-0.0091045372089305	0.0824219927607007
1	A	26	50	20120615	23	3202	63.76	-0.00902816967656233	0.082770172139757
1	A	26	50	20120615	23	3204	63.8	-0.009540468539532	0.0825895063571637
1	A	26	50	20120615	23	3206	63.84	-0.00978724880616611	0.0829010576049545
1	A	26	50	20120615	23	3208	63.88	-0.00979665332635589	0.0826440242899932
1	A	26	50	20120615	23	3210	63.92	-0.0101014870597254	0.082781556558934
1	A	26	50	20120615	23	3212	63.96	-0.00998439017676093	0.0823555954339473
1	A	26	50	20120615	23	3214	64	-0.0091663383416062	0.0816769850560426
1	A	26	50	20120615	23	3216	64.04	-0.00909166786551289	0.0815720504097144
1	A	26	50	20120615	23	3218	64.08	-0.00799070260720544	0.0814642873362617
1	A	26	50	20120615	23	3220	64.12	-0.00749912197292456	0.0816991882089718
1	A	26	50	20120615	23	3222	64.16	-0.00629032293048616	0.0813253408537584
1	A	26	50	20120615	23	3224	64.2	-0.00480370163371955	0.0824813190196423
1	A	26	50	20120615	23	3226	64.24	-0.00187726950910092	0.083412578650465
1	A	26	50	20120615	23	3228	64.28	-0.00065574254460115	0.0839770619938861
1	A	26	50	20120615	23	3230	64.32	0.000388442039177031	0.0844962905033114
1	A	26	50	20120615	23	3232	64.36	0.00213959198278551	0.0851218678726272
1	A	26	50	20120615	23	3234	64.4	0.00463624460579896	0.0857985690622227
1	A	26	50	20120615	23	3236	64.44	0.00601927475912176	0.0862907860926067
1	A	26	50	20120615	23	3238	64.48	0.00856606125292136	0.0874755435044847
1	A	26	50	20120615	23	3240	64.52	0.0107465664340663	0.0887986110027628
1	A	26	50	20120615	23	3242	64.56	0.0128315414890730	0.090296263165316
1	A	26	50	20120615	23	3244	64.6	0.0153910559049339	0.0923654697391019
1	A	26	50	20120615	23	3246	64.64	0.0164558880067228	0.0934283219419039
1	A	26	50	20120615	23	3248	64.68	0.0173461354442366	0.0943114983116058
1	A	26	50	20120615	23	3250	64.72	0.0186716778162489	0.0958429501782999
1	A	26	50	20120615	23	3252	64.76	0.0201179233158098	0.0974082724598118
1	A	26	50	20120615	23	3254	64.8	0.0210042109553490	0.0989100258416959
1	A	26	50	20120615	23	3256	64.84	0.0220396274150404	0.100513814732106
1	A	26	50	20120615	23	3258	64.88	0.0226042521798179	0.101298491127188
1	A	26	50	20120615	23	3260	64.92	0.0235115408907584	0.102982890190653
1	A	26	50	20120615	23	3262	64.96	0.0245176124190306	0.104542767749950
1	A	26	50	20120615	23	3264	65	0.0252880759678114	0.104445469856859
1	A	26	50	20120615	23	3266	65.04	0.0251552106036265	0.104910675408202
1	A	26	50	20120615	23	3268	65.08	0.0262194770199904	0.105790952640101
1	A	26	50	20120615	23	3270	65.12	0.0273365643129089	0.107397640668313
1	A	26	50	20120615	23	3272	65.16	0.0282289330707663	0.108144345429246
1	A	26	50	20120615	23	3274	65.2	0.0288953812120346	0.108596540215815
1	A	26	50	20120615	23	3276	65.24	0.0292825221747343	0.108885393335929
1	A	26	50	20120615	23	3278	65.28	0.0302733909072110	0.109062665005973
1	A	26	50	20120615	23	3280	65.32	0.0314969684813762	0.110207895148782
1	A	26	50	20120615	23	3282	65.36	0.0323351021491166	0.110748619704356
1	A	26	50	20120615	23	3284	65.4	0.0327803672892297	0.111283404562967
1	A	26	50	20120615	23	3286	65.44	0.0342213094879317	0.112494112793715
1	A	26	50	20120615	23	3288	65.48	0.0350902730113318	0.114167905255462
1	A	26	50	20120615	23	3290	65.52	0.0359545696299762	0.115600291462111
1	A	26	50	20120615	23	3292	65.56	0.0369597926301110	0.116953976684015
1	A	26	50	20120615	23	3294	65.6	0.0373325793251525	0.118481893016803
1	A	26	50	20120615	23	3296	65.64	0.0379471965393598	0.120410031787742
1	A	26	50	20120615	23	3298	65.68	0.0376819607857368	0.121267823023999
1	A	26	50	20120615	23	3300	65.72	0.0374530703206667	0.122992951438060
1	A	26	50	20120615	23	3302	65.76	0.0380064520876233	0.124864945930573
1	A	26	50	20120615	23	3304	65.8	0.0382064925960210	0.125988609316557
1	A	26	50	20120615	23	3306	65.84	0.0377850569544338	0.127692736659217
1	A	26	50	20120615	23	3308	65.88	0.0375534087729171	0.129146265358624
1	A	26	50	20120615	23	3310	65.92	0.0376161291444083	0.130326638708458
1	A	26	50	20120615	23	3312	65.96	0.0373878043647632	0.131638251076881
1	A	26	50	20120615	23	3314	66	0.0366508576774106	0.132882900433126
1	A	26	50	20120615	23	3316	66.04	0.0360404831038903	0.133568228325452
1	A	26	50	20120615	23	3318	66.08	0.0363817328364909	0.133572046702070
1	A	26	50	20120615	23	3320	66.12	0.0358905057556007	0.134083072772834
1	A	26	50	20120615	23	3322	66.16	0.0358957383457814	0.134256031091512
1	A	26	50	20120615	23	3324	66.2	0.0356628173720586	0.134993826307002
1	A	26	50	20120615	23	3326	66.24	0.0355682064847358	0.134770239142791
1	A	26	50	20120615	23	3328	66.28	0.0362032590849195	0.134623090221626
1	A	26	50	20120615	23	3330	66.32	0.0366239876197254	0.133966188021904
1	A	26	50	20120615	23	3332	66.36	0.0367845715697329	0.133327599887814
1	A	26	50	20120615	23	3334	66.4	0.0376743947431781	0.132912952471326
1	A	26	50	20120615	23	3336	66.44	0.0380374233646393	0.132718215263788
1	A	26	50	20120615	23	3338	66.48	0.0389492375589793	0.132732710952802
1	A	26	50	20120615	23	3340	66.52	0.0395005687162705	0.132085213273269
1	A	26	50	20120615	23	3342	66.56	0.0411221059868874	0.132040524124698
1	A	26	50	20120615	23	3344	66.6	0.0414162624078611	0.131081687329409
1	A	26	50	20120615	23	3346	66.64	0.042900691673606	0.130875707124050
1	A	26	50	20120615	23	3348	66.68	0.0445370781866279	0.130394733091487
1	A	26	50	20120615	23	3350	66.72	0.0457898592708561	0.130394945223521
1	A	26	50	20120615	23	3352	66.76	0.0471899306976054	0.130957802221345
1	A	26	50	20120615	23	3354	66.8	0.0477404840374373	0.131011118072647
1	A	26	50	20120615	23	3356	66.84	0.047321381848228	0.130406329642698
1	A	26	50	20120615	23	3358	66.88	0.0476436104084147	0.129997834055207
1	A	26	50	20120615	23	3360	66.92	0.0470358521299849	0.129089555394772
1	A	26	50	20120615	23	3362	66.96	0.0466069918671953	0.128446441777283
1	A	26	50	20120615	23	3364	67	0.0459729999271834	0.127331051540640
1	A	26	50	20120615	23	3366	67.04	0.0453673629690971	0.125934162094406
1	A	26	50	20120615	23	3368	67.08	0.0450992987883493	0.123656641862882
1	A	26	50	20120615	23	3370	67.12	0.0450771663460982	0.121461287439332
1	A	26	50	20120615	23	3372	67.16	0.0451753834780050	0.118015626805288
1	A	26	50	20120615	23	3374	67.2	0.0455439982430375	0.114835555478258
1	A	26	50	20120615	23	3376	67.24	0.0460682472106092	0.111577631694619
1	A	26	50	20120615	23	3378	67.28	0.046131321135491	0.108933618018406
1	A	26	50	20120615	23	3380	67.32	0.0466739548793736	0.106231480164780
1	A	26	50	20120615	23	3382	67.36	0.0466940367119593	0.103225993502025
1	A	26	50	20120615	23	3384	67.4	0.0472458628439973	0.101064792336006
1	A	26	50	20120615	23	3386	67.44	0.0473522117038878	0.0974243237837449
1	A	26	50	20120615	23	3388	67.48	0.0479462521107626	0.0941857040152329
1	A	26	50	20120615	23	3390	67.52	0.0482525000576945	0.0910991122046751
1	A	26	50	20120615	23	3392	67.56	0.0491172209404075	0.087997105466288
1	A	26	50	20120615	23	3394	67.6	0.0496287419859178	0.0849442426491931
1	A	26	50	20120615	23	3396	67.64	0.0498520463074166	0.0819886777251896
1	A	26	50	20120615	23	3398	67.68	0.0501469805458495	0.0788582452941986
1	A	26	50	20120615	23	3400	67.72	0.0504525920966783	0.0756847500602334
1	A	26	50	20120615	23	3402	67.76	0.0503385357728729	0.0736214831834092
1	A	26	50	20120615	23	3404	67.8	0.0507406673993337	0.0703257291869768
1	A	26	50	20120615	23	3406	67.84	0.0506416724499676	0.0677480421268394
1	A	26	50	20120615	23	3408	67.88	0.050438096407664	0.0641892444078055
1	A	26	50	20120615	23	3410	67.92	0.0509622888066932	0.0617492168958295
1	A	26	50	20120615	23	3412	67.96	0.0515384111277327	0.057421044572458
1	A	26	50	20120615	23	3414	68	0.052133300062745	0.0551143915415493
1	A	26	50	20120615	23	3416	68.04	0.0527261497018003	0.050905963508931
1	A	26	50	20120615	23	3418	68.08	0.0532361674382938	0.0486351084659267
1	A	26	50	20120615	23	3420	68.12	0.053081947449317	0.0459459106663961
1	A	26	50	20120615	23	3422	68.16	0.05334530936997	0.0437853812518197
1	A	26	50	20120615	23	3424	68.2	0.0537884249054683	0.0411172835186397
1	A	26	50	20120615	23	3426	68.24	0.0541443258905751	0.0371938874010906
1	A	26	50	20120615	23	3428	68.28	0.0542227440326087	0.0355202363607001
1	A	26	50	20120615	23	3430	68.32	0.0541922677303396	0.0333962997220501
1	A	26	50	20120615	23	3432	68.36	0.0540743223192377	0.0306470685567968
1	A	26	50	20120615	23	3434	68.4	0.0540376234772941	0.0276720581963106
1	A	26	50	20120615	23	3436	68.44	0.0540842218141743	0.0258381767593033
1	A	26	50	20120615	23	3438	68.48	0.0542333506343265	0.0235706974440724
1	A	26	50	20120615	23	3440	68.52	0.0543225167994341	0.0211243201132013
1	A	26	50	20120615	23	3442	68.56	0.0543686908722456	0.0180903370471642
1	A	26	50	20120615	23	3444	68.6	0.0545805400638891	0.0160149786443817
1	A	26	50	20120615	23	3446	68.64	0.0542422601797695	0.0128301697019175
1	A	26	50	20120615	23	3448	68.68	0.054051270638171	0.0106575841167218
1	A	26	50	20120615	23	3450	68.72	0.0535741856929044	0.00947438233976226
1	A	26	50	20120615	23	3452	68.76	0.0531321732439847	0.00923064263228726
1	A	26	50	20120615	23	3454	68.8	0.0529454263430733	0.00904728984392566
1	A	26	50	20120615	23	3456	68.84	0.0530536136805949	0.00920653029104886
1	A	26	50	20120615	23	3458	68.88	0.0528280466173964	0.00896441692917056
1	A	26	50	20120615	23	3460	68.92	0.0522417136744365	0.00909353462741526
1	A	26	50	20120615	23	3462	68.96	0.0522159042769232	0.00907918035975716
1	A	26	50	20120615	23	3464	69	0.0518982012001361	0.00920087343679936
1	A	26	50	20120615	23	3466	69.04	0.0513652548191558	0.00908512005671916
1	A	26	50	20120615	23	3468	69.08	0.0514165200607918	0.00821856069637496
1	A	26	50	20120615	23	3470	69.12	0.0506131053360076	0.00809213000389886
1	A	26	50	20120615	23	3472	69.16	0.0510317832611482	0.00734790011669996
1	A	26	50	20120615	23	3474	69.2	0.0511860032501250	0.00705310729962336
1	A	26	50	20120615	23	3476	69.24	0.0524655836813601	0.00614588929936096
1	A	26	50	20120615	23	3478	69.28	0.0536503410932382	0.00472665527884146
1	A	26	50	20120615	23	3480	69.32	0.0553812677829048	0.00292388654020636
1	A	26	50	20120615	23	3482	69.36	0.0563827431170993	0.000662629764649909
1	A	26	50	20120615	23	3484	69.4	0.057156742199786	-0.00190416785105725
1	A	26	50	20120615	23	3486	69.44	0.0576169980036604	-0.00449620917885278
1	A	26	50	20120615	23	3488	69.48	0.058426069582694	-0.00644980379391498
1	A	26	50	20120615	23	3490	69.52	0.0593623496716631	-0.0086725939605749
1	A	26	50	20120615	23	3492	69.56	0.0612100196909036	-0.0112866263092653
1	A	26	50	20120615	23	3494	69.6	0.062225142185975	-0.0140002192927468
1	A	26	50	20120615	23	3496	69.64	0.0641027935327378	-0.0161335604515866
1	A	26	50	20120615	23	3498	69.68	0.0657800508177122	-0.0179124996916957
1	A	26	50	20120615	23	3500	69.72	0.0676111745382729	-0.0199580181883121
1	A	26	50	20120615	23	3502	69.76	0.0692733704488081	-0.0216574079155378
1	A	26	50	20120615	23	3504	69.8	0.0713446983429379	-0.0235399382990907
1	A	26	50	20120615	23	3506	69.84	0.0726995856463694	-0.0248043159345304
1	A	26	50	20120615	23	3508	69.88	0.0744958490026176	-0.0274840385031931
1	A	26	50	20120615	23	3510	69.92	0.0761352760747986	-0.0295999141245376
1	A	26	50	20120615	23	3512	69.96	0.077469233017507	-0.0316428163260636
1	A	26	50	20120615	23	3514	70	0.0788442021535243	-0.0343962194213259
1	A	26	50	20120615	23	3516	70.04	0.0805602796007859	-0.0373082972782865
1	A	26	50	20120615	23	3518	70.08	0.0822490627262938	-0.039222788888349
1	A	26	50	20120615	23	3520	70.12	0.0836029600802317	-0.0420442156559615
1	A	26	50	20120615	23	3522	70.16	0.0848220828816754	-0.0438384991132224
1	A	26	50	20120615	23	3524	70.2	0.0851583121561296	-0.0452872901971955
1	A	26	50	20120615	23	3526	70.24	0.0848684690865212	-0.0452471972427022
1	A	26	50	20120615	23	3528	70.28	0.0855464430683229	-0.046182699514212
1	A	26	50	20120615	23	3530	70.32	0.085604991509805	-0.0467558802710418
1	A	26	50	20120615	23	3532	70.36	0.0857514333241888	-0.0467481728071269
1	A	26	50	20120615	23	3534	70.4	0.0852920260484519	-0.0471484659559566
1	A	26	50	20120615	23	3536	70.44	0.085122815395714	-0.0478999083323235
1	A	26	50	20120615	23	3538	70.48	0.0845935459699959	-0.0481980952619499
1	A	26	50	20120615	23	3540	70.52	0.0842812876154239	-0.0490200361844011
1	A	26	50	20120615	23	3542	70.56	0.0839519879874253	-0.0491980149612258
1	A	26	50	20120615	23	3544	70.6	0.0825922216472036	-0.0511059304782233
1	A	26	50	20120615	23	3546	70.64	0.0819085908111524	-0.0519527615593723
1	A	26	50	20120615	23	3548	70.68	0.0806251212926207	-0.0540977699801017
1	A	26	50	20120615	23	3550	70.72	0.0788198776802515	-0.0569561784323702
1	A	26	50	20120615	23	3552	70.76	0.0780144123458019	-0.0583843219983327
1	A	26	50	20120615	23	3554	70.8	0.0774299885911512	-0.0615602921060321
1	A	26	50	20120615	23	3556	70.84	0.0760460391990129	-0.0632125178109526
1	A	26	50	20120615	23	3558	70.88	0.075060403056717	-0.0658096503075726
1	A	26	50	20120615	23	3560	70.92	0.0736770193500036	-0.06804043078086
1	A	26	50	20120615	23	3562	70.96	0.0734256428892918	-0.0702687363804131
1	A	26	50	20120615	23	3564	71	0.0728639101912494	-0.0732685732599867
1	A	26	50	20120615	23	3566	71.04	0.0725739751977595	-0.0747139207339356
1	A	26	50	20120615	23	3568	71.08	0.0721898960074224	-0.077328214712135
1	A	26	50	20120615	23	3570	71.12	0.071968720077335	-0.0788646092552294
1	A	26	50	20120615	23	3572	71.16	0.0721578357859634	-0.0793896713955994
1	A	26	50	20120615	23	3574	71.2	0.0717977557997797	-0.0795800457542983
1	A	26	50	20120615	23	3576	71.24	0.0722347902169599	-0.0821835704962202
1	A	26	50	20120615	23	3578	71.28	0.0724314578260113	-0.0839074049048714
1	A	26	50	20120615	23	3580	71.32	0.0731299079938505	-0.0865959962189159
1	A	26	50	20120615	23	3582	71.36	0.0732372342874446	-0.0887839385370532
1	A	26	50	20120615	23	3584	71.4	0.0741906617158575	-0.0913759445095098
1	A	26	50	20120615	23	3586	71.44	0.0749154108112347	-0.0941032907198854
1	A	26	50	20120615	23	3588	71.48	0.0758999650801554	-0.0967546795198258
1	A	26	50	20120615	23	3590	71.52	0.0764636988903885	-0.098906235749349
1	A	26	50	20120615	23	3592	71.56	0.0775368253547207	-0.101894730636152
1	A	26	50	20120615	23	3594	71.6	0.0786368996584838	-0.104791223859656
1	A	26	50	20120615	23	3596	71.64	0.0793322472538993	-0.107444733979940
1	A	26	50	20120615	23	3598	71.68	0.0797317625852697	-0.109211793826125
1	A	26	50	20120615	23	3600	71.72	0.080628868958561	-0.110481262630389
1	A	26	50	20120615	23	3602	71.76	0.0811379858410153	-0.112093466091494
1	A	26	50	20120615	23	3604	71.8	0.08116825001125	-0.114448980200983
1	A	26	50	20120615	23	3606	71.84	0.0812723361294408	-0.114780471860003
1	A	26	50	20120615	23	3608	71.88	0.0816000801225207	-0.115732591140871
1	A	26	50	20120615	23	3610	71.92	0.0812050902745499	-0.116186977958461
1	A	26	50	20120615	23	3612	71.96	0.0811376322876247	-0.115881083564920
1	A	26	50	20120615	23	3614	72	0.080956047266216	-0.115958016782713
1	A	26	50	20120615	23	3616	72.04	0.0809047113139019	-0.115931570989097
1	A	26	50	20120615	23	3618	72.08	0.0803781996046304	-0.116533036017174
1	A	26	50	20120615	23	3620	72.12	0.0807560067578184	-0.116826980306113
1	A	26	50	20120615	23	3622	72.16	0.0802990743558156	-0.119722016889647
1	A	26	50	20120615	23	3624	72.2	0.0799687847783234	-0.121776232799672
1	A	26	50	20120615	23	3626	72.24	0.080301124965481	-0.123756131786995
1	A	26	50	20120615	23	3628	72.28	0.0802238381942974	-0.126708514730483
1	A	26	50	20120615	23	3630	72.32	0.0801835331077697	-0.128677807116087
1	A	26	50	20120615	23	3632	72.36	0.0799011146593638	-0.130781732632830
1	A	26	50	20120615	23	3634	72.4	0.0796947809006136	-0.132946752175467
1	A	26	50	20120615	23	3636	72.44	0.0791188424273372	-0.135180148943844
1	A	26	50	20120615	23	3638	72.48	0.0786157359525229	-0.136609565302013
1	A	26	50	20120615	23	3640	72.52	0.0784332316922987	-0.138417000945404
1	A	26	50	20120615	23	3642	72.56	0.0787343177597279	-0.140101470719547
1	A	26	50	20120615	23	3644	72.6	0.0786667183514465	-0.141775616734684
1	A	26	50	20120615	23	3646	72.64	0.079410806817289	-0.142983142984916
1	A	26	50	20120615	23	3648	72.68	0.0796215953487608	-0.144137070541134
1	A	26	50	20120615	23	3650	72.72	0.0800658705393803	-0.144609205738933
1	A	26	50	20120615	23	3652	72.76	0.080946572035348	-0.144782093346933
1	A	26	50	20120615	23	3654	72.8	0.0812441932795495	-0.14530613018247
1	A	26	50	20120615	23	3656	72.84	0.0814857409560029	-0.145548243544348
1	A	26	50	20120615	23	3658	72.88	0.0825034797461647	-0.146087553886359
1	A	26	50	20120615	23	3660	72.92	0.0837494018946154	-0.146933253596659
1	A	26	50	20120615	23	3662	72.96	0.085468519901036	-0.147646582917520
1	A	26	50	20120615	23	3664	73	0.0866888447840078	-0.148937901321322
1	A	26	50	20120615	23	3666	73.04	0.0874207710132141	-0.149658372420673
1	A	26	50	20120615	23	3668	73.08	0.0887867598931102	-0.150276525168787
1	A	26	50	20120615	23	3670	73.12	0.089355839430609	-0.150592743321333
1	A	26	50	20120615	23	3672	73.16	0.090109615259354	-0.150572944331460
1	A	26	50	20120615	23	3674	73.2	0.0906389553957503	-0.150638988104823
1	A	26	50	20120615	23	3676	73.24	0.0908698257598077	-0.15018467199791
1	A	26	50	20120615	23	3678	73.28	0.0915366274544666	-0.150526204573224
1	A	26	50	20120615	23	3680	73.32	0.0917318596367522	-0.151076262938309
1	A	26	50	20120615	23	3682	73.36	0.0916043682841043	-0.150715850611938
1	A	26	50	20120615	23	3684	73.4	0.0914378446371348	-0.150576904129435
1	A	26	50	20120615	23	3686	73.44	0.091376609189884	-0.151049675723336
1	A	26	50	20120615	23	3688	73.48	0.0910789879456827	-0.151188905048552
1	A	26	50	20120615	23	3690	73.52	0.0905748208106966	-0.152074909845378
1	A	26	50	20120615	23	3692	73.56	0.090852218800956	-0.152241574913704
1	A	26	50	20120615	23	3694	73.6	0.0903334852662777	-0.153772885359042
1	A	26	50	20120615	23	3696	73.64	0.0895540414613758	-0.154939823680034
1	A	26	50	20120615	23	3698	73.68	0.0893716079118296	-0.156990433345475
1	A	26	50	20120615	23	3700	73.72	0.0892094683269035	-0.158575271774148
1	A	26	50	20120615	23	3702	73.76	0.0899848109124746	-0.160735836544064
1	A	26	50	20120615	23	3704	73.8	0.0902475010816854	-0.163523605028892
1	A	26	50	20120615	23	3706	73.84	0.0909955493455026	-0.165578528045698
1	A	26	50	20120615	23	3708	73.88	0.0913487491827053	-0.168004257858558
1	A	26	50	20120615	23	3710	73.92	0.0914066612280845	-0.170114335204297
1	A	26	50	20120615	23	3712	73.96	0.0909703056334143	-0.172145923697324
1	A	26	50	20120615	23	3714	74	0.0904351672214123	-0.174437515353794
1	A	26	50	20120615	23	3716	74.04	0.0904324802156438	-0.176541723713248
1	A	26	50	20120615	23	3718	74.08	0.090416004627642	-0.179943826569571
1	A	26	50	20120615	23	3720	74.12	0.0904961905366287	-0.181853439142844
1	A	26	50	20120615	23	3722	74.16	0.0898962104327919	-0.184102392260407
1	A	26	50	20120615	23	3724	74.2	0.0889644558272224	-0.185513565263621
1	A	26	50	20120615	23	3726	74.24	0.0888497631073139	-0.186534768877011
1	A	26	50	20120615	23	3728	74.28	0.0880666423471498	-0.18771386943464
1	A	26	50	20120615	23	3730	74.32	0.08694884794745	-0.190623472417866
1	A	26	50	20120615	23	3732	74.36	0.0860847634608402	-0.19083419023866
1	A	26	50	20120615	23	3734	74.4	0.085351140175359	-0.191287799238791
1	A	26	50	20120615	23	3736	74.44	0.0846153248588564	-0.191418331150598
1	A	26	50	20120615	23	3738	74.48	0.084669913502364	-0.191219492723728
1	A	26	50	20120615	23	3740	74.52	0.0846301741012613	-0.19121114886371
1	A	26	50	20120615	23	3742	74.56	0.0840546598920536	-0.191481192943445
1	A	26	50	20120615	23	3744	74.6	0.0833549070213914	-0.192927650575041
1	A	26	50	20120615	23	3746	74.64	0.0821826653995403	-0.193101457421856
1	A	26	50	20120615	23	3748	74.68	0.082004262358647	-0.193953026118439
1	A	26	50	20120615	23	3750	74.72	0.0817574820920129	-0.193751500685801
1	A	26	50	20120615	23	3752	74.76	0.0805643101094387	-0.193701578947049
1	A	26	50	20120615	23	3754	74.8	0.079468577441312	-0.194264153102161
1	A	26	50	20120615	23	3756	74.84	0.0776610003765649	-0.194267193661320
1	A	26	50	20120615	23	3758	74.88	0.0761100323627103	-0.194630222282782
1	A	26	50	20120615	23	3760	74.92	0.074708263879686	-0.194358976121518
1	A	26	50	20120615	23	3762	74.96	0.072585529322564	-0.195607726697094
1	A	26	50	20120615	23	3764	75	0.071179730330887	-0.19619045339547
1	A	26	50	20120615	23	3766	75.04	0.0694215800301448	-0.196944512066927
1	A	26	50	20120615	23	3768	75.08	0.0684528437399193	-0.197699702109234
1	A	26	50	20120615	23	3770	75.12	0.0678549142457479	-0.197490115659291
1	A	26	50	20120615	23	3772	75.16	0.0675621013276586	-0.197717874753511
1	A	26	50	20120615	23	3774	75.2	0.0676171142352349	-0.197725087242679
1	A	26	50	20120615	23	3776	75.24	0.066921109030513	-0.198163705579049
1	A	26	50	20120615	23	3778	75.28	0.0657964556950358	-0.198395990156669
1	A	26	50	20120615	23	3780	75.32	0.0641111373927557	-0.19923560874865
1	A	26	50	20120615	23	3782	75.36	0.0630295468602528	-0.19945170058098
1	A	26	50	20120615	23	3784	75.4	0.0617243691635387	-0.200137452737375
1	A	26	50	20120615	23	3786	75.44	0.0603745730289317	-0.200034851543425
1	A	26	50	20120615	23	3788	75.48	0.0594441619262464	-0.199681156731475
1	A	26	50	20120615	23	3790	75.52	0.0578272915603852	-0.199872499826464
1	A	26	50	20120615	23	3792	75.56	0.0555724694565376	-0.200014486868126
1	A	26	50	20120615	23	3794	75.6	0.0542644633326987	-0.199854539314222
1	A	26	50	20120615	23	3796	75.64	0.0521678210158025	-0.199996738487919
1	A	26	50	20120615	23	3798	75.68	0.0512078528496636	-0.200338695327301
1	A	26	50	20120615	23	3800	75.72	0.0510695427632635	-0.200034356568678
1	A	26	50	20120615	23	3802	75.76	0.0504308839184958	-0.199722663899531
1	A	26	50	20120615	23	3804	75.8	0.0506696738785025	-0.200070772567909
1	A	26	50	20120615	23	3806	75.84	0.0504803106825008	-0.199916481868254
1	A	26	50	20120615	23	3808	75.88	0.050159213493164	-0.200328088725583
1	A	26	50	20120615	23	3810	75.92	0.0496110643163881	-0.2002695402841
1	A	26	50	20120615	23	3812	75.96	0.0488989370770552	-0.201079248259237
1	A	26	50	20120615	23	3814	76	0.0479852136944059	-0.201292935928512
1	A	26	50	20120615	23	3816	76.04	0.0466943195546718	-0.202330685840581
1	A	26	50	20120615	23	3818	76.08	0.0455488065691496	-0.203213155103502
1	A	26	50	20120615	23	3820	76.12	0.0431319155910539	-0.203421044497171
1	A	26	50	20120615	23	3822	76.16	0.0417827558525500	-0.204278057915969
1	A	26	50	20120615	23	3824	76.2	0.0397873005160416	-0.204890412388476
1	A	26	50	20120615	23	3826	76.24	0.0383073260230181	-0.204881220000321
1	A	26	50	20120615	23	3828	76.28	0.0367029007365058	-0.205044561666775
1	A	26	50	20120615	23	3830	76.32	0.0353021222029753	-0.205639238469753
1	A	26	50	20120615	23	3832	76.36	0.0336284004519067	-0.206315939659349
1	A	26	50	20120615	23	3834	76.4	0.0332819181291253	-0.206526657480142
1	A	26	50	20120615	23	3836	76.44	0.0319836700788668	-0.208386348314663
1	A	26	50	20120615	23	3838	76.48	0.0313161612774267	-0.209148609424782
1	A	26	50	20120615	23	3840	76.52	0.0309201814799623	-0.209977338572332
1	A	26	50	20120615	23	3842	76.56	0.0301098371087225	-0.211029513462738
1	A	26	50	20120615	23	3844	76.6	0.0295582938193970	-0.211170934818975
1	A	26	50	20120615	23	3846	76.64	0.0293504044257281	-0.211863899464538
1	A	26	50	20120615	23	3848	76.68	0.0286567326733841	-0.212952136800784
1	A	26	50	20120615	23	3850	76.72	0.0287055230412860	-0.21395693553685
1	A	26	50	20120615	23	3852	76.76	0.0286058209851387	-0.214209372657734
1	A	26	50	20120615	23	3854	76.8	0.0286871382649751	-0.215263668868483
1	A	26	50	20120615	23	3856	76.84	0.0292323175932700	-0.216098761977064
1	A	26	50	20120615	23	3858	76.88	0.0298170949013113	-0.218085024925417
1	A	26	50	20120615	23	3860	76.92	0.0301706482919045	-0.219691571532273
1	A	26	50	20120615	23	3862	76.96	0.0305927910402729	-0.221205487150794
1	A	26	50	20120615	23	3864	77	0.0310396825259828	-0.223288623728169
1	A	26	50	20120615	23	3866	77.04	0.0322601488303108	-0.225073361243884
1	A	26	50	20120615	23	3868	77.08	0.0328173489738858	-0.226426763623075
1	A	26	50	20120615	23	3870	77.12	0.0334905146295754	-0.228302010806782
1	A	26	50	20120615	23	3872	77.16	0.0343043945347211	-0.230568288040485
1	A	26	50	20120615	23	3874	77.2	0.0345490534810117	-0.231750570578629
1	A	26	50	20120615	23	3876	77.24	0.0352010059332656	-0.233082759754384
1	A	26	50	20120615	23	3878	77.28	0.0361718635438348	-0.233872598028969
1	A	26	50	20120615	23	3880	77.32	0.0368153307147145	-0.235309439008341
1	A	26	50	20120615	23	3882	77.36	0.0380181193495128	-0.236687590124873
1	A	26	50	20120615	23	3884	77.4	0.0384565255538485	-0.237604000513291
1	A	26	50	20120615	23	3886	77.44	0.0388136144783477	-0.238159079336522
1	A	26	50	20120615	23	3888	77.48	0.039489608561162	-0.238572029696735
1	A	26	50	20120615	23	3890	77.52	0.0391593896943479	-0.23855718045433
1	A	26	50	20120615	23	3892	77.56	0.0397837649821357	-0.23879547543959
1	A	26	50	20120615	23	3894	77.6	0.0395447628900946	-0.239037305958756
1	A	26	50	20120615	23	3896	77.64	0.0409773612287785	-0.239553493909022
1	A	26	50	20120615	23	3898	77.68	0.0416731543014661	-0.239721785322945
1	A	26	50	20120615	23	3900	77.72	0.0421737859025462	-0.240413335754945
1	A	26	50	20120615	23	3902	77.76	0.0432054546962974	-0.241056095819044
1	A	26	50	20120615	23	3904	77.8	0.0441989397238644	-0.241341059851862
1	A	26	50	20120615	23	3906	77.84	0.0462488422825243	-0.241657136583052
1	A	26	50	20120615	23	3908	77.88	0.0485999723299695	-0.242735474424362
1	A	26	50	20120615	23	3910	77.92	0.0497886188291441	-0.24324671262716
1	A	26	50	20120615	23	3912	77.96	0.0513583958833783	-0.243525312698947
1	A	26	50	20120615	23	3914	78	0.0525491637028964	-0.243924120923536
1	A	26	50	20120615	23	3916	78.04	0.052778973406782	-0.243732494985835
1	A	26	50	20120615	23	3918	78.08	0.0537144756782918	-0.244182922005451
1	A	26	50	20120615	23	3920	78.12	0.054534012437687	-0.243953112301565
1	A	26	50	20120615	23	3922	78.16	0.0550622212032334	-0.244758506925336
1	A	26	50	20120615	23	3924	78.2	0.0546238149988977	-0.245467027920085
1	A	26	50	20120615	23	3926	78.24	0.0552976877613685	-0.246442128171341
1	A	26	50	20120615	23	3928	78.28	0.055432745156575	-0.247461069043031
1	A	26	50	20120615	23	3930	78.32	0.0555748736195936	-0.248296162151613
1	A	26	50	20120615	23	3932	78.36	0.0556123502789965	-0.24956400461028
1	A	26	50	20120615	23	3934	78.4	0.0562303616057535	-0.252075647897055
1	A	26	50	20120615	23	3936	78.44	0.0569063556885679	-0.253614312252917
1	A	26	50	20120615	23	3938	78.48	0.0575455802187605	-0.255291569537891
1	A	26	50	20120615	23	3940	78.52	0.0584591621800536	-0.257042365928109
1	A	26	50	20120615	23	3942	78.56	0.0589421161116040	-0.257533805141034
1	A	26	50	20120615	23	3944	78.6	0.0592362725325776	-0.257962311850433
1	A	26	50	20120615	23	3946	78.64	0.059673971630132	-0.258381626171676
1	A	26	50	20120615	23	3948	78.68	0.0605373490099608	-0.258518097780445
1	A	26	50	20120615	23	3950	78.72	0.0608138277614047	-0.25864608410784
1	A	26	50	20120615	23	3952	78.76	0.0617118533735117	-0.258873772491382
1	A	26	50	20120615	23	3954	78.8	0.0616270005597692	-0.259078833457926
