# Supplementary material for: How Do Ants Make Sense of Gravity? A Boltzmann Walker Analysis of Lasius niger Trajectories on Various Inclines
Source: PLoS One. 2013 Oct 29;8(10):e76531. doi: 10.1371/journal.pone.0076531 (PMC3812222; doi:10.1371/journal.pone.0076531)
Supplement: Dataset S1 — Trajectories for . (ZIP) [file pone.0076531.s005.zip › Incline1/1-A-26-50-20120615-24.txt]

Pente	Colonie	Temperature	Humidite	Date	Indiv	Frame	Time	X	Y
1	A	26	50	20120615	24	10	0	0	0
1	A	26	50	20120615	24	12	0.04	0.00149175489199802	-0.0005770981283976
1	A	26	50	20120615	24	14	0.08	0.0017608090222395	-0.00122883844861720
1	A	26	50	20120615	24	16	0.12	0.00253007048949235	-0.0029261068554993
1	A	26	50	20120615	24	18	0.16	0.00341530453992755	-0.0050480565240942
1	A	26	50	20120615	24	20	0.2	0.00401319160769205	-0.0067833389915328
1	A	26	50	20120615	24	22	0.24	0.00562605267810385	-0.0079107995409313
1	A	26	50	20120615	24	24	0.28	0.00673625275097365	-0.0083162121428568
1	A	26	50	20120615	24	26	0.32	0.00828827435393215	-0.0078896216928348
1	A	26	50	20120615	24	28	0.36	0.0100316602650833	-0.0079685913781577
1	A	26	50	20120615	24	30	0.4	0.0116685389244249	-0.0071561992256796
1	A	26	50	20120615	24	32	0.44	0.0133463364389801	-0.0054481375408895
1	A	26	50	20120615	24	34	0.48	0.0139773726726467	-0.0037732702768354
1	A	26	50	20120615	24	36	0.52	0.0133587885893968	-0.0025293350984399
1	A	26	50	20120615	24	38	0.56	0.0130890909919845	-0.0009595651152735
1	A	26	50	20120615	24	40	0.6	0.0123489269687774	0.000421025519654101
1	A	26	50	20120615	24	42	0.64	0.0102197294556755	0.00198532956740188
1	A	26	50	20120615	24	44	0.68	0.00855985285538255	0.00225599590110446
1	A	26	50	20120615	24	46	0.72	0.00667032918576365	0.00335739249454844
1	A	26	50	20120615	24	48	0.76	0.00459679511847655	0.00461065441138786
1	A	26	50	20120615	24	50	0.8	0.00378927917436155	0.00498697664033534
1	A	26	50	20120615	24	52	0.84	0.00400459318923285	0.00594093439883411
1	A	26	50	20120615	24	54	0.88	0.00381777557764335	0.00682538356074224
1	A	26	50	20120615	24	56	0.92	0.00299171929372565	0.00846557430824694
1	A	26	50	20120615	24	58	0.96	0.00162941444015941	0.00965342177675878
1	A	26	50	20120615	24	60	1	-0.0002818810472522	0.0113703194678866
1	A	26	50	20120615	24	62	1.04	-0.000813915260484771	0.0118472842050004
1	A	26	50	20120615	24	64	1.08	-0.0021784475004117	0.0137186140171393
1	A	26	50	20120615	24	66	1.12	-0.00219327552961318	0.0165115231682665
1	A	26	50	20120615	24	68	1.16	-0.00271122205444417	0.0181057569247415
1	A	26	50	20120615	24	70	1.2	-0.00182535372922619	0.0205756901038143
1	A	26	50	20120615	24	72	1.24	-0.00157319237998726	0.0217199232260626
1	A	26	50	20120615	24	74	1.28	-0.0011438442135186	0.0233326994436606
1	A	26	50	20120615	24	76	1.32	-0.00203594427079917	0.0237364715578538
1	A	26	50	20120615	24	78	1.36	-0.00235884458242801	0.0238947574108224
1	A	26	50	20120615	24	80	1.4	-0.00278488348916072	0.0243366355094537
1	A	26	50	20120615	24	82	1.44	-0.00471141005663909	0.024241119525451
1	A	26	50	20120615	24	84	1.48	-0.00532444335165658	0.0240702542428451
1	A	26	50	20120615	24	86	1.52	-0.00739768750516335	0.0236979978778894
1	A	26	50	20120615	24	88	1.56	-0.008421896322373	0.0224559577456674
1	A	26	50	20120615	24	90	1.6	-0.00886011867894555	0.0217541825496110
1	A	26	50	20120615	24	92	1.64	-0.00906173603546527	0.0201354807771866
1	A	26	50	20120615	24	94	1.68	-0.0105233752496526	0.0170101890124949
1	A	26	50	20120615	24	96	1.72	-0.0105135818207331	0.0159554473244736
1	A	26	50	20120615	24	98	1.76	-0.0104458544261243	0.0148584991397901
1	A	26	50	20120615	24	100	1.8	-0.0106100665410260	0.0129154326375929
1	A	26	50	20120615	24	102	1.84	-0.0110955801991243	0.0117997029896943
1	A	26	50	20120615	24	104	1.88	-0.0115773603334180	0.0112736721130340
1	A	26	50	20120615	24	106	1.92	-0.0122161280726300	0.00719684372346229
1	A	26	50	20120615	24	108	1.96	-0.0132699547644764	0.0042898259226279
1	A	26	50	20120615	24	110	2	-0.0135825030328287	0.00248303374640785
1	A	26	50	20120615	24	112	2.04	-0.0132877031446842	0.000250902699168502
1	A	26	50	20120615	24	114	2.08	-0.0121400122702759	-0.000891131320990298
1	A	26	50	20120615	24	116	2.12	-0.0109874777144165	-0.0019095984311367
1	A	26	50	20120615	24	118	2.16	-0.00968411728213005	-0.0022791536481883
1	A	26	50	20120615	24	120	2.2	-0.00882503911153089	-0.0024062348789031
1	A	26	50	20120615	24	122	2.24	-0.00719280331531455	-0.0019091600249324
1	A	26	50	20120615	24	124	2.28	-0.00490511488827734	-0.0013919255566301
1	A	26	50	20120615	24	126	2.32	-0.00330205431785275	-0.000192764379619199
1	A	26	50	20120615	24	128	2.36	-0.00188576186154296	-8.67620020509989e-06
1	A	26	50	20120615	24	130	2.4	-0.000332403826767981	0.00069374953409
1	A	26	50	20120615	24	132	2.44	0.00076944531501596	0.000585597551907501
1	A	26	50	20120615	24	134	2.48	0.00306418310168685	0.000671050911439101
1	A	26	50	20120615	24	136	2.52	0.00487658312965645	0.0004956323561371
1	A	26	50	20120615	24	138	2.56	0.00672153078778935	-0.000582457997798899
1	A	26	50	20120615	24	140	2.6	0.00865797806340775	-0.0012891758702558
1	A	26	50	20120615	24	142	2.64	0.0116775715064478	-0.0021189303226392
1	A	26	50	20120615	24	144	2.68	0.0131896698605405	-0.0024861803715841
1	A	26	50	20120615	24	146	2.72	0.0133161571215591	-0.0022667792795175
1	A	26	50	20120615	24	148	2.76	0.0155825262791435	-0.002357904130409
1	A	26	50	20120615	24	150	2.8	0.0160565353099119	-0.0007461602887114
1	A	26	50	20120615	24	152	2.84	0.0165486604164143	0.000562814571417701
1	A	26	50	20120615	24	154	2.88	0.0163094108370000	0.00218509430415489
1	A	26	50	20120615	24	156	2.92	0.0162343160968378	0.00359888360245927
1	A	26	50	20120615	24	158	2.96	0.0148937830610645	0.00499824792242745
1	A	26	50	20120615	24	160	3	0.0140037477555850	0.00687201018189368
1	A	26	50	20120615	24	162	3.04	0.0131404410864342	0.00736154020650913
1	A	26	50	20120615	24	164	3.08	0.0112446878060732	0.00851384141713073
1	A	26	50	20120615	24	166	3.12	0.00932849913973575	0.00920673535201543
1	A	26	50	20120615	24	168	3.16	0.00693955302163255	0.00996229308984888
1	A	26	50	20120615	24	170	3.2	0.00430185380897585	0.0106824177068771
1	A	26	50	20120615	24	172	3.24	0.00206476594320035	0.0114355429973832
1	A	26	50	20120615	24	174	3.28	0.00172000896096503	0.0125071633242714
1	A	26	50	20120615	24	176	3.32	0.000913376900326479	0.0136144996146774
1	A	26	50	20120615	24	178	3.36	-0.000337374787439721	0.0143010508017349
1	A	26	50	20120615	24	180	3.4	-0.00165441066487435	0.0148994964838565
1	A	26	50	20120615	24	182	3.44	-0.00241338372846093	0.0158611546352024
1	A	26	50	20120615	24	184	3.48	-0.00265160800304268	0.015956896893375
1	A	26	50	20120615	24	186	3.52	-0.0035241770639201	0.0168766158344220
1	A	26	50	20120615	24	188	3.56	-0.00424013045804607	0.0180722139003624
1	A	26	50	20120615	24	190	3.6	-0.00452730773508936	0.0189000874487078
1	A	26	50	20120615	24	192	3.64	-0.00373389150019118	0.0200511158671232
1	A	26	50	20120615	24	194	3.68	-0.00349978258707594	0.0211061616110604
1	A	26	50	20120615	24	196	3.72	-0.00281013427231689	0.022538399325286
1	A	26	50	20120615	24	198	3.76	-0.00351031140704781	0.0218318582295244
1	A	26	50	20120615	24	200	3.8	-0.00461435257985342	0.0242259450139267
1	A	26	50	20120615	24	202	3.84	-0.00534780615970698	0.0238759695836463
1	A	26	50	20120615	24	204	3.88	-0.00667815685783135	0.0241026821598303
1	A	26	50	20120615	24	206	3.92	-0.00689339309095673	0.0230549973974852
1	A	26	50	20120615	24	208	3.96	-0.0074418746079197	0.0231278930355578
1	A	26	50	20120615	24	210	4	-0.00808819849019545	0.0223910170588833
1	A	26	50	20120615	24	212	4.04	-0.00840950781156662	0.0210435402345186
1	A	26	50	20120615	24	214	4.08	-0.00939411157796201	0.0199084782872223
1	A	26	50	20120615	24	216	4.12	-0.0098258568364189	0.0185536758366045
1	A	26	50	20120615	24	218	4.16	-0.0101834831620718	0.0169143336172372
1	A	26	50	20120615	24	220	4.2	-0.0106708020637825	0.015717164360029
1	A	26	50	20120615	24	222	4.24	-0.0114580544488691	0.0146686784457009
1	A	26	50	20120615	24	224	4.28	-0.0120410031787742	0.0135426009971664
1	A	26	50	20120615	24	226	4.32	-0.0129550164752037	0.0122280682777371
1	A	26	50	20120615	24	228	4.36	-0.0141433872027337	0.0102211365981700
1	A	26	50	20120615	24	230	4.4	-0.014834414375716	0.00813732119828452
1	A	26	50	20120615	24	232	4.44	-0.0160451791750061	0.00638730262552593
1	A	26	50	20120615	24	234	4.48	-0.0157332390184857	0.00686552601271021
1	A	26	50	20120615	24	236	4.52	-0.0159521380647376	0.00617235630618084
1	A	26	50	20120615	24	238	4.56	-0.015169102864494	0.0042990190178901
1	A	26	50	20120615	24	240	4.6	-0.0148535345430793	0.00368434452803348
1	A	26	50	20120615	24	242	4.64	-0.0136070113538646	0.00279844579722392
1	A	26	50	20120615	24	244	4.68	-0.0132317709982923	0.0021580403987067
1	A	26	50	20120615	24	246	4.72	-0.011936598862532	0.00212419119709129
1	A	26	50	20120615	24	248	4.76	-0.0101944857435871	0.0011656372445148
1	A	26	50	20120615	24	250	4.8	-0.00968929330376834	0.0010643159138386
1	A	26	50	20120615	24	252	4.84	-0.0069464755970204	-0.000241590102860199
1	A	26	50	20120615	24	254	4.88	-0.00503175064172003	-0.000345188317371799
1	A	26	50	20120615	24	256	4.92	-0.00258582585918889	-0.0016459395256357
1	A	26	50	20120615	24	258	4.96	-0.000190360216563230	-0.0019729764119345
1	A	26	50	20120615	24	260	5	0.00062772697393055	-0.0016358632540038
1	A	26	50	20120615	24	262	5.04	0.00236717430031035	-0.0014803351174818
1	A	26	50	20120615	24	264	5.08	0.00562145931245335	-0.0023146829355158
1	A	26	50	20120615	24	266	5.12	0.00647052753803665	-0.0027204464038261
1	A	26	50	20120615	24	268	5.16	0.00848205838152995	-0.0037883655924002
1	A	26	50	20120615	24	270	5.2	0.00973280158401475	-0.0039120965511858
1	A	26	50	20120615	24	272	5.24	0.0106685442718301	-0.0052191551519379
1	A	26	50	20120615	24	274	5.28	0.0120308908446964	-0.0070960647436872
1	A	26	50	20120615	24	276	5.32	0.0134544035683489	-0.0081099490947847
1	A	26	50	20120615	24	278	5.36	0.0150673381778659	-0.0104910364281217
1	A	26	50	20120615	24	280	5.4	0.0157579721994780	-0.0126221827275127
1	A	26	50	20120615	24	282	5.44	0.0160651973679816	-0.0139065135021039
1	A	26	50	20120615	24	284	5.48	0.0161887854911972	-0.0149611066977012
1	A	26	50	20120615	24	286	5.52	0.0170626209803198	-0.0164187436875069
1	A	26	50	20120615	24	288	5.56	0.0177407575966812	-0.0181364262671619
1	A	26	50	20120615	24	290	5.6	0.0176896549896048	-0.0203006467791361
1	A	26	50	20120615	24	292	5.64	0.0180350271547398	-0.021687544806552
1	A	26	50	20120615	24	294	5.68	0.0180128381439461	-0.0229161994074061
1	A	26	50	20120615	24	296	5.72	0.0185444975905847	-0.023835947339831
1	A	26	50	20120615	24	298	5.76	0.0197970453295750	-0.0243609246273874
1	A	26	50	20120615	24	300	5.8	0.0196462406663514	-0.0241653883891859
1	A	26	50	20120615	24	302	5.84	0.0194964895922317	-0.0232920973722848
1	A	26	50	20120615	24	304	5.88	0.0190378177075472	-0.0223654056512686
1	A	26	50	20120615	24	306	5.92	0.0189419057437471	-0.0219442811366652
1	A	26	50	20120615	24	308	5.96	0.0187703757807669	-0.0221928857387947
1	A	26	50	20120615	24	310	6	0.0185846966110952	-0.021319884635674
1	A	26	50	20120615	24	312	6.04	0.0190815381198281	-0.020974363978115
1	A	26	50	20120615	24	314	6.08	0.0191159317936649	-0.0204567335300152
1	A	26	50	20120615	24	316	6.12	0.0193185320286106	-0.0185645723521025
1	A	26	50	20120615	24	318	6.16	0.0188501727810238	-0.0172447999714247
1	A	26	50	20120615	24	320	6.2	0.0189152138769709	-0.0159983248654711
1	A	26	50	20120615	24	322	6.24	0.0179620820191925	-0.0126892998889694
1	A	26	50	20120615	24	324	6.28	0.0170264807527334	-0.0114041615984341
1	A	26	50	20120615	24	326	6.32	0.0164480391214515	-0.0096129469846036
1	A	26	50	20120615	24	328	6.36	0.0153585926326097	-0.0079223324525325
1	A	26	50	20120615	24	330	6.4	0.0143373960902879	-0.0066078138752389
1	A	26	50	20120615	24	332	6.44	0.0130353720898177	-0.0049651623961357
1	A	26	50	20120615	24	334	6.48	0.0112872132078937	-0.0036064355028823
1	A	26	50	20120615	24	336	6.52	0.00847161300015825	-0.0022269125991942
1	A	26	50	20120615	24	338	6.56	0.00753173373767285	-0.0015055151899599
1	A	26	50	20120615	24	340	6.6	0.00508325629966165	-0.0005386668748401
1	A	26	50	20120615	24	342	6.64	0.00416991546178105	0.0005591453943301
1	A	26	50	20120615	24	344	6.68	0.00394180210706345	0.0015001623916264
1	A	26	50	20120615	24	346	6.72	0.00423308767450545	0.00265482533889711
1	A	26	50	20120615	24	348	6.76	0.00394345673693145	0.00412009201087188
1	A	26	50	20120615	24	350	6.8	0.00317203859399595	0.00511884498395882
1	A	26	50	20120615	24	352	6.84	0.00227935163808705	0.00650304186347054
1	A	26	50	20120615	24	354	6.88	0.00135314074968202	0.00800349416887715
1	A	26	50	20120615	24	356	6.92	0.00120306440644298	0.00927276498324263
1	A	26	50	20120615	24	358	6.96	0.00068895535011349	0.00938711829189612
1	A	26	50	20120615	24	360	7	-0.000173368440611310	0.0100764271954002
1	A	26	50	20120615	24	362	7.04	-0.00087123333616775	0.0114136014739630
1	A	26	50	20120615	24	364	7.08	-0.00059573039208185	0.0120229719558540
1	A	26	50	20120615	24	366	7.12	-0.00121958949191931	0.0133500346074458
1	A	26	50	20120615	24	368	7.16	-0.00182871955750464	0.0143782527201048
1	A	26	50	20120615	24	370	7.2	-0.00329158206642337	0.0151160762198661
1	A	26	50	20120615	24	372	7.24	-0.00340417680051205	0.0165196923729095
1	A	26	50	20120615	24	374	7.28	-0.00324694595086097	0.0170675176947796
1	A	26	50	20120615	24	376	7.32	-0.00264625449760231	0.017067697299902
1	A	26	50	20120615	24	378	7.36	-0.00199178969495476	0.0173858295905053
1	A	26	50	20120615	24	380	7.4	-0.00095392523158683	0.0179786947859098
1	A	26	50	20120615	24	382	7.44	0.00047635662528195	0.0178079963805042
1	A	26	50	20120615	24	384	7.48	0.00147658038047375	0.0187001317931238
1	A	26	50	20120615	24	386	7.52	0.0015363804009587	0.0180777576175269
1	A	26	50	20120615	24	388	7.56	0.00107324667248495	0.0186280069014428
1	A	26	50	20120615	24	390	7.6	0.00091710335306333	0.0188861150187115
1	A	26	50	20120615	24	392	7.64	0.000404132738651549	0.0186567649342337
1	A	26	50	20120615	24	394	7.68	-4.45201500502805e-05	0.0188996497496102
1	A	26	50	20120615	24	396	7.72	-0.00111108678477335	0.0194446544225301
1	A	26	50	20120615	24	398	7.76	-0.00264332778263498	0.0196521450079744
1	A	26	50	20120615	24	400	7.8	-0.00391259859700046	0.0192079405280330
1	A	26	50	20120615	24	402	7.84	-0.00481205963587318	0.0188821127943300
1	A	26	50	20120615	24	404	7.88	-0.00722354124709273	0.0191259302835510
1	A	26	50	20120615	24	406	7.92	-0.0082963919397802	0.0166938647939311
1	A	26	50	20120615	24	408	7.96	-0.0105034843358978	0.0171647554837944
1	A	26	50	20120615	24	410	8	-0.0120813309634295	0.0158858311769415
1	A	26	50	20120615	24	412	8.04	-0.0124916635436278	0.0145932273237211
1	A	26	50	20120615	24	414	8.08	-0.0132846767276607	0.0134590916863082
1	A	26	50	20120615	24	416	8.12	-0.0134669617847828	0.0128205106232865
1	A	26	50	20120615	24	418	8.16	-0.0133060384235204	0.0118063497934375
1	A	26	50	20120615	24	420	8.2	-0.0145186699847128	0.00922869101757127
1	A	26	50	20120615	24	422	8.24	-0.0150007188195833	0.00754012002409779
1	A	26	50	20120615	24	424	8.28	-0.0156130400580721	0.00550144137137577
1	A	26	50	20120615	24	426	8.32	-0.0163591557990564	0.00532799302769818
1	A	26	50	20120615	24	428	8.36	-0.0176183432707221	0.00511540844500225
1	A	26	50	20120615	24	430	8.4	-0.0186255320277086	0.00544023915814373
1	A	26	50	20120615	24	432	8.44	-0.0194544167387512	0.00665647696392022
1	A	26	50	20120615	24	434	8.48	-0.0205013802521793	0.00755268531159948
1	A	26	50	20120615	24	436	8.52	-0.0210425078586179	0.00898660593996425
1	A	26	50	20120615	24	438	8.56	-0.0212366157411215	0.0100993869525853
1	A	26	50	20120615	24	440	8.6	-0.0207651098683585	0.0111034715108024
1	A	26	50	20120615	24	442	8.64	-0.0208470847575015	0.0127987388054937
1	A	26	50	20120615	24	444	8.68	-0.0207246421472713	0.0133683981705532
1	A	26	50	20120615	24	446	8.72	-0.0204513524474104	0.0156071335951289
1	A	26	50	20120615	24	448	8.76	-0.0206608611156082	0.0181481288843906
1	A	26	50	20120615	24	450	8.8	-0.0202318311471910	0.0197260659508796
1	A	26	50	20120615	24	452	8.84	-0.0195313640986799	0.0206194317292985
1	A	26	50	20120615	24	454	8.88	-0.0181290843774528	0.0211870426060129
1	A	26	50	20120615	24	456	8.92	-0.0171242170520290	0.0215359976812081
1	A	26	50	20120615	24	458	8.96	-0.0169879243412756	0.0209832855443733
1	A	26	50	20120615	24	460	9	-0.0134119205929352	0.0219769353278204
1	A	26	50	20120615	24	462	9.04	-0.0112448009431581	0.0235666315800806
1	A	26	50	20120615	24	464	9.08	-0.00921700254247822	0.0250016482239562
1	A	26	50	20120615	24	466	9.12	-0.00660286412777061	0.0270498325131377
1	A	26	50	20120615	24	468	9.16	-0.00585682404721193	0.0283280977257599
1	A	26	50	20120615	24	470	9.2	-0.00431775664048473	0.0292793189810155
1	A	26	50	20120615	24	472	9.24	-0.00310575440432755	0.0292051929771437
1	A	26	50	20120615	24	474	9.28	-0.00170643958183405	0.0290082425253798
1	A	26	50	20120615	24	476	9.32	-0.000230290536496831	0.028774904358656
1	A	26	50	20120615	24	478	9.36	0.00079343744810162	0.027666182138959
1	A	26	50	20120615	24	480	9.4	0.00263164637860975	0.0265980124931629
1	A	26	50	20120615	24	482	9.44	0.00373758259758895	0.0259931321393325
1	A	26	50	20120615	24	484	9.48	0.00665855585785685	0.0251346479384296
1	A	26	50	20120615	24	486	9.52	0.00857804671286245	0.0243596801194525
1	A	26	50	20120615	24	488	9.56	0.0100984182162951	0.0230350357730524
1	A	26	50	20120615	24	490	9.6	0.0119957483447782	0.0216109015025392
1	A	26	50	20120615	24	492	9.64	0.0138482761876054	0.0206805823237355
1	A	26	50	20120615	24	494	9.68	0.0151976975556184	0.0193470001476211
1	A	26	50	20120615	24	496	9.72	0.0173569188226496	0.0178786222058091
1	A	26	50	20120615	24	498	9.76	0.0194665011936416	0.0159032487018864
1	A	26	50	20120615	24	500	9.8	0.0219114643109503	0.0145241783465383
1	A	26	50	20120615	24	502	9.84	0.0226078937797409	0.0141296834733143
1	A	26	50	20120615	24	504	9.88	0.0225767810813687	0.0131353499176098
1	A	26	50	20120615	24	506	9.92	0.0226721697861508	0.0129090050369520
1	A	26	50	20120615	24	508	9.96	0.0227833269721533	0.0119194798073595
1	A	26	50	20120615	24	510	10	0.0227708111821263	0.0113308134120217
1	A	26	50	20120615	24	512	10.04	0.0224889584191453	0.0105121251807639
1	A	26	50	20120615	24	514	10.08	0.0221136968503696	0.008846535157679
1	A	26	50	20120615	24	516	10.12	0.0218659973449200	0.00735602477361587
1	A	26	50	20120615	24	518	10.16	0.0217472741163588	0.00521582467899855
1	A	26	50	20120615	24	520	10.2	0.0213834676774383	0.00327616006752574
1	A	26	50	20120615	24	522	10.24	0.0223358698010185	0.000350081496297701
1	A	26	50	20120615	24	524	10.28	0.0223988730152222	-0.001752217674848
1	A	26	50	20120615	24	526	10.32	0.0225765689493343	-0.0033403087947149
1	A	26	50	20120615	24	528	10.36	0.0230028058459658	-0.0051635199903941
1	A	26	50	20120615	24	530	10.4	0.0232391633586452	-0.0071558216306585
1	A	26	50	20120615	24	532	10.44	0.0238903662777111	-0.0093283789315829
1	A	26	50	20120615	24	534	10.48	0.0232935893675931	-0.010581916620067
1	A	26	50	20120615	24	536	10.52	0.0226358244975978	-0.0120548341874142
1	A	26	50	20120615	24	538	10.56	0.0214760703815025	-0.0142096289659952
1	A	26	50	20120615	24	540	10.6	0.0208216762895330	-0.0162423155958534
1	A	26	50	20120615	24	542	10.64	0.0204323312749965	-0.0183417276500116
1	A	26	50	20120615	24	544	10.68	0.0195233737920524	-0.0198853841797487
1	A	26	50	20120615	24	546	10.72	0.0191352711641304	-0.0212126660344427
1	A	26	50	20120615	24	548	10.76	0.0183278754281681	-0.0232415180242266
1	A	26	50	20120615	24	550	10.8	0.0172425937982675	-0.0253984906916936
1	A	26	50	20120615	24	552	10.84	0.0161233710428697	-0.0257777969112577
1	A	26	50	20120615	24	554	10.88	0.0156614888933986	-0.0272219918011531
1	A	26	50	20120615	24	556	10.92	0.0137096620452894	-0.0291757985482497
1	A	26	50	20120615	24	558	10.96	0.0125258945829050	-0.0305900828213009
1	A	26	50	20120615	24	560	11	0.0114309397322376	-0.0331447889110498
1	A	26	50	20120615	24	562	11.04	0.0102367778001699	-0.0342194497970971
1	A	26	50	20120615	24	564	11.08	0.00898350174119485	-0.0361292037917257
1	A	26	50	20120615	24	566	11.12	0.00756893462543115	-0.0369619634479291
1	A	26	50	20120615	24	568	11.16	0.00596846913689345	-0.0372175118386499
1	A	26	50	20120615	24	570	11.2	0.00537188314560635	-0.0367704082209057
1	A	26	50	20120615	24	572	11.24	0.00399373202907385	-0.0368197642742325
1	A	26	50	20120615	24	574	11.28	0.00226683584806005	-0.0366985661719371
1	A	26	50	20120615	24	576	11.32	-1.30178358416413e-05	-0.0372656658104487
1	A	26	50	20120615	24	578	11.36	-0.00185397034066082	-0.0372996776466238
1	A	26	50	20120615	24	580	11.4	-0.00436879560795078	-0.0373192645044627
1	A	26	50	20120615	24	582	11.44	-0.0071101778879329	-0.0380113099112099
1	A	26	50	20120615	24	584	11.48	-0.00809687469040061	-0.0381674390884959
1	A	26	50	20120615	24	586	11.52	-0.0092566712329028	-0.0382050571692551
1	A	26	50	20120615	24	588	11.56	-0.0110281151411313	-0.0383618934533222
1	A	26	50	20120615	24	590	11.6	-0.0128991903948291	-0.0384216439763325
1	A	26	50	20120615	24	592	11.64	-0.0154715741541076	-0.0384932738932667
1	A	26	50	20120615	24	594	11.68	-0.0157184958420979	-0.0378662115997105
1	A	26	50	20120615	24	596	11.72	-0.0166610691814196	-0.0373497408067318
1	A	26	50	20120615	24	598	11.76	-0.0167341840225943	-0.0371145570913092
1	A	26	50	20120615	24	600	11.8	-0.0165743778900461	-0.0373436596884136
1	A	26	50	20120615	24	602	11.84	-0.0175258607748108	-0.0370650596166261
1	A	26	50	20120615	24	604	11.88	-0.0181611255070287	-0.0366990611466839
1	A	26	50	20120615	24	606	11.92	-0.0187052441751518	-0.0351914387785161
1	A	26	50	20120615	24	608	11.96	-0.0192065121723350	-0.0343479310992387
1	A	26	50	20120615	24	610	12	-0.0207531668348242	-0.0332507135068715
1	A	26	50	20120615	24	612	12.04	-0.0224701635209014	-0.0315160391512647
1	A	26	50	20120615	24	614	12.08	-0.0239734018270260	-0.0305035329512837
1	A	26	50	20120615	24	616	12.12	-0.0251021563818341	-0.0297908400265257
1	A	26	50	20120615	24	618	12.16	-0.0265389973612051	-0.0291818796665679
1	A	26	50	20120615	24	620	12.2	-0.0283900614929952	-0.0292626312609794
1	A	26	50	20120615	24	622	12.24	-0.0293648081908608	-0.0295827385008225
1	A	26	50	20120615	24	624	12.28	-0.0311123518898853	-0.0295616667187432
1	A	26	50	20120615	24	626	12.32	-0.0318264590282056	-0.0293909004310866
1	A	26	50	20120615	24	628	12.36	-0.0321329898178499	-0.0292318721159978
1	A	26	50	20120615	24	630	12.4	-0.0323914373463736	-0.0291175329494799
1	A	26	50	20120615	24	632	12.44	-0.0331518599788617	-0.0285620298621797
1	A	26	50	20120615	24	634	12.48	-0.0340273288846488	-0.0293945066756707
1	A	26	50	20120615	24	636	12.52	-0.0344961406805755	-0.0297063407661739
1	A	26	50	20120615	24	638	12.56	-0.0338970091048761	-0.0292487719680681
1	A	26	50	20120615	24	640	12.6	-0.0342135101001352	-0.0294623182159865
1	A	26	50	20120615	24	642	12.64	-0.0348634826534018	-0.0294015070328044
1	A	26	50	20120615	24	644	12.68	-0.0346830997135212	-0.0293624040278048
1	A	26	50	20120615	24	646	12.72	-0.0348714022493512	-0.029721260719257
1	A	26	50	20120615	24	648	12.76	-0.0336471882790828	-0.0290183258680794
1	A	26	50	20120615	24	650	12.8	-0.0330833413317647	-0.028093147355575
1	A	26	50	20120615	24	652	12.84	-0.0333304044411113	-0.0273632717360342
1	A	26	50	20120615	24	654	12.88	-0.0328297657689633	-0.0261323473224125
1	A	26	50	20120615	24	656	12.92	-0.0324924121947271	-0.0263370476644982
1	A	26	50	20120615	24	658	12.96	-0.0318909471666498	-0.025904298314412
1	A	26	50	20120615	24	660	13	-0.0308215895814615	-0.0250779026192393
1	A	26	50	20120615	24	662	13.04	-0.0299616133852501	-0.0237591414012586
1	A	26	50	20120615	24	664	13.08	-0.0288120274646683	-0.0225167265024425
1	A	26	50	20120615	24	666	13.12	-0.0276603909344210	-0.0215625990383163
1	A	26	50	20120615	24	668	13.16	-0.0271112164528124	-0.0201594516970688
1	A	26	50	20120615	24	670	13.2	-0.0260357989625093	-0.0179786424600079
1	A	26	50	20120615	24	672	13.24	-0.0251509608918715	-0.0169895061391451
1	A	26	50	20120615	24	674	13.28	-0.0244828864050064	-0.0148116172530905
1	A	26	50	20120615	24	676	13.32	-0.0243274926187729	-0.0122278207903636
1	A	26	50	20120615	24	678	13.36	-0.0237366200502778	-0.0106082775608696
1	A	26	50	20120615	24	680	13.4	-0.0242259662271301	-0.0074600684653996
1	A	26	50	20120615	24	682	13.44	-0.0238869863072972	-0.005661040321637
1	A	26	50	20120615	24	684	13.48	-0.0251578771032982	-0.0040020893241206
1	A	26	50	20120615	24	686	13.52	-0.0262238045134911	-0.0023665166910039
1	A	26	50	20120615	24	688	13.56	-0.0268160630112773	-0.0019911985536857
1	A	26	50	20120615	24	690	13.6	-0.0273006645016279	-0.0015493063129188
1	A	26	50	20120615	24	692	13.64	-0.0279337372028243	-0.001317021735299
1	A	26	50	20120615	24	694	13.68	-0.0278149361925172	-0.0007198064189766
1	A	26	50	20120615	24	696	13.72	-0.0272150904389687	-0.000175694821921400
1	A	26	50	20120615	24	698	13.76	-0.0270844312479412	-0.000297727310218598
1	A	26	50	20120615	24	700	13.8	-0.0267978620827296	0.000777449763779001
1	A	26	50	20120615	24	702	13.84	-0.0264674240128134	0.00131180328725390
1	A	26	50	20120615	24	704	13.88	-0.0259126563165656	0.00206801156332603
1	A	26	50	20120615	24	706	13.92	-0.0245373124139543	0.00226046481596157
1	A	26	50	20120615	24	708	13.96	-0.0236580392736846	0.00328967287811421
1	A	26	50	20120615	24	710	14	-0.0223449631942245	0.00328050170316222
1	A	26	50	20120615	24	712	14.04	-0.0208395116438750	0.00493793878506005
1	A	26	50	20120615	24	714	14.08	-0.0193442495022422	0.00590043839347556
1	A	26	50	20120615	24	716	14.12	-0.0184009124875970	0.00809176230837267
1	A	26	50	20120615	24	718	14.16	-0.0173560915077157	0.00931367111053427
1	A	26	50	20120615	24	720	14.2	-0.0167615490550262	0.00912782223523501
1	A	26	50	20120615	24	722	14.24	-0.0162245509521897	0.00891035154468109
1	A	26	50	20120615	24	724	14.28	-0.0156973533493404	0.00860551074024375
1	A	26	50	20120615	24	726	14.32	-0.0147525314104546	0.00861678202233587
1	A	26	50	20120615	24	728	14.36	-0.0144218104978259	0.00931799860403513
1	A	26	50	20120615	24	730	14.4	-0.0146135637147480	0.00885652657649717
1	A	26	50	20120615	24	732	14.44	-0.013808565070774	0.00843267262971833
1	A	26	50	20120615	24	734	14.48	-0.0127610097089699	0.00850162473327217
1	A	26	50	20120615	24	736	14.52	-0.0118947633140872	0.00838117800264249
1	A	26	50	20120615	24	738	14.56	-0.0112387162893060	0.0077919667108191
1	A	26	50	20120615	24	740	14.6	-0.010759280213992	0.00751440962153385
1	A	26	50	20120615	24	742	14.64	-0.0102897613112841	0.00672817759153253
1	A	26	50	20120615	24	744	14.68	-0.00880989995534569	0.00734873450270184
1	A	26	50	20120615	24	746	14.72	-0.00772982263135448	0.00739364992544281
1	A	26	50	20120615	24	748	14.76	-0.0058119298376744	0.007092811345387
1	A	26	50	20120615	24	750	14.8	-0.00530738086502655	0.00710470488144655
1	A	26	50	20120615	24	752	14.84	-0.00481168840481306	0.00759865785897832
1	A	26	50	20120615	24	754	14.88	-0.00450972198944125	0.00781606844545584
1	A	26	50	20120615	24	756	14.92	-0.00406358993641435	0.00830401879352212
1	A	26	50	20120615	24	758	14.96	-0.00413178190017842	0.00808386958248106
1	A	26	50	20120615	24	760	15	-0.00434743179077078	0.00936912454563526
1	A	26	50	20120615	24	762	15.04	-0.00517750656252602	0.0107781458229141
1	A	26	50	20120615	24	764	15.08	-0.00455297571124643	0.0114507033667719
1	A	26	50	20120615	24	766	15.12	-0.00443404742171867	0.0120011930669934
1	A	26	50	20120615	24	768	15.16	-0.00401534121230686	0.0135258849928591
1	A	26	50	20120615	24	770	15.2	-0.00340521412616005	0.0145524979731248
1	A	26	50	20120615	24	772	15.24	-0.00217571099716851	0.0152986370486328
1	A	26	50	20120615	24	774	15.28	-0.00160919825728528	0.0157790241825675
1	A	26	50	20120615	24	776	15.32	-0.000872081864305181	0.0155243384621198
1	A	26	50	20120615	24	778	15.36	-0.000618569941114181	0.0151237341863063
1	A	26	50	20120615	24	780	15.4	-0.000550489700221531	0.0153369410229697
1	A	26	50	20120615	24	782	15.44	-0.000929329229310041	0.0147922001008792
1	A	26	50	20120615	24	784	15.48	-0.000470077517065001	0.0147144324970843
1	A	26	50	20120615	24	786	15.52	0.00124493927002485	0.0145162728927246
1	A	26	50	20120615	24	788	15.56	0.00115754794293801	0.0150141538484259
1	A	26	50	20120615	24	790	15.6	0.00121531856696095	0.0148323001264403
1	A	26	50	20120615	24	792	15.64	0.00161306613137838	0.0161214264992215
1	A	26	50	20120615	24	794	15.68	0.0010713728395148	0.0172715286077536
1	A	26	50	20120615	24	796	15.72	0.00112912225033431	0.0185002892746249
1	A	26	50	20120615	24	798	15.76	0.000137199221646849	0.0199317498784979
1	A	26	50	20120615	24	800	15.8	-0.00060822072626473	0.0204083278282024
1	A	26	50	20120615	24	802	15.84	-0.00283628308108517	0.0214603301845534
1	A	26	50	20120615	24	804	15.88	-0.00439804861548846	0.0219789152268077
1	A	26	50	20120615	24	806	15.92	-0.00514461195506522	0.0219430366287303
1	A	26	50	20120615	24	808	15.96	-0.00741369640268941	0.0212348196898973
1	A	26	50	20120615	24	810	16	-0.00915895614681061	0.0200212052502791
1	A	26	50	20120615	24	812	16.04	-0.00933147605928451	0.0197838295038347
1	A	26	50	20120615	24	814	16.08	-0.00975755739242408	0.0190884960505549
1	A	26	50	20120615	24	816	16.12	-0.0103863026001195	0.0190649352526058
1	A	26	50	20120615	24	818	16.16	-0.0111442362167378	0.0177554017781196
1	A	26	50	20120615	24	820	16.2	-0.0116981872046532	0.0165643758646263
1	A	26	50	20120615	24	822	16.24	-0.0122356159355195	0.0154827011864164
1	A	26	50	20120615	24	824	16.28	-0.0132404189142262	0.0146688453229012
1	A	26	50	20120615	24	826	16.32	-0.0138052133846312	0.0143612255888138
1	A	26	50	20120615	24	828	16.36	-0.0134963703558123	0.0136144571882705
1	A	26	50	20120615	24	830	16.4	-0.0140813032273455	0.0126839046642290
1	A	26	50	20120615	24	832	16.44	-0.0148415915095451	0.0116382846536850
1	A	26	50	20120615	24	834	16.48	-0.0148962013662561	0.0105767830248356
1	A	26	50	20120615	24	836	16.52	-0.0162333190762764	0.00990513764872557
1	A	26	50	20120615	24	838	16.56	-0.0175234141853478	0.00933769152789118
1	A	26	50	20120615	24	840	16.6	-0.017773461285311	0.00955918565603005
1	A	26	50	20120615	24	842	16.64	-0.0192618644911663	0.00907947027353747
1	A	26	50	20120615	24	844	16.68	-0.0200090925111173	0.00946272214894058
1	A	26	50	20120615	24	846	16.72	-0.0209851190722568	0.00953124786710537
1	A	26	50	20120615	24	848	16.76	-0.0209589278370817	0.00924130580254764
1	A	26	50	20120615	24	850	16.8	-0.0207199611003797	0.00958937911558672
1	A	26	50	20120615	24	852	16.84	-0.0204992872161071	0.0093795946757443
1	A	26	50	20120615	24	854	16.88	-0.0194320933776690	0.0098227950640564
1	A	26	50	20120615	24	856	16.92	-0.0187593519860481	0.00994328605957058
1	A	26	50	20120615	24	858	16.96	-0.0186013136204530	0.0093810937421204
1	A	26	50	20120615	24	860	17	-0.0182617538730594	0.00947353381162492
1	A	26	50	20120615	24	862	17.04	-0.0169013723499380	0.00810379019472065
1	A	26	50	20120615	24	864	17.08	-0.0156780634763497	0.00676054186890744
1	A	26	50	20120615	24	866	17.12	-0.0150631471559739	0.00565073565451481
1	A	26	50	20120615	24	868	17.16	-0.0143873355067091	0.00533554846365516
1	A	26	50	20120615	24	870	17.2	-0.0133122680342626	0.00398451135664717
1	A	26	50	20120615	24	872	17.24	-0.0126305888129275	0.00273113630272277
1	A	26	50	20120615	24	874	17.28	-0.0122861076023369	0.00222765506131451
1	A	26	50	20120615	24	876	17.32	-0.00979600985918501	-0.000579523504656999
1	A	26	50	20120615	24	878	17.36	-0.0088183145260418	-0.0016415059661177
1	A	26	50	20120615	24	880	17.4	-0.00785292285089125	-0.0027989478430385
1	A	26	50	20120615	24	882	17.44	-0.00614787626941613	-0.0042204446052578
1	A	26	50	20120615	24	884	17.48	-0.00529038908907464	-0.0043500784914527
1	A	26	50	20120615	24	886	17.52	-0.00393503509516751	-0.0037674507880263
1	A	26	50	20120615	24	888	17.56	-0.00235986281619292	-0.0034493729446451
1	A	26	50	20120615	24	890	17.6	-0.00162993062810967	-0.0020372241340731
1	A	26	50	20120615	24	892	17.64	-0.000100055609537891	-0.000502257946676798
1	A	26	50	20120615	24	894	17.68	-0.000462631682659111	0.000517418316065501
1	A	26	50	20120615	24	896	17.72	-0.000208950053840621	0.00228416703526694
1	A	26	50	20120615	24	898	17.76	-1.04086118190606e-05	0.0045170546867622
1	A	26	50	20120615	24	900	17.8	0.000503566094221999	0.00577349151304914
1	A	26	50	20120615	24	902	17.84	-0.000529106791158451	0.0082417750120014
1	A	26	50	20120615	24	904	17.88	-0.000403241784107252	0.00949517835019704
1	A	26	50	20120615	24	906	17.92	-0.000452018009873502	0.0115940975509287
1	A	26	50	20120615	24	908	17.96	-0.000660126606644511	0.0122146191067590
1	A	26	50	20120615	24	910	18	-0.000408064252354940	0.0131631957826529
1	A	26	50	20120615	24	912	18.04	-0.000511521045510341	0.0144030580259888
1	A	26	50	20120615	24	914	18.08	-0.000708570492223601	0.0157780908016164
1	A	26	50	20120615	24	916	18.12	-0.00074758864440947	0.0176038263685044
1	A	26	50	20120615	24	918	18.16	-0.00194614453801561	0.0192833562946736
1	A	26	50	20120615	24	920	18.2	-0.00337652680404731	0.0201830832056961
1	A	26	50	20120615	24	922	18.24	-0.00547865626956555	0.021582758652648
1	A	26	50	20120615	24	924	18.28	-0.00729735612398079	0.022861554195356
1	A	26	50	20120615	24	926	18.32	-0.00666628453497523	0.0226380872392977
1	A	26	50	20120615	24	928	18.36	-0.008264565063559	0.0237615879907215
1	A	26	50	20120615	24	930	18.4	-0.00702343002801693	0.0243830287853673
1	A	26	50	20120615	24	932	18.44	-0.00704938791795429	0.024414162696943
1	A	26	50	20120615	24	934	18.48	-0.00619537970297624	0.0249831927369672
1	A	26	50	20120615	24	936	18.52	-0.00521198508917667	0.025759786901541
1	A	26	50	20120615	24	938	18.56	-0.00391505225753118	0.026739030798535
1	A	26	50	20120615	24	940	18.6	-0.00192421432830389	0.0270614219932814
1	A	26	50	20120615	24	942	18.64	-0.0019946633769135	0.0262102280632924
1	A	26	50	20120615	24	944	18.68	-0.000200641549161681	0.0261486178494476
1	A	26	50	20120615	24	946	18.72	0.00156858204377393	0.0263377971976863
1	A	26	50	20120615	24	948	18.76	0.00353600059640835	0.0256867286289088
1	A	26	50	20120615	24	950	18.8	0.00512208848276405	0.0249722205610435
1	A	26	50	20120615	24	952	18.84	0.00677597800994075	0.0243453329228623
1	A	26	50	20120615	24	954	18.88	0.00677964789413505	0.023298821957774
1	A	26	50	20120615	24	956	18.92	0.00753111855477325	0.0224875300634474
1	A	26	50	20120615	24	958	18.96	0.00763549458674425	0.0214947450715937
1	A	26	50	20120615	24	960	19	0.00737600761125215	0.0203445439681122
1	A	26	50	20120615	24	962	19.04	0.00731953099263885	0.0197510480334589
1	A	26	50	20120615	24	964	19.08	0.00750716177702665	0.0183121210890834
1	A	26	50	20120615	24	966	19.12	0.00709113550231555	0.0162510108879417
1	A	26	50	20120615	24	968	19.16	0.00758108979099975	0.0145900877696127
1	A	26	50	20120615	24	970	19.2	0.00756030792270065	0.0121067216830177
1	A	26	50	20120615	24	972	19.24	0.00811828588373495	0.0102550211551245
1	A	26	50	20120615	24	974	19.28	0.00857015540118435	0.00796077077715786
1	A	26	50	20120615	24	976	19.32	0.00887400625612805	0.00630339026380252
1	A	26	50	20120615	24	978	19.36	0.00931397516645015	0.00464579761841283
1	A	26	50	20120615	24	980	19.4	0.00937451057798755	0.00265940031977139
1	A	26	50	20120615	24	982	19.44	0.00860806339572385	0.0011008521212225
1	A	26	50	20120615	24	984	19.48	0.00831352513708835	0.000139653589284401
1	A	26	50	20120615	24	986	19.52	0.00716678178576685	-5.58897199849986e-05
1	A	26	50	20120615	24	988	19.56	0.00658081441701285	-0.00143494805451780
1	A	26	50	20120615	24	990	19.6	0.00571858325727645	-0.0027580714142317
1	A	26	50	20120615	24	992	19.64	0.00358421113674965	-0.0045731141123746
1	A	26	50	20120615	24	994	19.68	0.00183852712855975	-0.0054125700697958
1	A	26	50	20120615	24	996	19.72	-0.000186697403436681	-0.00636256803032
1	A	26	50	20120615	24	998	19.76	-0.00163058116634836	-0.0067306595363344
1	A	26	50	20120615	24	1000	19.8	-0.00431307559359327	-0.0082988950977856
1	A	26	50	20120615	24	1002	19.84	-0.00529941884267039	-0.0078898338248692
1	A	26	50	20120615	24	1004	19.88	-0.0078038496402769	-0.0081226133772358
1	A	26	50	20120615	24	1006	19.92	-0.0094515498617978	-0.0084839449424221
1	A	26	50	20120615	24	1008	19.96	-0.0112578541343388	-0.0079030567216773
1	A	26	50	20120615	24	1010	20	-0.0128605116538982	-0.0072689940709874
1	A	26	50	20120615	24	1012	20.04	-0.0149085898770625	-0.0064368566687514
1	A	26	50	20120615	24	1014	20.08	-0.0159996132140265	-0.0054161197458374
1	A	26	50	20120615	24	1016	20.12	-0.0177282205934507	-0.0046811388153365
1	A	26	50	20120615	24	1018	20.16	-0.0187469351909706	-0.0039601161726962
1	A	26	50	20120615	24	1020	20.2	-0.0197925127751076	-0.0022683844119108
1	A	26	50	20120615	24	1022	20.24	-0.0203842777123606	-0.000528560904723299
1	A	26	50	20120615	24	1024	20.28	-0.0218260104564440	0.00118017535993600
1	A	26	50	20120615	24	1026	20.32	-0.0229746488539390	0.00275491630377407
1	A	26	50	20120615	24	1028	20.36	-0.0247951094042394	0.00403854138579764
1	A	26	50	20120615	24	1030	20.4	-0.0265649198958033	0.00514098449727777
1	A	26	50	20120615	24	1032	20.44	-0.0279092783792630	0.00617449883972784
1	A	26	50	20120615	24	1034	20.48	-0.0296320945541493	0.00690284003755342
1	A	26	50	20120615	24	1036	20.52	-0.0307832643939211	0.00748931440186955
1	A	26	50	20120615	24	1038	20.56	-0.0318379141580609	0.00859346164069234
1	A	26	50	20120615	24	1040	20.6	-0.0329154741819110	0.00968587090694743
1	A	26	50	20120615	24	1042	20.64	-0.0327848715594259	0.0109397833620255
1	A	26	50	20120615	24	1044	20.68	-0.0322608347238885	0.0115431575784120
1	A	26	50	20120615	24	1046	20.72	-0.0326469857370945	0.0133302285465048
1	A	26	50	20120615	24	1048	20.76	-0.0329945994307258	0.0155441798783999
1	A	26	50	20120615	24	1050	20.8	-0.0328168327859355	0.0165795256274132
1	A	26	50	20120615	24	1052	20.84	-0.0328582692433131	0.0187892343186212
1	A	26	50	20120615	24	1054	20.88	-0.0327433643913701	0.0206820884611794
1	A	26	50	20120615	24	1056	20.92	-0.0318676621403454	0.0220365020030676
1	A	26	50	20120615	24	1058	20.96	-0.0318303269022987	0.0236716157238834
1	A	26	50	20120615	24	1060	21	-0.0305706868822930	0.0262109775964805
1	A	26	50	20120615	24	1062	21.04	-0.0301193123395904	0.0270723326509151
1	A	26	50	20120615	24	1064	21.08	-0.0298139482761349	0.0297783242364988
1	A	26	50	20120615	24	1066	21.12	-0.0290624182185271	0.0317476335926661
1	A	26	50	20120615	24	1068	21.16	-0.0279566495838550	0.0331044251346594
1	A	26	50	20120615	24	1070	21.2	-0.0263353293950200	0.0343627167020334
1	A	26	50	20120615	24	1072	21.24	-0.0250708386224952	0.035752365374828
1	A	26	50	20120615	24	1074	21.28	-0.0234038485279836	0.0372169815085641
1	A	26	50	20120615	24	1076	21.32	-0.0216735087369455	0.0391942429875926
1	A	26	50	20120615	24	1078	21.36	-0.0204177153778294	0.0404100141028935
1	A	26	50	20120615	24	1080	21.4	-0.0193120125040879	0.0403942456216731
1	A	26	50	20120615	24	1082	21.44	-0.0180792425417673	0.0404848967110212
1	A	26	50	20120615	24	1084	21.48	-0.0168646452237232	0.040919838092129
1	A	26	50	20120615	24	1086	21.52	-0.0154474618128691	0.0412835738203714
1	A	26	50	20120615	24	1088	21.56	-0.0135910236695420	0.0415351624131176
1	A	26	50	20120615	24	1090	21.6	-0.0120080237184996	0.042122414594893
1	A	26	50	20120615	24	1092	21.64	-0.0101185636884911	0.0419124745915587
1	A	26	50	20120615	24	1094	21.68	-0.00890849185384653	0.0423738617662829
1	A	26	50	20120615	24	1096	21.72	-0.00678462592587461	0.0428262686848861
1	A	26	50	20120615	24	1098	21.76	-0.00531893498983114	0.0438084400039542
1	A	26	50	20120615	24	1100	21.8	-0.00286449664165451	0.0441398609522963
1	A	26	50	20120615	24	1102	21.84	-0.00206518313620124	0.0454769998755201
1	A	26	50	20120615	24	1104	21.88	-0.00199928078419465	0.046678374296756
1	A	26	50	20120615	24	1106	21.92	-0.00281627195917758	0.0484215339337371
1	A	26	50	20120615	24	1108	21.96	-0.00275305661293951	0.0486025532697209
1	A	26	50	20120615	24	1110	22	-0.00330537771972432	0.0502845481701293
1	A	26	50	20120615	24	1112	22.04	-0.00383888978612957	0.0512024434827875
1	A	26	50	20120615	24	1114	22.08	-0.00446694202917946	0.0522010196791792
1	A	26	50	20120615	24	1116	22.12	-0.00432926833888244	0.052402332979783
1	A	26	50	20120615	24	1118	22.16	-0.00438993810070825	0.0530138389241531
1	A	26	50	20120615	24	1120	22.2	-0.00363814217095071	0.0532402545154891
1	A	26	50	20120615	24	1122	22.24	-0.0025540060540355	0.0527483910384957
1	A	26	50	20120615	24	1124	22.28	-0.00165979881854699	0.0519973022155194
1	A	26	50	20120615	24	1126	22.32	-0.00016575290057793	0.0517768970318235
1	A	26	50	20120615	24	1128	22.36	0.00101278197162569	0.0519168334638203
1	A	26	50	20120615	24	1130	22.4	0.00211502002213925	0.0514193131325775
1	A	26	50	20120615	24	1132	22.44	0.00357625618546125	0.0511743006328963
1	A	26	50	20120615	24	1134	22.48	0.00532054719329225	0.0503448643785645
1	A	26	50	20120615	24	1136	22.52	0.00641316859158175	0.0494689004980306
1	A	26	50	20120615	24	1138	22.56	0.00763780682591865	0.0483251552794614
1	A	26	50	20120615	24	1140	22.6	0.00965822303180305	0.0468599593181647
1	A	26	50	20120615	24	1142	22.64	0.0112600037389537	0.045448248913797
1	A	26	50	20120615	24	1144	22.68	0.0123909291115800	0.0447553054814377
1	A	26	50	20120615	24	1146	22.72	0.0134961723659136	0.0432216969390612
1	A	26	50	20120615	24	1148	22.76	0.0155840960561978	0.0412283841360998
1	A	26	50	20120615	24	1150	22.8	0.0166237198012373	0.0402903009248386
1	A	26	50	20120615	24	1152	22.84	0.0185388061729558	0.0386703609235875
1	A	26	50	20120615	24	1154	22.88	0.0207091423666276	0.0365140254441831
1	A	26	50	20120615	24	1156	22.92	0.0220612224561378	0.0351711377428283
1	A	26	50	20120615	24	1158	22.96	0.0242501846343857	0.0332245717691711
1	A	26	50	20120615	24	1160	23	0.0255438577037700	0.0319159080360257
1	A	26	50	20120615	24	1162	23.04	0.0271711366814502	0.0305919778674745
1	A	26	50	20120615	24	1164	23.08	0.0285195893131730	0.0298408890444982
1	A	26	50	20120615	24	1166	23.12	0.0307883414206101	0.028415291062948
1	A	26	50	20120615	24	1168	23.16	0.0328841352093689	0.0274310691342144
1	A	26	50	20120615	24	1170	23.2	0.0339674935088247	0.0267188004735252
1	A	26	50	20120615	24	1172	23.24	0.0361149768032882	0.0250908992418776
1	A	26	50	20120615	24	1174	23.28	0.0381831227169026	0.0239411436156682
1	A	26	50	20120615	24	1176	23.32	0.0384045885607704	0.0223094240074021
1	A	26	50	20120615	24	1178	23.36	0.0386953508691942	0.0204751890170042
1	A	26	50	20120615	24	1180	23.4	0.0380104472409369	0.0196652689098332
1	A	26	50	20120615	24	1182	23.44	0.0374839355316655	0.0172274475710144
1	A	26	50	20120615	24	1184	23.48	0.0370599543056660	0.0151690597309804
1	A	26	50	20120615	24	1186	23.52	0.0372541258277799	0.0135632202309057
1	A	26	50	20120615	24	1188	23.56	0.0370500548107294	0.0121853519570856
1	A	26	50	20120615	24	1190	23.6	0.0373683942836196	0.0099837042831832
1	A	26	50	20120615	24	1192	23.64	0.0382615408589362	0.0072147448387348
1	A	26	50	20120615	24	1194	23.68	0.0387203117385701	0.00630526409677266
1	A	26	50	20120615	24	1196	23.72	0.0395233729099636	0.00438214578397961
1	A	26	50	20120615	24	1198	23.76	0.0400378638039550	0.00233818292228177
1	A	26	50	20120615	24	1200	23.8	0.0412335813709414	-0.000830362564215099
1	A	26	50	20120615	24	1202	23.84	0.0414415414752884	-0.001975663417703
1	A	26	50	20120615	24	1204	23.88	0.0405811339439406	-0.0028145749029027
1	A	26	50	20120615	24	1206	23.92	0.0404006095827038	-0.003180644083523
1	A	26	50	20120615	24	1208	23.96	0.0396050437431907	-0.0035591583434921
1	A	26	50	20120615	24	1210	24	0.0387351609809750	-0.004959512612954
1	A	26	50	20120615	24	1212	24.04	0.0371113609686582	-0.0066598215789952
1	A	26	50	20120615	24	1214	24.08	0.0362941576616410	-0.00722529487191
1	A	26	50	20120615	24	1216	24.12	0.0350343055096008	-0.0083697471972605
1	A	26	50	20120615	24	1218	24.16	0.0341690896521410	-0.0096040727944997
1	A	26	50	20120615	24	1220	24.2	0.0327861302094963	-0.0101735765960674
1	A	26	50	20120615	24	1222	24.24	0.0323974336118781	-0.0105863148242459
1	A	26	50	20120615	24	1224	24.28	0.0308659817451842	-0.012148879389312
1	A	26	50	20120615	24	1226	24.32	0.0298610203745585	-0.0130885040933561
1	A	26	50	20120615	24	1228	24.36	0.0284349344893293	-0.0145923717245158
1	A	26	50	20120615	24	1230	24.4	0.0271441393445446	-0.0154324570069723
1	A	26	50	20120615	24	1232	24.44	0.0254721287918864	-0.0178375958703646
1	A	26	50	20120615	24	1234	24.48	0.0242968678240797	-0.0189339437213909
1	A	26	50	20120615	24	1236	24.52	0.0228611582155585	-0.0212470314240084
1	A	26	50	20120615	24	1238	24.56	0.0224307635310537	-0.0216632839728894
1	A	26	50	20120615	24	1240	24.6	0.0205219994859187	-0.0248685990120081
1	A	26	50	20120615	24	1242	24.64	0.0204201195408854	-0.0266359982694482
1	A	26	50	20120615	24	1244	24.68	0.0191884668072791	-0.0279341190404861
1	A	26	50	20120615	24	1246	24.72	0.0200187515897483	-0.0294568027830932
1	A	26	50	20120615	24	1248	24.76	0.0201155827923639	-0.0301061106559856
1	A	26	50	20120615	24	1250	24.8	0.0204741283568324	-0.0317085136171037
1	A	26	50	20120615	24	1252	24.84	0.0208793712531304	-0.034060280060652
1	A	26	50	20120615	24	1254	24.88	0.0202748656658940	-0.0355017172341008
1	A	26	50	20120615	24	1256	24.92	0.0198539249990537	-0.0353667305495723
1	A	26	50	20120615	24	1258	24.96	0.0187262311044174	-0.0365245471930871
1	A	26	50	20120615	24	1260	25	0.0181580708057340	-0.0367152538919731
1	A	26	50	20120615	24	1262	25.04	0.0182756626634454	-0.0363240117099426
1	A	26	50	20120615	24	1264	25.08	0.0177372715602499	-0.0363245773953676
1	A	26	50	20120615	24	1266	25.12	0.0176969664737223	-0.0371100316079096
1	A	26	50	20120615	24	1268	25.16	0.0171936478668736	-0.0368444423008959
1	A	26	50	20120615	24	1270	25.2	0.0167384832318239	-0.0370958187616077
1	A	26	50	20120615	24	1272	25.24	0.0162318412231037	-0.0367238098840255
1	A	26	50	20120615	24	1274	25.28	0.0154004250697846	-0.0364126829003034
1	A	26	50	20120615	24	1276	25.32	0.0136935400106783	-0.0364250572689742
1	A	26	50	20120615	24	1278	25.36	0.0122734574620214	-0.0361535989756767
1	A	26	50	20120615	24	1280	25.4	0.0105913918509349	-0.0355361533343446
1	A	26	50	20120615	24	1282	25.44	0.00932892340380445	-0.035650846054253
1	A	26	50	20120615	24	1284	25.48	0.00659015741891265	-0.0354322086375101
1	A	26	50	20120615	24	1286	25.52	0.00450744510560585	-0.0352346430028466
1	A	26	50	20120615	24	1288	25.56	0.00241186344888135	-0.0351237686595566
1	A	26	50	20120615	24	1290	25.6	0.00333272861002065	-0.0347231926680144
1	A	26	50	20120615	24	1292	25.64	-0.000546529902246891	-0.0343213438842661
1	A	26	50	20120615	24	1294	25.68	-0.00168468897724476	-0.0330240857835012
1	A	26	50	20120615	24	1296	25.72	-0.00396814890573048	-0.031531736921807
1	A	26	50	20120615	24	1298	25.76	-0.00593270367590106	-0.0301236751884302
1	A	26	50	20120615	24	1300	25.8	-0.0076302549254956	-0.0295989312461117
1	A	26	50	20120615	24	1302	25.84	-0.00917782882680048	-0.0289034210161366
1	A	26	50	20120615	24	1304	25.88	-0.0115836182284315	-0.0293103609687095
1	A	26	50	20120615	24	1306	25.92	-0.0137294751772983	-0.0295358573212299
1	A	26	50	20120615	24	1308	25.96	-0.0160038134283067	-0.0301272814330143
1	A	26	50	20120615	24	1310	26	-0.0179557109870941	-0.0302716726377326
1	A	26	50	20120615	24	1312	26.04	-0.0195201140297912	-0.0298887036050419
1	A	26	50	20120615	24	1314	26.08	-0.0212023917729121	-0.0293947895183832
1	A	26	50	20120615	24	1316	26.12	-0.0212417069099460	-0.0284887028889707
1	A	26	50	20120615	24	1318	26.16	-0.0217535815088470	-0.0268420633276216
1	A	26	50	20120615	24	1320	26.2	-0.0219803506535736	-0.0255342693358171
1	A	26	50	20120615	24	1322	26.24	-0.0235356320187933	-0.0232813564202786
1	A	26	50	20120615	24	1324	26.28	-0.0238913067297302	-0.0215570058236771
1	A	26	50	20120615	24	1326	26.32	-0.0247039845533479	-0.0202209275606251
1	A	26	50	20120615	24	1328	26.36	-0.0258176706626489	-0.0179095439853503
1	A	26	50	20120615	24	1330	26.4	-0.0269302395432355	-0.0162541999395248
1	A	26	50	20120615	24	1332	26.44	-0.0277689247542654	-0.0137726228330863
1	A	26	50	20120615	24	1334	26.48	-0.0288463574988949	-0.011731120702987
1	A	26	50	20120615	24	1336	26.52	-0.0288862383213538	-0.0106011640666508
1	A	26	50	20120615	24	1338	26.56	-0.0298534034203116	-0.0083293869564039
1	A	26	50	20120615	24	1340	26.6	-0.0305753325738453	-0.0062123361235891
1	A	26	50	20120615	24	1342	26.64	-0.0310642403444934	-0.0043089319478555
1	A	26	50	20120615	24	1344	26.68	-0.0327082353264809	-0.0028844229107483
1	A	26	50	20120615	24	1346	26.72	-0.0344387801784855	-0.000413961522909999
1	A	26	50	20120615	24	1348	26.76	-0.0353872366462267	0.00114175824851410
1	A	26	50	20120615	24	1350	26.8	-0.0364857977414782	0.00227284625570015
1	A	26	50	20120615	24	1352	26.84	-0.0376941725198479	0.00428562570834765
1	A	26	50	20120615	24	1354	26.88	-0.0382473421547700	0.00527847433981168
1	A	26	50	20120615	24	1356	26.92	-0.0396397061176045	0.00684125103691207
1	A	26	50	20120615	24	1358	26.96	-0.0396320693643677	0.00750027455697794
1	A	26	50	20120615	24	1360	27	-0.0396595758181559	0.00845083820292701
1	A	26	50	20120615	24	1362	27.04	-0.0394012697109883	0.00936604650981676
1	A	26	50	20120615	24	1364	27.08	-0.0392446455589556	0.0109944427162113
1	A	26	50	20120615	24	1366	27.12	-0.0401602074192359	0.0126947516822524
1	A	26	50	20120615	24	1368	27.16	-0.0410229484029617	0.0151020967188020
1	A	26	50	20120615	24	1370	27.2	-0.0419047105591012	0.0163931322798924
1	A	26	50	20120615	24	1372	27.24	-0.0431116711239086	0.0178328723970664
1	A	26	50	20120615	24	1374	27.28	-0.0445507748449794	0.0188383782399136
1	A	26	50	20120615	24	1376	27.32	-0.0458220114161966	0.0194549753531083
1	A	26	50	20120615	24	1378	27.36	-0.0478517614315926	0.0204119029600881
1	A	26	50	20120615	24	1380	27.4	-0.0496024871111324	0.0206096807267859
1	A	26	50	20120615	24	1382	27.44	-0.0516339341828032	0.0211631332044206
1	A	26	50	20120615	24	1384	27.48	-0.0533510015795585	0.021096594456311
1	A	26	50	20120615	24	1386	27.52	-0.0539741747858182	0.0207692747272997
1	A	26	50	20120615	24	1388	27.56	-0.0553333047299369	0.0202415609365002
1	A	26	50	20120615	24	1390	27.6	-0.0568470082164228	0.0195318378602233
1	A	26	50	20120615	24	1392	27.64	-0.0581715606389415	0.0184713191097997
1	A	26	50	20120615	24	1394	27.68	-0.057985874398202	0.0185367971977376
1	A	26	50	20120615	24	1396	27.72	-0.0604053816713880	0.0169939609118666
1	A	26	50	20120615	24	1398	27.76	-0.0610271406640853	0.0175519388729010
1	A	26	50	20120615	24	1400	27.8	-0.0610767795601246	0.0178960170326263
1	A	26	50	20120615	24	1402	27.84	-0.060288567631136	0.0185264027280541
1	A	26	50	20120615	24	1404	27.88	-0.0600780619423767	0.018735494203251
1	A	26	50	20120615	24	1406	27.92	-0.0597662278518735	0.0193779714246371
1	A	26	50	20120615	24	1408	27.96	-0.0591134975821602	0.0189165842499129
1	A	26	50	20120615	24	1410	28	-0.0588109265904904	0.0199351715682121
1	A	26	50	20120615	24	1412	28.04	-0.0580697372624507	0.0212202674323405
1	A	26	50	20120615	24	1414	28.08	-0.0570514327868639	0.0212432484027291
1	A	26	50	20120615	24	1416	28.12	-0.0569180724479321	0.0223453450318864
1	A	26	50	20120615	24	1418	28.16	-0.0552841608086444	0.0237780140812485
1	A	26	50	20120615	24	1420	28.2	-0.053767275341643	0.024476777002417
1	A	26	50	20120615	24	1422	28.24	-0.0522020237708085	0.0261281541792001
1	A	26	50	20120615	24	1424	28.28	-0.0515170494318731	0.0270364328396342
1	A	26	50	20120615	24	1426	28.32	-0.0497924867032372	0.0288370802579258
1	A	26	50	20120615	24	1428	28.36	-0.0479203507893677	0.0292279688865657
1	A	26	50	20120615	24	1430	28.4	-0.0462918131616170	0.0306057664497077
1	A	26	50	20120615	24	1432	28.44	-0.0448465576115498	0.0316553250450229
1	A	26	50	20120615	24	1434	28.48	-0.0427678687358279	0.0324342102355677
1	A	26	50	20120615	24	1436	28.52	-0.0410613089458410	0.0333503660655442
1	A	26	50	20120615	24	1438	28.56	-0.0393091902659422	0.035363548569057
1	A	26	50	20120615	24	1440	28.6	-0.0382510473943034	0.0355956492989137
1	A	26	50	20120615	24	1442	28.64	-0.0356614950823778	0.0360470521258875
1	A	26	50	20120615	24	1444	28.68	-0.0340027017696736	0.0371763638808392
1	A	26	50	20120615	24	1446	28.72	-0.0329077667179960	0.0383019873668202
1	A	26	50	20120615	24	1448	28.76	-0.0303978629139032	0.040027568329221
1	A	26	50	20120615	24	1450	28.8	-0.0283723555391944	0.0420861683012894
1	A	26	50	20120615	24	1452	28.84	-0.0267433795052393	0.0435959261319364
1	A	26	50	20120615	24	1454	28.88	-0.0250964995275846	0.0449698628920531
1	A	26	50	20120615	24	1456	28.92	-0.0241700482228739	0.0460807276452972
1	A	26	50	20120615	24	1458	28.96	-0.0220125240121175	0.048948894171146
1	A	26	50	20120615	24	1460	29	-0.0209697536419018	0.0500605367418494
1	A	26	50	20120615	24	1462	29.04	-0.0199352564210258	0.0526550529433791
1	A	26	50	20120615	24	1464	29.08	-0.0191563783015488	0.0533644931769435
1	A	26	50	20120615	24	1466	29.12	-0.0184213408025053	0.0564602773756564
1	A	26	50	20120615	24	1468	29.16	-0.0192417260900381	0.0576687228647042
1	A	26	50	20120615	24	1470	29.2	-0.0197353573339843	0.0600746536876914
1	A	26	50	20120615	24	1472	29.24	-0.0207217712937395	0.0617038277115452
1	A	26	50	20120615	24	1474	29.28	-0.0225330960244270	0.0641026167560425
1	A	26	50	20120615	24	1476	29.32	-0.0229251867345950	0.0651961573931475
1	A	26	50	20120615	24	1478	29.36	-0.0245384508558721	0.0670603030003895
1	A	26	50	20120615	24	1480	29.4	-0.0249813118329293	0.0682060281179461
1	A	26	50	20120615	24	1482	29.44	-0.0255275518213958	0.0696808407314669
1	A	26	50	20120615	24	1484	29.48	-0.0247314910071360	0.0705729266466118
1	A	26	50	20120615	24	1486	29.52	-0.0237380059795689	0.0714368697118656
1	A	26	50	20120615	24	1488	29.56	-0.0227738658834210	0.0723366630909254
1	A	26	50	20120615	24	1490	29.6	-0.0217062760651857	0.0743994349930028
1	A	26	50	20120615	24	1492	29.64	-0.0211300547491967	0.0757459784364164
1	A	26	50	20120615	24	1494	29.68	-0.0201905219690342	0.0768175987633046
1	A	26	50	20120615	24	1496	29.72	-0.0183437004779310	0.0774671470525026
1	A	26	50	20120615	24	1498	29.76	-0.0171352549888833	0.0786709256367945
1	A	26	50	20120615	24	1500	29.8	-0.0151035957851781	0.0801719719118973
1	A	26	50	20120615	24	1502	29.84	-0.0130662797272234	0.0809234849989424
1	A	26	50	20120615	24	1504	29.88	-0.0111037048560402	0.0818037622308415
1	A	26	50	20120615	24	1506	29.92	-0.00936351506754006	0.0833458206992531
1	A	26	50	20120615	24	1508	29.96	-0.0080313258917846	0.0842948994209617
1	A	26	50	20120615	24	1510	30	-0.00736501917187253	0.0853416295891522
1	A	26	50	20120615	24	1512	30.04	-0.00571335915237699	0.0861409430946055
1	A	26	50	20120615	24	1514	30.08	-0.00435154220248981	0.086560186705171
1	A	26	50	20120615	24	1516	30.12	-0.00203506038732268	0.088178754127307
1	A	26	50	20120615	24	1518	30.16	-0.000122336544213080	0.0887424596532689
1	A	26	50	20120615	24	1520	30.2	0.00204247086638955	0.0900287575989253
1	A	26	50	20120615	24	1522	30.24	0.00305342143145195	0.0910252831856515
1	A	26	50	20120615	24	1524	30.28	0.00389162580987045	0.0911020749820884
1	A	26	50	20120615	24	1526	30.32	0.00678913726713855	0.0921738367303328
1	A	26	50	20120615	24	1528	30.36	0.00882284708050925	0.0930849438178917
1	A	26	50	20120615	24	1530	30.4	0.0110183429254154	0.0940024148664813
1	A	26	50	20120615	24	1532	30.44	0.0129193287959573	0.0948775302188777
1	A	26	50	20120615	24	1534	30.48	0.0140395980693911	0.0961024512959272
1	A	26	50	20120615	24	1536	30.52	0.0158736209277546	0.0971832640109708
1	A	26	50	20120615	24	1538	30.56	0.0168799752987394	0.0988417122555657
1	A	26	50	20120615	24	1540	30.6	0.0176901782486229	0.101053966531186
1	A	26	50	20120615	24	1542	30.64	0.0183653238032997	0.102277402683995
1	A	26	50	20120615	24	1544	30.68	0.0184078916315272	0.104120971483905
1	A	26	50	20120615	24	1546	30.72	0.0182293471692776	0.106278424983983
1	A	26	50	20120615	24	1548	30.76	0.0173977895946022	0.107550651504694
1	A	26	50	20120615	24	1550	30.8	0.0163434933838532	0.109665607887223
1	A	26	50	20120615	24	1552	30.84	0.0148674786888043	0.111238354789938
1	A	26	50	20120615	24	1554	30.88	0.0144958233646126	0.112796252450248
1	A	26	50	20120615	24	1556	30.92	0.0135371987013581	0.115366090625114
1	A	26	50	20120615	24	1558	30.96	0.0128674271582181	0.117623458313374
1	A	26	50	20120615	24	1560	31	0.0120555978627378	0.118804114505921
1	A	26	50	20120615	24	1562	31.04	0.0111476727556943	0.120585882173155
1	A	26	50	20120615	24	1564	31.08	0.00961805936663165	0.121903929213287
1	A	26	50	20120615	24	1566	31.12	0.00988074953584245	0.122371538927685
1	A	26	50	20120615	24	1568	31.16	0.0107588347367198	0.122161245370960
1	A	26	50	20120615	24	1570	31.2	0.0113506124018948	0.122645259962683
1	A	26	50	20120615	24	1572	31.24	0.0119662195655960	0.122839572906153
1	A	26	50	20120615	24	1574	31.28	0.0131055807221218	0.123742618976406
1	A	26	50	20120615	24	1576	31.32	0.0141585334299866	0.123709031404300
1	A	26	50	20120615	24	1578	31.36	0.0148435784796001	0.123997389549668
1	A	26	50	20120615	24	1580	31.4	0.0167411702375925	0.124656837333802
1	A	26	50	20120615	24	1582	31.44	0.0184122756935705	0.125335023447638
1	A	26	50	20120615	24	1584	31.48	0.0195099175500064	0.125633917484046
1	A	26	50	20120615	24	1586	31.52	0.0206978569423998	0.126600391032572
1	A	26	50	20120615	24	1588	31.56	0.0218836043037716	0.126555914016035
1	A	26	50	20120615	24	1590	31.6	0.0227098585775880	0.125501971358676
1	A	26	50	20120615	24	1592	31.64	0.0231839736743737	0.125187662394439
1	A	26	50	20120615	24	1594	31.68	0.0239499117397549	0.124495263434301
1	A	26	50	20120615	24	1596	31.72	0.0240752110613811	0.123665685758613
1	A	26	50	20120615	24	1598	31.76	0.0250081677484787	0.122007237514018
1	A	26	50	20120615	24	1600	31.8	0.0253480032675169	0.121029591678350
1	A	26	50	20120615	24	1602	31.84	0.0252648475100494	0.119944607033297
1	A	26	50	20120615	24	1604	31.88	0.0258417759328195	0.117209730135702
1	A	26	50	20120615	24	1606	31.92	0.0267798237887416	0.115918977417324
1	A	26	50	20120615	24	1608	31.96	0.0276350694405867	0.114406263880331
1	A	26	50	20120615	24	1610	32	0.0280281501002483	0.113032708957876
1	A	26	50	20120615	24	1612	32.04	0.0287269130214168	0.111660214695594
1	A	26	50	20120615	24	1614	32.08	0.0302817701225679	0.109818272241281
1	A	26	50	20120615	24	1616	32.12	0.0315815030970669	0.107549520133844
1	A	26	50	20120615	24	1618	32.16	0.0335927269147958	0.106632473349323
1	A	26	50	20120615	24	1620	32.2	0.0353623323453933	0.103817198410707
1	A	26	50	20120615	24	1622	32.24	0.0368816926861288	0.101845996836793
1	A	26	50	20120615	24	1624	32.28	0.0382148011006999	0.100530283249039
1	A	26	50	20120615	24	1626	32.32	0.0395483337793395	0.0991093521722448
1	A	26	50	20120615	24	1628	32.36	0.0408977763605559	0.0974656117486986
1	A	26	50	20120615	24	1630	32.4	0.0430507750879127	0.0953766768957173
1	A	26	50	20120615	24	1632	32.44	0.0445108798803848	0.0949779393818062
1	A	26	50	20120615	24	1634	32.48	0.0468814553643127	0.0931610285075474
1	A	26	50	20120615	24	1636	32.52	0.0478415649518079	0.091868861575607
1	A	26	50	20120615	24	1638	32.56	0.0485201046190345	0.0907198130561789
1	A	26	50	20120615	24	1640	32.6	0.0497883006310925	0.0892445761785894
1	A	26	50	20120615	24	1642	32.64	0.0515114491461660	0.086395147982442
1	A	26	50	20120615	24	1644	32.68	0.0524702435150481	0.0843143165731731
1	A	26	50	20120615	24	1646	32.72	0.0545492081624146	0.0828648183824188
1	A	26	50	20120615	24	1648	32.76	0.0557882713750878	0.0814081077024964
1	A	26	50	20120615	24	1650	32.8	0.0568414432860549	0.0797529050780271
1	A	26	50	20120615	24	1652	32.84	0.0570205817180007	0.0790128895472442
1	A	26	50	20120615	24	1654	32.88	0.057931487280127	0.0770218076661773
1	A	26	50	20120615	24	1656	32.92	0.0591541774352818	0.0749295175915193
1	A	26	50	20120615	24	1658	32.96	0.0602987570398528	0.0741628158508144
1	A	26	50	20120615	24	1660	33	0.061921750950439	0.0726604543570986
1	A	26	50	20120615	24	1662	33.04	0.0639251824514392	0.0709018232237451
1	A	26	50	20120615	24	1664	33.08	0.0649214464086564	0.0693808860348876
1	A	26	50	20120615	24	1666	33.12	0.0665056484412268	0.0682283019815535
1	A	26	50	20120615	24	1668	33.16	0.0692563645307206	0.0658458471037016
1	A	26	50	20120615	24	1670	33.2	0.0710150098062096	0.0650679589337183
1	A	26	50	20120615	24	1672	33.24	0.0728044142266804	0.0639576598658992
1	A	26	50	20120615	24	1674	33.28	0.0754487814562836	0.0635519927055325
1	A	26	50	20120615	24	1676	33.32	0.0780088615575695	0.0628059243407026
1	A	26	50	20120615	24	1678	33.36	0.0799838107974235	0.0630568058266675
1	A	26	50	20120615	24	1680	33.4	0.082173579077402	0.0629346177748785
1	A	26	50	20120615	24	1682	33.44	0.083724193537866	0.0634694026334899
1	A	26	50	20120615	24	1684	33.48	0.086049514187798	0.0631239809708803
1	A	26	50	20120615	24	1686	33.52	0.0879466109710434	0.0640510686716939
1	A	26	50	20120615	24	1688	33.56	0.0891917553020347	0.0653571656072236
1	A	26	50	20120615	24	1690	33.6	0.0898615268451746	0.0662981833116267
1	A	26	50	20120615	24	1692	33.64	0.0909685732218004	0.068261394578913
1	A	26	50	20120615	24	1694	33.68	0.0921223593566625	0.0698808812398646
1	A	26	50	20120615	24	1696	33.72	0.0929773221657955	0.0714654368258255
1	A	26	50	20120615	24	1698	33.76	0.0936810348344315	0.0730159805756113
1	A	26	50	20120615	24	1700	33.8	0.0944362248767395	0.073988959506524
1	A	26	50	20120615	24	1702	33.84	0.0941632109485235	0.0746169410388958
1	A	26	50	20120615	24	1704	33.88	0.0945656961283746	0.0764927539080275
1	A	26	50	20120615	24	1706	33.92	0.0956154668557235	0.0791666074904063
1	A	26	50	20120615	24	1708	33.96	0.0962740661117216	0.0806788260526518
1	A	26	50	20120615	24	1710	34	0.0973571415684645	0.0827338904908143
1	A	26	50	20120615	24	1712	34.04	0.0978847846485855	0.0843968642188088
1	A	26	50	20120615	24	1714	34.08	0.0985274032913285	0.0861315385744157
1	A	26	50	20120615	24	1716	34.12	0.0991996497082026	0.0873274682734365
1	A	26	50	20120615	24	1718	34.16	0.0998008318935675	0.0889338734589361
1	A	26	50	20120615	24	1720	34.2	0.100948749042146	0.0887942905803298
1	A	26	50	20120615	24	1722	34.24	0.102131455844358	0.0896819924334314
1	A	26	50	20120615	24	1724	34.28	0.102464432427619	0.0891807244362483
1	A	26	50	20120615	24	1726	34.32	0.103381408501462	0.0887360956922382
1	A	26	50	20120615	24	1728	34.36	0.103559316567608	0.0880009874825167
1	A	26	50	20120615	24	1730	34.4	0.103707808991658	0.0870067953481684
1	A	26	50	20120615	24	1732	34.44	0.103470998930638	0.086767015438668
1	A	26	50	20120615	24	1734	34.48	0.103734184074596	0.0852918492717566
1	A	26	50	20120615	24	1736	34.52	0.103583923883594	0.08453701278284
1	A	26	50	20120615	24	1738	34.56	0.103773357790274	0.0836602710848468
1	A	26	50	20120615	24	1740	34.6	0.103630522220474	0.0831087277955213
1	A	26	50	20120615	24	1742	34.64	0.103041219429033	0.083545295522226
1	A	26	50	20120615	24	1744	34.68	0.101882837100093	0.0834902826146496
1	A	26	50	20120615	24	1746	34.72	0.101557850823460	0.0826131873632658
1	A	26	50	20120615	24	1748	34.76	0.101096110095345	0.0815405063762058
1	A	26	50	20120615	24	1750	34.8	0.100254440893699	0.0808406827948654
1	A	26	50	20120615	24	1752	34.84	0.0998070544332415	0.0796178830381595
1	A	26	50	20120615	24	1754	34.88	0.0992577031749376	0.078331585092503
1	A	26	50	20120615	24	1756	34.92	0.0989648902568485	0.0777801125138557
1	A	26	50	20120615	24	1758	34.96	0.0978835825670576	0.0766566612599065
1	A	26	50	20120615	24	1760	35	0.0971174323696425	0.0743299263964122
1	A	26	50	20120615	24	1762	35.04	0.0974087603634916	0.0716202932109053
1	A	26	50	20120615	24	1764	35.08	0.0971628993356725	0.0699654512108945
1	A	26	50	20120615	24	1766	35.12	0.0969619395884595	0.0681454997774765
1	A	26	50	20120615	24	1768	35.16	0.0969377565365425	0.0676011689773191
1	A	26	50	20120615	24	1770	35.2	0.0976048410739146	0.0653643073857136
1	A	26	50	20120615	24	1772	35.24	0.0973165536392245	0.0637151222399522
1	A	26	50	20120615	24	1774	35.28	0.0978861281514705	0.0609464456382163
1	A	26	50	20120615	24	1776	35.32	0.0980241553951575	0.0589699407634437
1	A	26	50	20120615	24	1778	35.36	0.0982618846949925	0.0569757582191414
1	A	26	50	20120615	24	1780	35.4	0.0978422875310365	0.0545739993261631
1	A	26	50	20120615	24	1782	35.44	0.0981351004491255	0.052690196150404
1	A	26	50	20120615	24	1784	35.48	0.0982835221624965	0.0507881496196903
1	A	26	50	20120615	24	1786	35.52	0.0983593947201186	0.0485966135727589
1	A	26	50	20120615	24	1788	35.56	0.0984344894602805	0.0470620504362278
1	A	26	50	20120615	24	1790	35.6	0.0993527383263295	0.0442947173373762
1	A	26	50	20120615	24	1792	35.64	0.0993226862881285	0.0425780742046896
1	A	26	50	20120615	24	1794	35.68	0.0996976650141915	0.0421866906013028
1	A	26	50	20120615	24	1796	35.72	0.0992614508408785	0.0402922808238259
1	A	26	50	20120615	24	1798	35.76	0.0993174536979475	0.0368604087720152
1	A	26	50	20120615	24	1800	35.8	0.0991170596361595	0.0351586855924116
1	A	26	50	20120615	24	1802	35.84	0.0994234490044476	0.0329556944156249
1	A	26	50	20120615	24	1804	35.88	0.0998269241337925	0.0308117466550673
1	A	26	50	20120615	24	1806	35.92	0.0997692949311265	0.0285270139343755
1	A	26	50	20120615	24	1808	35.96	0.0998426219043355	0.0262148454705736
1	A	26	50	20120615	24	1810	36	0.100120514869342	0.0247559427596295
1	A	26	50	20120615	24	1812	36.04	0.100090745673854	0.0221286875141309
1	A	26	50	20120615	24	1814	36.08	0.0999706082317306	0.0204029934146451
1	A	26	50	20120615	24	1816	36.12	0.100839642465809	0.0171354529787821
1	A	26	50	20120615	24	1818	36.16	0.101441461047277	0.0167918697938035
1	A	26	50	20120615	24	1820	36.2	0.101273735318779	0.0141156120483687
1	A	26	50	20120615	24	1822	36.24	0.101885453395184	0.0123780385549590
1	A	26	50	20120615	24	1824	36.28	0.103269756340713	0.00863058474670461
1	A	26	50	20120615	24	1826	36.32	0.103840957198555	0.0060014203128968
1	A	26	50	20120615	24	1828	36.36	0.103614824449932	0.00470798058875036
1	A	26	50	20120615	24	1830	36.4	0.104354740985765	0.0029386580008654
1	A	26	50	20120615	24	1832	36.44	0.103993126577866	1.42057752341006e-05
1	A	26	50	20120615	24	1834	36.48	0.103204773227522	-0.0012387167303504
1	A	26	50	20120615	24	1836	36.52	0.102036844957036	-0.0023577132115781
1	A	26	50	20120615	24	1838	36.56	0.101051774500165	-0.0036786593895127
1	A	26	50	20120615	24	1840	36.6	0.100772396610918	-0.005534602558093
1	A	26	50	20120615	24	1842	36.64	0.0992301967211495	-0.0070572863007001
1	A	26	50	20120615	24	1844	36.68	0.0984588846442316	-0.009418315843082
1	A	26	50	20120615	24	1846	36.72	0.0980807239376525	-0.0095676567952686
1	A	26	50	20120615	24	1848	36.76	0.0970566918971385	-0.0111273929332099
1	A	26	50	20120615	24	1850	36.8	0.0962769652495235	-0.0126627338872002
1	A	26	50	20120615	24	1852	36.84	0.0955651915635816	-0.0127173225307078
1	A	26	50	20120615	24	1854	36.88	0.0943894144078245	-0.0129539204596929
1	A	26	50	20120615	24	1856	36.92	0.0938237289828756	-0.0136352885540442
1	A	26	50	20120615	24	1858	36.96	0.0926585584288366	-0.0138212576374963
1	A	26	50	20120615	24	1860	37	0.091165643881717	-0.0144690381597413
1	A	26	50	20120615	24	1862	37.04	0.0918854785849645	-0.0138777554693131
1	A	26	50	20120615	24	1864	37.08	0.0877061239547618	-0.0155625787968463
1	A	26	50	20120615	24	1866	37.12	0.0854561101770262	-0.0158441487171148
1	A	26	50	20120615	24	1868	37.16	0.0837851461424043	-0.0166735142607685
1	A	26	50	20120615	24	1870	37.2	0.0814308341144438	-0.0176682013698636
1	A	26	50	20120615	24	1872	37.24	0.0810929077837147	-0.0182485239051834
1	A	26	50	20120615	24	1874	37.28	0.0783578894647632	-0.0192767278757067
1	A	26	50	20120615	24	1876	37.32	0.0765211796006312	-0.0194351905053706
1	A	26	50	20120615	24	1878	37.36	0.0754038094650002	-0.020065929754189
1	A	26	50	20120615	24	1880	37.4	0.0743345225904899	-0.0196468982756579
1	A	26	50	20120615	24	1882	37.44	0.0730261629132604	-0.019078455134262
1	A	26	50	20120615	24	1884	37.48	0.070918701862612	-0.0188009864333244
1	A	26	50	20120615	24	1886	37.52	0.0693069933762536	-0.0177337501684796
1	A	26	50	20120615	24	1888	37.56	0.0671324278920706	-0.0173679638305718
1	A	26	50	20120615	24	1890	37.6	0.0653120521945838	-0.0172367248119835
1	A	26	50	20120615	24	1892	37.64	0.0647256485409459	-0.0176087336895658
1	A	26	50	20120615	24	1894	37.68	0.0641394570193422	-0.0177604788048084
1	A	26	50	20120615	24	1896	37.72	0.0631126672623813	-0.0194653839649273
1	A	26	50	20120615	24	1898	37.76	0.062886110249689	-0.0191913093765394
1	A	26	50	20120615	24	1900	37.8	0.0621048986778341	-0.0200545453350119
1	A	26	50	20120615	24	1902	37.84	0.06190811086063	-0.0220835882436267
1	A	26	50	20120615	24	1904	37.88	0.0614829982637806	-0.0244593256070573
1	A	26	50	20120615	24	1906	37.92	0.0613828719435646	-0.0259651802082722
1	A	26	50	20120615	24	1908	37.96	0.0621395469101123	-0.0276681054694037
1	A	26	50	20120615	24	1910	38	0.0630671295856728	-0.0300455398891091
1	A	26	50	20120615	24	1912	38.04	0.0632200060717654	-0.0317662135304485
1	A	26	50	20120615	24	1914	38.08	0.063891969645927	-0.0328259544634128
1	A	26	50	20120615	24	1916	38.12	0.0650644941104905	-0.0359977526411031
1	A	26	50	20120615	24	1918	38.16	0.065859211421866	-0.0376796061201553
1	A	26	50	20120615	24	1920	38.2	0.0671310136785081	-0.0390963652669407
1	A	26	50	20120615	24	1922	38.24	0.06853136794797	-0.0410674961301763
1	A	26	50	20120615	24	1924	38.28	0.069483062964769	-0.0410571016604929
1	A	26	50	20120615	24	1926	38.32	0.0702439805720038	-0.0418707694336042
1	A	26	50	20120615	24	1928	38.36	0.0721352083689654	-0.0435603303765714
1	A	26	50	20120615	24	1930	38.4	0.07389364151242	-0.0446192934920764
1	A	26	50	20120615	24	1932	38.44	0.075448427902893	-0.0465317344924735
1	A	26	50	20120615	24	1934	38.48	0.0766416705961454	-0.0472264669049893
1	A	26	50	20120615	24	1936	38.52	0.0770339734383476	-0.0476176383763417
1	A	26	50	20120615	24	1938	38.56	0.0780237815106525	-0.0484804500707455
1	A	26	50	20120615	24	1940	38.6	0.0784389946125653	-0.0496208718874432
1	A	26	50	20120615	24	1942	38.64	0.0797028772732581	-0.0506381157028581
1	A	26	50	20120615	24	1944	38.68	0.0802615623410737	-0.0510311963625197
1	A	26	50	20120615	24	1946	38.72	0.0819485069889503	-0.0518954929811641
1	A	26	50	20120615	24	1948	38.76	0.0821405571907207	-0.0518165798643836
1	A	26	50	20120615	24	1950	38.8	0.0835064046492606	-0.0521831440197507
1	A	26	50	20120615	24	1952	38.84	0.0846942733309758	-0.0535055044112477
1	A	26	50	20120615	24	1954	38.88	0.0865154975566	-0.053880553847989
1	A	26	50	20120615	24	1956	38.92	0.0871598839662952	-0.0546984642617875
1	A	26	50	20120615	24	1958	38.96	0.0881043664939262	-0.0548966662925541
1	A	26	50	20120615	24	1960	39	0.0884516266341668	-0.05575714453458
1	A	26	50	20120615	24	1962	39.04	0.087282496282153	-0.0559080411216852
1	A	26	50	20120615	24	1964	39.08	0.0869313470546157	-0.0565123345768873
1	A	26	50	20120615	24	1966	39.12	0.0866044515896733	-0.0566907376177806
1	A	26	50	20120615	24	1968	39.16	0.0861294879647501	-0.0565392046345723
1	A	26	50	20120615	24	1970	39.2	0.0844146833096947	-0.0575412456541918
1	A	26	50	20120615	24	1972	39.24	0.08350718246672	-0.0573286893557671
1	A	26	50	20120615	24	1974	39.28	0.081964982576952	-0.0579403367214935
1	A	26	50	20120615	24	1976	39.32	0.0816081057844871	-0.0569876517552009
1	A	26	50	20120615	24	1978	39.36	0.0800864119913737	-0.0573454477864813
1	A	26	50	20120615	24	1980	39.4	0.0780700970048202	-0.0579673482005348
1	A	26	50	20120615	24	1982	39.44	0.0760477928238302	-0.0584566448799125
1	A	26	50	20120615	24	1984	39.48	0.0738910322883975	-0.0588626090251273
1	A	26	50	20120615	24	1986	39.52	0.0719525697584526	-0.05954242148456
1	A	26	50	20120615	24	1988	39.56	0.0712253528604092	-0.0599627540395686
1	A	26	50	20120615	24	1990	39.6	0.0701351356251757	-0.0596472429938031
1	A	26	50	20120615	24	1992	39.64	0.0685959621524313	-0.0602516213018189
1	A	26	50	20120615	24	1994	39.68	0.0660266260233797	-0.0604408360053966
1	A	26	50	20120615	24	1996	39.72	0.0645125873682794	-0.0610200794957683
1	A	26	50	20120615	24	1998	39.76	0.0629641536251287	-0.0609973219711226
1	A	26	50	20120615	24	2000	39.8	0.0611181735910952	-0.061300395008607
1	A	26	50	20120615	24	2002	39.84	0.0599884927264037	-0.0618262066821651
1	A	26	50	20120615	24	2004	39.88	0.0584852049228046	-0.0620528839030101
1	A	26	50	20120615	24	2006	39.92	0.0556651499423476	-0.0637606599166606
1	A	26	50	20120615	24	2008	39.96	0.0538234054779335	-0.0642383954001658
1	A	26	50	20120615	24	2010	40	0.0522855189395309	-0.0657260773571042
1	A	26	50	20120615	24	2012	40.04	0.0506393036422505	-0.0670878943069914
1	A	26	50	20120615	24	2014	40.08	0.050150268592382	-0.0683188257916809
1	A	26	50	20120615	24	2016	40.12	0.0490179077929897	-0.0690014666782384
1	A	26	50	20120615	24	2018	40.16	0.0488507477499172	-0.0688917237057983
1	A	26	50	20120615	24	2020	40.2	0.0478280592122871	-0.0709431111886985
1	A	26	50	20120615	24	2022	40.24	0.0468705659198825	-0.0718047208015744
1	A	26	50	20120615	24	2024	40.28	0.0468463121572877	-0.0727605170377042
1	A	26	50	20120615	24	2026	40.32	0.0460871623170060	-0.0736424206152001
1	A	26	50	20120615	24	2028	40.36	0.0462343819488489	-0.0728788867128748
1	A	26	50	20120615	24	2030	40.4	0.0461633177173396	-0.073173962372664
1	A	26	50	20120615	24	2032	40.44	0.0458947585618451	-0.0731958826828808
1	A	26	50	20120615	24	2034	40.48	0.0461737121870231	-0.0734919482921636
1	A	26	50	20120615	24	2036	40.52	0.0459007689694851	-0.0734175606587828
1	A	26	50	20120615	24	2038	40.56	0.0461325585723580	-0.0735554464811141
1	A	26	50	20120615	24	2040	40.6	0.0461690452822673	-0.0738749173248542
1	A	26	50	20120615	24	2042	40.64	0.0455004758206554	-0.0744732003724162
1	A	26	50	20120615	24	2044	40.68	0.0453235577040026	-0.075396823250002
1	A	26	50	20120615	24	2046	40.72	0.0460817175947907	-0.0754374111792421
1	A	26	50	20120615	24	2048	40.76	0.0452856567805309	-0.0758176932061643
1	A	26	50	20120615	24	2050	40.8	0.0448691001757340	-0.0762748377402014
1	A	26	50	20120615	24	2052	40.84	0.0443674786251602	-0.0765593775089508
1	A	26	50	20120615	24	2054	40.88	0.0434275922916070	-0.076947437710466
1	A	26	50	20120615	24	2056	40.92	0.0423378700311204	-0.0785802179789039
1	A	26	50	20120615	24	2058	40.96	0.0409684870386746	-0.0803795218943111
1	A	26	50	20120615	24	2060	41	0.0405647997772952	-0.080928873152615
1	A	26	50	20120615	24	2062	41.04	0.0398330149694452	-0.0822051301819786
1	A	26	50	20120615	24	2064	41.08	0.0393910732312036	-0.0827545521509605
1	A	26	50	20120615	24	2066	41.12	0.0385489797654886	-0.0842811249808642
1	A	26	50	20120615	24	2068	41.16	0.0383598287015211	-0.0856709433592863
1	A	26	50	20120615	24	2070	41.2	0.0378601163392566	-0.086580777654639
1	A	26	50	20120615	24	2072	41.24	0.0371178663510452	-0.0877868896913089
1	A	26	50	20120615	24	2074	41.28	0.0365918496165204	-0.0889719299458998
1	A	26	50	20120615	24	2076	41.32	0.0358582970417176	-0.0892798042384278
1	A	26	50	20120615	24	2078	41.36	0.0344704585622828	-0.0907836082299778
1	A	26	50	20120615	24	2080	41.4	0.0336275872791083	-0.0909886691965218
1	A	26	50	20120615	24	2082	41.44	0.0321764627427573	-0.0925911145840468
1	A	26	50	20120615	24	2084	41.48	0.0315927460948878	-0.0917309191847328
1	A	26	50	20120615	24	2086	41.52	0.0301786739538710	-0.0916232975326368
1	A	26	50	20120615	24	2088	41.56	0.0290574854416215	-0.0909785575695508
1	A	26	50	20120615	24	2090	41.6	0.0279837437943897	-0.0908736936339008
1	A	26	50	20120615	24	2092	41.64	0.0272096740010249	-0.0899152103920028
1	A	26	50	20120615	24	2094	41.68	0.0259116380828007	-0.0889326855195438
1	A	26	50	20120615	24	2096	41.72	0.0247820349998552	-0.0880859251490728
1	A	26	50	20120615	24	2098	41.76	0.0235791049437006	-0.0873973445655533
1	A	26	50	20120615	24	2100	41.8	0.0233372744245348	-0.0865297245450374
1	A	26	50	20120615	24	2102	41.84	0.0233902367224458	-0.0861745448088474
1	A	26	50	20120615	24	2104	41.88	0.0224004993608189	-0.0854366788826792
1	A	26	50	20120615	24	2106	41.92	0.0229394561494393	-0.0852743271657188
1	A	26	50	20120615	24	2108	41.96	0.0219085651731474	-0.0842722861460993
1	A	26	50	20120615	24	2110	42	0.0213219493874750	-0.083549198751658
1	A	26	50	20120615	24	2112	42.04	0.0195806282281251	-0.081685123855094
1	A	26	50	20120615	24	2114	42.08	0.0189241502924715	-0.0799426713248941
1	A	26	50	20120615	24	2116	42.12	0.0174385896558766	-0.0786395442378454
1	A	26	50	20120615	24	2118	42.16	0.0157452810469692	-0.0770428264152481
1	A	26	50	20120615	24	2120	42.2	0.0148141628375028	-0.0762029249805547
1	A	26	50	20120615	24	2122	42.24	0.0135609574892060	-0.0752024395958538
1	A	26	50	20120615	24	2124	42.28	0.0119642396666085	-0.0736410771123158
1	A	26	50	20120615	24	2126	42.32	0.0101781586480094	-0.0717649106897935
1	A	26	50	20120615	24	2128	42.36	0.00773588253646925	-0.0707979421665209
1	A	26	50	20120615	24	2130	42.4	0.00560119787474515	-0.0692961180739588
1	A	26	50	20120615	24	2132	42.44	0.00443779508765895	-0.0689258062526515
1	A	26	50	20120615	24	2134	42.48	0.00240083258309485	-0.0678413165823456
1	A	26	50	20120615	24	2136	42.52	-0.000524326749317631	-0.0670506297796229
1	A	26	50	20120615	24	2138	42.56	-0.00271154944488386	-0.0659012984174822
1	A	26	50	20120615	24	2140	42.6	-0.00517015972306949	-0.0650246274301672
1	A	26	50	20120615	24	2142	42.64	-0.0072898537210324	-0.0648726701828902
1	A	26	50	20120615	24	2144	42.68	-0.00874762506112659	-0.0638224751914719
1	A	26	50	20120615	24	2146	42.72	-0.00877414156542108	-0.0634634770786635
1	A	26	50	20120615	24	2148	42.76	-0.0095735964922306	-0.0627944126423048
1	A	26	50	20120615	24	2150	42.8	-0.0103229882589321	-0.0613572888202212
1	A	26	50	20120615	24	2152	42.84	-0.0114713296715791	-0.059679607271178
1	A	26	50	20120615	24	2154	42.88	-0.0129136153731653	-0.0582056431857947
1	A	26	50	20120615	24	2156	42.92	-0.0138233082471617	-0.0570869295472794
1	A	26	50	20120615	24	2158	42.96	-0.0155555077290344	-0.0555131219843925
1	A	26	50	20120615	24	2160	43	-0.0161907724612524	-0.0545036563435706
1	A	26	50	20120615	24	2162	43.04	-0.0171936620090093	-0.0538618155182876
1	A	26	50	20120615	24	2164	43.08	-0.0179576908860814	-0.052630247637495
1	A	26	50	20120615	24	2166	43.12	-0.0196022091270870	-0.0506137912295853
1	A	26	50	20120615	24	2168	43.16	-0.0211909366430569	-0.0495375747086194
1	A	26	50	20120615	24	2170	43.2	-0.0213520862784893	-0.048977758269954
1	A	26	50	20120615	24	2172	43.24	-0.0240965091176306	-0.046284105697702
1	A	26	50	20120615	24	2174	43.28	-0.0246500323059433	-0.0451156824524693
1	A	26	50	20120615	24	2176	43.32	-0.0258705693209495	-0.0439132473710616
1	A	26	50	20120615	24	2178	43.36	-0.0268247392114826	-0.0414532228793136
1	A	26	50	20120615	24	2180	43.4	-0.0281695148879431	-0.0398250388049534
1	A	26	50	20120615	24	2182	43.44	-0.0289522820947166	-0.0386950821686173
1	A	26	50	20120615	24	2184	43.48	-0.0306721779185967	-0.0369795704067807
1	A	26	50	20120615	24	2186	43.52	-0.0316170139996182	-0.0352093992907583
1	A	26	50	20120615	24	2188	43.56	-0.0329516780491078	-0.0325849724723844
1	A	26	50	20120615	24	2190	43.6	-0.0339234548984925	-0.0305852037845107
1	A	26	50	20120615	24	2192	43.64	-0.0342837258035069	-0.0292255081549671
1	A	26	50	20120615	24	2194	43.68	-0.0353675225091672	-0.0273585199784646
1	A	26	50	20120615	24	2196	43.72	-0.0358626881748288	-0.0263659754029165
1	A	26	50	20120615	24	2198	43.76	-0.0374133521327673	-0.0245084271019429
1	A	26	50	20120615	24	2200	43.8	-0.0392993685527515	-0.0241309522889421
1	A	26	50	20120615	24	2202	43.84	-0.0404094625596042	-0.0236489105251394
1	A	26	50	20120615	24	2204	43.88	-0.0427283980353019	-0.0244040510699719
1	A	26	50	20120615	24	2206	43.92	-0.0441522501702095	-0.0243237018193189
1	A	26	50	20120615	24	2208	43.96	-0.0464779731639	-0.024825416000881
1	A	26	50	20120615	24	2210	44	-0.0477004688646899	-0.0246666917417081
1	A	26	50	20120615	24	2212	44.04	-0.050011873653168	-0.0248370903338384
1	A	26	50	20120615	24	2214	44.08	-0.0513418425136307	-0.0250677061394546
1	A	26	50	20120615	24	2216	44.12	-0.0521032480245445	-0.0250749256996905
1	A	26	50	20120615	24	2218	44.16	-0.0527362641571983	-0.0250662848548244
1	A	26	50	20120615	24	2220	44.2	-0.0536484248338612	-0.0246533415656792
1	A	26	50	20120615	24	2222	44.24	-0.0545441311357258	-0.0253646061347392
1	A	26	50	20120615	24	2224	44.28	-0.0553391737162207	-0.0262869845043902
1	A	26	50	20120615	24	2226	44.32	-0.055255911892736	-0.0258693318840823
1	A	26	50	20120615	24	2228	44.36	-0.0569790957631486	-0.0281958899708814
1	A	26	50	20120615	24	2230	44.4	-0.0578596558377601	-0.0283308766554099
1	A	26	50	20120615	24	2232	44.44	-0.057946672398253	-0.0284097473457834
1	A	26	50	20120615	24	2234	44.48	-0.0583207318855007	-0.027029333487551
1	A	26	50	20120615	24	2236	44.52	-0.0581302514607846	-0.0263415872900334
1	A	26	50	20120615	24	2238	44.56	-0.0583592479918719	-0.0253269951250479
1	A	26	50	20120615	24	2240	44.6	-0.0585118204220485	-0.024029475394774
1	A	26	50	20120615	24	2242	44.64	-0.0590680306161298	-0.0225176810965971
1	A	26	50	20120615	24	2244	44.68	-0.0584003803933335	-0.0211047403264302
1	A	26	50	20120615	24	2246	44.72	-0.0585911578028976	-0.0182583526894419
1	A	26	50	20120615	24	2248	44.76	-0.0586436958367397	-0.0167638825074041
1	A	26	50	20120615	24	2250	44.8	-0.0590504236572783	-0.0148327738879836
1	A	26	50	20120615	24	2252	44.84	-0.0596846277293245	-0.0131155650698721
1	A	26	50	20120615	24	2254	44.88	-0.060767773896746	-0.0105602225840202
1	A	26	50	20120615	24	2256	44.92	-0.0604571418877708	-0.0086701968685866
1	A	26	50	20120615	24	2258	44.96	-0.0613349442459358	-0.0055562400255973
1	A	26	50	20120615	24	2260	45	-0.0619753708576565	-0.0028103322622156
1	A	26	50	20120615	24	2262	45.04	-0.0627731994388692	-0.000631948401414199
1	A	26	50	20120615	24	2264	45.08	-0.0626346065097566	0.00254310246746965
1	A	26	50	20120615	24	2266	45.12	-0.0632161311266044	0.0043733776598929
1	A	26	50	20120615	24	2268	45.16	-0.0634712552532565	0.00707155571554453
1	A	26	50	20120615	24	2270	45.2	-0.0636712250509762	0.0088738294794328
1	A	26	50	20120615	24	2272	45.24	-0.0639397842064707	0.0123462894604837
1	A	26	50	20120615	24	2274	45.28	-0.0646833069868884	0.0141262893607646
1	A	26	50	20120615	24	2276	45.32	-0.0649720186856469	0.016090137024154
1	A	26	50	20120615	24	2278	45.36	-0.065236688753845	0.0168683080368498
1	A	26	50	20120615	24	2280	45.4	-0.066420173373517	0.0205795579779074
1	A	26	50	20120615	24	2282	45.44	-0.0672810051689335	0.0227976105291334
1	A	26	50	20120615	24	2284	45.48	-0.0684909355822217	0.0251490941299692
1	A	26	50	20120615	24	2286	45.52	-0.0698328828315575	0.0264972639189795
1	A	26	50	20120615	24	2288	45.56	-0.0707168370187189	0.0286960124550791
1	A	26	50	20120615	24	2290	45.6	-0.0728204796927489	0.0304401620415538
1	A	26	50	20120615	24	2292	45.64	-0.0750272185354759	0.030992129594948
1	A	26	50	20120615	24	2294	45.68	-0.0771274670969562	0.0319352686196946
1	A	26	50	20120615	24	2296	45.72	-0.0797569143734765	0.0325654421830881
1	A	26	50	20120615	24	2298	45.76	-0.0820913567008856	0.0330198290006786
1	A	26	50	20120615	24	2300	45.8	-0.0848978635154152	0.0341567152834703
1	A	26	50	20120615	24	2302	45.84	-0.0872299723904465	0.034133875734438
1	A	26	50	20120615	24	2304	45.88	-0.0903186855213474	0.0343258552255301
1	A	26	50	20120615	24	2306	45.92	-0.0921995895593037	0.034872873031456
1	A	26	50	20120615	24	2308	45.96	-0.0936466835870019	0.0356031022043874
1	A	26	50	20120615	24	2310	46	-0.0953401336172656	0.0365079867522718
1	A	26	50	20120615	24	2312	46.04	-0.0963143853403843	0.0367160175672969
1	A	26	50	20120615	24	2314	46.08	-0.0974050975503647	0.0383142910248128
1	A	26	50	20120615	24	2316	46.12	-0.098054857971597	0.0395065437685715
1	A	26	50	20120615	24	2318	46.16	-0.0983759551609338	0.0410021453214591
1	A	26	50	20120615	24	2320	46.2	-0.0986575957918804	0.0428401279777973
1	A	26	50	20120615	24	2322	46.24	-0.0991678440451846	0.0442749890581811
1	A	26	50	20120615	24	2324	46.28	-0.0989180232193913	0.0461548324359655
1	A	26	50	20120615	24	2326	46.32	-0.0981982592268216	0.0476180484982748
1	A	26	50	20120615	24	2328	46.36	-0.0979271544869146	0.0497339948302974
1	A	26	50	20120615	24	2330	46.4	-0.0974880411757978	0.0517923826703315
1	A	26	50	20120615	24	2332	46.44	-0.0972780304617855	0.0538371940601668
1	A	26	50	20120615	24	2334	46.48	-0.0976659492419444	0.0554979050464615
1	A	26	50	20120615	24	2336	46.52	-0.097661565179901	0.0593126047096067
1	A	26	50	20120615	24	2338	46.56	-0.098226543498069	0.0607681133080011
1	A	26	50	20120615	24	2340	46.6	-0.0982165025817762	0.0618024691075207
1	A	26	50	20120615	24	2342	46.64	-0.097883313866481	0.0643552660089604
1	A	26	50	20120615	24	2344	46.68	-0.0980914861028624	0.0668751117343968
1	A	26	50	20120615	24	2346	46.72	-0.0976696261972066	0.0688172512196038
1	A	26	50	20120615	24	2348	46.76	-0.0975395892601464	0.0718336980374675
1	A	26	50	20120615	24	2350	46.8	-0.0968560998454513	0.0730927723720482
1	A	26	50	20120615	24	2352	46.84	-0.0964044707443076	0.0761394833601467
1	A	26	50	20120615	24	2354	46.88	-0.095382772156171	0.0773591718470154
1	A	26	50	20120615	24	2356	46.92	-0.0947024647219915	0.0799953366379569
1	A	26	50	20120615	24	2358	46.96	-0.0945034848737657	0.0820808773783885
1	A	26	50	20120615	24	2360	47	-0.0950071570340048	0.0843306790240898
1	A	26	50	20120615	24	2362	47.04	-0.0948528451211465	0.0863786228969657
1	A	26	50	20120615	24	2364	47.08	-0.0950831285865755	0.0890319208852154
1	A	26	50	20120615	24	2366	47.12	-0.0951474823747313	0.0913250611055356
1	A	26	50	20120615	24	2368	47.16	-0.0950934523455808	0.0931949413487731
1	A	26	50	20120615	24	2370	47.2	-0.0957280948238314	0.0962358399191302
1	A	26	50	20120615	24	2372	47.24	-0.0960429482602903	0.0979814956430489
1	A	26	50	20120615	24	2374	47.28	-0.0966062578064548	0.100215500523258
1	A	26	50	20120615	24	2376	47.32	-0.0966442718670114	0.103240673038802
1	A	26	50	20120615	24	2378	47.36	-0.0974280785207532	0.105890576914502
1	A	26	50	20120615	24	2380	47.4	-0.0980091223049897	0.108136546041449
1	A	26	50	20120615	24	2382	47.44	-0.0982671667826482	0.109294129339726
1	A	26	50	20120615	24	2384	47.48	-0.0986626162500268	0.111950552739949
1	A	26	50	20120615	24	2386	47.52	-0.099768778743176	0.113992429636642
1	A	26	50	20120615	24	2388	47.56	-0.100905382183255	0.115856787375918
1	A	26	50	20120615	24	2390	47.6	-0.10129315247099	0.117259411458148
1	A	26	50	20120615	24	2392	47.64	-0.101984165501837	0.118611937024930
1	A	26	50	20120615	24	2394	47.68	-0.102586210357475	0.121024995484272
1	A	26	50	20120615	24	2396	47.72	-0.103427667427087	0.122996409190220
1	A	26	50	20120615	24	2398	47.76	-0.103791685998042	0.124742397254326
1	A	26	50	20120615	24	2400	47.8	-0.103694670947663	0.126789612807217
1	A	26	50	20120615	24	2402	47.84	-0.104954028124956	0.128435050287038
1	A	26	50	20120615	24	2404	47.88	-0.105533643553495	0.128397078652888
1	A	26	50	20120615	24	2406	47.92	-0.106322704010621	0.128624837747109
1	A	26	50	20120615	24	2408	47.96	-0.107711320307515	0.128653263439712
1	A	26	50	20120615	24	2410	48	-0.108663015324313	0.128121589850938
1	A	26	50	20120615	24	2412	48.04	-0.110571899577601	0.127419029766355
1	A	26	50	20120615	24	2414	48.08	-0.111601531903822	0.126498291884436
1	A	26	50	20120615	24	2416	48.12	-0.112968722865247	0.126423692119021
1	A	26	50	20120615	24	2418	48.16	-0.114805503440057	0.126200529218878
1	A	26	50	20120615	24	2420	48.2	-0.116517854434582	0.125793497342424
1	A	26	50	20120615	24	2422	48.24	-0.118862443744301	0.125080910483683
1	A	26	50	20120615	24	2424	48.28	-0.120263892615060	0.124648197903150
1	A	26	50	20120615	24	2426	48.32	-0.121963716505849	0.124839177545253
1	A	26	50	20120615	24	2428	48.36	-0.123001100843713	0.125918870910262
1	A	26	50	20120615	24	2430	48.4	-0.123473674447715	0.126400891460861
1	A	26	50	20120615	24	2432	48.44	-0.123435033890551	0.127877787210960
1	A	26	50	20120615	24	2434	48.48	-0.123529468708285	0.129445053329014
1	A	26	50	20120615	24	2436	48.52	-0.123991463994841	0.131245799742255
1	A	26	50	20120615	24	2438	48.56	-0.124969859363698	0.133604948380599
1	A	26	50	20120615	24	2440	48.6	-0.126180030193291	0.135497562106851
1	A	26	50	20120615	24	2442	48.64	-0.126049307362653	0.135964867765334
1	A	26	50	20120615	24	2444	48.68	-0.126660572890718	0.136274255266374
1	A	26	50	20120615	24	2446	48.72	-0.125982584766781	0.136187153853068
1	A	26	50	20120615	24	2448	48.76	-0.126486681191089	0.136149747904343
1	A	26	50	20120615	24	2450	48.8	-0.126358412020981	0.136476006973183
1	A	26	50	20120615	24	2452	48.84	-0.127612989156434	0.137508213168087
1	A	26	50	20120615	24	2454	48.88	-0.128534059378540	0.138906453188273
1	A	26	50	20120615	24	2456	48.92	-0.130610761284206	0.139984861740261
1	A	26	50	20120615	24	2458	48.96	-0.131221842964508	0.140727182439151
1	A	26	50	20120615	24	2460	49	-0.131834876259525	0.141822519127480
1	A	26	50	20120615	24	2462	49.04	-0.131861378621684	0.142638888048495
1	A	26	50	20120615	24	2464	49.08	-0.132549365235507	0.143879888733749
1	A	26	50	20120615	24	2466	49.12	-0.132497102973310	0.145301109724324
1	A	26	50	20120615	24	2468	49.16	-0.132652086637610	0.145761308959656
1	A	26	50	20120615	24	2470	49.2	-0.132761659904423	0.145754973282896
1	A	26	50	20120615	24	2472	49.24	-0.132514582652941	0.146399444545405
1	A	26	50	20120615	24	2474	49.28	-0.133210184806797	0.146098407975451
1	A	26	50	20120615	24	2476	49.32	-0.132782540767671	0.145595499490535
1	A	26	50	20120615	24	2478	49.36	-0.132948194673300	0.145916335050363
1	A	26	50	20120615	24	2480	49.4	-0.133175423437434	0.146533391782965
1	A	26	50	20120615	24	2482	49.44	-0.133264342115168	0.146624078227652
1	A	26	50	20120615	24	2484	49.48	-0.133419926820233	0.146970539337230
1	A	26	50	20120615	24	2486	49.52	-0.133581338085174	0.147589773958719
1	A	26	50	20120615	24	2488	49.56	-0.133496513555703	0.147958855414227
1	A	26	50	20120615	24	2490	49.6	-0.133551533534347	0.148849944308811
1	A	26	50	20120615	24	2492	49.64	-0.133508675792340	0.149382119943399
1	A	26	50	20120615	24	2494	49.68	-0.134010997378627	0.150566955137023
1	A	26	50	20120615	24	2496	49.72	-0.133620313810953	0.150888342240140
1	A	26	50	20120615	24	2498	49.76	-0.133754826733939	0.150797669937589
1	A	26	50	20120615	24	2500	49.8	-0.133706566696123	0.151007150321515
1	A	26	50	20120615	24	2502	49.84	-0.134352247111227	0.151509811319057
1	A	26	50	20120615	24	2504	49.88	-0.134203478915534	0.151474731751643
1	A	26	50	20120615	24	2506	49.92	-0.134453575512971	0.151449495110622
1	A	26	50	20120615	24	2508	49.96	-0.135082900548228	0.151974168342263
1	A	26	50	20120615	24	2510	50	-0.135563683661960	0.152102911273913
1	A	26	50	20120615	24	2512	50.04	-0.135017337607476	0.152277319161493
1	A	26	50	20120615	24	2514	50.08	-0.135629197105237	0.153014619402236
1	A	26	50	20120615	24	2516	50.12	-0.135147841235012	0.153238588404109
1	A	26	50	20120615	24	2518	50.16	-0.135601768433194	0.153097202403211
1	A	26	50	20120615	24	2520	50.2	-0.135764905038682	0.153454496388677
1	A	26	50	20120615	24	2522	50.24	-0.135745431317928	0.153423058421185
1	A	26	50	20120615	24	2524	50.28	-0.135963107069449	0.153290235483407
1	A	26	50	20120615	24	2526	50.32	-0.136646681336957	0.153425490868512
1	A	26	50	20120615	24	2528	50.36	-0.136654600932906	0.153775367303844
1	A	26	50	20120615	24	2530	50.4	-0.136700930569210	0.154775555703696
1	A	26	50	20120615	24	2532	50.44	-0.136468433859556	0.155177758040835
1	A	26	50	20120615	24	2534	50.48	-0.136347518599973	0.155618285565514
1	A	26	50	20120615	24	2536	50.52	-0.136078676601766	0.155745706207484
1	A	26	50	20120615	24	2538	50.56	-0.135897162291035	0.157026064456179
1	A	26	50	20120615	24	2540	50.6	-0.135757155148360	0.158212589635010
1	A	26	50	20120615	24	2542	50.64	-0.136393975515497	0.159781942425175
1	A	26	50	20120615	24	2544	50.68	-0.136266979137596	0.160450582597465
1	A	26	50	20120615	24	2546	50.72	-0.136137507885960	0.161807591221240
1	A	26	50	20120615	24	2548	50.76	-0.136170812615354	0.161847825597090
1	A	26	50	20120615	24	2550	50.8	-0.136082212135672	0.163255887330467
1	A	26	50	20120615	24	2552	50.84	-0.136178661500625	0.163611986305472
1	A	26	50	20120615	24	2554	50.88	-0.136143094029532	0.164433856517245
1	A	26	50	20120615	24	2556	50.92	-0.137286273562676	0.164884495668895
1	A	26	50	20120615	24	2558	50.96	-0.138634726194399	0.165595137983988
1	A	26	50	20120615	24	2560	51	-0.139588754663576	0.164967792847719
1	A	26	50	20120615	24	2562	51.04	-0.140813675740625	0.164930811163063
1	A	26	50	20120615	24	2564	51.08	-0.142175492690512	0.163997500922575
1	A	26	50	20120615	24	2566	51.12	-0.142717207195579	0.162820804528003
1	A	26	50	20120615	24	2568	51.16	-0.143528265744668	0.160711497928655
1	A	26	50	20120615	24	2570	51.2	-0.143898103804432	0.159518587575590
1	A	26	50	20120615	24	2572	51.24	-0.143667247582510	0.157847326556120
1	A	26	50	20120615	24	2574	51.28	-0.143791882223762	0.156961845018311
1	A	26	50	20120615	24	2576	51.32	-0.143535951995380	0.155229390977997
1	A	26	50	20120615	24	2578	51.36	-0.142645817694951	0.152432670521320
1	A	26	50	20120615	24	2580	51.4	-0.142061514148453	0.150875854734385
1	A	26	50	20120615	24	2582	51.44	-0.141275310402723	0.149158900474714
1	A	26	50	20120615	24	2584	51.48	-0.140867210795029	0.147843073749876
1	A	26	50	20120615	24	2586	51.52	-0.140358829303627	0.146459237494822
1	A	26	50	20120615	24	2588	51.56	-0.139687995686102	0.144557616642391
1	A	26	50	20120615	24	2590	51.6	-0.139268756954573	0.143015341162908
1	A	26	50	20120615	24	2592	51.64	-0.139224898727181	0.141360728901890
1	A	26	50	20120615	24	2594	51.68	-0.139752888289625	0.141119824692608
1	A	26	50	20120615	24	2596	51.72	-0.140297777704139	0.140987885638306
1	A	26	50	20120615	24	2598	51.76	-0.141371696128066	0.140782294341676
1	A	26	50	20120615	24	2600	51.8	-0.142372117873157	0.140901929737985
1	A	26	50	20120615	24	2602	51.84	-0.144434635216793	0.140783956042612
1	A	26	50	20120615	24	2604	51.88	-0.146361126428932	0.140896760787415
1	A	26	50	20120615	24	2606	51.92	-0.148202842609075	0.141083026855715
1	A	26	50	20120615	24	2608	51.96	-0.148672057455867	0.141349203061357
1	A	26	50	20120615	24	2610	52	-0.150537942545791	0.142453166452417
1	A	26	50	20120615	24	2612	52.04	-0.152048867102627	0.143504796870601
1	A	26	50	20120615	24	2614	52.08	-0.153234861951372	0.144510833043534
1	A	26	50	20120615	24	2616	52.12	-0.154930991916336	0.145517265196265
1	A	26	50	20120615	24	2618	52.16	-0.156263131594617	0.146883444994992
1	A	26	50	20120615	24	2620	52.2	-0.156479718401695	0.148568975429306
1	A	26	50	20120615	24	2622	52.24	-0.157842447519330	0.149682534259386
1	A	26	50	20120615	24	2624	52.28	-0.158758617491442	0.151442056347284
1	A	26	50	20120615	24	2626	52.32	-0.159809250889064	0.152713561619078
1	A	26	50	20120615	24	2628	52.36	-0.160065951863838	0.154658791160919
1	A	26	50	20120615	24	2630	52.4	-0.160087766108038	0.155895626987231
1	A	26	50	20120615	24	2632	52.44	-0.159695215778462	0.157251256752783
1	A	26	50	20120615	24	2634	52.48	-0.158872398043602	0.159512329680577
1	A	26	50	20120615	24	2636	52.52	-0.158899437806915	0.160707170435154
1	A	26	50	20120615	24	2638	52.56	-0.158493975424672	0.162341584403099
1	A	26	50	20120615	24	2640	52.6	-0.158057231204115	0.165223503873000
1	A	26	50	20120615	24	2642	52.64	-0.158158955585656	0.166878232735926
1	A	26	50	20120615	24	2644	52.68	-0.157848818551428	0.168811886939758
1	A	26	50	20120615	24	2646	52.72	-0.158155497833496	0.170695824465806
1	A	26	50	20120615	24	2648	52.76	-0.157483802959912	0.173665616378247
1	A	26	50	20120615	24	2650	52.8	-0.156895758818541	0.174912684039683
1	A	26	50	20120615	24	2652	52.84	-0.156797895240025	0.176895694296843
1	A	26	50	20120615	24	2654	52.88	-0.156309638007616	0.178666643230324
1	A	26	50	20120615	24	2656	52.92	-0.156226482250148	0.181322253457749
1	A	26	50	20120615	24	2658	52.96	-0.156498930492939	0.183675999800284
1	A	26	50	20120615	24	2660	53	-0.156346054006847	0.185617856442779
1	A	26	50	20120615	24	2662	53.04	-0.156793723310016	0.187987300555857
1	A	26	50	20120615	24	2664	53.08	-0.157094809377445	0.189577018021320
1	A	26	50	20120615	24	2666	53.12	-0.157005289658947	0.191591282398208
1	A	26	50	20120615	24	2668	53.16	-0.156656544594466	0.192603293623442
1	A	26	50	20120615	24	2670	53.2	-0.156686667343345	0.194574283065322
1	A	26	50	20120615	24	2672	53.24	-0.156614188898273	0.197452561218142
1	A	26	50	20120615	24	2674	53.28	-0.156527639028256	0.198893927680912
1	A	26	50	20120615	24	2676	53.32	-0.157108668670357	0.201482150632089
1	A	26	50	20120615	24	2678	53.36	-0.157032796112735	0.202528173693499
1	A	26	50	20120615	24	2680	53.4	-0.157040786419363	0.204846564696975
1	A	26	50	20120615	24	2682	53.44	-0.156649544237332	0.205571561279726
1	A	26	50	20120615	24	2684	53.48	-0.156303698310654	0.207986401648156
1	A	26	50	20120615	24	2686	53.52	-0.155510395212841	0.209877134470371
1	A	26	50	20120615	24	2688	53.56	-0.155465493932235	0.211370190438846
1	A	26	50	20120615	24	2690	53.6	-0.154833976865958	0.21154067388379
1	A	26	50	20120615	24	2692	53.64	-0.154098161549455	0.213696359616915
1	A	26	50	20120615	24	2694	53.68	-0.152415459542265	0.215086319416694
1	A	26	50	20120615	24	2696	53.72	-0.151741374647760	0.216473167946635
1	A	26	50	20120615	24	2698	53.76	-0.150509806766968	0.218656501554905
1	A	26	50	20120615	24	2700	53.8	-0.150470350208577	0.219335182643487
1	A	26	50	20120615	24	2702	53.84	-0.150120403062568	0.221802207492369
1	A	26	50	20120615	24	2704	53.88	-0.150103715342532	0.224355994343302
1	A	26	50	20120615	24	2706	53.92	-0.149437337911942	0.225579571917468
1	A	26	50	20120615	24	2708	53.96	-0.148378374796437	0.226669647731345
1	A	26	50	20120615	24	2710	54	-0.148228892422894	0.228695791502157
1	A	26	50	20120615	24	2712	54.04	-0.147604092871038	0.23069520663664
1	A	26	50	20120615	24	2714	54.08	-0.147220346020888	0.232934401680623
1	A	26	50	20120615	24	2716	54.12	-0.146170716714894	0.234169292963288
1	A	26	50	20120615	24	2718	54.16	-0.145334987210210	0.235699401327097
1	A	26	50	20120615	24	2720	54.2	-0.145364968537732	0.237759627644762
1	A	26	50	20120615	24	2722	54.24	-0.146016991700664	0.238424237308399
1	A	26	50	20120615	24	2724	54.28	-0.146761433719898	0.239283513468897
1	A	26	50	20120615	24	2726	54.32	-0.148140786917958	0.241074827077677
1	A	26	50	20120615	24	2728	54.36	-0.149602447345349	0.241520940745928
1	A	26	50	20120615	24	2730	54.4	-0.150789184656214	0.242683212162164
1	A	26	50	20120615	24	2732	54.44	-0.152995569945551	0.243599410418548
1	A	26	50	20120615	24	2734	54.48	-0.155349952684189	0.24454721634805
1	A	26	50	20120615	24	2736	54.52	-0.157545377818417	0.24459756235087
1	A	26	50	20120615	24	2738	54.56	-0.159017856979560	0.244957903966563
1	A	26	50	20120615	24	2740	54.6	-0.160560834686787	0.24437659148175
1	A	26	50	20120615	24	2742	54.64	-0.161789291297743	0.245406633929904
1	A	26	50	20120615	24	2744	54.68	-0.163997373643354	0.245968995952982
1	A	26	50	20120615	24	2746	54.72	-0.165562625214189	0.246667900295507
1	A	26	50	20120615	24	2748	54.76	-0.167128442470448	0.246748227625849
1	A	26	50	20120615	24	2750	54.8	-0.168445075297017	0.246775097683534
1	A	26	50	20120615	24	2752	54.84	-0.170849874749155	0.246033413380748
1	A	26	50	20120615	24	2754	54.88	-0.171391235700831	0.245971470826716
1	A	26	50	20120615	24	2756	54.92	-0.173310464926328	0.244476505669931
1	A	26	50	20120615	24	2758	54.96	-0.174414541454472	0.242979277771447
1	A	26	50	20120615	24	2760	55	-0.175879878837125	0.241287666218814
1	A	26	50	20120615	24	2762	55.04	-0.176810926335914	0.240024278532868
1	A	26	50	20120615	24	2764	55.08	-0.177415573344506	0.240002287511973
1	A	26	50	20120615	24	2766	55.12	-0.177875829148381	0.238832096499788
1	A	26	50	20120615	24	2768	55.16	-0.178757944857911	0.237990992983566
1	A	26	50	20120615	24	2770	55.2	-0.178805108880216	0.236760132209555
1	A	26	50	20120615	24	2772	55.24	-0.179554571357596	0.235863591521689
1	A	26	50	20120615	24	2774	55.28	-0.179563693035073	0.234841892933552
1	A	26	50	20120615	24	2776	55.32	-0.180834010367474	0.234492228630255
1	A	26	50	20120615	24	2778	55.36	-0.182422030776663	0.233328472289779
1	A	26	50	20120615	24	2780	55.4	-0.182331308976637	0.232680974610246
1	A	26	50	20120615	24	2782	55.44	-0.182224182299287	0.232672135775481
1	A	26	50	20120615	24	2784	55.48	-0.182156936444396	0.232201980476670
1	A	26	50	20120615	24	2786	55.52	-0.182065719669623	0.230895954251819
1	A	26	50	20120615	24	2788	55.56	-0.181424656661800	0.23008744835821
1	A	26	50	20120615	24	2790	55.6	-0.181095144901767	0.230655962210284
1	A	26	50	20120615	24	2792	55.64	-0.180555339585009	0.229620333618558
1	A	26	50	20120615	24	2794	55.68	-0.178997017660630	0.228576502588171
1	A	26	50	20120615	24	2796	55.72	-0.178971349684473	0.228293872007730
1	A	26	50	20120615	24	2798	55.76	-0.177527508347968	0.226984239538295
1	A	26	50	20120615	24	2800	55.8	-0.177300102807138	0.225658838587639
1	A	26	50	20120615	24	2802	55.84	-0.176703728947886	0.225297789865165
1	A	26	50	20120615	24	2804	55.88	-0.176217451614464	0.223181914243820
1	A	26	50	20120615	24	2806	55.92	-0.176608976639207	0.222730992249458
1	A	26	50	20120615	24	2808	55.96	-0.176695031534477	0.222657665276249
1	A	26	50	20120615	24	2810	56	-0.177393440902255	0.222929406412259
1	A	26	50	20120615	24	2812	56.04	-0.178843716910469	0.222221592524291
1	A	26	50	20120615	24	2814	56.08	-0.179376097606024	0.222254897253685
1	A	26	50	20120615	24	2816	56.12	-0.180235585898556	0.222458897560057
1	A	26	50	20120615	24	2818	56.16	-0.181631343973941	0.222702213003463
1	A	26	50	20120615	24	2820	56.2	-0.181809747014834	0.223380823381368
1	A	26	50	20120615	24	2822	56.24	-0.183564927467095	0.224053847615701
1	A	26	50	20120615	24	2824	56.28	-0.185000000679513	0.224471394169992
1	A	26	50	20120615	24	2826	56.32	-0.186497864974101	0.225486587375742
1	A	26	50	20120615	24	2828	56.36	-0.186994678198562	0.225817089085268
1	A	26	50	20120615	24	2830	56.4	-0.187496016906424	0.225793754561489
1	A	26	50	20120615	24	2832	56.44	-0.187289683147673	0.225168530745564
1	A	26	50	20120615	24	2834	56.48	-0.187814144247279	0.225069747928232
1	A	26	50	20120615	24	2836	56.52	-0.187544877985004	0.224592309429575
1	A	26	50	20120615	24	2838	56.56	-0.188265561216389	0.222826522375596
1	A	26	50	20120615	24	2840	56.6	-0.188100098229591	0.223030169128578
1	A	26	50	20120615	24	2842	56.64	-0.188283804571344	0.223942478297665
1	A	26	50	20120615	24	2844	56.68	-0.188124846966933	0.22366302969774
1	A	26	50	20120615	24	2846	56.72	-0.188478117514814	0.223898071991806
1	A	26	50	20120615	24	2848	56.76	-0.188042256894890	0.22443575598822
1	A	26	50	20120615	24	2850	56.8	-0.188401042875664	0.224487091940535
1	A	26	50	20120615	24	2852	56.84	-0.188017225314836	0.225616200048733
1	A	26	50	20120615	24	2854	56.88	-0.187763727533781	0.225223402231784
1	A	26	50	20120615	24	2856	56.92	-0.188972243733507	0.226328539420101
1	A	26	50	20120615	24	2858	56.96	-0.190629843449964	0.228420019857494
1	A	26	50	20120615	24	2860	57	-0.190810721364592	0.229028273110671
1	A	26	50	20120615	24	2862	57.04	-0.191767861103606	0.230895317855716
1	A	26	50	20120615	24	2864	57.08	-0.193845623669444	0.231914682991474
1	A	26	50	20120615	24	2866	57.12	-0.194659786417303	0.232463822117744
1	A	26	50	20120615	24	2868	57.16	-0.195744771062355	0.233850882779719
1	A	26	50	20120615	24	2870	57.2	-0.196474222417827	0.234879298882277
1	A	26	50	20120615	24	2872	57.24	-0.197165984981862	0.235912876864337
1	A	26	50	20120615	24	2874	57.28	-0.197549590410656	0.238571244808208
1	A	26	50	20120615	24	2876	57.32	-0.198151479702802	0.240350891155098
1	A	26	50	20120615	24	2878	57.36	-0.199252162118397	0.242176216600053
1	A	26	50	20120615	24	2880	57.4	-0.200329227167500	0.244074656886183
1	A	26	50	20120615	24	2882	57.44	-0.200752006311972	0.245631776729034
1	A	26	50	20120615	24	2884	57.48	-0.201942349867421	0.246265768669046
1	A	26	50	20120615	24	2886	57.52	-0.203167483076505	0.247584805658671
1	A	26	50	20120615	24	2888	57.56	-0.205630830970124	0.248812555162845
1	A	26	50	20120615	24	2890	57.6	-0.208126847197035	0.248829596436272
1	A	26	50	20120615	24	2892	57.64	-0.209882664045399	0.249732501085169
1	A	26	50	20120615	24	2894	57.68	-0.211858391102712	0.250759149420774
1	A	26	50	20120615	24	2896	57.72	-0.213362760779687	0.251462367114664
1	A	26	50	20120615	24	2898	57.76	-0.215664959037874	0.252146987900209
1	A	26	50	20120615	24	2900	57.8	-0.216091697980320	0.253325381351056
1	A	26	50	20120615	24	2902	57.84	-0.217493537174022	0.255058853625135
1	A	26	50	20120615	24	2904	57.88	-0.218156025517316	0.256582739449270
1	A	26	50	20120615	24	2906	57.92	-0.218822332237228	0.257800165194439
1	A	26	50	20120615	24	2908	57.96	-0.219838232549759	0.259194084792192
1	A	26	50	20120615	24	2910	58	-0.222188938333135	0.261732315293939
1	A	26	50	20120615	24	2912	58.04	-0.222259790432610	0.261887737364444
1	A	26	50	20120615	24	2914	58.08	-0.223209222707709	0.263910981997453
1	A	26	50	20120615	24	2916	58.12	-0.225890288779256	0.264129053728771
1	A	26	50	20120615	24	2918	58.16	-0.227169091393032	0.266320731197059
1	A	26	50	20120615	24	2920	58.2	-0.227238670700301	0.268040132046192
