# Supplementary material for: How Do Ants Make Sense of Gravity? A Boltzmann Walker Analysis of Lasius niger Trajectories on Various Inclines
Source: PLoS One. 2013 Oct 29;8(10):e76531. doi: 10.1371/journal.pone.0076531 (PMC3812222; doi:10.1371/journal.pone.0076531)
Supplement: Dataset S1 — Trajectories for . (ZIP) [file pone.0076531.s005.zip › Incline1/1-C-26-50-20120531-01.txt]

Pente	Colonie	Temperature	Humidite	Date	Indiv	Frame	Time	X	Y
1	C	26	50	20120531	1	26	0	0	0
1	C	26	50	20120531	1	28	0.04	-0.0015597502800769	-0.00108754437160053
1	C	26	50	20120531	1	30	0.08	-0.0033639261612066	-0.0020547886665178
1	C	26	50	20120531	1	32	0.12	-0.0043994345447796	-0.00368412532493128
1	C	26	50	20120531	1	34	0.16	-0.0043647933835692	-0.00524655553970888
1	C	26	50	20120531	1	36	0.2	-0.004529690684942	-0.00639871532897424
1	C	26	50	20120531	1	38	0.24	-0.0045303977917231	-0.00717723989506063
1	C	26	50	20120531	1	40	0.28	-0.0036091083665152	-0.00876815944205225
1	C	26	50	20120531	1	42	0.32	-0.0035171844849609	-0.00996331132361375
1	C	26	50	20120531	1	44	0.36	-0.003078035818505	-0.0117469528238177
1	C	26	50	20120531	1	46	0.4	-0.0030446533073652	-0.0125916696556910
1	C	26	50	20120531	1	48	0.44	-0.0030276615314133	-0.0147910758010971
1	C	26	50	20120531	1	50	0.48	-0.0019591241900911	-0.0175256981402511
1	C	26	50	20120531	1	52	0.52	-0.001075537698456	-0.0197953553443680
1	C	26	50	20120531	1	54	0.56	-0.0004856197241155	-0.0217587575304852
1	C	26	50	20120531	1	56	0.6	0.000888295822797801	-0.0227159043405672
1	C	26	50	20120531	1	58	0.64	0.0019168250624405	-0.0248746730592584
1	C	26	50	20120531	1	60	0.68	0.00357168827565482	-0.0252676335107672
1	C	26	50	20120531	1	62	0.72	0.00518218760941749	-0.0253646414900782
1	C	26	50	20120531	1	64	0.76	0.00702108950457122	-0.0259904309914283
1	C	26	50	20120531	1	66	0.8	0.0087443440856619	-0.0262088209207978
1	C	26	50	20120531	1	68	0.84	0.0118450638897074	-0.0270912053309049
1	C	26	50	20120531	1	70	0.88	0.0139589596120646	-0.0276416879600586
1	C	26	50	20120531	1	72	0.92	0.0157357068211520	-0.0281266925012744
1	C	26	50	20120531	1	74	0.96	0.0172846242253412	-0.0288843574173158
1	C	26	50	20120531	1	76	1	0.0200094884909148	-0.0290826725851674
1	C	26	50	20120531	1	78	1.04	0.0225475422159667	-0.0291538428826938
1	C	26	50	20120531	1	80	1.08	0.0248221208832807	-0.0281208023017872
1	C	26	50	20120531	1	82	1.12	0.0265407863413615	-0.0269106880407357
1	C	26	50	20120531	1	84	1.16	0.0280430700533314	-0.0259429770553429
1	C	26	50	20120531	1	86	1.2	0.0310295991832831	-0.0243389831039671
1	C	26	50	20120531	1	88	1.24	0.0337188464802883	-0.0223814499041337
1	C	26	50	20120531	1	90	1.28	0.0361566890323105	-0.0210851605396591
1	C	26	50	20120531	1	92	1.32	0.0383286523635387	-0.0200097784046950
1	C	26	50	20120531	1	94	1.36	0.0408075212510053	-0.0183450722650866
1	C	26	50	20120531	1	96	1.4	0.0427031331100102	-0.0168242270001106
1	C	26	50	20120531	1	98	1.44	0.044357338713918	-0.0151570106314289
1	C	26	50	20120531	1	100	1.48	0.0454950735248472	-0.0124016983478574
1	C	26	50	20120531	1	102	1.52	0.0456648498630101	-0.0111186530933944
1	C	26	50	20120531	1	104	1.56	0.0449026594635691	-0.00984550733386807
1	C	26	50	20120531	1	106	1.6	0.044510498042723	-0.00779376629757719
1	C	26	50	20120531	1	108	1.64	0.0432012898373561	-0.00665977915258832
1	C	26	50	20120531	1	110	1.68	0.0418330382157602	-0.00524075726410316
1	C	26	50	20120531	1	112	1.72	0.0405434168682321	-0.00332775057828107
1	C	26	50	20120531	1	114	1.76	0.0386734729853843	-0.00157617637060387
1	C	26	50	20120531	1	116	1.8	0.0374910490258842	-0.00031469787296708
1	C	26	50	20120531	1	118	1.84	0.0348751074888845	0.00193439666595296
1	C	26	50	20120531	1	120	1.88	0.0330618452856166	0.00360963162553326
1	C	26	50	20120531	1	122	1.92	0.0312266274167929	0.00541628238039706
1	C	26	50	20120531	1	124	1.96	0.0299243474436681	0.00669706630737386
1	C	26	50	20120531	1	126	2	0.0285708955670023	0.00760475806917956
1	C	26	50	20120531	1	128	2.04	0.0262933201811496	0.00789267639412956
1	C	26	50	20120531	1	130	2.08	0.0246311101284788	0.00852915735001116
1	C	26	50	20120531	1	132	2.12	0.0221392446183740	0.00896206933465706
1	C	26	50	20120531	1	134	2.16	0.0201290178212065	0.00934863754086396
1	C	26	50	20120531	1	136	2.2	0.0170235604017271	0.0101383202519575
1	C	26	50	20120531	1	138	2.24	0.0143951737853786	0.0103902623980942
1	C	26	50	20120531	1	140	2.28	0.0121838387485739	0.0107738678268879
1	C	26	50	20120531	1	142	2.32	0.0122793688747122	0.0105449773618178
1	C	26	50	20120531	1	144	2.36	0.0124712776551262	0.0103267642091437
1	C	26	50	20120531	1	146	2.4	0.0126916121281439	0.0103404820806987
1	C	26	50	20120531	1	148	2.44	0.0127739193574741	0.00997207944770046
1	C	26	50	20120531	1	150	2.48	0.0116206989080369	0.00935187608992176
1	C	26	50	20120531	1	152	2.52	0.0106255875348731	0.00845335550306796
1	C	26	50	20120531	1	154	2.56	0.00968397586077383	0.00633087550438726
1	C	26	50	20120531	1	156	2.6	0.00857155547261116	0.00479871653091216
1	C	26	50	20120531	1	158	2.64	0.00723434583870928	0.00288592197712446
1	C	26	50	20120531	1	160	2.68	0.00620979761024465	0.00015554934972542
1	C	26	50	20120531	1	162	2.72	0.00449070081702735	-0.0018820283377383
1	C	26	50	20120531	1	164	2.76	0.0022240346745948	-0.00309849948875258
1	C	26	50	20120531	1	166	2.8	0.0007612923738289	-0.00475711036790718
1	C	26	50	20120531	1	168	2.84	-0.0014729741358897	-0.00634295995927768
1	C	26	50	20120531	1	170	2.88	-0.0028441602506276	-0.00898891817913869
1	C	26	50	20120531	1	172	2.92	-0.0033461353545919	-0.0111986975810248
1	C	26	50	20120531	1	174	2.96	-0.0034011977596429	-0.0135500609737078
1	C	26	50	20120531	1	176	3	-0.0029627349867647	-0.0147796348133775
1	C	26	50	20120531	1	178	3.04	-0.002176821154815	-0.0169803278931253
1	C	26	50	20120531	1	180	3.08	-0.000288952115064099	-0.0196103762104096
1	C	26	50	20120531	1	182	3.12	0.0010771894998969	-0.0207826291459691
1	C	26	50	20120531	1	184	3.16	0.0028858512664464	-0.0220646377818909
1	C	26	50	20120531	1	186	3.2	0.00552283630125411	-0.0233494932297137
1	C	26	50	20120531	1	188	3.24	0.00799530587235099	-0.0242192345705732
1	C	26	50	20120531	1	190	3.28	0.0106445592098123	-0.0248728911501699
1	C	26	50	20120531	1	192	3.32	0.0128268816553849	-0.0269949680979854
1	C	26	50	20120531	1	194	3.36	0.0146896130490647	-0.0281049136124139
1	C	26	50	20120531	1	196	3.4	0.0169681939407602	-0.0291562399746820
1	C	26	50	20120531	1	198	3.44	0.0195263648537369	-0.0302850652401683
1	C	26	50	20120531	1	200	3.48	0.0216418162110127	-0.0314529935106541
1	C	26	50	20120531	1	202	3.52	0.0237179948576614	-0.0315426829347798
1	C	26	50	20120531	1	204	3.56	0.0257341754939264	-0.0314305994388939
1	C	26	50	20120531	1	206	3.6	0.0277126602676863	-0.0310227402475055
1	C	26	50	20120531	1	208	3.64	0.0307254018460166	-0.0303935142071988
1	C	26	50	20120531	1	210	3.68	0.0333496872430342	-0.0304409610722165
1	C	26	50	20120531	1	212	3.72	0.0352700796591858	-0.0302304942743302
1	C	26	50	20120531	1	214	3.76	0.0380197456951095	-0.0303948152836762
1	C	26	50	20120531	1	216	3.8	0.0402417721864458	-0.0302785527867135
1	C	26	50	20120531	1	218	3.84	0.0429956702564549	-0.0301174738619592
1	C	26	50	20120531	1	220	3.88	0.0457838771474872	-0.0294355966507254
1	C	26	50	20120531	1	222	3.92	0.0480986406931761	-0.0287945548561051
1	C	26	50	20120531	1	224	3.96	0.0507724942755549	-0.0273553097136780
1	C	26	50	20120531	1	226	4	0.0530938551275122	-0.0273074385845917
1	C	26	50	20120531	1	228	4.04	0.0527369783350473	-0.0269040341659248
1	C	26	50	20120531	1	230	4.08	0.0534219526739827	-0.0270395865358782
1	C	26	50	20120531	1	232	4.12	0.0533186443732514	-0.0275968573901314
1	C	26	50	20120531	1	234	4.16	0.052968626516564	-0.0280165959754437
1	C	26	50	20120531	1	236	4.2	0.0514678630841737	-0.0284844178218767
1	C	26	50	20120531	1	238	4.24	0.051133684419385	-0.0294076164353939
1	C	26	50	20120531	1	240	4.28	0.0503570690416078	-0.0303293301246705
1	C	26	50	20120531	1	242	4.32	0.0499835328133782	-0.0324000640491041
1	C	26	50	20120531	1	244	4.36	0.0497140756322714	-0.0344029227936116
1	C	26	50	20120531	1	246	4.4	0.0485997531268673	-0.0375176503829924
1	C	26	50	20120531	1	248	4.44	0.0483141102715392	-0.0407070979459412
1	C	26	50	20120531	1	250	4.48	0.0482261737651241	-0.0428532808710341
1	C	26	50	20120531	1	252	4.52	0.0477248428354374	-0.0464974186003825
1	C	26	50	20120531	1	254	4.56	0.0473657457276796	-0.047464203275892
1	C	26	50	20120531	1	256	4.6	0.04714939226584	-0.0519963122660256
1	C	26	50	20120531	1	258	4.64	0.0462257481750507	-0.0537417558579099
1	C	26	50	20120531	1	260	4.68	0.0458228175179271	-0.0562669968080868
1	C	26	50	20120531	1	262	4.72	0.045216685585094	-0.0584218340130746
1	C	26	50	20120531	1	264	4.76	0.0455052558624963	-0.0613968443735608
1	C	26	50	20120531	1	266	4.8	0.045711306778534	-0.0636897088222363
1	C	26	50	20120531	1	268	4.84	0.0457397324711377	-0.0663471575272916
1	C	26	50	20120531	1	270	4.88	0.0461858461393883	-0.0684032119149477
1	C	26	50	20120531	1	272	4.92	0.046226787622019	-0.0699550991676178
1	C	26	50	20120531	1	274	4.96	0.04584000021271	-0.0709328864246426
1	C	26	50	20120531	1	276	5	0.0458083925395909	-0.0729363320677784
1	C	26	50	20120531	1	278	5.04	0.0458594456491926	-0.0732361453430015
1	C	26	50	20120531	1	280	5.08	0.0464445057999464	-0.0736215185387483
1	C	26	50	20120531	1	282	5.12	0.0477444509064797	-0.0748450961129134
1	C	26	50	20120531	1	284	5.16	0.0495027426285782	-0.0762963620706207
1	C	26	50	20120531	1	286	5.2	0.0518822983686271	-0.0788963937050436
1	C	26	50	20120531	1	288	5.24	0.0530665608057584	-0.0803063646267296
1	C	26	50	20120531	1	290	5.28	0.0550029727260377	-0.0822586157389075
1	C	26	50	20120531	1	292	5.32	0.0568846545814533	-0.083425129795831
1	C	26	50	20120531	1	294	5.36	0.0585735084176392	-0.0857322778014864
1	C	26	50	20120531	1	296	5.4	0.0599510938487468	-0.087920914710615
1	C	26	50	20120531	1	298	5.44	0.0608089557956824	-0.088767038684983
1	C	26	50	20120531	1	300	5.48	0.0622421905304694	-0.091276631362092
1	C	26	50	20120531	1	302	5.52	0.0649464497044392	-0.0932708139063943
1	C	26	50	20120531	1	304	5.56	0.0664881546194602	-0.0945653142907125
1	C	26	50	20120531	1	306	5.6	0.067908732142864	-0.0957791337912974
1	C	26	50	20120531	1	308	5.64	0.0696381739082901	-0.09729672636508
1	C	26	50	20120531	1	310	5.68	0.0712318511717283	-0.0998070968596484
1	C	26	50	20120531	1	312	5.72	0.0727054617037211	-0.101279293178079
1	C	26	50	20120531	1	314	5.76	0.0745693951789288	-0.102351267058358
1	C	26	50	20120531	1	316	5.8	0.0754173576309277	-0.104386886060038
1	C	26	50	20120531	1	318	5.84	0.0769476074160935	-0.106488336703046
1	C	26	50	20120531	1	320	5.88	0.0781889333704665	-0.107543693573967
1	C	26	50	20120531	1	322	5.92	0.0799301131084603	-0.108711551133775
1	C	26	50	20120531	1	324	5.96	0.080818522068343	-0.110466307321967
1	C	26	50	20120531	1	326	6	0.0817532465223935	-0.110996708118535
1	C	26	50	20120531	1	328	6.04	0.0819264876837842	-0.112247580014454
1	C	26	50	20120531	1	330	6.08	0.0824828392992218	-0.112064580779483
1	C	26	50	20120531	1	332	6.12	0.0827470143926731	-0.111639185339921
1	C	26	50	20120531	1	334	6.16	0.0830999313871633	-0.111207072385938
1	C	26	50	20120531	1	336	6.2	0.0850617284408873	-0.110601506138530
1	C	26	50	20120531	1	338	6.24	0.0871361676048542	-0.110389586236209
1	C	26	50	20120531	1	340	6.28	0.0893486340125088	-0.109551735411181
1	C	26	50	20120531	1	342	6.32	0.0918131132769783	-0.109447578582312
1	C	26	50	20120531	1	344	6.36	0.0937546870767603	-0.108856578734596
1	C	26	50	20120531	1	346	6.4	0.096602488927311	-0.108934784744595
1	C	26	50	20120531	1	348	6.44	0.0987200616049304	-0.108853679596793
1	C	26	50	20120531	1	350	6.48	0.100584864821479	-0.108958875872630
1	C	26	50	20120531	1	352	6.52	0.103713706262212	-0.108060249219759
1	C	26	50	20120531	1	354	6.56	0.105611785923883	-0.107768716164944
1	C	26	50	20120531	1	356	6.6	0.107260518521305	-0.107949975917233
1	C	26	50	20120531	1	358	6.64	0.109482389449149	-0.107344551091181
1	C	26	50	20120531	1	360	6.68	0.111388776908393	-0.106976827987800
1	C	26	50	20120531	1	362	6.72	0.113807160588903	-0.106958364722636
1	C	26	50	20120531	1	364	6.76	0.116158990672062	-0.106961200220829
1	C	26	50	20120531	1	366	6.8	0.118242240386522	-0.106210139682124
1	C	26	50	20120531	1	368	6.84	0.120527984269911	-0.105806714050253
1	C	26	50	20120531	1	370	6.88	0.121776034809773	-0.105086165169156
1	C	26	50	20120531	1	372	6.92	0.123952459984791	-0.104005755504978
1	C	26	50	20120531	1	374	6.96	0.125958451212339	-0.103119821418829
1	C	26	50	20120531	1	376	7	0.127249345352073	-0.102265919269868
1	C	26	50	20120531	1	378	7.04	0.129665246380675	-0.101185035844147
1	C	26	50	20120531	1	380	7.08	0.131860105829478	-0.0992560485450698
1	C	26	50	20120531	1	382	7.12	0.132714007978439	-0.0984162885317326
1	C	26	50	20120531	1	384	7.16	0.133451591061895	-0.0973308089119332
1	C	26	50	20120531	1	386	7.2	0.135328252459164	-0.0957355760135764
1	C	26	50	20120531	1	388	7.24	0.137461240064613	-0.0936860270083071
1	C	26	50	20120531	1	390	7.28	0.138795621271390	-0.092082945224679
1	C	26	50	20120531	1	392	7.32	0.141366944370497	-0.0909258356879454
1	C	26	50	20120531	1	394	7.36	0.142896557759560	-0.0895206730923715
1	C	26	50	20120531	1	396	7.4	0.144784462154650	-0.0877883321891426
1	C	26	50	20120531	1	398	7.44	0.146491912899181	-0.0872532644878187
1	C	26	50	20120531	1	400	7.48	0.148378827344777	-0.0857934425380592
1	C	26	50	20120531	1	402	7.52	0.149895429969066	-0.0840986490049111
1	C	26	50	20120531	1	404	7.56	0.151058620624118	-0.082960914193982
1	C	26	50	20120531	1	406	7.6	0.152094885611947	-0.0809290428582425
1	C	26	50	20120531	1	408	7.64	0.153522675624519	-0.0794630690794865
1	C	26	50	20120531	1	410	7.68	0.153742939386858	-0.0776192881475426
1	C	26	50	20120531	1	412	7.72	0.154343131622729	-0.0761436977165625
1	C	26	50	20120531	1	414	7.76	0.154391285594528	-0.0734707633729993
1	C	26	50	20120531	1	416	7.8	0.154226741846546	-0.0720980569786818
1	C	26	50	20120531	1	418	7.84	0.154198528285977	-0.0708520641195531
1	C	26	50	20120531	1	420	7.88	0.154575204068315	-0.0677091866092131
1	C	26	50	20120531	1	422	7.92	0.154849349367381	-0.0655230245738187
1	C	26	50	20120531	1	424	7.96	0.155606943572744	-0.0627105780623273
1	C	26	50	20120531	1	426	8	0.156221419365595	-0.0600610489532213
1	C	26	50	20120531	1	428	8.04	0.157499939136659	-0.05711517139212
1	C	26	50	20120531	1	430	8.08	0.157917485690949	-0.0543585156056643
1	C	26	50	20120531	1	432	8.12	0.158538891130256	-0.0518661056233379
1	C	26	50	20120531	1	434	8.16	0.159328517272807	-0.0503863432623488
1	C	26	50	20120531	1	436	8.2	0.159452685223583	-0.0482271219953176
1	C	26	50	20120531	1	438	8.24	0.159646998167053	-0.0480073532077248
1	C	26	50	20120531	1	440	8.28	0.159562498906702	-0.0484751043434797
1	C	26	50	20120531	1	442	8.32	0.160057968628279	-0.0482469209851908
1	C	26	50	20120531	1	444	8.36	0.160447725886069	-0.0488640837838104
1	C	26	50	20120531	1	446	8.4	0.160644372281917	-0.0494395979930182
1	C	26	50	20120531	1	448	8.44	0.160785722927476	-0.0495726047785594
1	C	26	50	20120531	1	450	8.48	0.161337973323583	-0.0505618471654393
1	C	26	50	20120531	1	452	8.52	0.162470546255009	-0.0508859142032571
1	C	26	50	20120531	1	454	8.56	0.164358804203490	-0.0510242242896572
1	C	26	50	20120531	1	456	8.6	0.166739915578458	-0.0519170173115834
1	C	26	50	20120531	1	458	8.64	0.168358058736525	-0.0526125275415585
1	C	26	50	20120531	1	460	8.68	0.170335129296722	-0.0532432667903769
1	C	26	50	20120531	1	462	8.72	0.172091370409155	-0.0531713540307302
1	C	26	50	20120531	1	464	8.76	0.174488674529412	-0.0543449391554655
1	C	26	50	20120531	1	466	8.8	0.177782377916179	-0.0557676379992128
1	C	26	50	20120531	1	468	8.84	0.179171559898498	-0.0561391519020482
1	C	26	50	20120531	1	470	8.88	0.181412169156044	-0.0565473646468272
1	C	26	50	20120531	1	472	8.92	0.182894618522802	-0.0565653958697475
1	C	26	50	20120531	1	474	8.96	0.185772472411553	-0.0567606280520331
1	C	26	50	20120531	1	476	9	0.187594120901246	-0.057890443267013
1	C	26	50	20120531	1	478	9.04	0.189880833520925	-0.0583204349006525
1	C	26	50	20120531	1	480	9.08	0.191440286816154	-0.0590322085865949
1	C	26	50	20120531	1	482	9.12	0.193900311307902	-0.059897000179986
1	C	26	50	20120531	1	484	9.16	0.195542637517885	-0.060903495972327
1	C	26	50	20120531	1	486	9.2	0.197622450693389	-0.0620099059528496
1	C	26	50	20120531	1	488	9.24	0.198613743689935	-0.0621047289722067
1	C	26	50	20120531	1	490	9.28	0.200188187648925	-0.0629443475641876
1	C	26	50	20120531	1	492	9.32	0.202133933378716	-0.0649315297513561
1	C	26	50	20120531	1	494	9.36	0.203131519625614	-0.0658346465322876
1	C	26	50	20120531	1	496	9.4	0.203847606662921	-0.0676443449173783
1	C	26	50	20120531	1	498	9.44	0.204320236835467	-0.0687528055075664
1	C	26	50	20120531	1	500	9.48	0.204039091179267	-0.0710873892563319
1	C	26	50	20120531	1	502	9.52	0.204414494169399	-0.072906845715003
1	C	26	50	20120531	1	504	9.56	0.204456072048132	-0.0746811180503562
1	C	26	50	20120531	1	506	9.6	0.204735874201448	-0.0767177977122078
1	C	26	50	20120531	1	508	9.64	0.204841657375913	-0.078183205805539
1	C	26	50	20120531	1	510	9.68	0.204325115872257	-0.0801309314343173
1	C	26	50	20120531	1	512	9.72	0.203375400754445	-0.0815784497260842
1	C	26	50	20120531	1	514	9.76	0.202717579315907	-0.0819619137335217
1	C	26	50	20120531	1	516	9.8	0.201513517888903	-0.082092587066685
1	C	26	50	20120531	1	518	9.84	0.201708325807120	-0.082094354833638
1	C	26	50	20120531	1	520	9.88	0.202117104237324	-0.0816346647151885
1	C	26	50	20120531	1	522	9.92	0.201434039086697	-0.0806786563470243
1	C	26	50	20120531	1	524	9.96	0.200967772875183	-0.0803656908856712
1	C	26	50	20120531	1	526	10	0.200913325653032	-0.0795107987872166
1	C	26	50	20120531	1	528	10.04	0.198589277795306	-0.078732062089096
1	C	26	50	20120531	1	530	10.08	0.196183134840284	-0.0775192325380047
1	C	26	50	20120531	1	532	10.12	0.194024903522747	-0.0766270052015035
1	C	26	50	20120531	1	534	10.16	0.191590334875121	-0.0752672388612818
1	C	26	50	20120531	1	536	10.2	0.188867690924841	-0.0752972201888042
1	C	26	50	20120531	1	538	10.24	0.186092013965971	-0.0748159633135285
1	C	26	50	20120531	1	540	10.28	0.183766834737395	-0.0746323276824544
1	C	26	50	20120531	1	542	10.32	0.181071343687512	-0.0739351203962045
1	C	26	50	20120531	1	544	10.36	0.177445158692231	-0.0744952903882604
1	C	26	50	20120531	1	546	10.4	0.174716292202276	-0.0738668138811418
1	C	26	50	20120531	1	548	10.44	0.172028650037664	-0.0731447871468722
1	C	26	50	20120531	1	550	10.48	0.169533058074823	-0.0732150028502441
1	C	26	50	20120531	1	552	10.52	0.166574876855729	-0.0724665303223581
1	C	26	50	20120531	1	554	10.56	0.163362773591511	-0.0723142195216906
1	C	26	50	20120531	1	556	10.6	0.161185167548169	-0.072002809695256
1	C	26	50	20120531	1	558	10.64	0.158364023623269	-0.0718541051391724
1	C	26	50	20120531	1	560	10.68	0.155517777407636	-0.0707815655734687
1	C	26	50	20120531	1	562	10.72	0.152561151823461	-0.07077399953091
1	C	26	50	20120531	1	564	10.76	0.149595333851130	-0.0707063294119504
1	C	26	50	20120531	1	566	10.8	0.147047698829193	-0.0704255373091413
1	C	26	50	20120531	1	568	10.84	0.144453041206307	-0.0702554074175878
1	C	26	50	20120531	1	570	10.88	0.140654534288451	-0.07027937833747
1	C	26	50	20120531	1	572	10.92	0.137685463624927	-0.07006364005853
1	C	26	50	20120531	1	574	10.96	0.135334121445448	-0.0702314364977056
1	C	26	50	20120531	1	576	11	0.132054630904983	-0.0689783725707648
1	C	26	50	20120531	1	578	11.04	0.129192191944061	-0.0690251123290014
1	C	26	50	20120531	1	580	11.08	0.125900114902891	-0.0689725742951591
1	C	26	50	20120531	1	582	11.12	0.123334165815321	-0.068957583631398
1	C	26	50	20120531	1	584	11.16	0.120172055000533	-0.068916500727411
1	C	26	50	20120531	1	586	11.2	0.117571881944754	-0.068343178549225
1	C	26	50	20120531	1	588	11.24	0.115125575324561	-0.068515429761122
1	C	26	50	20120531	1	590	11.28	0.112440690876396	-0.067404565007878
1	C	26	50	20120531	1	592	11.32	0.110643013306585	-0.0673637649466036
1	C	26	50	20120531	1	594	11.36	0.108818889943158	-0.0666394754706341
1	C	26	50	20120531	1	596	11.4	0.106216383435001	-0.0662622340028712
1	C	26	50	20120531	1	598	11.44	0.103226382410754	-0.0659542889996644
1	C	26	50	20120531	1	600	11.48	0.100248614333821	-0.065830686734313
1	C	26	50	20120531	1	602	11.52	0.0984799988527176	-0.065367673213992
1	C	26	50	20120531	1	604	11.56	0.096442187820016	-0.064864708160534
1	C	26	50	20120531	1	606	11.6	0.0943480910875321	-0.063748540106431
1	C	26	50	20120531	1	608	11.64	0.0940976338656358	-0.0638208064194683
1	C	26	50	20120531	1	610	11.68	0.0933117553890251	-0.0623303667460833
1	C	26	50	20120531	1	612	11.72	0.093329503769233	-0.0605261837938858
1	C	26	50	20120531	1	614	11.76	0.0931724553531313	-0.058637148027946
1	C	26	50	20120531	1	616	11.8	0.0933413124524787	-0.0554360756295144
1	C	26	50	20120531	1	618	11.84	0.0934958859948461	-0.0536832993403092
1	C	26	50	20120531	1	620	11.88	0.0930116592710895	-0.0509576855415476
1	C	26	50	20120531	1	622	11.92	0.0922794501991708	-0.0471079840927337
1	C	26	50	20120531	1	624	11.96	0.0914169213474795	-0.0438230488300534
1	C	26	50	20120531	1	626	12	0.0905780805729579	-0.0413533369754032
1	C	26	50	20120531	1	628	12.04	0.0891706552356842	-0.0384219551033162
1	C	26	50	20120531	1	630	12.08	0.087847022051981	-0.0361215246120820
1	C	26	50	20120531	1	632	12.12	0.0868097671146585	-0.0334125278226782
1	C	26	50	20120531	1	634	12.16	0.0850014829431302	-0.0306179711127509
1	C	26	50	20120531	1	636	12.2	0.0842289687846839	-0.0283719878436681
1	C	26	50	20120531	1	638	12.24	0.0831294884506169	-0.0268380611032401
1	C	26	50	20120531	1	640	12.28	0.0819009611289834	-0.0240564444474084
1	C	26	50	20120531	1	642	12.32	0.0804679385262308	-0.0212804846458263
1	C	26	50	20120531	1	644	12.36	0.0794219154648215	-0.0187123435272349
1	C	26	50	20120531	1	646	12.4	0.077602246874116	-0.0159529300243325
1	C	26	50	20120531	1	648	12.44	0.0754990991748329	-0.0126081028172858
1	C	26	50	20120531	1	650	12.48	0.0731156543474874	-0.00989557049397608
1	C	26	50	20120531	1	652	12.52	0.0717522817626816	-0.00665002107900794
1	C	26	50	20120531	1	654	12.56	0.0696673774183531	-0.00439993659059424
1	C	26	50	20120531	1	656	12.6	0.067333642197725	-0.00214384169454044
1	C	26	50	20120531	1	658	12.64	0.064760409910309	-0.000447987501220739
1	C	26	50	20120531	1	660	12.68	0.0624044008260736	0.00118691408756068
1	C	26	50	20120531	1	662	12.72	0.0603581045119978	0.00326460594272116
1	C	26	50	20120531	1	664	12.76	0.057447087315209	0.00432781169891316
1	C	26	50	20120531	1	666	12.8	0.055090158992158	0.00644983914925406
1	C	26	50	20120531	1	668	12.84	0.0542994014787571	0.00647098164201156
1	C	26	50	20120531	1	670	12.88	0.0545456160599663	0.00710058951997996
1	C	26	50	20120531	1	672	12.92	0.0538720968508861	0.00797393710542356
1	C	26	50	20120531	1	674	12.96	0.051901885226466	0.00926263921413596
1	C	26	50	20120531	1	676	13	0.0504195772810647	0.0100528310421120
1	C	26	50	20120531	1	678	13.04	0.048258941800471	0.0114585593231109
1	C	26	50	20120531	1	680	13.08	0.0459065318897518	0.0122304441565219
1	C	26	50	20120531	1	682	13.12	0.0435182645941586	0.0134302063742967
1	C	26	50	20120531	1	684	13.16	0.0409639049867325	0.0144341636532932
1	C	26	50	20120531	1	686	13.2	0.0394921329323709	0.0154504175192145
1	C	26	50	20120531	1	688	13.24	0.03588714699839	0.0166730192860217
1	C	26	50	20120531	1	690	13.28	0.0338600062070166	0.0169578489685514
1	C	26	50	20120531	1	692	13.32	0.0312479608283813	0.0177826112470596
1	C	26	50	20120531	1	694	13.36	0.0288528911655531	0.0177701237413039
1	C	26	50	20120531	1	696	13.4	0.027973589741012	0.0183521574750341
1	C	26	50	20120531	1	698	13.44	0.0262737191811751	0.0185637096818295
1	C	26	50	20120531	1	700	13.48	0.0233670153357516	0.0187979741584366
1	C	26	50	20120531	1	702	13.52	0.0211774591878075	0.0193846606547871
1	C	26	50	20120531	1	704	13.56	0.0193266778987298	0.0200849792108743
1	C	26	50	20120531	1	706	13.6	0.0165966800379248	0.0210909093177903
1	C	26	50	20120531	1	708	13.64	0.0141952039876590	0.0212229968645159
1	C	26	50	20120531	1	710	13.68	0.0122034256064128	0.0219940260987217
1	C	26	50	20120531	1	712	13.72	0.0093527953287373	0.0220013800092461
1	C	26	50	20120531	1	714	13.76	0.00621946375994347	0.0228957286660908
1	C	26	50	20120531	1	716	13.8	0.003244241267423	0.0239426709663156
1	C	26	50	20120531	1	718	13.84	0.000623349982955001	0.0240834559264498
1	C	26	50	20120531	1	720	13.88	-0.0019353866154466	0.0251599552901282
1	C	26	50	20120531	1	722	13.92	-0.0040532421357785	0.0248896283676806
1	C	26	50	20120531	1	724	13.96	-0.0066212913304883	0.0245602792422074
1	C	26	50	20120531	1	726	14	-0.0083604275298844	0.0232454071115232
1	C	26	50	20120531	1	728	14.04	-0.0098321925131783	0.0219211446027848
1	C	26	50	20120531	1	730	14.08	-0.0114334570323787	0.0209510435964716
1	C	26	50	20120531	1	732	14.12	-0.0124234843077858	0.0205445208368996
1	C	26	50	20120531	1	734	14.16	-0.0135798860306315	0.0194258786161693
1	C	26	50	20120531	1	736	14.2	-0.0147774823803355	0.0184835478144735
1	C	26	50	20120531	1	738	14.24	-0.0151743609105189	0.0188591127320584
1	C	26	50	20120531	1	740	14.28	-0.0163064409885189	0.0186809197018790
1	C	26	50	20120531	1	742	14.32	-0.0166883069346309	0.0193936550530438
1	C	26	50	20120531	1	744	14.36	-0.017536750219241	0.0201165444575864
1	C	26	50	20120531	1	746	14.4	-0.0170847788784151	0.0205419285834398
1	C	26	50	20120531	1	748	14.44	-0.0174053605869084	0.0208768348611064
1	C	26	50	20120531	1	750	14.48	-0.0170399483084878	0.0207044217217564
1	C	26	50	20120531	1	752	14.52	-0.0168306503581109	0.0204812531647597
1	C	26	50	20120531	1	754	14.56	-0.0174916226644657	0.0207905727835491
1	C	26	50	20120531	1	756	14.6	-0.0173576308791783	0.0208800168416217
1	C	26	50	20120531	1	758	14.64	-0.0172143583173878	0.0210189053413688
1	C	26	50	20120531	1	760	14.68	-0.0170030387487235	0.0211877985031620
1	C	26	50	20120531	1	762	14.72	-0.0174523669244013	0.0209968471453297
1	C	26	50	20120531	1	764	14.76	-0.0172662231855743	0.0213577876804660
1	C	26	50	20120531	1	766	14.8	-0.0171296907656221	0.0211079569551779
1	C	26	50	20120531	1	768	14.84	-0.0170139246576198	0.0213085758769226
1	C	26	50	20120531	1	770	14.88	-0.0174913009308802	0.0210157544735518
1	C	26	50	20120531	1	772	14.92	-0.0177875850361584	0.0215039346313220
1	C	26	50	20120531	1	774	14.96	-0.0177282849401678	0.0214179949944569
1	C	26	50	20120531	1	776	15	-0.0173904724536305	0.0210711866954494
1	C	26	50	20120531	1	778	15.04	-0.0169765957835342	0.0211964223774653
1	C	26	50	20120531	1	780	15.08	-0.0167986261990977	0.0212237782175091
1	C	26	50	20120531	1	782	15.12	-0.0164132002531852	0.0211828187743662
1	C	26	50	20120531	1	784	15.16	-0.0159877090713652	0.0211725907576190
1	C	26	50	20120531	1	786	15.2	-0.015239062595211	0.0211687341972344
1	C	26	50	20120531	1	788	15.24	-0.0150625312659675	0.0211110717605490
1	C	26	50	20120531	1	790	15.28	-0.0143122937995557	0.0212903912118308
1	C	26	50	20120531	1	792	15.32	-0.0137391483980649	0.0212220493414291
1	C	26	50	20120531	1	794	15.36	-0.0129881090725632	0.0199701379985418
1	C	26	50	20120531	1	796	15.4	-0.0119680014746845	0.0202837045006589
1	C	26	50	20120531	1	798	15.44	-0.0103893926567533	0.0202385133062733
1	C	26	50	20120531	1	800	15.48	-0.0096312469081007	0.0200603082552787
1	C	26	50	20120531	1	802	15.52	-0.0069790873617687	0.0201414275452164
1	C	26	50	20120531	1	804	15.56	-0.0042097602217941	0.0205853633245809
1	C	26	50	20120531	1	806	15.6	-0.00101932978041950	0.0213074254141896
1	C	26	50	20120531	1	808	15.64	0.0015004452343388	0.0221382051714057
1	C	26	50	20120531	1	810	15.68	0.00389817361866428	0.0233750056423790
1	C	26	50	20120531	1	812	15.72	0.00539950273647956	0.0241782789458070
1	C	26	50	20120531	1	814	15.76	0.00738413933923584	0.0256215545968868
1	C	26	50	20120531	1	816	15.8	0.00949393384226214	0.0264670421751516
1	C	26	50	20120531	1	818	15.84	0.0113324821840253	0.0276598606043352
1	C	26	50	20120531	1	820	15.88	0.0133531812326221	0.0280396476565105
1	C	26	50	20120531	1	822	15.92	0.0153599502776295	0.0289504011906787
1	C	26	50	20120531	1	824	15.96	0.0166839370147232	0.0294654577700950
1	C	26	50	20120531	1	826	16	0.0183892664389108	0.0308798834645025
1	C	26	50	20120531	1	828	16.04	0.0202278147806739	0.0319411800323853
1	C	26	50	20120531	1	830	16.08	0.0225614792906239	0.0333157249043339
1	C	26	50	20120531	1	832	16.12	0.024553186961192	0.0345635562410938
1	C	26	50	20120531	1	834	16.16	0.0266805177123918	0.0366403995681168
1	C	26	50	20120531	1	836	16.2	0.0279992718593047	0.0381480926469627
1	C	26	50	20120531	1	838	16.24	0.0301104805758934	0.0408159358217015
1	C	26	50	20120531	1	840	16.28	0.0317980616198732	0.0420608680206585
1	C	26	50	20120531	1	842	16.32	0.0333621818198578	0.0442418681765503
1	C	26	50	20120531	1	844	16.36	0.0359916998070562	0.0458605063093644
1	C	26	50	20120531	1	846	16.4	0.0376843013091825	0.0477626942614343
1	C	26	50	20120531	1	848	16.44	0.0402081775432716	0.0501720191969713
1	C	26	50	20120531	1	850	16.48	0.040777539923483	0.0510827727311395
1	C	26	50	20120531	1	852	16.52	0.0426874353394679	0.0522968750744368
1	C	26	50	20120531	1	854	16.56	0.0450300801055389	0.0542982701079073
1	C	26	50	20120531	1	856	16.6	0.047129621560238	0.056041288323532
1	C	26	50	20120531	1	858	16.64	0.0485818067567608	0.0569745985640202
1	C	26	50	20120531	1	860	16.68	0.0502307797704879	0.0590564623491896
1	C	26	50	20120531	1	862	16.72	0.0504676605421854	0.0604801511424306
1	C	26	50	20120531	1	864	16.76	0.0516642973479873	0.0619217297372356
1	C	26	50	20120531	1	866	16.8	0.052410224291461	0.063186531636744
1	C	26	50	20120531	1	868	16.84	0.0529163006147562	0.064316983247827
1	C	26	50	20120531	1	870	16.88	0.0533491913861986	0.066464183699578
1	C	26	50	20120531	1	872	16.92	0.0541749506852683	0.0683274100680046
1	C	26	50	20120531	1	874	16.96	0.0541645562155849	0.0705965864395103
1	C	26	50	20120531	1	876	17	0.0545147154936284	0.0722424481834
1	C	26	50	20120531	1	878	17.04	0.0537955878971617	0.0734924715511817
1	C	26	50	20120531	1	880	17.08	0.0536568535466929	0.075199993006391
1	C	26	50	20120531	1	882	17.12	0.0533415546329618	0.0771991960088396
1	C	26	50	20120531	1	884	17.16	0.0532233970898256	0.0790077630230806
1	C	26	50	20120531	1	886	17.2	0.052879813904847	0.0804330781619183
1	C	26	50	20120531	1	888	17.24	0.0526864202001925	0.0827287003270404
1	C	26	50	20120531	1	890	17.28	0.0524091636312893	0.084274930725461
1	C	26	50	20120531	1	892	17.32	0.0519050672069814	0.0870181514830742
1	C	26	50	20120531	1	894	17.36	0.0514627719153492	0.0886326883965575
1	C	26	50	20120531	1	896	17.4	0.0510378714505342	0.0907996171275037
1	C	26	50	20120531	1	898	17.44	0.0503680999073943	0.0925866173849184
1	C	26	50	20120531	1	900	17.48	0.0502143041824862	0.0931776879433124
1	C	26	50	20120531	1	902	17.52	0.0496093743311811	0.0935406458540954
1	C	26	50	20120531	1	904	17.56	0.0495558463478453	0.0935417065142674
1	C	26	50	20120531	1	906	17.6	0.0493229253741224	0.0937395549916434
1	C	26	50	20120531	1	908	17.64	0.0490752258686728	0.0940286909544704
1	C	26	50	20120531	1	910	17.68	0.0490269304755178	0.0936770467521864
1	C	26	50	20120531	1	912	17.72	0.0492561744939784	0.0935763547465454
1	C	26	50	20120531	1	914	17.76	0.0487932316843356	0.0935211297069344
1	C	26	50	20120531	1	916	17.8	0.0488259707283045	0.0941182813836463
1	C	26	50	20120531	1	918	17.84	0.0489316124814138	0.0937003812759654
1	C	26	50	20120531	1	920	17.88	0.0493587756879286	0.0940322264883763
1	C	26	50	20120531	1	922	17.92	0.0492438001253077	0.0940214784653024
1	C	26	50	20120531	1	924	17.96	0.0495641902078633	0.0940225391254734
1	C	26	50	20120531	1	926	18	0.0498618821627428	0.0940389440027974
1	C	26	50	20120531	1	928	18.04	0.0501879998102261	0.0936170840971414
1	C	26	50	20120531	1	930	18.08	0.0503380478691938	0.0930737432464774
1	C	26	50	20120531	1	932	18.12	0.0503678877753599	0.0937083008719144
1	C	26	50	20120531	1	934	18.16	0.0510865203970798	0.0928933603065974
1	C	26	50	20120531	1	936	18.2	0.0514830658799692	0.0924836626375774
1	C	26	50	20120531	1	938	18.24	0.0517469581307081	0.0917684948390853
1	C	26	50	20120531	1	940	18.28	0.0514844800935316	0.0917464331075124
1	C	26	50	20120531	1	942	18.32	0.0511797877815183	0.0914225074910504
1	C	26	50	20120531	1	944	18.36	0.0510064051987714	0.0915702928083184
1	C	26	50	20120531	1	946	18.4	0.0507802017394698	0.0920198005891193
1	C	26	50	20120531	1	948	18.44	0.0511952734200263	0.0916948143124854
1	C	26	50	20120531	1	950	18.48	0.0510724489721342	0.0919287959463804
1	C	26	50	20120531	1	952	18.52	0.0509725347839525	0.0919028451275114
1	C	26	50	20120531	1	954	18.56	0.0510406998776589	0.0918471251131533
1	C	26	50	20120531	1	956	18.6	0.0513745956997352	0.0919461200625194
1	C	26	50	20120531	1	958	18.64	0.0512186079438055	0.0920854200984134
1	C	26	50	20120531	1	960	18.68	0.0510998140045661	0.0919193914261903
1	C	26	50	20120531	1	962	18.72	0.0514097389067602	0.0917595145829644
1	C	26	50	20120531	1	964	18.76	0.0509583926483288	0.0917276240671323
1	C	26	50	20120531	1	966	18.8	0.0509767774246397	0.0917788185980904
1	C	26	50	20120531	1	968	18.84	0.0510242242896573	0.0918074564227284
1	C	26	50	20120531	1	970	18.88	0.0513365533549074	0.0914456298827954
1	C	26	50	20120531	1	972	18.92	0.0510442354115649	0.0916781265924494
1	C	26	50	20120531	1	974	18.96	0.0514228203822121	0.0917071179704784
1	C	26	50	20120531	1	976	19	0.0513357048267699	0.0918448623714534
1	C	26	50	20120531	1	978	19.04	0.0515470590436666	0.0918729345106664
1	C	26	50	20120531	1	980	19.08	0.0511721510282815	0.0917841218989494
1	C	26	50	20120531	1	982	19.12	0.0514699844045173	0.0920358519130524
1	C	26	50	20120531	1	984	19.16	0.0513108853787503	0.0922519437453824
1	C	26	50	20120531	1	986	19.2	0.0515885662117223	0.0916494180571333
1	C	26	50	20120531	1	988	19.24	0.0513477963527282	0.0917508878802344
1	C	26	50	20120531	1	990	19.28	0.0518924807062762	0.0914473269390704
1	C	26	50	20120531	1	992	19.32	0.0513973645380894	0.0917477058997184
1	C	26	50	20120531	1	994	19.36	0.0512635092244108	0.0914827529888084
1	C	26	50	20120531	1	996	19.4	0.0517860611357077	0.0916947436018073
1	C	26	50	20120531	1	998	19.44	0.051942402445028	0.0922285385109254
1	C	26	50	20120531	1	1000	19.48	0.0514732370957107	0.0916254471372514
1	C	26	50	20120531	1	1002	19.52	0.0515046326367954	0.0915765153479934
1	C	26	50	20120531	1	1004	19.56	0.0515088752774825	0.0917541405714274
1	C	26	50	20120531	1	1006	19.6	0.0517337352338999	0.0919278059968864
1	C	26	50	20120531	1	1008	19.64	0.0519991831195573	0.0918845310618784
1	C	26	50	20120531	1	1010	19.68	0.0517131584265673	0.0918524991246904
1	C	26	50	20120531	1	1012	19.72	0.0519549889457331	0.0914761768957434
1	C	26	50	20120531	1	1014	19.76	0.0518019003276062	0.0918720859825294
1	C	26	50	20120531	1	1016	19.8	0.0516553878025444	0.0919699495610454
1	C	26	50	20120531	1	1018	19.84	0.051917936550399	0.0919031279702234
1	C	26	50	20120531	1	1020	19.88	0.051744553967652	0.0918727223786324
1	C	26	50	20120531	1	1022	19.92	0.0519766264132374	0.0915936980427764
1	C	26	50	20120531	1	1024	19.96	0.0516074459627799	0.0919951225624554
1	C	26	50	20120531	1	1026	20	0.0515408365039922	0.0916832884719524
1	C	26	50	20120531	1	1028	20.04	0.0514875913633688	0.0919191085834784
1	C	26	50	20120531	1	1030	20.08	0.0512405989647004	0.0915403114807964
1	C	26	50	20120531	1	1032	20.12	0.0515018042096707	0.0917121384286244
1	C	26	50	20120531	1	1034	20.16	0.0517428569113772	0.0920960267001314
1	C	26	50	20120531	1	1036	20.2	0.0513793333151692	0.0925285639181834
1	C	26	50	20120531	1	1038	20.24	0.0515804344837386	0.0920193056143724
1	C	26	50	20120531	1	1040	20.28	0.051487096388622	0.0924462566888524
1	C	26	50	20120531	1	1042	20.32	0.051353594628334	0.0919921527139744
1	C	26	50	20120531	1	1044	20.36	0.0517338766552561	0.0920688030890554
1	C	26	50	20120531	1	1046	20.4	0.0514998950213615	0.0918124768808753
1	C	26	50	20120531	1	1048	20.44	0.0511734945311658	0.0917945163686334
1	C	26	50	20120531	1	1050	20.48	0.0513045921283978	0.0916744496371873
1	C	26	50	20120531	1	1052	20.52	0.0513988494623299	0.0915595447852444
1	C	26	50	20120531	1	1054	20.56	0.0515069660891733	0.0919927891100774
1	C	26	50	20120531	1	1056	20.6	0.051599738498865	0.0918131839876564
1	C	26	50	20120531	1	1058	20.64	0.051167059859457	0.0920321749577904
1	C	26	50	20120531	1	1060	20.68	0.0513813839248346	0.0923360187416654
1	C	26	50	20120531	1	1062	20.72	0.0515405536612797	0.0920803996402664
1	C	26	50	20120531	1	1064	20.76	0.0516830356776888	0.0920412966352674
1	C	26	50	20120531	1	1066	20.8	0.0512247597728018	0.0918609136953864
1	C	26	50	20120531	1	1068	20.84	0.0513251689357303	0.0916817328370334
1	C	26	50	20120531	1	1070	20.88	0.0515426749816233	0.0920299122160904
1	C	26	50	20120531	1	1072	20.92	0.0514490540437942	0.0919709395105394
1	C	26	50	20120531	1	1074	20.96	0.0514349826188486	0.0919350891967333
1	C	26	50	20120531	1	1076	21	0.0515457862514605	0.0919558074254214
1	C	26	50	20120531	1	1078	21.04	0.0517762323514492	0.0920859857838384
1	C	26	50	20120531	1	1080	21.08	0.0520551859766273	0.0916244571877574
1	C	26	50	20120531	1	1082	21.12	0.0515015920776363	0.0914542565855264
1	C	26	50	20120531	1	1084	21.16	0.0513696459522669	0.0916972184755414
1	C	26	50	20120531	1	1086	21.2	0.0517881117453731	0.0918943598461364
1	C	26	50	20120531	1	1088	21.24	0.0517082793897771	0.0921482818912604
1	C	26	50	20120531	1	1090	21.28	0.0516143756092356	0.0918244269854774
1	C	26	50	20120531	1	1092	21.32	0.0515535644260535	0.0914806316684644
1	C	26	50	20120531	1	1094	21.36	0.0516659236935841	0.0917460088434434
1	C	26	50	20120531	1	1096	21.4	0.0518995517740881	0.0920977237564064
1	C	26	50	20120531	1	1098	21.44	0.0521182599015091	0.0917482008744653
1	C	26	50	20120531	1	1100	21.48	0.0518192244437453	0.0914971072564664
1	C	26	50	20120531	1	1102	21.52	0.0514524481563439	0.0920191641930164
1	C	26	50	20120531	1	1104	21.56	0.0514508218107471	0.0919506455459193
1	C	26	50	20120531	1	1106	21.6	0.0513450386362816	0.0918447209500974
1	C	26	50	20120531	1	1108	21.64	0.0515795152449231	0.0916177396733363
1	C	26	50	20120531	1	1110	21.68	0.0511213100507142	0.0919189671621224
1	C	26	50	20120531	1	1112	21.72	0.0513237547221679	0.0922373773456904
1	C	26	50	20120531	1	1114	21.76	0.0515512309736756	0.0921108759425363
1	C	26	50	20120531	1	1116	21.8	0.0512031930159756	0.0916573376530834
1	C	26	50	20120531	1	1118	21.84	0.0515762625537296	0.0919831724578534
1	C	26	50	20120531	1	1120	21.88	0.051353028942909	0.0915357859973974
1	C	26	50	20120531	1	1122	21.92	0.0515734341266049	0.0919343820899514
1	C	26	50	20120531	1	1124	21.96	0.0511355228970161	0.0917535748860024
1	C	26	50	20120531	1	1126	22	0.051229073124167	0.0918120526168064
1	C	26	50	20120531	1	1128	22.04	0.0513225526406399	0.0918704596369324
1	C	26	50	20120531	1	1130	22.08	0.0514155371823659	0.0919283716823114
1	C	26	50	20120531	1	1132	22.12	0.0516297905370654	0.0919156437602504
1	C	26	50	20120531	1	1134	22.16	0.0513494934090031	0.0918665705496364
1	C	26	50	20120531	1	1136	22.2	0.0514992586252584	0.0918771771513534
1	C	26	50	20120531	1	1138	22.24	0.051696258574497	0.0924052444955444
1	C	26	50	20120531	1	1140	22.28	0.0513281387842113	0.0923963349501014
1	C	26	50	20120531	1	1142	22.32	0.0514142643901598	0.0915394629526594
1	C	26	50	20120531	1	1144	22.36	0.0515718784916863	0.0918000318015263
1	C	26	50	20120531	1	1146	22.4	0.0511416040153342	0.0916404378010124
1	C	26	50	20120531	1	1148	22.44	0.0513426344732256	0.0914942788293414
1	C	26	50	20120531	1	1150	22.48	0.0515182797976723	0.0918916728403684
1	C	26	50	20120531	1	1152	22.52	0.0516399728747145	0.0917207651313554
1	C	26	50	20120531	1	1154	22.56	0.0512096983983625	0.0915617368162664
1	C	26	50	20120531	1	1156	22.6	0.0512593372944018	0.0919035522342923
1	C	26	50	20120531	1	1158	22.64	0.0513603121427553	0.0918362356687234
1	C	26	50	20120531	1	1160	22.68	0.0516296491157092	0.0922064060686743
1	C	26	50	20120531	1	1162	22.72	0.0513493519876469	0.0918364478007574
1	C	26	50	20120531	1	1164	22.76	0.0517410891444242	0.0923423119920184
1	C	26	50	20120531	1	1166	22.8	0.0516159312441542	0.0922549135938634
1	C	26	50	20120531	1	1168	22.84	0.0514301742927365	0.0915758789518904
1	C	26	50	20120531	1	1170	22.88	0.0512703681601883	0.0919927891100774
1	C	26	50	20120531	1	1172	22.92	0.0517318260455907	0.0919372105170764
1	C	26	50	20120531	1	1174	22.96	0.0516672671964683	0.0920311850082964
1	C	26	50	20120531	1	1176	23	0.0515054104542547	0.0919731315415604
1	C	26	50	20120531	1	1178	23.04	0.0511910307793392	0.0917453017366624
1	C	26	50	20120531	1	1180	23.08	0.0514533673951594	0.0921002693408184
1	C	26	50	20120531	1	1182	23.12	0.0519593022970984	0.0922857434495234
1	C	26	50	20120531	1	1184	23.16	0.0513728279327823	0.0916708433926034
1	C	26	50	20120531	1	1186	23.2	0.051468640901633	0.0915942637282014
1	C	26	50	20120531	1	1188	23.24	0.0516085066229517	0.0916752981653254
1	C	26	50	20120531	1	1190	23.28	0.0517169060925076	0.0920054463214614
1	C	26	50	20120531	1	1192	23.32	0.0518248105873167	0.0923356651882754
1	C	26	50	20120531	1	1194	23.36	0.051768383466178	0.0916275684575954
1	C	26	50	20120531	1	1196	23.4	0.051844680287868	0.0920649140017584
1	C	26	50	20120531	1	1198	23.44	0.0517069358868929	0.0917775458058844
1	C	26	50	20120531	1	1200	23.48	0.0518011932208251	0.0922280435361784
1	C	26	50	20120531	1	1202	23.52	0.0517244014243882	0.0919971024614434
1	C	26	50	20120531	1	1204	23.56	0.0514302450034146	0.0916723990275224
1	C	26	50	20120531	1	1206	23.6	0.0516464782571014	0.0917381599581724
1	C	26	50	20120531	1	1208	23.64	0.05121655733414	0.0917979811918614
1	C	26	50	20120531	1	1210	23.68	0.051295824004311	0.0917700504740044
1	C	26	50	20120531	1	1212	23.72	0.0513695752415888	0.0916938950736704
1	C	26	50	20120531	1	1214	23.76	0.0513712722978636	0.0917624844314454
1	C	26	50	20120531	1	1216	23.8	0.0513498469623937	0.0923114114256804
1	C	26	50	20120531	1	1218	23.84	0.0513156229941843	0.0923121185324614
1	C	26	50	20120531	1	1220	23.88	0.0513104611146816	0.0917346244242664
1	C	26	50	20120531	1	1222	23.92	0.0516417406416675	0.0917980519025394
1	C	26	50	20120531	1	1224	23.96	0.051458458563984	0.0921523123999134
1	C	26	50	20120531	1	1226	24	0.0513687974241295	0.0921612219453564
1	C	26	50	20120531	1	1228	24.04	0.0516057489065051	0.0918563882119874
1	C	26	50	20120531	1	1230	24.08	0.0510589432326136	0.0918045572849264
1	C	26	50	20120531	1	1232	24.12	0.0516179818538196	0.0917469987929374
1	C	26	50	20120531	1	1234	24.16	0.0511185523342676	0.0917572518412644
1	C	26	50	20120531	1	1236	24.2	0.051121805025461	0.0918942891354584
1	C	26	50	20120531	1	1238	24.24	0.0511752622981187	0.0916875311126394
1	C	26	50	20120531	1	1240	24.28	0.0512688125252697	0.0917454431580184
1	C	26	50	20120531	1	1242	24.32	0.0514652467890833	0.0922733690808524
1	C	26	50	20120531	1	1244	24.36	0.051686712632951	0.0922606411587914
1	C	26	50	20120531	1	1246	24.4	0.0512268810931453	0.0918136789624034
1	C	26	50	20120531	1	1248	24.44	0.051293419841255	0.0918967640091924
1	C	26	50	20120531	1	1250	24.48	0.0514422658186948	0.0920067191136674
1	C	26	50	20120531	1	1252	24.52	0.0516584283617035	0.0921163913754294
1	C	26	50	20120531	1	1254	24.56	0.0513192292387683	0.0921645453472284
1	C	26	50	20120531	1	1256	24.6	0.0515981121532683	0.0916991276638514
1	C	26	50	20120531	1	1258	24.64	0.0513066427380632	0.0917374528513914
1	C	26	50	20120531	1	1260	24.68	0.0515670701655742	0.0917639693556854
1	C	26	50	20120531	1	1262	24.72	0.0512732672979912	0.0917057744675944
1	C	26	50	20120531	1	1264	24.76	0.0516051125104021	0.0916950971551984
1	C	26	50	20120531	1	1266	24.8	0.0515873641301942	0.0916472260261124
1	C	26	50	20120531	1	1268	24.84	0.0515959908329247	0.0920007794167054
1	C	26	50	20120531	1	1270	24.88	0.051657509122888	0.0923994462199384
1	C	26	50	20120531	1	1272	24.92	0.0519781820481561	0.0919984459643274
1	C	26	50	20120531	1	1274	24.96	0.0514196384016968	0.0922348317612783
1	C	26	50	20120531	1	1276	25	0.0513200777669057	0.0916527414590054
1	C	26	50	20120531	1	1278	25.04	0.0515638881850588	0.0917930314443924
1	C	26	50	20120531	1	1280	25.08	0.0518497007460145	0.0919314829521494
1	C	26	50	20120531	1	1282	25.12	0.0513722622473573	0.0919412410257294
1	C	26	50	20120531	1	1284	25.16	0.0513887378353589	0.0918235077466614
1	C	26	50	20120531	1	1286	25.2	0.0514627719153492	0.0917370285873224
1	C	26	50	20120531	1	1288	25.24	0.0512681054184885	0.0917404934105504
1	C	26	50	20120531	1	1290	25.28	0.0515970514930965	0.0925427767644844
1	C	26	50	20120531	1	1292	25.32	0.0514380938886858	0.0925849203286433
1	C	26	50	20120531	1	1294	25.36	0.0517060873587555	0.0922657323276154
1	C	26	50	20120531	1	1296	25.4	0.0513328763996452	0.0921110173638924
1	C	26	50	20120531	1	1298	25.44	0.0514573979038122	0.0922000421076434
1	C	26	50	20120531	1	1300	25.48	0.0516077995161705	0.0922358924214494
1	C	26	50	20120531	1	1302	25.52	0.05132856304828	0.0923645151449474
1	C	26	50	20120531	1	1304	25.56	0.0517113199489363	0.0925700710862384
1	C	26	50	20120531	1	1306	25.6	0.051506753957139	0.0923000270065034
1	C	26	50	20120531	1	1308	25.64	0.0514624183619586	0.0922005370823904
1	C	26	50	20120531	1	1310	25.68	0.0513316036074391	0.0918581559789404
1	C	26	50	20120531	1	1312	25.72	0.0516940665434753	0.0919966074866964
1	C	26	50	20120531	1	1314	25.76	0.0515303006129525	0.0916571962317264
1	C	26	50	20120531	1	1316	25.8	0.0513803939753409	0.0918659341535333
1	C	26	50	20120531	1	1318	25.84	0.0517005719258622	0.0920376196800054
1	C	26	50	20120531	1	1320	25.88	0.0515260579722654	0.0921651817433314
1	C	26	50	20120531	1	1322	25.92	0.0513012687265262	0.0922658030382944
1	C	26	50	20120531	1	1324	25.96	0.0511762522476124	0.0916145576928214
1	C	26	50	20120531	1	1326	26	0.0509900003214479	0.0915086330969994
1	C	26	50	20120531	1	1328	26.04	0.0514624183619586	0.0920431351128984
1	C	26	50	20120531	1	1330	26.08	0.0514082539825197	0.0923080173131304
1	C	26	50	20120531	1	1332	26.12	0.0514704793792641	0.0923280991457164
1	C	26	50	20120531	1	1334	26.16	0.0513930511867242	0.0925705660609853
1	C	26	50	20120531	1	1336	26.2	0.0513423516305131	0.0920049513467144
1	C	26	50	20120531	1	1338	26.24	0.0517536756451293	0.0918155174400344
1	C	26	50	20120531	1	1340	26.28	0.0516813386214139	0.0925157652854433
1	C	26	50	20120531	1	1342	26.32	0.0516196789100945	0.0923184824934924
1	C	26	50	20120531	1	1344	26.36	0.0514496197292191	0.0921064211698144
1	C	26	50	20120531	1	1346	26.4	0.0517145726401297	0.0925902943401804
1	C	26	50	20120531	1	1348	26.44	0.0514061326621761	0.0924265284096574
1	C	26	50	20120531	1	1350	26.48	0.0516872076076978	0.0923708791059784
1	C	26	50	20120531	1	1352	26.52	0.0513555038166432	0.0923392714328594
1	C	26	50	20120531	1	1354	26.56	0.0515377252341549	0.0923031382763404
1	C	26	50	20120531	1	1356	26.6	0.0514007586506391	0.0922730862381404
1	C	26	50	20120531	1	1358	26.64	0.0513094004545098	0.0925771421540504
1	C	26	50	20120531	1	1360	26.68	0.0517816770736643	0.0925592523524864
1	C	26	50	20120531	1	1362	26.72	0.0516981677628062	0.0925724752492944
1	C	26	50	20120531	1	1364	26.76	0.051615224137373	0.0925862638315273
1	C	26	50	20120531	1	1366	26.8	0.0515584434628437	0.0920663282153214
1	C	26	50	20120531	1	1368	26.84	0.0514786818179259	0.0916219823140234
1	C	26	50	20120531	1	1370	26.88	0.0515095116735856	0.0915977992621074
1	C	26	50	20120531	1	1372	26.92	0.0516225780478973	0.0920068605350234
1	C	26	50	20120531	1	1374	26.96	0.0517217851292978	0.0924760258843404
1	C	26	50	20120531	1	1376	27	0.0518132847467834	0.0924741874067094
1	C	26	50	20120531	1	1378	27.04	0.0518984204032382	0.0918240734320864
1	C	26	50	20120531	1	1380	27.08	0.051541897164164	0.0922262757692254
1	C	26	50	20120531	1	1382	27.12	0.051777929407724	0.0921117244706734
1	C	26	50	20120531	1	1384	27.16	0.0514796717674195	0.0919790712385224
1	C	26	50	20120531	1	1386	27.2	0.0515996677881869	0.0922667929877874
1	C	26	50	20120531	1	1388	27.24	0.0517064409121461	0.0920057291641733
1	C	26	50	20120531	1	1390	27.28	0.0518131433254271	0.0917451603153064
1	C	26	50	20120531	1	1392	27.32	0.0519932434225953	0.0923448575764304
1	C	26	50	20120531	1	1394	27.36	0.0516859348154917	0.0921153307152573
1	C	26	50	20120531	1	1396	27.4	0.0518159010418737	0.0924022746470634
1	C	26	50	20120531	1	1398	27.44	0.0518159010418737	0.0924022746470634
1	C	26	50	20120531	1	1400	27.48	0.0518306088629224	0.0922560449647134
1	C	26	50	20120531	1	1402	27.52	0.0518839247142239	0.0920689445104114
1	C	26	50	20120531	1	1404	27.56	0.0519154616766648	0.0917551305209214
1	C	26	50	20120531	1	1406	27.6	0.0514798131887758	0.0919401803655574
1	C	26	50	20120531	1	1408	27.64	0.051520471828694	0.0921383823963244
1	C	26	50	20120531	1	1410	27.68	0.0515730805732143	0.0916250228731824
1	C	26	50	20120531	1	1412	27.72	0.0516054660637926	0.0915991427649914
1	C	26	50	20120531	1	1414	27.76	0.0516698127808806	0.0915660501676313
1	C	26	50	20120531	1	1416	27.8	0.0516810557787015	0.0920281444491374
1	C	26	50	20120531	1	1418	27.84	0.0516790758797141	0.0919475342760813
1	C	26	50	20120531	1	1420	27.88	0.0516213052556912	0.0919548174759284
1	C	26	50	20120531	1	1422	27.92	0.0516338210457182	0.0921503325009264
1	C	26	50	20120531	1	1424	27.96	0.0517458267598581	0.0923784451485374
1	C	26	50	20120531	1	1426	28	0.0519011074090067	0.0928881277164164
1	C	26	50	20120531	1	1428	28.04	0.0514082539825197	0.0916509736920524
1	C	26	50	20120531	1	1430	28.08	0.0515344725429615	0.0918995217256394
1	C	26	50	20120531	1	1432	28.12	0.0519291088375417	0.0921097445716864
1	C	26	50	20120531	1	1434	28.16	0.0519851824052898	0.0924217907942234
1	C	26	50	20120531	1	1436	28.2	0.0522045269288139	0.0920514082622384
1	C	26	50	20120531	1	1438	28.24	0.0518067086537183	0.0920453271439204
1	C	26	50	20120531	1	1440	28.28	0.0518856924811769	0.0920985722845434
1	C	26	50	20120531	1	1442	28.32	0.0517553727014042	0.0917721010836694
1	C	26	50	20120531	1	1444	28.36	0.0516131028170294	0.0917733738758753
1	C	26	50	20120531	1	1446	28.4	0.0519491906701274	0.0916216994713114
1	C	26	50	20120531	1	1448	28.44	0.0518078400245682	0.0917326445252793
1	C	26	50	20120531	1	1450	28.48	0.0517222801040446	0.0924540348634454
1	C	26	50	20120531	1	1452	28.52	0.0515453619873918	0.0927999515008023
1	C	26	50	20120531	1	1454	28.56	0.0518657520699474	0.0925465951411034
1	C	26	50	20120531	1	1456	28.6	0.051817244544758	0.0924126691167464
1	C	26	50	20120531	1	1458	28.64	0.0517613123983661	0.0919009359392014
1	C	26	50	20120531	1	1460	28.68	0.0519625549882918	0.0926493377564094
1	C	26	50	20120531	1	1462	28.72	0.0520850965934715	0.0919035522342923
1	C	26	50	20120531	1	1464	28.76	0.051882793343374	0.0920887435002844
1	C	26	50	20120531	1	1466	28.8	0.0516500137910074	0.0918165073895284
1	C	26	50	20120531	1	1468	28.84	0.0520241439889332	0.0920721264909274
1	C	26	50	20120531	1	1470	28.88	0.0518852682171081	0.0918533476528273
1	C	26	50	20120531	1	1472	28.92	0.0517387556920463	0.0921098859930424
1	C	26	50	20120531	1	1474	28.96	0.0515799395089918	0.0917049966501354
1	C	26	50	20120531	1	1476	29	0.0519272703599106	0.0921245938140914
1	C	26	50	20120531	1	1478	29.04	0.0517714947360152	0.0920734699938114
1	C	26	50	20120531	1	1480	29.08	0.0516617517635751	0.0916890867475584
1	C	26	50	20120531	1	1482	29.12	0.052137846759348	0.0918290231795554
1	C	26	50	20120531	1	1484	29.16	0.052290440402728	0.0922959964978503
1	C	26	50	20120531	1	1486	29.2	0.0517637165614222	0.0923638080381664
1	C	26	50	20120531	1	1488	29.24	0.0514961473554212	0.0923182703614584
1	C	26	50	20120531	1	1490	29.28	0.0517301289893158	0.0927287458479364
1	C	26	50	20120531	1	1492	29.32	0.0518892987257609	0.0928795717243634
1	C	26	50	20120531	1	1494	29.36	0.0514832780120036	0.0925599594592674
1	C	26	50	20120531	1	1496	29.4	0.0516987334482311	0.0926866022837784
1	C	26	50	20120531	1	1498	29.44	0.0519442409226591	0.0927786675866884
1	C	26	50	20120531	1	1500	29.48	0.0516633073984937	0.0929972342927534
1	C	26	50	20120531	1	1502	29.52	0.0519412710741781	0.0927260588421683
1	C	26	50	20120531	1	1504	29.56	0.0516017891085305	0.0922618432403194
1	C	26	50	20120531	1	1506	29.6	0.0517252499525256	0.0924178309962494
1	C	26	50	20120531	1	1508	29.64	0.0518482865324521	0.0919627370718774
1	C	26	50	20120531	1	1510	29.68	0.0519619893028669	0.0921721821004644
1	C	26	50	20120531	1	1512	29.72	0.0515110673085042	0.0924556612090424
1	C	26	50	20120531	1	1514	29.76	0.0515981828639464	0.0921796067216674
1	C	26	50	20120531	1	1516	29.8	0.0515533522940192	0.0923999411946854
1	C	26	50	20120531	1	1518	29.84	0.0514354775935954	0.0919756064152954
1	C	26	50	20120531	1	1520	29.88	0.0512949047654955	0.0917771922524944
1	C	26	50	20120531	1	1522	29.92	0.0518093956594868	0.0923837484493954
1	C	26	50	20120531	1	1524	29.96	0.0518948141586542	0.0921076939620204
1	C	26	50	20120531	1	1526	30	0.0514194262696624	0.0919995773351774
1	C	26	50	20120531	1	1528	30.04	0.0514585292746621	0.0921084010688014
1	C	26	50	20120531	1	1530	30.08	0.0513784847870317	0.0921737377353834
1	C	26	50	20120531	1	1532	30.12	0.0517915765686009	0.0922864505563044
1	C	26	50	20120531	1	1534	30.16	0.0518603780584104	0.0918939355820684
1	C	26	50	20120531	1	1536	30.2	0.0518407912005715	0.0915668986957694
1	C	26	50	20120531	1	1538	30.24	0.051666489379009	0.0917016025375854
1	C	26	50	20120531	1	1540	30.28	0.0515333411721116	0.0919193207155124
1	C	26	50	20120531	1	1542	30.32	0.0516501552123636	0.0921856171293074
1	C	26	50	20120531	1	1544	30.36	0.0518302553095318	0.0922675708052474
1	C	26	50	20120531	1	1546	30.4	0.0520803589780375	0.0924335287667914
1	C	26	50	20120531	1	1548	30.44	0.051820214393239	0.0919666261591744
1	C	26	50	20120531	1	1550	30.48	0.0515390687370392	0.0920644897376904
1	C	26	50	20120531	1	1552	30.52	0.0516835306524356	0.0921965065737374
1	C	26	50	20120531	1	1554	30.56	0.0516920159338099	0.0925485043294124
1	C	26	50	20120531	1	1556	30.6	0.0516448519115047	0.0921046534028614
1	C	26	50	20120531	1	1558	30.64	0.0515549079289378	0.0920571358271654
1	C	26	50	20120531	1	1560	30.68	0.051797586976241	0.0921492011300764
1	C	26	50	20120531	1	1562	30.72	0.0514669438453582	0.0916815207049994
1	C	26	50	20120531	1	1564	30.76	0.0515780303206826	0.0917614944819514
1	C	26	50	20120531	1	1566	30.8	0.0517166232497952	0.0919029158381894
1	C	26	50	20120531	1	1568	30.84	0.0518110220050836	0.0920227704376003
1	C	26	50	20120531	1	1570	30.88	0.051763009454641	0.0920659746619304
1	C	26	50	20120531	1	1572	30.92	0.0516311340399497	0.0919715759066424
1	C	26	50	20120531	1	1574	30.96	0.0514069104796354	0.0918473372451874
1	C	26	50	20120531	1	1576	31	0.0517509179286827	0.0917931021550704
1	C	26	50	20120531	1	1578	31.04	0.0515531401619848	0.0919167751311004
1	C	26	50	20120531	1	1580	31.08	0.0514326491664706	0.0924512064363214
1	C	26	50	20120531	1	1582	31.12	0.0518130019040709	0.0924176188642144
1	C	26	50	20120531	1	1584	31.16	0.0514299621607021	0.0921112294959264
1	C	26	50	20120531	1	1586	31.2	0.0516471853638826	0.0918385691211014
1	C	26	50	20120531	1	1588	31.24	0.0514868842565876	0.0922312255166944
1	C	26	50	20120531	1	1590	31.28	0.0513658982863266	0.0923615452964664
1	C	26	50	20120531	1	1592	31.32	0.0518074864711776	0.0920782076092454
1	C	26	50	20120531	1	1594	31.36	0.0517794143319645	0.0923530600150924
1	C	26	50	20120531	1	1596	31.4	0.051836902113275	0.0921999713969654
1	C	26	50	20120531	1	1598	31.44	0.0519418367596031	0.0926580351698184
1	C	26	50	20120531	1	1600	31.48	0.0515435235097607	0.0927703944373484
1	C	26	50	20120531	1	1602	31.52	0.0517083501004553	0.0924039009926594
1	C	26	50	20120531	1	1604	31.56	0.0517603931595506	0.0922745004517024
1	C	26	50	20120531	1	1606	31.6	0.0517603224488725	0.0929946887083413
1	C	26	50	20120531	1	1608	31.64	0.051755301990726	0.0927891327670504
1	C	26	50	20120531	1	1610	31.68	0.0516948443609346	0.0921622826055284
1	C	26	50	20120531	1	1612	31.72	0.0515653731092993	0.0927820616992384
1	C	26	50	20120531	1	1614	31.76	0.051471610750114	0.0924203058699834
1	C	26	50	20120531	1	1616	31.8	0.0514651053677271	0.0926946633010833
1	C	26	50	20120531	1	1618	31.84	0.0514778332897885	0.0924256798815204
1	C	26	50	20120531	1	1620	31.88	0.0515375838127987	0.0926821475110564
1	C	26	50	20120531	1	1622	31.92	0.0515536351367316	0.0926385190226574
1	C	26	50	20120531	1	1624	31.96	0.0515765453964421	0.0923341802640344
1	C	26	50	20120531	1	1626	32	0.0515672822976086	0.0925203614795213
1	C	26	50	20120531	1	1628	32.04	0.0516027790580241	0.0923254828506264
1	C	26	50	20120531	1	1630	32.08	0.0516267499779063	0.0921083303581234
1	C	26	50	20120531	1	1632	32.12	0.0517043903024806	0.0926228212521154
1	C	26	50	20120531	1	1634	32.16	0.051730836096097	0.0923968299248474
1	C	26	50	20120531	1	1636	32.2	0.0515633224996339	0.0918802884211914
1	C	26	50	20120531	1	1638	32.24	0.0515956372795341	0.0918730052213444
1	C	26	50	20120531	1	1640	32.28	0.0520903998943304	0.0926631970493204
1	C	26	50	20120531	1	1642	32.32	0.0519365334587442	0.0927804353536414
1	C	26	50	20120531	1	1644	32.36	0.0517299875679596	0.0920189520609814
1	C	26	50	20120531	1	1646	32.4	0.0518084057099932	0.0921402208739554
1	C	26	50	20120531	1	1648	32.44	0.0519818590034182	0.0929188161507194
1	C	26	50	20120531	1	1650	32.48	0.0520823388770248	0.0929014920345804
1	C	26	50	20120531	1	1652	32.52	0.0520203963229929	0.0927358876264264
1	C	26	50	20120531	1	1654	32.56	0.0518867531413486	0.0929104015800234
1	C	26	50	20120531	1	1656	32.6	0.0516749746603833	0.0922554085686104
1	C	26	50	20120531	1	1658	32.64	0.0519416246275687	0.0928302156710374
1	C	26	50	20120531	1	1660	32.68	0.0515911117961345	0.0927765462663453
1	C	26	50	20120531	1	1662	32.72	0.0516536200355914	0.0924867739074144
1	C	26	50	20120531	1	1664	32.76	0.051761241687688	0.0921954459135664
1	C	26	50	20120531	1	1666	32.8	0.0519250783288889	0.0926951582758304
1	C	26	50	20120531	1	1668	32.84	0.0515998092095431	0.0930857640617574
1	C	26	50	20120531	1	1670	32.88	0.0516833892310794	0.0923950621578944
1	C	26	50	20120531	1	1672	32.92	0.0518563475497576	0.0925895165227213
1	C	26	50	20120531	1	1674	32.96	0.0514862478604846	0.0924753894882374
1	C	26	50	20120531	1	1676	33	0.0516540442996601	0.0923682628108883
1	C	26	50	20120531	1	1678	33.04	0.0518414983073527	0.0920484384137574
1	C	26	50	20120531	1	1680	33.08	0.0516502259230417	0.0922805815700204
1	C	26	50	20120531	1	1682	33.12	0.0519969910885356	0.0925883144411934
1	C	26	50	20120531	1	1684	33.16	0.0516850862873542	0.0926243061763554
1	C	26	50	20120531	1	1686	33.2	0.0519442409226591	0.0927100782289134
1	C	26	50	20120531	1	1688	33.24	0.0516926523299129	0.0925720509852253
1	C	26	50	20120531	1	1690	33.28	0.0518591759768823	0.0922543479084384
1	C	26	50	20120531	1	1692	33.32	0.051407829718451	0.0927243617858934
1	C	26	50	20120531	1	1694	33.36	0.0515271186324372	0.0930707733979964
1	C	26	50	20120531	1	1696	33.4	0.0516572969908536	0.0925936884527304
1	C	26	50	20120531	1	1698	33.44	0.0517210073118385	0.0925599594592674
1	C	26	50	20120531	1	1700	33.48	0.0517448368103645	0.0922703992323714
1	C	26	50	20120531	1	1702	33.52	0.0518352757676783	0.0924725610611134
1	C	26	50	20120531	1	1704	33.56	0.0520019408360039	0.0920923497448694
1	C	26	50	20120531	1	1706	33.6	0.0516626710023906	0.0922703992323714
1	C	26	50	20120531	1	1708	33.64	0.0520792983178657	0.0924374178540883
1	C	26	50	20120531	1	1710	33.68	0.0520225883540146	0.0926218313026214
1	C	26	50	20120531	1	1712	33.72	0.0519653127047385	0.0928758240584234
1	C	26	50	20120531	1	1714	33.76	0.0517829498658704	0.0919986580963614
1	C	26	50	20120531	1	1716	33.8	0.0514375282032608	0.0921516052931323
1	C	26	50	20120531	1	1718	33.84	0.0516860762368479	0.0917828491067433
1	C	26	50	20120531	1	1720	33.88	0.0519474936138525	0.0919618178330614
1	C	26	50	20120531	1	1722	33.92	0.0516447812008266	0.0916038096697473
1	C	26	50	20120531	1	1724	33.96	0.0519793841296841	0.0918887737025654
1	C	26	50	20120531	1	1726	34	0.05167660100598	0.0922547721725074
1	C	26	50	20120531	1	1728	34.04	0.0520107796707688	0.0923625352459604
1	C	26	50	20120531	1	1730	34.08	0.0518261540902009	0.0925720509852253
1	C	26	50	20120531	1	1732	34.12	0.0516794294331047	0.0921680808811344
1	C	26	50	20120531	1	1734	34.16	0.0520163658143401	0.0918018702791574
1	C	26	50	20120531	1	1736	34.2	0.0518075571818557	0.0922406300368834
1	C	26	50	20120531	1	1738	34.24	0.0516333260709714	0.0921755762130144
1	C	26	50	20120531	1	1740	34.28	0.0524266998794627	0.0920249624686214
1	C	26	50	20120531	1	1742	34.32	0.0524152447496075	0.0920723386229614
1	C	26	50	20120531	1	1744	34.36	0.0521538980832809	0.0920091232767234
1	C	26	50	20120531	1	1746	34.4	0.0525564539738104	0.0917573225519424
1	C	26	50	20120531	1	1748	34.44	0.0525934356584665	0.0921635553977344
1	C	26	50	20120531	1	1750	34.48	0.0525688283424812	0.0920604592290374
1	C	26	50	20120531	1	1752	34.52	0.0525804956043708	0.0920623684173464
1	C	26	50	20120531	1	1754	34.56	0.0525139568562611	0.0921860413933764
1	C	26	50	20120531	1	1756	34.6	0.052488854565529	0.0923544035179764
1	C	26	50	20120531	1	1758	34.64	0.0524549841507101	0.0926431152167353
1	C	26	50	20120531	1	1760	34.68	0.0522549436423125	0.0922187804373454
1	C	26	50	20120531	1	1762	34.72	0.0521561608249807	0.0924430039976594
1	C	26	50	20120531	1	1764	34.76	0.0524678534941278	0.0926713994879824
1	C	26	50	20120531	1	1766	34.8	0.0522511959763722	0.0923367965591254
1	C	26	50	20120531	1	1768	34.84	0.0524682777581964	0.0924387613569723
1	C	26	50	20120531	1	1770	34.88	0.0532859053292825	0.0923737782437814
1	C	26	50	20120531	1	1772	34.92	0.053247509431064	0.0923377865086184
1	C	26	50	20120531	1	1774	34.96	0.0541070684342744	0.0921283414800314
1	C	26	50	20120531	1	1776	35	0.0547190693533914	0.0918472665345094
1	C	26	50	20120531	1	1778	35.04	0.0558519251275303	0.0919065927934514
1	C	26	50	20120531	1	1780	35.08	0.0562729365050488	0.0918660048642114
1	C	26	50	20120531	1	1782	35.12	0.0575435366801629	0.0910168403306842
1	C	26	50	20120531	1	1784	35.16	0.0587220008416884	0.0914534080573884
1	C	26	50	20120531	1	1786	35.2	0.0593938937051719	0.091129411730249
1	C	26	50	20120531	1	1788	35.24	0.0604404824520061	0.0911774242806916
1	C	26	50	20120531	1	1790	35.28	0.0609387806007082	0.090973282552963
1	C	26	50	20120531	1	1792	35.32	0.0620857785104709	0.0903424725934666
1	C	26	50	20120531	1	1794	35.36	0.0628579391155266	0.0905404624921988
1	C	26	50	20120531	1	1796	35.4	0.0627347611142439	0.0907598070157229
1	C	26	50	20120531	1	1798	35.44	0.0632631113011465	0.0910898844611807
1	C	26	50	20120531	1	1800	35.48	0.063629321903123	0.0908848942053148
1	C	26	50	20120531	1	1802	35.52	0.0637396305609881	0.0907335733541408
1	C	26	50	20120531	1	1804	35.56	0.0637755515854724	0.0918558932372404
1	C	26	50	20120531	1	1806	35.6	0.0644009168227538	0.0920691566424464
1	C	26	50	20120531	1	1808	35.64	0.0641522273678105	0.0922669344091434
1	C	26	50	20120531	1	1810	35.68	0.0643075787276372	0.0926829253285164
1	C	26	50	20120531	1	1812	35.72	0.0645212663969117	0.0928666316702684
1	C	26	50	20120531	1	1814	35.76	0.0647271758915933	0.0933338878312764
1	C	26	50	20120531	1	1816	35.8	0.0641779660546457	0.0939764357633404
1	C	26	50	20120531	1	1818	35.84	0.0641257815741941	0.0947300701707294
1	C	26	50	20120531	1	1820	35.88	0.0642752639477369	0.0951957706968184
1	C	26	50	20120531	1	1822	35.92	0.0647414594485732	0.0955851744012184
1	C	26	50	20120531	1	1824	35.96	0.0650978412662913	0.0962470263484084
1	C	26	50	20120531	1	1826	36	0.066048829176309	0.0974187729955124
1	C	26	50	20120531	1	1828	36.04	0.0659835632204055	0.0970399758928314
1	C	26	50	20120531	1	1830	36.08	0.0660642441041389	0.0977597398854014
1	C	26	50	20120531	1	1832	36.12	0.0664706183712868	0.0977295464258444
1	C	26	50	20120531	1	1834	36.16	0.0673728866240808	0.0974127625878724
1	C	26	50	20120531	1	1836	36.2	0.0675526331678585	0.0978665837200384
1	C	26	50	20120531	1	1838	36.24	0.0686543055329471	0.0979514365337804
1	C	26	50	20120531	1	1840	36.28	0.0681727658149591	0.0982194300038504
1	C	26	50	20120531	1	1842	36.32	0.0681671796713877	0.0975249804340474
1	C	26	50	20120531	1	1844	36.36	0.0695021972742679	0.0977257987599044
1	C	26	50	20120531	1	1846	36.4	0.0697212589550795	0.0973808720720414
1	C	26	50	20120531	1	1848	36.44	0.0697390073352873	0.0981239705883904
1	C	26	50	20120531	1	1850	36.48	0.0705139256567896	0.0982513205196814
1	C	26	50	20120531	1	1852	36.52	0.0714244670589235	0.0991439014095734
1	C	26	50	20120531	1	1854	36.56	0.0716533575239936	0.0994679684473914
1	C	26	50	20120531	1	1856	36.6	0.0725917589333063	0.0999918638615724
1	C	26	50	20120531	1	1858	36.64	0.0730882186043774	0.100503738460473
1	C	26	50	20120531	1	1860	36.68	0.0733343624749084	0.100509324604044
1	C	26	50	20120531	1	1862	36.72	0.0739873048766561	0.101344134869913
1	C	26	50	20120531	1	1864	36.76	0.0751157765887517	0.101088232925802
1	C	26	50	20120531	1	1866	36.8	0.074449116315449	0.100735245220634
1	C	26	50	20120531	1	1868	36.84	0.0757939627025877	0.100793298687369
1	C	26	50	20120531	1	1870	36.88	0.076816792661574	0.100770317716980
1	C	26	50	20120531	1	1872	36.92	0.0777962769748736	0.100360761469317
1	C	26	50	20120531	1	1874	36.96	0.0784970197950295	0.100048927378814
1	C	26	50	20120531	1	1876	37	0.078857927096147	0.100108041505721
1	C	26	50	20120531	1	1878	37.04	0.0797040510705149	0.0989790748188794
1	C	26	50	20120531	1	1880	37.08	0.0802395430359075	0.0987122834303374
1	C	26	50	20120531	1	1882	37.12	0.0807755299760469	0.0980405319882104
1	C	26	50	20120531	1	1884	37.16	0.0809307399145174	0.0971471025701814
1	C	26	50	20120531	1	1886	37.2	0.0809438921006474	0.0963462334298094
1	C	26	50	20120531	1	1888	37.24	0.0810086630818041	0.0958303283222554
1	C	26	50	20120531	1	1890	37.28	0.0807712166246817	0.0947299287493724
1	C	26	50	20120531	1	1892	37.32	0.08079646033677	0.0941870828734564
1	C	26	50	20120531	1	1894	37.36	0.0804606553263845	0.0929290691990474
1	C	26	50	20120531	1	1896	37.4	0.0799249512289576	0.0896096271254447
1	C	26	50	20120531	1	1898	37.44	0.079252987654796	0.0875026610495433
1	C	26	50	20120531	1	1900	37.48	0.0787870042859941	0.0849874822288627
1	C	26	50	20120531	1	1902	37.52	0.0784018432222818	0.0819474180445074
1	C	26	50	20120531	1	1904	37.56	0.0779029086774766	0.0810010263285673
1	C	26	50	20120531	1	1906	37.6	0.0774528352112513	0.0793524068682308
1	C	26	50	20120531	1	1908	37.64	0.076842389927053	0.0788017828177209
1	C	26	50	20120531	1	1910	37.68	0.0760808359237151	0.0772977666941371
1	C	26	50	20120531	1	1912	37.72	0.0751888914299264	0.0765676082318839
1	C	26	50	20120531	1	1914	37.76	0.0732629446900086	0.0756269440808714
1	C	26	50	20120531	1	1916	37.8	0.0716559031084059	0.075084381047667
1	C	26	50	20120531	1	1918	37.84	0.0703512203864386	0.0748006190963768
1	C	26	50	20120531	1	1920	37.88	0.068822314104157	0.0740235087438528
1	C	26	50	20120531	1	1922	37.92	0.0670025040920953	0.0724105981759663
1	C	26	50	20120531	1	1924	37.96	0.0651990989573572	0.0714268712219795
1	C	26	50	20120531	1	1926	38	0.0638295745435551	0.0713916573042765
1	C	26	50	20120531	1	1928	38.04	0.0623282454257398	0.0706134155809026
1	C	26	50	20120531	1	1930	38.08	0.0597423559269406	0.0694534776170442
1	C	26	50	20120531	1	1932	38.12	0.0579511130288388	0.068274023506025
1	C	26	50	20120531	1	1934	38.16	0.0574610880294765	0.0679551183477099
1	C	26	50	20120531	1	1936	38.2	0.0573739017633562	0.067704307572423
1	C	26	50	20120531	1	1938	38.24	0.0569314650503678	0.0677748061185073
1	C	26	50	20120531	1	1940	38.28	0.0557119886955335	0.0672163331827262
1	C	26	50	20120531	1	1942	38.32	0.0547341307278306	0.0658815277118803
1	C	26	50	20120531	1	1944	38.36	0.0538399942030202	0.065517862694316
1	C	26	50	20120531	1	1946	38.4	0.0515218153315783	0.064334873049391
1	C	26	50	20120531	1	1948	38.44	0.0493234203488693	0.0627737226978873
1	C	26	50	20120531	1	1950	38.48	0.0461112463739732	0.0610590594641881
1	C	26	50	20120531	1	1952	38.52	0.0438847792520511	0.0595104249027114
1	C	26	50	20120531	1	1954	38.56	0.041303768790042	0.058076341639787
1	C	26	50	20120531	1	1956	38.6	0.0387974288041263	0.0570583200069127
1	C	26	50	20120531	1	1958	38.64	0.0363291311630385	0.054984729371083
1	C	26	50	20120531	1	1960	38.68	0.0341843348743434	0.0540217913564633
1	C	26	50	20120531	1	1962	38.72	0.0319827579111191	0.0524413369898333
1	C	26	50	20120531	1	1964	38.76	0.0301988689235417	0.0507906669198314
1	C	26	50	20120531	1	1966	38.8	0.027094811575489	0.048792241734842
1	C	26	50	20120531	1	1968	38.84	0.0247970680900233	0.0470846495689546
1	C	26	50	20120531	1	1970	38.88	0.0232173915408525	0.0466060796994475
1	C	26	50	20120531	1	1972	38.92	0.0208975156131357	0.0444294636055991
1	C	26	50	20120531	1	1974	38.96	0.0183570930803668	0.0424254522770383
1	C	26	50	20120531	1	1976	39	0.0159076751903366	0.0410266536424951
1	C	26	50	20120531	1	1978	39.04	0.0133997795695023	0.0387504062031774
1	C	26	50	20120531	1	1980	39.08	0.0111962227072906	0.0370343287559158
1	C	26	50	20120531	1	1982	39.12	0.00939168620170256	0.036014822198801
1	C	26	50	20120531	1	1984	39.16	0.00830564089647814	0.0346175084884983
1	C	26	50	20120531	1	1986	39.2	0.00601475634678996	0.0327894960377749
1	C	26	50	20120531	1	1988	39.24	0.0033167904231727	0.0311403108920135
1	C	26	50	20120531	1	1990	39.28	0.0007042429987228	0.0292166268937955
1	C	26	50	20120531	1	1992	39.32	-0.002004753790681	0.0276747805574182
1	C	26	50	20120531	1	1994	39.36	-0.004445686399337	0.0253301558923598
1	C	26	50	20120531	1	1996	39.4	-0.0061666428833888	0.0242989113626774
1	C	26	50	20120531	1	1998	39.44	-0.0090322496826898	0.0225042884941616
1	C	26	50	20120531	1	2000	39.48	-0.0112996582872426	0.0203700988071843
1	C	26	50	20120531	1	2002	39.52	-0.0135641557331772	0.0184295976883894
1	C	26	50	20120531	1	2004	39.56	-0.0156982513749525	0.0171300294697704
1	C	26	50	20120531	1	2006	39.6	-0.0174918418675678	0.0163333181172719
1	C	26	50	20120531	1	2008	39.64	-0.020269569436103	0.0152827695724630
1	C	26	50	20120531	1	2010	39.68	-0.0221440953708929	0.0141178960032719
1	C	26	50	20120531	1	2012	39.72	-0.0239920977303205	0.0119203000512257
1	C	26	50	20120531	1	2014	39.76	-0.0257054174611355	0.0103096522250390
1	C	26	50	20120531	1	2016	39.8	-0.0272814877657222	0.00818486705825146
1	C	26	50	20120531	1	2018	39.84	-0.0274657597928994	0.00584943478134856
1	C	26	50	20120531	1	2020	39.88	-0.0266739416193267	0.00324855461878816
1	C	26	50	20120531	1	2022	39.92	-0.0267433795052392	0.0008473614112349
1	C	26	50	20120531	1	2024	39.96	-0.0267363791481055	-0.00165728151840597
1	C	26	50	20120531	1	2026	40	-0.0267952811429783	-0.00550528591094504
1	C	26	50	20120531	1	2028	40.04	-0.0269487940251739	-0.0081872712213075
1	C	26	50	20120531	1	2030	40.08	-0.0270015441910504	-0.0113392704091246
1	C	26	50	20120531	1	2032	40.12	-0.0264060895706132	-0.0140122047526879
1	C	26	50	20120531	1	2034	40.16	-0.0261448136149648	-0.0165294341830339
1	C	26	50	20120531	1	2036	40.2	-0.0252316559177405	-0.0195888023825156
1	C	26	50	20120531	1	2038	40.24	-0.024249272466638	-0.0210408461576822
1	C	26	50	20120531	1	2040	40.28	-0.0233296800977049	-0.0233029514613760
1	C	26	50	20120531	1	2042	40.32	-0.0229848948311984	-0.0254155036808490
1	C	26	50	20120531	1	2044	40.36	-0.0217606808609301	-0.0280226770937619
1	C	26	50	20120531	1	2046	40.4	-0.0209316123021245	-0.0309170631390572
1	C	26	50	20120531	1	2048	40.44	-0.0201392920827372	-0.0322506028887647
1	C	26	50	20120531	1	2050	40.48	-0.0192141418545039	-0.0353141854446623
1	C	26	50	20120531	1	2052	40.52	-0.0178733684024249	-0.0383225995294917
1	C	26	50	20120531	1	2054	40.56	-0.0165701564625624	-0.0402192154801259
1	C	26	50	20120531	1	2056	40.6	-0.0157559371461617	-0.0421462794487579
1	C	26	50	20120531	1	2058	40.64	-0.0145140101510248	-0.0443570841554767
1	C	26	50	20120531	1	2060	40.68	-0.013327661748889	-0.0474541765017348
1	C	26	50	20120531	1	2062	40.72	-0.0123234923378582	-0.0491183593823251
1	C	26	50	20120531	1	2064	40.76	-0.0108632461240299	-0.0519635449377854
1	C	26	50	20120531	1	2066	40.8	-0.0088245158525128	-0.0546867545734911
1	C	26	50	20120531	1	2068	40.84	-0.0068037460932379	-0.0573630123189259
1	C	26	50	20120531	1	2070	40.88	-0.0056545561524535	-0.0589026666242815
1	C	26	50	20120531	1	2072	40.92	-0.0047597832315401	-0.0619372860864217
1	C	26	50	20120531	1	2074	40.96	-0.0042076742567896	-0.0624328265186772
1	C	26	50	20120531	1	2076	41	-0.0028626157376165	-0.065078678672521
1	C	26	50	20120531	1	2078	41.04	-0.000516576858995799	-0.0698285977644637
1	C	26	50	20120531	1	2080	41.08	0.000845947197672501	-0.072086177584758
1	C	26	50	20120531	1	2082	41.12	0.0029656411956354	-0.0751879014804326
1	C	26	50	20120531	1	2084	41.16	0.00490268951201787	-0.0770576332312461
1	C	26	50	20120531	1	2086	41.2	0.00629031585941836	-0.0791727310351313
1	C	26	50	20120531	1	2088	41.24	0.00861903062190001	-0.0809671559137485
1	C	26	50	20120531	1	2090	41.28	0.0105326029931471	-0.083257616199368
1	C	26	50	20120531	1	2092	41.32	0.0119688075764150	-0.085353551409483
1	C	26	50	20120531	1	2094	41.36	0.0138649851208449	-0.087375028275539
1	C	26	50	20120531	1	2096	41.4	0.0148566316707809	-0.0890494571333888
1	C	26	50	20120531	1	2098	41.44	0.0151756782504523	-0.0896232035756435
1	C	26	50	20120531	1	2100	41.48	0.0152628645165726	-0.090496551161087
1	C	26	50	20120531	1	2102	41.52	0.0154584502522488	-0.0909616860017515
1	C	26	50	20120531	1	2104	41.56	0.0146050430780347	-0.0907138450749456
1	C	26	50	20120531	1	2106	41.6	0.0145151698061459	-0.0910377706914072
1	C	26	50	20120531	1	2108	41.64	0.0140784606580851	-0.0913339070113681
1	C	26	50	20120531	1	2110	41.68	0.0141927998246030	-0.0912953696917935
1	C	26	50	20120531	1	2112	41.72	0.0144165284101704	-0.0911518270152126
1	C	26	50	20120531	1	2114	41.76	0.0142939160943126	-0.0907084710634086
1	C	26	50	20120531	1	2116	41.8	0.0143499189513826	-0.0906557208975321
1	C	26	50	20120531	1	2118	41.84	0.0144202053654326	-0.090881429382087
1	C	26	50	20120531	1	2120	41.88	0.0145126242217337	-0.090888571160577
1	C	26	50	20120531	1	2122	41.92	0.0146032753110818	-0.0907192897971608
1	C	26	50	20120531	1	2124	41.96	0.0145986791170041	-0.0910739038479258
1	C	26	50	20120531	1	2126	42	0.0143935474397818	-0.0910123148472845
1	C	26	50	20120531	1	2128	42.04	0.0140300238435738	-0.0912502562791538
1	C	26	50	20120531	1	2130	42.08	0.0136521459797077	-0.092606062821401
1	C	26	50	20120531	1	2132	42.12	0.0131621209803455	-0.0929811122581422
1	C	26	50	20120531	1	2134	42.16	0.0123146535030934	-0.0940609350236922
1	C	26	50	20120531	1	2136	42.2	0.0124673178571516	-0.0957112515403035
1	C	26	50	20120531	1	2138	42.24	0.0132190430762310	-0.0961244140325508
1	C	26	50	20120531	1	2140	42.28	0.0137432213331246	-0.0962934832639325
1	C	26	50	20120531	1	2142	42.32	0.0151068060499647	-0.0969718815098028
1	C	26	50	20120531	1	2144	42.36	0.0157355653997958	-0.098187680909375
1	C	26	50	20120531	1	2146	42.4	0.0173064031142017	-0.0988513006235186
1	C	26	50	20120531	1	2148	42.44	0.0180452589898635	-0.099747841311385
1	C	26	50	20120531	1	2150	42.48	0.0194690892044608	-0.100750518727108
1	C	26	50	20120531	1	2152	42.52	0.0201875804048244	-0.101864282618155
1	C	26	50	20120531	1	2154	42.56	0.0219738735554579	-0.103859172269238
1	C	26	50	20120531	1	2156	42.6	0.023688466078479	-0.107051476543583
1	C	26	50	20120531	1	2158	42.64	0.0248821330358	-0.108710985448350
1	C	26	50	20120531	1	2160	42.68	0.0268599107027788	-0.110291793368370
1	C	26	50	20120531	1	2162	42.72	0.0291343903751434	-0.110858610164170
1	C	26	50	20120531	1	2164	42.76	0.0312352753327268	-0.111184657100975
1	C	26	50	20120531	1	2166	42.8	0.0334754603262039	-0.111116562717946
1	C	26	50	20120531	1	2168	42.84	0.0349608795414425	-0.111979020858960
1	C	26	50	20120531	1	2170	42.88	0.0378469358688554	-0.111987294008300
1	C	26	50	20120531	1	2172	42.92	0.041160155402783	-0.112464449664244
1	C	26	50	20120531	1	2174	42.96	0.043814422127323	-0.113108270388515
1	C	26	50	20120531	1	2176	43	0.046769067812511	-0.113267440124960
1	C	26	50	20120531	1	2178	43.04	0.0490549319040527	-0.114108260798469
1	C	26	50	20120531	1	2180	43.08	0.0512748229329098	-0.114549919693998
1	C	26	50	20120531	1	2182	43.12	0.0542376003460814	-0.115791599201761
1	C	26	50	20120531	1	2184	43.16	0.0569719115582517	-0.116034207538386
1	C	26	50	20120531	1	2186	43.2	0.0580760587970745	-0.116506908421610
1	C	26	50	20120531	1	2188	43.24	0.0596060964502059	-0.117477200346754
1	C	26	50	20120531	1	2190	43.28	0.0596850095669863	-0.117295049639920
1	C	26	50	20120531	1	2192	43.32	0.0595986718290035	-0.117032076627997
1	C	26	50	20120531	1	2194	43.36	0.0595913886291572	-0.116950264373414
1	C	26	50	20120531	1	2196	43.4	0.0595765393867523	-0.117008954236252
1	C	26	50	20120531	1	2198	43.44	0.0596248347799074	-0.116721656751056
1	C	26	50	20120531	1	2200	43.48	0.0596433609775744	-0.116420287840914
1	C	26	50	20120531	1	2202	43.52	0.0594491894554606	-0.116374043057425
1	C	26	50	20120531	1	2204	43.56	0.0591590635431398	-0.116138081524543
1	C	26	50	20120531	1	2206	43.6	0.0590849587524714	-0.116492200600561
1	C	26	50	20120531	1	2208	43.64	0.0586343196008212	-0.117024864138829
1	C	26	50	20120531	1	2210	43.68	0.0575387283540508	-0.117450118157034
1	C	26	50	20120531	1	2212	43.72	0.0576634619902521	-0.117267401764776
1	C	26	50	20120531	1	2214	43.76	0.0561202721509906	-0.118432996582884
1	C	26	50	20120531	1	2216	43.8	0.0553423839810073	-0.120045270754667
1	C	26	50	20120531	1	2218	43.84	0.0538259227780746	-0.121652241625592
1	C	26	50	20120531	1	2220	43.88	0.0520679138986886	-0.123647838383456
1	C	26	50	20120531	1	2222	43.92	0.0511495943219616	-0.125738541003391
1	C	26	50	20120531	1	2224	43.96	0.0499468056871633	-0.127836526823171
1	C	26	50	20120531	1	2226	44	0.0491508155835816	-0.131036679982787
1	C	26	50	20120531	1	2228	44.04	0.0478273945319129	-0.133627236386342
1	C	26	50	20120531	1	2230	44.08	0.046827474832637	-0.135177285161381
1	C	26	50	20120531	1	2232	44.12	0.0455512178032734	-0.137780074512251
1	C	26	50	20120531	1	2234	44.16	0.0439744403919055	-0.141944862742761
1	C	26	50	20120531	1	2236	44.2	0.0425935315589263	-0.144728671429615
1	C	26	50	20120531	1	2238	44.24	0.0410263707997826	-0.147981574755107
1	C	26	50	20120531	1	2240	44.28	0.040396126525711	-0.149895924943813
1	C	26	50	20120531	1	2242	44.32	0.0395851457583681	-0.151966969995231
1	C	26	50	20120531	1	2244	44.36	0.0384971912648345	-0.154091543029984
1	C	26	50	20120531	1	2246	44.4	0.0370722296793874	-0.157083453242540
1	C	26	50	20120531	1	2248	44.44	0.0356666428197448	-0.159763246521881
1	C	26	50	20120531	1	2250	44.48	0.0342547627097496	-0.162033554264237
1	C	26	50	20120531	1	2252	44.52	0.0327274120623867	-0.164365592428590
1	C	26	50	20120531	1	2254	44.56	0.0311295628689394	-0.166715803237220
1	C	26	50	20120531	1	2256	44.6	0.0300434468530369	-0.168349219901761
1	C	26	50	20120531	1	2258	44.64	0.0278740432483565	-0.169832729928690
1	C	26	50	20120531	1	2260	44.68	0.0260758707037991	-0.172813185011391
1	C	26	50	20120531	1	2262	44.72	0.0244601317087879	-0.174823489590305
1	C	26	50	20120531	1	2264	44.76	0.0236554441917976	-0.175650804524293
1	C	26	50	20120531	1	2266	44.8	0.0230826876990365	-0.176686008851950
1	C	26	50	20120531	1	2268	44.84	0.0212293608255465	-0.178110829016041
1	C	26	50	20120531	1	2270	44.88	0.0193307791180607	-0.180036280781212
1	C	26	50	20120531	1	2272	44.92	0.0174046202461085	-0.181444837489336
1	C	26	50	20120531	1	2274	44.96	0.0150506617715385	-0.182924811982359
1	C	26	50	20120531	1	2276	45	0.0131287455402735	-0.184207503683431
1	C	26	50	20120531	1	2278	45.04	0.0105881108754702	-0.185270285175555
1	C	26	50	20120531	1	2280	45.08	0.00835011791301477	-0.186586210895343
1	C	26	50	20120531	1	2282	45.12	0.00657740121258011	-0.185994362519490
1	C	26	50	20120531	1	2284	45.16	0.00520137141639107	-0.185797786834320
1	C	26	50	20120531	1	2286	45.2	0.00343501867698706	-0.186058002129797
1	C	26	50	20120531	1	2288	45.24	0.0026868997024917	-0.185693135030704
1	C	26	50	20120531	1	2290	45.28	0.0024478976104507	-0.186304075289649
1	C	26	50	20120531	1	2292	45.32	0.0017605898191373	-0.186031132072112
1	C	26	50	20120531	1	2294	45.36	0.00117086276362770	-0.185250486185682
1	C	26	50	20120531	1	2296	45.4	0.000806702771316701	-0.184784502816880
1	C	26	50	20120531	1	2298	45.44	-1.99050558903988e-05	-0.185099165334508
1	C	26	50	20120531	1	2300	45.48	-0.000853583950909299	-0.185811221863162
1	C	26	50	20120531	1	2302	45.52	-0.0023045670659041	-0.186690862698959
1	C	26	50	20120531	1	2304	45.56	-0.0032181490271971	-0.187902843721912
1	C	26	50	20120531	1	2306	45.6	-0.004180521356392	-0.189582222327230
1	C	26	50	20120531	1	2308	45.64	-0.0046952950930959	-0.191091188198282
1	C	26	50	20120531	1	2310	45.68	-0.0045927646098238	-0.193158061319691
1	C	26	50	20120531	1	2312	45.72	-0.0054412927472477	-0.197054219684029
1	C	26	50	20120531	1	2314	45.76	-0.0057580765852192	-0.198928052654173
1	C	26	50	20120531	1	2316	45.8	-0.0064425559494078	-0.201738095002608
1	C	26	50	20120531	1	2318	45.84	-0.0064072006103485	-0.204982300914692
1	C	26	50	20120531	1	2320	45.88	-0.0066610519447944	-0.207186352751651
1	C	26	50	20120531	1	2322	45.92	-0.0067282270890072	-0.209435659422605
1	C	26	50	20120531	1	2324	45.96	-0.0059935431433544	-0.212188426121764
1	C	26	50	20120531	1	2326	46	-0.0058987908346753	-0.214370557648506
1	C	26	50	20120531	1	2328	46.04	-0.0054299790387487	-0.217358083799019
1	C	26	50	20120531	1	2330	46.08	-0.0051450150059305	-0.220233887078105
1	C	26	50	20120531	1	2332	46.12	-0.0042038558801712	-0.224415009475261
1	C	26	50	20120531	1	2334	46.16	-0.0036926176773733	-0.225045041617298
1	C	26	50	20120531	1	2336	46.2	-0.0021185979824521	-0.229139189880368
1	C	26	50	20120531	1	2338	46.24	-0.000765902710042199	-0.230931705570676
1	C	26	50	20120531	1	2340	46.28	-0.000368508699015399	-0.233136464514416
1	C	26	50	20120531	1	2342	46.32	0.000648310852330901	-0.234638359317656
1	C	26	50	20120531	1	2344	46.36	0.0009403459529609	-0.236928678181919
1	C	26	50	20120531	1	2346	46.4	0.0023135473220252	-0.239065554874665
1	C	26	50	20120531	1	2348	46.44	0.0030814652863938	-0.241568712880065
1	C	26	50	20120531	1	2350	46.48	0.00453881236241927	-0.244242283619732
1	C	26	50	20120531	1	2352	46.52	0.00482660482236219	-0.245897620594489
1	C	26	50	20120531	1	2354	46.56	0.006592250454985	-0.248615031954589
1	C	26	50	20120531	1	2356	46.6	0.00759209944358278	-0.251077177766681
1	C	26	50	20120531	1	2358	46.64	0.00941784915260646	-0.253795296233562
1	C	26	50	20120531	1	2360	46.68	0.00993262288931027	-0.255212338223060
1	C	26	50	20120531	1	2362	46.72	0.0106001316907504	-0.257220521481630
1	C	26	50	20120531	1	2364	46.76	0.0117428162491478	-0.259774591175275
1	C	26	50	20120531	1	2366	46.8	0.0119535340699414	-0.261883183596774
1	C	26	50	20120531	1	2368	46.84	0.0128246896243632	-0.261812472918655
1	C	26	50	20120531	1	2370	46.88	0.0146490251198245	-0.264458466493855
1	C	26	50	20120531	1	2372	46.92	0.0159755574413305	-0.266132895351705
1	C	26	50	20120531	1	2374	46.96	0.0182651691988125	-0.267667317066880
1	C	26	50	20120531	1	2376	47	0.0202726453506011	-0.269356595167134
