# Supplementary material for: How Do Ants Make Sense of Gravity? A Boltzmann Walker Analysis of Lasius niger Trajectories on Various Inclines
Source: PLoS One. 2013 Oct 29;8(10):e76531. doi: 10.1371/journal.pone.0076531 (PMC3812222; doi:10.1371/journal.pone.0076531)
Supplement: Dataset S1 — Trajectories for . (ZIP) [file pone.0076531.s005.zip › Incline1/1-C-26-50-20120531-02.txt]

Pente	Colonie	Temperature	Humidite	Date	Indiv	Frame	Time	X	Y
1	C	26	50	20120531	2	8	0	0	0
1	C	26	50	20120531	2	10	0.04	-0.003786556813254	-0.00245846885682937
1	C	26	50	20120531	2	12	0.08	-0.0062619679485606	-0.00352339995356757
1	C	26	50	20120531	2	14	0.12	-0.0094673254140861	-0.00573759170176827
1	C	26	50	20120531	2	16	0.16	-0.0116552905717726	-0.00680981306942047
1	C	26	50	20120531	2	18	0.2	-0.0147396125695624	-0.00797251582079337
1	C	26	50	20120531	2	20	0.24	-0.0174933550760796	-0.00843497779782497
1	C	26	50	20120531	2	22	0.28	-0.0199827244992469	-0.00861140093973097
1	C	26	50	20120531	2	24	0.32	-0.0223828570466284	-0.00831717380807927
1	C	26	50	20120531	2	26	0.36	-0.0241578364887629	-0.00747868658694827
1	C	26	50	20120531	2	28	0.4	-0.0262125473735347	-0.00604439119198947
1	C	26	50	20120531	2	30	0.44	-0.0278842185149378	-0.00489838323172047
1	C	26	50	20120531	2	32	0.48	-0.0299328482813915	-0.00363308635746527
1	C	26	50	20120531	2	34	0.52	-0.0322914029500392	-0.00190498809492347
1	C	26	50	20120531	2	36	0.56	-0.0356585747313715	-0.000337120228998500
1	C	26	50	20120531	2	38	0.6	-0.0382240995548725	0.00116576452373539
1	C	26	50	20120531	2	40	0.64	-0.0409960288478019	0.00263831439555638
1	C	26	50	20120531	2	42	0.68	-0.0436490227801357	0.00492757259964782
1	C	26	50	20120531	2	44	0.72	-0.0460604690360162	0.00645852949159481
1	C	26	50	20120531	2	46	0.76	-0.0485772742022935	0.00831376555339397
1	C	26	50	20120531	2	48	0.8	-0.0514749270809178	0.00939061847046296
1	C	26	50	20120531	2	50	0.84	-0.0538628973916629	0.0113898214729117
1	C	26	50	20120531	2	52	0.88	-0.0557080218264911	0.0119617294375354
1	C	26	50	20120531	2	54	0.92	-0.0587375501198067	0.0132321174806151
1	C	26	50	20120531	2	56	0.96	-0.0615164090591917	0.0152369773373133
1	C	26	50	20120531	2	58	1	-0.0638446288469265	0.0167364679774975
1	C	26	50	20120531	2	60	1.04	-0.0665418876637626	0.0176856174098842
1	C	26	50	20120531	2	62	1.08	-0.0688343278483694	0.0185596013914308
1	C	26	50	20120531	2	64	1.12	-0.0708887558904288	0.0198049578544565
1	C	26	50	20120531	2	66	1.16	-0.0726300063391007	0.0204606579726508
1	C	26	50	20120531	2	68	1.2	-0.0757406397802184	0.0211099941298144
1	C	26	50	20120531	2	70	1.24	-0.078444686822154	0.0217217122062189
1	C	26	50	20120531	2	72	1.28	-0.0811075802494243	0.0217967362357028
1	C	26	50	20120531	2	74	1.32	-0.0836545788752583	0.0219172272312170
1	C	26	50	20120531	2	76	1.36	-0.0857179871734387	0.0205644612481290
1	C	26	50	20120531	2	78	1.4	-0.0895876290334817	0.0206293029399638
1	C	26	50	20120531	2	80	1.44	-0.0916820793193567	0.0206983165618076
1	C	26	50	20120531	2	82	1.48	-0.0945059102500247	0.0203592588602287
1	C	26	50	20120531	2	84	1.52	-0.0962605957275397	0.0195243778836817
1	C	26	50	20120531	2	86	1.56	-0.0992884976752587	0.0187388529604616
1	C	26	50	20120531	2	88	1.6	-0.100909327839095	0.0179293571173592
1	C	26	50	20120531	2	90	1.64	-0.104098025868855	0.0167024561413225
1	C	26	50	20120531	2	92	1.68	-0.106851641096152	0.0157407909189087
1	C	26	50	20120531	2	94	1.72	-0.109500745941189	0.0148793934380673
1	C	26	50	20120531	2	96	1.76	-0.111823238163996	0.0137927824474179
1	C	26	50	20120531	2	98	1.8	-0.115184045984298	0.0124562799202972
1	C	26	50	20120531	2	100	1.84	-0.117325872424512	0.0113271718120985
1	C	26	50	20120531	2	102	1.88	-0.120208958903444	0.00919262857173073
1	C	26	50	20120531	2	104	1.92	-0.123594798303800	0.00687268193333578
1	C	26	50	20120531	2	106	1.96	-0.125037578980133	0.00569492487859147
1	C	26	50	20120531	2	108	2	-0.127562374453037	0.00337179625968118
1	C	26	50	20120531	2	110	2.04	-0.129777457155782	0.00154222817403913
1	C	26	50	20120531	2	112	2.08	-0.131057673983120	-0.000104977072734951
1	C	26	50	20120531	2	114	2.12	-0.133702606898149	-0.00217644638822097
1	C	26	50	20120531	2	116	2.16	-0.135647999074549	-0.00480037823184797
1	C	26	50	20120531	2	118	2.2	-0.137843848472846	-0.00636775112302607
1	C	26	50	20120531	2	120	2.24	-0.140209969184052	-0.00922149267053877
1	C	26	50	20120531	2	122	2.28	-0.141750330596189	-0.0101772181959905
1	C	26	50	20120531	2	124	2.32	-0.143926593136647	-0.0134584057927304
1	C	26	50	20120531	2	126	2.36	-0.145494107449181	-0.0154547096573763
1	C	26	50	20120531	2	128	2.4	-0.147176385192302	-0.0182767021104137
1	C	26	50	20120531	2	130	2.44	-0.147487653597380	-0.0201631215812632
1	C	26	50	20120531	2	132	2.48	-0.148586497535344	-0.0237523956025661
1	C	26	50	20120531	2	134	2.52	-0.148634934349856	-0.0259172030131687
1	C	26	50	20120531	2	136	2.56	-0.149440894659052	-0.0288787076341342
1	C	26	50	20120531	2	138	2.6	-0.149449379940426	-0.031550157053457
1	C	26	50	20120531	2	140	2.64	-0.150035147197961	-0.0338536281038503
1	C	26	50	20120531	2	142	2.68	-0.151688857827122	-0.0368512658813344
1	C	26	50	20120531	2	144	2.72	-0.151526364688806	-0.0384435289312103
1	C	26	50	20120531	2	146	2.76	-0.153032572843411	-0.0426988268297128
1	C	26	50	20120531	2	148	2.8	-0.153719385659978	-0.0460495937337215
1	C	26	50	20120531	2	150	2.84	-0.154331952264519	-0.0489810463164865
1	C	26	50	20120531	2	152	2.88	-0.154952792018401	-0.0520173628349016
1	C	26	50	20120531	2	154	2.92	-0.155930932828817	-0.0544531335640549
1	C	26	50	20120531	2	156	2.96	-0.156395926248125	-0.0556569121483469
1	C	26	50	20120531	2	158	3	-0.156432837222103	-0.0565986369595311
1	C	26	50	20120531	2	160	3.04	-0.156387511677429	-0.0579521100494003
1	C	26	50	20120531	2	162	3.08	-0.155400885585639	-0.0591353118263597
1	C	26	50	20120531	2	164	3.12	-0.154501445759970	-0.0598509038889205
1	C	26	50	20120531	2	166	3.16	-0.153125698806493	-0.0614189838868798
1	C	26	50	20120531	2	168	3.2	-0.151837915936596	-0.0626402987193452
1	C	26	50	20120531	2	170	3.24	-0.151414076131953	-0.0628435212082582
1	C	26	50	20120531	2	172	3.28	-0.150840117557664	-0.0623766186006408
1	C	26	50	20120531	2	174	3.32	-0.151065543199506	-0.062725363665122
1	C	26	50	20120531	2	176	3.36	-0.151410187044657	-0.063473906903686
1	C	26	50	20120531	2	178	3.4	-0.152038804973131	-0.0652890500109919
1	C	26	50	20120531	2	180	3.44	-0.153341507796111	-0.0675105673854457
1	C	26	50	20120531	2	182	3.48	-0.155321477494112	-0.0696431307268262
1	C	26	50	20120531	2	184	3.52	-0.156524053996876	-0.0726732954162449
1	C	26	50	20120531	2	186	3.56	-0.158343651876903	-0.0744486284117699
1	C	26	50	20120531	2	188	3.6	-0.160162118386081	-0.0771358463123132
1	C	26	50	20120531	2	190	3.64	-0.161836052269184	-0.0793722129291719
1	C	26	50	20120531	2	192	3.68	-0.162643921766689	-0.0814960081464657
1	C	26	50	20120531	2	194	3.72	-0.164259519340344	-0.0836563607843468
1	C	26	50	20120531	2	196	3.76	-0.166300370932205	-0.0856573315537485
1	C	26	50	20120531	2	198	3.8	-0.168836550824287	-0.0887214373686642
1	C	26	50	20120531	2	200	3.84	-0.170700060035426	-0.090742772813364
1	C	26	50	20120531	2	202	3.88	-0.173182994786884	-0.0927047112884439
1	C	26	50	20120531	2	204	3.92	-0.175290597258889	-0.0949217738901769
1	C	26	50	20120531	2	206	3.96	-0.177623059687311	-0.0966212343280799
1	C	26	50	20120531	2	208	4	-0.179931197642460	-0.0990832387188159
1	C	26	50	20120531	2	210	4.04	-0.182047851081264	-0.101342162041994
1	C	26	50	20120531	2	212	4.08	-0.184482136886176	-0.104007530342999
1	C	26	50	20120531	2	214	4.12	-0.186255136429324	-0.105628643349547
1	C	26	50	20120531	2	216	4.16	-0.188540576256797	-0.107785248321488
1	C	26	50	20120531	2	218	4.2	-0.191327284081453	-0.109161985224458
1	C	26	50	20120531	2	220	4.24	-0.193371671207219	-0.110507468007700
1	C	26	50	20120531	2	222	4.28	-0.195655272557061	-0.111729702078981
1	C	26	50	20120531	2	224	4.32	-0.198194563718980	-0.113338299295502
1	C	26	50	20120531	2	226	4.36	-0.200547390822700	-0.114375342100790
1	C	26	50	20120531	2	228	4.4	-0.203309349910015	-0.115735815547793
1	C	26	50	20120531	2	230	4.44	-0.206320776269732	-0.116346190121313
1	C	26	50	20120531	2	232	4.48	-0.209025671839805	-0.117472399091709
1	C	26	50	20120531	2	234	4.52	-0.211153497565752	-0.118850408786886
1	C	26	50	20120531	2	236	4.56	-0.214058857908291	-0.120036368280292
1	C	26	50	20120531	2	238	4.6	-0.216260152028803	-0.12120797350604
1	C	26	50	20120531	2	240	4.64	-0.219126480077021	-0.122650754182373
1	C	26	50	20120531	2	242	4.68	-0.221839012400330	-0.123729728419785
1	C	26	50	20120531	2	244	4.72	-0.223427103520197	-0.12391223268001
1	C	26	50	20120531	2	246	4.76	-0.226255672066300	-0.125637431804748
1	C	26	50	20120531	2	248	4.8	-0.227813923280000	-0.126186358798984
1	C	26	50	20120531	2	250	4.84	-0.229208267141822	-0.127115567820141
1	C	26	50	20120531	2	252	4.88	-0.231370104703944	-0.126985955147149
1	C	26	50	20120531	2	254	4.92	-0.233678030527059	-0.128117396707726
1	C	26	50	20120531	2	256	4.96	-0.235850333269542	-0.128889486602104
1	C	26	50	20120531	2	258	5	-0.237722044919343	-0.128966561241253
1	C	26	50	20120531	2	260	5.04	-0.238926035635669	-0.129330933365598
1	C	26	50	20120531	2	262	5.08	-0.242076196345855	-0.130062788884126
