# Supplementary material for: How Do Ants Make Sense of Gravity? A Boltzmann Walker Analysis of Lasius niger Trajectories on Various Inclines
Source: PLoS One. 2013 Oct 29;8(10):e76531. doi: 10.1371/journal.pone.0076531 (PMC3812222; doi:10.1371/journal.pone.0076531)
Supplement: Dataset S1 — Trajectories for . (ZIP) [file pone.0076531.s005.zip › Incline1/1-C-26-50-20120531-03.txt]

Pente	Colonie	Temperature	Humidite	Date	Indiv	Frame	Time	X	Y
1	C	26	50	20120531	3	16	0	0	0
1	C	26	50	20120531	3	18	0.04	0.00120918795116806	-0.0012467353212491
1	C	26	50	20120531	3	20	0.08	0.00231489082490947	-0.0031579742401182
1	C	26	50	20120531	3	22	0.12	0.00285438501468355	-0.0021451427710178
1	C	26	50	20120531	3	24	0.16	0.00544424845359299	-0.005531745846697
1	C	26	50	20120531	3	26	0.2	0.00621544739342629	-0.0066514918611128
1	C	26	50	20120531	3	28	0.24	0.00720753942063449	-0.0079516985971552
1	C	26	50	20120531	3	30	0.28	0.0088617167402711	-0.0101402223691988
1	C	26	50	20120531	3	32	0.32	0.00947494802518729	-0.0115375785059084
1	C	26	50	20120531	3	34	0.36	0.010280109303721	-0.0133381057160472
1	C	26	50	20120531	3	36	0.4	0.0100931856261143	-0.0148270958205307
1	C	26	50	20120531	3	38	0.44	0.0102659954523685	-0.0166365891446549
1	C	26	50	20120531	3	40	0.48	0.0103999073345896	-0.0177026374701074
1	C	26	50	20120531	3	42	0.52	0.0100624476943361	-0.0193318397782324
1	C	26	50	20120531	3	44	0.56	0.00872509663907799	-0.0205160315046855
1	C	26	50	20120531	3	46	0.6	0.00785061768278459	-0.0207135264286709
1	C	26	50	20120531	3	48	0.64	0.00750646881238109	-0.0211733579684766
1	C	26	50	20120531	3	50	0.68	0.00662668655522879	-0.0215749946201905
1	C	26	50	20120531	3	52	0.72	0.00607775956099369	-0.0215689842125504
1	C	26	50	20120531	3	54	0.76	0.00555810678749969	-0.0211901871098688
1	C	26	50	20120531	3	56	0.8	0.00458795628371174	-0.0208526143325303
1	C	26	50	20120531	3	58	0.84	0.00408661757585048	-0.0206239359994946
1	C	26	50	20120531	3	60	0.88	0.00331120427960131	-0.0195782664914759
1	C	26	50	20120531	3	62	0.92	0.0028858795507176	-0.0186721091513854
1	C	26	50	20120531	3	64	0.96	0.00252419443214069	-0.0179069489034634
1	C	26	50	20120531	3	66	1	0.00261010790605485	-0.0168534305101736
1	C	26	50	20120531	3	68	1.04	0.00143298724741361	-0.0146900373131333
1	C	26	50	20120531	3	70	1.08	0.00158140896078466	-0.0129892333723453
1	C	26	50	20120531	3	72	1.12	0.00114455839136761	-0.0117148855312909
1	C	26	50	20120531	3	74	1.16	0.00108141375580765	-0.0097470780699269
1	C	26	50	20120531	3	76	1.2	0.00108657563531031	-0.0095286527852184
1	C	26	50	20120531	3	78	1.24	0.00054820574531831	-0.0074903255645666
1	C	26	50	20120531	3	80	1.28	0.000599902322090859	-0.0053068434638728
1	C	26	50	20120531	3	82	1.32	0.000665253130808119	-0.0027325363741495
1	C	26	50	20120531	3	84	1.36	0.000177625223434069	-0.000936916485072199
1	C	26	50	20120531	3	86	1.4	-0.000330572420204700	0.0012175671665251
1	C	26	50	20120531	3	88	1.44	-0.00124948596662787	0.00296987676525475
1	C	26	50	20120531	3	90	1.48	-0.00214168501885781	0.00420192547865857
1	C	26	50	20120531	3	92	1.52	-0.00341967445983531	0.00644959873294843
1	C	26	50	20120531	3	94	1.56	-0.00463207267578996	0.00812472762651156
1	C	26	50	20120531	3	96	1.6	-0.00609497054004775	0.00975836349415465
1	C	26	50	20120531	3	98	1.64	-0.00790554573754715	0.0110164337371061
1	C	26	50	20120531	3	100	1.68	-0.00873370919967283	0.0116216605732593
1	C	26	50	20120531	3	102	1.72	-0.0112844272071758	0.0133132155573494
1	C	26	50	20120531	3	104	1.76	-0.0125762830121324	0.0149404238243515
1	C	26	50	20120531	3	106	1.8	-0.0119452255652625	0.0153110962701173
1	C	26	50	20120531	3	108	1.84	-0.0109683646181211	0.0156946946278432
1	C	26	50	20120531	3	110	1.88	-0.0100721301074909	0.0159115268009737
1	C	26	50	20120531	3	112	1.92	-0.00959541922171157	0.0170806932154334
1	C	26	50	20120531	3	114	1.96	-0.00816748637356989	0.0173021463313789
1	C	26	50	20120531	3	116	2	-0.00660697948923711	0.0176252870593134
1	C	26	50	20120531	3	118	2.04	-0.00469472233660308	0.0188238189112890
1	C	26	50	20120531	3	120	2.08	-0.0029315374355788	0.0198540734914778
1	C	26	50	20120531	3	122	2.12	-0.00133580956247512	0.0200345695684434
1	C	26	50	20120531	3	124	2.16	1.87171164980193e-05	0.0214700458317268
1	C	26	50	20120531	3	126	2.2	0.00129010218013924	0.0220311987022087
1	C	26	50	20120531	3	128	2.24	0.00358924573703168	0.0216620323938868
1	C	26	50	20120531	3	130	2.28	0.0045893825180894	0.0213953067662757
1	C	26	50	20120531	3	132	2.32	0.00654564504703699	0.0205282715230679
1	C	26	50	20120531	3	134	2.36	0.00860420259269849	0.0194657445893857
1	C	26	50	20120531	3	136	2.4	0.00918925567238449	0.0180342846926195
1	C	26	50	20120531	3	138	2.44	0.00963034181142079	0.0183810569291812
1	C	26	50	20120531	3	140	2.48	0.0110266372879587	0.0166882008686137
1	C	26	50	20120531	3	142	2.52	0.0117076164735804	0.0156171815824895
1	C	26	50	20120531	3	144	2.56	0.0133886072823595	0.0138499237464056
1	C	26	50	20120531	3	146	2.6	0.0142067298281924	0.0116738733379821
1	C	26	50	20120531	3	148	2.64	0.0142395395828394	0.0105393912182464
1	C	26	50	20120531	3	150	2.68	0.0144938151813541	0.00884728469086703
1	C	26	50	20120531	3	152	2.72	0.0144711877643561	0.00687940651882487
1	C	26	50	20120531	3	154	2.76	0.0139987414395741	0.00572955189766617
1	C	26	50	20120531	3	156	2.8	0.0134618211184836	0.00290443403265594
1	C	26	50	20120531	3	158	2.84	0.0132340832374668	0.000536991031768701
1	C	26	50	20120531	3	160	2.88	0.012931929438798	-0.0015158177357618
1	C	26	50	20120531	3	162	2.92	0.0135950966046016	-0.0035256556241996
1	C	26	50	20120531	3	164	2.96	0.0133512437600416	-0.005251887124839
1	C	26	50	20120531	3	166	3	0.0134701600287541	-0.0065112633940154
1	C	26	50	20120531	3	168	3.04	0.0139073401099312	-0.0081104094212993
1	C	26	50	20120531	3	170	3.08	0.0141664459548682	-0.009737864468568
1	C	26	50	20120531	3	172	3.12	0.0140600546685708	-0.0123619801599582
1	C	26	50	20120531	3	174	3.16	0.0137174472909503	-0.014406734981251
1	C	26	50	20120531	3	176	3.2	0.0124936010162083	-0.0159053629511621
1	C	26	50	20120531	3	178	3.24	0.0114449192333018	-0.0164160778949419
1	C	26	50	20120531	3	180	3.28	0.00959653503621229	-0.016913888139965
1	C	26	50	20120531	3	182	3.32	0.00788901358100299	-0.0184273794944167
1	C	26	50	20120531	3	184	3.36	0.00657711836986759	-0.0193828928878341
1	C	26	50	20120531	3	186	3.4	0.00418419831165423	-0.0204478664109792
1	C	26	50	20120531	3	188	3.44	0.00292865951097939	-0.0214967886101913
1	C	26	50	20120531	3	190	3.48	0.00306286837804859	-0.0209961570091112
1	C	26	50	20120531	3	192	3.52	0.000948972655691408	-0.0209218400864085
1	C	26	50	20120531	3	194	3.56	-0.000304020560571151	-0.0205623469988533
1	C	26	50	20120531	3	196	3.6	-0.00211004199039971	-0.0191855393852049
1	C	26	50	20120531	3	198	3.64	-0.00361943212552052	-0.0182637549852502
1	C	26	50	20120531	3	200	3.68	-0.00506207138049731	-0.0166836541720107
1	C	26	50	20120531	3	202	3.72	-0.00612796414245791	-0.0149272009275433
1	C	26	50	20120531	3	204	3.76	-0.00671175150100553	-0.0135233111241755
1	C	26	50	20120531	3	206	3.8	-0.00717907837269172	-0.0116447405385972
1	C	26	50	20120531	3	208	3.84	-0.00697826004683474	-0.010502197401556
1	C	26	50	20120531	3	210	3.88	-0.00699042228347114	-0.0079263488190497
1	C	26	50	20120531	3	212	3.92	-0.00680176619425057	-0.0057470457194327
1	C	26	50	20120531	3	214	3.96	-0.00650425101606633	-0.003297309631351
1	C	26	50	20120531	3	216	4	-0.00665661838527641	-0.000969457539142399
1	C	26	50	20120531	3	218	4.04	-0.00611082387408195	0.0004945999802366
1	C	26	50	20120531	3	220	4.08	-0.00600214156181358	0.00275005848018729
1	C	26	50	20120531	3	222	4.12	-0.00614567009625882	0.00554544957611645
1	C	26	50	20120531	3	224	4.16	-0.00526639695598897	0.00721350033079989
1	C	26	50	20120531	3	226	4.2	-0.00509824696342281	0.00929252154670895
1	C	26	50	20120531	3	228	4.24	-0.00483510141744493	0.0115593616374097
1	C	26	50	20120531	3	230	4.28	-0.00442641986087	0.0132519610182156
1	C	26	50	20120531	3	232	4.32	-0.00355794211982853	0.0156162906279452
1	C	26	50	20120531	3	234	4.36	-0.0027931566385006	0.0171426159704755
1	C	26	50	20120531	3	236	4.4	-0.00104912726017866	0.0187677241303374
1	C	26	50	20120531	3	238	4.44	0.00121203052042843	0.0192681153151119
1	C	26	50	20120531	3	240	4.48	0.00275369230193581	0.0196695829683052
1	C	26	50	20120531	3	242	4.52	0.00522141082256989	0.0202602426976591
1	C	26	50	20120531	3	244	4.56	0.00721636411326369	0.0195386472985261
1	C	26	50	20120531	3	246	4.6	0.00952209083428899	0.0200453670889922
1	C	26	50	20120531	3	248	4.64	0.0113972743783854	0.0189236765309281
1	C	26	50	20120531	3	250	4.68	0.0133681011857051	0.0187633259261585
1	C	26	50	20120531	3	252	4.72	0.0149542336197881	0.0175024626114213
1	C	26	50	20120531	3	254	4.76	0.016221347758471	0.0166177518200041
1	C	26	50	20120531	3	256	4.8	0.0180164797438692	0.0154641071064983
1	C	26	50	20120531	3	258	4.84	0.0189383348545021	0.0143568485978382
1	C	26	50	20120531	3	260	4.88	0.0209866817782433	0.0132039817017917
1	C	26	50	20120531	3	262	4.92	0.0220529988042726	0.0119890308303570
1	C	26	50	20120531	3	264	4.96	0.0233001230342514	0.0108380731226196
1	C	26	50	20120531	3	266	5	0.0245961083428101	0.00878223086699787
1	C	26	50	20120531	3	268	5.04	0.0256887297410995	0.00757576527693738
1	C	26	50	20120531	3	270	5.08	0.0271819978416093	0.00653858105029295
1	C	26	50	20120531	3	272	5.12	0.0281744929196827	0.00537270338947257
1	C	26	50	20120531	3	274	5.16	0.0296517804069376	0.00383799883158529
1	C	26	50	20120531	3	276	5.2	0.0305738476496049	0.00305650441701791
1	C	26	50	20120531	3	278	5.24	0.0310119710112281	0.00303741253392588
1	C	26	50	20120531	3	280	5.28	0.0319335432791485	0.002092930006295
1	C	26	50	20120531	3	282	5.32	0.0332650960588009	0.0011681050471811
1	C	26	50	20120531	3	284	5.36	0.0333436556221907	3.55321157545999e-05
1	C	26	50	20120531	3	286	5.4	0.0334727026097573	-0.00112461798013810
1	C	26	50	20120531	3	288	5.44	0.0336136289912477	-0.0033739953617707
1	C	26	50	20120531	3	290	5.48	0.0343089977998666	-0.0052199683247363
1	C	26	50	20120531	3	292	5.52	0.034625074531057	-0.0073244595269037
1	C	26	50	20120531	3	294	5.56	0.0339513431899424	-0.0083865339122459
1	C	26	50	20120531	3	296	5.6	0.0340501260072742	-0.0109689585878173
1	C	26	50	20120531	3	298	5.64	0.0332853193127428	-0.0114253253043951
1	C	26	50	20120531	3	300	5.68	0.0323851723802924	-0.0119979403757999
1	C	26	50	20120531	3	302	5.72	0.031134689393103	-0.0120131078162564
1	C	26	50	20120531	3	304	5.76	0.0296714662597259	-0.0119846184840424
1	C	26	50	20120531	3	306	5.8	0.027668734794439	-0.0120517158465092
1	C	26	50	20120531	3	308	5.84	0.0260468156861602	-0.01246745220744
1	C	26	50	20120531	3	310	5.88	0.0237164745780818	-0.0129941053380677
1	C	26	50	20120531	3	312	5.92	0.0216914763202554	-0.0132534579632713
1	C	26	50	20120531	3	314	5.96	0.0197850153219068	-0.0133272396061407
1	C	26	50	20120531	3	316	6	0.0175245314140621	-0.0132826968286734
1	C	26	50	20120531	3	318	6.04	0.0160063236573799	-0.0121454357792876
1	C	26	50	20120531	3	320	6.08	0.0132138670545927	-0.0110956155544634
1	C	26	50	20120531	3	322	6.12	0.0110502900097894	-0.0101433972786463
1	C	26	50	20120531	3	324	6.16	0.00908210778183129	-0.0087219924403086
1	C	26	50	20120531	3	326	6.2	0.00818298615421349	-0.0082211840625332
1	C	26	50	20120531	3	328	6.24	0.00609466648413189	-0.0071838089170579
1	C	26	50	20120531	3	330	6.28	0.00480806448255949	-0.0066399943048507
1	C	26	50	20120531	3	332	6.32	0.00300782718620103	-0.0063213154207056
1	C	26	50	20120531	3	334	6.36	0.00135572168943335	-0.0065527019727132
1	C	26	50	20120531	3	336	6.4	0.00158534754555587	-0.0063350969318709
1	C	26	50	20120531	3	338	6.44	0.00130930012924845	-0.0058955522856175
1	C	26	50	20120531	3	340	6.48	0.000514483822923519	-0.0055291578358779
1	C	26	50	20120531	3	342	6.52	5.93545432128091e-05	-0.0043078783587516
1	C	26	50	20120531	3	344	6.56	-7.07672466611405e-05	-0.0032209279568472
1	C	26	50	20120531	3	346	6.6	-0.000744010684096671	-0.002083270927664
1	C	26	50	20120531	3	348	6.64	-0.00215102589943728	-0.000346630815205499
1	C	26	50	20120531	3	350	6.68	-0.00278992516051058	0.00187211470066607
1	C	26	50	20120531	3	352	6.72	-0.00263376769895334	0.00506516850819892
1	C	26	50	20120531	3	354	6.76	-0.00253131499742722	0.00617144413843308
1	C	26	50	20120531	3	356	6.8	-0.00307971166157645	0.00732116440930335
1	C	26	50	20120531	3	358	6.84	-0.00364589206127251	0.0100159907788121
1	C	26	50	20120531	3	360	6.88	-0.0045640306186635	0.0112364599115673
1	C	26	50	20120531	3	362	6.92	-0.00648562582344988	0.0124721049700602
1	C	26	50	20120531	3	364	6.96	-0.00738991569453132	0.0130404215393422
1	C	26	50	20120531	3	366	7	-0.00765112942478301	0.0135929887192869
1	C	26	50	20120531	3	368	7.04	-0.00687008685144882	0.0147290837495905
1	C	26	50	20120531	3	370	7.08	-0.00591389463552149	0.0156600181112938
1	C	26	50	20120531	3	372	7.12	-0.00509566602367148	0.0181091885139506
1	C	26	50	20120531	3	374	7.16	-0.00432255082446117	0.0194113468647091
1	C	26	50	20120531	3	376	7.2	-0.00277190807972594	0.0217083266748511
1	C	26	50	20120531	3	378	7.24	-0.0012533750539244	0.0242840550492046
1	C	26	50	20120531	3	380	7.28	0.000265631733420549	0.0258962585103099
1	C	26	50	20120531	3	382	7.32	0.00155011241464935	0.0271726357478263
1	C	26	50	20120531	3	384	7.36	0.00345577933208271	0.0286318071593473
1	C	26	50	20120531	3	386	7.4	0.00510166936024379	0.0293376128640564
1	C	26	50	20120531	3	388	7.44	0.00723440240725179	0.0302489745100565
1	C	26	50	20120531	3	390	7.48	0.00835248672073179	0.0302639581027499
1	C	26	50	20120531	3	392	7.52	0.0105875027636384	0.0310856232535565
1	C	26	50	20120531	3	394	7.56	0.0127781125006865	0.0315241779503162
1	C	26	50	20120531	3	396	7.6	0.0126843430704333	0.0320163313410898
1	C	26	50	20120531	3	398	7.64	0.0121028891642637	0.0318517875931077
1	C	26	50	20120531	3	400	7.68	0.0115553410282518	0.0319330695176051
1	C	26	50	20120531	3	402	7.72	0.0114381168660667	0.0318544251014015
1	C	26	50	20120531	3	404	7.76	0.0100406617344078	0.0314938713536745
1	C	26	50	20120531	3	406	7.8	0.0094155510555676	0.0312659284116912
1	C	26	50	20120531	3	408	7.84	0.00926331803664599	0.0308677495121373
1	C	26	50	20120531	3	410	7.88	0.00879416682946429	0.0305661543278256
1	C	26	50	20120531	3	412	7.92	0.00694211981924829	0.0307795520833199
1	C	26	50	20120531	3	414	7.96	0.00524966680954609	0.0305305727145963
1	C	26	50	20120531	3	416	8	0.0034796653991512	0.0301970728723174
1	C	26	50	20120531	3	418	8.04	0.00129408319131732	0.0306397782858827
1	C	26	50	20120531	3	420	8.08	-0.000920688384443941	0.0298333654283463
1	C	26	50	20120531	3	422	8.12	-0.0031478626131472	0.0284814479733958
1	C	26	50	20120531	3	424	8.16	-0.0054137862934595	0.0277280256980415
1	C	26	50	20120531	3	426	8.2	-0.0063649014826979	0.0261822337058252
1	C	26	50	20120531	3	428	8.24	-0.00770369503578964	0.0243329090567168
1	C	26	50	20120531	3	430	8.28	-0.00943300952199508	0.0226614359052124
1	C	26	50	20120531	3	432	8.32	-0.0105017024268092	0.0216030667594036
1	C	26	50	20120531	3	434	8.36	-0.0116069032547359	0.0208241250003163
1	C	26	50	20120531	3	436	8.4	-0.0135255696232346	0.0183519354435048
1	C	26	50	20120531	3	438	8.44	-0.0152021311151364	0.0170433523205325
1	C	26	50	20120531	3	440	8.48	-0.0168488484582315	0.0151516931884344
1	C	26	50	20120531	3	442	8.52	-0.0175364320211895	0.0132952621161751
1	C	26	50	20120531	3	444	8.56	-0.0191161227124958	0.0116782361868221
1	C	26	50	20120531	3	446	8.6	-0.0200617507531122	0.00986293751602433
1	C	26	50	20120531	3	448	8.64	-0.0204115918331043	0.00777552294262258
1	C	26	50	20120531	3	450	8.68	-0.0212408300975374	0.00487265161595307
1	C	26	50	20120531	3	452	8.72	-0.0210337892320059	0.00253863355261252
1	C	26	50	20120531	3	454	8.76	-0.0211226725544011	6.14263660817013e-05
1	C	26	50	20120531	3	456	8.8	-0.0212268859518124	-0.0016937682283152
1	C	26	50	20120531	3	458	8.84	-0.0209847259208865	-0.0038849973909036
1	C	26	50	20120531	3	460	8.88	-0.0205215257243754	-0.0061565524696213
1	C	26	50	20120531	3	462	8.92	-0.0203816175766498	-0.0070588631488222
1	C	26	50	20120531	3	464	8.96	-0.0207893070624107	-0.0079478660784012
1	C	26	50	20120531	3	466	9	-0.0214642616982567	-0.0095835949821166
1	C	26	50	20120531	3	468	9.04	-0.022319274004864	-0.0097899499540702
1	C	26	50	20120531	3	470	9.08	-0.0240487228413579	-0.0104541989932491
1	C	26	50	20120531	3	472	9.12	-0.0261788905049637	-0.0108974757490935
1	C	26	50	20120531	3	474	9.16	-0.0284169103374769	-0.0109326627967389
1	C	26	50	20120531	3	476	9.2	-0.0302581103296695	-0.010823025890316
1	C	26	50	20120531	3	478	9.24	-0.0324242329588851	-0.0102955525158221
1	C	26	50	20120531	3	480	9.28	-0.0348206744088688	-0.0090832320816133
1	C	26	50	20120531	3	482	9.32	-0.0369642544739002	-0.0087016206939426
1	C	26	50	20120531	3	484	9.36	-0.0389713063616201	-0.0080693258102056
1	C	26	50	20120531	3	486	9.4	-0.0409547408828483	-0.0064558495568941
1	C	26	50	20120531	3	488	9.44	-0.0424999813317753	-0.0062340301596359
1	C	26	50	20120531	3	490	9.48	-0.0444045734469013	-0.0044543131020675
1	C	26	50	20120531	3	492	9.52	-0.0458919725611272	-0.0030080676025066
1	C	26	50	20120531	3	494	9.56	-0.0478691138320029	-0.0013103749315558
1	C	26	50	20120531	3	496	9.6	-0.0500201326603723	-0.000261594153699999
1	C	26	50	20120531	3	498	9.64	-0.0518477208470271	0.0005832570284617
1	C	26	50	20120531	3	500	9.68	-0.0542924011216233	0.001189459671973
1	C	26	50	20120531	3	502	9.72	-0.0565385965227405	0.00202327998834813
1	C	26	50	20120531	3	504	9.76	-0.0577720028811642	0.0036943854443263
1	C	26	50	20120531	3	506	9.8	-0.0593262942968904	0.00536789506336051
1	C	26	50	20120531	3	508	9.84	-0.0598308856959451	0.00735415801171352
1	C	26	50	20120531	3	510	9.88	-0.0594590182397191	0.00822071737205763
1	C	26	50	20120531	3	512	9.92	-0.0590916762668927	0.00979197935053226
1	C	26	50	20120531	3	514	9.96	-0.0581510121158802	0.0115640596548639
1	C	26	50	20120531	3	516	10	-0.0574896551434364	0.0131633230618735
1	C	26	50	20120531	3	518	10.04	-0.0570696337154116	0.0163443136277193
1	C	26	50	20120531	3	520	10.08	-0.0562698959458896	0.0189543861784351
1	C	26	50	20120531	3	522	10.12	-0.0559408791606035	0.0203054551052482
1	C	26	50	20120531	3	524	10.16	-0.0550178926791207	0.0229243664907288
1	C	26	50	20120531	3	526	10.2	-0.054461470353005	0.0246043814921499
1	C	26	50	20120531	3	528	10.24	-0.0533885065232326	0.0264776487768693
1	C	26	50	20120531	3	530	10.28	-0.0521840915428375	0.0281674218518708
1	C	26	50	20120531	3	532	10.32	-0.0512920056276926	0.0298207789276412
1	C	26	50	20120531	3	534	10.36	-0.04995557381125	0.0304526495473095
1	C	26	50	20120531	3	536	10.4	-0.0478498805275546	0.0312685800621207
1	C	26	50	20120531	3	538	10.44	-0.0463833410633737	0.0318812173773407
1	C	26	50	20120531	3	540	10.48	-0.0439965728341566	0.03280809294612
1	C	26	50	20120531	3	542	10.52	-0.0424466654804738	0.03331699769654
1	C	26	50	20120531	3	544	10.56	-0.0403306413667053	0.0334125348937461
1	C	26	50	20120531	3	546	10.6	-0.0385792156514521	0.0342119120388097
1	C	26	50	20120531	3	548	10.64	-0.0371202068744909	0.0346150689701032
1	C	26	50	20120531	3	550	10.68	-0.035455026973339	0.034302895468345
1	C	26	50	20120531	3	552	10.72	-0.0340178748669843	0.0338257680966715
1	C	26	50	20120531	3	554	10.76	-0.0330200906301875	0.0327685586059839
1	C	26	50	20120531	3	556	10.8	-0.0314677579002453	0.0321232034599984
1	C	26	50	20120531	3	558	10.84	-0.0292201836409048	0.0314880447937975
1	C	26	50	20120531	3	560	10.88	-0.0279181030718922	0.0308758458847819
1	C	26	50	20120531	3	562	10.92	-0.0269491900049714	0.0299204385573816
1	C	26	50	20120531	3	564	10.96	-0.0253795897274325	0.0291188269548895
1	C	26	50	20120531	3	566	11	-0.0242739858486405	0.0277489914141037
1	C	26	50	20120531	3	568	11.04	-0.0222860470572161	0.0268553286508367
1	C	26	50	20120531	3	570	11.08	-0.0204584171512612	0.0256518746285573
1	C	26	50	20120531	3	572	11.12	-0.0192406300745272	0.023933895771161
1	C	26	50	20120531	3	574	11.16	-0.0178994040741081	0.0216810394241651
1	C	26	50	20120531	3	576	11.2	-0.0170131447188402	0.0203049813437048
1	C	26	50	20120531	3	578	11.24	-0.015798773674966	0.0180576404296021
1	C	26	50	20120531	3	580	11.28	-0.0140565332768005	0.0165944809358353
1	C	26	50	20120531	3	582	11.32	-0.0131866293013814	0.0157034203255230
1	C	26	50	20120531	3	584	11.36	-0.0130302384945863	0.0147084998711901
1	C	26	50	20120531	3	586	11.4	-0.0127895322752026	0.0130797430403372
1	C	26	50	20120531	3	588	11.44	-0.0124965708646892	0.0110865716587320
1	C	26	50	20120531	3	590	11.48	-0.0121479601504965	0.00957038622744402
1	C	26	50	20120531	3	592	11.52	-0.0123596113522412	0.00742919618333303
1	C	26	50	20120531	3	594	11.56	-0.0127652855836757	0.00540699099729231
1	C	26	50	20120531	3	596	11.6	-0.0136195589636967	0.00321427054650235
1	C	26	50	20120531	3	598	11.64	-0.0131199562029833	0.0004076612014897
1	C	26	50	20120531	3	600	11.68	-0.0117419182235357	-0.0009988024705616
1	C	26	50	20120531	3	602	11.72	-0.0103919877386403	-0.0028108979476406
1	C	26	50	20120531	3	604	11.76	-0.00826506003830583	-0.0039830900720169
1	C	26	50	20120531	3	606	11.8	-0.00585608158509168	-0.0045783396314876
1	C	26	50	20120531	3	608	11.84	-0.00413512510103986	-0.0054321003590922
1	C	26	50	20120531	3	610	11.88	-0.00124913241323728	-0.0066163557251557
1	C	26	50	20120531	3	612	11.92	0.000489105760546739	-0.0074347328294297
1	C	26	50	20120531	3	614	11.96	0.00136601009309961	-0.0070243775511037
1	C	26	50	20120531	3	616	12	0.00182281521588175	-0.0072500718935228
1	C	26	50	20120531	3	618	12.04	0.00304770800865996	-0.0057738733507109
1	C	26	50	20120531	3	620	12.08	0.00425584237072404	-0.0054094587999586
1	C	26	50	20120531	3	622	12.12	0.00603229966603119	-0.0038408908983203
1	C	26	50	20120531	3	624	12.16	0.0081908590811153	-0.0028248746202775
1	C	26	50	20120531	3	626	12.2	0.0111965338342744	-0.0016811534433388
1	C	26	50	20120531	3	628	12.24	0.013806535674312	-0.0009185387798291
1	C	26	50	20120531	3	630	12.28	0.0168933891143785	0.000182193133240501
1	C	26	50	20120531	3	632	12.32	0.0189869272325053	0.000413636253790700
1	C	26	50	20120531	3	634	12.36	0.0215344066909504	0.0013368914358503
1	C	26	50	20120531	3	636	12.4	0.0231702275185474	0.00148198974734983
1	C	26	50	20120531	3	638	12.44	0.024528155381138	0.0012633523306069
1	C	26	50	20120531	3	640	12.48	0.0252404240418272	-0.0001602657519559
1	C	26	50	20120531	3	642	12.52	0.0251583289445315	-0.0014797977163281
1	C	26	50	20120531	3	644	12.56	0.0258270398274996	-0.0030002894279136
1	C	26	50	20120531	3	646	12.6	0.0258079479444076	-0.0051787439993931
1	C	26	50	20120531	3	648	12.64	0.025350669060082	-0.0068255179110306
1	C	26	50	20120531	3	650	12.68	0.0243461248824572	-0.0082954797720325
1	C	26	50	20120531	3	652	12.72	0.0232253394210731	-0.0108129425476163
1	C	26	50	20120531	3	654	12.76	0.0214556420665941	-0.0133693669068434
1	C	26	50	20120531	3	656	12.8	0.0203607041864894	-0.0148177167561851
1	C	26	50	20120531	3	658	12.84	0.0187107666791129	-0.0167987216585132
1	C	26	50	20120531	3	660	12.88	0.0174070668355714	-0.018950666796766
1	C	26	50	20120531	3	662	12.92	0.0158261528495336	-0.0206120495345029
1	C	26	50	20120531	3	664	12.96	0.0138597525306641	-0.0224397155029035
1	C	26	50	20120531	3	666	13	0.0119867680886572	-0.0245348728955593
1	C	26	50	20120531	3	668	13.04	0.0107970609293108	-0.0266436774490919
1	C	26	50	20120531	3	670	13.08	0.00916562416375719	-0.0282763870068517
1	C	26	50	20120531	3	672	13.12	0.00777219954075099	-0.0291503709883982
1	C	26	50	20120531	3	674	13.16	0.00520660400657189	-0.0313583119126532
1	C	26	50	20120531	3	676	13.2	0.0032940922954966	-0.033654924027269
1	C	26	50	20120531	3	678	13.24	0.00130429381323765	-0.034741322885884
1	C	26	50	20120531	3	680	13.28	-0.000409591603002310	-0.03658277036545
1	C	26	50	20120531	3	682	13.32	-0.00140654145379722	-0.0384435218601424
1	C	26	50	20120531	3	684	13.36	-0.00198997525895424	-0.0406114405405823
1	C	26	50	20120531	3	686	13.4	-0.00228003046059696	-0.0422766770102766
1	C	26	50	20120531	3	688	13.44	-0.00144430095591258	-0.04420955339665
1	C	26	50	20120531	3	690	13.48	-0.000291787613256631	-0.0457890178137864
1	C	26	50	20120531	3	692	13.52	0.001436805624032	-0.0476974990162089
1	C	26	50	20120531	3	694	13.56	0.00322083603296566	-0.0499619377722807
1	C	26	50	20120531	3	696	13.6	0.00459297674185817	-0.0521085018279287
1	C	26	50	20120531	3	698	13.64	0.00622929254420199	-0.0541811025142646
1	C	26	50	20120531	3	700	13.68	0.00689644779225149	-0.0566247928393672
1	C	26	50	20120531	3	702	13.72	0.00806918438884939	-0.0583476585117282
1	C	26	50	20120531	3	704	13.76	0.00823118255241919	-0.0610270982376784
1	C	26	50	20120531	3	706	13.8	0.0085298644567924	-0.0637742080825881
1	C	26	50	20120531	3	708	13.84	0.0090913072410545	-0.0659733101720783
1	C	26	50	20120531	3	710	13.88	0.00875903776457489	-0.0681061563561713
1	C	26	50	20120531	3	712	13.92	0.00864187017093229	-0.0694795698572699
1	C	26	50	20120531	3	714	13.96	0.00871788414990989	-0.070900925198133
1	C	26	50	20120531	3	716	14	0.00893934999377749	-0.071377090904584
1	C	26	50	20120531	3	718	14.04	0.00905050717977999	-0.072471833623217
1	C	26	50	20120531	3	720	14.08	0.00957164487751449	-0.0726026483777365
1	C	26	50	20120531	3	722	14.12	0.0098851053136145	-0.071983152126739
1	C	26	50	20120531	3	724	14.16	0.0109893232631154	-0.0717650803954211
1	C	26	50	20120531	3	726	14.2	0.0117010969490578	-0.0720366093993967
1	C	26	50	20120531	3	728	14.24	0.0135636869213813	-0.0716890664164435
1	C	26	50	20120531	3	730	14.28	0.0147369892034042	-0.0708482457429346
1	C	26	50	20120531	3	732	14.32	0.016578365972292	-0.0712300126940972
1	C	26	50	20120531	3	734	14.36	0.0193090709398782	-0.0701298959639272
1	C	26	50	20120531	3	736	14.4	0.021568701369838	-0.0696401538072774
1	C	26	50	20120531	3	738	14.44	0.0231971682869106	-0.0679770386579266
1	C	26	50	20120531	3	740	14.48	0.0249529851352749	-0.0658069986571432
1	C	26	50	20120531	3	742	14.52	0.0253661476275222	-0.064758005747253
1	C	26	50	20120531	3	744	14.56	0.0263190447258492	-0.0622658786076391
1	C	26	50	20120531	3	746	14.6	0.0271471374772968	-0.0603983388878473
1	C	26	50	20120531	3	748	14.64	0.0268710829899215	-0.0578721292013802
1	C	26	50	20120531	3	750	14.68	0.0260332321648936	-0.055226630600927
1	C	26	50	20120531	3	752	14.72	0.0256547886156026	-0.0536695814687542
1	C	26	50	20120531	3	754	14.76	0.0240722836393071	-0.051775525244668
1	C	26	50	20120531	3	756	14.8	0.0232357763171634	-0.0489414412656723
1	C	26	50	20120531	3	758	14.84	0.02209669800335	-0.0472235253407796
1	C	26	50	20120531	3	760	14.88	0.0211279617131244	-0.0451410958701852
1	C	26	50	20120531	3	762	14.92	0.0200385222953503	-0.0426604945711047
1	C	26	50	20120531	3	764	14.96	0.0188012268496301	-0.0398132584059789
1	C	26	50	20120531	3	766	15	0.0177251517500204	-0.0373332935030014
1	C	26	50	20120531	3	768	15.04	0.0164744919861357	-0.0353536066477135
1	C	26	50	20120531	3	770	15.08	0.0150377217174428	-0.0320335281780083
1	C	26	50	20120531	3	772	15.12	0.0136715207055123	-0.0303751506440915
1	C	26	50	20120531	3	774	15.16	0.0112976218197128	-0.0284348496365156
1	C	26	50	20120531	3	776	15.2	0.00938857493186529	-0.0265211358439123
1	C	26	50	20120531	3	778	15.24	0.00770163028398859	-0.0242143413916474
1	C	26	50	20120531	3	780	15.28	0.00601199863034329	-0.0223521756833927
1	C	26	50	20120531	3	782	15.32	0.00464431269417231	-0.0203489421722912
1	C	26	50	20120531	3	784	15.36	0.00319347100053375	-0.0182229549239757
1	C	26	50	20120531	3	786	15.4	0.00186121111410018	-0.0166327424837653
1	C	26	50	20120531	3	788	15.44	0.000741578236769399	-0.0136914611167417
1	C	26	50	20120531	3	790	15.48	-0.000390782562622741	-0.0114796311051902
1	C	26	50	20120531	3	792	15.52	-0.00115212443392629	-0.0099355220271131
1	C	26	50	20120531	3	794	15.56	-0.00254774108795418	-0.0086260309790337
1	C	26	50	20120531	3	796	15.6	-0.00461334141715633	-0.0064969324608811
1	C	26	50	20120531	3	798	15.64	-0.00628508326923756	-0.0065578850654193
1	C	26	50	20120531	3	800	15.68	-0.0083893623393706	-0.0059717642544938
1	C	26	50	20120531	3	802	15.72	-0.0105245561179771	-0.0067586185384626
1	C	26	50	20120531	3	804	15.76	-0.0134840596267519	-0.0065101624287571
1	C	26	50	20120531	3	806	15.8	-0.0147699403794074	-0.00678712908388
1	C	26	50	20120531	3	808	15.84	-0.0167518192657171	-0.0072560823011629
1	C	26	50	20120531	3	810	15.88	-0.0187466664903937	-0.0076149107083439
1	C	26	50	20120531	3	812	15.92	-0.0208696485348891	-0.0089204066031095
1	C	26	50	20120531	3	814	15.96	-0.0222792941874557	-0.0091612895991885
1	C	26	50	20120531	3	816	16	-0.0233154036117928	-0.0090585611260177
1	C	26	50	20120531	3	818	16.04	-0.0230618563332627	-0.0085221287086062
1	C	26	50	20120531	3	820	16.08	-0.0228342952289413	-0.0081639225553927
1	C	26	50	20120531	3	822	16.12	-0.0220807386032986	-0.0076548693125487
1	C	26	50	20120531	3	824	16.16	-0.0222944432431359	-0.0069821109503651
1	C	26	50	20120531	3	826	16.2	-0.02140389528524	-0.0053587528797865
1	C	26	50	20120531	3	828	16.24	-0.0211893308035568	-0.0047819234519658
1	C	26	50	20120531	3	830	16.28	-0.019437238286609	-0.0030567476617506
1	C	26	50	20120531	3	832	16.32	-0.0175044955434172	-0.0006279143572276
1	C	26	50	20120531	3	834	16.36	-0.0157881946504127	0.0005977732235727
1	C	26	50	20120531	3	836	16.4	-0.0142004224357042	0.00403837875123793
1	C	26	50	20120531	3	838	16.44	-0.0141293369909915	0.00498383001515903
1	C	26	50	20120531	3	840	16.48	-0.0140978707392287	0.00706483113005542
1	C	26	50	20120531	3	842	16.52	-0.0138626021709923	0.0091397511266336
1	C	26	50	20120531	3	844	16.56	-0.0141806941565091	0.0102041236090147
1	C	26	50	20120531	3	846	16.6	-0.0147824703115700	0.0105825247318988
1	C	26	50	20120531	3	848	16.64	-0.0161497885522148	0.0122250913581883
1	C	26	50	20120531	3	850	16.68	-0.0182145544954152	0.0131251251535538
1	C	26	50	20120531	3	852	16.72	-0.0198382837970539	0.0145678351192087
1	C	26	50	20120531	3	854	16.76	-0.0204527030213625	0.0150741801430808
1	C	26	50	20120531	3	856	16.8	-0.0210866737481709	0.0153751460023572
1	C	26	50	20120531	3	858	16.84	-0.0214232000074732	0.0163064622017224
1	C	26	50	20120531	3	860	16.88	-0.0211319851507093	0.0173677163431984
1	C	26	50	20120531	3	862	16.92	-0.0201292723796477	0.0180895663007727
1	C	26	50	20120531	3	864	16.96	-0.0192396825514404	0.0191713477521065
1	C	26	50	20120531	3	866	17	-0.0177906934775685	0.0196139824549937
1	C	26	50	20120531	3	868	17.04	-0.0149427412254055	0.0212148811878562
1	C	26	50	20120531	3	870	17.08	-0.0136405635706319	0.0225487372264269
1	C	26	50	20120531	3	872	17.12	-0.0116525823528006	0.0225172214771894
1	C	26	50	20120531	3	874	17.16	-0.00957796641213832	0.0231210553129837
1	C	26	50	20120531	3	876	17.2	-0.00759777043996789	0.0231039857552858
1	C	26	50	20120531	3	878	17.24	-0.00518165020826377	0.0232944308246628
1	C	26	50	20120531	3	880	17.28	-0.00301338504550115	0.0237247547984895
1	C	26	50	20120531	3	882	17.32	-0.000656463793517961	0.0247609561467081
1	C	26	50	20120531	3	884	17.36	0.00167887655950342	0.0250989036906406
1	C	26	50	20120531	3	886	17.4	0.00370169692844377	0.0259204910597012
1	C	26	50	20120531	3	888	17.44	0.00544787591138049	0.0264062239209017
1	C	26	50	20120531	3	890	17.48	0.00642344992418019	0.0272268425536721
1	C	26	50	20120531	3	892	17.52	0.00548226251414959	0.0270005966679637
1	C	26	50	20120531	3	894	17.56	0.00476994435598573	0.0268574570422481
1	C	26	50	20120531	3	896	17.6	0.00358875076228485	0.0274322358604034
1	C	26	50	20120531	3	898	17.64	0.00257731229354342	0.0279837720786611
1	C	26	50	20120531	3	900	17.68	0.00177807656983608	0.0300730534139651
1	C	26	50	20120531	3	902	17.72	-3.42593235484814e-05	0.0313867376052569
1	C	26	50	20120531	3	904	17.76	-0.00242774506718682	0.0328302960990493
1	C	26	50	20120531	3	906	17.8	-0.00420420943356179	0.0341023104877258
1	C	26	50	20120531	3	908	17.84	-0.00562436269289685	0.0340751575873282
1	C	26	50	20120531	3	910	17.88	-0.0069622087229018	0.034016609145846
1	C	26	50	20120531	3	912	17.92	-0.00677920948793072	0.0331020372350593
1	C	26	50	20120531	3	914	17.96	-0.00773005597659227	0.0323733636970465
1	C	26	50	20120531	3	916	18	-0.0081372787718776	0.0318541351876213
1	C	26	50	20120531	3	918	18.04	-0.00893793578021513	0.0318386495491133
1	C	26	50	20120531	3	920	18.08	-0.0111871081008811	0.0307241007695392
1	C	26	50	20120531	3	922	18.12	-0.0126920363922126	0.0308554175698734
1	C	26	50	20120531	3	924	18.16	-0.0158585878375866	0.0312135105860019
1	C	26	50	20120531	3	926	18.2	-0.0183906877235409	0.0313904782001294
1	C	26	50	20120531	3	928	18.24	-0.0203949253262717	0.0316198494978107
1	C	26	50	20120531	3	930	18.28	-0.0234940612111274	0.031875228182904
1	C	26	50	20120531	3	932	18.32	-0.0262308444686046	0.0321060306647105
1	C	26	50	20120531	3	934	18.36	-0.0284416520037506	0.0322070380399758
1	C	26	50	20120531	3	936	18.4	-0.0308754428339165	0.0317926027555224
1	C	26	50	20120531	3	938	18.44	-0.0332902195627364	0.0310962369263421
1	C	26	50	20120531	3	940	18.48	-0.03428481474795	0.0297364917993238
1	C	26	50	20120531	3	942	18.52	-0.0349012350844494	0.0279520724816605
1	C	26	50	20120531	3	944	18.56	-0.0350590259626711	0.0253448637134085
1	C	26	50	20120531	3	946	18.6	-0.0344886029222879	0.0233575401048837
1	C	26	50	20120531	3	948	18.64	-0.0340291249358729	0.0216614737795296
1	C	26	50	20120531	3	950	18.68	-0.033343231358122	0.0197689731903620
1	C	26	50	20120531	3	952	18.72	-0.0321914251222472	0.0174792907222018
1	C	26	50	20120531	3	954	18.76	-0.031196101617049	0.0152615210136883
1	C	26	50	20120531	3	956	18.8	-0.0309247140344296	0.0121441700581493
1	C	26	50	20120531	3	958	18.84	-0.030073357469881	0.009927107456417
1	C	26	50	20120531	3	960	18.88	-0.0300633165535882	0.0069166710461934
1	C	26	50	20120531	3	962	18.92	-0.0302965203700235	0.00490919489440479
1	C	26	50	20120531	3	964	18.96	-0.0295826960744157	0.00219623830702637
1	C	26	50	20120531	3	966	19	-0.0288130103430941	-5.33865619799928e-06
1	C	26	50	20120531	3	968	19.04	-0.0284622288110831	-0.0014396906196992
1	C	26	50	20120531	3	970	19.08	-0.0265449087738958	-0.0032703193655131
1	C	26	50	20120531	3	972	19.12	-0.0246910586413878	-0.0042914805524958
1	C	26	50	20120531	3	974	19.16	-0.0227404133687099	-0.0053539997080034
1	C	26	50	20120531	3	976	19.2	-0.0209245412343126	-0.0063352029978881
1	C	26	50	20120531	3	978	19.24	-0.0190129346199173	-0.0064964374861342
1	C	26	50	20120531	3	980	19.28	-0.016922797685408	-0.0075131863268024
1	C	26	50	20120531	3	982	19.32	-0.0153250616290457	-0.0077375795927441
1	C	26	50	20120531	3	984	19.36	-0.0129882999913942	-0.0077089276259704
1	C	26	50	20120531	3	986	19.4	-0.010956527650604	-0.0081741756037199
1	C	26	50	20120531	3	988	19.44	-0.00886708368074024	-0.0092049393007912
1	C	26	50	20120531	3	990	19.48	-0.00687070910541626	-0.0097552805085887
1	C	26	50	20120531	3	992	19.52	-0.00567994128589812	-0.0096145662591325
1	C	26	50	20120531	3	994	19.56	-0.00488791098029106	-0.0095484517750916
1	C	26	50	20120531	3	996	19.6	-0.00474549967456009	-0.0091173994812803
1	C	26	50	20120531	3	998	19.64	-0.00485686899259697	-0.0092549317502211
1	C	26	50	20120531	3	1000	19.68	-0.00565993016399054	-0.0087714828439238
1	C	26	50	20120531	3	1002	19.72	-0.00545571772558386	-0.0085778770072349
1	C	26	50	20120531	3	1004	19.76	-0.00553321662880191	-0.0081199546557385
1	C	26	50	20120531	3	1006	19.8	-0.00587142580224343	-0.0078056456915011
1	C	26	50	20120531	3	1008	19.84	-0.00635643034345928	-0.0073712699958182
1	C	26	50	20120531	3	1010	19.88	-0.00607493113386892	-0.0073909982750133
1	C	26	50	20120531	3	1012	19.92	-0.0064690724537023	-0.0073820887295704
1	C	26	50	20120531	3	1014	19.96	-0.00648088113694812	-0.0072053827449519
1	C	26	50	20120531	3	1016	20	-0.00641816076545687	-0.0075236515071639
1	C	26	50	20120531	3	1018	20.04	-0.00628190128872222	-0.0063989981716867
1	C	26	50	20120531	3	1020	20.08	-0.00627893144024124	-0.0055309538871021
1	C	26	50	20120531	3	1022	20.12	-0.00549998261008614	-0.0051093768241587
1	C	26	50	20120531	3	1024	20.16	-0.00567937560047316	-0.0050633441727034
1	C	26	50	20120531	3	1026	20.2	-0.00591922622065164	-0.0049328122608964
1	C	26	50	20120531	3	1028	20.24	-0.00653049174871617	-0.0037340824190221
1	C	26	50	20120531	3	1030	20.28	-0.00644383581268175	-0.0026441126711621
1	C	26	50	20120531	3	1032	20.32	-0.0067634056513712	-0.0008925243213493
1	C	26	50	20120531	3	1034	20.36	-0.00710882024291302	0.000762013622745701
1	C	26	50	20120531	3	1036	20.4	-0.00652261457917375	0.00175490468061659
1	C	26	50	20120531	3	1038	20.44	-0.00598736303008678	0.00284145910272346
1	C	26	50	20120531	3	1040	20.48	-0.00638532979760638	0.00341000831013651
1	C	26	50	20120531	3	1042	20.52	-0.00601991115522479	0.00385585327781025
1	C	26	50	20120531	3	1044	20.56	-0.00553529552273859	0.00430695204886821
1	C	26	50	20120531	3	1046	20.6	-0.00548210695065774	0.00472451274529449
1	C	26	50	20120531	3	1048	20.64	-0.00523080120062404	0.00493511742900309
1	C	26	50	20120531	3	1050	20.68	-0.00520500594524636	0.00602680544634138
1	C	26	50	20120531	3	1052	20.72	-0.00477078581305532	0.00696803528277879
1	C	26	50	20120531	3	1054	20.76	-0.00487340822020893	0.00768663254915962
1	C	26	50	20120531	3	1056	20.8	-0.00485358801713227	0.0087801661151968
1	C	26	50	20120531	3	1058	20.84	-0.00434772877561888	0.0101971465864047
1	C	26	50	20120531	3	1060	20.88	-0.00257859922788516	0.0124790982561261
1	C	26	50	20120531	3	1062	20.92	-0.00114419776690919	0.0131727770795379
1	C	26	50	20120531	3	1064	20.96	0.00120693935160389	0.0151363065448758
1	C	26	50	20120531	3	1066	21	0.00401720797420921	0.0158115369523665
1	C	26	50	20120531	3	1068	21.04	0.00632379736550759	0.0166614863744205
1	C	26	50	20120531	3	1070	21.08	0.00665765783224479	0.0160133876541240
1	C	26	50	20120531	3	1072	21.12	0.00673570120768429	0.0158311167391375
1	C	26	50	20120531	3	1074	21.16	0.00693794081817149	0.0163924110309756
1	C	26	50	20120531	3	1076	21.2	0.00758891039199959	0.016654740575728
1	C	26	50	20120531	3	1078	21.24	0.00749351461614979	0.0165920272753046
1	C	26	50	20120531	3	1080	21.28	0.00716907988280579	0.0173852738045752
1	C	26	50	20120531	3	1082	21.32	0.00648584502655209	0.0189321688833702
1	C	26	50	20120531	3	1084	21.36	0.00566290708353939	0.0196587988827853
1	C	26	50	20120531	3	1086	21.4	0.00444077766406201	0.0212879389655136
1	C	26	50	20120531	3	1088	21.44	0.0030145376295545	0.02289350127973
1	C	26	50	20120531	3	1090	21.48	0.00143025074417041	0.0239879045871081
1	C	26	50	20120531	3	1092	21.52	-9.0863221382461e-05	0.0246118414686915
1	C	26	50	20120531	3	1094	21.56	-0.00227047744798313	0.0247187842982781
1	C	26	50	20120531	3	1096	21.6	-0.00432693488650452	0.0251691193940124
1	C	26	50	20120531	3	1098	21.64	-0.00672468448403343	0.025186196022778
1	C	26	50	20120531	3	1100	21.68	-0.00879099899108457	0.0247916233678081
1	C	26	50	20120531	3	1102	21.72	-0.0108338375530003	0.0246794691612441
1	C	26	50	20120531	3	1104	21.76	-0.0125345637120424	0.0251829362605168
1	C	26	50	20120531	3	1106	21.8	-0.0141702926157578	0.0243122968940452
1	C	26	50	20120531	3	1108	21.84	-0.0163316069188613	0.0247421046799216
1	C	26	50	20120531	3	1110	21.88	-0.0175861140507424	0.0248175239820962
1	C	26	50	20120531	3	1112	21.92	-0.0187853848293043	0.0262571757109225
1	C	26	50	20120531	3	1114	21.96	-0.0185420580721895	0.026350171566357
1	C	26	50	20120531	3	1116	22	-0.019117883408381	0.0289942276689766
1	C	26	50	20120531	3	1118	22.04	-0.0188817168145325	0.0307861706027918
1	C	26	50	20120531	3	1120	22.08	-0.0187585034579107	0.0333001119866052
1	C	26	50	20120531	3	1122	22.12	-0.0179475297616357	0.035738421229103
1	C	26	50	20120531	3	1124	22.16	-0.0183119655255914	0.0351812281565958
1	C	26	50	20120531	3	1126	22.2	-0.0181029589032083	0.0357027759762634
1	C	26	50	20120531	3	1128	22.24	-0.0178544815802994	0.0360584506872002
1	C	26	50	20120531	3	1130	22.28	-0.0164910807112223	0.0367877181949092
1	C	26	50	20120531	3	1132	22.32	-0.0159545563699292	0.037271633791682
1	C	26	50	20120531	3	1134	22.36	-0.0151132407216735	0.0378897865397953
1	C	26	50	20120531	3	1136	22.4	-0.0149590914433748	0.037658986886416
1	C	26	50	20120531	3	1138	22.44	-0.0148922698525527	0.0371930742282922
1	C	26	50	20120531	3	1140	22.48	-0.0148120132328880	0.0372731894266006
1	C	26	50	20120531	3	1142	22.52	-0.0145885674900331	0.0372143581424059
1	C	26	50	20120531	3	1144	22.56	-0.0148924112739089	0.0375126864933885
1	C	26	50	20120531	3	1146	22.6	-0.0145649501235414	0.0381227075135181
1	C	26	50	20120531	3	1148	22.64	-0.0142368525770709	0.0386705738475815
1	C	26	50	20120531	3	1150	22.68	-0.0142347312567273	0.039622622417771
1	C	26	50	20120531	3	1152	22.72	-0.0138760866973095	0.0400451894302081
1	C	26	50	20120531	3	1154	22.76	-0.0133751722535169	0.0414067942480609
1	C	26	50	20120531	3	1156	22.8	-0.0117553320391748	0.04338117780249
1	C	26	50	20120531	3	1158	22.84	-0.0112868737966387	0.0443607328264677
1	C	26	50	20120531	3	1160	22.88	-0.0099388454289847	0.0465893919794115
1	C	26	50	20120531	3	1162	22.92	-0.0088025248316179	0.0475346523245017
1	C	26	50	20120531	3	1164	22.96	-0.00723974813451752	0.0480357789003286
1	C	26	50	20120531	3	1166	23	-0.00549658849753644	0.0482426783445037
1	C	26	50	20120531	3	1168	23.04	-0.00341274481337968	0.0481329353720636
1	C	26	50	20120531	3	1170	23.08	-0.0015183350359028	0.0479374203470655
1	C	26	50	20120531	3	1172	23.12	0.00013756762427985	0.0468322124480709
1	C	26	50	20120531	3	1174	23.16	0.00232344681696182	0.0457535210533709
1	C	26	50	20120531	3	1176	23.2	0.00460690674544755	0.044789380957223
1	C	26	50	20120531	3	1178	23.24	0.00682043381327389	0.0437075075820076
1	C	26	50	20120531	3	1180	23.28	0.00880111061805559	0.0430977694045904
1	C	26	50	20120531	3	1182	23.32	0.0100133037730437	0.0418847277214649
1	C	26	50	20120531	3	1184	23.36	0.0124992225151187	0.039670620826078
1	C	26	50	20120531	3	1186	23.4	0.013533104553095	0.0382694675259534
1	C	26	50	20120531	3	1188	23.44	0.0142828781574583	0.0368223452139839
1	C	26	50	20120531	3	1190	23.48	0.0152518124375826	0.0351819423344448
1	C	26	50	20120531	3	1192	23.52	0.015943844197169	0.032596985721622
1	C	26	50	20120531	3	1194	23.56	0.0167556517844711	0.0305171942542962
1	C	26	50	20120531	3	1196	23.6	0.0177989242005016	0.0282086249640106
1	C	26	50	20120531	3	1198	23.64	0.0183189517405896	0.0264982538684731
1	C	26	50	20120531	3	1200	23.68	0.019194859052581	0.0247999813699618
1	C	26	50	20120531	3	1202	23.72	0.018722752139054	0.0220589950697771
1	C	26	50	20120531	3	1204	23.76	0.0185487897287465	0.0193711549152664
1	C	26	50	20120531	3	1206	23.8	0.0179502238384721	0.016234499944601
1	C	26	50	20120531	3	1208	23.84	0.0182548454398072	0.0140263468883117
1	C	26	50	20120531	3	1210	23.88	0.0182028023807119	0.0118405384063078
1	C	26	50	20120531	3	1212	23.92	0.0187695484658329	0.00935272461805917
1	C	26	50	20120531	3	1214	23.96	0.0183388497254122	0.00673084338409757
1	C	26	50	20120531	3	1216	24	0.0177828516633652	0.00482681695439656
1	C	26	50	20120531	3	1218	24.04	0.0166508444173637	0.00450826534947202
1	C	26	50	20120531	3	1220	24.08	0.0164211054241562	0.00480970497029184
1	C	26	50	20120531	3	1222	24.12	0.0150981227786917	0.00507700547571598
1	C	26	50	20120531	3	1224	24.16	0.013580084727637	0.00517527210509748
1	C	26	50	20120531	3	1226	24.2	0.0116337308860142	0.00541317111055988
1	C	26	50	20120531	3	1228	24.24	0.0094212715494274	0.00645707992269339
1	C	26	50	20120531	3	1230	24.28	0.00739855017543639	0.00620438824336857
1	C	26	50	20120531	3	1232	24.32	0.00481155051899069	0.00654155796984175
1	C	26	50	20120531	3	1234	24.36	0.00292803725701195	0.0067099978761882
1	C	26	50	20120531	3	1236	24.4	0.00052255544683077	0.00619202448129952
1	C	26	50	20120531	3	1238	24.44	-0.00103598921618422	0.00549968562523805
1	C	26	50	20120531	3	1240	24.48	-0.00229877586136621	0.00521635500908441
1	C	26	50	20120531	3	1242	24.52	-0.00390768420487121	0.0054168197815508
1	C	26	50	20120531	3	1244	24.56	-0.00551643698488435	0.00629012494058743
1	C	26	50	20120531	3	1246	24.6	-0.00695228801476175	0.00690345522045302
1	C	26	50	20120531	3	1248	24.64	-0.00818321808523773	0.0094766153829773
1	C	26	50	20120531	3	1250	24.68	-0.00858420561292656	0.0106601014168628
1	C	26	50	20120531	3	1252	24.72	-0.00904259465489855	0.0116636697871296
1	C	26	50	20120531	3	1254	24.76	-0.00942725869325437	0.0154665345333674
1	C	26	50	20120531	3	1256	24.8	-0.0102294592449846	0.0189142295843315
1	C	26	50	20120531	3	1258	24.84	-0.0104438257367691	0.020752876921044
1	C	26	50	20120531	3	1260	24.88	-0.0114173137845642	0.0228878302833449
1	C	26	50	20120531	3	1262	24.92	-0.0124958849711115	0.0246576266327733
1	C	26	50	20120531	3	1264	24.96	-0.0132210724726930	0.0255773109255879
1	C	26	50	20120531	3	1266	25	-0.0144039489805331	0.0258448518473177
1	C	26	50	20120531	3	1268	25.04	-0.0154444000405066	0.0241484885371155
1	C	26	50	20120531	3	1270	25.08	-0.0159541816033352	0.0234022504666581
1	C	26	50	20120531	3	1272	25.12	-0.0177999565764021	0.0220619154207834
1	C	26	50	20120531	3	1274	25.16	-0.0185449572099924	0.019723944630536
1	C	26	50	20120531	3	1276	25.2	-0.0196671215295998	0.0176094266542114
1	C	26	50	20120531	3	1278	25.24	-0.0202916806651507	0.0149785227377218
1	C	26	50	20120531	3	1280	25.28	-0.0218719794682889	0.0123097037556251
1	C	26	50	20120531	3	1282	25.32	-0.0228483525117512	0.0096231222511849
1	C	26	50	20120531	3	1284	25.36	-0.0233427615731569	0.00765142570252434
1	C	26	50	20120531	3	1286	25.4	-0.0235511247283691	0.00542281604705526
1	C	26	50	20120531	3	1288	25.44	-0.0229284252836528	0.00299402446183227
1	C	26	50	20120531	3	1290	25.48	-0.0218700349246406	0.000383534718115600
1	C	26	50	20120531	3	1292	25.52	-0.0208903101950354	-0.0011723406168004
1	C	26	50	20120531	3	1294	25.56	-0.0194944538318087	-0.003486445846076
1	C	26	50	20120531	3	1296	25.6	-0.017202656407266	-0.0058987342661329
1	C	26	50	20120531	3	1298	25.64	-0.0157989221673901	-0.0074488396097144
1	C	26	50	20120531	3	1300	25.68	-0.0138471801720946	-0.0103137393022342
1	C	26	50	20120531	3	1302	25.72	-0.0123343110716104	-0.0121764848380495
1	C	26	50	20120531	3	1304	25.76	-0.0117617667108836	-0.014075420098926
1	C	26	50	20120531	3	1306	25.8	-0.011496813799973	-0.0161591930724046
1	C	26	50	20120531	3	1308	25.84	-0.0118648628795806	-0.0188684727045209
1	C	26	50	20120531	3	1310	25.88	-0.0119232698997066	-0.0213437707027425
1	C	26	50	20120531	3	1312	25.92	-0.0135955774372128	-0.0239696824453569
1	C	26	50	20120531	3	1314	25.96	-0.0143533130639323	-0.0253983209860662
1	C	26	50	20120531	3	1316	26	-0.0162226912613552	-0.0266356871424645
1	C	26	50	20120531	3	1318	26.04	-0.0185600327265673	-0.0280755686809947
1	C	26	50	20120531	3	1320	26.08	-0.0213523266947949	-0.0292041818144465
1	C	26	50	20120531	3	1322	26.12	-0.0239442266012342	-0.0302212134978271
1	C	26	50	20120531	3	1324	26.16	-0.0258864367971192	-0.0319006628138233
1	C	26	50	20120531	3	1326	26.2	-0.0287388348417477	-0.0332193462500581
1	C	26	50	20120531	3	1328	26.24	-0.0305886261813317	-0.0346836229725392
1	C	26	50	20120531	3	1330	26.28	-0.0333452112571093	-0.0363263734465918
1	C	26	50	20120531	3	1332	26.32	-0.0348410956527094	-0.0378027416950312
1	C	26	50	20120531	3	1334	26.36	-0.035881956834616	-0.0396665337488827
1	C	26	50	20120531	3	1336	26.4	-0.0365198378619244	-0.0418691006616007
1	C	26	50	20120531	3	1338	26.44	-0.0365805783344284	-0.0437653489167086
1	C	26	50	20120531	3	1340	26.48	-0.0376717855191554	-0.0455715824785715
1	C	26	50	20120531	3	1342	26.52	-0.0383515272679101	-0.0476051508705859
1	C	26	50	20120531	3	1344	26.56	-0.0394930097447795	-0.0504248805819235
1	C	26	50	20120531	3	1346	26.6	-0.0406448866913324	-0.0518877430908423
1	C	26	50	20120531	3	1348	26.64	-0.0408942125423788	-0.054348191846659
1	C	26	50	20120531	3	1350	26.68	-0.041321022195503	-0.056403609838212
1	C	26	50	20120531	3	1352	26.72	-0.0431988856743001	-0.0581375063763596
1	C	26	50	20120531	3	1354	26.76	-0.0442791327039188	-0.058240248991666
1	C	26	50	20120531	3	1356	26.8	-0.0467487031372128	-0.0593576898379751
1	C	26	50	20120531	3	1358	26.84	-0.0485760084811551	-0.0598035913741913
1	C	26	50	20120531	3	1360	26.88	-0.0513468064032346	-0.0609042030791082
1	C	26	50	20120531	3	1362	26.92	-0.0541481513382613	-0.0609925207160784
1	C	26	50	20120531	3	1364	26.96	-0.0568287224350614	-0.0616977183089557
1	C	26	50	20120531	3	1366	27	-0.0590648062092076	-0.0619250531391072
1	C	26	50	20120531	3	1368	27.04	-0.0616853439402849	-0.0614515744384247
1	C	26	50	20120531	3	1370	27.08	-0.0636471409940089	-0.061634149409327
1	C	26	50	20120531	3	1372	27.12	-0.0661593146108694	-0.0613759493681768
1	C	26	50	20120531	3	1374	27.16	-0.0676861207860108	-0.0610154451179244
1	C	26	50	20120531	3	1376	27.2	-0.0700383114936279	-0.0604537902016279
1	C	26	50	20120531	3	1378	27.24	-0.0722822229398418	-0.0591442496560739
1	C	26	50	20120531	3	1380	27.28	-0.0735859015701799	-0.0589266870416384
1	C	26	50	20120531	3	1382	27.32	-0.0754925867213781	-0.0573683226908526
1	C	26	50	20120531	3	1384	27.36	-0.0776786497618232	-0.0569455011199743
1	C	26	50	20120531	3	1386	27.4	-0.0798435985937821	-0.0559691987871901
1	C	26	50	20120531	3	1388	27.44	-0.0814943676587333	-0.0542533758983697
1	C	26	50	20120531	3	1390	27.48	-0.0826840465338084	-0.052735599476824
1	C	26	50	20120531	3	1392	27.52	-0.0841019724067828	-0.0510737217643403
1	C	26	50	20120531	3	1394	27.56	-0.085668213927111	-0.0492227990539064
1	C	26	50	20120531	3	1396	27.6	-0.0861670070505599	-0.0462912757604632
1	C	26	50	20120531	3	1398	27.64	-0.0861877252792487	-0.0446556670649006
1	C	26	50	20120531	3	1400	27.68	-0.0872240609777557	-0.0423434278904206
1	C	26	50	20120531	3	1402	27.72	-0.0876915999814763	-0.0400470279078392
1	C	26	50	20120531	3	1404	27.76	-0.0890396283491303	-0.0387633462572731
1	C	26	50	20120531	3	1406	27.8	-0.0902820149636751	-0.0374395009415357
1	C	26	50	20120531	3	1408	27.84	-0.0908293156123134	-0.0364905636411833
1	C	26	50	20120531	3	1410	27.88	-0.0908733683647814	-0.0358433488043633
1	C	26	50	20120531	3	1412	27.92	-0.0914519231331482	-0.0361879926495136
1	C	26	50	20120531	3	1414	27.96	-0.0911441195512977	-0.0364191458562835
1	C	26	50	20120531	3	1416	28	-0.0913169364486197	-0.0368311062670028
1	C	26	50	20120531	3	1418	28.04	-0.0914402558712586	-0.0368452484026265
1	C	26	50	20120531	3	1420	28.08	-0.0912868844104193	-0.0369950843295599
1	C	26	50	20120531	3	1422	28.12	-0.091579909460543	-0.0373315257360485
1	C	26	50	20120531	3	1424	28.16	-0.0915733333674779	-0.0370418240877963
1	C	26	50	20120531	3	1426	28.2	-0.0916590347093577	-0.0375039890799799
1	C	26	50	20120531	3	1428	28.24	-0.0916575497851172	-0.0374404201803512
1	C	26	50	20120531	3	1430	28.28	-0.091866004864211	-0.0371025645603003
1	C	26	50	20120531	3	1432	28.32	-0.091637114399141	-0.0370009533158438
1	C	26	50	20120531	3	1434	28.36	-0.091377323367733	-0.0368039533666052
1	C	26	50	20120531	3	1436	28.4	-0.0911481500599505	-0.0369525165013325
1	C	26	50	20120531	3	1438	28.44	-0.0912736615136111	-0.0366315607333519
1	C	26	50	20120531	3	1440	28.48	-0.0907967179897007	-0.0366105596619507
1	C	26	50	20120531	3	1442	28.52	-0.0909013697933164	-0.0365440916245191
1	C	26	50	20120531	3	1444	28.56	-0.0910500036387218	-0.0366853715594002
1	C	26	50	20120531	3	1446	28.6	-0.0912699138476708	-0.036682260289563
1	C	26	50	20120531	3	1448	28.64	-0.0908476296779462	-0.0365265553763457
1	C	26	50	20120531	3	1450	28.68	-0.0913919604781036	-0.0365186357803964
1	C	26	50	20120531	3	1452	28.72	-0.0914039812933838	-0.0365655876706672
1	C	26	50	20120531	3	1454	28.76	-0.091694319337739	-0.0363576982769984
1	C	26	50	20120531	3	1456	28.8	-0.0910896016184682	-0.0364646128223138
1	C	26	50	20120531	3	1458	28.84	-0.0911789799156102	-0.0370844626267019
1	C	26	50	20120531	3	1460	28.88	-0.0908855306014178	-0.0370144590553644
1	C	26	50	20120531	3	1462	28.92	-0.0910652771451954	-0.0370417533771182
1	C	26	50	20120531	3	1464	28.96	-0.091245023688973	-0.037069047698872
1	C	26	50	20120531	3	1466	29	-0.0913597164088815	-0.0369882961044605
1	C	26	50	20120531	3	1468	29.04	-0.0909826870731528	-0.0368622896760531
1	C	26	50	20120531	3	1470	29.08	-0.0911219163983684	-0.0369945893548131
1	C	26	50	20120531	3	1472	29.12	-0.091427386527841	-0.0364730273930099
1	C	26	50	20120531	3	1474	29.16	-0.0912995416218025	-0.0365014530856136
1	C	26	50	20120531	3	1476	29.2	-0.0911770000166229	-0.0369028776052932
1	C	26	50	20120531	3	1478	29.24	-0.0909536956951242	-0.036685230138044
1	C	26	50	20120531	3	1480	29.28	-0.0910636507995987	-0.0368270050476719
1	C	26	50	20120531	3	1482	29.32	-0.091283136744479	-0.0372583401841957
1	C	26	50	20120531	3	1484	29.36	-0.0909465539166342	-0.0371607594483919
1	C	26	50	20120531	3	1486	29.4	-0.091382060983167	-0.0371551733048205
1	C	26	50	20120531	3	1488	29.44	-0.0911699996594891	-0.037309817557866
1	C	26	50	20120531	3	1490	29.48	-0.0910162746452592	-0.0369484859926797
1	C	26	50	20120531	3	1492	29.52	-0.0916417813038968	-0.0369644666059345
1	C	26	50	20120531	3	1494	29.56	-0.0912636913079963	-0.0370266212920008
1	C	26	50	20120531	3	1496	29.6	-0.0913979708857437	-0.0373994786977205
1	C	26	50	20120531	3	1498	29.64	-0.0916962992367263	-0.037230550887695
1	C	26	50	20120531	3	1500	29.68	-0.0911936877366589	-0.0370878567392516
1	C	26	50	20120531	3	1502	29.72	-0.091346917776142	-0.0373806696573409
1	C	26	50	20120531	3	1504	29.76	-0.091243821607445	-0.0371115448164213
1	C	26	50	20120531	3	1506	29.8	-0.0913410487898582	-0.0372188129151273
1	C	26	50	20120531	3	1508	29.84	-0.0910871974554122	-0.0374752098339856
1	C	26	50	20120531	3	1510	29.88	-0.0912465086132135	-0.0370636029766569
1	C	26	50	20120531	3	1512	29.92	-0.0911570596053934	-0.0371035545097939
1	C	26	50	20120531	3	1514	29.96	-0.0914888341071262	-0.0373230404546742
1	C	26	50	20120531	3	1516	30	-0.0916583276025766	-0.0368774924718486
1	C	26	50	20120531	3	1518	30.04	-0.0914072339845772	-0.0371126054765931
1	C	26	50	20120531	3	1520	30.08	-0.0912962182199309	-0.0374712500360109
1	C	26	50	20120531	3	1522	30.12	-0.0911002789308641	-0.0374764119155136
1	C	26	50	20120531	3	1524	30.16	-0.0911071378666416	-0.0373261517245114
1	C	26	50	20120531	3	1526	30.2	-0.0911642720945615	-0.0367508496473381
1	C	26	50	20120531	3	1528	30.24	-0.0912859651716037	-0.0371908821972705
1	C	26	50	20120531	3	1530	30.28	-0.0911572010267497	-0.0370599967320728
1	C	26	50	20120531	3	1532	30.32	-0.0911405840173918	-0.036335424413391
1	C	26	50	20120531	3	1534	30.36	-0.0910970262396707	-0.036883715011523
1	C	26	50	20120531	3	1536	30.4	-0.0910404576971758	-0.0368879576522102
1	C	26	50	20120531	3	1538	30.44	-0.0910406698292101	-0.0368945337452752
1	C	26	50	20120531	3	1540	30.48	-0.0908760553705499	-0.0366269645392742
1	C	26	50	20120531	3	1542	30.52	-0.0907065618750995	-0.0365264846656676
1	C	26	50	20120531	3	1544	30.56	-0.0912176586565411	-0.036822338142916
1	C	26	50	20120531	3	1546	30.6	-0.0910853589777811	-0.0366610470861274
1	C	26	50	20120531	3	1548	30.64	-0.090914239136734	-0.036796104481334
1	C	26	50	20120531	3	1550	30.68	-0.0907993342847912	-0.0370814220675428
1	C	26	50	20120531	3	1552	30.72	-0.0910084964706661	-0.0365352527897543
1	C	26	50	20120531	3	1554	30.76	-0.0913547666614132	-0.0367256766459278
1	C	26	50	20120531	3	1556	30.8	-0.0912325786096241	-0.0365945790486958
1	C	26	50	20120531	3	1558	30.84	-0.0910258205868052	-0.0363885281326581
1	C	26	50	20120531	3	1560	30.88	-0.091061458768577	-0.0370870082111142
1	C	26	50	20120531	3	1562	30.92	-0.091368343111612	-0.0372458243941687
1	C	26	50	20120531	3	1564	30.96	-0.0910259620081614	-0.0373941753968616
1	C	26	50	20120531	3	1566	31	-0.0912158908895881	-0.0369844777278421
1	C	26	50	20120531	3	1568	31.04	-0.0908035769254783	-0.0372673911509948
1	C	26	50	20120531	3	1570	31.08	-0.0911028245152764	-0.0376352280985681
1	C	26	50	20120531	3	1572	31.12	-0.0908387908431814	-0.0381621640719083
1	C	26	50	20120531	3	1574	31.16	-0.091197930377346	-0.0381743970192228
1	C	26	50	20120531	3	1576	31.2	-0.0911910007308904	-0.0387488505682588
1	C	26	50	20120531	3	1578	31.24	-0.0913894148936913	-0.0393319308200252
1	C	26	50	20120531	3	1580	31.28	-0.091383263064695	-0.0400597558299005
1	C	26	50	20120531	3	1582	31.32	-0.0909826163624747	-0.0399476086944043
1	C	26	50	20120531	3	1584	31.36	-0.0909436547788313	-0.0404587761865241
1	C	26	50	20120531	3	1586	31.4	-0.0911482914813067	-0.0407143245772449
1	C	26	50	20120531	3	1588	31.44	-0.09051974426351	-0.0410645545659666
1	C	26	50	20120531	3	1590	31.48	-0.0906514075461669	-0.0426528578178678
1	C	26	50	20120531	3	1592	31.52	-0.0903655949852113	-0.0433212151474454
1	C	26	50	20120531	3	1594	31.56	-0.089963675490785	-0.0451990079155644
1	C	26	50	20120531	3	1596	31.6	-0.089678287193898	-0.045531348102722
1	C	26	50	20120531	3	1598	31.64	-0.0891207334969324	-0.045984249996072
1	C	26	50	20120531	3	1600	31.68	-0.0879472190828752	-0.0483350972008048
1	C	26	50	20120531	3	1602	31.72	-0.0871382889251978	-0.0492713065790958
1	C	26	50	20120531	3	1604	31.76	-0.086408413305657	-0.0495033790246812
1	C	26	50	20120531	3	1606	31.8	-0.0843882092318071	-0.0498242640819837
1	C	26	50	20120531	3	1608	31.84	-0.0834172101998817	-0.0503868382370957
1	C	26	50	20120531	3	1610	31.88	-0.0817533172330716	-0.0508683072444056
1	C	26	50	20120531	3	1612	31.92	-0.0791374817620892	-0.051651604781265
1	C	26	50	20120531	3	1614	31.96	-0.0767689568878267	-0.0512938087499846
1	C	26	50	20120531	3	1616	32	-0.0750348977151195	-0.0520793548864082
1	C	26	50	20120531	3	1618	32.04	-0.0729019666782128	-0.0527719094100379
1	C	26	50	20120531	3	1620	32.08	-0.070500846302658	-0.0527056513833204
1	C	26	50	20120531	3	1622	32.12	-0.0684941812023474	-0.0540077552868567
1	C	26	50	20120531	3	1624	32.16	-0.0664948579917459	-0.0547687931022444
1	C	26	50	20120531	3	1626	32.2	-0.0651158654181437	-0.0556348504167738
1	C	26	50	20120531	3	1628	32.24	-0.0641022207762449	-0.0578594861321326
1	C	26	50	20120531	3	1630	32.28	-0.0624157145345725	-0.0600928687583747
1	C	26	50	20120531	3	1632	32.32	-0.060742629179607	-0.0623196187230093
1	C	26	50	20120531	3	1634	32.36	-0.0592739683950826	-0.0636503936852024
1	C	26	50	20120531	3	1636	32.4	-0.0574248841622798	-0.0657909473332103
1	C	26	50	20120531	3	1638	32.44	-0.0563784368368018	-0.0670694671042737
1	C	26	50	20120531	3	1640	32.48	-0.0557159484935081	-0.0683553407858614
1	C	26	50	20120531	3	1642	32.52	-0.0554088520184388	-0.0685582097213838
1	C	26	50	20120531	3	1644	32.56	-0.0552044981586759	-0.0678936707684247
1	C	26	50	20120531	3	1646	32.6	-0.0538812185283634	-0.0673501884964047
1	C	26	50	20120531	3	1648	32.64	-0.0530433677033354	-0.0667326721443945
1	C	26	50	20120531	3	1650	32.68	-0.0511853739250897	-0.0651201858405767
1	C	26	50	20120531	3	1652	32.72	-0.0492469113951449	-0.0633948452944815
1	C	26	50	20120531	3	1654	32.76	-0.0468800128664791	-0.0622010369158043
1	C	26	50	20120531	3	1656	32.8	-0.0444609298573618	-0.0601760952265204
1	C	26	50	20120531	3	1658	32.84	-0.0419580546946739	-0.058728364802719
1	C	26	50	20120531	3	1660	32.88	-0.0394887671040924	-0.0567981754221141
1	C	26	50	20120531	3	1662	32.92	-0.0378994739026975	-0.0557616983022509
1	C	26	50	20120531	3	1664	32.96	-0.0352551773837723	-0.0538279026770619
1	C	26	50	20120531	3	1666	33	-0.0340141342721118	-0.0525956276894881
1	C	26	50	20120531	3	1668	33.04	-0.0322144060926358	-0.0508305477422903
1	C	26	50	20120531	3	1670	33.08	-0.0305213096157627	-0.0501972629090596
1	C	26	50	20120531	3	1672	33.12	-0.0275529460590197	-0.0484294252454151
1	C	26	50	20120531	3	1674	33.16	-0.0254763855747092	-0.0474217273715462
1	C	26	50	20120531	3	1676	33.2	-0.0236715662264086	-0.0463388640468371
1	C	26	50	20120531	3	1678	33.24	-0.0211065363776544	-0.0459460662298879
1	C	26	50	20120531	3	1680	33.28	-0.019091423472629	-0.0445451462750012
1	C	26	50	20120531	3	1682	33.32	-0.0164165799407565	-0.043975925316146
1	C	26	50	20120531	3	1684	33.36	-0.0136966229962444	-0.0445612683096122
1	C	26	50	20120531	3	1686	33.4	-0.0115685851382634	-0.0451683194812609
1	C	26	50	20120531	3	1688	33.44	-0.0102622053600213	-0.0458832751477186
1	C	26	50	20120531	3	1690	33.48	-0.00817906878264574	-0.0466535972751432
1	C	26	50	20120531	3	1692	33.52	-0.00605230371687095	-0.047075386470121
1	C	26	50	20120531	3	1694	33.56	-0.0050945982924319	-0.047879932565755
1	C	26	50	20120531	3	1696	33.6	-0.00288092980324929	-0.0495185818204767
1	C	26	50	20120531	3	1698	33.64	-0.000698232591082652	-0.0504197187024209
1	C	26	50	20120531	3	1700	33.68	0.00112659787912547	-0.0519428974197748
1	C	26	50	20120531	3	1702	33.72	0.00236049921229599	-0.05315219143696
1	C	26	50	20120531	3	1704	33.76	0.00242272460904042	-0.0533067649793274
1	C	26	50	20120531	3	1706	33.8	0.00274771088567375	-0.0537167454910594
1	C	26	50	20120531	3	1708	33.84	0.00268301061519518	-0.0539682633731275
1	C	26	50	20120531	3	1710	33.88	0.00193680082900902	-0.0539201094013287
1	C	26	50	20120531	3	1712	33.92	0.00226192852699859	-0.0550429949698529
1	C	26	50	20120531	3	1714	33.96	0.00271108275440829	-0.0570682902125274
1	C	26	50	20120531	3	1716	34	0.00243587679517048	-0.0592778574823791
1	C	26	50	20120531	3	1718	34.04	0.00256527733612762	-0.0604614128127291
1	C	26	50	20120531	3	1720	34.08	0.00355706530741987	-0.0626981329829785
1	C	26	50	20120531	3	1722	34.12	0.00348444544099202	-0.0649005584743402
1	C	26	50	20120531	3	1724	34.16	0.00341154273185168	-0.0672360614619212
1	C	26	50	20120531	3	1726	34.2	0.00270726437778988	-0.0688013130327558
1	C	26	50	20120531	3	1728	34.24	0.00119660145046294	-0.070961099985212
1	C	26	50	20120531	3	1730	34.28	0.000310879496348658	-0.0729678690302194
1	C	26	50	20120531	3	1732	34.32	-0.000411571501989632	-0.0750307116429749
1	C	26	50	20120531	3	1734	34.36	-0.00177119642085512	-0.0760946245059482
1	C	26	50	20120531	3	1736	34.4	-0.00224276593322843	-0.0753721735076099
1	C	26	50	20120531	3	1738	34.44	-0.00283150303924435	-0.0751994980316441
1	C	26	50	20120531	3	1740	34.48	-0.00410896215013596	-0.075234004842566
1	C	26	50	20120531	3	1742	34.52	-0.00496540988350911	-0.075832924286231
1	C	26	50	20120531	3	1744	34.56	-0.00577554212271454	-0.0764996552702118
1	C	26	50	20120531	3	1746	34.6	-0.00552628698234629	-0.077457997090754
1	C	26	50	20120531	3	1748	34.64	-0.0061434497809659	-0.0783536185398048
1	C	26	50	20120531	3	1750	34.68	-0.00510958895619305	-0.0792217335350676
1	C	26	50	20120531	3	1752	34.72	-0.00477887511463211	-0.0809318712853672
1	C	26	50	20120531	3	1754	34.76	-0.00344767588837032	-0.0826060173005045
1	C	26	50	20120531	3	1756	34.8	-0.00216661053289464	-0.0837600862780791
1	C	26	50	20120531	3	1758	34.84	-0.00111705193757945	-0.0860827199222425
1	C	26	50	20120531	3	1760	34.88	-0.00136489286438534	-0.0870062720891503
1	C	26	50	20120531	3	1762	34.92	-0.0015436494586693	-0.0885802917840715
1	C	26	50	20120531	3	1764	34.96	-0.00259066246957221	-0.0904877123263223
1	C	26	50	20120531	3	1766	35	-0.00359270348919166	-0.0914924403517103
1	C	26	50	20120531	3	1768	35.04	-0.00503414066264046	-0.0922352560253463
1	C	26	50	20120531	3	1770	35.08	-0.00627631514515086	-0.0929520501694353
1	C	26	50	20120531	3	1772	35.12	-0.00727397210272696	-0.0947162108778173
1	C	26	50	20120531	3	1774	35.16	-0.00746651727924406	-0.0955328484994103
1	C	26	50	20120531	3	1776	35.2	-0.00687926509746864	-0.0968204192372723
1	C	26	50	20120531	3	1778	35.24	-0.00599722009861652	-0.0970062468993683
1	C	26	50	20120531	3	1780	35.28	-0.00513935815168099	-0.0980062373093223
1	C	26	50	20120531	3	1782	35.32	-0.00431989210296391	-0.0990775747934983
1	C	26	50	20120531	3	1784	35.36	-0.00390241625935138	-0.101477070944776
1	C	26	50	20120531	3	1786	35.4	-0.00416574282466525	-0.102920982991959
1	C	26	50	20120531	3	1788	35.44	-0.00502098847651038	-0.104776643317827
1	C	26	50	20120531	3	1790	35.48	-0.0058147865490704	-0.105913671021975
1	C	26	50	20120531	3	1792	35.52	-0.00636102653753701	-0.107154289869567
1	C	26	50	20120531	3	1794	35.56	-0.00697826004683475	-0.108779857648837
1	C	26	50	20120531	3	1796	35.6	-0.00658595720463245	-0.110199586644103
1	C	26	50	20120531	3	1798	35.64	-0.00615688480980846	-0.110993526138019
1	C	26	50	20120531	3	1800	35.68	-0.00505160620013576	-0.111333149525023
1	C	26	50	20120531	3	1802	35.72	-0.00479153232601535	-0.112762212329801
1	C	26	50	20120531	3	1804	35.76	-0.00370089082671321	-0.113675087184313
1	C	26	50	20120531	3	1806	35.8	-0.00343572578376825	-0.114773365436852
1	C	26	50	20120531	3	1808	35.84	-0.00347984924691429	-0.115941505839372
1	C	26	50	20120531	3	1810	35.88	-0.0040010576553269	-0.118064169685816
1	C	26	50	20120531	3	1812	35.92	-0.00501561446497337	-0.120097243103084
1	C	26	50	20120531	3	1814	35.96	-0.0060596576273953	-0.121762833126169
1	C	26	50	20120531	3	1816	36	-0.00748582129437045	-0.123160146836471
1	C	26	50	20120531	3	1818	36.04	-0.0086299907770084	-0.125014675791489
1	C	26	50	20120531	3	1820	36.08	-0.0096685892172152	-0.125325095668430
1	C	26	50	20120531	3	1822	36.12	-0.0105281482204256	-0.127026960269390
1	C	26	50	20120531	3	1824	36.16	-0.0107663017843292	-0.128269488305291
1	C	26	50	20120531	3	1826	36.2	-0.0103732211246676	-0.129658175312863
1	C	26	50	20120531	3	1828	36.24	-0.00926122500057361	-0.130597637382348
1	C	26	50	20120531	3	1830	36.28	-0.00845215342153998	-0.132072803549259
1	C	26	50	20120531	3	1832	36.32	-0.00678458349946776	-0.133986446631184
1	C	26	50	20120531	3	1834	36.36	-0.00633839912053904	-0.135846844572486
1	C	26	50	20120531	3	1836	36.4	-0.00577412790915217	-0.138074230933224
1	C	26	50	20120531	3	1838	36.44	-0.00538168364559364	-0.139583903911057
1	C	26	50	20120531	3	1840	36.48	-0.00494752008194511	-0.141505820142322
1	C	26	50	20120531	3	1842	36.52	-0.00424748436857043	-0.144129186300524
1	C	26	50	20120531	3	1844	36.56	-0.00369594107924492	-0.146019989833417
1	C	26	50	20120531	3	1846	36.6	-0.00339754201758419	-0.146841647913156
1	C	26	50	20120531	3	1848	36.64	-0.00300014800655736	-0.148226162990719
1	C	26	50	20120531	3	1850	36.68	-0.00197413606705567	-0.148875994122629
1	C	26	50	20120531	3	1852	36.72	-0.00110934447366453	-0.149421173450924
1	C	26	50	20120531	3	1854	36.76	0.000527607724782339	-0.149144694699480
1	C	26	50	20120531	3	1856	36.8	0.00186616086156847	-0.149226011979317
1	C	26	50	20120531	3	1858	36.84	0.0026171082631886	-0.149592293291971
1	C	26	50	20120531	3	1860	36.88	0.00397404617628557	-0.150021507108152
1	C	26	50	20120531	3	1862	36.92	0.00487843574942319	-0.151433599350181
1	C	26	50	20120531	3	1864	36.96	0.00575595526487569	-0.152678814391851
1	C	26	50	20120531	3	1866	37	0.00543987853368529	-0.152884582465176
1	C	26	50	20120531	3	1868	37.04	0.00466983924897312	-0.153945949743737
1	C	26	50	20120531	3	1870	37.08	0.00368766792990503	-0.154940848984866
1	C	26	50	20120531	3	1872	37.12	0.00313824596092307	-0.156296372684401
1	C	26	50	20120531	3	1874	37.16	0.00301450227421541	-0.156748213917579
1	C	26	50	20120531	3	1876	37.2	0.00290419361635033	-0.156548809805285
1	C	26	50	20120531	3	1878	37.24	0.00296288347918879	-0.155947061934495
1	C	26	50	20120531	3	1880	37.28	0.00292964946047304	-0.154998831740924
1	C	26	50	20120531	3	1882	37.32	0.00282994740432573	-0.154571032138306
1	C	26	50	20120531	3	1884	37.36	0.0026057945546896	-0.153474309520685
1	C	26	50	20120531	3	1886	37.4	0.00208748528407987	-0.152513351405053
1	C	26	50	20120531	3	1888	37.44	0.0011392550905087	-0.151823922293396
1	C	26	50	20120531	3	1890	37.48	-0.00034496204320187	-0.149535017642695
1	C	26	50	20120531	3	1892	37.52	-0.00153997250340713	-0.147788463893164
1	C	26	50	20120531	3	1894	37.56	-0.00213111377247909	-0.146051809638570
1	C	26	50	20120531	3	1896	37.6	-0.00354674154841456	-0.143827251704957
1	C	26	50	20120531	3	1898	37.64	-0.00463992863212895	-0.141823311087075
1	C	26	50	20120531	3	1900	37.68	-0.00611283205734051	-0.139672999365486
1	C	26	50	20120531	3	1902	37.72	-0.00805878991916591	-0.138541628515588
1	C	26	50	20120531	3	1904	37.76	-0.0100888934879525	-0.137508545508274
1	C	26	50	20120531	3	1906	37.8	-0.0120060721037836	-0.136724151955904
1	C	26	50	20120531	3	1908	37.84	-0.0143921332262195	-0.134825994512487
1	C	26	50	20120531	3	1910	37.88	-0.0163051399120415	-0.133201487393389
1	C	26	50	20120531	3	1912	37.92	-0.0171612340920241	-0.131768394079958
1	C	26	50	20120531	3	1914	37.96	-0.0183399810962621	-0.130203566773192
1	C	26	50	20120531	3	1916	38	-0.018211782636833	-0.128105793085446
1	C	26	50	20120531	3	1918	38.04	-0.0171006350408764	-0.125530085924296
1	C	26	50	20120531	3	1920	38.08	-0.0158204889242163	-0.124984482331933
1	C	26	50	20120531	3	1922	38.12	-0.0143815973351798	-0.123556763030039
1	C	26	50	20120531	3	1924	38.16	-0.0120035972300494	-0.122099981639438
1	C	26	50	20120531	3	1926	38.2	-0.0100109703206657	-0.120706274173720
1	C	26	50	20120531	3	1928	38.24	-0.00798963487596586	-0.119737255040782
1	C	26	50	20120531	3	1930	38.28	-0.0061187717543025	-0.117727798990006
1	C	26	50	20120531	3	1932	38.32	-0.0064121503578168	-0.116875240343929
1	C	26	50	20120531	3	1934	38.36	-0.00608030514540595	-0.115428570580299
1	C	26	50	20120531	3	1936	38.4	-0.00706254717515216	-0.114943000353659
1	C	26	50	20120531	3	1938	38.44	-0.00725678940794413	-0.113236963822690
1	C	26	50	20120531	3	1940	38.48	-0.00771209546435016	-0.111655660927922
1	C	26	50	20120531	3	1942	38.52	-0.00828746825220165	-0.109982009887532
1	C	26	50	20120531	3	1944	38.56	-0.0080257680324845	-0.107417121460134
1	C	26	50	20120531	3	1946	38.6	-0.00715072339076613	-0.105757188291299
1	C	26	50	20120531	3	1948	38.64	-0.00587637554971174	-0.103371551432931
1	C	26	50	20120531	3	1950	38.68	-0.00482405923794993	-0.101618209458301
1	C	26	50	20120531	3	1952	38.72	-0.00380038075082616	-0.0994340273218943
1	C	26	50	20120531	3	1954	38.76	-0.00261010790605483	-0.0968220455828693
1	C	26	50	20120531	3	1956	38.8	-0.00127233258672803	-0.0955566779979363
1	C	26	50	20120531	3	1958	38.84	-0.00028061532611387	-0.0930992698012783
1	C	26	50	20120531	3	1960	38.88	-0.00073882052032276	-0.0911158352800503
1	C	26	50	20120531	3	1962	38.92	-0.00135619545097673	-0.0884689224660346
1	C	26	50	20120531	3	1964	38.96	-0.00217410586477522	-0.0866722348457178
1	C	26	50	20120531	3	1966	39	-0.00381954334459632	-0.0838641723962697
1	C	26	50	20120531	3	1968	39.04	-0.00461122009681277	-0.0817012741739763
1	C	26	50	20120531	3	1970	39.08	-0.0050733850889963	-0.078708939697351
1	C	26	50	20120531	3	1972	39.12	-0.00432533682517906	-0.0776128534758338
1	C	26	50	20120531	3	1974	39.16	-0.00359383486004157	-0.0774971000957536
1	C	26	50	20120531	3	1976	39.2	-0.00278497541304229	-0.0778412489661571
1	C	26	50	20120531	3	1978	39.24	-0.000244128616204651	-0.077455663638376
1	C	26	50	20120531	3	1980	39.28	0.00184855390271693	-0.0771109490825476
1	C	26	50	20120531	3	1982	39.32	0.0043751878532527	-0.0772716037432332
1	C	26	50	20120531	3	1984	39.36	0.00697719938666299	-0.0771909935701779
1	C	26	50	20120531	3	1986	39.4	0.0101418557858634	-0.0764450666267042
1	C	26	50	20120531	3	1988	39.44	0.0130064160671282	-0.0763694769117954
1	C	26	50	20120531	3	1990	39.48	0.0155046243250603	-0.0750071649871614
1	C	26	50	20120531	3	1992	39.52	0.0181059994623675	-0.0745275344574825
1	C	26	50	20120531	3	1994	39.56	0.020157528366624	-0.074064733069196
1	C	26	50	20120531	3	1996	39.6	0.0231551661441081	-0.0737183214570927
1	C	26	50	20120531	3	1998	39.64	0.0250801936452104	-0.0735472016160455
1	C	26	50	20120531	3	2000	39.68	0.027467315427818	-0.0744334185449066
1	C	26	50	20120531	3	2002	39.72	0.0296618920339086	-0.0747708499008888
1	C	26	50	20120531	3	2004	39.76	0.03208458128761	-0.0755178375045343
1	C	26	50	20120531	3	2006	39.8	0.0345408581134177	-0.0755501522844345
1	C	26	50	20120531	3	2008	39.84	0.037020752305717	-0.0761296262916169
1	C	26	50	20120531	3	2010	39.88	0.0392607251671598	-0.0760471776409306
1	C	26	50	20120531	3	2012	39.92	0.0402337748087505	-0.0756301967720649
1	C	26	50	20120531	3	2014	39.96	0.0422764648782422	-0.0756449045931135
1	C	26	50	20120531	3	2016	40	0.0445207510910502	-0.075101068767703
1	C	26	50	20120531	3	2018	40.04	0.0471813110659428	-0.075236974691047
1	C	26	50	20120531	3	2020	40.08	0.0496923886672924	-0.0753216860834332
1	C	26	50	20120531	3	2022	40.12	0.0510362451049374	-0.0754302269743453
1	C	26	50	20120531	3	2024	40.16	0.0532789049721487	-0.0762351973340481
1	C	26	50	20120531	3	2026	40.2	0.0550146399879273	-0.0773872864126353
1	C	26	50	20120531	3	2028	40.24	0.0564869070170358	-0.0791677105769849
1	C	26	50	20120531	3	2030	40.28	0.0572077316697774	-0.0807859951564085
1	C	26	50	20120531	3	2032	40.32	0.0591053941384477	-0.0829966230864319
1	C	26	50	20120531	3	2034	40.36	0.0601613166947936	-0.085825545185925
1	C	26	50	20120531	3	2036	40.4	0.0617137696328887	-0.087063335606392
1	C	26	50	20120531	3	2038	40.44	0.0633582171632161	-0.0883816654892362
1	C	26	50	20120531	3	2040	40.48	0.0652415253642284	-0.0907367553346563
1	C	26	50	20120531	3	2042	40.52	0.0670550421259375	-0.0926100933300533
1	C	26	50	20120531	3	2044	40.56	0.068832425731128	-0.0943526872816103
1	C	26	50	20120531	3	2046	40.6	0.0697956465884603	-0.0964865941258743
1	C	26	50	20120531	3	2048	40.64	0.071295420071357	-0.0981164752565093
1	C	26	50	20120531	3	2050	40.68	0.0721317152614663	-0.100231643771073
1	C	26	50	20120531	3	2052	40.72	0.072673217634499	-0.102941418377936
1	C	26	50	20120531	3	2054	40.76	0.0735930221354664	-0.105026817697011
1	C	26	50	20120531	3	2056	40.8	0.0733434134417076	-0.107123389303229
1	C	26	50	20120531	3	2058	40.84	0.0736700260639376	-0.109579948971749
1	C	26	50	20120531	3	2060	40.88	0.0739262815614396	-0.112430720670781
1	C	26	50	20120531	3	2062	40.92	0.0742592581447004	-0.114610801587857
1	C	26	50	20120531	3	2064	40.96	0.0754732190666414	-0.115307443188682
1	C	26	50	20120531	3	2066	41	0.0761310405051793	-0.115491078819756
1	C	26	50	20120531	3	2068	41.04	0.077574245445581	-0.116276674453655
1	C	26	50	20120531	3	2070	41.08	0.0779258896478651	-0.115425812863853
1	C	26	50	20120531	3	2072	41.12	0.0787829737773413	-0.115145727867825
1	C	26	50	20120531	3	2074	41.16	0.080038441867338	-0.114149060859742
1	C	26	50	20120531	3	2076	41.2	0.0821588429720822	-0.113442873317371
1	C	26	50	20120531	3	2078	41.24	0.0843026493112835	-0.113161586239815
1	C	26	50	20120531	3	2080	41.28	0.0867102064798675	-0.112492097539388
1	C	26	50	20120531	3	2082	41.32	0.0894764082078693	-0.111639326761277
1	C	26	50	20120531	3	2084	41.36	0.0912119310916135	-0.110499187787292
1	C	26	50	20120531	3	2086	41.4	0.0922899153795324	-0.109337764899193
1	C	26	50	20120531	3	2088	41.44	0.0936554092846817	-0.107741754183377
1	C	26	50	20120531	3	2090	41.48	0.095960153127281	-0.106402918203878
1	C	26	50	20120531	3	2092	41.52	0.097170437093960	-0.105724378536652
1	C	26	50	20120531	3	2094	41.56	0.098769467155732	-0.105895943854971
1	C	26	50	20120531	3	2096	41.6	0.101365588489655	-0.106020769415054
1	C	26	50	20120531	3	2098	41.64	0.103357267875952	-0.106225363691122
1	C	26	50	20120531	3	2100	41.68	0.105915226656894	-0.105899033911605
1	C	26	50	20120531	3	2102	41.72	0.107685319991171	-0.106155508612209
1	C	26	50	20120531	3	2104	41.76	0.109294313187489	-0.105730212167596
1	C	26	50	20120531	3	2106	41.8	0.111168916904025	-0.106041982618489
1	C	26	50	20120531	3	2108	41.84	0.111744796687439	-0.106256648216442
1	C	26	50	20120531	3	2110	41.88	0.111776588208321	-0.106316780577114
1	C	26	50	20120531	3	2112	41.92	0.112433506883631	-0.106142108726573
1	C	26	50	20120531	3	2114	41.96	0.112036051849289	-0.105647195003058
1	C	26	50	20120531	3	2116	42	0.111725076186418	-0.105242578603368
1	C	26	50	20120531	3	2118	42.04	0.110234514890667	-0.105082752671830
1	C	26	50	20120531	3	2120	42.08	0.10997520044923	-0.104403029307852
1	C	26	50	20120531	3	2122	42.12	0.109239947989725	-0.103220608176779
1	C	26	50	20120531	3	2124	42.16	0.108696412684696	-0.102151940020702
1	C	26	50	20120531	3	2126	42.2	0.107581868147763	-0.100006722296365
1	C	26	50	20120531	3	2128	42.24	0.105937026758958	-0.0978119738633273
1	C	26	50	20120531	3	2130	42.28	0.104837560567027	-0.0952811538406473
1	C	26	50	20120531	3	2132	42.32	0.10335665976412	-0.0931925796121243
1	C	26	50	20120531	3	2134	42.36	0.101957634855407	-0.0909273771807283
1	C	26	50	20120531	3	2136	42.4	0.100882217365104	-0.0878817763502764
1	C	26	50	20120531	3	2138	42.44	0.100457840159307	-0.0857761254929878
1	C	26	50	20120531	3	2140	42.48	0.098839711143375	-0.0832166676456694
1	C	26	50	20120531	3	2142	42.52	0.097908691928858	-0.0805965966050676
1	C	26	50	20120531	3	2144	42.56	0.0968395464757039	-0.0779548456705547
1	C	26	50	20120531	3	2146	42.6	0.0954488017873979	-0.0762696758606987
1	C	26	50	20120531	3	2148	42.64	0.0939090555581612	-0.0741437805362648
1	C	26	50	20120531	3	2150	42.68	0.0920504607391514	-0.0730692964269128
1	C	26	50	20120531	3	2152	42.72	0.0894222791837694	-0.0711663377284514
1	C	26	50	20120531	3	2154	42.76	0.0876528081034604	-0.0702997147284969
1	C	26	50	20120531	3	2156	42.8	0.0847627707648694	-0.068285259432778
1	C	26	50	20120531	3	2158	42.84	0.0823469687312168	-0.0667865183257819
1	C	26	50	20120531	3	2160	42.88	0.0804258798148858	-0.0656387638117633
1	C	26	50	20120531	3	2162	42.92	0.077701849935314	-0.0636562909557575
1	C	26	50	20120531	3	2164	42.96	0.0761163892526731	-0.0618787517870751
1	C	26	50	20120531	3	2166	43	0.0739768821227013	-0.0599792649829093
1	C	26	50	20120531	3	2168	43.04	0.0723663969310743	-0.058578889500244
1	C	26	50	20120531	3	2170	43.08	0.0713976747829844	-0.0566428169912196
1	C	26	50	20120531	3	2172	43.12	0.0701888969537494	-0.054854876281786
1	C	26	50	20120531	3	2174	43.16	0.0685556146394969	-0.0530370532397795
1	C	26	50	20120531	3	2176	43.2	0.0657909897596172	-0.0505676737253164
1	C	26	50	20120531	3	2178	43.24	0.0634601112503851	-0.0497943534651395
1	C	26	50	20120531	3	2180	43.28	0.0612491368380388	-0.048868460774786
1	C	26	50	20120531	3	2182	43.32	0.0583348033104463	-0.0487757520047047
1	C	26	50	20120531	3	2184	43.36	0.0558769602431182	-0.0487516502700679
1	C	26	50	20120531	3	2186	43.4	0.0530284689634559	-0.0487213684221636
1	C	26	50	20120531	3	2188	43.44	0.0510956915720318	-0.0488110012777468
1	C	26	50	20120531	3	2190	43.48	0.0481301281581423	-0.0476737897258357
1	C	26	50	20120531	3	2192	43.52	0.0465441230032799	-0.0478482683240935
1	C	26	50	20120531	3	2194	43.56	0.0443968164855117	-0.0464594752505041
1	C	26	50	20120531	3	2196	43.6	0.0415674913351534	-0.045217138133434
1	C	26	50	20120531	3	2198	43.64	0.0391599270955016	-0.0448196097721187
1	C	26	50	20120531	3	2200	43.68	0.0372352036503153	-0.0442475391729354
1	C	26	50	20120531	3	2202	43.72	0.0354124379319082	-0.0442321101029699
1	C	26	50	20120531	3	2204	43.76	0.0332962087571731	-0.0446525557950634
1	C	26	50	20120531	3	2206	43.8	0.0299791001359489	-0.0447511971910389
1	C	26	50	20120531	3	2208	43.84	0.0276152421664423	-0.0445981792835902
1	C	26	50	20120531	3	2210	43.88	0.0248777489737567	-0.043558166629821
1	C	26	50	20120531	3	2212	43.92	0.0223734595975064	-0.042810896183463
1	C	26	50	20120531	3	2214	43.96	0.0203078592683042	-0.0414149259760446
1	C	26	50	20120531	3	2216	44	0.0175221413931417	-0.0399475379837262
1	C	26	50	20120531	3	2218	44.04	0.015730332809615	-0.0385729224010996
1	C	26	50	20120531	3	2220	44.08	0.0143671016461655	-0.0377315360421657
1	C	26	50	20120531	3	2222	44.12	0.0128958245665506	-0.0354568442377667
1	C	26	50	20120531	3	2224	44.16	0.0127198963993914	-0.033342029276594
1	C	26	50	20120531	3	2226	44.2	0.012911522337093	-0.0310555287889492
1	C	26	50	20120531	3	2228	44.24	0.0138602475054109	-0.0288357084707702
1	C	26	50	20120531	3	2230	44.28	0.0143219175228476	-0.0264755981672039
1	C	26	50	20120531	3	2232	44.32	0.0149648190083025	-0.0239993102194886
1	C	26	50	20120531	3	2234	44.36	0.0159761231267555	-0.0216989504389325
1	C	26	50	20120531	3	2236	44.4	0.0168740921703199	-0.0194331540378408
1	C	26	50	20120531	3	2238	44.44	0.0181463964727766	-0.0172116295923193
1	C	26	50	20120531	3	2240	44.48	0.0186855158959567	-0.0141228245375367
1	C	26	50	20120531	3	2242	44.52	0.0192186383465255	-0.0123705085748461
1	C	26	50	20120531	3	2244	44.56	0.0204523636101075	-0.0113902103816413
1	C	26	50	20120531	3	2246	44.6	0.0219376201907864	-0.0103347333025676
1	C	26	50	20120531	3	2248	44.64	0.0237190767310366	-0.0086485947564214
1	C	26	50	20120531	3	2250	44.68	0.0263927252524488	-0.0072219997543097
1	C	26	50	20120531	3	2252	44.72	0.0281348949399363	-0.0055993311128429
1	C	26	50	20120531	3	2254	44.76	0.0293392392096532	-0.0034290789800251
1	C	26	50	20120531	3	2256	44.8	0.0301157838767523	-0.0016033292710014
1	C	26	50	20120531	3	2258	44.84	0.0302598922387581	0.000695474874636
1	C	26	50	20120531	3	2260	44.88	0.0299877975493575	0.00353323580889388
1	C	26	50	20120531	3	2262	44.92	0.0288878929512218	0.00444547426730265
1	C	26	50	20120531	3	2264	44.96	0.0273454809294196	0.00461171507155961
1	C	26	50	20120531	3	2266	45	0.0244386356626398	0.00469791138818625
1	C	26	50	20120531	3	2268	45.04	0.0232231898164583	0.00478269349125051
1	C	26	50	20120531	3	2270	45.08	0.0211945004612341	0.00492765038139376
1	C	26	50	20120531	3	2272	45.12	0.0186252279717927	0.00488515326384445
1	C	26	50	20120531	3	2274	45.16	0.0164680573144269	0.0055573996807185
1	C	26	50	20120531	3	2276	45.2	0.0147165538174279	0.00663941447729015
1	C	26	50	20120531	3	2278	45.24	0.0137628081909634	0.0071270353135964
1	C	26	50	20120531	3	2280	45.28	0.0124434176479475	0.0085746950267196
1	C	26	50	20120531	3	2282	45.32	0.0123872026588431	0.00951295501467604
1	C	26	50	20120531	3	2284	45.36	0.0120254468295881	0.0107757063045190
1	C	26	50	20120531	3	2286	45.4	0.0109989399153396	0.0125199266016718
1	C	26	50	20120531	3	2288	45.44	0.0100035810548023	0.0141161848048614
1	C	26	50	20120531	3	2290	45.48	0.00784892062650979	0.0143721221043119
1	C	26	50	20120531	3	2292	45.52	0.00561437834514649	0.0138391757233316
1	C	26	50	20120531	3	2294	45.56	0.00333168916305229	0.0132026028435684
1	C	26	50	20120531	3	2296	45.6	0.00132129973132519	0.0137533541732990
1	C	26	50	20120531	3	2298	45.64	-0.000816397205286731	0.0140831204917731
1	C	26	50	20120531	3	2300	45.68	-0.0032449978716788	0.0147187529195173
1	C	26	50	20120531	3	2302	45.72	-0.00523273160213668	0.0133989381124326
1	C	26	50	20120531	3	2304	45.76	-0.00626704002550202	0.0121821819973856
1	C	26	50	20120531	3	2306	45.8	-0.00668479305497279	0.0121689506152960
1	C	26	50	20120531	3	2308	45.84	-0.00653909158138895	0.0118114466191162
1	C	26	50	20120531	3	2310	45.88	-0.00683244260773879	0.0116542277902804
1	C	26	50	20120531	3	2312	45.92	-0.00648092002782108	0.0117892484159344
1	C	26	50	20120531	3	2314	45.96	-0.00652986383789447	0.0114124842452487
1	C	26	50	20120531	3	2316	46	-0.00639152334590279	0.0109290134186413
1	C	26	50	20120531	3	2318	46.04	-0.00610425414497794	0.0111770183942204
1	C	26	50	20120531	3	2320	46.08	-0.00623092101111901	0.011550997271295
1	C	26	50	20120531	3	2322	46.12	-0.00598710847164555	0.0113751645635513
1	C	26	50	20120531	3	2324	46.16	-0.00597914432796905	0.0112487883182972
1	C	26	50	20120531	3	2326	46.2	-0.0058801578638843	0.0112124882845783
1	C	26	50	20120531	3	2328	46.24	-0.00587118397172427	0.0115924118083623
1	C	26	50	20120531	3	2330	46.28	-0.00595097036537945	0.0110935133260029
1	C	26	50	20120531	3	2332	46.32	-0.00596032821652167	0.0111396152739227
1	C	26	50	20120531	3	2334	46.36	-0.00592557533243992	0.0106832443147042
1	C	26	50	20120531	3	2336	46.4	-0.00492620788356013	0.0106526951804366
1	C	26	50	20120531	3	2338	46.44	-0.00427320177149148	0.0103323999209004
1	C	26	50	20120531	3	2340	46.48	-0.00367470454128552	0.0102139050171188
1	C	26	50	20120531	3	2342	46.52	-0.00287136618403374	0.00984401180302587
1	C	26	50	20120531	3	2344	46.56	-0.00281773496310786	0.00870158604571032
1	C	26	50	20120531	3	2346	46.6	-0.00257759584336266	0.00781128769650821
1	C	26	50	20120531	3	2348	46.64	-0.00195739177847716	0.0060081095430468
1	C	26	50	20120531	3	2350	46.68	-0.00200213749559064	0.00469661031170887
1	C	26	50	20120531	3	2352	46.72	-0.00234350743634407	0.00309267292887561
1	C	26	50	20120531	3	2354	46.76	-0.00324608681612183	0.00105112837236940
1	C	26	50	20120531	3	2356	46.8	-0.00378341725914549	-0.000814219316400699
1	C	26	50	20120531	3	2358	46.84	-0.00462650774542202	-0.0016679871150731
1	C	26	50	20120531	3	2360	46.88	-0.00581849178860381	-0.0026647389759693
1	C	26	50	20120531	3	2362	46.92	-0.00721472362553133	-0.0034438504406841
1	C	26	50	20120531	3	2364	46.96	-0.00834056490040092	-0.0044622397690846
1	C	26	50	20120531	3	2366	47	-0.00807620595918652	-0.0055772481680664
1	C	26	50	20120531	3	2368	47.04	-0.00787218443961077	-0.0063670369451771
1	C	26	50	20120531	3	2370	47.08	-0.00731060023399241	-0.0079690580686333
1	C	26	50	20120531	3	2372	47.12	-0.0068299090441418	-0.0094210311331218
1	C	26	50	20120531	3	2374	47.16	-0.00613758079468205	-0.0123188254331024
1	C	26	50	20120531	3	2376	47.2	-0.00608094154150901	-0.014377566826527
1	C	26	50	20120531	3	2378	47.24	-0.00703136376610185	-0.0170703001599635
1	C	26	50	20120531	3	2380	47.28	-0.00821817178764535	-0.0184193184771112
1	C	26	50	20120531	3	2382	47.32	-0.0103179253743788	-0.0200355524468693
1	C	26	50	20120531	3	2384	47.36	-0.0123203103573429	-0.0216511500205243
1	C	26	50	20120531	3	2386	47.4	-0.0149072605163138	-0.0235324076118711
1	C	26	50	20120531	3	2388	47.44	-0.0167924071949572	-0.0244655057203249
1	C	26	50	20120531	3	2390	47.48	-0.0190376833572588	-0.0250934872526967
1	C	26	50	20120531	3	2392	47.52	-0.0218376847894013	-0.0264792751224661
1	C	26	50	20120531	3	2394	47.56	-0.0237245992349976	-0.027372563119139
1	C	26	50	20120531	3	2396	47.6	-0.0258635265374088	-0.0286370821759349
1	C	26	50	20120531	3	2398	47.64	-0.0268994379718471	-0.0302269410627548
1	C	26	50	20120531	3	2400	47.68	-0.0280126361774691	-0.0320818942818414
1	C	26	50	20120531	3	2402	47.72	-0.0292265970994101	-0.0343635864433742
1	C	26	50	20120531	3	2404	47.76	-0.0293975755191011	-0.0354976442990412
1	C	26	50	20120531	3	2406	47.8	-0.0297170463628411	-0.0372672497296386
1	C	26	50	20120531	3	2408	47.84	-0.02983435537784	-0.0388361075450572
1	C	26	50	20120531	3	2410	47.88	-0.0286419612127251	-0.0396415728795068
1	C	26	50	20120531	3	2412	47.92	-0.027510802494861	-0.0412655850238579
1	C	26	50	20120531	3	2414	47.96	-0.0269010643174438	-0.0429258010354058
1	C	26	50	20120531	3	2416	48	-0.0265730374816514	-0.0443703494786918
1	C	26	50	20120531	3	2418	48.04	-0.02705493075303	-0.045447909502542
1	C	26	50	20120531	3	2420	48.08	-0.0275532996124103	-0.045598664668291
1	C	26	50	20120531	3	2422	48.12	-0.0278095551099123	-0.0440154525852143
1	C	26	50	20120531	3	2424	48.16	-0.0281577344889686	-0.0439455904352331
1	C	26	50	20120531	3	2426	48.2	-0.0293587553568139	-0.0430894962552505
1	C	26	50	20120531	3	2428	48.24	-0.0306445583277235	-0.041485495232807
1	C	26	50	20120531	3	2430	48.28	-0.0323949304538727	-0.0399814791092232
1	C	26	50	20120531	3	2432	48.32	-0.0338362969166434	-0.0382115908359132
1	C	26	50	20120531	3	2434	48.36	-0.0355290398401258	-0.0360825630284387
1	C	26	50	20120531	3	2436	48.4	-0.0373503206342924	-0.0337759241396657
1	C	26	50	20120531	3	2438	48.44	-0.0386483565525165	-0.0316719279122451
1	C	26	50	20120531	3	2440	48.48	-0.0397971222292322	-0.0296466326695706
1	C	26	50	20120531	3	2442	48.52	-0.040820235030931	-0.0271347772507616
1	C	26	50	20120531	3	2444	48.56	-0.0421724211864584	-0.0240094501307308
1	C	26	50	20120531	3	2446	48.6	-0.0433674316466637	-0.0218198232721086
1	C	26	50	20120531	3	2448	48.64	-0.0442289776199292	-0.0192084708581188
1	C	26	50	20120531	3	2450	48.68	-0.0444677039403256	-0.0170672030322619
1	C	26	50	20120531	3	2452	48.72	-0.0451571471941181	-0.0141561716933375
1	C	26	50	20120531	3	2454	48.76	-0.0455050437304619	-0.0114899548641955
1	C	26	50	20120531	3	2456	48.8	-0.0465664110090229	-0.0081671186780437
1	C	26	50	20120531	3	2458	48.84	-0.0467784723327007	-0.0059306106398287
1	C	26	50	20120531	3	2460	48.88	-0.0473015192187444	-0.0024531302006314
1	C	26	50	20120531	3	2462	48.92	-0.0479063076486933	0.000287827815282001
1	C	26	50	20120531	3	2464	48.96	-0.04916891751718	0.00228738437112131
1	C	26	50	20120531	3	2466	49	-0.0493009343532275	0.00434471155098357
1	C	26	50	20120531	3	2468	49.04	-0.0503902323496454	0.00725834504286274
1	C	26	50	20120531	3	2470	49.08	-0.0509615746288441	0.00934402720465058
1	C	26	50	20120531	3	2472	49.12	-0.0501906868159945	0.0121774040768651
1	C	26	50	20120531	3	2474	49.16	-0.0494560735810198	0.0147627986009175
1	C	26	50	20120531	3	2476	49.2	-0.0483630986293398	0.0158762796492519
1	C	26	50	20120531	3	2478	49.24	-0.0469406119176268	0.0181792557248984
1	C	26	50	20120531	3	2480	49.28	-0.0450738500152943	0.0198480277284986
1	C	26	50	20120531	3	2482	49.32	-0.0429434079942574	0.0210132689932159
1	C	26	50	20120531	3	2484	49.36	-0.0405683070269299	0.0227740355890486
1	C	26	50	20120531	3	2486	49.4	-0.0379389304610877	0.0243691977767273
1	C	26	50	20120531	3	2488	49.44	-0.0360163071230415	0.0257858155021564
1	C	26	50	20120531	3	2490	49.48	-0.0337431568114255	0.0281344848180032
1	C	26	50	20120531	3	2492	49.52	-0.0313597897658259	0.0301880572608573
1	C	26	50	20120531	3	2494	49.56	-0.0297612476077331	0.0321875289638829
1	C	26	50	20120531	3	2496	49.6	-0.0273667641364265	0.0346784618001433
1	C	26	50	20120531	3	2498	49.64	-0.026115263622579	0.0361491654161587
1	C	26	50	20120531	3	2500	49.68	-0.0242645813284507	0.0384020500474259
1	C	26	50	20120531	3	2502	49.72	-0.0217663447862474	0.040495538668078
1	C	26	50	20120531	3	2504	49.76	-0.0198669781902344	0.0425002641744878
1	C	26	50	20120531	3	2506	49.8	-0.0180842205735069	0.0435407010923257
1	C	26	50	20120531	3	2508	49.84	-0.0157278579358808	0.0446696677791681
1	C	26	50	20120531	3	2510	49.88	-0.0122100724101559	0.0447482273425579
1	C	26	50	20120531	3	2512	49.92	-0.0106185871777393	0.0452096145172822
1	C	26	50	20120531	3	2514	49.96	-0.00753093470701014	0.0454375857435367
1	C	26	50	20120531	3	2516	50	-0.00554255043831356	0.0457129331241308
1	C	26	50	20120531	3	2518	50.04	-0.00280378445342183	0.0456621628572416
1	C	26	50	20120531	3	2520	50.08	-0.00080415718690439	0.0454076751266925
1	C	26	50	20120531	3	2522	50.12	0.00249555660750263	0.0456484449856865
1	C	26	50	20120531	3	2524	50.16	0.0047314282496145	0.0451992907582768
1	C	26	50	20120531	3	2526	50.2	0.00727842687544849	0.0446273827936532
1	C	26	50	20120531	3	2528	50.24	0.00991678369741169	0.043788188465741
1	C	26	50	20120531	3	2530	50.28	0.0121163807616487	0.0430081789754141
1	C	26	50	20120531	3	2532	50.32	0.0146187609495898	0.0429030321970516
1	C	26	50	20120531	3	2534	50.36	0.0172503083332502	0.042379794392177
1	C	26	50	20120531	3	2536	50.4	0.0198042012502007	0.0424314485425427
1	C	26	50	20120531	3	2538	50.44	0.0222001406543698	0.0422225904125836
1	C	26	50	20120531	3	2540	50.48	0.0247410411913228	0.0422822871954785
1	C	26	50	20120531	3	2542	50.52	0.0274743935666977	0.0424557093762052
1	C	26	50	20120531	3	2544	50.56	0.0298538927382042	0.0420966971212612
1	C	26	50	20120531	3	2546	50.6	0.0323278755178128	0.0416637073548694
1	C	26	50	20120531	3	2548	50.64	0.0347481464663225	0.0404842673859859
1	C	26	50	20120531	3	2550	50.68	0.0375150199457664	0.0395258902101047
1	C	26	50	20120531	3	2552	50.72	0.0398042074391797	0.0387661746843979
1	C	26	50	20120531	3	2554	50.76	0.0421240833668966	0.0380084390576784
1	C	26	50	20120531	3	2556	50.8	0.0437145079391413	0.0374122066197819
1	C	26	50	20120531	3	2558	50.84	0.0464149487364928	0.0362444904813304
1	C	26	50	20120531	3	2560	50.88	0.0487563207103577	0.035346182026511
1	C	26	50	20120531	3	2562	50.92	0.0506747721183949	0.0344199428538347
1	C	26	50	20120531	3	2564	50.96	0.0525295132054472	0.0336094570612387
1	C	26	50	20120531	3	2566	51	0.0550437727873122	0.0322624893537565
1	C	26	50	20120531	3	2568	51.04	0.0568795634126287	0.0315541097803638
1	C	26	50	20120531	3	2570	51.08	0.0596565838743827	0.0302946818923924
1	C	26	50	20120531	3	2572	51.12	0.0619898241202639	0.029142451392449
1	C	26	50	20120531	3	2574	51.16	0.0639735414842046	0.0285770488102122
1	C	26	50	20120531	3	2576	51.2	0.0671307732622026	0.028367179517556
1	C	26	50	20120531	3	2578	51.24	0.070048154420022	0.027798665665482
1	C	26	50	20120531	3	2580	51.28	0.0725401401382797	0.0274175351104225
1	C	26	50	20120531	3	2582	51.32	0.0742791985559299	0.0271706134224321
1	C	26	50	20120531	3	2584	51.36	0.0762009733658387	0.0260284945494596
1	C	26	50	20120531	3	2586	51.4	0.0784202279985926	0.0255106802535967
1	C	26	50	20120531	3	2588	51.44	0.0805983997273597	0.0242053611355264
1	C	26	50	20120531	3	2590	51.48	0.083080061686612	0.0230882738426079
1	C	26	50	20120531	3	2592	51.52	0.0842669404188336	0.0219001223181801
1	C	26	50	20120531	3	2594	51.56	0.085335732318597	0.0208490080879463
1	C	26	50	20120531	3	2596	51.6	0.0859782095399832	0.0193157177436214
1	C	26	50	20120531	3	2598	51.64	0.0867433697879051	0.0173725175982426
1	C	26	50	20120531	3	2600	51.68	0.0870504662629744	0.0152287819697194
1	C	26	50	20120531	3	2602	51.72	0.0874793972364422	0.0146875624393992
1	C	26	50	20120531	3	2604	51.76	0.0865042262745078	0.0139156139663778
1	C	26	50	20120531	3	2606	51.8	0.085750450445763	0.0127009459376556
1	C	26	50	20120531	3	2608	51.84	0.0840848604226781	0.0121685652421003
1	C	26	50	20120531	3	2610	51.88	0.0821258210854007	0.0111502607665135
1	C	26	50	20120531	3	2612	51.92	0.0797456996599268	0.00983815342334374
1	C	26	50	20120531	3	2614	51.96	0.0769708005185165	0.00817100776534021
1	C	26	50	20120531	3	2616	52	0.0747669608135923	0.00656863308849338
1	C	26	50	20120531	3	2618	52.04	0.0728482265628426	0.00532391302157069
1	C	26	50	20120531	3	2620	52.08	0.0701069149935386	0.00428771874441993
1	C	26	50	20120531	3	2622	52.12	0.0680635885279439	0.00310296133254186
1	C	26	50	20120531	3	2624	52.16	0.0647307821361773	0.0012926972620262
1	C	26	50	20120531	3	2626	52.2	0.0631133460848912	0.000114940207281901
1	C	26	50	20120531	3	2628	52.24	0.0605140215572495	-0.0019882782026794
1	C	26	50	20120531	3	2630	52.28	0.059510778456102	-0.0035620150548882
1	C	26	50	20120531	3	2632	52.32	0.058230137364695	-0.0065817145639453
1	C	26	50	20120531	3	2634	52.36	0.0566024482650817	-0.0086828823642412
1	C	26	50	20120531	3	2636	52.4	0.0549215140248451	-0.011172039655374
1	C	26	50	20120531	3	2638	52.44	0.0538525099930472	-0.013437751203652
1	C	26	50	20120531	3	2640	52.48	0.0522220631769873	-0.015248227406202
1	C	26	50	20120531	3	2642	52.52	0.0508117387019107	-0.0175380512957184
1	C	26	50	20120531	3	2644	52.56	0.048811970014037	-0.019053876102548
1	C	26	50	20120531	3	2646	52.6	0.0472381624511501	-0.0205108696251829
1	C	26	50	20120531	3	2648	52.64	0.0458577485929178	-0.0219540745655846
1	C	26	50	20120531	3	2650	52.68	0.0449803704988215	-0.0243357516259772
1	C	26	50	20120531	3	2652	52.72	0.044987943612448	-0.0261499684233997
1	C	26	50	20120531	3	2654	52.76	0.0454506530768531	-0.0283895382339771
1	C	26	50	20120531	3	2656	52.8	0.0468770430179982	-0.0311401694706572
1	C	26	50	20120531	3	2658	52.84	0.0476464812619463	-0.0342090482563459
1	C	26	50	20120531	3	2660	52.88	0.0480234398869969	-0.0370366975636328
1	C	26	50	20120531	3	2662	52.92	0.0486018390918718	-0.0391618504259464
1	C	26	50	20120531	3	2664	52.96	0.048796261636893	-0.0416323719178611
1	C	26	50	20120531	3	2666	53	0.0482792923336336	-0.0439755151942129
1	C	26	50	20120531	3	2668	53.04	0.0474670812004915	-0.0460923383386442
1	C	26	50	20120531	3	2670	53.08	0.045838571857012	-0.0473009676754551
1	C	26	50	20120531	3	2672	53.12	0.0438185869862642	-0.0480854955781138
1	C	26	50	20120531	3	2674	53.16	0.0416497349248732	-0.0481375527793447
1	C	26	50	20120531	3	2676	53.2	0.0395900672215652	-0.04719088529176
1	C	26	50	20120531	3	2678	53.24	0.0386913981422874	-0.0460836338541678
1	C	26	50	20120531	3	2680	53.28	0.0377195576532924	-0.0449553672030387
1	C	26	50	20120531	3	2682	53.32	0.0360291269689844	-0.0427960257278547
1	C	26	50	20120531	3	2684	53.36	0.0348462292479409	-0.0401042611307084
1	C	26	50	20120531	3	2686	53.4	0.0331005523108188	-0.037943880208556
1	C	26	50	20120531	3	2688	53.44	0.0312630646292274	-0.0355078973473684
1	C	26	50	20120531	3	2690	53.48	0.0289984137411213	-0.0337006031253337
1	C	26	50	20120531	3	2692	53.52	0.0261302967127471	-0.0320083056791233
1	C	26	50	20120531	3	2694	53.56	0.0244398943127103	-0.0309582450379935
1	C	26	50	20120531	3	2696	53.6	0.0215715015126915	-0.0293184078438794
1	C	26	50	20120531	3	2698	53.64	0.0185584063809706	-0.0289072676770263
1	C	26	50	20120531	3	2700	53.68	0.0154172259269056	-0.0286485373057901
1	C	26	50	20120531	3	2702	53.72	0.0125529484883533	-0.0281912513503968
1	C	26	50	20120531	3	2704	53.76	0.0103336231449212	-0.0285341981392723
1	C	26	50	20120531	3	2706	53.8	0.0078284852405335	-0.0278203031329863
1	C	26	50	20120531	3	2708	53.84	0.00496965252419619	-0.0278788515744686
1	C	26	50	20120531	3	2710	53.88	0.00230937539201621	-0.0267624713883313
1	C	26	50	20120531	3	2712	53.92	-0.00072220351096487	-0.0263115493939686
1	C	26	50	20120531	3	2714	53.96	-0.00323391750841761	-0.0258092914472918
1	C	26	50	20120531	3	2716	54	-0.0058876185475326	-0.0248131901246343
1	C	26	50	20120531	3	2718	54.04	-0.00645811229859391	-0.0241465298513316
1	C	26	50	20120531	3	2720	54.08	-0.00607054707182557	-0.022619957021428
1	C	26	50	20120531	3	2722	54.12	-0.00584073736793994	-0.0208554427596551
1	C	26	50	20120531	3	2724	54.16	-0.00603172690953842	-0.0182382284304493
1	C	26	50	20120531	3	2726	54.2	-0.00644163671059226	-0.0154613493900516
1	C	26	50	20120531	3	2728	54.24	-0.00611056931564072	-0.0130522365865491
1	C	26	50	20120531	3	2730	54.28	-0.00584292939896162	-0.0104310624593686
1	C	26	50	20120531	3	2732	54.32	-0.00593011566508192	-0.0076687498186634
1	C	26	50	20120531	3	2734	54.36	-0.00614083348587551	-0.005976643291284
1	C	26	50	20120531	3	2736	54.4	-0.00618092644036878	-0.0038460598488908
1	C	26	50	20120531	3	2738	54.44	-0.00531853901003367	-0.0030972337676143
1	C	26	50	20120531	3	2740	54.48	-0.00332714953751706	-0.0019113803402254
1	C	26	50	20120531	3	2742	54.52	-0.00238076489264479	-0.0005697230046698
1	C	26	50	20120531	3	2744	54.56	-0.00098713520867204	0.000979470171164001
1	C	26	50	20120531	3	2746	54.6	-0.00044113563651103	0.00260015891364355
1	C	26	50	20120531	3	2748	54.64	-0.00071593147381575	0.00388139397474671
1	C	26	50	20120531	3	2750	54.68	0.000174626383575060	0.00526593662947443
1	C	26	50	20120531	3	2752	54.72	9.75001256306885e-05	0.00548634676291775
1	C	26	50	20120531	3	2754	54.76	-0.0007813126881246	0.00717042833543747
1	C	26	50	20120531	3	2756	54.8	-0.00189171994328124	0.00850669539600003
1	C	26	50	20120531	3	2758	54.84	-0.00297254962888762	0.0102529210479843
1	C	26	50	20120531	3	2760	54.88	-0.00473192322436131	0.0113061240716498
1	C	26	50	20120531	3	2762	54.92	-0.00746651020817623	0.0119570625327795
1	C	26	50	20120531	3	2764	54.96	-0.00862984935565215	0.0118621475895409
1	C	26	50	20120531	3	2766	55	-0.00961398643157197	0.0112713740159951
1	C	26	50	20120531	3	2768	55.04	-0.00980272030253847	0.0122442610230263
1	C	26	50	20120531	3	2770	55.08	-0.00955102564377512	0.0120802617472657
1	C	26	50	20120531	3	2772	55.12	-0.0106081361395134	0.0137624829218441
1	C	26	50	20120531	3	2774	55.16	-0.0110119945207338	0.0158213501802758
1	C	26	50	20120531	3	2776	55.2	-0.0115580824812425	0.0186618935797176
1	C	26	50	20120531	3	2778	55.24	-0.0115224605629267	0.0210580500656685
1	C	26	50	20120531	3	2780	55.28	-0.00995441592030642	0.0237407778381512
1	C	26	50	20120531	3	2782	55.32	-0.00879659927679156	0.0265298898258634
1	C	26	50	20120531	3	2784	55.36	-0.00675658207093275	0.0297589777949655
1	C	26	50	20120531	3	2786	55.4	-0.00504849493029853	0.0319497360244377
1	C	26	50	20120531	3	2788	55.44	-0.0029367205282849	0.0332838343885023
1	C	26	50	20120531	3	2790	55.48	-0.00116329672106904	0.0334753189048476
1	C	26	50	20120531	3	2792	55.52	0.00161662287848775	0.0333194725702741
1	C	26	50	20120531	3	2794	55.56	0.00424929456193026	0.0331544621318164
1	C	26	50	20120531	3	2796	55.6	0.00634633992969179	0.0325888686307488
1	C	26	50	20120531	3	2798	55.64	0.00894548768063819	0.0324268351118399
1	C	26	50	20120531	3	2800	55.68	0.0111604926016373	0.0323349890120315
1	C	26	50	20120531	3	2802	55.72	0.0135160491375328	0.0322153041182479
1	C	26	50	20120531	3	2804	55.76	0.0154670493778148	0.0322156357513283
1	C	26	50	20120531	3	2806	55.8	0.0171198230904907	0.0329301141207087
1	C	26	50	20120531	3	2808	55.84	0.0186471405038349	0.0339048233419149
1	C	26	50	20120531	3	2810	55.88	0.0197484034540973	0.0339750949067225
1	C	26	50	20120531	3	2812	55.92	0.0213896124353669	0.0348695708427878
1	C	26	50	20120531	3	2814	55.96	0.0215237081653511	0.035121272572619
1	C	26	50	20120531	3	2816	56	0.0212077021448388	0.0357752756345384
1	C	26	50	20120531	3	2818	56.04	0.0214965976913604	0.0362663188676656
1	C	26	50	20120531	3	2820	56.08	0.0202677238874041	0.0379323260837514
1	C	26	50	20120531	3	2822	56.12	0.0199922350854538	0.039313447048765
1	C	26	50	20120531	3	2824	56.16	0.0183662359710475	0.0404842108174434
1	C	26	50	20120531	3	2826	56.2	0.0168583307601672	0.0424704030551183
1	C	26	50	20120531	3	2828	56.24	0.015300284607433	0.0439165849150688
1	C	26	50	20120531	3	2830	56.28	0.0126324980012368	0.0441693190208005
1	C	26	50	20120531	3	2832	56.32	0.0102576091659436	0.0449789562852591
1	C	26	50	20120531	3	2834	56.36	0.00771358038859059	0.0452598190987464
1	C	26	50	20120531	3	2836	56.4	0.00455111602041193	0.045121933276415
1	C	26	50	20120531	3	2838	56.44	0.00186913071004947	0.0446777995071518
1	C	26	50	20120531	3	2840	56.48	-0.000573993929628171	0.0447195895179199
1	C	26	50	20120531	3	2842	56.52	-0.00282563405296049	0.0446220794927943
1	C	26	50	20120531	3	2844	56.56	-0.00567697143741713	0.0443935425811148
1	C	26	50	20120531	3	2846	56.6	-0.00918789802736457	0.044076617321787
1	C	26	50	20120531	3	2848	56.64	-0.0117836163104223	0.0437188920011847
1	C	26	50	20120531	3	2850	56.68	-0.0145365951416159	0.0426389278142785
1	C	26	50	20120531	3	2852	56.72	-0.0170547438107774	0.0427259019483644
1	C	26	50	20120531	3	2854	56.76	-0.0197621849652626	0.0418047539445127
1	C	26	50	20120531	3	2856	56.8	-0.0220384819020549	0.0414826173082076
1	C	26	50	20120531	3	2858	56.84	-0.0248957660545413	0.0423223702504769
1	C	26	50	20120531	3	2860	56.88	-0.0276598464621995	0.0420383961671524
1	C	26	50	20120531	3	2862	56.92	-0.0303927293186717	0.0422658865607957
1	C	26	50	20120531	3	2864	56.96	-0.0332655698203443	0.0423327717912281
1	C	26	50	20120531	3	2866	57	-0.0362924155626641	0.0423388484547736
1	C	26	50	20120531	3	2868	57.04	-0.038686073628225	0.04196737436205
1	C	26	50	20120531	3	2870	57.08	-0.0413916975182826	0.0432581765779026
1	C	26	50	20120531	3	2872	57.12	-0.0430338681647746	0.0440111180206457
1	C	26	50	20120531	3	2874	57.16	-0.0454117056353453	0.0464194035092142
1	C	26	50	20120531	3	2876	57.2	-0.0478500643753177	0.0481648541721664
1	C	26	50	20120531	3	2878	57.24	-0.0499295947081092	0.0503446522465301
1	C	26	50	20120531	3	2880	57.28	-0.0509771592623015	0.0523167164907169
1	C	26	50	20120531	3	2882	57.32	-0.050364988637557	0.0543576670775269
1	C	26	50	20120531	3	2884	57.36	-0.0500909189989166	0.0566018776299093
1	C	26	50	20120531	3	2886	57.4	-0.049517931282238	0.0585043675165748
1	C	26	50	20120531	3	2888	57.44	-0.0483955406884606	0.0592767402536648
1	C	26	50	20120531	3	2890	57.48	-0.0477774940063645	0.060409702093821
1	C	26	50	20120531	3	2892	57.52	-0.0467871485329059	0.0613242457203364
1	C	26	50	20120531	3	2894	57.56	-0.0446623987214575	0.0622576620268417
1	C	26	50	20120531	3	2896	57.6	-0.0429454020353803	0.0630016797820062
1	C	26	50	20120531	3	2898	57.64	-0.0411163854930276	0.064103083446518
1	C	26	50	20120531	3	2900	57.68	-0.0397086066023633	0.066255021513703
1	C	26	50	20120531	3	2902	57.72	-0.0384435925708205	0.0683787460203187
1	C	26	50	20120531	3	2904	57.76	-0.0367469605600415	0.069542219518083
1	C	26	50	20120531	3	2906	57.8	-0.0339491511589207	0.0709659790220022
1	C	26	50	20120531	3	2908	57.84	-0.0317247346466641	0.0717440793240198
1	C	26	50	20120531	3	2910	57.88	-0.0294540026402397	0.0731074519088256
1	C	26	50	20120531	3	2912	57.92	-0.0282066662782267	0.0743236755724665
1	C	26	50	20120531	3	2914	57.96	-0.0280242327286805	0.0764341064715959
1	C	26	50	20120531	3	2916	58	-0.0284979235613974	0.0778898272020246
1	C	26	50	20120531	3	2918	58.04	-0.0296635183795053	0.0797144455401984
1	C	26	50	20120531	3	2920	58.08	-0.0316564281316015	0.0811271034676528
1	C	26	50	20120531	3	2922	58.12	-0.0334208009720181	0.082348276878762
1	C	26	50	20120531	3	2924	58.16	-0.0353495761390607	0.083154590741349
1	C	26	50	20120531	3	2926	58.2	-0.0368649766818216	0.085335095922494
1	C	26	50	20120531	3	2928	58.24	-0.0377042417204119	0.0860620724042319
1	C	26	50	20120531	3	2930	58.28	-0.0389431635117288	0.0876231520450574
1	C	26	50	20120531	3	2932	58.32	-0.0390296426710679	0.0896432854082293
1	C	26	50	20120531	3	2934	58.36	-0.038692989132545	0.091851084911128
1	C	26	50	20120531	3	2936	58.4	-0.0381076461390788	0.0942040534362044
1	C	26	50	20120531	3	2938	58.44	-0.0379691239206444	0.0961284445412036
1	C	26	50	20120531	3	2940	58.48	-0.0379173637042615	0.0983459314070046
1	C	26	50	20120531	3	2942	58.52	-0.0368332982980244	0.101398440670709
1	C	26	50	20120531	3	2944	58.56	-0.0368424906861798	0.103514245581375
1	C	26	50	20120531	3	2946	58.6	-0.0366283080421584	0.105913388179263
1	C	26	50	20120531	3	2948	58.64	-0.0373175957324591	0.108377655311698
1	C	26	50	20120531	3	2950	58.68	-0.0372769370925408	0.111530008052906
1	C	26	50	20120531	3	2952	58.72	-0.0380849480114027	0.113527372577724
1	C	26	50	20120531	3	2954	58.76	-0.0380859379608964	0.115950344674138
1	C	26	50	20120531	3	2956	58.8	-0.0383813671740761	0.118494090608778
1	C	26	50	20120531	3	2958	58.84	-0.0393363855927467	0.120456594769283
1	C	26	50	20120531	3	2960	58.88	-0.0405375478819483	0.121487061481506
1	C	26	50	20120531	3	2962	58.92	-0.0421925313033154	0.122350792414726
1	C	26	50	20120531	3	2964	58.96	-0.0439146898688952	0.122792380599577
1	C	26	50	20120531	3	2966	59	-0.0455418132830836	0.123420927817374
1	C	26	50	20120531	3	2968	59.04	-0.045999169949155	0.124496578652914
1	C	26	50	20120531	3	2970	59.08	-0.0463270553635912	0.125389159542806
1	C	26	50	20120531	3	2972	59.12	-0.0451707236443169	0.126224464783422
1	C	26	50	20120531	3	2974	59.16	-0.0447181753043575	0.128400939455914
1	C	26	50	20120531	3	2976	59.2	-0.0430446656853233	0.131524017976381
1	C	26	50	20120531	3	2978	59.24	-0.0420250177068523	0.133482703760267
1	C	26	50	20120531	3	2980	59.28	-0.0409236281844761	0.135633439745924
1	C	26	50	20120531	3	2982	59.32	-0.0394884135507018	0.138457412097949
1	C	26	50	20120531	3	2984	59.36	-0.0381344454860858	0.139986742644299
1	C	26	50	20120531	3	2986	59.4	-0.0358365605792639	0.142348267161428
1	C	26	50	20120531	3	2988	59.44	-0.0344907949533096	0.143399876366409
1	C	26	50	20120531	3	2990	59.48	-0.0330246797531974	0.144798109315527
1	C	26	50	20120531	3	2992	59.52	-0.0313182189581599	0.146261325377836
1	C	26	50	20120531	3	2994	59.56	-0.0307224814950103	0.147281326909698
1	C	26	50	20120531	3	2996	59.6	-0.0296105560815944	0.148455477719858
1	C	26	50	20120531	3	2998	59.64	-0.0280049287135541	0.149318642967653
1	C	26	50	20120531	3	3000	59.68	-0.0263058925397191	0.150194606848187
1	C	26	50	20120531	3	3002	59.72	-0.0258360907942987	0.151070287886008
1	C	26	50	20120531	3	3004	59.76	-0.0247412066543095	0.152593678735396
1	C	26	50	20120531	3	3006	59.8	-0.0245251148219789	0.153204336151629
1	C	26	50	20120531	3	3008	59.84	-0.0240304229178608	0.153956414924099
1	C	26	50	20120531	3	3010	59.88	-0.0244139576359764	0.153872693481207
1	C	26	50	20120531	3	3012	59.92	-0.0253004574075499	0.154206660013961
1	C	26	50	20120531	3	3014	59.96	-0.0258866489291536	0.154099886890002
1	C	26	50	20120531	3	3016	60	-0.0268514961320826	0.154330050147278
1	C	26	50	20120531	3	3018	60.04	-0.0283269451417065	0.154034055248673
1	C	26	50	20120531	3	3020	60.08	-0.0303486341397969	0.154034691644776
1	C	26	50	20120531	3	3022	60.12	-0.0327086737326852	0.154508736030884
1	C	26	50	20120531	3	3024	60.16	-0.0353803352840423	0.154193154274440
1	C	26	50	20120531	3	3026	60.2	-0.0383327182275305	0.155070461657858
1	C	26	50	20120531	3	3028	60.24	-0.0406607965939091	0.154999468137027
1	C	26	50	20120531	3	3030	60.28	-0.0431834707464702	0.155947274066530
1	C	26	50	20120531	3	3032	60.32	-0.0449661576525196	0.156667745165881
1	C	26	50	20120531	3	3034	60.36	-0.0466638503234704	0.157676857253312
1	C	26	50	20120531	3	3036	60.4	-0.0476347786447176	0.159078979289727
1	C	26	50	20120531	3	3038	60.44	-0.0475180353151437	0.160310122906451
1	C	26	50	20120531	3	3040	60.48	-0.0475236214587151	0.161468434524712
1	C	26	50	20120531	3	3042	60.52	-0.0473998777720075	0.163719155409229
1	C	26	50	20120531	3	3044	60.56	-0.0471389553697496	0.166197564677288
1	C	26	50	20120531	3	3046	60.6	-0.0463093069833835	0.167773917824587
1	C	26	50	20120531	3	3048	60.64	-0.0449202664224206	0.169007394893689
1	C	26	50	20120531	3	3050	60.68	-0.0436798597068632	0.170969050526057
1	C	26	50	20120531	3	3052	60.72	-0.0425948750618105	0.171648155878708
1	C	26	50	20120531	3	3054	60.76	-0.0412403413117696	0.172770758604520
1	C	26	50	20120531	3	3056	60.8	-0.0398039245964672	0.173942717383659
1	C	26	50	20120531	3	3058	60.84	-0.0385775185951773	0.174572325261627
1	C	26	50	20120531	3	3060	60.88	-0.0368222674322379	0.174743657234709
1	C	26	50	20120531	3	3062	60.92	-0.0357757493960818	0.175290957883347
1	C	26	50	20120531	3	3064	60.96	-0.0345954467569252	0.176232258430463
1	C	26	50	20120531	3	3066	61	-0.0342592881931491	0.177402802996039
1	C	26	50	20120531	3	3068	61.04	-0.0347054018613997	0.178230895747486
1	C	26	50	20120531	3	3070	61.08	-0.0350949469871554	0.179324860648660
1	C	26	50	20120531	3	3072	61.12	-0.0361546879201197	0.180089455211157
1	C	26	50	20120531	3	3074	61.16	-0.0376163483475104	0.181683910292055
1	C	26	50	20120531	3	3076	61.2	-0.0386513405431331	0.181999492048498
1	C	26	50	20120531	3	3078	61.24	-0.0403017277704225	0.182463354096957
1	C	26	50	20120531	3	3080	61.28	-0.042355590127057	0.183280345271940
1	C	26	50	20120531	3	3082	61.32	-0.0443020429636292	0.184175047482175
1	C	26	50	20120531	3	3084	61.36	-0.0463685625316469	0.184901599699844
1	C	26	50	20120531	3	3086	61.4	-0.047968108781369	0.185539339305796
1	C	26	50	20120531	3	3088	61.44	-0.0503240471549263	0.186856113553722
1	C	26	50	20120531	3	3090	61.48	-0.0527027543668379	0.188220829641412
1	C	26	50	20120531	3	3092	61.52	-0.0544964014279957	0.189063276660517
1	C	26	50	20120531	3	3094	61.56	-0.0544379944078697	0.190089005757307
1	C	26	50	20120531	3	3096	61.6	-0.0541502019479267	0.191748585372751
1	C	26	50	20120531	3	3098	61.64	-0.053785052006122	0.192887310133174
1	C	26	50	20120531	3	3100	61.68	-0.0535081489906093	0.194028297635297
1	C	26	50	20120531	3	3102	61.72	-0.0520271138374141	0.196084917708378
1	C	26	50	20120531	3	3104	61.76	-0.0517114613702924	0.197912364473676
1	C	26	50	20120531	3	3106	61.8	-0.0512552360750709	0.200543650227828
1	C	26	50	20120531	3	3108	61.84	-0.0501309362929843	0.202666384784950
1	C	26	50	20120531	3	3110	61.88	-0.0488595583004109	0.204335156788550
1	C	26	50	20120531	3	3112	61.92	-0.047620707219772	0.205803110466293
1	C	26	50	20120531	3	3114	61.96	-0.0458748605770225	0.206708914252993
1	C	26	50	20120531	3	3116	62	-0.0443708444534386	0.208255356783448
1	C	26	50	20120531	3	3118	62.04	-0.0423513474863699	0.210116461831531
1	C	26	50	20120531	3	3120	62.08	-0.0411181532599805	0.210752857934599
1	C	26	50	20120531	3	3122	62.12	-0.0397972777927241	0.212066662334044
1	C	26	50	20120531	3	3124	62.16	-0.0386192378952673	0.214477896457890
1	C	26	50	20120531	3	3126	62.2	-0.0372870487195118	0.215807257206521
1	C	26	50	20120531	3	3128	62.24	-0.0368168227100227	0.217183994109491
1	C	26	50	20120531	3	3130	62.28	-0.0348835927702587	0.218774984367161
1	C	26	50	20120531	3	3132	62.32	-0.0348553084990113	0.219470777439848
1	C	26	50	20120531	3	3134	62.36	-0.0346764104833711	0.220204047171939
1	C	26	50	20120531	3	3136	62.4	-0.034619134834095	0.220631846774557
1	C	26	50	20120531	3	3138	62.44	-0.0340548636227081	0.219624926718147
1	C	26	50	20120531	3	3140	62.48	-0.0337995980746998	0.220211118239751
1	C	26	50	20120531	3	3142	62.52	-0.0329885465966788	0.220377288333329
1	C	26	50	20120531	3	3144	62.56	-0.0328690455506582	0.220331326392552
1	C	26	50	20120531	3	3146	62.6	-0.0328846018998444	0.220655181298336
1	C	26	50	20120531	3	3148	62.64	-0.0331822938547239	0.221884839990819
1	C	26	50	20120531	3	3150	62.68	-0.0342217408230681	0.222357187320652
1	C	26	50	20120531	3	3152	62.72	-0.0352300750930402	0.223859082123892
1	C	26	50	20120531	3	3154	62.76	-0.0362412377901369	0.225426030751001
1	C	26	50	20120531	3	3156	62.8	-0.0370247121036916	0.226628112279018
1	C	26	50	20120531	3	3158	62.84	-0.038129212895905	0.228404364513359
1	C	26	50	20120531	3	3160	62.88	-0.039001075557108	0.231304209423005
1	C	26	50	20120531	3	3162	62.92	-0.0399528412845851	0.233233196722082
1	C	26	50	20120531	3	3164	62.96	-0.0406882323370191	0.234426792968725
1	C	26	50	20120531	3	3166	63	-0.041271595431498	0.236147183767352
1	C	26	50	20120531	3	3168	63.04	-0.0418860712243491	0.238656705733783
1	C	26	50	20120531	3	3170	63.08	-0.0419716311448727	0.240348812261162
1	C	26	50	20120531	3	3172	63.12	-0.0424666058917033	0.24232588282136
1	C	26	50	20120531	3	3174	63.16	-0.0420006225229013	0.244174967054163
1	C	26	50	20120531	3	3176	63.2	-0.0425762074427872	0.245808383718704
1	C	26	50	20120531	3	3178	63.24	-0.0424786267069835	0.246939754568602
1	C	26	50	20120531	3	3180	63.28	-0.0420359778619607	0.247798182200963
1	C	26	50	20120531	3	3182	63.32	-0.0413762472351136	0.248653074299417
1	C	26	50	20120531	3	3184	63.36	-0.0406698475607082	0.249086530756284
1	C	26	50	20120531	3	3186	63.4	-0.0396289863788017	0.249606961347238
1	C	26	50	20120531	3	3188	63.44	-0.0381879027587434	0.250243357450306
1	C	26	50	20120531	3	3190	63.48	-0.0361189083169916	0.250919351533120
1	C	26	50	20120531	3	3192	63.52	-0.0344847845456695	0.251037438365578
1	C	26	50	20120531	3	3194	63.56	-0.0327382307961387	0.252264975737718
1	C	26	50	20120531	3	3196	63.6	-0.031295025855737	0.251937585298029
1	C	26	50	20120531	3	3198	63.64	-0.030169311860088	0.25172969590436
1	C	26	50	20120531	3	3200	63.68	-0.0291185511832448	0.251807477650290
1	C	26	50	20120531	3	3202	63.72	-0.0281066813793669	0.252033044713489
1	C	26	50	20120531	3	3204	63.76	-0.0270764267991781	0.252237398573252
1	C	26	50	20120531	3	3206	63.8	-0.0259259640661875	0.252072642693235
1	C	26	50	20120531	3	3208	63.84	-0.0254705872991034	0.252279117873342
1	C	26	50	20120531	3	3210	63.88	-0.024926822184371	0.253016630246119
1	C	26	50	20120531	3	3212	63.92	-0.0256402929265882	0.252659541321620
1	C	26	50	20120531	3	3214	63.96	-0.0251792593052546	0.253365233889244
1	C	26	50	20120531	3	3216	64	-0.0247394388873565	0.253901220829384
1	C	26	50	20120531	3	3218	64.04	-0.0249996541828332	0.253997387351625
1	C	26	50	20120531	3	3220	64.08	-0.0247747942264159	0.254696008851437
1	C	26	50	20120531	3	3222	64.12	-0.0243243672068	0.256102444239217
1	C	26	50	20120531	3	3224	64.16	-0.0231830968619649	0.256678029159103
1	C	26	50	20120531	3	3226	64.2	-0.022326790549948	0.257547063393181
