# Supplementary material for: How Do Ants Make Sense of Gravity? A Boltzmann Walker Analysis of Lasius niger Trajectories on Various Inclines
Source: PLoS One. 2013 Oct 29;8(10):e76531. doi: 10.1371/journal.pone.0076531 (PMC3812222; doi:10.1371/journal.pone.0076531)
Supplement: Dataset S1 — Trajectories for . (ZIP) [file pone.0076531.s005.zip › Incline1/1-C-26-50-20120601-01.txt]

Pente	Colonie	Temperature	Humidite	Date	Indiv	Frame	Time	X	Y
1	C	26	50	20120601	1	10	0	0	0
1	C	26	50	20120601	1	12	0.04	0.000339078914782380	-0.0026887523222584
1	C	26	50	20120601	1	14	0.08	-0.0002886127038091	-0.0058966765853996
1	C	26	50	20120601	1	16	0.12	-0.00138332713817087	-0.0089632289897782
1	C	26	50	20120601	1	18	0.16	-0.00218836820855176	-0.0115708266667598
1	C	26	50	20120601	1	20	0.2	-0.00381725938969309	-0.0140571555307679
1	C	26	50	20120601	1	22	0.24	-0.00500859289463618	-0.0143163808767509
1	C	26	50	20120601	1	24	0.28	-0.00649104226139378	-0.0138326491277412
1	C	26	50	20120601	1	26	0.32	-0.00867359805220417	-0.0130538417189423
1	C	26	50	20120601	1	28	0.36	-0.0117471790979877	-0.0119016112189989
1	C	26	50	20120601	1	30	0.4	-0.0130406895328123	-0.0102264045436898
1	C	26	50	20120601	1	32	0.44	-0.0134149611520943	-0.0063454489751475
1	C	26	50	20120601	1	34	0.48	-0.0134783179196886	-0.0058008353322776
1	C	26	50	20120601	1	36	0.52	-0.0131411694064189	-0.0039127188051533
1	C	26	50	20120601	1	38	0.56	-0.0123703735174509	-0.000265652946624000
1	C	26	50	20120601	1	40	0.6	-0.0121139553853892	0.0033180844285823
1	C	26	50	20120601	1	42	0.64	-0.0116484952756053	0.00607042686367278
1	C	26	50	20120601	1	44	0.68	-0.0105888533375904	0.00875962466320334
1	C	26	50	20120601	1	46	0.72	-0.00912996476878197	0.0124347273056067
1	C	26	50	20120601	1	48	0.76	-0.00896652304671834	0.0153930799980950
1	C	26	50	20120601	1	50	0.8	-0.00879516385002576	0.0187627814539369
1	C	26	50	20120601	1	52	0.84	-0.00960811037422031	0.0217661750806199
1	C	26	50	20120601	1	54	0.88	-0.0115503417833088	0.0234752875260869
1	C	26	50	20120601	1	56	0.92	-0.0134777805185349	0.0252579532189329
1	C	26	50	20120601	1	58	0.96	-0.0163540434170284	0.0265850158705247
1	C	26	50	20120601	1	60	1	-0.0194640758173821	0.0273562925921039
1	C	26	50	20120601	1	62	1.04	-0.0216529510214960	0.0283703282640527
1	C	26	50	20120601	1	64	1.08	-0.0224964325378225	0.0300284491182079
1	C	26	50	20120601	1	66	1.12	-0.0220188031203344	0.0315828607420868
1	C	26	50	20120601	1	68	1.16	-0.0204959284588964	0.0327212107359156
1	C	26	50	20120601	1	70	1.2	-0.0186153991875342	0.033644176004195
1	C	26	50	20120601	1	72	1.24	-0.0171925730645663	0.0331184986809253
1	C	26	50	20120601	1	74	1.28	-0.0156655759705939	0.0332157258633384
1	C	26	50	20120601	1	76	1.32	-0.0146467694491925	0.0326663109654243
1	C	26	50	20120601	1	78	1.36	-0.0112971763424406	0.0322525403613452
1	C	26	50	20120601	1	80	1.4	-0.00830696318615895	0.0316956230604827
1	C	26	50	20120601	1	82	1.44	-0.00602237895789114	0.0309854827912048
1	C	26	50	20120601	1	84	1.48	-0.002797088152204	0.0291234938596454
1	C	26	50	20120601	1	86	1.52	0.000738410398389681	0.0279457721602401
1	C	26	50	20120601	1	88	1.56	0.00326910068111788	0.027503875309137
1	C	26	50	20120601	1	90	1.6	0.00711661963070948	0.0263384123805859
1	C	26	50	20120601	1	92	1.64	0.00981797966687648	0.0249969601059969
1	C	26	50	20120601	1	94	1.68	0.0131687182866139	0.0227437926320172
1	C	26	50	20120601	1	96	1.72	0.0146298837392578	0.0210122295462476
1	C	26	50	20120601	1	98	1.76	0.0155608605273680	0.0179562554593156
1	C	26	50	20120601	1	100	1.8	0.0160778970057716	0.0156970492934246
1	C	26	50	20120601	1	102	1.84	0.0155299599610302	0.0131373934562074
1	C	26	50	20120601	1	104	1.88	0.0143396871162589	0.0101418769990668
1	C	26	50	20120601	1	106	1.92	0.0139027658361637	0.00728113509442038
1	C	26	50	20120601	1	108	1.96	0.0128178024043145	0.00503934496854999
1	C	26	50	20120601	1	110	2	0.0120758211166798	0.0005959425241162
1	C	26	50	20120601	1	112	2.04	0.0114941197231367	-0.002450591687287
1	C	26	50	20120601	1	114	2.08	0.0108853290688063	-0.0058152603106138
1	C	26	50	20120601	1	116	2.12	0.00985747158060578	-0.0092639685748846
1	C	26	50	20120601	1	118	2.16	0.00932939009427998	-0.0128576408003665
1	C	26	50	20120601	1	120	2.2	0.00949880580798448	-0.0149300364257359
1	C	26	50	20120601	1	122	2.24	0.0101918411642255	-0.0182628428175024
1	C	26	50	20120601	1	124	2.28	0.0103274925291283	-0.0217895803150772
1	C	26	50	20120601	1	126	2.32	0.0102686612449336	-0.0249131538102907
1	C	26	50	20120601	1	128	2.36	0.00996955507649158	-0.028285770313838
1	C	26	50	20120601	1	130	2.4	0.00967073175076218	-0.0310432039177531
1	C	26	50	20120601	1	132	2.44	0.00791137936849198	-0.034349423094547
1	C	26	50	20120601	1	134	2.48	0.00701936416402508	-0.0358270641351925
1	C	26	50	20120601	1	136	2.52	0.00453409596018878	-0.0363890018942015
1	C	26	50	20120601	1	138	2.56	0.00249458787121238	-0.035314835982901
1	C	26	50	20120601	1	140	2.6	6.87166369957009e-05	-0.0336114864577007
1	C	26	50	20120601	1	142	2.64	-0.0015661142411076	-0.0323534020726136
1	C	26	50	20120601	1	144	2.68	-0.00360145040007496	-0.0294821242769275
1	C	26	50	20120601	1	146	2.72	-0.00510822424010537	-0.0270326356762192
1	C	26	50	20120601	1	148	2.76	-0.00539297614088919	-0.0245718333670119
1	C	26	50	20120601	1	150	2.8	-0.00560157264133922	-0.0216138642799523
1	C	26	50	20120601	1	152	2.84	-0.00658671380888832	-0.0185115039881745
1	C	26	50	20120601	1	154	2.88	-0.00712687267903672	-0.0161406456615341
1	C	26	50	20120601	1	156	2.92	-0.0069440855761	-0.0129950811454257
1	C	26	50	20120601	1	158	2.96	-0.00679347183170726	-0.0089109737986485
1	C	26	50	20120601	1	160	3	-0.0066654855043125	-0.0063380950646231
1	C	26	50	20120601	1	162	3.04	-0.00660707848418649	-0.0029630743980197
1	C	26	50	20120601	1	164	3.08	-0.00668809170810703	-7.81989389313995e-05
1	C	26	50	20120601	1	166	3.12	-0.00659727798419924	0.0029653512818552
1	C	26	50	20120601	1	168	3.16	-0.00811127138446557	0.00601946567795266
1	C	26	50	20120601	1	170	3.2	-0.00947329339531929	0.00925250637396161
1	C	26	50	20120601	1	172	3.24	-0.0105387336089399	0.0118473761288819
1	C	26	50	20120601	1	174	3.28	-0.0115984391865651	0.0142943969269239
1	C	26	50	20120601	1	176	3.32	-0.0129284243104837	0.0171573570255429
1	C	26	50	20120601	1	178	3.36	-0.0147359455137951	0.0192299287205007
1	C	26	50	20120601	1	180	3.4	-0.0172887339299534	0.0220643040274902
1	C	26	50	20120601	1	182	3.44	-0.0194185593538772	0.0226274240690373
1	C	26	50	20120601	1	184	3.48	-0.0196520177287537	0.0216191180833366
1	C	26	50	20120601	1	186	3.52	-0.0202708705125803	0.0196764199837725
1	C	26	50	20120601	1	188	3.56	-0.0207516819105838	0.0185337566385784
1	C	26	50	20120601	1	190	3.6	-0.0197467700374327	0.0162949575743925
1	C	26	50	20120601	1	192	3.64	-0.0180209203744551	0.0144879744793415
1	C	26	50	20120601	1	194	3.68	-0.0167433905528853	0.0139877530001945
1	C	26	50	20120601	1	196	3.72	-0.0141986334555478	0.0154772239372893
1	C	26	50	20120601	1	198	3.76	-0.0101473924319600	0.0174015584737460
1	C	26	50	20120601	1	200	3.8	-0.00931413780100982	0.0181317027938636
1	C	26	50	20120601	1	202	3.84	-0.00508707000937532	0.0192114431107629
1	C	26	50	20120601	1	204	3.88	-0.00199441588954009	0.0201135321826985
1	C	26	50	20120601	1	206	3.92	0.00109153245384638	0.0224139414607293
1	C	26	50	20120601	1	208	3.96	0.00495331128648298	0.0237550543240633
1	C	26	50	20120601	1	210	4	0.00849070488325028	0.0247810450503616
1	C	26	50	20120601	1	212	4.04	0.0112613967393126	0.0249875555858071
1	C	26	50	20120601	1	214	4.08	0.0132600128431329	0.0239573929294999
1	C	26	50	20120601	1	216	4.12	0.0156252072444560	0.0221534998910827
1	C	26	50	20120601	1	218	4.16	0.0176398251747346	0.0199731361312940
1	C	26	50	20120601	1	220	4.2	0.0190559479254169	0.0176766654380344
1	C	26	50	20120601	1	222	4.24	0.0205214974401041	0.0151340508742438
1	C	26	50	20120601	1	224	4.28	0.0220444640254237	0.0140691480617769
1	C	26	50	20120601	1	226	4.32	0.024256152615619	0.0138025688052695
1	C	26	50	20120601	1	228	4.36	0.0251244797429161	0.0141914775349222
1	C	26	50	20120601	1	230	4.4	0.0262792558272718	0.0153693053003446
1	C	26	50	20120601	1	232	4.44	0.0265823217936884	0.0173766400307770
1	C	26	50	20120601	1	234	4.48	0.0269638059021385	0.0200398163007598
1	C	26	50	20120601	1	236	4.52	0.0256088478880289	0.0215882387302021
1	C	26	50	20120601	1	238	4.56	0.0239204183159116	0.024258556778675
1	C	26	50	20120601	1	240	4.6	0.0224646268748048	0.0258017466179366
1	C	26	50	20120601	1	242	4.64	0.020085778241537	0.0280953181733932
1	C	26	50	20120601	1	244	4.68	0.0175214201442249	0.0296111783355619
1	C	26	50	20120601	1	246	4.72	0.0158773332383559	0.0312749228099479
1	C	26	50	20120601	1	248	4.76	0.0131197652841524	0.0335619819119499
1	C	26	50	20120601	1	250	4.8	0.0106747154048416	0.0350169408762432
1	C	26	50	20120601	1	252	4.84	0.00814623074372748	0.0365433138070598
1	C	26	50	20120601	1	254	4.88	0.00524357154909228	0.0378862368637537
1	C	26	50	20120601	1	256	4.92	0.00284246319435278	0.0395724602627136
1	C	26	50	20120601	1	258	4.96	9.62938014619809e-05	0.0411439838706973
1	C	26	50	20120601	1	260	5	-0.00237716571912856	0.0416511208541643
1	C	26	50	20120601	1	262	5.04	-0.00380071309101332	0.0418926685306176
1	C	26	50	20120601	1	264	5.08	-0.00453263932021951	0.0419027801575886
1	C	26	50	20120601	1	266	5.12	-0.0081286308559437	0.0423174982847545
1	C	26	50	20120601	1	268	5.16	-0.0102325563726861	0.0436066953682138
1	C	26	50	20120601	1	270	5.2	-0.0125988185052488	0.0452910237210002
1	C	26	50	20120601	1	272	5.24	-0.0140633780704424	0.0477172485086075
1	C	26	50	20120601	1	274	5.28	-0.0133301790490301	0.0509766572164869
1	C	26	50	20120601	1	276	5.32	-0.0124165970877370	0.0526399137871938
1	C	26	50	20120601	1	278	5.36	-0.0117104802560441	0.0564540477649141
1	C	26	50	20120601	1	280	5.4	-0.0106981861880975	0.0595360433813938
1	C	26	50	20120601	1	282	5.44	-0.0107445723929433	0.0608313215831713
1	C	26	50	20120601	1	284	5.48	-0.0114044444411466	0.0632787595742142
1	C	26	50	20120601	1	286	5.52	-0.01179858576098	0.0659451178247124
1	C	26	50	20120601	1	288	5.56	-0.0131098445760123	0.0681183398060111
1	C	26	50	20120601	1	290	5.6	-0.0143885764791101	0.0696753889381839
1	C	26	50	20120601	1	292	5.64	-0.0158728643234988	0.0707059970717633
1	C	26	50	20120601	1	294	5.68	-0.01773290871141	0.0709034919957487
1	C	26	50	20120601	1	296	5.72	-0.0197287883119871	0.0698483472568621
1	C	26	50	20120601	1	298	5.76	-0.0216389665706845	0.0691044709230539
1	C	26	50	20120601	1	300	5.8	-0.0246460088683584	0.0678746708092143
1	C	26	50	20120601	1	302	5.84	-0.026881739089114	0.0665632705728257
1	C	26	50	20120601	1	304	5.88	-0.0291528953596071	0.0638532838339282
1	C	26	50	20120601	1	306	5.92	-0.0311918377631585	0.0621548840561963
1	C	26	50	20120601	1	308	5.96	-0.0322430227040704	0.0593114662676889
1	C	26	50	20120601	1	310	6	-0.0334044455921693	0.0563033633098432
1	C	26	50	20120601	1	312	6.04	-0.0335305227312548	0.0541412429050091
1	C	26	50	20120601	1	314	6.08	-0.0344150638170445	0.0514820052197974
1	C	26	50	20120601	1	316	6.12	-0.035111387219818	0.0490495932478548
1	C	26	50	20120601	1	318	6.16	-0.0360627216121586	0.0462438006111744
1	C	26	50	20120601	1	320	6.2	-0.0357661468859933	0.0456101056560106
1	C	26	50	20120601	1	322	6.24	-0.0355613899753651	0.0439110482689721
1	C	26	50	20120601	1	324	6.28	-0.0348643311815392	0.0426904334722201
1	C	26	50	20120601	1	326	6.32	-0.0337720993990862	0.0401696324455223
1	C	26	50	20120601	1	328	6.36	-0.0319632156010074	0.0384262946176324
1	C	26	50	20120601	1	330	6.4	-0.0310739347784634	0.0359941534675869
1	C	26	50	20120601	1	332	6.44	-0.0303125646228886	0.0326691535346847
1	C	26	50	20120601	1	334	6.48	-0.0302796134468853	0.0304996085086481
1	C	26	50	20120601	1	336	6.52	-0.0311941217180617	0.0279139240708155
1	C	26	50	20120601	1	338	6.56	-0.0326132991700387	0.0251552035325586
1	C	26	50	20120601	1	340	6.6	-0.0347178964382233	0.0227072352114299
1	C	26	50	20120601	1	342	6.64	-0.0371782037726838	0.0209906627894214
1	C	26	50	20120601	1	344	6.68	-0.0396105803892874	0.019417138069247
1	C	26	50	20120601	1	346	6.72	-0.0429839747102941	0.0184514423381805
1	C	26	50	20120601	1	348	6.76	-0.046019654832606	0.0173154752942043
1	C	26	50	20120601	1	350	6.8	-0.0477413891341171	0.0164384507534986
1	C	26	50	20120601	1	352	6.84	-0.0498798921724596	0.0151742145394152
1	C	26	50	20120601	1	354	6.88	-0.0518363152146466	0.0129355144701786
1	C	26	50	20120601	1	356	6.92	-0.0534093449600741	0.0105439379148495
1	C	26	50	20120601	1	358	6.96	-0.0543145830613492	0.00792467297597826
1	C	26	50	20120601	1	360	7	-0.0550322257335754	0.00608442757794028
1	C	26	50	20120601	1	362	7.04	-0.0554332966998644	0.004059273756622
1	C	26	50	20120601	1	364	7.08	-0.0548992896587123	0.0016589290772061
1	C	26	50	20120601	1	366	7.12	-0.0536431144619344	-0.000408863283017702
1	C	26	50	20120601	1	368	7.16	-0.0521430581363253	-0.0019387595147929
1	C	26	50	20120601	1	370	7.2	-0.0500660026772679	-0.0028042582149652
1	C	26	50	20120601	1	372	7.24	-0.0488150600706708	-0.0030177337522054
1	C	26	50	20120601	1	374	7.28	-0.0474386767210912	-0.0036368057391343
1	C	26	50	20120601	1	376	7.32	-0.046160298371384	-0.0038201585274959
1	C	26	50	20120601	1	378	7.36	-0.0446518274750788	-0.0044595951897229
1	C	26	50	20120601	1	380	7.4	-0.0432262294935286	-0.0046686866649198
1	C	26	50	20120601	1	382	7.44	-0.0419392527253622	-0.0053631079504519
1	C	26	50	20120601	1	384	7.48	-0.0403239945629621	-0.0072285404920357
1	C	26	50	20120601	1	386	7.52	-0.0396582464574072	-0.0078399827967955
1	C	26	50	20120601	1	388	7.56	-0.0391117236262281	-0.0087802226837393
1	C	26	50	20120601	1	390	7.6	-0.0384404318035086	-0.0100423729328182
1	C	26	50	20120601	1	392	7.64	-0.0390937277586469	-0.0130255857319661
1	C	26	50	20120601	1	394	7.68	-0.0393241455743643	-0.0153230746589906
1	C	26	50	20120601	1	396	7.72	-0.0397293672574589	-0.0176933885134095
1	C	26	50	20120601	1	398	7.76	-0.0403711232299282	-0.0203668319738552
1	C	26	50	20120601	1	400	7.8	-0.0403482624676924	-0.0231488233962808
1	C	26	50	20120601	1	402	7.84	-0.0409961278427512	-0.0258911107729429
1	C	26	50	20120601	1	404	7.88	-0.0405085635749874	-0.0278173544977088
1	C	26	50	20120601	1	406	7.92	-0.0397247074237709	-0.0304572245281838
1	C	26	50	20120601	1	408	7.96	-0.0391373138206392	-0.0323738374585899
1	C	26	50	20120601	1	410	8	-0.0374797141041817	-0.033996647521413
1	C	26	50	20120601	1	412	8.04	-0.035354151119935	-0.0350048403700288
1	C	26	50	20120601	1	414	8.08	-0.0326504576313901	-0.0356987949650853
1	C	26	50	20120601	1	416	8.12	-0.031319682669197	-0.0357487167038371
1	C	26	50	20120601	1	418	8.16	-0.0294145955793242	-0.0362654703395282
1	C	26	50	20120601	1	420	8.2	-0.0263087704643185	-0.036639600537454
1	C	26	50	20120601	1	422	8.24	-0.0244431399328359	-0.0369016543105617
1	C	26	50	20120601	1	424	8.28	-0.0228804339464137	-0.0374770978090913
1	C	26	50	20120601	1	426	8.32	-0.0220346635254365	-0.03745722810854
1	C	26	50	20120601	1	428	8.36	-0.0214607049511473	-0.0379501522457051
1	C	26	50	20120601	1	430	8.4	-0.0201318391772634	-0.0378259135842507
1	C	26	50	20120601	1	432	8.44	-0.0186979680463734	-0.0382008215996358
1	C	26	50	20120601	1	434	8.48	-0.0178950482963361	-0.0380453288184529
1	C	26	50	20120601	1	436	8.52	-0.0171949418722833	-0.0381599508276832
1	C	26	50	20120601	1	438	8.56	-0.0170328729980353	-0.0382500362316064
1	C	26	50	20120601	1	440	8.6	-0.0173130994154195	-0.0383325555929708
1	C	26	50	20120601	1	442	8.64	-0.0167129071795484	-0.038286169388125
1	C	26	50	20120601	1	444	8.68	-0.0168336103070969	-0.0382453693268505
1	C	26	50	20120601	1	446	8.72	-0.0168633795025849	-0.0381482835657936
1	C	26	50	20120601	1	448	8.76	-0.0166688544270805	-0.0382101554091474
1	C	26	50	20120601	1	450	8.8	-0.0169753852167248	-0.0383956295178527
1	C	26	50	20120601	1	452	8.84	-0.0169379085573220	-0.0382601478585773
1	C	26	50	20120601	1	454	8.88	-0.0168949871757039	-0.0386024582513497
1	C	26	50	20120601	1	456	8.92	-0.0168290848236973	-0.0384369952645521
1	C	26	50	20120601	1	458	8.96	-0.0167107151485267	-0.0386513900406079
1	C	26	50	20120601	1	460	9	-0.0167239380453349	-0.0383814873822289
1	C	26	50	20120601	1	462	9.04	-0.0167744961801897	-0.0380741080644471
1	C	26	50	20120601	1	464	9.08	-0.0171074020527724	-0.0384290756686028
1	C	26	50	20120601	1	466	9.12	-0.0165947496364121	-0.0382634712604489
1	C	26	50	20120601	1	468	9.16	-0.0166429036082109	-0.0386286919129318
1	C	26	50	20120601	1	470	9.2	-0.0170955226588484	-0.0386231057693604
1	C	26	50	20120601	1	472	9.24	-0.0172295901045614	-0.038507847364027
1	C	26	50	20120601	1	474	9.28	-0.0169441310969964	-0.0383629611845619
1	C	26	50	20120601	1	476	9.32	-0.0165203620030313	-0.038841601764747
1	C	26	50	20120601	1	478	9.36	-0.0167762639471427	-0.038553738594126
1	C	26	50	20120601	1	480	9.4	-0.0170715517389662	-0.0383150193447974
1	C	26	50	20120601	1	482	9.44	-0.0171028058586947	-0.0389552338244837
1	C	26	50	20120601	1	484	9.48	-0.0173681830336740	-0.0387905486551454
1	C	26	50	20120601	1	486	9.52	-0.0172668546319299	-0.0387189187382112
1	C	26	50	20120601	1	488	9.56	-0.0172065384234947	-0.0386849069020361
1	C	26	50	20120601	1	490	9.6	-0.0169553033841391	-0.0385923466243788
1	C	26	50	20120601	1	492	9.64	-0.0173600513056903	-0.0383301514299148
1	C	26	50	20120601	1	494	9.68	-0.0176217515254075	-0.0381217670614991
1	C	26	50	20120601	1	496	9.72	-0.0173496568360069	-0.0384733405531051
1	C	26	50	20120601	1	498	9.76	-0.0177574453167172	-0.0387244341711044
1	C	26	50	20120601	1	500	9.8	-0.0176275498010132	-0.0385045946728335
1	C	26	50	20120601	1	502	9.84	-0.0177062507857592	-0.0382010337316701
1	C	26	50	20120601	1	504	9.88	-0.0173816180625165	-0.0384102666282232
1	C	26	50	20120601	1	506	9.92	-0.0176320752844128	-0.0386505415124704
1	C	26	50	20120601	1	508	9.96	-0.0176937349957323	-0.0383760426600138
1	C	26	50	20120601	1	510	10	-0.0179328077984514	-0.0384171255640007
1	C	26	50	20120601	1	512	10.04	-0.0176664406739785	-0.038516191224045
1	C	26	50	20120601	1	514	10.08	-0.0174829464642605	-0.0386738053255715
1	C	26	50	20120601	1	516	10.12	-0.0177740623260750	-0.0382776133960726
1	C	26	50	20120601	1	518	10.16	-0.0177363028239597	-0.0385970842398127
1	C	26	50	20120601	1	520	10.2	-0.0176665113846566	-0.0383260502105839
1	C	26	50	20120601	1	522	10.24	-0.0173534752126253	-0.0387633957547478
1	C	26	50	20120601	1	524	10.28	-0.0176248627952447	-0.0385531021980229
1	C	26	50	20120601	1	526	10.32	-0.0172319942676174	-0.038449440343901
1	C	26	50	20120601	1	528	10.36	-0.0173864263886286	-0.0383312120900866
1	C	26	50	20120601	1	530	10.4	-0.0172826231131504	-0.038563284535672
1	C	26	50	20120601	1	532	10.44	-0.0176916843860668	-0.038497735737056
1	C	26	50	20120601	1	534	10.48	-0.0177853053238959	-0.0383546173245439
1	C	26	50	20120601	1	536	10.52	-0.0176900580404701	-0.0387211107692328
1	C	26	50	20120601	1	538	10.56	-0.0178854316441119	-0.0385670322016123
1	C	26	50	20120601	1	540	10.6	-0.0176397120376496	-0.0382737950194542
1	C	26	50	20120601	1	542	10.64	-0.0179545159766339	-0.0385113828979329
1	C	26	50	20120601	1	544	10.68	-0.0174535308221632	-0.0386230350586823
1	C	26	50	20120601	1	546	10.72	-0.0174795523517108	-0.0385677393083935
1	C	26	50	20120601	1	548	10.76	-0.0175692134915653	-0.0383399095034952
1	C	26	50	20120601	1	550	10.8	-0.0177587181089233	-0.0384973114729873
1	C	26	50	20120601	1	552	10.84	-0.0179369090177823	-0.0387537083918455
1	C	26	50	20120601	1	554	10.88	-0.0175844162873608	-0.0386249442469915
1	C	26	50	20120601	1	556	10.92	-0.0179004930185512	-0.0383187670107377
1	C	26	50	20120601	1	558	10.96	-0.0177215242922329	-0.0385230501598225
1	C	26	50	20120601	1	560	11	-0.0177396969365094	-0.0382971295432334
1	C	26	50	20120601	1	562	11.04	-0.0177896186752611	-0.0383907504810625
1	C	26	50	20120601	1	564	11.08	-0.0174785624022172	-0.0384427228294797
1	C	26	50	20120601	1	566	11.12	-0.0176296004106786	-0.0383967608887026
1	C	26	50	20120601	1	568	11.16	-0.0172488941196878	-0.0381744465166975
1	C	26	50	20120601	1	570	11.2	-0.0176720975282279	-0.0384764518229423
1	C	26	50	20120601	1	572	11.24	-0.0178752493064628	-0.0380768657808938
1	C	26	50	20120601	1	574	11.28	-0.0180497632600597	-0.0383240703115966
1	C	26	50	20120601	1	576	11.32	-0.0181483339453571	-0.0380166202831367
1	C	26	50	20120601	1	578	11.36	-0.0181991749229244	-0.0381458086920595
1	C	26	50	20120601	1	580	11.4	-0.0181638195838651	-0.0381921948969053
1	C	26	50	20120601	1	582	11.44	-0.0182915230685474	-0.0377354039162588
1	C	26	50	20120601	1	584	11.48	-0.0183782850705989	-0.0377998213440249
1	C	26	50	20120601	1	586	11.52	-0.0186392074728568	-0.0382889978152497
1	C	26	50	20120601	1	588	11.56	-0.0183408084111961	-0.038296917411199
1	C	26	50	20120601	1	590	11.6	-0.0186329849331823	-0.0381067056870599
1	C	26	50	20120601	1	592	11.64	-0.0187500818161468	-0.0380958162426296
1	C	26	50	20120601	1	594	11.68	-0.0179059377407663	-0.0379624559036978
1	C	26	50	20120601	1	596	11.72	-0.0181774667447420	-0.0382298836883425
1	C	26	50	20120601	1	598	11.76	-0.0177144532244210	-0.0382421873463352
1	C	26	50	20120601	1	600	11.8	-0.0170801784416967	-0.0381803862136595
1	C	26	50	20120601	1	602	11.84	-0.016207325831	-0.0384497938972916
1	C	26	50	20120601	1	604	11.88	-0.0158491762463290	-0.0387322830563756
1	C	26	50	20120601	1	606	11.92	-0.0145051783873278	-0.0394431375035024
1	C	26	50	20120601	1	608	11.96	-0.0131212997058676	-0.0400885138626914
1	C	26	50	20120601	1	610	12	-0.0116172128716057	-0.0404486433463497
1	C	26	50	20120601	1	612	12.04	-0.0100542240424709	-0.0428147640575561
1	C	26	50	20120601	1	614	12.08	-0.00924727378378083	-0.0447030220060367
1	C	26	50	20120601	1	616	12.12	-0.00884867769122596	-0.0457156696273739
1	C	26	50	20120601	1	618	12.16	-0.00900275625884652	-0.0484928315104841
1	C	26	50	20120601	1	620	12.2	-0.00934393528076902	-0.0512134248510993
1	C	26	50	20120601	1	622	12.24	-0.0109080554807537	-0.0544243967444675
1	C	26	50	20120601	1	624	12.28	-0.0112059595676676	-0.0566302163483789
1	C	26	50	20120601	1	626	12.32	-0.0128359821196588	-0.0610031061045927
1	C	26	50	20120601	1	628	12.36	-0.0136903792433665	-0.0633205071585754
1	C	26	50	20120601	1	630	12.4	-0.0155263820007174	-0.0664297263861308
1	C	26	50	20120601	1	632	12.44	-0.0166636218368997	-0.0688036959826084
1	C	26	50	20120601	1	634	12.48	-0.0187918011162368	-0.0716938535293521
1	C	26	50	20120601	1	636	12.52	-0.0205664977156588	-0.0738991781585168
1	C	26	50	20120601	1	638	12.56	-0.0222684330272967	-0.0765424140172702
1	C	26	50	20120601	1	640	12.6	-0.0217617910185766	-0.0783704971786718
1	C	26	50	20120601	1	642	12.64	-0.0220798476487543	-0.0810130966413221
1	C	26	50	20120601	1	644	12.68	-0.0212845646519538	-0.0831180828182364
1	C	26	50	20120601	1	646	12.72	-0.0194764926124598	-0.0852509997130077
1	C	26	50	20120601	1	648	12.76	-0.0179625769939394	-0.0870998011030977
1	C	26	50	20120601	1	650	12.8	-0.0157111490026414	-0.0892331422619377
1	C	26	50	20120601	1	652	12.84	-0.0132578420253147	-0.0914412246075487
1	C	26	50	20120601	1	654	12.88	-0.0111061160901640	-0.0936752577720297
1	C	26	50	20120601	1	656	12.92	-0.0087180043580627	-0.0957994772533917
1	C	26	50	20120601	1	658	12.96	-0.00628470850264356	-0.0979349397325757
1	C	26	50	20120601	1	660	13	-0.00351263778835794	-0.0989478701966257
1	C	26	50	20120601	1	662	13.04	-0.00117310429212412	-0.100276948102544
1	C	26	50	20120601	1	664	13.08	0.00193957975865908	-0.101886464557881
1	C	26	50	20120601	1	666	13.12	0.00397046114490498	-0.103081687150120
1	C	26	50	20120601	1	668	13.16	0.00665322427272668	-0.105501265133984
1	C	26	50	20120601	1	670	13.2	0.00838202964204968	-0.107190896787630
1	C	26	50	20120601	1	672	13.24	0.00991235013789368	-0.109481922758674
1	C	26	50	20120601	1	674	13.28	0.0115213716184836	-0.111651679916745
1	C	26	50	20120601	1	676	13.32	0.0132907649170467	-0.114228164895354
1	C	26	50	20120601	1	678	13.36	0.0151577389514136	-0.116711311778847
1	C	26	50	20120601	1	680	13.4	0.0174795240674396	-0.118292756094971
1	C	26	50	20120601	1	682	13.44	0.0203989558349245	-0.120136395605559
1	C	26	50	20120601	1	684	13.48	0.0230641120038947	-0.121200520600566
1	C	26	50	20120601	1	686	13.52	0.0255984534183454	-0.122976702124229
1	C	26	50	20120601	1	688	13.56	0.0276501237439582	-0.124521376887731
1	C	26	50	20120601	1	690	13.6	0.0298569332973633	-0.125663425050025
1	C	26	50	20120601	1	692	13.64	0.0326130233983941	-0.126918044611884
1	C	26	50	20120601	1	694	13.68	0.0347754973566188	-0.128923258021973
1	C	26	50	20120601	1	696	13.72	0.0376434517504333	-0.130924440923409
1	C	26	50	20120601	1	698	13.76	0.0397854196120036	-0.133488975797417
1	C	26	50	20120601	1	700	13.8	0.041888708732643	-0.135922483784870
1	C	26	50	20120601	1	702	13.84	0.0434416566454849	-0.138374588680669
1	C	26	50	20120601	1	704	13.88	0.0455633305424351	-0.141576014632491
1	C	26	50	20120601	1	706	13.92	0.0459698462309393	-0.144234099733649
1	C	26	50	20120601	1	708	13.96	0.0459773415628198	-0.146142863778784
1	C	26	50	20120601	1	710	14	0.0460633964580902	-0.149234546758166
1	C	26	50	20120601	1	712	14.04	0.045720025405146	-0.151761463551414
1	C	26	50	20120601	1	714	14.08	0.0446494657384296	-0.155291340603098
1	C	26	50	20120601	1	716	14.12	0.0450508902581092	-0.157582578706176
1	C	26	50	20120601	1	718	14.16	0.0458739625514104	-0.159579448256247
1	C	26	50	20120601	1	720	14.2	0.0472582654969393	-0.160491828136012
1	C	26	50	20120601	1	722	14.24	0.0498589335274653	-0.161002429942707
1	C	26	50	20120601	1	724	14.28	0.0518884007001488	-0.161757549274336
1	C	26	50	20120601	1	726	14.32	0.0543264341710019	-0.161412551875795
1	C	26	50	20120601	1	728	14.36	0.0571850547553047	-0.160997692327273
1	C	26	50	20120601	1	730	14.4	0.0601503777528886	-0.160743416728758
1	C	26	50	20120601	1	732	14.44	0.0628913357688021	-0.161579004812087
1	C	26	50	20120601	1	734	14.48	0.0666633968930417	-0.161580065472258
1	C	26	50	20120601	1	736	14.52	0.0693409274306826	-0.161384479736582
1	C	26	50	20120601	1	738	14.56	0.0721097454537748	-0.160925072460845
1	C	26	50	20120601	1	740	14.6	0.074655683419437	-0.159651926701319
1	C	26	50	20120601	1	742	14.64	0.0772514724131728	-0.157965477028189
1	C	26	50	20120601	1	744	14.68	0.0794407457184045	-0.155834186479015
1	C	26	50	20120601	1	746	14.72	0.0817451360076133	-0.153674045973168
1	C	26	50	20120601	1	748	14.76	0.0841532588616222	-0.151195212441040
1	C	26	50	20120601	1	750	14.8	0.0860258190395605	-0.148865861282456
1	C	26	50	20120601	1	752	14.84	0.0873885552282632	-0.146097396812754
1	C	26	50	20120601	1	754	14.88	0.0893829499045998	-0.143047998818887
1	C	26	50	20120601	1	756	14.92	0.0901771015305504	-0.140367286300731
1	C	26	50	20120601	1	758	14.96	0.0922853403986579	-0.136870289714373
1	C	26	50	20120601	1	760	15	0.0937339900612749	-0.134215315883051
1	C	26	50	20120601	1	762	15.04	0.096455573351384	-0.131882641322595
1	C	26	50	20120601	1	764	15.08	0.0982021271009149	-0.128935420258610
1	C	26	50	20120601	1	766	15.12	0.099896072105925	-0.127112781819423
1	C	26	50	20120601	1	768	15.16	0.103551602032625	-0.124246383060527
1	C	26	50	20120601	1	770	15.2	0.106578938294919	-0.121265715845792
1	C	26	50	20120601	1	772	15.24	0.108647932736671	-0.119065199542739
1	C	26	50	20120601	1	774	15.28	0.110964513546788	-0.116567599396639
1	C	26	50	20120601	1	776	15.32	0.113257165863429	-0.114149082072946
1	C	26	50	20120601	1	778	15.36	0.115625344255368	-0.112176883478471
1	C	26	50	20120601	1	780	15.4	0.118128516402905	-0.108938320278501
1	C	26	50	20120601	1	782	15.44	0.120953019085015	-0.106362719183368
1	C	26	50	20120601	1	784	15.48	0.124026585988663	-0.103986359565970
1	C	26	50	20120601	1	786	15.52	0.125931955921248	-0.100704959837196
1	C	26	50	20120601	1	788	15.56	0.126496509975348	-0.0988704420040857
1	C	26	50	20120601	1	790	15.6	0.127154472835242	-0.0963414746011717
1	C	26	50	20120601	1	792	15.64	0.127406839245447	-0.0943524539363717
1	C	26	50	20120601	1	794	15.68	0.127400333863060	-0.0893823417927677
1	C	26	50	20120601	1	796	15.72	0.127739957250064	-0.0875535515245857
1	C	26	50	20120601	1	798	15.76	0.12781752686396	-0.0843576410056564
1	C	26	50	20120601	1	800	15.8	0.127494025511567	-0.0810381282213761
1	C	26	50	20120601	1	802	15.84	0.127722491712569	-0.0782994329471625
1	C	26	50	20120601	1	804	15.88	0.127740027960742	-0.0745865566605082
1	C	26	50	20120601	1	806	15.92	0.128930583648226	-0.0713255923177102
1	C	26	50	20120601	1	808	15.96	0.128870762414538	-0.0678286664420302
1	C	26	50	20120601	1	810	16	0.129198930671686	-0.0645942893142048
1	C	26	50	20120601	1	812	16.04	0.129426972608619	-0.0609792058953886
1	C	26	50	20120601	1	814	16.08	0.129855903582087	-0.0578081148244794
1	C	26	50	20120601	1	816	16.12	0.129812204383009	-0.0545354832197919
1	C	26	50	20120601	1	818	16.16	0.130580405190091	-0.0520306281581166
1	C	26	50	20120601	1	820	16.2	0.130581395139584	-0.0500780234925481
1	C	26	50	20120601	1	822	16.24	0.131938615895394	-0.0460012700562952
1	C	26	50	20120601	1	824	16.28	0.132752354379183	-0.0445341649066894
1	C	26	50	20120601	1	826	16.32	0.133699382491226	-0.0416666347769435
1	C	26	50	20120601	1	828	16.36	0.134357698904511	-0.0388572995352894
1	C	26	50	20120601	1	830	16.4	0.134616287854391	-0.0359824154950192
1	C	26	50	20120601	1	832	16.44	0.135419561157819	-0.0327848786304937
1	C	26	50	20120601	1	834	16.48	0.135664644368178	-0.0291315407348152
1	C	26	50	20120601	1	836	16.52	0.135959154342542	-0.0254966583261258
1	C	26	50	20120601	1	838	16.56	0.135619248112826	-0.0231651151365194
1	C	26	50	20120601	1	840	16.6	0.135410227348307	-0.0218510278943623
1	C	26	50	20120601	1	842	16.64	0.134556183777990	-0.0205653663448089
1	C	26	50	20120601	1	844	16.68	0.133793427693124	-0.0188659766175833
1	C	26	50	20120601	1	846	16.72	0.132465127604665	-0.0180672995082331
1	C	26	50	20120601	1	848	16.76	0.131266652321232	-0.0166424086334641
1	C	26	50	20120601	1	850	16.8	0.128503773995102	-0.0146959557968919
1	C	26	50	20120601	1	852	16.84	0.126575069538737	-0.0133238857986775
1	C	26	50	20120601	1	854	16.88	0.124284750674474	-0.0117350168613513
1	C	26	50	20120601	1	856	16.92	0.121536933722783	-0.0102854479599189
1	C	26	50	20120601	1	858	16.96	0.119410027235652	-0.0096716085631709
1	C	26	50	20120601	1	860	17	0.117317061874018	-0.0081512582729417
1	C	26	50	20120601	1	862	17.04	0.114681816321892	-0.0071873303088282
1	C	26	50	20120601	1	864	17.08	0.112682684030122	-0.0061543887228709
1	C	26	50	20120601	1	866	17.12	0.110139008806159	-0.0045827024803275
1	C	26	50	20120601	1	868	17.16	0.107177857738584	-0.0037413161213937
1	C	26	50	20120601	1	870	17.2	0.10437227016287	-0.0024810397052849
1	C	26	50	20120601	1	872	17.24	0.10214573233027	-0.0011784075929830
1	C	26	50	20120601	1	874	17.28	0.0992652621464289	0.000223926575466198
1	C	26	50	20120601	1	876	17.32	0.0970631902084579	0.00121415891183980
1	C	26	50	20120601	1	878	17.36	0.0944235605942879	0.0030346760306827
1	C	26	50	20120601	1	880	17.4	0.0920647230829279	0.0037835728226374
1	C	26	50	20120601	1	882	17.44	0.0895423317730793	0.00539818044679872
1	C	26	50	20120601	1	884	17.48	0.0868083741142996	0.00652134885803543
1	C	26	50	20120601	1	886	17.52	0.0844759823965558	0.00753710774920991
1	C	26	50	20120601	1	888	17.56	0.081102517364871	0.00801822320312923
1	C	26	50	20120601	1	890	17.6	0.0782990511095007	0.00904685143772129
1	C	26	50	20120601	1	892	17.64	0.0754228942770244	0.0105186942027611
1	C	26	50	20120601	1	894	17.68	0.072597295579403	0.0115031282635290
1	C	26	50	20120601	1	896	17.72	0.0693572615973281	0.0122639044494076
1	C	26	50	20120601	1	898	17.76	0.0660455269876409	0.0130758751662441
1	C	26	50	20120601	1	900	17.8	0.064247071600371	0.0141791031662514
1	C	26	50	20120601	1	902	17.84	0.0605387207971163	0.0159605879907728
1	C	26	50	20120601	1	904	17.88	0.0575073540261696	0.0176922924978986
1	C	26	50	20120601	1	906	17.92	0.0537364242727798	0.0179718118085017
1	C	26	50	20120601	1	908	17.96	0.0508972491249596	0.0186874038710625
1	C	26	50	20120601	1	910	18	0.0477027528195932	0.0195429323656201
1	C	26	50	20120601	1	912	18.04	0.0454852659537921	0.0199732775526502
1	C	26	50	20120601	1	914	18.08	0.0413204070126034	0.0211343468873585
1	C	26	50	20120601	1	916	18.12	0.0383190922798571	0.0218248366591872
1	C	26	50	20120601	1	918	18.16	0.0356619264175143	0.0230573237787953
1	C	26	50	20120601	1	920	18.2	0.0320633185866997	0.0242475259128885
1	C	26	50	20120601	1	922	18.24	0.0290917023387632	0.0254764067879126
1	C	26	50	20120601	1	924	18.28	0.0254776795801188	0.0260375667294623
1	C	26	50	20120601	1	926	18.32	0.0233542379162156	0.0273592907248562
1	C	26	50	20120601	1	928	18.36	0.0199703784148473	0.0275316126474313
1	C	26	50	20120601	1	930	18.4	0.0170731922266986	0.0283771992206454
1	C	26	50	20120601	1	932	18.44	0.0142801062988761	0.028403376313685
1	C	26	50	20120601	1	934	18.48	0.0119528552474315	0.029024095859414
1	C	26	50	20120601	1	936	18.52	0.0103132372564196	0.0308143275948186
1	C	26	50	20120601	1	938	18.56	0.0107084745917638	0.0294929217974763
1	C	26	50	20120601	1	940	18.6	0.00817710302579408	0.0301203376444231
1	C	26	50	20120601	1	942	18.64	0.00800877625653258	0.0296896035486633
1	C	26	50	20120601	1	944	18.68	0.00745533792103348	0.0293216817482763
1	C	26	50	20120601	1	946	18.72	0.00608228504439328	0.0279329169589581
1	C	26	50	20120601	1	948	18.76	0.00596494067405538	0.0280455944245402
1	C	26	50	20120601	1	950	18.8	0.00514884752468448	0.0276929814859659
1	C	26	50	20120601	1	952	18.84	0.00471523126168458	0.0276746150944314
1	C	26	50	20120601	1	954	18.88	0.00412810353070268	0.0268999965862043
1	C	26	50	20120601	1	956	18.92	0.00410872880489818	0.0262852379506407
1	C	26	50	20120601	1	958	18.96	0.00442234480449008	0.0261932292162727
1	C	26	50	20120601	1	960	19	0.00464544406502218	0.0259692814276031
1	C	26	50	20120601	1	962	19.04	0.00474468650176178	0.0261934696325783
1	C	26	50	20120601	1	964	19.08	0.00370054434439038	0.0258938260629827
1	C	26	50	20120601	1	966	19.12	0.00259306663262828	0.0249143488207509
1	C	26	50	20120601	1	968	19.16	0.00084182830067208	0.0241248110665475
1	C	26	50	20120601	1	970	19.2	-0.00269032917038046	0.0235577291057054
1	C	26	50	20120601	1	972	19.24	-0.0038135753633631	0.0231075212891918
1	C	26	50	20120601	1	974	19.28	-0.00612332552197333	0.0213010048846164
1	C	26	50	20120601	1	976	19.32	-0.0089352275612432	0.0204257834662027
1	C	26	50	20120601	1	978	19.36	-0.0099841356183197	0.0184146020748807
1	C	26	50	20120601	1	980	19.4	-0.0109969734513811	0.0156368115738421
1	C	26	50	20120601	1	982	19.44	-0.0117537198357137	0.0126709928944045
1	C	26	50	20120601	1	984	19.48	-0.0114434130958578	0.00984441838942506
1	C	26	50	20120601	1	986	19.52	-0.0104402760607275	0.00732066236348871
1	C	26	50	20120601	1	988	19.56	-0.0101395930441636	0.0041506955923616
1	C	26	50	20120601	1	990	19.6	-0.0094143560451074	0.00159416516711730
1	C	26	50	20120601	1	992	19.64	-0.00985312287390146	9.70009082431993e-05
1	C	26	50	20120601	1	994	19.68	-0.0116206847659013	-0.00130666969202240
1	C	26	50	20120601	1	996	19.72	-0.0131467555499903	-0.0021434669279464
1	C	26	50	20120601	1	998	19.76	-0.0151008663530027	-0.0024388042172446
1	C	26	50	20120601	1	1000	19.8	-0.0171321154347748	-0.00147599348184530
1	C	26	50	20120601	1	1002	19.84	-0.0188342275231080	-0.0018785140170358
1	C	26	50	20120601	1	1004	19.88	-0.0210272484942800	-0.0010314000931743
1	C	26	50	20120601	1	1006	19.92	-0.0229810905967156	0.001430568942222
1	C	26	50	20120601	1	1008	19.96	-0.0249359862882552	0.0038698327788743
1	C	26	50	20120601	1	1010	20	-0.0264423995038272	0.00622576408136384
1	C	26	50	20120601	1	1012	20.04	-0.0274376381562116	0.00866760178669972
1	C	26	50	20120601	1	1014	20.08	-0.0285594206381572	0.0120703693233969
1	C	26	50	20120601	1	1016	20.12	-0.0293499660195238	0.0148849371552318
1	C	26	50	20120601	1	1018	20.16	-0.0302873774793428	0.0172054494790517
1	C	26	50	20120601	1	1020	20.2	-0.0319796254280784	0.0200664035157325
1	C	26	50	20120601	1	1022	20.24	-0.0334328005740949	0.0230952954129450
1	C	26	50	20120601	1	1024	20.28	-0.0360722180562299	0.0257839275270507
1	C	26	50	20120601	1	1026	20.32	-0.0375108268025539	0.0269672707253663
1	C	26	50	20120601	1	1028	20.36	-0.0402862209187111	0.0282512352186449
1	C	26	50	20120601	1	1030	20.4	-0.0420776052381691	0.0281406437180673
1	C	26	50	20120601	1	1032	20.44	-0.0455347210020683	0.0289144306687197
1	C	26	50	20120601	1	1034	20.48	-0.0478030488454366	0.0281846257598571
1	C	26	50	20120601	1	1036	20.52	-0.0507407239678761	0.0282976921341688
1	C	26	50	20120601	1	1038	20.56	-0.0526647615194847	0.0266993479659748
1	C	26	50	20120601	1	1040	20.6	-0.055274551227488	0.0248125042310566
1	C	26	50	20120601	1	1042	20.64	-0.057120736322488	0.0240231609312180
1	C	26	50	20120601	1	1044	20.68	-0.0583629815156765	0.0229330851173408
1	C	26	50	20120601	1	1046	20.72	-0.0601919839158936	0.0207983297449387
1	C	26	50	20120601	1	1048	20.76	-0.0621446592921403	0.0184160162884431
1	C	26	50	20120601	1	1050	20.8	-0.064218320638648	0.0164815135564729
1	C	26	50	20120601	1	1052	20.84	-0.0658313019172126	0.0140429144001949
1	C	26	50	20120601	1	1054	20.88	-0.067935227433955	0.0123741423965946
1	C	26	50	20120601	1	1056	20.92	-0.0689788463323083	0.00993016922877955
1	C	26	50	20120601	1	1058	20.96	-0.0692658609747919	0.00828169118979935
1	C	26	50	20120601	1	1060	21	-0.0699699979074974	0.00568406371843245
1	C	26	50	20120601	1	1062	21.04	-0.0693772302928288	0.0036991442729637
1	C	26	50	20120601	1	1064	21.08	-0.0697427337880241	0.0011356700591281
1	C	26	50	20120601	1	1066	21.12	-0.0703340871891304	-0.0029070715409497
1	C	26	50	20120601	1	1068	21.16	-0.0707373501864411	-0.0051720052717684
1	C	26	50	20120601	1	1070	21.2	-0.0715370879559631	-0.0084200295604707
1	C	26	50	20120601	1	1072	21.24	-0.0725222998341903	-0.0109484312779594
1	C	26	50	20120601	1	1074	21.28	-0.0727430585712767	-0.0145145121968394
1	C	26	50	20120601	1	1076	21.32	-0.0730881266804958	-0.0174852092059603
1	C	26	50	20120601	1	1078	21.36	-0.0724673576372921	-0.0201742655841346
1	C	26	50	20120601	1	1080	21.4	-0.0731223506487052	-0.024077848569675
1	C	26	50	20120601	1	1082	21.44	-0.0725774541631229	-0.026476496192816
1	C	26	50	20120601	1	1084	21.48	-0.0728503266699827	-0.0297062064158855
1	C	26	50	20120601	1	1086	21.52	-0.0724632564179612	-0.0324577003228386
1	C	26	50	20120601	1	1088	21.56	-0.0725003017422276	-0.0352497892300996
1	C	26	50	20120601	1	1090	21.6	-0.0724493052011684	-0.0375008778101426
1	C	26	50	20120601	1	1092	21.64	-0.0699185205338271	-0.0387290303651821
1	C	26	50	20120601	1	1094	21.68	-0.0678011812014455	-0.0397690218057479
1	C	26	50	20120601	1	1096	21.72	-0.0652291792798288	-0.0413674791110269
1	C	26	50	20120601	1	1098	21.76	-0.0628803968268971	-0.0430896235344711
1	C	26	50	20120601	1	1100	21.8	-0.0609668527399213	-0.0454854144462161
1	C	26	50	20120601	1	1102	21.84	-0.0595961474577946	-0.0482066936804091
1	C	26	50	20120601	1	1104	21.88	-0.0579188477464132	-0.0512563462327173
1	C	26	50	20120601	1	1106	21.92	-0.0561068159089446	-0.054188152368873
1	C	26	50	20120601	1	1108	21.96	-0.0543831724191243	-0.0584381469665166
1	C	26	50	20120601	1	1110	22	-0.0542266189777696	-0.0618449874382734
1	C	26	50	20120601	1	1112	22.04	-0.0540876017845883	-0.0644221088129859
1	C	26	50	20120601	1	1114	22.08	-0.0539210781376189	-0.0687450061197699
1	C	26	50	20120601	1	1116	22.12	-0.0542211742555544	-0.0715092279487843
1	C	26	50	20120601	1	1118	22.16	-0.0546400643127293	-0.0753240690332857
1	C	26	50	20120601	1	1120	22.2	-0.0544260230900642	-0.0778927758373021
1	C	26	50	20120601	1	1122	22.24	-0.0553604647014022	-0.0804274000944653
1	C	26	50	20120601	1	1124	22.28	-0.0575131805860465	-0.0833440741455036
1	C	26	50	20120601	1	1126	22.32	-0.0596000648293624	-0.0857939870102807
1	C	26	50	20120601	1	1128	22.36	-0.0615567000035837	-0.0888083125078007
1	C	26	50	20120601	1	1130	22.4	-0.062950195337268	-0.0913604730131377
1	C	26	50	20120601	1	1132	22.44	-0.0646431503927848	-0.0940360236517907
1	C	26	50	20120601	1	1134	22.48	-0.0658134121156486	-0.0949220284486177
1	C	26	50	20120601	1	1136	22.52	-0.0681890080577229	-0.0962926842332697
1	C	26	50	20120601	1	1138	22.56	-0.0691745027786626	-0.0967723147629487
1	C	26	50	20120601	1	1140	22.6	-0.0703145003312915	-0.0975415055195237
1	C	26	50	20120601	1	1142	22.64	-0.0695659570927275	-0.0984753107347587
1	C	26	50	20120601	1	1144	22.68	-0.0691949381646389	-0.0986935945981107
1	C	26	50	20120601	1	1146	22.72	-0.06728970965341	-0.100345678881675
1	C	26	50	20120601	1	1148	22.76	-0.0662318071980767	-0.102940831479308
1	C	26	50	20120601	1	1150	22.8	-0.0651966028704196	-0.104825978157951
1	C	26	50	20120601	1	1152	22.84	-0.0640932334490561	-0.107104559049647
1	C	26	50	20120601	1	1154	22.88	-0.0625250120297405	-0.108208918420504
1	C	26	50	20120601	1	1156	22.92	-0.0612274003755851	-0.108359602875575
1	C	26	50	20120601	1	1158	22.96	-0.0598683411421446	-0.109387736135420
1	C	26	50	20120601	1	1160	23	-0.0577410103909448	-0.111964786799454
1	C	26	50	20120601	1	1162	23.04	-0.0567775066909	-0.114062489776522
1	C	26	50	20120601	1	1164	23.08	-0.0561977498410052	-0.117128434069069
1	C	26	50	20120601	1	1166	23.12	-0.0550933197594699	-0.118167810326735
1	C	26	50	20120601	1	1168	23.16	-0.0549683032805561	-0.120172316630043
1	C	26	50	20120601	1	1170	23.2	-0.0540298311605653	-0.124444090116547
1	C	26	50	20120601	1	1172	23.24	-0.05352488620812	-0.127603513925567
1	C	26	50	20120601	1	1174	23.28	-0.0535472307824055	-0.130218677645107
1	C	26	50	20120601	1	1176	23.32	-0.0529649283480984	-0.133022709585902
1	C	26	50	20120601	1	1178	23.36	-0.0526267191746569	-0.135552949781022
1	C	26	50	20120601	1	1180	23.4	-0.0526818735035894	-0.137658713775396
1	C	26	50	20120601	1	1182	23.44	-0.0533388464139898	-0.141049220080507
1	C	26	50	20120601	1	1184	23.48	-0.0536115067888154	-0.143392854796072
1	C	26	50	20120601	1	1186	23.52	-0.0534049608980308	-0.144566722763519
1	C	26	50	20120601	1	1188	23.56	-0.0535054407716374	-0.146563521602912
1	C	26	50	20120601	1	1190	23.6	-0.0529270274246268	-0.147612868066193
1	C	26	50	20120601	1	1192	23.64	-0.0519341787931628	-0.147455961071448
1	C	26	50	20120601	1	1194	23.68	-0.0507580480840152	-0.146754016169764
1	C	26	50	20120601	1	1196	23.72	-0.0498101007331565	-0.145815402628417
1	C	26	50	20120601	1	1198	23.76	-0.0484400813446076	-0.144485688326395
1	C	26	50	20120601	1	1200	23.8	-0.0461772689341325	-0.142635967697490
1	C	26	50	20120601	1	1202	23.84	-0.0440606862060068	-0.140655573735420
1	C	26	50	20120601	1	1204	23.88	-0.0430869294576348	-0.139293049678752
1	C	26	50	20120601	1	1206	23.92	-0.0420805750866501	-0.136889735150855
1	C	26	50	20120601	1	1208	23.96	-0.0406838977724505	-0.134664611531817
1	C	26	50	20120601	1	1210	24	-0.0399511230151068	-0.130781393221575
1	C	26	50	20120601	1	1212	24.04	-0.0396093783077594	-0.129394968955703
1	C	26	50	20120601	1	1214	24.08	-0.0385877504303011	-0.125205219855816
1	C	26	50	20120601	1	1216	24.12	-0.0378026497711496	-0.122703688196013
1	C	26	50	20120601	1	1218	24.16	-0.0363248673091479	-0.119286877518641
1	C	26	50	20120601	1	1220	24.2	-0.0344783286607573	-0.116883704412100
1	C	26	50	20120601	1	1222	24.24	-0.0325956568558481	-0.113982091735501
1	C	26	50	20120601	1	1224	24.28	-0.030418050812506	-0.111603101680877
1	C	26	50	20120601	1	1226	24.32	-0.0287781287655782	-0.109287468393848
1	C	26	50	20120601	1	1228	24.36	-0.0266617581694869	-0.106192320591238
1	C	26	50	20120601	1	1230	24.4	-0.0258978707137711	-0.104051413389839
1	C	26	50	20120601	1	1232	24.44	-0.0242503826242845	-0.100296181406992
1	C	26	50	20120601	1	1234	24.48	-0.0238848084184111	-0.0980648352482797
1	C	26	50	20120601	1	1236	24.52	-0.0246921122304917	-0.0943554237848527
1	C	26	50	20120601	1	1238	24.56	-0.024813239622109	-0.0923265222975947
1	C	26	50	20120601	1	1240	24.6	-0.0249056584784101	-0.0890772959273637
1	C	26	50	20120601	1	1242	24.64	-0.0243779446876106	-0.0867604605588067
1	C	26	50	20120601	1	1244	24.68	-0.0235094761389572	-0.0844342206700589
1	C	26	50	20120601	1	1246	24.72	-0.0220077934677514	-0.081103535598636
1	C	26	50	20120601	1	1248	24.76	-0.0203030297289887	-0.079314626152912
1	C	26	50	20120601	1	1250	24.8	-0.0182715119466398	-0.0778800479152408
1	C	26	50	20120601	1	1252	24.84	-0.0161432619566245	-0.0766898457811476
1	C	26	50	20120601	1	1254	24.88	-0.0139054104155253	-0.074651398352343
1	C	26	50	20120601	1	1256	24.92	-0.0115779684452498	-0.072674681345536
1	C	26	50	20120601	1	1258	24.96	-0.0100129997171277	-0.0709813020259505
1	C	26	50	20120601	1	1260	25	-0.00821369580172045	-0.0684367075631725
1	C	26	50	20120601	1	1262	25.04	-0.00749690165763165	-0.0662974974180489
1	C	26	50	20120601	1	1264	25.08	-0.00772883268186084	-0.0646613937477395
1	C	26	50	20120601	1	1266	25.12	-0.0087612792930713	-0.0620901413593108
1	C	26	50	20120601	1	1268	25.16	-0.0100712653158975	-0.0599099897315564
1	C	26	50	20120601	1	1270	25.2	-0.0114494164324301	-0.0576400355425914
1	C	26	50	20120601	1	1272	25.24	-0.0135993038899497	-0.0558014164901501
1	C	26	50	20120601	1	1274	25.28	-0.0152680758935499	-0.0539664743929711
1	C	26	50	20120601	1	1276	25.32	-0.0175912045124602	-0.0521289867113797
1	C	26	50	20120601	1	1278	25.36	-0.0203636994908145	-0.0503769882396338
1	C	26	50	20120601	1	1280	25.4	-0.0228153801225445	-0.0480793154648462
1	C	26	50	20120601	1	1282	25.44	-0.0247985318010603	-0.0465963711233418
1	C	26	50	20120601	1	1284	25.48	-0.027003927140903	-0.0449058909415591
1	C	26	50	20120601	1	1286	25.52	-0.0288430411680911	-0.0431069405795424
1	C	26	50	20120601	1	1288	25.56	-0.0312293144225614	-0.0413579119562775
1	C	26	50	20120601	1	1290	25.6	-0.0337017132829801	-0.0393848719047326
1	C	26	50	20120601	1	1292	25.64	-0.036065146988418	-0.0382929576132244
1	C	26	50	20120601	1	1294	25.68	-0.0381265046769331	-0.0371149177157676
1	C	26	50	20120601	1	1296	25.72	-0.0404987772171358	-0.0352246091576216
1	C	26	50	20120601	1	1298	25.76	-0.043469615647613	-0.0338596102272191
1	C	26	50	20120601	1	1300	25.8	-0.0455613223591765	-0.0321947131687797
1	C	26	50	20120601	1	1302	25.84	-0.048422474385756	-0.0310702153967944
1	C	26	50	20120601	1	1304	25.88	-0.0505172499407499	-0.0299074065794044
1	C	26	50	20120601	1	1306	25.92	-0.0530569653667376	-0.0279123047962865
1	C	26	50	20120601	1	1308	25.96	-0.055460484955601	-0.0265783549246459
1	C	26	50	20120601	1	1310	26	-0.058354093183437	-0.024489292792444
1	C	26	50	20120601	1	1312	26.04	-0.0605889536628518	-0.0232651707460573
1	C	26	50	20120601	1	1314	26.08	-0.0628216433244483	-0.0210930094249303
1	C	26	50	20120601	1	1316	26.12	-0.0648412110021952	-0.0194994028721702
1	C	26	50	20120601	1	1318	26.16	-0.067023342528937	-0.0169515557181988
1	C	26	50	20120601	1	1320	26.2	-0.0690400110688809	-0.0155763744501472
1	C	26	50	20120601	1	1322	26.24	-0.0714981263723197	-0.0133564127106121
1	C	26	50	20120601	1	1324	26.28	-0.0733261388230432	-0.011947573159776
1	C	26	50	20120601	1	1326	26.32	-0.0755916382392867	-0.0107769578835217
1	C	26	50	20120601	1	1328	26.36	-0.0775063419813837	-0.009926732689823
1	C	26	50	20120601	1	1330	26.4	-0.0809672054112231	-0.0092097264136998
1	C	26	50	20120601	1	1332	26.44	-0.0841115678458034	-0.0087304494374116
1	C	26	50	20120601	1	1334	26.48	-0.0861748347226277	-0.0086128575797002
1	C	26	50	20120601	1	1336	26.52	-0.087193492751605	-0.0083014477532657
1	C	26	50	20120601	1	1338	26.56	-0.0875411064452363	-0.0071593288802932
1	C	26	50	20120601	1	1340	26.6	-0.0879973317404579	-0.0054222503616303
1	C	26	50	20120601	1	1342	26.64	-0.0875773103124331	-0.0033671152127897
1	C	26	50	20120601	1	1344	26.68	-0.086314488311912	-0.0016527348218029
1	C	26	50	20120601	1	1346	26.72	-0.085137509074627	-0.0004381375037588
1	C	26	50	20120601	1	1348	26.76	-0.0839440542493404	0.0015247909208151
1	C	26	50	20120601	1	1350	26.8	-0.0820824542265105	0.004440687154394
1	C	26	50	20120601	1	1352	26.84	-0.0808631900037106	0.00684124396584423
1	C	26	50	20120601	1	1354	26.88	-0.0791890439885733	0.00933011841426464
1	C	26	50	20120601	1	1356	26.92	-0.0783285657465474	0.0116094771234195
1	C	26	50	20120601	1	1358	26.96	-0.0773727695104175	0.0140043770806202
1	C	26	50	20120601	1	1360	27	-0.0760593893750416	0.0174267739015631
1	C	26	50	20120601	1	1362	27.04	-0.0758741981090489	0.0207362457695505
1	C	26	50	20120601	1	1364	27.08	-0.0749722834096454	0.0234376058057175
1	C	26	50	20120601	1	1366	27.12	-0.0740210833675933	0.0268648109527724
1	C	26	50	20120601	1	1368	27.16	-0.0747612120354613	0.0276489216624302
1	C	26	50	20120601	1	1370	27.2	-0.0764746731876325	0.0298884702598042
1	C	26	50	20120601	1	1372	27.24	-0.0778111050040751	0.03166302543787
1	C	26	50	20120601	1	1374	27.28	-0.0790031456157994	0.0342209135081342
1	C	26	50	20120601	1	1376	27.32	-0.0807359814937751	0.036254128346758
1	C	26	50	20120601	1	1378	27.36	-0.0831772676558217	0.0387628724957297
1	C	26	50	20120601	1	1380	27.4	-0.0852565151459007	0.0406554437955755
1	C	26	50	20120601	1	1382	27.44	-0.0872907199340182	0.0424516364411456
1	C	26	50	20120601	1	1384	27.48	-0.0896501231308033	0.0434401010105663
1	C	26	50	20120601	1	1386	27.52	-0.0916515181642737	0.0444058674523109
1	C	26	50	20120601	1	1388	27.56	-0.0934497614195092	0.0444999833648868
1	C	26	50	20120601	1	1390	27.6	-0.0962703396589843	0.0448743964055251
1	C	26	50	20120601	1	1392	27.64	-0.0979356468393567	0.0460720231608207
1	C	26	50	20120601	1	1394	27.68	-0.100811308697086	0.047709823887405
1	C	26	50	20120601	1	1396	27.72	-0.102470746891175	0.0487075515556592
1	C	26	50	20120601	1	1398	27.76	-0.105191481653146	0.0497491905550251
1	C	26	50	20120601	1	1400	27.8	-0.106572249064769	0.0506676515531083
1	C	26	50	20120601	1	1402	27.84	-0.109173058516651	0.0505838593995377
1	C	26	50	20120601	1	1404	27.88	-0.110860003164528	0.0503354527873069
1	C	26	50	20120601	1	1406	27.92	-0.112523047603201	0.0499986578274277
1	C	26	50	20120601	1	1408	27.96	-0.114750716806651	0.048933896436317
1	C	26	50	20120601	1	1410	28	-0.116551929910367	0.0480239207196081
1	C	26	50	20120601	1	1412	28.04	-0.119357022511334	0.0471942016225638
1	C	26	50	20120601	1	1414	28.08	-0.121492060726449	0.0461664926267872
1	C	26	50	20120601	1	1416	28.12	-0.123531144551357	0.0455147523065676
1	C	26	50	20120601	1	1418	28.16	-0.124867788499834	0.0445161053994979
1	C	26	50	20120601	1	1420	28.2	-0.127258587237703	0.0430572733992319
1	C	26	50	20120601	1	1422	28.24	-0.128384584076065	0.0430485052751452
1	C	26	50	20120601	1	1424	28.28	-0.130755937377452	0.0422243016109941
1	C	26	50	20120601	1	1426	28.32	-0.132328542858811	0.0426641220288922
1	C	26	50	20120601	1	1428	28.36	-0.133231023243639	0.044283184425775
1	C	26	50	20120601	1	1430	28.4	-0.134183283945863	0.0459316624647552
1	C	26	50	20120601	1	1432	28.44	-0.135156262876776	0.0481830904560532
1	C	26	50	20120601	1	1434	28.48	-0.135463359351845	0.0507086637464172
1	C	26	50	20120601	1	1436	28.52	-0.136505634747314	0.0533150593418708
1	C	26	50	20120601	1	1438	28.56	-0.138084957743094	0.0556163383612424
1	C	26	50	20120601	1	1440	28.6	-0.138621722500693	0.0570340167468433
1	C	26	50	20120601	1	1442	28.64	-0.139950305431865	0.0581647512006387
1	C	26	50	20120601	1	1444	28.68	-0.141412743676715	0.0594982131686003
1	C	26	50	20120601	1	1446	28.72	-0.142641765973095	0.0605149620092684
1	C	26	50	20120601	1	1448	28.76	-0.144265141721343	0.0626915781031169
1	C	26	50	20120601	1	1450	28.8	-0.146288103511640	0.064014645601395
1	C	26	50	20120601	1	1452	28.84	-0.147528439516519	0.0652873670968527
1	C	26	50	20120601	1	1454	28.88	-0.149586403092484	0.0662473352629915
1	C	26	50	20120601	1	1456	28.92	-0.150309773329638	0.0676396285151479
1	C	26	50	20120601	1	1458	28.96	-0.152292642165441	0.0688217696319355
1	C	26	50	20120601	1	1460	29	-0.154258823281209	0.070997820040359
1	C	26	50	20120601	1	1462	29.04	-0.155614559112778	0.0723206046959247
1	C	26	50	20120601	1	1464	29.08	-0.157383810989984	0.074103857287399
1	C	26	50	20120601	1	1466	29.12	-0.157310059752707	0.0750218940214135
1	C	26	50	20120601	1	1468	29.16	-0.155956303820125	0.0760659371838355
1	C	26	50	20120601	1	1470	29.2	-0.154900876238526	0.0772712714030461
1	C	26	50	20120601	1	1472	29.24	-0.153558716857156	0.077975620467786
1	C	26	50	20120601	1	1474	29.28	-0.15124329570216	0.0791087590846374
1	C	26	50	20120601	1	1476	29.32	-0.149211565787777	0.0810825062429634
1	C	26	50	20120601	1	1478	29.36	-0.147059203456523	0.0814897290382488
1	C	26	50	20120601	1	1480	29.4	-0.145438938978113	0.0820535759855669
1	C	26	50	20120601	1	1482	29.44	-0.14235255929959	0.0825759864755075
1	C	26	50	20120601	1	1484	29.48	-0.140159679749774	0.0824283425795958
1	C	26	50	20120601	1	1486	29.52	-0.138271492511971	0.08167760731001
1	C	26	50	20120601	1	1488	29.56	-0.136615943405179	0.0806928196958515
1	C	26	50	20120601	1	1490	29.6	-0.136262743567977	0.0803530548874914
1	C	26	50	20120601	1	1492	29.64	-0.135669339557205	0.0797967032720538
1	C	26	50	20120601	1	1494	29.68	-0.134961737801272	0.079897607409729
1	C	26	50	20120601	1	1496	29.72	-0.134540443581041	0.0799540345308678
1	C	26	50	20120601	1	1498	29.76	-0.134484299302614	0.0797358213781936
1	C	26	50	20120601	1	1500	29.8	-0.134464853866132	0.0802106435817604
1	C	26	50	20120601	1	1502	29.84	-0.134852984778325	0.0803387006198333
1	C	26	50	20120601	1	1504	29.88	-0.134595668620651	0.0805748035740715
1	C	26	50	20120601	1	1506	29.92	-0.1351726677541	0.0802863040073474
1	C	26	50	20120601	1	1508	29.96	-0.135494825603608	0.0805510447862236
1	C	26	50	20120601	1	1510	30	-0.134644458988553	0.0814381809539003
1	C	26	50	20120601	1	1512	30.04	-0.1346772687432	0.0818013509967177
1	C	26	50	20120601	1	1514	30.08	-0.133286813968675	0.0831253377338113
1	C	26	50	20120601	1	1516	30.12	-0.131446568570637	0.0841396824114235
1	C	26	50	20120601	1	1518	30.16	-0.129442132978007	0.0862346276720449
1	C	26	50	20120601	1	1520	30.2	-0.127207039153355	0.0867981210659724
1	C	26	50	20120601	1	1522	30.24	-0.12543510027038	0.0867414818127994
1	C	26	50	20120601	1	1524	30.28	-0.123263080370609	0.0874398911805773
1	C	26	50	20120601	1	1526	30.32	-0.121918516826183	0.0867423303409368
1	C	26	50	20120601	1	1528	30.36	-0.121033431268171	0.0867152481512173
1	C	26	50	20120601	1	1530	30.4	-0.119865644419042	0.085601908524239
1	C	26	50	20120601	1	1532	30.44	-0.119549355555817	0.085547673434122
1	C	26	50	20120601	1	1534	30.48	-0.119766932312388	0.085235344368872
1	C	26	50	20120601	1	1536	30.52	-0.119357376064725	0.0845573703870703
1	C	26	50	20120601	1	1538	30.56	-0.11902079323688	0.0838714768093194
1	C	26	50	20120601	1	1540	30.6	-0.119244733954482	0.0825769764250012
1	C	26	50	20120601	1	1542	30.64	-0.118872937208934	0.0814242509503109
1	C	26	50	20120601	1	1544	30.68	-0.118466492231108	0.0802609188739028
1	C	26	50	20120601	1	1546	30.72	-0.117864320096250	0.0794319068836397
1	C	26	50	20120601	1	1548	30.76	-0.117715191276097	0.078705637508683
1	C	26	50	20120601	1	1550	30.8	-0.117324090515423	0.0782496243454958
1	C	26	50	20120601	1	1552	30.84	-0.116069965928311	0.0764660182006308
1	C	26	50	20120601	1	1554	30.88	-0.114872551305049	0.0745931751799801
1	C	26	50	20120601	1	1556	30.92	-0.113119138619741	0.0724391157924515
1	C	26	50	20120601	1	1558	30.96	-0.111152957503974	0.0715613134342866
1	C	26	50	20120601	1	1560	31	-0.109476195193746	0.0693829295734852
1	C	26	50	20120601	1	1562	31.04	-0.106591199526505	0.067456770701533
1	C	26	50	20120601	1	1564	31.08	-0.105571763680068	0.0670436082092857
1	C	26	50	20120601	1	1566	31.12	-0.103311143300615	0.0658125353032399
1	C	26	50	20120601	1	1568	31.16	-0.0992944232300848	0.064185694731764
1	C	26	50	20120601	1	1570	31.2	-0.0961446160732893	0.0638636075929336
1	C	26	50	20120601	1	1572	31.24	-0.0926102842488846	0.0638795174955103
1	C	26	50	20120601	1	1574	31.28	-0.0895859885457497	0.0634808506922773
1	C	26	50	20120601	1	1576	31.32	-0.0862047453394719	0.0637004780585138
1	C	26	50	20120601	1	1578	31.36	-0.0831050720534625	0.0637854722936125
1	C	26	50	20120601	1	1580	31.4	-0.0800637350769011	0.0639108423259168
1	C	26	50	20120601	1	1582	31.44	-0.0769365553371035	0.0633274085207598
1	C	26	50	20120601	1	1584	31.48	-0.0739804247276751	0.0622848502825784
1	C	26	50	20120601	1	1586	31.52	-0.0711491479626007	0.0623811794393794
1	C	26	50	20120601	1	1588	31.56	-0.0676446701864977	0.0617912261096998
1	C	26	50	20120601	1	1590	31.6	-0.0650902045130544	0.062157337716727
1	C	26	50	20120601	1	1592	31.64	-0.0627047939288572	0.0630047910518434
1	C	26	50	20120601	1	1594	31.68	-0.0602513313880386	0.0641264886809753
1	C	26	50	20120601	1	1596	31.72	-0.0575848529293876	0.0649946531737127
1	C	26	50	20120601	1	1598	31.76	-0.0561936769059455	0.0668069819960294
1	C	26	50	20120601	1	1600	31.8	-0.0540905645620015	0.0680615662025497
1	C	26	50	20120601	1	1602	31.84	-0.0522829733551187	0.0705800825672374
1	C	26	50	20120601	1	1604	31.88	-0.0512694984188474	0.0730468033602033
1	C	26	50	20120601	1	1606	31.92	-0.049605393320003	0.0750634719001473
1	C	26	50	20120601	1	1608	31.96	-0.0488240403267919	0.0782061372784528
1	C	26	50	20120601	1	1610	32	-0.0478698704362587	0.0811290338691655
1	C	26	50	20120601	1	1612	32.04	-0.0469839363501101	0.0838376063945006
1	C	26	50	20120601	1	1614	32.08	-0.0470836384062574	0.0857858269980257
1	C	26	50	20120601	1	1616	32.12	-0.0478078571715487	0.0882492456023234
1	C	26	50	20120601	1	1618	32.16	-0.047872416020671	0.0907831627527054
1	C	26	50	20120601	1	1620	32.2	-0.0486842453161513	0.0934423792247137
1	C	26	50	20120601	1	1622	32.24	-0.0486319194143435	0.0952978274185472
1	C	26	50	20120601	1	1624	32.28	-0.0486496677945513	0.0969207081920484
1	C	26	50	20120601	1	1626	32.32	-0.0491931500665712	0.0990386344230584
1	C	26	50	20120601	1	1628	32.36	-0.0485781085882952	0.100083879667008
1	C	26	50	20120601	1	1630	32.4	-0.0477519250251568	0.100222896860190
1	C	26	50	20120601	1	1632	32.44	-0.0462039268597832	0.101460757991335
1	C	26	50	20120601	1	1634	32.48	-0.0444067442647195	0.101773864874044
1	C	26	50	20120601	1	1636	32.52	-0.042003641868857	0.102175572236436
1	C	26	50	20120601	1	1638	32.56	-0.0396276923733921	0.102784320464360
1	C	26	50	20120601	1	1640	32.6	-0.0371090487294837	0.103344136903025
1	C	26	50	20120601	1	1642	32.64	-0.0344297504248898	0.103280002317971
1	C	26	50	20120601	1	1644	32.68	-0.0320014043169389	0.103233333270413
1	C	26	50	20120601	1	1646	32.72	-0.0291729771921927	0.102236312708940
1	C	26	50	20120601	1	1648	32.76	-0.0265773296198132	0.101886294852253
1	C	26	50	20120601	1	1650	32.8	-0.024061797245742	0.101684557287580
1	C	26	50	20120601	1	1652	32.84	-0.0208347033177629	0.100724730542798
1	C	26	50	20120601	1	1654	32.88	-0.0191569510580416	0.0999653685704815
1	C	26	50	20120601	1	1656	32.92	-0.0170057908083158	0.098250634626104
1	C	26	50	20120601	1	1658	32.96	-0.0149534840866	0.0961076768150401
1	C	26	50	20120601	1	1660	33	-0.0135829697233043	0.094263259486993
1	C	26	50	20120601	1	1662	33.04	-0.0132975107157392	0.09188009750236
1	C	26	50	20120601	1	1664	33.08	-0.0124986921850328	0.0908695712013664
1	C	26	50	20120601	1	1666	33.12	-0.0109432693984567	0.0886324974777265
1	C	26	50	20120601	1	1668	33.16	-0.00880271575044883	0.0865722711600614
1	C	26	50	20120601	1	1670	33.2	-0.00700609884081005	0.0841217218991813
1	C	26	50	20120601	1	1672	33.24	-0.0054665859568107	0.0823272263098861
1	C	26	50	20120601	1	1674	33.28	-0.00376620628009141	0.0798176336327769
1	C	26	50	20120601	1	1676	33.32	-0.00178390312971304	0.07705312896105
1	C	26	50	20120601	1	1678	33.36	0.000324547870429001	0.0738882604298153
1	C	26	50	20120601	1	1680	33.4	0.00224985821424378	0.0716566314283905
1	C	26	50	20120601	1	1682	33.44	0.00403084806401828	0.0688757925900182
1	C	26	50	20120601	1	1684	33.48	0.00568929630861318	0.0668667608033109
1	C	26	50	20120601	1	1686	33.52	0.00829639901084798	0.0644603350055769
1	C	26	50	20120601	1	1688	33.56	0.00924370996560368	0.0639263986751029
1	C	26	50	20120601	1	1690	33.6	0.00911162241887798	0.064134429490128
1	C	26	50	20120601	1	1692	33.64	0.00950031901649628	0.0645570672132432
1	C	26	50	20120601	1	1694	33.68	0.00907089306828168	0.0650794069925057
1	C	26	50	20120601	1	1696	33.72	0.0108477109880472	0.0651697752391413
1	C	26	50	20120601	1	1698	33.76	0.0123032195864416	0.0663036916734521
1	C	26	50	20120601	1	1700	33.8	0.0147433036669601	0.0672700238006216
1	C	26	50	20120601	1	1702	33.84	0.0175683366791566	0.0683096121903221
1	C	26	50	20120601	1	1704	33.88	0.0197438214021552	0.0685346135680957
1	C	26	50	20120601	1	1706	33.92	0.0221306603420504	0.0683563519485585
1	C	26	50	20120601	1	1708	33.96	0.0242640015008902	0.0673037527940842
1	C	26	50	20120601	1	1710	34	0.0267646846325564	0.066811394342344
1	C	26	50	20120601	1	1712	34.04	0.0290818381991657	0.0645208279907074
1	C	26	50	20120601	1	1714	34.08	0.0307963529404409	0.0632721551968779
1	C	26	50	20120601	1	1716	34.12	0.0318930614159256	0.0610508640965941
1	C	26	50	20120601	1	1718	34.16	0.0322037217091721	0.0593237274992747
1	C	26	50	20120601	1	1720	34.2	0.0324280419309833	0.0566977898058415
1	C	26	50	20120601	1	1722	34.24	0.0315841476764286	0.0542703252479147
1	C	26	50	20120601	1	1724	34.28	0.0312089709604667	0.0512440355036569
1	C	26	50	20120601	1	1726	34.32	0.0301086491693301	0.0485005248322634
1	C	26	50	20120601	1	1728	34.36	0.0289829634579523	0.0462387447976889
1	C	26	50	20120601	1	1730	34.4	0.0281705260506403	0.043685919611978
1	C	26	50	20120601	1	1732	34.44	0.0274021343247283	0.0400090138472826
1	C	26	50	20120601	1	1734	34.48	0.0275836557065267	0.0367150912574135
1	C	26	50	20120601	1	1736	34.52	0.0275294206164097	0.0345279392725254
1	C	26	50	20120601	1	1738	34.56	0.0272665890258426	0.0311955571448275
1	C	26	50	20120601	1	1740	34.6	0.0274418807968988	0.028147007679098
1	C	26	50	20120601	1	1742	34.64	0.0272109397221632	0.025889639990838
1	C	26	50	20120601	1	1744	34.68	0.027181029105319	0.0236771735831834
1	C	26	50	20120601	1	1746	34.72	0.026714975025839	0.0213078708914617
1	C	26	50	20120601	1	1748	34.76	0.026192352403864	0.0196701408755555
1	C	26	50	20120601	1	1750	34.8	0.024847930280794	0.0192801714857311
1	C	26	50	20120601	1	1752	34.84	0.0244890028786637	0.0190544630011764
1	C	26	50	20120601	1	1754	34.88	0.0239494804046184	0.0185620338387581
1	C	26	50	20120601	1	1756	34.92	0.0231728650268412	0.0189647311506438
1	C	26	50	20120601	1	1758	34.96	0.0232124630065877	0.0190398258908058
1	C	26	50	20120601	1	1760	35	0.0232475355029345	0.0191515487622333
1	C	26	50	20120601	1	1762	35.04	0.0233934823425714	0.0188061978103018
1	C	26	50	20120601	1	1764	35.08	0.0231582279164707	0.0185521343438215
1	C	26	50	20120601	1	1766	35.12	0.0233676729450581	0.0187571953103656
1	C	26	50	20120601	1	1768	35.16	0.0238130795065275	0.0190074404002275
1	C	26	50	20120601	1	1770	35.2	0.0235993918372529	0.018514304131028
1	C	26	50	20120601	1	1772	35.24	0.0233473789804381	0.0186154204007377
1	C	26	50	20120601	1	1774	35.28	0.0236225142289977	0.0186321788314518
1	C	26	50	20120601	1	1776	35.32	0.0235440960869642	0.0186036824281700
1	C	26	50	20120601	1	1778	35.36	0.0233313983671832	0.0183354061153878
1	C	26	50	20120601	1	1780	35.4	0.0231088718631438	0.0190548872652451
1	C	26	50	20120601	1	1782	35.44	0.0230674354057663	0.0188607157431313
1	C	26	50	20120601	1	1784	35.48	0.0231006694244821	0.0189380732249931
1	C	26	50	20120601	1	1786	35.52	0.0233820272127162	0.0189385681997399
1	C	26	50	20120601	1	1788	35.56	0.0233379037495702	0.0189484676946765
1	C	26	50	20120601	1	1790	35.6	0.023463556624587	0.0187187287014690
1	C	26	50	20120601	1	1792	35.64	0.0234566976888095	0.0184454319305404
1	C	26	50	20120601	1	1794	35.68	0.0233189532878344	0.0182221276090417
1	C	26	50	20120601	1	1796	35.72	0.0230880122130988	0.0186036824281700
1	C	26	50	20120601	1	1798	35.76	0.0233859870106908	0.0186158446648064
1	C	26	50	20120601	1	1800	35.8	0.0231696830463259	0.018635290101289
1	C	26	50	20120601	1	1802	35.84	0.0231218826279177	0.0188325728932401
1	C	26	50	20120601	1	1804	35.88	0.0230322921987413	0.0186306939072113
1	C	26	50	20120601	1	1806	35.92	0.0228427875813833	0.0189329113454904
1	C	26	50	20120601	1	1808	35.96	0.0231905426963709	0.0190160671029580
1	C	26	50	20120601	1	1810	36	0.0229895829491577	0.0188255725361063
1	C	26	50	20120601	1	1812	36.04	0.0227490252221980	0.0190493011216737
1	C	26	50	20120601	1	1814	36.08	0.0229776328445556	0.0189899748627322
1	C	26	50	20120601	1	1816	36.12	0.0227495909076229	0.0188590893975346
1	C	26	50	20120601	1	1818	36.16	0.022293153480367	0.0188676453895869
1	C	26	50	20120601	1	1820	36.2	0.022299658862754	0.0190263201512852
1	C	26	50	20120601	1	1822	36.24	0.0225216196813684	0.0187155467209537
1	C	26	50	20120601	1	1824	36.28	0.0228757387573866	0.0185415984527818
1	C	26	50	20120601	1	1826	36.32	0.0224222004679336	0.0184611297010828
1	C	26	50	20120601	1	1828	36.36	0.0225178720154281	0.0183672966312193
1	C	26	50	20120601	1	1830	36.4	0.022580380254885	0.0186705040189921
1	C	26	50	20120601	1	1832	36.44	0.0227833199010855	0.0184664330019417
1	C	26	50	20120601	1	1834	36.48	0.0225707636026609	0.0187057179366952
1	C	26	50	20120601	1	1836	36.52	0.022427786611505	0.0184812822443466
1	C	26	50	20120601	1	1838	36.56	0.0228475959074954	0.018790217197047
1	C	26	50	20120601	1	1840	36.6	0.0228076443743584	0.0188215420274535
1	C	26	50	20120601	1	1842	36.64	0.0224899412975712	0.0185164254513715
1	C	26	50	20120601	1	1844	36.68	0.0227349537972524	0.0187446088096604
1	C	26	50	20120601	1	1846	36.72	0.0226239380326061	0.0185461946468595
1	C	26	50	20120601	1	1848	36.76	0.0225651067484114	0.0184421085286689
1	C	26	50	20120601	1	1850	36.8	0.0227348830865743	0.0189747720669367
1	C	26	50	20120601	1	1852	36.84	0.0225957951827149	0.0188322900505276
1	C	26	50	20120601	1	1854	36.88	0.0229653291865630	0.0187871766378879
1	C	26	50	20120601	1	1856	36.92	0.0227852998000729	0.0185331838820857
1	C	26	50	20120601	1	1858	36.96	0.0229593187789229	0.0181642862743406
1	C	26	50	20120601	1	1860	37	0.0230172308243021	0.0184860905704586
1	C	26	50	20120601	1	1862	37.04	0.0225704100492703	0.0185963285176456
1	C	26	50	20120601	1	1864	37.08	0.0225230338949308	0.0187005560571925
1	C	26	50	20120601	1	1866	37.12	0.0229784106620149	0.0185983084166330
1	C	26	50	20120601	1	1868	37.16	0.0228529699190324	0.0184667865553323
1	C	26	50	20120601	1	1870	37.2	0.0229719759903061	0.0186461795457193
1	C	26	50	20120601	1	1872	37.24	0.0229115183605147	0.0189071726586552
1	C	26	50	20120601	1	1874	37.28	0.0228049573685899	0.0186727667606919
1	C	26	50	20120601	1	1876	37.32	0.0232388380895259	0.0192289769547732
1	C	26	50	20120601	1	1878	37.36	0.0228376964125588	0.0186346537051859
1	C	26	50	20120601	1	1880	37.4	0.0228902344464010	0.0189792268396582
1	C	26	50	20120601	1	1882	37.44	0.023051737635224	0.0189181328137636
1	C	26	50	20120601	1	1884	37.48	0.0229613693885883	0.0189659332321718
1	C	26	50	20120601	1	1886	37.52	0.0229332265386971	0.0188645341197497
1	C	26	50	20120601	1	1888	37.56	0.0229988460479912	0.0188519476190446
1	C	26	50	20120601	1	1890	37.6	0.0232095638687848	0.0188257846681407
1	C	26	50	20120601	1	1892	37.64	0.022632211181946	0.0187377498738829
1	C	26	50	20120601	1	1894	37.68	0.022793714370769	0.0186766558479884
1	C	26	50	20120601	1	1896	37.72	0.0229552882702701	0.0186156325327720
1	C	26	50	20120601	1	1898	37.76	0.0230334942802693	0.0190011471498749
1	C	26	50	20120601	1	1900	37.8	0.0230993259215978	0.0191919952701172
1	C	26	50	20120601	1	1902	37.84	0.0226945780000466	0.0191794087694121
1	C	26	50	20120601	1	1904	37.88	0.0227468331911763	0.0188236633477971
1	C	26	50	20120601	1	1906	37.92	0.0226057653883296	0.0191610239931012
1	C	26	50	20120601	1	1908	37.96	0.0225990478739083	0.0188877272221726
1	C	26	50	20120601	1	1910	38	0.0227922294465285	0.0190783632103805
1	C	26	50	20120601	1	1912	38.04	0.0230932448032796	0.0190590591952541
1	C	26	50	20120601	1	1914	38.08	0.0227555306045849	0.0193913993824118
1	C	26	50	20120601	1	1916	38.12	0.0229489950199176	0.0188687060497587
1	C	26	50	20120601	1	1918	38.16	0.0225713999987639	0.0191514073408771
1	C	26	50	20120601	1	1920	38.2	0.0226188468637816	0.0188494020346323
1	C	26	50	20120601	1	1922	38.24	0.0227302161818184	0.0191201532211486
1	C	26	50	20120601	1	1924	38.28	0.0229819461959208	0.0189838230337359
1	C	26	50	20120601	1	1926	38.32	0.0227304283138528	0.0191615189678480
1	C	26	50	20120601	1	1928	38.36	0.0230144731078554	0.0187791863312605
1	C	26	50	20120601	1	1930	38.4	0.0228031188909588	0.0192271384771421
1	C	26	50	20120601	1	1932	38.44	0.0230214734649892	0.0191671758220975
1	C	26	50	20120601	1	1934	38.48	0.0230613542874481	0.0191357802810128
1	C	26	50	20120601	1	1936	38.52	0.0224669603271827	0.0190956166158415
1	C	26	50	20120601	1	1938	38.56	0.0226038562000204	0.0191506295234178
1	C	26	50	20120601	1	1940	38.6	0.0226901232273252	0.0190828886937801
1	C	26	50	20120601	1	1942	38.64	0.0228318274262749	0.0196146329932324
1	C	26	50	20120601	1	1944	38.68	0.0228975883569253	0.0198054104027965
1	C	26	50	20120601	1	1946	38.72	0.023072031599844	0.0191700749599004
1	C	26	50	20120601	1	1948	38.76	0.0226368780867018	0.0189708122689620
1	C	26	50	20120601	1	1950	38.8	0.022648333216557	0.0194334015252143
1	C	26	50	20120601	1	1952	38.84	0.0227852290893948	0.0194884144327906
1	C	26	50	20120601	1	1954	38.88	0.0227087908463485	0.0195683882097428
1	C	26	50	20120601	1	1956	38.92	0.0227413177582831	0.0192395835564910
1	C	26	50	20120601	1	1958	38.96	0.0226778195693325	0.0195385483035767
1	C	26	50	20120601	1	1960	39	0.0224326656482951	0.0191986420738603
1	C	26	50	20120601	1	1962	39.04	0.0225994721379771	0.0192111578638873
1	C	26	50	20120601	1	1964	39.08	0.0226319283392335	0.0194687568642736
1	C	26	50	20120601	1	1966	39.12	0.0225871684799844	0.0195887528850409
1	C	26	50	20120601	1	1968	39.16	0.0228868403338513	0.0191534579505425
1	C	26	50	20120601	1	1970	39.2	0.0226696171306708	0.0194570896023840
1	C	26	50	20120601	1	1972	39.24	0.0227348830865743	0.0193187088053058
1	C	26	50	20120601	1	1974	39.28	0.0225786124879320	0.0196791918423547
1	C	26	50	20120601	1	1976	39.32	0.0224596771273365	0.0194998695626458
1	C	26	50	20120601	1	1978	39.36	0.0229400147637965	0.0194443616803227
1	C	26	50	20120601	1	1980	39.4	0.0229011238908312	0.0196464527983858
1	C	26	50	20120601	1	1982	39.44	0.0227821885302357	0.0194669890973206
1	C	26	50	20120601	1	1984	39.48	0.0227111950094045	0.0193374471350072
1	C	26	50	20120601	1	1986	39.52	0.0226559699697938	0.0198419678233839
1	C	26	50	20120601	1	1988	39.56	0.0225371053198764	0.0196625748329968
1	C	26	50	20120601	1	1990	39.6	0.0225814409150568	0.0194377855872576
1	C	26	50	20120601	1	1992	39.64	0.0226836885556164	0.0195346592162802
1	C	26	50	20120601	1	1994	39.68	0.0230060585371593	0.0198583019900293
1	C	26	50	20120601	1	1996	39.72	0.0227534092842414	0.0200778586455877
1	C	26	50	20120601	1	1998	39.76	0.0227489545115199	0.0198995970260506
1	C	26	50	20120601	1	2000	39.8	0.0227976034580655	0.0199341038369725
1	C	26	50	20120601	1	2002	39.84	0.0228462524046112	0.0199686106478944
1	C	26	50	20120601	1	2004	39.88	0.0227476817193137	0.0200206537069897
1	C	26	50	20120601	1	2006	39.92	0.0226161598580131	0.0200347958426134
1	C	26	50	20120601	1	2008	39.96	0.0225373174519107	0.0196265830978344
1	C	26	50	20120601	1	2010	40	0.0224720514960072	0.0197648224735564
1	C	26	50	20120601	1	2012	40.04	0.0229897243705139	0.0200467459472155
1	C	26	50	20120601	1	2014	40.08	0.0228332416398373	0.0197771261315490
1	C	26	50	20120601	1	2016	40.12	0.0227818349768451	0.0195504984081788
1	C	26	50	20120601	1	2018	40.16	0.0226925273903812	0.0196437657926173
1	C	26	50	20120601	1	2020	40.2	0.022619129706494	0.0197397908935024
1	C	26	50	20120601	1	2022	40.24	0.0225677230435018	0.0195131631701321
1	C	26	50	20120601	1	2024	40.28	0.0225351961315672	0.0198419678233839
1	C	26	50	20120601	1	2026	40.32	0.0224837894685749	0.0196153401000136
1	C	26	50	20120601	1	2028	40.36	0.022772289035299	0.0195675396816054
1	C	26	50	20120601	1	2030	40.4	0.0225194983610248	0.0198452205145773
1	C	26	50	20120601	1	2032	40.44	0.0227002348542961	0.0197496196777609
1	C	26	50	20120601	1	2034	40.48	0.0224306857493078	0.0192858990506588
1	C	26	50	20120601	1	2036	40.52	0.0221866631991203	0.0189401945453366
1	C	26	50	20120601	1	2038	40.56	0.0215157602851305	0.0182161172014016
1	C	26	50	20120601	1	2040	40.6	0.0200488672675591	0.0171896102871531
1	C	26	50	20120601	1	2042	40.64	0.0196938289527253	0.0162772304073881
1	C	26	50	20120601	1	2044	40.68	0.0196731107240365	0.0154430565376223
1	C	26	50	20120601	1	2046	40.72	0.020075666614566	0.0132981895382492
1	C	26	50	20120601	1	2048	40.76	0.0206881625084298	0.0110955519148531
1	C	26	50	20120601	1	2050	40.8	0.0211050726666174	0.00979037421813896
1	C	26	50	20120601	1	2052	40.84	0.0211936024356219	0.00829144926337972
1	C	26	50	20120601	1	2054	40.88	0.0220861126148356	0.00614226891264133
1	C	26	50	20120601	1	2056	40.92	0.0220622831163096	0.0041485813430859
1	C	26	50	20120601	1	2058	40.96	0.0220102400572143	0.0008335233315271
1	C	26	50	20120601	1	2060	41	0.0219867641120789	0.000281414356776599
1	C	26	50	20120601	1	2062	41.04	0.0219634295882997	0.000117931268966299
1	C	26	50	20120601	1	2064	41.08	0.0217797939572256	-0.000150840018562703
1	C	26	50	20120601	1	2066	41.12	0.0219309026763652	0.000257231304859998
1	C	26	50	20120601	1	2068	41.16	0.0219309026763652	0.000257231304859998
1	C	26	50	20120601	1	2070	41.2	0.0219309026763652	0.000257231304859998
1	C	26	50	20120601	1	2072	41.24	0.0217080933296133	0.000505920759803397
1	C	26	50	20120601	1	2074	41.28	0.0213788644122928	0.000369307729678098
1	C	26	50	20120601	1	2076	41.32	0.0218319077269991	0.000374752451893300
1	C	26	50	20120601	1	2078	41.36	0.0218010071606612	0.000957761992981598
1	C	26	50	20120601	1	2080	41.4	0.0217582272003994	0.000617007235127798
1	C	26	50	20120601	1	2082	41.44	0.0215067800290095	0.000941144983623698
1	C	26	50	20120601	1	2084	41.48	0.0220099572145018	0.0008449784613823
1	C	26	50	20120601	1	2086	41.52	0.0220113714280642	0.001533700466258
1	C	26	50	20120601	1	2088	41.56	0.0226401307778953	0.0014887284749745
1	C	26	50	20120601	1	2090	41.6	0.0239390152242568	0.0019871680450329
1	C	26	50	20120601	1	2092	41.64	0.0264293038862396	0.00261578597350780
1	C	26	50	20120601	1	2094	41.68	0.0275453305189864	0.0025513685457417
1	C	26	50	20120601	1	2096	41.72	0.0296447305523292	0.0019189322406484
1	C	26	50	20120601	1	2098	41.76	0.0320585102605876	0.0009138506618699
1	C	26	50	20120601	1	2100	41.8	0.0338566120944669	-0.00104335019777640
1	C	26	50	20120601	1	2102	41.84	0.0348626836227391	-0.0030959397622047
1	C	26	50	20120601	1	2104	41.88	0.0367371529889865	-0.0066087755404613
1	C	26	50	20120601	1	2106	41.92	0.036882251300486	-0.0089152164393356
1	C	26	50	20120601	1	2108	41.96	0.0380612811474364	-0.0122992880727382
1	C	26	50	20120601	1	2110	42	0.0387831664603498	-0.0151504133251605
1	C	26	50	20120601	1	2112	42.04	0.0395995212392297	-0.0175115135782205
1	C	26	50	20120601	1	2114	42.08	0.0404565205158921	-0.021151430587192
1	C	26	50	20120601	1	2116	42.12	0.0407501607489155	-0.0234725298096402
1	C	26	50	20120601	1	2118	42.16	0.0408456201643757	-0.0265737587305682
1	C	26	50	20120601	1	2120	42.2	0.0405701030781541	-0.0295149269605068
1	C	26	50	20120601	1	2122	42.24	0.0408801623306366	-0.0325417046084436
1	C	26	50	20120601	1	2124	42.28	0.0407167068199907	-0.0362117026469935
1	C	26	50	20120601	1	2126	42.32	0.0406717496779497	-0.0394577321874661
1	C	26	50	20120601	1	2128	42.36	0.0406269049658868	-0.0427037907193167
1	C	26	50	20120601	1	2130	42.4	0.0407336285923713	-0.0463724516189434
1	C	26	50	20120601	1	2132	42.44	0.040915553025035	-0.0494543906668806
1	C	26	50	20120601	1	2134	42.48	0.0406626562847436	-0.0515699480901736
1	C	26	50	20120601	1	2136	42.52	0.0405339628505677	-0.0551023707262691
1	C	26	50	20120601	1	2138	42.56	0.0400288764767661	-0.0582441168657591
1	C	26	50	20120601	1	2140	42.6	0.0396044002760198	-0.0610154804732635
1	C	26	50	20120601	1	2142	42.64	0.0387883990505306	-0.063795824336889
1	C	26	50	20120601	1	2144	42.68	0.0377343149718158	-0.0660913050806549
1	C	26	50	20120601	1	2146	42.72	0.0376358149971965	-0.0693662701377204
1	C	26	50	20120601	1	2148	42.76	0.0365664574120081	-0.072857609869829
1	C	26	50	20120601	1	2150	42.8	0.0361247278058008	-0.074914795628335
1	C	26	50	20120601	1	2152	42.84	0.0351537994845536	-0.078047066536957
1	C	26	50	20120601	1	2154	42.88	0.0340881188546274	-0.0796862107664256
1	C	26	50	20120601	1	2156	42.92	0.0328924012876409	-0.0827314368302836
1	C	26	50	20120601	1	2158	42.96	0.0320887037201443	-0.0855095179522097
1	C	26	50	20120601	1	2160	43	0.0318701370140795	-0.0873162464888187
1	C	26	50	20120601	1	2162	43.04	0.0314272053263443	-0.0895000750718357
1	C	26	50	20120601	1	2164	43.08	0.0321866380093386	-0.0913526948385447
1	C	26	50	20120601	1	2166	43.12	0.0328944518973063	-0.0941351600225137
1	C	26	50	20120601	1	2168	43.16	0.0338236609184636	-0.0959353831767357
1	C	26	50	20120601	1	2170	43.2	0.0359346575030179	-0.0964406816825717
1	C	26	50	20120601	1	2172	43.24	0.0380417650002757	-0.100194075187789
1	C	26	50	20120601	1	2174	43.28	0.0398450994243358	-0.100653482463526
1	C	26	50	20120601	1	2176	43.32	0.0427945832300211	-0.100514041006276
1	C	26	50	20120601	1	2178	43.36	0.0455610678007353	-0.100321425119080
1	C	26	50	20120601	1	2180	43.4	0.0483820703042791	-0.0997603358882087
1	C	26	50	20120601	1	2182	43.44	0.0505218461348277	-0.0993105452646957
1	C	26	50	20120601	1	2184	43.48	0.0540554001417731	-0.0982942913987747
1	C	26	50	20120601	1	2186	43.52	0.0565951155677608	-0.0980950994185147
1	C	26	50	20120601	1	2188	43.56	0.0600294624933057	-0.0969404647555147
1	C	26	50	20120601	1	2190	43.6	0.0631620162446403	-0.0961300496735967
1	C	26	50	20120601	1	2192	43.64	0.0660804580626315	-0.0955846582132677
1	C	26	50	20120601	1	2194	43.68	0.0692360634950327	-0.0941487364727117
1	C	26	50	20120601	1	2196	43.72	0.0725602431840688	-0.0932273056261477
1	C	26	50	20120601	1	2198	43.76	0.0760312182408792	-0.0925776866262717
1	C	26	50	20120601	1	2200	43.8	0.0788124106326421	-0.0924297598876477
1	C	26	50	20120601	1	2202	43.84	0.0818083513538514	-0.0911040053836007
1	C	26	50	20120601	1	2204	43.88	0.0846422797693552	-0.0912823518559517
1	C	26	50	20120601	1	2206	43.92	0.0882129851665842	-0.0907140218516407
1	C	26	50	20120601	1	2208	43.96	0.0922684829729949	-0.0906310499419367
1	C	26	50	20120601	1	2210	44	0.0949996928148229	-0.0902233929830877
1	C	26	50	20120601	1	2212	44.04	0.097477519426894	-0.0899333547520077
1	C	26	50	20120601	1	2214	44.08	0.0998745053490989	-0.0890071509346707
1	C	26	50	20120601	1	2216	44.12	0.101539593326369	-0.0887463770248367
1	C	26	50	20120601	1	2218	44.16	0.101790694015437	-0.0883764823965297
1	C	26	50	20120601	1	2220	44.2	0.101904679628564	-0.0881889576781597
1	C	26	50	20120601	1	2222	44.24	0.100514408701802	-0.0883813897175917
1	C	26	50	20120601	1	2224	44.28	0.102363224234028	-0.0878110232457507
1	C	26	50	20120601	1	2226	44.32	0.104654129996919	-0.0853857671944337
1	C	26	50	20120601	1	2228	44.36	0.107339148795373	-0.0837203963744511
1	C	26	50	20120601	1	2230	44.4	0.109387354297758	-0.082956296786701
1	C	26	50	20120601	1	2232	44.44	0.111796820654651	-0.0825026877865697
1	C	26	50	20120601	1	2234	44.48	0.113599518682608	-0.0819996520224336
1	C	26	50	20120601	1	2236	44.52	0.115974690360614	-0.0815930656232513
1	C	26	50	20120601	1	2238	44.56	0.119179439714307	-0.080936729108954
1	C	26	50	20120601	1	2240	44.6	0.121674112438334	-0.0808349057324631
1	C	26	50	20120601	1	2242	44.64	0.124757451557697	-0.0803989744018616
1	C	26	50	20120601	1	2244	44.68	0.127335350749869	-0.0796326827830898
1	C	26	50	20120601	1	2246	44.72	0.130858722419166	-0.0791300712830224
1	C	26	50	20120601	1	2248	44.76	0.133025226886043	-0.0792333795837537
1	C	26	50	20120601	1	2250	44.8	0.135486736302032	-0.0792707855324785
1	C	26	50	20120601	1	2252	44.84	0.138575025168864	-0.078971325810646
1	C	26	50	20120601	1	2254	44.88	0.140951893903144	-0.0794356121231731
1	C	26	50	20120601	1	2256	44.92	0.143002150015195	-0.0797683058637213
1	C	26	50	20120601	1	2258	44.96	0.145918470512842	-0.0802475121293315
1	C	26	50	20120601	1	2260	45	0.147815567296088	-0.0801436381431751
1	C	26	50	20120601	1	2262	45.04	0.149603416081640	-0.0796724221841925
1	C	26	50	20120601	1	2264	45.08	0.151056732649012	-0.0808226727851486
1	C	26	50	20120601	1	2266	45.12	0.151454338792074	-0.0821136376355609
1	C	26	50	20120601	1	2268	45.16	0.150908664489032	-0.0829011424577683
1	C	26	50	20120601	1	2270	45.2	0.150927261397377	-0.084087455504565
1	C	26	50	20120601	1	2272	45.24	0.151167960545693	-0.0865422474061327
1	C	26	50	20120601	1	2274	45.28	0.152234772546469	-0.0883576026454727
1	C	26	50	20120601	1	2276	45.32	0.153441733111277	-0.0896750132895007
1	C	26	50	20120601	1	2278	45.36	0.155848300330367	-0.0911490480855627
1	C	26	50	20120601	1	2280	45.4	0.158497970860829	-0.0920575388780307
1	C	26	50	20120601	1	2282	45.44	0.160623109581007	-0.0933151989990497
1	C	26	50	20120601	1	2284	45.48	0.162179663738433	-0.0936678331508267
1	C	26	50	20120601	1	2286	45.52	0.164639617519503	-0.0941904557728017
1	C	26	50	20120601	1	2288	45.56	0.165945714455033	-0.0941430089077847
1	C	26	50	20120601	1	2290	45.6	0.165963321413884	-0.0930590849229037
1	C	26	50	20120601	1	2292	45.64	0.167094762974461	-0.0921765449493047
1	C	26	50	20120601	1	2294	45.68	0.16721016280115	-0.0902424664814037
1	C	26	50	20120601	1	2296	45.72	0.167265599972795	-0.0876838713043577
1	C	26	50	20120601	1	2298	45.76	0.168612921233668	-0.0857850067541597
1	C	26	50	20120601	1	2300	45.8	0.169633417740277	-0.0821609430792223
1	C	26	50	20120601	1	2302	45.84	0.170243933735153	-0.0797218489481974
1	C	26	50	20120601	1	2304	45.88	0.170609154387636	-0.0778900888315336
1	C	26	50	20120601	1	2306	45.92	0.171868158011539	-0.074402284633331
1	C	26	50	20120601	1	2308	45.96	0.172983689669539	-0.0726461142315761
1	C	26	50	20120601	1	2310	46	0.174217378870675	-0.0703489364315353
1	C	26	50	20120601	1	2312	46.04	0.174929011135261	-0.0692186969524868
1	C	26	50	20120601	1	2314	46.08	0.174947537332928	-0.0673758352593584
1	C	26	50	20120601	1	2316	46.12	0.175103666510214	-0.065948328089499
1	C	26	50	20120601	1	2318	46.16	0.175018601564437	-0.0642967387806816
1	C	26	50	20120601	1	2320	46.2	0.174655572942976	-0.0630122086019781
1	C	26	50	20120601	1	2322	46.24	0.174391539270881	-0.0601678008639771
1	C	26	50	20120601	1	2324	46.28	0.173043228060515	-0.0575167161199525
1	C	26	50	20120601	1	2326	46.32	0.173482482792988	-0.0578142666534758
1	C	26	50	20120601	1	2328	46.36	0.171336484422765	-0.0525299869669906
1	C	26	50	20120601	1	2330	46.4	0.170117078778608	-0.0485846846813602
1	C	26	50	20120601	1	2332	46.44	0.170023599262136	-0.047548207561497
1	C	26	50	20120601	1	2334	46.48	0.169962717368275	-0.044557216587756
1	C	26	50	20120601	1	2336	46.52	0.170230922970379	-0.0424561902088164
1	C	26	50	20120601	1	2338	46.56	0.170331968529411	-0.0401221014347978
1	C	26	50	20120601	1	2340	46.6	0.171295189386743	-0.0379115442154524
1	C	26	50	20120601	1	2342	46.64	0.172263430702222	-0.0360905321218627
1	C	26	50	20120601	1	2344	46.68	0.174128990523026	-0.0341330484195039
1	C	26	50	20120601	1	2346	46.72	0.176367973434976	-0.0316918329681355
1	C	26	50	20120601	1	2348	46.76	0.177609935785452	-0.0287669564784355
1	C	26	50	20120601	1	2350	46.8	0.179186076800716	-0.0264144122174278
1	C	26	50	20120601	1	2352	46.84	0.1797842891376	-0.0237514480794793
1	C	26	50	20120601	1	2354	46.88	0.18045745479329	-0.0209513052259806
1	C	26	50	20120601	1	2356	46.92	0.181083951401421	-0.0176774008290869
1	C	26	50	20120601	1	2358	46.96	0.182064708506927	-0.0156133561348033
1	C	26	50	20120601	1	2360	47	0.182742116803304	-0.0138427607547122
1	C	26	50	20120601	1	2362	47.04	0.183384169760621	-0.0136914399035383
1	C	26	50	20120601	1	2364	47.08	0.183563067776261	-0.0135252698099594
1	C	26	50	20120601	1	2366	47.12	0.183032737690371	-0.013390919521534
1	C	26	50	20120601	1	2368	47.16	0.182998089458093	-0.0128768528916114
1	C	26	50	20120601	1	2370	47.2	0.182669991911623	-0.0121329765578031
1	C	26	50	20120601	1	2372	47.24	0.181533671314256	-0.0102881349656874
1	C	26	50	20120601	1	2374	47.28	0.180714841661642	-0.0083322776089254
1	C	26	50	20120601	1	2376	47.32	0.179926417600619	-0.0067094675461023
1	C	26	50	20120601	1	2378	47.36	0.179125265617534	-0.0037728530838346
1	C	26	50	20120601	1	2380	47.4	0.179435685494475	-0.0015631443926266
1	C	26	50	20120601	1	2382	47.44	0.179698729217077	0.000563832805182497
1	C	26	50	20120601	1	2384	47.48	0.179995714065175	0.0033653898722436
1	C	26	50	20120601	1	2386	47.52	0.180316740543834	0.00630129722773016
1	C	26	50	20120601	1	2388	47.56	0.181165268681258	0.0087705141076336
1	C	26	50	20120601	1	2390	47.6	0.182449374595892	0.0114843899338275
1	C	26	50	20120601	1	2392	47.64	0.183370027624997	0.0132309436833583
1	C	26	50	20120601	1	2394	47.68	0.18546942765834	0.0160643205555728
1	C	26	50	20120601	1	2396	47.72	0.187368009365826	0.0185922272983147
1	C	26	50	20120601	1	2398	47.76	0.189260934219062	0.020374843493686
1	C	26	50	20120601	1	2400	47.8	0.191366698213436	0.0227719354819084
1	C	26	50	20120601	1	2402	47.84	0.192640197526353	0.0244074734667929
1	C	26	50	20120601	1	2404	47.88	0.195160326094502	0.0271043787302384
1	C	26	50	20120601	1	2406	47.92	0.19742377490108	0.0295474326592379
1	C	26	50	20120601	1	2408	47.96	0.199216997698169	0.0319049266677139
1	C	26	50	20120601	1	2410	48	0.201640252637295	0.0339689713619974
1	C	26	50	20120601	1	2412	48.04	0.203310438854458	0.0355486479111682
1	C	26	50	20120601	1	2414	48.08	0.205146795165199	0.0376353200224496
1	C	26	50	20120601	1	2416	48.12	0.207398223156497	0.0389745802660169
1	C	26	50	20120601	1	2418	48.16	0.209564091227272	0.0407840665190734
1	C	26	50	20120601	1	2420	48.2	0.212705766656084	0.0429202361050379
1	C	26	50	20120601	1	2422	48.24	0.215126900274866	0.0447403289598121
1	C	26	50	20120601	1	2424	48.28	0.216762438259751	0.0467930599455966
1	C	26	50	20120601	1	2426	48.32	0.217869767479089	0.0481238349077897
1	C	26	50	20120601	1	2428	48.36	0.218199279239122	0.050767000055865
1	C	26	50	20120601	1	2430	48.4	0.216542528050802	0.0512315692111046
1	C	26	50	20120601	1	2432	48.44	0.215865119754425	0.0523318273626309
1	C	26	50	20120601	1	2434	48.48	0.215634602943758	0.0512499539874154
1	C	26	50	20120601	1	2436	48.52	0.213464492232297	0.0552797555333976
1	C	26	50	20120601	1	2438	48.56	0.21043312546135	0.0565419411378156
1	C	26	50	20120601	1	2440	48.6	0.207822487225209	0.0570454011660204
1	C	26	50	20120601	1	2442	48.64	0.205500348555793	0.0586222492880664
1	C	26	50	20120601	1	2444	48.68	0.204027445130581	0.0600187851809098
1	C	26	50	20120601	1	2446	48.72	0.202169168509623	0.0605533579074869
1	C	26	50	20120601	1	2448	48.76	0.199774197841744	0.0603221339900388
1	C	26	50	20120601	1	2450	48.8	0.196920314872875	0.0611041940900312
1	C	26	50	20120601	1	2452	48.84	0.194823036159876	0.0621478836990625
1	C	26	50	20120601	1	2454	48.88	0.192070269460717	0.0629476214685845
1	C	26	50	20120601	1	2456	48.92	0.188584940136248	0.0634928007968793
1	C	26	50	20120601	1	2458	48.96	0.185860457708336	0.0648624666320377
1	C	26	50	20120601	1	2460	49	0.181751601624217	0.0664582652158195
1	C	26	50	20120601	1	2462	49.04	0.18003799905069	0.0669499872714566
1	C	26	50	20120601	1	2464	49.08	0.177132921550863	0.068678439087389
1	C	26	50	20120601	1	2466	49.12	0.174233571615964	0.0708155279121691
1	C	26	50	20120601	1	2468	49.16	0.171985891290606	0.0719106241841927
1	C	26	50	20120601	1	2470	49.2	0.168881480389163	0.0741523648125884
1	C	26	50	20120601	1	2472	49.24	0.166590737260831	0.0752523401214022
1	C	26	50	20120601	1	2474	49.28	0.164211535074173	0.0761947013286895
1	C	26	50	20120601	1	2476	49.32	0.161590997343095	0.0771309107069805
1	C	26	50	20120601	1	2478	49.36	0.159665262735212	0.077657988101677
1	C	26	50	20120601	1	2480	49.4	0.158077666590092	0.0776659076976263
1	C	26	50	20120601	1	2482	49.44	0.155738133093858	0.0781570640678384
1	C	26	50	20120601	1	2484	49.48	0.153827389149736	0.078749760971829
1	C	26	50	20120601	1	2486	49.52	0.150475561585555	0.078635351094633
1	C	26	50	20120601	1	2488	49.56	0.146937764937923	0.0780662715571341
1	C	26	50	20120601	1	2490	49.6	0.144769916968161	0.0779487504101009
1	C	26	50	20120601	1	2492	49.64	0.140937822478199	0.0770884843001093
1	C	26	50	20120601	1	2494	49.68	0.138256402853261	0.0758242480860259
1	C	26	50	20120601	1	2496	49.72	0.13489672640381	0.0752382686964566
1	C	26	50	20120601	1	2498	49.76	0.132062501003458	0.0746500972758656
1	C	26	50	20120601	1	2500	49.8	0.130269136785012	0.0735315957693847
1	C	26	50	20120601	1	2502	49.84	0.126964048979068	0.072292815399424
1	C	26	50	20120601	1	2504	49.88	0.124450991478731	0.0709931531356032
1	C	26	50	20120601	1	2506	49.92	0.121383208708553	0.0687053091450741
1	C	26	50	20120601	1	2508	49.96	0.119360600471647	0.0660454562769628
1	C	26	50	20120601	1	2510	50	0.117666938309349	0.0645500668561095
1	C	26	50	20120601	1	2512	50.04	0.114588619648132	0.0626659101269598
1	C	26	50	20120601	1	2514	50.08	0.113222701478914	0.0603888141595047
1	C	26	50	20120601	1	2516	50.12	0.111450550463904	0.0589238303302424
1	C	26	50	20120601	1	2518	50.16	0.109978424856152	0.0565139397092806
1	C	26	50	20120601	1	2520	50.2	0.107834052831525	0.0545104233554666
1	C	26	50	20120601	1	2522	50.24	0.106595979568346	0.0516713189183245
1	C	26	50	20120601	1	2524	50.28	0.104777654480525	0.0491989200579057
1	C	26	50	20120601	1	2526	50.32	0.103429131138124	0.0470529216876827
1	C	26	50	20120601	1	2528	50.36	0.101142701361157	0.0438736988887899
1	C	26	50	20120601	1	2530	50.4	0.0998419784371649	0.0420143616076598
1	C	26	50	20120601	1	2532	50.44	0.09752804220641	0.0379528816778805
1	C	26	50	20120601	1	2534	50.48	0.096973529068603	0.0368243392551068
1	C	26	50	20120601	1	2536	50.52	0.095040864814264	0.0345417985654366
1	C	26	50	20120601	1	2538	50.56	0.0930229234821139	0.0322889563605763
1	C	26	50	20120601	1	2540	50.6	0.0915611923440449	0.0313193715422133
1	C	26	50	20120601	1	2542	50.64	0.0883973137623039	0.0292366592289064
1	C	26	50	20120601	1	2544	50.68	0.0856094038561197	0.0282063339380395
1	C	26	50	20120601	1	2546	50.72	0.0832225649162245	0.0270128084020747
1	C	26	50	20120601	1	2548	50.76	0.0800439785134347	0.0258110097167701
1	C	26	50	20120601	1	2550	50.8	0.0766120357509458	0.0249595824415434
1	C	26	50	20120601	1	2552	50.84	0.07409367494975	0.0242140797621384
1	C	26	50	20120601	1	2554	50.88	0.0707158965666999	0.0222375041766876
1	C	26	50	20120601	1	2556	50.92	0.067246972119555	0.0208725052462851
1	C	26	50	20120601	1	2558	50.96	0.0648089386487019	0.0200459681297562
1	C	26	50	20120601	1	2560	51	0.0641263684728225	0.0203652268414619
1	C	26	50	20120601	1	2562	51.04	0.063497962676382	0.019601905071171
1	C	26	50	20120601	1	2564	51.08	0.0623306708019993	0.0186939799641275
1	C	26	50	20120601	1	2566	51.12	0.0605455797328938	0.0169422643350941
1	C	26	50	20120601	1	2568	51.16	0.0583930759802839	0.0147826895146722
1	C	26	50	20120601	1	2570	51.2	0.0554046305909551	0.0114628938876795
1	C	26	50	20120601	1	2572	51.24	0.0538420660258891	0.00981943630684573
1	C	26	50	20120601	1	2574	51.28	0.0511735157443692	0.00698429166767826
1	C	26	50	20120601	1	2576	51.32	0.0496849145486153	0.00618172547103153
1	C	26	50	20120601	1	2578	51.36	0.0466510729039344	0.003413897397433
1	C	26	50	20120601	1	2580	51.4	0.0438284440547939	0.00115935813629780
1	C	26	50	20120601	1	2582	51.44	0.0413399938704422	-0.000330091587593503
1	C	26	50	20120601	1	2584	51.48	0.0390725852658895	-0.0027878533376417
1	C	26	50	20120601	1	2586	51.52	0.0363779427441437	-0.0043540948579699
1	C	26	50	20120601	1	2588	51.56	0.0344368639191086	-0.0057335894773867
1	C	26	50	20120601	1	2590	51.6	0.0318717633596762	-0.0070773752043537
1	C	26	50	20120601	1	2592	51.64	0.0282251146941478	-0.0090576560293378
1	C	26	50	20120601	1	2594	51.68	0.0246247320253125	-0.0103163838815958
1	C	26	50	20120601	1	2596	51.72	0.0224118413535892	-0.0106939081920713
1	C	26	50	20120601	1	2598	51.76	0.0188618612561168	-0.0095007574227006
1	C	26	50	20120601	1	2600	51.8	0.0168781014657692	-0.0095378522444416
1	C	26	50	20120601	1	2602	51.84	0.0145832450972911	-0.0087856440714306
1	C	26	50	20120601	1	2604	51.88	0.0128075239001432	-0.0076470953805963
1	C	26	50	20120601	1	2606	51.92	0.00941367722259748	-0.0056396361993705
1	C	26	50	20120601	1	2608	51.96	0.00783741599917978	-0.0041852377586226
1	C	26	50	20120601	1	2610	52	0.00588528509515468	-0.0022030265321257
1	C	26	50	20120601	1	2612	52.04	0.00452119126143208	-0.000203979093168900
1	C	26	50	20120601	1	2614	52.08	0.00310767985609268	0.00111180025551560
1	C	26	50	20120601	1	2616	52.12	0.00081252650276648	0.0039836175736757
1	C	26	50	20120601	1	2618	52.16	-0.00143112119261805	0.00566837231185114
1	C	26	50	20120601	1	2620	52.2	-0.00326217278828705	0.00842289405004127
1	C	26	50	20120601	1	2622	52.24	-0.00442671472439777	0.0112986895509524
1	C	26	50	20120601	1	2624	52.28	-0.00576512643982767	0.0140413021967338
1	C	26	50	20120601	1	2626	52.32	-0.00618398326298386	0.0177840417240779
1	C	26	50	20120601	1	2628	52.36	-0.00670214899091702	0.0202860662373081
1	C	26	50	20120601	1	2630	52.4	-0.00668046202593803	0.0211643282148808
1	C	26	50	20120601	1	2632	52.44	-0.00677248490244164	0.0210268242302113
1	C	26	50	20120601	1	2634	52.48	-0.00668981704865313	0.0209437886808965
1	C	26	50	20120601	1	2636	52.52	-0.00683393248172676	0.0208998137101746
1	C	26	50	20120601	1	2638	52.56	-0.00639092089092523	0.0184477844748014
1	C	26	50	20120601	1	2640	52.6	-0.00617960627200832	0.0189600522250727
1	C	26	50	20120601	1	2642	52.64	-0.00593156452687657	0.0192604990679718
1	C	26	50	20120601	1	2644	52.68	-0.00633678691707793	0.0195235505687477
1	C	26	50	20120601	1	2646	52.72	-0.00560036843849086	0.0199094095468531
1	C	26	50	20120601	1	2648	52.76	-0.00523699616313403	0.019663049301647
1	C	26	50	20120601	1	2650	52.8	-0.00456760433633563	0.01986979106101
1	C	26	50	20120601	1	2652	52.84	-0.00380311470848494	0.0204212837214900
1	C	26	50	20120601	1	2654	52.88	-0.00285877331936759	0.0212178816540608
1	C	26	50	20120601	1	2656	52.92	-0.00208130446370552	0.0225217533245500
1	C	26	50	20120601	1	2658	52.96	-0.00179977060588287	0.0254108862735679
1	C	26	50	20120601	1	2660	53	-0.000563783307707849	0.0283534757881366
1	C	26	50	20120601	1	2662	53.04	-0.00042662580536109	0.0301882976771629
1	C	26	50	20120601	1	2664	53.08	-0.00202870349735983	0.0314614292945537
1	C	26	50	20120601	1	2666	53.12	-0.00291682961453013	0.0314182957809013
1	C	26	50	20120601	1	2668	53.16	-0.00579701695565918	0.0301463521029029
1	C	26	50	20120601	1	2670	53.2	-0.00825914862561511	0.0282067440599726
1	C	26	50	20120601	1	2672	53.24	-0.0109338153807923	0.0277870691142706
1	C	26	50	20120601	1	2674	53.28	-0.0136822828707219	0.025668492345022
1	C	26	50	20120601	1	2676	53.32	-0.0160718088163856	0.0241830731297834
1	C	26	50	20120601	1	2678	53.36	-0.0189060130035341	0.0218954624844921
1	C	26	50	20120601	1	2680	53.4	-0.0209532851249679	0.0200143604566371
1	C	26	50	20120601	1	2682	53.44	-0.0245750860582054	0.0182140665917362
1	C	26	50	20120601	1	2684	53.48	-0.0268261604961127	0.0158570675580071
1	C	26	50	20120601	1	2686	53.52	-0.0286787802628215	0.0136780473011026
1	C	26	50	20120601	1	2688	53.56	-0.0288231714675398	0.0106838743468463
1	C	26	50	20120601	1	2690	53.6	-0.0277605384678404	0.0100824163898368
1	C	26	50	20120601	1	2692	53.64	-0.0270354146058693	0.0086479230049793
1	C	26	50	20120601	1	2694	53.68	-0.0250695587592213	0.00608328913602256
1	C	26	50	20120601	1	2696	53.72	-0.0228874343035474	0.0033197814848571
1	C	26	50	20120601	1	2698	53.76	-0.0211649080424414	0.000309189511141599
1	C	26	50	20120601	1	2700	53.8	-0.0196925915158582	-0.0018336056653626
1	C	26	50	20120601	1	2702	53.84	-0.0186829066719341	-0.0046994458099014
1	C	26	50	20120601	1	2704	53.88	-0.0180574707239746	-0.0084856490697648
1	C	26	50	20120601	1	2706	53.92	-0.0175605160781567	-0.0123596042811734
1	C	26	50	20120601	1	2708	53.96	-0.0166805923996482	-0.0152983400637847
1	C	26	50	20120601	1	2710	54	-0.0156525298504810	-0.0180281257925554
1	C	26	50	20120601	1	2712	54.04	-0.0166150436010322	-0.0194866042394307
1	C	26	50	20120601	1	2714	54.08	-0.0185258582558326	-0.0218998889729423
1	C	26	50	20120601	1	2716	54.12	-0.0209676393926259	-0.0221057984676238
1	C	26	50	20120601	1	2718	54.16	-0.0239483773180397	-0.0224299362161197
1	C	26	50	20120601	1	2720	54.2	-0.025865697355227	-0.0227169508586033
1	C	26	50	20120601	1	2722	54.24	-0.0286381923335814	-0.0210597046955364
1	C	26	50	20120601	1	2724	54.28	-0.0312762733839	-0.0195346097188055
1	C	26	50	20120601	1	2726	54.32	-0.0330389915944487	-0.0181081914933891
1	C	26	50	20120601	1	2728	54.36	-0.0353111307433676	-0.0153580481603881
1	C	26	50	20120601	1	2730	54.4	-0.0371921528681563	-0.0127659594564382
1	C	26	50	20120601	1	2732	54.44	-0.0384890948921899	-0.0097945885745548
1	C	26	50	20120601	1	2734	54.48	-0.0411249909825546	-0.0065125383075418
1	C	26	50	20120601	1	2736	54.52	-0.0433777624767368	-0.0049507515599351
1	C	26	50	20120601	1	2738	54.56	-0.0457710360883408	-0.0035809443034205
1	C	26	50	20120601	1	2740	54.6	-0.0483171861860373	-0.0006441884197966
1	C	26	50	20120601	1	2742	54.64	-0.0507968682463023	0.0014980622844862
1	C	26	50	20120601	1	2744	54.68	-0.0530717014720576	0.0031813299771008
1	C	26	50	20120601	1	2746	54.72	-0.0570225191905812	0.00631826779047866
1	C	26	50	20120601	1	2748	54.76	-0.0588861698230764	0.00820497010404062
1	C	26	50	20120601	1	2750	54.8	-0.0600381174803074	0.0102494279404853
1	C	26	50	20120601	1	2752	54.84	-0.0594778060668952	0.0132443080015228
1	C	26	50	20120601	1	2754	54.88	-0.0583718910611195	0.0144219236349109
1	C	26	50	20120601	1	2756	54.92	-0.0564120739063828	0.0153758106827315
1	C	26	50	20120601	1	2758	54.96	-0.053494480616529	0.0170141063840626
1	C	26	50	20120601	1	2760	55	-0.0515014294430766	0.0181775798818270
1	C	26	50	20120601	1	2762	55.04	-0.0486625371379689	0.0192222594403520
1	C	26	50	20120601	1	2764	55.08	-0.0458368677296693	0.0207177195718834
1	C	26	50	20120601	1	2766	55.12	-0.0433680044031565	0.0232135943774376
1	C	26	50	20120601	1	2768	55.16	-0.0409268596624661	0.0250709517595803
1	C	26	50	20120601	1	2770	55.2	-0.0387251412778856	0.028097580915093
1	C	26	50	20120601	1	2772	55.24	-0.0375215041149499	0.0297474024569575
1	C	26	50	20120601	1	2774	55.28	-0.0361171688343099	0.0334622798558026
1	C	26	50	20120601	1	2776	55.32	-0.0353844789297801	0.036097511265793
1	C	26	50	20120601	1	2778	55.36	-0.0346263063110698	0.0390880199927092
1	C	26	50	20120601	1	2780	55.4	-0.0333960451636088	0.0418559555465384
1	C	26	50	20120601	1	2782	55.44	-0.0336656508371396	0.0455798061304368
1	C	26	50	20120601	1	2784	55.48	-0.032726945371911	0.0483605247606563
1	C	26	50	20120601	1	2786	55.52	-0.0330716175013326	0.0501931758318643
1	C	26	50	20120601	1	2788	55.56	-0.0333143601882461	0.0536985233493082
1	C	26	50	20120601	1	2790	55.6	-0.0337980919372558	0.0562718970580804
1	C	26	50	20120601	1	2792	55.64	-0.0336076680810823	0.0600470694521573
1	C	26	50	20120601	1	2794	55.68	-0.0327711607589386	0.0627807442682245
1	C	26	50	20120601	1	2796	55.72	-0.0320068490391541	0.063893093945709
1	C	26	50	20120601	1	2798	55.76	-0.0302446682297591	0.0671008838585618
1	C	26	50	20120601	1	2800	55.8	-0.0287284191588608	0.0679876664728479
1	C	26	50	20120601	1	2802	55.84	-0.0267014268599114	0.0684308810032956
1	C	26	50	20120601	1	2804	55.88	-0.0243294371624211	0.0689455840293213
1	C	26	50	20120601	1	2806	55.92	-0.0215240617187416	0.0692084863305664
1	C	26	50	20120601	1	2808	55.96	-0.0195780331462381	0.0688415686218087
1	C	26	50	20120601	1	2810	56	-0.0159575050052068	0.0697391699698469
1	C	26	50	20120601	1	2812	56.04	-0.0136480942578515	0.0701740406402767
1	C	26	50	20120601	1	2814	56.08	-0.0105424812748802	0.0704580147236012
1	C	26	50	20120601	1	2816	56.12	-0.00810911470878295	0.0698600145187517
1	C	26	50	20120601	1	2818	56.16	-0.00665848514717875	0.0686082233840172
1	C	26	50	20120601	1	2820	56.2	-0.00459168273644859	0.066795272307733
1	C	26	50	20120601	1	2822	56.24	-0.00379809679592293	0.0643010945584537
1	C	26	50	20120601	1	2824	56.28	-0.00285425066439512	0.0623596621800279
1	C	26	50	20120601	1	2826	56.32	-0.00220088399857875	0.059784096440234
1	C	26	50	20120601	1	2828	56.36	-0.0021627709430728	0.057470655184226
1	C	26	50	20120601	1	2830	56.4	-0.0013322740285692	0.0546043978466863
1	C	26	50	20120601	1	2832	56.44	-0.000168659109448610	0.0513188968985811
1	C	26	50	20120601	1	2834	56.48	0.00148123314309398	0.0485768075118178
1	C	26	50	20120601	1	2836	56.52	0.00260609861060548	0.0468432645270609
1	C	26	50	20120601	1	2838	56.56	0.00429021483135748	0.0445969984152656
1	C	26	50	20120601	1	2840	56.6	0.00523015773345318	0.0424966932852428
1	C	26	50	20120601	1	2842	56.64	0.00686990300368568	0.0407166580296228
1	C	26	50	20120601	1	2844	56.68	0.00812170828055588	0.0387082484968831
1	C	26	50	20120601	1	2846	56.72	0.00930154422923688	0.0363230783289915
1	C	26	50	20120601	1	2848	56.76	0.0106688836830851	0.0333520206954122
1	C	26	50	20120601	1	2850	56.8	0.0116601271821559	0.0313129863679792
1	C	26	50	20120601	1	2852	56.84	0.0128026066795868	0.0283017650692285
1	C	26	50	20120601	1	2854	56.88	0.0147305616027632	0.0262429953915326
1	C	26	50	20120601	1	2856	56.92	0.0162511381671623	0.0244795983584740
1	C	26	50	20120601	1	2858	56.96	0.0180374313177958	0.0228777186563739
1	C	26	50	20120601	1	2860	57	0.0205598226276444	0.0217488933908877
1	C	26	50	20120601	1	2862	57.04	0.0232295749906924	0.0207136890632306
1	C	26	50	20120601	1	2864	57.08	0.0263837662095312	0.0202295330501522
1	C	26	50	20120601	1	2866	57.12	0.0289415128584392	0.0202357555898266
1	C	26	50	20120601	1	2868	57.16	0.0314272053263443	0.0198060467988996
1	C	26	50	20120601	1	2870	57.2	0.032667187777833	0.0191584784086889
1	C	26	50	20120601	1	2872	57.24	0.0321579294740224	0.0176100559792466
1	C	26	50	20120601	1	2874	57.28	0.0309025320947038	0.0167281524017508
1	C	26	50	20120601	1	2876	57.32	0.0291120670140614	0.0149866191103664
1	C	26	50	20120601	1	2878	57.36	0.0277658771240384	0.0126654703904435
1	C	26	50	20120601	1	2880	57.4	0.0265423702605514	0.0108287605263114
1	C	26	50	20120601	1	2882	57.44	0.0246151507284274	0.00758603953846802
1	C	26	50	20120601	1	2884	57.48	0.0231718750773476	0.00595226932053651
1	C	26	50	20120601	1	2886	57.52	0.0220461610816986	0.0046970133625741
1	C	26	50	20120601	1	2888	57.56	0.0195042536246892	0.001709487212061
1	C	26	50	20120601	1	2890	57.6	0.0172258070832821	-0.0008396398051843
1	C	26	50	20120601	1	2892	57.64	0.0152748499765137	-0.0029001984630366
1	C	26	50	20120601	1	2894	57.68	0.0129068766455406	-0.0056126742178038
1	C	26	50	20120601	1	2896	57.72	0.0109910839590006	-0.007721648476964
1	C	26	50	20120601	1	2898	57.76	0.00886743016306298	-0.0094108558665405
1	C	26	50	20120601	1	2900	57.8	0.00682631694169338	-0.0116904054945263
1	C	26	50	20120601	1	2902	57.84	0.00407928487852958	-0.0141903744483435
1	C	26	50	20120601	1	2904	57.88	0.00206304060265428	-0.0168332567537063
1	C	26	50	20120601	1	2906	57.92	-0.000549011847048869	-0.0199524461868764
1	C	26	50	20120601	1	2908	57.96	-0.00241018760580998	-0.0213060606981018
1	C	26	50	20120601	1	2910	58	-0.00426895920151505	-0.0238066024084118
1	C	26	50	20120601	1	2912	58.04	-0.00660608853469283	-0.0264398680615505
1	C	26	50	20120601	1	2914	58.08	-0.0095587543208935	-0.0295021353988351
1	C	26	50	20120601	1	2916	58.12	-0.0102978930392678	-0.0298467085333073
1	C	26	50	20120601	1	2918	58.16	-0.0123707058576381	-0.0324439117406055
1	C	26	50	20120601	1	2920	58.2	-0.0143049257468957	-0.0345360992847803
1	C	26	50	20120601	1	2922	58.24	-0.0167440905885987	-0.0369725771207147
1	C	26	50	20120601	1	2924	58.28	-0.0185792448178122	-0.0390678052240486
1	C	26	50	20120601	1	2926	58.32	-0.0202891704360775	-0.0408574924872317
1	C	26	50	20120601	1	2928	58.36	-0.0232223200751174	-0.0439090118014423
1	C	26	50	20120601	1	2930	58.4	-0.0251396401123047	-0.0466484141824371
1	C	26	50	20120601	1	2932	58.44	-0.0270617684756041	-0.0495060448172463
1	C	26	50	20120601	1	2934	58.48	-0.0292476476682861	-0.0517275621917001
1	C	26	50	20120601	1	2936	58.52	-0.0309760994842185	-0.0537252802699083
1	C	26	50	20120601	1	2938	58.56	-0.0321897775634471	-0.0570556117879407
1	C	26	50	20120601	1	2940	58.6	-0.0329854141136382	-0.0612962725760727
1	C	26	50	20120601	1	2942	58.64	-0.0328504981397878	-0.0637543171688333
1	C	26	50	20120601	1	2944	58.68	-0.0332116175729397	-0.0669300044338203
1	C	26	50	20120601	1	2946	58.72	-0.0336220223487404	-0.0697847359308266
1	C	26	50	20120601	1	2948	58.76	-0.0344904201867156	-0.0735231387722817
1	C	26	50	20120601	1	2950	58.8	-0.0347369883213154	-0.0766135489594575
1	C	26	50	20120601	1	2952	58.84	-0.0359359585794953	-0.079614368717457
1	C	26	50	20120601	1	2954	58.88	-0.037602043577327	-0.0830291287851631
1	C	26	50	20120601	1	2956	58.92	-0.0390375410538138	-0.0866355855012487
1	C	26	50	20120601	1	2958	58.96	-0.0394271568902476	-0.0887535117322587
1	C	26	50	20120601	1	2960	59	-0.04000663089743	-0.0918509929872467
1	C	26	50	20120601	1	2962	59.04	-0.0407797107413012	-0.0957769205470727
1	C	26	50	20120601	1	2964	59.08	-0.0418470884275023	-0.0981856797971847
1	C	26	50	20120601	1	2966	59.12	-0.0423106676332482	-0.101449967541854
1	C	26	50	20120601	1	2968	59.16	-0.0434403414268718	-0.104193824695570
1	C	26	50	20120601	1	2970	59.2	-0.0444441502134443	-0.108409878167717
1	C	26	50	20120601	1	2972	59.24	-0.0457519442052488	-0.111391393910590
1	C	26	50	20120601	1	2974	59.28	-0.0465725416248158	-0.112948089489372
1	C	26	50	20120601	1	2976	59.32	-0.0482321212402606	-0.116153404528491
1	C	26	50	20120601	1	2978	59.36	-0.0497103986770092	-0.119968528455705
1	C	26	50	20120601	1	2980	59.4	-0.0498901452207868	-0.121467453410464
1	C	26	50	20120601	1	2982	59.44	-0.0521491392546435	-0.124667323727368
1	C	26	50	20120601	1	2984	59.48	-0.053562433578201	-0.127425959412811
1	C	26	50	20120601	1	2986	59.52	-0.0543111182381214	-0.130153411689203
1	C	26	50	20120601	1	2988	59.56	-0.0550865315343705	-0.132977171909194
1	C	26	50	20120601	1	2990	59.6	-0.0573377473936342	-0.135201941974841
1	C	26	50	20120601	1	2992	59.64	-0.0591873266011838	-0.137872189312636
1	C	26	50	20120601	1	2994	59.68	-0.0607276880133206	-0.140481130492502
1	C	26	50	20120601	1	2996	59.72	-0.0622883433900774	-0.142412168401244
1	C	26	50	20120601	1	2998	59.76	-0.0640683432903583	-0.143959813013227
1	C	26	50	20120601	1	3000	59.8	-0.0658558385225198	-0.146000593894409
1	C	26	50	20120601	1	3002	59.84	-0.0681904222712853	-0.148447466200027
1	C	26	50	20120601	1	3004	59.88	-0.0700276978208423	-0.149959048366170
1	C	26	50	20120601	1	3006	59.92	-0.0714253650845356	-0.151269600074421
1	C	26	50	20120601	1	3008	59.96	-0.0740669038870142	-0.152873530386186
1	C	26	50	20120601	1	3010	60	-0.0764420048543417	-0.154933403150461
1	C	26	50	20120601	1	3012	60.04	-0.0777746182941659	-0.156666804713862
1	C	26	50	20120601	1	3014	60.08	-0.0802232583667368	-0.158394337290979
1	C	26	50	20120601	1	3016	60.12	-0.0826685750374361	-0.160180347598900
1	C	26	50	20120601	1	3018	60.16	-0.083859837831701	-0.161813269288694
1	C	26	50	20120601	1	3020	60.2	-0.0847380644539347	-0.163531538766977
1	C	26	50	20120601	1	3022	60.24	-0.0858437673276761	-0.165373056957221
1	C	26	50	20120601	1	3024	60.28	-0.0855885017796678	-0.167831667235407
1	C	26	50	20120601	1	3026	60.32	-0.0863296203970294	-0.170433749479495
1	C	26	50	20120601	1	3028	60.36	-0.0861963307687758	-0.173064540258900
1	C	26	50	20120601	1	3030	60.4	-0.0865356713130672	-0.175939707141882
1	C	26	50	20120601	1	3032	60.44	-0.0863256605990548	-0.177903342673237
1	C	26	50	20120601	1	3034	60.48	-0.0864229584921461	-0.181601793981555
1	C	26	50	20120601	1	3036	60.52	-0.0865977552884554	-0.183998037441640
1	C	26	50	20120601	1	3038	60.56	-0.0865359541557797	-0.187666083158367
1	C	26	50	20120601	1	3040	60.6	-0.0867706428964555	-0.190116985972638
1	C	26	50	20120601	1	3042	60.64	-0.0869825627987771	-0.192760363252748
1	C	26	50	20120601	1	3044	60.68	-0.0872253125567584	-0.195659996030360
1	C	26	50	20120601	1	3046	60.72	-0.087881154096309	-0.198740506722599
1	C	26	50	20120601	1	3048	60.76	-0.0883206209608164	-0.201330285308694
1	C	26	50	20120601	1	3050	60.8	-0.0888629011513084	-0.203788966297558
1	C	26	50	20120601	1	3052	60.84	-0.089633859674836	-0.206144833960437
1	C	26	50	20120601	1	3054	60.88	-0.0905751602219516	-0.209136461330281
1	C	26	50	20120601	1	3056	60.92	-0.0910934694925613	-0.211653054364524
1	C	26	50	20120601	1	3058	60.96	-0.091228526887768	-0.213725584340182
1	C	26	50	20120601	1	3060	61	-0.0918253250110894	-0.216443702807063
1	C	26	50	20120601	1	3062	61.04	-0.0921216027524066	-0.218063684442762
1	C	26	50	20120601	1	3064	61.08	-0.0919151275723001	-0.220204803776195
1	C	26	50	20120601	1	3066	61.12	-0.091808354448341	-0.222493708426895
1	C	26	50	20120601	1	3068	61.16	-0.091005081144913	-0.224180865206806
1	C	26	50	20120601	1	3070	61.2	-0.0907229455392196	-0.226823323248101
1	C	26	50	20120601	1	3072	61.24	-0.0899903829139103	-0.229302439622941
1	C	26	50	20120601	1	3074	61.28	-0.0893193385785643	-0.230369463755751
1	C	26	50	20120601	1	3076	61.32	-0.0881363489336392	-0.231545382332864
1	C	26	50	20120601	1	3078	61.36	-0.0871343786246978	-0.233598113318649
1	C	26	50	20120601	1	3080	61.4	-0.0866160693540881	-0.234662309024335
