# Supplementary material for: How Do Ants Make Sense of Gravity? A Boltzmann Walker Analysis of Lasius niger Trajectories on Various Inclines
Source: PLoS One. 2013 Oct 29;8(10):e76531. doi: 10.1371/journal.pone.0076531 (PMC3812222; doi:10.1371/journal.pone.0076531)
Supplement: Dataset S1 — Trajectories for . (ZIP) [file pone.0076531.s005.zip › Incline1/1-C-26-50-20120601-02.txt]

Pente	Colonie	Temperature	Humidite	Date	Indiv	Frame	Time	X	Y
1	C	26	50	20120601	2	10	0	0	0
1	C	26	50	20120601	2	12	0.04	0.000388597602668879	-0.00262680269715866
1	C	26	50	20120601	2	14	0.08	0.00135774401482754	-0.00697657006162771
1	C	26	50	20120601	2	16	0.12	0.0009163113934684	-0.00765287527142577
1	C	26	50	20120601	2	18	0.16	0.00123303866289748	-0.0114750419821803
1	C	26	50	20120601	2	20	0.2	0.00217604333735567	-0.0152627230952163
1	C	26	50	20120601	2	22	0.24	0.00245344132761515	-0.0181449610460108
1	C	26	50	20120601	2	24	0.28	0.00329822179909872	-0.0202519271219124
1	C	26	50	20120601	2	26	0.32	0.00358410507073244	-0.0227379024325299
1	C	26	50	20120601	2	28	0.36	0.00349734306868085	-0.0262504553680741
1	C	26	50	20120601	2	30	0.4	0.00346170488690905	-0.0286789428973812
1	C	26	50	20120601	2	32	0.44	0.00380069187780988	-0.0305427349512327
1	C	26	50	20120601	2	34	0.48	0.004387166242126	-0.0319500188671502
1	C	26	50	20120601	2	36	0.52	0.00403446137967015	-0.0323196942923545
1	C	26	50	20120601	2	38	0.56	0.00327163458412611	-0.03129679362269
1	C	26	50	20120601	2	40	0.6	0.00355051749862608	-0.0296536188845687
1	C	26	50	20120601	2	42	0.64	0.00260766131659194	-0.0286655078685386
1	C	26	50	20120601	2	44	0.68	0.00103477299252058	-0.0276311520690189
1	C	26	50	20120601	2	46	0.72	-0.00283409105006349	-0.0263855127632807
1	C	26	50	20120601	2	48	0.76	-0.00522976882472352	-0.0240751120664318
1	C	26	50	20120601	2	50	0.8	-0.00758959628557738	-0.0223658228442696
1	C	26	50	20120601	2	52	0.84	-0.0108400954480138	-0.0206500282397204
1	C	26	50	20120601	2	54	0.88	-0.0127845401013275	-0.0186956840914702
1	C	26	50	20120601	2	56	0.92	-0.0149061786429386	-0.0169547518408498
1	C	26	50	20120601	2	58	0.96	-0.0159931028818921	-0.0149330324371678
1	C	26	50	20120601	2	60	1	-0.016424379328553	-0.0122288319530608
1	C	26	50	20120601	2	62	1.04	-0.0169849806557455	-0.0101308390622125
1	C	26	50	20120601	2	64	1.08	-0.0169184984761784	-0.00705790855466759
1	C	26	50	20120601	2	66	1.12	-0.0161010830371267	-0.00498608568579101
1	C	26	50	20120601	2	68	1.16	-0.0154865223914619	-0.00240607931541128
1	C	26	50	20120601	2	70	1.2	-0.0142299017174118	-0.00071576176818827
1	C	26	50	20120601	2	72	1.24	-0.0126476583706254	0.00227027238701659
1	C	26	50	20120601	2	74	1.28	-0.0132344792172643	0.00406648624579009
1	C	26	50	20120601	2	76	1.32	-0.0140383889167953	0.0050490111182488
1	C	26	50	20120601	2	78	1.36	-0.0154971643485187	0.0058215818452376
1	C	26	50	20120601	2	80	1.4	-0.0143990558016073	0.00629927490233598
1	C	26	50	20120601	2	82	1.44	-0.0130715547438111	0.00679762254851282
1	C	26	50	20120601	2	84	1.48	-0.0116480710115366	0.00790446386417194
1	C	26	50	20120601	2	86	1.52	-0.00909117289076607	0.00920101485815559
1	C	26	50	20120601	2	88	1.56	-0.00585224199526984	0.0112787349975873
1	C	26	50	20120601	2	90	1.6	-0.00463104029988943	0.0123050580640727
1	C	26	50	20120601	2	92	1.64	-0.00244294786298234	0.0160688672521759
1	C	26	50	20120601	2	94	1.68	-0.00244998357545515	0.0175870608667224
1	C	26	50	20120601	2	96	1.72	-0.00100353301492776	0.0206933738854071
1	C	26	50	20120601	2	98	1.76	-0.000148358073760748	0.0233716115298293
1	C	26	50	20120601	2	100	1.8	0.00152812139375444	0.0247922597639112
1	C	26	50	20120601	2	102	1.84	0.00406889747991394	0.0246178872316706
1	C	26	50	20120601	2	104	1.88	0.00634069014651008	0.0242743747573702
1	C	26	50	20120601	2	106	1.92	0.00883312134203986	0.0229029906527335
1	C	26	50	20120601	2	108	1.96	0.011291901325853	0.0217844608619814
1	C	26	50	20120601	2	110	2	0.0138820900338818	0.0214722873602232
1	C	26	50	20120601	2	112	2.04	0.0169322580670335	0.0190766173637377
1	C	26	50	20120601	2	114	2.08	0.0183302831267581	0.0191178374464402
1	C	26	50	20120601	2	116	2.12	0.0178582398528414	0.0190940574453889
1	C	26	50	20120601	2	118	2.16	0.0173287250610702	0.0190225314731516
1	C	26	50	20120601	2	120	2.2	0.016150444040201	0.0178706128072986
1	C	26	50	20120601	2	122	2.24	0.0147913445016739	0.0185681432413475
1	C	26	50	20120601	2	124	2.28	0.0148813903076174	0.0162429329000734
1	C	26	50	20120601	2	126	2.32	0.0152624261103682	0.014851441507007
1	C	26	50	20120601	2	128	2.36	0.015465358685501	0.013529158897256
1	C	26	50	20120601	2	130	2.4	0.0148876312320681	0.013998557591811
1	C	26	50	20120601	2	132	2.44	0.0142807285528435	0.014701626793277
1	C	26	50	20120601	2	134	2.48	0.0132152869250093	0.0141397328748885
1	C	26	50	20120601	2	136	2.52	0.012954343309548	0.0145186219014517
1	C	26	50	20120601	2	138	2.56	0.0127315919455522	0.0117794443804133
1	C	26	50	20120601	2	140	2.6	0.0122637630280514	0.0124844369123241
1	C	26	50	20120601	2	142	2.64	0.0115028425923894	0.0122945815700026
1	C	26	50	20120601	2	144	2.68	0.0118708379318816	0.0110014077180059
1	C	26	50	20120601	2	146	2.72	0.0118284115250104	0.0101371818100397
1	C	26	50	20120601	2	148	2.76	0.0130232664217238	0.00751453690075443
1	C	26	50	20120601	2	150	2.8	0.0151329619298008	0.00425763135088044
1	C	26	50	20120601	2	152	2.84	0.0175753441073582	0.00307432350790381
1	C	26	50	20120601	2	154	2.88	0.0191522629400823	0.00131327406935871
1	C	26	50	20120601	2	156	2.92	0.0219936301189242	0.000663230805413919
1	C	26	50	20120601	2	158	2.96	0.0247053846247746	-0.000615501097683841
1	C	26	50	20120601	2	160	3	0.0271480142897054	-0.000978388297788771
1	C	26	50	20120601	2	162	3.04	0.0280400294941722	-0.00221434024062474
1	C	26	50	20120601	2	164	3.08	0.0276703540689679	-0.00299739029011072
1	C	26	50	20120601	2	166	3.12	0.0273758440946037	-0.00555846034089028
1	C	26	50	20120601	2	168	3.16	0.0268310890303776	-0.0083334301929788
1	C	26	50	20120601	2	170	3.2	0.0257484519798385	-0.0108643633527442
1	C	26	50	20120601	2	172	3.24	0.0254136369189467	-0.0128938305254277
1	C	26	50	20120601	2	174	3.28	0.0248873161285061	-0.0156662052956292
1	C	26	50	20120601	2	176	3.32	0.0241750121124778	-0.019428260858915
1	C	26	50	20120601	2	178	3.36	0.0236611880201812	-0.0217740571999098
1	C	26	50	20120601	2	180	3.4	0.0230162125905371	-0.0256447123439706
1	C	26	50	20120601	2	182	3.44	0.0211463252762318	-0.0276717187850556
1	C	26	50	20120601	2	184	3.48	0.019287129416458	-0.0292743763046149
1	C	26	50	20120601	2	186	3.52	0.0175824858858482	-0.0298414264456519
1	C	26	50	20120601	2	188	3.56	0.0147585135338234	-0.0318629740223861
1	C	26	50	20120601	2	190	3.6	0.0129290161588595	-0.0328942892627467
1	C	26	50	20120601	2	192	3.64	0.0100354644995660	-0.0338906734281166
1	C	26	50	20120601	2	194	3.68	0.00792397294026488	-0.0338657125587407
1	C	26	50	20120601	2	196	3.72	0.00507313053055507	-0.0340499138752398
1	C	26	50	20120601	2	198	3.76	0.00342825873615893	-0.0341747889327974
1	C	26	50	20120601	2	200	3.8	0.00148597782959572	-0.0337211092219881
1	C	26	50	20120601	2	202	3.84	-0.000748479598953776	-0.032167454202365
1	C	26	50	20120601	2	204	3.88	-0.00136649092571082	-0.0314244263966942
1	C	26	50	20120601	2	206	3.92	-0.00235474336309714	-0.0295757664279601
1	C	26	50	20120601	2	208	3.96	-0.00342021186098902	-0.0268726386248401
1	C	26	50	20120601	2	210	4	-0.00451460102623144	-0.0253259839623508
1	C	26	50	20120601	2	212	4.04	-0.00587033685780041	-0.0227879655926379
1	C	26	50	20120601	2	214	4.08	-0.00724219472398043	-0.0206503110824329
1	C	26	50	20120601	2	216	4.12	-0.00891092430117381	-0.0179994101861714
1	C	26	50	20120601	2	218	4.16	-0.0110534932035081	-0.0163670895371413
1	C	26	50	20120601	2	220	4.2	-0.0140910825141293	-0.0146294453330535
1	C	26	50	20120601	2	222	4.24	-0.0158999316639758	-0.0132267583183205
1	C	26	50	20120601	2	224	4.28	-0.0176542006555961	-0.0119545947301132
1	C	26	50	20120601	2	226	4.32	-0.0201154130867365	-0.0108183589855602
1	C	26	50	20120601	2	228	4.36	-0.0218661529084119	-0.0088206974758944
1	C	26	50	20120601	2	230	4.4	-0.0230535266153804	-0.00667632545126809
1	C	26	50	20120601	2	232	4.44	-0.0235076305902584	-0.00443536264033168
1	C	26	50	20120601	2	234	4.48	-0.0241359656760207	-0.00179516734073735
1	C	26	50	20120601	2	236	4.52	-0.0242215255965443	0.00024483572298584
1	C	26	50	20120601	2	238	4.56	-0.0240426982915822	0.0023863086098093
1	C	26	50	20120601	2	240	4.6	-0.0236768412429963	0.00448599148586463
1	C	26	50	20120601	2	242	4.64	-0.0232455061064725	0.00699664482314559
1	C	26	50	20120601	2	244	4.68	-0.0225563598375281	0.00907172038321563
1	C	26	50	20120601	2	246	4.72	-0.0217702762999508	0.0119741745168842
1	C	26	50	20120601	2	248	4.76	-0.0204136212295663	0.0145039197372572
1	C	26	50	20120601	2	250	4.8	-0.0197522642571225	0.01662474510607
1	C	26	50	20120601	2	252	4.84	-0.0196216262792983	0.0191912245237257
1	C	26	50	20120601	2	254	4.88	-0.0197016523821523	0.0223266957976394
1	C	26	50	20120601	2	256	4.92	-0.0200544958375373	0.0244419378513079
1	C	26	50	20120601	2	258	4.96	-0.0207333961292223	0.0266729233855618
1	C	26	50	20120601	2	260	5	-0.0210763429180978	0.0271858586446345
1	C	26	50	20120601	2	262	5.04	-0.0226129566642943	0.0281292098014155
1	C	26	50	20120601	2	264	5.08	-0.0246230349690376	0.0283661754259267
1	C	26	50	20120601	2	266	5.12	-0.0275590201062701	0.0265123465066221
1	C	26	50	20120601	2	268	5.16	-0.0293162723814002	0.0266952538177117
1	C	26	50	20120601	2	270	5.2	-0.0321718736197474	0.0253003937679397
1	C	26	50	20120601	2	272	5.24	-0.0349097627922305	0.0243069370246438
1	C	26	50	20120601	2	274	5.28	-0.0374781513981953	0.023454837997975
1	C	26	50	20120601	2	276	5.32	-0.0395992596097206	0.0228818693731795
1	C	26	50	20120601	2	278	5.36	-0.0419411265583323	0.0229102243551051
1	C	26	50	20120601	2	280	5.4	-0.045144108145073	0.0229317911119313
1	C	26	50	20120601	2	282	5.44	-0.0474766412841731	0.0240073712367941
1	C	26	50	20120601	2	284	5.48	-0.0503048562768849	0.0240845165866216
1	C	26	50	20120601	2	286	5.52	-0.0529237676623656	0.0238366756598157
1	C	26	50	20120601	2	288	5.56	-0.0554798172549987	0.0237621466050786
1	C	26	50	20120601	2	290	5.6	-0.0576512714693445	0.0236885367891571
1	C	26	50	20120601	2	292	5.64	-0.0595491460700492	0.0224037237677412
1	C	26	50	20120601	2	294	5.68	-0.0612048365981975	0.0201955000007737
1	C	26	50	20120601	2	296	5.72	-0.0627950490384079	0.0185119494654466
1	C	26	50	20120601	2	298	5.76	-0.0640133233117142	0.0162109532887875
1	C	26	50	20120601	2	300	5.8	-0.0642349305769381	0.014361444791916
1	C	26	50	20120601	2	302	5.84	-0.064729551770378	0.0122952080666107
1	C	26	50	20120601	2	304	5.88	-0.0649602100024011	0.0103260571023624
1	C	26	50	20120601	2	306	5.92	-0.0647065000893114	0.00829439789865727
1	C	26	50	20120601	2	308	5.96	-0.0641526940582861	0.00833272308619757
1	C	26	50	20120601	2	310	6	-0.0630474861592915	0.0076861446454806
1	C	26	50	20120601	2	312	6.04	-0.0610023919267437	0.0062123926921316
1	C	26	50	20120601	2	314	6.08	-0.0584961226515061	0.0048739809767017
1	C	26	50	20120601	2	316	6.12	-0.0565920962218051	0.00397588465391666
1	C	26	50	20120601	2	318	6.16	-0.0541969134218919	0.00186015045392839
1	C	26	50	20120601	2	320	6.2	-0.0515628699512939	-0.000174549308935901
1	C	26	50	20120601	2	322	6.24	-0.0494386504699314	-0.00169065695847798
1	C	26	50	20120601	2	324	6.28	-0.0471774644050531	-0.0033820563790762
1	C	26	50	20120601	2	326	6.32	-0.0458381334508077	-0.00372196260879257
1	C	26	50	20120601	2	328	6.36	-0.0434198282591497	-0.00443911030627197
1	C	26	50	20120601	2	330	6.4	-0.0404085433207886	-0.00510775047856197
1	C	26	50	20120601	2	332	6.44	-0.0380641307877646	-0.00703044452728631
1	C	26	50	20120601	2	334	6.48	-0.0354459265090652	-0.0088682857622683
1	C	26	50	20120601	2	336	6.52	-0.0327695273422741	-0.0111417754851392
1	C	26	50	20120601	2	338	6.56	-0.0308226502416332	-0.0135713236746181
1	C	26	50	20120601	2	340	6.6	-0.0295059608465213	-0.0156014838119472
1	C	26	50	20120601	2	342	6.64	-0.0273821797713632	-0.0176831213229466
1	C	26	50	20120601	2	344	6.68	-0.0278765534774298	-0.0198316299222429
1	C	26	50	20120601	2	346	6.72	-0.0279299824658162	-0.0212748631469159
1	C	26	50	20120601	2	348	6.76	-0.0275205959237804	-0.0216060436789524
1	C	26	50	20120601	2	350	6.8	-0.0269995289367241	-0.022651076790868
1	C	26	50	20120601	2	352	6.84	-0.0263802872441678	-0.0226149719186206
1	C	26	50	20120601	2	354	6.88	-0.0262275168240924	-0.0224061279307972
1	C	26	50	20120601	2	356	6.92	-0.0242605027365369	-0.0216558720796091
1	C	26	50	20120601	2	358	6.96	-0.0202699017762901	-0.0208166508816392
1	C	26	50	20120601	2	360	7	-0.0183658682755213	-0.0202451035414739
1	C	26	50	20120601	2	362	7.04	-0.0151281111772819	-0.0197200626143073
1	C	26	50	20120601	2	364	7.08	-0.0126356516974808	-0.0196887165706973
1	C	26	50	20120601	2	366	7.12	-0.00898563720367398	-0.0196836961125509
1	C	26	50	20120601	2	368	7.16	-0.00603770903290727	-0.0185758012077878
1	C	26	50	20120601	2	370	7.2	-0.00348427573536452	-0.0189527598328383
1	C	26	50	20120601	2	372	7.24	-0.00305152638527836	-0.018435864775791
1	C	26	50	20120601	2	374	7.28	-0.00151420553230069	-0.0184749677807906
1	C	26	50	20120601	2	376	7.32	0.00115017281921022	-0.0205479220205171
1	C	26	50	20120601	2	378	7.36	0.00364449198984577	-0.0213569228888726
1	C	26	50	20120601	2	380	7.4	0.00609581906818518	-0.0228547871834601
1	C	26	50	20120601	2	382	7.44	0.00876535929919875	-0.0230565247481326
1	C	26	50	20120601	2	384	7.48	0.0122645479165785	-0.0245876937721139
1	C	26	50	20120601	2	386	7.52	0.0151754590473501	-0.0259830629387684
1	C	26	50	20120601	2	388	7.56	0.0182896987330519	-0.0259594455722768
1	C	26	50	20120601	2	390	7.6	0.021425575886258	-0.0261891138548062
1	C	26	50	20120601	2	392	7.64	0.0240255863074775	-0.0262055399453331
1	C	26	50	20120601	2	394	7.68	0.0267384438999065	-0.0261529594850841
1	C	26	50	20120601	2	396	7.72	0.0289850953848976	-0.0263110367415523
1	C	26	50	20120601	2	398	7.76	0.0292517701008204	-0.0252126630295979
1	C	26	50	20120601	2	400	7.8	0.0312023877963338	-0.0226088200896243
1	C	26	50	20120601	2	402	7.84	0.0310180167742072	-0.0208673150825112
1	C	26	50	20120601	2	404	7.88	0.0302991578783173	-0.0176591857584035
1	C	26	50	20120601	2	406	7.92	0.0299751544801098	-0.0148792732299145
1	C	26	50	20120601	2	408	7.96	0.0293565067572497	-0.0132916063741163
1	C	26	50	20120601	2	410	8	0.0294825980384709	-0.008765048172215
1	C	26	50	20120601	2	412	8.04	0.0287693394282881	-0.00574930846113252
1	C	26	50	20120601	2	414	8.08	0.0284348072101087	-0.00233065930612993
1	C	26	50	20120601	2	416	8.12	0.0275366401766455	0.00016627615959601
1	C	26	50	20120601	2	418	8.16	0.0271044565119843	0.00361031044804321
1	C	26	50	20120601	2	420	8.2	0.0261215073754569	0.00702358559150879
1	C	26	50	20120601	2	422	8.24	0.0254542814167293	0.00985215413761122
1	C	26	50	20120601	2	424	8.28	0.0246926920580523	0.0131514083126105
1	C	26	50	20120601	2	426	8.32	0.0230906638635283	0.0159010708130003
1	C	26	50	20120601	2	428	8.36	0.0208704899919587	0.0182120371952742
1	C	26	50	20120601	2	430	8.4	0.0188021397244846	0.0199435217921911
1	C	26	50	20120601	2	432	8.44	0.0168902707734734	0.0215151309600953
1	C	26	50	20120601	2	434	8.48	0.0142417316138611	0.0230153287070606
1	C	26	50	20120601	2	436	8.52	0.0108485383029812	0.0252427857784764
1	C	26	50	20120601	2	438	8.56	0.00828813293257596	0.0265882402774469
1	C	26	50	20120601	2	440	8.6	0.00599441995576303	0.0272862960918343
1	C	26	50	20120601	2	442	8.64	0.00359775223160935	0.0285524414942269
1	C	26	50	20120601	2	444	8.68	0.0019620021146905	0.0308356185800001
1	C	26	50	20120601	2	446	8.72	0.000856864926374052	0.0331053606369308
1	C	26	50	20120601	2	448	8.76	0.00132263616314163	0.0350588845413149
1	C	26	50	20120601	2	450	8.8	0.00167265401982897	0.0376689570920307
1	C	26	50	20120601	2	452	8.84	0.00299388304047603	0.0407418310310331
1	C	26	50	20120601	2	454	8.88	0.0045167789151175	0.043410381312553
1	C	26	50	20120601	2	456	8.92	0.00626573682770431	0.0465435714599906
1	C	26	50	20120601	2	458	8.96	0.00748443536507933	0.048392443560759
1	C	26	50	20120601	2	460	9	0.00970149796681163	0.0503843633633616
1	C	26	50	20120601	2	462	9.04	0.0126287079088896	0.0521379174700261
1	C	26	50	20120601	2	464	9.08	0.0152920256002287	0.0533355442253217
1	C	26	50	20120601	2	466	9.12	0.0185812742142742	0.0542605106057918
1	C	26	50	20120601	2	468	9.16	0.0210123780386716	0.0556325098933281
1	C	26	50	20120601	2	470	9.2	0.0232745540530436	0.0557095845324774
1	C	26	50	20120601	2	472	9.24	0.0260873541179256	0.0558813407696277
1	C	26	50	20120601	2	474	9.28	0.029241262494052	0.0558500159392211
1	C	26	50	20120601	2	476	9.32	0.032812151739044	0.0556465106075956
1	C	26	50	20120601	2	478	9.36	0.0361356243212989	0.0559783558200064
1	C	26	50	20120601	2	480	9.4	0.0397278681910828	0.0565827906965647
1	C	26	50	20120601	2	482	9.44	0.0428766783273168	0.0564705799214582
1	C	26	50	20120601	2	484	9.48	0.0440873017052507	0.0566970803656079
1	C	26	50	20120601	2	486	9.52	0.047102935350316	0.0557691087813177
1	C	26	50	20120601	2	488	9.56	0.0497331250889565	0.0537029074113516
1	C	26	50	20120601	2	490	9.6	0.0516920866444879	0.0518599113679348
1	C	26	50	20120601	2	492	9.64	0.0529098305877084	0.0494467327004404
1	C	26	50	20120601	2	494	9.68	0.0537955666839583	0.0471190644559949
1	C	26	50	20120601	2	496	9.72	0.0546701375641332	0.044869736571837
1	C	26	50	20120601	2	498	9.76	0.0550867931638796	0.0421078906216074
1	C	26	50	20120601	2	500	9.8	0.0545298758630171	0.0392732409571867
1	C	26	50	20120601	2	502	9.84	0.0546130316204846	0.0364726738396193
1	C	26	50	20120601	2	504	9.88	0.0552379725936972	0.0337677075588683
1	C	26	50	20120601	2	506	9.92	0.0566142145219206	0.0314116984746328
1	C	26	50	20120601	2	508	9.96	0.0580128010244295	0.0282231418662283
1	C	26	50	20120601	2	510	10	0.0587185643027318	0.0269781389565932
1	C	26	50	20120601	2	512	10.04	0.0590612282488948	0.0255721278328818
1	C	26	50	20120601	2	514	10.08	0.059830701848182	0.0237924814859915
1	C	26	50	20120601	2	516	10.12	0.0608203684991307	0.0229231644092008
1	C	26	50	20120601	2	518	10.16	0.0619682856477089	0.0223644086307072
1	C	26	50	20120601	2	520	10.2	0.0622806854236371	0.02255561030434
1	C	26	50	20120601	2	522	10.24	0.0629729429624188	0.0226565851526935
1	C	26	50	20120601	2	524	10.28	0.0637783375861903	0.0229288212634503
1	C	26	50	20120601	2	526	10.32	0.0640027025678607	0.0236524036326385
1	C	26	50	20120601	2	528	10.36	0.0652349068447564	0.0235944208765812
1	C	26	50	20120601	2	530	10.4	0.0657551253036754	0.0232386754549662
1	C	26	50	20120601	2	532	10.44	0.0660313212124068	0.0214566249450199
1	C	26	50	20120601	2	534	10.48	0.0656665955346708	0.0195579018161778
1	C	26	50	20120601	2	536	10.52	0.0656480693370037	0.0179961857792492
1	C	26	50	20120601	2	538	10.56	0.0657781062740639	0.0164622590388212
1	C	26	50	20120601	2	540	10.6	0.064447402022549	0.0151834564250453
1	C	26	50	20120601	2	542	10.64	0.0630972523345514	0.0136693993851687
1	C	26	50	20120601	2	544	10.68	0.061476068617325	0.0116788230854504
1	C	26	50	20120601	2	546	10.72	0.0612322581991719	0.00978759528848888
1	C	26	50	20120601	2	548	10.76	0.0595495561919822	0.00672532795120431
1	C	26	50	20120601	2	550	10.8	0.0589440606552522	0.00452884215680453
1	C	26	50	20120601	2	552	10.84	0.0583203217635675	0.00170670828241090
1	C	26	50	20120601	2	554	10.88	0.0578298725001365	-0.00067567588476281
1	C	26	50	20120601	2	556	10.92	0.0566443372707992	-0.00353507428652497
1	C	26	50	20120601	2	558	10.96	0.0554639639209645	-0.00599870502285702
1	C	26	50	20120601	2	560	11	0.0546676202639922	-0.00758898817374557
1	C	26	50	20120601	2	562	11.04	0.0534543664488323	-0.0093221068944338
1	C	26	50	20120601	2	564	11.08	0.0520369001952658	-0.0111658171156996
1	C	26	50	20120601	2	566	11.12	0.0505663302224321	-0.0132760358827946
1	C	26	50	20120601	2	568	11.16	0.0493658043293336	-0.0155308579866423
1	C	26	50	20120601	2	570	11.2	0.0486442018591327	-0.0180339452813645
1	C	26	50	20120601	2	572	11.24	0.0477337311676769	-0.0212279466119842
1	C	26	50	20120601	2	574	11.28	0.0474055629105282	-0.0233627726950645
1	C	26	50	20120601	2	576	11.32	0.0470039262588143	-0.0265170346245814
1	C	26	50	20120601	2	578	11.36	0.0461821974683974	-0.0294760643718128
1	C	26	50	20120601	2	580	11.4	0.0464711637255971	-0.0320112825986722
1	C	26	50	20120601	2	582	11.44	0.0463682231203919	-0.0347085979840507
1	C	26	50	20120601	2	584	11.48	0.0469903710218189	-0.0375589100636746
1	C	26	50	20120601	2	586	11.52	0.0475334290297702	-0.0407567297709127
1	C	26	50	20120601	2	588	11.56	0.0478871521259909	-0.0429826736338167
1	C	26	50	20120601	2	590	11.6	0.0486770674752155	-0.04581116510528
1	C	26	50	20120601	2	592	11.64	0.0484481352908453	-0.0486971217306367
1	C	26	50	20120601	2	594	11.68	0.0475716622934289	-0.0492614777948373
1	C	26	50	20120601	2	596	11.72	0.0464568165290068	-0.051328937814874
1	C	26	50	20120601	2	598	11.76	0.0450254061297152	-0.0512359674152836
1	C	26	50	20120601	2	600	11.8	0.0426612299621571	-0.0530599140020152
1	C	26	50	20120601	2	602	11.84	0.0404093777067904	-0.0545592632208432
1	C	26	50	20120601	2	604	11.88	0.0390129832353032	-0.0545080686898853
1	C	26	50	20120601	2	606	11.92	0.0366499030832559	-0.0544446412116128
1	C	26	50	20120601	2	608	11.96	0.0336805495770192	-0.0542867442673739
1	C	26	50	20120601	2	610	12	0.031191180153852	-0.0545160589965127
1	C	26	50	20120601	2	612	12.04	0.0277759958220772	-0.0552819970618939
1	C	26	50	20120601	2	614	12.08	0.026210956383277	-0.0546494900461226
1	C	26	50	20120601	2	616	12.12	0.0218973928860047	-0.0551711227186039
1	C	26	50	20120601	2	618	12.16	0.0185450703470774	-0.055213478414797
1	C	26	50	20120601	2	620	12.2	0.0165808691302974	-0.055216448263278
1	C	26	50	20120601	2	622	12.24	0.0136050102416738	-0.0550321055254226
1	C	26	50	20120601	2	624	12.28	0.0103453894017601	-0.0537687885501547
1	C	26	50	20120601	2	626	12.32	0.00746265647621876	-0.054356535706677
1	C	26	50	20120601	2	628	12.36	0.00455079075129257	-0.0546168924235099
1	C	26	50	20120601	2	630	12.4	0.0025180708874156	-0.054711149757442
1	C	26	50	20120601	2	632	12.44	-0.00115669234373277	-0.0549762440897089
1	C	26	50	20120601	2	634	12.48	-0.00395025910416646	-0.0555378990060053
1	C	26	50	20120601	2	636	12.52	-0.00685413452246526	-0.0555349998682025
1	C	26	50	20120601	2	638	12.56	-0.0099311803914766	-0.0562801489942169
1	C	26	50	20120601	2	640	12.6	-0.0119450205042959	-0.0566260656315733
1	C	26	50	20120601	2	642	12.64	-0.013846713481619	-0.056025166288921
1	C	26	50	20120601	2	644	12.68	-0.0168867776659744	-0.0553029981332952
1	C	26	50	20120601	2	646	12.72	-0.0196390493903868	-0.0546505507062943
1	C	26	50	20120601	2	648	12.76	-0.0205854411063268	-0.0546299031882837
1	C	26	50	20120601	2	650	12.8	-0.0240924078982996	-0.0532726824324742
1	C	26	50	20120601	2	652	12.84	-0.0253824535098964	-0.0519387962004439
1	C	26	50	20120601	2	654	12.88	-0.0289221593458381	-0.0508131529154731
1	C	26	50	20120601	2	656	12.92	-0.0295499994568536	-0.0514613577017868
1	C	26	50	20120601	2	658	12.96	-0.0322675522383098	-0.0520853087255058
1	C	26	50	20120601	2	660	13	-0.0334920490512905	-0.0526755307557622
1	C	26	50	20120601	2	662	13.04	-0.035478594842356	-0.0550678144178725
1	C	26	50	20120601	2	664	13.08	-0.0369273859263291	-0.0562281059351215
1	C	26	50	20120601	2	666	13.12	-0.0388478172333537	-0.0565851241489426
1	C	26	50	20120601	2	668	13.16	-0.0413873205273071	-0.0579038782958555
1	C	26	50	20120601	2	670	13.2	-0.0425296515323139	-0.0605725699987317
1	C	26	50	20120601	2	672	13.24	-0.0432506176064117	-0.0624024209270862
1	C	26	50	20120601	2	674	13.28	-0.0436866903583695	-0.0645199936047056
1	C	26	50	20120601	2	676	13.32	-0.0446871757430703	-0.0655281157426432
1	C	26	50	20120601	2	678	13.36	-0.0453388453526118	-0.0677678057613735
1	C	26	50	20120601	2	680	13.4	-0.0451978482604432	-0.0699093493588751
1	C	26	50	20120601	2	682	13.44	-0.0447959994766949	-0.0726116993445357
1	C	26	50	20120601	2	684	13.48	-0.0449794936864128	-0.0745308578593541
1	C	26	50	20120601	2	686	13.52	-0.0437290460545625	-0.0758271260106253
1	C	26	50	20120601	2	688	13.56	-0.0423796741840243	-0.0776276320075606
1	C	26	50	20120601	2	690	13.6	-0.041671577453344	-0.0800107232815155
1	C	26	50	20120601	2	692	13.64	-0.0409371056397256	-0.0821240533184478
1	C	26	50	20120601	2	694	13.68	-0.040443332974423	-0.0842573237666095
1	C	26	50	20120601	2	696	13.72	-0.0393373472579691	-0.0874348495092274
1	C	26	50	20120601	2	698	13.76	-0.0383512868516045	-0.0898031622514556
1	C	26	50	20120601	2	700	13.8	-0.0380876067329	-0.0923489587957615
1	C	26	50	20120601	2	702	13.84	-0.0368925962726948	-0.0950431770534385
1	C	26	50	20120601	2	704	13.88	-0.0360809791092488	-0.097911767843356
1	C	26	50	20120601	2	706	13.92	-0.0347712759291351	-0.100103091758253
1	C	26	50	20120601	2	708	13.96	-0.0344947971776912	-0.102271222570727
1	C	26	50	20120601	2	710	14	-0.03385288564173	-0.10482953490506
1	C	26	50	20120601	2	712	14.04	-0.0331916700906425	-0.107057274819188
1	C	26	50	20120601	2	714	14.08	-0.0325836289695002	-0.108710419762925
1	C	26	50	20120601	2	716	14.12	-0.0322131050161584	-0.110003010958934
1	C	26	50	20120601	2	718	14.16	-0.0326068927826012	-0.1097817572471
1	C	26	50	20120601	2	720	14.2	-0.0334949481890934	-0.109286853210948
1	C	26	50	20120601	2	722	14.24	-0.0344662300637312	-0.109889591031231
1	C	26	50	20120601	2	724	14.28	-0.0357593162344871	-0.108660144470782
1	C	26	50	20120601	2	726	14.32	-0.0371554278632618	-0.107193322163889
1	C	26	50	20120601	2	728	14.36	-0.038962439242584	-0.106384745559602
1	C	26	50	20120601	2	730	14.4	-0.0410563238430336	-0.106134995444487
1	C	26	50	20120601	2	732	14.44	-0.0438093026742272	-0.104866940853785
1	C	26	50	20120601	2	734	14.48	-0.0461317948970344	-0.104981138598947
1	C	26	50	20120601	2	736	14.52	-0.0496261751883021	-0.103714144668417
1	C	26	50	20120601	2	738	14.56	-0.0511637081733141	-0.103214644438186
1	C	26	50	20120601	2	740	14.6	-0.051533100755806	-0.102053292260766
1	C	26	50	20120601	2	742	14.64	-0.0523613349286098	-0.100056917685442
1	C	26	50	20120601	2	744	14.68	-0.0528935742028089	-0.0978516637669552
1	C	26	50	20120601	2	746	14.72	-0.0531522338633669	-0.0960557539640976
1	C	26	50	20120601	2	748	14.76	-0.0543907313906152	-0.0928727127885863
1	C	26	50	20120601	2	750	14.8	-0.0553923481461659	-0.0912601557740904
1	C	26	50	20120601	2	752	14.84	-0.0561726404792053	-0.0884844081045426
1	C	26	50	20120601	2	754	14.88	-0.056532982094898	-0.0852065439096743
1	C	26	50	20120601	2	756	14.92	-0.0574706763974294	-0.0824713841693666
1	C	26	50	20120601	2	758	14.96	-0.0583561155088312	-0.0792152988633588
1	C	26	50	20120601	2	760	15	-0.0594895369683951	-0.0760073675291498
1	C	26	50	20120601	2	762	15.04	-0.0606275546220368	-0.0734142655411824
1	C	26	50	20120601	2	764	15.08	-0.0613319390421157	-0.0713269216784588
1	C	26	50	20120601	2	766	15.12	-0.0617458227832799	-0.068109925235315
1	C	26	50	20120601	2	768	15.16	-0.0632347704613566	-0.0638696250716415
1	C	26	50	20120601	2	770	15.2	-0.0636185760013693	-0.0623824501102652
1	C	26	50	20120601	2	772	15.24	-0.0638844672429786	-0.0600471401628354
1	C	26	50	20120601	2	774	15.28	-0.0643821714219845	-0.0561274634269553
1	C	26	50	20120601	2	776	15.32	-0.064501863386836	-0.0528358318630572
1	C	26	50	20120601	2	778	15.36	-0.0644279283017951	-0.0510941995767235
1	C	26	50	20120601	2	780	15.4	-0.0642093615957304	-0.0486688940279317
1	C	26	50	20120601	2	782	15.44	-0.0634873772878676	-0.0453879468474974
1	C	26	50	20120601	2	784	15.48	-0.0635571687271708	-0.0425539335791798
1	C	26	50	20120601	2	786	15.52	-0.0626599916432012	-0.0399506492535634
1	C	26	50	20120601	2	788	15.56	-0.0620846188553498	-0.0370549762739264
1	C	26	50	20120601	2	790	15.6	-0.0614452529038009	-0.0343129575978412
1	C	26	50	20120601	2	792	15.64	-0.0609374795242308	-0.0321669592276182
1	C	26	50	20120601	2	794	15.68	-0.0610535157470235	-0.0287674019557076
1	C	26	50	20120601	2	796	15.72	-0.0609479447045924	-0.0266115040905479
1	C	26	50	20120601	2	798	15.76	-0.0607823402964385	-0.0245641471163004
1	C	26	50	20120601	2	800	15.8	-0.0611548441487676	-0.0207734890837156
1	C	26	50	20120601	2	802	15.84	-0.0611941592858015	-0.0186001256810606
1	C	26	50	20120601	2	804	15.88	-0.0613792091304381	-0.0150155892751916
1	C	26	50	20120601	2	806	15.92	-0.0619819469507215	-0.0131393521419912
1	C	26	50	20120601	2	808	15.96	-0.0628049485333445	-0.0103767566585735
1	C	26	50	20120601	2	810	16	-0.0622863564200223	-0.0091831604119306
1	C	26	50	20120601	2	812	16.04	-0.0616120593934828	-0.00604615188787463
1	C	26	50	20120601	2	814	16.08	-0.0604343730494166	-0.00495374262161953
1	C	26	50	20120601	2	816	16.12	-0.0597947949658334	-0.00312226534766826
1	C	26	50	20120601	2	818	16.16	-0.0578897785866387	-0.00117736814601466
1	C	26	50	20120601	2	820	16.2	-0.0571866316034268	-0.000339446610308601
1	C	26	50	20120601	2	822	16.24	-0.0553360624463835	0.00297596495464076
1	C	26	50	20120601	2	824	16.28	-0.0548160561194989	0.0046962143319114
1	C	26	50	20120601	2	826	16.32	-0.0526926144555957	0.00813501603017781
1	C	26	50	20120601	2	828	16.36	-0.0511117358248969	0.00990356080060349
1	C	26	50	20120601	2	830	16.4	-0.0496401759025696	0.0120591758230507
1	C	26	50	20120601	2	832	16.44	-0.0475778282645609	0.0154846839138308
1	C	26	50	20120601	2	834	16.48	-0.0456873782850587	0.0178156614180122
1	C	26	50	20120601	2	836	16.52	-0.0446421330411087	0.0192039948721939
1	C	26	50	20120601	2	838	16.56	-0.0428525164886037	0.0203474572480507
1	C	26	50	20120601	2	840	16.6	-0.0408495658202147	0.0224305938254263
1	C	26	50	20120601	2	842	16.64	-0.0378585041357956	0.0246776377546809
1	C	26	50	20120601	2	844	16.68	-0.0362716858081348	0.0260139988604453
1	C	26	50	20120601	2	846	16.72	-0.033790158199171	0.0283413771911105
1	C	26	50	20120601	2	848	16.76	-0.031494154196387	0.0304307645924318
1	C	26	50	20120601	2	850	16.8	-0.0305384272567217	0.0316814964812081
1	C	26	50	20120601	2	852	16.84	-0.027978850615464	0.0348747822197652
1	C	26	50	20120601	2	854	16.88	-0.0267897727811529	0.0375251669280764
1	C	26	50	20120601	2	856	16.92	-0.0250107769725013	0.0392956774553538
1	C	26	50	20120601	2	858	16.96	-0.0242655076383341	0.0416083196806991
1	C	26	50	20120601	2	860	17	-0.0232817806843474	0.0435841174486905
1	C	26	50	20120601	2	862	17.04	-0.0223609155232081	0.0461716332930865
1	C	26	50	20120601	2	864	17.08	-0.021034878176449	0.0477428952715611
1	C	26	50	20120601	2	866	17.12	-0.0200371505081948	0.049711197707672
1	C	26	50	20120601	2	868	17.16	-0.0192698689399292	0.0504692868877821
1	C	26	50	20120601	2	870	17.2	-0.0193941783120618	0.0502355173859218
1	C	26	50	20120601	2	872	17.24	-0.0188636360941376	0.0498455479960974
1	C	26	50	20120601	2	874	17.28	-0.0191426604299938	0.0504818026778091
1	C	26	50	20120601	2	876	17.32	-0.0187600449506938	0.0505736558486852
1	C	26	50	20120601	2	878	17.36	-0.0186467664443477	0.0502717212531185
1	C	26	50	20120601	2	880	17.4	-0.0187795610978545	0.0499662511236459
1	C	26	50	20120601	2	882	17.44	-0.0188762933055208	0.0500673673933556
1	C	26	50	20120601	2	884	17.48	-0.018861514773794	0.0500418408385548
1	C	26	50	20120601	2	886	17.52	-0.018746468500495	0.0501952122993942
1	C	26	50	20120601	2	888	17.56	-0.01927510153011	0.0501344011162121
1	C	26	50	20120601	2	890	17.6	-0.018937811595484	0.0500458713472075
1	C	26	50	20120601	2	892	17.64	-0.0192406654298662	0.0497797870654471
1	C	26	50	20120601	2	894	17.68	-0.0192591209168552	0.049885216686522
1	C	26	50	20120601	2	896	17.72	-0.0190191995859986	0.049981171076729
1	C	26	50	20120601	2	898	17.76	-0.0195055476300987	0.0500701251098022
1	C	26	50	20120601	2	900	17.8	-0.0193913498849371	0.0505933134172022
1	C	26	50	20120601	2	902	17.84	-0.019229775985436	0.0506523568334313
1	C	26	50	20120601	2	904	17.88	-0.0192829504153812	0.0504840654195089
1	C	26	50	20120601	2	906	17.92	-0.0190694041674629	0.0505194207585682
1	C	26	50	20120601	2	908	17.96	-0.0188555043661539	0.0505965661083956
1	C	26	50	20120601	2	910	18	-0.0189096687455928	0.0504169609859742
1	C	26	50	20120601	2	912	18.04	-0.0191210229624895	0.0499326635515396
1	C	26	50	20120601	2	914	18.08	-0.0192478779190344	0.0501466340635266
1	C	26	50	20120601	2	916	18.12	-0.0193463071829755	0.0502217288036886
1	C	26	50	20120601	2	918	18.16	-0.0195022949389053	0.0499018336958798
1	C	26	50	20120601	2	920	18.2	-0.0192398876124069	0.0501618368593222
1	C	26	50	20120601	2	922	18.24	-0.0194340591345208	0.050138502335543
1	C	26	50	20120601	2	924	18.28	-0.0190842534098678	0.0498939140999306
1	C	26	50	20120601	2	926	18.32	-0.019204178719957	0.0505791005709003
1	C	26	50	20120601	2	928	18.36	-0.0192449080705534	0.0508807523237545
1	C	26	50	20120601	2	930	18.4	-0.0190416855816404	0.0504663877499792
1	C	26	50	20120601	2	932	18.44	-0.0187634390632434	0.0504490636338401
1	C	26	50	20120601	2	934	18.48	-0.0190693334567847	0.0503844340740397
1	C	26	50	20120601	2	936	18.52	-0.0186548274616532	0.0501120565419266
1	C	26	50	20120601	2	938	18.56	-0.0184932535621521	0.0499890906726783
1	C	26	50	20120601	2	940	18.6	-0.0189183661590014	0.0502893282119701
1	C	26	50	20120601	2	942	18.64	-0.0186994458995461	0.0503525435582082
1	C	26	50	20120601	2	944	18.68	-0.0182748989881217	0.0499886664086096
1	C	26	50	20120601	2	946	18.72	-0.0184400084215287	0.0501888483383635
1	C	26	50	20120601	2	948	18.76	-0.018666636144899	0.0503705040704503
1	C	26	50	20120601	2	950	18.8	-0.019037301519597	0.0497795042227346
1	C	26	50	20120601	2	952	18.84	-0.0189760660723462	0.0504150517976651
1	C	26	50	20120601	2	954	18.88	-0.019014674102599	0.0505653826993453
1	C	26	50	20120601	2	956	18.92	-0.0191914507978957	0.0502901767401075
1	C	26	50	20120601	2	958	18.96	-0.0186540496441939	0.0498913685155183
1	C	26	50	20120601	2	960	19	-0.0188099666894455	0.0499078441035199
1	C	26	50	20120601	2	962	19.04	-0.0190566762454015	0.0501443713218268
1	C	26	50	20120601	2	964	19.08	-0.0187664089117244	0.0497609073143894
1	C	26	50	20120601	2	966	19.12	-0.0186771013252606	0.0498174051462062
1	C	26	50	20120601	2	968	19.16	-0.0192193815157525	0.0498478814484753
1	C	26	50	20120601	2	970	19.2	-0.0187480241354136	0.0498068692551665
1	C	26	50	20120601	2	972	19.24	-0.0186742021874577	0.0498415174874446
1	C	26	50	20120601	2	974	19.28	-0.0186307858310929	0.0499666753877147
1	C	26	50	20120601	2	976	19.32	-0.0184204215636899	0.0498359313438733
1	C	26	50	20120601	2	978	19.36	-0.0185870866320155	0.0504766407983064
1	C	26	50	20120601	2	980	19.4	-0.0188661109678717	0.0498675390169923
1	C	26	50	20120601	2	982	19.44	-0.0185482664697284	0.0498148595617939
1	C	26	50	20120601	2	984	19.48	-0.0191406805310065	0.0499179557304909
1	C	26	50	20120601	2	986	19.52	-0.019028957659579	0.0500136979886636
1	C	26	50	20120601	2	988	19.56	-0.0190783844235839	0.0498146474297596
1	C	26	50	20120601	2	990	19.6	-0.0190154519200583	0.0499887371192877
1	C	26	50	20120601	2	992	19.64	-0.0188205025804852	0.0502152234213017
1	C	26	50	20120601	2	994	19.68	-0.0191156489509525	0.0499203598935469
1	C	26	50	20120601	2	996	19.72	-0.0189744397267495	0.050099187198509
1	C	26	50	20120601	2	998	19.76	-0.0188899404663977	0.0502512858671422
1	C	26	50	20120601	2	1000	19.8	-0.0187693080495273	0.0502000913361843
1	C	26	50	20120601	2	1002	19.84	-0.0190278262887291	0.0507365025403925
1	C	26	50	20120601	2	1004	19.88	-0.0186676968050708	0.0510793786185898
1	C	26	50	20120601	2	1006	19.92	-0.0188782732045081	0.0514760655228355
1	C	26	50	20120601	2	1008	19.96	-0.0188448977644361	0.0513479377740845
1	C	26	50	20120601	2	1010	20	-0.0185989660259395	0.0522775003486323
1	C	26	50	20120601	2	1012	20.04	-0.017900839500874	0.0524802278627985
1	C	26	50	20120601	2	1014	20.08	-0.0171242241230968	0.0534599243081324
1	C	26	50	20120601	2	1016	20.12	-0.0161896410904025	0.0537441105234913
1	C	26	50	20120601	2	1018	20.16	-0.0146096109878412	0.0553973968885836
1	C	26	50	20120601	2	1020	20.2	-0.0129279696408233	0.0572999383940441
1	C	26	50	20120601	2	1022	20.24	-0.0109958710719092	0.0578018427873303
1	C	26	50	20120601	2	1024	20.28	-0.00874522089807055	0.0595182030773044
1	C	26	50	20120601	2	1026	20.32	-0.00722741619225362	0.0611181735910952
1	C	26	50	20120601	2	1028	20.36	-0.0054344055271989	0.0626668081525719
1	C	26	50	20120601	2	1030	20.4	-0.00391037828170753	0.06502083733782
1	C	26	50	20120601	2	1032	20.44	-0.00239490702826853	0.0668785482733533
1	C	26	50	20120601	2	1034	20.48	-0.00153838858421726	0.0679570982466972
1	C	26	50	20120601	2	1036	20.52	0.000400003235049423	0.0699236329158551
1	C	26	50	20120601	2	1038	20.56	0.00200902471563942	0.0721960619785543
1	C	26	50	20120601	2	1040	20.6	0.00367899880076768	0.0741254028310218
1	C	26	50	20120601	2	1042	20.64	0.00550220292537907	0.07475840482154
1	C	26	50	20120601	2	1044	20.68	0.00731727532200683	0.0750457023067361
1	C	26	50	20120601	2	1046	20.72	0.00963609058955188	0.0758860987161763
1	C	26	50	20120601	2	1048	20.76	0.0123930999293982	0.0764539054614691
1	C	26	50	20120601	2	1050	20.8	0.0156221030456866	0.076537273350971
1	C	26	50	20120601	2	1052	20.84	0.0179505349654558	0.0761611632540578
1	C	26	50	20120601	2	1054	20.88	0.0199094328813769	0.0757702039147398
1	C	26	50	20120601	2	1056	20.92	0.0210880384642586	0.0751683146225938
1	C	26	50	20120601	2	1058	20.96	0.0227324152839079	0.0739788903059599
1	C	26	50	20120601	2	1060	21	0.0258804546737504	0.0704874798631732
1	C	26	50	20120601	2	1062	21.04	0.0266695858415546	0.0688413352765709
1	C	26	50	20120601	2	1064	21.08	0.0275714298302799	0.06711019645487
1	C	26	50	20120601	2	1066	21.12	0.02865012122498	0.0638359385045857
1	C	26	50	20120601	2	1068	21.16	0.0292803654990516	0.061850453373692
1	C	26	50	20120601	2	1070	21.2	0.0299205092680598	0.0592090559925697
1	C	26	50	20120601	2	1072	21.24	0.030782401723648	0.0567305760138327
1	C	26	50	20120601	2	1074	21.28	0.0313159845007314	0.0541101797041116
1	C	26	50	20120601	2	1076	21.32	0.0315339148106931	0.0508584784601471
1	C	26	50	20120601	2	1078	21.36	0.0315509560841197	0.0485146316125481
1	C	26	50	20120601	2	1080	21.4	0.0323055733699342	0.046095767806533
1	C	26	50	20120601	2	1082	21.44	0.0333594028902077	0.0438286844710995
1	C	26	50	20120601	2	1084	21.48	0.0337723603214885	0.0416151503322053
1	C	26	50	20120601	2	1086	21.52	0.0346186257172125	0.0384425036263775
1	C	26	50	20120601	2	1088	21.56	0.0351133204497578	0.036228973730124
1	C	26	50	20120601	2	1090	21.6	0.0359954686861999	0.0322953768901495
1	C	26	50	20120601	2	1092	21.64	0.0364611267858825	0.0303877866422713
1	C	26	50	20120601	2	1094	21.68	0.037393673351047	0.0278847559160915
1	C	26	50	20120601	2	1096	21.72	0.0386113465835892	0.0252271304343409
1	C	26	50	20120601	2	1098	21.76	0.039930595705249	0.0229160933413889
1	C	26	50	20120601	2	1100	21.8	0.0403791135365556	0.0204813125617293
1	C	26	50	20120601	2	1102	21.84	0.04191806073513	0.0172276314187775
1	C	26	50	20120601	2	1104	21.88	0.0420703715357976	0.0149689909383114
1	C	26	50	20120601	2	1106	21.92	0.0432991817001436	0.0112001117945871
1	C	26	50	20120601	2	1108	21.96	0.0436167433555745	0.00961400057370759
1	C	26	50	20120601	2	1110	22	0.0438290875219648	0.0076149389926151
1	C	26	50	20120601	2	1112	22.04	0.0445752973081509	0.00347956640420181
1	C	26	50	20120601	2	1114	22.08	0.0445084757173288	0.000793479874508479
1	C	26	50	20120601	2	1116	22.12	0.0451707519285881	-0.00220988546790327
1	C	26	50	20120601	2	1118	22.16	0.0444616652484143	-0.00429768895003467
1	C	26	50	20120601	2	1120	22.2	0.0444947578457738	-0.00722694950177806
1	C	26	50	20120601	2	1122	22.24	0.044619420771297	-0.0083715432484847
1	C	26	50	20120601	2	1124	22.28	0.0441701958332092	-0.0113988795107787
1	C	26	50	20120601	2	1126	22.32	0.0447836816765666	-0.0130840563917025
1	C	26	50	20120601	2	1128	22.36	0.0460899907441307	-0.0150707436041242
1	C	26	50	20120601	2	1130	22.4	0.0489505205167427	-0.0160472580689428
1	C	26	50	20120601	2	1132	22.44	0.0511700579922092	-0.0167210601207355
1	C	26	50	20120601	2	1134	22.48	0.0531898378019904	-0.0178261265983738
1	C	26	50	20120601	2	1136	22.52	0.0561922131949085	-0.0192923832198422
1	C	26	50	20120601	2	1138	22.56	0.0591718904601505	-0.0206076725435273
1	C	26	50	20120601	2	1140	22.6	0.0604886647080761	-0.0219807324912354
1	C	26	50	20120601	2	1142	22.64	0.0609934682391652	-0.0234695458190236
1	C	26	50	20120601	2	1144	22.68	0.0610663002376274	-0.0255861992578275
1	C	26	50	20120601	2	1146	22.72	0.0608965946101426	-0.0282681138575118
1	C	26	50	20120601	2	1148	22.76	0.0600206307296087	-0.0304928132124809
1	C	26	50	20120601	2	1150	22.8	0.0596460762676142	-0.0324638733650384
1	C	26	50	20120601	2	1152	22.84	0.058581597719216	-0.0355092408502526
1	C	26	50	20120601	2	1154	22.88	0.0581723950249433	-0.038833561960645
1	C	26	50	20120601	2	1156	22.92	0.0575376959781503	-0.0409097688915649
1	C	26	50	20120601	2	1158	22.96	0.0565671353524292	-0.0441682442184931
1	C	26	50	20120601	2	1160	23	0.0553652730275143	-0.0455501359298982
1	C	26	50	20120601	2	1162	23.04	0.0543705222788088	-0.0481832530906128
1	C	26	50	20120601	2	1164	23.08	0.0526681577533548	-0.051060829086399
1	C	26	50	20120601	2	1166	23.12	0.0507905820670176	-0.0525543043691956
1	C	26	50	20120601	2	1168	23.16	0.0511903024593545	-0.0526711961911935
1	C	26	50	20120601	2	1170	23.2	0.0467681910001023	-0.057194141077443
1	C	26	50	20120601	2	1172	23.24	0.0448296436173437	-0.0585737912603517
1	C	26	50	20120601	2	1174	23.28	0.0429440019639536	-0.0595536291270419
1	C	26	50	20120601	2	1176	23.32	0.0408349852783866	-0.0609121226750575
1	C	26	50	20120601	2	1178	23.36	0.041431783401708	-0.0606963136854393
1	C	26	50	20120601	2	1180	23.4	0.0389545055044991	-0.0606595441328176
1	C	26	50	20120601	2	1182	23.44	0.0338738725709956	-0.0654849115183128
1	C	26	50	20120601	2	1184	23.48	0.0321828974144661	-0.067204312367446
1	C	26	50	20120601	2	1186	23.52	0.031364633447277	-0.068098236760222
1	C	26	50	20120601	2	1188	23.56	0.0288585763040738	-0.0693841104418097
1	C	26	50	20120601	2	1190	23.6	0.0259122744789038	-0.0704923588999634
1	C	26	50	20120601	2	1192	23.64	0.0238667559822874	-0.0710528117347319
1	C	26	50	20120601	2	1194	23.68	0.0216624920132945	-0.0713972434478478
1	C	26	50	20120601	2	1196	23.72	0.0194910377989488	-0.0726486103185137
1	C	26	50	20120601	2	1198	23.76	0.0188596621540273	-0.0738384588992163
1	C	26	50	20120601	2	1200	23.8	0.0191955378750909	-0.0742621572825032
1	C	26	50	20120601	2	1202	23.84	0.0188866736330686	-0.0765149994873636
1	C	26	50	20120601	2	1204	23.88	0.0192614402270975	-0.0789980756601783
1	C	26	50	20120601	2	1206	23.92	0.0206012661560898	-0.0802985864521366
1	C	26	50	20120601	2	1208	23.96	0.0217232324857985	-0.0800100161747343
1	C	26	50	20120601	2	1210	24	0.0231215361455949	-0.080572378197812
1	C	26	50	20120601	2	1212	24.04	0.0249600137766799	-0.0797143748295202
1	C	26	50	20120601	2	1214	24.08	0.0273817130808876	-0.0794982829971896
1	C	26	50	20120601	2	1216	24.12	0.0309408643533119	-0.0786063385034009
1	C	26	50	20120601	2	1218	24.16	0.033503419328332	-0.0783160004590457
1	C	26	50	20120601	2	1220	24.2	0.0360046681454232	-0.0788230667318346
1	C	26	50	20120601	2	1222	24.24	0.0388769358906029	-0.0775057267984841
1	C	26	50	20120601	2	1224	24.28	0.0424065300995737	-0.0760251866200357
1	C	26	50	20120601	2	1226	24.32	0.0448181884874885	-0.0752312471261194
1	C	26	50	20120601	2	1228	24.36	0.0464521001267763	-0.0743993359980534
1	C	26	50	20120601	2	1230	24.4	0.0495212263998384	-0.073969980760517
1	C	26	50	20120601	2	1232	24.44	0.0522756194445943	-0.0724924811412277
1	C	26	50	20120601	2	1234	24.48	0.0545231583485958	-0.0710446800067482
1	C	26	50	20120601	2	1236	24.52	0.056339079273361	-0.0690095559798152
1	C	26	50	20120601	2	1238	24.56	0.0571263012528559	-0.0669615626094646
1	C	26	50	20120601	2	1240	24.6	0.0574934876621905	-0.0649284326236546
1	C	26	50	20120601	2	1242	24.64	0.0588590239937467	-0.0604579904159082
1	C	26	50	20120601	2	1244	24.68	0.0591943036237938	-0.0575912685092133
1	C	26	50	20120601	2	1246	24.72	0.0599816196484906	-0.0543402510375063
1	C	26	50	20120601	2	1248	24.76	0.0600462067818842	-0.0510328722055912
1	C	26	50	20120601	2	1250	24.8	0.0606938317406374	-0.0479109391981101
1	C	26	50	20120601	2	1252	24.84	0.0608630070380362	-0.0447761580604148
1	C	26	50	20120601	2	1254	24.88	0.0614497642450648	-0.041561792054497
1	C	26	50	20120601	2	1256	24.92	0.0629076770065153	-0.0383151819793571
1	C	26	50	20120601	2	1258	24.96	0.0631871256064402	-0.0354376816439966
1	C	26	50	20120601	2	1260	25	0.0640810499992162	-0.0327233815537339
1	C	26	50	20120601	2	1262	25.04	0.0649046172672642	-0.0294382341590193
1	C	26	50	20120601	2	1264	25.08	0.065294869499801	-0.0273287224987055
1	C	26	50	20120601	2	1266	25.12	0.065700112396099	-0.0259540362054007
1	C	26	50	20120601	2	1268	25.16	0.0673832386673574	-0.0214901418064481
1	C	26	50	20120601	2	1270	25.2	0.0679159729163033	-0.0180807557502791
1	C	26	50	20120601	2	1272	25.24	0.0685262767791454	-0.0147504949429248
1	C	26	50	20120601	2	1274	25.28	0.0694659509806642	-0.0118007990052051
1	C	26	50	20120601	2	1276	25.32	0.0702364852401232	-0.0085336121227327
1	C	26	50	20120601	2	1278	25.36	0.0709720884245916	-0.00478672399990328
1	C	26	50	20120601	2	1280	25.4	0.0716927716559769	-0.00188546487669488
1	C	26	50	20120601	2	1282	25.44	0.0720465371786045	0.00131822381682701
1	C	26	50	20120601	2	1284	25.48	0.0719810590906667	0.00348281909539528
1	C	26	50	20120601	2	1286	25.52	0.071529500700201	0.00667130499312165
1	C	26	50	20120601	2	1288	25.56	0.0720933476475191	0.00895384568279182
1	C	26	50	20120601	2	1290	25.6	0.0714309300149035	0.0127064613705488
1	C	26	50	20120601	2	1292	25.64	0.0711065801343733	0.0154467122796811
1	C	26	50	20120601	2	1294	25.68	0.0701922910662991	0.018979983443914
1	C	26	50	20120601	2	1296	25.72	0.069720297289857	0.0222502815962237
1	C	26	50	20120601	2	1298	25.76	0.069111195508543	0.0247883706766147
1	C	26	50	20120601	2	1300	25.8	0.0694827801220565	0.0269766540323527
1	C	26	50	20120601	2	1302	25.84	0.0704057666035393	0.0290492547186886
1	C	26	50	20120601	2	1304	25.88	0.0718242935172776	0.0310610442218424
1	C	26	50	20120601	2	1306	25.92	0.0735433408130202	0.0327197045984717
1	C	26	50	20120601	2	1308	25.96	0.0754636306986886	0.0343510706533472
1	C	26	50	20120601	2	1310	26	0.0767434232619581	0.0360097310299765
1	C	26	50	20120601	2	1312	26.04	0.078876198735373	0.0372864830340869
1	C	26	50	20120601	2	1314	26.08	0.0800995641775038	0.0388684930356356
1	C	26	50	20120601	2	1316	26.12	0.0801105243326122	0.0395230617829799
1	C	26	50	20120601	2	1318	26.16	0.0794025690232882	0.0395182534568679
1	C	26	50	20120601	2	1320	26.2	0.0788870881798032	0.0407716709371991
1	C	26	50	20120601	2	1322	26.24	0.0779928809443147	0.0427592066777583
1	C	26	50	20120601	2	1324	26.28	0.0772548028861122	0.0449513791207928
1	C	26	50	20120601	2	1326	26.32	0.0774013861218522	0.0471405110046683
1	C	26	50	20120601	2	1328	26.36	0.077330392601021	0.0504308202788855
1	C	26	50	20120601	2	1330	26.4	0.0769395039723811	0.0526655605501475
1	C	26	50	20120601	2	1332	26.44	0.0767029060433961	0.0557038569675498
1	C	26	50	20120601	2	1334	26.48	0.0759673028589277	0.0583694374005887
1	C	26	50	20120601	2	1336	26.52	0.0757448470655664	0.0609222343020284
1	C	26	50	20120601	2	1338	26.56	0.0759911323574537	0.062929074057714
1	C	26	50	20120601	2	1340	26.6	0.0751868549623965	0.0660537930659129
1	C	26	50	20120601	2	1342	26.64	0.0752210577174025	0.0672631082963016
1	C	26	50	20120601	2	1344	26.68	0.0747512701141178	0.0694193455727162
1	C	26	50	20120601	2	1346	26.72	0.0742130133612108	0.0713845438100577
1	C	26	50	20120601	2	1348	26.76	0.0740816612055376	0.0735891330481699
1	C	26	50	20120601	2	1350	26.8	0.0735262896400987	0.0759433842649473
1	C	26	50	20120601	2	1352	26.84	0.0730893994727019	0.0778878260898338
1	C	26	50	20120601	2	1354	26.88	0.0734449115490791	0.0793722058581041
1	C	26	50	20120601	2	1356	26.92	0.0734868571233391	0.0816439136718865
1	C	26	50	20120601	2	1358	26.96	0.0738804044734762	0.08341411307218
1	C	26	50	20120601	2	1360	27	0.0743308809905668	0.0857651936221507
1	C	26	50	20120601	2	1362	27.04	0.0753724634213902	0.087512440336327
1	C	26	50	20120601	2	1364	27.08	0.0761030602898477	0.0892821730461451
1	C	26	50	20120601	2	1366	27.12	0.0766864375264623	0.0912486228624893
1	C	26	50	20120601	2	1368	27.16	0.0778292210798091	0.0930629598680646
1	C	26	50	20120601	2	1370	27.2	0.0791206243364257	0.0946919076177484
1	C	26	50	20120601	2	1372	27.24	0.080844345607992	0.0958701525761717
1	C	26	50	20120601	2	1374	27.28	0.0820166508694533	0.096830481366769
1	C	26	50	20120601	2	1376	27.32	0.0835414842166752	0.0984353026330787
1	C	26	50	20120601	2	1378	27.36	0.0851250215688713	0.100409926603813
1	C	26	50	20120601	2	1380	27.4	0.0867018626198495	0.102135274220976
1	C	26	50	20120601	2	1382	27.44	0.0883638251851469	0.103216885966683
1	C	26	50	20120601	2	1384	27.48	0.0899803278554818	0.103841911792709
1	C	26	50	20120601	2	1386	27.52	0.0924105619385384	0.104730836940542
1	C	26	50	20120601	2	1388	27.56	0.0944627979495761	0.10568521896311
1	C	26	50	20120601	2	1390	27.6	0.0958701101497649	0.106735809934325
1	C	26	50	20120601	2	1392	27.64	0.0972111523024208	0.107330826148558
1	C	26	50	20120601	2	1394	27.68	0.0985200988782786	0.108513723869602
1	C	26	50	20120601	2	1396	27.72	0.0994367991804767	0.109104575224894
1	C	26	50	20120601	2	1398	27.76	0.100646361898239	0.110456153268589
1	C	26	50	20120601	2	1400	27.8	0.101328903789847	0.112115549036271
1	C	26	50	20120601	2	1402	27.84	0.101790503096606	0.115135743520075
1	C	26	50	20120601	2	1404	27.88	0.102322445385957	0.116825530737212
1	C	26	50	20120601	2	1406	27.92	0.102617485690407	0.118260073619544
1	C	26	50	20120601	2	1408	27.96	0.102672816796035	0.119040542729279
1	C	26	50	20120601	2	1410	28	0.103360619562095	0.119544921996299
1	C	26	50	20120601	2	1412	28.04	0.104224704048705	0.120307183106418
1	C	26	50	20120601	2	1414	28.08	0.105329558394309	0.121681445135654
1	C	26	50	20120601	2	1416	28.12	0.106590754049233	0.123568288870572
1	C	26	50	20120601	2	1418	28.16	0.108304144490726	0.125731257803544
1	C	26	50	20120601	2	1420	28.2	0.108917559623406	0.127915157097239
1	C	26	50	20120601	2	1422	28.24	0.110330995368320	0.130045740539632
1	C	26	50	20120601	2	1424	28.28	0.111458830684312	0.131259842882929
1	C	26	50	20120601	2	1426	28.32	0.112990282551006	0.133409588919092
1	C	26	50	20120601	2	1428	28.36	0.113874661002236	0.135397478213042
1	C	26	50	20120601	2	1430	28.4	0.114374656207213	0.136817985025768
1	C	26	50	20120601	2	1432	28.44	0.115556938745357	0.138696060636599
1	C	26	50	20120601	2	1434	28.48	0.116509128736903	0.140705233844663
1	C	26	50	20120601	2	1436	28.52	0.117663692689224	0.142725579339869
1	C	26	50	20120601	2	1438	28.56	0.118579466681539	0.143997593728546
1	C	26	50	20120601	2	1440	28.6	0.119305170371071	0.146356289818549
1	C	26	50	20120601	2	1442	28.64	0.120140404901008	0.148458376857661
1	C	26	50	20120601	2	1444	28.68	0.120739607187386	0.149682095853182
1	C	26	50	20120601	2	1446	28.72	0.121794964058306	0.151275560984586
1	C	26	50	20120601	2	1448	28.76	0.123415228536717	0.154663026730538
1	C	26	50	20120601	2	1450	28.8	0.123880646220094	0.156388225855277
1	C	26	50	20120601	2	1452	28.84	0.125020926615436	0.158014147187938
1	C	26	50	20120601	2	1454	28.88	0.125676343890918	0.159755821900678
1	C	26	50	20120601	2	1456	28.92	0.126374965390730	0.161568843687641
1	C	26	50	20120601	2	1458	28.96	0.126763167013601	0.162890426261678
1	C	26	50	20120601	2	1460	29	0.128169602401381	0.163627938634456
1	C	26	50	20120601	2	1462	29.04	0.129313771884019	0.163875355297193
1	C	26	50	20120601	2	1464	29.08	0.131591362826220	0.164864597684073
1	C	26	50	20120601	2	1466	29.12	0.132144603171822	0.16481623158024
1	C	26	50	20120601	2	1468	29.16	0.134878772962636	0.165273941799702
1	C	26	50	20120601	2	1470	29.2	0.136750060348368	0.165478719923533
1	C	26	50	20120601	2	1472	29.24	0.138057925050850	0.166036202909821
1	C	26	50	20120601	2	1474	29.28	0.139899018977026	0.166218848591401
1	C	26	50	20120601	2	1476	29.32	0.141851411510559	0.16727165987791
1	C	26	50	20120601	2	1478	29.36	0.143764488907060	0.167830627788438
1	C	26	50	20120601	2	1480	29.4	0.144947973526731	0.167911450093528
1	C	26	50	20120601	2	1482	29.44	0.145988056891178	0.168750856553474
1	C	26	50	20120601	2	1484	29.48	0.148008755939775	0.169551513561812
1	C	26	50	20120601	2	1486	29.52	0.149562693802112	0.170705794671421
1	C	26	50	20120601	2	1488	29.56	0.151540047205022	0.171927392346599
1	C	26	50	20120601	2	1490	29.6	0.151819212962233	0.17297334469733
1	C	26	50	20120601	2	1492	29.64	0.152441396219000	0.174107614685031
1	C	26	50	20120601	2	1494	29.68	0.152816021391672	0.17566480523856
1	C	26	50	20120601	2	1496	29.72	0.152976463920324	0.177683665809526
1	C	26	50	20120601	2	1498	29.76	0.153038901449103	0.179373438884527
1	C	26	50	20120601	2	1500	29.8	0.153511673043004	0.181133710505613
1	C	26	50	20120601	2	1502	29.84	0.154273439178375	0.183751914784312
1	C	26	50	20120601	2	1504	29.88	0.154794223322719	0.185986018659471
1	C	26	50	20120601	2	1506	29.92	0.154746493614990	0.187565341655252
1	C	26	50	20120601	2	1508	29.96	0.154990162611786	0.189212476191347
1	C	26	50	20120601	2	1510	30	0.155035770999174	0.190585324007021
1	C	26	50	20120601	2	1512	30.04	0.154395061544740	0.191489077184056
1	C	26	50	20120601	2	1514	30.08	0.153341613862128	0.192433630422365
1	C	26	50	20120601	2	1516	30.12	0.152309591514987	0.194165688482881
1	C	26	50	20120601	2	1518	30.16	0.151685428359234	0.19634265813012
1	C	26	50	20120601	2	1520	30.2	0.151237971188099	0.198094020205763
1	C	26	50	20120601	2	1522	30.24	0.151640032103880	0.198431592983101
1	C	26	50	20120601	2	1524	30.28	0.151516712681243	0.199223835420743
1	C	26	50	20120601	2	1526	30.32	0.151072366779945	0.198326092651348
1	C	26	50	20120601	2	1528	30.36	0.150513893844163	0.197559447479186
1	C	26	50	20120601	2	1530	30.4	0.149925793134251	0.196007843069228
1	C	26	50	20120601	2	1532	30.44	0.147981320196666	0.19399958909998
1	C	26	50	20120601	2	1534	30.48	0.146814664718386	0.192917645014087
1	C	26	50	20120601	2	1536	30.52	0.143639048164077	0.190591970810764
1	C	26	50	20120601	2	1538	30.56	0.141991560074591	0.188894843825238
1	C	26	50	20120601	2	1540	30.6	0.139914575326212	0.186436445679087
1	C	26	50	20120601	2	1542	30.64	0.137967273961502	0.185211666023394
1	C	26	50	20120601	2	1544	30.68	0.135140402471674	0.183047777851607
1	C	26	50	20120601	2	1546	30.72	0.133420011673048	0.181461737341406
1	C	26	50	20120601	2	1548	30.76	0.130631323949403	0.179693828967083
1	C	26	50	20120601	2	1550	30.8	0.129270214106297	0.178850179866449
1	C	26	50	20120601	2	1552	30.84	0.126861879120255	0.176543526835541
1	C	26	50	20120601	2	1554	30.88	0.124352781417893	0.173190709321866
1	C	26	50	20120601	2	1556	30.92	0.121822894776163	0.171504825334162
1	C	26	50	20120601	2	1558	30.96	0.119006134913307	0.168933431524377
1	C	26	50	20120601	2	1560	31	0.117345777480403	0.167653638961107
1	C	26	50	20120601	2	1562	31.04	0.114680126336686	0.164663850068894
1	C	26	50	20120601	2	1564	31.08	0.112440082764565	0.162911568754436
1	C	26	50	20120601	2	1566	31.12	0.109743177501119	0.160245776189362
1	C	26	50	20120601	2	1568	31.16	0.107577733694414	0.158599914445473
1	C	26	50	20120601	2	1570	31.2	0.104938528344313	0.155983902197795
1	C	26	50	20120601	2	1572	31.24	0.102257038008697	0.153390375945759
1	C	26	50	20120601	2	1574	31.28	0.099827631240574	0.151626639501445
1	C	26	50	20120601	2	1576	31.32	0.0976998055146276	0.150080338392347
1	C	26	50	20120601	2	1578	31.36	0.0953036327652207	0.148710460425154
1	C	26	50	20120601	2	1580	31.4	0.0922350721775836	0.147331319359128
1	C	26	50	20120601	2	1582	31.44	0.089005432665192	0.145981735356555
1	C	26	50	20120601	2	1584	31.48	0.085262857893728	0.144940025646511
1	C	26	50	20120601	2	1586	31.52	0.0823681041529065	0.14423984851178
1	C	26	50	20120601	2	1588	31.56	0.079370254243388	0.143379723823145
1	C	26	50	20120601	2	1590	31.6	0.0762698738505975	0.142592431132972
1	C	26	50	20120601	2	1592	31.64	0.0732406991106724	0.141589683006571
1	C	26	50	20120601	2	1594	31.68	0.0705643706545594	0.1411646411204
1	C	26	50	20120601	2	1596	31.72	0.067526639922582	0.139749013344464
1	C	26	50	20120601	2	1598	31.76	0.0653748432767533	0.13841901619973
1	C	26	50	20120601	2	1600	31.8	0.0620258441396975	0.137553658920914
1	C	26	50	20120601	2	1602	31.84	0.0602333991600677	0.137070634278686
1	C	26	50	20120601	2	1604	31.88	0.0572660255528184	0.136055582494293
1	C	26	50	20120601	2	1606	31.92	0.0535199152474483	0.134837803195733
1	C	26	50	20120601	2	1608	31.96	0.0503443694038177	0.133206437140858
1	C	26	50	20120601	2	1610	32	0.0475166493858527	0.132497209039327
1	C	26	50	20120601	2	1612	32.04	0.0445350629323015	0.131393132511183
1	C	26	50	20120601	2	1614	32.08	0.0426946761129072	0.130605910531688
1	C	26	50	20120601	2	1616	32.12	0.0392700165502645	0.129284469379006
1	C	26	50	20120601	2	1618	32.16	0.0369768692588766	0.129218708448356
1	C	26	50	20120601	2	1620	32.2	0.0345145113147506	0.128644749874067
1	C	26	50	20120601	2	1622	32.24	0.0318924179487547	0.127263204644985
1	C	26	50	20120601	2	1624	32.28	0.0295577634893111	0.127308247346946
1	C	26	50	20120601	2	1626	32.32	0.0271220634708359	0.127136137556405
1	C	26	50	20120601	2	1628	32.36	0.0249905607896272	0.127129349331306
1	C	26	50	20120601	2	1630	32.4	0.0225541536643708	0.126617121179015
1	C	26	50	20120601	2	1632	32.44	0.0202394396161566	0.125598533860715
1	C	26	50	20120601	2	1634	32.48	0.0174847637286882	0.123994037863525
1	C	26	50	20120601	2	1636	32.52	0.0154706407731564	0.122969581558942
1	C	26	50	20120601	2	1638	32.56	0.0133016614325448	0.121453686041434
1	C	26	50	20120601	2	1640	32.6	0.0105211054368849	0.12035972114026
1	C	26	50	20120601	2	1642	32.64	0.00916197549276629	0.11897471108795
1	C	26	50	20120601	2	1644	32.68	0.00713809446365416	0.118141456457
1	C	26	50	20120601	2	1646	32.72	0.0048586650438212	0.115985487881162
1	C	26	50	20120601	2	1648	32.76	0.00219824649028493	0.113714968006772
1	C	26	50	20120601	2	1650	32.8	0.000290825948034225	0.112581687968565
1	C	26	50	20120601	2	1652	32.84	-0.00125300028733036	0.109989080955344
1	C	26	50	20120601	2	1654	32.88	-0.00242064571510372	0.109320511493732
1	C	26	50	20120601	2	1656	32.92	-0.0036854476146121	0.106173249921349
1	C	26	50	20120601	2	1658	32.96	-0.00464364801379797	0.104109700201812
1	C	26	50	20120601	2	1660	33	-0.00596226073935466	0.101693374909142
1	C	26	50	20120601	2	1662	33.04	-0.00676786749516049	0.098118455155497
1	C	26	50	20120601	2	1664	33.08	-0.00729968250529089	0.097418914416869
1	C	26	50	20120601	2	1666	33.12	-0.00764729619892219	0.0970691794028941
1	C	26	50	20120601	2	1668	33.16	-0.00763421472347025	0.0960334801004902
1	C	26	50	20120601	2	1670	33.2	-0.00796280724468763	0.0955091604222404
1	C	26	50	20120601	2	1672	33.24	-0.0106001741171572	0.0934980073151896
1	C	26	50	20120601	2	1674	33.28	-0.0123396567988761	0.092719341327747
1	C	26	50	20120601	2	1676	33.32	-0.0136734723202283	0.0906251031739068
1	C	26	50	20120601	2	1678	33.36	-0.0153563864594523	0.0881185510559567
1	C	26	50	20120601	2	1680	33.4	-0.0163407498095421	0.087509095721252
1	C	26	50	20120601	2	1682	33.44	-0.0172177743502478	0.0871508047152248
1	C	26	50	20120601	2	1684	33.48	-0.0174748783758872	0.087822556157352
1	C	26	50	20120601	2	1686	33.52	-0.0182970314303728	0.0889463609646918
1	C	26	50	20120601	2	1688	33.56	-0.0193620049535178	0.0881817664021948
1	C	26	50	20120601	2	1690	33.6	-0.0216992049973737	0.0893973536697326
1	C	26	50	20120601	2	1692	33.64	-0.022243465086853	0.0903152489823909
1	C	26	50	20120601	2	1694	33.68	-0.0229871292886269	0.091509623046493
1	C	26	50	20120601	2	1696	33.72	-0.0235499862864514	0.09225392364437
1	C	26	50	20120601	2	1698	33.76	-0.0231762096419162	0.0920259524181155
1	C	26	50	20120601	2	1700	33.8	-0.0234495064128448	0.0915572113328669
1	C	26	50	20120601	2	1702	33.84	-0.0238623860623796	0.0908481953633711
1	C	26	50	20120601	2	1704	33.88	-0.0240519613904158	0.0904413968321545
1	C	26	50	20120601	2	1706	33.92	-0.0251703214755404	0.0904713781596768
1	C	26	50	20120601	2	1708	33.96	-0.0274311539870281	0.0906176785527043
1	C	26	50	20120601	2	1710	34	-0.0290012845946529	0.09019914204892
1	C	26	50	20120601	2	1712	34.04	-0.0311424746387639	0.089095984759591
1	C	26	50	20120601	2	1714	34.08	-0.0319564252545877	0.0878577700750551
1	C	26	50	20120601	2	1716	34.12	-0.0317320602729172	0.086729581205672
1	C	26	50	20120601	2	1718	34.16	-0.0320762091433207	0.0849436416084291
1	C	26	50	20120601	2	1720	34.2	-0.0325232420503868	0.0848641628062238
1	C	26	50	20120601	2	1722	34.24	-0.0334772705195637	0.0847797342565501
1	C	26	50	20120601	2	1724	34.28	-0.0351038282483271	0.0840949013389709
1	C	26	50	20120601	2	1726	34.32	-0.0365212945018937	0.0842327871613023
1	C	26	50	20120601	2	1728	34.36	-0.0391194876586855	0.083742196476515
1	C	26	50	20120601	2	1730	34.4	-0.0405322162968181	0.0836813145826549
1	C	26	50	20120601	2	1732	34.44	-0.0434179190708404	0.0833061237245573
1	C	26	50	20120601	2	1734	34.48	-0.0454412344145276	0.0832139170002906
1	C	26	50	20120601	2	1736	34.52	-0.0486203157920642	0.0817526808369686
1	C	26	50	20120601	2	1738	34.56	-0.0507389491298554	0.0818433319263167
1	C	26	50	20120601	2	1740	34.6	-0.0525795480812839	0.0830899611815486
1	C	26	50	20120601	2	1742	34.64	-0.0541413348288907	0.0840774358014756
1	C	26	50	20120601	2	1744	34.68	-0.0556058943940842	0.0849105490110696
1	C	26	50	20120601	2	1746	34.72	-0.0569134762538544	0.0864647697161176
1	C	26	50	20120601	2	1748	34.76	-0.0589814807461126	0.0880723062724671
1	C	26	50	20120601	2	1750	34.8	-0.0603635916606198	0.0891339563937406
1	C	26	50	20120601	2	1752	34.84	-0.0622328991473646	0.0915723434179843
1	C	26	50	20120601	2	1754	34.88	-0.0626224442731202	0.0921543630095789
1	C	26	50	20120601	2	1756	34.92	-0.0625745731440339	0.0936617025350343
1	C	26	50	20120601	2	1758	34.96	-0.0637972314793836	0.0943439898682012
1	C	26	50	20120601	2	1760	35	-0.065293893692443	0.0962357833505877
1	C	26	50	20120601	2	1762	35.04	-0.0668234363708276	0.0989304965830115
1	C	26	50	20120601	2	1764	35.08	-0.0673996576868166	0.0997727314700828
1	C	26	50	20120601	2	1766	35.12	-0.0675130069038408	0.101763732033870
1	C	26	50	20120601	2	1768	35.16	-0.0682148810948465	0.103678152933254
1	C	26	50	20120601	2	1770	35.2	-0.0694822285787672	0.106077861216567
1	C	26	50	20120601	2	1772	35.24	-0.0700860270592224	0.106803423484743
1	C	26	50	20120601	2	1774	35.28	-0.0716363586769739	0.106695589700612
1	C	26	50	20120601	2	1776	35.32	-0.0738757658529917	0.107331278696898
1	C	26	50	20120601	2	1778	35.36	-0.0756842621565544	0.107403686431292
1	C	26	50	20120601	2	1780	35.4	-0.0781661362478411	0.107703570417193
1	C	26	50	20120601	2	1782	35.44	-0.0799302262455452	0.108251719593969
1	C	26	50	20120601	2	1784	35.48	-0.0817200549300846	0.108441789896752
1	C	26	50	20120601	2	1786	35.52	-0.0843601795190009	0.10859332287996
1	C	26	50	20120601	2	1788	35.56	-0.0866705095051716	0.107927723266829
1	C	26	50	20120601	2	1790	35.6	-0.08964919682092	0.107860901676007
1	C	26	50	20120601	2	1792	35.64	-0.0916894615141522	0.107705783661418
1	C	26	50	20120601	2	1794	35.68	-0.0928721258899579	0.108381395906571
1	C	26	50	20120601	2	1796	35.72	-0.0949276428764604	0.108271836781894
1	C	26	50	20120601	2	1798	35.76	-0.0960649746365243	0.109223298453455
1	C	26	50	20120601	2	1800	35.8	-0.0967886418585262	0.109582918820231
1	C	26	50	20120601	2	1802	35.84	-0.0974721171310855	0.110743578033006
1	C	26	50	20120601	2	1804	35.88	-0.097856705438305	0.111364495568634
1	C	26	50	20120601	2	1806	35.92	-0.097953225513937	0.112982002330598
1	C	26	50	20120601	2	1808	35.96	-0.0985907105614479	0.113574883082351
1	C	26	50	20120601	2	1810	36	-0.0990565949353005	0.113883987740679
1	C	26	50	20120601	2	1812	36.04	-0.0978681534970925	0.112613111793921
1	C	26	50	20120601	2	1814	36.08	-0.0977696676646088	0.11156467042732
1	C	26	50	20120601	2	1816	36.12	-0.0975174497468274	0.109950126442769
1	C	26	50	20120601	2	1818	36.16	-0.096643310201789	0.108697288789998
1	C	26	50	20120601	2	1820	36.2	-0.0958707253326645	0.106461841411955
1	C	26	50	20120601	2	1822	36.24	-0.0945792937917766	0.103980151168431
1	C	26	50	20120601	2	1824	36.28	-0.0932344898310448	0.101390612998641
1	C	26	50	20120601	2	1826	36.32	-0.0928485863052122	0.098795354334991
1	C	26	50	20120601	2	1828	36.36	-0.0919013602032704	0.096717577627017
1	C	26	50	20120601	2	1830	36.4	-0.0908805660047071	0.0943470877030096
1	C	26	50	20120601	2	1832	36.44	-0.0900204151531209	0.0917353442589698
1	C	26	50	20120601	2	1834	36.48	-0.0891887218139435	0.090056808524935
1	C	26	50	20120601	2	1836	36.52	-0.0875046692328018	0.0878079331891171
1	C	26	50	20120601	2	1838	36.56	-0.0856972689447499	0.0846344733104909
1	C	26	50	20120601	2	1840	36.6	-0.0842073737435864	0.0819877938417131
1	C	26	50	20120601	2	1842	36.64	-0.0825259445286029	0.079641542831058
1	C	26	50	20120601	2	1844	36.68	-0.080853778412453	0.0767995392561131
1	C	26	50	20120601	2	1846	36.72	-0.079902231888078	0.0736541090902931
1	C	26	50	20120601	2	1848	36.76	-0.0779587983974615	0.0710522601914425
1	C	26	50	20120601	2	1850	36.8	-0.0765673324602392	0.0690199150941596
1	C	26	50	20120601	2	1852	36.84	-0.0744672748175898	0.0664423199579037
1	C	26	50	20120601	2	1854	36.88	-0.0730725844734453	0.0639837026086503
1	C	26	50	20120601	2	1856	36.92	-0.0718282321020488	0.060876095584556
1	C	26	50	20120601	2	1858	36.96	-0.0706471162900939	0.05840472202897
1	C	26	50	20120601	2	1860	37	-0.0693029062990583	0.0546883102084097
1	C	26	50	20120601	2	1862	37.04	-0.0679907989558885	0.0526853595400207
1	C	26	50	20120601	2	1864	37.08	-0.0667268455845176	0.0498871258748312
1	C	26	50	20120601	2	1866	37.12	-0.0645981713304336	0.0476536583957754
1	C	26	50	20120601	2	1868	37.16	-0.0627459051171154	0.0448337872630815
1	C	26	50	20120601	2	1870	37.2	-0.0606210492396498	0.042267979596868
1	C	26	50	20120601	2	1872	37.24	-0.0593380039851868	0.0395830244380246
1	C	26	50	20120601	2	1874	37.28	-0.0573158907230277	0.0369020290771558
1	C	26	50	20120601	2	1876	37.32	-0.0556633821753947	0.0345938911220066
1	C	26	50	20120601	2	1878	37.36	-0.053760699248578	0.033520220185453
1	C	26	50	20120601	2	1880	37.4	-0.0509902548798891	0.0320772980877637
1	C	26	50	20120601	2	1882	37.44	-0.048192304057412	0.031351028712807
1	C	26	50	20120601	2	1884	37.48	-0.045443850709618	0.0294714681777351
1	C	26	50	20120601	2	1886	37.52	-0.0426970944180989	0.0287651392140078
1	C	26	50	20120601	2	1888	37.56	-0.0404581115061498	0.0276357482630967
1	C	26	50	20120601	2	1890	37.6	-0.0377042558625475	0.0259086682343198
1	C	26	50	20120601	2	1892	37.64	-0.0348556337681307	0.0229093758269677
1	C	26	50	20120601	2	1894	37.68	-0.0328398773959344	0.0216140339855798
1	C	26	50	20120601	2	1896	37.72	-0.0310095597771042	0.0210243493564771
1	C	26	50	20120601	2	1898	37.76	-0.0297419435926067	0.0222287501947365
1	C	26	50	20120601	2	1900	37.8	-0.0288880838700527	0.0229004592104569
1	C	26	50	20120601	2	1902	37.84	-0.0287728466779228	0.0235852002041545
1	C	26	50	20120601	2	1904	37.88	-0.0266963215489513	0.0248670787324285
1	C	26	50	20120601	2	1906	37.92	-0.0235475990939581	0.0265789602080506
1	C	26	50	20120601	2	1908	37.96	-0.0205916212195944	0.0272470233812072
1	C	26	50	20120601	2	1910	38	-0.0181298148187578	0.0274200665526991
1	C	26	50	20120601	2	1912	38.04	-0.015274800479039	0.0274763522524816
1	C	26	50	20120601	2	1914	38.08	-0.0129225744160829	0.0267788267681801
1	C	26	50	20120601	2	1916	38.12	-0.0107338809384118	0.026727264541696
1	C	26	50	20120601	2	1918	38.16	-0.0098820364701842	0.0264341617098264
1	C	26	50	20120601	2	1920	38.2	-0.00948643851038154	0.0239675328407421
1	C	26	50	20120601	2	1922	38.24	-0.00910630497588347	0.022299319451499
1	C	26	50	20120601	2	1924	38.28	-0.0078852517729271	0.0211797077873716
1	C	26	50	20120601	2	1926	38.32	-0.00696063894584757	0.0208511859768323
1	C	26	50	20120601	2	1928	38.36	-0.00612814091915321	0.0186176690003018
1	C	26	50	20120601	2	1930	38.4	-0.00560947102408507	0.0174371613001787
1	C	26	50	20120601	2	1932	38.44	-0.00518408972665886	0.0171507689116625
1	C	26	50	20120601	2	1934	38.48	-0.00444828855229177	0.0166294756504362
1	C	26	50	20120601	2	1936	38.52	-0.00463880433234686	0.0163856440190796
1	C	26	50	20120601	2	1938	38.56	-0.00376603657446393	0.0145415661022876
1	C	26	50	20120601	2	1940	38.6	-0.00387292283550808	0.0133085415815258
1	C	26	50	20120601	2	1942	38.64	-0.00242631671148883	0.0126033086333093
1	C	26	50	20120601	2	1944	38.68	-0.00145920676685999	0.0127316909405016
1	C	26	50	20120601	2	1946	38.72	0.00197794030153845	0.0128490706661785
1	C	26	50	20120601	2	1948	38.76	0.00591670184944282	0.0127887049602686
1	C	26	50	20120601	2	1950	38.8	0.0076575421761816	0.0138255214913869
1	C	26	50	20120601	2	1952	38.84	0.0094442171644769	0.015851283424537
1	C	26	50	20120601	2	1954	38.88	0.0101006031762489	0.0161719775630085
1	C	26	50	20120601	2	1956	38.92	0.0130905928160771	0.0149005402441761
1	C	26	50	20120601	2	1958	38.96	0.0131823159500161	0.0116373017752592
1	C	26	50	20120601	2	1960	39	0.0129915526825876	0.00761936548106533
1	C	26	50	20120601	2	1962	39.04	0.0135747743557103	0.00524235532542864
1	C	26	50	20120601	2	1964	39.08	0.0119853609461626	0.00134404028540814
1	C	26	50	20120601	2	1966	39.12	0.0108146466749589	0.00039025223253685
1	C	26	50	20120601	2	1968	39.16	0.00900768479311138	-0.00155702791896935
1	C	26	50	20120601	2	1970	39.2	0.00694033296041224	-0.00570212817537142
1	C	26	50	20120601	2	1972	39.24	0.0061746756164231	-0.008128355084299
1	C	26	50	20120601	2	1974	39.28	0.00621901828267131	-0.0107698868157098
1	C	26	50	20120601	2	1976	39.32	0.00846411059720984	-0.0103543625868134
1	C	26	50	20120601	2	1978	39.36	0.0106132838768804	-0.0098186655604542
1	C	26	50	20120601	2	1980	39.4	0.0104406112293418	-0.0094086822202951
1	C	26	50	20120601	2	1982	39.44	0.0126128121484485	-0.0085023438608686
1	C	26	50	20120601	2	1984	39.48	0.0134501467855262	-0.007918294872812
1	C	26	50	20120601	2	1986	39.52	0.0159685924395358	-0.0054429827324547
1	C	26	50	20120601	2	1988	39.56	0.0176625233024107	-0.00448896840541344
1	C	26	50	20120601	2	1990	39.6	0.0192715518540685	-0.00129715203474767
1	C	26	50	20120601	2	1992	39.64	0.0192904316051261	-0.00086800892924555
1	C	26	50	20120601	2	1994	39.68	0.0193527984232268	-0.00061444043751206
1	C	26	50	20120601	2	1996	39.72	0.0190678343904086	0.00157914621908485
1	C	26	50	20120601	2	1998	39.76	0.0189544144627063	0.00140590505769415
1	C	26	50	20120601	2	2000	39.8	0.0190639453031121	0.000119465690681459
1	C	26	50	20120601	2	2002	39.84	0.0191361409054712	-0.000940982349064
1	C	26	50	20120601	2	2004	39.88	0.0182290006869548	-0.00284995145516551
1	C	26	50	20120601	2	2006	39.92	0.018395121283059	-0.00312619686137166
1	C	26	50	20120601	2	2008	39.96	0.0177095388322918	-0.00302858784129667
1	C	26	50	20120601	2	2010	40	0.0167338446113393	-0.00346589095905368
1	C	26	50	20120601	2	2012	40.04	0.0154317781844624	-0.00217768382508803
1	C	26	50	20120601	2	2014	40.08	0.0148499495116987	-0.00204208195765988
1	C	26	50	20120601	2	2016	40.12	0.013566140581912	-0.00145347213086458
1	C	26	50	20120601	2	2018	40.16	0.0125753354890456	-0.00086163082607925
1	C	26	50	20120601	2	2020	40.2	0.0113772491143422	-1.82292128189897e-05
1	C	26	50	20120601	2	2022	40.24	0.00988385373461182	0.00030050623986865
1	C	26	50	20120601	2	2024	40.28	0.00707663274223342	0.00357495510898388
1	C	26	50	20120601	2	2026	40.32	0.00518580092506934	0.0047139202857123
1	C	26	50	20120601	2	2028	40.36	0.00595654731656268	0.00365577741407351
1	C	26	50	20120601	2	2030	40.4	0.00667568905516502	0.00281402335961342
1	C	26	50	20120601	2	2032	40.44	0.00662891394158953	0.00287943780794098
1	C	26	50	20120601	2	2034	40.48	0.00795799891857557	0.00182430014012223
1	C	26	50	20120601	2	2036	40.52	0.00910535745279668	0.00101816305423051
1	C	26	50	20120601	2	2038	40.56	0.00933666622305842	7.58018469431895e-05
1	C	26	50	20120601	2	2040	40.6	0.00922799098185786	-0.000160576878939660
1	C	26	50	20120601	2	2042	40.64	0.00930575858565276	0.000355667639869019
1	C	26	50	20120601	2	2044	40.68	0.00970221214466062	-7.7979735829261e-05
1	C	26	50	20120601	2	2046	40.72	0.00980215461711353	1.93747258045093e-05
1	C	26	50	20120601	2	2048	40.76	0.00955427833496858	0.000432021030101539
1	C	26	50	20120601	2	2050	40.8	0.0095536419388655	0.00266007207121348
1	C	26	50	20120601	2	2052	40.84	0.00943042858224376	0.00361519655590121
1	C	26	50	20120601	2	2054	40.88	0.0094081688607720	0.0032210976624747
1	C	26	50	20120601	2	2056	40.92	0.00975431177229845	0.0037356309828729
1	C	26	50	20120601	2	2058	40.96	0.0098858124203957	0.00229349377371075
1	C	26	50	20120601	2	2060	41	0.00945886841698308	0.00253919216696964
1	C	26	50	20120601	2	2062	41.04	0.0100963039670193	0.00220698633010039
1	C	26	50	20120601	2	2064	41.08	0.0109113152430149	0.00312809190754523
1	C	26	50	20120601	2	2066	41.12	0.0120206243613404	0.0036246081471588
1	C	26	50	20120601	2	2068	41.16	0.0150868868519387	0.00415436547655595
1	C	26	50	20120601	2	2070	41.2	0.0141666793001059	0.00474364705479339
1	C	26	50	20120601	2	2072	41.24	0.0150451746229165	0.00563885838191118
1	C	26	50	20120601	2	2074	41.28	0.0155210928419941	0.00639500301837301
1	C	26	50	20120601	2	2076	41.32	0.0156959957043206	0.00659896796940627
1	C	26	50	20120601	2	2078	41.36	0.0163843995111447	0.00808534177879945
1	C	26	50	20120601	2	2080	41.4	0.0163458126940954	0.00920679192055789
1	C	26	50	20120601	2	2082	41.44	0.0161753292491513	0.0103170202776989
1	C	26	50	20120601	2	2084	41.48	0.0163372920573821	0.0109400874179414
1	C	26	50	20120601	2	2086	41.52	0.0158500530587377	0.0119710915313183
1	C	26	50	20120601	2	2088	41.56	0.0152286051930241	0.0130245816403369
1	C	26	50	20120601	2	2090	41.6	0.0139785111145644	0.0142676046509847
1	C	26	50	20120601	2	2092	41.64	0.0118160159431362	0.0165657229030444
1	C	26	50	20120601	2	2094	41.68	0.0101090389601485	0.0177808364090388
1	C	26	50	20120601	2	2096	41.72	0.00826537823635737	0.0181648873151047
1	C	26	50	20120601	2	2098	41.76	0.00588007371817735	0.0181055822693665
1	C	26	50	20120601	2	2100	41.8	0.00327584186947417	0.0159828052858376
1	C	26	50	20120601	2	2102	41.84	0.00255047052012957	0.0146487988456545
1	C	26	50	20120601	2	2104	41.88	0.000954155748397504	0.0123870400242834
1	C	26	50	20120601	2	2106	41.92	0.000726580501940427	0.0101838791418693
1	C	26	50	20120601	2	2108	41.96	0.000336879812692896	0.00770508803614858
1	C	26	50	20120601	2	2110	42	-0.000730158462253228	0.00476773818282841
1	C	26	50	20120601	2	2112	42.04	-0.00139320117726335	0.00298977192165021
1	C	26	50	20120601	2	2114	42.08	-0.00346902273498755	-0.00110342669701277
1	C	26	50	20120601	2	2116	42.12	-0.0042690511253966	-0.00408987026704393
1	C	26	50	20120601	2	2118	42.16	-0.00403211378515661	-0.00751424698697415
1	C	26	50	20120601	2	2120	42.2	-0.00406098495503246	-0.0107988357673316
1	C	26	50	20120601	2	2122	42.24	-0.00354399090303573	-0.0113656101367239
1	C	26	50	20120601	2	2124	42.28	-0.00189032270028162	-0.0119251013062699
1	C	26	50	20120601	2	2126	42.32	0.000291533054815401	-0.0126941577125562
1	C	26	50	20120601	2	2128	42.36	0.00306378761686413	-0.0126168285149656
1	C	26	50	20120601	2	2130	42.4	0.0050303576413611	-0.013394115644185
1	C	26	50	20120601	2	2132	42.44	0.007102131012763	-0.0138728764325229
1	C	26	50	20120601	2	2134	42.48	0.0108187761785610	-0.0151140397523362
1	C	26	50	20120601	2	2136	42.52	0.0123897270300519	-0.0158936532628657
1	C	26	50	20120601	2	2138	42.56	0.0149815703679487	-0.01756580523688
1	C	26	50	20120601	2	2140	42.6	0.0168688595801391	-0.0185826035750228
1	C	26	50	20120601	2	2142	42.64	0.0193459677717205	-0.0193246697154712
1	C	26	50	20120601	2	2144	42.68	0.0211888245151014	-0.0191863645788186
1	C	26	50	20120601	2	2146	42.72	0.0217900611476884	-0.0174581411583765
1	C	26	50	20120601	2	2148	42.76	0.0219526815652257	-0.0166560133679341
1	C	26	50	20120601	2	2150	42.8	0.022411961561742	-0.0145138192321939
1	C	26	50	20120601	2	2152	42.84	0.0224557385425652	-0.0111712476957791
1	C	26	50	20120601	2	2154	42.88	0.0223361809280022	-0.00786996412431785
1	C	26	50	20120601	2	2156	42.92	0.0217650932072447	-0.00450119428166015
1	C	26	50	20120601	2	2158	42.96	0.0209961852933825	-0.001906395237418
1	C	26	50	20120601	2	2160	43	0.0206325202758182	0.000435754553906209
1	C	26	50	20120601	2	2162	43.04	0.0207940234646412	0.00369579965788866
1	C	26	50	20120601	2	2164	43.08	0.0202013265606507	0.00619429075853321
1	C	26	50	20120601	2	2166	43.12	0.0184378022483714	0.00886121469445639
1	C	26	50	20120601	2	2168	43.16	0.016737090231465	0.0107712303185941
1	C	26	50	20120601	2	2170	43.2	0.0150621451856649	0.0123831014395122
1	C	26	50	20120601	2	2172	43.24	0.0132818412294681	0.0123714553908261
1	C	26	50	20120601	2	2174	43.28	0.0124340414120289	0.0120653983627251
1	C	26	50	20120601	2	2176	43.32	0.0109774862955984	0.0106670805607931
1	C	26	50	20120601	2	2178	43.36	0.00936200185902834	0.0095676992216755
1	C	26	50	20120601	2	2180	43.4	0.00882070454696222	0.00816091735157267
1	C	26	50	20120601	2	2182	43.44	0.00909504076485917	0.00784981158105403
1	C	26	50	20120601	2	2184	43.48	0.00890910703674616	0.00724430897325617
1	C	26	50	20120601	2	2186	43.52	0.0088635410757665	0.00645700214094745
1	C	26	50	20120601	2	2188	43.56	0.00812583778415801	0.00592857417229893
1	C	26	50	20120601	2	2190	43.6	0.007306894994459	0.0052051473666026
1	C	26	50	20120601	2	2192	43.64	0.00551238526302816	0.00443877089501699
1	C	26	50	20120601	2	2194	43.68	0.00337753089567661	0.00368359499484539
1	C	26	50	20120601	2	2196	43.72	0.00127885776810481	0.00418231175076201
1	C	26	50	20120601	2	2198	43.76	0.00193541489971789	0.00709783180353338
1	C	26	50	20120601	2	2200	43.8	-0.00265342456036355	0.00434225152649181
1	C	26	50	20120601	2	2202	43.84	-0.00443804611056628	0.00611996322922879
1	C	26	50	20120601	2	2204	43.88	-0.00611764038345259	0.0100117905645319
1	C	26	50	20120601	2	2206	43.92	-0.00685331427859908	0.0127014833388093
1	C	26	50	20120601	2	2208	43.96	-0.00795955455349418	0.0159655872357158
1	C	26	50	20120601	2	2210	44	-0.00749906540438207	0.0169556993639366
1	C	26	50	20120601	2	2212	44.04	-0.0079072357227542	0.0191066899080348
1	C	26	50	20120601	2	2214	44.08	-0.00717279926447478	0.0202041549877754
1	C	26	50	20120601	2	2216	44.12	-0.0057799898243682	0.01984970357157
1	C	26	50	20120601	2	2218	44.16	-0.00362951546822024	0.0199873277643924
1	C	26	50	20120601	2	2220	44.2	-0.000890466640616031	0.0211138902881788
1	C	26	50	20120601	2	2222	44.24	0.00152812139375444	0.0215746410667999
1	C	26	50	20120601	2	2224	44.28	0.00534112400062478	0.0226818288647818
1	C	26	50	20120601	2	2226	44.32	0.00714311492180058	0.023490617601103
1	C	26	50	20120601	2	2228	44.36	0.0105874461950959	0.0230538943109066
1	C	26	50	20120601	2	2230	44.4	0.0135230636368021	0.0223374607912762
1	C	26	50	20120601	2	2232	44.44	0.0166397527403939	0.0196625720045697
1	C	26	50	20120601	2	2234	44.48	0.0180702834988497	0.0179967161093351
1	C	26	50	20120601	2	2236	44.52	0.0200797890471003	0.0147048017027245
1	C	26	50	20120601	2	2238	44.56	0.0218933623773519	0.0129074918284402
1	C	26	50	20120601	2	2240	44.6	0.0240654529878008	0.00916435137155107
1	C	26	50	20120601	2	2242	44.64	0.0255326288480848	0.00694693521642817
1	C	26	50	20120601	2	2244	44.68	0.0275485902812476	0.00523898949715018
1	C	26	50	20120601	2	2246	44.72	0.0304399499095194	0.00334634748662627
1	C	26	50	20120601	2	2248	44.76	0.0333706246748251	0.00262481572710352
1	C	26	50	20120601	2	2250	44.8	0.0334893479033864	0.0032543528943939
1	C	26	50	20120601	2	2252	44.84	0.0352895710576092	0.00323929151995463
1	C	26	50	20120601	2	2254	44.88	0.0382039823669477	0.00446626320666952
1	C	26	50	20120601	2	2256	44.92	0.0387814764751427	0.00400275471160174
1	C	26	50	20120601	2	2258	44.96	0.0371873042369577	0.00359991597835976
1	C	26	50	20120601	2	2260	45	0.036156554682022	0.00267240401347737
1	C	26	50	20120601	2	2262	45.04	0.0352303155093458	0.000574771747087479
1	C	26	50	20120601	2	2264	45.08	0.0335148037475091	-0.00211782016499278
1	C	26	50	20120601	2	2266	45.12	0.0321670582225675	-0.00439512826448217
1	C	26	50	20120601	2	2268	45.16	0.0316468397636486	-0.00673289399376301
1	C	26	50	20120601	2	2270	45.2	0.0309503395841798	-0.0090882666818954
1	C	26	50	20120601	2	2272	45.24	0.0307218026725003	-0.0119731209277803
1	C	26	50	20120601	2	2274	45.28	0.0300974273847126	-0.0149971337882027
1	C	26	50	20120601	2	2276	45.32	0.0290133549074077	-0.0186280634699853
1	C	26	50	20120601	2	2278	45.36	0.0287859069401713	-0.0209219602945613
1	C	26	50	20120601	2	2280	45.4	0.0291354086089083	-0.0238278368250509
1	C	26	50	20120601	2	2282	45.44	0.0295974901624917	-0.0271380285277415
1	C	26	50	20120601	2	2284	45.48	0.0301275854889302	-0.0292403503263042
1	C	26	50	20120601	2	2286	45.52	0.0304874886984186	-0.0319043185558821
1	C	26	50	20120601	2	2288	45.56	0.0299938928098113	-0.0333495387506102
1	C	26	50	20120601	2	2290	45.6	0.0283700433000198	-0.0337119097627648
1	C	26	50	20120601	2	2292	45.64	0.0268715355382615	-0.0337375140993116
1	C	26	50	20120601	2	2294	45.68	0.0237630234174873	-0.032347412878177
1	C	26	50	20120601	2	2296	45.72	0.021088434444056	-0.0311545520225865
1	C	26	50	20120601	2	2298	45.76	0.0186657027639478	-0.0313637566348684
1	C	26	50	20120601	2	2300	45.8	0.015775545217204	-0.0319466247546004
1	C	26	50	20120601	2	2302	45.84	0.0158227092395092	-0.0325014914457975
1	C	26	50	20120601	2	2304	45.88	0.0105065390371925	-0.0342815620567565
1	C	26	50	20120601	2	2306	45.92	0.00818737021625686	-0.0351419695881043
1	C	26	50	20120601	2	2308	45.96	0.00456599354708808	-0.0363798307192495
1	C	26	50	20120601	2	2310	46	0.00286575529172503	-0.0380268945446673
1	C	26	50	20120601	2	2312	46.04	0.00173353591368913	-0.040181590328299
1	C	26	50	20120601	2	2314	46.08	-0.000692618163240036	-0.0419105371189782
1	C	26	50	20120601	2	2316	46.12	-0.00228070928310691	-0.0433963805982855
1	C	26	50	20120601	2	2318	46.16	-0.0041899683029887	-0.0430728792458927
1	C	26	50	20120601	2	2320	46.2	-0.00637881734415166	-0.0433098307282683
1	C	26	50	20120601	2	2322	46.24	-0.00820767832301255	-0.0415180221447416
1	C	26	50	20120601	2	2324	46.28	-0.00880419360362152	-0.0410869698509302
1	C	26	50	20120601	2	2326	46.32	-0.0113186653175209	-0.0380967566946486
1	C	26	50	20120601	2	2328	46.36	-0.0134496023133047	-0.0347529901477736
1	C	26	50	20120601	2	2330	46.4	-0.0140889682648535	-0.0330358520403402
1	C	26	50	20120601	2	2332	46.44	-0.0160446134895812	-0.0310621048820142
1	C	26	50	20120601	2	2334	46.48	-0.0185273148958018	-0.0281714028630489
1	C	26	50	20120601	2	2336	46.52	-0.0215183624380853	-0.0259662337973762
1	C	26	50	20120601	2	2338	46.56	-0.0235699903372912	-0.024897767166732
1	C	26	50	20120601	2	2340	46.6	-0.0264237891604531	-0.023529599690843
1	C	26	50	20120601	2	2342	46.64	-0.0268222275681958	-0.0239214238217545
1	C	26	50	20120601	2	2344	46.68	-0.0321322614978654	-0.0235543491352913
1	C	26	50	20120601	2	2346	46.72	-0.0334657517500982	-0.0242221124951727
1	C	26	50	20120601	2	2348	46.76	-0.0347911597718221	-0.0259918522760586
1	C	26	50	20120601	2	2350	46.8	-0.0367628704626183	-0.0272879648638379
1	C	26	50	20120601	2	2352	46.84	-0.0386417521751803	-0.0293585573669152
1	C	26	50	20120601	2	2354	46.88	-0.0404870533867038	-0.0310469515836934
1	C	26	50	20120601	2	2356	46.92	-0.042413021339825	-0.0330788017062295
1	C	26	50	20120601	2	2358	46.96	-0.0428406088104085	-0.0352171633232157
1	C	26	50	20120601	2	2360	47	-0.0439627448457447	-0.0385342436601687
1	C	26	50	20120601	2	2362	47.04	-0.0447930861967564	-0.0408120608765405
1	C	26	50	20120601	2	2364	47.08	-0.0455577175288061	-0.0438197028007649
1	C	26	50	20120601	2	2366	47.12	-0.0459846813312086	-0.0458975940600376
1	C	26	50	20120601	2	2368	47.16	-0.0470712216111798	-0.0491705085074377
1	C	26	50	20120601	2	2370	47.2	-0.0483427410251095	-0.0509505791183967
1	C	26	50	20120601	2	2372	47.24	-0.0488749378729017	-0.0537767152171718
1	C	26	50	20120601	2	2374	47.28	-0.050533973016125	-0.0554825184029028
1	C	26	50	20120601	2	2376	47.32	-0.0513579079796992	-0.0560662916193148
1	C	26	50	20120601	2	2378	47.36	-0.053171813650138	-0.0560434874256215
1	C	26	50	20120601	2	2380	47.4	-0.0548456061118847	-0.0547816553745942
1	C	26	50	20120601	2	2382	47.44	-0.0570011504236537	-0.0513691580485879
1	C	26	50	20120601	2	2384	47.48	-0.0572958018193742	-0.0507243473748239
1	C	26	50	20120601	2	2386	47.52	-0.0605648271794777	-0.0479935716965595
1	C	26	50	20120601	2	2388	47.56	-0.0619748758829096	-0.0447719154197277
1	C	26	50	20120601	2	2390	47.6	-0.062758774460533	-0.0423466805816141
1	C	26	50	20120601	2	2392	47.64	-0.0640203236688479	-0.0405125163018943
1	C	26	50	20120601	2	2394	47.68	-0.0645156519690691	-0.0372318943905793
1	C	26	50	20120601	2	2396	47.72	-0.0642216369694517	-0.0344938355124687
1	C	26	50	20120601	2	2398	47.76	-0.0632611031178879	-0.0321301189643184
1	C	26	50	20120601	2	2400	47.8	-0.062192028375412	-0.0289889385102533
1	C	26	50	20120601	2	2402	47.84	-0.0613026294660356	-0.0267969074885751
1	C	26	50	20120601	2	2404	47.88	-0.0606926084459059	-0.0241434892921725
1	C	26	50	20120601	2	2406	47.92	-0.0600007044605149	-0.0206941517028664
1	C	26	50	20120601	2	2408	47.96	-0.0589532671855433	-0.0186542193498214
1	C	26	50	20120601	2	2410	48	-0.0582140577564908	-0.0155699609916419
1	C	26	50	20120601	2	2412	48.04	-0.0580416651232376	-0.0118255477425466
1	C	26	50	20120601	2	2414	48.08	-0.0575652165740741	-0.0091488657330431
1	C	26	50	20120601	2	2416	48.12	-0.0567149206696972	-0.00588903276109498
1	C	26	50	20120601	2	2418	48.16	-0.0557073642171845	-0.00204527100924303
1	C	26	50	20120601	2	2420	48.2	-0.055487171165523	0.000213510892579280
1	C	26	50	20120601	2	2422	48.24	-0.0546439463289581	0.00387314203861026
1	C	26	50	20120601	2	2424	48.28	-0.0540102372316587	0.00662449452420711
1	C	26	50	20120601	2	2426	48.32	-0.0529579209198969	0.00899415076931947
1	C	26	50	20120601	2	2428	48.36	-0.0521863260002661	0.0126985417745996
1	C	26	50	20120601	2	2430	48.4	-0.0513408384220014	0.0151990834849095
1	C	26	50	20120601	2	2432	48.44	-0.050141585321109	0.0167146961597048
1	C	26	50	20120601	2	2434	48.48	-0.0482910161640656	0.0177714672441881
1	C	26	50	20120601	2	2436	48.52	-0.0458199608065311	0.018749961607994
1	C	26	50	20120601	2	2438	48.56	-0.0420695371497958	0.0195779129380854
1	C	26	50	20120601	2	2440	48.6	-0.0385161841529772	0.0197306480028217
1	C	26	50	20120601	2	2442	48.64	-0.0351022726134085	0.0205093139902643
1	C	26	50	20120601	2	2444	48.68	-0.0323000437949053	0.0206125162249785
1	C	26	50	20120601	2	2446	48.72	-0.0285178851858303	0.0212736469232522
1	C	26	50	20120601	2	2448	48.76	-0.0252797886763359	0.0213166107312771
1	C	26	50	20120601	2	2450	48.8	-0.0227747568379654	0.0202112967662654
1	C	26	50	20120601	2	2452	48.84	-0.0201538867667009	0.0193730004639653
1	C	26	50	20120601	2	2454	48.88	-0.0162939266127055	0.0189422366697207
1	C	26	50	20120601	2	2456	48.92	-0.0130805491420678	0.0178500409497135
1	C	26	50	20120601	2	2458	48.96	-0.0105780982434486	0.0168591015065587
1	C	26	50	20120601	2	2460	49	-0.00984204251064029	0.0158708066427655
1	C	26	50	20120601	2	2462	49.04	-0.00719815611364813	0.0138960129664033
1	C	26	50	20120601	2	2464	49.08	-0.00778683665112155	0.01390568618717
1	C	26	50	20120601	2	2466	49.12	-0.00446935326330331	0.0103194597960940
1	C	26	50	20120601	2	2468	49.16	-0.00251214533258926	0.00903738327792121
1	C	26	50	20120601	2	2470	49.2	-0.000529276496785941	0.00848134278946736
1	C	26	50	20120601	2	2472	49.24	0.00217983342970283	0.0083995446770197
1	C	26	50	20120601	2	2474	49.28	0.00259494753666621	0.00757623196741295
1	C	26	50	20120601	2	2476	49.32	0.00290243292046518	0.00751520158112874
1	C	26	50	20120601	2	2478	49.36	0.00329609340768735	0.00787073487070934
1	C	26	50	20120601	2	2480	49.4	0.00322968193879831	0.00793727361881899
1	C	26	50	20120601	2	2482	49.44	0.00322251187603708	0.00819705050809131
1	C	26	50	20120601	2	2484	49.48	0.00340929413228751	0.00821435341102694
1	C	26	50	20120601	2	2486	49.52	0.00374969533675071	0.00825809503651114
1	C	26	50	20120601	2	2488	49.56	0.00369340963696826	0.00831211799459379
1	C	26	50	20120601	2	2490	49.6	0.00540010223575076	0.00729703239635423
1	C	26	50	20120601	2	2492	49.64	0.00665379702921948	0.00661426976015115
1	C	26	50	20120601	2	2494	49.68	0.00722163912985134	0.00552947603392943
1	C	26	50	20120601	2	2496	49.72	0.00790061720328229	0.00306714637407476
1	C	26	50	20120601	2	2498	49.76	0.0079502066018469	0.00137491963854255
1	C	26	50	20120601	2	2500	49.8	0.00792813072813826	-0.00127014055570634
1	C	26	50	20120601	2	2502	49.84	0.00733337614341444	-0.00332929914213187
1	C	26	50	20120601	2	2504	49.88	0.00746413432939145	-0.00707153450234106
1	C	26	50	20120601	2	2506	49.92	0.00760660927473273	-0.0092932003692189
1	C	26	50	20120601	2	2508	49.96	0.0087025752880972	-0.0115415665881543
1	C	26	50	20120601	2	2510	50	0.0103669844428575	-0.0132326619528366
1	C	26	50	20120601	2	2512	50.04	0.0121230275653918	-0.0139397545918876
1	C	26	50	20120601	2	2514	50.08	0.0135979250317263	-0.0152825362272252
1	C	26	50	20120601	2	2516	50.12	0.0142009881211291	-0.0168688171537322
1	C	26	50	20120601	2	2518	50.16	0.0158186150912461	-0.0190773449766156
1	C	26	50	20120601	2	2520	50.2	0.0170903183529389	-0.0212527872732073
1	C	26	50	20120601	2	2522	50.24	0.0181472237877106	-0.0238787767975675
1	C	26	50	20120601	2	2524	50.28	0.019687337712474	-0.0265924758470662
1	C	26	50	20120601	2	2526	50.32	0.0206294726455913	-0.0287726416169562
1	C	26	50	20120601	2	2528	50.36	0.0213291618766432	-0.0315188251519826
1	C	26	50	20120601	2	2530	50.4	0.02131650466526	-0.0336744401744298
1	C	26	50	20120601	2	2532	50.44	0.0217379403068471	-0.0359452428915323
1	C	26	50	20120601	2	2534	50.48	0.0225902868208894	-0.0382904332420156
1	C	26	50	20120601	2	2536	50.52	0.0230639776536063	-0.0388191369823087
1	C	26	50	20120601	2	2538	50.56	0.0231219604096636	-0.0384023682454774
1	C	26	50	20120601	2	2540	50.6	0.024184176216362	-0.0382688664851894
1	C	26	50	20120601	2	2542	50.64	0.025101930107664	-0.0374505318073222
1	C	26	50	20120601	2	2544	50.68	0.0256158411740948	-0.0359041034190028
1	C	26	50	20120601	2	2546	50.72	0.0274064618182291	-0.0332955016503919
1	C	26	50	20120601	2	2548	50.76	0.028353801057256	-0.0311722438342518
1	C	26	50	20120601	2	2550	50.8	0.0299583988778228	-0.0279939091614761
1	C	26	50	20120601	2	2552	50.84	0.0308961044940628	-0.0262515160282459
1	C	26	50	20120601	2	2554	50.88	0.0318736725479854	-0.0240892612731233
1	C	26	50	20120601	2	2556	50.92	0.0336876277158989	-0.0215508044972061
1	C	26	50	20120601	2	2558	50.96	0.0351983401407005	-0.019474830911524
1	C	26	50	20120601	2	2560	51	0.0377740614439863	-0.0167606581004819
1	C	26	50	20120601	2	2562	51.04	0.0377166443733539	-0.0167603752577694
1	C	26	50	20120601	2	2564	51.08	0.0375453831109505	-0.0158409950208707
1	C	26	50	20120601	2	2566	51.12	0.0374015575916572	-0.015105179704368
1	C	26	50	20120601	2	2568	51.16	0.0360988547686772	-0.0141826174869539
1	C	26	50	20120601	2	2570	51.2	0.0360358515544735	-0.0122363060717379
1	C	26	50	20120601	2	2572	51.24	0.0362738636970209	-0.0098130511326116
1	C	26	50	20120601	2	2574	51.28	0.0371126337608644	-0.0079434608031544
1	C	26	50	20120601	2	2576	51.32	0.0377451407766357	-0.00599333101132001
1	C	26	50	20120601	2	2578	51.36	0.0380933908663701	-0.00280392587477809
1	C	26	50	20120601	2	2580	51.4	0.0377981737852247	-0.00524789904259314
1	C	26	50	20120601	2	2582	51.44	0.0383775063710509	-0.00200942069543688
1	C	26	50	20120601	2	2584	51.48	0.0386507324313013	-0.00273858920819645
1	C	26	50	20120601	2	2586	51.52	0.0391900427733123	-0.00397779384222587
1	C	26	50	20120601	2	2588	51.56	0.0389744459157285	-0.00472923621859281
1	C	26	50	20120601	2	2590	51.6	0.0406225704013181	-0.0051438836350806
1	C	26	50	20120601	2	2592	51.64	0.0439794891343232	-0.00681124142511848
1	C	26	50	20120601	2	2594	51.68	0.0465247907038823	-0.00767716438935953
1	C	26	50	20120601	2	2596	51.72	0.0490437879011812	-0.008569533147217
1	C	26	50	20120601	2	2598	51.76	0.0501260855404653	-0.0098783877991933
1	C	26	50	20120601	2	2600	51.8	0.049707549036681	-0.0113425938109962
1	C	26	50	20120601	2	2602	51.84	0.0499985941878174	-0.0115698579304696
1	C	26	50	20120601	2	2604	51.88	0.0484051997670916	-0.0154590866483518
1	C	26	50	20120601	2	2606	51.92	0.0473243163413699	-0.0180837255987601
1	C	26	50	20120601	2	2608	51.96	0.0469499033007316	-0.0212840201797323
1	C	26	50	20120601	2	2610	52	0.0464655351556188	-0.0250442726207261
1	C	26	50	20120601	2	2612	52.04	0.045478767642473	-0.0272916701033713
1	C	26	50	20120601	2	2614	52.08	0.0447540751156384	-0.0308848119987673
1	C	26	50	20120601	2	2616	52.12	0.0437458681248869	-0.0335159704736981
1	C	26	50	20120601	2	2618	52.16	0.0433685771596492	-0.0354208949290112
1	C	26	50	20120601	2	2620	52.2	0.0424355476405532	-0.0397727857351441
1	C	26	50	20120601	2	2622	52.24	0.042472743578564	-0.0433044991431381
1	C	26	50	20120601	2	2624	52.28	0.0427997521805915	-0.0452334440158082
1	C	26	50	20120601	2	2626	52.32	0.0433973917609826	-0.0488416755699147
1	C	26	50	20120601	2	2628	52.36	0.0429095658637098	-0.0518739545086091
1	C	26	50	20120601	2	2630	52.4	0.0427482748069211	-0.0546728952805799
1	C	26	50	20120601	2	2632	52.44	0.0430934136268183	-0.0573828820194773
1	C	26	50	20120601	2	2634	52.48	0.042137970944079	-0.0601229207965752
1	C	26	50	20120601	2	2636	52.52	0.0404489756865368	-0.0617178708522195
1	C	26	50	20120601	2	2638	52.56	0.0392552380185377	-0.0630526056123873
1	C	26	50	20120601	2	2640	52.6	0.0364965316224165	-0.0644956691314328
1	C	26	50	20120601	2	2642	52.64	0.034773948792768	-0.0647347419341519
1	C	26	50	20120601	2	2644	52.68	0.0312748308860663	-0.0653536724997245
1	C	26	50	20120601	2	2646	52.72	0.0273625504871174	-0.0664962156367658
1	C	26	50	20120601	2	2648	52.76	0.0253640545914499	-0.0673705531717029
1	C	26	50	20120601	2	2650	52.8	0.022225914696544	-0.0677659672837424
1	C	26	50	20120601	2	2652	52.84	0.0190260443796405	-0.0684322740036545
1	C	26	50	20120601	2	2654	52.88	0.0206928364842534	-0.0688422545153865
1	C	26	50	20120601	2	2656	52.92	0.0132129195315059	-0.0695654833311841
1	C	26	50	20120601	2	2658	52.96	0.00948830527228387	-0.0715930413155584
1	C	26	50	20120601	2	2660	53	0.00717712675797564	-0.0724958045430993
1	C	26	50	20120601	2	2662	53.04	0.00401204609470654	-0.0745428079639562
1	C	26	50	20120601	2	2664	53.08	0.00135332459744512	-0.0755354444633859
1	C	26	50	20120601	2	2666	53.12	-0.000754914270662575	-0.07729352405345
1	C	26	50	20120601	2	2668	53.16	-0.00208696202506179	-0.0783640837201664
1	C	26	50	20120601	2	2670	53.2	-0.00428132649911801	-0.0808871114261181
1	C	26	50	20120601	2	2672	53.24	-0.00748791433044277	-0.0845147106349614
1	C	26	50	20120601	2	2674	53.28	-0.00936726273348036	-0.0860661029128846
1	C	26	50	20120601	2	2676	53.32	-0.0115166552162531	-0.0881921608718782
1	C	26	50	20120601	2	2678	53.36	-0.0136108226594152	-0.0897151274571978
1	C	26	50	20120601	2	2680	53.4	-0.016229239070149	-0.0907015414169531
1	C	26	50	20120601	2	2682	53.44	-0.018896092295394	-0.0927370897079548
1	C	26	50	20120601	2	2684	53.48	-0.0213412675447371	-0.0943055939699828
1	C	26	50	20120601	2	2686	53.52	-0.0240959434322056	-0.095971891099849
1	C	26	50	20120601	2	2688	53.56	-0.0259238851722509	-0.0969091611383116
1	C	26	50	20120601	2	2690	53.6	-0.0287525951397096	-0.09821306604282
1	C	26	50	20120601	2	2692	53.64	-0.0313017150858871	-0.0974920999687218
1	C	26	50	20120601	2	2694	53.68	-0.0324471573607312	-0.0968440366037644
1	C	26	50	20120601	2	2696	53.72	-0.0354173593951053	-0.0954351263422502
1	C	26	50	20120601	2	2698	53.76	-0.0372829192159097	-0.0943489396156695
1	C	26	50	20120601	2	2700	53.8	-0.0396114925570352	-0.09428240086756
1	C	26	50	20120601	2	2702	53.84	-0.0404733850126234	-0.0949301813898048
1	C	26	50	20120601	2	2704	53.88	-0.041455839174404	-0.0965368694180169
1	C	26	50	20120601	2	2706	53.92	-0.0423399347829215	-0.099187459187295
1	C	26	50	20120601	2	2708	53.96	-0.0425017915251352	-0.101760691474711
1	C	26	50	20120601	2	2710	54	-0.042272830349387	-0.104407957842117
1	C	26	50	20120601	2	2712	54.04	-0.0410402018084226	-0.10662912166318
1	C	26	50	20120601	2	2714	54.08	-0.0403537425452467	-0.109291237272991
1	C	26	50	20120601	2	2716	54.12	-0.0402074421522192	-0.111455620419525
1	C	26	50	20120601	2	2718	54.16	-0.0400247964706387	-0.115329363498899
1	C	26	50	20120601	2	2720	54.2	-0.0400383729208375	-0.116599892963335
1	C	26	50	20120601	2	2722	54.24	-0.0388751822657856	-0.119345588594683
1	C	26	50	20120601	2	2724	54.28	-0.0371901468062181	-0.122751721959658
1	C	26	50	20120601	2	2726	54.32	-0.0359558212089788	-0.125448344380391
1	C	26	50	20120601	2	2728	54.36	-0.0349542044534281	-0.128530269286193
1	C	26	50	20120601	2	2730	54.4	-0.0350424513797202	-0.130051397393881
1	C	26	50	20120601	2	2732	54.44	-0.033749789473033	-0.13350214919675
1	C	26	50	20120601	2	2734	54.48	-0.0321334847925968	-0.135616257051141
1	C	26	50	20120601	2	2736	54.52	-0.0319444044393075	-0.13787857448687
1	C	26	50	20120601	2	2738	54.56	-0.0315926895263453	-0.140019269556234
1	C	26	50	20120601	2	2740	54.6	-0.0306953003103415	-0.142377541382169
1	C	26	50	20120601	2	2742	54.64	-0.0290455494791552	-0.144349732905576
1	C	26	50	20120601	2	2744	54.68	-0.0274934500944507	-0.14647317456948
1	C	26	50	20120601	2	2746	54.72	-0.0267292797960224	-0.14726845756628
1	C	26	50	20120601	2	2748	54.76	-0.0251683415765531	-0.150038548381578
1	C	26	50	20120601	2	2750	54.8	-0.0236669417480597	-0.153632984282384
1	C	26	50	20120601	2	2752	54.84	-0.0230168277734368	-0.155598316870014
1	C	26	50	20120601	2	2754	54.88	-0.0217739461841452	-0.158794227388943
1	C	26	50	20120601	2	2756	54.92	-0.0203008306268993	-0.160900910622132
1	C	26	50	20120601	2	2758	54.96	-0.0197245386002322	-0.162853232444988
1	C	26	50	20120601	2	2760	55	-0.0180981930035032	-0.165678831142609
1	C	26	50	20120601	2	2762	55.04	-0.0174999806666193	-0.167742168730112
1	C	26	50	20120601	2	2764	55.08	-0.0168119657685248	-0.169956120062007
1	C	26	50	20120601	2	2766	55.12	-0.0181667823612782	-0.170996981243913
1	C	26	50	20120601	2	2768	55.16	-0.0189170226561172	-0.173076582287383
1	C	26	50	20120601	2	2770	55.2	-0.019147539466784	-0.174049561218296
1	C	26	50	20120601	2	2772	55.24	-0.0190619795462604	-0.173454884415318
1	C	26	50	20120601	2	2774	55.28	-0.0191425897193157	-0.174313312047678
1	C	26	50	20120601	2	2776	55.32	-0.0187840865812541	-0.174374830337641
1	C	26	50	20120601	2	2778	55.36	-0.0181865813511515	-0.174617367963588
1	C	26	50	20120601	2	2780	55.4	-0.017729790370505	-0.175099614788358
1	C	26	50	20120601	2	2782	55.44	-0.0168975256890484	-0.176216136395851
1	C	26	50	20120601	2	2784	55.48	-0.0159273751852604	-0.177266897072694
1	C	26	50	20120601	2	2786	55.52	-0.0150951105038039	-0.178234926256139
1	C	26	50	20120601	2	2788	55.56	-0.0132332983489397	-0.181656615970301
1	C	26	50	20120601	2	2790	55.6	-0.0117264537982312	-0.183169117375259
1	C	26	50	20120601	2	2792	55.64	-0.0106594296654207	-0.184858395475513
1	C	26	50	20120601	2	2794	55.68	-0.00942835675937488	-0.18719255496021
1	C	26	50	20120601	2	2796	55.72	-0.00772635073705886	-0.189506915455034
1	C	26	50	20120601	2	2798	55.76	-0.00656174586844463	-0.191115583382233
1	C	26	50	20120601	2	2800	55.8	-0.00584544669910267	-0.192110482623362
1	C	26	50	20120601	2	2802	55.84	-0.00374604666575979	-0.195315797662481
1	C	26	50	20120601	2	2804	55.88	-0.00316197646449971	-0.195641066781827
1	C	26	50	20120601	2	2806	55.92	-0.00232193360845009	-0.19669182745867
1	C	26	50	20120601	2	2808	55.96	-0.00188635583123918	-0.196796479262286
1	C	26	50	20120601	2	2810	56	-0.00208858837065852	-0.196609803072052
1	C	26	50	20120601	2	2812	56.04	-0.00221091784380381	-0.195507423600183
1	C	26	50	20120601	2	2814	56.08	-0.00180928119208984	-0.196064623743758
1	C	26	50	20120601	2	2816	56.12	-0.00172442837834746	-0.196913151881181
1	C	26	50	20120601	2	2818	56.16	-0.00164240399172981	-0.197378428143202
1	C	26	50	20120601	2	2820	56.2	-0.00234243970510451	-0.199389439828897
1	C	26	50	20120601	2	2822	56.24	-0.00308560893213157	-0.200312214178345
1	C	26	50	20120601	2	2824	56.28	-0.00376584565563303	-0.201741984089904
1	C	26	50	20120601	2	2826	56.32	-0.00552936996791228	-0.204470002051722
1	C	26	50	20120601	2	2828	56.36	-0.00734663439556171	-0.206621020880092
1	C	26	50	20120601	2	2830	56.4	-0.00843770015893256	-0.208784060523741
1	C	26	50	20120601	2	2832	56.44	-0.00968715784128919	-0.210973970225076
1	C	26	50	20120601	2	2834	56.48	-0.0107018560722919	-0.212890936708873
1	C	26	50	20120601	2	2836	56.52	-0.00757997963335326	-0.213119332199196
1	C	26	50	20120601	2	2838	56.56	-0.0125841743238105	-0.216313333529816
1	C	26	50	20120601	2	2840	56.6	-0.0145273037585111	-0.218382327971567
1	C	26	50	20120601	2	2842	56.64	-0.015406237487526	-0.218353336593539
1	C	26	50	20120601	2	2844	56.68	-0.0163643671760338	-0.219187015488558
1	C	26	50	20120601	2	2846	56.72	-0.0183089108242968	-0.220431523423446
1	C	26	50	20120601	2	2848	56.76	-0.0201148615434472	-0.221711386697394
1	C	26	50	20120601	2	2850	56.8	-0.0215651375516608	-0.221187420572534
1	C	26	50	20120601	2	2852	56.84	-0.0232607796129461	-0.222340004625869
1	C	26	50	20120601	2	2854	56.88	-0.024510944402084	-0.22335399575009
1	C	26	50	20120601	2	2856	56.92	-0.0254874588669026	-0.223334903866998
1	C	26	50	20120601	2	2858	56.96	-0.0260170818460113	-0.223031555057869
1	C	26	50	20120601	2	2860	57	-0.0275755451917465	-0.221764419705983
1	C	26	50	20120601	2	2862	57.04	-0.0284148809410149	-0.221886749179128
1	C	26	50	20120601	2	2864	57.08	-0.0312489649200106	-0.221499254663038
1	C	26	50	20120601	2	2866	57.12	-0.0333243233227931	-0.221637140485369
1	C	26	50	20120601	2	2868	57.16	-0.0360099148777396	-0.221535317108878
1	C	26	50	20120601	2	2870	57.2	-0.0362093189900342	-0.221447635868011
1	C	26	50	20120601	2	2872	57.24	-0.0397809153418075	-0.222347782800462
1	C	26	50	20120601	2	2874	57.28	-0.0410332014512888	-0.223122064725861
1	C	26	50	20120601	2	2876	57.32	-0.0412997807077962	-0.223218938354883
1	C	26	50	20120601	2	2878	57.36	-0.0418393031818415	-0.224632444810475
1	C	26	50	20120601	2	2880	57.4	-0.0420691128857271	-0.22654799708071
1	C	26	50	20120601	2	2882	57.44	-0.0430279496810161	-0.228974787553742
1	C	26	50	20120601	2	2884	57.48	-0.0441211367647305	-0.230858520018823
1	C	26	50	20120601	2	2886	57.52	-0.0450453253277413	-0.231907159375323
1	C	26	50	20120601	2	2888	57.56	-0.0453769584081178	-0.231776344620803
1	C	26	50	20120601	2	2890	57.6	-0.0478221336574609	-0.233753415181001
1	C	26	50	20120601	2	2892	57.64	-0.0485525749624266	-0.233756950714907
1	C	26	50	20120601	2	2894	57.68	-0.0499674956315809	-0.234988023620952
1	C	26	50	20120601	2	2896	57.72	-0.0507941034587879	-0.236074846743636
1	C	26	50	20120601	2	2898	57.76	-0.051381709193954	-0.237520880111163
1	C	26	50	20120601	2	2900	57.8	-0.0521227571006375	-0.238448604208079
1	C	26	50	20120601	2	2902	57.84	-0.0518575920576925	-0.238841048471638
1	C	26	50	20120601	2	2904	57.88	-0.0518095087965718	-0.240184551355892
1	C	26	50	20120601	2	2906	57.92	-0.0520612388106742	-0.242180006692401
1	C	26	50	20120601	2	2908	57.96	-0.0513682741651114	-0.244012827469236
1	C	26	50	20120601	2	2910	58	-0.0517359696913284	-0.247117026238645
1	C	26	50	20120601	2	2912	58.04	-0.0517486976133898	-0.248761756611685
