# Supplementary material for: How Do Ants Make Sense of Gravity? A Boltzmann Walker Analysis of Lasius niger Trajectories on Various Inclines
Source: PLoS One. 2013 Oct 29;8(10):e76531. doi: 10.1371/journal.pone.0076531 (PMC3812222; doi:10.1371/journal.pone.0076531)
Supplement: Dataset S1 — Trajectories for . (ZIP) [file pone.0076531.s005.zip › Incline1/1-C-26-50-20120601-03.txt]

Pente	Colonie	Temperature	Humidite	Date	Indiv	Frame	Time	X	Y
1	C	26	50	20120601	3	12	0	0	0
1	C	26	50	20120601	3	14	0.04	0.0006216550480005	-0.00146735475829961
1	C	26	50	20120601	3	16	0.08	0.00197386170962453	-0.00270204027289047
1	C	26	50	20120601	3	18	0.12	0.00328878333778343	-0.00509911811897724
1	C	26	50	20120601	3	20	0.16	0.00537940817597173	-0.00640909707073563
1	C	26	50	20120601	3	22	0.2	0.00819002328089983	-0.0080733506620041
1	C	26	50	20120601	3	24	0.24	0.0108628869137850	-0.00834318260970489
1	C	26	50	20120601	3	26	0.28	0.0105564268348187	-0.00887789675763816
1	C	26	50	20120601	3	28	0.32	0.0127447809012349	-0.0107575280033882
1	C	26	50	20120601	3	30	0.36	0.0119013439326356	-0.0119156274896156
1	C	26	50	20120601	3	32	0.4	0.0118456946289562	-0.0117196882005488
1	C	26	50	20120601	3	34	0.44	0.0115122937816267	-0.0121028693652738
1	C	26	50	20120601	3	36	0.48	0.0102507375022440	-0.0143365560474318
1	C	26	50	20120601	3	38	0.52	0.00941572924647643	-0.0163834039047968
1	C	26	50	20120601	3	40	0.56	0.00830817375296833	-0.0180255321248820
1	C	26	50	20120601	3	42	0.6	0.00677530060164433	-0.0207587897479483
1	C	26	50	20120601	3	44	0.64	0.00565448897730933	-0.022108845390744
1	C	26	50	20120601	3	46	0.68	0.00606873122161153	-0.023558819464362
1	C	26	50	20120601	3	48	0.72	0.00693975242574493	-0.0228237041835727
1	C	26	50	20120601	3	50	0.76	0.00910928330964583	-0.022749047849615
1	C	26	50	20120601	3	52	0.8	0.00966574806216843	-0.022322266480762
1	C	26	50	20120601	3	54	0.84	0.0133072419192619	-0.0198665906957183
1	C	26	50	20120601	3	56	0.88	0.0148430495637278	-0.0183989481449588
1	C	26	50	20120601	3	58	0.92	0.0159063260305980	-0.0153182960313634
1	C	26	50	20120601	3	60	0.96	0.0170384746979558	-0.0126580896098614
1	C	26	50	20120601	3	62	1	0.0178134637301363	-0.0105657606443304
1	C	26	50	20120601	3	64	1.04	0.0182571732353308	-0.0086680981756601
1	C	26	50	20120601	3	66	1.08	0.0176826489756168	-0.00661840774903466
1	C	26	50	20120601	3	68	1.12	0.0161303374588779	-0.00443365992720258
1	C	26	50	20120601	3	70	1.16	0.0158481311425064	-0.00368801582644137
1	C	26	50	20120601	3	72	1.2	0.0148588887556264	-0.00351449182233819
1	C	26	50	20120601	3	74	1.24	0.0131609839526413	-0.00303012367722541
1	C	26	50	20120601	3	76	1.28	0.0112360978728953	-0.00182733504242709
1	C	26	50	20120601	3	78	1.32	0.00852083611741023	-0.00058992645962188
1	C	26	50	20120601	3	80	1.36	0.00670304135967483	0.0009027406001239
1	C	26	50	20120601	3	82	1.4	0.00494910470824173	0.0029127913277028
1	C	26	50	20120601	3	84	1.44	0.00326818531724743	0.0050290056531955
1	C	26	50	20120601	3	86	1.48	0.00232095921530563	0.0072493068039856
1	C	26	50	20120601	3	88	1.52	0.000521132040880241	0.0090061418861148
1	C	26	50	20120601	3	90	1.56	-3.67257120012700e-05	0.0084669941786635
1	C	26	50	20120601	3	92	1.6	-0.00294571351232804	0.0095783751198579
1	C	26	50	20120601	3	94	1.64	-0.00473270669867487	0.0082429261818411
1	C	26	50	20120601	3	96	1.68	-0.00578214508583726	0.006063856427462
1	C	26	50	20120601	3	98	1.72	-0.00762661191135894	0.0041145539505616
1	C	26	50	20120601	3	100	1.76	-0.00897372104019743	0.0024757774166193
1	C	26	50	20120601	3	102	1.8	-0.0104399352352590	0.00108208409303620
1	C	26	50	20120601	3	104	1.84	-0.0119235725414090	0.000302159455523069
1	C	26	50	20120601	3	106	1.88	-0.0138653584732254	0.000198794586249220
1	C	26	50	20120601	3	108	1.92	-0.0151601982687985	0.0017104616052054
1	C	26	50	20120601	3	110	1.96	-0.0176375185924144	0.0021614118838394
1	C	26	50	20120601	3	112	2	-0.0208373139559991	0.001986760751527
1	C	26	50	20120601	3	114	2.04	-0.0218811209447561	0.0011767232646302
1	C	26	50	20120601	3	116	2.08	-0.0231916655819394	0.000223974658727279
1	C	26	50	20120601	3	118	2.12	-0.0223354794780753	-0.00182039125383583
1	C	26	50	20120601	3	120	2.16	-0.0214469715232432	-0.00305277937849462
1	C	26	50	20120601	3	122	2.2	-0.0206127905824096	-0.00600968073431459
1	C	26	50	20120601	3	124	2.24	-0.0203134157133908	-0.00724161631063342
1	C	26	50	20120601	3	126	2.28	-0.0200332387934813	-0.0100884352827583
1	C	26	50	20120601	3	128	2.32	-0.0202627444414510	-0.0127397675141563
1	C	26	50	20120601	3	130	2.36	-0.0197714749341538	-0.0161846220464697
1	C	26	50	20120601	3	132	2.4	-0.0191717189831667	-0.0193664491196376
1	C	26	50	20120601	3	134	2.44	-0.0173729404480978	-0.0216460602659133
1	C	26	50	20120601	3	136	2.48	-0.0150572788767968	-0.0224439878420755
1	C	26	50	20120601	3	138	2.52	-0.0128193495539517	-0.0223133922906581
1	C	26	50	20120601	3	140	2.56	-0.00967505075898168	-0.0245114407910443
1	C	26	50	20120601	3	142	2.6	-0.0079911254570606	-0.0269085539924702
1	C	26	50	20120601	3	144	2.64	-0.00658553859741798	-0.0290420365726662
1	C	26	50	20120601	3	146	2.68	-0.00634547584520515	-0.030010277888145
1	C	26	50	20120601	3	148	2.72	-0.00506716820617611	-0.0313765496107536
1	C	26	50	20120601	3	150	2.76	-0.00345510616642702	-0.0335087593987435
1	C	26	50	20120601	3	152	2.8	-0.00211938145676563	-0.0357130940784145
1	C	26	50	20120601	3	154	2.84	-3.46892444714492e-05	-0.0367481569847153
1	C	26	50	20120601	3	156	2.88	0.00183652743058253	-0.0362297770034275
1	C	26	50	20120601	3	158	2.92	0.00425966923262383	-0.03510092345367
1	C	26	50	20120601	3	160	2.96	0.00685173884469063	-0.0339817572668148
1	C	26	50	20120601	3	162	3	0.00873680067052023	-0.0327418596681398
1	C	26	50	20120601	3	164	3.04	0.00968212465522063	-0.0325346137416419
1	C	26	50	20120601	3	166	3.08	0.0105577561955674	-0.0326400221495134
1	C	26	50	20120601	3	168	3.12	0.0118384679976524	-0.0330186071201606
1	C	26	50	20120601	3	170	3.16	0.0133292965797671	-0.034474716759319
1	C	26	50	20120601	3	172	3.2	0.0149875539055311	-0.0354319059958078
1	C	26	50	20120601	3	174	3.24	0.0169801313174401	-0.037811228390619
1	C	26	50	20120601	3	176	3.28	0.0190364614767409	-0.0395951951599424
1	C	26	50	20120601	3	178	3.32	0.0215258450420438	-0.0412297997638757
1	C	26	50	20120601	3	180	3.36	0.0223109386301274	-0.0431073874710281
1	C	26	50	20120601	3	182	3.4	0.0226344470535880	-0.0454305797295487
1	C	26	50	20120601	3	184	3.44	0.0233347090411327	-0.0474463148885416
1	C	26	50	20120601	3	186	3.48	0.0237923626920523	-0.0491259621944365
1	C	26	50	20120601	3	188	3.52	0.023627260329713	-0.0521435333120823
1	C	26	50	20120601	3	190	3.56	0.0247158370772141	-0.0542858688691788
1	C	26	50	20120601	3	192	3.6	0.0263530014076953	-0.056462979937774
1	C	26	50	20120601	3	194	3.64	0.0272364040515673	-0.0558707638663947
1	C	26	50	20120601	3	196	3.68	0.0280571499635583	-0.0543191523853692
1	C	26	50	20120601	3	198	3.72	0.0283053020173479	-0.0531380436444821
1	C	26	50	20120601	3	200	3.76	0.030630205474279	-0.0510658601511471
1	C	26	50	20120601	3	202	3.8	0.0323343611012098	-0.0494293039324977
1	C	26	50	20120601	3	204	3.84	0.0345162875669850	-0.0468212749203795
1	C	26	50	20120601	3	206	3.88	0.035726755381427	-0.0454378487872593
1	C	26	50	20120601	3	208	3.92	0.0364067304754194	-0.0448464034622714
1	C	26	50	20120601	3	210	3.96	0.0380887112336922	-0.0440369924719828
1	C	26	50	20120601	3	212	4	0.0384978220040833	-0.0429636255913451
1	C	26	50	20120601	3	214	4.04	0.0386827304273636	-0.0412741353590561
1	C	26	50	20120601	3	216	4.08	0.0401635534485244	-0.0385380563799328
1	C	26	50	20120601	3	218	4.12	0.0410079803666174	-0.0374561830047174
1	C	26	50	20120601	3	220	4.16	0.0413554526388925	-0.0358216349693266
1	C	26	50	20120601	3	222	4.2	0.0409730492916268	-0.0334658380171255
1	C	26	50	20120601	3	224	4.24	0.0403389159302587	-0.0313456490444158
1	C	26	50	20120601	3	226	4.28	0.0388500318917923	-0.0295388497971279
1	C	26	50	20120601	3	228	4.32	0.0367734714074818	-0.0278019834104994
1	C	26	50	20120601	3	230	4.36	0.0349637023117129	-0.0257655158806821
1	C	26	50	20120601	3	232	4.4	0.0331026679743081	-0.0236626510241114
1	C	26	50	20120601	3	234	4.44	0.0304139651495243	-0.022129643522499
1	C	26	50	20120601	3	236	4.48	0.0285143934925448	-0.0210872267056738
1	C	26	50	20120601	3	238	4.52	0.0264171854902236	-0.0201580176845166
1	C	26	50	20120601	3	240	4.56	0.0236807529577098	-0.0179319748266632
1	C	26	50	20120601	3	242	4.6	0.0218430531440841	-0.0155581466515418
1	C	26	50	20120601	3	244	4.64	0.0204749429438443	-0.0136287350883962
1	C	26	50	20120601	3	246	4.68	0.0207068032573954	-0.0115100310399270
1	C	26	50	20120601	3	248	4.72	0.0201832613966049	-0.00976574003209598
1	C	26	50	20120601	3	250	4.76	0.0195561991030486	-0.00635239417795228
1	C	26	50	20120601	3	252	4.8	0.0191770484469764	-0.00347220683682324
1	C	26	50	20120601	3	254	4.84	0.0191851801749601	-0.000288882818599520
1	C	26	50	20120601	3	256	4.88	0.0188948421306049	0.0019018754108726
1	C	26	50	20120601	3	258	4.92	0.0179000843108316	0.0020185480297684
1	C	26	50	20120601	3	260	4.96	0.0171127916206585	0.000660337324465299
1	C	26	50	20120601	3	262	5	0.0159561063479936	-0.000379109643878920
1	C	26	50	20120601	3	264	5.04	0.0140150982336365	-0.00164369941135294
1	C	26	50	20120601	3	266	5.08	0.0125269354440869	-0.00149875666334532
1	C	26	50	20120601	3	268	5.12	0.0115554202242113	-0.00039175978419435
1	C	26	50	20120601	3	270	5.16	0.0108972805876219	0.0015922050671198
1	C	26	50	20120601	3	272	5.2	0.0101273968664016	0.0028690843504509
1	C	26	50	20120601	3	274	5.24	0.00828809192038263	0.0037771296656472
1	C	26	50	20120601	3	276	5.28	0.00662512597056273	0.0039809100618105
1	C	26	50	20120601	3	278	5.32	0.00405664544071633	0.0031968559206953
1	C	26	50	20120601	3	280	5.36	0.00170256605088672	0.0031494592602591
1	C	26	50	20120601	3	282	5.4	-0.00029379438230164	0.0048484105812804
1	C	26	50	20120601	3	284	5.44	-0.000935642278652481	0.0062413473006076
1	C	26	50	20120601	3	286	5.48	-0.00125924262599469	0.0062869132615873
1	C	26	50	20120601	3	288	5.52	-0.00168292686714604	0.0065995817380923
1	C	26	50	20120601	3	290	5.56	-0.00212602118944097	0.0050213406156874
1	C	26	50	20120601	3	292	5.6	-0.00274674073516996	0.0048245033010085
1	C	26	50	20120601	3	294	5.64	-0.00384178750971888	0.0036696777191781
1	C	26	50	20120601	3	296	5.68	-0.00583855099377251	0.0023180077516009
1	C	26	50	20120601	3	298	5.72	-0.00610979008396786	0.0017104545341376
1	C	26	50	20120601	3	300	5.76	-0.00587290931227037	0.00118998151677750
1	C	26	50	20120601	3	302	5.8	-0.00557165353921365	0.0007423122136083
1	C	26	50	20120601	3	304	5.84	-0.00718602781813722	-0.00034103901477984
1	C	26	50	20120601	3	306	5.88	-0.00788110671297579	-0.00190189945250321
1	C	26	50	20120601	3	308	5.92	-0.00744640574817355	-0.00350594290135365
1	C	26	50	20120601	3	310	5.96	-0.0072980547454806	-0.00449081536832589
1	C	26	50	20120601	3	312	6	-0.00655735332111989	-0.00481747748803064
1	C	26	50	20120601	3	314	6.04	-0.00521775154497725	-0.00768735733361033
1	C	26	50	20120601	3	316	6.08	-0.00391032737001929	-0.00771527178801123
1	C	26	50	20120601	3	318	6.12	-0.00183226781933264	-0.00835031024605925
1	C	26	50	20120601	3	320	6.16	0.00103300663978118	-0.0102335123810543
1	C	26	50	20120601	3	322	6.2	0.00323145111996483	-0.0110518399878537
1	C	26	50	20120601	3	324	6.24	0.00541235935197503	-0.0107846879748536
1	C	26	50	20120601	3	326	6.28	0.00695025296144553	-0.00967643244563212
1	C	26	50	20120601	3	328	6.32	0.00971419194774753	-0.00872961646562333
1	C	26	50	20120601	3	330	6.36	0.0117738525799876	-0.00738568931730018
1	C	26	50	20120601	3	332	6.4	0.0129150522141446	-0.00739834652868342
1	C	26	50	20120601	3	334	6.44	0.0117499523707835	-0.00824142994389214
1	C	26	50	20120601	3	336	6.48	0.0102486939636464	-0.00799528607336111
1	C	26	50	20120601	3	338	6.52	0.00987350310554883	-0.00905976462175933
1	C	26	50	20120601	3	340	6.56	0.00929282701683843	-0.0105216371811844
1	C	26	50	20120601	3	342	6.6	0.00836873744877693	-0.0130768806720870
1	C	26	50	20120601	3	344	6.64	0.00775545666638603	-0.0160009864153955
1	C	26	50	20120601	3	346	6.68	0.00594904632782783	-0.0176320342722195
1	C	26	50	20120601	3	348	6.72	0.00448687678355473	-0.0180870009173705
1	C	26	50	20120601	3	350	6.76	0.00237384373147053	-0.0182808047439581
1	C	26	50	20120601	3	352	6.8	-0.00102511957074382	-0.0182029240030782
1	C	26	50	20120601	3	354	6.84	-0.00424131698322491	-0.0184468404872485
1	C	26	50	20120601	3	356	6.88	-0.00748562189025815	-0.0180775751839773
1	C	26	50	20120601	3	358	6.92	-0.00906032040768935	-0.0193268773028421
1	C	26	50	20120601	3	360	6.96	-0.00910896228316717	-0.0188267194633054
1	C	26	50	20120601	3	362	7	-0.00907572119338359	-0.0196588497944735
1	C	26	50	20120601	3	364	7.04	-0.00944408139997491	-0.0204638908648544
1	C	26	50	20120601	3	366	7.08	-0.0100051069912361	-0.0219415531187034
1	C	26	50	20120601	3	368	7.12	-0.0117021066975414	-0.0244751732842373
1	C	26	50	20120601	3	370	7.16	-0.0124021424109160	-0.0265040040608177
1	C	26	50	20120601	3	372	7.2	-0.0131417973172406	-0.0284622443674323
1	C	26	50	20120601	3	374	7.24	-0.0150045499241238	-0.0284481517292833
1	C	26	50	20120601	3	376	7.28	-0.0164541117544884	-0.0286355420973655
1	C	26	50	20120601	3	378	7.32	-0.0189690501588633	-0.027981991583786
1	C	26	50	20120601	3	380	7.36	-0.0201770077442321	-0.026787610448616
1	C	26	50	20120601	3	382	7.4	-0.0212062582327916	-0.0247636021402833
1	C	26	50	20120601	3	384	7.44	-0.0217813850889046	-0.0232285071180314
1	C	26	50	20120601	3	386	7.48	-0.0217126810384096	-0.0210664306952391
1	C	26	50	20120601	3	388	7.52	-0.0212732848845803	-0.0202119628608533
1	C	26	50	20120601	3	390	7.56	-0.0201599028311952	-0.0179706889229331
1	C	26	50	20120601	3	392	7.6	-0.0186892409344800	-0.0153487581914969
1	C	26	50	20120601	3	394	7.64	-0.0179806775133242	-0.0127895690447553
1	C	26	50	20120601	3	396	7.68	-0.0167965282132779	-0.00990610072816151
1	C	26	50	20120601	3	398	7.72	-0.0161175642819826	-0.00842952034768776
1	C	26	50	20120601	3	400	7.76	-0.0159167671693291	-0.00630566149078366
1	C	26	50	20120601	3	402	7.8	-0.0149428046528838	-0.00365411642024451
1	C	26	50	20120601	3	404	7.84	-0.014699461632313	-0.000473098277234241
1	C	26	50	20120601	3	406	7.88	-0.0140084556725341	0.0026500721671139
1	C	26	50	20120601	3	408	7.92	-0.0142299568717408	0.0043436989740729
1	C	26	50	20120601	3	410	7.96	-0.0141751065987241	0.0076789590263702
1	C	26	50	20120601	3	412	8	-0.0143307973698058	0.0098380530141808
1	C	26	50	20120601	3	414	8.04	-0.0145582382659744	0.0116732425987333
1	C	26	50	20120601	3	416	8.08	-0.0139670262862244	0.0142860728658957
1	C	26	50	20120601	3	418	8.12	-0.0132196144185102	0.0132019367489805
1	C	26	50	20120601	3	420	8.16	-0.0114471805607880	0.012862525494011
1	C	26	50	20120601	3	422	8.2	-0.00983525994239512	0.0123112650473979
1	C	26	50	20120601	3	424	8.24	-0.00856034641591577	0.0110045317157652
1	C	26	50	20120601	3	426	8.28	-0.00618878098249421	0.01026129177806
1	C	26	50	20120601	3	428	8.32	-0.00369095456222398	0.0074434288286247
1	C	26	50	20120601	3	430	8.36	-0.00208187651309149	0.0046995858170441
1	C	26	50	20120601	3	432	8.4	-0.000137636920744401	0.002034238729243
1	C	26	50	20120601	3	434	8.44	0.00205356678599993	-0.0008841535912736
1	C	26	50	20120601	3	436	8.48	0.00458308573220293	-0.00217439719276907
1	C	26	50	20120601	3	438	8.52	0.00688099185222823	-0.00328167691463252
1	C	26	50	20120601	3	440	8.56	0.00869572483760103	-0.0043542306224719
1	C	26	50	20120601	3	442	8.6	0.0106852616903509	-0.00708297690427422
1	C	26	50	20120601	3	444	8.64	0.0118995761656826	-0.00935059764086136
1	C	26	50	20120601	3	446	8.68	0.0122856564682104	-0.0121962781710685
1	C	26	50	20120601	3	448	8.72	0.0114573515847285	-0.0139756416752463
1	C	26	50	20120601	3	450	8.76	0.0100263583784379	-0.0153120239942142
1	C	26	50	20120601	3	452	8.8	0.00886190907331553	-0.0162190864309847
1	C	26	50	20120601	3	454	8.84	0.00680262320766933	-0.0177371527663107
1	C	26	50	20120601	3	456	8.88	0.00442588175260953	-0.0194209295758077
1	C	26	50	20120601	3	458	8.92	0.00247045573098403	-0.0221087768013862
1	C	26	50	20120601	3	460	8.96	-0.00031106192989821	-0.0248508379038783
1	C	26	50	20120601	3	462	9	-0.00228422926066365	-0.0269730633441178
1	C	26	50	20120601	3	464	9.04	-0.00426898607157274	-0.0282464707331532
1	C	26	50	20120601	3	466	9.08	-0.00679123596006515	-0.0302308952038752
1	C	26	50	20120601	3	468	9.12	-0.00894147697097533	-0.0304347540888912
1	C	26	50	20120601	3	470	9.16	-0.0108850306697447	-0.0300424512466889
1	C	26	50	20120601	3	472	9.2	-0.0128882641808462	-0.0285139692284761
1	C	26	50	20120601	3	474	9.24	-0.015452480856802	-0.0270211607473741
1	C	26	50	20120601	3	476	9.28	-0.0170491916083315	-0.0256391276146128
1	C	26	50	20120601	3	478	9.32	-0.0178668898900957	-0.0228712288303362
1	C	26	50	20120601	3	480	9.36	-0.0183483638471531	-0.0202135630434991
1	C	26	50	20120601	3	482	9.4	-0.0192488381700432	-0.0183528377117576
1	C	26	50	20120601	3	484	9.44	-0.0211014296524807	-0.0158328788492362
1	C	26	50	20120601	3	486	9.48	-0.0241433181723315	-0.013592849419251
1	C	26	50	20120601	3	488	9.52	-0.0260422887885471	-0.0121872979149474
1	C	26	50	20120601	3	490	9.56	-0.0282867164227113	-0.0120252997513776
1	C	26	50	20120601	3	492	9.6	-0.0297310527339629	-0.0133563575562832
1	C	26	50	20120601	3	494	9.64	-0.0315214471039273	-0.0149778948269001
1	C	26	50	20120601	3	496	9.68	-0.0328517270913735	-0.0168802242003263
1	C	26	50	20120601	3	498	9.72	-0.0334396863799301	-0.0193650681400940
1	C	26	50	20120601	3	500	9.76	-0.0333743426422807	-0.0229699055816508
1	C	26	50	20120601	3	502	9.8	-0.0331864360862482	-0.0250713845089303
1	C	26	50	20120601	3	504	9.84	-0.0325271509366733	-0.0270699299020726
1	C	26	50	20120601	3	506	9.88	-0.0303862720195460	-0.0296008489197023
1	C	26	50	20120601	3	508	9.92	-0.0288492340092808	-0.032300229056882
1	C	26	50	20120601	3	510	9.96	-0.0269475905294324	-0.0350948069800128
1	C	26	50	20120601	3	512	10	-0.0263222394342866	-0.0372220528783987
1	C	26	50	20120601	3	514	10.04	-0.0262214484336963	-0.0383371178459231
1	C	26	50	20120601	3	516	10.08	-0.0256374206588431	-0.038982381068027
1	C	26	50	20120601	3	518	10.12	-0.0249572687881554	-0.0401119700088369
1	C	26	50	20120601	3	520	10.16	-0.0240491669044165	-0.0410902168852694
1	C	26	50	20120601	3	522	10.2	-0.0212930060927076	-0.0421210371508832
1	C	26	50	20120601	3	524	10.24	-0.0183974038237487	-0.0440573783604844
1	C	26	50	20120601	3	526	10.28	-0.0166892459724363	-0.0461439797610878
1	C	26	50	20120601	3	528	10.32	-0.0155807853822483	-0.0493088482923226
1	C	26	50	20120601	3	530	10.36	-0.0157922810205012	-0.0503282841387592
1	C	26	50	20120601	3	532	10.4	-0.0160143125497938	-0.0518970712434997
1	C	26	50	20120601	3	534	10.44	-0.0159345509048759	-0.0533801570063604
1	C	26	50	20120601	3	536	10.48	-0.0158192217888644	-0.0537760660931467
1	C	26	50	20120601	3	538	10.52	-0.0160754065756883	-0.0551435398972834
1	C	26	50	20120601	3	540	10.56	-0.0160587895663304	-0.0567635922436599
1	C	26	50	20120601	3	542	10.6	-0.0161459758324507	-0.058730268334174
1	C	26	50	20120601	3	544	10.64	-0.0165051860772935	-0.0608385779129598
1	C	26	50	20120601	3	546	10.68	-0.0166958220655014	-0.0624490843177903
1	C	26	50	20120601	3	548	10.72	-0.0168066964087914	-0.0647338877491603
1	C	26	50	20120601	3	550	10.76	-0.0166738310446065	-0.0653827996422552
1	C	26	50	20120601	3	552	10.8	-0.0161452687256695	-0.0644862589543887
1	C	26	50	20120601	3	554	10.84	-0.0154030894481361	-0.0642936430671935
1	C	26	50	20120601	3	556	10.88	-0.0133510655691328	-0.0634859857017223
1	C	26	50	20120601	3	558	10.92	-0.0116767781326393	-0.0618722266056983
1	C	26	50	20120601	3	560	10.96	-0.00911676874203147	-0.0608736504093067
1	C	26	50	20120601	3	562	11	-0.0068107521072259	-0.0592280715081293
1	C	26	50	20120601	3	564	11.04	-0.00403698433666543	-0.058463901209701
1	C	26	50	20120601	3	566	11.08	-0.000537725008607561	-0.0554166245361776
1	C	26	50	20120601	3	568	11.12	0.00270718801025753	-0.0542747885059176
1	C	26	50	20120601	3	570	11.16	0.00528515791310743	-0.053350175678838
1	C	26	50	20120601	3	572	11.2	0.00869426112656403	-0.0527919855857694
1	C	26	50	20120601	3	574	11.24	0.0118314817826543	-0.0529303663828476
1	C	26	50	20120601	3	576	11.28	0.0137311948609901	-0.0541021837406299
1	C	26	50	20120601	3	578	11.32	0.0151329633440143	-0.0555591065525867
1	C	26	50	20120601	3	580	11.36	0.0168718096296302	-0.0573539556952725
1	C	26	50	20120601	3	582	11.4	0.0183483192994258	-0.0592680230412664
1	C	26	50	20120601	3	584	11.44	0.0201837563713517	-0.061741553272535
1	C	26	50	20120601	3	586	11.48	0.0211166423477711	-0.063640205690699
1	C	26	50	20120601	3	588	11.52	0.0220960559503926	-0.0659525155758572
1	C	26	50	20120601	3	590	11.56	0.0223576854594316	-0.0670109130059372
1	C	26	50	20120601	3	592	11.6	0.0231234113927785	-0.0687606487359833
1	C	26	50	20120601	3	594	11.64	0.0233512411976768	-0.0698761803939832
1	C	26	50	20120601	3	596	11.68	0.0232385283767557	-0.0711501039709689
1	C	26	50	20120601	3	598	11.72	0.0239427360201394	-0.0726786566998598
1	C	26	50	20120601	3	600	11.76	0.0241893748654172	-0.0733973600322578
1	C	26	50	20120601	3	602	11.8	0.0251252306903177	-0.0749219529631742
1	C	26	50	20120601	3	604	11.84	0.0260610158045399	-0.0755729154659345
1	C	26	50	20120601	3	606	11.88	0.0266206908218491	-0.0748465046696216
1	C	26	50	20120601	3	608	11.92	0.0263915175140665	-0.0730995973667002
1	C	26	50	20120601	3	610	11.96	0.0254777234207391	-0.0720856769531568
1	C	26	50	20120601	3	612	12	0.024957363540464	-0.0702756957253536
1	C	26	50	20120601	3	614	12.04	0.0246323772638306	-0.0687520220332528
1	C	26	50	20120601	3	616	12.08	0.024211295175634	-0.0669887098530079
1	C	26	50	20120601	3	618	12.12	0.0236275785277645	-0.0655520810056712
1	C	26	50	20120601	3	620	12.16	0.0232077692317741	-0.0636835513363858
1	C	26	50	20120601	3	622	12.2	0.0227068547879815	-0.0607006920906284
1	C	26	50	20120601	3	624	12.24	0.0227069254986597	-0.0573653401144496
1	C	26	50	20120601	3	626	12.28	0.0221389773320106	-0.0545258821239169
1	C	26	50	20120601	3	628	12.32	0.0223938751844928	-0.0512492341527122
1	C	26	50	20120601	3	630	12.36	0.0231230578393879	-0.0482406220779841
1	C	26	50	20120601	3	632	12.4	0.0229971504059299	-0.0454644218600963
1	C	26	50	20120601	3	634	12.44	0.0223654212076178	-0.0427911339631424
1	C	26	50	20120601	3	636	12.48	0.0218246839241224	-0.0398439963377571
1	C	26	50	20120601	3	638	12.52	0.0217664027690034	-0.0369823507506443
1	C	26	50	20120601	3	640	12.56	0.0218509727400333	-0.0356477574118328
1	C	26	50	20120601	3	642	12.6	0.0219349345992314	-0.0364236373985576
1	C	26	50	20120601	3	644	12.64	0.0232370363814474	-0.0366617556071221
1	C	26	50	20120601	3	646	12.68	0.0259645805817217	-0.0371190203493121
1	C	26	50	20120601	3	648	12.72	0.0281870101239232	-0.036409940740206
1	C	26	50	20120601	3	650	12.76	0.0294423721479028	-0.035828875742766
1	C	26	50	20120601	3	652	12.8	0.030781448543707	-0.0336763437058847
1	C	26	50	20120601	3	654	12.84	0.0300241088967849	-0.0338200560880931
1	C	26	50	20120601	3	656	12.88	0.0289201737899965	-0.0334594316296879
1	C	26	50	20120601	3	658	12.92	0.0284703053847378	-0.0330514380880111
1	C	26	50	20120601	3	660	12.96	0.02712888139442	-0.0323093012368846
1	C	26	50	20120601	3	662	13	0.0252534291497468	-0.0311685187957285
1	C	26	50	20120601	3	664	13.04	0.0231243518447975	-0.0293909725559783
1	C	26	50	20120601	3	666	13.08	0.0219468139931554	-0.0269765493805491
1	C	26	50	20120601	3	668	13.12	0.0205829676468062	-0.024780113083624
1	C	26	50	20120601	3	670	13.16	0.0199405116386235	-0.0209048638668058
1	C	26	50	20120601	3	672	13.2	0.0194772152755901	-0.0179541072689143
1	C	26	50	20120601	3	674	13.24	0.0203458252455997	-0.0153083965364267
1	C	26	50	20120601	3	676	13.28	0.0220336184216138	-0.0129546501938911
1	C	26	50	20120601	3	678	13.32	0.0222506294927600	-0.0100195206558638
1	C	26	50	20120601	3	680	13.36	0.0225186229628297	-0.00791106965572179
1	C	26	50	20120601	3	682	13.4	0.0212542453273900	-0.0060105787599267
1	C	26	50	20120601	3	684	13.44	0.0191474913835228	-0.00499786042791133
1	C	26	50	20120601	3	686	13.48	0.0163228826353950	-0.0045011886248059
1	C	26	50	20120601	3	688	13.52	0.0128871922069658	-0.00290510719831162
1	C	26	50	20120601	3	690	13.56	0.0101977681332653	-0.00160062246624306
1	C	26	50	20120601	3	692	13.6	0.00800067422703373	-0.000537444994322211
1	C	26	50	20120601	3	694	13.64	0.00651097701576903	0.000424750558177379
1	C	26	50	20120601	3	696	13.68	0.00671438335244513	0.0018905404891702
1	C	26	50	20120601	3	698	13.72	0.00769282114770853	0.0034206347108442
1	C	26	50	20120601	3	700	13.76	0.00957675867375603	0.0041817008105031
1	C	26	50	20120601	3	702	13.8	0.0109877761134782	0.0044848516297334
1	C	26	50	20120601	3	704	13.84	0.0141700253293945	0.0053278784763996
1	C	26	50	20120601	3	706	13.88	0.0158314646356738	0.0060717335970044
1	C	26	50	20120601	3	708	13.92	0.0175547616431714	0.0083274678685998
1	C	26	50	20120601	3	710	13.96	0.0173056125688203	0.0091837388252776
1	C	26	50	20120601	3	712	14	0.0158526000573635	0.0087066326668076
1	C	26	50	20120601	3	714	14.04	0.0138433490675541	0.0087794010256595
1	C	26	50	20120601	3	716	14.08	0.0128749239043123	0.0076439006721589
1	C	26	50	20120601	3	718	14.12	0.0107834010405118	0.0072066682650801
1	C	26	50	20120601	3	720	14.16	0.00860540679554693	0.0063086065905273
1	C	26	50	20120601	3	722	14.2	0.00699183465855593	0.005540077403057
1	C	26	50	20120601	3	724	14.24	0.00507213492420713	0.0059151730845819
1	C	26	50	20120601	3	726	14.28	0.00324335172709223	0.0058852553966699
1	C	26	50	20120601	3	728	14.32	0.00111401279263391	0.0050123603595663
1	C	26	50	20120601	3	730	14.36	-0.00174099447601708	0.0044182421709456
1	C	26	50	20120601	3	732	14.4	-0.00368056009254054	0.0031806355982416
1	C	26	50	20120601	3	734	14.44	-0.00572583817285138	0.0030747534288268
1	C	26	50	20120601	3	736	14.48	-0.00705006532625067	0.0019729820687888
1	C	26	50	20120601	3	738	14.52	-0.00812924462462977	0.0020212421066047
1	C	26	50	20120601	3	740	14.56	-0.0101686254343855	0.0025700418216192
1	C	26	50	20120601	3	742	14.6	-0.0110954585767580	0.0035277331039227
1	C	26	50	20120601	3	744	14.64	-0.0107806970641806	0.0045828354164024
1	C	26	50	20120601	3	746	14.68	-0.0108139876514389	0.0058490656716088
1	C	26	50	20120601	3	748	14.72	-0.0104385422349000	0.0061554974663038
1	C	26	50	20120601	3	750	14.76	-0.0108477732134439	0.0067294277563216
1	C	26	50	20120601	3	752	14.8	-0.0110520492914609	0.0076461987691978
1	C	26	50	20120601	3	754	14.84	-0.0118033502464716	0.0070175101300448
1	C	26	50	20120601	3	756	14.88	-0.0130567818689385	0.0080105567514076
1	C	26	50	20120601	3	758	14.92	-0.0148464691321217	0.0096407207247551
1	C	26	50	20120601	3	760	14.96	-0.0166889277743848	0.0090867520591701
1	C	26	50	20120601	3	762	15	-0.0186088711777303	0.0083250495634081
1	C	26	50	20120601	3	764	15.04	-0.0196186479455360	0.0070990395419157
1	C	26	50	20120601	3	766	15.08	-0.0210329081769566	0.0043886525805801
1	C	26	50	20120601	3	768	15.12	-0.0215499001076330	0.0027301074623561
1	C	26	50	20120601	3	770	15.16	-0.0217111819720335	0.0015002458302265
1	C	26	50	20120601	3	772	15.2	-0.0221942136853299	-0.00173555258222907
1	C	26	50	20120601	3	774	15.24	-0.0230515735864507	-0.00302170203546147
1	C	26	50	20120601	3	776	15.28	-0.0243867326106872	-0.00427695799342383
1	C	26	50	20120601	3	778	15.32	-0.0254895434176935	-0.00491123984721598
1	C	26	50	20120601	3	780	15.36	-0.0276561185952491	-0.00673571676403351
1	C	26	50	20120601	3	782	15.4	-0.0296982429793159	-0.00809223041306178
1	C	26	50	20120601	3	784	15.44	-0.032346640717572	-0.00897682099632615
1	C	26	50	20120601	3	786	15.48	-0.0350100998302673	-0.00976941698735815
1	C	26	50	20120601	3	788	15.52	-0.0365163786955509	-0.00923611705298726
1	C	26	50	20120601	3	790	15.56	-0.0382860548368265	-0.00809053335678693
1	C	26	50	20120601	3	792	15.6	-0.0390170618272171	-0.00633888843843162
1	C	26	50	20120601	3	794	15.64	-0.0390686099115656	-0.00392956350289469
1	C	26	50	20120601	3	796	15.68	-0.0401279265804612	5.37811275634903e-05
1	C	26	50	20120601	3	798	15.72	-0.0396257393444625	0.0023234524738161
1	C	26	50	20120601	3	800	15.76	-0.0397759288247865	0.0048632386104819
1	C	26	50	20120601	3	802	15.8	-0.0391462148808009	0.0080345771687645
1	C	26	50	20120601	3	804	15.84	-0.0396165398852393	0.0101816786255662
1	C	26	50	20120601	3	806	15.88	-0.0398168066678069	0.0127891914497341
1	C	26	50	20120601	3	808	15.92	-0.0411849522233857	0.0144046122466938
1	C	26	50	20120601	3	810	15.96	-0.0425930422410337	0.0155080240944642
1	C	26	50	20120601	3	812	16	-0.044547534881708	0.0166181322434524
1	C	26	50	20120601	3	814	16.04	-0.0470832339411786	0.0183086689937776
1	C	26	50	20120601	3	816	16.08	-0.0489467219391142	0.0187915027171752
1	C	26	50	20120601	3	818	16.12	-0.0500526864423647	0.0182410413012249
1	C	26	50	20120601	3	820	16.16	-0.0507595598783134	0.0175611793443175
1	C	26	50	20120601	3	822	16.2	-0.0514805259524112	0.0168109390494785
1	C	26	50	20120601	3	824	16.24	-0.0516188360388113	0.0169720179742328
1	C	26	50	20120601	3	826	16.28	-0.0511516505884814	0.017199777068453
1	C	26	50	20120601	3	828	16.32	-0.0507342454555469	0.0179488152817639
1	C	26	50	20120601	3	830	16.36	-0.0504147746118069	0.0177598763498309
1	C	26	50	20120601	3	832	16.4	-0.0501070417406345	0.0179662101085811
1	C	26	50	20120601	3	834	16.44	-0.0498840909725263	0.0182115054509747
1	C	26	50	20120601	3	836	16.48	-0.0496820988494126	0.0180077597030436
1	C	26	50	20120601	3	838	16.52	-0.0493459120013653	0.017725369538909
1	C	26	50	20120601	3	840	16.56	-0.0488322625644435	0.0175828238828896
1	C	26	50	20120601	3	842	16.6	-0.0489468704315383	0.0178943185621379
1	C	26	50	20120601	3	844	16.64	-0.0491778468616129	0.0178398359846475
1	C	26	50	20120601	3	846	16.68	-0.0492419955888021	0.0178925012977102
1	C	26	50	20120601	3	848	16.72	-0.0502068357206633	0.0186788818201356
1	C	26	50	20120601	3	850	16.76	-0.05027874848031	0.0186798010589511
1	C	26	50	20120601	3	852	16.8	-0.0505440761578146	0.0187308329553494
1	C	26	50	20120601	3	854	16.84	-0.0503303248489297	0.0184544178435157
1	C	26	50	20120601	3	856	16.88	-0.0509233965195143	0.0181075607541403
1	C	26	50	20120601	3	858	16.92	-0.0512887585933534	0.0177392288318202
1	C	26	50	20120601	3	860	16.96	-0.0509221237273082	0.0173351173063721
1	C	26	50	20120601	3	862	17	-0.0517862082139182	0.0165244900924199
1	C	26	50	20120601	3	864	17.04	-0.0533936033489114	0.0156875585062075
1	C	26	50	20120601	3	866	17.08	-0.0552544255542819	0.014751066285204
1	C	26	50	20120601	3	868	17.12	-0.056853335407901	0.0139668848648681
1	C	26	50	20120601	3	870	17.16	-0.0583955352976688	0.0131423983580046
1	C	26	50	20120601	3	872	17.2	-0.0601874145918737	0.0116613632048094
1	C	26	50	20120601	3	874	17.24	-0.0610237804926611	0.0105826010994312
1	C	26	50	20120601	3	876	17.28	-0.0616370542039842	0.0086811202541424
1	C	26	50	20120601	3	878	17.32	-0.0611145022926873	0.0081902467266427
1	C	26	50	20120601	3	880	17.36	-0.060195970583926	0.007878129793427
1	C	26	50	20120601	3	882	17.4	-0.0585458661993491	0.0077888929176413
1	C	26	50	20120601	3	884	17.44	-0.0571658058945073	0.0069458095024325
1	C	26	50	20120601	3	886	17.48	-0.0558251314373776	0.0056742900885029
1	C	26	50	20120601	3	888	17.52	-0.0540612535717078	0.0038111344307544
1	C	26	50	20120601	3	890	17.56	-0.0530278170110036	0.0017048754616341
1	C	26	50	20120601	3	892	17.6	-0.051281970368254	-0.00135647263683496
1	C	26	50	20120601	3	894	17.64	-0.0493005157460131	-0.00332138096039614
1	C	26	50	20120601	3	896	17.68	-0.0484471085717991	-0.00521183093989837
1	C	26	50	20120601	3	898	17.72	-0.0478450071476187	-0.00753234326371827
1	C	26	50	20120601	3	900	17.76	-0.0477047878729094	-0.0103049796634288
1	C	26	50	20120601	3	902	17.8	-0.0479324762564515	-0.0123987228425222
1	C	26	50	20120601	3	904	17.84	-0.0494415128381817	-0.0147312559816223
1	C	26	50	20120601	3	906	17.88	-0.0505510340885415	-0.0160720011494301
1	C	26	50	20120601	3	908	17.92	-0.0519150430694504	-0.018048081760134
1	C	26	50	20120601	3	910	17.96	-0.0536331004156993	-0.0205638969769176
1	C	26	50	20120601	3	912	18	-0.0550135142739317	-0.0225964047087602
1	C	26	50	20120601	3	914	18.04	-0.0555765834037905	-0.0239913142560069
1	C	26	50	20120601	3	916	18.08	-0.0565841398563032	-0.0262848151007855
1	C	26	50	20120601	3	918	18.12	-0.0568763163782895	-0.0285684871613056
1	C	26	50	20120601	3	920	18.16	-0.0567194093835442	-0.0302142781945173
1	C	26	50	20120601	3	922	18.2	-0.057637587538915	-0.0323476900640352
1	C	26	50	20120601	3	924	18.24	-0.0589241683272839	-0.0334501402465831
1	C	26	50	20120601	3	926	18.28	-0.0603928998224865	-0.034852262282998
1	C	26	50	20120601	3	928	18.32	-0.0632539245698454	-0.0350556969039453
1	C	26	50	20120601	3	930	18.36	-0.0659870337004876	-0.0347826122650511
1	C	26	50	20120601	3	932	18.4	-0.0689816309188126	-0.03408469787202
1	C	26	50	20120601	3	934	18.44	-0.0718467568855024	-0.0342236443545231
1	C	26	50	20120601	3	936	18.48	-0.0752261616141491	-0.0340566257328068
1	C	26	50	20120601	3	938	18.52	-0.0780897319459203	-0.0339516203758006
1	C	26	50	20120601	3	940	18.56	-0.0803632923794694	-0.0341597219015038
1	C	26	50	20120601	3	942	18.6	-0.0829938710268396	-0.0337804298240754
1	C	26	50	20120601	3	944	18.64	-0.0855301216295995	-0.0328334724227104
1	C	26	50	20120601	3	946	18.68	-0.0869883172337624	-0.03136127610428
1	C	26	50	20120601	3	948	18.72	-0.0887647108894593	-0.0295179901470829
1	C	26	50	20120601	3	950	18.76	-0.0901777930809825	-0.0273128069392745
1	C	26	50	20120601	3	952	18.8	-0.0912957289020384	-0.025190355224865
1	C	26	50	20120601	3	954	18.84	-0.092358651815518	-0.0234720857465817
1	C	26	50	20120601	3	956	18.88	-0.0924316252353365	-0.0225361592110031
1	C	26	50	20120601	3	958	18.92	-0.0927291050581817	-0.0210091621170308
1	C	26	50	20120601	3	960	18.96	-0.0919618942005942	-0.0196034338360319
1	C	26	50	20120601	3	962	19	-0.0912980623544163	-0.0183355913773645
1	C	26	50	20120601	3	964	19.04	-0.0906038249166474	-0.0155631671096883
1	C	26	50	20120601	3	966	19.08	-0.0898038043044129	-0.012863433419118
1	C	26	50	20120601	3	968	19.12	-0.090306274383124	-0.0105732559762110
1	C	26	50	20120601	3	970	19.16	-0.091841968890505	-0.00889034183698704
1	C	26	50	20120601	3	972	19.2	-0.0942886290640886	-0.00649473477300512
1	C	26	50	20120601	3	974	19.24	-0.0961634519837266	-0.00502621540983691
1	C	26	50	20120601	3	976	19.28	-0.0985098444157379	-0.00345410490322485
1	C	26	50	20120601	3	978	19.32	-0.101385435562789	-0.00249703587488886
1	C	26	50	20120601	3	980	19.36	-0.104041611475638	-0.00124050712472036
1	C	26	50	20120601	3	982	19.4	-0.10587570504468	-0.00059025172874122
1	C	26	50	20120601	3	984	19.44	-0.108402763259284	0.000592737916183899
1	C	26	50	20120601	3	986	19.48	-0.110231129263398	0.00039184887964879
1	C	26	50	20120601	3	988	19.52	-0.112810796222523	-0.00063402163849666
1	C	26	50	20120601	3	990	19.56	-0.115208453896170	-0.00163288067760078
1	C	26	50	20120601	3	992	19.6	-0.117200444409451	-0.00263237611280797
1	C	26	50	20120601	3	994	19.64	-0.119901380181549	-0.00334337198129104
1	C	26	50	20120601	3	996	19.68	-0.122232640528443	-0.00506878323806433
1	C	26	50	20120601	3	998	19.72	-0.124729434572813	-0.00609875497554066
1	C	26	50	20120601	3	1000	19.76	-0.126357547936495	-0.00707222888120017
1	C	26	50	20120601	3	1002	19.8	-0.128731517532972	-0.00779397277275729
1	C	26	50	20120601	3	1004	19.84	-0.131019715076892	-0.00923505639281547
1	C	26	50	20120601	3	1006	19.88	-0.133602634727210	-0.0100915041261886
1	C	26	50	20120601	3	1008	19.92	-0.136080407599166	-0.0106815847350888
1	C	26	50	20120601	3	1010	19.96	-0.137262265873241	-0.0110555028009802
1	C	26	50	20120601	3	1012	20	-0.139448781462026	-0.01245104874433
1	C	26	50	20120601	3	1014	20.04	-0.140683814166047	-0.0125243050068609
1	C	26	50	20120601	3	1016	20.08	-0.141722554027610	-0.0121611349640435
1	C	26	50	20120601	3	1018	20.12	-0.141195759475626	-0.0112345422379767
1	C	26	50	20120601	3	1020	20.16	-0.140609850796735	-0.0103433048509692
1	C	26	50	20120601	3	1022	20.2	-0.140105047265645	-0.00893524311759238
1	C	26	50	20120601	3	1024	20.24	-0.139575707129249	-0.00789395767161706
1	C	26	50	20120601	3	1026	20.28	-0.138461589684812	-0.0058791276093041
1	C	26	50	20120601	3	1028	20.32	-0.137846972470604	-0.00442050774107249
1	C	26	50	20120601	3	1030	20.36	-0.136472356887978	-0.00167608490193128
1	C	26	50	20120601	3	1032	20.4	-0.134728772986928	-0.00044982032199755
1	C	26	50	20120601	3	1034	20.44	-0.132601159393016	0.0021244019149121
1	C	26	50	20120601	3	1036	20.48	-0.130268272700525	0.0042911185138239
1	C	26	50	20120601	3	1038	20.52	-0.127919476105458	0.0068371979008423
1	C	26	50	20120601	3	1040	20.56	-0.125174416870213	0.008970468349004
1	C	26	50	20120601	3	1042	20.6	-0.122898876537677	0.0100712214752771
1	C	26	50	20120601	3	1044	20.64	-0.121112866229756	0.011122406416189
1	C	26	50	20120601	3	1046	20.68	-0.119185646697632	0.012126568756152
1	C	26	50	20120601	3	1048	20.72	-0.116424394717099	0.0125317409417719
1	C	26	50	20120601	3	1050	20.76	-0.113932762552232	0.0123643687666651
1	C	26	50	20120601	3	1052	20.8	-0.111472738060484	0.0119290738321666
1	C	26	50	20120601	3	1054	20.84	-0.110072737344412	0.0117301646946189
1	C	26	50	20120601	3	1056	20.88	-0.108441724842927	0.0098382297908761
1	C	26	50	20120601	3	1058	20.92	-0.106110959470781	0.0088328653693851
1	C	26	50	20120601	3	1060	20.96	-0.102827721264375	0.0067364351845232
1	C	26	50	20120601	3	1062	21	-0.101289339751226	0.0053619610232528
1	C	26	50	20120601	3	1064	21.04	-0.0985231380232242	0.0037196348132689
1	C	26	50	20120601	3	1066	21.08	-0.095207302194206	0.001474217229611
1	C	26	50	20120601	3	1068	21.12	-0.0932711731166393	3.73055395618601e-05
1	C	26	50	20120601	3	1070	21.16	-0.0922301705133764	-0.00166894312344129
1	C	26	50	20120601	3	1072	21.2	-0.0909795107494918	-0.00377053518780583
1	C	26	50	20120601	3	1074	21.24	-0.0906438471604625	-0.00601708414231361
1	C	26	50	20120601	3	1076	21.28	-0.0907331547469264	-0.00795250611309931
1	C	26	50	20120601	3	1078	21.32	-0.0897146381393053	-0.0106960804241031
1	C	26	50	20120601	3	1080	21.36	-0.0884885856914059	-0.0132902430722422
1	C	26	50	20120601	3	1082	21.4	-0.087480958528215	-0.0172080389040844
1	C	26	50	20120601	3	1084	21.44	-0.0864169749545637	-0.0189068629458851
1	C	26	50	20120601	3	1086	21.48	-0.0849044028389275	-0.0221327547923362
1	C	26	50	20120601	3	1088	21.52	-0.0831888203664127	-0.0237807378565696
1	C	26	50	20120601	3	1090	21.56	-0.0810885010942543	-0.0258657836222544
1	C	26	50	20120601	3	1092	21.6	-0.079711764191284	-0.028513332832373
1	C	26	50	20120601	3	1094	21.64	-0.0782837620466779	-0.031571074686258
1	C	26	50	20120601	3	1096	21.68	-0.0781810901420496	-0.0337756922086414
1	C	26	50	20120601	3	1098	21.72	-0.0786844794595763	-0.0359735922166036
1	C	26	50	20120601	3	1100	21.76	-0.0798929956593023	-0.0381112467268086
1	C	26	50	20120601	3	1102	21.8	-0.0817453325832985	-0.0400318901658675
1	C	26	50	20120601	3	1104	21.84	-0.0829765469107005	-0.042411163063204
1	C	26	50	20120601	3	1106	21.88	-0.0840696632837368	-0.0450269631788474
1	C	26	50	20120601	3	1108	21.92	-0.0848141760136481	-0.0476093878544188
1	C	26	50	20120601	3	1110	21.96	-0.0844406822118254	-0.0497399005861339
1	C	26	50	20120601	3	1112	22	-0.0834182058062297	-0.0506971817465042
1	C	26	50	20120601	3	1114	22.04	-0.0824132656488073	-0.0514064098480343
1	C	26	50	20120601	3	1116	22.08	-0.0801752726863519	-0.0519952883754065
1	C	26	50	20120601	3	1118	22.12	-0.077140228960143	-0.0529862278185613
1	C	26	50	20120601	3	1120	22.16	-0.0744414852190664	-0.0540228463597808
1	C	26	50	20120601	3	1122	22.2	-0.0717114166475833	-0.0551247308569038
1	C	26	50	20120601	3	1124	22.24	-0.0693109800442859	-0.0567373090846032
1	C	26	50	20120601	3	1126	22.28	-0.0663581586945934	-0.0588048327442501
1	C	26	50	20120601	3	1128	22.32	-0.0651079302658452	-0.0609834923766962
1	C	26	50	20120601	3	1130	22.36	-0.0634393173612708	-0.0638669147313492
1	C	26	50	20120601	3	1132	22.4	-0.0622379959730434	-0.0661970613850627
1	C	26	50	20120601	3	1134	22.44	-0.062255786779658	-0.067285892691005
1	C	26	50	20120601	3	1136	22.48	-0.0622849902897211	-0.0699287042856897
1	C	26	50	20120601	3	1138	22.52	-0.0611641553308623	-0.072097471494267
1	C	26	50	20120601	3	1140	22.56	-0.0599523510846038	-0.0750292422750836
1	C	26	50	20120601	3	1142	22.6	-0.0590552659245159	-0.0776426170144675
1	C	26	50	20120601	3	1144	22.64	-0.0576993886715907	-0.079658932001021
1	C	26	50	20120601	3	1146	22.68	-0.0562481934245615	-0.082051003531097
1	C	26	50	20120601	3	1148	22.72	-0.0540906692138051	-0.0833792329088777
1	C	26	50	20120601	3	1150	22.76	-0.0522524037147545	-0.0841574039215735
1	C	26	50	20120601	3	1152	22.8	-0.050017946286205	-0.0849530404717646
1	C	26	50	20120601	3	1154	22.84	-0.0479478204736032	-0.0847392113811338
1	C	26	50	20120601	3	1156	22.88	-0.0457259495457589	-0.0842394283081912
1	C	26	50	20120601	3	1158	22.92	-0.043515675169126	-0.0841448174208684
1	C	26	50	20120601	3	1160	22.96	-0.0407935969042702	-0.0843767484450976
1	C	26	50	20120601	3	1162	23	-0.0384380827947816	-0.0848234985094513
1	C	26	50	20120601	3	1164	23.04	-0.0362787908170722	-0.0840345794736814
1	C	26	50	20120601	3	1166	23.08	-0.0349326009270493	-0.0829228661923
1	C	26	50	20120601	3	1168	23.12	-0.0337263474690232	-0.0816683880517969
1	C	26	50	20120601	3	1170	23.16	-0.0336114426170803	-0.0827609387394082
1	C	26	50	20120601	3	1172	23.2	-0.0292109756964002	-0.0805031467870796
1	C	26	50	20120601	3	1174	23.24	-0.0268821902232404	-0.0813125012088257
1	C	26	50	20120601	3	1176	23.28	-0.0245426567270066	-0.0820412454575166
1	C	26	50	20120601	3	1178	23.32	-0.0233921232833380	-0.0836337206394268
1	C	26	50	20120601	3	1180	23.36	-0.0237173216920057	-0.086505069145791
1	C	26	50	20120601	3	1182	23.4	-0.0241313327123904	-0.088197529226561
1	C	26	50	20120601	3	1184	23.44	-0.0248737948326363	-0.0914295729020085
1	C	26	50	20120601	3	1186	23.48	-0.025956446025311	-0.0948313929156188
1	C	26	50	20120601	3	1188	23.52	-0.0275371125239754	-0.0966118877906466
1	C	26	50	20120601	3	1190	23.56	-0.0282548966175579	-0.0999511995648
1	C	26	50	20120601	3	1192	23.6	-0.0283876912710647	-0.101736644187296
1	C	26	50	20120601	3	1194	23.64	-0.0286626850982682	-0.105473915657901
1	C	26	50	20120601	3	1196	23.68	-0.0295550538561256	-0.107266007084140
1	C	26	50	20120601	3	1198	23.72	-0.0311259622812096	-0.108809196923402
1	C	26	50	20120601	3	1200	23.76	-0.032712568476836	-0.110860513695624
1	C	26	50	20120601	3	1202	23.8	-0.0342766886768207	-0.112618805417723
1	C	26	50	20120601	3	1204	23.84	-0.0366667803079093	-0.114965622113803
1	C	26	50	20120601	3	1206	23.88	-0.0381715035382743	-0.117346874910127
1	C	26	50	20120601	3	1208	23.92	-0.0403597161833341	-0.118919338970129
1	C	26	50	20120601	3	1210	23.96	-0.0423829608163432	-0.12071022831484
1	C	26	50	20120601	3	1212	24	-0.0434482171822008	-0.123131008380233
1	C	26	50	20120601	3	1214	24.04	-0.0452674615088375	-0.1257241103682
1	C	26	50	20120601	3	1216	24.08	-0.0448871794819154	-0.12576356692659
1	C	26	50	20120601	3	1218	24.12	-0.0447519806653525	-0.125381163579324
1	C	26	50	20120601	3	1220	24.16	-0.0433251806022743	-0.125617195822884
1	C	26	50	20120601	3	1222	24.2	-0.0420706317510931	-0.125166203117844
1	C	26	50	20120601	3	1224	24.24	-0.0390773073249742	-0.125126039452672
1	C	26	50	20120601	3	1226	24.28	-0.0366716593446995	-0.125341070624831
1	C	26	50	20120601	3	1228	24.32	-0.0338681930893292	-0.125580567691619
1	C	26	50	20120601	3	1230	24.36	-0.0303497711675012	-0.126455258779947
1	C	26	50	20120601	3	1232	24.4	-0.0274413702658028	-0.126837732837891
1	C	26	50	20120601	3	1234	24.44	-0.0237458180952875	-0.12728540214106
1	C	26	50	20120601	3	1236	24.48	-0.0205706258050474	-0.126746303931083
1	C	26	50	20120601	3	1238	24.52	-0.0183541288887401	-0.127091937725727
1	C	26	50	20120601	3	1240	24.56	-0.0150469197624525	-0.126669158581256
1	C	26	50	20120601	3	1242	24.6	-0.0111676612501849	-0.126739515705984
1	C	26	50	20120601	3	1244	24.64	-0.00883647161396912	-0.126165486421017
1	C	26	50	20120601	3	1246	24.68	-0.00604990521066918	-0.12535952611182
1	C	26	50	20120601	3	1248	24.72	-0.00294980766059112	-0.123545090111295
1	C	26	50	20120601	3	1250	24.76	-0.000270226513284700	-0.122282409532131
1	C	26	50	20120601	3	1252	24.8	0.00193849222842963	-0.121108329432648
1	C	26	50	20120601	3	1254	24.84	0.00432610898578413	-0.118864679615944
1	C	26	50	20120601	3	1256	24.88	0.00640139667788853	-0.116718398403008
1	C	26	50	20120601	3	1258	24.92	0.00854067753369033	-0.115072253816406
1	C	26	50	20120601	3	1260	24.96	0.0101462341910524	-0.113268141574886
1	C	26	50	20120601	3	1262	25	0.0110414313760346	-0.111174822659862
1	C	26	50	20120601	3	1264	25.04	0.0110074195398595	-0.107523393952492
1	C	26	50	20120601	3	1266	25.08	0.0111112228153377	-0.104800891423568
1	C	26	50	20120601	3	1268	25.12	0.0115796810578738	-0.102013971466877
1	C	26	50	20120601	3	1270	25.16	0.0134119361492844	-0.100145936772339
1	C	26	50	20120601	3	1272	25.2	0.0152134320957133	-0.0988395569940966
1	C	26	50	20120601	3	1274	25.24	0.0177276916775784	-0.0984657096388833
1	C	26	50	20120601	3	1276	25.28	0.0202469717175898	-0.0988864381736893
1	C	26	50	20120601	3	1278	25.32	0.0223067030605081	-0.09763181861183
1	C	26	50	20120601	3	1280	25.36	0.0243946479639957	-0.0968607893776242
1	C	26	50	20120601	3	1282	25.4	0.026600962542654	-0.0964253530217695
1	C	26	50	20120601	3	1284	25.44	0.0286970391741253	-0.095049676778971
1	C	26	50	20120601	3	1286	25.48	0.0289940240222236	-0.0931771166010329
1	C	26	50	20120601	3	1288	25.52	0.0290435922075848	-0.0916185825446196
1	C	26	50	20120601	3	1290	25.56	0.0298476433284720	-0.0902287641661975
1	C	26	50	20120601	3	1292	25.6	0.0322351893751484	-0.0882677449299328
1	C	26	50	20120601	3	1294	25.64	0.0345885114536153	-0.0856601472529512
1	C	26	50	20120601	3	1296	25.68	0.0362673950841866	-0.0835031180169416
1	C	26	50	20120601	3	1298	25.72	0.0373762092277652	-0.0816376996174934
1	C	26	50	20120601	3	1300	25.76	0.0381801896379743	-0.0800690539341092
1	C	26	50	20120601	3	1302	25.8	0.0370768909272889	-0.0783845134492885
1	C	26	50	20120601	3	1304	25.84	0.0357082857523024	-0.0778719317436063
1	C	26	50	20120601	3	1306	25.88	0.034056767154163	-0.0756125841563591
1	C	26	50	20120601	3	1308	25.92	0.0338065220643011	-0.0741734097246101
1	C	26	50	20120601	3	1310	25.96	0.0342189067390891	-0.0716552610554486
1	C	26	50	20120601	3	1312	26	0.0357321152508283	-0.0689630226967589
1	C	26	50	20120601	3	1314	26.04	0.0375106585111400	-0.0670020458869011
1	C	26	50	20120601	3	1316	26.08	0.0396211530498797	-0.0645010869835902
1	C	26	50	20120601	3	1318	26.12	0.040158271360869	-0.0628143544677478
1	C	26	50	20120601	3	1320	26.16	0.0405929369703322	-0.0611906180950414
1	C	26	50	20120601	3	1322	26.2	0.0400191481016705	-0.0595077463822242
1	C	26	50	20120601	3	1324	26.24	0.0394009522200436	-0.056907757881315
1	C	26	50	20120601	3	1326	26.28	0.0375483526058781	-0.05526908847405
1	C	26	50	20120601	3	1328	26.32	0.0358123792951142	-0.0537474208438874
1	C	26	50	20120601	3	1330	26.36	0.0333107440441671	-0.0525124210203323
1	C	26	50	20120601	3	1332	26.4	0.0309498743079178	-0.0509168868944867
1	C	26	50	20120601	3	1334	26.44	0.0294443449758223	-0.0487420668518625
1	C	26	50	20120601	3	1336	26.48	0.0278360949487306	-0.0459385362497751
1	C	26	50	20120601	3	1338	26.52	0.0267133437304947	-0.0453162893533987
1	C	26	50	20120601	3	1340	26.56	0.0260269049734155	-0.0455952931831583
1	C	26	50	20120601	3	1342	26.6	0.0257816520574288	-0.0444915277819974
1	C	26	50	20120601	3	1344	26.64	0.0250524715238539	-0.0422362934348963
1	C	26	50	20120601	3	1346	26.68	0.0247904792690361	-0.0404630909521029
1	C	26	50	20120601	3	1348	26.72	0.0252622609134438	-0.0391852075771426
1	C	26	50	20120601	3	1350	26.76	0.0242509497239230	-0.0365065527397195
1	C	26	50	20120601	3	1352	26.8	0.0224915124888390	-0.0358270372651349
1	C	26	50	20120601	3	1354	26.84	0.0202287637179742	-0.0348561867256335
1	C	26	50	20120601	3	1356	26.88	0.0183632533946444	-0.0335583841526472
1	C	26	50	20120601	3	1358	26.92	0.0167270931557925	-0.0312722230762573
1	C	26	50	20120601	3	1360	26.96	0.0167786058848020	-0.0281507355460484
1	C	26	50	20120601	3	1362	27	0.0172895753870230	-0.0253937120640664
1	C	26	50	20120601	3	1364	27.04	0.0163104516981818	-0.0255489149314691
1	C	26	50	20120601	3	1366	27.08	0.0160110485448918	-0.0253759707549264
1	C	26	50	20120601	3	1368	27.12	0.0165043686618544	-0.0260208097129617
1	C	26	50	20120601	3	1370	27.16	0.0147850738787383	-0.0247720944927253
1	C	26	50	20120601	3	1372	27.2	0.0137423105795904	-0.0239937749876055
1	C	26	50	20120601	3	1374	27.24	0.0127792523568177	-0.024041412771454
1	C	26	50	20120601	3	1376	27.28	0.0114565596251336	-0.0229163846693828
1	C	26	50	20120601	3	1378	27.32	0.0106890588537659	-0.0213210174207375
1	C	26	50	20120601	3	1380	27.36	0.00981376672467413	-0.0203946014713659
1	C	26	50	20120601	3	1382	27.4	0.00938992692003093	-0.0194414215303265
1	C	26	50	20120601	3	1384	27.44	0.00846735763154903	-0.0194420649974974
1	C	26	50	20120601	3	1386	27.48	0.00717297038431583	-0.0197046420296232
1	C	26	50	20120601	3	1388	27.52	0.00658750718269683	-0.0188732046631006
1	C	26	50	20120601	3	1390	27.56	0.00607585885796583	-0.0171608607396436
1	C	26	50	20120601	3	1392	27.6	0.00537373010851883	-0.0169168806158630
1	C	26	50	20120601	3	1394	27.64	0.00443342658196483	-0.0164340610346010
1	C	26	50	20120601	3	1396	27.68	0.00388376419667723	-0.0164654141492789
1	C	26	50	20120601	3	1398	27.72	0.00292828615859893	-0.0157669694261618
1	C	26	50	20120601	3	1400	27.76	0.00200225911795703	-0.0144899345793389
1	C	26	50	20120601	3	1402	27.8	0.00073906235084193	-0.0126002694883638
1	C	26	50	20120601	3	1404	27.84	4.44501464789502e-05	-0.012554258050112
1	C	26	50	20120601	3	1406	27.88	-0.000409554833449691	-0.0126489537902485
1	C	26	50	20120601	3	1408	27.92	-0.00126608741963658	-0.0126741126495231
1	C	26	50	20120601	3	1410	27.96	-0.00268997420277630	-0.0135473046714748
1	C	26	50	20120601	3	1412	28	-0.00487955156392388	-0.0148828950308477
1	C	26	50	20120601	3	1414	28.04	-0.00752328946849196	-0.0149367553543707
1	C	26	50	20120601	3	1416	28.08	-0.0108186262719234	-0.0148129480280528
1	C	26	50	20120601	3	1418	28.12	-0.013216651641097	-0.0142943700568662
1	C	26	50	20120601	3	1420	28.16	-0.0141587512188753	-0.0129666002984931
1	C	26	50	20120601	3	1422	28.2	-0.0128299066581948	-0.0119730799155870
1	C	26	50	20120601	3	1424	28.24	-0.0118944750973632	-0.0111951068927899
1	C	26	50	20120601	3	1426	28.28	-0.0101950408224103	-0.0108540714135440
1	C	26	50	20120601	3	1428	28.32	-0.00862677556247434	-0.00969015243850748
1	C	26	50	20120601	3	1430	28.36	-0.00734761585977397	-0.0068143753223727
1	C	26	50	20120601	3	1432	28.4	-0.0064012877834442	-0.00457773293386934
1	C	26	50	20120601	3	1434	28.44	-0.00639209539528878	-0.00086597387592929
1	C	26	50	20120601	3	1436	28.48	-0.00604561307250737	0.0028765019005855
1	C	26	50	20120601	3	1438	28.52	-0.00646115851460727	0.006519424113377
1	C	26	50	20120601	3	1440	28.56	-0.00605445897834001	0.0061309679320644
1	C	26	50	20120601	3	1442	28.6	-0.00631149229330132	0.0057487767168331
1	C	26	50	20120601	3	1444	28.64	-0.0060080869156298	0.0043405877042357
1	C	26	50	20120601	3	1446	28.68	-0.00536573697346432	0.0034675795300471
1	C	26	50	20120601	3	1448	28.72	-0.00413983301798901	0.0029407213384529
1	C	26	50	20120601	3	1450	28.76	-0.000660082766024081	0.0023837262558444
1	C	26	50	20120601	3	1452	28.8	0.00254573431890923	0.0025833354291056
1	C	26	50	20120601	3	1454	28.84	0.00669599857613423	0.001514359681579
1	C	26	50	20120601	3	1456	28.88	0.00992038428514143	0.0013376041994858
1	C	26	50	20120601	3	1458	28.92	0.0109552492015436	0.0023867243885966
1	C	26	50	20120601	3	1460	28.96	0.0101835128605566	0.0028935785293512
1	C	26	50	20120601	3	1462	29	0.00882168176853383	0.0033880724435705
1	C	26	50	20120601	3	1464	29.04	0.00838529081852453	0.0045216706798297
1	C	26	50	20120601	3	1466	29.08	0.00680000196283153	0.0058074291030121
1	C	26	50	20120601	3	1468	29.12	0.00457687733466413	0.0072039459039725
1	C	26	50	20120601	3	1470	29.16	0.00196552492067433	0.0084907458954436
1	C	26	50	20120601	3	1472	29.2	-0.00036536065962553	0.0084576320848806
1	C	26	50	20120601	3	1474	29.24	-0.00307365741331593	0.0086849739860999
1	C	26	50	20120601	3	1476	29.28	-0.00667703821490352	0.009058715275296
1	C	26	50	20120601	3	1478	29.32	-0.0103016675752658	0.0102197846100044
1	C	26	50	20120601	3	1480	29.36	-0.0133457622682739	0.0106525339600905
1	C	26	50	20120601	3	1482	29.4	-0.0158720780207581	0.0096759134292547
1	C	26	50	20120601	3	1484	29.44	-0.0168690490847564	0.0075972104113972
1	C	26	50	20120601	3	1486	29.48	-0.0172448834100249	0.00648315660657
1	C	26	50	20120601	3	1488	29.52	-0.0177707162967865	0.0044558531806369
1	C	26	50	20120601	3	1490	29.56	-0.0188624738934321	0.00114477024055920
1	C	26	50	20120601	3	1492	29.6	-0.0203614636191724	-0.00158515096987069
1	C	26	50	20120601	3	1494	29.64	-0.0219175864414619	-0.00400054995265801
1	C	26	50	20120601	3	1496	29.68	-0.0246145412023820	-0.0066081264164362
1	C	26	50	20120601	3	1498	29.72	-0.0273414560776211	-0.00843517720193725
1	C	26	50	20120601	3	1500	29.76	-0.0298632817020448	-0.0100762306197150
1	C	26	50	20120601	3	1502	29.8	-0.0306408870293156	-0.0120045815226888
1	C	26	50	20120601	3	1504	29.84	-0.0290762011439061	-0.0119381134852573
1	C	26	50	20120601	3	1506	29.88	-0.0275813066977996	-0.0119999853286111
1	C	26	50	20120601	3	1508	29.92	-0.0247500582169965	-0.0127209443316411
1	C	26	50	20120601	3	1510	29.96	-0.0221635464642298	-0.0148786665322962
1	C	26	50	20120601	3	1512	30	-0.0196071079628670	-0.0171153513472065
1	C	26	50	20120601	3	1514	30.04	-0.0164966145288919	-0.0192271271634337
1	C	26	50	20120601	3	1516	30.08	-0.0136006247654169	-0.0210302126859067
1	C	26	50	20120601	3	1518	30.12	-0.0102734115882896	-0.0229681024593588
1	C	26	50	20120601	3	1520	30.16	-0.00743664060352536	-0.0244574673304364
1	C	26	50	20120601	3	1522	30.2	-0.00528575612544431	-0.0250234285270303
1	C	26	50	20120601	3	1524	30.24	-0.00369478708097801	-0.0246041354189901
1	C	26	50	20120601	3	1526	30.28	-0.0008252275547702	-0.02156515310801
1	C	26	50	20120601	3	1528	30.32	0.00023006426232686	-0.0189979255713798
1	C	26	50	20120601	3	1530	30.36	0.00186466320940593	-0.0157327383868846
1	C	26	50	20120601	3	1532	30.4	0.00360369334278483	-0.013552332200689
1	C	26	50	20120601	3	1534	30.44	0.00497417235074153	-0.0117393457690658
1	C	26	50	20120601	3	1536	30.48	0.00606619977933483	-0.0110847345953145
1	C	26	50	20120601	3	1538	30.52	0.00801586288069363	-0.00795957718091118
1	C	26	50	20120601	3	1540	30.56	0.0104132377116285	-0.00584249947803866
1	C	26	50	20120601	3	1542	30.6	0.0126747773298974	-0.00409813775952957
1	C	26	50	20120601	3	1544	30.64	0.0131032345418218	-0.00194791796182283
1	C	26	50	20120601	3	1546	30.68	0.0124414320921058	0.000497914896826799
1	C	26	50	20120601	3	1548	30.72	0.0104714184575845	0.0026473922324132
1	C	26	50	20120601	3	1550	30.76	0.00837266896248033	0.0048423082497588
1	C	26	50	20120601	3	1552	30.8	0.00598946313722693	0.005957247352276
1	C	26	50	20120601	3	1554	30.84	0.00306117273598733	0.0082228372781876
1	C	26	50	20120601	3	1556	30.88	0.000272895134276890	0.0094966335759527
1	C	26	50	20120601	3	1558	30.92	-0.00188793833621546	0.0105654113335805
1	C	26	50	20120601	3	1560	30.96	-0.00377768828000432	0.0108706764020866
1	C	26	50	20120601	3	1562	31	-0.00624400602210488	0.0108195525818068
1	C	26	50	20120601	3	1564	31.04	-0.00875055814005495	0.0111595295222013
1	C	26	50	20120601	3	1566	31.08	-0.0123872790263755	0.0123338217537178
1	C	26	50	20120601	3	1568	31.12	-0.0157326012081690	0.0133715716657872
1	C	26	50	20120601	3	1570	31.16	-0.0187013041761671	0.013848458621155
1	C	26	50	20120601	3	1572	31.2	-0.0212964355605964	0.0146747341081749
1	C	26	50	20120601	3	1574	31.24	-0.0235552386756221	0.0153765870859772
1	C	26	50	20120601	3	1576	31.28	-0.0243632213102127	0.0164514883883302
1	C	26	50	20120601	3	1578	31.32	-0.0245184453908188	0.0167547523446454
1	C	26	50	20120601	3	1580	31.36	-0.0248993284585049	0.0178237210211042
1	C	26	50	20120601	3	1582	31.4	-0.0240781512113774	0.0178692021292701
1	C	26	50	20120601	3	1584	31.44	-0.0229044953759639	0.0176167650083865
1	C	26	50	20120601	3	1586	31.48	-0.0207780909346476	0.0175340264439199
1	C	26	50	20120601	3	1588	31.52	-0.0179794330053893	0.0178068989507798
1	C	26	50	20120601	3	1590	31.56	-0.0146194030025471	0.0187199152266478
1	C	26	50	20120601	3	1592	31.6	-0.0116776973714548	0.0191332898509295
1	C	26	50	20120601	3	1594	31.64	-0.0108550493422223	0.0189915856519797
1	C	26	50	20120601	3	1596	31.68	-0.00912129422543106	0.018533451168449
1	C	26	50	20120601	3	1598	31.72	-0.00708928146833527	0.0189874844326488
1	C	26	50	20120601	3	1600	31.76	-0.00488190622950524	0.0188744180583371
1	C	26	50	20120601	3	1602	31.8	-0.00173704882017806	0.0189222891874234
1	C	26	50	20120601	3	1604	31.84	0.00113741095602337	0.018951209854774
1	C	26	50	20120601	3	1606	31.88	0.00400034489169143	0.0190653368892575
1	C	26	50	20120601	3	1608	31.92	0.00762529245010523	0.0181408301281951
1	C	26	50	20120601	3	1610	31.96	0.0103457585114998	0.0171909594468916
1	C	26	50	20120601	3	1612	32	0.0125429514126808	0.0151704018196511
1	C	26	50	20120601	3	1614	32.04	0.0147177834761203	0.0131399609609298
1	C	26	50	20120601	3	1616	32.08	0.0152628659307861	0.010898246495485
1	C	26	50	20120601	3	1618	32.12	0.0162229260208065	0.008337720916927
1	C	26	50	20120601	3	1620	32.16	0.0172676126503993	0.005005119586127
1	C	26	50	20120601	3	1622	32.2	0.0176205508580930	0.0034393518273422
1	C	26	50	20120601	3	1624	32.24	0.0176540818616568	0.0011727776087912
1	C	26	50	20120601	3	1626	32.28	0.0188447789704969	-0.000726016230729041
1	C	26	50	20120601	3	1628	32.32	0.0199839279949884	-0.00363547779259921
1	C	26	50	20120601	3	1630	32.36	0.0194054439372997	-0.00750964513604219
1	C	26	50	20120601	3	1632	32.4	0.0194567091789357	-0.0103351731229855
1	C	26	50	20120601	3	1634	32.44	0.0200648210107561	-0.0132040467556156
1	C	26	50	20120601	3	1636	32.48	0.0197756143372508	-0.0163600057414074
1	C	26	50	20120601	3	1638	32.52	0.0192881349223008	-0.0196450824254438
1	C	26	50	20120601	3	1640	32.56	0.0191528795371955	-0.022841544487662
1	C	26	50	20120601	3	1642	32.6	0.0191877964700505	-0.0256238823924105
1	C	26	50	20120601	3	1644	32.64	0.0189188413347583	-0.0279908233474831
1	C	26	50	20120601	3	1646	32.68	0.0187022050302062	-0.0302027735671874
1	C	26	50	20120601	3	1648	32.72	0.0181730699547765	-0.0322724114761101
1	C	26	50	20120601	3	1650	32.76	0.0176868166629851	-0.0345996879833988
1	C	26	50	20120601	3	1652	32.8	0.0168465659175418	-0.0365165795138767
1	C	26	50	20120601	3	1654	32.84	0.0150567867304771	-0.0373527544958333
1	C	26	50	20120601	3	1656	32.88	0.0129013484847252	-0.0383824787459362
1	C	26	50	20120601	3	1658	32.92	0.0105917821738781	-0.0384650829601144
1	C	26	50	20120601	3	1660	32.96	0.00767971845905313	-0.0381709831076833
1	C	26	50	20120601	3	1662	33	0.00545823643993843	-0.0368408091862542
1	C	26	50	20120601	3	1664	33.04	0.00281671885066333	-0.0351822690177777
1	C	26	50	20120601	3	1666	33.08	0.000295671043698899	-0.033015623129544
1	C	26	50	20120601	3	1668	33.12	-0.00127031591818807	-0.0305499700678178
1	C	26	50	20120601	3	1670	33.16	-0.00367819835589138	-0.0286758966813678
1	C	26	50	20120601	3	1672	33.2	-0.00532695923758405	-0.0276455713905009
1	C	26	50	20120601	3	1674	33.24	-0.00836073017158681	-0.0277691736558523
1	C	26	50	20120601	3	1676	33.28	-0.0101864091699324	-0.0268412374269012
1	C	26	50	20120601	3	1678	33.32	-0.0113516999321243	-0.0246745420411928
1	C	26	50	20120601	3	1680	33.36	-0.0114082755456871	-0.0235324160971525
1	C	26	50	20120601	3	1682	33.4	-0.0119439230745715	-0.0194303058117262
1	C	26	50	20120601	3	1684	33.44	-0.0119558307527667	-0.0183964025605465
1	C	26	50	20120601	3	1686	33.48	-0.0117361609601233	-0.0146929025098107
1	C	26	50	20120601	3	1688	33.52	-0.0110318854344886	-0.0121594633636128
1	C	26	50	20120601	3	1690	33.56	-0.0106145807107171	-0.0117612052680994
1	C	26	50	20120601	3	1692	33.6	-0.00981407148769686	-0.0103552302068339
1	C	26	50	20120601	3	1694	33.64	-0.0104208454734873	-0.0075952071778861
1	C	26	50	20120601	3	1696	33.68	-0.0112260428144668	-0.00713471166481295
1	C	26	50	20120601	3	1698	33.72	-0.0131795653046373	-0.00567874910386504
1	C	26	50	20120601	3	1700	33.76	-0.0145716591526814	-0.00675117411827024
1	C	26	50	20120601	3	1702	33.8	-0.016714928090729	-0.00693807658267347
1	C	26	50	20120601	3	1704	33.84	-0.0184346117825747	-0.00815844389205209
1	C	26	50	20120601	3	1706	33.88	-0.0207454650277636	-0.00926472659335406
1	C	26	50	20120601	3	1708	33.92	-0.0232605943509695	-0.0117092300912550
1	C	26	50	20120601	3	1710	33.96	-0.0252707645795944	-0.0138161183854107
1	C	26	50	20120601	3	1712	34	-0.0263612646575403	-0.0153771273155581
1	C	26	50	20120601	3	1714	34.04	-0.0282926914750123	-0.0167706580045815
1	C	26	50	20120601	3	1716	34.08	-0.0293170346425104	-0.0180291383694660
1	C	26	50	20120601	3	1718	34.12	-0.0302160007066363	-0.0192944847411959
1	C	26	50	20120601	3	1720	34.16	-0.0314259028356533	-0.021799155955108
1	C	26	50	20120601	3	1722	34.2	-0.0320625959235693	-0.0243271899770706
1	C	26	50	20120601	3	1724	34.24	-0.032629879409844	-0.0265968188969163
1	C	26	50	20120601	3	1726	34.28	-0.0333372973180143	-0.0288798969877401
1	C	26	50	20120601	3	1728	34.32	-0.0346739766218303	-0.031261185139403
1	C	26	50	20120601	3	1730	34.36	-0.0354789611236687	-0.0340061595218336
1	C	26	50	20120601	3	1732	34.4	-0.0355363074836229	-0.0334423832851935
1	C	26	50	20120601	3	1734	34.44	-0.0354489090854683	-0.0322261596215527
1	C	26	50	20120601	3	1736	34.48	-0.0357238392730614	-0.0316969538354448
1	C	26	50	20120601	3	1738	34.52	-0.0353219127075672	-0.0316535445501478
1	C	26	50	20120601	3	1740	34.56	-0.0351304281912218	-0.0313332251782703
1	C	26	50	20120601	3	1742	34.6	-0.034723261964479	-0.0304871153460381
1	C	26	50	20120601	3	1744	34.64	-0.0353637097894031	-0.0296348183294705
1	C	26	50	20120601	3	1746	34.68	-0.0351227065851713	-0.027628919025804
1	C	26	50	20120601	3	1748	34.72	-0.0356068979535888	-0.0263444242024395
1	C	26	50	20120601	3	1750	34.76	-0.036286766981564	-0.0240171377956559
1	C	26	50	20120601	3	1752	34.8	-0.0371640177964397	-0.0216969648830909
1	C	26	50	20120601	3	1754	34.84	-0.0381847971457606	-0.0182744266407918
1	C	26	50	20120601	3	1756	34.88	-0.0392515384358586	-0.0149517318759962
1	C	26	50	20120601	3	1758	34.92	-0.0400909448958051	-0.0123916517747103
1	C	26	50	20120601	3	1760	34.96	-0.0411688584730459	-0.0107179300236418
1	C	26	50	20120601	3	1762	35	-0.0411435440502794	-0.00816711302118944
1	C	26	50	20120601	3	1764	35.04	-0.0404688934703494	-0.0050981988801617
1	C	26	50	20120601	3	1766	35.08	-0.0401716964902166	-0.00364827642533868
1	C	26	50	20120601	3	1768	35.12	-0.0391238349511763	-0.00154555299012425
1	C	26	50	20120601	3	1770	35.16	-0.0377888173482961	-0.000745390956533551
1	C	26	50	20120601	3	1772	35.2	-0.0360904175705641	0.0012064358915757
1	C	26	50	20120601	3	1774	35.24	-0.0339437403778311	0.003536253740636
1	C	26	50	20120601	3	1776	35.28	-0.0326428972456857	0.0047935390950604
1	C	26	50	20120601	3	1778	35.32	-0.0313002641027721	0.0060895031904156
1	C	26	50	20120601	3	1780	35.36	-0.0303164169406326	0.0081624362169387
1	C	26	50	20120601	3	1782	35.4	-0.0281869026436925	0.0101327100667555
1	C	26	50	20120601	3	1784	35.44	-0.0264367624485676	0.011764622008066
1	C	26	50	20120601	3	1786	35.48	-0.0242856021988419	0.0138075949202702
1	C	26	50	20120601	3	1788	35.52	-0.0222180219706524	0.0162602655014939
1	C	26	50	20120601	3	1790	35.56	-0.0202281032802407	0.016699781863476
1	C	26	50	20120601	3	1792	35.6	-0.0175688160975543	0.0179936458516911
1	C	26	50	20120601	3	1794	35.64	-0.0150597891058700	0.0187315117778593
1	C	26	50	20120601	3	1796	35.68	-0.0117801571440487	0.0190306886569793
1	C	26	50	20120601	3	1798	35.72	-0.0100070161795453	0.0188352443426594
1	C	26	50	20120601	3	1800	35.76	-0.00711947492789194	0.0182803069407842
1	C	26	50	20120601	3	1802	35.8	-0.00397772878840199	0.0180413755594212
1	C	26	50	20120601	3	1804	35.84	-0.00167234854969949	0.0168882965313403
1	C	26	50	20120601	3	1806	35.88	0.00047018499729575	0.0155001044985149
1	C	26	50	20120601	3	1808	35.92	0.00241916927614463	0.0140417109044533
1	C	26	50	20120601	3	1810	35.96	0.00452994665759673	0.0127504702823963
1	C	26	50	20120601	3	1812	36	0.00733527260380163	0.0100301385712901
1	C	26	50	20120601	3	1814	36.04	0.00902947782410753	0.0078932845059614
1	C	26	50	20120601	3	1816	36.08	0.0101731466751444	0.0059039159446254
1	C	26	50	20120601	3	1818	36.12	0.0119453330454932	0.0039198803826331
1	C	26	50	20120601	3	1820	36.16	0.0134399022224803	0.0019540952466633
1	C	26	50	20120601	3	1822	36.2	0.0154889916083417	-0.00013600633250699
1	C	26	50	20120601	3	1824	36.24	0.0173593597552583	-0.0015051771929185
1	C	26	50	20120601	3	1826	36.28	0.0186029484513311	-0.00269870272888327
1	C	26	50	20120601	3	1828	36.32	0.0198754578147544	-0.00255162451839647
1	C	26	50	20120601	3	1830	36.36	0.0214183648113034	-0.00154965420945513
1	C	26	50	20120601	3	1832	36.4	0.0226776512779185	-0.000730046739381811
1	C	26	50	20120601	3	1834	36.44	0.0240123860380863	0.00145307473685350
1	C	26	50	20120601	3	1836	36.48	0.0257581619701577	0.0036266502715429
1	C	26	50	20120601	3	1838	36.52	0.0280521577896831	0.005369244223099
1	C	26	50	20120601	3	1840	36.56	0.0296172679391614	0.0058608248573799
1	C	26	50	20120601	3	1842	36.6	0.0304558965816487	0.0060305304848647
1	C	26	50	20120601	3	1844	36.64	0.0306885347126591	0.0069255862484906
1	C	26	50	20120601	3	1846	36.68	0.0310257539366069	0.0073230509701955
1	C	26	50	20120601	3	1848	36.72	0.0313368102096509	0.0072010750504409
1	C	26	50	20120601	3	1850	36.76	0.0319450634628276	0.0080685536496005
1	C	26	50	20120601	3	1852	36.8	0.0334715655820531	0.0083658213404113
1	C	26	50	20120601	3	1854	36.84	0.0349695712979968	0.0085572351460785
1	C	26	50	20120601	3	1856	36.88	0.0366285852280167	0.0078556437977853
1	C	26	50	20120601	3	1858	36.92	0.0391465924758219	0.0084713923828425
1	C	26	50	20120601	3	1860	36.96	0.041221102350467	0.0082306932345266
1	C	26	50	20120601	3	1862	37	0.0426826920671796	0.008850684460271
1	C	26	50	20120601	3	1864	37.04	0.0437586964561112	0.0094577356319196
1	C	26	50	20120601	3	1866	37.08	0.0444371654126597	0.0092729686299956
1	C	26	50	20120601	3	1868	37.12	0.0451969516490446	0.0082178946017871
1	C	26	50	20120601	3	1870	37.16	0.0464360148617178	0.0079882970299359
1	C	26	50	20120601	3	1872	37.2	0.0468129734867684	0.0067698813352733
1	C	26	50	20120601	3	1874	37.24	0.0476939578254487	0.0056754921700309
1	C	26	50	20120601	3	1876	37.28	0.0489537392668106	0.0023273415611126
1	C	26	50	20120601	3	1878	37.32	0.0496430269571113	0.0015974659415718
1	C	26	50	20120601	3	1880	37.36	0.0491563253596206	-0.00050752023534241
1	C	26	50	20120601	3	1882	37.4	0.0499965096370265	-0.00248770206537721
1	C	26	50	20120601	3	1884	37.44	0.0509671551155612	-0.00424592307679755
1	C	26	50	20120601	3	1886	37.48	0.0534093605164233	-0.00635720250406436
1	C	26	50	20120601	3	1888	37.52	0.0547048508502352	-0.00725657161905552
1	C	26	50	20120601	3	1890	37.56	0.0583132874653083	-0.00731080670917253
1	C	26	50	20120601	3	1892	37.6	0.0591410973740434	-0.0063619401194983
1	C	26	50	20120601	3	1894	37.64	0.0617717467320917	-0.00434633223972605
1	C	26	50	20120601	3	1896	37.68	0.0639842131397463	-0.00331148146545954
1	C	26	50	20120601	3	1898	37.72	0.0664356816394419	-0.00235511954390473
1	C	26	50	20120601	3	1900	37.76	0.068201468693421	-0.00091474303062774
1	C	26	50	20120601	3	1902	37.8	0.0696797461301696	-0.000433910419420881
1	C	26	50	20120601	3	1904	37.84	0.0711802974305255	-0.000223546152017891
1	C	26	50	20120601	3	1906	37.88	0.0707863682427265	-0.0006037574682619
1	C	26	50	20120601	3	1908	37.92	0.070852836280158	-0.00127791307344514
1	C	26	50	20120601	3	1910	37.96	0.0694765943519346	-0.00174637131598124
1	C	26	50	20120601	3	1912	38	0.0680565825139558	-0.00213443151749641
1	C	26	50	20120601	3	1914	38.04	0.0673268483157713	-0.00347892435124451
1	C	26	50	20120601	3	1916	38.08	0.0654278423442167	-0.00516820245149917
1	C	26	50	20120601	3	1918	38.12	0.0640296801057766	-0.00795724372853327
1	C	26	50	20120601	3	1920	38.16	0.0624036880624381	-0.0104208744648653
1	C	26	50	20120601	3	1922	38.2	0.0612621348748905	-0.0134840610409654
1	C	26	50	20120601	3	1924	38.24	0.0597751600247333	-0.0163349034506753
1	C	26	50	20120601	3	1926	38.28	0.0582150703334015	-0.0194120200303648
1	C	26	50	20120601	3	1928	38.32	0.05641329154426	-0.0215591497714377
1	C	26	50	20120601	3	1930	38.36	0.0539784400539223	-0.0238520142201132
1	C	26	50	20120601	3	1932	38.4	0.0528732321549277	-0.0260744508333825
1	C	26	50	20120601	3	1934	38.44	0.0513656097867598	-0.02900731762971
1	C	26	50	20120601	3	1936	38.48	0.0499412138867377	-0.0307740946331827
1	C	26	50	20120601	3	1938	38.52	0.0479155650906726	-0.0327048496992125
1	C	26	50	20120601	3	1940	38.56	0.0459966187078885	-0.0341261343293975
1	C	26	50	20120601	3	1942	38.6	0.0451601113857448	-0.0353200134187529
1	C	26	50	20120601	3	1944	38.64	0.0437524032057586	-0.0351020831087912
1	C	26	50	20120601	3	1946	38.68	0.0408703066763204	-0.0348631517274282
1	C	26	50	20120601	3	1948	38.72	0.0378928214421001	-0.0348116743537579
1	C	26	50	20120601	3	1950	38.76	0.0354515352800535	-0.0349564191118667
1	C	26	50	20120601	3	1952	38.8	0.0328195424191209	-0.034883304270692
1	C	26	50	20120601	3	1954	38.84	0.0295726919276754	-0.0350304814761282
1	C	26	50	20120601	3	1956	38.88	0.0266498024080305	-0.034266233395954
1	C	26	50	20120601	3	1958	38.92	0.0235409933024083	-0.0344231545328349
1	C	26	50	20120601	3	1960	38.96	0.0203530518769034	-0.0342666223046836
1	C	26	50	20120601	3	1962	39	0.0181538012949892	-0.0342341024638169
1	C	26	50	20120601	3	1964	39.04	0.0158620201339025	-0.0343458734185055
1	C	26	50	20120601	3	1966	39.08	0.0135663965545668	-0.0352128584571319
1	C	26	50	20120601	3	1968	39.12	0.0119401358106514	-0.0355111726659788
1	C	26	50	20120601	3	1970	39.16	0.0119873705436347	-0.0367422455720246
1	C	26	50	20120601	3	1972	39.2	0.0121777449023336	-0.0378460180442534
1	C	26	50	20120601	3	1974	39.24	0.0124507517594819	-0.0394409044602874
1	C	26	50	20120601	3	1976	39.28	0.0121391085878095	-0.0424681205144286
1	C	26	50	20120601	3	1978	39.32	0.0118099857365062	-0.0448363979013177
1	C	26	50	20120601	3	1980	39.36	0.0110659679813418	-0.0472549859356881
1	C	26	50	20120601	3	1982	39.4	0.0106221170547910	-0.0505049194126996
1	C	26	50	20120601	3	1984	39.44	0.00997108384135253	-0.0536159771178861
1	C	26	50	20120601	3	1986	39.48	0.0101815895301118	-0.0564248173847934
1	C	26	50	20120601	3	1988	39.52	0.0103196167737994	-0.059159340728998
1	C	26	50	20120601	3	1990	39.56	0.0113857216677943	-0.0617916871433212
1	C	26	50	20120601	3	1992	39.6	0.0127691053745077	-0.0638635100121977
1	C	26	50	20120601	3	1994	39.64	0.0139894302574794	-0.0653359891733406
1	C	26	50	20120601	3	1996	39.68	0.0132130977224147	-0.0662881084542083
1	C	26	50	20120601	3	1998	39.72	0.0122220168579037	-0.0659229585124036
1	C	26	50	20120601	3	2000	39.76	0.0109149299728803	-0.0662399544824095
1	C	26	50	20120601	3	2002	39.8	0.00962149024873393	-0.0659456566400797
1	C	26	50	20120601	3	2004	39.84	0.00731462508579093	-0.0651725060855303
1	C	26	50	20120601	3	2006	39.88	0.00439632468915593	-0.0651933657355753
1	C	26	50	20120601	3	2008	39.92	0.00207114546058023	-0.0641245738358118
1	C	26	50	20120601	3	2010	39.96	0.000232526408138940	-0.0629393214491869
1	C	26	50	20120601	3	2012	40	-0.00168550073582957	-0.0609044802649664
1	C	26	50	20120601	3	2014	40.04	-0.00422514545113918	-0.0600623160885732
1	C	26	50	20120601	3	2016	40.08	-0.0063642141749066	-0.0591698766200377
1	C	26	50	20120601	3	2018	40.12	-0.00770418152525511	-0.0583658962098286
1	C	26	50	20120601	3	2020	40.16	-0.0129658337947423	-0.0556328577898645
1	C	26	50	20120601	3	2022	40.2	-0.0140510305718293	-0.0542013201113523
1	C	26	50	20120601	3	2024	40.24	-0.0165609060916510	-0.0523487710553217
1	C	26	50	20120601	3	2026	40.28	-0.0188645185634005	-0.0501819130350536
1	C	26	50	20120601	3	2028	40.32	-0.0210214063780539	-0.0480680173126964
1	C	26	50	20120601	3	2030	40.36	-0.0229826377463529	-0.0462361864853545
1	C	26	50	20120601	3	2032	40.4	-0.0253805782627127	-0.0435442309693774
1	C	26	50	20120601	3	2034	40.44	-0.0269431145435075	-0.041338368939059
1	C	26	50	20120601	3	2036	40.48	-0.0283680690578868	-0.0382070243403204
1	C	26	50	20120601	3	2038	40.52	-0.0291343889609299	-0.0360120658965679
1	C	26	50	20120601	3	2040	40.56	-0.0300618514283376	-0.0332128917793594
1	C	26	50	20120601	3	2042	40.6	-0.0303104814863113	-0.0309729076042082
1	C	26	50	20120601	3	2044	40.64	-0.0308614124211643	-0.0288123187926621
1	C	26	50	20120601	3	2046	40.68	-0.0308572192779519	-0.0266662002142863
1	C	26	50	20120601	3	2048	40.72	-0.0316276898978005	-0.0243224170062975
1	C	26	50	20120601	3	2050	40.76	-0.0312899403437668	-0.0216507200996014
1	C	26	50	20120601	3	2052	40.8	-0.0308820811523784	-0.0194357788182126
1	C	26	50	20120601	3	2054	40.84	-0.0307116684181124	-0.0169034880134274
1	C	26	50	20120601	3	2056	40.88	-0.0293935506673026	-0.0152076338201077
1	C	26	50	20120601	3	2058	40.92	-0.0283046062242753	-0.0139752881218557
1	C	26	50	20120601	3	2060	40.96	-0.0273893979173855	-0.0114344413250181
1	C	26	50	20120601	3	2062	41	-0.0262722399137889	-0.00863931892966581
1	C	26	50	20120601	3	2064	41.04	-0.0255648997873646	-0.00618726353134178
1	C	26	50	20120601	3	2066	41.08	-0.0249396759714394	-0.00368594400357249
1	C	26	50	20120601	3	2068	41.12	-0.0239755075910203	-0.00159747584106677
1	C	26	50	20120601	3	2070	41.16	-0.0228895966360843	-0.000988296278006761
1	C	26	50	20120601	3	2072	41.2	-0.0210313270861939	0.0006241829547432
1	C	26	50	20120601	3	2074	41.24	-0.0197450340902849	0.002252432790034
1	C	26	50	20120601	3	2076	41.28	-0.0173852016796836	0.0041318568534972
1	C	26	50	20120601	3	2078	41.32	-0.0157193570981574	0.0043970643228491
1	C	26	50	20120601	3	2080	41.36	-0.0135838309793637	0.005150762369848
1	C	26	50	20120601	3	2082	41.4	-0.0118599682864412	0.005720626795874
1	C	26	50	20120601	3	2084	41.44	-0.0100937074709188	0.0055840632632235
1	C	26	50	20120601	3	2086	41.48	-0.0084061971376171	0.0057098575595966
1	C	26	50	20120601	3	2088	41.52	-0.00666998836029509	0.0056559972360736
1	C	26	50	20120601	3	2090	41.56	-0.00562856856403136	0.0053492613854627
1	C	26	50	20120601	3	2092	41.6	-0.005349699791667	0.0052389668697332
1	C	26	50	20120601	3	2094	41.64	-0.00538118018556543	0.0054100301422378
1	C	26	50	20120601	3	2096	41.68	-0.00518306300761258	0.0058832401423435
1	C	26	50	20120601	3	2098	41.72	-0.00545287374210993	0.0055853855529043
1	C	26	50	20120601	3	2100	41.76	-0.00510302559105008	0.0059976570906073
1	C	26	50	20120601	3	2102	41.8	-0.0053290169183173	0.0059272292552011
1	C	26	50	20120601	3	2104	41.84	-0.00544228128252776	0.0057692474581484
1	C	26	50	20120601	3	2106	41.88	-0.00569203139764285	0.0060665151489592
1	C	26	50	20120601	3	2108	41.92	-0.00547189491452385	0.0057830218982459
1	C	26	50	20120601	3	2110	41.96	-0.00579135161612831	0.0060525568610986
1	C	26	50	20120601	3	2112	42	-0.00548349146573531	0.0060706729368326
1	C	26	50	20120601	3	2114	42.04	-0.0050833750936009	0.0059357216076432
1	C	26	50	20120601	3	2116	42.08	-0.00484832572846668	0.0061158853444217
1	C	26	50	20120601	3	2118	42.12	-0.00527414543209722	0.0058231431370105
1	C	26	50	20120601	3	2120	42.16	-0.00475527754713035	0.0062351106187976
1	C	26	50	20120601	3	2122	42.2	-0.00507613432016155	0.0059786854156681
1	C	26	50	20120601	3	2124	42.24	-0.00528437726722099	0.0062280819773926
1	C	26	50	20120601	3	2126	42.28	-0.00518524089649864	0.0057311273315747
1	C	26	50	20120601	3	2128	42.32	-0.00524673797325843	0.0059344700286405
1	C	26	50	20120601	3	2130	42.36	-0.00507638180753497	0.0061221927369099
1	C	26	50	20120601	3	2132	42.4	-0.00495186030336802	0.0059945599629057
1	C	26	50	20120601	3	2134	42.44	-0.0052508321215215	0.0052347100869104
1	C	26	50	20120601	3	2136	42.48	-0.00496572666734709	0.005886379696452
1	C	26	50	20120601	3	2138	42.52	-0.00528840070480594	0.0057528284386893
1	C	26	50	20120601	3	2140	42.56	-0.00548825736544051	0.0056344870477899
1	C	26	50	20120601	3	2142	42.6	-0.00527557378779522	0.0057689928997072
1	C	26	50	20120601	3	2144	42.64	-0.005478654855352	0.0055038278567622
1	C	26	50	20120601	3	2146	42.68	-0.00554053376977363	0.0059141689929526
1	C	26	50	20120601	3	2148	42.72	-0.0051093541967417	0.005688191807821
1	C	26	50	20120601	3	2150	42.76	-0.00518832388206461	0.0058308011034507
1	C	26	50	20120601	3	2152	42.8	-0.00500296998151218	0.0054314766909112
1	C	26	50	20120601	3	2154	42.84	-0.00501338566439906	0.0056465290762735
1	C	26	50	20120601	3	2156	42.88	-0.00504507819033184	0.0058046522946824
1	C	26	50	20120601	3	2158	42.92	-0.00545652948416867	0.0058099414534057
1	C	26	50	20120601	3	2160	42.96	-0.0052654904450955	0.0058638442033356
1	C	26	50	20120601	3	2162	43	-0.00526406916046532	0.0060386339285771
1	C	26	50	20120601	3	2164	43.04	-0.00510242455028607	0.0057829441165
1	C	26	50	20120601	3	2166	43.08	-0.00524734608509025	0.0060369015169631
1	C	26	50	20120601	3	2168	43.12	-0.005184024672835	0.0060360883441648
1	C	26	50	20120601	3	2170	43.16	-0.00535581626532427	0.0056337092303306
1	C	26	50	20120601	3	2172	43.2	-0.00548436120707617	0.0057499505140898
1	C	26	50	20120601	3	2174	43.24	-0.0055400387950268	0.0062127801866477
1	C	26	50	20120601	3	2176	43.28	-0.00536017204309638	0.0060283879513177
1	C	26	50	20120601	3	2178	43.32	-0.00503418874590157	0.0058146932109753
1	C	26	50	20120601	3	2180	43.36	-0.00529306760956178	0.0062796229906732
1	C	26	50	20120601	3	2182	43.4	-0.00521532121897031	0.0062396361021971
1	C	26	50	20120601	3	2184	43.44	-0.00500278613374907	0.0061863414640991
1	C	26	50	20120601	3	2186	43.48	-0.00552242476510744	0.0061019694829679
1	C	26	50	20120601	3	2188	43.52	-0.00552690782210016	0.0058289838390231
1	C	26	50	20120601	3	2190	43.56	-0.0055340213163189	0.005970306200311
1	C	26	50	20120601	3	2192	43.6	-0.00524639856200346	0.0058986338569699
1	C	26	50	20120601	3	2194	43.64	-0.00467357135856424	0.0056086493660053
1	C	26	50	20120601	3	2196	43.68	-0.00486948236335979	0.0055002216121782
1	C	26	50	20120601	3	2198	43.72	-0.00521321404076238	0.005259458824252
1	C	26	50	20120601	3	2200	43.76	-0.00518529746504113	0.0053002730276621
1	C	26	50	20120601	3	2202	43.8	-0.00480308503660637	0.0056025399634159
1	C	26	50	20120601	3	2204	43.84	-0.00520385194697947	0.0056293888078975
1	C	26	50	20120601	3	2206	43.88	-0.0050193112192254	0.0052998911900002
1	C	26	50	20120601	3	2208	43.92	-0.0047701480027387	0.00549436676803
1	C	26	50	20120601	3	2210	43.96	-0.00503377862396848	0.0052433650739122
1	C	26	50	20120601	3	2212	44	-0.00485713627896027	0.0056271755636724
1	C	26	50	20120601	3	2214	44.04	-0.00499886169111349	0.005374618234636
1	C	26	50	20120601	3	2216	44.08	-0.00468500527521603	0.0055526252957319
1	C	26	50	20120601	3	2218	44.12	-0.00456906097630487	0.0051247054849613
1	C	26	50	20120601	3	2220	44.16	-0.00426035229777445	0.0050668782923958
1	C	26	50	20120601	3	2222	44.2	-0.00349530518693747	0.0043139934181953
1	C	26	50	20120601	3	2224	44.24	-0.00311032797098827	0.0038676393336391
1	C	26	50	20120601	3	2226	44.28	-0.00280007779967486	0.0038243926829017
1	C	26	50	20120601	3	2228	44.32	-0.00264917414150184	0.0035459269614026
1	C	26	50	20120601	3	2230	44.36	-0.00151689819492344	0.0023642949614974
1	C	26	50	20120601	3	2232	44.4	-0.000493106570714691	0.0018350538200505
1	C	26	50	20120601	3	2234	44.44	0.00110797410072258	0.000929766221300799
1	C	26	50	20120601	3	2236	44.48	0.00199639098020133	0.000745486274527699
1	C	26	50	20120601	3	2238	44.52	0.00291645767636323	0.0012687659401237
1	C	26	50	20120601	3	2240	44.56	0.00431898134942973	0.0012591012046384
1	C	26	50	20120601	3	2242	44.6	0.00542586509149573	-0.00029990661331822
1	C	26	50	20120601	3	2244	44.64	0.00564672282353153	-0.00101418345726599
1	C	26	50	20120601	3	2246	44.68	0.00475051447585223	-0.00275322066171275
1	C	26	50	20120601	3	2248	44.72	0.00437583980570493	-0.00470747288608145
1	C	26	50	20120601	3	2250	44.76	0.00408866959972943	-0.0076154353815755
1	C	26	50	20120601	3	2252	44.8	0.00292594563515323	-0.0093789314095835
1	C	26	50	20120601	3	2254	44.84	0.00179873257312813	-0.0107402816689951
1	C	26	50	20120601	3	2256	44.88	0.00097300155832968	-0.0109797080251049
1	C	26	50	20120601	3	2258	44.92	0.000552676074388969	-0.0126907579431523
1	C	26	50	20120601	3	2260	44.96	0.00070017147787667	-0.0144485759037073
1	C	26	50	20120601	3	2262	45	0.00220112582909793	-0.0161762145468414
1	C	26	50	20120601	3	2264	45.04	0.00395603050971453	-0.0185720266717898
1	C	26	50	20120601	3	2266	45.08	0.00531072689431513	-0.0196838601613241
1	C	26	50	20120601	3	2268	45.12	0.00563087656056513	-0.0211068701320552
1	C	26	50	20120601	3	2270	45.16	0.00475013051687013	-0.0215707060175626
1	C	26	50	20120601	3	2272	45.2	0.00357485045718023	-0.0230643255501426
1	C	26	50	20120601	3	2274	45.24	0.00125582305760087	-0.0237611085723239
1	C	26	50	20120601	3	2276	45.28	-0.000393227737872089	-0.0247372765548197
1	C	26	50	20120601	3	2278	45.32	-0.0026562452093137	-0.0255760395475954
1	C	26	50	20120601	3	2280	45.36	-0.00536499451134407	-0.0259213551441878
1	C	26	50	20120601	3	2282	45.4	-0.00843808765344862	-0.0258259027997954
1	C	26	50	20120601	3	2284	45.44	-0.0108143199916260	-0.0261151801839789
1	C	26	50	20120601	3	2286	45.48	-0.0136462119396000	-0.0260494899640066
1	C	26	50	20120601	3	2288	45.52	-0.0160447817809951	-0.0249314905033404
1	C	26	50	20120601	3	2290	45.56	-0.0189457722036267	-0.0240881808139617
1	C	26	50	20120601	3	2292	45.6	-0.0216295620504947	-0.0233316812098957
1	C	26	50	20120601	3	2294	45.64	-0.0250324978786058	-0.0220895222837345
1	C	26	50	20120601	3	2296	45.68	-0.0271645945295107	-0.0210913420671403
1	C	26	50	20120601	3	2298	45.72	-0.0300799816462072	-0.0206430505100037
1	C	26	50	20120601	3	2300	45.76	-0.0327658843281375	-0.0194651237496319
1	C	26	50	20120601	3	2302	45.8	-0.0341297518876901	-0.0185409351866210
1	C	26	50	20120601	3	2304	45.84	-0.0357466929642294	-0.0174403234817042
1	C	26	50	20120601	3	2306	45.88	-0.0385285217520953	-0.0163551267046172
1	C	26	50	20120601	3	2308	45.92	-0.0400287902097388	-0.0153973505695
1	C	26	50	20120601	3	2310	45.96	-0.0418616109865744	-0.0142402410327663
1	C	26	50	20120601	3	2312	46	-0.0432006590981073	-0.0125473566879276
1	C	26	50	20120601	3	2314	46.04	-0.0439021797357225	-0.0108796453444992
1	C	26	50	20120601	3	2316	46.08	-0.0447209386776584	-0.00903699578340512
1	C	26	50	20120601	3	2318	46.12	-0.0449038672019514	-0.00749005827820331
1	C	26	50	20120601	3	2320	46.16	-0.044776729402694	-0.00511474517884146
1	C	26	50	20120601	3	2322	46.2	-0.0449661633093739	-0.00289633907422491
1	C	26	50	20120601	3	2324	46.24	-0.0450807146079261	-0.000231395037289051
1	C	26	50	20120601	3	2326	46.28	-0.0457291315262742	0.0024061132565368
1	C	26	50	20120601	3	2328	46.32	-0.0463151816265216	0.0055523141687482
1	C	26	50	20120601	3	2330	46.36	-0.0462580473986017	0.0078764327371521
1	C	26	50	20120601	3	2332	46.4	-0.0463997515975515	0.0095942779513667
1	C	26	50	20120601	3	2334	46.44	-0.046294534108511	0.0119714295283597
1	C	26	50	20120601	3	2336	46.48	-0.0452098181640352	0.0139910820589203
1	C	26	50	20120601	3	2338	46.52	-0.0440367280140467	0.0160804411759703
1	C	26	50	20120601	3	2340	46.56	-0.0432336032030428	0.0181683790083902
1	C	26	50	20120601	3	2342	46.6	-0.0428567789282807	0.0203102832303501
1	C	26	50	20120601	3	2344	46.64	-0.0430291998458052	0.0217182459687775
1	C	26	50	20120601	3	2346	46.68	-0.0438064799039567	0.0221761400360027
1	C	26	50	20120601	3	2348	46.72	-0.045149311036769	0.0226753220681813
1	C	26	50	20120601	3	2350	46.76	-0.0467764415220252	0.0227593899933966
1	C	26	50	20120601	3	2352	46.8	-0.0493367691106845	0.0228313381083823
1	C	26	50	20120601	3	2354	46.84	-0.0519851951332119	0.0223487801566294
1	C	26	50	20120601	3	2356	46.88	-0.0533684657028402	0.0223785917785242
1	C	26	50	20120601	3	2358	46.92	-0.0523751998783753	0.0215585529733144
1	C	26	50	20120601	3	2360	46.96	-0.0531437118124401	0.0198402552107598
1	C	26	50	20120601	3	2362	47	-0.0536850020534384	0.0184924389751401
1	C	26	50	20120601	3	2364	47.04	-0.055005948231373	0.0164383644864713
1	C	26	50	20120601	3	2366	47.08	-0.0559917257950252	0.0158737397216939
1	C	26	50	20120601	3	2368	47.12	-0.0583113895907076	0.0157801894945429
1	C	26	50	20120601	3	2370	47.16	-0.0608301039452941	0.014689689416597
1	C	26	50	20120601	3	2372	47.2	-0.06332102900338	0.0138929922062341
1	C	26	50	20120601	3	2374	47.24	-0.0657533349093055	0.0129122351007284
1	C	26	50	20120601	3	2376	47.28	-0.0672265211772295	0.0114333919785548
1	C	26	50	20120601	3	2378	47.32	-0.068651694894711	0.0100278758295903
1	C	26	50	20120601	3	2380	47.36	-0.069807814481951	0.0072230660713358
1	C	26	50	20120601	3	2382	47.4	-0.0699280933454308	0.0044242667207213
1	C	26	50	20120601	3	2384	47.44	-0.0697552057374307	0.0023283315106063
1	C	26	50	20120601	3	2386	47.48	-0.069609966004575	-0.00091559155876515
1	C	26	50	20120601	3	2388	47.52	-0.069776206808832	-0.00477363686759707
1	C	26	50	20120601	3	2390	47.56	-0.0696990614590045	-0.00647076385312291
1	C	26	50	20120601	3	2392	47.6	-0.0689206076035962	-0.0099363648983963
1	C	26	50	20120601	3	2394	47.64	-0.0683945908690716	-0.0120547861041531
1	C	26	50	20120601	3	2396	47.68	-0.0668719778371426	-0.0148323722513319
1	C	26	50	20120601	3	2398	47.72	-0.0659135653059223	-0.0175254591381590
1	C	26	50	20120601	3	2400	47.76	-0.0654176713202762	-0.0205614221031835
1	C	26	50	20120601	3	2402	47.8	-0.0640110945111399	-0.0228558421867776
1	C	26	50	20120601	3	2404	47.84	-0.0633087960560654	-0.0250540957481303
1	C	26	50	20120601	3	2406	47.88	-0.0618500347664776	-0.0279014733346123
1	C	26	50	20120601	3	2408	47.92	-0.0596817625326472	-0.030415520784443
1	C	26	50	20120601	3	2410	47.96	-0.058277660597245	-0.0325485083898922
1	C	26	50	20120601	3	2412	48	-0.0568050400147459	-0.0342363722765845
1	C	26	50	20120601	3	2414	48.04	-0.0542313127525831	-0.0364647485868158
1	C	26	50	20120601	3	2416	48.08	-0.0526787183931318	-0.0395731192862337
1	C	26	50	20120601	3	2418	48.12	-0.0522057841646708	-0.0420255282379483
1	C	26	50	20120601	3	2420	48.16	-0.0518107094638863	-0.0447297308433757
1	C	26	50	20120601	3	2422	48.2	-0.052549982532549	-0.0471939343362005
1	C	26	50	20120601	3	2424	48.24	-0.0539213666371856	-0.0494024904433551
1	C	26	50	20120601	3	2426	48.28	-0.0557647798736033	-0.051603445152612
1	C	26	50	20120601	3	2428	48.32	-0.058056208895513	-0.0537969116010561
1	C	26	50	20120601	3	2430	48.36	-0.059254761960692	-0.0555495393978372
1	C	26	50	20120601	3	2432	48.4	-0.0601257265962829	-0.0565160624438377
1	C	26	50	20120601	3	2434	48.44	-0.0612387409541418	-0.0585734320501068
1	C	26	50	20120601	3	2436	48.48	-0.0625713402518304	-0.0606348038807575
1	C	26	50	20120601	3	2438	48.52	-0.0625997164469594	-0.0616262170854557
1	C	26	50	20120601	3	2440	48.56	-0.0621119612603647	-0.0620115832101346
1	C	26	50	20120601	3	2442	48.6	-0.0622252567372735	-0.0637463820165349
1	C	26	50	20120601	3	2444	48.64	-0.0618004439536994	-0.0633539207824136
1	C	26	50	20120601	3	2446	48.68	-0.0614248846929688	-0.0625078823679663
1	C	26	50	20120601	3	2448	48.72	-0.0609967930552503	-0.0619157603417888
1	C	26	50	20120601	3	2450	48.76	-0.0597047739086273	-0.060453457154334
1	C	26	50	20120601	3	2452	48.8	-0.057496911473225	-0.0589716364055049
1	C	26	50	20120601	3	2454	48.84	-0.0552151316304514	-0.0583984019085597
1	C	26	50	20120601	3	2456	48.88	-0.0519663295242898	-0.0578964268045954
1	C	26	50	20120601	3	2458	48.92	-0.0487606609317806	-0.0569914008353547
1	C	26	50	20120601	3	2460	48.96	-0.0449770032563295	-0.0569309432055633
1	C	26	50	20120601	3	2462	49	-0.0420851345111753	-0.0571557465934381
1	C	26	50	20120601	3	2464	49.04	-0.0401091882507598	-0.0581236414265941
1	C	26	50	20120601	3	2466	49.08	-0.0378306780697423	-0.0595978883546899
1	C	26	50	20120601	3	2468	49.12	-0.0355698455582546	-0.0603419768205325
1	C	26	50	20120601	3	2470	49.16	-0.0325062347180858	-0.0620995614358498
1	C	26	50	20120601	3	2472	49.2	-0.0304731613008182	-0.0632777427546628
1	C	26	50	20120601	3	2474	49.24	-0.0280722509359774	-0.0659712539055586
1	C	26	50	20120601	3	2476	49.28	-0.0259056757584218	-0.0687342029423669
1	C	26	50	20120601	3	2478	49.32	-0.0244568846744487	-0.0716631099407197
1	C	26	50	20120601	3	2480	49.36	-0.0243791029285182	-0.0743315895115615
1	C	26	50	20120601	3	2482	49.4	-0.0243963563339791	-0.0778463344781274
1	C	26	50	20120601	3	2484	49.44	-0.0243462931738711	-0.0798545177366972
1	C	26	50	20120601	3	2486	49.48	-0.0242048718176338	-0.082357392899385
1	C	26	50	20120601	3	2488	49.52	-0.0241032605731773	-0.083906168882218
1	C	26	50	20120601	3	2490	49.56	-0.0235295848416007	-0.0870641784776752
1	C	26	50	20120601	3	2492	49.6	-0.0240296507572558	-0.0889258492111831
1	C	26	50	20120601	3	2494	49.64	-0.0240125387731511	-0.0912175822890087
1	C	26	50	20120601	3	2496	49.68	-0.0238303880663174	-0.0929074260746884
1	C	26	50	20120601	3	2498	49.72	-0.0244761179788970	-0.0957958158544792
1	C	26	50	20120601	3	2500	49.76	-0.0246417930977290	-0.0978767604008331
1	C	26	50	20120601	3	2502	49.8	-0.0253220298212305	-0.0992829129459006
1	C	26	50	20120601	3	2504	49.84	-0.0259903871508080	-0.100590353384315
1	C	26	50	20120601	3	2506	49.88	-0.0267226669334048	-0.102521037739666
1	C	26	50	20120601	3	2508	49.92	-0.0266156816774112	-0.103057378233196
1	C	26	50	20120601	3	2510	49.96	-0.0262733712846388	-0.102806850300622
1	C	26	50	20120601	3	2512	50	-0.0262078931967009	-0.102699794333950
1	C	26	50	20120601	3	2514	50.04	-0.0246779969649257	-0.101833871369709
1	C	26	50	20120601	3	2516	50.08	-0.0237074929077472	-0.101484772751837
1	C	26	50	20120601	3	2518	50.12	-0.0217987288626122	-0.099823071816049
1	C	26	50	20120601	3	2520	50.16	-0.0202544076525008	-0.098884458274702
1	C	26	50	20120601	3	2522	50.2	-0.0170758919603891	-0.0985964536827247
1	C	26	50	20120601	3	2524	50.24	-0.0143181048030835	-0.0975541075765776
1	C	26	50	20120601	3	2526	50.28	-0.0110740403123558	-0.0968188579454999
1	C	26	50	20120601	3	2528	50.32	-0.00808792837540505	-0.0957894518934485
1	C	26	50	20120601	3	2530	50.36	-0.00428326962855271	-0.0958232515975892
1	C	26	50	20120601	3	2532	50.4	-0.00155475669198817	-0.0952509900795749
1	C	26	50	20120601	3	2534	50.44	0.00137054406178058	-0.0962014830148459
1	C	26	50	20120601	3	2536	50.48	0.00422230571030593	-0.0968353335335015
1	C	26	50	20120601	3	2538	50.52	0.00735302098400933	-0.0979472589469174
1	C	26	50	20120601	3	2540	50.56	0.00893191971572083	-0.0981078428969248
1	C	26	50	20120601	3	2542	50.6	0.00890264549497963	-0.0986927616263223
1	C	26	50	20120601	3	2544	50.64	0.00926652264457823	-0.0978299499319185
1	C	26	50	20120601	3	2546	50.68	0.00891516128500663	-0.0972049382480277
1	C	26	50	20120601	3	2548	50.72	0.00961441918092203	-0.0958093215939998
1	C	26	50	20120601	3	2550	50.76	0.0106303194934527	-0.094918579181739
1	C	26	50	20120601	3	2552	50.8	0.0116348353868063	-0.0923710148704802
1	C	26	50	20120601	3	2554	50.84	0.0128504226543441	-0.0900018536001147
1	C	26	50	20120601	3	2556	50.88	0.0147630050760975	-0.0872794924925465
1	C	26	50	20120601	3	2558	50.92	0.0165088517188471	-0.085098068072586
1	C	26	50	20120601	3	2560	50.96	0.0188506479567807	-0.0828834096339097
1	C	26	50	20120601	3	2562	51	0.0209991212007379	-0.0806826104881447
1	C	26	50	20120601	3	2564	51.04	0.0225353106828657	-0.0783025597733489
1	C	26	50	20120601	3	2566	51.08	0.0241788389743776	-0.0768868612867353
1	C	26	50	20120601	3	2568	51.12	0.0270343482888432	-0.0752987701668685
1	C	26	50	20120601	3	2570	51.16	0.0289342027885352	-0.0734501101981344
1	C	26	50	20120601	3	2572	51.2	0.0311717714869219	-0.0712993742124774
1	C	26	50	20120601	3	2574	51.24	0.0316922727885534	-0.0695497799037875
1	C	26	50	20120601	3	2576	51.28	0.0324410281591518	-0.0673268483157713
1	C	26	50	20120601	3	2578	51.32	0.0336770649548015	-0.0654351821126055
1	C	26	50	20120601	3	2580	51.36	0.0357923819617889	-0.0632716404231412
1	C	26	50	20120601	3	2582	51.4	0.0377532102792226	-0.0609219033760548
1	C	26	50	20120601	3	2584	51.44	0.0394540142200106	-0.0596071797377947
1	C	26	50	20120601	3	2586	51.48	0.0417422895456762	-0.0571202074066157
1	C	26	50	20120601	3	2588	51.52	0.0440070182155283	-0.0544271134487208
1	C	26	50	20120601	3	2590	51.56	0.0455998752351004	-0.0525453325983559
1	C	26	50	20120601	3	2592	51.6	0.0470814760737205	-0.0509269773082542
1	C	26	50	20120601	3	2594	51.64	0.0476219036444458	-0.0493471027691848
1	C	26	50	20120601	3	2596	51.68	0.04726806741114	-0.0477546982979527
1	C	26	50	20120601	3	2598	51.72	0.0466154078521049	-0.0463014524412581
1	C	26	50	20120601	3	2600	51.76	0.0452580456749392	-0.0444211140887268
1	C	26	50	20120601	3	2602	51.8	0.043828912159483	-0.0424742369880859
1	C	26	50	20120601	3	2604	51.84	0.0427819698592582	-0.0407785949268005
1	C	26	50	20120601	3	2606	51.88	0.0418290727609312	-0.0384148783786501
1	C	26	50	20120601	3	2608	51.92	0.0409688773616178	-0.0361216603765841
1	C	26	50	20120601	3	2610	51.96	0.0398811350001185	-0.0332887784791164
1	C	26	50	20120601	3	2612	52	0.0398031411221537	-0.0306021262639981
1	C	26	50	20120601	3	2614	52.04	0.0399466130880564	-0.028330969993505
1	C	26	50	20120601	3	2616	52.08	0.0404233444799324	-0.0255053712958836
1	C	26	50	20120601	3	2618	52.12	0.0413001568886037	-0.0233536453607329
1	C	26	50	20120601	3	2620	52.16	0.041324764204589	-0.0207079346282453
1	C	26	50	20120601	3	2622	52.2	0.0419518972088233	-0.0185781997139896
1	C	26	50	20120601	3	2624	52.24	0.0416773983563667	-0.017102326440297
1	C	26	50	20120601	3	2626	52.28	0.0422179814905838	-0.0144060575729546
1	C	26	50	20120601	3	2628	52.32	0.0417348861376772	-0.0121034350506987
1	C	26	50	20120601	3	2630	52.36	0.041186524828867	-0.0100890999631326
1	C	26	50	20120601	3	2632	52.4	0.0401011866304238	-0.00858642734243306
1	C	26	50	20120601	3	2634	52.44	0.0385495822204661	-0.00719830602028575
1	C	26	50	20120601	3	2636	52.48	0.0369468539902287	-0.00625332851790805
1	C	26	50	20120601	3	2638	52.52	0.0345129924493846	-0.00482511424126746
1	C	26	50	20120601	3	2640	52.56	0.033076999998151	-0.00396696945161947
1	C	26	50	20120601	3	2642	52.6	0.0303634070146695	-0.00308549013819231
1	C	26	50	20120601	3	2644	52.64	0.0278771488613395	-0.00202900189642149
1	C	26	50	20120601	3	2646	52.68	0.0255281401342378	-0.00097696842737215
1	C	26	50	20120601	3	2648	52.72	0.0226980159532167	0.00068459108706
1	C	26	50	20120601	3	2650	52.76	0.0207298549384621	0.0013597366417369
1	C	26	50	20120601	3	2652	52.8	0.0189099035050441	0.0033342616175222
1	C	26	50	20120601	3	2654	52.84	0.0193822013374021	0.0052170536305842
1	C	26	50	20120601	3	2656	52.88	0.0193291753998809	0.0071505593419929
1	C	26	50	20120601	3	2658	52.92	0.0194521836955361	0.009177862767926
1	C	26	50	20120601	3	2660	52.96	0.0197684513455574	0.0131069228107925
1	C	26	50	20120601	3	2662	53	0.0200820037055390	0.0153447531386882
1	C	26	50	20120601	3	2664	53.04	0.0208443284552684	0.0174259875988224
1	C	26	50	20120601	3	2666	53.08	0.0207857403450957	0.0195904811247248
1	C	26	50	20120601	3	2668	53.12	0.0195894189796288	0.0205841456867037
1	C	26	50	20120601	3	2670	53.16	0.0187606191214000	0.0211476390806312
1	C	26	50	20120601	3	2672	53.2	0.0163808229650455	0.0222808059817539
1	C	26	50	20120601	3	2674	53.24	0.0140958074016411	0.0230528958761315
1	C	26	50	20120601	3	2676	53.28	0.0112435224940977	0.0242375401509246
1	C	26	50	20120601	3	2678	53.32	0.00976574003209593	0.0241075032138644
1	C	26	50	20120601	3	2680	53.36	0.00813699027231093	0.0233944567357159
1	C	26	50	20120601	3	2682	53.4	0.00601397287247643	0.0212343869405472
1	C	26	50	20120601	3	2684	53.44	0.00421622459198773	0.0197531396553176
1	C	26	50	20120601	3	2686	53.48	0.00189797500986763	0.0182747915078909
1	C	26	50	20120601	3	2688	53.52	-0.00070028885760235	0.0175305616206921
1	C	26	50	20120601	3	2690	53.56	-0.00381679128500394	0.0168520219534655
1	C	26	50	20120601	3	2692	53.6	-0.00664988531450596	0.0172386679414183
1	C	26	50	20120601	3	2694	53.64	-0.00900037896584816	0.0159645322323982
1	C	26	50	20120601	3	2696	53.68	-0.010152821597826	0.0146708096655393
1	C	26	50	20120601	3	2698	53.72	-0.0119105476344995	0.0147679661372744
1	C	26	50	20120601	3	2700	53.76	-0.0131032953530050	0.0152441318437254
1	C	26	50	20120601	3	2702	53.8	-0.0155563901982974	0.0165613303557197
1	C	26	50	20120601	3	2704	53.84	-0.0174586488610454	0.0171137221731826
1	C	26	50	20120601	3	2706	53.88	-0.0191421286856944	0.0185079953243262
1	C	26	50	20120601	3	2708	53.92	-0.0206739341057788	0.021153211082067
1	C	26	50	20120601	3	2710	53.96	-0.0224991888400556	0.023703815952485
1	C	26	50	20120601	3	2712	54	-0.0239835473951224	0.025979709838412
1	C	26	50	20120601	3	2714	54.04	-0.0260002159350665	0.0281632555787161
1	C	26	50	20120601	3	2716	54.08	-0.0273205964275761	0.0304520895187388
1	C	26	50	20120601	3	2718	54.12	-0.0283502853223399	0.0321290639610008
1	C	26	50	20120601	3	2720	54.16	-0.0291686200002071	0.0339520559535779
1	C	26	50	20120601	3	2722	54.2	-0.0303372553774741	0.0357043372680362
1	C	26	50	20120601	3	2724	54.24	-0.0311514888360105	0.0377711396787664
1	C	26	50	20120601	3	2726	54.28	-0.0323131238561437	0.0399843839038803
1	C	26	50	20120601	3	2728	54.32	-0.0333194075164503	0.041108754396645
1	C	26	50	20120601	3	2730	54.36	-0.0339111144709472	0.0418591361128402
1	C	26	50	20120601	3	2732	54.4	-0.0359655425130066	0.0443924168671191
1	C	26	50	20120601	3	2734	54.44	-0.0373593914000815	0.0462191565256364
1	C	26	50	20120601	3	2736	54.48	-0.0376128184704588	0.0478384310545536
1	C	26	50	20120601	3	2738	54.52	-0.0371515727170908	0.0498701609689369
1	C	26	50	20120601	3	2740	54.56	-0.0363061558495041	0.0504372606074486
1	C	26	50	20120601	3	2742	54.6	-0.0369004083884133	0.0528698493560865
1	C	26	50	20120601	3	2744	54.64	-0.0383335724125222	0.055483316019352
1	C	26	50	20120601	3	2746	54.68	-0.0389300876931312	0.0577907468677199
1	C	26	50	20120601	3	2748	54.72	-0.0389375830250118	0.0591894040809069
1	C	26	50	20120601	3	2750	54.76	-0.039226153302414	0.0606927838083876
1	C	26	50	20120601	3	2752	54.8	-0.0391359264771346	0.0628232965401027
1	C	26	50	20120601	3	2754	54.84	-0.0384649528524667	0.0640776332592495
1	C	26	50	20120601	3	2756	54.88	-0.0384244356339047	0.0639859215097296
1	C	26	50	20120601	3	2758	54.92	-0.0378911356995338	0.0635562834294807
1	C	26	50	20120601	3	2760	54.96	-0.0379917569944966	0.0640551472636078
1	C	26	50	20120601	3	2762	55	-0.0380814888450292	0.064076714020434
1	C	26	50	20120601	3	2764	55.04	-0.0380949945845499	0.0640571271625951
1	C	26	50	20120601	3	2766	55.08	-0.0384437396490311	0.0639729814556339
1	C	26	50	20120601	3	2768	55.12	-0.0388081117733765	0.063890179251557
1	C	26	50	20120601	3	2770	55.16	-0.0399525640987269	0.0640289843127039
1	C	26	50	20120601	3	2772	55.2	-0.04115818116065	0.0635914266365057
1	C	26	50	20120601	3	2774	55.24	-0.0440774715067787	0.0630077099886362
1	C	26	50	20120601	3	2776	55.28	-0.0475423654452709	0.0632928861534887
1	C	26	50	20120601	3	2778	55.32	-0.050436907054058	0.0627851127739186
1	C	26	50	20120601	3	2780	55.36	-0.0527333777473175	0.0623107148344206
1	C	26	50	20120601	3	2782	55.4	-0.0550720627154139	0.0612449634938162
1	C	26	50	20120601	3	2784	55.44	-0.0562221011843357	0.0600892681706449
1	C	26	50	20120601	3	2786	55.48	-0.0574493557137631	0.0576067576832552
1	C	26	50	20120601	3	2788	55.52	-0.0578720641475564	0.0549727849233353
1	C	26	50	20120601	3	2790	55.56	-0.0590787984381938	0.0523222800068713
1	C	26	50	20120601	3	2792	55.6	-0.0607948051747773	0.0491995550397953
1	C	26	50	20120601	3	2794	55.64	-0.0622759181097184	0.0470918040753666
1	C	26	50	20120601	3	2796	55.68	-0.0635815554258403	0.0443645992863472
1	C	26	50	20120601	3	2798	55.72	-0.0634655333451832	0.0421948279861407
1	C	26	50	20120601	3	2800	55.76	-0.0629670230644467	0.0400261314882416
1	C	26	50	20120601	3	2802	55.8	-0.0624088117581746	0.0375129537797518
1	C	26	50	20120601	3	2804	55.84	-0.0617570219404803	0.0341893892736153
1	C	26	50	20120601	3	2806	55.88	-0.0616701185170725	0.0314976458896725
1	C	26	50	20120601	3	2808	55.92	-0.0614645201493747	0.0279322437933024
1	C	26	50	20120601	3	2810	55.96	-0.0610293666362325	0.0257235250515881
1	C	26	50	20120601	3	2812	56	-0.0602642770989886	0.0224460851207885
1	C	26	50	20120601	3	2814	56.04	-0.0593530993007516	0.0208007890623236
1	C	26	50	20120601	3	2816	56.08	-0.0583470277724794	0.0181275011653698
1	C	26	50	20120601	3	2818	56.12	-0.0573746852376698	0.0163366118206586
1	C	26	50	20120601	3	2820	56.16	-0.0577512903093298	0.0124428576193767
1	C	26	50	20120601	3	2822	56.2	-0.0585593719388697	0.0101618725646252
1	C	26	50	20120601	3	2824	56.24	-0.0598814494876542	0.007211893784193
1	C	26	50	20120601	3	2826	56.28	-0.0622687834022963	0.0055268583246255
1	C	26	50	20120601	3	2828	56.32	-0.0642455004091033	0.002296582416131
1	C	26	50	20120601	3	2830	56.36	-0.066251279504617	0.00032417876068923
1	C	26	50	20120601	3	2832	56.4	-0.0678675134743751	-0.00221383960902365
1	C	26	50	20120601	3	2834	56.44	-0.0706006933156955	-0.00482850835381715
1	C	26	50	20120601	3	2836	56.48	-0.072062283032408	-0.00664563136011033
1	C	26	50	20120601	3	2838	56.52	-0.0731904719017912	-0.00784297527269352
1	C	26	50	20120601	3	2840	56.56	-0.0740164433328952	-0.0108418858423838
1	C	26	50	20120601	3	2842	56.6	-0.0745762597715606	-0.0126620494078361
1	C	26	50	20120601	3	2844	56.64	-0.0745229439202591	-0.0150812031276315
1	C	26	50	20120601	3	2846	56.68	-0.0733368430054968	-0.0175518342210973
1	C	26	50	20120601	3	2848	56.72	-0.0729827946401567	-0.0197115504628754
1	C	26	50	20120601	3	2850	56.76	-0.0715095376615545	-0.0210008182570128
1	C	26	50	20120601	3	2852	56.8	-0.0702769798312683	-0.0213121573727692
1	C	26	50	20120601	3	2854	56.84	-0.0668202176207597	-0.0210544876617049
1	C	26	50	20120601	3	2856	56.88	-0.0645349192146429	-0.0218391640567876
1	C	26	50	20120601	3	2858	56.92	-0.0618191342001397	-0.0231349372333119
1	C	26	50	20120601	3	2860	56.96	-0.0591355932548587	-0.0250941179919455
1	C	26	50	20120601	3	2862	57	-0.057982655648134	-0.0268383382890983
1	C	26	50	20120601	3	2864	57.04	-0.0566907715589062	-0.0292101158545543
1	C	26	50	20120601	3	2866	57.08	-0.0551822299519228	-0.0315956112915652
1	C	26	50	20120601	3	2868	57.12	-0.0536172612238007	-0.0344094720166189
1	C	26	50	20120601	3	2870	57.16	-0.0522567877767978	-0.0371843004473512
1	C	26	50	20120601	3	2872	57.2	-0.0509271229722512	-0.0404917429188766
1	C	26	50	20120601	3	2874	57.24	-0.0497110690142378	-0.0427367786648726
1	C	26	50	20120601	3	2876	57.28	-0.0485208810222802	-0.0454346597356761
1	C	26	50	20120601	3	2878	57.32	-0.0470871541411735	-0.0474135659450777
1	C	26	50	20120601	3	2880	57.36	-0.0454273029967247	-0.0492326575366497
1	C	26	50	20120601	3	2882	57.4	-0.0436884284268376	-0.0514995994507269
1	C	26	50	20120601	3	2884	57.44	-0.041540386518017	-0.0538740569508835
1	C	26	50	20120601	3	2886	57.48	-0.0388279814739279	-0.0552117049909897
1	C	26	50	20120601	3	2888	57.52	-0.0365017415851803	-0.0561494700041993
1	C	26	50	20120601	3	2890	57.56	-0.0347459954474942	-0.0572183326146409
1	C	26	50	20120601	3	2892	57.6	-0.031896708672703	-0.0588265055670935
1	C	26	50	20120601	3	2894	57.64	-0.0288171172192793	-0.0598962167056725
1	C	26	50	20120601	3	2896	57.68	-0.0261818009564752	-0.0608317896878604
1	C	26	50	20120601	3	2898	57.72	-0.0229680713466604	-0.0619019958011863
1	C	26	50	20120601	3	2900	57.76	-0.0206766211115473	-0.0630984204749539
1	C	26	50	20120601	3	2902	57.8	-0.0181007725290409	-0.0633560901860183
1	C	26	50	20120601	3	2904	57.84	-0.0153771386292666	-0.0653757285744433
1	C	26	50	20120601	3	2906	57.88	-0.0132753344328677	-0.066607367165914
1	C	26	50	20120601	3	2908	57.92	-0.00994613428568518	-0.0685536078704519
1	C	26	50	20120601	3	2910	57.96	-0.00791532361011741	-0.0695254554305147
1	C	26	50	20120601	3	2912	58	-0.00545628906786306	-0.0704202283514281
1	C	26	50	20120601	3	2914	58.04	-0.00225825722859067	-0.070893919184145
1	C	26	50	20120601	3	2916	58.08	0.000250204077668599	-0.0714739588767523
1	C	26	50	20120601	3	2918	58.12	0.00277400960107963	-0.0711034349234106
1	C	26	50	20120601	3	2920	58.16	0.00578253682299403	-0.0707609831092819
1	C	26	50	20120601	3	2922	58.2	0.00755984971750643	-0.070048855869949
1	C	26	50	20120601	3	2924	58.24	0.00995354759317913	-0.0704922118217529
1	C	26	50	20120601	3	2926	58.28	0.0128894549486656	-0.0703455578753348
1	C	26	50	20120601	3	2928	58.32	0.0157382467487100	-0.0709465986393434
1	C	26	50	20120601	3	2930	58.36	0.0180800429866436	-0.0710361183578416
1	C	26	50	20120601	3	2932	58.4	0.0202286576519570	-0.070906434974172
1	C	26	50	20120601	3	2934	58.44	0.0217483008354051	-0.0695426381252975
1	C	26	50	20120601	3	2936	58.48	0.0220226582665054	-0.0684717956158686
1	C	26	50	20120601	3	2938	58.52	0.0238418318824641	-0.0669784568046807
1	C	26	50	20120601	3	2940	58.56	0.0244802078845193	-0.0665000283565299
1	C	26	50	20120601	3	2942	58.6	0.0258452068149218	-0.0662087003626811
1	C	26	50	20120601	3	2944	58.64	0.0273403841037408	-0.0671352223780698
1	C	26	50	20120601	3	2946	58.68	0.0292639266806025	-0.0691588912751476
1	C	26	50	20120601	3	2948	58.72	0.0298243088046929	-0.0704139351010756
1	C	26	50	20120601	3	2950	58.76	0.0300236422063093	-0.0732739698989408
1	C	26	50	20120601	3	2952	58.8	0.0302428453084772	-0.0755566520099672
1	C	26	50	20120601	3	2954	58.84	0.0298864634907592	-0.078619697164711
1	C	26	50	20120601	3	2956	58.88	0.0297474462975779	-0.0808161122484327
1	C	26	50	20120601	3	2958	58.92	0.0293291219258279	-0.0834601259246455
1	C	26	50	20120601	3	2960	58.96	0.0287616687339257	-0.0858785018269816
1	C	26	50	20120601	3	2962	59	0.0283669617286674	-0.0886390467007339
1	C	26	50	20120601	3	2964	59.04	0.0280742902319343	-0.0918602716424292
1	C	26	50	20120601	3	2966	59.08	0.027958536851854	-0.0950202611368738
1	C	26	50	20120601	3	2968	59.12	0.0277701636053459	-0.097762279812959
1	C	26	50	20120601	3	2970	59.16	0.0277539708600567	-0.0998654275122421
1	C	26	50	20120601	3	2972	59.2	0.0273318281116884	-0.102447215791710
1	C	26	50	20120601	3	2974	59.24	0.0263357267890309	-0.104445711687378
1	C	26	50	20120601	3	2976	59.28	0.0262915326152067	-0.107966184218871
1	C	26	50	20120601	3	2978	59.32	0.0259387570420728	-0.11016535701904
1	C	26	50	20120601	3	2980	59.36	0.0257906888820923	-0.112915295291074
1	C	26	50	20120601	3	2982	59.4	0.0259261705413677	-0.114988673794869
1	C	26	50	20120601	3	2984	59.44	0.0258708040804007	-0.118189958325335
1	C	26	50	20120601	3	2986	59.48	0.0259722031928229	-0.120711925371115
1	C	26	50	20120601	3	2988	59.52	0.0265080487116061	-0.123495239083222
1	C	26	50	20120601	3	2990	59.56	0.0260882394156156	-0.124845600903254
1	C	26	50	20120601	3	2992	59.6	0.0261947296968623	-0.127052764010049
1	C	26	50	20120601	3	2994	59.64	0.0267377877048136	-0.128594256793036
1	C	26	50	20120601	3	2996	59.68	0.0272538342337235	-0.130550255571154
1	C	26	50	20120601	3	2998	59.72	0.0276689059142800	-0.131573439083531
1	C	26	50	20120601	3	3000	59.76	0.0290356726116355	-0.132540124764091
1	C	26	50	20120601	3	3002	59.8	0.029783296611384	-0.132854575149685
1	C	26	50	20120601	3	3004	59.84	0.0305269608131579	-0.133805138795634
1	C	26	50	20120601	3	3006	59.88	0.0310355827208654	-0.133449251952663
1	C	26	50	20120601	3	3008	59.92	0.0318829087767612	-0.133142155477594
1	C	26	50	20120601	3	3010	59.96	0.0331888642909347	-0.132186924926889
1	C	26	50	20120601	3	3012	60	0.0337855209928999	-0.130898717792923
1	C	26	50	20120601	3	3014	60.04	0.0341904810464854	-0.128745789776244
1	C	26	50	20120601	3	3016	60.08	0.03503108958796	-0.126556021496266
1	C	26	50	20120601	3	3018	60.12	0.0359944518666486	-0.124295825380881
1	C	26	50	20120601	3	3020	60.16	0.0373429752090494	-0.121093268058209
1	C	26	50	20120601	3	3022	60.2	0.038991665380064	-0.118432000976536
1	C	26	50	20120601	3	3024	60.24	0.0401552802991845	-0.11637743151312
1	C	26	50	20120601	3	3026	60.28	0.0413964648322013	-0.113567884139431
1	C	26	50	20120601	3	3028	60.32	0.0418957529303971	-0.111043442219917
1	C	26	50	20120601	3	3030	60.36	0.0435108555293053	-0.107684614298603
1	C	26	50	20120601	3	3032	60.4	0.0444371654126597	-0.104936797346912
1	C	26	50	20120601	3	3034	60.44	0.0456088413490858	-0.102913764845937
1	C	26	50	20120601	3	3036	60.48	0.0464478235449636	-0.100546017789134
1	C	26	50	20120601	3	3038	60.52	0.0484161966917526	-0.0982354049602509
1	C	26	50	20120601	3	3040	60.56	0.0509399315044855	-0.0966676785156822
1	C	26	50	20120601	3	3042	60.6	0.0531007084064354	-0.0950273322046856
1	C	26	50	20120601	3	3044	60.64	0.0556452321585352	-0.0944216952465994
1	C	26	50	20120601	3	3046	60.68	0.0586502238465436	-0.0929412257788291
1	C	26	50	20120601	3	3048	60.72	0.061094939476479	-0.0913605946355037
1	C	26	50	20120601	3	3050	60.76	0.0633867574071183	-0.0908464431527674
1	C	26	50	20120601	3	3052	60.8	0.0655051998260785	-0.0896783522477219
1	C	26	50	20120601	3	3054	60.84	0.0675874808042488	-0.0881391292775028
1	C	26	50	20120601	3	3056	60.88	0.0683379374737628	-0.0869771364613383
1	C	26	50	20120601	3	3058	60.92	0.0696903385897517	-0.0840931420572993
1	C	26	50	20120601	3	3060	60.96	0.0707177435296123	-0.0836441504644493
1	C	26	50	20120601	3	3062	61	0.0712074786151943	-0.0830384498667527
1	C	26	50	20120601	3	3064	61.04	0.0706036872058069	-0.0829846319696366
1	C	26	50	20120601	3	3066	61.08	0.0707793890987962	-0.0825897269744795
1	C	26	50	20120601	3	3068	61.12	0.0702017606403127	-0.082258016112357
1	C	26	50	20120601	3	3070	61.16	0.0694059543844941	-0.0826507715028994
1	C	26	50	20120601	3	3072	61.2	0.0685570868358153	-0.0829509241893774
1	C	26	50	20120601	3	3074	61.24	0.0669091674111922	-0.0824662095619419
1	C	26	50	20120601	3	3076	61.28	0.0653506425471671	-0.0820745339234545
1	C	26	50	20120601	3	3078	61.32	0.0622209172229573	-0.0804707450330453
1	C	26	50	20120601	3	3080	61.36	0.0591307311886312	-0.0783699187653248
1	C	26	50	20120601	3	3082	61.4	0.0578827867147863	-0.0775430705218121
1	C	26	50	20120601	3	3084	61.44	0.0548653499474289	-0.0753914152973396
1	C	26	50	20120601	3	3086	61.48	0.0527537311089071	-0.0742968705686053
1	C	26	50	20120601	3	3088	61.52	0.0494520444865806	-0.0726424457615953
1	C	26	50	20120601	3	3090	61.56	0.0462961279271957	-0.0699776007196088
1	C	26	50	20120601	3	3092	61.6	0.0443021504438599	-0.0681683336696546
1	C	26	50	20120601	3	3094	61.64	0.0429429356469275	-0.0664831709308664
1	C	26	50	20120601	3	3096	61.68	0.0405942168336061	-0.0644903955290587
1	C	26	50	20120601	3	3098	61.72	0.0388055619463235	-0.062441016229417
1	C	26	50	20120601	3	3100	61.76	0.0367384271954062	-0.0600774198894194
1	C	26	50	20120601	3	3102	61.8	0.0350815770121367	-0.0577500062034151
1	C	26	50	20120601	3	3104	61.84	0.0333215811626956	-0.0571359617457005
1	C	26	50	20120601	3	3106	61.88	0.0317991519785297	-0.0559630413013395
1	C	26	50	20120601	3	3108	61.92	0.0296035076411995	-0.0541107821590892
1	C	26	50	20120601	3	3110	61.96	0.0272646812517469	-0.051034443396859
1	C	26	50	20120601	3	3112	62	0.0270585101275564	-0.0495370528638149
1	C	26	50	20120601	3	3114	62.04	0.0266922641702408	-0.0468005142652839
1	C	26	50	20120601	3	3116	62.08	0.0261665104794387	-0.0450502326488027
1	C	26	50	20120601	3	3118	62.12	0.0259045620652414	-0.0425611114201157
1	C	26	50	20120601	3	3120	62.16	0.0257176687932263	-0.0423223264098564
1	C	26	50	20120601	3	3122	62.2	0.0259287585521868	-0.0412812347111392
1	C	26	50	20120601	3	3124	62.24	0.0249999667240305	-0.0399611441324098
1	C	26	50	20120601	3	3126	62.28	0.0251270903811522	-0.0370122401542851
1	C	26	50	20120601	3	3128	62.32	0.0260625926526620	-0.0348385939089176
1	C	26	50	20120601	3	3130	62.36	0.0261119840613279	-0.0328910450568346
1	C	26	50	20120601	3	3132	62.4	0.0273901644211363	-0.0308766251164547
1	C	26	50	20120601	3	3134	62.44	0.0286966856207347	-0.0290062569695382
1	C	26	50	20120601	3	3136	62.48	0.030297575373341	-0.0270465812361578
1	C	26	50	20120601	3	3138	62.52	0.0320994955838387	-0.0245343015532801
1	C	26	50	20120601	3	3140	62.56	0.0329756715964069	-0.0229432405849323
1	C	26	50	20120601	3	3142	62.6	0.0336016025191133	-0.0199387438716706
1	C	26	50	20120601	3	3144	62.64	0.0330750908098418	-0.018563562603619
1	C	26	50	20120601	3	3146	62.68	0.03223851277702	-0.0180959528892203
1	C	26	50	20120601	3	3148	62.72	0.0307458103619352	-0.0168754865848924
1	C	26	50	20120601	3	3150	62.76	0.0286536228177604	-0.0154841832822297
1	C	26	50	20120601	3	3152	62.8	0.0268587029643965	-0.0138311090491718
1	C	26	50	20120601	3	3154	62.84	0.0258537628069742	-0.0115682259280186
1	C	26	50	20120601	3	3156	62.88	0.0249481711523085	-0.00864370299170918
1	C	26	50	20120601	3	3158	62.92	0.0251287662242236	-0.00673196909809322
1	C	26	50	20120601	3	3160	62.96	0.0249110480462963	-0.00325477150160837
1	C	26	50	20120601	3	3162	63	0.0235717170920508	-0.00053431958234937
1	C	26	50	20120601	3	3164	63.04	0.0226562259424486	0.0009238053111354
1	C	26	50	20120601	3	3166	63.08	0.0205889285569716	0.0021405946602012
1	C	26	50	20120601	3	3168	63.12	0.0190291217083522	0.0020692475859795
1	C	26	50	20120601	3	3170	63.16	0.0172850428325556	0.0012106078215847
1	C	26	50	20120601	3	3172	63.2	0.0148887710881994	0.0011489763945365
1	C	26	50	20120601	3	3174	63.24	0.0146582896328716	0.0019407592127701
1	C	26	50	20120601	3	3176	63.28	0.0142598703170120	0.0023179653251941
1	C	26	50	20120601	3	3178	63.32	0.0138320141458517	0.0018603823849526
1	C	26	50	20120601	3	3180	63.36	0.0138184942641954	0.0010406476356587
1	C	26	50	20120601	3	3182	63.4	0.0140747285484940	0.0008926006888816
1	C	26	50	20120601	3	3184	63.44	0.0143658231971050	0.0011848691347495
1	C	26	50	20120601	3	3186	63.48	0.0145758621953887	0.0016748658498405
1	C	26	50	20120601	3	3188	63.52	0.0140915364766828	0.0013253712521713
1	C	26	50	20120601	3	3190	63.56	0.0142008198297152	0.0012875056840387
1	C	26	50	20120601	3	3192	63.6	0.0139575255995123	0.00134087103281490
1	C	26	50	20120601	3	3194	63.64	0.0143212896120259	0.0007655406713702
1	C	26	50	20120601	3	3196	63.68	0.0136906776424281	0.0006176280748816
1	C	26	50	20120601	3	3198	63.72	0.0130501096093512	-0.0003979893949366
1	C	26	50	20120601	3	3200	63.76	0.0118035581358653	-0.00157893550126407
1	C	26	50	20120601	3	3202	63.8	0.0103719921730819	-0.00275249234172813
1	C	26	50	20120601	3	3204	63.84	0.00919711304293703	-0.00406309354745396
1	C	26	50	20120601	3	3206	63.88	0.00971322321145723	-0.00480788204900994
1	C	26	50	20120601	3	3208	63.92	0.00919298353933483	-0.00639213357905497
1	C	26	50	20120601	3	3210	63.96	0.00893623306708603	-0.00753022194337471
1	C	26	50	20120601	3	3212	64	0.00798255815129973	-0.00872332321527078
1	C	26	50	20120601	3	3214	64.04	0.00696064743112893	-0.00962007603517155
1	C	26	50	20120601	3	3216	64.08	0.00545841321663373	-0.0104596097743387
1	C	26	50	20120601	3	3218	64.12	0.00530194462809283	-0.0116213013630145
1	C	26	50	20120601	3	3220	64.16	0.00552020020717383	-0.0118540384889742
1	C	26	50	20120601	3	3222	64.2	0.00576859267726903	-0.0124038281534824
1	C	26	50	20120601	3	3224	64.24	0.00585271009995903	-0.012678213868854
1	C	26	50	20120601	3	3226	64.28	0.00546603582773493	-0.0129649032422183
1	C	26	50	20120601	3	3228	64.32	0.00539771517053673	-0.0131889288126338
1	C	26	50	20120601	3	3230	64.36	0.00579929525370813	-0.0138136435116765
1	C	26	50	20120601	3	3232	64.4	0.00580606933667193	-0.0134039599847926
1	C	26	50	20120601	3	3234	64.44	0.00631176382230533	-0.0135290047479777
1	C	26	50	20120601	3	3236	64.48	0.00710024445187083	-0.0139976185540056
1	C	26	50	20120601	3	3238	64.52	0.00760079827120493	-0.0143858979586230
1	C	26	50	20120601	3	3240	64.56	0.00746967238970173	-0.0145662384720968
1	C	26	50	20120601	3	3242	64.6	0.00760559952624923	-0.0148107347838276
1	C	26	50	20120601	3	3244	64.64	0.00746955925261673	-0.0147620787662142
1	C	26	50	20120601	3	3246	64.68	0.00714480632122113	-0.0144661333650842
1	C	26	50	20120601	3	3248	64.72	0.00757274027412743	-0.0139899747297010
1	C	26	50	20120601	3	3250	64.76	0.00754983001441703	-0.0142278454508921
1	C	26	50	20120601	3	3252	64.8	0.00743613431507003	-0.0141807450681973
1	C	26	50	20120601	3	3254	64.84	0.00787170502121313	-0.0141412955808749
1	C	26	50	20120601	3	3256	64.88	0.00787170502121313	-0.0141412955808749
1	C	26	50	20120601	3	3258	64.92	0.00794795234542843	-0.0142050553993345
1	C	26	50	20120601	3	3260	64.96	0.00779295453899243	-0.0140858371960264
1	C	26	50	20120601	3	3262	65	0.00774077712960863	-0.0142119779747223
1	C	26	50	20120601	3	3264	65.04	0.00800377842580313	-0.0143687152638401
1	C	26	50	20120601	3	3266	65.08	0.00808315116199133	-0.0145127882705069
1	C	26	50	20120601	3	3268	65.12	0.00821054351968993	-0.0144725114682505
1	C	26	50	20120601	3	3270	65.16	0.00772721482154543	-0.0144658151670327
1	C	26	50	20120601	3	3272	65.2	0.00785252828530733	-0.0146222130448955
1	C	26	50	20120601	3	3274	65.24	0.00847050425672533	-0.0144688062287171
1	C	26	50	20120601	3	3276	65.28	0.00824868485946713	-0.0142854534403554
1	C	26	50	20120601	3	3278	65.32	0.00787014938629453	-0.0146562107389350
1	C	26	50	20120601	3	3280	65.36	0.00802834331538153	-0.014580324039178
1	C	26	50	20120601	3	3282	65.4	0.00790445820731773	-0.0146233161314742
1	C	26	50	20120601	3	3284	65.44	0.00779557790515063	-0.0144045231512394
1	C	26	50	20120601	3	3286	65.48	0.00714870247958553	-0.0144770864491248
1	C	26	50	20120601	3	3288	65.52	0.00716223650337743	-0.0151166362484368
1	C	26	50	20120601	3	3290	65.56	0.00719931718298283	-0.0140558063710295
1	C	26	50	20120601	3	3292	65.6	0.00745072192796593	-0.0141853907597497
1	C	26	50	20120601	3	3294	65.64	0.00706916003776983	-0.0142641695262417
1	C	26	50	20120601	3	3296	65.68	0.00717077128222633	-0.0142250665212421
1	C	26	50	20120601	3	3298	65.72	0.00715327746045983	-0.0143367469662627
1	C	26	50	20120601	3	3300	65.76	0.00716708018482853	-0.0145418645013493
1	C	26	50	20120601	3	3302	65.8	0.00701571690724773	-0.0146755501094004
1	C	26	50	20120601	3	3304	65.84	0.00692452841674593	-0.0148722389316553
1	C	26	50	20120601	3	3306	65.88	0.00731176130332713	-0.014864580965215
1	C	26	50	20120601	3	3308	65.92	0.00731623728925203	-0.0145914044024392
1	C	26	50	20120601	3	3310	65.96	0.00724589430665963	-0.0143172449612376
1	C	26	50	20120601	3	3312	66	0.00650225131808913	-0.0144946368394338
1	C	26	50	20120601	3	3314	66.04	0.00669478942353843	-0.0143661626083600
1	C	26	50	20120601	3	3316	66.08	0.00677234489529893	-0.0141204571440333
1	C	26	50	20120601	3	3318	66.12	0.00703294909950523	-0.0144476000963493
1	C	26	50	20120601	3	3320	66.16	0.00688593452862873	-0.0144820432676609
1	C	26	50	20120601	3	3322	66.2	0.00661706424615043	-0.0147043859239372
1	C	26	50	20120601	3	3324	66.24	0.00595504259333233	-0.0146041464666362
1	C	26	50	20120601	3	3326	66.28	0.00602528658097533	-0.0143391652714543
1	C	26	50	20120601	3	3328	66.32	0.00553703641963393	-0.0138402943662594
1	C	26	50	20120601	3	3330	66.36	0.00414650386336273	-0.0138976477972815
1	C	26	50	20120601	3	3332	66.4	0.00313029949491613	-0.0149762189838287
1	C	26	50	20120601	3	3334	66.44	0.00218728774939013	-0.0150801778227988
1	C	26	50	20120601	3	3336	66.48	0.00156143460842969	-0.0160112182505193
1	C	26	50	20120601	3	3338	66.52	0.00144131837950954	-0.0163919740389848
1	C	26	50	20120601	3	3340	66.56	0.00171284738348517	-0.0172086823712553
1	C	26	50	20120601	3	3342	66.6	0.00197501429367793	-0.0177134434759375
1	C	26	50	20120601	3	3344	66.64	0.00198746361566743	-0.0196353554645618
1	C	26	50	20120601	3	3346	66.68	0.00204057723442953	-0.0221664342883241
1	C	26	50	20120601	3	3348	66.72	0.00238963342589443	-0.0243290213836338
1	C	26	50	20120601	3	3350	66.76	0.00150276595879465	-0.0266422646497431
1	C	26	50	20120601	3	3352	66.8	0.000472921500538929	-0.0275633560850523
1	C	26	50	20120601	3	3354	66.84	-0.0014911241527492	-0.0275788982921028
1	C	26	50	20120601	3	3356	66.88	-0.00172265919718092	-0.0268265649611916
1	C	26	50	20120601	3	3358	66.92	-0.00349111911479285	-0.0256155597455959
1	C	26	50	20120601	3	3360	66.96	-0.0046730693127496	-0.0242119032874659
1	C	26	50	20120601	3	3362	67	-0.00767637808661885	-0.0212680480517588
1	C	26	50	20120601	3	3364	67.04	-0.00923707588978255	-0.0205579289956844
1	C	26	50	20120601	3	3366	67.08	-0.0120794754445250	-0.0181228795154479
1	C	26	50	20120601	3	3368	67.12	-0.0132887199642355	-0.0174158929424142
1	C	26	50	20120601	3	3370	67.16	-0.0133263889566829	-0.0152875778985750
1	C	26	50	20120601	3	3372	67.2	-0.0129957302694509	-0.0128444546731110
1	C	26	50	20120601	3	3374	67.24	-0.0125979190654232	-0.0107948420282315
1	C	26	50	20120601	3	3376	67.28	-0.0140897093127602	-0.0102441119117043
1	C	26	50	20120601	3	3378	67.32	-0.0156382307371519	-0.0090730299449744
1	C	26	50	20120601	3	3380	67.36	-0.0181157914770733	-0.00773992153040339
1	C	26	50	20120601	3	3382	67.4	-0.0183974886765624	-0.00772131047992256
1	C	26	50	20120601	3	3384	67.44	-0.0177877787834165	-0.00943957995820587
1	C	26	50	20120601	3	3386	67.48	-0.0182176007114285	-0.0108215211670856
1	C	26	50	20120601	3	3388	67.52	-0.0190920301702473	-0.0124963672179363
1	C	26	50	20120601	3	3390	67.56	-0.0197317991726615	-0.0141117455884891
1	C	26	50	20120601	3	3392	67.6	-0.0204225576450670	-0.0164539095219489
1	C	26	50	20120601	3	3394	67.64	-0.0223272133998032	-0.0192995971232239
1	C	26	50	20120601	3	3396	67.68	-0.0219321881964934	-0.0192999153212754
1	C	26	50	20120601	3	3398	67.72	-0.0216935325867751	-0.0188835072089025
1	C	26	50	20120601	3	3400	67.76	-0.0216487303011191	-0.0178013227067033
1	C	26	50	20120601	3	3402	67.8	-0.0215134324896069	-0.0176359587148551
1	C	26	50	20120601	3	3404	67.84	-0.0216462978537918	-0.0168435041451793
1	C	26	50	20120601	3	3406	67.88	-0.0212704988838624	-0.0154065641708589
1	C	26	50	20120601	3	3408	67.92	-0.0204314813326455	-0.013526473305701
1	C	26	50	20120601	3	3410	67.96	-0.0205062508036882	-0.0108445304217454
1	C	26	50	20120601	3	3412	68	-0.0212906160717872	-0.00856705261662855
1	C	26	50	20120601	3	3414	68.04	-0.0218872020630743	-0.00567938408575455
1	C	26	50	20120601	3	3416	68.08	-0.0223499751670896	-0.00358540049035557
1	C	26	50	20120601	3	3418	68.12	-0.0216807339540356	-0.00182085087324361
1	C	26	50	20120601	3	3420	68.16	-0.0213614681712621	-0.00114294053105225
1	C	26	50	20120601	3	3422	68.2	-0.0198750024379874	-0.00181753454243984
1	C	26	50	20120601	3	3424	68.24	-0.0187662165786800	-0.00289738559226107
1	C	26	50	20120601	3	3426	68.28	-0.0175008772780179	-0.0033575282590504
1	C	26	50	20120601	3	3428	68.32	-0.0144568691348798	-0.00343348736654173
1	C	26	50	20120601	3	3430	68.36	-0.011719070189222	-0.00376579050130408
1	C	26	50	20120601	3	3432	68.4	-0.0107060407302229	-0.00212213493057157
1	C	26	50	20120601	3	3434	68.44	-0.0109048013753466	-0.0014837235731773
1	C	26	50	20120601	3	3436	68.48	-0.00982996371260403	-0.0009689569075413
1	C	26	50	20120601	3	3438	68.52	-0.00810507571484882	-0.00024534625408186
1	C	26	50	20120601	3	3440	68.56	-0.00565814684068839	0.0011620649410562
1	C	26	50	20120601	3	3442	68.6	-0.00454245254812882	0.0016389306832206
1	C	26	50	20120601	3	3444	68.64	-0.00190683930047658	0.001314142396486
1	C	26	50	20120601	3	3446	68.68	0.00044692825526252	0.0015393346930905
1	C	26	50	20120601	3	3448	68.72	0.00219351043048593	0.0009154966650351
1	C	26	50	20120601	3	3450	68.76	0.00417676803359753	-0.000591595231625481
1	C	26	50	20120601	3	3452	68.8	0.00466454443339563	-0.00207342234441563
1	C	26	50	20120601	3	3454	68.84	0.00441314675948033	-0.00304574366602182
1	C	26	50	20120601	3	3456	68.88	0.00464784257122403	-0.00563397368826675
1	C	26	50	20120601	3	3458	68.92	0.00485749973184583	-0.00859361154732992
1	C	26	50	20120601	3	3460	68.96	0.00660605459356733	-0.0108250354877881
1	C	26	50	20120601	3	3462	69	0.00852496562101233	-0.0135631297212377
1	C	26	50	20120601	3	3464	69.04	0.0102645755819518	-0.0159169609165871
1	C	26	50	20120601	3	3466	69.08	0.0123409239342280	-0.0180979610724789
1	C	26	50	20120601	3	3468	69.12	0.0130102853554348	-0.0206357531680218
1	C	26	50	20120601	3	3470	69.16	0.0120989024962313	-0.020893203675984
1	C	26	50	20120601	3	3472	69.2	0.0112907642981488	-0.0215252722855511
1	C	26	50	20120601	3	3474	69.24	0.00973664258805013	-0.0217982579294959
1	C	26	50	20120601	3	3476	69.28	0.00644817179146403	-0.0222823432318962
1	C	26	50	20120601	3	3478	69.32	0.00341364566741893	-0.0226199640924958
1	C	26	50	20120601	3	3480	69.36	0.00070378479352853	-0.0219180347471611
1	C	26	50	20120601	3	3482	69.4	-0.00244918313057885	-0.0219590257272665
1	C	26	50	20120601	3	3484	69.44	-0.00307733436857811	-0.0220353508332278
1	C	26	50	20120601	3	3486	69.48	-0.00396579989700338	-0.0237763042970516
1	C	26	50	20120601	3	3488	69.52	-0.00559211720946119	-0.0256250774028706
1	C	26	50	20120601	3	3490	69.56	-0.00796779093328145	-0.0272359444321595
1	C	26	50	20120601	3	3492	69.6	-0.0112244419247142	-0.027890583890182
1	C	26	50	20120601	3	3494	69.64	-0.0127983555536183	-0.027304781277308
1	C	26	50	20120601	3	3496	69.68	-0.0137958781609060	-0.0261904446297684
1	C	26	50	20120601	3	3498	69.72	-0.0148357776775902	-0.0249765968449123
1	C	26	50	20120601	3	3500	69.76	-0.0175954386678659	-0.0220434118505333
1	C	26	50	20120601	3	3502	69.8	-0.0189193469161070	-0.0197168261865698
1	C	26	50	20120601	3	3504	69.84	-0.0208290874757067	-0.0171435366235046
1	C	26	50	20120601	3	3506	69.88	-0.0206260629766925	-0.0156377668751034
1	C	26	50	20120601	3	3508	69.92	-0.0218581329032997	-0.0124050090218070
1	C	26	50	20120601	3	3510	69.96	-0.0230215286193181	-0.0101224046925265
1	C	26	50	20120601	3	3512	70	-0.0239289728937504	-0.00748710257185796
1	C	26	50	20120601	3	3514	70.04	-0.0252559789767998	-0.00430672718891179
1	C	26	50	20120601	3	3516	70.08	-0.0255306970323586	-0.0031635547268353
1	C	26	50	20120601	3	3518	70.12	-0.0262521863654745	-0.00104643459755591
1	C	26	50	20120601	3	3520	70.16	-0.0268310381186894	0.00021121138132686
1	C	26	50	20120601	3	3522	70.2	-0.0274771710821342	-0.0006173551316641
1	C	26	50	20120601	3	3524	70.24	-0.0292990104906579	-0.00090760125213774
1	C	26	50	20120601	3	3526	70.28	-0.0303550744683600	-0.00265733698218386
1	C	26	50	20120601	3	3528	70.32	-0.0317437614759323	-0.00335673629945547
1	C	26	50	20120601	3	3530	70.36	-0.0344463235936273	-0.00620779084119963
1	C	26	50	20120601	3	3532	70.4	-0.0364905692980376	-0.00810637254868551
1	C	26	50	20120601	3	3534	70.44	-0.037316752861176	-0.0107519418598169
1	C	26	50	20120601	3	3536	70.48	-0.0382924187978572	-0.0134143403123405
1	C	26	50	20120601	3	3538	70.52	-0.0391979397418447	-0.0164143115422025
1	C	26	50	20120601	3	3540	70.56	-0.0395202390127095	-0.0193923624618478
1	C	26	50	20120601	3	3542	70.6	-0.0399022180959065	-0.0220809238652752
1	C	26	50	20120601	3	3544	70.64	-0.0402888640838593	-0.0250625103188264
1	C	26	50	20120601	3	3546	70.68	-0.0415057241436032	-0.0273588395907298
1	C	26	50	20120601	3	3548	70.72	-0.0417763339087633	-0.0287585574640885
1	C	26	50	20120601	3	3550	70.76	-0.0415055120115688	-0.0303434666034401
1	C	26	50	20120601	3	3552	70.8	-0.0403133370495561	-0.0303335600374356
1	C	26	50	20120601	3	3554	70.84	-0.0380470739579889	-0.0321626897168734
1	C	26	50	20120601	3	3556	70.88	-0.0352537051874539	-0.0328514258638847
1	C	26	50	20120601	3	3558	70.92	-0.03202401745038	-0.033266121505055
1	C	26	50	20120601	3	3560	70.96	-0.028818856701961	-0.0339593561239868
1	C	26	50	20120601	3	3562	71	-0.0257203854974797	-0.034218086495223
1	C	26	50	20120601	3	3564	71.04	-0.0223051728814337	-0.0352974425702974
1	C	26	50	20120601	3	3566	71.08	-0.0193833228087571	-0.0363697841461024
1	C	26	50	20120601	3	3568	71.12	-0.0165059638947528	-0.0375432985601596
1	C	26	50	20120601	3	3570	71.16	-0.0127563180554768	-0.0387527339987011
1	C	26	50	20120601	3	3572	71.2	-0.0110763737647338	-0.0388481934141613
1	C	26	50	20120601	3	3574	71.24	-0.00758800388110616	-0.0386482943271198
1	C	26	50	20120601	3	3576	71.28	-0.00409440140729778	-0.0383754218202599
1	C	26	50	20120601	3	3578	71.32	-0.00253360460918471	-0.0379274696743783
1	C	26	50	20120601	3	3580	71.36	-0.00136108014462118	-0.0367185999212617
1	C	26	50	20120601	3	3582	71.4	0.000302883532867010	-0.0349795415036115
1	C	26	50	20120601	3	3584	71.44	0.00154754703124719	-0.0316293968535703
1	C	26	50	20120601	3	3586	71.48	0.00261777435777643	-0.0288772453373107
1	C	26	50	20120601	3	3588	71.52	0.00299853014624203	-0.0256344041413145
1	C	26	50	20120601	3	3590	71.56	0.00236689994287933	-0.0232407486920487
1	C	26	50	20120601	3	3592	71.6	0.00283195417337073	-0.0211098923064379
1	C	26	50	20120601	3	3594	71.64	0.00252098558156763	-0.0176317585005748
1	C	26	50	20120601	3	3596	71.68	0.00182478238694703	-0.0154565424781531
1	C	26	50	20120601	3	3598	71.72	0.00103792810297823	-0.0141088535217541
1	C	26	50	20120601	3	3600	71.76	0.00155722732308164	-0.0133416709484379
1	C	26	50	20120601	3	3602	71.8	0.00183011397207713	-0.0130847366284260
1	C	26	50	20120601	3	3604	71.84	0.00086668805377829	-0.0136436974678861
1	C	26	50	20120601	3	3606	71.88	0.00073265596340438	-0.0132266246751389
1	C	26	50	20120601	3	3608	71.92	-0.000600091826708211	-0.0129561068338603
1	C	26	50	20120601	3	3610	71.96	-0.00105490997943521	-0.0127335025480750
1	C	26	50	20120601	3	3612	72	-0.0023368804315908	-0.0120500697019226
1	C	26	50	20120601	3	3614	72.04	-0.00367423148684892	-0.0118263269742195
1	C	26	50	20120601	3	3616	72.08	-0.00613790040694715	-0.0114945906562530
1	C	26	50	20120601	3	3618	72.12	-0.00793398415807292	-0.0117156364786926
1	C	26	50	20120601	3	3620	72.16	-0.0086747209377727	-0.0114298522020082
1	C	26	50	20120601	3	3622	72.2	-0.00876023560346227	-0.010857070253403
1	C	26	50	20120601	3	3624	72.24	-0.00876184002874879	-0.0109545597724320
1	C	26	50	20120601	3	3626	72.28	-0.0093744214825331	-0.0104351608502724
1	C	26	50	20120601	3	3628	72.32	-0.00932117209926906	-0.0103157206154351
1	C	26	50	20120601	3	3630	72.36	-0.00954408751203812	-0.0101230128043583
1	C	26	50	20120601	3	3632	72.4	-0.00966956926721392	-0.0102661326310840
1	C	26	50	20120601	3	3634	72.44	-0.00981641271824937	-0.0103022459886128
1	C	26	50	20120601	3	3636	72.48	-0.00913725221126888	-0.00979495768429461
1	C	26	50	20120601	3	3638	72.52	-0.00903529448448959	-0.00954750708043194
1	C	26	50	20120601	3	3640	72.56	-0.0075638950754016	-0.00831485237651665
1	C	26	50	20120601	3	3642	72.6	-0.0077012046057063	-0.00725919498521372
1	C	26	50	20120601	3	3644	72.64	-0.00753036053630382	-0.00481469148731277
1	C	26	50	20120601	3	3646	72.68	-0.00819096797555954	-0.00164406710687916
1	C	26	50	20120601	3	3648	72.72	-0.00899499788324333	0.0017155174186909
1	C	26	50	20120601	3	3650	72.76	-0.0107077660707690	0.0035770043044358
1	C	26	50	20120601	3	3652	72.8	-0.0130905462177402	0.0045634465484622
1	C	26	50	20120601	3	3654	72.84	-0.0149736776420571	0.0039509860099375
1	C	26	50	20120601	3	3656	72.88	-0.0166324087293645	0.0039689465221797
1	C	26	50	20120601	3	3658	72.92	-0.0189767505517105	0.0033526322516975
1	C	26	50	20120601	3	3660	72.96	-0.0214110363566233	0.002167662707785
1	C	26	50	20120601	3	3662	73	-0.0247517411311357	0.0007006494820608
1	C	26	50	20120601	3	3664	73.04	-0.0268712512813355	-0.00081470863429327
1	C	26	50	20120601	3	3666	73.08	-0.0291549445550590	-0.000966333541383101
1	C	26	50	20120601	3	3668	73.12	-0.0311730555928366	-0.00236643325240371
1	C	26	50	20120601	3	3670	73.16	-0.033166106766289	-0.0037578779764226
1	C	26	50	20120601	3	3672	73.2	-0.0331573386422023	-0.00321863834508974
1	C	26	50	20120601	3	3674	73.24	-0.0317970066165557	-0.00265846835303375
1	C	26	50	20120601	3	3676	73.28	-0.0313884403183861	-0.00163853753185028
1	C	26	50	20120601	3	3678	73.32	-0.0299098446835859	-0.00131846564734619
1	C	26	50	20120601	3	3680	73.36	-0.0287180657013707	-0.00097054789779897
1	C	26	50	20120601	3	3682	73.4	-0.0280513983570002	0.000729909560666299
1	C	26	50	20120601	3	3684	73.44	-0.0269003699385847	0.0029397596732304
1	C	26	50	20120601	3	3686	73.48	-0.0254176872265894	0.0056817995625191
1	C	26	50	20120601	3	3688	73.52	-0.0243165734758578	0.0085826414927266
1	C	26	50	20120601	3	3690	73.56	-0.0234538678474712	0.011347464362505
1	C	26	50	20120601	3	3692	73.6	-0.0229731554444171	0.0143828121446298
1	C	26	50	20120601	3	3694	73.64	-0.0221249596471805	0.0165549946789602
1	C	26	50	20120601	3	3696	73.68	-0.0215130577230129	0.018156280411364
1	C	26	50	20120601	3	3698	73.72	-0.0211030772112809	0.0214055774922725
1	C	26	50	20120601	3	3700	73.76	-0.0209197951335973	0.0250836641252924
1	C	26	50	20120601	3	3702	73.8	-0.0209556454474035	0.0275109495730715
1	C	26	50	20120601	3	3704	73.84	-0.0205343512271726	0.0307234771013582
1	C	26	50	20120601	3	3706	73.88	-0.0193020055289206	0.0317323770567552
1	C	26	50	20120601	3	3708	73.92	-0.0185716349346331	0.0318864556243757
1	C	26	50	20120601	3	3710	73.96	-0.0171837257445201	0.0319348217282089
1	C	26	50	20120601	3	3712	74	-0.0149535816673358	0.0326558585129848
1	C	26	50	20120601	3	3714	74.04	-0.0118213814693919	0.0326719805475958
1	C	26	50	20120601	3	3716	74.08	-0.0093989043477249	0.0321401655374654
1	C	26	50	20120601	3	3718	74.12	-0.00653024284712919	0.031458161047011
1	C	26	50	20120601	3	3720	74.16	-0.00401612468662042	0.0303910662035224
1	C	26	50	20120601	3	3722	74.2	-0.00175585786055762	0.0279953177181843
1	C	26	50	20120601	3	3724	74.24	0.000186705888718060	0.0264023475615272
1	C	26	50	20120601	3	3726	74.28	0.00200665732213603	0.0244002454212756
1	C	26	50	20120601	3	3728	74.32	0.00409538004308293	0.0217524840791226
1	C	26	50	20120601	3	3730	74.36	0.00539468875351323	0.0191344212217794
1	C	26	50	20120601	3	3732	74.4	0.00652125834836743	0.0165520601858183
1	C	26	50	20120601	3	3734	74.44	0.00790454306013143	0.0134444248774528
1	C	26	50	20120601	3	3736	74.48	0.00880596278478803	0.0107280034668466
1	C	26	50	20120601	3	3738	74.52	0.00938102020301513	0.007519821816837
1	C	26	50	20120601	3	3740	74.56	0.00972450156461723	0.0043566814545755
1	C	26	50	20120601	3	3742	74.6	0.0106846252942479	0.0016866321066795
1	C	26	50	20120601	3	3744	74.64	0.0115296249688336	-0.00180407830039386
1	C	26	50	20120601	3	3746	74.68	0.0121725900938987	-0.00373213928958741
1	C	26	50	20120601	3	3748	74.72	0.0140289575265478	-0.00635331341676783
1	C	26	50	20120601	3	3750	74.76	0.0152666772363367	-0.00729928086863919
1	C	26	50	20120601	3	3752	74.8	0.0163203370509828	-0.00718282038177776
1	C	26	50	20120601	3	3754	74.84	0.0184100497214234	-0.00693766646074039
1	C	26	50	20120601	3	3756	74.88	0.0200172327243823	-0.00762207511425085
1	C	26	50	20120601	3	3758	74.92	0.0206889134558314	-0.00809449315476158
1	C	26	50	20120601	3	3760	74.96	0.0204733165982476	-0.00865544096427687
1	C	26	50	20120601	3	3762	75	0.0200767711153582	-0.00983107669867762
1	C	26	50	20120601	3	3764	75.04	0.0194099694206993	-0.0105260212432278
1	C	26	50	20120601	3	3766	75.08	0.0178798610568897	-0.0118574326015239
1	C	26	50	20120601	3	3768	75.12	0.0162811633353050	-0.0140795156614026
1	C	26	50	20120601	3	3770	75.16	0.0147735409671372	-0.0163416209650965
1	C	26	50	20120601	3	3772	75.2	0.0130785706572940	-0.0185500922194374
1	C	26	50	20120601	3	3774	75.24	0.0109436172949931	-0.0212719442101232
1	C	26	50	20120601	3	3776	75.28	0.00940987440232823	-0.0233032074340309
1	C	26	50	20120601	3	3778	75.32	0.00796366708653353	-0.0243753552625779
1	C	26	50	20120601	3	3780	75.36	0.00627386996990153	-0.0261446311814153
1	C	26	50	20120601	3	3782	75.4	0.00433421950056433	-0.0275413650641574
1	C	26	50	20120601	3	3784	75.44	0.00222648267827123	-0.0286336965486666
1	C	26	50	20120601	3	3786	75.48	0.00097463497499423	-0.0296397539348032
1	C	26	50	20120601	3	3788	75.52	-0.00107873240689339	-0.0299933780360746
1	C	26	50	20120601	3	3790	75.56	-0.00296076781569951	-0.0302161166721484
1	C	26	50	20120601	3	3792	75.6	-0.00545522840769128	-0.0306346531759327
1	C	26	50	20120601	3	3794	75.64	-0.00788711004954806	-0.0311017679155845
1	C	26	50	20120601	3	3796	75.68	-0.010300606915094	-0.0320294920125013
1	C	26	50	20120601	3	3798	75.72	-0.0131918251220095	-0.0324449879571265
1	C	26	50	20120601	3	3800	75.76	-0.0153475815658130	-0.0325765805291053
1	C	26	50	20120601	3	3802	75.8	-0.0180285415713427	-0.0324957935793547
1	C	26	50	20120601	3	3804	75.84	-0.0201773612976227	-0.0322353732229115
1	C	26	50	20120601	3	3806	75.88	-0.0223802251951888	-0.0328547139104172
1	C	26	50	20120601	3	3808	75.92	-0.0234429006212950	-0.0333840186914744
1	C	26	50	20120601	3	3810	75.96	-0.0240507437525386	-0.0346047536963792
1	C	26	50	20120601	3	3812	76	-0.0237869222124779	-0.0364475446788295
1	C	26	50	20120601	3	3814	76.04	-0.0225890621119444	-0.0392096664007038
1	C	26	50	20120601	3	3816	76.08	-0.0218422159296552	-0.0411198446594012
1	C	26	50	20120601	3	3818	76.12	-0.0201243000047625	-0.0429941726042923
1	C	26	50	20120601	3	3820	76.16	-0.0188908229356607	-0.0456899464968879
1	C	26	50	20120601	3	3822	76.2	-0.0175891807728525	-0.047074320153095
1	C	26	50	20120601	3	3824	76.24	-0.0158035947290002	-0.0492301473075765
1	C	26	50	20120601	3	3826	76.28	-0.0143734712640504	-0.0520272496019161
1	C	26	50	20120601	3	3828	76.32	-0.0123848748633195	-0.0542876578493352
1	C	26	50	20120601	3	3830	76.36	-0.0101121629579078	-0.0561598644738828
1	C	26	50	20120601	3	3832	76.4	-0.0082806856839565	-0.0568865581129082
1	C	26	50	20120601	3	3834	76.44	-0.00636909321169678	-0.0577674717409104
1	C	26	50	20120601	3	3836	76.48	-0.0038609854588281	-0.0596373449130801
1	C	26	50	20120601	3	3838	76.52	-0.00193129105297001	-0.0613188448387417
1	C	26	50	20120601	3	3840	76.56	-0.000245689907977509	-0.0630950970730823
1	C	26	50	20120601	3	3842	76.6	0.0014112027016988	-0.0654243068103108
1	C	26	50	20120601	3	3844	76.64	0.00311193593180873	-0.067845723271806
1	C	26	50	20120601	3	3846	76.68	0.00337144412050413	-0.0693508707662397
1	C	26	50	20120601	3	3848	76.72	0.00321489067914943	-0.0710781912113222
1	C	26	50	20120601	3	3850	76.76	0.00288905587437873	-0.0742458881696817
1	C	26	50	20120601	3	3852	76.8	0.00169574247044826	-0.0754756882835213
1	C	26	50	20120601	3	3854	76.84	0.000368149488770520	-0.0775113779958793
1	C	26	50	20120601	3	3856	76.88	-0.00145116554854434	-0.0776422634610769
1	C	26	50	20120601	3	3858	76.92	-0.00413251446280373	-0.0779324600840759
1	C	26	50	20120601	3	3860	76.96	-0.00717356859665272	-0.0784270812775159
1	C	26	50	20120601	3	3862	77	-0.0105065871204536	-0.079250153570817
1	C	26	50	20120601	3	3864	77.04	-0.0135050734260752	-0.0798457496126104
1	C	26	50	20120601	3	3866	77.08	-0.0161406018209137	-0.079549330449937
1	C	26	50	20120601	3	3868	77.12	-0.0179728569123243	-0.0789201468360373
1	C	26	50	20120601	3	3870	77.16	-0.0209526755989225	-0.0780511833126371
1	C	26	50	20120601	3	3872	77.2	-0.0232437015699669	-0.0771641885663167
1	C	26	50	20120601	3	3874	77.24	-0.0260456121904186	-0.0749262663145394
1	C	26	50	20120601	3	3876	77.28	-0.0290887169339331	-0.0744420395907829
1	C	26	50	20120601	3	3878	77.32	-0.0319046282686522	-0.0731700252021064
1	C	26	50	20120601	3	3880	77.36	-0.0343505813354546	-0.0725078197015252
1	C	26	50	20120601	3	3882	77.4	-0.0373592499787253	-0.0711452956448568
1	C	26	50	20120601	3	3884	77.44	-0.0396806108306826	-0.069648421299763
1	C	26	50	20120601	3	3886	77.48	-0.0418533378372345	-0.067944647510494
1	C	26	50	20120601	3	3888	77.52	-0.043994810724058	-0.0661834566505927
1	C	26	50	20120601	3	3890	77.56	-0.046470957250417	-0.064489370224226
1	C	26	50	20120601	3	3892	77.6	-0.048650521979543	-0.0631818095776592
1	C	26	50	20120601	3	3894	77.64	-0.0504473227369449	-0.0616926002700735
1	C	26	50	20120601	3	3896	77.68	-0.0527196174493557	-0.0603483124972919
1	C	26	50	20120601	3	3898	77.72	-0.0553240677940542	-0.0579185175275464
1	C	26	50	20120601	3	3900	77.76	-0.058839824630424	-0.0569863874482761
1	C	26	50	20120601	3	3902	77.8	-0.0604131230764284	-0.0565092459344671
1	C	26	50	20120601	3	3904	77.84	-0.0635560712974464	-0.0567315603064721
1	C	26	50	20120601	3	3906	77.88	-0.0654473061654757	-0.0563409474494768
1	C	26	50	20120601	3	3908	77.92	-0.0688411288013909	-0.0564152007325693
1	C	26	50	20120601	3	3910	77.96	-0.0715950268714	-0.0563145087269283
1	C	26	50	20120601	3	3912	78	-0.0739286206706718	-0.056398371591177
1	C	26	50	20120601	3	3914	78.04	-0.0766154143071464	-0.0552721626207812
1	C	26	50	20120601	3	3916	78.08	-0.0785337950045055	-0.0542147551401948
1	C	26	50	20120601	3	3918	78.12	-0.080541271156294	-0.0532274926523022
1	C	26	50	20120601	3	3920	78.16	-0.0829609905615144	-0.0528337755965375
1	C	26	50	20120601	3	3922	78.2	-0.0853616180836428	-0.0524983241395426
1	C	26	50	20120601	3	3924	78.24	-0.0877645083474709	-0.0519942984259128
1	C	26	50	20120601	3	3926	78.28	-0.0901183254006847	-0.0516854341838905
1	C	26	50	20120601	3	3928	78.32	-0.0912796775781055	-0.0518383106699831
1	C	26	50	20120601	3	3930	78.36	-0.0922565455963147	-0.0523439627292096
1	C	26	50	20120601	3	3932	78.4	-0.0929072252563625	-0.0522523216903678
1	C	26	50	20120601	3	3934	78.44	-0.0937525007025929	-0.0531960264005394
1	C	26	50	20120601	3	3936	78.48	-0.0936461518427025	-0.0527120825194953
1	C	26	50	20120601	3	3938	78.52	-0.093194805584271	-0.0519819947679202
1	C	26	50	20120601	3	3940	78.56	-0.0931742287769386	-0.0508195819303276
1	C	26	50	20120601	3	3942	78.6	-0.0944272927038792	-0.0486392181705389
1	C	26	50	20120601	3	3944	78.64	-0.0942580820511413	-0.0465364947353245
1	C	26	50	20120601	3	3946	78.68	-0.0950535771799762	-0.0438924810591117
1	C	26	50	20120601	3	3948	78.72	-0.095133409535572	-0.0413732717297784
1	C	26	50	20120601	3	3950	78.76	-0.0943388336455528	-0.0391581183163553
1	C	26	50	20120601	3	3952	78.8	-0.0936474246349086	-0.0372702846319435
1	C	26	50	20120601	3	3954	78.84	-0.0928927295673482	-0.0344719095453977
1	C	26	50	20120601	3	3956	78.88	-0.0925125182511042	-0.0322451595807632
1	C	26	50	20120601	3	3958	78.92	-0.0907993399416454	-0.030004338191183
1	C	26	50	20120601	3	3960	78.96	-0.0891916619639397	-0.027374466650594
1	C	26	50	20120601	3	3962	79	-0.0881474773801615	-0.0255207862237134
1	C	26	50	20120601	3	3964	79.04	-0.0872660687774125	-0.0234080218722062
1	C	26	50	20120601	3	3966	79.08	-0.0861458702146568	-0.0207740491122863
1	C	26	50	20120601	3	3968	79.12	-0.085057845010445	-0.0175994932181493
1	C	26	50	20120601	3	3970	79.16	-0.0837421314226912	-0.0156086340757185
1	C	26	50	20120601	3	3972	79.2	-0.083045984796613	-0.0129809545661512
1	C	26	50	20120601	3	3974	79.24	-0.0818969362771849	-0.0110099651242718
1	C	26	50	20120601	3	3976	79.28	-0.0804359829565754	-0.00886849223744837
1	C	26	50	20120601	3	3978	79.32	-0.0786860350944949	-0.00553222102245401
1	C	26	50	20120601	3	3980	79.36	-0.077927450939638	-0.00372330045482258
1	C	26	50	20120601	3	3982	79.4	-0.07748649915089	-0.00136580644634662
1	C	26	50	20120601	3	3984	79.44	-0.076785614909378	0.0018795308365872
1	C	26	50	20120601	3	3986	79.48	-0.076572917189597	0.003555232486643
1	C	26	50	20120601	3	3988	79.52	-0.07628264985592	0.0058145093632122
1	C	26	50	20120601	3	3990	79.56	-0.0764734979761622	0.0080303698834165
1	C	26	50	20120601	3	3992	79.6	-0.076466851172419	0.0110549484292638
1	C	26	50	20120601	3	3994	79.64	-0.075975765512885	0.0120782026523188
1	C	26	50	20120601	3	3996	79.68	-0.0756961047809257	0.0152441318437254
1	C	26	50	20120601	3	3998	79.72	-0.0758868821904899	0.0168578909397493
1	C	26	50	20120601	3	4000	79.76	-0.0754404149688487	0.0186774181090985
1	C	26	50	20120601	3	4002	79.8	-0.0758717501053725	0.020572747125391
1	C	26	50	20120601	3	4004	79.84	-0.0751278030608861	0.0214240329792614
1	C	26	50	20120601	3	4006	79.88	-0.0746245551647156	0.0230111341496347
1	C	26	50	20120601	3	4008	79.92	-0.0735668648414168	0.0249818407488016
[truncated: 695 more rows]
