# Supplementary material for: How Do Ants Make Sense of Gravity? A Boltzmann Walker Analysis of Lasius niger Trajectories on Various Inclines
Source: PLoS One. 2013 Oct 29;8(10):e76531. doi: 10.1371/journal.pone.0076531 (PMC3812222; doi:10.1371/journal.pone.0076531)
Supplement: Dataset S1 — Trajectories for . (ZIP) [file pone.0076531.s005.zip › Incline1/1-C-26-50-20120601-04.txt]

Pente	Colonie	Temperature	Humidite	Date	Indiv	Frame	Time	X	Y
1	C	26	50	20120601	4	10	0	0	0
1	C	26	50	20120601	4	12	0.04	-0.00134578683915765	-0.0011263998892268
1	C	26	50	20120601	4	14	0.08	-0.00386394257938705	-0.0033973369566177
1	C	26	50	20120601	4	16	0.12	-0.00594629143980835	-0.00389861485329580
1	C	26	50	20120601	4	18	0.16	-0.00833421508150585	-0.0036229605883587
1	C	26	50	20120601	4	20	0.2	-0.0107005762090179	-0.0029891524961099
1	C	26	50	20120601	4	22	0.24	-0.0132452060271348	-0.00216774190374460
1	C	26	50	20120601	4	24	0.28	-0.0145753304510893	-0.00141291955696360
1	C	26	50	20120601	4	26	0.32	-0.0168092929048919	0.000327906627639599
1	C	26	50	20120601	4	28	0.36	-0.0186187155183379	0.0023556838151161
1	C	26	50	20120601	4	30	0.4	-0.0189088414306588	0.00520893038788191
1	C	26	50	20120601	4	32	0.44	-0.0195093165092424	0.00722333618612615
1	C	26	50	20120601	4	34	0.48	-0.0196641021836441	0.00991380677786285
1	C	26	50	20120601	4	36	0.52	-0.0201411164182327	0.0125736596459742
1	C	26	50	20120601	4	38	0.56	-0.0199793303866972	0.0152854141518246
1	C	26	50	20120601	4	40	0.6	-0.0197312773278569	0.0170282909460932
1	C	26	50	20120601	4	42	0.64	-0.0186190690717285	0.0208986399129178
1	C	26	50	20120601	4	44	0.68	-0.0175968755088453	0.0237257942454578
1	C	26	50	20120601	4	46	0.72	-0.0166208277345022	0.025131621521406
1	C	26	50	20120601	4	48	0.76	-0.0151804300080218	0.0268763580065091
1	C	26	50	20120601	4	50	0.8	-0.0131156357805502	0.0283982356473857
1	C	26	50	20120601	4	52	0.84	-0.0114820211261106	0.0288335871504266
1	C	26	50	20120601	4	54	0.88	-0.00843048766976445	0.0289265858342883
1	C	26	50	20120601	4	56	0.92	-0.00516351645486025	0.0288862772122267
1	C	26	50	20120601	4	58	0.96	-0.00270449251920765	0.0296575786825433
1	C	26	50	20120601	4	60	1	0.000474836345702391	0.0296436133236149
1	C	26	50	20120601	4	62	1.04	0.00414003242210131	0.0290086102209059
1	C	26	50	20120601	4	64	1.08	0.00733677025596413	0.0300869975596901
1	C	26	50	20120601	4	66	1.12	0.0111653292120206	0.0299618396594201
1	C	26	50	20120601	4	68	1.16	0.0137200918703120	0.0308188672203538
1	C	26	50	20120601	4	70	1.2	0.0168919254033414	0.032451258580062
1	C	26	50	20120601	4	72	1.24	0.0184590083807392	0.0338070721933769
1	C	26	50	20120601	4	74	1.28	0.0188582974379396	0.0356234315243464
1	C	26	50	20120601	4	76	1.32	0.0196634799296767	0.038103467138002
1	C	26	50	20120601	4	78	1.36	0.0202104977356026	0.0407189137002548
1	C	26	50	20120601	4	80	1.4	0.0200093258563551	0.0434774079643416
1	C	26	50	20120601	4	82	1.44	0.0189270989277491	0.047077076455328
1	C	26	50	20120601	4	84	1.48	0.0191900012289942	0.0486107910637216
1	C	26	50	20120601	4	86	1.52	0.0183825559955573	0.0521667603556306
1	C	26	50	20120601	4	88	1.56	0.0184064562047614	0.0537368202525772
1	C	26	50	20120601	4	90	1.6	0.0179082287667374	0.0558765253724477
1	C	26	50	20120601	4	92	1.64	0.0174889144454938	0.0580767588327878
1	C	26	50	20120601	4	94	1.68	0.0172506194602339	0.060263981528354
1	C	26	50	20120601	4	96	1.72	0.0172294769674764	0.0624649928061534
1	C	26	50	20120601	4	98	1.76	0.0175759592902578	0.0636247893486556
1	C	26	50	20120601	4	100	1.8	0.0184409630156833	0.0644972884059617
1	C	26	50	20120601	4	102	1.84	0.0200878147090667	0.0660259118455307
1	C	26	50	20120601	4	104	1.88	0.0213479497038193	0.0660607722098432
1	C	26	50	20120601	4	106	1.92	0.0218646326288323	0.0640508211843205
1	C	26	50	20120601	4	108	1.96	0.0232879678686828	0.0621224702813466
1	C	26	50	20120601	4	110	2	0.0242818064496404	0.0615849984169667
1	C	26	50	20120601	4	112	2.04	0.0259673368839549	0.0588883052855556
1	C	26	50	20120601	4	114	2.08	0.0281999558348732	0.0552164411922101
1	C	26	50	20120601	4	116	2.12	0.0302774355579993	0.0524015905176627
1	C	26	50	20120601	4	118	2.16	0.0317903400138226	0.0485731941961659
1	C	26	50	20120601	4	120	2.2	0.0332571976760551	0.0453923096963373
1	C	26	50	20120601	4	122	2.24	0.0342737626689601	0.042576440788025
1	C	26	50	20120601	4	124	2.28	0.0348989157742071	0.0415974514494722
1	C	26	50	20120601	4	126	2.32	0.0357442506174072	0.0385757833551362
1	C	26	50	20120601	4	128	2.36	0.036756266085282	0.0364288615034569
1	C	26	50	20120601	4	130	2.4	0.0376038608417547	0.0327172014404663
1	C	26	50	20120601	4	132	2.44	0.0388239806637599	0.0290588360155736
1	C	26	50	20120601	4	134	2.48	0.0399468379480129	0.024791474875384
1	C	26	50	20120601	4	136	2.52	0.0409636574993592	0.0233798068974232
1	C	26	50	20120601	4	138	2.56	0.0419639307520257	0.0202409598957361
1	C	26	50	20120601	4	140	2.6	0.0421313736378106	0.0153538620882434
1	C	26	50	20120601	4	142	2.64	0.0420333686379382	0.0123017063779298
1	C	26	50	20120601	4	144	2.68	0.041186466846111	0.00897766811024997
1	C	26	50	20120601	4	146	2.72	0.0410265900028848	0.0063036023958368
1	C	26	50	20120601	4	148	2.76	0.0402523787881636	0.0028662856218109
1	C	26	50	20120601	4	150	2.8	0.0396702177752127	0.000723822785493801
1	C	26	50	20120601	4	152	2.84	0.0375634355470743	-0.00199587960057720
1	C	26	50	20120601	4	154	2.88	0.0357434487583173	-0.0030888191969182
1	C	26	50	20120601	4	156	2.92	0.0331330226542109	-0.0051126295153522
1	C	26	50	20120601	4	158	2.96	0.0303522962458167	-0.0071330747126145
1	C	26	50	20120601	4	160	3	0.0279733210404352	-0.0107422742959045
1	C	26	50	20120601	4	162	3.04	0.0276855144383566	-0.0112866192381975
1	C	26	50	20120601	4	164	3.08	0.0278827689460364	-0.0150016451294667
1	C	26	50	20120601	4	166	3.12	0.0289609229395828	-0.0166083755840856
1	C	26	50	20120601	4	168	3.16	0.0312949127186521	-0.0200978344121562
1	C	26	50	20120601	4	170	3.2	0.0321068339380139	-0.0215852830238568
1	C	26	50	20120601	4	172	3.24	0.0325470432646415	-0.0238063407789028
1	C	26	50	20120601	4	174	3.28	0.0328189187509400	-0.0255218596118073
1	C	26	50	20120601	4	176	3.32	0.0333063981658900	-0.029283809109076
1	C	26	50	20120601	4	178	3.36	0.0332570421125632	-0.0308484949944856
1	C	26	50	20120601	4	180	3.4	0.0332255051501223	-0.0309015280030746
1	C	26	50	20120601	4	182	3.44	0.0304634753521295	-0.0315993716854276
1	C	26	50	20120601	4	184	3.48	0.0286767579374274	-0.0326259493103542
1	C	26	50	20120601	4	186	3.52	0.0265927728319144	-0.0339700178800336
1	C	26	50	20120601	4	188	3.56	0.0246907263012007	-0.0338013729127206
1	C	26	50	20120601	4	190	3.6	0.0221001698976456	-0.0352433050609162
1	C	26	50	20120601	4	192	3.64	0.0185031884124277	-0.0372446293837085
1	C	26	50	20120601	4	194	3.68	0.0161374919652900	-0.0387691516039467
1	C	26	50	20120601	4	196	3.72	0.0134871143280466	-0.039840842641513
1	C	26	50	20120601	4	198	3.76	0.0118976089946174	-0.0406989167204829
1	C	26	50	20120601	4	200	3.8	0.00977536941224217	-0.0410645616370345
1	C	26	50	20120601	4	202	3.84	0.00698448965757699	-0.0418309946771626
1	C	26	50	20120601	4	204	3.88	0.00431671719351638	-0.0424352881323646
1	C	26	50	20120601	4	206	3.92	0.00400537807775995	-0.0435945897001199
1	C	26	50	20120601	4	208	3.96	0.00339450852949289	-0.045581489044576
1	C	26	50	20120601	4	210	4	0.00395255720120531	-0.046635078148544
1	C	26	50	20120601	4	212	4.04	0.00475554766192076	-0.0497761878919308
1	C	26	50	20120601	4	214	4.08	0.00547580662923737	-0.0509549348961688
1	C	26	50	20120601	4	216	4.12	0.00674994233825741	-0.0541596135391844
1	C	26	50	20120601	4	218	4.16	0.00804324064104761	-0.057869095713289
1	C	26	50	20120601	4	220	4.2	0.00864406927302181	-0.0608062051503036
1	C	26	50	20120601	4	222	4.24	0.00953106401934222	-0.0646602199504827
1	C	26	50	20120601	4	224	4.28	0.0108363831374126	-0.06747507062503
1	C	26	50	20120601	4	226	4.32	0.0112131296304288	-0.0708871436869677
1	C	26	50	20120601	4	228	4.36	0.0106985680257593	-0.0739180154831676
1	C	26	50	20120601	4	230	4.4	0.00907413161733947	-0.0771596051001611
1	C	26	50	20120601	4	232	4.44	0.00747868658694826	-0.0793661318108537
1	C	26	50	20120601	4	234	4.48	0.00540071188907535	-0.0822121658944515
1	C	26	50	20120601	4	236	4.52	0.00292470678407255	-0.084326273748843
1	C	26	50	20120601	4	238	4.56	0.00129129011953162	-0.0860412905359328
1	C	26	50	20120601	4	240	4.6	-0.00071781237785375	-0.0883386097573303
1	C	26	50	20120601	4	242	4.64	-0.00354334036479705	-0.0898458078614293
1	C	26	50	20120601	4	244	4.68	-0.00647585360773385	-0.0926118681680743
1	C	26	50	20120601	4	246	4.72	-0.00983835848431025	-0.0934245459916923
1	C	26	50	20120601	4	248	4.76	-0.0129350619218386	-0.0946594372743563
1	C	26	50	20120601	4	250	4.8	-0.0157053648691713	-0.0944871860624593
1	C	26	50	20120601	4	252	4.84	-0.0175042445205098	-0.0964595897179013
1	C	26	50	20120601	4	254	4.88	-0.0182609901977357	-0.0975657875663893
1	C	26	50	20120601	4	256	4.92	-0.0194018362785022	-0.0986101842822023
1	C	26	50	20120601	4	258	4.96	-0.0203215700687914	-0.100018528858291
1	C	26	50	20120601	4	260	5	-0.0208079888235696	-0.101063703391563
1	C	26	50	20120601	4	262	5.04	-0.0203029024497682	-0.101421711554877
1	C	26	50	20120601	4	264	5.08	-0.0188358680108403	-0.101925666557829
1	C	26	50	20120601	4	266	5.12	-0.0178054720092953	-0.101978840987774
1	C	26	50	20120601	4	268	5.16	-0.0156871215142167	-0.102213600439128
1	C	26	50	20120601	4	270	5.2	-0.0115265759243931	-0.103351405960735
1	C	26	50	20120601	4	272	5.24	-0.00813161484656035	-0.103222429683847
1	C	26	50	20120601	4	274	5.28	-0.00517555494780995	-0.103616358871646
1	C	26	50	20120601	4	276	5.32	-0.00103480834785965	-0.104758831298009
1	C	26	50	20120601	4	278	5.36	0.00246834006749473	-0.106981409332635
1	C	26	50	20120601	4	280	5.4	0.00472188937913627	-0.107704072463007
1	C	26	50	20120601	4	282	5.44	0.00781894637005523	-0.109844272557625
1	C	26	50	20120601	4	284	5.48	0.0102453125790188	-0.111289033132945
1	C	26	50	20120601	4	286	5.52	0.0120726179229610	-0.110323125269844
1	C	26	50	20120601	4	288	5.56	0.0149101667251845	-0.110025645446999
1	C	26	50	20120601	4	290	5.6	0.016105318606746	-0.108519508003072
1	C	26	50	20120601	4	292	5.64	0.0184572971823287	-0.106385601158807
1	C	26	50	20120601	4	294	5.68	0.0202573082045172	-0.104840289999202
1	C	26	50	20120601	4	296	5.72	0.0229057059427733	-0.100436570387328
1	C	26	50	20120601	4	298	5.76	0.0242040954143881	-0.0968447507816133
1	C	26	50	20120601	4	300	5.8	0.0254818373679922	-0.0938091413699793
1	C	26	50	20120601	4	302	5.84	0.0264700898053785	-0.0926207777135173
1	C	26	50	20120601	4	304	5.88	0.0286337658451312	-0.0899761276412013
1	C	26	50	20120601	4	306	5.92	0.0313312367940016	-0.0867302246728429
1	C	26	50	20120601	4	308	5.96	0.0332136257561984	-0.0842220462092961
1	C	26	50	20120601	4	310	6	0.0357266832565353	-0.0808887448427827
1	C	26	50	20120601	4	312	6.04	0.0365363912316721	-0.0776236792806538
1	C	26	50	20120601	4	314	6.08	0.0382835813773059	-0.0743803926073855
1	C	26	50	20120601	4	316	6.12	0.0399554646507434	-0.0712732239894956
1	C	26	50	20120601	4	318	6.16	0.0425470110037921	-0.0675938645642695
1	C	26	50	20120601	4	320	6.2	0.0440614215970593	-0.0659046571746929
1	C	26	50	20120601	4	322	6.24	0.0472137743382671	-0.0624966146214081
1	C	26	50	20120601	4	324	6.28	0.0500478583172627	-0.0598186598196984
1	C	26	50	20120601	4	326	6.32	0.0523357023077918	-0.0574349321496405
1	C	26	50	20120601	4	328	6.36	0.0543472089682332	-0.0551550077550607
1	C	26	50	20120601	4	330	6.4	0.0575273510059416	-0.0523657543459922
1	C	26	50	20120601	4	332	6.44	0.0593884914093636	-0.0497153413534097
1	C	26	50	20120601	4	334	6.48	0.0610703095330767	-0.0459317190332977
1	C	26	50	20120601	4	336	6.52	0.061694854526492	-0.0426777267633622
1	C	26	50	20120601	4	338	6.56	0.0611146267434808	-0.0398108089880889
1	C	26	50	20120601	4	340	6.6	0.0603401001591353	-0.0363542914365266
1	C	26	50	20120601	4	342	6.64	0.0595067479474492	-0.0323286886906112
1	C	26	50	20120601	4	344	6.68	0.0592914197904423	-0.0299544503935567
1	C	26	50	20120601	4	346	6.72	0.0580155799540796	-0.0261354444501141
1	C	26	50	20120601	4	348	6.76	0.057426114528079	-0.0215945673358938
1	C	26	50	20120601	4	350	6.8	0.0568263253430732	-0.0188422461140067
1	C	26	50	20120601	4	352	6.84	0.0549005200245117	-0.0155576644047171
1	C	26	50	20120601	4	354	6.88	0.0536002213645877	-0.0137276013443282
1	C	26	50	20120601	4	356	6.92	0.0520280401472975	-0.0117253577827204
1	C	26	50	20120601	4	358	6.96	0.0488725054255745	-0.0096457567392507
1	C	26	50	20120601	4	360	7	0.0466328861175223	-0.0074359773373646
1	C	26	50	20120601	4	362	7.04	0.0440995346525653	-0.0036616534714252
1	C	26	50	20120601	4	364	7.08	0.0417424649081580	0.000196179705372401
1	C	26	50	20120601	4	366	7.12	0.0387279979892816	0.0021457438117818
1	C	26	50	20120601	4	368	7.16	0.0359328755939294	0.00378715078295012
1	C	26	50	20120601	4	370	7.2	0.0335748159000285	0.00504268958362496
1	C	26	50	20120601	4	372	7.24	0.0311161349111647	0.00574930139006467
1	C	26	50	20120601	4	374	7.28	0.0289577833854743	0.00566616684580057
1	C	26	50	20120601	4	376	7.32	0.0273719903626463	0.00708034505283461
1	C	26	50	20120601	4	378	7.36	0.0258926593367938	0.00848714106507305
1	C	26	50	20120601	4	380	7.4	0.0252663536474933	0.00785178440897351
1	C	26	50	20120601	4	382	7.44	0.0245091978483345	0.00685633362455471
1	C	26	50	20120601	4	384	7.48	0.0226713636844202	0.00737274077792305
1	C	26	50	20120601	4	386	7.52	0.0215539935487893	0.00878356022774646
1	C	26	50	20120601	4	388	7.56	0.0213260859621450	0.0104161495773534
1	C	26	50	20120601	4	390	7.6	0.0212810786155225	0.0135972179249451
1	C	26	50	20120601	4	392	7.64	0.0199420092907861	0.0162951202089521
1	C	26	50	20120601	4	394	7.68	0.0194830474923214	0.0157709348809907
1	C	26	50	20120601	4	396	7.72	0.0193076637973837	0.0160278621299348
1	C	26	50	20120601	4	398	7.76	0.0187652209723320	0.0159288742516365
1	C	26	50	20120601	4	400	7.8	0.0178628183692496	0.0157340875466231
1	C	26	50	20120601	4	402	7.84	0.0161265035259104	0.0158111763279080
1	C	26	50	20120601	4	404	7.88	0.0137648835493662	0.0167609020523214
1	C	26	50	20120601	4	406	7.92	0.0126311382348965	0.0170189804711053
1	C	26	50	20120601	4	408	7.96	0.00954780123685291	0.0164999478302584
1	C	26	50	20120601	4	410	8	0.00800310101750678	0.0142822516608501
1	C	26	50	20120601	4	412	8.04	0.00783922972807358	0.0137466684786828
1	C	26	50	20120601	4	414	8.08	0.00799068846506983	0.0128381317242736
1	C	26	50	20120601	4	416	8.12	0.00779006176515055	0.0104158589564663
1	C	26	50	20120601	4	418	8.16	0.00735631468739613	0.00875577800231364
1	C	26	50	20120601	4	420	8.2	0.00707147086273075	0.00800035461476861
1	C	26	50	20120601	4	422	8.24	0.00659681836479147	0.00428076081369302
1	C	26	50	20120601	4	424	8.28	0.00659803458845511	0.000434425193157501
1	C	26	50	20120601	4	426	8.32	0.00533509945084907	-0.0044394780017982
1	C	26	50	20120601	4	428	8.36	0.00415747674639318	-0.0082673227800057
1	C	26	50	20120601	4	430	8.4	0.00284056107711135	-0.0095534085936278
1	C	26	50	20120601	4	432	8.44	0.00131395289186865	-0.0091189975426058
1	C	26	50	20120601	4	434	8.48	0.000441991235716270	-0.0073475960607841
1	C	26	50	20120601	4	436	8.52	-0.000688714933807849	-0.0064355273080029
1	C	26	50	20120601	4	438	8.56	-0.00125904605030955	-0.003142835083933
1	C	26	50	20120601	4	440	8.6	-0.00263434328387325	-0.000177537542193200
1	C	26	50	20120601	4	442	8.64	-0.00382677704696785	0.00334707580661086
1	C	26	50	20120601	4	444	8.68	-0.00577755737704095	0.00661774165444674
1	C	26	50	20120601	4	446	8.72	-0.00725345893500475	0.0106137717805594
1	C	26	50	20120601	4	448	8.76	-0.00846374290168365	0.0125899938126196
1	C	26	50	20120601	4	450	8.8	-0.00842739761313065	0.0152710598841665
1	C	26	50	20120601	4	452	8.84	-0.00742754155346505	0.0194141470075625
1	C	26	50	20120601	4	454	8.88	-0.00591948077909285	0.0215509671317658
1	C	26	50	20120601	4	456	8.92	-0.00447491112260345	0.0243059470751501
1	C	26	50	20120601	4	458	8.96	-0.00199310774199485	0.0264735122021994
1	C	26	50	20120601	4	460	9	0.000218092944521370	0.0282792578603833
1	C	26	50	20120601	4	462	9.04	0.00308819694295069	0.0308508213757956
1	C	26	50	20120601	4	464	9.08	0.00541775316250196	0.0317093126477664
1	C	26	50	20120601	4	466	9.12	0.00865849425135803	0.0315484458550465
1	C	26	50	20120601	4	468	9.16	0.0105283674235277	0.0302482179058006
1	C	26	50	20120601	4	470	9.2	0.0131804138327748	0.0283761102762024
1	C	26	50	20120601	4	472	9.24	0.0159873590535085	0.0248575327908825
1	C	26	50	20120601	4	474	9.28	0.0176923349243055	0.0248634724878445
1	C	26	50	20120601	4	476	9.32	0.0214326398830020	0.0223351485521016
1	C	26	50	20120601	4	478	9.36	0.0255071942171654	0.0207780357803186
1	C	26	50	20120601	4	480	9.4	0.0284705302446943	0.0191659808116373
1	C	26	50	20120601	4	482	9.44	0.0317480055308329	0.0180663944115531
1	C	26	50	20120601	4	484	9.48	0.0328275454536705	0.0172569692791289
1	C	26	50	20120601	4	486	9.52	0.0339138028909293	0.0156246839854379
1	C	26	50	20120601	4	488	9.56	0.0330520518566971	0.0130910496777684
1	C	26	50	20120601	4	490	9.6	0.0318235245350637	0.0103422427765838
1	C	26	50	20120601	4	492	9.64	0.0302445550926741	0.0083333524112328
1	C	26	50	20120601	4	494	9.68	0.0277535522528424	0.00599352900121869
1	C	26	50	20120601	4	496	9.72	0.0258081317921707	0.00362285452234143
1	C	26	50	20120601	4	498	9.76	0.0242766657833412	0.001615222807061
1	C	26	50	20120601	4	500	9.8	0.0224867310327846	-0.00169640573660910
1	C	26	50	20120601	4	502	9.84	0.0204956526872517	-0.0037724783172406
1	C	26	50	20120601	4	504	9.88	0.0169496465298896	-0.0067843360120944
1	C	26	50	20120601	4	506	9.92	0.0148655482872917	-0.0083554989956196
1	C	26	50	20120601	4	508	9.96	0.0123832499319363	-0.0110503536493997
1	C	26	50	20120601	4	510	10	0.0097284175219714	-0.0108487575060834
1	C	26	50	20120601	4	512	10.04	0.00671288994292324	-0.0106205034371164
1	C	26	50	20120601	4	514	10.08	0.00405735042617716	-0.0091577116388758
1	C	26	50	20120601	4	516	10.12	0.00029556356346817	-0.0073851575730008
1	C	26	50	20120601	4	518	10.16	-0.00179560574694165	-0.0057965997626583
1	C	26	50	20120601	4	520	10.2	-0.00364521323876255	-0.0038738774296627
1	C	26	50	20120601	4	522	10.24	-0.00617147242270435	-0.0004873521357294
1	C	26	50	20120601	4	524	10.28	-0.00891506087584375	0.0026844601840966
1	C	26	50	20120601	4	526	10.32	-0.0107626319001349	0.00428822079023454
1	C	26	50	20120601	4	528	10.36	-0.0128014187401943	0.00663813461401616
1	C	26	50	20120601	4	530	10.4	-0.0153761359518509	0.0100280045230245
1	C	26	50	20120601	4	532	10.44	-0.0185950274411682	0.0120008324425349
1	C	26	50	20120601	4	534	10.48	-0.0208662544223394	0.0143713372157847
1	C	26	50	20120601	4	536	10.52	-0.0227204298239668	0.0157678731086281
1	C	26	50	20120601	4	538	10.56	-0.0247338456727173	0.0183981689132859
1	C	26	50	20120601	4	540	10.6	-0.0257867983805822	0.0203942606458974
1	C	26	50	20120601	4	542	10.64	-0.0265407863413614	0.0232542954437626
1	C	26	50	20120601	4	544	10.68	-0.0264803994222482	0.0264611661177998
1	C	26	50	20120601	4	546	10.72	-0.0262612670307585	0.0289404946246742
1	C	26	50	20120601	4	548	10.76	-0.0253075921149722	0.0322148939963148
1	C	26	50	20120601	4	550	10.8	-0.0248743053637322	0.0357873105919542
1	C	26	50	20120601	4	552	10.84	-0.0240546130408452	0.0386225400839354
1	C	26	50	20120601	4	554	10.88	-0.0237203212389715	0.0404158760181095
1	C	26	50	20120601	4	556	10.92	-0.0236253992246649	0.0403746092663594
1	C	26	50	20120601	4	558	10.96	-0.0233092942092033	0.0404617531060729
1	C	26	50	20120601	4	560	11	-0.0237384373147054	0.0392895821948999
1	C	26	50	20120601	4	562	11.04	-0.0225200216200430	0.0401333727168898
1	C	26	50	20120601	4	564	11.08	-0.0220623396848522	0.0399885996745097
1	C	26	50	20120601	4	566	11.12	-0.0221102885956844	0.0390272102237407
1	C	26	50	20120601	4	568	11.16	-0.0227495626233517	0.0392592331718514
1	C	26	50	20120601	4	570	11.2	-0.0230983925406467	0.0394851396463049
1	C	26	50	20120601	4	572	11.24	-0.0241442741806996	0.0407823270363916
1	C	26	50	20120601	4	574	11.28	-0.0256092226546228	0.0430738126268438
1	C	26	50	20120601	4	576	11.32	-0.0261996214615746	0.0445450543511196
1	C	26	50	20120601	4	578	11.36	-0.0277497338762239	0.0474212889653418
1	C	26	50	20120601	4	580	11.4	-0.0292483052775926	0.050426139231994
1	C	26	50	20120601	4	582	11.44	-0.0319544594977359	0.0511197544157955
1	C	26	50	20120601	4	584	11.48	-0.0336177089973751	0.0510815777206793
1	C	26	50	20120601	4	586	11.52	-0.0355793009901325	0.0500740141970987
1	C	26	50	20120601	4	588	11.56	-0.0387724608636826	0.048468591890025
1	C	26	50	20120601	4	590	11.6	-0.0407532083791423	0.0468532771590824
1	C	26	50	20120601	4	592	11.64	-0.0423801903719744	0.0451417251952204
1	C	26	50	20120601	4	594	11.68	-0.0455679691629196	0.0426190510426593
1	C	26	50	20120601	4	596	11.72	-0.0473671316569707	0.0410314548975392
1	C	26	50	20120601	4	598	11.76	-0.0480854814359781	0.0404501424127258
1	C	26	50	20120601	4	600	11.8	-0.0482379336580019	0.0392730924647627
1	C	26	50	20120601	4	602	11.84	-0.0493540310014268	0.0375774504034773
1	C	26	50	20120601	4	604	11.88	-0.0489756581628139	0.0360203305606264
1	C	26	50	20120601	4	606	11.92	-0.0486035785745535	0.0336116420211926
1	C	26	50	20120601	4	608	11.96	-0.0474145785219883	0.0297308278740064
1	C	26	50	20120601	4	610	12	-0.0464595601033178	0.0296014273330493
1	C	26	50	20120601	4	612	12.04	-0.0445157235618359	0.0281124018732267
1	C	26	50	20120601	4	614	12.08	-0.0413637950846969	0.0261356848664197
1	C	26	50	20120601	4	616	12.12	-0.0391602382224853	0.0237158947505212
1	C	26	50	20120601	4	618	12.16	-0.0362045318771255	0.0217130855034884
1	C	26	50	20120601	4	620	12.2	-0.0344166830915734	0.0203427125615489
1	C	26	50	20120601	4	622	12.24	-0.0317554867205779	0.0180813143646362
1	C	26	50	20120601	4	624	12.28	-0.0292645616624921	0.0154137540326099
1	C	26	50	20120601	4	626	12.32	-0.0279069166426139	0.0132534013947288
1	C	26	50	20120601	4	628	12.36	-0.0259299167930945	0.0102716028091432
1	C	26	50	20120601	4	630	12.4	-0.0246062836093913	0.0076764502115105
1	C	26	50	20120601	4	632	12.44	-0.0239587152191806	0.00449390401074608
1	C	26	50	20120601	4	634	12.48	-0.0228018178144813	4.95257589543004e-05
1	C	26	50	20120601	4	636	12.52	-0.0221315512965946	-0.00292506033746320
1	C	26	50	20120601	4	638	12.56	-0.0222974526895966	-0.0062153554695448
1	C	26	50	20120601	4	640	12.6	-0.0221004173850189	-0.0087220843641902
1	C	26	50	20120601	4	642	12.64	-0.0229090929842552	-0.011604647584104
1	C	26	50	20120601	4	644	12.68	-0.0240698936183867	-0.0151581278601433
1	C	26	50	20120601	4	646	12.72	-0.0254977472705688	-0.0178780211650451
1	C	26	50	20120601	4	648	12.76	-0.0263738172171200	-0.0210528245465555
1	C	26	50	20120601	4	650	12.8	-0.0283732019460113	-0.0240505634403094
1	C	26	50	20120601	4	652	12.84	-0.0302040166609087	-0.0264968962234533
1	C	26	50	20120601	4	654	12.88	-0.0314271063313948	-0.0306035532054826
1	C	26	50	20120601	4	656	12.92	-0.0315694398553799	-0.031732031988646
1	C	26	50	20120601	4	658	12.96	-0.0317319400647643	-0.0351507447832589
1	C	26	50	20120601	4	660	13	-0.0311542267534671	-0.037791512839346
1	C	26	50	20120601	4	662	13.04	-0.0289952246895382	-0.0402088917211206
1	C	26	50	20120601	4	664	13.08	-0.0277829608238719	-0.041154293487567
1	C	26	50	20120601	4	666	13.12	-0.0246057179239664	-0.0436268337693421
1	C	26	50	20120601	4	668	13.16	-0.0220520017837111	-0.0454478458629318
1	C	26	50	20120601	4	670	13.2	-0.0196095842508148	-0.0475432153876218
1	C	26	50	20120601	4	672	13.24	-0.0171751570245457	-0.0498072298796249
1	C	26	50	20120601	4	674	13.28	-0.0148574731278505	-0.052730338602372
1	C	26	50	20120601	4	676	13.32	-0.0121045650073351	-0.0557727362391053
1	C	26	50	20120601	4	678	13.36	-0.00972741343034215	-0.0579711312218142
1	C	26	50	20120601	4	680	13.4	-0.00741687131213695	-0.0590989665378068
1	C	26	50	20120601	4	682	13.44	-0.00576351423636655	-0.0597138665947266
1	C	26	50	20120601	4	684	13.48	-0.00242752586408465	-0.0595331301014553
1	C	26	50	20120601	4	686	13.52	0.0008128616713808	-0.0592651366313856
1	C	26	50	20120601	4	688	13.56	0.00352051495790033	-0.0591070275551123
1	C	26	50	20120601	4	690	13.6	0.00691462750759575	-0.0576153150895212
1	C	26	50	20120601	4	692	13.64	0.0103170132066311	-0.0569147844013996
1	C	26	50	20120601	4	694	13.68	0.0132380006090346	-0.056212415235647
1	C	26	50	20120601	4	696	13.72	0.0166751052510262	-0.055154583490992
1	C	26	50	20120601	4	698	13.76	0.0195871123973086	-0.0532712752899797
1	C	26	50	20120601	4	700	13.8	0.0225732243342593	-0.0518272218214405
1	C	26	50	20120601	4	702	13.84	0.0234915439109863	-0.0503606116465815
1	C	26	50	20120601	4	704	13.88	0.0245101312292855	-0.0490621514642887
1	C	26	50	20120601	4	706	13.92	0.0256766452862091	-0.0470357955614424
1	C	26	50	20120601	4	708	13.96	0.0269056675825893	-0.044684594803319
1	C	26	50	20120601	4	710	14	0.0280194314736362	-0.0425709819236743
1	C	26	50	20120601	4	712	14.04	0.0301484592811108	-0.038875995438584
1	C	26	50	20120601	4	714	14.08	0.0316268781392157	-0.0360887219285029
1	C	26	50	20120601	4	716	14.12	0.0333551178231138	-0.0325986549886004
1	C	26	50	20120601	4	718	14.16	0.0353863527627503	-0.0296491711829151
1	C	26	50	20120601	4	720	14.2	0.0366022865126108	-0.0270256706744246
1	C	26	50	20120601	4	722	14.24	0.0389650413955388	-0.023781153635357
1	C	26	50	20120601	4	724	14.28	0.0411174320110638	-0.0203924575236054
1	C	26	50	20120601	4	726	14.32	0.0426215400585291	-0.0183824852848792
1	C	26	50	20120601	4	728	14.36	0.0443903393873960	-0.0153075183098045
1	C	26	50	20120601	4	730	14.4	0.0460772133245947	-0.0121734796342295
1	C	26	50	20120601	4	732	14.44	0.0483479029046122	-0.0085202548756361
1	C	26	50	20120601	4	734	14.48	0.0495235386390129	-0.0058660588617743
1	C	26	50	20120601	4	736	14.52	0.0514989121429356	-0.0035853566497352
1	C	26	50	20120601	4	738	14.56	0.0539182072840873	7.71736340987005e-05
1	C	26	50	20120601	4	740	14.6	0.0553122683031966	0.0017885841766045
1	C	26	50	20120601	4	742	14.64	0.0558476895579110	0.00446512476475178
1	C	26	50	20120601	4	744	14.68	0.0571076831313073	0.00802717517497902
1	C	26	50	20120601	4	746	14.72	0.0569777876156034	0.0105960234003516
1	C	26	50	20120601	4	748	14.76	0.056299460080411	0.0117929430488661
1	C	26	50	20120601	4	750	14.8	0.0535114087528707	0.0149680646284280
1	C	26	50	20120601	4	752	14.84	0.0530324146192949	0.0170519083125848
1	C	26	50	20120601	4	754	14.88	0.0516539806600499	0.0203757344482303
1	C	26	50	20120601	4	756	14.92	0.0505834917040115	0.0240261732061058
1	C	26	50	20120601	4	758	14.96	0.0490526055227427	0.0272989462321497
1	C	26	50	20120601	4	760	15	0.0483127596975872	0.0284315191635761
1	C	26	50	20120601	4	762	15.04	0.0469552560990653	0.0295421010741077
1	C	26	50	20120601	4	764	15.08	0.0455822668620353	0.031290705433304
1	C	26	50	20120601	4	766	15.12	0.0454481287056442	0.0325129395045849
1	C	26	50	20120601	4	768	15.16	0.0445068352295965	0.0360423852211316
1	C	26	50	20120601	4	770	15.2	0.043931801853	0.0389889133204716
1	C	26	50	20120601	4	772	15.24	0.0423060431548993	0.0427729033361098
1	C	26	50	20120601	4	774	15.28	0.0426582353649388	0.0454034289504714
1	C	26	50	20120601	4	776	15.32	0.0424900111261606	0.0481698463460415
1	C	26	50	20120601	4	778	15.36	0.0419981335070316	0.0509951763430861
1	C	26	50	20120601	4	780	15.4	0.0419813185077750	0.0536803294918283
1	C	26	50	20120601	4	782	15.44	0.0428887203558005	0.0549133398704545
1	C	26	50	20120601	4	784	15.48	0.0436777383865197	0.0555566373357068
1	C	26	50	20120601	4	786	15.52	0.0442984508611809	0.0566073838704143
1	C	26	50	20120601	4	788	15.56	0.0463207621132388	0.0565549306893859
1	C	26	50	20120601	4	790	15.6	0.0489322135221779	0.0560230803239165
1	C	26	50	20120601	4	792	15.64	0.0520578164138533	0.0537769768466808
1	C	26	50	20120601	4	794	15.68	0.055458045437206	0.0533542330575485
1	C	26	50	20120601	4	796	15.72	0.058369578821945	0.0523094615751419
1	C	26	50	20120601	4	798	15.76	0.0628840384268202	0.0511589917710836
1	C	26	50	20120601	4	800	15.8	0.0658642813774871	0.0507527589252919
1	C	26	50	20120601	4	802	15.84	0.0692574746883671	0.0496367322925452
1	C	26	50	20120601	4	804	15.88	0.0712265549419372	0.0472859557984905
1	C	26	50	20120601	4	806	15.92	0.0730898520210418	0.0459901826219661
1	C	26	50	20120601	4	808	15.96	0.074061911713139	0.0429516740725294
1	C	26	50	20120601	4	810	16	0.0746450626755835	0.0396323027096054
1	C	26	50	20120601	4	812	16.04	0.0757178850839998	0.0381209326754973
1	C	26	50	20120601	4	814	16.08	0.0759264815844499	0.0342614024424249
1	C	26	50	20120601	4	816	16.12	0.0761882525148452	0.029159061330739
1	C	26	50	20120601	4	818	16.16	0.0771176736680367	0.0265243814640379
1	C	26	50	20120601	4	820	16.2	0.0769556755044668	0.0226924991061099
1	C	26	50	20120601	4	822	16.24	0.0771157644797274	0.0196182816642233
1	C	26	50	20120601	4	824	16.28	0.0774985920910618	0.0163187800018506
1	C	26	50	20120601	4	826	16.32	0.077409284504598	0.0120841296213587
1	C	26	50	20120601	4	828	16.36	0.0771602414962641	0.00968717905449255
1	C	26	50	20120601	4	830	16.4	0.0772414173547444	0.00576966606536284
1	C	26	50	20120601	4	832	16.44	0.076807395212452	0.0021764322460853
1	C	26	50	20120601	4	834	16.48	0.07687775233718	-0.0023928210632641
1	C	26	50	20120601	4	836	16.52	0.0769978897793036	-0.0059222031402005
1	C	26	50	20120601	4	838	16.56	0.0769219465110042	-0.0081118299988227
1	C	26	50	20120601	4	840	16.6	0.076975403783662	-0.0114418786741427
1	C	26	50	20120601	4	842	16.64	0.0769411798154526	-0.0165667057814703
1	C	26	50	20120601	4	844	16.68	0.078169707137086	-0.0188353871782292
1	C	26	50	20120601	4	846	16.72	0.0801351811460721	-0.0222299239919934
1	C	26	50	20120601	4	848	16.76	0.0811924472053022	-0.0255134450411112
1	C	26	50	20120601	4	850	16.8	0.0818335809238041	-0.0287625299899853
1	C	26	50	20120601	4	852	16.84	0.0820310051371115	-0.0321082764358475
1	C	26	50	20120601	4	854	16.88	0.0822951095198845	-0.0359164000059277
1	C	26	50	20120601	4	856	16.92	0.082266188852534	-0.0383070573224413
1	C	26	50	20120601	4	858	16.96	0.0815392830814742	-0.0403955679113539
1	C	26	50	20120601	4	860	17	0.080261965391939	-0.0421517383131088
1	C	26	50	20120601	4	862	17.04	0.0781730729653645	-0.0440767233878042
1	C	26	50	20120601	4	864	17.08	0.076950407558947	-0.0450045252664669
1	C	26	50	20120601	4	866	17.12	0.0745142054946571	-0.0476988213058898
1	C	26	50	20120601	4	868	17.16	0.0726442870676534	-0.050766295777511
1	C	26	50	20120601	4	870	17.2	0.0714546605184802	-0.0529389421738899
1	C	26	50	20120601	4	872	17.24	0.0708024040103103	-0.0567419250776708
1	C	26	50	20120601	4	874	17.28	0.0703315133204468	-0.0593874519623953
1	C	26	50	20120601	4	876	17.32	0.0701902899541084	-0.0628055495741085
1	C	26	50	20120601	4	878	17.36	0.0709145087193996	-0.0659503362727576
1	C	26	50	20120601	4	880	17.4	0.0715002052662563	-0.0697076895759486
1	C	26	50	20120601	4	882	17.44	0.0713942099597566	-0.0721527941146135
1	C	26	50	20120601	4	884	17.48	0.0709309135967232	-0.0759564629119722
1	C	26	50	20120601	4	886	17.52	0.0711324390293613	-0.0787516560180026
1	C	26	50	20120601	4	888	17.56	0.0711361866953016	-0.0820911092135123
1	C	26	50	20120601	4	890	17.6	0.0707976946791476	-0.0837660330461089
1	C	26	50	20120601	4	892	17.64	0.0709015686653039	-0.0862586551604696
1	C	26	50	20120601	4	894	17.68	0.0700504949434678	-0.0899862392681723
1	C	26	50	20120601	4	896	17.72	0.0696391709288516	-0.0915275199191253
1	C	26	50	20120601	4	898	17.76	0.0688179371131814	-0.0941914740065673
1	C	26	50	20120601	4	900	17.8	0.0686189572649556	-0.0973362607052163
1	C	26	50	20120601	4	902	17.84	0.0681671867424554	-0.100517463403096
1	C	26	50	20120601	4	904	17.88	0.0670066830931721	-0.102424671813312
1	C	26	50	20120601	4	906	17.92	0.065715788953438	-0.104277008737309
1	C	26	50	20120601	4	908	17.96	0.064491787115204	-0.107220694267388
1	C	26	50	20120601	4	910	18	0.0636327230867405	-0.107895910532743
1	C	26	50	20120601	4	912	18.04	0.0606934923293824	-0.110190259905659
1	C	26	50	20120601	4	914	18.08	0.0590033657009904	-0.112190099304211
1	C	26	50	20120601	4	916	18.12	0.0569532510102962	-0.112582755699804
1	C	26	50	20120601	4	918	18.16	0.0546598915868739	-0.114658326234621
1	C	26	50	20120601	4	920	18.2	0.0519223276835101	-0.117213456588438
1	C	26	50	20120601	4	922	18.24	0.0499275087431048	-0.119212518169531
1	C	26	50	20120601	4	924	18.28	0.0477863186989938	-0.120005962688700
1	C	26	50	20120601	4	926	18.32	0.0460294411904577	-0.120398124109546
1	C	26	50	20120601	4	928	18.36	0.0438500673801626	-0.120326069928543
1	C	26	50	20120601	4	930	18.4	0.0411574754680824	-0.119307765452957
1	C	26	50	20120601	4	932	18.44	0.0389067545835656	-0.118459944422314
1	C	26	50	20120601	4	934	18.48	0.0376185474495999	-0.116595869525750
1	C	26	50	20120601	4	936	18.52	0.0350651141520572	-0.115199404343585
1	C	26	50	20120601	4	938	18.56	0.0328386470301351	-0.111750632439704
1	C	26	50	20120601	4	940	18.6	0.0305121950093532	-0.109538873138830
1	C	26	50	20120601	4	942	18.64	0.0275537309475469	-0.105727072613488
1	C	26	50	20120601	4	944	18.68	0.0261778425727140	-0.105285555139315
1	C	26	50	20120601	4	946	18.72	0.0230396319671301	-0.102732546105841
1	C	26	50	20120601	4	948	18.76	0.0197608485334461	-0.100154364070957
1	C	26	50	20120601	4	950	18.8	0.0163612205508574	-0.0983168763893653
1	C	26	50	20120601	4	952	18.84	0.0138702247820935	-0.0969141179568473
1	C	26	50	20120601	4	954	18.88	0.0102214123698146	-0.0951534220716933
1	C	26	50	20120601	4	956	18.92	0.00686887769885299	-0.0940808825059893
1	C	26	50	20120601	4	958	18.96	0.0043986708694559	-0.0933788668936273
1	C	26	50	20120601	4	960	19	0.00173507033540429	-0.0931849075035483
1	C	26	50	20120601	4	962	19.04	-0.00102236326851075	-0.0942986006839173
1	C	26	50	20120601	4	964	19.08	-0.00384859836223525	-0.0954327292502623
1	C	26	50	20120601	4	966	19.12	-0.00715106987308895	-0.0963986371133623
1	C	26	50	20120601	4	968	19.16	-0.00863804472324615	-0.0957327546575193
1	C	26	50	20120601	4	970	19.2	-0.0111692041571815	-0.0950781151994973
1	C	26	50	20120601	4	972	19.24	-0.0139565483779408	-0.0929076509346443
1	C	26	50	20120601	4	974	19.28	-0.0156939097393160	-0.0922152519745073
1	C	26	50	20120601	4	976	19.32	-0.0190836382269681	-0.0907209939245033
1	C	26	50	20120601	4	978	19.36	-0.0216831041759661	-0.0894972749289823
1	C	26	50	20120601	4	980	19.4	-0.0239023588087201	-0.0892437771479263
1	C	26	50	20120601	4	982	19.44	-0.0252769036806686	-0.0916000690748743
1	C	26	50	20120601	4	984	19.48	-0.0272811271412638	-0.0930448296501953
1	C	26	50	20120601	4	986	19.52	-0.0287284333009965	-0.0941926053774173
1	C	26	50	20120601	4	988	19.56	-0.0313425363603649	-0.0961181278532663
1	C	26	50	20120601	4	990	19.6	-0.0322002568859442	-0.0973053601388783
1	C	26	50	20120601	4	992	19.64	-0.0333493054053723	-0.0998558942986183
1	C	26	50	20120601	4	994	19.68	-0.0344359871066998	-0.100941444629095
1	C	26	50	20120601	4	996	19.72	-0.0358302602578435	-0.102504292036874
1	C	26	50	20120601	4	998	19.76	-0.0382822237322859	-0.106687818597086
1	C	26	50	20120601	4	1000	19.8	-0.0394518490590466	-0.108203784825272
1	C	26	50	20120601	4	1002	19.84	-0.0395671781750581	-0.110189977062947
1	C	26	50	20120601	4	1004	19.88	-0.0388190592005628	-0.113059416381002
1	C	26	50	20120601	4	1006	19.92	-0.0393691882763259	-0.116145230374100
1	C	26	50	20120601	4	1008	19.96	-0.0400624357646012	-0.118658005031724
1	C	26	50	20120601	4	1010	20	-0.0394850830777624	-0.118482996103381
1	C	26	50	20120601	4	1012	20.04	-0.0392684255600068	-0.118401254559476
1	C	26	50	20120601	4	1014	20.08	-0.0398689006385904	-0.119714210430783
1	C	26	50	20120601	4	1016	20.12	-0.0403517838594627	-0.120976466745879
1	C	26	50	20120601	4	1018	20.16	-0.0415796040743151	-0.123501969325565
1	C	26	50	20120601	4	1020	20.2	-0.0422690331859719	-0.124484140644633
1	C	26	50	20120601	4	1022	20.24	-0.0419931201199529	-0.125915466191111
1	C	26	50	20120601	4	1024	20.28	-0.0413567947275632	-0.128916356659788
1	C	26	50	20120601	4	1026	20.32	-0.0406793864311864	-0.130544116470080
1	C	26	50	20120601	4	1028	20.36	-0.0411828464593913	-0.133614374113992
1	C	26	50	20120601	4	1030	20.4	-0.0417805638215283	-0.136791192749828
1	C	26	50	20120601	4	1032	20.44	-0.0417877056000182	-0.139777941082882
1	C	26	50	20120601	4	1034	20.48	-0.0417725028042227	-0.141511413356961
1	C	26	50	20120601	4	1036	20.52	-0.0421783820966238	-0.144706121794362
1	C	26	50	20120601	4	1038	20.56	-0.0423410166562967	-0.146701577130870
1	C	26	50	20120601	4	1040	20.6	-0.0428783470993204	-0.149542802888356
1	C	26	50	20120601	4	1042	20.64	-0.0443390175772174	-0.152265376127959
1	C	26	50	20120601	4	1044	20.68	-0.0448390127821944	-0.155018072116440
1	C	26	50	20120601	4	1046	20.72	-0.0452398009057710	-0.156717391132987
1	C	26	50	20120601	4	1048	20.76	-0.0460351546132496	-0.159210083958026
1	C	26	50	20120601	4	1050	20.8	-0.0476173060361545	-0.162323121562200
1	C	26	50	20120601	4	1052	20.84	-0.0492333278738783	-0.164365670210335
1	C	26	50	20120601	4	1054	20.88	-0.0503692242071763	-0.165973348188041
1	C	26	50	20120601	4	1056	20.92	-0.0521444864920233	-0.166390116924872
1	C	26	50	20120601	4	1058	20.96	-0.0549515589919776	-0.166704213757075
1	C	26	50	20120601	4	1060	21	-0.0569009816770308	-0.166587611848858
1	C	26	50	20120601	4	1062	21.04	-0.0595949170919954	-0.164248644038049
1	C	26	50	20120601	4	1064	21.08	-0.0619096311402096	-0.162328495573737
1	C	26	50	20120601	4	1066	21.12	-0.0623457746028453	-0.159628196197742
1	C	26	50	20120601	4	1068	21.16	-0.063684044896919	-0.156485389398080
1	C	26	50	20120601	4	1070	21.2	-0.0630250920875313	-0.153529612342042
1	C	26	50	20120601	4	1072	21.24	-0.0632228698542291	-0.150844232919130
1	C	26	50	20120601	4	1074	21.28	-0.0623524921172667	-0.146974166795018
1	C	26	50	20120601	4	1076	21.32	-0.0627008836283573	-0.142565568146354
1	C	26	50	20120601	4	1078	21.36	-0.0625017623587752	-0.138652156376555
1	C	26	50	20120601	4	1080	21.4	-0.0621467947546195	-0.135375423552537
1	C	26	50	20120601	4	1082	21.44	-0.062122682413381	-0.132284023415867
1	C	26	50	20120601	4	1084	21.48	-0.0620485069120345	-0.128964086367518
1	C	26	50	20120601	4	1086	21.52	-0.0622654472725026	-0.125152215131498
1	C	26	50	20120601	4	1088	21.56	-0.061604231721415	-0.121620287470149
1	C	26	50	20120601	4	1090	21.6	-0.0613790182116072	-0.118547554952503
1	C	26	50	20120601	4	1092	21.64	-0.060311004129303	-0.114190645809544
1	C	26	50	20120601	4	1094	21.68	-0.060168027138147	-0.110700508158963
1	C	26	50	20120601	4	1096	21.72	-0.0605294294140115	-0.107823219955637
1	C	26	50	20120601	4	1098	21.76	-0.0606748812789016	-0.104566498253526
1	C	26	50	20120601	4	1100	21.8	-0.0615741089725366	-0.101339475036225
1	C	26	50	20120601	4	1102	21.84	-0.0637326938434647	-0.0974739343955133
1	C	26	50	20120601	4	1104	21.88	-0.0651597767492554	-0.0938095656340483
1	C	26	50	20120601	4	1106	21.92	-0.0662673181006279	-0.0902285647620853
1	C	26	50	20120601	4	1108	21.96	-0.0675758191992136	-0.0872894754260833
1	C	26	50	20120601	4	1110	22	-0.0699956800257902	-0.0835360112101889
1	C	26	50	20120601	4	1112	22.04	-0.0720510838752077	-0.0809700762647548
1	C	26	50	20120601	4	1114	22.08	-0.0740568488285858	-0.078325086781184
1	C	26	50	20120601	4	1116	22.12	-0.0754092400450797	-0.075953047586219
1	C	26	50	20120601	4	1118	22.16	-0.0769556733831466	-0.073355853571309
1	C	26	50	20120601	4	1120	22.2	-0.0793573919710382	-0.0713034457333235
1	C	26	50	20120601	4	1122	22.24	-0.0809899176810348	-0.0705576319269348
1	C	26	50	20120601	4	1124	22.28	-0.0832016628397726	-0.067766059207624
1	C	26	50	20120601	4	1126	22.32	-0.0853591304819866	-0.066506617177517
1	C	26	50	20120601	4	1128	22.36	-0.0877572831303807	-0.0647151621473809
1	C	26	50	20120601	4	1130	22.4	-0.0894413286404546	-0.0628741389318836
1	C	26	50	20120601	4	1132	22.44	-0.0906620070768172	-0.0608756430362161
1	C	26	50	20120601	4	1134	22.48	-0.0908231567122492	-0.0590810767362427
1	C	26	50	20120601	4	1136	22.52	-0.0903052717057082	-0.0559517049654236
1	C	26	50	20120601	4	1138	22.56	-0.0890266812239668	-0.0538276976160954
1	C	26	50	20120601	4	1140	22.6	-0.0872756019910365	-0.0518608093935469
1	C	26	50	20120601	4	1142	22.64	-0.0845704942889292	-0.0501903403336718
1	C	26	50	20120601	4	1144	22.68	-0.0815152980194565	-0.0471884599155006
1	C	26	50	20120601	4	1146	22.72	-0.0788097660532805	-0.045241229261469
1	C	26	50	20120601	4	1148	22.76	-0.0757470037412491	-0.0427831846687084
1	C	26	50	20120601	4	1150	22.8	-0.07350201042166	-0.0401685159239149
1	C	26	50	20120601	4	1152	22.84	-0.0710113682062865	-0.0375599282974396
1	C	26	50	20120601	4	1154	22.88	-0.0681580509228426	-0.0350594572978077
1	C	26	50	20120601	4	1156	22.92	-0.0655675652299657	-0.0320427276372315
1	C	26	50	20120601	4	1158	22.96	-0.0630743774301801	-0.029188491114972
1	C	26	50	20120601	4	1160	23	-0.0608341217260248	-0.0266249461904583
1	C	26	50	20120601	4	1162	23.04	-0.0577983708930348	-0.0245280917415277
1	C	26	50	20120601	4	1164	23.08	-0.0546306032239970	-0.0215383735599929
1	C	26	50	20120601	4	1166	23.12	-0.0514844730224637	-0.0192979057238033
1	C	26	50	20120601	4	1168	23.16	-0.0496686228083767	-0.0159387242490985
1	C	26	50	20120601	4	1170	23.2	-0.0468412563438023	-0.0122355353253465
1	C	26	50	20120601	4	1172	23.24	-0.0458148201402319	-0.0096089164759509
1	C	26	50	20120601	4	1174	23.28	-0.0438622154746633	-0.0052281071237878
1	C	26	50	20120601	4	1176	23.32	-0.0429253697002693	-0.0038548350440454
1	C	26	50	20120601	4	1178	23.36	-0.0408363641366099	-0.0011683242502833
1	C	26	50	20120601	4	1180	23.4	-0.0391829363501614	0.0015337428926648
1	C	26	50	20120601	4	1182	23.44	-0.0385958963004203	0.00357685722622524
1	C	26	50	20120601	4	1184	23.48	-0.0365399833341204	0.0047710898689712
1	C	26	50	20120601	4	1186	23.52	-0.0351795098871175	0.00369529761207399
1	C	26	50	20120601	4	1188	23.56	-0.0326344204495927	0.0026256571841731
1	C	26	50	20120601	4	1190	23.6	-0.0296636527297937	0.0020826698869
1	C	26	50	20120601	4	1192	23.64	-0.0276131137750309	0.0027509565057994
1	C	26	50	20120601	4	1194	23.68	-0.0248742770794611	0.00481266774770498
1	C	26	50	20120601	4	1196	23.72	-0.0232490628535818	0.00716648480091875
1	C	26	50	20120601	4	1198	23.76	-0.0237209152086677	0.00887534975901228
1	C	26	50	20120601	4	1200	23.8	-0.0244344566615629	0.0121286773485735
1	C	26	50	20120601	4	1202	23.84	-0.0251899295465827	0.0141744786879024
1	C	26	50	20120601	4	1204	23.88	-0.0265346345123651	0.0185755820046856
1	C	26	50	20120601	4	1206	23.92	-0.0278319633238082	0.0219003273791466
1	C	26	50	20120601	4	1208	23.96	-0.0275524440132050	0.0252440232153434
1	C	26	50	20120601	4	1210	24	-0.0262078804687788	0.0266338415937656
1	C	26	50	20120601	4	1212	24.04	-0.0242206982816103	0.0289527982826669
1	C	26	50	20120601	4	1214	24.08	-0.0218499106656480	0.0299841842337056
1	C	26	50	20120601	4	1216	24.12	-0.0187873251303119	0.0305847653783064
1	C	26	50	20120601	4	1218	24.16	-0.0165002801704455	0.0291527115118439
1	C	26	50	20120601	4	1220	24.2	-0.0137068972577751	0.0274541278863489
1	C	26	50	20120601	4	1222	24.24	-0.0101254296953363	0.0266902828570399
1	C	26	50	20120601	4	1224	24.28	-0.00660737546903455	0.0264873997793819
1	C	26	50	20120601	4	1226	24.32	-0.00326259846656935	0.0263969106174866
1	C	26	50	20120601	4	1228	24.36	-0.000462723606540649	0.0256653527909134
1	C	26	50	20120601	4	1230	24.4	0.00145391760813672	0.0234389139532626
1	C	26	50	20120601	4	1232	24.44	0.00215238354445717	0.0225975841628712
1	C	26	50	20120601	4	1234	24.48	0.0018663291529824	0.0220463647284515
1	C	26	50	20120601	4	1236	24.52	0.00245488311834199	0.0215281551598979
1	C	26	50	20120601	4	1238	24.56	0.00216746613209988	0.0214158178126776
1	C	26	50	20120601	4	1240	24.6	0.00221534433225402	0.0212816867273543
1	C	26	50	20120601	4	1242	24.64	0.00148791530217617	0.0223975436544736
1	C	26	50	20120601	4	1244	24.68	0.00230330063765903	0.0213905733934824
1	C	26	50	20120601	4	1246	24.72	0.00204437793337839	0.0215144783005362
1	C	26	50	20120601	4	1248	24.76	0.00174936096345208	0.0213471648152922
1	C	26	50	20120601	4	1250	24.8	0.00144584951976338	0.0213915499079473
1	C	26	50	20120601	4	1252	24.84	0.00181595698721101	0.0211743344829413
1	C	26	50	20120601	4	1254	24.88	0.00181666126556508	0.0212198693312226
1	C	26	50	20120601	4	1256	24.92	0.00193709498542999	0.0213004222286286
1	C	26	50	20120601	4	1258	24.96	0.00170539164958434	0.0210489199029098
1	C	26	50	20120601	4	1260	25	0.00211079788754881	0.0212150412061207
1	C	26	50	20120601	4	1262	25.04	0.00200709228473031	0.0205961376025297
1	C	26	50	20120601	4	1264	25.08	0.00193048141570555	0.0209355883635551
1	C	26	50	20120601	4	1266	25.12	0.00188566654354886	0.0208062035203685
1	C	26	50	20120601	4	1268	25.16	0.001969443423613	0.0205456193979948
1	C	26	50	20120601	4	1270	25.2	0.00209083555600913	0.0209118118980377
1	C	26	50	20120601	4	1272	25.24	0.00220535291343585	0.0208298949916508
1	C	26	50	20120601	4	1274	25.28	0.00157600065456875	0.0211342065266624
1	C	26	50	20120601	4	1276	25.32	0.00192880840106126	0.0210334759837019
1	C	26	50	20120601	4	1278	25.36	0.00213874204043452	0.0213036551208322
1	C	26	50	20120601	4	1280	25.4	0.00179011506278577	0.0212349010071771
1	C	26	50	20120601	4	1282	25.44	0.00184986205026213	0.0212964864722845
1	C	26	50	20120601	4	1284	25.48	0.00157533420642748	0.0212609607204910
1	C	26	50	20120601	4	1286	25.52	0.00139912461076936	0.0208948222434061
1	C	26	50	20120601	4	1288	25.56	0.00184402064114275	0.0210478245945057
1	C	26	50	20120601	4	1290	25.6	0.00182123483222579	0.0209431558203273
1	C	26	50	20120601	4	1292	25.64	0.00172155660557701	0.0209608573193555
1	C	26	50	20120601	4	1294	25.68	0.00165204185715738	0.0212154803194318
1	C	26	50	20120601	4	1296	25.72	0.00154833863728873	0.0211303032972303
1	C	26	50	20120601	4	1298	25.76	0.00139647274820787	0.0211372535912039
1	C	26	50	20120601	4	1300	25.8	0.00172089920840254	0.0211096822957239
1	C	26	50	20120601	4	1302	25.84	0.0013903220505824	0.0212329262700693
1	C	26	50	20120601	4	1304	25.88	0.00169302718040852	0.0213169939831525
1	C	26	50	20120601	4	1306	25.92	0.00157830759044237	0.0217429282380816
1	C	26	50	20120601	4	1308	25.96	0.00154489820924487	0.0215614506969036
1	C	26	50	20120601	4	1310	26	0.00152225063970364	0.0209666123200263
1	C	26	50	20120601	4	1312	26.04	0.00141710916464205	0.0209033315664109
1	C	26	50	20120601	4	1314	26.08	0.00187159144164799	0.0210736983387361
1	C	26	50	20120601	4	1316	26.12	0.0018471007982816	0.0212737848090746
1	C	26	50	20120601	4	1318	26.16	0.00183791788535704	0.0207151799271680
1	C	26	50	20120601	4	1320	26.2	0.00193400210036908	0.0211448771215439
1	C	26	50	20120601	4	1322	26.24	0.00147099635822272	0.0212841849356122
1	C	26	50	20120601	4	1324	26.28	0.00154915852760152	0.0207460328345088
1	C	26	50	20120601	4	1326	26.32	0.00163629529624714	0.0206300885355977
1	C	26	50	20120601	4	1328	26.36	0.00155345773683113	0.0208777526857083
1	C	26	50	20120601	4	1330	26.4	0.0013317259501031	0.0211647135173658
1	C	26	50	20120601	4	1332	26.44	0.00149065760369497	0.0210342970760962
1	C	26	50	20120601	4	1334	26.48	0.00159206576708392	0.0213508071223221
1	C	26	50	20120601	4	1336	26.52	0.00156517520330218	0.0206930358883657
1	C	26	50	20120601	4	1338	26.56	0.00147212277932515	0.0209866294523415
1	C	26	50	20120601	4	1340	26.6	0.00115675032648882	0.0206975613717653
1	C	26	50	20120601	4	1342	26.64	0.00136492114865658	0.0205750890630502
1	C	26	50	20120601	4	1344	26.68	0.00125233843538318	0.0202536270066143
1	C	26	50	20120601	4	1346	26.72	0.00113373612208155	0.0204537884302716
1	C	26	50	20120601	4	1348	26.76	0.0014158858699106	0.0206127601768179
1	C	26	50	20120601	4	1350	26.8	0.000933539343085231	0.0202629254607869
1	C	26	50	20120601	4	1352	26.84	0.00160144483142958	0.0203896114188111
1	C	26	50	20120601	4	1354	26.88	0.0014563988458319	0.0203915022223440
1	C	26	50	20120601	4	1356	26.92	0.00137936804730301	0.0207016830971928
1	C	26	50	20120601	4	1358	26.96	0.00167570589269657	0.0210831565990412
1	C	26	50	20120601	4	1360	27	0.00149578398643721	0.0209250135816424
1	C	26	50	20120601	4	1362	27.04	0.00152153681540803	0.0205950916996764
1	C	26	50	20120601	4	1364	27.08	0.00142963556127077	0.0208851695287361
1	C	26	50	20120601	4	1366	27.12	0.00171580662536444	0.0205298533209374
1	C	26	50	20120601	4	1368	27.16	0.00120548200452786	0.0207334237063867
1	C	26	50	20120601	4	1370	27.2	0.00119405869447779	0.0209908423945438
1	C	26	50	20120601	4	1372	27.24	0.00120946301570594	0.0211285761889172
1	C	26	50	20120601	4	1374	27.28	0.00142815629388453	0.0207084692009719
1	C	26	50	20120601	4	1376	27.32	0.00184514635513839	0.0210783659505987
1	C	26	50	20120601	4	1378	27.36	0.00174399154810914	0.0208067984093035
1	C	26	50	20120601	4	1380	27.4	0.00170479767988815	0.0206435780116624
1	C	26	50	20120601	4	1382	27.44	0.00181942039622526	0.0209513823006197
1	C	26	50	20120601	4	1384	27.48	0.00190278757862038	0.0212621550238444
1	C	26	50	20120601	4	1386	27.52	0.00144176965505729	0.0210803028574937
1	C	26	50	20120601	4	1388	27.56	0.00129343265307862	0.0210796097514268
1	C	26	50	20120601	4	1390	27.6	0.00146183154723176	0.0209118500818039
1	C	26	50	20120601	4	1392	27.64	0.00170193601874468	0.0210724757511114
1	C	26	50	20120601	4	1394	27.68	0.00137993019719405	0.0207145489050765
1	C	26	50	20120601	4	1396	27.72	0.00161735331979271	0.0205750841133027
1	C	26	50	20120601	4	1398	27.76	0.00135284157280289	0.0211849806119282
1	C	26	50	20120601	4	1400	27.8	0.00111575934638344	0.0208073255574089
1	C	26	50	20120601	4	1402	27.84	0.000622267402473011	0.0208246475522276
1	C	26	50	20120601	4	1404	27.88	0.00102601971767628	0.0208058328549938
1	C	26	50	20120601	4	1406	27.92	0.00101388930084502	0.0210467052444711
1	C	26	50	20120601	4	1408	27.96	0.00112550469204175	0.0206944585872094
1	C	26	50	20120601	4	1410	28	0.000620360335484151	0.0211409385367727
1	C	26	50	20120601	4	1412	28.04	0.00065179193901467	0.0209342165763996
1	C	26	50	20120601	4	1414	28.08	0.00094127367705785	0.0205322893037986
1	C	26	50	20120601	4	1416	28.12	0.00128062412084421	0.02059219114766
1	C	26	50	20120601	4	1418	28.16	0.00104003528118617	0.0202311113124878
1	C	26	50	20120601	4	1420	28.2	0.000752206051690631	0.0203631620896608
1	C	26	50	20120601	4	1422	28.24	0.00092212381120975	0.020529544315274
1	C	26	50	20120601	4	1424	28.28	0.00102170141656357	0.0207047823462148
1	C	26	50	20120601	4	1426	28.32	0.00116451082341235	0.0202858661260890
1	C	26	50	20120601	4	1428	28.36	0.000805564329398961	0.0203245964858149
1	C	26	50	20120601	4	1430	28.4	0.00099439578110127	0.0203563088107375
1	C	26	50	20120601	4	1432	28.44	0.000673745483250171	0.0203999599265537
1	C	26	50	20120601	4	1434	28.48	0.00128774751455788	0.0205984660132362
1	C	26	50	20120601	4	1436	28.52	0.00113754247788467	0.0207216284581698
1	C	26	50	20120601	4	1438	28.56	0.00150953862754486	0.0208940790741791
1	C	26	50	20120601	4	1440	28.6	0.00183671339966596	0.0205848577432323
1	C	26	50	20120601	4	1442	28.64	0.00140527149001821	0.0201016556172017
1	C	26	50	20120601	4	1444	28.68	0.00125462875424745	0.0201637106012119
1	C	26	50	20120601	4	1446	28.72	0.00090530315509889	0.0207068951812769
1	C	26	50	20120601	4	1448	28.76	0.001053760223809	0.0206729187004409
1	C	26	50	20120601	4	1450	28.8	0.00143864693009022	0.0201290913603117
1	C	26	50	20120601	4	1452	28.84	0.0009073735637542	0.0202651853740596
1	C	26	50	20120601	4	1454	28.88	0.00081378798126416	0.0201604275044268
1	C	26	50	20120601	4	1456	28.92	0.00128461644573079	0.0206332358678808
1	C	26	50	20120601	4	1458	28.96	0.00120899278969645	0.0206110694845041
1	C	26	50	20120601	4	1460	29	0.00109841472414772	0.0209186743693491
1	C	26	50	20120601	4	1462	29.04	0.00109841472414772	0.0209186743693491
1	C	26	50	20120601	4	1464	29.08	0.00109841472414772	0.0209186743693491
1	C	26	50	20120601	4	1466	29.12	0.000981017320801221	0.0208738261217523
1	C	26	50	20120601	4	1468	29.16	0.00126831197757019	0.0207181890907861
1	C	26	50	20120601	4	1470	29.2	0.00073570642205842	0.0206056049632991
1	C	26	50	20120601	4	1472	29.24	0.000604533871507631	0.0205080906955328
1	C	26	50	20120601	4	1474	29.28	0.00089213541261963	0.0201875804048244
1	C	26	50	20120601	4	1476	29.32	0.000923689345623301	0.0205923452969383
1	C	26	50	20120601	4	1478	29.36	0.00114082203913582	0.0202621773418124
1	C	26	50	20120601	4	1480	29.4	0.00147868968000203	0.0203213034895349
1	C	26	50	20120601	4	1482	29.44	0.00123146888584324	0.0203132262087734
1	C	26	50	20120601	4	1484	29.48	0.00100359311900416	0.0203373632987492
1	C	26	50	20120601	4	1486	29.52	0.00121860237085278	0.0202760352205101
1	C	26	50	20120601	4	1488	29.56	0.00149417885404392	0.0203748350084046
1	C	26	50	20120601	4	1490	29.6	0.00131607138378509	0.020252871816572
1	C	26	50	20120601	4	1492	29.64	0.00119271094895285	0.0201553914899312
1	C	26	50	20120601	4	1494	29.68	0.00151981996014331	0.0196418919596471
1	C	26	50	20120601	4	1496	29.72	0.00156586038977314	0.0203055194519653
1	C	26	50	20120601	4	1498	29.76	0.00156889317075765	0.0192183349977163
1	C	26	50	20120601	4	1500	29.8	0.00221166030592404	0.0185325050595757
1	C	26	50	20120601	4	1502	29.84	0.0024799295476384	0.0184275350579086
1	C	26	50	20120601	4	1504	29.88	0.00284758971851635	0.0179095722696216
1	C	26	50	20120601	4	1506	29.92	0.00623691869083705	0.0173071561829236
1	C	26	50	20120601	4	1508	29.96	0.00802096677744024	0.0178317905236911
1	C	26	50	20120601	4	1510	30	0.0089017389840862	0.0177414647034623
1	C	26	50	20120601	4	1512	30.04	0.00989380979809093	0.0181002365421007
1	C	26	50	20120601	4	1514	30.08	0.0130907526929203	0.0177679670656212
1	C	26	50	20120601	4	1516	30.12	0.0177317631984245	0.0163774274382822
1	C	26	50	20120601	4	1518	30.16	0.0228974186512978	0.0157975857355736
1	C	26	50	20120601	4	1520	30.2	0.0262257631992751	0.0154532318042036
1	C	26	50	20120601	4	1522	30.24	0.0275627112036680	0.0165627318413600
1	C	26	50	20120601	4	1524	30.28	0.0271492800108438	0.0189407885150328
1	C	26	50	20120601	4	1526	30.32	0.0273728671750550	0.0215617505101789
1	C	26	50	20120601	4	1528	30.36	0.0262644560823416	0.0245205186279012
1	C	26	50	20120601	4	1530	30.4	0.0249291952347287	0.0268570426776742
1	C	26	50	20120601	4	1532	30.44	0.0237163967963358	0.0282952667579093
1	C	26	50	20120601	4	1534	30.48	0.0217462700247295	0.0296967382560854
1	C	26	50	20120601	4	1536	30.52	0.0197596110965791	0.0296118571580718
1	C	26	50	20120601	4	1538	30.56	0.0159998677724677	0.0292988068439049
1	C	26	50	20120601	4	1540	30.6	0.0142884572299619	0.0295716793507648
1	C	26	50	20120601	4	1542	30.64	0.0116017060198942	0.0272662566856554
1	C	26	50	20120601	4	1544	30.68	0.00874605528407236	0.0241488633037095
1	C	26	50	20120601	4	1546	30.72	0.00754150595338889	0.0210131770693343
1	C	26	50	20120601	4	1548	30.76	0.00701382044686061	0.0179863357817872
1	C	26	50	20120601	4	1550	30.8	0.00716405235359151	0.0137613727641976
1	C	26	50	20120601	4	1552	30.84	0.00776031519707959	0.0119065588451468
1	C	26	50	20120601	4	1554	30.88	0.00912619588963825	0.00883830443474592
1	C	26	50	20120601	4	1556	30.92	0.0116454052189716	0.00548148469669027
1	C	26	50	20120601	4	1558	30.96	0.0146154163345147	0.0028070724999543
1	C	26	50	20120601	4	1560	31	0.0166375790941486	0.000160774868838301
1	C	26	50	20120601	4	1562	31.04	0.0188467291709994	-0.0016434717229694
1	C	26	50	20120601	4	1564	31.08	0.0202029670483830	-8.01929800544002e-05
1	C	26	50	20120601	4	1566	31.12	0.0222136661928802	0.000551365098416599
1	C	26	50	20120601	4	1568	31.16	0.0251204775185346	0.00310617866839623
1	C	26	50	20120601	4	1570	31.2	0.0280009689155796	0.00559620570086997
1	C	26	50	20120601	4	1572	31.24	0.0294390190475464	0.00829969412844831
1	C	26	50	20120601	4	1574	31.28	0.0318105844809679	0.011162981617507
1	C	26	50	20120601	4	1576	31.32	0.0328969833395829	0.0143680138139131
1	C	26	50	20120601	4	1578	31.36	0.0339830286448074	0.0165611054957632
1	C	26	50	20120601	4	1580	31.4	0.0343049743622817	0.0192323427830516
1	C	26	50	20120601	4	1582	31.44	0.0335168331439712	0.0219049235732243
1	C	26	50	20120601	4	1584	31.48	0.0338156776829040	0.0251523609632982
1	C	26	50	20120601	4	1586	31.52	0.0344956739900999	0.0273773007345729
1	C	26	50	20120601	4	1588	31.56	0.0329059211692972	0.0291821554382125
1	C	26	50	20120601	4	1590	31.6	0.0316005596248200	0.0294383119407652
1	C	26	50	20120601	4	1592	31.64	0.0305637360226340	0.030535805304777
1	C	26	50	20120601	4	1594	31.68	0.0281177638639485	0.0307606136423993
1	C	26	50	20120601	4	1596	31.72	0.0241635074851480	0.0309394854950886
1	C	26	50	20120601	4	1598	31.76	0.0216164240065003	0.0311955430026919
1	C	26	50	20120601	4	1600	31.8	0.0178301217516875	0.0301312341599211
1	C	26	50	20120601	4	1602	31.84	0.0150921265131873	0.0291002088333408
1	C	26	50	20120601	4	1604	31.88	0.0118362109128069	0.0272496821027044
1	C	26	50	20120601	4	1606	31.92	0.00845867294606252	0.0252681426276497
1	C	26	50	20120601	4	1608	31.96	0.00579083684239161	0.0240773818791994
1	C	26	50	20120601	4	1610	32	0.00342305443024939	0.0232038575170606
1	C	26	50	20120601	4	1612	32.04	6.21334728628607e-05	0.0216733531734535
1	C	26	50	20120601	4	1614	32.08	-0.00198918329935935	0.0205674381676778
1	C	26	50	20120601	4	1616	32.12	-0.00299994294559075	0.0196341774246643
1	C	26	50	20120601	4	1618	32.16	-0.00535016082528835	0.0174355632388532
1	C	26	50	20120601	4	1620	32.2	-0.00729072346237325	0.0148421996213768
1	C	26	50	20120601	4	1622	32.24	-0.00865671234226945	0.0116489053975384
1	C	26	50	20120601	4	1624	32.28	-0.0108044077687674	0.00966568300834449
1	C	26	50	20120601	4	1626	32.32	-0.0137835900592625	0.00856641480631188
1	C	26	50	20120601	4	1628	32.36	-0.0164354526207465	0.00974678815614658
1	C	26	50	20120601	4	1630	32.4	-0.0189558640316078	0.0117112722156391
1	C	26	50	20120601	4	1632	32.44	-0.0208511223372220	0.0138135713867848
1	C	26	50	20120601	4	1634	32.48	-0.0220041306546248	0.0168634643553986
1	C	26	50	20120601	4	1636	32.52	-0.0227954538534506	0.0197179837203706
1	C	26	50	20120601	4	1638	32.56	-0.0244961163728824	0.0230727104223539
1	C	26	50	20120601	4	1640	32.6	-0.0254095569128192	0.0258442861618927
1	C	26	50	20120601	4	1642	32.64	-0.0260381041306160	0.0275169472527895
1	C	26	50	20120601	4	1644	32.68	-0.0276115581401122	0.0297149179714297
1	C	26	50	20120601	4	1646	32.72	-0.0286734203934202	0.0320033276473838
1	C	26	50	20120601	4	1648	32.76	-0.0300466924731625	0.0346099353748717
1	C	26	50	20120601	4	1650	32.8	-0.0293598089459178	0.0367056584529524
1	C	26	50	20120601	4	1652	32.84	-0.0277402162189492	0.0376089520105792
1	C	26	50	20120601	4	1654	32.88	-0.0251794997215601	0.0397632235301421
1	C	26	50	20120601	4	1656	32.92	-0.0229236452418119	0.0411914802331896
1	C	26	50	20120601	4	1658	32.96	-0.0219980566073744	0.0414188716318835
1	C	26	50	20120601	4	1660	33	-0.0202697914676323	0.0421298929562107
1	C	26	50	20120601	4	1662	33.04	-0.0176317005178187	0.0422597347317993
1	C	26	50	20120601	4	1664	33.08	-0.0147965134522445	0.0420318766426298
1	C	26	50	20120601	4	1666	33.12	-0.0106876502970579	0.0413298681013356
1	C	26	50	20120601	4	1668	33.16	-0.00831053407540395	0.0398208668749444
1	C	26	50	20120601	4	1670	33.2	-0.00632659750836105	0.0387284646797572
1	C	26	50	20120601	4	1672	33.24	-0.00358254943581385	0.0354995817716216
1	C	26	50	20120601	4	1674	33.28	-0.00108226228394505	0.03237639011407
1	C	26	50	20120601	4	1676	33.32	0.00194346177488779	0.0305154406294788
1	C	26	50	20120601	4	1678	33.36	0.00503567508435563	0.0288362388008561
1	C	26	50	20120601	4	1680	33.4	0.00831262004040844	0.0281051610997873
1	C	26	50	20120601	4	1682	33.44	0.0115386533082158	0.0256493651065908
1	C	26	50	20120601	4	1684	33.48	0.0143910725660477	0.0241554393967746
1	C	26	50	20120601	4	1686	33.52	0.0166123778084671	0.0221349524802121
1	C	26	50	20120601	4	1688	33.56	0.0179030774938364	0.0204498286322969
1	C	26	50	20120601	4	1690	33.6	0.0172164011488787	0.0197193215664006
1	C	26	50	20120601	4	1692	33.64	0.0169654164253237	0.0188083601428386
1	C	26	50	20120601	4	1694	33.68	0.0163426384917547	0.0193451397496797
1	C	26	50	20120601	4	1696	33.72	0.0165321657365296	0.0194759177346466
1	C	26	50	20120601	4	1698	33.76	0.0161424247421956	0.0199109418472479
1	C	26	50	20120601	4	1700	33.8	0.0152778778077507	0.0193437531132818
1	C	26	50	20120601	4	1702	33.84	0.0158905130016504	0.0194217491125671
1	C	26	50	20120601	4	1704	33.88	0.0154922987467574	0.0196316184052232
1	C	26	50	20120601	4	1706	33.92	0.0154511762447907	0.0193425361825114
1	C	26	50	20120601	4	1708	33.96	0.0152793910162625	0.0197548649958637
1	C	26	50	20120601	4	1710	34	0.0152066919538751	0.0201069560896335
1	C	26	50	20120601	4	1712	34.04	0.0149937750309920	0.0200176131478305
1	C	26	50	20120601	4	1714	34.08	0.0147365585753744	0.0188138055721605
1	C	26	50	20120601	4	1716	34.12	0.0143001391996725	0.0174321261342112
1	C	26	50	20120601	4	1718	34.16	0.0133205602754856	0.0167946932711807
1	C	26	50	20120601	4	1720	34.2	0.0131130908325341	0.0163385995685312
1	C	26	50	20120601	4	1722	34.24	0.0131406786743128	0.0157059404540912
1	C	26	50	20120601	4	1724	34.28	0.0144551788668301	0.0145177719591006
1	C	26	50	20120601	4	1726	34.32	0.0156203494208692	0.0136470830951544
1	C	26	50	20120601	4	1728	34.36	0.0171187299034070	0.0129536588301838
1	C	26	50	20120601	4	1730	34.4	0.0183008215227200	0.0128740598198256
1	C	26	50	20120601	4	1732	34.44	0.0201988587579843	0.0120359049388818
1	C	26	50	20120601	4	1734	34.48	0.0224022883409753	0.0113004856021765
1	C	26	50	20120601	4	1736	34.52	0.0230980389872560	0.00942760015511897
1	C	26	50	20120601	4	1738	34.56	0.0225546203548464	0.00791742513147105
1	C	26	50	20120601	4	1740	34.6	0.0198707894957850	0.00697618822396583
1	C	26	50	20120601	4	1742	34.64	0.0175204712069245	0.00600769800690011
1	C	26	50	20120601	4	1744	34.68	0.0146351092583708	0.00478393799918536
1	C	26	50	20120601	4	1746	34.72	0.0129110415044817	0.0033596128098413
1	C	26	50	20120601	4	1748	34.76	0.0120904511559826	0.0022287864321643
1	C	26	50	20120601	4	1750	34.8	0.00913399527743473	0.0012714911296584
1	C	26	50	20120601	4	1752	34.84	0.00651536673466659	0.0016832535504789
1	C	26	50	20120601	4	1754	34.88	0.00475429608291806	0.00393825243102188
1	C	26	50	20120601	4	1756	34.92	0.00354851072958107	0.00599467309999066
1	C	26	50	20120601	4	1758	34.96	0.00283880745229401	0.00817419681692333
1	C	26	50	20120601	4	1760	35	0.00249605865331727	0.0118536410949632
1	C	26	50	20120601	4	1762	35.04	0.00130825361121229	0.0153921236361734
1	C	26	50	20120601	4	1764	35.08	-0.00086186417131705	0.0184239641686636
1	C	26	50	20120601	4	1766	35.12	-0.00271963167539285	0.0192606977649772
1	C	26	50	20120601	4	1768	35.16	-0.00497464469807145	0.0183596528069146
1	C	26	50	20120601	4	1770	35.2	-0.00584387692204845	0.0163178961183741
1	C	26	50	20120601	4	1772	35.24	-0.00603723527136385	0.0132638665750904
1	C	26	50	20120601	4	1774	35.28	-0.00712617971439115	0.0125723161430899
1	C	26	50	20120601	4	1776	35.32	-0.00682138840742855	0.00980622755217312
1	C	26	50	20120601	4	1778	35.36	-0.00679490018740525	0.00533656316188609
1	C	26	50	20120601	4	1780	35.4	-0.00548114528543535	0.0025458036153737
1	C	26	50	20120601	4	1782	35.44	-0.00407006491320965	-0.0006285182264187
1	C	26	50	20120601	4	1784	35.48	-0.00261896088295535	-0.0025580507048239
1	C	26	50	20120601	4	1786	35.52	-0.00070589762859075	-0.004849840351192
1	C	26	50	20120601	4	1788	35.56	0.00172294345410695	-0.0070665493995337
1	C	26	50	20120601	4	1790	35.6	0.00464269341964338	-0.008907537259692
1	C	26	50	20120601	4	1792	35.64	0.007413562052401	-0.0104780214207073
1	C	26	50	20120601	4	1794	35.68	0.00995313605703248	-0.0121395102244613
1	C	26	50	20120601	4	1796	35.72	0.0132754772684375	-0.0126313029907766
1	C	26	50	20120601	4	1798	35.76	0.0163214104390766	-0.0134423544687975
1	C	26	50	20120601	4	1800	35.8	0.0180412355522786	-0.0133519862221619
1	C	26	50	20120601	4	1802	35.84	0.0211271909667329	-0.0127100746862007
1	C	26	50	20120601	4	1804	35.88	0.0251032665394804	-0.0115737399466983
1	C	26	50	20120601	4	1806	35.92	0.0269309042236100	-0.0101662651119499
1	C	26	50	20120601	4	1808	35.96	0.0292371704671093	-0.0080162694670929
1	C	26	50	20120601	4	1810	36	0.0309037129630285	-0.0052136892165194
1	C	26	50	20120601	4	1812	36.04	0.0332660082265487	-0.0025535605767634
1	C	26	50	20120601	4	1814	36.08	0.0342302261044424	1.56482730675998e-05
1	C	26	50	20120601	4	1816	36.12	0.0360482754206190	0.00334761320776456
1	C	26	50	20120601	4	1818	36.16	0.0380569536539355	0.00579087926879844
1	C	26	50	20120601	4	1820	36.2	0.0400007901954174	0.00902165015203978
1	C	26	50	20120601	4	1822	36.24	0.0408725114352642	0.0108449956980074
1	C	26	50	20120601	4	1824	36.28	0.0399435852568194	0.0143472248745463
1	C	26	50	20120601	4	1826	36.32	0.0387125830614518	0.0175161239144338
1	C	26	50	20120601	4	1828	36.36	0.0379836266807266	0.0204201407540888
1	C	26	50	20120601	4	1830	36.4	0.0367891819059463	0.0226280109676657
1	C	26	50	20120601	4	1832	36.44	0.0368368409029982	0.0234970452017439
1	C	26	50	20120601	4	1834	36.48	0.0381787881523341	0.0256228910287032
1	C	26	50	20120601	4	1836	36.52	0.0379844044981859	0.0267817683323898
1	C	26	50	20120601	4	1838	36.56	0.0368416704423137	0.0282343565797779
1	C	26	50	20120601	4	1840	36.6	0.0349300779700540	0.0299128866569585
1	C	26	50	20120601	4	1842	36.64	0.0327877424129575	0.0302031681327712
1	C	26	50	20120601	4	1844	36.68	0.0305769659905099	0.0307932558127392
1	C	26	50	20120601	4	1846	36.72	0.0285429747486403	0.0306097601888077
1	C	26	50	20120601	4	1848	36.76	0.0252749011542644	0.0294902362059213
1	C	26	50	20120601	4	1850	36.8	0.0217720299247681	0.0283300210562046
1	C	26	50	20120601	4	1852	36.84	0.0200088308816082	0.0276365897201662
1	C	26	50	20120601	4	1854	36.88	0.0162947949398328	0.0252164743351484
1	C	26	50	20120601	4	1856	36.92	0.0151402380585792	0.0229359064733977
1	C	26	50	20120601	4	1858	36.96	0.0144527039930959	0.0207347820585134
1	C	26	50	20120601	4	1860	37	0.0148183630517831	0.0198291055510340
1	C	26	50	20120601	4	1862	37.04	0.0147930387295217	0.0190475503252835
1	C	26	50	20120601	4	1864	37.08	0.0146667614792170	0.0189348820520895
1	C	26	50	20120601	4	1866	37.12	0.0148516946512347	0.0177592215689515
1	C	26	50	20120601	4	1868	37.16	0.0152711666572905	0.0179110069892806
1	C	26	50	20120601	4	1870	37.2	0.0151549024632715	0.0181689753822494
1	C	26	50	20120601	4	1872	37.24	0.0150799975105696	0.0175848709570211
1	C	26	50	20120601	4	1874	37.28	0.0142958163023657	0.0175559642196741
1	C	26	50	20120601	4	1876	37.32	0.0143565466632427	0.0178282104420579
1	C	26	50	20120601	4	1878	37.36	0.0143598566300854	0.0180293391877918
1	C	26	50	20120601	4	1880	37.4	0.0142914702119565	0.0182601197492880
1	C	26	50	20120601	4	1882	37.44	0.0145387437562812	0.0177946754786961
1	C	26	50	20120601	4	1884	37.48	0.0140479928410973	0.0182294518210812
1	C	26	50	20120601	4	1886	37.52	0.0141575632794829	0.0186480760061064
1	C	26	50	20120601	4	1888	37.56	0.0143124917894544	0.0190819977392358
1	C	26	50	20120601	4	1890	37.6	0.0143806038501522	0.0184580431799828
1	C	26	50	20120601	4	1892	37.64	0.0146070144917407	0.0181404864742994
1	C	26	50	20120601	4	1894	37.68	0.0144600253767083	0.0187326558766312
1	C	26	50	20120601	4	1896	37.72	0.0145030648451588	0.0186460162040528
1	C	26	50	20120601	4	1898	37.76	0.0145060643921246	0.0188280240753166
1	C	26	50	20120601	4	1900	37.8	0.0144580087081684	0.0184715863961629
1	C	26	50	20120601	4	1902	37.84	0.0144011502518932	0.0183494619839842
1	C	26	50	20120601	4	1904	37.88	0.0142482723515871	0.0190613219369539
1	C	26	50	20120601	4	1906	37.92	0.0146793939418629	0.0185916630271033
1	C	26	50	20120601	4	1908	37.96	0.0146044363804165	0.0187996980847691
1	C	26	50	20120601	4	1910	38	0.0145206004569361	0.0178112065745800
1	C	26	50	20120601	4	1912	38.04	0.0146425310511461	0.0180382756032925
1	C	26	50	20120601	4	1914	38.08	0.0147407665678292	0.017934227668868
1	C	26	50	20120601	4	1916	38.12	0.0148312479515499	0.0171822196070761
1	C	26	50	20120601	4	1918	38.16	0.0149802445427340	0.0167811111641277
1	C	26	50	20120601	4	1920	38.2	0.0151117628685008	0.0165264714056207
1	C	26	50	20120601	4	1922	38.24	0.0156775897148063	0.0162674864759433
1	C	26	50	20120601	4	1924	38.28	0.0160774939549063	0.0158020051529560
1	C	26	50	20120601	4	1926	38.32	0.0168315526263637	0.0152259535425946
1	C	26	50	20120601	4	1928	38.36	0.0182729544444734	0.0156063699198052
1	C	26	50	20120601	4	1930	38.4	0.0205616611052756	0.0141009820090659
1	C	26	50	20120601	4	1932	38.44	0.0222573668061712	0.0132350236894858
1	C	26	50	20120601	4	1934	38.48	0.0225657643577179	0.0116738450537108
1	C	26	50	20120601	4	1936	38.52	0.0216426505970145	0.0113466526039202
1	C	26	50	20120601	4	1938	38.56	0.0209747104604378	0.0099516794170632
1	C	26	50	20120601	4	1940	38.6	0.0196102842865281	0.00770096560361423
1	C	26	50	20120601	4	1942	38.64	0.0176627142212416	0.00671745078166186
1	C	26	50	20120601	4	1944	38.68	0.0145239096459614	0.00494438052783659
1	C	26	50	20120601	4	1946	38.72	0.0107911070902132	0.00348380904488891
1	C	26	50	20120601	4	1948	38.76	0.00811193606483988	0.00341664804281181
1	C	26	50	20120601	4	1950	38.8	0.00608390431892218	0.00476076610996588
1	C	26	50	20120601	4	1952	38.84	0.00390846060811696	0.00594490268209006
1	C	26	50	20120601	4	1954	38.88	0.00267675272018168	0.00803106426227554
1	C	26	50	20120601	4	1956	38.92	0.00254467931559165	0.00952044327548877
1	C	26	50	20120601	4	1958	38.96	0.00184458703367448	0.0126932738290797
1	C	26	50	20120601	4	1960	39	0.0004083329529318	0.0155047516042808
1	C	26	50	20120601	4	1962	39.04	-0.00185291675155685	0.0166229914812527
1	C	26	50	20120601	4	1964	39.08	-0.00549573289833125	0.0178720814680831
1	C	26	50	20120601	4	1966	39.12	-0.00621057542770395	0.0163241257291164
1	C	26	50	20120601	4	1968	39.16	-0.00690676448018895	0.0141036972991056
1	C	26	50	20120601	4	1970	39.2	-0.00728195533828655	0.0123731241628297
1	C	26	50	20120601	4	1972	39.24	-0.00695727311756915	0.0094673607694251
1	C	26	50	20120601	4	1974	39.28	-0.00721733992062175	0.00671076862257965
1	C	26	50	20120601	4	1976	39.32	-0.00645724255725305	0.00364762447288639
1	C	26	50	20120601	4	1978	39.36	-0.00588828322790695	0.001136949922402
1	C	26	50	20120601	4	1980	39.4	-0.00601773255923195	-0.0019251979138366
1	C	26	50	20120601	4	1982	39.44	-0.00555236508043645	-0.0043205426412026
1	C	26	50	20120601	4	1984	39.48	-0.00538145737142365	-0.0083894471921844
1	C	26	50	20120601	4	1986	39.52	-0.00391745642058725	-0.010358888070213
1	C	26	50	20120601	4	1988	39.56	-0.00239558585077845	-0.0124624246782258
1	C	26	50	20120601	4	1990	39.6	0.000105189204769311	-0.0128410308620765
1	C	26	50	20120601	4	1992	39.64	0.00326341093226091	-0.0140323643670196
1	C	26	50	20120601	4	1994	39.68	0.00528375642746711	-0.0158715491048858
1	C	26	50	20120601	4	1996	39.72	0.0079506803633903	-0.017966989340254
1	C	26	50	20120601	4	1998	39.76	0.0097826526120884	-0.0193988805721568
1	C	26	50	20120601	4	2000	39.8	0.0126870230051340	-0.0215568290469819
1	C	26	50	20120601	4	2002	39.84	0.0145711090236056	-0.0217087862942589
1	C	26	50	20120601	4	2004	39.88	0.016756068977472	-0.0214197210421098
1	C	26	50	20120601	4	2006	39.92	0.0192346196668871	-0.0203925777317582
1	C	26	50	20120601	4	2008	39.96	0.0217399697033091	-0.0202607023170669
1	C	26	50	20120601	4	2010	40	0.0245640834766901	-0.0195075628844251
1	C	26	50	20120601	4	2012	40.04	0.0273349521094478	-0.0193713741183686
1	C	26	50	20120601	4	2014	40.08	0.0300537140434997	-0.018620631777715
1	C	26	50	20120601	4	2016	40.12	0.0306602066007912	-0.0172479183123298
1	C	26	50	20120601	4	2018	40.16	0.0336487580561371	-0.0153263909897944
1	C	26	50	20120601	4	2020	40.2	0.0350063394364050	-0.0145009781730475
1	C	26	50	20120601	4	2022	40.24	0.0375178413018234	-0.0131901436220839
1	C	26	50	20120601	4	2024	40.28	0.0391474608029493	-0.0121609991995416
1	C	26	50	20120601	4	2026	40.32	0.0420202023096725	-0.0127447370606145
1	C	26	50	20120601	4	2028	40.36	0.0439123847007886	-0.0145355910499866
1	C	26	50	20120601	4	2030	40.4	0.0454135370419086	-0.0166013681558841
1	C	26	50	20120601	4	2032	40.44	0.0475549038627149	-0.0190045766177637
1	C	26	50	20120601	4	2034	40.48	0.0473954017860826	-0.0195696751440846
1	C	26	50	20120601	4	2036	40.52	0.0488400916507249	-0.0207554225054563
1	C	26	50	20120601	4	2038	40.56	0.051060838278787	-0.0216627748560071
1	C	26	50	20120601	4	2040	40.6	0.051733805944578	-0.0209721295206865
1	C	26	50	20120601	4	2042	40.64	0.0512263649051951	-0.018681973290983
1	C	26	50	20120601	4	2044	40.68	0.050711414391796	-0.0183406174923652
1	C	26	50	20120601	4	2046	40.72	0.0506500304521212	-0.0165027126177729
1	C	26	50	20120601	4	2048	40.76	0.0495996798972111	-0.0152669869491069
1	C	26	50	20120601	4	2050	40.8	0.0492182099308966	-0.0124922150869172
1	C	26	50	20120601	4	2052	40.84	0.049630877448397	-0.0089272655388871
1	C	26	50	20120601	4	2054	40.88	0.049409199472495	-0.0053790744215711
1	C	26	50	20120601	4	2056	40.92	0.0486098152563637	-0.0025744767953509
1	C	26	50	20120601	4	2058	40.96	0.0483345385864477	-1.59523289836004e-05
1	C	26	50	20120601	4	2060	41	0.0475917936234894	0.00347291252939082
1	C	26	50	20120601	4	2062	41.04	0.0465650038665284	0.00639404135315056
1	C	26	50	20120601	4	2064	41.08	0.0448902214552881	0.00879275968696969
1	C	26	50	20120601	4	2066	41.12	0.0432775937301140	0.0115639111624398
1	C	26	50	20120601	4	2068	41.16	0.0417461418634202	0.0126435217959554
1	C	26	50	20120601	4	2070	41.2	0.0392060021733638	0.0149319314719094
1	C	26	50	20120601	4	2072	41.24	0.0368480131901410	0.0186570407058783
1	C	26	50	20120601	4	2074	41.28	0.0358331028271038	0.0207934224238772
1	C	26	50	20120601	4	2076	41.32	0.0344952567970990	0.0229967671540545
1	C	26	50	20120601	4	2078	41.36	0.0326086676206220	0.0244429702272084
1	C	26	50	20120601	4	2080	41.4	0.0305556820763963	0.0251967177716821
1	C	26	50	20120601	4	2082	41.44	0.0285766457593470	0.0244751718700237
1	C	26	50	20120601	4	2084	41.48	0.0261158434501397	0.0240215628698925
1	C	26	50	20120601	4	2086	41.52	0.0235052122850666	0.0241673612171054
1	C	26	50	20120601	4	2088	41.56	0.0212828888088823	0.0228023905709741
1	C	26	50	20120601	4	2090	41.6	0.0184158027421951	0.0212728280935996
1	C	26	50	20120601	4	2092	41.64	0.0176544156160576	0.0200263148038798
1	C	26	50	20120601	4	2094	41.68	0.0167672271224791	0.0179745836670839
1	C	26	50	20120601	4	2096	41.72	0.0157746542626598	0.0168405470246203
1	C	26	50	20120601	4	2098	41.76	0.0152900315591058	0.0170062928541305
1	C	26	50	20120601	4	2100	41.8	0.0147394075085958	0.0165398145105817
1	C	26	50	20120601	4	2102	41.84	0.0148893565726142	0.0156841445946679
1	C	26	50	20120601	4	2104	41.88	0.0150616289977147	0.0155133005252654
1	C	26	50	20120601	4	2106	41.92	0.0152384693326216	0.0147407227272088
1	C	26	50	20120601	4	2108	41.96	0.0157984554769145	0.0141103228896453
1	C	26	50	20120601	4	2110	42	0.0162399022404093	0.0136577604075503
1	C	26	50	20120601	4	2112	42.04	0.0163559101789307	0.0127608237398864
1	C	26	50	20120601	4	2114	42.08	0.0170090788548484	0.0113340378189438
1	C	26	50	20120601	4	2116	42.12	0.0170069575345048	0.0102797557503303
1	C	26	50	20120601	4	2118	42.16	0.0166871543505776	0.00922369884369602
1	C	26	50	20120601	4	2120	42.2	0.0143840368535749	0.00876569163938587
1	C	26	50	20120601	4	2122	42.24	0.0131079148816065	0.00863178753533936
1	C	26	50	20120601	4	2124	42.28	0.0104282976718542	0.0100262226139359
1	C	26	50	20120601	4	2126	42.32	0.00939087302890418	0.0102195738921835
1	C	26	50	20120601	4	2128	42.36	0.00920798410259097	0.0116597552439889
1	C	26	50	20120601	4	2130	42.4	0.00894705392215854	0.0124632230017817
1	C	26	50	20120601	4	2132	42.44	0.00895438944790657	0.0123253159662469
1	C	26	50	20120601	4	2134	42.48	0.0092595159234835	0.0121539783363111
1	C	26	50	20120601	4	2136	42.52	0.00927964937486423	0.0120148359852296
1	C	26	50	20120601	4	2138	42.56	0.00943242969443452	0.012346898986529
1	C	26	50	20120601	4	2140	42.6	0.00984245475389369	0.0119028465345456
1	C	26	50	20120601	4	2142	42.64	0.0105046736895037	0.0111081751851108
1	C	26	50	20120601	4	2144	42.68	0.0114731554212881	0.0123040624577247
1	C	26	50	20120601	4	2146	42.72	0.0116421313145747	0.0123084097502155
1	C	26	50	20120601	4	2148	42.76	0.0123923433251423	0.0124923140818665
1	C	26	50	20120601	4	2150	42.8	0.0140153372357286	0.0126268765023263
1	C	26	50	20120601	4	2152	42.84	0.0152978733733091	0.0133773854977420
1	C	26	50	20120601	4	2154	42.88	0.0163137595437042	0.0134042131290203
1	C	26	50	20120601	4	2156	42.92	0.0166621015573201	0.0139327683768894
1	C	26	50	20120601	4	2158	42.96	0.0171032654781024	0.0154951632363279
1	C	26	50	20120601	4	2160	43	0.0166813843592431	0.0180475146604955
1	C	26	50	20120601	4	2162	43.04	0.0157947855927201	0.0209846665239169
1	C	26	50	20120601	4	2164	43.08	0.0152327488387618	0.022292700932027
1	C	26	50	20120601	4	2166	43.12	0.0153227281766678	0.0230158943924856
1	C	26	50	20120601	4	2168	43.16	0.0163489946746107	0.0228664403032140
1	C	26	50	20120601	4	2170	43.2	0.0167726364893552	0.0223524302418339
1	C	26	50	20120601	4	2172	43.24	0.0169525244544891	0.0220722745351277
1	C	26	50	20120601	4	2174	43.28	0.0154995543694391	0.0233299417272139
1	C	26	50	20120601	4	2176	43.32	0.0119841730067702	0.0244713817776765
1	C	26	50	20120601	4	2178	43.36	0.0122532554212830	0.024412691914838
1	C	26	50	20120601	4	2180	43.4	0.00825827888427425	0.0247177448513097
1	C	26	50	20120601	4	2182	43.44	0.00513201131222448	0.0250883183021262
1	C	26	50	20120601	4	2184	43.48	0.00199059751292169	0.0239163383097841
1	C	26	50	20120601	4	2186	43.52	-0.00103196719281285	0.0223750208892792
1	C	26	50	20120601	4	2188	43.56	-0.00212830655855775	0.0202405073473962
1	C	26	50	20120601	4	2190	43.6	-0.00513631759252195	0.0178199606272418
1	C	26	50	20120601	4	2192	43.64	-0.00504196126364035	0.0158055831132688
1	C	26	50	20120601	4	2194	43.68	-0.00647578289705575	0.0126741395195808
1	C	26	50	20120601	4	2196	43.72	-0.00819079968414565	0.0105429196810845
1	C	26	50	20120601	4	2198	43.76	-0.00895624277478005	0.00837132404538251
1	C	26	50	20120601	4	2200	43.8	-0.00945502175609345	0.00537812689848423
1	C	26	50	20120601	4	2202	43.84	-0.00771459862235555	0.002685796615913
1	C	26	50	20120601	4	2204	43.88	-0.00672601384478205	0.000576306168802601
1	C	26	50	20120601	4	2206	43.92	-0.00612582231601775	-0.0027793390648895
1	C	26	50	20120601	4	2208	43.96	-0.00526233109199715	-0.0056561047163044
1	C	26	50	20120601	4	2210	44	-0.00442580255665005	-0.0091671939408115
1	C	26	50	20120601	4	2212	44.04	-0.00286432693602705	-0.0114743843728738
1	C	26	50	20120601	4	2214	44.08	-0.000906963441821149	-0.0132172116696677
1	C	26	50	20120601	4	2216	44.12	0.00158869923169869	-0.0138994282921565
1	C	26	50	20120601	4	2218	44.16	0.00388410926478645	-0.0156449920921936
1	C	26	50	20120601	4	2220	44.2	0.00662789570782462	-0.017291773074899
1	C	26	50	20120601	4	2222	44.24	0.00836900473514025	-0.0177469377099488
1	C	26	50	20120601	4	2224	44.28	0.0107636218496285	-0.0191962944793468
1	C	26	50	20120601	4	2226	44.32	0.0139491378988739	-0.0211149580194184
1	C	26	50	20120601	4	2228	44.36	0.0166569326067497	-0.0233390916889626
1	C	26	50	20120601	4	2230	44.4	0.0188381448946758	-0.025330375095462
1	C	26	50	20120601	4	2232	44.44	0.0192445898725018	-0.0273999352226388
1	C	26	50	20120601	4	2234	44.48	0.0189788591441319	-0.030560278270474
1	C	26	50	20120601	4	2236	44.52	0.0178211839219733	-0.0324444349996236
1	C	26	50	20120601	4	2238	44.56	0.0171688779163287	-0.0356247891693664
1	C	26	50	20120601	4	2240	44.6	0.0172109507698093	-0.0376959756421399
1	C	26	50	20120601	4	2242	44.64	0.0179549685249738	-0.0376512864935689
1	C	26	50	20120601	4	2244	44.68	0.0190362055040861	-0.0401463127709856
1	C	26	50	20120601	4	2246	44.72	0.0192943701898974	-0.0430569764143838
1	C	26	50	20120601	4	2248	44.76	0.0188005268139167	-0.0447216471986532
1	C	26	50	20120601	4	2250	44.8	0.017100500690588	-0.0470029150961172
1	C	26	50	20120601	4	2252	44.84	0.0158283448805553	-0.0492880720808778
1	C	26	50	20120601	4	2254	44.88	0.0153498457217263	-0.0517802699311698
1	C	26	50	20120601	4	2256	44.92	0.0157029748482509	-0.054078932655451
1	C	26	50	20120601	4	2258	44.96	0.0160856610382290	-0.0561829995935497
1	C	26	50	20120601	4	2260	45	0.0150962772299928	-0.0592846527785464
1	C	26	50	20120601	4	2262	45.04	0.0143500674438067	-0.0614097207880463
1	C	26	50	20120601	4	2264	45.08	0.0142460520362941	-0.064130031285949
1	C	26	50	20120601	4	2266	45.12	0.0141317835804544	-0.0663120213913345
1	C	26	50	20120601	4	2268	45.16	0.0148658311300041	-0.0678538677277118
1	C	26	50	20120601	4	2270	45.2	0.0160729331161677	-0.0701062149578253
1	C	26	50	20120601	4	2272	45.24	0.0172667414948449	-0.0721082463873987
1	C	26	50	20120601	4	2274	45.28	0.0184514281960449	-0.0733080651737161
1	C	26	50	20120601	4	2276	45.32	0.0186704191661783	-0.0736829024784231
1	C	26	50	20120601	4	2278	45.36	0.0230508749649509	-0.0770871266550895
1	C	26	50	20120601	4	2280	45.4	0.0255840850085517	-0.0790190130919692
1	C	26	50	20120601	4	2282	45.44	0.0270444726437363	-0.0807440000846738
1	C	26	50	20120601	4	2284	45.48	0.0287049007873185	-0.0822819573337546
1	C	26	50	20120601	4	2286	45.52	0.0311474597415713	-0.0826945541405769
1	C	26	50	20120601	4	2288	45.56	0.0333189139559170	-0.0826456930619969
1	C	26	50	20120601	4	2290	45.6	0.0352286679505457	-0.0842069848348568
1	C	26	50	20120601	4	2292	45.64	0.0372196685143326	-0.0847735894986216
1	C	26	50	20120601	4	2294	45.68	0.0395630203871848	-0.084892383437861
1	C	26	50	20120601	4	2296	45.72	0.0414812596631877	-0.0839396277608902
1	C	26	50	20120601	4	2298	45.76	0.0447508507087162	-0.0834351070725136
1	C	26	50	20120601	4	2300	45.8	0.0464420379972801	-0.0829591534980969
1	C	26	50	20120601	4	2302	45.84	0.0508178268912968	-0.0823207067853636
1	C	26	50	20120601	4	2304	45.88	0.0521930788700265	-0.0822796238813766
1	C	26	50	20120601	4	2306	45.92	0.0552520228054395	-0.0815494654191234
1	C	26	50	20120601	4	2308	45.96	0.0577124715612562	-0.0815664359818719
1	C	26	50	20120601	4	2310	46	0.0593031789762135	-0.0811169989117497
1	C	26	50	20120601	4	2312	46.04	0.0618775426344793	-0.0811080186556287
1	C	26	50	20120601	4	2314	46.08	0.0638381376066753	-0.0806493184866729
1	C	26	50	20120601	4	2316	46.12	0.0663657615067046	-0.081102856776126
1	C	26	50	20120601	4	2318	46.16	0.0680045521827825	-0.0817621631389043
1	C	26	50	20120601	4	2320	46.2	0.0689254880546	-0.080879411033271
1	C	26	50	20120601	4	2322	46.24	0.0696498482412475	-0.0800093868496991
1	C	26	50	20120601	4	2324	46.28	0.0707023059743656	-0.0796739353927042
1	C	26	50	20120601	4	2326	46.32	0.0709174078572024	-0.0794588335098673
1	C	26	50	20120601	4	2328	46.36	0.07279788763109	-0.0795808801403001
1	C	26	50	20120601	4	2330	46.4	0.074322268429972	-0.0808212868558575
1	C	26	50	20120601	4	2332	46.44	0.0763251483876829	-0.0833212628807426
1	C	26	50	20120601	4	2334	46.48	0.0788696721397825	-0.0856911312578893
1	C	26	50	20120601	4	2336	46.52	0.0805782542551636	-0.0877556709269193
1	C	26	50	20120601	4	2338	46.56	0.0815906897444666	-0.0901019926482533
1	C	26	50	20120601	4	2340	46.6	0.0831364958788185	-0.0923929479086193
1	C	26	50	20120601	4	2342	46.64	0.0841806097519185	-0.0954132838137793
1	C	26	50	20120601	4	2344	46.68	0.0842158236696216	-0.0977921324470473
1	C	26	50	20120601	4	2346	46.72	0.0845830949317699	-0.0996890170982583
1	C	26	50	20120601	4	2348	46.76	0.0843201926305247	-0.101272794866759
1	C	26	50	20120601	4	2350	46.8	0.0836120251891665	-0.104495434022017
1	C	26	50	20120601	4	2352	46.84	0.0832784122098026	-0.107028149090871
1	C	26	50	20120601	4	2354	46.88	0.0835191113581185	-0.110840586012317
1	C	26	50	20120601	4	2356	46.92	0.0838880796765416	-0.113618242870174
1	C	26	50	20120601	4	2358	46.96	0.083587983558606	-0.115964706012863
1	C	26	50	20120601	4	2360	47	0.0830583605794974	-0.118146130432823
1	C	26	50	20120601	4	2362	47.04	0.0829158078524102	-0.120764971107626
1	C	26	50	20120601	4	2364	47.08	0.0832307532127506	-0.123038036566428
1	C	26	50	20120601	4	2366	47.12	0.0839297282659535	-0.125306081567084
1	C	26	50	20120601	4	2368	47.16	0.0837579720288033	-0.127822603890649
1	C	26	50	20120601	4	2370	47.2	0.0835037671409667	-0.130008624504687
1	C	26	50	20120601	4	2372	47.24	0.0840531891099487	-0.130401068768246
1	C	26	50	20120601	4	2374	47.28	0.0844999391743023	-0.131429343449447
1	C	26	50	20120601	4	2376	47.32	0.0844390572804422	-0.133064245038229
1	C	26	50	20120601	4	2378	47.36	0.0846997675506656	-0.134202191981192
1	C	26	50	20120601	4	2380	47.4	0.0847215464395262	-0.136296076581642
1	C	26	50	20120601	4	2382	47.44	0.085310849230967	-0.137186041176443
1	C	26	50	20120601	4	2384	47.48	0.0864308356616885	-0.138770031076979
1	C	26	50	20120601	4	2386	47.52	0.0862080970256147	-0.139889381111597
1	C	26	50	20120601	4	2388	47.56	0.0856250874845264	-0.140991407030077
1	C	26	50	20120601	4	2390	47.6	0.0843175763354344	-0.142430440040469
1	C	26	50	20120601	4	2392	47.64	0.0824915437836982	-0.143498454122773
1	C	26	50	20120601	4	2394	47.68	0.0806287416793404	-0.144608894611949
1	C	26	50	20120601	4	2396	47.72	0.0788320540590235	-0.146807218883980
1	C	26	50	20120601	4	2398	47.76	0.0771910006412457	-0.147376298421479
1	C	26	50	20120601	4	2400	47.8	0.0750497398864566	-0.149483618050771
1	C	26	50	20120601	4	2402	47.84	0.0714475965217362	-0.152153794677887
1	C	26	50	20120601	4	2404	47.88	0.0701484999433401	-0.153322783608545
1	C	26	50	20120601	4	2406	47.92	0.0682565650395975	-0.154521753866725
1	C	26	50	20120601	4	2408	47.96	0.0680942133226371	-0.156572080689453
1	C	26	50	20120601	4	2410	48	0.0683574691772728	-0.159107553474754
1	C	26	50	20120601	4	2412	48.04	0.0676745454480028	-0.160288280377979
1	C	26	50	20120601	4	2414	48.08	0.0667350833785184	-0.161186730254155
1	C	26	50	20120601	4	2416	48.12	0.0657745495269546	-0.160908413025080
1	C	26	50	20120601	4	2418	48.16	0.063957143677949	-0.161096644850232
1	C	26	50	20120601	4	2420	48.2	0.0608391563263069	-0.161564395985987
1	C	26	50	20120601	4	2422	48.24	0.058597910672658	-0.162343344816142
1	C	26	50	20120601	4	2424	48.28	0.0571573220273466	-0.162178801068160
1	C	26	50	20120601	4	2426	48.32	0.0548593664098466	-0.162271997741920
1	C	26	50	20120601	4	2428	48.36	0.0515860276983778	-0.161390377007137
1	C	26	50	20120601	4	2430	48.4	0.0491653183436638	-0.160665875399133
1	C	26	50	20120601	4	2432	48.44	0.0471234060916314	-0.160220185994951
1	C	26	50	20120601	4	2434	48.48	0.0447151418162663	-0.160005084112114
1	C	26	50	20120601	4	2436	48.52	0.0426306617360064	-0.159508624441043
1	C	26	50	20120601	4	2438	48.56	0.0402394387340679	-0.158713624286955
1	C	26	50	20120601	4	2440	48.6	0.0369157540197785	-0.158407022786633
1	C	26	50	20120601	4	2442	48.64	0.0349061565476464	-0.157878106914305
1	C	26	50	20120601	4	2444	48.68	0.0339508552862635	-0.158636832490518
1	C	26	50	20120601	4	2446	48.72	0.0314080993011166	-0.159763960699729
1	C	26	50	20120601	4	2448	48.76	0.0294805262156021	-0.161026853410929
1	C	26	50	20120601	4	2450	48.8	0.0279666105970817	-0.163058371193278
1	C	26	50	20120601	4	2452	48.84	0.0263579426698822	-0.165266665670923
1	C	26	50	20120601	4	2454	48.88	0.0259563060181683	-0.168356722304708
1	C	26	50	20120601	4	2456	48.92	0.0252534418776688	-0.171626384060915
1	C	26	50	20120601	4	2458	48.96	0.0253920348067815	-0.173913167391272
1	C	26	50	20120601	4	2460	49	0.0246962417340938	-0.176998981384370
1	C	26	50	20120601	4	2462	49.04	0.0238979181781343	-0.180262279179546
1	C	26	50	20120601	4	2464	49.08	0.0229093828980355	-0.182239349739744
1	C	26	50	20120601	4	2466	49.12	0.0215220393933474	-0.185080504786551
1	C	26	50	20120601	4	2468	49.16	0.0213190997471468	-0.187447191183183
1	C	26	50	20120601	4	2470	49.2	0.0212738449131510	-0.189759430357663
1	C	26	50	20120601	4	2472	49.24	0.0206713899355800	-0.191937319243717
1	C	26	50	20120601	4	2474	49.28	0.0209132204547458	-0.194212788865576
1	C	26	50	20120601	4	2476	49.32	0.0206699757220177	-0.195904188286174
1	C	26	50	20120601	4	2478	49.36	0.0204076391061974	-0.198638570209022
1	C	26	50	20120601	4	2480	49.4	0.0199508481255509	-0.201441541489646
1	C	26	50	20120601	4	2482	49.44	0.0189099869436444	-0.203540234416207
1	C	26	50	20120601	4	2484	49.48	0.0176612363680689	-0.205283959738613
1	C	26	50	20120601	4	2486	49.52	0.0164492553451151	-0.206560994585436
1	C	26	50	20120601	4	2488	49.56	0.0148292737094168	-0.207987228963090
1	C	26	50	20120601	4	2490	49.6	0.0135501175422503	-0.210049859443811
1	C	26	50	20120601	4	2492	49.64	0.0140394354348314	-0.211715803020286
1	C	26	50	20120601	4	2494	49.68	0.0141822710046311	-0.212063699556630
1	C	26	50	20120601	4	2496	49.72	0.0146171416750608	-0.212417960054005
1	C	26	50	20120601	4	2498	49.76	0.0157152785062435	-0.213180928270905
1	C	26	50	20120601	4	2500	49.8	0.0165065309943913	-0.214469983933008
1	C	26	50	20120601	4	2502	49.84	0.0170234260514386	-0.215487510591135
1	C	26	50	20120601	4	2504	49.88	0.0169986773140971	-0.216966070870596
1	C	26	50	20120601	4	2506	49.92	0.0178450841311774	-0.217146383099799
1	C	26	50	20120601	4	2508	49.96	0.0183195527813536	-0.217390334939308
1	C	26	50	20120601	4	2510	50	0.0188901879537711	-0.218027438149157
1	C	26	50	20120601	4	2512	50.04	0.0184920868359631	-0.217605295400789
1	C	26	50	20120601	4	2514	50.08	0.0187282605008794	-0.217818841648707
1	C	26	50	20120601	4	2516	50.12	0.0189821118353254	-0.218035923430532
1	C	26	50	20120601	4	2518	50.16	0.0183520796932882	-0.217782072096086
1	C	26	50	20120601	4	2520	50.2	0.0189729194471699	-0.218274218415792
1	C	26	50	20120601	4	2522	50.24	0.0187791721891248	-0.218288360551415
1	C	26	50	20120601	4	2524	50.28	0.0187834148298120	-0.218011174693190
1	C	26	50	20120601	4	2526	50.32	0.0192239423544912	-0.218085420905215
1	C	26	50	20120601	4	2528	50.36	0.0191560601034973	-0.217846418813174
1	C	26	50	20120601	4	2530	50.4	0.0194919358245609	-0.217386092298621
1	C	26	50	20120601	4	2532	50.44	0.0206381559168642	-0.218686461669223
1	C	26	50	20120601	4	2534	50.48	0.0222249035338468	-0.219987538146607
1	C	26	50	20120601	4	2536	50.52	0.0226350254669350	-0.222145628042788
1	C	26	50	20120601	4	2538	50.56	0.0220495410521126	-0.223030925732833
1	C	26	50	20120601	4	2540	50.6	0.0228902910149434	-0.223561962925505
1	C	26	50	20120601	4	2542	50.64	0.0231646484460438	-0.224523628147918
1	C	26	50	20120601	4	2544	50.68	0.0238795334018235	-0.224432411373145
1	C	26	50	20120601	4	2546	50.72	0.0249762560194438	-0.224498172303796
1	C	26	50	20120601	4	2548	50.76	0.0271145469257518	-0.226084919920778
1	C	26	50	20120601	4	2550	50.8	0.0284919909355032	-0.226038250873220
1	C	26	50	20120601	4	2552	50.84	0.0307038209470548	-0.225512163428017
1	C	26	50	20120601	4	2554	50.88	0.0311195997343925	-0.225096384640679
1	C	26	50	20120601	4	2556	50.92	0.0328449402804876	-0.224485444381734
1	C	26	50	20120601	4	2558	50.96	0.0346275564758590	-0.223407106540425
1	C	26	50	20120601	4	2560	51	0.0364426995831648	-0.222631410401463
1	C	26	50	20120601	4	2562	51.04	0.0390625302074609	-0.222779195718731
1	C	26	50	20120601	4	2564	51.08	0.0412100135019245	-0.222232602176874
1	C	26	50	20120601	4	2566	51.12	0.0436353897613944	-0.222922738395312
1	C	26	50	20120601	4	2568	51.16	0.0457531745710481	-0.222688686050739
1	C	26	50	20120601	4	2570	51.2	0.0485002844159578	-0.222279271224432
1	C	26	50	20120601	4	2572	51.24	0.0508075738429696	-0.222598176382747
1	C	26	50	20120601	4	2574	51.28	0.0507799966785033	-0.221969558454272
1	C	26	50	20120601	4	2576	51.32	0.0509808150043602	-0.220473320505282
1	C	26	50	20120601	4	2578	51.36	0.0513775019086059	-0.219600043630516
1	C	26	50	20120601	4	2580	51.4	0.0507573692615053	-0.218704139338753
1	C	26	50	20120601	4	2582	51.44	0.0527040342301119	-0.217344372998531
1	C	26	50	20120601	4	2584	51.48	0.054917985562007	-0.215836114234260
1	C	26	50	20120601	4	2586	51.52	0.0569643525867608	-0.214858892662661
1	C	26	50	20120601	4	2588	51.56	0.0590715307946967	-0.214881520079659
1	C	26	50	20120601	4	2590	51.6	0.0611306257415119	-0.214635446919806
1	C	26	50	20120601	4	2592	51.64	0.063056784613464	-0.214243709763028
1	C	26	50	20120601	4	2594	51.68	0.0647326276848762	-0.215154463297197
1	C	26	50	20120601	4	2596	51.72	0.0667174764196669	-0.216802729204142
1	C	26	50	20120601	4	2598	51.76	0.0673984202499495	-0.217889552326826
1	C	26	50	20120601	4	2600	51.8	0.0688875871311283	-0.220852329739998
1	C	26	50	20120601	4	2602	51.84	0.069045271943333	-0.222292706253275
1	C	26	50	20120601	4	2604	51.88	0.069803997519546	-0.225968954408664
1	C	26	50	20120601	4	2606	51.92	0.0703505910614032	-0.226514133736958
1	C	26	50	20120601	4	2608	51.96	0.072168562595834	-0.229496003033222
1	C	26	50	20120601	4	2610	52	0.0731273993911229	-0.232383827127588
1	C	26	50	20120601	4	2612	52.04	0.0737786447365956	-0.232404333224242
1	C	26	50	20120601	4	2614	52.08	0.0737058127381335	-0.233271953244758
1	C	26	50	20120601	4	2616	52.12	0.0752062933278113	-0.234505147471148
1	C	26	50	20120601	4	2618	52.16	0.0766664688309616	-0.234515754072865
1	C	26	50	20120601	4	2620	52.2	0.078021285423715	-0.234433729686248
1	C	26	50	20120601	4	2622	52.24	0.0798116797936792	-0.234818395775213
1	C	26	50	20120601	4	2624	52.28	0.0815744969991773	-0.233922491483450
1	C	26	50	20120601	4	2626	52.32	0.0833931756403891	-0.233905520920701
1	C	26	50	20120601	4	2628	52.36	0.0855236883721043	-0.233914713308857
1	C	26	50	20120601	4	2630	52.4	0.0876315736868213	-0.235476712188498
1	C	26	50	20120601	4	2632	52.44	0.0893236802142007	-0.236105330116973
1	C	26	50	20120601	4	2634	52.48	0.090931641034619	-0.238236549955469
1	C	26	50	20120601	4	2636	52.52	0.0934432843213936	-0.239035580618210
1	C	26	50	20120601	4	2638	52.56	0.0949918481721922	-0.238923857746782
1	C	26	50	20120601	4	2640	52.6	0.0957831006603398	-0.238241499702937
1	C	26	50	20120601	4	2642	52.64	0.096302824144512	-0.237646822899959
1	C	26	50	20120601	4	2644	52.68	0.095552583849673	-0.237397214206201
1	C	26	50	20120601	4	2646	52.72	0.0953574223780655	-0.237284077121211
1	C	26	50	20120601	4	2648	52.76	0.0960970560711867	-0.235760969114535
1	C	26	50	20120601	4	2650	52.8	0.097557938681118	-0.234988808509479
1	C	26	50	20120601	4	2652	52.84	0.099759869197733	-0.233880065076579
1	C	26	50	20120601	4	2654	52.88	0.101693099137497	-0.232017545814933
1	C	26	50	20120601	4	2656	52.92	0.103829975830243	-0.231259527345501
1	C	26	50	20120601	4	2658	52.96	0.104845381168027	-0.231215686725068
1	C	26	50	20120601	4	2660	53	0.107980692635808	-0.229624696467398
1	C	26	50	20120601	4	2662	53.04	0.110910306740942	-0.229575835388818
1	C	26	50	20120601	4	2664	53.08	0.112408029614173	-0.228348227306
1	C	26	50	20120601	4	2666	53.12	0.112505115375230	-0.227039160521989
1	C	26	50	20120601	4	2668	53.16	0.113885458522784	-0.225103031444423
1	C	26	50	20120601	4	2670	53.2	0.115136754682772	-0.222083968331468
1	C	26	50	20120601	4	2672	53.24	0.116933513013767	-0.220147202857799
1	C	26	50	20120601	4	2674	53.28	0.119140322567172	-0.217755131327723
1	C	26	50	20120601	4	2676	53.32	0.121577507509888	-0.216421032963658
1	C	26	50	20120601	4	2678	53.36	0.123053027230190	-0.214845104080427
1	C	26	50	20120601	4	2680	53.4	0.123598560111875	-0.213202141474340
1	C	26	50	20120601	4	2682	53.44	0.124974165643996	-0.211136399723782
1	C	26	50	20120601	4	2684	53.48	0.125261109575801	-0.210249829241530
1	C	26	50	20120601	4	2686	53.52	0.127101354973839	-0.210149066525211
1	C	26	50	20120601	4	2688	53.56	0.129364874491095	-0.211211777306657
1	C	26	50	20120601	4	2690	53.6	0.131434434618272	-0.212390665732251
1	C	26	50	20120601	4	2692	53.64	0.132426788274989	-0.213482862866472
1	C	26	50	20120601	4	2694	53.68	0.135827618339106	-0.214823890876992
1	C	26	50	20120601	4	2696	53.72	0.137878228004547	-0.215811011943528
1	C	26	50	20120601	4	2698	53.76	0.140341929451557	-0.217570152193764
1	C	26	50	20120601	4	2700	53.8	0.141517918739348	-0.220290321270311
1	C	26	50	20120601	4	2702	53.84	0.141582194745758	-0.223437724264050
1	C	26	50	20120601	4	2704	53.88	0.142100857569759	-0.225921436832968
1	C	26	50	20120601	4	2706	53.92	0.143122697579251	-0.228088648406626
1	C	26	50	20120601	4	2708	53.96	0.144148497386719	-0.231190937987726
1	C	26	50	20120601	4	2710	54	0.144735608147138	-0.234819597856741
1	C	26	50	20120601	4	2712	54.04	0.144448169240586	-0.235306440875588
1	C	26	50	20120601	4	2714	54.08	0.145539800689381	-0.238065712957134
