# Supplementary material for: How Do Ants Make Sense of Gravity? A Boltzmann Walker Analysis of Lasius niger Trajectories on Various Inclines
Source: PLoS One. 2013 Oct 29;8(10):e76531. doi: 10.1371/journal.pone.0076531 (PMC3812222; doi:10.1371/journal.pone.0076531)
Supplement: Dataset S1 — Trajectories for . (ZIP) [file pone.0076531.s005.zip › Incline1/1-C-26-50-20120601-05.txt]

Pente	Colonie	Temperature	Humidite	Date	Indiv	Frame	Time	X	Y
1	C	26	50	20120601	5	10	0	0	0
1	C	26	50	20120601	5	12	0.04	-0.0029813177529744	-0.0037275982498386
1	C	26	50	20120601	5	14	0.08	-0.0061899986203714	-0.0061429053087444
1	C	26	50	20120601	5	16	0.12	-0.0086774164288226	-0.0089049633910084
1	C	26	50	20120601	5	18	0.16	-0.0102001920953113	-0.0115311084788606
1	C	26	50	20120601	5	20	0.2	-0.0120985616707628	-0.0142617427357686
1	C	26	50	20120601	5	22	0.24	-0.0132708032926139	-0.0161451923581371
1	C	26	50	20120601	5	24	0.28	-0.0157405151472641	-0.0177253638820547
1	C	26	50	20120601	5	26	0.32	-0.0185513353131588	-0.0215880760956425
1	C	26	50	20120601	5	28	0.36	-0.0204366234131583	-0.0221732776677525
1	C	26	50	20120601	5	30	0.4	-0.022238543623656	-0.0212833837836292
1	C	26	50	20120601	5	32	0.44	-0.0230801421146242	-0.0201855297951589
1	C	26	50	20120601	5	34	0.48	-0.0249367216793076	-0.0175446273887834
1	C	26	50	20120601	5	36	0.52	-0.0261616427563571	-0.01473451432967
1	C	26	50	20120601	5	38	0.56	-0.0277157220400489	-0.0113901820973701
1	C	26	50	20120601	5	40	0.6	-0.0299101784379867	-0.0080707188105645
1	C	26	50	20120601	5	42	0.64	-0.0324440036644871	-0.0052639503665261
1	C	26	50	20120601	5	44	0.68	-0.0336798636834415	-0.0028162507459741
1	C	26	50	20120601	5	46	0.72	-0.0344962043201858	0.0015426948645147
1	C	26	50	20120601	5	48	0.76	-0.0344681392520405	0.0026544859276421
1	C	26	50	20120601	5	50	0.8	-0.0348105062133554	0.00555516522328996
1	C	26	50	20120601	5	52	0.84	-0.0345062028100717	0.00963350964980055
1	C	26	50	20120601	5	54	0.88	-0.0344238319411313	0.0125205629977749
1	C	26	50	20120601	5	56	0.92	-0.0340270813972753	0.0156582008468662
1	C	26	50	20120601	5	58	0.96	-0.0347293091416717	0.0189887444969329
1	C	26	50	20120601	5	60	1	-0.0358497693339365	0.0221981819685859
1	C	26	50	20120601	5	62	1.04	-0.0352762915922586	0.025415956229189
1	C	26	50	20120601	5	64	1.08	-0.0335385943551622	0.0268060397726541
1	C	26	50	20120601	5	66	1.12	-0.0317531688245492	0.0265745139206105
1	C	26	50	20120601	5	68	1.16	-0.0296228314553159	0.0261428620002488
1	C	26	50	20120601	5	70	1.2	-0.0265349597814845	0.0262910079419752
1	C	26	50	20120601	5	72	1.24	-0.0236979695936182	0.0250392238783084
1	C	26	50	20120601	5	74	1.28	-0.0226610116411437	0.0253781260163955
1	C	26	50	20120601	5	76	1.32	-0.0193922903369561	0.0253892629481992
1	C	26	50	20120601	5	78	1.36	-0.0161170565793138	0.0244609873079931
1	C	26	50	20120601	5	80	1.4	-0.0136842486275736	0.026989381954414
1	C	26	50	20120601	5	82	1.44	-0.0114084395944604	0.0284561476927649
1	C	26	50	20120601	5	84	1.48	-0.00984781250197477	0.0296553583672504
1	C	26	50	20120601	5	86	1.52	-0.0069693505013918	0.031677570624359
1	C	26	50	20120601	5	88	1.56	-0.004372507918552	0.031693770440716
1	C	26	50	20120601	5	90	1.6	-0.0022722855200227	0.0312478950674506
1	C	26	50	20120601	5	92	1.64	-0.0013622624271594	0.0283756506567946
1	C	26	50	20120601	5	94	1.68	-0.000260950686529100	0.0270801673940506
1	C	26	50	20120601	5	96	1.72	0.0007855885628304	0.023914429121475
1	C	26	50	20120601	5	98	1.76	0.0011207218217738	0.0231352328039465
1	C	26	50	20120601	5	100	1.8	0.0022158888044755	0.0218200141909395
1	C	26	50	20120601	5	102	1.84	0.0034751823421584	0.0185754476543972
1	C	26	50	20120601	5	104	1.88	0.0047771780583572	0.0148014066311702
1	C	26	50	20120601	5	106	1.92	0.0052543337143019	0.0122169313459334
1	C	26	50	20120601	5	108	1.96	0.0059086196189338	0.00967580170638332
1	C	26	50	20120601	5	110	2	0.005828857974016	0.00692105510823676
1	C	26	50	20120601	5	112	2.04	0.0050605157455787	0.00467089990914493
1	C	26	50	20120601	5	114	2.08	0.0048810449734457	0.0014026452954329
1	C	26	50	20120601	5	116	2.12	0.0042755282235122	-0.0016811393012032
1	C	26	50	20120601	5	118	2.16	0.0044254065768525	-0.0039692237080379
1	C	26	50	20120601	5	120	2.2	0.0037398311971531	-0.0083174707929274
1	C	26	50	20120601	5	122	2.24	0.003972832781049	-0.0104781670847042
1	C	26	50	20120601	5	124	2.28	0.0039438597877967	-0.0137097681113066
1	C	26	50	20120601	5	126	2.32	0.0038561078362514	-0.0164681209540372
1	C	26	50	20120601	5	128	2.36	0.0036705842300715	-0.019944943783928
1	C	26	50	20120601	5	130	2.4	0.0032567570574499	-0.0239836831596244
1	C	26	50	20120601	5	132	2.44	0.0019640951507628	-0.0254983765956041
1	C	26	50	20120601	5	134	2.48	-0.000155669557878300	-0.0261518846827767
1	C	26	50	20120601	5	136	2.52	-0.0009455078324636	-0.0253569552393668
1	C	26	50	20120601	5	138	2.56	-0.0024134615102069	-0.0244374335811118
1	C	26	50	20120601	5	140	2.6	-0.0054886689015872	-0.0235029212590956
1	C	26	50	20120601	5	142	2.64	-0.0082776394679432	-0.0231673283807445
1	C	26	50	20120601	5	144	2.68	-0.0113553217330576	-0.0230381399718217
1	C	26	50	20120601	5	146	2.72	-0.0145011690918785	-0.0235474689863104
1	C	26	50	20120601	5	148	2.76	-0.0183206770811357	-0.0236262406817346
1	C	26	50	20120601	5	150	2.8	-0.0207698121284534	-0.0241210740072089
1	C	26	50	20120601	5	152	2.84	-0.0246178872316706	-0.0246802540497712
1	C	26	50	20120601	5	154	2.88	-0.0270253736895765	-0.0252658091752718
1	C	26	50	20120601	5	156	2.92	-0.0295872922684935	-0.0264751739031352
1	C	26	50	20120601	5	158	2.96	-0.0305401893668204	-0.0261296815298474
1	C	26	50	20120601	5	160	3	-0.0286713061441444	-0.0247180135518866
1	C	26	50	20120601	5	162	3.04	-0.0303786154673193	-0.0233914105197025
1	C	26	50	20120601	5	164	3.08	-0.030020890146717	-0.0218389575816074
1	C	26	50	20120601	5	166	3.12	-0.0291203189501979	-0.0196663012857337
1	C	26	50	20120601	5	168	3.16	-0.0294441738559813	-0.0173725883089207
1	C	26	50	20120601	5	170	3.2	-0.0296242739531495	-0.0135201998543383
1	C	26	50	20120601	5	172	3.24	-0.0301980345375399	-0.0111747125190069
1	C	26	50	20120601	5	174	3.28	-0.0303200882390405	-0.0078006747308294
1	C	26	50	20120601	5	176	3.32	-0.0319639842260786	-0.0045148767978761
1	C	26	50	20120601	5	178	3.36	-0.0332692397045387	-0.0024811599134377
1	C	26	50	20120601	5	180	3.4	-0.0356094873786215	-0.0010106535802143
1	C	26	50	20120601	5	182	3.44	-0.0399260631507816	0.000702072180904499
1	C	26	50	20120601	5	184	3.48	-0.0433663992707632	0.0013713982467723
1	C	26	50	20120601	5	186	3.52	-0.0456703652959034	0.002167388350354
1	C	26	50	20120601	5	188	3.56	-0.0454159482760324	0.0029672675412322
1	C	26	50	20120601	5	190	3.6	-0.0443212055573994	0.00335051941663529
1	C	26	50	20120601	5	192	3.64	-0.0429931034588392	0.002987759495751
1	C	26	50	20120601	5	194	3.68	-0.042429482785691	0.00445197964968958
1	C	26	50	20120601	5	196	3.72	-0.0399301431569091	0.00548902245497777
1	C	26	50	20120601	5	198	3.76	-0.0370863788860789	0.00756219589780642
1	C	26	50	20120601	5	200	3.8	-0.0356223355088356	0.0095277618306741
1	C	26	50	20120601	5	202	3.84	-0.0341766274104285	0.0127906777881882
1	C	26	50	20120601	5	204	3.88	-0.0329666404285977	0.0140010890340877
1	C	26	50	20120601	5	206	3.92	-0.0322362698343101	0.0175393806564671
1	C	26	50	20120601	5	208	3.96	-0.0323442450397973	0.0209269171130974
1	C	26	50	20120601	5	210	4	-0.0323535293518343	0.0233019968672215
1	C	26	50	20120601	5	212	4.04	-0.0330732226337259	0.024753404246285
1	C	26	50	20120601	5	214	4.08	-0.0328367802682328	0.0296218202926188
1	C	26	50	20120601	5	216	4.12	-0.0326726325000481	0.0294293034003729
1	C	26	50	20120601	5	218	4.16	-0.0311643383804382	0.032479938831107
1	C	26	50	20120601	5	220	4.2	-0.0295495044821068	0.0311185602874241
1	C	26	50	20120601	5	222	4.24	-0.027263117131547	0.0300156434144006
1	C	26	50	20120601	5	224	4.28	-0.0248073352804861	0.0292635646419306
1	C	26	50	20120601	5	226	4.32	-0.0225436884840093	0.0277137845674684
1	C	26	50	20120601	5	228	4.36	-0.0199941301316274	0.0267129739136482
1	C	26	50	20120601	5	230	4.4	-0.0189011481088796	0.0264893655362336
1	C	26	50	20120601	5	232	4.44	-0.0157947643795168	0.026828670725186
1	C	26	50	20120601	5	234	4.48	-0.0120195778433043	0.0275354098108463
1	C	26	50	20120601	5	236	4.52	-0.0107237905246443	0.0294602110377786
1	C	26	50	20120601	5	238	4.56	-0.0082612487327553	0.0325500131131226
1	C	26	50	20120601	5	240	4.6	-0.0077099741440066	0.033493986523871
1	C	26	50	20120601	5	242	4.64	-0.0081050983422658	0.0329285768705664
1	C	26	50	20120601	5	244	4.68	-0.0074165884694245	0.0321413548910714
1	C	26	50	20120601	5	246	4.72	-0.0056436949922945	0.0313629363910022
1	C	26	50	20120601	5	248	4.76	-0.0052551327449647	0.0295108045279725
1	C	26	50	20120601	5	250	4.8	-0.0034375642613994	0.0258076651016951
1	C	26	50	20120601	5	252	4.84	-0.0020140946712605	0.0240348847616501
1	C	26	50	20120601	5	254	4.88	0.000169839977773201	0.0212900730137792
1	C	26	50	20120601	5	256	4.92	0.0012502354998159	0.0205929293671396
1	C	26	50	20120601	5	258	4.96	0.0045062854504847	0.0184430772649591
1	C	26	50	20120601	5	260	5	0.0078995494720427	0.0150649453285185
1	C	26	50	20120601	5	262	5.04	0.0100879742491369	0.0133063000530294
1	C	26	50	20120601	5	264	5.08	0.0104309917486905	0.0131905466729492
1	C	26	50	20120601	5	266	5.12	0.0122199011944144	0.00870190353665508
1	C	26	50	20120601	5	268	5.16	0.0113215220289168	0.00622710051318028
1	C	26	50	20120601	5	270	5.2	0.0093873728503373	0.00360592638599987
1	C	26	50	20120601	5	272	5.24	0.0078250911279837	0.0014274718145204
1	C	26	50	20120601	5	274	5.28	0.006675010232655	-0.0017423888905896
1	C	26	50	20120601	5	276	5.32	0.005539637158375	-0.0044988749714178
1	C	26	50	20120601	5	278	5.36	0.004173945263327	-0.0073769268500677
1	C	26	50	20120601	5	280	5.4	0.0036310887808083	-0.0105387654287451
1	C	26	50	20120601	5	282	5.44	0.0030620269209789	-0.0122795032250006
1	C	26	50	20120601	5	284	5.48	0.0022645306799533	-0.0166521313517054
1	C	26	50	20120601	5	286	5.52	0.001127743392111	-0.02038258631294
1	C	26	50	20120601	5	288	5.56	0.000278281873735898	-0.0226650704340677
1	C	26	50	20120601	5	290	5.6	-0.001506526352657	-0.0253044879162027
1	C	26	50	20120601	5	292	5.64	-0.0031508324616282	-0.0274764371052953
1	C	26	50	20120601	5	294	5.68	-0.0042863752415357	-0.0297323198693148
1	C	26	50	20120601	5	296	5.72	-0.0063608851161808	-0.0314176381715948
1	C	26	50	20120601	5	298	5.76	-0.0086644268772522	-0.0325627976037264
1	C	26	50	20120601	5	300	5.8	-0.0108218803773305	-0.0336397919421516
1	C	26	50	20120601	5	302	5.84	-0.0132884102514654	-0.0345120788674233
1	C	26	50	20120601	5	304	5.88	-0.0154971289931797	-0.0346754205338774
1	C	26	50	20120601	5	306	5.92	-0.0172295406070868	-0.0351947197539808
1	C	26	50	20120601	5	308	5.96	-0.0169428088073156	-0.0350731680982949
1	C	26	50	20120601	5	310	6	-0.0172651787888586	-0.0352365804754271
1	C	26	50	20120601	5	312	6.04	-0.0163653854097987	-0.0355507480183083
1	C	26	50	20120601	5	314	6.08	-0.0147598994631146	-0.0360487633242979
1	C	26	50	20120601	5	316	6.12	-0.0133795563155604	-0.0368764318116768
1	C	26	50	20120601	5	318	6.16	-0.0115180977140868	-0.0380777355222346
1	C	26	50	20120601	5	320	6.2	-0.00953607740642088	-0.03978652976965
1	C	26	50	20120601	5	322	6.24	-0.0077159138409686	-0.0420767779232351
1	C	26	50	20120601	5	324	6.28	-0.0056028666467488	-0.0441824712069306
1	C	26	50	20120601	5	326	6.32	-0.0036263617719762	-0.04679353370714
1	C	26	50	20120601	5	328	6.36	-0.0019715904826434	-0.0495168847642019
1	C	26	50	20120601	5	330	6.4	-0.000288464211385099	-0.0521393316835884
1	C	26	50	20120601	5	332	6.44	0.00146699908358860	-0.0556868864048013
1	C	26	50	20120601	5	334	6.48	0.0021729744939253	-0.0574775636174782
1	C	26	50	20120601	5	336	6.52	0.0035351449972031	-0.0596213699566795
1	C	26	50	20120601	5	338	6.56	0.0051085990066994	-0.0595349615080185
1	C	26	50	20120601	5	340	6.6	0.0067398236402186	-0.059185438626078
1	C	26	50	20120601	5	342	6.64	0.0082540221014515	-0.0584817259574412
1	C	26	50	20120601	5	344	6.68	0.0104708725711494	-0.0574249548729579
1	C	26	50	20120601	5	346	6.72	0.0126881473049161	-0.0563680423671184
1	C	26	50	20120601	5	348	6.76	0.0154575310134332	-0.0554022052146956
1	C	26	50	20120601	5	350	6.8	0.0188227228957781	-0.0558893310762551
1	C	26	50	20120601	5	352	6.84	0.0209352044045729	-0.0556416315708054
1	C	26	50	20120601	5	354	6.88	0.0241828044292065	-0.055676562645796
1	C	26	50	20120601	5	356	6.92	0.0261540767137983	-0.0547423331664924
1	C	26	50	20120601	5	358	6.96	0.0283376224541024	-0.0548144580581734
1	C	26	50	20120601	5	360	7	0.0304650946266583	-0.0528665910080388
1	C	26	50	20120601	5	362	7.04	0.0320296037353727	-0.0517984708597175
1	C	26	50	20120601	5	364	7.08	0.0333898579792734	-0.0499780315226205
1	C	26	50	20120601	5	366	7.12	0.0342170597761767	-0.0477292622528198
1	C	26	50	20120601	5	368	7.16	0.0348347670470178	-0.0449243322864124
1	C	26	50	20120601	5	370	7.2	0.0364073706191884	-0.0428163074595274
1	C	26	50	20120601	5	372	7.24	0.0374322672391641	-0.0399998850987375
1	C	26	50	20120601	5	374	7.28	0.0390161157183438	-0.0373840849830941
1	C	26	50	20120601	5	376	7.32	0.0404709596363639	-0.0340586607861231
1	C	26	50	20120601	5	378	7.36	0.0414635749225902	-0.0317297551048105
1	C	26	50	20120601	5	380	7.4	0.0422165729338757	-0.0290818523413013
1	C	26	50	20120601	5	382	7.44	0.042238776086805	-0.026176491998762
1	C	26	50	20120601	5	384	7.48	0.0417500945903269	-0.022728992887087
1	C	26	50	20120601	5	386	7.52	0.0421160930602691	-0.0207236380556419
1	C	26	50	20120601	5	388	7.56	0.0415889449548945	-0.0176100347660432
1	C	26	50	20120601	5	390	7.6	0.0411531550456493	-0.0132114770336723
1	C	26	50	20120601	5	392	7.64	0.0416804445723801	-0.0099144502450338
1	C	26	50	20120601	5	394	7.68	0.041239987758379	-0.006709630180662
1	C	26	50	20120601	5	396	7.72	0.0402841915222491	-0.0048734860019549
1	C	26	50	20120601	5	398	7.76	0.0394479670428179	-0.0015448515401973
1	C	26	50	20120601	5	400	7.8	0.0384226622100974	0.0005790143877746
1	C	26	50	20120601	5	402	7.84	0.0371079385718373	0.00362855380299784
1	C	26	50	20120601	5	404	7.88	0.0362355809358874	0.00439781527025068
1	C	26	50	20120601	5	406	7.92	0.0337706774073492	0.00656969374866516
1	C	26	50	20120601	5	408	7.96	0.0318592970671239	0.00891905602915746
1	C	26	50	20120601	5	410	8	0.0319969707574209	0.0100555887585586
1	C	26	50	20120601	5	412	8.04	0.0322726716914055	0.0103713119363584
1	C	26	50	20120601	5	414	8.08	0.0324163557893426	0.0108275372315800
1	C	26	50	20120601	5	416	8.12	0.033566747811655	0.0123101280196938
1	C	26	50	20120601	5	418	8.16	0.0340723998708815	0.0144606518733164
1	C	26	50	20120601	5	420	8.2	0.0342177103144154	0.0161754565283719
1	C	26	50	20120601	5	422	8.24	0.0341193517611523	0.0187474160235818
1	C	26	50	20120601	5	424	8.28	0.034755040757439	0.0203048894198233
1	C	26	50	20120601	5	426	8.32	0.0350182966120748	0.0241077803997226
1	C	26	50	20120601	5	428	8.36	0.0347953458439667	0.0252502528260857
1	C	26	50	20120601	5	430	8.4	0.0342800064218379	0.0264882553785871
1	C	26	50	20120601	5	432	8.44	0.0347785874132525	0.0263148020851621
1	C	26	50	20120601	5	434	8.48	0.0346560458080729	0.0264342324205045
1	C	26	50	20120601	5	436	8.52	0.0354448941331646	0.0271516629606964
1	C	26	50	20120601	5	438	8.56	0.0364428339334532	0.0281638863179649
1	C	26	50	20120601	5	440	8.6	0.0372209342354709	0.0300924493529731
1	C	26	50	20120601	5	442	8.64	0.0373624970130644	0.0317811617678028
1	C	26	50	20120601	5	444	8.68	0.0386765135445434	0.0320895310350783
1	C	26	50	20120601	5	446	8.72	0.0405005661972922	0.0323117039857271
1	C	26	50	20120601	5	448	8.76	0.0424387458845245	0.0321407255660362
1	C	26	50	20120601	5	450	8.8	0.0452267265013868	0.0325526859767554
1	C	26	50	20120601	5	452	8.84	0.0473957058419985	0.0329800613153046
1	C	26	50	20120601	5	454	8.88	0.0493337441078746	0.0351670011681584
1	C	26	50	20120601	5	456	8.92	0.0496889945547427	0.0372471678970529
1	C	26	50	20120601	5	458	8.96	0.0489000755189728	0.0377260913199506
1	C	26	50	20120601	5	460	9	0.0470171915820293	0.0400513412592044
1	C	26	50	20120601	5	462	9.04	0.0455543997837887	0.0420751515776384
1	C	26	50	20120601	5	464	9.08	0.0437129523042227	0.0437623083575495
1	C	26	50	20120601	5	466	9.12	0.0416791717801739	0.0456269489395385
1	C	26	50	20120601	5	468	9.16	0.0385599116363257	0.0472885791646487
1	C	26	50	20120601	5	470	9.2	0.0354014777767998	0.0479861400042893
1	C	26	50	20120601	5	472	9.24	0.0326439734622066	0.0499625741683838
1	C	26	50	20120601	5	474	9.28	0.0303234964937258	0.0505588419616193
1	C	26	50	20120601	5	476	9.32	0.0274251223661846	0.0505784429615938
1	C	26	50	20120601	5	478	9.36	0.0248344528255446	0.0493310783153095
1	C	26	50	20120601	5	480	9.4	0.0234276002447636	0.0478590163471676
1	C	26	50	20120601	5	482	9.44	0.0224111766732148	0.04574182550721
1	C	26	50	20120601	5	484	9.48	0.0215239485816566	0.0428273647003969
1	C	26	50	20120601	5	486	9.52	0.0192424331968192	0.0401455561667297
1	C	26	50	20120601	5	488	9.56	0.0159027113007326	0.0368850019458648
1	C	26	50	20120601	5	490	9.6	0.01499542966086	0.0371741308376242
1	C	26	50	20120601	5	492	9.64	0.0108989550164798	0.0343993660465022
1	C	26	50	20120601	5	494	9.68	0.0077449688586075	0.0317546523345761
1	C	26	50	20120601	5	496	9.72	0.0042725795882347	0.0302251096561915
1	C	26	50	20120601	5	498	9.76	0.00107170517970190	0.0301979001872514
1	C	26	50	20120601	5	500	9.8	-0.0015840393980107	0.0295125652238576
1	C	26	50	20120601	5	502	9.84	-0.0044317853871257	0.0292817097090426
1	C	26	50	20120601	5	504	9.88	-0.0058118237716573	0.0290928195674775
1	C	26	50	20120601	5	506	9.92	-0.0065160879835834	0.0280704704411023
1	C	26	50	20120601	5	508	9.96	-0.0060548917276901	0.0274989655273439
1	C	26	50	20120601	5	510	10	-0.0060571360846136	0.0261722733997054
1	C	26	50	20120601	5	512	10.04	-0.0058193268817124	0.0263228072410319
1	C	26	50	20120601	5	514	10.08	-0.0061886339042838	0.0251179531473257
1	C	26	50	20120601	5	516	10.12	-0.0073834131405716	0.0244500717006119
1	C	26	50	20120601	5	518	10.16	-0.0098364082838078	0.023408403709868
1	C	26	50	20120601	5	520	10.2	-0.0125913443865717	0.0221756818308085
1	C	26	50	20120601	5	522	10.24	-0.0125489915188058	0.0210852552919679
1	C	26	50	20120601	5	524	10.28	-0.0132654043202075	0.0194260862934309
1	C	26	50	20120601	5	526	10.32	-0.0132914083842176	0.0178466185528926
1	C	26	50	20120601	5	528	10.36	-0.0122677369681617	0.0168223248828692
1	C	26	50	20120601	5	530	10.4	-0.0118801575992577	0.0167284211023276
1	C	26	50	20120601	5	532	10.44	-0.0106477341192599	0.0153990815669004
1	C	26	50	20120601	5	534	10.48	-0.0083274409985421	0.0116862406355851
1	C	26	50	20120601	5	536	10.52	-0.0072570298242498	0.00738842440632982
1	C	26	50	20120601	5	538	10.56	-0.0083173576558424	0.00610719641629448
1	C	26	50	20120601	5	540	10.6	-0.0108334415732029	0.00610473568469595
1	C	26	50	20120601	5	542	10.64	-0.0122754147335918	0.00674878409734985
1	C	26	50	20120601	5	544	10.68	-0.0174151914924873	0.0096375401584533
1	C	26	50	20120601	5	546	10.72	-0.0206907293060455	0.00991621801198674
1	C	26	50	20120601	5	548	10.76	-0.0223777573925225	0.0107822809833705
1	C	26	50	20120601	5	550	10.8	-0.0239284793332172	0.0104182284712901
1	C	26	50	20120601	5	552	10.84	-0.0272999078973721	0.0113106396555544
1	C	26	50	20120601	5	554	10.88	-0.0282925019703950	0.0140963999571238
1	C	26	50	20120601	5	556	10.92	-0.0284552213828816	0.0182700694488062
1	C	26	50	20120601	5	558	10.96	-0.02624892731032	0.0209477633281136
1	C	26	50	20120601	5	560	11	-0.0238705107192955	0.0232783795007299
1	C	26	50	20120601	5	562	11.04	-0.0213528004563383	0.0259059741574835
1	C	26	50	20120601	5	564	11.08	-0.0183251459959928	0.0282940081078389
1	C	26	50	20120601	5	566	11.12	-0.0158137289833882	0.0309324497826158
1	C	26	50	20120601	5	568	11.16	-0.0155710923624918	0.0317629184128482
1	C	26	50	20120601	5	570	11.2	-0.0164571678699967	0.0315973847153724
1	C	26	50	20120601	5	572	11.24	-0.01776425475502	0.0307581196767821
1	C	26	50	20120601	5	574	11.28	-0.0185811045086467	0.0300203244612921
1	C	26	50	20120601	5	576	11.32	-0.0221850863509983	0.0302611650309642
1	C	26	50	20120601	5	578	11.36	-0.0248588833648346	0.0293844091908354
1	C	26	50	20120601	5	580	11.4	-0.0288601177968568	0.028279342713197
1	C	26	50	20120601	5	582	11.44	-0.03160774312261	0.026310100532174
1	C	26	50	20120601	5	584	11.48	-0.0354244658182562	0.0249047533817302
1	C	26	50	20120601	5	586	11.52	-0.0380860581690492	0.0235493286771449
1	C	26	50	20120601	5	588	11.56	-0.038966236405999	0.0213508205573510
1	C	26	50	20120601	5	590	11.6	-0.0395438507223469	0.0187489009478223
1	C	26	50	20120601	5	592	11.64	-0.0377108885241551	0.015952010785517
1	C	26	50	20120601	5	594	11.68	-0.0375351724890302	0.0133990017520430
1	C	26	50	20120601	5	596	11.72	-0.0380628862798298	0.00967643810248638
1	C	26	50	20120601	5	598	11.76	-0.0398192546714834	0.00479123534116726
1	C	26	50	20120601	5	600	11.8	-0.041098594686413	0.0018635728507493
1	C	26	50	20120601	5	602	11.84	-0.0420414437973793	-0.0004457035463175
1	C	26	50	20120601	5	604	11.88	-0.0421201377110576	-0.0039732542166906
1	C	26	50	20120601	5	606	11.92	-0.0416561059569717	-0.0062602072526754
1	C	26	50	20120601	5	608	11.96	-0.0390582476152407	-0.0063512306337438
1	C	26	50	20120601	5	610	12	-0.0366264271381205	-0.0069728577510265
1	C	26	50	20120601	5	612	12.04	-0.033201612011986	-0.0063981355014137
1	C	26	50	20120601	5	614	12.08	-0.0297731199305893	-0.0066281007687911
1	C	26	50	20120601	5	616	12.12	-0.026880388515162	-0.0074320387525934
1	C	26	50	20120601	5	618	12.16	-0.0236591918577379	-0.007994513912756
1	C	26	50	20120601	5	620	12.2	-0.0205559830378226	-0.0088458704773046
1	C	26	50	20120601	5	622	12.24	-0.017387013287257	-0.0095459061906793
1	C	26	50	20120601	5	624	12.28	-0.0131013805078416	-0.0115317448749636
1	C	26	50	20120601	5	626	12.32	-0.0103221680150660	-0.0127382104650241
1	C	26	50	20120601	5	628	12.36	-0.0069313788672421	-0.0144006892182718
1	C	26	50	20120601	5	630	12.4	-0.0056701125016397	-0.0161487278920431
1	C	26	50	20120601	5	632	12.44	-0.0053290749010734	-0.0187015955041609
1	C	26	50	20120601	5	634	12.48	-0.0064705573779428	-0.0215800150783369
1	C	26	50	20120601	5	636	12.52	-0.0072676081416963	-0.0242729605438078
1	C	26	50	20120601	5	638	12.56	-0.0089991712274659	-0.026947662654324
1	C	26	50	20120601	5	640	12.6	-0.0105405932997745	-0.0306238400990348
1	C	26	50	20120601	5	642	12.64	-0.0115361996476851	-0.0335225536378309
1	C	26	50	20120601	5	644	12.68	-0.0133824554533632	-0.0373506883298186
1	C	26	50	20120601	5	646	12.72	-0.0143532423532542	-0.0387734578842441
1	C	26	50	20120601	5	648	12.76	-0.0163891441976465	-0.0426205430379676
1	C	26	50	20120601	5	650	12.8	-0.0176793312305995	-0.0463670776074064
1	C	26	50	20120601	5	652	12.84	-0.0165780831295796	-0.0486262837732974
1	C	26	50	20120601	5	654	12.88	-0.016172486679891	-0.0517526856956356
1	C	26	50	20120601	5	656	12.92	-0.0154257112082799	-0.0523700606262896
1	C	26	50	20120601	5	658	12.96	-0.0134708438010115	-0.0538975526950088
1	C	26	50	20120601	5	660	13	-0.0116271335797457	-0.0543390701691817
1	C	26	50	20120601	5	662	13.04	-0.0090316274287224	-0.0567800027778376
1	C	26	50	20120601	5	664	13.08	-0.0066829722550113	-0.0583265160189707
1	C	26	50	20120601	5	666	13.12	-0.0040066437988983	-0.0601428612078046
1	C	26	50	20120601	5	668	13.16	-0.002285404472134	-0.060712789273441
1	C	26	50	20120601	5	670	13.2	-0.00132642625548880	-0.060495283227548
1	C	26	50	20120601	5	672	13.24	0.000308970308039398	-0.0594100157397829
1	C	26	50	20120601	5	674	13.28	0.0027936728264508	-0.0566993218941042
1	C	26	50	20120601	5	676	13.32	0.0053292163224296	-0.0542615005552855
1	C	26	50	20120601	5	678	13.36	0.0074823564711426	-0.0518559232856889
1	C	26	50	20120601	5	680	13.4	0.0101967979827615	-0.0501127636487078
1	C	26	50	20120601	5	682	13.44	0.0127063199491926	-0.0480118079804463
1	C	26	50	20120601	5	684	13.48	0.0153417776333529	-0.044372824352426
1	C	26	50	20120601	5	686	13.52	0.0154417625322127	-0.0419675299255418
1	C	26	50	20120601	5	688	13.56	0.0154445909593375	-0.0390179046985003
1	C	26	50	20120601	5	690	13.6	0.0147849169010329	-0.0345644896220449
1	C	26	50	20120601	5	692	13.64	0.013900686942227	-0.0313496215703124
1	C	26	50	20120601	5	694	13.68	0.0130313840075718	-0.0280754201885706
1	C	26	50	20120601	5	696	13.72	0.0119699177340615	-0.0254221716977956
1	C	26	50	20120601	5	698	13.76	0.0111057625367734	-0.0222429488989028
1	C	26	50	20120601	5	700	13.8	0.010424995483186	-0.0186341233751
1	C	26	50	20120601	5	702	13.84	0.0101272752440352	-0.0148565043915603
1	C	26	50	20120601	5	704	13.88	0.0114922317480309	-0.0132330296483628
1	C	26	50	20120601	5	706	13.92	0.0127081372136202	-0.0091498061850621
1	C	26	50	20120601	5	708	13.96	0.0142287915597653	-0.0064151909169759
1	C	26	50	20120601	5	710	14	0.0141989516535993	-0.0027154668164516
1	C	26	50	20120601	5	712	14.04	0.0129707778853563	-0.000376428294964599
1	C	26	50	20120601	5	714	14.08	0.0119230577676722	0.0013880152561301
1	C	26	50	20120601	5	716	14.12	0.0081490167444453	0.0024085824734167
1	C	26	50	20120601	5	718	14.16	0.004906932152705	0.00366680827986003
1	C	26	50	20120601	5	720	14.2	0.0043976031382163	0.00443889817423762
1	C	26	50	20120601	5	722	14.24	0.0041133462121793	0.00536945069827912
1	C	26	50	20120601	5	724	14.28	0.0042837589464452	0.00576712755201843
1	C	26	50	20120601	5	726	14.32	0.0034820412779359	0.00552784261726491
1	C	26	50	20120601	5	728	14.36	0.002512117048318	0.00453359391437413
1	C	26	50	20120601	5	730	14.4	0.000783573308503999	0.00381960698420663
1	C	26	50	20120601	5	732	14.44	4.11253303937986e-05	0.00428136185445707
1	C	26	50	20120601	5	734	14.48	-0.00100805142725960	0.005324089798266
1	C	26	50	20120601	5	736	14.52	-0.0015373067108421	0.00714087339330422
1	C	26	50	20120601	5	738	14.56	-0.0027572214718807	0.00858873109632617
1	C	26	50	20120601	5	740	14.6	-0.0037155279370838	0.00869900439885222
1	C	26	50	20120601	5	742	14.64	-0.0044388416056952	0.00865111912763026
1	C	26	50	20120601	5	744	14.68	-0.0061940503422276	0.0096850223788100
1	C	26	50	20120601	5	746	14.72	-0.0065699553781742	0.00976265563231646
1	C	26	50	20120601	5	748	14.76	-0.0064889775095927	0.00995733627131274
1	C	26	50	20120601	5	750	14.8	-0.007372931696754	0.0106420277675357
1	C	26	50	20120601	5	752	14.84	-0.0075841939897692	0.011361996821072
1	C	26	50	20120601	5	754	14.88	-0.0077380250700163	0.0113660909693351
1	C	26	50	20120601	5	756	14.92	-0.0080843942557127	0.0115444515838216
1	C	26	50	20120601	5	758	14.96	-0.00772773666635	0.0114067001117786
1	C	26	50	20120601	5	760	15	-0.0076392493237523	0.0112234604605019
1	C	26	50	20120601	5	762	15.04	-0.0076947996324824	0.0107903858412964
1	C	26	50	20120601	5	764	15.08	-0.0077492680678372	0.0115842192691955
1	C	26	50	20120601	5	766	15.12	-0.0075190340998828	0.0109595045701528
1	C	26	50	20120601	5	768	15.16	-0.0075170895562345	0.0110789844029699
1	C	26	50	20120601	5	770	15.2	-0.0073804623839737	0.0110430633784856
1	C	26	50	20120601	5	772	15.24	-0.0072437715721025	0.0110070787143910
1	C	26	50	20120601	5	774	15.28	-0.0073825129936391	0.0109824643273379
1	C	26	50	20120601	5	776	15.32	-0.0072432129577454	0.0113614028513758
1	C	26	50	20120601	5	778	15.36	-0.0068849785202606	0.0109773873006490
1	C	26	50	20120601	5	780	15.4	-0.006872823354692	0.0106436258288612
1	C	26	50	20120601	5	782	15.44	-0.0069706869332083	0.0109522072281710
1	C	26	50	20120601	5	784	15.48	-0.0077501307381102	0.0107903504859574
1	C	26	50	20120601	5	786	15.52	-0.009332324587422	0.0107421965141586
1	C	26	50	20120601	5	788	15.56	-0.0118333188460719	0.0111165529862543
1	C	26	50	20120601	5	790	15.6	-0.0157976069487771	0.0117569301005003
1	C	26	50	20120601	5	792	15.64	-0.0173049464742325	0.0134829777533767
1	C	26	50	20120601	5	794	15.68	-0.0194692589100883	0.0159935886642508
1	C	26	50	20120601	5	796	15.72	-0.0211461060731297	0.0201333311725718
1	C	26	50	20120601	5	798	15.76	-0.0217809606834146	0.0232473162998323
1	C	26	50	20120601	5	800	15.8	-0.0222054793105677	0.0250771955124581
1	C	26	50	20120601	5	802	15.84	-0.0198949796187694	0.0284214853183512
1	C	26	50	20120601	5	804	15.88	-0.0172792997112788	0.0290200299954221
1	C	26	50	20120601	5	806	15.92	-0.0131308456474136	0.0287711284084445
1	C	26	50	20120601	5	808	15.96	-0.0106861229464105	0.0275327298761456
1	C	26	50	20120601	5	810	16	-0.0084427863780096	0.0251277486975655
1	C	26	50	20120601	5	812	16.04	-0.0063637206143734	0.0219489904678279
1	C	26	50	20120601	5	814	16.08	-0.0040788394012575	0.0180653408224492
1	C	26	50	20120601	5	816	16.12	-0.0024146635917349	0.0153256555987420
1	C	26	50	20120601	5	818	16.16	-0.000405985358418300	0.0116276992651707
1	C	26	50	20120601	5	820	16.2	0.000233380593130599	0.00865021403095034
1	C	26	50	20120601	5	822	16.24	0.001063997715787	0.00517497512024938
1	C	26	50	20120601	5	824	16.28	0.0009426228367963	0.0032473666793958
1	C	26	50	20120601	5	826	16.32	-0.0019310308376746	0.0011397924916624
1	C	26	50	20120601	5	828	16.36	-0.0038971341716959	6.09667466739006e-05
1	C	26	50	20120601	5	830	16.4	-0.0069128102431682	-0.0018281468010119
1	C	26	50	20120601	5	832	16.44	-0.0107981710869573	-0.0032568772656027
1	C	26	50	20120601	5	834	16.48	-0.0138887156244215	-0.0048977114802783
1	C	26	50	20120601	5	836	16.52	-0.0164785932054666	-0.0046305948226173
1	C	26	50	20120601	5	838	16.56	-0.0202853025619844	-0.0053526215568869
1	C	26	50	20120601	5	840	16.6	-0.0239318593036313	-0.0048630137505255
1	C	26	50	20120601	5	842	16.64	-0.0263009427922509	-0.0044803346316151
1	C	26	50	20120601	5	844	16.68	-0.0278519815167835	-0.0023494683465095
1	C	26	50	20120601	5	846	16.72	-0.0287836159142003	0.0004917786241796
1	C	26	50	20120601	5	848	16.76	-0.0289436975355504	0.00384600299750562
1	C	26	50	20120601	5	850	16.8	-0.0293971724682358	0.00720413116594917
1	C	26	50	20120601	5	852	16.84	-0.0301794376291947	0.0103975314558048
1	C	26	50	20120601	5	854	16.88	-0.0313689892250492	0.0128354942159798
1	C	26	50	20120601	5	856	16.92	-0.0345901646692698	0.0144895513274635
1	C	26	50	20120601	5	858	16.96	-0.0380598457206707	0.0161578495695204
1	C	26	50	20120601	5	860	17	-0.0404490181129438	0.0170717143735259
1	C	26	50	20120601	5	862	17.04	-0.0428766571141134	0.0163654561204768
1	C	26	50	20120601	5	864	17.08	-0.0440303018276193	0.0155810625681065
1	C	26	50	20120601	5	866	17.12	-0.0455767443580742	0.0142710765452803
1	C	26	50	20120601	5	868	17.16	-0.0460659208292991	0.0127353820378994
1	C	26	50	20120601	5	870	17.2	-0.047124813234126	0.00985979089084806
1	C	26	50	20120601	5	872	17.24	-0.048506782727277	0.00662081756894495
1	C	26	50	20120601	5	874	17.28	-0.0500718221660771	0.0036541510684768
1	C	26	50	20120601	5	876	17.32	-0.0514577514572028	0.0017880962729255
1	C	26	50	20120601	5	878	17.36	-0.0530374987170516	-0.0017018292456207
1	C	26	50	20120601	5	880	17.4	-0.0538486916164288	-0.0039365695168827
1	C	26	50	20120601	5	882	17.44	-0.0542231046570671	-0.005475446004779
1	C	26	50	20120601	5	884	17.48	-0.0545461817453913	-0.0107484119827652
1	C	26	50	20120601	5	886	17.52	-0.0542112252631432	-0.0133943348472871
1	C	26	50	20120601	5	888	17.56	-0.0549133469415224	-0.0177566533571222
1	C	26	50	20120601	5	890	17.6	-0.0554668701298352	-0.0194050606854243
1	C	26	50	20120601	5	892	17.64	-0.0560105362496183	-0.021098397578603
1	C	26	50	20120601	5	894	17.68	-0.0558558424990981	-0.0202806780836354
1	C	26	50	20120601	5	896	17.72	-0.0565724740086272	-0.0198781434063093
1	C	26	50	20120601	5	898	17.76	-0.057850491733876	-0.0194441283350848
1	C	26	50	20120601	5	900	17.8	-0.0604677767737599	-0.019289271950005
1	C	26	50	20120601	5	902	17.84	-0.0631797646248481	-0.0181599304965685
1	C	26	50	20120601	5	904	17.88	-0.0660737193350068	-0.0178462084309595
1	C	26	50	20120601	5	906	17.92	-0.0693337644389893	-0.0172812301127914
1	C	26	50	20120601	5	908	17.96	-0.0711560493247851	-0.0174893316384946
1	C	26	50	20120601	5	910	18	-0.0726420342254487	-0.017555728965248
1	C	26	50	20120601	5	912	18.04	-0.0727819706574455	-0.0180349352308582
1	C	26	50	20120601	5	914	18.08	-0.0741736275134987	-0.0189180408898821
1	C	26	50	20120601	5	916	18.12	-0.0750562381977758	-0.0205233147045318
1	C	26	50	20120601	5	918	18.16	-0.0753683551309915	-0.0208968085063545
1	C	26	50	20120601	5	920	18.2	-0.0769222929933271	-0.0194381886381229
1	C	26	50	20120601	5	922	18.24	-0.0761680221898354	-0.017930566269955
1	C	26	50	20120601	5	924	18.28	-0.0778580073968712	-0.0162896542735335
1	C	26	50	20120601	5	926	18.32	-0.0792795041590905	-0.0145659400730351
1	C	26	50	20120601	5	928	18.36	-0.0801669938801578	-0.0116093144888598
1	C	26	50	20120601	5	930	18.4	-0.080893616808505	-0.0088046461519615
1	C	26	50	20120601	5	932	18.44	-0.0812912936622444	-0.0059483590200365
1	C	26	50	20120601	5	934	18.48	-0.0818919101621842	-0.0026786972638299
1	C	26	50	20120601	5	936	18.52	-0.0820874958978604	0.0022436144613659
1	C	26	50	20120601	5	938	18.56	-0.0811516400729601	0.00434534794708665
1	C	26	50	20120601	5	940	18.6	-0.0799659634222664	0.00816061329565678
1	C	26	50	20120601	5	942	18.64	-0.0791573868179796	0.0109629481801772
1	C	26	50	20120601	5	944	18.68	-0.0777262734035362	0.0143296956974407
1	C	26	50	20120601	5	946	18.72	-0.0766992715145408	0.0176690781822723
1	C	26	50	20120601	5	948	18.76	-0.0746130943780062	0.0211575894872561
1	C	26	50	20120601	5	950	18.8	-0.0733152705918164	0.0233827131062939
1	C	26	50	20120601	5	952	18.84	-0.0713072287546028	0.0264645673014174
1	C	26	50	20120601	5	954	18.88	-0.0691463811419748	0.0276695479672374
1	C	26	50	20120601	5	956	18.92	-0.0667236918882735	0.0294829940182684
1	C	26	50	20120601	5	958	18.96	-0.0647150136549569	0.0303382396701135
1	C	26	50	20120601	5	960	19	-0.061398117165767	0.0315889701446763
1	C	26	50	20120601	5	962	19.04	-0.0574675227011854	0.0325625854716921
1	C	26	50	20120601	5	964	19.08	-0.0542457320740651	0.0338703794634966
1	C	26	50	20120601	5	966	19.12	-0.0506386036065372	0.036139944743732
1	C	26	50	20120601	5	968	19.16	-0.0474890792924542	0.0380649015341561
1	C	26	50	20120601	5	970	19.2	-0.0459353959885599	0.039130822580388
1	C	26	50	20120601	5	972	19.24	-0.0440232661151465	0.0411764542140894
1	C	26	50	20120601	5	974	19.28	-0.0416614658263731	0.0429476789192158
1	C	26	50	20120601	5	976	19.32	-0.0397038124183869	0.0453114944623155
1	C	26	50	20120601	5	978	19.36	-0.0367743963031516	0.0469374299371115
1	C	26	50	20120601	5	980	19.4	-0.0331830716721833	0.0473883519314742
1	C	26	50	20120601	5	982	19.44	-0.0298538715250008	0.0486905597797073
1	C	26	50	20120601	5	984	19.48	-0.0270974985812575	0.0491284710092961
1	C	26	50	20120601	5	986	19.52	-0.0236827385135514	0.0483133183119443
1	C	26	50	20120601	5	988	19.56	-0.0205302443509874	0.04743473813632
1	C	26	50	20120601	5	990	19.6	-0.0168549861450922	0.0456283631531009
1	C	26	50	20120601	5	992	19.64	-0.0145911837851235	0.0454201202060414
1	C	26	50	20120601	5	994	19.68	-0.0117637466098710	0.0438080581662923
1	C	26	50	20120601	5	996	19.72	-0.0074047868572465	0.041759640531873
1	C	26	50	20120601	5	998	19.76	-0.0050556154955851	0.0417212941311293
1	C	26	50	20120601	5	1000	19.8	-0.0028563437004675	0.0420688795404893
1	C	26	50	20120601	5	1002	19.84	-0.0010937103427325	0.0432789230908626
1	C	26	50	20120601	5	1004	19.88	0.000257690924267799	0.0449771319497637
1	C	26	50	20120601	5	1006	19.92	0.000887737208440598	0.0471823010154364
1	C	26	50	20120601	5	1008	19.96	0.0015628120524394	0.0497275318743174
1	C	26	50	20120601	5	1010	20	0.002173964443419	0.0503992126057665
1	C	26	50	20120601	5	1012	20.04	0.0031013349869451	0.0520102139853438
1	C	26	50	20120601	5	1014	20.08	0.004720093327912	0.0513347360904797
1	C	26	50	20120601	5	1016	20.12	0.0065342040593174	0.0499216963253634
1	C	26	50	20120601	5	1018	20.16	0.0083058954549193	0.0489880678868237
1	C	26	50	20120601	5	1020	20.2	0.0098410101347397	0.0467946367937187
1	C	26	50	20120601	5	1022	20.24	0.0111350282722331	0.044845554934134
1	C	26	50	20120601	5	1024	20.28	0.0111263039887669	0.0421534141561802
1	C	26	50	20120601	5	1026	20.32	0.0110724295231083	0.0394430667928243
1	C	26	50	20120601	5	1028	20.36	0.0105271017023894	0.0369857363779126
1	C	26	50	20120601	5	1030	20.4	0.0108712293595894	0.0331521781769132
1	C	26	50	20120601	5	1032	20.44	0.0108424501135951	0.0304264936674734
1	C	26	50	20120601	5	1034	20.48	0.0109680393490017	0.0267590065651035
1	C	26	50	20120601	5	1036	20.52	0.0118169210398161	0.0242747283107608
1	C	26	50	20120601	5	1038	20.56	0.0128589843032507	0.0209231128786147
1	C	26	50	20120601	5	1040	20.6	0.0138184574946428	0.0185908625822271
1	C	26	50	20120601	5	1042	20.64	0.0127348870631525	0.0179786495310758
1	C	26	50	20120601	5	1044	20.68	0.0122607719663669	0.017018752075615
1	C	26	50	20120601	5	1046	20.72	0.0118642264834775	0.0165705877976990
1	C	26	50	20120601	5	1048	20.76	0.0100090611323565	0.0146810570570123
1	C	26	50	20120601	5	1050	20.8	0.0093287536981769	0.0150560357830755
1	C	26	50	20120601	5	1052	20.84	0.0093170864362873	0.0155219484411993
1	C	26	50	20120601	5	1054	20.88	0.0081844427941827	0.0164017306983516
1	C	26	50	20120601	5	1056	20.92	0.0067912303032109	0.0162510462432808
1	C	26	50	20120601	5	1058	20.96	0.0056319287354555	0.0165519201786757
1	C	26	50	20120601	5	1060	21	0.0043427316519962	0.0172547843191751
1	C	26	50	20120601	5	1062	21.04	0.0045856228313338	0.017410277100358
1	C	26	50	20120601	5	1064	21.08	0.003805684051685	0.0180226315728656
1	C	26	50	20120601	5	1066	21.12	0.003299749149746	0.017723737536458
1	C	26	50	20120601	5	1068	21.16	0.0023066176755695	0.0163059177295009
1	C	26	50	20120601	5	1070	21.2	0.0012832927418364	0.0158850477733386
1	C	26	50	20120601	5	1072	21.24	0.000278494005770298	0.0168628350303634
1	C	26	50	20120601	5	1074	21.28	-0.00114123498949610	0.0169032815382473
1	C	26	50	20120601	5	1076	21.32	-0.000395237335344301	0.0170103375049189
1	C	26	50	20120601	5	1078	21.36	-0.000359245600181902	0.0171123730134441
1	C	26	50	20120601	5	1080	21.4	-0.000193853324062302	0.0169219491572706
1	C	26	50	20120601	5	1082	21.44	-0.0010610490805095	0.0171582642435431
1	C	26	50	20120601	5	1084	21.48	-0.0015406018284424	0.0178771019262296
1	C	26	50	20120601	5	1086	21.52	-0.0015477931044071	0.0188074918157114
1	C	26	50	20120601	5	1088	21.56	-0.0038400070148439	0.0198556220553286
1	C	26	50	20120601	5	1090	21.6	-0.0059767069308943	0.0188022804387340
1	C	26	50	20120601	5	1092	21.64	-0.0105518504397310	0.0182464874376536
1	C	26	50	20120601	5	1094	21.68	-0.0154819000344333	0.0178042508358843
1	C	26	50	20120601	5	1096	21.72	-0.0178903106809021	0.0164272926084915
1	C	26	50	20120601	5	1098	21.76	-0.0174913928547618	0.0150027729647826
1	C	26	50	20120601	5	1100	21.8	-0.0182096478814606	0.0125083859118961
1	C	26	50	20120601	5	1102	21.84	-0.0164983426978652	0.00773068530162755
1	C	26	50	20120601	5	1104	21.88	-0.0153513801434415	0.00517256388612554
1	C	26	50	20120601	5	1106	21.92	-0.0134018231080999	0.00424855209981002
1	C	26	50	20120601	5	1108	21.96	-0.0136384422502884	0.00409028038897703
1	C	26	50	20120601	5	1110	22	-0.0140225921513036	0.00387555327273411
1	C	26	50	20120601	5	1112	22.04	-0.014614242537258	0.00468496426302273
1	C	26	50	20120601	5	1114	22.08	-0.0158191242081286	0.00519746111589112
1	C	26	50	20120601	5	1116	22.12	-0.0178693873912468	0.00570115448933373
1	C	26	50	20120601	5	1118	22.16	-0.0196524137085512	0.00557916442744343
1	C	26	50	20120601	5	1120	22.2	-0.019924876093478	0.00517752777572947
1	C	26	50	20120601	5	1122	22.24	-0.0202380041893908	0.00642472978745411
1	C	26	50	20120601	5	1124	22.28	-0.0203963536819698	0.00758289998435956
1	C	26	50	20120601	5	1126	22.32	-0.0225519636132481	0.0101460155536357
1	C	26	50	20120601	5	1128	22.36	-0.0237293014950926	0.0111790187993044
1	C	26	50	20120601	5	1130	22.4	-0.0241372738235659	0.0114544793169834
1	C	26	50	20120601	5	1132	22.44	-0.0259329149258467	0.0114971037137533
1	C	26	50	20120601	5	1134	22.48	-0.0300128291294115	0.0113764642258151
1	C	26	50	20120601	5	1136	22.52	-0.0337541381797373	0.0103346908761608
1	C	26	50	20120601	5	1138	22.56	-0.0358146261269115	0.00812213254462461
1	C	26	50	20120601	5	1140	22.6	-0.0365607015628092	0.00644452877732734
1	C	26	50	20120601	5	1142	22.64	-0.0371659849675049	0.0043258954395362
1	C	26	50	20120601	5	1144	22.68	-0.0371971966608265	7.00601398800002e-05
1	C	26	50	20120601	5	1146	22.72	-0.0371215715905786	-0.0025976769688416
1	C	26	50	20120601	5	1148	22.76	-0.0364126404738966	-0.0059233274399825
1	C	26	50	20120601	5	1150	22.8	-0.0354362462172308	-0.0081774636502524
1	C	26	50	20120601	5	1152	22.84	-0.0354137743637247	-0.0111939670366586
1	C	26	50	20120601	5	1154	22.88	-0.0350443393548259	-0.0145193912336296
1	C	26	50	20120601	5	1156	22.92	-0.0363692241175317	-0.0182223185278726
1	C	26	50	20120601	5	1158	22.96	-0.0373070598414195	-0.0214811615503271
1	C	26	50	20120601	5	1160	23	-0.0377101107066958	-0.0232214927601834
1	C	26	50	20120601	5	1162	23.04	-0.039504606295991	-0.0233596614252272
1	C	26	50	20120601	5	1164	23.08	-0.0417664216859046	-0.0225361012282471
1	C	26	50	20120601	5	1166	23.12	-0.043689151089968	-0.0219819062884921
1	C	26	50	20120601	5	1168	23.16	-0.0473202292641747	-0.0216011151446875
1	C	26	50	20120601	5	1170	23.2	-0.0504086029838207	-0.0208846604118537
1	C	26	50	20120601	5	1172	23.24	-0.052876038944585	-0.0200541766495362
1	C	26	50	20120601	5	1174	23.28	-0.0557050519780101	-0.0191172399412101
1	C	26	50	20120601	5	1176	23.32	-0.0585446372477634	-0.0179588717544059
1	C	26	50	20120601	5	1178	23.36	-0.0620126141718216	-0.0183388285122087
1	C	26	50	20120601	5	1180	23.4	-0.0654050084520387	-0.0173648808450058
1	C	26	50	20120601	5	1182	23.44	-0.0668733156831726	-0.0162843509726746
1	C	26	50	20120601	5	1184	23.48	-0.0709371997760079	-0.0172079738502605
1	C	26	50	20120601	5	1186	23.52	-0.0731737078142228	-0.0183006659592281
1	C	26	50	20120601	5	1188	23.56	-0.07493956557888	-0.0196972725627496
1	C	26	50	20120601	5	1190	23.6	-0.0786261374932742	-0.0215271234911042
1	C	26	50	20120601	5	1192	23.64	-0.078690979185109	-0.0225625399507956
1	C	26	50	20120601	5	1194	23.68	-0.0797572962111383	-0.025165824276412
1	C	26	50	20120601	5	1196	23.72	-0.0806554632446015	-0.0288372641056888
1	C	26	50	20120601	5	1198	23.76	-0.0810442305528978	-0.0299399264202711
1	C	26	50	20120601	5	1200	23.8	-0.0804255828300377	-0.0305416035803828
1	C	26	50	20120601	5	1202	23.84	-0.080149811185375	-0.0306463968053546
1	C	26	50	20120601	5	1204	23.88	-0.0801961973902208	-0.0287588459636552
1	C	26	50	20120601	5	1206	23.92	-0.0800542810592367	-0.0280908421874683
1	C	26	50	20120601	5	1208	23.96	-0.0796895553815006	-0.0269449049378774
1	C	26	50	20120601	5	1210	24	-0.0807645698209385	-0.0255994928653138
1	C	26	50	20120601	5	1212	24.04	-0.0810798687346696	-0.0236732632826835
1	C	26	50	20120601	5	1214	24.08	-0.0817873997799249	-0.0223300432411415
1	C	26	50	20120601	5	1216	24.12	-0.0820177044585573	-0.0210113598049067
1	C	26	50	20120601	5	1218	24.16	-0.0831112450956623	-0.0178240759887084
1	C	26	50	20120601	5	1220	24.2	-0.0837188619527359	-0.0152458939538241
1	C	26	50	20120601	5	1222	24.24	-0.0843168621575854	-0.0125062087301168
1	C	26	50	20120601	5	1224	24.28	-0.084805967918132	-0.009089822316814
1	C	26	50	20120601	5	1226	24.32	-0.0856901342373278	-0.0057733500916928
1	C	26	50	20120601	5	1228	24.36	-0.0849562281091343	-0.0026043096304491
1	C	26	50	20120601	5	1230	24.4	-0.0837911989764513	0.0005087986844028
1	C	26	50	20120601	5	1232	24.44	-0.0816089260283534	0.00333482164609295
1	C	26	50	20120601	5	1234	24.48	-0.0797697412904872	0.00616452156304527
1	C	26	50	20120601	5	1236	24.52	-0.0780121566751699	0.00899125163151662
1	C	26	50	20120601	5	1238	24.56	-0.0759380003539154	0.0114531853115738
1	C	26	50	20120601	5	1240	24.6	-0.0736099926982149	0.0127956275356565
1	C	26	50	20120601	5	1242	24.64	-0.0709633627269118	0.0140882894423436
1	C	26	50	20120601	5	1244	24.68	-0.0688802261495362	0.0146254077533329
1	C	26	50	20120601	5	1246	24.72	-0.0650672235426659	0.0149006137125707
1	C	26	50	20120601	5	1248	24.76	-0.0615198102428092	0.0155384240292010
1	C	26	50	20120601	5	1250	24.8	-0.0588163288862987	0.0157151300138195
1	C	26	50	20120601	5	1252	24.84	-0.0545361408290984	0.0160602688337167
1	C	26	50	20120601	5	1254	24.88	-0.0517755959553461	0.0159974777515473
1	C	26	50	20120601	5	1256	24.92	-0.0482224550905618	0.0170075797884723
1	C	26	50	20120601	5	1258	24.96	-0.0455090742391147	0.0178895540766463
1	C	26	50	20120601	5	1260	25	-0.0437200940827127	0.0187017369255171
1	C	26	50	20120601	5	1262	25.04	-0.0411773380975659	0.0186573306196586
1	C	26	50	20120601	5	1264	25.08	-0.0395996414473825	0.017992508823987
1	C	26	50	20120601	5	1266	25.12	-0.0374911904472404	0.0163008265606763
1	C	26	50	20120601	5	1268	25.16	-0.0348849292020752	0.0166591953484495
1	C	26	50	20120601	5	1270	25.2	-0.0342572587966872	0.0169917193833703
1	C	26	50	20120601	5	1272	25.24	-0.0340000274918272	0.0174001301180480
1	C	26	50	20120601	5	1274	25.28	-0.0336308965388443	0.0168849533304789
1	C	26	50	20120601	5	1276	25.32	-0.0336424223793777	0.0167537850225688
1	C	26	50	20120601	5	1278	25.36	-0.0331756682641843	0.0155257456046143
1	C	26	50	20120601	5	1280	25.4	-0.0336442820702122	0.0153426615168295
1	C	26	50	20120601	5	1282	25.44	-0.0332730368679536	0.0138810859422525
1	C	26	50	20120601	5	1284	25.48	-0.0336627941257437	0.0126586821653441
1	C	26	50	20120601	5	1286	25.52	-0.0327595005681169	0.0109737527717937
1	C	26	50	20120601	5	1288	25.56	-0.0311287709093445	0.00771554614544235
1	C	26	50	20120601	5	1290	25.6	-0.0286824282267057	0.00476362211425514
1	C	26	50	20120601	5	1292	25.64	-0.0288683032649558	0.00322005538707925
1	C	26	50	20120601	5	1294	25.68	-0.0295502243168101	0.0026915510508984
1	C	26	50	20120601	5	1296	25.72	-0.030229903840168	0.0006483037812631
1	C	26	50	20120601	5	1298	25.76	-0.0317095106376652	-0.001504496956195
1	C	26	50	20120601	5	1300	25.8	-0.0334675902277293	-0.0056575472141379
1	C	26	50	20120601	5	1302	25.84	-0.0345723172941127	-0.0075303053819749
1	C	26	50	20120601	5	1304	25.88	-0.0348987248553762	-0.0097402898448275
1	C	26	50	20120601	5	1306	25.92	-0.0348386207789753	-0.0124141434272063
1	C	26	50	20120601	5	1308	25.96	-0.0324959053022262	-0.0157271508290996
1	C	26	50	20120601	5	1310	26	-0.031193697453993	-0.0177238789578142
1	C	26	50	20120601	5	1312	26.04	-0.0301306331191572	-0.0205655996900467
1	C	26	50	20120601	5	1314	26.08	-0.0283881805889573	-0.0233523075147029
1	C	26	50	20120601	5	1316	26.12	-0.0284394458305933	-0.0275849779962075
1	C	26	50	20120601	5	1318	26.16	-0.0278212223718019	-0.0305277442874715
1	C	26	50	20120601	5	1320	26.2	-0.0271752096165099	-0.0348921487623111
1	C	26	50	20120601	5	1322	26.24	-0.0274263032345092	-0.0362934222705885
1	C	26	50	20120601	5	1324	26.28	-0.0280663762928393	-0.039546961992184
1	C	26	50	20120601	5	1326	26.32	-0.0298491339095668	-0.0418398264408595
1	C	26	50	20120601	5	1328	26.36	-0.0316099005053995	-0.0440906180360544
1	C	26	50	20120601	5	1330	26.4	-0.0325591913591424	-0.0459277521642552
1	C	26	50	20120601	5	1332	26.44	-0.0335721218231921	-0.0489511286285745
1	C	26	50	20120601	5	1334	26.48	-0.0343637985754086	-0.0526416603409433
1	C	26	50	20120601	5	1336	26.52	-0.0345263624244034	-0.0547467879392138
1	C	26	50	20120601	5	1338	26.56	-0.0357572939090929	-0.0579683664342997
1	C	26	50	20120601	5	1340	26.6	-0.0356853104387681	-0.0601725596926144
1	C	26	50	20120601	5	1342	26.64	-0.0364069836196471	-0.0644474444489558
1	C	26	50	20120601	5	1344	26.68	-0.0371565168077049	-0.0654293329253115
1	C	26	50	20120601	5	1346	26.72	-0.0376225001765068	-0.0686149903959131
1	C	26	50	20120601	5	1348	26.76	-0.0381417286859321	-0.0706058495383438
1	C	26	50	20120601	5	1350	26.8	-0.0386157730720395	-0.073384779188407
1	C	26	50	20120601	5	1352	26.84	-0.0395413758486127	-0.0751259589264007
1	C	26	50	20120601	5	1354	26.88	-0.0406298960275713	-0.0750988060260031
1	C	26	50	20120601	5	1356	26.92	-0.0424677372625533	-0.0747348581657264
1	C	26	50	20120601	5	1358	26.96	-0.0444853957519909	-0.07681205504614
1	C	26	50	20120601	5	1360	27	-0.0467701284726828	-0.0778129646949096
1	C	26	50	20120601	5	1362	27.04	-0.0493177634946198	-0.0806194007987609
1	C	26	50	20120601	5	1364	27.08	-0.0503371993410565	-0.0827450344936858
1	C	26	50	20120601	5	1366	27.12	-0.0514521653136314	-0.0848273225429239
1	C	26	50	20120601	5	1368	27.16	-0.0523656765642463	-0.0868478801701649
1	C	26	50	20120601	5	1370	27.2	-0.051776090930093	-0.0893944545319299
1	C	26	50	20120601	5	1372	27.24	-0.0515722320450769	-0.0914400437392239
1	C	26	50	20120601	5	1374	27.28	-0.0503772922955497	-0.0925171794990059
1	C	26	50	20120601	5	1376	27.32	-0.04883516311646	-0.0954029529837059
1	C	26	50	20120601	5	1378	27.36	-0.0470099790928613	-0.0980348044232829
1	C	26	50	20120601	5	1380	27.4	-0.0463899171564388	-0.100161993753126
1	C	26	50	20120601	5	1382	27.44	-0.0445375802324425	-0.102431382256666
1	C	26	50	20120601	5	1384	27.48	-0.0429004866126394	-0.104710811676499
1	C	26	50	20120601	5	1386	27.52	-0.0405920658147778	-0.106874982690999
1	C	26	50	20120601	5	1388	27.56	-0.0388194905356994	-0.108373483381689
1	C	26	50	20120601	5	1390	27.6	-0.0361013013581402	-0.109515814386696
1	C	26	50	20120601	5	1392	27.64	-0.03487001632006	-0.111055822245442
1	C	26	50	20120601	5	1394	27.68	-0.032642417827288	-0.11182564939812
1	C	26	50	20120601	5	1396	27.72	-0.0301043287468971	-0.111902865458626
1	C	26	50	20120601	5	1398	27.76	-0.0275245910770942	-0.112071227583226
1	C	26	50	20120601	5	1400	27.8	-0.0247912698144176	-0.112099299722439
1	C	26	50	20120601	5	1402	27.84	-0.0223958041717919	-0.112410214574127
1	C	26	50	20120601	5	1404	27.88	-0.0192059747711813	-0.112780526395434
1	C	26	50	20120601	5	1406	27.92	-0.0164080946593823	-0.111868217226347
1	C	26	50	20120601	5	1408	27.96	-0.0138867640097055	-0.110850054172117
1	C	26	50	20120601	5	1410	28	-0.0121071176628152	-0.108969008712805
1	C	26	50	20120601	5	1412	28.04	-0.0102793880548042	-0.106978644545121
1	C	26	50	20120601	5	1414	28.08	-0.0100372746929259	-0.105562026819691
1	C	26	50	20120601	5	1416	28.12	-0.0043278116989132	-0.104003846316669
1	C	26	50	20120601	5	1418	28.16	-0.0024259065895558	-0.104248293130925
1	C	26	50	20120601	5	1420	28.2	-0.00205637258570770	-0.104422099977741
1	C	26	50	20120601	5	1422	28.24	0.0037419737307001	-0.106834394761759
1	C	26	50	20120601	5	1424	28.28	0.0066617590515756	-0.107720258137229
1	C	26	50	20120601	5	1426	28.32	0.0087227631867	-0.107289842239521
1	C	26	50	20120601	5	1428	28.36	0.01136988813275	-0.107656406394888
1	C	26	50	20120601	5	1430	28.4	0.0150836129475417	-0.107031324000319
1	C	26	50	20120601	5	1432	28.44	0.0179599819120524	-0.106824990241569
1	C	26	50	20120601	5	1434	28.48	0.0173527893190475	-0.106165047482687
1	C	26	50	20120601	5	1436	28.52	0.0225136788722156	-0.104845161964925
1	C	26	50	20120601	5	1438	28.56	0.0247479241687307	-0.103844110894799
1	C	26	50	20120601	5	1440	28.6	0.0250106850486197	-0.103968844531000
1	C	26	50	20120601	5	1442	28.64	0.0241154171529594	-0.104138620869163
1	C	26	50	20120601	5	1444	28.68	0.0233177299931029	-0.104241929169894
1	C	26	50	20120601	5	1446	28.72	0.0228884454662445	-0.104641515211943
1	C	26	50	20120601	5	1448	28.76	0.0226007944276578	-0.105295447563184
1	C	26	50	20120601	5	1450	28.8	0.0225928748317085	-0.106775563477564
1	C	26	50	20120601	5	1452	28.84	0.0228390894129177	-0.107592837495259
1	C	26	50	20120601	5	1454	28.88	0.023501365624177	-0.108346189059935
1	C	26	50	20120601	5	1456	28.92	0.0245287210665629	-0.10932136002187
1	C	26	50	20120601	5	1458	28.96	0.0253032858346747	-0.109910097127886
1	C	26	50	20120601	5	1460	29	0.0272379299880011	-0.109450477720114
1	C	26	50	20120601	5	1462	29.04	0.0281907563756499	-0.108227536542052
1	C	26	50	20120601	5	1464	29.08	0.0301374920549346	-0.105959774384109
1	C	26	50	20120601	5	1466	29.12	0.0318034356314101	-0.103810169769302
1	C	26	50	20120601	5	1468	29.16	0.0337882843662008	-0.101576419447534
1	C	26	50	20120601	5	1470	29.2	0.0365629006648987	-0.0998271079815559
1	C	26	50	20120601	5	1472	29.24	0.0387560630574268	-0.098051138589928
1	C	26	50	20120601	5	1474	29.28	0.0411412049410472	-0.0969402031260059
1	C	26	50	20120601	5	1476	29.32	0.0432160683690829	-0.0944806736090049
1	C	26	50	20120601	5	1478	29.36	0.0452050183232044	-0.0931804456597589
1	C	26	50	20120601	5	1480	29.4	0.0469839575633135	-0.0917522313831179
1	C	26	50	20120601	5	1482	29.44	0.0499986366142242	-0.0900555993723389
1	C	26	50	20120601	5	1484	29.48	0.0531204423424847	-0.0879619269039239
1	C	26	50	20120601	5	1486	29.52	0.0554732694462049	-0.0872962565801149
1	C	26	50	20120601	5	1488	29.56	0.0583098282989347	-0.0863010037855948
1	C	26	50	20120601	5	1490	29.6	0.0609642364448309	-0.0860917708890417
1	C	26	50	20120601	5	1492	29.64	0.0629448425389344	-0.0868547391059419
1	C	26	50	20120601	5	1494	29.68	0.0644840018695432	-0.0868754573346309
1	C	26	50	20120601	5	1496	29.72	0.0636560505394518	-0.0862340407734164
1	C	26	50	20120601	5	1498	29.76	0.0633936432129535	-0.0857511575525441
1	C	26	50	20120601	5	1500	29.8	0.0627231645630324	-0.0835182557589132
1	C	26	50	20120601	5	1502	29.84	0.0608480658717497	-0.0804153227106427
1	C	26	50	20120601	5	1504	29.88	0.0603239371123308	-0.0786950945465754
1	C	26	50	20120601	5	1506	29.92	0.0580711019785383	-0.0753023891393746
1	C	26	50	20120601	5	1508	29.96	0.0566038766207796	-0.0724279788606478
1	C	26	50	20120601	5	1510	30	0.055545578185649	-0.069212523910287
1	C	26	50	20120601	5	1512	30.04	0.0535889783667668	-0.066028457429943
1	C	26	50	20120601	5	1514	30.08	0.0522579205618612	-0.0636627609828053
1	C	26	50	20120601	5	1516	30.12	0.0513052780219754	-0.0605339831816823
1	C	26	50	20120601	5	1518	30.16	0.0495707804430639	-0.0581867775768726
1	C	26	50	20120601	5	1520	30.2	0.0485066611049105	-0.0545616475849093
1	C	26	50	20120601	5	1522	30.24	0.0470143702259724	-0.0516065196528966
1	C	26	50	20120601	5	1524	30.28	0.0480787709926247	-0.047705913586905
1	C	26	50	20120601	5	1526	30.32	0.0491839223230767	-0.0467042826892187
1	C	26	50	20120601	5	1528	30.36	0.0507327690165878	-0.0442237521008162
1	C	26	50	20120601	5	1530	30.4	0.0532873902535229	-0.0435152452482029
1	C	26	50	20120601	5	1532	30.44	0.0554930684360781	-0.0414166230323194
1	C	26	50	20120601	5	1534	30.48	0.0576788769180819	-0.0392482093771327
1	C	26	50	20120601	5	1536	30.52	0.0591918025871087	-0.0379567495519736
1	C	26	50	20120601	5	1538	30.56	0.0595570939502696	-0.0352209534155629
1	C	26	50	20120601	5	1540	30.6	0.0599105059195067	-0.0336818647956322
1	C	26	50	20120601	5	1542	30.64	0.0604438058538776	-0.0336919057119251
1	C	26	50	20120601	5	1544	30.68	0.0610170573213855	-0.0344652683985088
1	C	26	50	20120601	5	1546	30.72	0.0623421754293291	-0.0341190689184399
1	C	26	50	20120601	5	1548	30.76	0.0632627577477559	-0.0348398228605033
1	C	26	50	20120601	5	1550	30.8	0.0640984872524402	-0.0342528535214404
1	C	26	50	20120601	5	1552	30.84	0.0661787954026911	-0.0326207096491056
1	C	26	50	20120601	5	1554	30.88	0.0677291270204426	-0.0308718224471969
1	C	26	50	20120601	5	1556	30.92	0.069337794947642	-0.0294559118285489
1	C	26	50	20120601	5	1558	30.96	0.0711474933327327	-0.0299914037939415
1	C	26	50	20120601	5	1560	31	0.0722587116393674	-0.0306014248140712
1	C	26	50	20120601	5	1562	31.04	0.0733970121357215	-0.0307970105497473
1	C	26	50	20120601	5	1564	31.08	0.0745797896486122	-0.0303694230791639
1	C	26	50	20120601	5	1566	31.12	0.0736577931166231	-0.0303554930755745
1	C	26	50	20120601	5	1568	31.16	0.0736736323085216	-0.0285076816349778
1	C	26	50	20120601	5	1570	31.2	0.0734144776732168	-0.0259962504802375
1	C	26	50	20120601	5	1572	31.24	0.0722517819929117	-0.0231393269522095
1	C	26	50	20120601	5	1574	31.28	0.0715235327189677	-0.0209962984304675
1	C	26	50	20120601	5	1576	31.32	0.0705072788530464	-0.018360204350204
1	C	26	50	20120601	5	1578	31.36	0.0691735340423723	-0.0154169430841931
1	C	26	50	20120601	5	1580	31.4	0.0676805487845751	-0.0125678684414363
1	C	26	50	20120601	5	1582	31.44	0.0663970792660434	-0.0107713222424756
1	C	26	50	20120601	5	1584	31.48	0.0638386962210323	-0.0074403543283401
1	C	26	50	20120601	5	1586	31.52	0.0611917834070167	-0.0064451015338201
1	C	26	50	20120601	5	1588	31.56	0.0579914888260445	-0.0047017297648046
1	C	26	50	20120601	5	1590	31.6	0.0553860831800846	-0.0028687675666129
1	C	26	50	20120601	5	1592	31.64	0.052697451065979	-0.0007195165051964
1	C	26	50	20120601	5	1594	31.68	0.0502473967798457	0.0012099657686274
1	C	26	50	20120601	5	1596	31.72	0.0490505478420093	0.00398719836241565
1	C	26	50	20120601	5	1598	31.76	0.0465804824339685	0.00559614913232752
1	C	26	50	20120601	5	1600	31.8	0.0437221446923781	0.00730374129821492
1	C	26	50	20120601	5	1602	31.84	0.0403981064246983	0.00784008179174491
1	C	26	50	20120601	5	1604	31.88	0.037007670830265	0.0076842354571714
1	C	26	50	20120601	5	1606	31.92	0.0349978612260985	0.00698328050498117
1	C	26	50	20120601	5	1608	31.96	0.0333970421841703	0.00639164426116239
1	C	26	50	20120601	5	1610	32	0.0300163646633174	0.00605704133230491
1	C	26	50	20120601	5	1612	32.04	0.0264156355121592	0.00705363762970924
1	C	26	50	20120601	5	1614	32.08	0.0236147148412012	0.00814350131155206
1	C	26	50	20120601	5	1616	32.12	0.0217437102981816	0.00989288348820758
1	C	26	50	20120601	5	1618	32.16	0.0207193247042766	0.0120879550690450
1	C	26	50	20120601	5	1620	32.2	0.0199217789657763	0.0145858097735865
1	C	26	50	20120601	5	1622	32.24	0.0190028937036244	0.0165271714413341
1	C	26	50	20120601	5	1624	32.28	0.0174527742179073	0.0171372631721419
1	C	26	50	20120601	5	1626	32.32	0.0158350553239087	0.0171228381938057
1	C	26	50	20120601	5	1628	32.36	0.0117348259425204	0.0165776588655109
1	C	26	50	20120601	5	1630	32.4	0.0099623213741201	0.0169433037820624
1	C	26	50	20120601	5	1632	32.44	0.0069740174061476	0.0181833569442293
1	C	26	50	20120601	5	1634	32.48	0.0060896389549176	0.0178885641271526
1	C	26	50	20120601	5	1636	32.52	0.0050996894612564	0.0179447084055788
1	C	26	50	20120601	5	1638	32.56	0.0044372011179627	0.0177672953141791
1	C	26	50	20120601	5	1640	32.6	0.0051590864308761	0.0181141311903511
1	C	26	50	20120601	5	1642	32.64	0.00595762211887	0.0198743321007588
1	C	26	50	20120601	5	1644	32.68	0.00664054584814	0.0220682016000682
1	C	26	50	20120601	5	1646	32.72	0.0073083374922926	0.0257642487453302
1	C	26	50	20120601	5	1648	32.76	0.0086165133217589	0.0295907995181281
1	C	26	50	20120601	5	1650	32.8	0.0086052703239381	0.0330648858447757
1	C	26	50	20120601	5	1652	32.84	0.0074340752201232	0.0353593907811836
1	C	26	50	20120601	5	1654	32.88	0.0053006930490901	0.0377392703761383
1	C	26	50	20120601	5	1656	32.92	0.0039726814601979	0.0393362653845939
1	C	26	50	20120601	5	1658	32.96	0.0030816632762925	0.0401086310506162
1	C	26	50	20120601	5	1660	33	0.0029655987692285	0.0407094879668616
1	C	26	50	20120601	5	1662	33.04	0.0021022284604676	0.041412769300362
1	C	26	50	20120601	5	1664	33.08	0.0016608099812441	0.044007045085586
1	C	26	50	20120601	5	1666	33.12	0.0019105954516982	0.0464152740056121
1	C	26	50	20120601	5	1668	33.16	0.00190194046469650	0.0500588821119814
1	C	26	50	20120601	5	1670	33.2	0.00146417065646390	0.051003223218256
1	C	26	50	20120601	5	1672	33.24	-0.000504343911681301	0.0521236339130461
1	C	26	50	20120601	5	1674	33.28	-0.0024090774481635	0.0541836480986769
1	C	26	50	20120601	5	1676	33.32	-0.0016833030479537	0.0541112403642834
1	C	26	50	20120601	5	1678	33.36	-0.0013502557540148	0.0535956180994421
1	C	26	50	20120601	5	1680	33.4	-0.000569114892838	0.0542008307934597
1	C	26	50	20120601	5	1682	33.44	-0.000109071220998101	0.0542750770054843
1	C	26	50	20120601	5	1684	33.48	0.0003554979342415	0.0562158022771289
1	C	26	50	20120601	5	1686	33.52	0.000387883424819799	0.0572548249814044
1	C	26	50	20120601	5	1688	33.56	0.000304161981927398	0.0597946111180703
1	C	26	50	20120601	5	1690	33.6	-0.0002045306364582	0.0628545450029769
1	C	26	50	20120601	5	1692	33.64	-0.0013988339898823	0.064656111660084
1	C	26	50	20120601	5	1694	33.68	-0.004028493398437	0.0665110648791707
1	C	26	50	20120601	5	1696	33.72	-0.0056664355463775	0.0674311522228506
1	C	26	50	20120601	5	1698	33.76	-0.0075312882604008	0.0689061062577276
1	C	26	50	20120601	5	1700	33.8	-0.0106455279461026	0.0705164712412019
1	C	26	50	20120601	5	1702	33.84	-0.0137231395005389	0.0721814248681837
1	C	26	50	20120601	5	1704	33.88	-0.0157819516046417	0.0738142758472997
1	C	26	50	20120601	5	1706	33.92	-0.0186771296095318	0.0753622740126733
1	C	26	50	20120601	5	1708	33.96	-0.0214021777228686	0.0768070345879936
1	C	26	50	20120601	5	1710	34	-0.0238025224022844	0.0783860040303832
1	C	26	50	20120601	5	1712	34.04	-0.0260808204512675	0.0793138695486562
1	C	26	50	20120601	5	1714	34.08	-0.0286845290409526	0.0798854946705674
1	C	26	50	20120601	5	1716	34.12	-0.0317768484164376	0.079700515536609
1	C	26	50	20120601	5	1718	34.16	-0.033961808370304	0.0787568108264374
1	C	26	50	20120601	5	1720	34.2	-0.0357216557273211	0.0772744321703579
1	C	26	50	20120601	5	1722	34.24	-0.038858593540699	0.0762513193686591
1	C	26	50	20120601	5	1724	34.28	-0.0420513220791125	0.0751861337134797
1	C	26	50	20120601	5	1726	34.32	-0.0446559499076131	0.07454867695024
1	C	26	50	20120601	5	1728	34.36	-0.0477139746042106	0.0737883250284302
1	C	26	50	20120601	5	1730	34.4	-0.0508454676953733	0.0730335592501916
1	C	26	50	20120601	5	1732	34.44	-0.0531436354449077	0.0726392057983239
1	C	26	50	20120601	5	1734	34.48	-0.056791528618371	0.072349645571428
1	C	26	50	20120601	5	1736	34.52	-0.0590126217287561	0.0713935664925857
1	C	26	50	20120601	5	1738	34.56	-0.0590846051990809	0.0715884451214807
1	C	26	50	20120601	5	1740	34.6	-0.0590623313354735	0.0717768890786669
1	C	26	50	20120601	5	1742	34.64	-0.0595655085209658	0.0719654037465312
1	C	26	50	20120601	5	1744	34.68	-0.0619417408591432	0.0728892387561515
1	C	26	50	20120601	5	1746	34.72	-0.0640644047055871	0.0752002758491034
1	C	26	50	20120601	5	1748	34.76	-0.0673467943838551	0.0782484717614424
1	C	26	50	20120601	5	1750	34.8	-0.070448023304783	0.0798002883034344
1	C	26	50	20120601	5	1752	34.84	-0.0718480240208543	0.0820471201006547
1	C	26	50	20120601	5	1754	34.88	-0.0714587617378111	0.0841612986657243
1	C	26	50	20120601	5	1756	34.92	-0.0709048849961077	0.0845798351695087
1	C	26	50	20120601	5	1758	34.96	-0.0699157840305839	0.0853430862291214
1	C	26	50	20120601	5	1760	35	-0.0696733171153151	0.0853407527767435
1	C	26	50	20120601	5	1762	35.04	-0.0700244663428523	0.0857046299263421
1	C	26	50	20120601	5	1764	35.08	-0.0708595594514336	0.0859450462319455
1	C	26	50	20120601	5	1766	35.12	-0.0723220684069617	0.0863459050662002
1	C	26	50	20120601	5	1768	35.16	-0.07402060960605	0.0885124095330776
1	C	26	50	20120601	5	1770	35.2	-0.0746944116578426	0.0893274915197514
1	C	26	50	20120601	5	1772	35.24	-0.0734892188599883	0.0898303858625312
1	C	26	50	20120601	5	1774	35.28	-0.0728667527605097	0.0910970262396707
1	C	26	50	20120601	5	1776	35.32	-0.0720496908748487	0.093680582286092
1	C	26	50	20120601	5	1778	35.36	-0.0712003142092874	0.096498827073189
1	C	26	50	20120601	5	1780	35.4	-0.0708807726548692	0.100464635455474
1	C	26	50	20120601	5	1782	35.44	-0.0712725098116466	0.103728923200143
1	C	26	50	20120601	5	1784	35.48	-0.072365696895361	0.107848527307336
1	C	26	50	20120601	5	1786	35.52	-0.0733772131458483	0.111124906577964
1	C	26	50	20120601	5	1788	35.56	-0.0744778955614433	0.114849520837186
1	C	26	50	20120601	5	1790	35.6	-0.0759327677637346	0.118154891485843
1	C	26	50	20120601	5	1792	35.64	-0.0776677249620539	0.119395439622756
1	C	26	50	20120601	5	1794	35.68	-0.0788937774099533	0.119384196624935
1	C	26	50	20120601	5	1796	35.72	-0.0790198545490388	0.11794714351353
1	C	26	50	20120601	5	1798	35.76	-0.0793579223011241	0.116329212487497
1	C	26	50	20120601	5	1800	35.8	-0.0809325076814703	0.114491583384549
1	C	26	50	20120601	5	1802	35.84	-0.0825760359729822	0.111344746076235
1	C	26	50	20120601	5	1804	35.88	-0.0829438022098773	0.108912228038275
1	C	26	50	20120601	5	1806	35.92	-0.0830796374225433	0.105266314763799
1	C	26	50	20120601	5	1808	35.96	-0.0830003000416942	0.100880979928237
1	C	26	50	20120601	5	1810	36	-0.0839883403470461	0.0967053022532956
1	C	26	50	20120601	5	1812	36.04	-0.0860456675269084	0.0945305953477563
1	C	26	50	20120601	5	1814	36.08	-0.0885321378122728	0.0938698747714156
1	C	26	50	20120601	5	1816	36.12	-0.0903284153106566	0.0949981909200194
1	C	26	50	20120601	5	1818	36.16	-0.0930165524500153	0.0971084803977925
1	C	26	50	20120601	5	1820	36.2	-0.0973774284620168	0.099244501491333
1	C	26	50	20120601	5	1822	36.24	-0.100451433771869	0.0981716083722387
1	C	26	50	20120601	5	1824	36.28	-0.102381102509751	0.0961811284511747
1	C	26	50	20120601	5	1826	36.32	-0.103427384584374	0.0950429224949972
1	C	26	50	20120601	5	1828	36.36	-0.105299145731650	0.0917371487954755
1	C	26	50	20120601	5	1830	36.4	-0.105881483521296	0.0893516887138036
1	C	26	50	20120601	5	1832	36.44	-0.107211190752249	0.0881874444696477
1	C	26	50	20120601	5	1834	36.48	-0.108053871116593	0.0874126463562982
1	C	26	50	20120601	5	1836	36.52	-0.108356477463602	0.0890475125897406
1	C	26	50	20120601	5	1838	36.56	-0.108190399293904	0.0894540070650413
1	C	26	50	20120601	5	1840	36.6	-0.108207306217042	0.0920604663001052
1	C	26	50	20120601	5	1842	36.64	-0.108851614844992	0.0944383320549471
1	C	26	50	20120601	5	1844	36.68	-0.108841001172206	0.0964783421897381
1	C	26	50	20120601	5	1846	36.72	-0.108356746164178	0.099687786732459
1	C	26	50	20120601	5	1848	36.76	-0.107143534775426	0.103025146891896
1	C	26	50	20120601	5	1850	36.8	-0.105629067613616	0.106018881439948
1	C	26	50	20120601	5	1852	36.84	-0.105747020095786	0.109495859833331
1	C	26	50	20120601	5	1854	36.88	-0.105397659848405	0.113153065603102
1	C	26	50	20120601	5	1856	36.92	-0.105178350680220	0.117155396050635
1	C	26	50	20120601	5	1858	36.96	-0.105937288388467	0.121375904295504
1	C	26	50	20120601	5	1860	37	-0.105896488327193	0.123887335450244
1	C	26	50	20120601	5	1862	37.04	-0.106540874736888	0.127146178472698
1	C	26	50	20120601	5	1864	37.08	-0.106940248646902	0.126472447131584
1	C	26	50	20120601	5	1866	37.12	-0.107447102787657	0.126228636713431
1	C	26	50	20120601	5	1868	37.16	-0.107978705665753	0.127201757065699
1	C	26	50	20120601	5	1870	37.2	-0.108992201815227	0.12805643703212
1	C	26	50	20120601	5	1872	37.24	-0.111903926118797	0.130218910990344
1	C	26	50	20120601	5	1874	37.28	-0.113309442267762	0.131586667637194
1	C	26	50	20120601	5	1876	37.32	-0.115082866074978	0.133894664170986
1	C	26	50	20120601	5	1878	37.36	-0.117000822508268	0.1362462184825
1	C	26	50	20120601	5	1880	37.4	-0.118617905006164	0.13810668713448
1	C	26	50	20120601	5	1882	37.44	-0.119935315650192	0.139238694380482
1	C	26	50	20120601	5	1884	37.48	-0.120107778994123	0.140512971510858
1	C	26	50	20120601	5	1886	37.52	-0.118954063569940	0.142148933759811
1	C	26	50	20120601	5	1888	37.56	-0.118121728177805	0.143197643826989
1	C	26	50	20120601	5	1890	37.6	-0.116526283147414	0.145039162017233
1	C	26	50	20120601	5	1892	37.64	-0.114452763222262	0.147758977540389
1	C	26	50	20120601	5	1894	37.68	-0.113132241308396	0.149841760564374
1	C	26	50	20120601	5	1896	37.72	-0.110687207480410	0.151965767913702
1	C	26	50	20120601	5	1898	37.76	-0.10928451975857	0.153229862706429
1	C	26	50	20120601	5	1900	37.8	-0.107212201914947	0.155730687259452
1	C	26	50	20120601	5	1902	37.84	-0.104916155485756	0.157427107138197
1	C	26	50	20120601	5	1904	37.88	-0.103274819225265	0.159615744047325
1	C	26	50	20120601	5	1906	37.92	-0.100963287157567	0.16200222943383
1	C	26	50	20120601	5	1908	37.96	-0.0993327696308286	0.162262374018628
1	C	26	50	20120601	5	1910	38	-0.09802851117293	0.161482081685589
1	C	26	50	20120601	5	1912	38.04	-0.0973802356759381	0.160823623850948
1	C	26	50	20120601	5	1914	38.08	-0.0959175852990538	0.161047423147194
1	C	26	50	20120601	5	1916	38.12	-0.0956611883801955	0.161933145101308
1	C	26	50	20120601	5	1918	38.16	-0.0962671081809943	0.162933771907365
1	C	26	50	20120601	5	1920	38.2	-0.0965317782491924	0.164438283005696
1	C	26	50	20120601	5	1922	38.24	-0.097076816156131	0.165925469987887
1	C	26	50	20120601	5	1924	38.28	-0.0983824888275919	0.169682681869722
1	C	26	50	20120601	5	1926	38.32	-0.0988529269691154	0.172988193939735
1	C	26	50	20120601	5	1928	38.36	-0.099222178130251	0.174803902732465
1	C	26	50	20120601	5	1930	38.4	-0.0995161224191902	0.177976195884903
1	C	26	50	20120601	5	1932	38.44	-0.100879565714674	0.180885091761348
1	C	26	50	20120601	5	1934	38.48	-0.101323911615972	0.182388117935438
1	C	26	50	20120601	5	1936	38.52	-0.102867949983371	0.1846228582067
1	C	26	50	20120601	5	1938	38.56	-0.103344257111178	0.186714762908162
1	C	26	50	20120601	5	1940	38.6	-0.102861656733018	0.188774211408368
1	C	26	50	20120601	5	1942	38.64	-0.102461717137579	0.190461085345567
1	C	26	50	20120601	5	1944	38.68	-0.100710567193971	0.191551797555547
1	C	26	50	20120601	5	1946	38.72	-0.0996196428519559	0.192163303499917
1	C	26	50	20120601	5	1948	38.76	-0.097615490102039	0.193078511806807
1	C	26	50	20120601	5	1950	38.8	-0.0941568894138993	0.194165476350847
1	C	26	50	20120601	5	1952	38.84	-0.092050701155457	0.195362325288683
1	C	26	50	20120601	5	1954	38.88	-0.0902144155553937	0.197426299272288
1	C	26	50	20120601	5	1956	38.92	-0.0892061519960997	0.198789530435738
1	C	26	50	20120601	5	1958	38.96	-0.0876712353061781	0.201020240198347
1	C	26	50	20120601	5	1960	39	-0.0864387481865699	0.204289194847773
1	C	26	50	20120601	5	1962	39.04	-0.0850691530620897	0.205844051948924
1	C	26	50	20120601	5	1964	39.08	-0.0827539440391288	0.205591049142615
1	C	26	50	20120601	5	1966	39.12	-0.0806872123390767	0.205891428103263
1	C	26	50	20120601	5	1968	39.16	-0.0782997370030784	0.20640648468268
1	C	26	50	20120601	5	1970	39.2	-0.0766089739785833	0.207193565240818
1	C	26	50	20120601	5	1972	39.24	-0.0750444295145299	0.207216616921885
1	C	26	50	20120601	5	1974	39.28	-0.0739563335996401	0.206204605696651
1	C	26	50	20120601	5	1976	39.32	-0.072248317169684	0.204099902362449
1	C	26	50	20120601	5	1978	39.36	-0.0719373316073181	0.202860909860454
1	C	26	50	20120601	5	1980	39.4	-0.0703005915409056	0.202099143725082
1	C	26	50	20120601	5	1982	39.44	-0.067720995292459	0.201976177855833
1	C	26	50	20120601	5	1984	39.48	-0.0656486067381575	0.201307820526256
1	C	26	50	20120601	5	1986	39.52	-0.0626808795775175	0.200153115152578
1	C	26	50	20120601	5	1988	39.56	-0.0606656252511358	0.19856919596272
1	C	26	50	20120601	5	1990	39.6	-0.0572411071098494	0.195515201774776
1	C	26	50	20120601	5	1992	39.64	-0.0565085444845401	0.193229832657981
1	C	26	50	20120601	5	1994	39.68	-0.0547816483035264	0.188263256048283
1	C	26	50	20120601	5	1996	39.72	-0.0545313325029863	0.185528167018653
1	C	26	50	20120601	5	1998	39.76	-0.0540157102381451	0.18160174448408
1	C	26	50	20120601	5	2000	39.8	-0.0558331867978289	0.1784874340877
1	C	26	50	20120601	5	2002	39.84	-0.0587903780674291	0.174712827379049
1	C	26	50	20120601	5	2004	39.88	-0.0608848990639818	0.171834832068941
1	C	26	50	20120601	5	2006	39.92	-0.0629701569617009	0.168693156640129
1	C	26	50	20120601	5	2008	39.96	-0.0640434036341859	0.166779867111595
1	C	26	50	20120601	5	2010	40	-0.0648546672442412	0.163164218007354
1	C	26	50	20120601	5	2012	40.04	-0.0649958764684442	0.159430906334723
1	C	26	50	20120601	5	2014	40.08	-0.0643519850334957	0.156645329880917
1	C	26	50	20120601	5	2016	40.12	-0.0619677623886909	0.15639487265902
1	C	26	50	20120601	5	2018	40.16	-0.0595103541920333	0.156363264985901
1	C	26	50	20120601	5	2020	40.2	-0.0562294494380058	0.156913323350986
1	C	26	50	20120601	5	2022	40.24	-0.0531019868554958	0.158369185502771
1	C	26	50	20120601	5	2024	40.28	-0.0495653922893913	0.158245795369454
1	C	26	50	20120601	5	2026	40.32	-0.0470384754961431	0.158678261876828
1	C	26	50	20120601	5	2028	40.36	-0.0430470698483794	0.158001348555198
1	C	26	50	20120601	5	2030	40.4	-0.0394092883018871	0.158131880467005
1	C	26	50	20120601	5	2032	40.44	-0.0363685170107505	0.158771317129232
1	C	26	50	20120601	5	2034	40.48	-0.0335818798967725	0.160821148977214
1	C	26	50	20120601	5	2036	40.52	-0.0315000161116031	0.162088425750456
1	C	26	50	20120601	5	2038	40.56	-0.0297487954573164	0.164935661915582
1	C	26	50	20120601	5	2040	40.6	-0.0289497647945756	0.167543471724598
1	C	26	50	20120601	5	2042	40.64	-0.0285877261226081	0.170980010681165
1	C	26	50	20120601	5	2044	40.68	-0.0284314555239659	0.173560243325714
1	C	26	50	20120601	5	2046	40.72	-0.0283423600695364	0.176548476583009
1	C	26	50	20120601	5	2048	40.76	-0.0279902208925055	0.179655503779543
1	C	26	50	20120601	5	2050	40.8	-0.027920217321168	0.181876526179249
1	C	26	50	20120601	5	2052	40.84	-0.026942288642787	0.184910721377321
1	C	26	50	20120601	5	2054	40.88	-0.0266361114065333	0.187677630212104
1	C	26	50	20120601	5	2056	40.92	-0.0276416172493806	0.190325038000866
1	C	26	50	20120601	5	2058	40.96	-0.0281924534319249	0.192345242074716
1	C	26	50	20120601	5	2060	41	-0.0291166419949357	0.196243521759398
1	C	26	50	20120601	5	2062	41.04	-0.0301794234870591	0.198975075255121
1	C	26	50	20120601	5	2064	41.08	-0.0309388561700534	0.201119023015679
1	C	26	50	20120601	5	2066	41.12	-0.0314175674609167	0.203898659772523
1	C	26	50	20120601	5	2068	41.16	-0.031263418182618	0.206927905223126
1	C	26	50	20120601	5	2070	41.2	-0.0317131380954527	0.209835528307366
1	C	26	50	20120601	5	2072	41.24	-0.0323714545087374	0.213349141903082
1	C	26	50	20120601	5	2074	41.28	-0.0333960522346766	0.216827400159738
1	C	26	50	20120601	5	2076	41.32	-0.034212053460166	0.220522740198219
1	C	26	50	20120601	5	2078	41.36	-0.0340274985902762	0.223657344559219
1	C	26	50	20120601	5	2080	41.4	-0.034197204217761	0.227253689648334
1	C	26	50	20120601	5	2082	41.44	-0.0352727136319457	0.23031475490409
1	C	26	50	20120601	5	2084	41.48	-0.0352847344472259	0.23266871337866
1	C	26	50	20120601	5	2086	41.52	-0.0365384347702696	0.235209348043464
1	C	26	50	20120601	5	2088	41.56	-0.0380947767956613	0.235613106015521
1	C	26	50	20120601	5	2090	41.6	-0.0394524218155394	0.237007520588021
1	C	26	50	20120601	5	2092	41.64	-0.0391009897452897	0.238238593494067
1	C	26	50	20120601	5	2094	41.68	-0.0392883730423042	0.238935093673536
1	C	26	50	20120601	5	2096	41.72	-0.0394135309425741	0.240226977762763
1	C	26	50	20120601	5	2098	41.76	-0.0411402857022317	0.241815139593308
1	C	26	50	20120601	5	2100	41.8	-0.0414535340062974	0.241955853842764
1	C	26	50	20120601	5	2102	41.84	-0.0414033294248331	0.24238223923182
1	C	26	50	20120601	5	2104	41.88	-0.0413453466687758	0.242393552940319
1	C	26	50	20120601	5	2106	41.92	-0.0396058639870569	0.243570178624213
1	C	26	50	20120601	5	2108	41.96	-0.0394382796799157	0.243628868487052
1	C	26	50	20120601	5	2110	42	-0.0385063129423118	0.243286628804958
1	C	26	50	20120601	5	2112	42.04	-0.037938506197019	0.24338915928823
1	C	26	50	20120601	5	2114	42.08	-0.0353589806592505	0.245417141536673
1	C	26	50	20120601	5	2116	42.12	-0.0331832130935395	0.247621193373631
1	C	26	50	20120601	5	2118	42.16	-0.0315045415950026	0.249106117614123
