# Supplementary material for: How Do Ants Make Sense of Gravity? A Boltzmann Walker Analysis of Lasius niger Trajectories on Various Inclines
Source: PLoS One. 2013 Oct 29;8(10):e76531. doi: 10.1371/journal.pone.0076531 (PMC3812222; doi:10.1371/journal.pone.0076531)
Supplement: Dataset S1 — Trajectories for . (ZIP) [file pone.0076531.s005.zip › Incline1/1-C-26-50-20120601-06.txt]

Pente	Colonie	Temperature	Humidite	Date	Indiv	Frame	Time	X	Y
1	C	26	50	20120601	6	26	0	0	0
1	C	26	50	20120601	6	28	0.04	-0.00232768945764893	0.0001819739301383
1	C	26	50	20120601	6	30	0.08	-0.00284319858540517	0.000155641273606901
1	C	26	50	20120601	6	32	0.12	-0.00340984567557683	-0.000519475996798699
1	C	26	50	20120601	6	34	0.16	-0.0031763448742934	0.000720662018181901
1	C	26	50	20120601	6	36	0.2	-0.00258936139309483	0.0007009478811224
1	C	26	50	20120601	6	38	0.24	-0.00189619168656547	0.0004406548038998
1	C	26	50	20120601	6	40	0.28	-0.0015478284597461	0.000374512035587599
1	C	26	50	20120601	6	42	0.32	-0.00165385205051721	0.000488822917834201
1	C	26	50	20120601	6	44	0.36	-0.00104666652858014	0.0007211004243862
1	C	26	50	20120601	6	46	0.4	-0.00104730999575101	0.000475515168212299
1	C	26	50	20120601	6	48	0.44	-0.000504591399054722	0.0011548467950338
1	C	26	50	20120601	6	50	0.48	0.000474277731345259	0.0016941783502483
1	C	26	50	20120601	6	52	0.52	0.00132592420967415	0.0020133734223437
1	C	26	50	20120601	6	54	0.56	0.00304120262627304	0.0023490865088476
1	C	26	50	20120601	6	56	0.6	0.0042669015207818	0.0022242114512901
1	C	26	50	20120601	6	58	0.64	0.00479885795226844	0.0028155648523964
1	C	26	50	20120601	6	60	0.68	0.00687684679227697	0.0029823571999427
1	C	26	50	20120601	6	62	0.72	0.00843129377149498	0.0032289111924068
1	C	26	50	20120601	6	64	0.76	0.0101747221090529	0.0032492900098406
1	C	26	50	20120601	6	66	0.8	0.0106664865910969	0.0034562884489651
1	C	26	50	20120601	6	68	0.84	0.0120529532833762	0.0042519532834275
1	C	26	50	20120601	6	70	0.88	0.0128324112304138	0.0037864507472368
1	C	26	50	20120601	6	72	0.92	0.0147361618884701	0.0042312845522134
1	C	26	50	20120601	6	74	0.96	0.0161105158415878	0.0040485469467514
1	C	26	50	20120601	6	76	1	0.0163078057046066	0.0043561313254997
1	C	26	50	20120601	6	78	1.04	0.0172935974103944	0.0033464394105078
1	C	26	50	20120601	6	80	1.08	0.0182303173197814	0.0018829249491368
1	C	26	50	20120601	6	82	1.12	0.018761831102423	0.0008162727544932
1	C	26	50	20120601	6	84	1.16	0.0198033527220633	0.0005867925623676
1	C	26	50	20120601	6	86	1.2	0.0223019216044537	0.0010436471826244
1	C	26	50	20120601	6	88	1.24	0.0247499182098537	0.000201207234586600
1	C	26	50	20120601	6	90	1.28	0.0274722863884898	0.0005353788283075
1	C	26	50	20120601	6	92	1.32	0.0292933762638254	3.64372124345008e-05
1	C	26	50	20120601	6	94	1.36	0.030392757602943	-2.75983776696995e-05
1	C	26	50	20120601	6	96	1.4	0.0307592086212251	-0.000353744309424199
1	C	26	50	20120601	6	98	1.44	0.0310762894440448	-0.0009214237754964
1	C	26	50	20120601	6	100	1.48	0.0306113667354146	-0.0018349350261113
1	C	26	50	20120601	6	102	1.52	0.0306265695312102	-0.0018664012778741
1	C	26	50	20120601	6	104	1.56	0.0302911180742153	-0.0030358144726004
1	C	26	50	20120601	6	106	1.6	0.0306016793725124	-0.00330663636979488
1	C	26	50	20120601	6	108	1.64	0.030572263730415	-0.00421244015649484
1	C	26	50	20120601	6	110	1.68	0.0305313222477843	-0.00503190620521193
1	C	26	50	20120601	6	112	1.72	0.0313685366767092	-0.00732887187321831
1	C	26	50	20120601	6	114	1.76	0.0314341561860033	-0.00890883126510154
1	C	26	50	20120601	6	116	1.8	0.0322222266936357	-0.0106343839432311
1	C	26	50	20120601	6	118	1.84	0.0326988166641554	-0.0126804681252725
1	C	26	50	20120601	6	120	1.88	0.0335667195273838	-0.0135547349495315
1	C	26	50	20120601	6	122	1.92	0.0343319504859839	-0.0160185778178979
1	C	26	50	20120601	6	124	1.96	0.0354152380747617	-0.0180861580460874
1	C	26	50	20120601	6	126	2	0.0361390325759842	-0.0197430506557637
1	C	26	50	20120601	6	128	2.04	0.036379024617519	-0.0211878112310840
1	C	26	50	20120601	6	130	2.08	0.0370950409441485	-0.0217138986762868
1	C	26	50	20120601	6	132	2.12	0.0397628134082091	-0.0240415527785967
1	C	26	50	20120601	6	134	2.16	0.0426321113049078	-0.0254810807637363
1	C	26	50	20120601	6	136	2.2	0.0449912316589805	-0.0268349781176742
1	C	26	50	20120601	6	138	2.24	0.0473046729149885	-0.0290378278731046
1	C	26	50	20120601	6	140	2.28	0.0482490140212632	-0.0303811186253247
1	C	26	50	20120601	6	142	2.32	0.0481701009044827	-0.0312242727512116
1	C	26	50	20120601	6	144	2.36	0.0474919855013249	-0.0323484311119419
1	C	26	50	20120601	6	146	2.4	0.0469261586550194	-0.0335062477554568
1	C	26	50	20120601	6	148	2.44	0.0455644831264884	-0.0348594380026135
1	C	26	50	20120601	6	150	2.48	0.045743027588738	-0.0358111330194124
1	C	26	50	20120601	6	152	2.52	0.0467545438392254	-0.0372611968955917
1	C	26	50	20120601	6	154	2.56	0.0471817777564183	-0.0381829812955465
1	C	26	50	20120601	6	156	2.6	0.0480458622430283	-0.0394457325853894
1	C	26	50	20120601	6	158	2.64	0.0499831934021232	-0.0426779176821931
1	C	26	50	20120601	6	160	2.68	0.0513988918887368	-0.0443007984556944
1	C	26	50	20120601	6	162	2.72	0.0525287778143947	-0.0444943335817051
1	C	26	50	20120601	6	164	2.76	0.0542607651642331	-0.0445554276075996
1	C	26	50	20120601	6	166	2.8	0.0558668167963421	-0.0443181932825116
1	C	26	50	20120601	6	168	2.84	0.0577706310940088	-0.0442962729722948
1	C	26	50	20120601	6	170	2.88	0.0590796978780194	-0.0444380478819227
1	C	26	50	20120601	6	172	2.92	0.0611467124207839	-0.0447620442090624
1	C	26	50	20120601	6	174	2.96	0.0610641930594194	-0.0450172390463926
1	C	26	50	20120601	6	176	3	0.0606477071653006	-0.0454082690963887
1	C	26	50	20120601	6	178	3.04	0.0600736778803333	-0.0459329423280292
1	C	26	50	20120601	6	180	3.08	0.0598399790891512	-0.046042473168435
1	C	26	50	20120601	6	182	3.12	0.0598737787932919	-0.0459178809535899
1	C	26	50	20120601	6	184	3.16	0.0584854453391102	-0.0469946631599808
1	C	26	50	20120601	6	186	3.2	0.0579530646435549	-0.0472221394114885
1	C	26	50	20120601	6	188	3.24	0.0567041019359451	-0.0470075325033984
1	C	26	50	20120601	6	190	3.28	0.0558491391268124	-0.0476790718134912
1	C	26	50	20120601	6	192	3.32	0.0550273396257174	-0.047924437866563
1	C	26	50	20120601	6	194	3.36	0.0533156815958382	-0.0493720622243471
1	C	26	50	20120601	6	196	3.4	0.0519737343465024	-0.0507124538387643
1	C	26	50	20120601	6	198	3.44	0.0507856676748884	-0.051344876001722
1	C	26	50	20120601	6	200	3.48	0.0504546144220724	-0.0522252098021636
1	C	26	50	20120601	6	202	3.52	0.050253661745927	-0.0529153389495339
1	C	26	50	20120601	6	204	3.56	0.0491303589844019	-0.0537033316754203
1	C	26	50	20120601	6	206	3.6	0.0483447633505036	-0.0547163328501482
1	C	26	50	20120601	6	208	3.64	0.0461232686034669	-0.0558733490487867
1	C	26	50	20120601	6	210	3.68	0.0440237610898933	-0.0568460111958614
1	C	26	50	20120601	6	212	3.72	0.0418035094365778	-0.0570857981764296
1	C	26	50	20120601	6	214	3.76	0.039627169114374	-0.0570493185375882
1	C	26	50	20120601	6	216	3.8	0.0383235541236463	-0.0572342906004788
1	C	26	50	20120601	6	218	3.84	0.0361162990929691	-0.0567835312406758
1	C	26	50	20120601	6	220	3.88	0.0347966044940372	-0.0562845471983959
1	C	26	50	20120601	6	222	3.92	0.0325496878440032	-0.0563002591110738
1	C	26	50	20120601	6	224	3.96	0.0298885621836857	-0.0551980210605603
1	C	26	50	20120601	6	226	4	0.0275092892863493	-0.0547924246108717
1	C	26	50	20120601	6	228	4.04	0.0271068041064979	-0.053730067382817
1	C	26	50	20120601	6	230	4.08	0.0254800342457001	-0.0522788014251097
1	C	26	50	20120601	6	232	4.12	0.025521117149687	-0.0513131056940432
1	C	26	50	20120601	6	234	4.16	0.0247078736406444	-0.0493273377204371
1	C	26	50	20120601	6	236	4.2	0.0237102873937464	-0.0472812535383957
1	C	26	50	20120601	6	238	4.24	0.0220858509853266	-0.0452657870799797
1	C	26	50	20120601	6	240	4.28	0.0195872043211901	-0.0426260301865897
1	C	26	50	20120601	6	242	4.32	0.0182986577759695	-0.0421016963662042
1	C	26	50	20120601	6	244	4.36	0.0160168949037587	-0.0405937911553239
1	C	26	50	20120601	6	246	4.4	0.0139236466994121	-0.0392916540177689
1	C	26	50	20120601	6	248	4.44	0.0112125285896648	-0.0381117049320029
1	C	26	50	20120601	6	250	4.48	0.0106406206250411	-0.037675561469367
1	C	26	50	20120601	6	252	4.52	0.00975157526905525	-0.0373099165528155
1	C	26	50	20120601	6	254	4.56	0.00878983933596343	-0.036817416679719
1	C	26	50	20120601	6	256	4.6	0.00713959353003026	-0.0375173109717375
1	C	26	50	20120601	6	258	4.64	0.00557717038632047	-0.0377882742902882
1	C	26	50	20120601	6	260	4.68	0.00352288376561731	-0.0397548796701242
1	C	26	50	20120601	6	262	4.72	0.000701032733936149	-0.0422873826069438
1	C	26	50	20120601	6	264	4.76	-0.000170476373876261	-0.0432379462528929
1	C	26	50	20120601	6	266	4.8	-0.00179236719788385	-0.0439175465802913
1	C	26	50	20120601	6	268	4.84	-0.00266599762603983	-0.0439808326372075
1	C	26	50	20120601	6	270	4.88	-0.00310157540325074	-0.0442237945272232
1	C	26	50	20120601	6	272	4.92	-0.00326329072410811	-0.0432385826489959
1	C	26	50	20120601	6	274	4.96	-0.00464815935506196	-0.0424565932596817
1	C	26	50	20120601	6	276	5	-0.0059135269399953	-0.0413299600252172
1	C	26	50	20120601	6	278	5.04	-0.0057070517598888	-0.0402246107048664
1	C	26	50	20120601	6	280	5.08	-0.0059067387148959	-0.0390394997395977
1	C	26	50	20120601	6	282	5.12	-0.0060442002731586	-0.0380314483123382
1	C	26	50	20120601	6	284	5.16	-0.0058371947629662	-0.0367764398417493
1	C	26	50	20120601	6	286	5.2	-0.0062862499954265	-0.0356156109233466
1	C	26	50	20120601	6	288	5.24	-0.0068560437107745	-0.0341936121153126
1	C	26	50	20120601	6	290	5.28	-0.0081190778433299	-0.0332846970587754
1	C	26	50	20120601	6	292	5.32	-0.0098483499031284	-0.0310166096317127
1	C	26	50	20120601	6	294	5.36	-0.0117765657487071	-0.0290866967298592
1	C	26	50	20120601	6	296	5.4	-0.0126478351473207	-0.0279922644311031
1	C	26	50	20120601	6	298	5.44	-0.0143666066714186	-0.0244211559830089
1	C	26	50	20120601	6	300	5.48	-0.0151454282223531	-0.0231049332783726
1	C	26	50	20120601	6	302	5.52	-0.016198006163624	-0.0221966051204638
1	C	26	50	20120601	6	304	5.56	-0.0166855845735233	-0.0211143499075866
1	C	26	50	20120601	6	306	5.6	-0.0160279257695452	-0.0199021355393950
1	C	26	50	20120601	6	308	5.64	-0.0160762070205646	-0.0176346703662998
1	C	26	50	20120601	6	310	5.68	-0.015376807703293	-0.0161776768436649
1	C	26	50	20120601	6	312	5.72	-0.015081237068757	-0.0157551098312278
1	C	26	50	20120601	6	314	5.76	-0.0139183999670957	-0.0151282596697059
1	C	26	50	20120601	6	316	5.8	-0.0134231423775527	-0.0146998943816631
1	C	26	50	20120601	6	318	5.84	-0.0125548152502556	-0.0129683312958935
1	C	26	50	20120601	6	320	5.88	-0.0114961066931918	-0.0108858735410279
1	C	26	50	20120601	6	322	5.92	-0.010761762158794	-0.00760396469537112
1	C	26	50	20120601	6	324	5.96	-0.0106799499042107	-0.00556728503351951
1	C	26	50	20120601	6	326	6	-0.0105503230890836	-0.0026775376087088
1	C	26	50	20120601	6	328	6.04	-0.0103349949320766	-0.0021212425618137
1	C	26	50	20120601	6	330	6.08	-0.0106748021668437	8.86358350216995e-05
1	C	26	50	20120601	6	332	6.12	-0.0110333088404391	0.002763900095429
1	C	26	50	20120601	6	334	6.16	-0.0117693186113067	0.0051176641156342
1	C	26	50	20120601	6	336	6.2	-0.0121142311570339	0.0076264931174197
1	C	26	50	20120601	6	338	6.24	-0.0122133887409596	0.0097370442247018
1	C	26	50	20120601	6	340	6.28	-0.011096230737363	0.0113520054022538
1	C	26	50	20120601	6	342	6.32	-0.0099381029668644	0.0126884655029676
1	C	26	50	20120601	6	344	6.36	-0.0085400114391024	0.0135805514181126
1	C	26	50	20120601	6	346	6.4	-0.0058261285418406	0.0142131362156299
1	C	26	50	20120601	6	348	6.44	-0.0038648264628635	0.0141826599133607
1	C	26	50	20120601	6	350	6.48	-0.00095352642336224	0.0131169085727564
1	C	26	50	20120601	6	352	6.52	0.000966480619593589	0.0124261359582152
1	C	26	50	20120601	6	354	6.56	0.00218093651628148	0.0121139483143214
1	C	26	50	20120601	6	356	6.6	0.0032669818215059	0.0110008915300556
1	C	26	50	20120601	6	358	6.64	0.00409259969921931	0.0099716268993605
1	C	26	50	20120601	6	360	6.68	0.00580153536799096	0.0083037034238976
1	C	26	50	20120601	6	362	6.72	0.00602498111084591	0.0082601456461766
1	C	26	50	20120601	6	364	6.76	0.00688708569846855	0.0071246735769472
1	C	26	50	20120601	6	366	6.8	0.00818038400125875	0.0063434620050923
1	C	26	50	20120601	6	368	6.84	0.0100374019721465	0.0050384115875988
1	C	26	50	20120601	6	370	6.88	0.0126551183471669	0.0031491566185568
1	C	26	50	20120601	6	372	6.92	0.0149869868058926	0.0012391480654869
1	C	26	50	20120601	6	374	6.96	0.0172981964328992	0.0002100644541277
1	C	26	50	20120601	6	376	7	0.0202320079238864	-0.000197537350392300
1	C	26	50	20120601	6	378	7.04	0.0229858069989461	-0.0011506182964824
1	C	26	50	20120601	6	380	7.08	0.0245702070214152	-0.0020704793659924
1	C	26	50	20120601	6	382	7.12	0.0276271710578409	-0.0026835409452811
1	C	26	50	20120601	6	384	7.16	0.0294933602036806	-0.00363897655695256
1	C	26	50	20120601	6	386	7.2	0.0303800721072885	-0.00599746051492216
1	C	26	50	20120601	6	388	7.24	0.0313816888628393	-0.00666829271823384
1	C	26	50	20120601	6	390	7.28	0.0319564959652658	-0.00957443087823243
1	C	26	50	20120601	6	392	7.32	0.0319080591507545	-0.0118303136422519
1	C	26	50	20120601	6	394	7.36	0.0321626175919817	-0.0142501744688285
1	C	26	50	20120601	6	396	7.4	0.0321913261272979	-0.0167445643501421
1	C	26	50	20120601	6	398	7.44	0.0321350404275154	-0.0186237713318235
1	C	26	50	20120601	6	400	7.48	0.0307952852092013	-0.0215642748813878
1	C	26	50	20120601	6	402	7.52	0.0289481101647076	-0.0218300763204358
1	C	26	50	20120601	6	404	7.56	0.0283793134699212	-0.0219171918758780
1	C	26	50	20120601	6	406	7.6	0.0272554025965642	-0.0226966003254409
1	C	26	50	20120601	6	408	7.64	0.0264958284922136	-0.0242711857057871
1	C	26	50	20120601	6	410	7.68	0.0258188727441769	-0.0254162461429693
1	C	26	50	20120601	6	412	7.72	0.0255604817841957	-0.0265176498074811
1	C	26	50	20120601	6	414	7.76	0.0249350387651684	-0.0291437807531976
1	C	26	50	20120601	6	416	7.8	0.025677210971634	-0.0305461219927146
1	C	26	50	20120601	6	418	7.84	0.0269959368342756	-0.0323498382544365
1	C	26	50	20120601	6	420	7.88	0.0290615583766812	-0.0333800716214218
1	C	26	50	20120601	6	422	7.92	0.0308972005095737	-0.0343843117431308
1	C	26	50	20120601	6	424	7.96	0.0335722066760058	-0.035187422411999
1	C	26	50	20120601	6	426	8	0.0359921664975318	-0.035737593914169
1	C	26	50	20120601	6	428	8.04	0.0380605669695874	-0.0372216979107946
1	C	26	50	20120601	6	430	8.08	0.0392251930514051	-0.0374608202109885
1	C	26	50	20120601	6	432	8.12	0.0398769050873535	-0.0378107956412689
1	C	26	50	20120601	6	434	8.16	0.0412345996047064	-0.0382463239210052
1	C	26	50	20120601	6	436	8.2	0.0418511401493585	-0.0387771348395063
1	C	26	50	20120601	6	438	8.24	0.0425014803981514	-0.0395572716090538
1	C	26	50	20120601	6	440	8.28	0.043910037106275	-0.0405786166437996
1	C	26	50	20120601	6	442	8.32	0.0457486349455129	-0.0422904019528995
1	C	26	50	20120601	6	444	8.36	0.0481335434838954	-0.042773801361722
1	C	26	50	20120601	6	446	8.4	0.0502336506240195	-0.0427357590168942
1	C	26	50	20120601	6	448	8.44	0.0517576778695108	-0.0426358448287125
1	C	26	50	20120601	6	450	8.48	0.0533506480261679	-0.0422845541798191
1	C	26	50	20120601	6	452	8.52	0.0542406126209693	-0.042313121293779
1	C	26	50	20120601	6	454	8.56	0.0569163753916573	-0.042771397198666
1	C	26	50	20120601	6	456	8.6	0.0598879916395937	-0.0423156668781913
1	C	26	50	20120601	6	458	8.64	0.0615640468430402	-0.041977033440681
1	C	26	50	20120601	6	460	8.68	0.0622026349771298	-0.0417342836826997
1	C	26	50	20120601	6	462	8.72	0.0626993067802352	-0.0425170508894732
1	C	26	50	20120601	6	464	8.76	0.0638216266633345	-0.0427491233350586
1	C	26	50	20120601	6	466	8.8	0.0649114196344992	-0.0432442395032454
1	C	26	50	20120601	6	468	8.84	0.0646838726723134	-0.0441012529220435
1	C	26	50	20120601	6	470	8.88	0.0647620079716345	-0.045131295370198
1	C	26	50	20120601	6	472	8.92	0.0646263848910029	-0.0459201436952897
1	C	26	50	20120601	6	474	8.96	0.0642779933799123	-0.0472713540434591
1	C	26	50	20120601	6	476	9	0.0638246672224936	-0.0492335046505736
1	C	26	50	20120601	6	478	9.04	0.0639559062410818	-0.0508178481045002
1	C	26	50	20120601	6	480	9.08	0.0645667050786708	-0.0514983676707141
1	C	26	50	20120601	6	482	9.12	0.0655984445831001	-0.0537480278950591
1	C	26	50	20120601	6	484	9.16	0.0660022025551576	-0.0558375284334654
1	C	26	50	20120601	6	486	9.2	0.065896985066117	-0.057920665010841
1	C	26	50	20120601	6	488	9.24	0.0664306385538785	-0.0590043061530093
1	C	26	50	20120601	6	490	9.28	0.0664737013568528	-0.0600999681104579
1	C	26	50	20120601	6	492	9.32	0.0664212340336887	-0.0597677693446564
1	C	26	50	20120601	6	494	9.36	0.0670194463705725	-0.061391427935617
1	C	26	50	20120601	6	496	9.4	0.0678478926754107	-0.0629190614256924
1	C	26	50	20120601	6	498	9.44	0.0686167298785948	-0.065672040256886
1	C	26	50	20120601	6	500	9.48	0.0682294545656068	-0.0671079549263737
1	C	26	50	20120601	6	502	9.52	0.0688570613313845	-0.0698078512515036
1	C	26	50	20120601	6	504	9.56	0.0687295275523297	-0.0718581497899609
1	C	26	50	20120601	6	506	9.6	0.0684659817839137	-0.0737436570930626
1	C	26	50	20120601	6	508	9.64	0.0680983986876749	-0.0761105139024283
1	C	26	50	20120601	6	510	9.68	0.0664720184427135	-0.0769230142422439
1	C	26	50	20120601	6	512	9.72	0.0653011061816111	-0.0789577281472438
1	C	26	50	20120601	6	514	9.76	0.0639060693551438	-0.080197767167275
1	C	26	50	20120601	6	516	9.8	0.0624735912246127	-0.0814712876933954
1	C	26	50	20120601	6	518	9.84	0.0614462074979555	-0.0820468301868744
1	C	26	50	20120601	6	520	9.88	0.0607230281796325	-0.0823489981276788
1	C	26	50	20120601	6	522	9.92	0.0587738034844781	-0.0836213802118816
1	C	26	50	20120601	6	524	9.96	0.0568268556731591	-0.0839500434437771
1	C	26	50	20120601	6	526	10	0.0542502292731934	-0.0852756565264675
1	C	26	50	20120601	6	528	10.04	0.0523422430455177	-0.0862313113412411
1	C	26	50	20120601	6	530	10.08	0.0513495358354099	-0.086473212571085
1	C	26	50	20120601	6	532	10.12	0.0511149885160904	-0.0866065021993387
1	C	26	50	20120601	6	534	10.16	0.0499463531388234	-0.0867314479675743
1	C	26	50	20120601	6	536	10.2	0.0487823846663122	-0.0859722274166144
1	C	26	50	20120601	6	538	10.24	0.0481045521058668	-0.0854322806785003
1	C	26	50	20120601	6	540	10.28	0.0474517511254753	-0.0848388766677286
1	C	26	50	20120601	6	542	10.32	0.046046942083292	-0.0838893029712731
1	C	26	50	20120601	6	544	10.36	0.0459972324765746	-0.0828309762518712
1	C	26	50	20120601	6	546	10.4	0.0437215507226819	-0.0812679167120584
1	C	26	50	20120601	6	548	10.44	0.0419336312264518	-0.0795590517539648
1	C	26	50	20120601	6	550	10.48	0.040808058652159	-0.0791944674975851
1	C	26	50	20120601	6	552	10.52	0.0399715513300153	-0.0781391813373423
1	C	26	50	20120601	6	554	10.56	0.0379611760404238	-0.0769235940698045
1	C	26	50	20120601	6	556	10.6	0.0365116071389914	-0.0756741363874478
1	C	26	50	20120601	6	558	10.64	0.0345386377981247	-0.0737290270537599
1	C	26	50	20120601	6	560	10.68	0.0334632698052962	-0.0723252786717483
1	C	26	50	20120601	6	562	10.72	0.031406579021537	-0.0705945641141161
1	C	26	50	20120601	6	564	10.76	0.0294046890133198	-0.0698206357421075
1	C	26	50	20120601	6	566	10.8	0.0268424168810122	-0.0690418283333086
1	C	26	50	20120601	6	568	10.84	0.0246127677785748	-0.0684433331537123
1	C	26	50	20120601	6	570	10.88	0.0236209798072825	-0.0672563837108126
1	C	26	50	20120601	6	572	10.92	0.0203642581051717	-0.0664717073157299
1	C	26	50	20120601	6	574	10.96	0.0182075117118746	-0.0664457564968603
1	C	26	50	20120601	6	576	11	0.0159210112242298	-0.0672201798436158
1	C	26	50	20120601	6	578	11.04	0.013077946989113	-0.0688610211293592
1	C	26	50	20120601	6	580	11.08	0.0120928765322420	-0.0702054432524292
1	C	26	50	20120601	6	582	11.12	0.0107103413536661	-0.0709982513754955
1	C	26	50	20120601	6	584	11.16	0.00911496703395301	-0.0720262432139845
1	C	26	50	20120601	6	586	11.2	0.00688750996253726	-0.0724232836716208
1	C	26	50	20120601	6	588	11.24	0.00717834298163928	-0.0723840392452649
1	C	26	50	20120601	6	590	11.28	0.0068156679135687	-0.0726365470768267
1	C	26	50	20120601	6	592	11.32	0.00714482612021104	-0.0720724879974741
1	C	26	50	20120601	6	594	11.36	0.00716066531210962	-0.0715216518149298
1	C	26	50	20120601	6	596	11.4	0.00711477408201061	-0.0709803615739315
1	C	26	50	20120601	6	598	11.44	0.00746528691344479	-0.0704878617008351
1	C	26	50	20120601	6	600	11.48	0.00666470061578538	-0.0692094126404498
1	C	26	50	20120601	6	602	11.52	0.00613005717853023	-0.0682570105168697
1	C	26	50	20120601	6	604	11.56	0.00614752271602554	-0.0671941583140682
1	C	26	50	20120601	6	606	11.6	0.00674417941799074	-0.0668613938628418
1	C	26	50	20120601	6	608	11.64	0.00772246164976233	-0.0661055674244315
1	C	26	50	20120601	6	610	11.68	0.00766971148388582	-0.0661899959741051
1	C	26	50	20120601	6	612	11.72	0.0079278054590189	-0.0660921323955889
1	C	26	50	20120601	6	614	11.76	0.00853061398998044	-0.064824643490312
1	C	26	50	20120601	6	616	11.8	0.0094333772175213	-0.0652485540056334
1	C	26	50	20120601	6	618	11.84	0.00925695407561526	-0.0647683577905296
1	C	26	50	20120601	6	620	11.88	0.00946279285961867	-0.064026673487743
1	C	26	50	20120601	6	622	11.92	0.00931847236557849	-0.0629966310395886
1	C	26	50	20120601	6	624	11.96	0.00992205871399933	-0.0616630276502707
1	C	26	50	20120601	6	626	12	0.00922287152876207	-0.0597548292905607
1	C	26	50	20120601	6	628	12.04	0.0089557972975079	-0.0587298780112308
1	C	26	50	20120601	6	630	12.08	0.00763760883601994	-0.0562517515858844
1	C	26	50	20120601	6	632	12.12	0.00658090846221477	-0.0543673120140223
1	C	26	50	20120601	6	634	12.16	0.00615077540721899	-0.0532280922788527
1	C	26	50	20120601	6	636	12.2	0.00552774362231553	-0.0517893421111724
1	C	26	50	20120601	6	638	12.24	0.00502725344259169	-0.0506250200852706
1	C	26	50	20120601	6	640	12.28	0.00384171821325432	-0.0485737033130484
1	C	26	50	20120601	6	642	12.32	0.00206539526823560	-0.0478242408356688
1	C	26	50	20120601	6	644	12.36	0.0002895672979637	-0.0465500344159707
1	C	26	50	20120601	6	646	12.4	-0.00118722521454440	-0.0451802978701342
1	C	26	50	20120601	6	648	12.44	-0.0027705080082992	-0.0446582409335842
1	C	26	50	20120601	6	650	12.48	-0.00505651352119719	-0.0439951869048655
1	C	26	50	20120601	6	652	12.52	-0.0062243710810049	-0.0432646041785436
1	C	26	50	20120601	6	654	12.56	-0.0087116898945067	-0.0428737155499037
1	C	26	50	20120601	6	656	12.6	-0.007130245578383	-0.0432044293914646
1	C	26	50	20120601	6	658	12.64	-0.0112197340077651	-0.041631251153613
1	C	26	50	20120601	6	660	12.68	-0.013190440606932	-0.0420166243493597
1	C	26	50	20120601	6	662	12.72	-0.0156996797306506	-0.0415294277771221
1	C	26	50	20120601	6	664	12.76	-0.0182946060541133	-0.0415847376695465
1	C	26	50	20120601	6	666	12.8	-0.019546807310781	-0.0422445531492073
1	C	26	50	20120601	6	668	12.84	-0.0230574227737447	-0.0424188125443629
1	C	26	50	20120601	6	670	12.88	-0.0248835475484685	-0.0424675106892771
1	C	26	50	20120601	6	672	12.92	-0.0273936773276253	-0.0426391540884485
1	C	26	50	20120601	6	674	12.96	-0.0286971367548611	-0.0428754903879245
1	C	26	50	20120601	6	676	13	-0.0312748026017951	-0.0428745216516342
1	C	26	50	20120601	6	678	13.04	-0.0341819307112874	-0.0426698142384807
1	C	26	50	20120601	6	680	13.08	-0.0368720972471081	-0.0422561072740119
1	C	26	50	20120601	6	682	13.12	-0.0394132763841329	-0.0415696692240395
1	C	26	50	20120601	6	684	13.16	-0.0418649570158629	-0.0423001105290052
1	C	26	50	20120601	6	686	13.2	-0.0434374917865437	-0.0424927971268785
1	C	26	50	20120601	6	688	13.24	-0.0460882229771777	-0.0433490327282173
1	C	26	50	20120601	6	690	13.28	-0.0479879360555135	-0.0440646247907781
1	C	26	50	20120601	6	692	13.32	-0.0499659965652047	-0.0434121066530991
1	C	26	50	20120601	6	694	13.36	-0.0512189190707892	-0.0432468557983358
1	C	26	50	20120601	6	696	13.4	-0.0507995340388674	-0.0428616947346235
1	C	26	50	20120601	6	698	13.44	-0.0508907508136405	-0.0418509563015955
1	C	26	50	20120601	6	700	13.48	-0.050803423126164	-0.0409696891202027
1	C	26	50	20120601	6	702	13.52	-0.0503017308649121	-0.0400061147094798
1	C	26	50	20120601	6	704	13.56	-0.0496417173953526	-0.0398868965061717
1	C	26	50	20120601	6	706	13.6	-0.0480862946087765	-0.039104624274145
1	C	26	50	20120601	6	708	13.64	-0.0474075428095156	-0.0383319686943425
1	C	26	50	20120601	6	710	13.68	-0.045885212620299	-0.0382304988712422
1	C	26	50	20120601	6	712	13.72	-0.0447365883649396	-0.0370735307558648
1	C	26	50	20120601	6	714	13.76	-0.042227349241221	-0.0365979307348387
1	C	26	50	20120601	6	716	13.8	-0.0397726280503319	-0.0351959501197801
1	C	26	50	20120601	6	718	13.84	-0.0379760111406931	-0.0344741355175449
1	C	26	50	20120601	6	720	13.88	-0.0364413065828059	-0.0328374661618105
1	C	26	50	20120601	6	722	13.92	-0.0342352748468601	-0.0315516631909009
1	C	26	50	20120601	6	724	13.96	-0.0322563658090314	-0.0297580161297431
1	C	26	50	20120601	6	726	14	-0.0309916346202011	-0.0281622175459613
1	C	26	50	20120601	6	728	14.04	-0.0288976793090734	-0.026595905314955
1	C	26	50	20120601	6	730	14.08	-0.0265557416497836	-0.0244410681099671
1	C	26	50	20120601	6	732	14.12	-0.0244381689721642	-0.0229564974228660
1	C	26	50	20120601	6	734	14.16	-0.0233691649403664	-0.0215517590913608
1	C	26	50	20120601	6	736	14.2	-0.0218524916053994	-0.0188776933769476
1	C	26	50	20120601	6	738	14.24	-0.0211492032008312	-0.0171242099809612
1	C	26	50	20120601	6	740	14.28	-0.0199338280653278	-0.0142127685201037
1	C	26	50	20120601	6	742	14.32	-0.0195924369113709	-0.0120360110048990
1	C	26	50	20120601	6	744	14.36	-0.019354707611536	-0.00997210773197174
1	C	26	50	20120601	6	746	14.4	-0.0193832747254959	-0.00686295921509449
1	C	26	50	20120601	6	748	14.44	-0.0189766883263137	-0.00481546081949073
1	C	26	50	20120601	6	750	14.48	-0.0183150202268862	-0.0031017592510139
1	C	26	50	20120601	6	752	14.52	-0.017598240224933	-0.0008987822163628
1	C	26	50	20120601	6	754	14.56	-0.0166934051745233	0.0011396864256452
1	C	26	50	20120601	6	756	14.6	-0.0151119750005352	0.0043285117346265
1	C	26	50	20120601	6	758	14.64	-0.0141985710887297	0.005337233640536
1	C	26	50	20120601	6	760	14.68	-0.0122599517225008	0.0059890600863616
1	C	26	50	20120601	6	762	14.72	-0.011879507061019	0.0055737267762961
1	C	26	50	20120601	6	764	14.76	-0.0115085659146763	0.0051405460910734
1	C	26	50	20120601	6	766	14.8	-0.0118734825112433	0.0048876352086464
1	C	26	50	20120601	6	768	14.84	-0.0114432716745016	0.005074035627235
1	C	26	50	20120601	6	770	14.88	-0.0114560561651054	0.0052832826659237
1	C	26	50	20120601	6	772	14.92	-0.0114894740315843	0.0049742345761383
1	C	26	50	20120601	6	774	14.96	-0.0115944652464549	0.005264516051951
1	C	26	50	20120601	6	776	15	-0.0120408758995536	0.0047341011132473
1	C	26	50	20120601	6	778	15.04	-0.0115786967652344	0.0050920527080196
1	C	26	50	20120601	6	780	15.08	-0.0116639597009099	0.0054567925278912
1	C	26	50	20120601	6	782	15.12	-0.0117087690576337	0.0050311354588204
1	C	26	50	20120601	6	784	15.16	-0.0117734056885019	0.0049669230920208
1	C	26	50	20120601	6	786	15.2	-0.0115544995711822	0.0049302808186197
1	C	26	50	20120601	6	788	15.24	-0.0118730865314458	0.0052001481216596
1	C	26	50	20120601	6	790	15.28	-0.0118046810214338	0.0050188035165565
1	C	26	50	20120601	6	792	15.32	-0.0116558703993331	0.0053525932726156
1	C	26	50	20120601	6	794	15.36	-0.0112199390687316	0.0051631593659357
1	C	26	50	20120601	6	796	15.4	-0.0113998765313401	0.0049207136638703
1	C	26	50	20120601	6	798	15.44	-0.0118151037753885	0.0054873748961776
1	C	26	50	20120601	6	800	15.48	-0.0119480398502516	0.0058890115478915
1	C	26	50	20120601	6	802	15.52	-0.0119903036225631	0.0057717944567742
1	C	26	50	20120601	6	804	15.56	-0.0115955046934232	0.0057366724629527
1	C	26	50	20120601	6	806	15.6	-0.0118591070303818	0.0057248001400966
1	C	26	50	20120601	6	808	15.64	-0.0122302037402163	0.0056079790287767
1	C	26	50	20120601	6	810	15.68	-0.0124876966745853	0.0056187624071898
1	C	26	50	20120601	6	812	15.72	-0.0124940959909551	0.0057045698150868
1	C	26	50	20120601	6	814	15.76	-0.0121565373557522	0.0059704278226773
1	C	26	50	20120601	6	816	15.8	-0.0120760898172567	0.0059371725907581
1	C	26	50	20120601	6	818	15.84	-0.0120970060358442	0.0057649355209967
1	C	26	50	20120601	6	820	15.88	-0.0120517441307804	0.0054555126646173
1	C	26	50	20120601	6	822	15.92	-0.0120457407942081	0.0054493537645532
1	C	26	50	20120601	6	824	15.96	-0.011941598107475	0.0055435969563497
1	C	26	50	20120601	6	826	16	-0.0118159523035259	0.0057845011656321
1	C	26	50	20120601	6	828	16.04	-0.012137304051304	0.0055716195980881
1	C	26	50	20120601	6	830	16.08	-0.0117440607570827	0.0059839547754014
1	C	26	50	20120601	6	832	16.12	-0.0118905025714664	0.0058894145987568
1	C	26	50	20120601	6	834	16.16	-0.0119692671958228	0.0057399392962818
1	C	26	50	20120601	6	836	16.2	-0.0119354745627499	0.0058358159047429
1	C	26	50	20120601	6	838	16.24	-0.0114824171059081	0.0058272740548261
1	C	26	50	20120601	6	840	16.28	-0.0114774673584397	0.0057264406278289
1	C	26	50	20120601	6	842	16.32	-0.011579764496474	0.0056223050121636
1	C	26	50	20120601	6	844	16.36	-0.0118182998980395	0.0058016697182794
1	C	26	50	20120601	6	846	16.4	-0.0115991462933463	0.0055614867579137
1	C	26	50	20120601	6	848	16.44	-0.0119083570176914	0.0050370327293755
1	C	26	50	20120601	6	850	16.48	-0.0114861082033058	0.0055729843141758
1	C	26	50	20120601	6	852	16.52	-0.0115643000711695	0.0050290919202227
1	C	26	50	20120601	6	854	16.56	-0.0116888074332008	0.0057806898600815
1	C	26	50	20120601	6	856	16.6	-0.0113182056981131	0.0058203656215739
1	C	26	50	20120601	6	858	16.64	-0.0115362491451598	0.0058451426431867
1	C	26	50	20120601	6	860	16.68	-0.0114223554559141	0.0056975482447496
1	C	26	50	20120601	6	862	16.72	-0.0112312669193662	0.0053783885279933
1	C	26	50	20120601	6	864	16.76	-0.0111750024327872	0.005644239464516
1	C	26	50	20120601	6	866	16.8	-0.0118073750982701	0.0057079427144331
1	C	26	50	20120601	6	868	16.84	-0.0117209807917448	0.0059817203179729
1	C	26	50	20120601	6	870	16.88	-0.0114297517928453	0.0064614639847367
1	C	26	50	20120601	6	872	16.92	-0.0115208412883977	0.0067848804843158
1	C	26	50	20120601	6	874	16.96	-0.0106468855911224	0.0073311628991893
1	C	26	50	20120601	6	876	17	-0.0101306622855172	0.0082039094438688
1	C	26	50	20120601	6	878	17.04	-0.0085570880678681	0.0101283500463427
1	C	26	50	20120601	6	880	17.08	-0.0081319401156797	0.0112430685315442
1	C	26	50	20120601	6	882	17.12	-0.0061921977224609	0.0126273078374628
1	C	26	50	20120601	6	884	17.16	-0.00425437158861917	0.0138691994772607
1	C	26	50	20120601	6	886	17.2	-0.00194906206059478	0.0154409564304822
1	C	26	50	20120601	6	888	17.24	0.000160732442431519	0.0154312690675799
1	C	26	50	20120601	6	890	17.28	0.00145268724233746	0.0160849892867869
1	C	26	50	20120601	6	892	17.32	0.00275192524208962	0.0158814839551614
1	C	26	50	20120601	6	894	17.36	0.00329986228683108	0.0161863176885309
1	C	26	50	20120601	6	896	17.4	0.00514795657014024	0.0155933379418279
1	C	26	50	20120601	6	898	17.44	0.00745715518546115	0.0155613060046401
1	C	26	50	20120601	6	900	17.48	0.00945034778026979	0.0151479313803585
1	C	26	50	20120601	6	902	17.52	0.0115906185855652	0.0138858871972967
1	C	26	50	20120601	6	904	17.56	0.0127419298466932	0.0135893266132671
1	C	26	50	20120601	6	906	17.6	0.0154730590783481	0.0125029277546521
1	C	26	50	20120601	6	908	17.64	0.0163659935216305	0.0133053525299426
1	C	26	50	20120601	6	910	17.68	0.0186841794641402	0.0125395488148497
1	C	26	50	20120601	6	912	17.72	0.0210034119246862	0.0119216152698386
1	C	26	50	20120601	6	914	17.76	0.0238350210299477	0.0109037350583206
1	C	26	50	20120601	6	916	17.8	0.0250699618100866	0.0096424899059216
1	C	26	50	20120601	6	918	17.84	0.0285629420299275	0.0090267271787287
1	C	26	50	20120601	6	920	17.88	0.0306201914280439	0.0076825242587609
1	C	26	50	20120601	6	922	17.92	0.0317380777516251	0.0062948059874788
1	C	26	50	20120601	6	924	17.96	0.0335061770447786	0.005369153713431
1	C	26	50	20120601	6	926	18	0.0354432395032967	0.0034664566444786
1	C	26	50	20120601	6	928	18.04	0.0375794797999394	0.0020921946152425
1	C	26	50	20120601	6	930	18.08	0.0397864307747007	0.000184066966210599
1	C	26	50	20120601	6	932	18.12	0.0419600770200681	-0.0017398291640417
1	C	26	50	20120601	6	934	18.16	0.0434232223716993	-0.0023176768256274
1	C	26	50	20120601	6	936	18.2	0.0449281577340987	-0.00447866585961158
1	C	26	50	20120601	6	938	18.24	0.0470183653792861	-0.00658683401704115
1	C	26	50	20120601	6	940	18.28	0.0493185130278078	-0.00754446873080209
1	C	26	50	20120601	6	942	18.32	0.0507055736897834	-0.00879774478977713
1	C	26	50	20120601	6	944	18.36	0.0525354246181379	-0.0103266510720587
1	C	26	50	20120601	6	946	18.4	0.0542427339413128	-0.0122448196373834
1	C	26	50	20120601	6	948	18.44	0.0554081873380645	-0.0145485735304892
1	C	26	50	20120601	6	950	18.48	0.057080070611502	-0.0167520596820227
1	C	26	50	20120601	6	952	18.52	0.0581120222479656	-0.0184427519958398
1	C	26	50	20120601	6	954	18.56	0.0591570553598812	-0.020419610424003
1	C	26	50	20120601	6	956	18.6	0.0606775470714666	-0.0228470372931383
1	C	26	50	20120601	6	958	18.64	0.0609946844628288	-0.0238452599361393
1	C	26	50	20120601	6	960	18.68	0.0628937611450615	-0.0236241476456623
1	C	26	50	20120601	6	962	18.72	0.0642885999816301	-0.0243117382796881
1	C	26	50	20120601	6	964	18.76	0.0686037898244991	-0.0248618673554512
1	C	26	50	20120601	6	966	18.8	0.0718907049861667	-0.0250882829467872
1	C	26	50	20120601	6	968	18.84	0.0736666036671167	-0.0247315475756786
1	C	26	50	20120601	6	970	18.88	0.0760315930074732	-0.0253494174810794
1	C	26	50	20120601	6	972	18.92	0.0779517414717853	-0.0256896065535082
1	C	26	50	20120601	6	974	18.96	0.079470606837774	-0.0256798484799278
1	C	26	50	20120601	6	976	19	0.0813145999017523	-0.0260581506078626
1	C	26	50	20120601	6	978	19.04	0.0833643610390558	-0.0265576508380928
1	C	26	50	20120601	6	980	19.08	0.0857729788678116	-0.0261802679489735
1	C	26	50	20120601	6	982	19.12	0.0884230029516644	-0.0266596156359399
1	C	26	50	20120601	6	984	19.16	0.0904504902253606	-0.0270406754803213
1	C	26	50	20120601	6	986	19.2	0.0923420715757127	-0.0266655553329019
1	C	26	50	20120601	6	988	19.24	0.0931458398538875	-0.0266879706178655
1	C	26	50	20120601	6	990	19.28	0.0932437034324037	-0.0259879349044908
1	C	26	50	20120601	6	992	19.32	0.0924535116044277	-0.0254688478164218
1	C	26	50	20120601	6	994	19.36	0.0921469808147833	-0.0248306839464009
1	C	26	50	20120601	6	996	19.4	0.0925808615357194	-0.0235431839192165
1	C	26	50	20120601	6	998	19.44	0.0926738460774454	-0.0212783916097540
1	C	26	50	20120601	6	1000	19.48	0.0924490568317062	-0.0190391965657706
1	C	26	50	20120601	6	1002	19.52	0.0923384653311286	-0.0167869200463352
1	C	26	50	20120601	6	1004	19.56	0.0913546676664638	-0.0140234760347801
1	C	26	50	20120601	6	1006	19.6	0.0915527282758742	-0.0111884728169688
1	C	26	50	20120601	6	1008	19.64	0.0910376716964579	-0.00890663923407987
1	C	26	50	20120601	6	1010	19.68	0.0905875275195545	-0.00693833679796899
1	C	26	50	20120601	6	1012	19.72	0.0901925376715837	-0.00599350071694752
1	C	26	50	20120601	6	1014	19.76	0.0894814003817444	-0.00462588549145462
1	C	26	50	20120601	6	1016	19.8	0.0884659243332824	-0.0019834981608386
1	C	26	50	20120601	6	1018	19.84	0.0885270890698551	0.0005785618394346
1	C	26	50	20120601	6	1020	19.88	0.0873321493203279	0.0029093979222598
1	C	26	50	20120601	6	1022	19.92	0.0867651911031725	0.0052050907980601
1	C	26	50	20120601	6	1024	19.96	0.0860361640117692	0.0079796363860798
1	C	26	50	20120601	6	1026	20	0.0854965708270457	0.0111035634346839
1	C	26	50	20120601	6	1028	20.04	0.0848742461489235	0.0140392586581361
1	C	26	50	20120601	6	1030	20.08	0.0837492392600557	0.0160096824145905
1	C	26	50	20120601	6	1032	20.12	0.082838839279278	0.017593955157839
1	C	26	50	20120601	6	1034	20.16	0.0832574464937404	0.0175816514998463
1	C	26	50	20120601	6	1036	20.2	0.0829788464219529	0.0170673020272112
1	C	26	50	20120601	6	1038	20.24	0.0827510873277327	0.0165301130055438
1	C	26	50	20120601	6	1040	20.28	0.0817212570116126	0.0164299866853278
1	C	26	50	20120601	6	1042	20.32	0.0797237510654388	0.0163026367540361
1	C	26	50	20120601	6	1044	20.36	0.0768597564695989	0.0166879392391047
1	C	26	50	20120601	6	1046	20.4	0.0744849383449839	0.0164245419631127
1	C	26	50	20120601	6	1048	20.44	0.0717894472951008	0.0173541045376605
1	C	26	50	20120601	6	1050	20.48	0.0687995876922097	0.0186184821731002
1	C	26	50	20120601	6	1052	20.52	0.0663244311153443	0.0199856024238462
1	C	26	50	20120601	6	1054	20.56	0.0647254505510472	0.0204065430906866
1	C	26	50	20120601	6	1056	20.6	0.0620203428489399	0.0229413794798841
1	C	26	50	20120601	6	1058	20.64	0.0600340091899088	0.0241214699870063
1	C	26	50	20120601	6	1060	20.68	0.0584309981169589	0.0266794994786268
1	C	26	50	20120601	6	1062	20.72	0.0560778457441194	0.0282184891036081
1	C	26	50	20120601	6	1064	20.76	0.0543647169321353	0.0303669128500906
1	C	26	50	20120601	6	1066	20.8	0.0528938853297926	0.032484181471794
1	C	26	50	20120601	6	1068	20.84	0.0503472473284171	0.0354157684048475
1	C	26	50	20120601	6	1070	20.88	0.048685758524663	0.0370291739474809
1	C	26	50	20120601	6	1072	20.92	0.0472482175095786	0.0388926760875521
1	C	26	50	20120601	6	1074	20.96	0.0457127987738423	0.0407130588561066
1	C	26	50	20120601	6	1076	21	0.0438320008019033	0.0434849527936969
1	C	26	50	20120601	6	1078	21.04	0.0428466475023198	0.0461064097635898
1	C	26	50	20120601	6	1080	21.08	0.0413330147265119	0.047945028816031
1	C	26	50	20120601	6	1082	21.12	0.0399579748798166	0.0490560349906313
1	C	26	50	20120601	6	1084	21.16	0.0383629541134941	0.0508660162184345
1	C	26	50	20120601	6	1086	21.2	0.036782499746864	0.0516371161633185
1	C	26	50	20120601	6	1088	21.24	0.0354466336158464	0.0522547032260068
1	C	26	50	20120601	6	1090	21.28	0.0336337532502403	0.0521554254339282
1	C	26	50	20120601	6	1092	21.32	0.0308295798880888	0.0512433283968757
1	C	26	50	20120601	6	1094	21.36	0.0283085320811244	0.0501507777092643
1	C	26	50	20120601	6	1096	21.4	0.026563392545156	0.0490011635044113
1	C	26	50	20120601	6	1098	21.44	0.0255366734988732	0.0475005414933772
1	C	26	50	20120601	6	1100	21.48	0.0231305305438516	0.0465852624758093
1	C	26	50	20120601	6	1102	21.52	0.0213145389084083	0.0444594166488501
1	C	26	50	20120601	6	1104	21.56	0.019339448247198	0.0431552289016296
1	C	26	50	20120601	6	1106	21.6	0.0171740751511705	0.0406921638507225
1	C	26	50	20120601	6	1108	21.64	0.014729253455218	0.0393412363452656
1	C	26	50	20120601	6	1110	21.68	0.0132733205927548	0.0377513774584458
1	C	26	50	20120601	6	1112	21.72	0.0115278275033959	0.0350573713328031
1	C	26	50	20120601	6	1114	21.76	0.0103625862386785	0.032895250927969
1	C	26	50	20120601	6	1116	21.8	0.00845127660913131	0.0312049828782207
1	C	26	50	20120601	6	1118	21.84	0.00667679214174367	0.0291156944718488
1	C	26	50	20120601	6	1120	21.88	0.00390670132644537	0.0273991927605185
1	C	26	50	20120601	6	1122	21.92	0.000566753156188839	0.0255450173588911
1	C	26	50	20120601	6	1124	21.96	-0.00149743295945094	0.0239906552324868
1	C	26	50	20120601	6	1126	22	-0.00337734704791349	0.0228683353493876
1	C	26	50	20120601	6	1128	22.04	-0.00464766438031512	0.0212245242151632
1	C	26	50	20120601	6	1130	22.08	-0.0065586204564718	0.0193161137234188
1	C	26	50	20120601	6	1132	22.12	-0.0083868450392296	0.0169752367243008
1	C	26	50	20120601	6	1134	22.16	-0.0091526416832546	0.014858017600072
1	C	26	50	20120601	6	1136	22.2	-0.0109435875965083	0.0128000681662423
1	C	26	50	20120601	6	1138	22.24	-0.0125173173776492	0.0108964023609997
1	C	26	50	20120601	6	1140	22.28	-0.0126409196430007	0.0091481515551941
1	C	26	50	20120601	6	1142	22.32	-0.0128166710334646	0.0077451456353028
1	C	26	50	20120601	6	1144	22.36	-0.0122164293001188	0.0051860342703071
1	C	26	50	20120601	6	1146	22.4	-0.0127645968616709	0.0031423358665454
1	C	26	50	20120601	6	1148	22.44	-0.0147493352878036	0.0021746998344714
1	C	26	50	20120601	6	1150	22.48	-0.0137001514590825	0.0016996442856668
1	C	26	50	20120601	6	1152	22.52	-0.013038631852079	0.001810327710126
1	C	26	50	20120601	6	1154	22.56	-0.0125007427946982	0.0020245032830795
1	C	26	50	20120601	6	1156	22.6	-0.0117322810652149	0.0018041468897516
1	C	26	50	20120601	6	1158	22.64	-0.0116042006926183	0.0016496673925861
1	C	26	50	20120601	6	1160	22.68	-0.0109965711076226	-0.0003704532426637
1	C	26	50	20120601	6	1162	22.72	-0.0102449236702891	-0.0007832692525882
1	C	26	50	20120601	6	1164	22.76	-0.0089801288418485	-0.0014080051648343
1	C	26	50	20120601	6	1166	22.8	-0.0081288790504239	-0.0013893028975787
1	C	26	50	20120601	6	1168	22.84	-0.007334324373608	-0.001547786740446
1	C	26	50	20120601	6	1170	22.88	-0.0059262230422515	-0.0022639756011302
1	C	26	50	20120601	6	1172	22.92	-0.00488976360005777	-0.0024428912944399
1	C	26	50	20120601	6	1174	22.96	-0.00392922267742616	-0.0027769214668046
1	C	26	50	20120601	6	1176	23	-0.00231618483031903	-0.0019411353935777
1	C	26	50	20120601	6	1178	23.04	-0.00138436658513921	-0.0020467842177548
1	C	26	50	20120601	6	1180	23.08	-0.00066755829891478	-0.00326264018586945
1	C	26	50	20120601	6	1182	23.12	0.000261360808462169	-0.0031560862650124
1	C	26	50	20120601	6	1184	23.16	0.00123926827363973	-0.00326056129193276
1	C	26	50	20120601	6	1186	23.2	0.0024394618265511	-0.0026472522252706
1	C	26	50	20120601	6	1188	23.24	0.00316971928375369	-0.0021869398528538
1	C	26	50	20120601	6	1190	23.28	0.0042421103570334	-0.0020704298685177
1	C	26	50	20120601	6	1192	23.32	0.00549088214581228	-0.0025821276907233
1	C	26	50	20120601	6	1194	23.36	0.00561773003128933	-0.0024788264610598
1	C	26	50	20120601	6	1196	23.4	0.00608579936509577	-0.0027676017994286
1	C	26	50	20120601	6	1198	23.44	0.00721205783296626	-0.00401447854203385
1	C	26	50	20120601	6	1200	23.48	0.00791833022815101	-0.00382737808773189
1	C	26	50	20120601	6	1202	23.52	0.0093690163582977	-0.00423651007132643
1	C	26	50	20120601	6	1204	23.56	0.0106873815964810	-0.00469308184887077
1	C	26	50	20120601	6	1206	23.6	0.0127556816593737	-0.00528395300315231
1	C	26	50	20120601	6	1208	23.64	0.0147623743368487	-0.00572836395827381
1	C	26	50	20120601	6	1210	23.68	0.0155700953419303	-0.00617291492053798
1	C	26	50	20120601	6	1212	23.72	0.0151481647255963	-0.00666753611397797
1	C	26	50	20120601	6	1214	23.76	0.0148495818161725	-0.00709048496407689
1	C	26	50	20120601	6	1216	23.8	0.0140622679127959	-0.0076872618741949
1	C	26	50	20120601	6	1218	23.84	0.014483031802941	-0.00805683123338205
1	C	26	50	20120601	6	1220	23.88	0.0143173991105158	-0.0101712077883504
1	C	26	50	20120601	6	1222	23.92	0.0140269125737366	-0.0116977311207794
1	C	26	50	20120601	6	1224	23.96	0.0156325399417769	-0.0127921485702931
1	C	26	50	20120601	6	1226	24	0.0163555566255401	-0.015036887331441
1	C	26	50	20120601	6	1228	24.04	0.017981873937998	-0.0171917386785645
1	C	26	50	20120601	6	1230	24.08	0.0178308854270112	-0.0189768509608734
1	C	26	50	20120601	6	1232	24.12	0.0177411535764786	-0.0191272525732318
1	C	26	50	20120601	6	1234	24.16	0.0166474432337461	-0.0195557168562239
1	C	26	50	20120601	6	1236	24.2	0.0154341469921794	-0.0213734479743490
1	C	26	50	20120601	6	1238	24.24	0.0139268739347615	-0.0223469968333273
1	C	26	50	20120601	6	1240	24.28	0.0124537060516137	-0.0238623082806337
1	C	26	50	20120601	6	1242	24.32	0.00976843269471874	-0.0241807538195411
1	C	26	50	20120601	6	1244	24.36	0.00747913913528823	-0.0254153269041538
1	C	26	50	20120601	6	1246	24.4	0.00533306298331925	-0.0250036564072148
1	C	26	50	20120601	6	1248	24.44	0.00186035551489494	-0.026406139068088
1	C	26	50	20120601	6	1250	24.48	-0.00117470235344959	-0.0276486529618533
1	C	26	50	20120601	6	1252	24.52	-0.00349781683022425	-0.02848715432512
1	C	26	50	20120601	6	1254	24.56	-0.0058995969364059	-0.0274127550685817
1	C	26	50	20120601	6	1256	24.6	-0.0084957527064291	-0.0260587030703908
1	C	26	50	20120601	6	1258	24.64	-0.009906587217627	-0.0249022855790639
1	C	26	50	20120601	6	1260	24.68	-0.0100409375060524	-0.0234957087699276
1	C	26	50	20120601	6	1262	24.72	-0.0104180587656626	-0.0220952625765842
1	C	26	50	20120601	6	1264	24.76	-0.010575149608171	-0.0197707480283828
1	C	26	50	20120601	6	1266	24.8	-0.0103564697650213	-0.0182226508680598
1	C	26	50	20120601	6	1268	24.84	-0.0096195796462112	-0.0155207392886035
1	C	26	50	20120601	6	1270	24.88	-0.0090178742018283	-0.0138301318276002
1	C	26	50	20120601	6	1272	24.92	-0.0085284997407047	-0.0119045103568018
1	C	26	50	20120601	6	1274	24.96	-0.0084881522277702	-0.00944868607933403
1	C	26	50	20120601	6	1276	25	-0.0089351073530904	-0.00906097236014163
1	C	26	50	20120601	6	1278	25.04	-0.0096940592034735	-0.00897606297785675
1	C	26	50	20120601	6	1280	25.08	-0.0099725956356507	-0.00907852982151849
1	C	26	50	20120601	6	1282	25.12	-0.0123757616711235	-0.00940548892607134
1	C	26	50	20120601	6	1284	25.16	-0.0147484019068525	-0.0102117462201159
1	C	26	50	20120601	6	1286	25.2	-0.0170295283829603	-0.0106367173956090
1	C	26	50	20120601	6	1288	25.24	-0.0178883095687113	-0.0114307276002034
1	C	26	50	20120601	6	1290	25.28	-0.0196938360237931	-0.0133962016091895
1	C	26	50	20120601	6	1292	25.32	-0.0209584965019452	-0.0152916013361600
1	C	26	50	20120601	6	1294	25.36	-0.0221489107680728	-0.0174719650959487
1	C	26	50	20120601	6	1296	25.4	-0.0227504465068282	-0.0196725521096794
1	C	26	50	20120601	6	1298	25.44	-0.0227835391041877	-0.0207902050880229
1	C	26	50	20120601	6	1300	25.48	-0.0234655435946421	-0.022299807355178
1	C	26	50	20120601	6	1302	25.52	-0.0231527195546452	-0.0245895605340163
1	C	26	50	20120601	6	1304	25.56	-0.0228861897956125	-0.0268515456295574
1	C	26	50	20120601	6	1306	25.6	-0.0225435117073139	-0.0290864414643112
1	C	26	50	20120601	6	1308	25.64	-0.0224982639443858	-0.0317167301979011
1	C	26	50	20120601	6	1310	25.68	-0.0217448558111672	-0.0348222583280587
1	C	26	50	20120601	6	1312	25.72	-0.0218832578214488	-0.0375517400009134
1	C	26	50	20120601	6	1314	25.76	-0.0215910325090946	-0.0399433653466105
1	C	26	50	20120601	6	1316	25.8	-0.0215674780751065	-0.04243019696354
1	C	26	50	20120601	6	1318	25.84	-0.021792670371711	-0.0446930305872185
1	C	26	50	20120601	6	1320	25.88	-0.0217419496022965	-0.047605412500095
1	C	26	50	20120601	6	1322	25.92	-0.0218288742389077	-0.0513340360547664
1	C	26	50	20120601	6	1324	25.96	-0.0220124745146428	-0.052470886982219
1	C	26	50	20120601	6	1326	26	-0.0217930946357797	-0.0551580695274232
1	C	26	50	20120601	6	1328	26.04	-0.0216042264145248	-0.057017265387197
1	C	26	50	20120601	6	1330	26.08	-0.0205726990421298	-0.0593411011128885
1	C	26	50	20120601	6	1332	26.12	-0.0191607482214565	-0.0612712197828153
1	C	26	50	20120601	6	1334	26.16	-0.0169669494328253	-0.0636399567891121
1	C	26	50	20120601	6	1336	26.2	-0.0156781059027566	-0.064932477274443
1	C	26	50	20120601	6	1338	26.24	-0.015175423692011	-0.0656723230995985
1	C	26	50	20120601	6	1340	26.28	-0.0148174155286963	-0.0660924152383014
1	C	26	50	20120601	6	1342	26.32	-0.0137473508367267	-0.0667362359625717
1	C	26	50	20120601	6	1344	26.36	-0.0125654925626515	-0.0678374840635917
1	C	26	50	20120601	6	1346	26.4	-0.0112437685672576	-0.0688431313277952
1	C	26	50	20120601	6	1348	26.44	-0.0095724509792451	-0.0705363692260245
1	C	26	50	20120601	6	1350	26.48	-0.0088952548149027	-0.0720161315870136
1	C	26	50	20120601	6	1352	26.52	-0.0075273567466973	-0.0742789439974886
1	C	26	50	20120601	6	1354	26.56	-0.0058645951507372	-0.0765621210832619
1	C	26	50	20120601	6	1356	26.6	-0.00499690441954317	-0.0779321404718108
1	C	26	50	20120601	6	1358	26.64	-0.00359046903176312	-0.0800790580808494
1	C	26	50	20120601	6	1360	26.68	-0.00219464024570088	-0.08081119644209
1	C	26	50	20120601	6	1362	26.72	-0.00109834189214926	-0.0822853726595077
1	C	26	50	20120601	6	1364	26.76	0.000542640814950368	-0.083460796261874
1	C	26	50	20120601	6	1366	26.8	0.00252246909159458	-0.0858777579506478
1	C	26	50	20120601	6	1368	26.84	0.00460207013506421	-0.0869889055466044
1	C	26	50	20120601	6	1370	26.88	0.00654831083960207	-0.0878538385613518
1	C	26	50	20120601	6	1372	26.92	0.00807148955695601	-0.0886163118035052
1	C	26	50	20120601	6	1374	26.96	0.00990395678040095	-0.0899429148356893
1	C	26	50	20120601	6	1376	27	0.0105031590667784	-0.0904756490846352
1	C	26	50	20120601	6	1378	27.04	0.012479027545448	-0.0926810444244779
1	C	26	50	20120601	6	1380	27.08	0.0128977054705885	-0.0953275329744248
1	C	26	50	20120601	6	1382	27.12	0.0123286259330896	-0.0965601615153892
1	C	26	50	20120601	6	1384	27.16	0.0122614507888769	-0.0972241347829234
1	C	26	50	20120601	6	1386	27.2	0.0121379899448817	-0.0974672380942953
1	C	26	50	20120601	6	1388	27.24	0.0121676884296916	-0.0963319074464222
1	C	26	50	20120601	6	1390	27.28	0.0127041703445778	-0.0949362907923943
1	C	26	50	20120601	6	1392	27.32	0.0131854979305315	-0.094480843314632
1	C	26	50	20120601	6	1394	27.36	0.0138405616526227	-0.0937433309418545
1	C	26	50	20120601	6	1396	27.4	0.0151790440787307	-0.0923758571377178
1	C	26	50	20120601	6	1398	27.44	0.0162112078472287	-0.0913289855481712
1	C	26	50	20120601	6	1400	27.48	0.0182502209614582	-0.0897671280898863
1	C	26	50	20120601	6	1402	27.52	0.0194659496503523	-0.0876851935940388
1	C	26	50	20120601	6	1404	27.56	0.021778613088901	-0.0862005521962595
1	C	26	50	20120601	6	1406	27.6	0.0233828262433789	-0.0841838129456373
1	C	26	50	20120601	6	1408	27.64	0.0251274708046005	-0.0819560730315091
1	C	26	50	20120601	6	1410	27.68	0.0279607769661369	-0.0795297775332237
1	C	26	50	20120601	6	1412	27.72	0.0288620552694372	-0.0778083967851032
1	C	26	50	20120601	6	1414	27.76	0.0305964467823316	-0.0762902385258957
1	C	26	50	20120601	6	1416	27.8	0.0330491880742334	-0.0744034655016556
1	C	26	50	20120601	6	1418	27.84	0.0350601290492498	-0.0721753013234587
1	C	26	50	20120601	6	1420	27.88	0.037175226853135	-0.0714864378972267
1	C	26	50	20120601	6	1422	27.92	0.0400036539778812	-0.0698032409152903
1	C	26	50	20120601	6	1424	27.96	0.0427504809800784	-0.0678883957518371
1	C	26	50	20120601	6	1426	28	0.0443576710541052	-0.0665197835057827
1	C	26	50	20120601	6	1428	28.04	0.0464959548893455	-0.0650038950593428
1	C	26	50	20120601	6	1430	28.08	0.0487337003644275	-0.0641187034353144
1	C	26	50	20120601	6	1432	28.12	0.0525337558461343	-0.0631441052298728
1	C	26	50	20120601	6	1434	28.16	0.0550634531246675	-0.0640110660854473
1	C	26	50	20120601	6	1436	28.2	0.0576050549701261	-0.0641953608814629
1	C	26	50	20120601	6	1438	28.24	0.0600262522285192	-0.0655324361650763
1	C	26	50	20120601	6	1440	28.28	0.0617647025343375	-0.0663022350334829
1	C	26	50	20120601	6	1442	28.32	0.0630275245348586	-0.0675810376472588
1	C	26	50	20120601	6	1444	28.36	0.0619084714850884	-0.0665500618181531
1	C	26	50	20120601	6	1446	28.4	0.0615027406851113	-0.065787086530185
1	C	26	50	20120601	6	1448	28.44	0.0606258999921688	-0.0649971351185147
1	C	26	50	20120601	6	1450	28.48	0.0603103040935896	-0.0643198116749517
1	C	26	50	20120601	6	1452	28.52	0.0601541890584392	-0.0636809972666922
1	C	26	50	20120601	6	1454	28.56	0.0594136502686382	-0.0615970687297217
1	C	26	50	20120601	6	1456	28.6	0.0589696437785955	-0.0597450995012516
1	C	26	50	20120601	6	1458	28.64	0.0583509324161251	-0.0571633041507155
1	C	26	50	20120601	6	1460	28.68	0.0573869478834691	-0.054215291127135
1	C	26	50	20120601	6	1462	28.72	0.0568115114560073	-0.0510567794858631
1	C	26	50	20120601	6	1464	28.76	0.0570484629383829	-0.048830878049366
1	C	26	50	20120601	6	1466	28.8	0.056415036683796	-0.046234381948849
1	C	26	50	20120601	6	1468	28.84	0.0555307289432441	-0.0449296285162036
1	C	26	50	20120601	6	1470	28.88	0.0546615532878096	-0.042150416023428
1	C	26	50	20120601	6	1472	28.92	0.053956779959001	-0.0396375706551253
1	C	26	50	20120601	6	1474	28.96	0.0524628754623882	-0.0373986584538544
1	C	26	50	20120601	6	1476	29	0.0512201352944528	-0.0347312395431844
1	C	26	50	20120601	6	1478	29.04	0.0503933153352114	-0.0315556936995537
1	C	26	50	20120601	6	1480	29.08	0.0497722634492952	-0.0305638350175833
1	C	26	50	20120601	6	1482	29.12	0.0490042040635704	-0.0272493426914495
1	C	26	50	20120601	6	1484	29.16	0.0480506705691403	-0.0251391239243545
1	C	26	50	20120601	6	1486	29.2	0.0462336182735253	-0.0229482949842042
1	C	26	50	20120601	6	1488	29.24	0.0446460928390834	-0.0207137668449766
1	C	26	50	20120601	6	1490	29.28	0.0431404503699028	-0.0185427368946995
1	C	26	50	20120601	6	1492	29.32	0.0417480864070684	-0.0165426853641134
1	C	26	50	20120601	6	1494	29.36	0.0404345648503363	-0.0150554983819218
1	C	26	50	20120601	6	1496	29.4	0.0384974458232757	-0.0131233291023296
1	C	26	50	20120601	6	1498	29.44	0.0357222638391529	-0.0112532437981255
1	C	26	50	20120601	6	1500	29.48	0.033993529180508	-0.0107659058045318
1	C	26	50	20120601	6	1502	29.52	0.030964990836686	-0.0100941543624045
1	C	26	50	20120601	6	1504	29.56	0.0287878797680908	-0.00862924124382037
1	C	26	50	20120601	6	1506	29.6	0.028202183221234	-0.00819939103153707
1	C	26	50	20120601	6	1508	29.64	0.0270123346405314	-0.00744724154838894
1	C	26	50	20120601	6	1510	29.68	0.0258265165684815	-0.00663633149172421
1	C	26	50	20120601	6	1512	29.72	0.0251789835336099	-0.00628097497883891
1	C	26	50	20120601	6	1514	29.76	0.0244650319587815	-0.0051539316224413
1	C	26	50	20120601	6	1516	29.8	0.0238286429267814	-0.00408493466171128
1	C	26	50	20120601	6	1518	29.84	0.0230207451450045	-0.00398569929603956
1	C	26	50	20120601	6	1520	29.88	0.0214564198840534	-0.00345035582307104
1	C	26	50	20120601	6	1522	29.92	0.0203934969705737	-0.00392934995664681
1	C	26	50	20120601	6	1524	29.96	0.0191541579862559	-0.00415655043650986
1	C	26	50	20120601	6	1526	30	0.01732909417081	-0.00488329357300996
1	C	26	50	20120601	6	1528	30.04	0.0169002409790881	-0.00544057149833088
1	C	26	50	20120601	6	1530	30.08	0.0165014539677024	-0.00660661179371094
1	C	26	50	20120601	6	1532	30.12	0.0169437492593346	-0.00725170531018742
1	C	26	50	20120601	6	1534	30.16	0.0164798518555371	-0.00890064296857539
1	C	26	50	20120601	6	1536	30.2	0.0157947078109742	-0.0107616065953021
1	C	26	50	20120601	6	1538	30.24	0.0159234295294214	-0.0135343844163690
1	C	26	50	20120601	6	1540	30.28	0.0145101139926604	-0.0160283571046817
1	C	26	50	20120601	6	1542	30.32	0.0140150048955414	-0.0174595341587355
1	C	26	50	20120601	6	1544	30.36	0.0139431769887085	-0.0175496195626587
1	C	26	50	20120601	6	1546	30.4	0.0106397614903020	-0.0204363653191832
1	C	26	50	20120601	6	1548	30.44	0.00791883934503346	-0.0217848497707111
1	C	26	50	20120601	6	1550	30.48	0.00646453282816709	-0.0225598529450272
1	C	26	50	20120601	6	1552	30.52	0.00471040596500981	-0.0236279589512129
1	C	26	50	20120601	6	1554	30.56	0.00296295418986693	-0.0255008373272026
1	C	26	50	20120601	6	1556	30.6	0.00116575745266758	-0.027741503153291
1	C	26	50	20120601	6	1558	30.64	0.000998979247256919	-0.0284132121690113
1	C	26	50	20120601	6	1560	30.68	0.000690878680558319	-0.0302948798822912
1	C	26	50	20120601	6	1562	30.72	-0.000849878711375922	-0.0320219457689325
1	C	26	50	20120601	6	1564	30.76	-0.00211341488974598	-0.0330152115933974
1	C	26	50	20120601	6	1566	30.8	-0.00388635079328282	-0.0329759600959737
1	C	26	50	20120601	6	1568	30.84	-0.0046408549420123	-0.0326137587894466
1	C	26	50	20120601	6	1570	30.88	-0.0060694369141791	-0.0306514526188401
1	C	26	50	20120601	6	1572	30.92	-0.0070537012693195	-0.0288856938491323
1	C	26	50	20120601	6	1574	30.96	-0.0075115925081176	-0.0262342159537374
1	C	26	50	20120601	6	1576	31	-0.0080973442093033	-0.0253329532067862
1	C	26	50	20120601	6	1578	31.04	-0.0085365041894677	-0.0218354149766338
1	C	26	50	20120601	6	1580	31.08	-0.0089234825176077	-0.0205225510292081
1	C	26	50	20120601	6	1582	31.12	-0.0100885116502906	-0.0183804417462816
1	C	26	50	20120601	6	1584	31.16	-0.0107971387110567	-0.0164219327390902
1	C	26	50	20120601	6	1586	31.2	-0.0120995091938496	-0.0137562603821697
1	C	26	50	20120601	6	1588	31.24	-0.0132232432905112	-0.0112655474561182
1	C	26	50	20120601	6	1590	31.28	-0.0138212859217676	-0.00909031729156087
1	C	26	50	20120601	6	1592	31.32	-0.0138040749427135	-0.00685024543516876
1	C	26	50	20120601	6	1594	31.36	-0.0143191456642654	-0.0048864826245931
1	C	26	50	20120601	6	1596	31.4	-0.0156081164735547	-0.0032065949023926
1	C	26	50	20120601	6	1598	31.44	-0.0167057159035837	-0.0025181840245006
1	C	26	50	20120601	6	1600	31.48	-0.0176950714275487	0.000226267098911799
1	C	26	50	20120601	6	1602	31.52	-0.0182557717496906	0.0017727449847059
1	C	26	50	20120601	6	1604	31.56	-0.0180309754328835	0.0039587726698119
1	C	26	50	20120601	6	1606	31.6	-0.0174366168279572	0.0049816379841373
1	C	26	50	20120601	6	1608	31.64	-0.0163136251934158	0.0059288428728758
1	C	26	50	20120601	6	1610	31.68	-0.0154120392986656	0.0067693347417314
1	C	26	50	20120601	6	1612	31.72	-0.0130836179854981	0.008079380868634
1	C	26	50	20120601	6	1614	31.76	-0.0109410702963673	0.0092718598865626
1	C	26	50	20120601	6	1616	31.8	-0.0089577771964952	0.0097142258888729
1	C	26	50	20120601	6	1618	31.84	-0.0063615497965551	0.0098303469644794
1	C	26	50	20120601	6	1620	31.88	-0.00401904645184029	0.0099815263942971
1	C	26	50	20120601	6	1622	31.92	-0.00204232944503329	0.0103251095792756
1	C	26	50	20120601	6	1624	31.96	0.000669707903529588	0.0105492624289118
1	C	26	50	20120601	6	1626	32	0.00203661602224131	0.0113738196464534
1	C	26	50	20120601	6	1628	32.04	0.00456119936311164	0.0128769165312216
1	C	26	50	20120601	6	1630	32.08	0.00519349424684865	0.0140133785499447
1	C	26	50	20120601	6	1632	32.12	0.0046315564878397	0.0150885344107388
1	C	26	50	20120601	6	1634	32.16	0.00365504202302108	0.0165191528504354
1	C	26	50	20120601	6	1636	32.2	0.00319513977253735	0.0170011168324922
1	C	26	50	20120601	6	1638	32.24	0.00148288070189413	0.018664868377946
1	C	26	50	20120601	6	1640	32.28	-0.00153915225954094	0.0196576462987319
1	C	26	50	20120601	6	1642	32.32	-0.00350420200445836	0.0203268521564469
1	C	26	50	20120601	6	1644	32.36	-0.00554795273412184	0.0209415400813323
1	C	26	50	20120601	6	1646	32.4	-0.0079494994950657	0.021169582018265
1	C	26	50	20120601	6	1648	32.44	-0.0094849111597342	0.0214879214911552
1	C	26	50	20120601	6	1650	32.48	-0.0123626236271291	0.0210657080321087
1	C	26	50	20120601	6	1652	32.52	-0.0146832773723052	0.0202253116226685
1	C	26	50	20120601	6	1654	32.56	-0.0167393246888935	0.0188026905606671
1	C	26	50	20120601	6	1656	32.6	-0.0197430223714924	0.0178740684381382
1	C	26	50	20120601	6	1658	32.64	-0.0234767088107171	0.0166476412236448
1	C	26	50	20120601	6	1660	32.68	-0.0251439817479412	0.0171412866097268
1	C	26	50	20120601	6	1662	32.72	-0.0253700847980798	0.0177934101818218
1	C	26	50	20120601	6	1664	32.76	-0.0256887382263809	0.0175514071286014
1	C	26	50	20120601	6	1666	32.8	-0.026885752627204	0.0171163709951849
1	C	26	50	20120601	6	1668	32.84	-0.029045966672156	0.016801281385061
1	C	26	50	20120601	6	1670	32.88	-0.0312529176469174	0.0170417684013426
1	C	26	50	20120601	6	1672	32.92	-0.0331323296895653	0.0178823133032069
1	C	26	50	20120601	6	1674	32.96	-0.0346120001266728	0.0191364591035228
1	C	26	50	20120601	6	1676	33	-0.035763304316733	0.0191186470837047
1	C	26	50	20120601	6	1678	33.04	-0.0375191353072329	0.0195271285290605
1	C	26	50	20120601	6	1680	33.08	-0.0404292969048164	0.0205283988022885
1	C	26	50	20120601	6	1682	33.12	-0.042508035278013	0.0198450649510854
1	C	26	50	20120601	6	1684	33.16	-0.0449188804931295	0.0198471509160899
1	C	26	50	20120601	6	1686	33.2	-0.0470187755012192	0.0186874250842659
1	C	26	50	20120601	6	1688	33.24	-0.0492212009925809	0.0188661109678717
1	C	26	50	20120601	6	1690	33.28	-0.0516987617325024	0.0186577973101342
1	C	26	50	20120601	6	1692	33.32	-0.0546462656392003	0.0187377003764082
1	C	26	50	20120601	6	1694	33.36	-0.0569194725193589	0.0194822838169977
1	C	26	50	20120601	6	1696	33.4	-0.0581508282681171	0.0194865264576848
1	C	26	50	20120601	6	1698	33.44	-0.0622148537823087	0.0201176899705719
1	C	26	50	20120601	6	1700	33.48	-0.0648948591936838	0.0208367468563605
1	C	26	50	20120601	6	1702	33.52	-0.0667049818428433	0.021479436209781
1	C	26	50	20120601	6	1704	33.56	-0.0692821739282339	0.0218315046761337
1	C	26	50	20120601	6	1706	33.6	-0.0713595829406818	0.0211033968235459
1	C	26	50	20120601	6	1708	33.64	-0.0730191625561267	0.020312002914042
1	C	26	50	20120601	6	1710	33.68	-0.0751470589927513	0.0188179569960729
1	C	26	50	20120601	6	1712	33.72	-0.0771867085030839	0.0164104705381671
1	C	26	50	20120601	6	1714	33.76	-0.0776612478639382	0.0169377600648979
1	C	26	50	20120601	6	1716	33.8	-0.0786880376208992	0.01655882154086
1	C	26	50	20120601	6	1718	33.84	-0.0794378536516694	0.0162126220607911
1	C	26	50	20120601	6	1720	33.88	-0.0806725328022993	0.0170107334847163
1	C	26	50	20120601	6	1722	33.92	-0.0818874129630559	0.0166395731352715
1	C	26	50	20120601	6	1724	33.96	-0.0832622406777169	0.0164412296831487
1	C	26	50	20120601	6	1726	34	-0.0841416693814786	0.0161372444779166
1	C	26	50	20120601	6	1728	34.04	-0.0861575601039633	0.0156103792152545
1	C	26	50	20120601	6	1730	34.08	-0.0873763293520164	0.0148450068352982
1	C	26	50	20120601	6	1732	34.12	-0.0879743295568659	0.0125242116687658
1	C	26	50	20120601	6	1734	34.16	-0.0882874364395753	0.0102699552503431
1	C	26	50	20120601	6	1736	34.2	-0.0881066292356259	0.0079442103363424
1	C	26	50	20120601	6	1738	34.24	-0.0879170539075898	0.0053301072769739
1	C	26	50	20120601	6	1740	34.28	-0.0880229785034115	0.003361804840863
1	C	26	50	20120601	6	1742	34.32	-0.0880426360719285	0.0010827996850987
1	C	26	50	20120601	6	1744	34.36	-0.0878227965736576	-0.0026926555516906
1	C	26	50	20120601	6	1746	34.4	-0.087653090946173	-0.00484692707125352
1	C	26	50	20120601	6	1748	34.44	-0.0856043904690411	-0.00652708349403087
1	C	26	50	20120601	6	1750	34.48	-0.0842888890133216	-0.00787709176067224
1	C	26	50	20120601	6	1752	34.52	-0.0825910549210146	-0.0102442731320504
1	C	26	50	20120601	6	1754	34.56	-0.0810259447715363	-0.0112336569402867
1	C	26	50	20120601	6	1756	34.6	-0.0807029383938903	-0.0127330061591146
1	C	26	50	20120601	6	1758	34.64	-0.0805161207823008	-0.0150062130392731
1	C	26	50	20120601	6	1760	34.68	-0.0797984073993964	-0.0174495498109851
1	C	26	50	20120601	6	1762	34.72	-0.0787436869245786	-0.0196673195194986
1	C	26	50	20120601	6	1764	34.76	-0.0783793855109113	-0.0210826644527216
1	C	26	50	20120601	6	1766	34.8	-0.0769816475365398	-0.0231873677869234
1	C	26	50	20120601	6	1768	34.84	-0.0750249416516404	-0.0251403967165606
1	C	26	50	20120601	6	1770	34.88	-0.0731091065386936	-0.0275602575431372
1	C	26	50	20120601	6	1772	34.92	-0.0715017821143784	-0.0288621118379798
1	C	26	50	20120601	6	1774	34.96	-0.0695199032280688	-0.030898579367797
1	C	26	50	20120601	6	1776	35	-0.0670514641656247	-0.0325653007617318
1	C	26	50	20120601	6	1778	35.04	-0.0653459933200808	-0.0337378959369735
1	C	26	50	20120601	6	1780	35.08	-0.062952790419155	-0.0352312347481613
1	C	26	50	20120601	6	1782	35.12	-0.0606122669734275	-0.0371155328986673
1	C	26	50	20120601	6	1784	35.16	-0.0581682230949343	-0.0392017807458801
1	C	26	50	20120601	6	1786	35.2	-0.0560930768241862	-0.041117686569505
1	C	26	50	20120601	6	1788	35.24	-0.0535756352618058	-0.0429220816537368
1	C	26	50	20120601	6	1790	35.28	-0.0520158991238645	-0.0443511444585148
1	C	26	50	20120601	6	1792	35.32	-0.0501922707351844	-0.0458569990597297
1	C	26	50	20120601	6	1794	35.36	-0.0482782033891906	-0.0483919061596054
1	C	26	50	20120601	6	1796	35.4	-0.0457064701681507	-0.0517256176480518
1	C	26	50	20120601	6	1798	35.44	-0.0440836742474632	-0.0535533331139272
1	C	26	50	20120601	6	1800	35.48	-0.0419779385373609	-0.0553790545386796
1	C	26	50	20120601	6	1802	35.52	-0.0404576097431779	-0.0581163141032847
1	C	26	50	20120601	6	1804	35.56	-0.038930004254531	-0.0603136911350715
1	C	26	50	20120601	6	1806	35.6	-0.0373043799067187	-0.0619588316300445
1	C	26	50	20120601	6	1808	35.64	-0.0358482490543569	-0.0649973260373456
1	C	26	50	20120601	6	1810	35.68	-0.0351664637670046	-0.0673983707524748
1	C	26	50	20120601	6	1812	35.72	-0.0342103139774842	-0.0704363843271647
1	C	26	50	20120601	6	1814	35.76	-0.0333203493826828	-0.0729986564594723
1	C	26	50	20120601	6	1816	35.8	-0.032734087150401	-0.0756906826861276
1	C	26	50	20120601	6	1818	35.84	-0.0316437992044895	-0.0770144572911869
1	C	26	50	20120601	6	1820	35.88	-0.0310235251360327	-0.079919110526945
1	C	26	50	20120601	6	1822	35.92	-0.0302307170129663	-0.0843697820290894
1	C	26	50	20120601	6	1824	35.96	-0.0301496825758423	-0.0864089365646752
1	C	26	50	20120601	6	1826	36	-0.0302961951009042	-0.0901360964083094
1	C	26	50	20120601	6	1828	36.04	-0.030580947001688	-0.0927393100232477
1	C	26	50	20120601	6	1830	36.08	-0.0306832653529257	-0.0952805810841541
1	C	26	50	20120601	6	1832	36.12	-0.0310782552008965	-0.096791244011481
1	C	26	50	20120601	6	1834	36.16	-0.0318063630534843	-0.100200842199684
1	C	26	50	20120601	6	1836	36.2	-0.032294266732503	-0.102190357839231
1	C	26	50	20120601	6	1838	36.24	-0.0325180660287486	-0.104729224737081
1	C	26	50	20120601	6	1840	36.28	-0.0327150659779871	-0.106839089950786
1	C	26	50	20120601	6	1842	36.32	-0.0325836148273645	-0.109165117707499
1	C	26	50	20120601	6	1844	36.36	-0.0322159193011475	-0.110806312546633
1	C	26	50	20120601	6	1846	36.4	-0.0311249242484548	-0.112890651205536
1	C	26	50	20120601	6	1848	36.44	-0.0305774821784602	-0.115043367090181
1	C	26	50	20120601	6	1850	36.48	-0.0293266809932193	-0.116674450302344
1	C	26	50	20120601	6	1852	36.52	-0.0277604394728911	-0.118463006194677
1	C	26	50	20120601	6	1854	36.56	-0.0253284871203562	-0.119565314955869
1	C	26	50	20120601	6	1856	36.6	-0.023970842100478	-0.119239621572454
1	C	26	50	20120601	6	1858	36.64	-0.021899938470417	-0.120542890080859
1	C	26	50	20120601	6	1860	36.68	-0.0191929215800005	-0.12108785727712
1	C	26	50	20120601	6	1862	36.72	-0.0162755404221811	-0.122663432606959
1	C	26	50	20120601	6	1864	36.76	-0.0145318858104532	-0.123934598467498
1	C	26	50	20120601	6	1866	36.8	-0.0116406676035376	-0.125279091301247
1	C	26	50	20120601	6	1868	36.84	-0.0096417474438014	-0.126258504903868
1	C	26	50	20120601	6	1870	36.88	-0.0081062650684548	-0.126850565411756
1	C	26	50	20120601	6	1872	36.92	-0.00503827016624259	-0.128661890142443
1	C	26	50	20120601	6	1874	36.96	-0.00252302063488391	-0.130834617148995
1	C	26	50	20120601	6	1876	37	0.000537478935447699	-0.131279104471649
1	C	26	50	20120601	6	1878	37.04	0.00275517793328307	-0.132240981826097
1	C	26	50	20120601	6	1880	37.08	0.00563472887830906	-0.132603656894167
1	C	26	50	20120601	6	1882	37.12	0.00814474581948693	-0.13283283020195
1	C	26	50	20120601	6	1884	37.16	0.0108744608375795	-0.133373201204133
1	C	26	50	20120601	6	1886	37.2	0.0139167877636346	-0.133749169879690
1	C	26	50	20120601	6	1888	37.24	0.0164012781500117	-0.134382596134277
1	C	26	50	20120601	6	1890	37.28	0.0191816927243153	-0.134348867140814
1	C	26	50	20120601	6	1892	37.32	0.0217474296798507	-0.134756797042881
1	C	26	50	20120601	6	1894	37.36	0.0246680635288636	-0.135250074733436
1	C	26	50	20120601	6	1896	37.4	0.0268781257734621	-0.134898289109796
1	C	26	50	20120601	6	1898	37.44	0.0293065425920911	-0.135261529863291
1	C	26	50	20120601	6	1900	37.48	0.0327196763142004	-0.135226952341691
1	C	26	50	20120601	6	1902	37.52	0.0352283497524941	-0.135231336403735
1	C	26	50	20120601	6	1904	37.56	0.0381548525877908	-0.136418780821381
1	C	26	50	20120601	6	1906	37.6	0.0410863051705559	-0.136366667051608
1	C	26	50	20120601	6	1908	37.64	0.044412252626545	-0.137325786689609
1	C	26	50	20120601	6	1910	37.68	0.046286509860758	-0.137708614300944
1	C	26	50	20120601	6	1912	37.72	0.0489605755751712	-0.137847419362091
1	C	26	50	20120601	6	1914	37.76	0.0506876131775412	-0.137939060400932
1	C	26	50	20120601	6	1916	37.8	0.0529033322763893	-0.137160182281455
1	C	26	50	20120601	6	1918	37.84	0.0549557804194613	-0.136076470428609
1	C	26	50	20120601	6	1920	37.88	0.0574761211196445	-0.135360666234014
1	C	26	50	20120601	6	1922	37.92	0.0582705555883076	-0.13404155853371
1	C	26	50	20120601	6	1924	37.96	0.0613555917639464	-0.132813384765467
1	C	26	50	20120601	6	1926	38	0.0643826451835279	-0.132049073045683
1	C	26	50	20120601	6	1928	38.04	0.0672419021639338	-0.131616606538309
1	C	26	50	20120601	6	1930	38.08	0.0693893147477193	-0.130894721225396
1	C	26	50	20120601	6	1932	38.12	0.0716705119345052	-0.130649991568427
1	C	26	50	20120601	6	1934	38.16	0.0748518560537416	-0.129650778975932
1	C	26	50	20120601	6	1936	38.2	0.0774705553071878	-0.128410937945800
1	C	26	50	20120601	6	1938	38.24	0.0798946587744516	-0.127785714129875
1	C	26	50	20120601	6	1940	38.28	0.0819400358497118	-0.126973531281004
1	C	26	50	20120601	6	1942	38.32	0.084331683115719	-0.12566234317665
1	C	26	50	20120601	6	1944	38.36	0.0865730701907241	-0.124634351338161
1	C	26	50	20120601	6	1946	38.4	0.0892967040904985	-0.122483473931147
1	C	26	50	20120601	6	1948	38.44	0.0911376565953177	-0.121475493214566
1	C	26	50	20120601	6	1950	38.48	0.0935281017797969	-0.120622298172386
1	C	26	50	20120601	6	1952	38.52	0.0963823100177852	-0.118203667711609
1	C	26	50	20120601	6	1954	38.56	0.0965850658162226	-0.118310624683331
1	C	26	50	20120601	6	1956	38.6	0.096680221175767	-0.118361133320711
1	C	26	50	20120601	6	1958	38.64	0.0978267453239862	-0.117199052823306
1	C	26	50	20120601	6	1960	38.68	0.0986673609365286	-0.116907152072964
1	C	26	50	20120601	6	1962	38.72	0.0976452239421878	-0.115949390079983
1	C	26	50	20120601	6	1964	38.76	0.0974043975146512	-0.115446340173711
1	C	26	50	20120601	6	1966	38.8	0.0965764532556277	-0.1149901785181
1	C	26	50	20120601	6	1968	38.84	0.0952303057920117	-0.114264503112839
1	C	26	50	20120601	6	1970	38.88	0.09446453036119	-0.112907543986539
1	C	26	50	20120601	6	1972	38.92	0.0933438580368909	-0.111580212634370
1	C	26	50	20120601	6	1974	38.96	0.0924765067169519	-0.109555497219256
1	C	26	50	20120601	6	1976	39	0.0910357978634877	-0.108483148572383
1	C	26	50	20120601	6	1978	39.04	0.0891514007180325	-0.105419212463095
1	C	26	50	20120601	6	1980	39.08	0.08721179974617	-0.103773782054342
1	C	26	50	20120601	6	1982	39.12	0.0859024854747859	-0.100635394672063
1	C	26	50	20120601	6	1984	39.16	0.0843519982935425	-0.0979800107188084
1	C	26	50	20120601	6	1986	39.2	0.0836082916653618	-0.0958670059509955
1	C	26	50	20120601	6	1988	39.24	0.0829675609977252	-0.0930740260891902
1	C	26	50	20120601	6	1990	39.28	0.0817883444745845	-0.0903995106548642
1	C	26	50	20120601	6	1992	39.32	0.0812031103755626	-0.0882425846564447
1	C	26	50	20120601	6	1994	39.36	0.0814259480065857	-0.0848816071305157
1	C	26	50	20120601	6	1996	39.4	0.08149298880051	-0.0825249545791093
1	C	26	50	20120601	6	1998	39.44	0.0815640388898836	-0.0799295332808997
1	C	26	50	20120601	6	2000	39.48	0.0824567894854029	-0.076908391274009
1	C	26	50	20120601	6	2002	39.52	0.0835511786506453	-0.0735670996008682
1	C	26	50	20120601	6	2004	39.56	0.084468154724488	-0.0711551583702409
1	C	26	50	20120601	6	2006	39.6	0.084837688728336	-0.0686138165986564
1	C	26	50	20120601	6	2008	39.64	0.0852898835149049	-0.0669486508396402
1	C	26	50	20120601	6	2010	39.68	0.0863978491303461	-0.064291272845263
1	C	26	50	20120601	6	2012	39.72	0.0876560749367895	-0.0618647652149433
1	C	26	50	20120601	6	2014	39.76	0.0892394284412224	-0.0592463488042095
1	C	26	50	20120601	6	2016	39.8	0.0903856485335258	-0.0572074771113362
1	C	26	50	20120601	6	2018	39.84	0.0908203777825993	-0.0564583681873472
1	C	26	50	20120601	6	2020	39.88	0.0923697901615352	-0.0543360578942939
1	C	26	50	20120601	6	2022	39.92	0.0923692951867884	-0.0534376787287964
1	C	26	50	20120601	6	2024	39.96	0.0930489662248649	-0.0513585019493954
1	C	26	50	20120601	6	2026	40	0.0921853060023237	-0.0510964481762877
1	C	26	50	20120601	6	2028	40.04	0.09194715243842	-0.0489960581934512
1	C	26	50	20120601	6	2030	40.08	0.091254682767604	-0.0465738639144967
1	C	26	50	20120601	6	2032	40.12	0.0900112354928875	-0.0452012989415354
1	C	26	50	20120601	6	2034	40.16	0.0894434994582728	-0.0424958376860376
1	C	26	50	20120601	6	2036	40.2	0.0889753240584492	-0.040409094864078
1	C	26	50	20120601	6	2038	40.24	0.0872837832164947	-0.0378121744994923
1	C	26	50	20120601	6	2040	40.28	0.0862891668180777	-0.0375156139154626
1	C	26	50	20120601	6	2042	40.32	0.085105823619762	-0.036261984303097
1	C	26	50	20120601	6	2044	40.36	0.0825133580278978	-0.0354579331822098
1	C	26	50	20120601	6	2046	40.4	0.0810292823155435	-0.0351295527930267
1	C	26	50	20120601	6	2048	40.44	0.0783060726798379	-0.0344886312065593
1	C	26	50	20120601	6	2050	40.48	0.0754816760637444	-0.0336553058649309
1	C	26	50	20120601	6	2052	40.52	0.0748749784454864	-0.033534390605348
1	C	26	50	20120601	6	2054	40.56	0.0749666901950063	-0.0338515279967102
1	C	26	50	20120601	6	2056	40.6	0.0748514317896729	-0.0345345931473364
1	C	26	50	20120601	6	2058	40.64	0.0742810087492897	-0.0347243098967287
1	C	26	50	20120601	6	2060	40.68	0.0729037061608945	-0.0345615339156996
1	C	26	50	20120601	6	2062	40.72	0.0713962252140829	-0.0330674879977305
1	C	26	50	20120601	6	2064	40.76	0.0692901783769969	-0.0311280355182921
1	C	26	50	20120601	6	2066	40.8	0.0668896922762248	-0.0307006601797429
1	C	26	50	20120601	6	2068	40.84	0.0648025251901965	-0.0286573337141482
1	C	26	50	20120601	6	2070	40.88	0.0637825236583349	-0.0278262711142196
1	C	26	50	20120601	6	2072	40.92	0.061279648495647	-0.0254071173944242
1	C	26	50	20120601	6	2074	40.96	0.0598558182810498	-0.0232542600884236
1	C	26	50	20120601	6	2076	41	0.0578764142684743	-0.0213524964004224
1	C	26	50	20120601	6	2078	41.04	0.0573623476385516	-0.0198525814961695
1	C	26	50	20120601	6	2080	41.08	0.0556037023630626	-0.0186094170641654
1	C	26	50	20120601	6	2082	41.12	0.0542391984074069	-0.0171692526829228
1	C	26	50	20120601	6	2084	41.16	0.052813812557891	-0.0153207341355449
1	C	26	50	20120601	6	2086	41.2	0.0510788553595717	-0.0142128392307818
1	C	26	50	20120601	6	2088	41.24	0.0501317565368505	-0.0121933422637131
1	C	26	50	20120601	6	2090	41.28	0.0479874552229023	-0.0104089583013888
1	C	26	50	20120601	6	2092	41.32	0.0464805399615156	-0.00889850750609621
1	C	26	50	20120601	6	2094	41.36	0.0446803875179709	-0.00678510675848586
1	C	26	50	20120601	6	2096	41.4	0.042467143292857	-0.00522296645748853
1	C	26	50	20120601	6	2098	41.44	0.0401342566003663	-0.00393051668283577
1	C	26	50	20120601	6	2100	41.48	0.0380939706939307	-0.003044511886009
1	C	26	50	20120601	6	2102	41.52	0.035116273327676	-0.0020345512704403
1	C	26	50	20120601	6	2104	41.56	0.0336362281239745	-0.0008397529422694
1	C	26	50	20120601	6	2106	41.6	0.0307559771432351	-0.000272731085503700
1	C	26	50	20120601	6	2108	41.64	0.0290536175675285	0.0007008842415121
1	C	26	50	20120601	6	2110	41.68	0.0279027942100796	0.0021458640199346
1	C	26	50	20120601	6	2112	41.72	0.0263009569343864	0.0036076941529528
1	C	26	50	20120601	6	2114	41.76	0.025277115812703	0.0043612790628667
1	C	26	50	20120601	6	2116	41.8	0.0243766655314434	0.0070606089954649
1	C	26	50	20120601	6	2118	41.84	0.023501217131753	0.0091695344642571
1	C	26	50	20120601	6	2120	41.88	0.0219577798051181	0.0109036077791
1	C	26	50	20120601	6	2122	41.92	0.0214390462704396	0.0125448026182339
1	C	26	50	20120601	6	2124	41.96	0.0205004327290926	0.0136464749833226
1	C	26	50	20120601	6	2126	42	0.0186836137787153	0.0143826933506906
1	C	26	50	20120601	6	2128	42.04	0.0172254111034846	0.015437845160645
1	C	26	50	20120601	6	2130	42.08	0.0159317592473038	0.0160441892255124
1	C	26	50	20120601	6	2132	42.12	0.0139125451229475	0.01597361996875
1	C	26	50	20120601	6	2134	42.16	0.0107688897951483	0.0150164802297359
1	C	26	50	20120601	6	2136	42.2	0.00810012738159407	0.0148313596744213
1	C	26	50	20120601	6	2138	42.24	0.00680322283421983	0.0138247931714022
1	C	26	50	20120601	6	2140	42.28	0.00503262745412871	0.0128137718956617
1	C	26	50	20120601	6	2142	42.32	0.0026256359709697	0.0123400103522667
1	C	26	50	20120601	6	2144	42.36	0.000500355829435419	0.0128556326171079
1	C	26	50	20120601	6	2146	42.4	-0.00140190283331263	0.0128460159648838
1	C	26	50	20120601	6	2148	42.44	-0.00382388498023279	0.0124445207345261
1	C	26	50	20120601	6	2150	42.48	-0.0065094765351793	0.0136188836767207
1	C	26	50	20120601	6	2152	42.52	-0.0088514141944691	0.0152032271306473
1	C	26	50	20120601	6	2154	42.56	-0.0107947486901363	0.0157754957197293
1	C	26	50	20120601	6	2156	42.6	-0.0123081481207065	0.0167361214951747
1	C	26	50	20120601	6	2158	42.64	-0.0143368940444732	0.0180426568369087
1	C	26	50	20120601	6	2160	42.68	-0.0176654295112813	0.0201985829863396
1	C	26	50	20120601	6	2162	42.72	-0.0201894683799302	0.0213182653611451
1	C	26	50	20120601	6	2164	42.76	-0.0225353870503981	0.0223943192475513
1	C	26	50	20120601	6	2166	42.8	-0.0246456977413747	0.0234053193100884
1	C	26	50	20120601	6	2168	42.84	-0.0270143852501968	0.0234170360694527
1	C	26	50	20120601	6	2170	42.88	-0.0291547267661704	0.0246046219084555
1	C	26	50	20120601	6	2172	42.92	-0.0310444908520948	0.0255833071910924
1	C	26	50	20120601	6	2174	42.96	-0.0324369750230821	0.0276984969188591
1	C	26	50	20120601	6	2176	43	-0.033830145087647	0.0290630433009217
1	C	26	50	20120601	6	2178	43.04	-0.0348982864491718	0.0305559012794983
1	C	26	50	20120601	6	2180	43.08	-0.0368279454996908	0.0329306840487743
1	C	26	50	20120601	6	2182	43.12	-0.0375922430773398	0.0340929696071463
1	C	26	50	20120601	6	2184	43.16	-0.0387186076112274	0.0372311660705946
1	C	26	50	20120601	6	2186	43.2	-0.0403022298162372	0.0395124481101943
1	C	26	50	20120601	6	2188	43.24	-0.041788391493596	0.0416294197470496
1	C	26	50	20120601	6	2190	43.28	-0.0428372712664013	0.0435775413556255
1	C	26	50	20120601	6	2192	43.32	-0.0450638798096796	0.0459748454758822
1	C	26	50	20120601	6	2194	43.36	-0.0456724936873147	0.0473942138466902
1	C	26	50	20120601	6	2196	43.4	-0.0467142811791046	0.049439230297492
1	C	26	50	20120601	6	2198	43.44	-0.0473278023778011	0.0521092301479133
1	C	26	50	20120601	6	2200	43.48	-0.0475235083216301	0.0546928781182161
1	C	26	50	20120601	6	2202	43.52	-0.0477467419324507	0.0567978642951304
1	C	26	50	20120601	6	2204	43.56	-0.0471283770523031	0.0579182749899205
1	C	26	50	20120601	6	2206	43.6	-0.0467079313602096	0.0600724050881272
1	C	26	50	20120601	6	2208	43.64	-0.0458263106254262	0.0618862754032269
1	C	26	50	20120601	6	2210	43.68	-0.044760064310075	0.0644279707282019
1	C	26	50	20120601	6	2212	43.72	-0.0435201525692644	0.0670106782464858
1	C	26	50	20120601	6	2214	43.76	-0.0426907870256107	0.0684144973391755
1	C	26	50	20120601	6	2216	43.8	-0.0432527247846196	0.0688418019670465
1	C	26	50	20120601	6	2218	43.84	-0.0417265055081066	0.0728728763052348
1	C	26	50	20120601	6	2220	43.88	-0.0407272222049338	0.0749497903429359
1	C	26	50	20120601	6	2222	43.92	-0.0396730674155409	0.0764842120581107
1	C	26	50	20120601	6	2224	43.96	-0.038184536930465	0.0784189269221152
1	C	26	50	20120601	6	2226	44	-0.0379048761985058	0.0796561516571573
1	C	26	50	20120601	6	2228	44.04	-0.0377151594491134	0.0806747389754565
1	C	26	50	20120601	6	2230	44.08	-0.0386434492314551	0.0807686427559981
1	C	26	50	20120601	6	2232	44.12	-0.039657652487711	0.0823239241212179
1	C	26	50	20120601	6	2234	44.16	-0.0405010894563103	0.0832131816092381
1	C	26	50	20120601	6	2236	44.2	-0.0419206770302204	0.0842056766873116
1	C	26	50	20120601	6	2238	44.24	-0.043445411382493	0.0837995852628761
1	C	26	50	20120601	6	2240	44.28	-0.0452712318021948	0.0841516537292289
1	C	26	50	20120601	6	2242	44.32	-0.0465112142536835	0.0838252532390332
1	C	26	50	20120601	6	2244	44.36	-0.0490589199862986	0.0829392484422065
1	C	26	50	20120601	6	2246	44.4	-0.0503385004175338	0.081434808054554
1	C	26	50	20120601	6	2248	44.44	-0.0519666844918939	0.0809210242673438
1	C	26	50	20120601	6	2250	44.48	-0.0537415225126722	0.079871677804063
1	C	26	50	20120601	6	2252	44.52	-0.0561683129857044	0.0788393019035306
1	C	26	50	20120601	6	2254	44.56	-0.0573854558881608	0.0780450088562238
1	C	26	50	20120601	6	2256	44.6	-0.0593615364988647	0.0763263151138717
1	C	26	50	20120601	6	2258	44.64	-0.0611026455261804	0.0751169503860084
1	C	26	50	20120601	6	2260	44.68	-0.0617345161458487	0.0746547853938249
1	C	26	50	20120601	6	2262	44.72	-0.0624519466860405	0.0724298031961433
1	C	26	50	20120601	6	2264	44.76	-0.0624592298858868	0.0709771937355517
1	C	26	50	20120601	6	2266	44.8	-0.0623832159069092	0.0687338974722374
1	C	26	50	20120601	6	2268	44.84	-0.0624197026168184	0.0664431543439055
1	C	26	50	20120601	6	2270	44.88	-0.0613625072682664	0.0643169549635557
1	C	26	50	20120601	6	2272	44.92	-0.0612330077323599	0.0614981020646267
1	C	26	50	20120601	6	2274	44.96	-0.0607252555659933	0.0582915637307767
1	C	26	50	20120601	6	2276	45	-0.0604864019663763	0.0557323957972385
1	C	26	50	20120601	6	2278	45.04	-0.0599595013483751	0.0525864423724005
1	C	26	50	20120601	6	2280	45.08	-0.059547346483291	0.0495981207267585
1	C	26	50	20120601	6	2282	45.12	-0.0589865577728015	0.0468636504155625
1	C	26	50	20120601	6	2284	45.16	-0.0586913406916561	0.0440245459784204
1	C	26	50	20120601	6	2286	45.2	-0.0581911899231873	0.0421141697298243
1	C	26	50	20120601	6	2288	45.24	-0.0576972475522572	0.0394879327180906
1	C	26	50	20120601	6	2290	45.28	-0.0560812186434657	0.0357145351620345
1	C	26	50	20120601	6	2292	45.32	-0.0554126916082606	0.0331340479590435
1	C	26	50	20120601	6	2294	45.36	-0.0544571145752329	0.0293904761670179
1	C	26	50	20120601	6	2296	45.4	-0.0537883329815867	0.0272333762203302
1	C	26	50	20120601	6	2298	45.44	-0.0525619976909749	0.0241624821803152
1	C	26	50	20120601	6	2300	45.48	-0.0512198383096047	0.0220331715301281
1	C	26	50	20120601	6	2302	45.52	-0.0500635065903303	0.0196862134126919
1	C	26	50	20120601	6	2304	45.56	-0.0489400553363812	0.0173058091445055
1	C	26	50	20120601	6	2306	45.6	-0.0483735920939726	0.0158106318556865
1	C	26	50	20120601	6	2308	45.64	-0.0475426002047222	0.0128866038941239
1	C	26	50	20120601	6	2310	45.68	-0.0471179825826197	0.0102596314913378
1	C	26	50	20120601	6	2312	45.72	-0.0464776973922552	0.0074424473644124
1	C	26	50	20120601	6	2314	45.76	-0.0455153957737385	0.0057362694120874
1	C	26	50	20120601	6	2316	45.8	-0.0442411893540403	0.0013379238117508
1	C	26	50	20120601	6	2318	45.84	-0.0440320271681653	-0.0009399499731635
1	C	26	50	20120601	6	2320	45.88	-0.0428859484972182	-0.00433674952862743
1	C	26	50	20120601	6	2322	45.92	-0.0427950852758357	-0.00673985192448991
1	C	26	50	20120601	6	2324	45.96	-0.0428716649402382	-0.00900266433496499
1	C	26	50	20120601	6	2326	46	-0.0437067580488195	-0.0118514561350093
1	C	26	50	20120601	6	2328	46.04	-0.0458748181506156	-0.0141624932279613
1	C	26	50	20120601	6	2330	46.08	-0.046774328686963	-0.0159885964903756
1	C	26	50	20120601	6	2332	46.12	-0.0475744907205537	-0.0190411764647579
1	C	26	50	20120601	6	2334	46.16	-0.049233787493286	-0.0217438800038091
1	C	26	50	20120601	6	2336	46.2	-0.0505008521344942	-0.0245035056387459
1	C	26	50	20120601	6	2338	46.24	-0.0514431426311034	-0.0266801217325943
1	C	26	50	20120601	6	2340	46.28	-0.0528520528926176	-0.0294411615810934
1	C	26	50	20120601	6	2342	46.32	-0.0538164051207998	-0.0332593967781445
1	C	26	50	20120601	6	2344	46.36	-0.054479176306806	-0.0355396040154368
1	C	26	50	20120601	6	2346	46.4	-0.0558199921852919	-0.0390884315288558
1	C	26	50	20120601	6	2348	46.44	-0.0562119414741036	-0.0411750329294592
1	C	26	50	20120601	6	2350	46.48	-0.0565835967982953	-0.043314879470686
1	C	26	50	20120601	6	2352	46.52	-0.0570269527500992	-0.0458719190128128
1	C	26	50	20120601	6	2354	46.56	-0.056930291253111	-0.0481252561924199
1	C	26	50	20120601	6	2356	46.6	-0.0559104311426057	-0.0510434151676987
1	C	26	50	20120601	6	2358	46.64	-0.0551821111579835	-0.0531771805906072
1	C	26	50	20120601	6	2360	46.68	-0.0538572051820743	-0.0558938141332478
1	C	26	50	20120601	6	2362	46.72	-0.0527229139811695	-0.0592018930008763
1	C	26	50	20120601	6	2364	46.76	-0.0518397376114675	-0.0616108643830226
1	C	26	50	20120601	6	2366	46.8	-0.0509858778889135	-0.0644163388216515
1	C	26	50	20120601	6	2368	46.84	-0.0503145577819228	-0.0663304698072557
1	C	26	50	20120601	6	2370	46.88	-0.050177500688739	-0.0688981357500901
1	C	26	50	20120601	6	2372	46.92	-0.049647713660857	-0.0707287164126429
1	C	26	50	20120601	6	2374	46.96	-0.0491660466636484	-0.0704641029129872
1	C	26	50	20120601	6	2376	47	-0.0492201049770701	-0.0712441477586532
1	C	26	50	20120601	6	2378	47.04	-0.0478855540646655	-0.072838065438397
1	C	26	50	20120601	6	2380	47.08	-0.046103058077447	-0.0740731193556209
1	C	26	50	20120601	6	2382	47.12	-0.0448868980534164	-0.0758391256127021
1	C	26	50	20120601	6	2384	47.16	-0.043050916509269	-0.0782007703379836
1	C	26	50	20120601	6	2386	47.2	-0.0419675582098131	-0.0805634262259622
1	C	26	50	20120601	6	2388	47.24	-0.0411227777383295	-0.0835569627841154
1	C	26	50	20120601	6	2390	47.28	-0.0401073016898675	-0.0851348715663332
1	C	26	50	20120601	6	2392	47.32	-0.0388639958365072	-0.0869164271015327
1	C	26	50	20120601	6	2394	47.36	-0.0374343673463043	-0.091003504296791
1	C	26	50	20120601	6	2396	47.4	-0.0360907937513717	-0.093698358950571
1	C	26	50	20120601	6	2398	47.44	-0.0345538264517846	-0.0963319074464222
1	C	26	50	20120601	6	2400	47.48	-0.0330802159197918	-0.0990126906752566
1	C	26	50	20120601	6	2402	47.52	-0.0321550374072874	-0.102013510433256
1	C	26	50	20120601	6	2404	47.56	-0.0312225049842586	-0.104217703691571
1	C	26	50	20120601	6	2406	47.6	-0.0303190346499365	-0.107294537428548
1	C	26	50	20120601	6	2408	47.64	-0.029372360091284	-0.10954129851509
1	C	26	50	20120601	6	2410	47.68	-0.0285516212503607	-0.112265568810967
1	C	26	50	20120601	6	2412	47.72	-0.0273906226263306	-0.114544078991985
1	C	26	50	20120601	6	2414	47.76	-0.0256957583825045	-0.117620771307606
1	C	26	50	20120601	6	2416	47.8	-0.0243536697118124	-0.118737010072387
1	C	26	50	20120601	6	2418	47.84	-0.0227246371093149	-0.120986882428766
1	C	26	50	20120601	6	2420	47.88	-0.0200027709764935	-0.124267080076012
1	C	26	50	20120601	6	2422	47.92	-0.0175415444032175	-0.126044251549169
1	C	26	50	20120601	6	2424	47.96	-0.0155047233200096	-0.127296325526616
1	C	26	50	20120601	6	2426	48	-0.012826202832875	-0.128621443634559
1	C	26	50	20120601	6	2428	48.04	-0.0098271508418285	-0.129615847900942
1	C	26	50	20120601	6	2430	48.08	-0.0079157705016031	-0.129942460523172
1	C	26	50	20120601	6	2432	48.12	-0.00495992273488711	-0.130570229923509
1	C	26	50	20120601	6	2434	48.16	-0.00224307706021216	-0.130947259259238
1	C	26	50	20120601	6	2436	48.2	-0.000308291485529532	-0.132027718420891
1	C	26	50	20120601	6	2438	48.24	0.00301475683265666	-0.132554442262197
1	C	26	50	20120601	6	2440	48.28	0.00513240022095412	-0.132921430681633
1	C	26	50	20120601	6	2442	48.32	0.00739167709752326	-0.133124299617155
1	C	26	50	20120601	6	2444	48.36	0.00997268755953227	-0.13392467378278
1	C	26	50	20120601	6	2446	48.4	0.0139008071503798	-0.135303390584738
1	C	26	50	20120601	6	2448	48.44	0.0156465123717731	-0.13654662572742
1	C	26	50	20120601	6	2450	48.48	0.0186233612098904	-0.13691269490804
1	C	26	50	20120601	6	2452	48.52	0.0214205342149081	-0.137539474358884
1	C	26	50	20120601	6	2454	48.56	0.0243612498965067	-0.13843339875166
1	C	26	50	20120601	6	2456	48.6	0.0273794644813234	-0.13907234043914
1	C	26	50	20120601	6	2458	48.64	0.0301566263644336	-0.140576003009333
1	C	26	50	20120601	6	2460	48.68	0.0328087717686299	-0.141337769144706
1	C	26	50	20120601	6	2462	48.72	0.0358856762162851	-0.142338042397372
1	C	26	50	20120601	6	2464	48.76	0.038376035588946	-0.142531860366095
1	C	26	50	20120601	6	2466	48.8	0.0406642331328657	-0.142482362891412
1	C	26	50	20120601	6	2468	48.84	0.0428182218097161	-0.142892343403144
1	C	26	50	20120601	6	2470	48.88	0.0453100661066175	-0.142916385033705
1	C	26	50	20120601	6	2472	48.92	0.0475280479471654	-0.143634310548643
1	C	26	50	20120601	6	2474	48.96	0.0477625245558068	-0.144570802769647
1	C	26	50	20120601	6	2476	49	0.0483999106083684	-0.145565419168064
1	C	26	50	20120601	6	2478	49.04	0.0481946375097899	-0.147679880575846
1	C	26	50	20120601	6	2480	49.08	0.0482652067665523	-0.149978119036058
1	C	26	50	20120601	6	2482	49.12	0.0485880717228421	-0.151855770382821
1	C	26	50	20120601	6	2484	49.16	0.0488554995074869	-0.154930129246064
1	C	26	50	20120601	6	2486	49.2	0.0493549290270389	-0.157541969563733
1	C	26	50	20120601	6	2488	49.24	0.0493007646476	-0.159631187259427
1	C	26	50	20120601	6	2490	49.28	0.0492906530206291	-0.162725698665933
1	C	26	50	20120601	6	2492	49.32	0.0489762733457135	-0.16472723512076
1	C	26	50	20120601	6	2494	49.36	0.0487704345617101	-0.165313497353042
1	C	26	50	20120601	6	2496	49.4	0.0479494835887525	-0.167972925957084
1	C	26	50	20120601	6	2498	49.44	0.0471999504006948	-0.17133734002197
1	C	26	50	20120601	6	2500	49.48	0.0462855199112644	-0.173467994175041
1	C	26	50	20120601	6	2502	49.52	0.0455752311495625	-0.176026660062765
1	C	26	50	20120601	6	2504	49.56	0.0448470525862966	-0.178024802405042
1	C	26	50	20120601	6	2506	49.6	0.0439887663752923	-0.179045723175719
1	C	26	50	20120601	6	2508	49.64	0.0424534961319801	-0.181262644356095
1	C	26	50	20120601	6	2510	49.68	0.04109592182278	-0.182299192186636
1	C	26	50	20120601	6	2512	49.72	0.0398427164744831	-0.184232634258434
1	C	26	50	20120601	6	2514	49.76	0.0381803791425917	-0.185646070003348
1	C	26	50	20120601	6	2516	49.8	0.0361024751553969	-0.186032574569945
1	C	26	50	20120601	6	2518	49.84	0.0343524565826383	-0.186188774457909
1	C	26	50	20120601	6	2520	49.88	0.033475644173967	-0.185515608802219
1	C	26	50	20120601	6	2522	49.92	0.0310827948264317	-0.185464697113974
1	C	26	50	20120601	6	2524	49.96	0.0282161839355014	-0.184676980159732
1	C	26	50	20120601	6	2526	50	0.0261542605615615	-0.184310698847078
1	C	26	50	20120601	6	2528	50.04	0.0240414254993761	-0.184105637880533
1	C	26	50	20120601	6	2530	50.08	0.0211394592693865	-0.183571065153956
1	C	26	50	20120601	6	2532	50.12	0.0188866170645261	-0.182822946179461
1	C	26	50	20120601	6	2534	50.16	0.0161529422484589	-0.182182307435706
1	C	26	50	20120601	6	2536	50.2	0.0128790378515652	-0.181021238100998
1	C	26	50	20120601	6	2538	50.24	0.0115072506960633	-0.180991539616188
1	C	26	50	20120601	6	2540	50.28	0.00841295142159099	-0.179875725115475
1	C	26	50	20120601	6	2542	50.32	0.00607242797586352	-0.178670815160334
1	C	26	50	20120601	6	2544	50.36	0.0032927912190192	-0.177808851994067
1	C	26	50	20120601	6	2546	50.4	0.00194999544154595	-0.176456156721657
1	C	26	50	20120601	6	2548	50.44	-9.07147289584409e-05	-0.175292258959824
1	C	26	50	20120601	6	2550	50.48	-0.00316804344068227	-0.173411354921868
1	C	26	50	20120601	6	2552	50.52	-0.00512036526353833	-0.171931380428845
1	C	26	50	20120601	6	2554	50.56	-0.0081729452379207	-0.171329632558055
1	C	26	50	20120601	6	2556	50.6	-0.0105141757904293	-0.17023008151331
1	C	26	50	20120601	6	2558	50.64	-0.0126321727321174	-0.169580038249365
1	C	26	50	20120601	6	2560	50.68	-0.0152705295540806	-0.169017746936965
1	C	26	50	20120601	6	2562	50.72	-0.019128221309522	-0.168960047023621
1	C	26	50	20120601	6	2564	50.76	-0.0212976249142023	-0.169224504959784
1	C	26	50	20120601	6	2566	50.8	-0.0224340162222472	-0.169160087532018
1	C	26	50	20120601	6	2568	50.84	-0.0256353714633912	-0.169839334306026
1	C	26	50	20120601	6	2570	50.88	-0.0274423828427134	-0.171289256760849
1	C	26	50	20120601	6	2572	50.92	-0.0296233829986052	-0.17220255587943
1	C	26	50	20120601	6	2574	50.96	-0.0323879583810102	-0.173252114474745
1	C	26	50	20120601	6	2576	51	-0.0361736666661268	-0.175305693988667
1	C	26	50	20120601	6	2578	51.04	-0.0384582579654624	-0.176471783781522
1	C	26	50	20120601	6	2580	51.08	-0.0403291917978039	-0.178047288400683
1	C	26	50	20120601	6	2582	51.12	-0.0431035959644674	-0.17920015529673
1	C	26	50	20120601	6	2584	51.16	-0.0453550946664435	-0.180308828018952
1	C	26	50	20120601	6	2586	51.2	-0.0485165690851286	-0.182983812972181
1	C	26	50	20120601	6	2588	51.24	-0.0503450057999207	-0.184263817667485
1	C	26	50	20120601	6	2590	51.28	-0.0527415321027182	-0.186215998068985
1	C	26	50	20120601	6	2592	51.32	-0.0540960658527591	-0.188746308974783
1	C	26	50	20120601	6	2594	51.36	-0.0565264625703754	-0.190186614777381
1	C	26	50	20120601	6	2596	51.4	-0.0574384888967498	-0.191311055980824
1	C	26	50	20120601	6	2598	51.44	-0.0587598593387531	-0.192642750181833
1	C	26	50	20120601	6	2600	51.48	-0.0604055796612867	-0.19378020215005
1	C	26	50	20120601	6	2602	51.52	-0.0614837760812399	-0.195857116187751
1	C	26	50	20120601	6	2604	51.56	-0.0628870294885046	-0.197951212920235
1	C	26	50	20120601	6	2606	51.6	-0.0629231626450233	-0.19829267478487
1	C	26	50	20120601	6	2608	51.64	-0.0636364919658843	-0.19968369524482
1	C	26	50	20120601	6	2610	51.68	-0.0637917726150328	-0.200007832993316
1	C	26	50	20120601	6	2612	51.72	-0.0641151325460694	-0.200274200117789
1	C	26	50	20120601	6	2614	51.76	-0.064190580839622	-0.199019297713217
1	C	26	50	20120601	6	2616	51.8	-0.0640310575497864	-0.198707887886782
1	C	26	50	20120601	6	2618	51.84	-0.064134507271874	-0.198185830950232
1	C	26	50	20120601	6	2620	51.88	-0.0654226436951614	-0.197245591063289
1	C	26	50	20120601	6	2622	51.92	-0.0662108556241501	-0.195615922064688
1	C	26	50	20120601	6	2624	51.96	-0.0667461354575083	-0.194572939562438
1	C	26	50	20120601	6	2626	52	-0.0675575404889199	-0.192340249900841
1	C	26	50	20120601	6	2628	52.04	-0.0688581219915563	-0.190001635643423
1	C	26	50	20120601	6	2630	52.08	-0.0693528846063525	-0.18740535167494
1	C	26	50	20120601	6	2632	52.12	-0.0708119287386528	-0.184978985465977
1	C	26	50	20120601	6	2634	52.16	-0.071827475497793	-0.183191278101781
1	C	26	50	20120601	6	2636	52.2	-0.0730362038295533	-0.180377417376727
1	C	26	50	20120601	6	2638	52.24	-0.074491358874557	-0.177218134989064
1	C	26	50	20120601	6	2640	52.28	-0.0758562870942814	-0.174967909079294
1	C	26	50	20120601	6	2642	52.32	-0.0774841883259291	-0.172712097025953
1	C	26	50	20120601	6	2644	52.36	-0.0791642033273502	-0.170583776325259
1	C	26	50	20120601	6	2646	52.4	-0.0805925590253471	-0.168421443788391
1	C	26	50	20120601	6	2648	52.44	-0.0810613001105956	-0.168122408330627
1	C	26	50	20120601	6	2650	52.48	-0.0825778320242064	-0.164497283995518
1	C	26	50	20120601	6	2652	52.52	-0.0845482557806608	-0.161630248840519
1	C	26	50	20120601	6	2654	52.56	-0.0859539840616597	-0.159709746822816
1	C	26	50	20120601	6	2656	52.6	-0.0871319532484384	-0.157230701158654
1	C	26	50	20120601	6	2658	52.64	-0.0892293733827939	-0.154658105267342
1	C	26	50	20120601	6	2660	52.68	-0.0909914834815108	-0.152408091489606
1	C	26	50	20120601	6	2662	52.72	-0.0928776201096478	-0.150247597430369
1	C	26	50	20120601	6	2664	52.76	-0.094541018101711	-0.147510811344464
1	C	26	50	20120601	6	2666	52.8	-0.0959856372556747	-0.145301102653256
1	C	26	50	20120601	6	2668	52.84	-0.0974137101109597	-0.142779842714257
1	C	26	50	20120601	6	2670	52.88	-0.0971279682606817	-0.140145233558234
1	C	26	50	20120601	6	2672	52.92	-0.0965232505414117	-0.138167597312612
1	C	26	50	20120601	6	2674	52.96	-0.0952100825380697	-0.136020184728826
1	C	26	50	20120601	6	2676	53	-0.093794313340778	-0.134319027234648
1	C	26	50	20120601	6	2678	53.04	-0.0917733314494688	-0.132937411294888
1	C	26	50	20120601	6	2680	53.08	-0.0897227217840277	-0.131166815914796
1	C	26	50	20120601	6	2682	53.12	-0.0873235084754618	-0.127636231756332
1	C	26	50	20120601	6	2684	53.16	-0.0860385540326896	-0.126623089160248
1	C	26	50	20120601	6	2686	53.2	-0.0836753324592861	-0.123660382457754
1	C	26	50	20120601	6	2688	53.24	-0.0816863117944864	-0.121159275062019
1	C	26	50	20120601	6	2690	53.28	-0.0802035088743382	-0.11888309833338
1	C	26	50	20120601	6	2692	53.32	-0.0784706022856844	-0.117055015171978
1	C	26	50	20120601	6	2694	53.36	-0.0762150730750555	-0.114350897419365
1	C	26	50	20120601	6	2696	53.4	-0.0742653675472898	-0.111830273876469
1	C	26	50	20120601	6	2698	53.44	-0.0727083891257952	-0.109822019907221
1	C	26	50	20120601	6	2700	53.48	-0.0723018027266129	-0.108247293105519
1	C	26	50	20120601	6	2702	53.52	-0.0731083994319124	-0.107132397843622
1	C	26	50	20120601	6	2704	53.56	-0.0742509637821571	-0.104876847419789
1	C	26	50	20120601	6	2706	53.6	-0.0752942432692553	-0.102139340084968
1	C	26	50	20120601	6	2708	53.64	-0.0761075009204336	-0.100101373488775
1	C	26	50	20120601	6	2710	53.68	-0.0773244034065844	-0.0974900564301242
1	C	26	50	20120601	6	2712	53.72	-0.0781960171662004	-0.0953187804066873
1	C	26	50	20120601	6	2714	53.76	-0.0798705535042809	-0.0922724569131049
1	C	26	50	20120601	6	2716	53.8	-0.0807771916769827	-0.0895216842550687
1	C	26	50	20120601	6	2718	53.84	-0.0815900887037026	-0.086393719626744
1	C	26	50	20120601	6	2720	53.88	-0.0829999040618967	-0.083244421586831
1	C	26	50	20120601	6	2722	53.92	-0.0837997125420968	-0.0812269752294276
1	C	26	50	20120601	6	2724	53.96	-0.0847423565920966	-0.0785123215857744
1	C	26	50	20120601	6	2726	54	-0.0856802630266624	-0.0758830157306103
1	C	26	50	20120601	6	2728	54.04	-0.0867166694358475	-0.0741338456859892
1	C	26	50	20120601	6	2730	54.08	-0.0880891636981306	-0.0719312080625931
1	C	26	50	20120601	6	2732	54.12	-0.0897207418850404	-0.0698470815357238
1	C	26	50	20120601	6	2734	54.16	-0.0899125092440982	-0.0671111439779569
1	C	26	50	20120601	6	2736	54.2	-0.08956553194657	-0.0655234771221587
1	C	26	50	20120601	6	2738	54.24	-0.0892346059729747	-0.0638575335456832
1	C	26	50	20120601	6	2740	54.28	-0.0872267762677955	-0.0633424062555888
1	C	26	50	20120601	6	2742	54.32	-0.0860668383039371	-0.0626261070862468
1	C	26	50	20120601	6	2744	54.36	-0.0835260622177776	-0.0614708360271442
1	C	26	50	20120601	6	2746	54.4	-0.0810610172678831	-0.0603613147767844
1	C	26	50	20120601	6	2748	54.44	-0.0787722540385385	-0.0596769768339521
1	C	26	50	20120601	6	2750	54.48	-0.075887611924688	-0.0596558343411946
1	C	26	50	20120601	6	2752	54.52	-0.0729169149155671	-0.0585040988159979
1	C	26	50	20120601	6	2754	54.56	-0.0712444659567047	-0.057313472417836
1	C	26	50	20120601	6	2756	54.6	-0.0685284688101671	-0.0566854201747862
1	C	26	50	20120601	6	2758	54.64	-0.0649132439699947	-0.0548513973164226
1	C	26	50	20120601	6	2760	54.68	-0.0634296632323872	-0.0535373807849436
1	C	26	50	20120601	6	2762	54.72	-0.0604986349136908	-0.0519936959709353
1	C	26	50	20120601	6	2764	54.76	-0.0580726222581179	-0.0504823966475053
1	C	26	50	20120601	6	2766	54.8	-0.0554356089390389	-0.0480562425705761
1	C	26	50	20120601	6	2768	54.84	-0.0540131222273259	-0.0466323416453008
1	C	26	50	20120601	6	2770	54.88	-0.0523050350866917	-0.0448600492089348
1	C	26	50	20120601	6	2772	54.92	-0.0503824824593236	-0.0430946157083464
1	C	26	50	20120601	6	2774	54.96	-0.0486532528259319	-0.0403685069348379
1	C	26	50	20120601	6	2776	55	-0.0474025930620472	-0.0391401917452387
1	C	26	50	20120601	6	2778	55.04	-0.0458771516029935	-0.0365895868748207
1	C	26	50	20120601	6	2780	55.08	-0.0452407554999256	-0.0348112133201365
1	C	26	50	20120601	6	2782	55.12	-0.0454340077832239	-0.0326790742428248
1	C	26	50	20120601	6	2784	55.16	-0.0454218455465875	-0.0289951893341991
1	C	26	50	20120601	6	2786	55.2	-0.0451752067013096	-0.0268957893008562
1	C	26	50	20120601	6	2788	55.24	-0.0452983847025923	-0.024438027550808
1	C	26	50	20120601	6	2790	55.28	-0.0446264211284307	-0.0216279144916946
1	C	26	50	20120601	6	2792	55.32	-0.0443418106490032	-0.0188633391092895
1	C	26	50	20120601	6	2794	55.36	-0.044889394140354	-0.0194022958979099
1	C	26	50	20120601	6	2796	55.4	-0.0447718022826427	-0.0187973660466048
1	C	26	50	20120601	6	2798	55.44	-0.0449142135883737	-0.0178474387967588
1	C	26	50	20120601	6	2800	55.48	-0.0451071830289595	-0.0166691867672676
1	C	26	50	20120601	6	2802	55.52	-0.0454404424549327	-0.0139159250933616
1	C	26	50	20120601	6	2804	55.56	-0.0464902131822822	-0.0116398897860783
1	C	26	50	20120601	6	2806	55.6	-0.0473149118211801	-0.010377492049626
1	C	26	50	20120601	6	2808	55.64	-0.0486893859824505	-0.00780022925355726
1	C	26	50	20120601	6	2810	55.68	-0.0498170798770868	-0.00633368978937636
1	C	26	50	20120601	6	2812	55.72	-0.0517723715484239	-0.0032741801685384
1	C	26	50	20120601	6	2814	55.76	-0.051767704643668	-0.0016850283884998
1	C	26	50	20120601	6	2816	55.8	-0.0521450875327873	-3.75402990132005e-05
1	C	26	50	20120601	6	2818	55.84	-0.0534014041509214	0.0027078017789436
1	C	26	50	20120601	6	2820	55.88	-0.0539602306400932	0.0045056207701103
1	C	26	50	20120601	6	2822	55.92	-0.0541843127790512	0.0065968890754696
1	C	26	50	20120601	6	2824	55.96	-0.0546468313246253	0.0092200431016373
1	C	26	50	20120601	6	2826	56	-0.0555515744511535	0.0121939220912736
1	C	26	50	20120601	6	2828	56.04	-0.055960706434748	0.0140810486689042
1	C	26	50	20120601	6	2830	56.08	-0.0557197951543978	0.016179812306144
1	C	26	50	20120601	6	2832	56.12	-0.0555969707065057	0.0177253355977834
1	C	26	50	20120601	6	2834	56.16	-0.0558034458866121	0.0198091792819402
1	C	26	50	20120601	6	2836	56.2	-0.0548854798632758	0.0231204189168806
1	C	26	50	20120601	6	2838	56.24	-0.0539117231149038	0.0251149550145735
1	C	26	50	20120601	6	2840	56.28	-0.0524335870995114	0.0276678933373694
1	C	26	50	20120601	6	2842	56.32	-0.0510816696445608	0.0298785212673929
1	C	26	50	20120601	6	2844	56.36	-0.0494598353890958	0.0322815670947129
1	C	26	50	20120601	6	2846	56.4	-0.0475596414781488	0.0341421630259134
1	C	26	50	20120601	6	2848	56.44	-0.0451874035861783	0.0366314978008483
1	C	26	50	20120601	6	2850	56.48	-0.0433906601044257	0.0381287108500904
1	C	26	50	20120601	6	2852	56.52	-0.0414378998753653	0.0392629242692492
1	C	26	50	20120601	6	2854	56.56	-0.0391701165042185	0.040873381176605
1	C	26	50	20120601	6	2856	56.6	-0.036982865524381	0.0420934515011355
1	C	26	50	20120601	6	2858	56.64	-0.0352824999897973	0.0425056099017535
1	C	26	50	20120601	6	2860	56.68	-0.0325619773598602	0.0438730129952121
1	C	26	50	20120601	6	2862	56.72	-0.029970713849524	0.0446467292351864
1	C	26	50	20120601	6	2864	56.76	-0.0270491607616955	0.0451928278022968
1	C	26	50	20120601	6	2866	56.8	-0.0244049349534484	0.0461962830354786
1	C	26	50	20120601	6	2868	56.84	-0.0223140202014798	0.0477198153062231
1	C	26	50	20120601	6	2870	56.88	-0.0196703600786577	0.0478642772216195
1	C	26	50	20120601	6	2872	56.92	-0.0172231342196492	0.0493999010183224
1	C	26	50	20120601	6	2874	56.96	-0.0142551949269749	0.0500386305737682
1	C	26	50	20120601	6	2876	57	-0.0111372075753328	0.0503670816736293
1	C	26	50	20120601	6	2878	57.04	-0.0088333122608708	0.0510955430796077
1	C	26	50	20120601	6	2880	57.08	-0.006163630608501	0.0515996395039156
1	C	26	50	20120601	6	2882	57.12	-0.00394883074846846	0.0516009122961217
1	C	26	50	20120601	6	2884	57.16	-0.00224731970089927	0.0519194639010463
1	C	26	50	20120601	6	2886	57.2	0.000444918657790389	0.0519862147811903
1	C	26	50	20120601	6	2888	57.24	0.00393526844040532	0.0524491575908331
1	C	26	50	20120601	6	2890	57.28	0.00629141894599701	0.0519030590237227
1	C	26	50	20120601	6	2892	57.32	0.0090334376220822	0.0518757647019689
1	C	26	50	20120601	6	2894	57.36	0.0113645565476199	0.0510828858682245
1	C	26	50	20120601	6	2896	57.4	0.0135886195064859	0.05095864720677
1	C	26	50	20120601	6	2898	57.44	0.015481332227688	0.0508904114023855
1	C	26	50	20120601	6	2900	57.48	0.0164755950727144	0.0504810672867566
1	C	26	50	20120601	6	2902	57.52	0.0168254007973674	0.0508873001325483
1	C	26	50	20120601	6	2904	57.56	0.0175971371383544	0.0507767086319707
1	C	26	50	20120601	6	2906	57.6	0.0183092643776873	0.0506784915000639
1	C	26	50	20120601	6	2908	57.64	0.0176368058287789	0.0512218323507276
1	C	26	50	20120601	6	2910	57.68	0.0168635845635514	0.0512914823686745
1	C	26	50	20120601	6	2912	57.72	0.0168766660390034	0.0519698099038667
1	C	26	50	20120601	6	2914	57.76	0.0169170418362091	0.0530189442351132
1	C	26	50	20120601	6	2916	57.8	0.0167055461979562	0.0551956310396398
1	C	26	50	20120601	6	2918	57.84	0.0169345780843826	0.057333992656626
1	C	26	50	20120601	6	2920	57.88	0.0169594682430803	0.0591265083469339
1	C	26	50	20120601	6	2922	57.92	0.0166945153321697	0.0597041438764852
1	C	26	50	20120601	6	2924	57.96	0.0165867522587169	0.0596714755431944
1	C	26	50	20120601	6	2926	58	0.0165422752421803	0.0608483133591232
1	C	26	50	20120601	6	2928	58.04	0.0157509520433544	0.0601204883492478
1	C	26	50	20120601	6	2930	58.08	0.0153054040605287	0.0595554393204017
1	C	26	50	20120601	6	2932	58.12	0.0154714327327514	0.0592897085920318
1	C	26	50	20120601	6	2934	58.16	0.0156270669352905	0.0580182598887802
1	C	26	50	20120601	6	2936	58.2	0.015213197336262	0.0581108201664376
1	C	26	50	20120601	6	2938	58.24	0.0152754227330065	0.0578358970499122
1	C	26	50	20120601	6	2940	58.28	0.015430703382155	0.056760104793015
1	C	26	50	20120601	6	2942	58.32	0.0164863430957884	0.0562828784263922
1	C	26	50	20120601	6	2944	58.36	0.0180045720656741	0.0559948738344149
1	C	26	50	20120601	6	2946	58.4	0.0195131843833355	0.0559117887876255
1	C	26	50	20120601	6	2948	58.44	0.0220455458987989	0.0562077129755521
1	C	26	50	20120601	6	2950	58.48	0.0247626037055082	0.056285141168092
1	C	26	50	20120601	6	2952	58.52	0.0271647868625552	0.0558321685640639
1	C	26	50	20120601	6	2954	58.56	0.0296662478116807	0.0558051570850226
1	C	26	50	20120601	6	2956	58.6	0.0320625619824438	0.0566473919720939
1	C	26	50	20120601	6	2958	58.64	0.0351250414517627	0.0570036323684557
1	C	26	50	20120601	6	2960	58.68	0.0365168397291722	0.0565917426684145
1	C	26	50	20120601	6	2962	58.72	0.0394893752159242	0.0573098803153876
1	C	26	50	20120601	6	2964	58.76	0.0406902546624133	0.0567294163587115
1	C	26	50	20120601	6	2966	58.8	0.0438111411518583	0.0563161831557861
1	C	26	50	20120601	6	2968	58.84	0.0444109798343388	0.0557454772726904
1	C	26	50	20120601	6	2970	58.88	0.0462108494351711	0.0550334207440356
1	C	26	50	20120601	6	2972	58.92	0.0481705251685515	0.0548656950155381
1	C	26	50	20120601	6	2974	58.96	0.050588547517497	0.0541660835662322
1	C	26	50	20120601	6	2976	59	0.0528136711365348	0.0534639265325139
1	C	26	50	20120601	6	2978	59.04	0.0539930545368759	0.0527540620348807
1	C	26	50	20120601	6	2980	59.08	0.0551767512885821	0.0526550670855146
1	C	26	50	20120601	6	2982	59.12	0.0543021309109325	0.0517095946083901
1	C	26	50	20120601	6	2984	59.16	0.053807792560205	0.0518457126637685
1	C	26	50	20120601	6	2986	59.2	0.0533727097577409	0.051847197588009
1	C	26	50	20120601	6	2988	59.24	0.0529053121753766	0.0523482534531578
1	C	26	50	20120601	6	2990	59.28	0.0517112209539869	0.0523900434639259
1	C	26	50	20120601	6	2992	59.32	0.0500580760102508	0.0512021747822106
1	C	26	50	20120601	6	2994	59.36	0.0487390390206255	0.0508101547827208
1	C	26	50	20120601	6	2996	59.4	0.0462981064119695	0.0503492625827434
1	C	26	50	20120601	6	2998	59.44	0.0439380668190813	0.0492265184355754
1	C	26	50	20120601	6	3000	59.48	0.0413121550764669	0.0484799550959987
1	C	26	50	20120601	6	3002	59.52	0.0388198865154968	0.0477909502484105
1	C	26	50	20120601	6	3004	59.56	0.0370118144760028	0.0469296941889253
1	C	26	50	20120601	6	3006	59.6	0.0348207734038182	0.0456225365932238
1	C	26	50	20120601	6	3008	59.64	0.0323585568810485	0.0438952868588194
1	C	26	50	20120601	6	3010	59.68	0.0308647230951138	0.0421040439607177
1	C	26	50	20120601	6	3012	59.72	0.0286592570445929	0.040563116863156
1	C	26	50	20120601	6	3014	59.76	0.0272840050658632	0.0400885775023017
1	C	26	50	20120601	6	3016	59.8	0.0255630485818114	0.0382836167326449
1	C	26	50	20120601	6	3018	59.84	0.0236563351463419	0.0354705338250504
1	C	26	50	20120601	6	3020	59.88	0.0232042110704512	0.0339634064316294
1	C	26	50	20120601	6	3022	59.92	0.022680244945592	0.0328426421834488
1	C	26	50	20120601	6	3024	59.96	0.0236604363656728	0.0305574144880101
1	C	26	50	20120601	6	3026	60	0.0237721592371002	0.0293657981403545
1	C	26	50	20120601	6	3028	60.04	0.0238081509722626	0.0276294974391509
1	C	26	50	20120601	6	3030	60.08	0.0239733311163478	0.0253999897580698
1	C	26	50	20120601	6	3032	60.12	0.0249259453719623	0.0244654774360536
1	C	26	50	20120601	6	3034	60.16	0.0262497199770217	0.0236672245907721
1	C	26	50	20120601	6	3036	60.2	0.0277189676601745	0.0226059775203639
1	C	26	50	20120601	6	3038	60.24	0.0296132925848376	0.0208274766864591
1	C	26	50	20120601	6	3040	60.28	0.0312147197385977	0.0199478641349343
1	C	26	50	20120601	6	3042	60.32	0.0329655797684259	0.0187335567306705
1	C	26	50	20120601	6	3044	60.36	0.0349259498806654	0.0166157846489388
1	C	26	50	20120601	6	3046	60.4	0.0368455878138815	0.0155940309064734
1	C	26	50	20120601	6	3048	60.44	0.0396407314224372	0.0141258438834924
1	C	26	50	20120601	6	3050	60.48	0.0417220083089782	0.0130161317143016
1	C	26	50	20120601	6	3052	60.52	0.0438935190918665	0.0115501720776813
1	C	26	50	20120601	6	3054	60.56	0.0462230823824856	0.0102850873354605
1	C	26	50	20120601	6	3056	60.6	0.0482293564527462	0.0095846980686952
1	C	26	50	20120601	6	3058	60.64	0.0502187306709364	0.0096435293528899
1	C	26	50	20120601	6	3060	60.68	0.0517833458456679	0.0100489136705442
1	C	26	50	20120601	6	3062	60.72	0.0543659826532736	0.0099567069462774
1	C	26	50	20120601	6	3064	60.76	0.0565230118892832	0.0090716213882662
1	C	26	50	20120601	6	3066	60.8	0.0575631659644086	0.0087071785532427
1	C	26	50	20120601	6	3068	60.84	0.057453140149256	0.0079590595787473
1	C	26	50	20120601	6	3070	60.88	0.0573378817439226	0.0069370074372203
1	C	26	50	20120601	6	3072	60.92	0.0569957834831845	0.0072051423286462
1	C	26	50	20120601	6	3074	60.96	0.057021663591376	0.0076016878115356
1	C	26	50	20120601	6	3076	61	0.0568134913549946	0.0076947430639398
1	C	26	50	20120601	6	3078	61.04	0.0566649989309455	0.0072649635623346
1	C	26	50	20120601	6	3080	61.08	0.056354225500614	0.0073764743017277
1	C	26	50	20120601	6	3082	61.12	0.0566872727945528	0.0060406081707101
1	C	26	50	20120601	6	3084	61.16	0.0570399776570087	0.0047026207193489
1	C	26	50	20120601	6	3086	61.2	0.0573255780859299	0.0052680940122638
1	C	26	50	20120601	6	3088	61.24	0.0574964150842646	0.0055766754115736
1	C	26	50	20120601	6	3090	61.28	0.0574958493988397	0.0046844480750724
1	C	26	50	20120601	6	3092	61.32	0.0579025065087	0.0037480265647471
1	C	26	50	20120601	6	3094	61.36	0.0591586109947998	0.001862455622035
1	C	26	50	20120601	6	3096	61.4	0.0607866536478037	-0.0011501021085321
1	C	26	50	20120601	6	3098	61.44	0.0616099380731392	-0.00339155989421538
1	C	26	50	20120601	6	3100	61.48	0.0635499562380026	-0.00643240189603001
1	C	26	50	20120601	6	3102	61.52	0.0642910748553643	-0.00826642475439356
1	C	26	50	20120601	6	3104	61.56	0.0651215010591897	-0.00987014293412465
1	C	26	50	20120601	6	3106	61.6	0.0662402854083831	-0.0130673969559377
1	C	26	50	20120601	6	3108	61.64	0.0669184715222191	-0.0160931775833131
1	C	26	50	20120601	6	3110	61.68	0.0678592770945878	-0.0189230896322998
1	C	26	50	20120601	6	3112	61.72	0.0684359226746454	-0.0221772657499984
1	C	26	50	20120601	6	3114	61.76	0.0687456354448052	-0.0252553015685034
1	C	26	50	20120601	6	3116	61.8	0.0691282509241052	-0.0275496509414194
1	C	26	50	20120601	6	3118	61.84	0.0700578842093311	-0.0304734667709477
1	C	26	50	20120601	6	3120	61.88	0.0715215245357092	-0.0326504364181867
1	C	26	50	20120601	6	3122	61.92	0.073533314038863	-0.0361502614316695
1	C	26	50	20120601	6	3124	61.96	0.0741947417219849	-0.0385868099782821
1	C	26	50	20120601	6	3126	62	0.075038602954653	-0.0400073875016859
1	C	26	50	20120601	6	3128	62.04	0.0759374063842192	-0.0419941454247857
1	C	26	50	20120601	6	3130	62.08	0.0782362812405348	-0.0435082731753405
1	C	26	50	20120601	6	3132	62.12	0.079785269355402	-0.0441773376116992
1	C	26	50	20120601	6	3134	62.16	0.082618363384904	-0.0443497302449525
1	C	26	50	20120601	6	3136	62.2	0.0848832971157227	-0.0442663623554506
1	C	26	50	20120601	6	3138	62.24	0.0874601356477227	-0.0457881975699203
1	C	26	50	20120601	6	3140	62.28	0.0891887995956894	-0.045990076555949
1	C	26	50	20120601	6	3142	62.32	0.0917645067568395	-0.0467585602057426
1	C	26	50	20120601	6	3144	62.36	0.0930236518020984	-0.0477217103523968
1	C	26	50	20120601	6	3146	62.4	0.0942115911944918	-0.0495533997583824
1	C	26	50	20120601	6	3148	62.44	0.0952289057205849	-0.051578765711735
1	C	26	50	20120601	6	3150	62.48	0.0955450531624534	-0.0541733526239428
1	C	26	50	20120601	6	3152	62.52	0.0950307036898183	-0.0562448926501069
1	C	26	50	20120601	6	3154	62.56	0.0953323554426725	-0.057728826941105
1	C	26	50	20120601	6	3156	62.6	0.0953083845227903	-0.05858633533465
1	C	26	50	20120601	6	3158	62.64	0.0949143846243131	-0.0597203931903169
1	C	26	50	20120601	6	3160	62.68	0.0952376738446716	-0.0627956005816972
1	C	26	50	20120601	6	3162	62.72	0.0956088341941164	-0.0651493469242329
1	C	26	50	20120601	6	3164	62.76	0.09572897163624	-0.067328720734528
1	C	26	50	20120601	6	3166	62.8	0.094869554054386	-0.0696560919941254
1	C	26	50	20120601	6	3168	62.84	0.0944275416054662	-0.0724584268786458
1	C	26	50	20120601	6	3170	62.88	0.094014520534575	-0.0735728978764739
1	C	26	50	20120601	6	3172	62.92	0.0938858271003992	-0.076124139142995
1	C	26	50	20120601	6	3174	62.96	0.093214712054375	-0.0800239037519169
1	C	26	50	20120601	6	3176	63	0.0926633101864058	-0.0826711701193231
1	C	26	50	20120601	6	3178	63.04	0.0919770630552642	-0.0857106686182534
1	C	26	50	20120601	6	3180	63.08	0.0920198359444582	-0.0882276222769548
1	C	26	50	20120601	6	3182	63.12	0.0913823084705404	-0.0909468721146858
1	C	26	50	20120601	6	3184	63.16	0.0911010284640522	-0.0941499173410368
1	C	26	50	20120601	6	3186	63.2	0.0907975523757026	-0.0976537587210367
1	C	26	50	20120601	6	3188	63.24	0.0914018619529392	-0.100239914940514
1	C	26	50	20120601	6	3190	63.28	0.0912061469581434	-0.103370123077234
1	C	26	50	20120601	6	3192	63.32	0.0914799387038188	-0.106003954415797
1	C	26	50	20120601	6	3194	63.36	0.0923514973091059	-0.109393421273940
1	C	26	50	20120601	6	3196	63.4	0.0918341072773117	-0.111870911303184
1	C	26	50	20120601	6	3198	63.44	0.091587121949711	-0.113423215748855
1	C	26	50	20120601	6	3200	63.48	0.0915548495962177	-0.117768839467586
1	C	26	50	20120601	6	3202	63.52	0.0916404095167413	-0.120921828604897
1	C	26	50	20120601	6	3204	63.56	0.0923545166550616	-0.124308940797459
1	C	26	50	20120601	6	3206	63.6	0.0928609465317474	-0.126140205939376
1	C	26	50	20120601	6	3208	63.64	0.0938761397374969	-0.129383209769931
1	C	26	50	20120601	6	3210	63.68	0.0950159251580915	-0.131037910348586
1	C	26	50	20120601	6	3212	63.72	0.0956648370511864	-0.133173584959804
1	C	26	50	20120601	6	3214	63.76	0.0976807984843493	-0.135571384054807
1	C	26	50	20120601	6	3216	63.8	0.0992215134498766	-0.137324372476047
1	C	26	50	20120601	6	3218	63.84	0.101063385193511	-0.139944344521699
1	C	26	50	20120601	6	3220	63.88	0.103043072048799	-0.141664240345579
1	C	26	50	20120601	6	3222	63.92	0.103606636153405	-0.142403166931919
1	C	26	50	20120601	6	3224	63.96	0.105917956089069	-0.145587480899637
1	C	26	50	20120601	6	3226	64	0.107065378262901	-0.147209088880932
1	C	26	50	20120601	6	3228	64.04	0.107157584987167	-0.147808432588666
1	C	26	50	20120601	6	3230	64.08	0.106740038432877	-0.149088649416004
1	C	26	50	20120601	6	3232	64.12	0.106701925377371	-0.149747602225392
1	C	26	50	20120601	6	3234	64.16	0.106033285205081	-0.149607312240004
1	C	26	50	20120601	6	3236	64.2	0.105122531670912	-0.149745905169117
1	C	26	50	20120601	6	3238	64.24	0.10342604108149	-0.149082073322939
1	C	26	50	20120601	6	3240	64.28	0.101933480087761	-0.149601655385755
1	C	26	50	20120601	6	3242	64.32	0.0992891835688362	-0.150896792166176
1	C	26	50	20120601	6	3244	64.36	0.0977981782100262	-0.151045708854294
1	C	26	50	20120601	6	3246	64.4	0.095202106373578	-0.150615363667264
1	C	26	50	20120601	6	3248	64.44	0.0937282837095508	-0.150708913894415
1	C	26	50	20120601	6	3250	64.48	0.090727251819517	-0.152000161587539
1	C	26	50	20120601	6	3252	64.52	0.0872394476213143	-0.152765604678174
1	C	26	50	20120601	6	3254	64.56	0.0855867976523251	-0.153629123479359
1	C	26	50	20120601	6	3256	64.6	0.082767916469125	-0.15437476758012
1	C	26	50	20120601	6	3258	64.64	0.0801538841204345	-0.155235175111468
1	C	26	50	20120601	6	3260	64.68	0.0770950108956996	-0.156421629579621
1	C	26	50	20120601	6	3262	64.72	0.0754318250356708	-0.156573021141473
1	C	26	50	20120601	6	3264	64.76	0.0723674363780426	-0.157230418315942
1	C	26	50	20120601	6	3266	64.8	0.0690503984674965	-0.157984901251468
1	C	26	50	20120601	6	3268	64.84	0.0666886618183335	-0.157638418928687
1	C	26	50	20120601	6	3270	64.88	0.0632195959498323	-0.158202690140073
1	C	26	50	20120601	6	3272	64.92	0.0615398637911236	-0.157878481680899
1	C	26	50	20120601	6	3274	64.96	0.0583943699856934	-0.158718807379662
1	C	26	50	20120601	6	3276	65	0.0555321431568065	-0.158737050734616
1	C	26	50	20120601	6	3278	65.04	0.0520161961087126	-0.158619883140974
1	C	26	50	20120601	6	3280	65.08	0.049345453796171	-0.159143849265833
1	C	26	50	20120601	6	3282	65.12	0.0465703425227263	-0.159429944669501
1	C	26	50	20120601	6	3284	65.16	0.0440238388716392	-0.159295099406329
1	C	26	50	20120601	6	3286	65.2	0.0422686584193779	-0.160252663409411
1	C	26	50	20120601	6	3288	65.24	0.0388167752456596	-0.159344526170333
1	C	26	50	20120601	6	3290	65.28	0.0370499275315087	-0.15935067799933
1	C	26	50	20120601	6	3292	65.32	0.0346745437214688	-0.158575193992403
1	C	26	50	20120601	6	3294	65.36	0.0322309948177224	-0.156774687995467
1	C	26	50	20120601	6	3296	65.4	0.0308427320742189	-0.155823841506806
1	C	26	50	20120601	6	3298	65.44	0.0292702680142162	-0.154212910837906
1	C	26	50	20120601	6	3300	65.48	0.027634871450688	-0.15241318265843
1	C	26	50	20120601	6	3302	65.52	0.0265440885300296	-0.151461841195022
1	C	26	50	20120601	6	3304	65.56	0.025030031490153	-0.15162956692352
1	C	26	50	20120601	6	3306	65.6	0.0227198429253384	-0.151654386371539
1	C	26	50	20120601	6	3308	65.64	0.0208605056442084	-0.152659538660996
1	C	26	50	20120601	6	3310	65.68	0.0196418071068334	-0.154064913388604
1	C	26	50	20120601	6	3312	65.72	0.0200474742672001	-0.154577070830218
1	C	26	50	20120601	6	3314	65.76	0.018426502682008	-0.157182335054821
1	C	26	50	20120601	6	3316	65.8	0.0169910052055212	-0.159221701722441
1	C	26	50	20120601	6	3318	65.84	0.0158368655172685	-0.160917485205083
1	C	26	50	20120601	6	3320	65.88	0.0139199697441499	-0.163600884729008
1	C	26	50	20120601	6	3322	65.92	0.0127531728445140	-0.165296597500971
1	C	26	50	20120601	6	3324	65.96	0.0106990276451671	-0.168161087071558
1	C	26	50	20120601	6	3326	66	0.00938310192537893	-0.16854363184018
1	C	26	50	20120601	6	3328	66.04	0.00777514110496072	-0.171982999223871
1	C	26	50	20120601	6	3330	66.08	0.00623294121519287	-0.174812133455399
1	C	26	50	20120601	6	3332	66.12	0.00571180351745837	-0.177378223964325
1	C	26	50	20120601	6	3334	66.16	0.00489580229196911	-0.18043292525905
1	C	26	50	20120601	6	3336	66.2	0.00433082397380104	-0.182825067499805
1	C	26	50	20120601	6	3338	66.24	0.00283529313159151	-0.185186097042186
1	C	26	50	20120601	6	3340	66.28	0.00217626961152563	-0.187037302595333
1	C	26	50	20120601	6	3342	66.32	0.00163816135104268	-0.190099782064652
1	C	26	50	20120601	6	3344	66.36	0.00112975157536956	-0.19363885150449
1	C	26	50	20120601	6	3346	66.4	0.00139845215222044	-0.195576324084942
1	C	26	50	20120601	6	3348	66.44	0.00151300345077267	-0.198824772637713
1	C	26	50	20120601	6	3350	66.48	0.0025665925547406	-0.201431168233166
1	C	26	50	20120601	6	3352	66.52	0.00343562678881886	-0.202983267617871
1	C	26	50	20120601	6	3354	66.56	0.00410242848347776	-0.204802653365864
1	C	26	50	20120601	6	3356	66.6	0.00486822512750282	-0.208295053758144
1	C	26	50	20120601	6	3358	66.64	0.00510369168563794	-0.210805989938137
1	C	26	50	20120601	6	3360	66.68	0.00569695427505345	-0.21204696233912
1	C	26	50	20120601	6	3362	66.72	0.00496368454296299	-0.212996606746253
1	C	26	50	20120601	6	3364	66.76	0.00380827206250417	-0.212548301046981
1	C	26	50	20120601	6	3366	66.8	0.0028466068400905	-0.213317633224912
1	C	26	50	20120601	6	3368	66.84	0.00280064489931334	-0.213339553535129
1	C	26	50	20120601	6	3370	66.88	0.00176968321234336	-0.212789424459366
1	C	26	50	20120601	6	3372	66.92	0.00123016073829802	-0.212429507107742
1	C	26	50	20120601	6	3374	66.96	-0.000985911913940611	-0.211687044987496
1	C	26	50	20120601	6	3376	67	-0.00290075707739377	-0.21133773423759
1	C	26	50	20120601	6	3378	67.04	-0.00481630934762812	-0.210016151663552
1	C	26	50	20120601	6	3380	67.08	-0.0070585449507707	-0.209779270891855
1	C	26	50	20120601	6	3382	67.12	-0.0108564154725236	-0.209671083554333
1	C	26	50	20120601	6	3384	67.16	-0.0137640385567627	-0.208519913714561
1	C	26	50	20120601	6	3386	67.2	-0.0162070924857622	-0.207956349609956
1	C	26	50	20120601	6	3388	67.24	-0.0186543890554489	-0.20672527670391
1	C	26	50	20120601	6	3390	67.28	-0.0210444099758594	-0.205856949576613
1	C	26	50	20120601	6	3392	67.32	-0.0241457803181436	-0.204606784787475
1	C	26	50	20120601	6	3394	67.36	-0.0269416805309552	-0.203909577501225
1	C	26	50	20120601	6	3396	67.4	-0.0295240344958485	-0.202752750807204
1	C	26	50	20120601	6	3398	67.44	-0.0319607244638173	-0.201491272309567
1	C	26	50	20120601	6	3400	67.48	-0.0346434875916391	-0.200293433422237
1	C	26	50	20120601	6	3402	67.52	-0.0367322810232641	-0.199634409902171
1	C	26	50	20120601	6	3404	67.56	-0.0392113973981042	-0.19912105037903
1	C	26	50	20120601	6	3406	67.6	-0.0417868217165418	-0.198789982984078
1	C	26	50	20120601	6	3408	67.64	-0.0463058704444269	-0.199321090887427
1	C	26	50	20120601	6	3410	67.68	-0.0490456263788123	-0.199302281847048
1	C	26	50	20120601	6	3412	67.72	-0.05146732568302	-0.198204286437221
1	C	26	50	20120601	6	3414	67.76	-0.0543473008921147	-0.19904510711073
1	C	26	50	20120601	6	3416	67.8	-0.0571236142470874	-0.198030903854474
1	C	26	50	20120601	6	3418	67.84	-0.0605431119302275	-0.197579840438756
1	C	26	50	20120601	6	3420	67.88	-0.062879534156624	-0.198138313374537
1	C	26	50	20120601	6	3422	67.92	-0.0649418817946327	-0.198597508518239
1	C	26	50	20120601	6	3424	67.96	-0.0685932397913238	-0.199682351741936
1	C	26	50	20120601	6	3426	68	-0.0697794821274424	-0.201068563875774
1	C	26	50	20120601	6	3428	68.04	-0.0710588504266432	-0.201637572702595
1	C	26	50	20120601	6	3430	68.08	-0.0734154959069817	-0.202867372816434
1	C	26	50	20120601	6	3432	68.12	-0.0749876771242719	-0.204781228030394
1	C	26	50	20120601	6	3434	68.16	-0.0766244171906844	-0.208194644595216
1	C	26	50	20120601	6	3436	68.2	-0.0773967192170964	-0.210007524960822
1	C	26	50	20120601	6	3438	68.24	-0.0791790525697552	-0.212719562309384
1	C	26	50	20120601	6	3440	68.28	-0.0798938668148566	-0.214861459460277
1	C	26	50	20120601	6	3442	68.32	-0.0809603252622422	-0.21798955843889
1	C	26	50	20120601	6	3444	68.36	-0.0812850286961631	-0.220023763227007
1	C	26	50	20120601	6	3446	68.4	-0.0824702103721098	-0.222910102397133
1	C	26	50	20120601	6	3448	68.44	-0.0830223193468603	-0.224111618239725
1	C	26	50	20120601	6	3450	68.48	-0.0842941923141805	-0.22470226453405
1	C	26	50	20120601	6	3452	68.52	-0.0859194065400597	-0.224987652830937
1	C	26	50	20120601	6	3454	68.56	-0.0875361354845646	-0.224797865370866
1	C	26	50	20120601	6	3456	68.6	-0.0887889165687928	-0.225076677574688
1	C	26	50	20120601	6	3458	68.64	-0.0903645626093108	-0.225553055413173
1	C	26	50	20120601	6	3460	68.68	-0.0934154455274183	-0.225783147959772
1	C	26	50	20120601	6	3462	68.72	-0.0961919003037477	-0.225481566917596
1	C	26	50	20120601	6	3464	68.76	-0.0979468686239737	-0.22524122132267
1	C	26	50	20120601	6	3466	68.8	-0.100680189886651	-0.224617906695054
1	C	26	50	20120601	6	3468	68.84	-0.102440461507737	-0.223445947915916
1	C	26	50	20120601	6	3470	68.88	-0.103793581044215	-0.222150811135494
1	C	26	50	20120601	6	3472	68.92	-0.104854241215995	-0.220663058467878
1	C	26	50	20120601	6	3474	68.96	-0.105665787668763	-0.219355123054717
1	C	26	50	20120601	6	3476	69	-0.106827634820931	-0.217316463493878
1	C	26	50	20120601	6	3478	69.04	-0.107224180303820	-0.215111138864714
1	C	26	50	20120601	6	3480	69.08	-0.107390421108077	-0.212950856937511
1	C	26	50	20120601	6	3482	69.12	-0.107508083676466	-0.210864609090298
1	C	26	50	20120601	6	3484	69.16	-0.107638120613527	-0.208198887235903
1	C	26	50	20120601	6	3486	69.2	-0.107033190762222	-0.20540829032395
1	C	26	50	20120601	6	3488	69.24	-0.106506820474306	-0.20331553709435
1	C	26	50	20120601	6	3490	69.28	-0.106287405240104	-0.200389741365835
1	C	26	50	20120601	6	3492	69.32	-0.106093799403415	-0.198949930537983
1	C	26	50	20120601	6	3494	69.36	-0.105201218513523	-0.195558858547446
1	C	26	50	20120601	6	3496	69.4	-0.104454725884625	-0.192287570445643
1	C	26	50	20120601	6	3498	69.44	-0.103342305496462	-0.189506660896593
1	C	26	50	20120601	6	3500	69.48	-0.102782276925762	-0.186754601304214
1	C	26	50	20120601	6	3502	69.52	-0.102195024743987	-0.184461100459436
1	C	26	50	20120601	6	3504	69.56	-0.101774791183928	-0.18117750869964
1	C	26	50	20120601	6	3506	69.6	-0.102037552063817	-0.177628115500796
1	C	26	50	20120601	6	3508	69.64	-0.101566336104834	-0.176023265950215
1	C	26	50	20120601	6	3510	69.68	-0.101294807100858	-0.173620517107743
1	C	26	50	20120601	6	3512	69.72	-0.100802377938440	-0.17031012600094
1	C	26	50	20120601	6	3514	69.76	-0.100129990100210	-0.167125953454579
1	C	26	50	20120601	6	3516	69.8	-0.0992584102817187	-0.164056120074736
1	C	26	50	20120601	6	3518	69.84	-0.0990404092610787	-0.161502262513124
1	C	26	50	20120601	6	3520	69.88	-0.0988202869200957	-0.158299988033165
1	C	26	50	20120601	6	3522	69.92	-0.0980452271772377	-0.155488602181845
1	C	26	50	20120601	6	3524	69.96	-0.0972242762042797	-0.15280371773368
1	C	26	50	20120601	6	3526	70	-0.0962638130633937	-0.14997691695453
1	C	26	50	20120601	6	3528	70.04	-0.095510532209396	-0.147133852719414
1	C	26	50	20120601	6	3530	70.08	-0.0952593678807184	-0.145219856084098
1	C	26	50	20120601	6	3532	70.12	-0.0956051430967187	-0.142624067090362
1	C	26	50	20120601	6	3534	70.16	-0.0959425037420227	-0.140838551757188
1	C	26	50	20120601	6	3536	70.2	-0.0965911327924047	-0.138634287788195
1	C	26	50	20120601	6	3538	70.24	-0.0985237970467447	-0.135526412063524
1	C	26	50	20120601	6	3540	70.28	-0.100125676748845	-0.133525724136835
1	C	26	50	20120601	6	3542	70.32	-0.101415807213255	-0.131067453269904
1	C	26	50	20120601	6	3544	70.36	-0.103917593431500	-0.129292572822719
1	C	26	50	20120601	6	3546	70.4	-0.105357170914114	-0.126973354504309
1	C	26	50	20120601	6	3548	70.44	-0.107994774667355	-0.125037200678004
1	C	26	50	20120601	6	3550	70.48	-0.110479282731402	-0.122767653075439
1	C	26	50	20120601	6	3552	70.52	-0.112407965974563	-0.120674921059042
1	C	26	50	20120601	6	3554	70.56	-0.115330381732665	-0.118231923698585
1	C	26	50	20120601	6	3556	70.6	-0.116940039609358	-0.116545898289524
1	C	26	50	20120601	6	3558	70.64	-0.118282269701406	-0.114974565600371
1	C	26	50	20120601	6	3560	70.68	-0.120132768147771	-0.113183464123626
1	C	26	50	20120601	6	3562	70.72	-0.122061472604136	-0.110397746248463
1	C	26	50	20120601	6	3564	70.76	-0.123348194813861	-0.108418059393175
1	C	26	50	20120601	6	3566	70.8	-0.123531123338154	-0.106385339529298
1	C	26	50	20120601	6	3568	70.84	-0.123571357714003	-0.105431523192156
1	C	26	50	20120601	6	3570	70.88	-0.122781519439418	-0.103402833836931
1	C	26	50	20120601	6	3572	70.92	-0.123181176192144	-0.101409358399410
1	C	26	50	20120601	6	3574	70.96	-0.122174680399803	-0.0987629405601416
1	C	26	50	20120601	6	3576	71	-0.121728496020875	-0.0950371949300696
1	C	26	50	20120601	6	3578	71.04	-0.121208560404668	-0.0933226731177266
1	C	26	50	20120601	6	3580	71.08	-0.120948415819870	-0.0906426677063515
1	C	26	50	20120601	6	3582	71.12	-0.120996852634381	-0.087815301241777
1	C	26	50	20120601	6	3584	71.16	-0.120550880387487	-0.08448815170426
1	C	26	50	20120601	6	3586	71.2	-0.119685028133924	-0.082443552446459
1	C	26	50	20120601	6	3588	71.24	-0.118584416429007	-0.0801359094660568
1	C	26	50	20120601	6	3590	71.28	-0.117849873904710	-0.0773335038708583
1	C	26	50	20120601	6	3592	71.32	-0.115903986753563	-0.0752729239998026
1	C	26	50	20120601	6	3594	71.36	-0.115079853800090	-0.0741228148202026
1	C	26	50	20120601	6	3596	71.4	-0.113003788290526	-0.0720212934665162
1	C	26	50	20120601	6	3598	71.44	-0.111206110720716	-0.0703414198864514
1	C	26	50	20120601	6	3600	71.48	-0.109267648190771	-0.0687683901410238
1	C	26	50	20120601	6	3602	71.52	-0.106858747519303	-0.0670972846850456
1	C	26	50	20120601	6	3604	71.56	-0.104951256266374	-0.0652387252213749
1	C	26	50	20120601	6	3606	71.6	-0.103248613847955	-0.06336340732699
1	C	26	50	20120601	6	3608	71.64	-0.101001499208022	-0.0614753615105438
1	C	26	50	20120601	6	3610	71.68	-0.0992685219086897	-0.0601762649321479
1	C	26	50	20120601	6	3612	71.72	-0.0972878451039087	-0.0587232312074877
1	C	26	50	20120601	6	3614	71.76	-0.0949332502332352	-0.0572042951308208
1	C	26	50	20120601	6	3616	71.8	-0.0925251980899044	-0.0552712773230912
1	C	26	50	20120601	6	3618	71.84	-0.0896957103049864	-0.0535416234256308
1	C	26	50	20120601	6	3620	71.88	-0.0873786628043944	-0.0526966308221128
1	C	26	50	20120601	6	3622	71.92	-0.085304011508393	-0.0516482743083257
1	C	26	50	20120601	6	3624	71.96	-0.0834018942670012	-0.0497321563526664
1	C	26	50	20120601	6	3626	72	-0.0803818412045535	-0.0472533228205388
1	C	26	50	20120601	6	3628	72.04	-0.0781889616547377	-0.0453280124767241
1	C	26	50	20120601	6	3630	72.08	-0.0767909408376538	-0.0434119652317429
1	C	26	50	20120601	6	3632	72.12	-0.0744775702923239	-0.042043147924722
1	C	26	50	20120601	6	3634	72.16	-0.0722877313016673	-0.0398971495544989
1	C	26	50	20120601	6	3636	72.2	-0.070906186072585	-0.0376452972991322
1	C	26	50	20120601	6	3638	72.24	-0.0698974982492224	-0.0356223355088356
1	C	26	50	20120601	6	3640	72.28	-0.0687291457146679	-0.0330103537698106
1	C	26	50	20120601	6	3642	72.32	-0.0684856888499054	-0.0297724411080793
1	C	26	50	20120601	6	3644	72.36	-0.0686722236187824	-0.0274442213203445
1	C	26	50	20120601	6	3646	72.4	-0.068556399528024	-0.0251143044763348
1	C	26	50	20120601	6	3648	72.44	-0.0692999930191198	-0.0223690331090562
1	C	26	50	20120601	6	3650	72.48	-0.0705980289373439	-0.0198694813482398
1	C	26	50	20120601	6	3652	72.52	-0.0712472236731513	-0.0176220838655946
1	C	26	50	20120601	6	3654	72.56	-0.0721065705443273	-0.0149911516648339
1	C	26	50	20120601	6	3656	72.6	-0.0734022022994954	-0.0118246567880024
1	C	26	50	20120601	6	3658	72.64	-0.0737637459967161	-0.0095974825592991
1	C	26	50	20120601	6	3660	72.68	-0.0750491954142351	-0.00715789345352741
1	C	26	50	20120601	6	3662	72.72	-0.0764612169455865	-0.0030771095086217
1	C	26	50	20120601	6	3664	72.76	-0.0773834963202881	-0.0017134540811035
1	C	26	50	20120601	6	3666	72.8	-0.0791733250048275	0.0017838960586452
1	C	26	50	20120601	6	3668	72.84	-0.0802977662082704	0.0036080901327503
1	C	26	50	20120601	6	3670	72.88	-0.0818087119783098	0.006037001926126
1	C	26	50	20120601	6	3672	72.92	-0.0837067987110488	0.0088977438307725
1	C	26	50	20120601	6	3674	72.96	-0.0845351743052089	0.0101451509034637
1	C	26	50	20120601	6	3676	73	-0.0856815358188685	0.0127471624368739
1	C	26	50	20120601	6	3678	73.04	-0.0872988304487984	0.0139696086401892
1	C	26	50	20120601	6	3680	73.08	-0.0881143366995408	0.0164997074139528
1	C	26	50	20120601	6	3682	73.12	-0.0889024072071732	0.0188067847089302
1	C	26	50	20120601	6	3684	73.16	-0.0891568949377223	0.0203392972357958
1	C	26	50	20120601	6	3686	73.2	-0.0898763760875796	0.023372148930983
1	C	26	50	20120601	6	3688	73.24	-0.0904947409677272	0.0252754682539028
1	C	26	50	20120601	6	3690	73.28	-0.0910921754871517	0.0275693933627501
1	C	26	50	20120601	6	3692	73.32	-0.0907136612271826	0.0296967241139498
1	C	26	50	20120601	6	3694	73.36	-0.0897499453951034	0.0319135745836478
1	C	26	50	20120601	6	3696	73.4	-0.0886242313994545	0.0343414964275299
1	C	26	50	20120601	6	3698	73.44	-0.08681580580657	0.0358724533194769
1	C	26	50	20120601	6	3700	73.48	-0.0858024510784514	0.0380147747344378
1	C	26	50	20120601	6	3702	73.52	-0.0839051421631717	0.0395866731090155
1	C	26	50	20120601	6	3704	73.56	-0.0822315618334593	0.0420308584088649
1	C	26	50	20120601	6	3706	73.6	-0.0806533702085291	0.044112510062
1	C	26	50	20120601	6	3708	73.64	-0.0785576471304484	0.0462336889842034
1	C	26	50	20120601	6	3710	73.68	-0.0763269373678392	0.0483837885737573
1	C	26	50	20120601	6	3712	73.72	-0.0743852928573791	0.0506620159120622
1	C	26	50	20120601	6	3714	73.76	-0.0725675334549828	0.0523440108124707
1	C	26	50	20120601	6	3716	73.8	-0.0708817272490238	0.0537172758211453
1	C	26	50	20120601	6	3718	73.84	-0.0692687318283235	0.0559115130159809
1	C	26	50	20120601	6	3720	73.88	-0.0663295866308859	0.0584532642023916
1	C	26	50	20120601	6	3722	73.92	-0.0651860457661764	0.0601200640851792
1	C	26	50	20120601	6	3724	73.96	-0.0635724988021869	0.0621522182636312
1	C	26	50	20120601	6	3726	74	-0.0614089217573835	0.0647754147162058
1	C	26	50	20120601	6	3728	74.04	-0.0593202414628434	0.0670861265400384
1	C	26	50	20120601	6	3730	74.08	-0.0567679395361506	0.0686117094204484
1	C	26	50	20120601	6	3732	74.12	-0.0546964702206646	0.0702490151722858
1	C	26	50	20120601	6	3734	74.16	-0.0520491331425803	0.0717678098275964
1	C	26	50	20120601	6	3736	74.2	-0.05026948679569	0.0726654111756346
1	C	26	50	20120601	6	3738	74.24	-0.0471090730371767	0.0743725790774533
1	C	26	50	20120601	6	3740	74.28	-0.0452115519898626	0.0744509972194869
1	C	26	50	20120601	6	3742	74.32	-0.0434391181321404	0.0750852720022112
1	C	26	50	20120601	6	3744	74.36	-0.0400405508097235	0.0754676046387988
1	C	26	50	20120601	6	3746	74.4	-0.0371647475306378	0.0757258400352881
1	C	26	50	20120601	6	3748	74.44	-0.0347924749904351	0.0762109859978602
1	C	26	50	20120601	6	3750	74.48	-0.0318016961487284	0.0767397604488315
1	C	26	50	20120601	6	3752	74.52	-0.0290407270109074	0.0771976828003279
1	C	26	50	20120601	6	3754	74.56	-0.0263284068196321	0.0784882940973496
1	C	26	50	20120601	6	3756	74.6	-0.0233002927398788	0.0797544394997422
1	C	26	50	20120601	6	3758	74.64	-0.0199872146273074	0.0805560157468953
1	C	26	50	20120601	6	3760	74.68	-0.0186419439761	0.0812223224668074
1	C	26	50	20120601	6	3762	74.72	-0.0190366509813583	0.0809823304252727
1	C	26	50	20120601	6	3764	74.76	-0.018686067439246	0.0807793907790721
1	C	26	50	20120601	6	3766	74.8	-0.017898209063648	0.0802265746975405
1	C	26	50	20120601	6	3768	74.84	-0.0167238461214533	0.0800971741565833
1	C	26	50	20120601	6	3770	74.88	-0.0145315322570626	0.0793504693956504
1	C	26	50	20120601	6	3772	74.92	-0.0119797960157947	0.0779204873520568
1	C	26	50	20120601	6	3774	74.96	-0.0101652893045919	0.0770488368228882
1	C	26	50	20120601	6	3776	75	-0.0094926893343272	0.0775408417212378
1	C	26	50	20120601	6	3778	75.04	-0.0053924599529389	0.0771674893407712
1	C	26	50	20120601	6	3780	75.08	-0.00305193650721143	0.0765828534540862
1	C	26	50	20120601	6	3782	75.12	7.92737412388285e-05	0.0764318154456248
1	C	26	50	20120601	6	3784	75.16	0.00268121456397098	0.0751547098881238
1	C	26	50	20120601	6	3786	75.2	0.00354091498853758	0.074423561476377
1	C	26	50	20120601	6	3788	75.24	0.0065650692703162	0.0727229696676232
1	C	26	50	20120601	6	3790	75.28	0.00770230910649853	0.0712960988938669
1	C	26	50	20120601	6	3792	75.32	0.00882675030994138	0.0696202558224548
1	C	26	50	20120601	6	3794	75.36	0.00953463490858723	0.0691440194053256
1	C	26	50	20120601	6	3796	75.4	0.0105591619238484	0.0669748279326796
1	C	26	50	20120601	6	3798	75.44	0.0123723251321670	0.0641189650648234
1	C	26	50	20120601	6	3800	75.48	0.0134872203940638	0.0615837751222353
1	C	26	50	20120601	6	3802	75.52	0.0144201770811613	0.0593111339275017
1	C	26	50	20120601	6	3804	75.56	0.0156335016069993	0.0569278305215125
1	C	26	50	20120601	6	3806	75.6	0.0170385934918951	0.05426012876813
1	C	26	50	20120601	6	3808	75.64	0.0179038800600331	0.051534302837334
1	C	26	50	20120601	6	3810	75.68	0.01875304459356	0.0503116445019843
1	C	26	50	20120601	6	3812	75.72	0.0198184423807738	0.0485735053231496
1	C	26	50	20120601	6	3814	75.76	0.0209215289594248	0.045956361704622
1	C	26	50	20120601	6	3816	75.8	0.0221350656172971	0.0447039341737844
1	C	26	50	20120601	6	3818	75.84	0.0235134995765422	0.0428483445585946
1	C	26	50	20120601	6	3820	75.88	0.0241142574978383	0.0419920382465777
1	C	26	50	20120601	6	3822	75.92	0.0260683470876473	0.0414859619232825
1	C	26	50	20120601	6	3824	75.96	0.0281929908330785	0.0404741628300827
1	C	26	50	20120601	6	3826	76	0.030387496728491	0.04088732532233
1	C	26	50	20120601	6	3828	76.04	0.0336705935135401	0.0414576776520351
1	C	26	50	20120601	6	3830	76.08	0.0363778225359909	0.0409841989513525
1	C	26	50	20120601	6	3832	76.12	0.0385941780309421	0.0402691725742167
1	C	26	50	20120601	6	3834	76.16	0.0403992802219551	0.0403717030574888
1	C	26	50	20120601	6	3836	76.2	0.0429088728990643	0.0396537775425501
1	C	26	50	20120601	6	3838	76.24	0.0457391385014415	0.0397321249739055
1	C	26	50	20120601	6	3840	76.28	0.0489072031553273	0.0394749360954524
1	C	26	50	20120601	6	3842	76.32	0.0506429664553771	0.039407520534934
1	C	26	50	20120601	6	3844	76.36	0.0534167907944801	0.0395855841645724
1	C	26	50	20120601	6	3846	76.4	0.0546726407221386	0.0400102442130818
1	C	26	50	20120601	6	3848	76.44	0.0574850174421907	0.0399541697260949
1	C	26	50	20120601	6	3850	76.48	0.0594200213007367	0.0388627442575045
1	C	26	50	20120601	6	3852	76.52	0.0622522243756944	0.0386763933363906
1	C	26	50	20120601	6	3854	76.56	0.0641069371784755	0.0382917555316963
1	C	26	50	20120601	6	3856	76.6	0.0665947792509953	0.036895403486616
1	C	26	50	20120601	6	3858	76.64	0.0681900121493522	0.0364923526213397
1	C	26	50	20120601	6	3860	76.68	0.06933253407319	0.0349337690674517
1	C	26	50	20120601	6	3862	76.72	0.0714155292292093	0.0333115246900535
1	C	26	50	20120601	6	3864	76.76	0.0728167320268086	0.0317567382995806
1	C	26	50	20120601	6	3866	76.8	0.0735188890605268	0.0291780612899495
1	C	26	50	20120601	6	3868	76.84	0.0746815847408319	0.0270537003872307
1	C	26	50	20120601	6	3870	76.88	0.0746335721903893	0.0254503357608902
1	C	26	50	20120601	6	3872	76.92	0.0755337191228398	0.0231877354824495
1	C	26	50	20120601	6	3874	76.96	0.0749722056278995	0.0215173371332525
1	C	26	50	20120601	6	3876	77	0.0756976264747188	0.017295980360247
1	C	26	50	20120601	6	3878	77.04	0.0764050160986178	0.0149657806735248
1	C	26	50	20120601	6	3880	77.08	0.0776584335789491	0.01187119855634
1	C	26	50	20120601	6	3882	77.12	0.0780392105806181	0.0100752180428043
1	C	26	50	20120601	6	3884	77.16	0.0789145380650489	0.0076697114838858
1	C	26	50	20120601	6	3886	77.2	0.0799536314800025	0.0048289099904688
1	C	26	50	20120601	6	3888	77.24	0.0810719915651272	0.0028866290839056
1	C	26	50	20120601	6	3890	77.28	0.0821116506655057	-0.000323423570647
1	C	26	50	20120601	6	3892	77.32	0.0840890040684158	-0.0031114041875093
1	C	26	50	20120601	6	3894	77.36	0.0848579826929562	-0.00558436873335299
1	C	26	50	20120601	6	3896	77.4	0.0859267038820415	-0.00797028843443264
1	C	26	50	20120601	6	3898	77.44	0.0871133704822288	-0.0101992304300889
1	C	26	50	20120601	6	3900	77.48	0.0877450996805409	-0.0128204752679474
1	C	26	50	20120601	6	3902	77.52	0.088972212788612	-0.0154475183814117
1	C	26	50	20120601	6	3904	77.56	0.0898084372680432	-0.0188687838315046
1	C	26	50	20120601	6	3906	77.6	0.0909981444273896	-0.0213544762994097
1	C	26	50	20120601	6	3908	77.64	0.0923713457964538	-0.02349644416098
1	C	26	50	20120601	6	3910	77.68	0.0935105655316235	-0.0262530999474358
1	C	26	50	20120601	6	3912	77.72	0.0946314004904823	-0.0288124729419405
1	C	26	50	20120601	6	3914	77.76	0.0958423208532642	-0.0318717704307441
1	C	26	50	20120601	6	3916	77.8	0.096554377381919	-0.0336234153490994
1	C	26	50	20120601	6	3918	77.84	0.0970801819844094	-0.0370250232306754
1	C	26	50	20120601	6	3920	77.88	0.0978392611140132	-0.0390721680728886
1	C	26	50	20120601	6	3922	77.92	0.0984760107704717	-0.0433913884244104
1	C	26	50	20120601	6	3924	77.96	0.0987963301423492	-0.0439147888638446
1	C	26	50	20120601	6	3926	78	0.0989569140923566	-0.0468357762662481
1	C	26	50	20120601	6	3928	78.04	0.0993055177354816	-0.0505799066726309
1	C	26	50	20120601	6	3930	78.08	0.0991302259644254	-0.0537246226606019
1	C	26	50	20120601	6	3932	78.12	0.0987297913942395	-0.0557922735994694
1	C	26	50	20120601	6	3934	78.16	0.0985919762825862	-0.0582093767095994
1	C	26	50	20120601	6	3936	78.2	0.0979181742307936	-0.060834227792042
1	C	26	50	20120601	6	3938	78.24	0.0984410089848029	-0.0633962170816371
1	C	26	50	20120601	6	3940	78.28	0.098215866185673	-0.065687525895394
1	C	26	50	20120601	6	3942	78.32	0.098406502173881	-0.0682871332657482
1	C	26	50	20120601	6	3944	78.36	0.098641261625235	-0.0720150002161637
1	C	26	50	20120601	6	3946	78.4	0.098237291521143	-0.0741103697408538
1	C	26	50	20120601	6	3948	78.44	0.0979857029283969	-0.0773770616485794
1	C	26	50	20120601	6	3950	78.48	0.0979052341766979	-0.078911341942398
1	C	26	50	20120601	6	3952	78.52	0.0975953092745038	-0.0804940590507278
1	C	26	50	20120601	6	3954	78.56	0.0976213308040515	-0.0818652805208048
1	C	26	50	20120601	6	3956	78.6	0.098487465900327	-0.0830709682934059
1	C	26	50	20120601	6	3958	78.64	0.0990186445143542	-0.0836824742377761
1	C	26	50	20120601	6	3960	78.68	0.100564238516672	-0.0843246686164497
1	C	26	50	20120601	6	3962	78.72	0.102034172093402	-0.0861144973009891
1	C	26	50	20120601	6	3964	78.76	0.104004737271213	-0.0874531918591314
1	C	26	50	20120601	6	3966	78.8	0.105964695847306	-0.0888901742598588
1	C	26	50	20120601	6	3968	78.84	0.107918149041012	-0.0903704315955947
1	C	26	50	20120601	6	3970	78.88	0.110161657436360	-0.0917388246385469
1	C	26	50	20120601	6	3972	78.92	0.112934364546749	-0.0931776455169053
1	C	26	50	20120601	6	3974	78.96	0.113447582648534	-0.094286530371162
1	C	26	50	20120601	6	3976	79	0.116089545715081	-0.0957783135474313
1	C	26	50	20120601	6	3978	79.04	0.118159317974293	-0.0978847139379079
1	C	26	50	20120601	6	3980	79.08	0.120503023400535	-0.100021237077263
1	C	26	50	20120601	6	3982	79.12	0.122589341958426	-0.101097100044838
1	C	26	50	20120601	6	3984	79.16	0.124730744134572	-0.102769831846413
1	C	26	50	20120601	6	3986	79.2	0.126585768064336	-0.104471555026017
1	C	26	50	20120601	6	3988	79.24	0.129102997494682	-0.106218179486226
1	C	26	50	20120601	6	3990	79.28	0.130971032189221	-0.107426059289849
1	C	26	50	20120601	6	3992	79.32	0.132430854138981	-0.108582532430479
1	C	26	50	20120601	6	3994	79.36	0.135090282743023	-0.109619858078480
1	C	26	50	20120601	6	3996	79.4	0.137135518396927	-0.110613767370116
1	C	26	50	20120601	6	3998	79.44	0.139168733235551	-0.111334026337432
1	C	26	50	20120601	6	4000	79.48	0.140820888229793	-0.112573938078243
1	C	26	50	20120601	6	4002	79.52	0.142776109190452	-0.112269104344873
1	C	26	50	20120601	6	4004	79.56	0.144707783495298	-0.113267680541265
1	C	26	50	20120601	6	4006	79.6	0.146034810791551	-0.114275519836490
1	C	26	50	20120601	6	4008	79.64	0.145704450503380	-0.114091106387957
1	C	26	50	20120601	6	4010	79.68	0.146033608710022	-0.114237123938272
1	C	26	50	20120601	6	4012	79.72	0.146130553049723	-0.114582828443594
1	C	26	50	20120601	6	4014	79.76	0.145863690950503	-0.115344665289644
1	C	26	50	20120601	6	4016	79.8	0.144651356374159	-0.115620790487698
1	C	26	50	20120601	6	4018	79.84	0.144376503968312	-0.116099289646527
1	C	26	50	20120601	6	4020	79.88	0.143687569831402	-0.117189860435151
1	C	26	50	20120601	6	4022	79.92	0.142900984248010	-0.118253631876768
[truncated: 381 more rows]
