# Supplementary material for: How Do Ants Make Sense of Gravity? A Boltzmann Walker Analysis of Lasius niger Trajectories on Various Inclines
Source: PLoS One. 2013 Oct 29;8(10):e76531. doi: 10.1371/journal.pone.0076531 (PMC3812222; doi:10.1371/journal.pone.0076531)
Supplement: Dataset S1 — Trajectories for . (ZIP) [file pone.0076531.s005.zip › Incline1/1-C-26-50-20120601-07.txt]

Pente	Colonie	Temperature	Humidite	Date	Indiv	Frame	Time	X	Y
1	C	26	50	20120601	7	12	0	0	0
1	C	26	50	20120601	7	14	0.04	7.00742820155982e-05	-0.00140693036252687
1	C	26	50	20120601	7	16	0.08	0.000630032142037201	-0.00355151451918755
1	C	26	50	20120601	7	18	0.12	0.0017418514894359	-0.00568149692081672
1	C	26	50	20120601	7	20	0.16	0.0036211291817954	-0.00871972262754102
1	C	26	50	20120601	7	22	0.2	0.0044844075666748	-0.0102214335830181
1	C	26	50	20120601	7	24	0.24	0.0061065883044626	-0.0116959562827586
1	C	26	50	20120601	7	26	0.28	0.0078521450334319	-0.0121818871338578
1	C	26	50	20120601	7	28	0.32	0.0097838122672095	-0.0126009256834567
1	C	26	50	20120601	7	30	0.36	0.0116004402987559	-0.0128811521008410
1	C	26	50	20120601	7	32	0.4	0.0143225185636116	-0.0129600652176214
1	C	26	50	20120601	7	34	0.44	0.016174926198286	-0.0129830461880099
1	C	26	50	20120601	7	36	0.48	0.0190215966779868	-0.0128175832012123
1	C	26	50	20120601	7	38	0.52	0.0209746256076241	-0.0114998190037930
1	C	26	50	20120601	7	40	0.56	0.0220125169410497	-0.0112171177126747
1	C	26	50	20120601	7	42	0.6	0.0242708745788033	-0.0102818982838773
1	C	26	50	20120601	7	44	0.64	0.0262386820401673	-0.0102737665558937
1	C	26	50	20120601	7	46	0.68	0.0287278393313002	-0.00967668558985982
1	C	26	50	20120601	7	48	0.72	0.0314490690680185	-0.00890183797903562
1	C	26	50	20120601	7	50	0.76	0.0328932639579139	-0.00909813082149292
1	C	26	50	20120601	7	52	0.8	0.0331139519843223	-0.00924443121452042
1	C	26	50	20120601	7	54	0.84	0.0340099269867637	-0.0104062783666880
1	C	26	50	20120601	7	56	0.88	0.0352127863322402	-0.0126811115924433
1	C	26	50	20120601	7	58	0.92	0.0355725622625079	-0.0157755522882719
1	C	26	50	20120601	7	60	0.96	0.0366579004609511	-0.0178779928807738
1	C	26	50	20120601	7	62	1	0.0367092364132653	-0.0211845656109584
1	C	26	50	20120601	7	64	1.04	0.0369533296741308	-0.0235136339268306
1	C	26	50	20120601	7	66	1.08	0.0371375309906299	-0.0269396369923575
1	C	26	50	20120601	7	68	1.12	0.0373935743560976	-0.0277036658694296
1	C	26	50	20120601	7	70	1.16	0.0373091458064239	-0.0309036068970112
1	C	26	50	20120601	7	72	1.2	0.0371449556118324	-0.0351455404773493
1	C	26	50	20120601	7	74	1.24	0.036858082390705	-0.0386944387014465
1	C	26	50	20120601	7	76	1.28	0.0377681995287702	-0.0406984500300073
1	C	26	50	20120601	7	78	1.32	0.0385253411857935	-0.04330119695447
1	C	26	50	20120601	7	80	1.36	0.0391435505024493	-0.0464165114424792
1	C	26	50	20120601	7	82	1.4	0.0399188223773422	-0.0484543931858588
1	C	26	50	20120601	7	84	1.44	0.0399101178928658	-0.0511561845571623
1	C	26	50	20120601	7	86	1.48	0.0393530450285115	-0.0519460369738833
1	C	26	50	20120601	7	88	1.52	0.0382392457821255	-0.0521108989199169
1	C	26	50	20120601	7	90	1.56	0.0373470184456243	-0.0525733467548129
1	C	26	50	20120601	7	92	1.6	0.0348693169914534	-0.0536289150506614
1	C	26	50	20120601	7	94	1.64	0.0331155217613765	-0.0544455109529537
1	C	26	50	20120601	7	96	1.68	0.0315325430235376	-0.0551458790065155
1	C	26	50	20120601	7	98	1.72	0.029490977253828	-0.0560791256073933
1	C	26	50	20120601	7	100	1.76	0.0276570958168207	-0.0583778590423527
1	C	26	50	20120601	7	102	1.8	0.0266676130136351	-0.0588453556196663
1	C	26	50	20120601	7	104	1.84	0.0243759506464876	-0.0597385021949831
1	C	26	50	20120601	7	106	1.88	0.0230384581698733	-0.05957098859852
1	C	26	50	20120601	7	108	1.92	0.021428093186399	-0.0584830341049864
1	C	26	50	20120601	7	110	1.96	0.0197009848733509	-0.0576905795353106
1	C	26	50	20120601	7	112	2	0.0186715081106214	-0.0566858515099226
1	C	26	50	20120601	7	114	2.04	0.0170483444944076	-0.0547378430384318
1	C	26	50	20120601	7	116	2.08	0.0161022356211801	-0.0533468225784816
1	C	26	50	20120601	7	118	2.12	0.0150410804746534	-0.0511574078518937
1	C	26	50	20120601	7	120	2.16	0.014690426221863	-0.050118880122365
1	C	26	50	20120601	7	122	2.2	0.0128478473714471	-0.0487999845540959
1	C	26	50	20120601	7	124	2.24	0.0105230924069401	-0.045958617375254
1	C	26	50	20120601	7	126	2.28	0.00943725923375	-0.0445431310206748
1	C	26	50	20120601	7	128	2.32	0.0079212930055642	-0.0426717729242646
1	C	26	50	20120601	7	130	2.36	0.0064779466438062	-0.0409453010073195
1	C	26	50	20120601	7	132	2.4	0.0039213313657481	-0.039157169379055
1	C	26	50	20120601	7	134	2.44	0.0030496101259013	-0.0391239353603392
1	C	26	50	20120601	7	136	2.48	0.0015286234395691	-0.0382328393946879
1	C	26	50	20120601	7	138	2.52	2.24152849635992e-05	-0.0379196618013004
1	C	26	50	20120601	7	140	2.56	-0.00115682669402120	-0.0379119543373854
1	C	26	50	20120601	7	142	2.6	-0.0035801523438256	-0.0389818776079988
1	C	26	50	20120601	7	144	2.64	-0.0054950682179569	-0.0401911009145059
1	C	26	50	20120601	7	146	2.68	-0.0051310496470021	-0.0397449165355772
1	C	26	50	20120601	7	148	2.72	-0.0048956537995451	-0.0392136672108718
1	C	26	50	20120601	7	150	2.76	-0.0040004566145629	-0.0385916960861401
1	C	26	50	20120601	7	152	2.8	-0.0038270033211378	-0.037788352072034
1	C	26	50	20120601	7	154	2.84	-0.0038359835772589	-0.0368196864924866
1	C	26	50	20120601	7	156	2.88	-0.0037870517880008	-0.0345437926065596
1	C	26	50	20120601	7	158	2.92	-0.0039745057956934	-0.0328731114146501
1	C	26	50	20120601	7	160	2.96	-0.0050097808340286	-0.0305209207070331
1	C	26	50	20120601	7	162	3	-0.0051867696613596	-0.0281790537584213
1	C	26	50	20120601	7	164	3.04	-0.0062717543064122	-0.0261482430828536
1	C	26	50	20120601	7	166	3.08	-0.007935618988951	-0.0229828512926007
1	C	26	50	20120601	7	168	3.12	-0.009748315506794	-0.021504955693514
1	C	26	50	20120601	7	170	3.16	-0.012534952620772	-0.0196078589102686
1	C	26	50	20120601	7	172	3.2	-0.0130272545039697	-0.0182106300527796
1	C	26	50	20120601	7	174	3.24	-0.0149731275129814	-0.0170293940326718
1	C	26	50	20120601	7	176	3.28	-0.0170602945990097	-0.0157033566859127
1	C	26	50	20120601	7	178	3.32	-0.0185092978150172	-0.0146002701072617
1	C	26	50	20120601	7	180	3.36	-0.0208162336886383	-0.0124218862464603
1	C	26	50	20120601	7	182	3.4	-0.0218149513063862	-0.0114730903674642
1	C	26	50	20120601	7	184	3.44	-0.0226570447721012	-0.00971897057537472
1	C	26	50	20120601	7	186	3.48	-0.0243480411418342	-0.00848179533780732
1	C	26	50	20120601	7	188	3.52	-0.0249943862373134	-0.00846590664843402
1	C	26	50	20120601	7	190	3.56	-0.0252101528005246	-0.00793788173065082
1	C	26	50	20120601	7	192	3.6	-0.0243643894506152	-0.00765906245576112
1	C	26	50	20120601	7	194	3.64	-0.0232471890206117	-0.00702205824086142
1	C	26	50	20120601	7	196	3.68	-0.0222727110233229	-0.00478675228417452
1	C	26	50	20120601	7	198	3.72	-0.0219472227008749	-0.00310839898368919
1	C	26	50	20120601	7	200	3.76	-0.0222558677397951	-0.000837956891045119
1	C	26	50	20120601	7	202	3.8	-0.0227269139931503	0.00300521089111064
1	C	26	50	20120601	7	204	3.84	-0.0209502551724105	0.00248199076390556
1	C	26	50	20120601	7	206	3.88	-0.0198720856225149	0.00326498565906261
1	C	26	50	20120601	7	208	3.92	-0.0186806792855734	0.00340691825350272
1	C	26	50	20120601	7	210	3.96	-0.0179729573214872	0.00359833913023773
1	C	26	50	20120601	7	212	4	-0.016047250997875	0.00388574975251881
1	C	26	50	20120601	7	214	4.04	-0.0156825465333424	0.00487488607338161
1	C	26	50	20120601	7	216	4.08	-0.0145163294612671	0.00799851613713756
1	C	26	50	20120601	7	218	4.12	-0.0138758462810039	0.0101527452302936
1	C	26	50	20120601	7	220	4.16	-0.0138838316378839	0.012667607974243
1	C	26	50	20120601	7	222	4.2	-0.0140102446526905	0.0146972696012913
1	C	26	50	20120601	7	224	4.24	-0.014773263781279	0.0164970486924556
1	C	26	50	20120601	7	226	4.28	-0.0162718563958511	0.0163668915472426
1	C	26	50	20120601	7	228	4.32	-0.0183573971362827	0.0167343042307471
1	C	26	50	20120601	7	230	4.36	-0.0205727980370792	0.0164394336319245
1	C	26	50	20120601	7	232	4.4	-0.0229141346556050	0.0163414074188486
1	C	26	50	20120601	7	234	4.44	-0.0253173643306881	0.0155354046832453
1	C	26	50	20120601	7	236	4.48	-0.0273116812252789	0.0144606518733164
1	C	26	50	20120601	7	238	4.52	-0.0289132427293273	0.0127989721507315
1	C	26	50	20120601	7	240	4.56	-0.0303142263238244	0.0105722292571647
1	C	26	50	20120601	7	242	4.6	-0.0319071681962102	0.00802728124099623
1	C	26	50	20120601	7	244	4.64	-0.0331273375156901	0.00615293915396943
1	C	26	50	20120601	7	246	4.68	-0.0343503989019051	0.00407734740594912
1	C	26	50	20120601	7	248	4.72	-0.0363532505753447	0.00237068862101289
1	C	26	50	20120601	7	250	4.76	-0.0388424927192913	0.00107521242933664
1	C	26	50	20120601	7	252	4.8	-0.0406839755541964	-0.0009534415705485
1	C	26	50	20120601	7	254	4.84	-0.0428491082339184	-0.00423854653885621
1	C	26	50	20120601	7	256	4.88	-0.0439661955268369	-0.00574510824685222
1	C	26	50	20120601	7	258	4.92	-0.0455584020081702	-0.00737448026060482
1	C	26	50	20120601	7	260	4.96	-0.0448299123179206	-0.00789493913582932
1	C	26	50	20120601	7	262	5	-0.0442043420196727	-0.00924699094106832
1	C	26	50	20120601	7	264	5.04	-0.0434678690938635	-0.0104672663265654
1	C	26	50	20120601	7	266	5.08	-0.0422855017029058	-0.0115932065963843
1	C	26	50	20120601	7	268	5.12	-0.0401924628021665	-0.0136829928059302
1	C	26	50	20120601	7	270	5.16	-0.0390343449311629	-0.0154919317583379
1	C	26	50	20120601	7	272	5.2	-0.0377822355983768	-0.0179568706422152
1	C	26	50	20120601	7	274	5.24	-0.0365843047871652	-0.0191061525068811
1	C	26	50	20120601	7	276	5.28	-0.0345347416397604	-0.0217638274861064
1	C	26	50	20120601	7	278	5.32	-0.0339456509803539	-0.0233439990100239
1	C	26	50	20120601	7	280	5.36	-0.0335059719838121	-0.0262651985444618
1	C	26	50	20120601	7	282	5.4	-0.0332585553210749	-0.0278753513959017
1	C	26	50	20120601	7	284	5.44	-0.0323311140668706	-0.0300242489039276
1	C	26	50	20120601	7	286	5.48	-0.0319970768234381	-0.0310689284624526
1	C	26	50	20120601	7	288	5.52	-0.0307665696028173	-0.0328697880127785
1	C	26	50	20120601	7	290	5.56	-0.0300682309457175	-0.0326633128326721
1	C	26	50	20120601	7	292	5.6	-0.0284783013482195	-0.0322705150157229
1	C	26	50	20120601	7	294	5.64	-0.0269970540629899	-0.0318172595689823
1	C	26	50	20120601	7	296	5.68	-0.0246138920783569	-0.0306285423591296
1	C	26	50	20120601	7	298	5.72	-0.0212395078078566	-0.0294343097163837
1	C	26	50	20120601	7	300	5.76	-0.0188383146003033	-0.0275196059742868
1	C	26	50	20120601	7	302	5.8	-0.0176256264705684	-0.0265883463434641
1	C	26	50	20120601	7	304	5.84	-0.0135263163279956	-0.0248896637230196
1	C	26	50	20120601	7	306	5.88	-0.0104268551740206	-0.022693885035401
1	C	26	50	20120601	7	308	5.92	-0.0076281972447624	-0.0216702065482773
1	C	26	50	20120601	7	310	5.96	-0.0050740639115062	-0.0188657574144811
1	C	26	50	20120601	7	312	6	-0.0034524488591433	-0.0162933665841348
1	C	26	50	20120601	7	314	6.04	-0.0011509223523983	-0.0131153105114309
1	C	26	50	20120601	7	316	6.08	0.000159403081682899	-0.0108209752806505
1	C	26	50	20120601	7	318	6.12	0.000100331381182598	-0.00805374117674822
1	C	26	50	20120601	7	320	6.16	-0.000903293557626802	-0.00435114622269236
1	C	26	50	20120601	7	322	6.2	-0.0019402302968978	-0.0015264314085474
1	C	26	50	20120601	7	324	6.24	-0.0021580191855032	0.0013319770437211
1	C	26	50	20120601	7	326	6.28	-0.002920704559691	0.00400611346881238
1	C	26	50	20120601	7	328	6.32	-0.0045248470034908	0.00569044182159874
1	C	26	50	20120601	7	330	6.36	-0.0056265900792576	0.0073209593483368
1	C	26	50	20120601	7	332	6.4	-0.0072533528689876	0.00919040118536998
1	C	26	50	20120601	7	334	6.44	-0.0086815812877638	0.00790885499728311
1	C	26	50	20120601	7	336	6.48	-0.0102007224253971	0.00782456079789786
1	C	26	50	20120601	7	338	6.52	-0.012032892663994	0.00812139008250435
1	C	26	50	20120601	7	340	6.56	-0.0132148782172898	0.00802823583515083
1	C	26	50	20120601	7	342	6.6	-0.0143364839225401	0.008436667783032
1	C	26	50	20120601	7	344	6.64	-0.0156057335237021	0.00661122212992424
1	C	26	50	20120601	7	346	6.68	-0.01542044326276	0.00616089410525777
1	C	26	50	20120601	7	348	6.72	-0.0175662789984234	0.00561406721816278
1	C	26	50	20120601	7	350	6.76	-0.0188787752503228	0.00586052928674535
1	C	26	50	20120601	7	352	6.8	-0.0197818778891186	0.00623615855104727
1	C	26	50	20120601	7	354	6.84	-0.0202452286993742	0.00654845721070578
1	C	26	50	20120601	7	356	6.88	-0.0206386275570873	0.00776631429101118
1	C	26	50	20120601	7	358	6.92	-0.0216040072114226	0.0096350370004479
1	C	26	50	20120601	7	360	6.96	-0.0222134271907882	0.0138170574232161
1	C	26	50	20120601	7	362	7	-0.0218212869831456	0.0157786352738379
1	C	26	50	20120601	7	364	7.04	-0.0210781601825254	0.0178582787437144
1	C	26	50	20120601	7	366	7.08	-0.0202218892258476	0.0194495871994356
1	C	26	50	20120601	7	368	7.12	-0.0192156621340835	0.0209047988129819
1	C	26	50	20120601	7	370	7.16	-0.0178305743000275	0.0226987216457844
1	C	26	50	20120601	7	372	7.2	-0.0161447327387294	0.0257138673871707
1	C	26	50	20120601	7	374	7.24	-0.0153935732050749	0.0268194288395559
1	C	26	50	20120601	7	376	7.28	-0.0135364279549666	0.0297301631936322
1	C	26	50	20120601	7	378	7.32	-0.0120005213155513	0.0312349571346753
1	C	26	50	20120601	7	380	7.36	-0.0097922975485838	0.0338407163340258
1	C	26	50	20120601	7	382	7.4	-0.0080471580126154	0.0348935983312126
1	C	26	50	20120601	7	384	7.44	-0.0064059631734814	0.0369461878956409
1	C	26	50	20120601	7	386	7.48	-0.0056581270416985	0.0384760841274161
1	C	26	50	20120601	7	388	7.52	-0.0043989819964396	0.0403310373465028
1	C	26	50	20120601	7	390	7.56	-0.0035901932601185	0.0417772121353855
1	C	26	50	20120601	7	392	7.6	-0.0025061278538814	0.0440117402746131
1	C	26	50	20120601	7	394	7.64	-0.0023840105127704	0.0448664202410333
1	C	26	50	20120601	7	396	7.68	-0.0024505492608801	0.0449005734985646
1	C	26	50	20120601	7	398	7.72	-0.0039572523902324	0.0451446667594302
1	C	26	50	20120601	7	400	7.76	-0.0050847341528343	0.0462857249722309
1	C	26	50	20120601	7	402	7.8	-0.0069186863005198	0.0455821537249503
1	C	26	50	20120601	7	404	7.84	-0.0088515626868932	0.0456629760300399
1	C	26	50	20120601	7	406	7.88	-0.0109071220998025	0.0456902703517937
1	C	26	50	20120601	7	408	7.92	-0.0141418527810185	0.0455338583317953
1	C	26	50	20120601	7	410	7.96	-0.0165335000470257	0.0447647382858987
1	C	26	50	20120601	7	412	8	-0.0185807863105951	0.0430998553695949
1	C	26	50	20120601	7	414	8.04	-0.0210369217150466	0.0416882581023122
1	C	26	50	20120601	7	416	8.08	-0.0239980727826215	0.0403023995218647
1	C	26	50	20120601	7	418	8.12	-0.0269703254266611	0.0392195361971556
1	C	26	50	20120601	7	420	8.16	-0.0294689579486619	0.0383195306860614
1	C	26	50	20120601	7	422	8.2	-0.0314692216112823	0.0367716739420441
1	C	26	50	20120601	7	424	8.24	-0.0338110885598941	0.035750823882045
1	C	26	50	20120601	7	426	8.28	-0.0367754216079843	0.0346695161922546
1	C	26	50	20120601	7	428	8.32	-0.0393089710628401	0.0328320426527988
1	C	26	50	20120601	7	430	8.36	-0.0418122563474611	0.0320581991336039
1	C	26	50	20120601	7	432	8.4	-0.0435075448553558	0.0312401472984492
1	C	26	50	20120601	7	434	8.44	-0.0458917568935589	0.0287995081391074
1	C	26	50	20120601	7	436	8.48	-0.047826298516402	0.0269181409462095
1	C	26	50	20120601	7	438	8.52	-0.0507892244219977	0.0242695947155294
1	C	26	50	20120601	7	440	8.56	-0.0531956148643927	0.0234448607212924
1	C	26	50	20120601	7	442	8.6	-0.0553391666451529	0.0226545698983671
1	C	26	50	20120601	7	444	8.64	-0.0576102522049678	0.0211789794673870
1	C	26	50	20120601	7	446	8.68	-0.059275983649409	0.0194719529869246
1	C	26	50	20120601	7	448	8.72	-0.0609591806313454	0.0183704220431922
1	C	26	50	20120601	7	450	8.76	-0.0626045474004884	0.0163402477637275
1	C	26	50	20120601	7	452	8.8	-0.063954697088486	0.0138276145274592
1	C	26	50	20120601	7	454	8.84	-0.0634568232038526	0.0117565694760419
1	C	26	50	20120601	7	456	8.88	-0.0633488479983654	0.0093731246486964
1	C	26	50	20120601	7	458	8.92	-0.0635066035212481	0.00748522025360644
1	C	26	50	20120601	7	460	8.96	-0.0636485198522322	0.0043226851747496
1	C	26	50	20120601	7	462	9	-0.0627183208815813	-0.00040835416613523
1	C	26	50	20120601	7	464	9.04	-0.0626715104126668	-0.00294913025229473
1	C	26	50	20120601	7	466	9.08	-0.0624327911633382	-0.00603140871148692
1	C	26	50	20120601	7	468	9.12	-0.062712169052585	-0.00958143830643392
1	C	26	50	20120601	7	470	9.16	-0.0634851781857781	-0.0123870965928259
1	C	26	50	20120601	7	472	9.2	-0.0641439188631315	-0.0145184578526784
1	C	26	50	20120601	7	474	9.24	-0.0660188124934477	-0.0174279901252267
1	C	26	50	20120601	7	476	9.28	-0.067690625056207	-0.0205526242806119
1	C	26	50	20120601	7	478	9.32	-0.0680414914410318	-0.0231238059583625
1	C	26	50	20120601	7	480	9.36	-0.0695325675105198	-0.0256828961101547
1	C	26	50	20120601	7	482	9.4	-0.0699163143606698	-0.027742627453073
1	C	26	50	20120601	7	484	9.44	-0.0710369371874942	-0.0289840241181241
1	C	26	50	20120601	7	486	9.48	-0.0729757037733549	-0.0314358249580069
1	C	26	50	20120601	7	488	9.52	-0.073667529977	-0.0341345757701513
1	C	26	50	20120601	7	490	9.56	-0.0743573055709797	-0.0369848595655039
1	C	26	50	20120601	7	492	9.6	-0.0742476757356246	-0.0386201429919472
1	C	26	50	20120601	7	494	9.64	-0.0740128031471856	-0.0411071506784653
1	C	26	50	20120601	7	496	9.68	-0.0742635502828622	-0.0432754158412279
1	C	26	50	20120601	7	498	9.72	-0.0747353892029191	-0.0460953004089506
1	C	26	50	20120601	7	500	9.76	-0.0739766912038704	-0.0492682023803264
1	C	26	50	20120601	7	502	9.8	-0.0733501733825357	-0.0506804572569156
1	C	26	50	20120601	7	504	9.84	-0.0726849343938632	-0.0533987100740851
1	C	26	50	20120601	7	506	9.88	-0.0711678085105562	-0.0542474786278146
1	C	26	50	20120601	7	508	9.92	-0.0700093554709383	-0.0553492217035813
1	C	26	50	20120601	7	510	9.96	-0.0682855847018974	-0.0562171104246741
1	C	26	50	20120601	7	512	10	-0.0647820827331524	-0.0584664878063066
1	C	26	50	20120601	7	514	10.04	-0.061358200987969	-0.0593405424985313
1	C	26	50	20120601	7	516	10.08	-0.0590463153668796	-0.0608181835391768
1	C	26	50	20120601	7	518	10.12	-0.0566708608461615	-0.0619627065752054
1	C	26	50	20120601	7	520	10.16	-0.0537420952691649	-0.0636506411725758
1	C	26	50	20120601	7	522	10.2	-0.0518735655998795	-0.065390901671754
1	C	26	50	20120601	7	524	10.24	-0.0497125058552172	-0.0672867963734713
1	C	26	50	20120601	7	526	10.28	-0.0472610373555215	-0.0691201121250537
1	C	26	50	20120601	7	528	10.32	-0.0450368329752992	-0.0711756008272849
1	C	26	50	20120601	7	530	10.36	-0.0430751066322534	-0.071830028153273
1	C	26	50	20120601	7	532	10.4	-0.0402623772780496	-0.072959843368253
1	C	26	50	20120601	7	534	10.44	-0.0383157830201211	-0.0746371713639055
1	C	26	50	20120601	7	536	10.48	-0.0368690425458134	-0.0751100843791631
1	C	26	50	20120601	7	538	10.52	-0.0341661268747279	-0.077260183968717
1	C	26	50	20120601	7	540	10.56	-0.0325617015882156	-0.0800505687486354
1	C	26	50	20120601	7	542	10.6	-0.0317594889449594	-0.082021063215768
1	C	26	50	20120601	7	544	10.64	-0.0308125315435944	-0.084619963479341
1	C	26	50	20120601	7	546	10.68	-0.0309647716335839	-0.086997185767012
1	C	26	50	20120601	7	548	10.72	-0.0302889189721258	-0.090480393771137
1	C	26	50	20120601	7	550	10.76	-0.0306523011469776	-0.0929584494858052
1	C	26	50	20120601	7	552	10.8	-0.0300545837848405	-0.0952502532743093
1	C	26	50	20120601	7	554	10.84	-0.0289024947062533	-0.0973990800716563
1	C	26	50	20120601	7	556	10.88	-0.0280871298768671	-0.0987543916391573
1	C	26	50	20120601	7	558	10.92	-0.0280656338307190	-0.103556919475619
1	C	26	50	20120601	7	560	10.96	-0.0281292027303477	-0.106851824943914
1	C	26	50	20120601	7	562	11	-0.0285058078020076	-0.107957315685621
1	C	26	50	20120601	7	564	11.04	-0.0285421530905606	-0.110664261865360
1	C	26	50	20120601	7	566	11.08	-0.0284522798186718	-0.114509013566705
1	C	26	50	20120601	7	568	11.12	-0.0284476836245941	-0.116501711186767
1	C	26	50	20120601	7	570	11.16	-0.0286512596668977	-0.119127127954635
1	C	26	50	20120601	7	572	11.2	-0.028972639698947	-0.121841074491507
1	C	26	50	20120601	7	574	11.24	-0.0287465776610017	-0.124066975928004
1	C	26	50	20120601	7	576	11.28	-0.0289139498361085	-0.127241390400785
1	C	26	50	20120601	7	578	11.32	-0.0292621292151648	-0.129091181740369
1	C	26	50	20120601	7	580	11.36	-0.0297483358379087	-0.130958367906770
1	C	26	50	20120601	7	582	11.4	-0.0294759583057956	-0.132903760083170
1	C	26	50	20120601	7	584	11.44	-0.0296612909931446	-0.134972683814244
1	C	26	50	20120601	7	586	11.48	-0.0296637658668788	-0.136868083541215
1	C	26	50	20120601	7	588	11.52	-0.0286709879460928	-0.137285276542115
1	C	26	50	20120601	7	590	11.56	-0.0270659262634775	-0.137375715499428
1	C	26	50	20120601	7	592	11.6	-0.0257753856771339	-0.138377756519048
1	C	26	50	20120601	7	594	11.64	-0.0244034571002758	-0.138008788200625
1	C	26	50	20120601	7	596	11.68	-0.0216933996507002	-0.137992241901945
1	C	26	50	20120601	7	598	11.72	-0.0194698316665810	-0.138492449238956
1	C	26	50	20120601	7	600	11.76	-0.0168784974455667	-0.139759089616096
1	C	26	50	20120601	7	602	11.8	-0.0133496810540552	-0.139570645658910
1	C	26	50	20120601	7	604	11.84	-0.0117783483649025	-0.139112299043345
1	C	26	50	20120601	7	606	11.88	-0.0092058938949458	-0.138931279707361
1	C	26	50	20120601	7	608	11.92	-0.0072319346045854	-0.138753371641214
1	C	26	50	20120601	7	610	11.96	-0.003619113927469	-0.138547391435855
1	C	26	50	20120601	7	612	12	-0.0014498517441449	-0.138308530765170
1	C	26	50	20120601	7	614	12.04	0.000172180501218901	-0.136761451838612
1	C	26	50	20120601	7	616	12.08	0.0017263304955888	-0.136765765189977
1	C	26	50	20120601	7	618	12.12	0.0037454031985889	-0.135757855184074
1	C	26	50	20120601	7	620	12.16	0.0063646681374601	-0.135744985840656
1	C	26	50	20120601	7	622	12.2	0.0086496837008644	-0.135424312915388
1	C	26	50	20120601	7	624	12.24	0.0097920147058713	-0.134816554636958
1	C	26	50	20120601	7	626	12.28	0.0108278554296315	-0.134209220622597
1	C	26	50	20120601	7	628	12.32	0.0123819347133233	-0.133169915075609
1	C	26	50	20120601	7	630	12.36	0.0130729901705769	-0.131416785233013
1	C	26	50	20120601	7	632	12.4	0.0137047900795671	-0.129270362598721
1	C	26	50	20120601	7	634	12.44	0.0126145728443336	-0.126850501772145
1	C	26	50	20120601	7	636	12.48	0.0120780202187693	-0.124622266883270
1	C	26	50	20120601	7	638	12.52	0.0111373560677568	-0.121495652828897
1	C	26	50	20120601	7	640	12.56	0.010953932568717	-0.119597353964124
1	C	26	50	20120601	7	642	12.6	0.0104433307620222	-0.116463527420583
1	C	26	50	20120601	7	644	12.64	0.0100008940490338	-0.113081930660915
1	C	26	50	20120601	7	646	12.68	0.0096187735444806	-0.109903061415412
1	C	26	50	20120601	7	648	12.72	0.0083052519877485	-0.106979599139275
1	C	26	50	20120601	7	650	12.76	0.0076026706899615	-0.104649258031196
1	C	26	50	20120601	7	652	12.8	0.0066475108499347	-0.101172131145390
1	C	26	50	20120601	7	654	12.84	0.0060117511429699	-0.0980449514055923
1	C	26	50	20120601	7	656	12.88	0.0054872193326857	-0.0951608042664893
1	C	26	50	20120601	7	658	12.92	0.005162020924018	-0.0940560913422411
1	C	26	50	20120601	7	660	12.96	0.0054150944410047	-0.0930871429199812
1	C	26	50	20120601	7	662	13	0.0058228122110369	-0.0893465480475043
1	C	26	50	20120601	7	664	13.04	0.0064005184512663	-0.0858538648125115
1	C	26	50	20120601	7	666	13.08	0.0058174381994998	-0.082505007096812
1	C	26	50	20120601	7	668	13.12	0.0058064073337133	-0.0798877220569281
1	C	26	50	20120601	7	670	13.16	0.0058275498264708	-0.0760644664017306
1	C	26	50	20120601	7	672	13.2	0.0051758802169293	-0.0728058355113105
1	C	26	50	20120601	7	674	13.24	0.0044369536305893	-0.0700356739853341
1	C	26	50	20120601	7	676	13.28	0.0040124067191649	-0.0671052820627408
1	C	26	50	20120601	7	678	13.32	0.0026438015441784	-0.0640925122001392
1	C	26	50	20120601	7	680	13.36	0.00108774236149930	-0.0617150777804338
1	C	26	50	20120601	7	682	13.4	-3.98101117808011e-05	-0.0589883326108223
1	C	26	50	20120601	7	684	13.44	-0.0013250473972655	-0.0560340404790249
1	C	26	50	20120601	7	686	13.48	-0.0024025367104375	-0.0537983102582692
1	C	26	50	20120601	7	688	13.52	-0.0038868245548262	-0.0510649889955926
1	C	26	50	20120601	7	690	13.56	-0.0054553288168542	-0.0476483904502555
1	C	26	50	20120601	7	692	13.6	-0.006425408609964	-0.045861460903519
1	C	26	50	20120601	7	694	13.64	-0.0074727751742576	-0.0428539943417763
1	C	26	50	20120601	7	696	13.68	-0.0089792661715755	-0.0391663617672104
1	C	26	50	20120601	7	698	13.72	-0.009057047917506	-0.0370283537036147
1	C	26	50	20120601	7	700	13.76	-0.0087052622938657	-0.0350407472523775
1	C	26	50	20120601	7	702	13.8	-0.0076407130347894	-0.03318056144311
1	C	26	50	20120601	7	704	13.84	-0.0076129237382887	-0.0325566811300691
1	C	26	50	20120601	7	706	13.88	-0.0062979172573161	-0.0315160320801969
1	C	26	50	20120601	7	708	13.92	-0.0054117710391331	-0.0324457360761009
1	C	26	50	20120601	7	710	13.96	-0.003592314580462	-0.0308664130803208
1	C	26	50	20120601	7	712	14	-0.0009854381523972	-0.0290283031447620
1	C	26	50	20120601	7	714	14.04	0.000812727321092398	-0.0271922367478008
1	C	26	50	20120601	7	716	14.08	0.0029449229669467	-0.0241924210814306
1	C	26	50	20120601	7	718	14.12	0.0037258417965942	-0.0223891672675436
1	C	26	50	20120601	7	720	14.16	0.0041192279263852	-0.0206886235420511
1	C	26	50	20120601	7	722	14.2	0.0036601685471847	-0.0168558276021618
1	C	26	50	20120601	7	724	14.24	0.0030480544909827	-0.0145026186607798
1	C	26	50	20120601	7	726	14.28	0.0035945207536193	-0.0120649246011817
1	C	26	50	20120601	7	728	14.32	0.0048659058172605	-0.00918147749779142
1	C	26	50	20120601	7	730	14.36	0.0057684356995636	-0.00649392725706102
1	C	26	50	20120601	7	732	14.4	0.0076892912706569	-0.00317992990567402
1	C	26	50	20120601	7	734	14.44	0.0084091966845829	-0.00087497393104024
1	C	26	50	20120601	7	736	14.48	0.007658956389744	0.00168644967312992
1	C	26	50	20120601	7	738	14.52	0.0065104028450627	0.00202550737470886
1	C	26	50	20120601	7	740	14.56	0.0046065178367179	0.00248929871248912
1	C	26	50	20120601	7	742	14.6	0.00171190551725260	0.00226373164929061
1	C	26	50	20120601	7	744	14.64	-0.000104863935650002	0.00263432631331048
1	C	26	50	20120601	7	746	14.68	-0.0020653881971678	0.00261594153699963
1	C	26	50	20120601	7	748	14.72	-0.0040193363656206	0.00178304045944
1	C	26	50	20120601	7	750	14.76	-0.0054451040527983	0.000258419244252439
1	C	26	50	20120601	7	752	14.8	-0.0060240335877591	-0.00104062783666881
1	C	26	50	20120601	7	754	14.84	-0.0069983984479629	-0.00093566490606948
1	C	26	50	20120601	7	756	14.88	-0.0090230077970597	-0.000148110586387340
1	C	26	50	20120601	7	758	14.92	-0.009760944433906	0.000605240978288809
1	C	26	50	20120601	7	760	14.96	-0.0118513995664668	-1.85332687349000e-05
1	C	26	50	20120601	7	762	15	-0.0129882575649873	-0.000343066997028281
1	C	26	50	20120601	7	764	15.04	-0.0146136132122227	0.000975149748730931
1	C	26	50	20120601	7	766	15.08	-0.0166163234643061	0.00198226779503931
1	C	26	50	20120601	7	768	15.12	-0.0174107508619014	0.00271698709603119
1	C	26	50	20120601	7	770	15.16	-0.0170549630138796	0.00283214650641523
1	C	26	50	20120601	7	772	15.2	-0.0172047918697452	0.00272489962091267
1	C	26	50	20120601	7	774	15.24	-0.0161881632372299	0.00174781239960128
1	C	26	50	20120601	7	776	15.28	-0.0157312944748374	0.00172656384082663
1	C	26	50	20120601	7	778	15.32	-0.0155725631445967	0.00191925043869996
1	C	26	50	20120601	7	780	15.36	-0.0152052848113806	0.00163829570133111
1	C	26	50	20120601	7	782	15.4	-0.0142898219460496	0.00191123891886912
1	C	26	50	20120601	7	784	15.44	-0.0145110120182725	0.00115669234373277
1	C	26	50	20120601	7	786	15.48	-0.013890087411577	0.00260401264560101
1	C	26	50	20120601	7	788	15.52	-0.0134332115781168	0.00383186114472458
1	C	26	50	20120601	7	790	15.56	-0.0120838326365107	0.00618988548328642
1	C	26	50	20120601	7	792	15.6	-0.0114235009688996	0.0090916042259026
1	C	26	50	20120601	7	794	15.64	-0.0113136448593745	0.0110242967645129
1	C	26	50	20120601	7	796	15.68	-0.012161847727679	0.0130873090828959
1	C	26	50	20120601	7	798	15.72	-0.0144577598065814	0.0156277386867327
1	C	26	50	20120601	7	800	15.76	-0.0182521089365640	0.0153992159171888
1	C	26	50	20120601	7	802	15.8	-0.0211570167307633	0.0151733518691422
1	C	26	50	20120601	7	804	15.84	-0.0238494106529449	0.0148355103912269
1	C	26	50	20120601	7	806	15.88	-0.0271410210036395	0.0144149798463196
1	C	26	50	20120601	7	808	15.92	-0.0296809414905938	0.0140488045996821
1	C	26	50	20120601	7	810	15.96	-0.0324090230920218	0.0117226424926806
1	C	26	50	20120601	7	812	16	-0.0339142695814048	0.0100441548419068
1	C	26	50	20120601	7	814	16.04	-0.0361439540391813	0.00903833080100801
1	C	26	50	20120601	7	816	16.08	-0.0387921608586065	0.00660635723526968
1	C	26	50	20120601	7	818	16.12	-0.0417137846571131	0.00633001990518197
1	C	26	50	20120601	7	820	16.16	-0.0440213569268372	0.00639068966700778
1	C	26	50	20120601	7	822	16.2	-0.0455903561636121	0.00746909821899538
1	C	26	50	20120601	7	824	16.24	-0.0473738208871208	0.00871431326066489
1	C	26	50	20120601	7	826	16.28	-0.0499058995598717	0.00995436642283174
1	C	26	50	20120601	7	828	16.32	-0.0513529935875699	0.0114928186466593
1	C	26	50	20120601	7	830	16.36	-0.0525575499893212	0.0138636769732997
1	C	26	50	20120601	7	832	16.4	-0.0535276297824311	0.0162564556101569
1	C	26	50	20120601	7	834	16.44	-0.0547286506502764	0.018816111447374
1	C	26	50	20120601	7	836	16.48	-0.056530500150096	0.0213431696619785
1	C	26	50	20120601	7	838	16.52	-0.0589118236570979	0.0239014112856333
1	C	26	50	20120601	7	840	16.56	-0.0606233756209599	0.025832024930307
1	C	26	50	20120601	7	842	16.6	-0.0632702884349755	0.0279546887767509
1	C	26	50	20120601	7	844	16.64	-0.0654885531182359	0.0296021768662374
1	C	26	50	20120601	7	846	16.68	-0.0678316928590537	0.0325156689367603
1	C	26	50	20120601	7	848	16.72	-0.0685573258379074	0.0338825063447939
1	C	26	50	20120601	7	850	16.76	-0.0694933937948421	0.0360182516666898
1	C	26	50	20120601	7	852	16.8	-0.0687377794884662	0.0360789214285156
1	C	26	50	20120601	7	854	16.84	-0.0676828327394783	0.0384127415019574
1	C	26	50	20120601	7	856	16.88	-0.0663886859085507	0.0408613108638502
1	C	26	50	20120601	7	858	16.92	-0.0649757946358584	0.0435906935417556
1	C	26	50	20120601	7	860	16.96	-0.064848014076537	0.0462892315147588
1	C	26	50	20120601	7	862	17	-0.0634327603600888	0.0493364876821856
1	C	26	50	20120601	7	864	17.04	-0.0626791613080392	0.0527339589890917
1	C	26	50	20120601	7	866	17.08	-0.0629197614614057	0.0553751018117728
1	C	26	50	20120601	7	868	17.12	-0.0632804495594212	0.058227506927469
1	C	26	50	20120601	7	870	17.16	-0.0641376821813215	0.0604532598715421
1	C	26	50	20120601	7	872	17.2	-0.0650459042732131	0.0631002292541002
1	C	26	50	20120601	7	874	17.24	-0.0662344800617096	0.0656641277320045
1	C	26	50	20120601	7	876	17.28	-0.0679983579273794	0.0665879627416247
1	C	26	50	20120601	7	878	17.32	-0.0710918016026465	0.0663949296614286
1	C	26	50	20120601	7	880	17.36	-0.0729710227264635	0.0671635405904428
1	C	26	50	20120601	7	882	17.4	-0.0758958497186888	0.0676560192503358
1	C	26	50	20120601	7	884	17.44	-0.0794977173117647	0.0677414306784353
1	C	26	50	20120601	7	886	17.48	-0.081744732956748	0.0673153564163635
1	C	26	50	20120601	7	888	17.52	-0.0842339432808895	0.0673199702881108
1	C	26	50	20120601	7	890	17.56	-0.0870717713902916	0.0658914059936135
1	C	26	50	20120601	7	892	17.6	-0.0892964000345826	0.0645930872326769
1	C	26	50	20120601	7	894	17.64	-0.0915923616109597	0.0632698217445
1	C	26	50	20120601	7	896	17.68	-0.094775926045489	0.0611719490618045
1	C	26	50	20120601	7	898	17.72	-0.0970749423231608	0.0604535992827971
1	C	26	50	20120601	7	900	17.76	-0.0986518611558849	0.0606970561475596
1	C	26	50	20120601	7	902	17.8	-0.101425558215767	0.0616908240178392
1	C	26	50	20120601	7	904	17.84	-0.104041146199376	0.0626737024436885
1	C	26	50	20120601	7	906	17.88	-0.106627954936991	0.0638021741557841
1	C	26	50	20120601	7	908	17.92	-0.108972791734084	0.0651130794174258
1	C	26	50	20120601	7	910	17.96	-0.112078475427733	0.0661962962955255
1	C	26	50	20120601	7	912	18	-0.114184027290072	0.0665415765367789
1	C	26	50	20120601	7	914	18.04	-0.116684215446992	0.0668839576402294
1	C	26	50	20120601	7	916	18.08	-0.118973685783118	0.0664032664503788
1	C	26	50	20120601	7	918	18.12	-0.121907896082329	0.0664643604762733
1	C	26	50	20120601	7	920	18.16	-0.123159262952995	0.0660190953361602
1	C	26	50	20120601	7	922	18.2	-0.125877027866486	0.064890906466777
1	C	26	50	20120601	7	924	18.24	-0.126050622581267	0.0642534497035374
1	C	26	50	20120601	7	926	18.28	-0.125983306015698	0.0625812835873874
1	C	26	50	20120601	7	928	18.32	-0.125218711453201	0.0616162949631021
1	C	26	50	20120601	7	930	18.36	-0.124233216732261	0.0589319054896836
1	C	26	50	20120601	7	932	18.4	-0.122257065410879	0.0567488547241264
1	C	26	50	20120601	7	934	18.44	-0.120423820369975	0.0549433282690447
1	C	26	50	20120601	7	936	18.48	-0.119077347637239	0.0526778995634792
1	C	26	50	20120601	7	938	18.52	-0.117333339472121	0.0506279970048194
1	C	26	50	20120601	7	940	18.56	-0.115020676033572	0.0486420168991789
1	C	26	50	20120601	7	942	18.6	-0.112507830665270	0.0454315399805576
1	C	26	50	20120601	7	944	18.64	-0.110145245487969	0.0433215333454969
1	C	26	50	20120601	7	946	18.68	-0.107364477360275	0.0412062941202555
1	C	26	50	20120601	7	948	18.72	-0.105259208340648	0.0393876861897218
1	C	26	50	20120601	7	950	18.76	-0.103608255427934	0.0381868774539108
1	C	26	50	20120601	7	952	18.8	-0.105045591382052	0.0384402338136099
1	C	26	50	20120601	7	954	18.84	-0.105768113091068	0.0392651445845422
1	C	26	50	20120601	7	956	18.88	-0.106346597148757	0.0381943727857914
1	C	26	50	20120601	7	958	18.92	-0.106044379710478	0.0381386527714339
1	C	26	50	20120601	7	960	18.96	-0.106953789741762	0.03728411422637
1	C	26	50	20120601	7	962	19	-0.106259057329246	0.0358423942102087
1	C	26	50	20120601	7	964	19.04	-0.104790679387434	0.0352634151777732
1	C	26	50	20120601	7	966	19.08	-0.103610730301668	0.0333214878246005
1	C	26	50	20120601	7	968	19.12	-0.101413890953878	0.0317785808280515
1	C	26	50	20120601	7	970	19.16	-0.0989115814766148	0.0296166725552517
1	C	26	50	20120601	7	972	19.2	-0.0973123887802833	0.0275485266416373
1	C	26	50	20120601	7	974	19.24	-0.0952387274337756	0.0253337267816048
1	C	26	50	20120601	7	976	19.28	-0.0937612278144863	0.0234599645221386
1	C	26	50	20120601	7	978	19.32	-0.0919068402808246	0.0218048396794152
1	C	26	50	20120601	7	980	19.36	-0.0894086320228925	0.0201503512327950
1	C	26	50	20120601	7	982	19.4	-0.0852459651127254	0.0184228186556781
1	C	26	50	20120601	7	984	19.44	-0.0826099417431401	0.0176508701826567
1	C	26	50	20120601	7	986	19.48	-0.0799753325871171	0.0175021656265732
1	C	26	50	20120601	7	988	19.52	-0.0765389350519068	0.0176584362252154
1	C	26	50	20120601	7	990	19.56	-0.0727564794579837	0.01813672325201
1	C	26	50	20120601	7	992	19.6	-0.0696582910962148	0.0190240715517210
1	C	26	50	20120601	7	994	19.64	-0.0669005039389092	0.0198549927302933
1	C	26	50	20120601	7	996	19.68	-0.0641330294187013	0.0213254919924489
1	C	26	50	20120601	7	998	19.72	-0.0607842424136799	0.0220043852130661
1	C	26	50	20120601	7	1000	19.76	-0.0574097874325014	0.0236933804706083
1	C	26	50	20120601	7	1002	19.8	-0.0549725317791076	0.0252502881814248
1	C	26	50	20120601	7	1004	19.84	-0.0534113531433327	0.0260698532250913
1	C	26	50	20120601	7	1006	19.88	-0.0505352387372633	0.0279191071635216
1	C	26	50	20120601	7	1008	19.92	-0.0493277478423701	0.0275613464875802
1	C	26	50	20120601	7	1010	19.96	-0.0457857071398369	0.0290263317310561
1	C	26	50	20120601	7	1012	20	-0.0434372018727634	0.0292580421379695
1	C	26	50	20120601	7	1014	20.04	-0.0393377432377666	0.0311699952346877
1	C	26	50	20120601	7	1016	20.08	-0.0369780642693368	0.0327841008130344
1	C	26	50	20120601	7	1018	20.12	-0.0341125281807139	0.0349539852503259
1	C	26	50	20120601	7	1020	20.16	-0.031077484454505	0.036482608689895
1	C	26	50	20120601	7	1022	20.2	-0.0285099797320166	0.0378922967688685
1	C	26	50	20120601	7	1024	20.24	-0.0255295246493153	0.0399327240966604
1	C	26	50	20120601	7	1026	20.28	-0.0223291593576650	0.0415638780195015
1	C	26	50	20120601	7	1028	20.32	-0.0201130159947483	0.0441842036185445
1	C	26	50	20120601	7	1030	20.36	-0.0190462747046502	0.0452820576070147
1	C	26	50	20120601	7	1032	20.4	-0.0174537288120619	0.048996065264519
1	C	26	50	20120601	7	1034	20.44	-0.0168118172761008	0.0526694849927831
1	C	26	50	20120601	7	1036	20.48	-0.0171788764062147	0.0549297518188459
1	C	26	50	20120601	7	1038	20.52	-0.0165316615693947	0.0581450370635792
1	C	26	50	20120601	7	1040	20.56	-0.0167003772473858	0.0604101829264322
1	C	26	50	20120601	7	1042	20.6	-0.0168965993791650	0.0618739646741665
1	C	26	50	20120601	7	1044	20.64	-0.0163564405090166	0.065990386800844
1	C	26	50	20120601	7	1046	20.68	-0.0157489650732993	0.069643512564488
1	C	26	50	20120601	7	1048	20.72	-0.0165124989756245	0.07251945726493
1	C	26	50	20120601	7	1050	20.76	-0.0168367781454766	0.076349571855905
1	C	26	50	20120601	7	1052	20.8	-0.0175638960485708	0.0781114698225875
1	C	26	50	20120601	7	1054	20.84	-0.0182560828766743	0.0793863126383888
1	C	26	50	20120601	7	1056	20.88	-0.0186712959785870	0.0817426752760148
1	C	26	50	20120601	7	1058	20.92	-0.0195099953317524	0.0844809462861597
1	C	26	50	20120601	7	1060	20.96	-0.0196632253712355	0.0865302124487164
1	C	26	50	20120601	7	1062	21	-0.0192922771538250	0.0880581287815043
1	C	26	50	20120601	7	1064	21.04	-0.0180672853660975	0.0877502544889757
1	C	26	50	20120601	7	1066	21.08	-0.0167438643144287	0.088083018940202
1	C	26	50	20120601	7	1068	21.12	-0.0146105231555889	0.0876504110114722
1	C	26	50	20120601	7	1070	21.16	-0.0121066580434073	0.087957861039932
1	C	26	50	20120601	7	1072	21.2	-0.009788267039931	0.0870429355757548
1	C	26	50	20120601	7	1074	21.24	-0.0089928426217743	0.086709958992494
1	C	26	50	20120601	7	1076	21.28	-0.0039107247640303	0.086663431366292
1	C	26	50	20120601	7	1078	21.32	-0.0016972684068821	0.0867081912255411
1	C	26	50	20120601	7	1080	21.36	0.0010197893998272	0.0857341516344566
1	C	26	50	20120601	7	1082	21.4	0.0018350835185353	0.0855565264110226
1	C	26	50	20120601	7	1084	21.44	0.0043731018882482	0.0845690517910956
1	C	26	50	20120601	7	1086	21.48	0.0075707094634519	0.0829736067607044
1	C	26	50	20120601	7	1088	21.52	0.0093868425202514	0.0826616312488448
1	C	26	50	20120601	7	1090	21.56	0.0119852478090776	0.0807882932534473
1	C	26	50	20120601	7	1092	21.6	0.0141486410061179	0.0801475837990142
1	C	26	50	20120601	7	1094	21.64	0.0166712444480009	0.0791599677577309
1	C	26	50	20120601	7	1096	21.68	0.0202179506410764	0.0779484109988459
1	C	26	50	20120601	7	1098	21.72	0.021931623925282	0.0772688106714475
1	C	26	50	20120601	7	1100	21.76	0.022577636680574	0.075688709858208
1	C	26	50	20120601	7	1102	21.8	0.0232817029026014	0.0741836330744525
1	C	26	50	20120601	7	1104	21.84	0.0231914053666439	0.0724913144150387
1	C	26	50	20120601	7	1106	21.88	0.0225499180947515	0.069994520370669
1	C	26	50	20120601	7	1108	21.92	0.022164686320361	0.0685899234605201
1	C	26	50	20120601	7	1110	21.96	0.0220429932433188	0.0669164138414859
1	C	26	50	20120601	7	1112	22	0.0214093336434941	0.0621564043357758
1	C	26	50	20120601	7	1114	22.04	0.0217798080993612	0.0601368154448255
1	C	26	50	20120601	7	1116	22.08	0.0226523495830742	0.0575946534293749
1	C	26	50	20120601	7	1118	22.12	0.0234646597111656	0.0549397644508675
1	C	26	50	20120601	7	1120	22.16	0.0241541333705497	0.0528004390473385
1	C	26	50	20120601	7	1122	22.2	0.0251677758911281	0.0497320856419882
1	C	26	50	20120601	7	1124	22.24	0.0262763354762655	0.0468643858066149
1	C	26	50	20120601	7	1126	22.28	0.0275832455845936	0.0444207308368514
1	C	26	50	20120601	7	1128	22.32	0.0287703364488495	0.040678014644031
1	C	26	50	20120601	7	1130	22.36	0.0303083644086084	0.0376666589949919
1	C	26	50	20120601	7	1132	22.4	0.0308927881632591	0.0344151698830618
1	C	26	50	20120601	7	1134	22.44	0.0316279670836587	0.0328413623201749
1	C	26	50	20120601	7	1136	22.48	0.0326934355815506	0.0306088847906127
1	C	26	50	20120601	7	1138	22.52	0.0340075935343858	0.0265624662352727
1	C	26	50	20120601	7	1140	22.56	0.0351860576959113	0.0242855823998520
1	C	26	50	20120601	7	1142	22.6	0.03588969965387	0.0212118599327122
1	C	26	50	20120601	7	1144	22.64	0.0350012199833091	0.0189547043764866
1	C	26	50	20120601	7	1146	22.68	0.0342045227729463	0.0178222728664164
1	C	26	50	20120601	7	1148	22.72	0.0329808744881029	0.0154863456147666
1	C	26	50	20120601	7	1150	22.76	0.0323005670539234	0.014262555908567
1	C	26	50	20120601	7	1152	22.8	0.0311581653382384	0.0138711015945021
1	C	26	50	20120601	7	1154	22.84	0.0305530940655771	0.0143135383074906
1	C	26	50	20120601	7	1156	22.88	0.028273593935066	0.0137581059308685
1	C	26	50	20120601	7	1158	22.92	0.0267952457876393	0.0130579995068157
1	C	26	50	20120601	7	1160	22.96	0.0251160793143556	0.0123800962356922
1	C	26	50	20120601	7	1162	23	0.0235033101678253	0.0107913687197223
1	C	26	50	20120601	7	1164	23.04	0.0209307849871905	0.00781140861176779
1	C	26	50	20120601	7	1166	23.08	0.0189368145749226	0.00545242967905134
1	C	26	50	20120601	7	1168	23.12	0.0176706691725299	0.00378691036664455
1	C	26	50	20120601	7	1170	23.16	0.0158596979952331	0.00209034906654367
1	C	26	50	20120601	7	1172	23.2	0.0137494085174599	9.47523086789904e-05
1	C	26	50	20120601	7	1174	23.24	0.0137717530917454	-0.00105401336803667
1	C	26	50	20120601	7	1176	23.28	0.0147392165897649	-0.0014877526676165
1	C	26	50	20120601	7	1178	23.32	0.0150861938872931	-0.000610728126910829
1	C	26	50	20120601	7	1180	23.36	0.0148764660159932	-0.000459407275736899
1	C	26	50	20120601	7	1182	23.4	0.0146334334152994	-0.000826466405850839
1	C	26	50	20120601	7	1184	23.44	0.0150226956983426	-0.0008160719361674
1	C	26	50	20120601	7	1186	23.48	0.0149968155901511	-0.000675499108067511
1	C	26	50	20120601	7	1188	23.52	0.0150709910914976	-0.000591989797209381
1	C	26	50	20120601	7	1190	23.56	0.0151813704600408	-0.00084181062300258
1	C	26	50	20120601	7	1192	23.6	0.0147897040139416	-0.000399091067301691
1	C	26	50	20120601	7	1194	23.64	0.0143563889784305	-0.00072930993411581
1	C	26	50	20120601	7	1196	23.68	0.0145065077480764	-0.00046322565235531
1	C	26	50	20120601	7	1198	23.72	0.0144959011463586	-0.000788636193057359
1	C	26	50	20120601	7	1200	23.76	0.0144121797034661	-0.000512864548394611
1	C	26	50	20120601	7	1202	23.8	0.0141728947687126	-0.00049688393513979
1	C	26	50	20120601	7	1204	23.84	0.0144963961211054	-0.00055012907576314
1	C	26	50	20120601	7	1206	23.88	0.0142697683977351	-0.00059602030586214
1	C	26	50	20120601	7	1208	23.92	0.0140431406743648	-0.000641911535961151
1	C	26	50	20120601	7	1210	23.96	0.0145195185128502	-0.00055712943289688
1	C	26	50	20120601	7	1212	24	0.0143814205584845	-0.00015231080066758
1	C	26	50	20120601	7	1214	24.04	0.0143037095232321	-0.00047298372593569
1	C	26	50	20120601	7	1216	24.08	0.0143741373586383	-0.00078198938931421
1	C	26	50	20120601	7	1218	24.12	0.0141274985133604	-0.00086585225356293
1	C	26	50	20120601	7	1220	24.16	0.0145526111102097	-0.00026339727599199
1	C	26	50	20120601	7	1222	24.2	0.0146325848871619	-0.00050996541059174
1	C	26	50	20120601	7	1224	24.24	0.0141661065436132	-0.000741401460074101
1	C	26	50	20120601	7	1226	24.28	0.0141501259303584	-0.000827527066022621
1	C	26	50	20120601	7	1228	24.32	0.0141311047579444	-0.00105514473888657
1	C	26	50	20120601	7	1230	24.36	0.0143990982280141	-0.000239850620178480
1	C	26	50	20120601	7	1232	24.4	0.0148724355073404	-0.000738360900915001
1	C	26	50	20120601	7	1234	24.44	0.01463378696869	-0.00142715361646881
1	C	26	50	20120601	7	1236	24.48	0.0150663948974199	-0.00112140064428375
1	C	26	50	20120601	7	1238	24.52	0.0149390449661282	-0.00099093944315483
1	C	26	50	20120601	7	1240	24.56	0.0148116950348365	-0.00086047824202591
1	C	26	50	20120601	7	1242	24.6	0.0146798903308233	-0.00132094617793459
1	C	26	50	20120601	7	1244	24.64	0.0145893099521533	-0.00097736299295605
1	C	26	50	20120601	7	1246	24.68	0.0150721224623475	-0.00114466445738479
1	C	26	50	20120601	7	1248	24.72	0.0149065887648717	-0.00093939135880633
1	C	26	50	20120601	7	1250	24.76	0.0148022198039686	-0.00096018029817322
1	C	26	50	20120601	7	1252	24.8	0.0147784610161207	-0.0006432550388454
1	C	26	50	20120601	7	1254	24.84	0.0147752790356054	-0.00083254752416904
1	C	26	50	20120601	7	1256	24.88	0.0147132657708953	-0.00117132238303552
1	C	26	50	20120601	7	1258	24.92	0.0146634147428217	-0.00094172481118424
1	C	26	50	20120601	7	1260	24.96	0.0150977904385046	-0.00147509545623326
1	C	26	50	20120601	7	1262	25	0.014679678198789	-0.00097057476785666
1	C	26	50	20120601	7	1264	25.04	0.014275071698594	-0.00115725095808991
1	C	26	50	20120601	7	1266	25.08	0.0143833297467937	-0.00081310208768641
1	C	26	50	20120601	7	1268	25.12	0.0140049569081808	-0.00154205846841163
1	C	26	50	20120601	7	1270	25.16	0.0133941580705918	-0.00248944013384536
1	C	26	50	20120601	7	1272	25.2	0.0128133405605252	-0.00337954615000299
1	C	26	50	20120601	7	1274	25.24	0.0121829548650974	-0.00595390980826882
1	C	26	50	20120601	7	1276	25.28	0.0107135869737917	-0.00975220459409052
1	C	26	50	20120601	7	1278	25.32	0.0103437701272312	-0.0109968539503351
1	C	26	50	20120601	7	1280	25.36	0.0097376735497371	-0.0137657073287663
1	C	26	50	20120601	7	1282	25.4	0.0090147487898554	-0.0152725306662714
1	C	26	50	20120601	7	1284	25.44	0.0078218950053328	-0.0175161451276372
1	C	26	50	20120601	7	1286	25.48	0.0065122413226937	-0.0198209808941182
1	C	26	50	20120601	7	1288	25.52	0.0040910645703973	-0.0230240763250507
1	C	26	50	20120601	7	1290	25.56	0.0040321844958347	-0.0241919826752263
1	C	26	50	20120601	7	1292	25.6	0.00195826859088580	-0.0281077703238099
1	C	26	50	20120601	7	1294	25.64	0.0009577902772528	-0.030628528216994
1	C	26	50	20120601	7	1296	25.68	0.0005146323153476	-0.0329146892933839
1	C	26	50	20120601	7	1298	25.72	-0.000279731442637401	-0.0362238076079807
1	C	26	50	20120601	7	1300	25.76	-0.000689216979622501	-0.0393808272539443
1	C	26	50	20120601	7	1302	25.8	-0.000562432733755801	-0.0426615905866155
1	C	26	50	20120601	7	1304	25.84	-0.0007958486822255	-0.0460692088758316
1	C	26	50	20120601	7	1306	25.88	-0.000429425948214601	-0.0498663722908033
1	C	26	50	20120601	7	1308	25.92	6.88014898093982e-05	-0.0529374784628527
1	C	26	50	20120601	7	1310	25.96	0.001822355596474	-0.0563941699626832
1	C	26	50	20120601	7	1312	26	0.0024186587450486	-0.0591153289887234
1	C	26	50	20120601	7	1314	26.04	0.0035169369975875	-0.0619570497209559
1	C	26	50	20120601	7	1316	26.08	0.0043273520795054	-0.0638479239645268
1	C	26	50	20120601	7	1318	26.12	0.0054636726768722	-0.0670320258002098
1	C	26	50	20120601	7	1320	26.16	0.0061745978346772	-0.0704242998722742
1	C	26	50	20120601	7	1322	26.2	0.0071638402215571	-0.0736734555318264
1	C	26	50	20120601	7	1324	26.24	0.0080200051122178	-0.077036031119081
1	C	26	50	20120601	7	1326	26.28	0.0093612452547725	-0.0795247641461451
1	C	26	50	20120601	7	1328	26.32	0.009786499272978	-0.0827616161477046
1	C	26	50	20120601	7	1330	26.36	0.0100098035944768	-0.0858627036472763
1	C	26	50	20120601	7	1332	26.4	0.0100764837639427	-0.0884598361438964
1	C	26	50	20120601	7	1334	26.44	0.0104180163392558	-0.091783096594117
1	C	26	50	20120601	7	1336	26.48	0.0107438511440265	-0.0933244479557474
1	C	26	50	20120601	7	1338	26.52	0.0110170064935989	-0.0952621326682333
1	C	26	50	20120601	7	1340	26.56	0.0111374974891131	-0.0965152673058513
1	C	26	50	20120601	7	1342	26.6	0.0108436239108519	-0.0979444715319863
1	C	26	50	20120601	7	1344	26.64	0.0105352546435765	-0.100483197008480
1	C	26	50	20120601	7	1346	26.68	0.0099432648463671	-0.103797123649189
1	C	26	50	20120601	7	1348	26.72	0.0086409862874558	-0.105232479704319
1	C	26	50	20120601	7	1350	26.76	0.0068504504961353	-0.107652340530896
1	C	26	50	20120601	7	1352	26.8	0.0051804057003289	-0.109267230997770
1	C	26	50	20120601	7	1354	26.84	0.0024452459600212	-0.111631866784736
1	C	26	50	20120601	7	1356	26.88	0.000669347279071201	-0.112723144680141
1	C	26	50	20120601	7	1358	26.92	-0.0022683985540464	-0.113851969945627
1	C	26	50	20120601	7	1360	26.96	-0.0046572881036071	-0.114449899439798
1	C	26	50	20120601	7	1362	27	-0.00709758431616	-0.114357763426210
1	C	26	50	20120601	7	1364	27.04	-0.0097386281438917	-0.114886396455825
1	C	26	50	20120601	7	1366	27.08	-0.0121813992301788	-0.115594493186505
1	C	26	50	20120601	7	1368	27.12	-0.0146569093604348	-0.115318792252520
1	C	26	50	20120601	7	1370	27.16	-0.0172186158073174	-0.115488639301361
1	C	26	50	20120601	7	1372	27.2	-0.0205901716506930	-0.115995705574150
1	C	26	50	20120601	7	1374	27.24	-0.0236330642621730	-0.116216110757846
1	C	26	50	20120601	7	1376	27.28	-0.0266872705821521	-0.116468194325339
1	C	26	50	20120601	7	1378	27.32	-0.0298400475874286	-0.116567684249452
1	C	26	50	20120601	7	1380	27.36	-0.0328255231282763	-0.116309378142284
1	C	26	50	20120601	7	1382	27.4	-0.0363587235818311	-0.115100861942559
1	C	26	50	20120601	7	1384	27.44	-0.0394607303202183	-0.115417292227140
1	C	26	50	20120601	7	1386	27.48	-0.0413125722694678	-0.115023504460697
1	C	26	50	20120601	7	1388	27.52	-0.0439682532075701	-0.115319994334048
1	C	26	50	20120601	7	1390	27.56	-0.0470469254221782	-0.114652556243286
1	C	26	50	20120601	7	1392	27.6	-0.0478318139492953	-0.114365470890125
1	C	26	50	20120601	7	1394	27.64	-0.0513373665277057	-0.113490355537728
1	C	26	50	20120601	7	1396	27.68	-0.053799936603866	-0.112345832501700
1	C	26	50	20120601	7	1398	27.72	-0.0573215405062094	-0.111532447571301
1	C	26	50	20120601	7	1400	27.76	-0.0606607108590066	-0.110420663579241
1	C	26	50	20120601	7	1402	27.8	-0.0631763139437559	-0.109423925860480
1	C	26	50	20120601	7	1404	27.84	-0.0656848459606933	-0.108097676381687
1	C	26	50	20120601	7	1406	27.88	-0.0688159147877873	-0.106413348028901
1	C	26	50	20120601	7	1408	27.92	-0.0712875358307467	-0.105897584342703
1	C	26	50	20120601	7	1410	27.96	-0.0742069675982316	-0.104515402717518
1	C	26	50	20120601	7	1412	28	-0.0769940289762784	-0.102996890904920
1	C	26	50	20120601	7	1414	28.04	-0.079416223255233	-0.102041236090146
1	C	26	50	20120601	7	1416	28.08	-0.082323209943369	-0.101146675301267
1	C	26	50	20120601	7	1418	28.12	-0.0848905732445011	-0.0996498716668513
1	C	26	50	20120601	7	1420	28.16	-0.0859421117388036	-0.0985488356978663
1	C	26	50	20120601	7	1422	28.2	-0.0880944740700573	-0.0967867963098273
1	C	26	50	20120601	7	1424	28.24	-0.0913115977924218	-0.0946006342744328
1	C	26	50	20120601	7	1426	28.28	-0.0933793194419674	-0.0938834865769534
1	C	26	50	20120601	7	1428	28.32	-0.0939389237485985	-0.0947677943175053
1	C	26	50	20120601	7	1430	28.36	-0.0955932000631844	-0.0961682192976453
1	C	26	50	20120601	7	1432	28.4	-0.0955258127869373	-0.0971661590979343
1	C	26	50	20120601	7	1434	28.44	-0.0960324547956575	-0.100045144357535
1	C	26	50	20120601	7	1436	28.48	-0.0960907203944273	-0.102857732290382
1	C	26	50	20120601	7	1438	28.52	-0.0955591882270094	-0.105528969577671
1	C	26	50	20120601	7	1440	28.56	-0.094079284444664	-0.106776942335787
1	C	26	50	20120601	7	1442	28.6	-0.0926439991002116	-0.107474008200680
1	C	26	50	20120601	7	1444	28.64	-0.09050245550271	-0.110005874741397
1	C	26	50	20120601	7	1446	28.68	-0.089512647430405	-0.111377520475543
1	C	26	50	20120601	7	1448	28.72	-0.087331505853157	-0.113997068257126
1	C	26	50	20120601	7	1450	28.76	-0.0845053414701106	-0.117603878526603
1	C	26	50	20120601	7	1452	28.8	-0.0825515347230141	-0.118728956126149
1	C	26	50	20120601	7	1454	28.84	-0.079871529311639	-0.120858832461761
1	C	26	50	20120601	7	1456	28.88	-0.0778567699600041	-0.122025063675972
1	C	26	50	20120601	7	1458	28.92	-0.075538520377884	-0.124800104238738
1	C	26	50	20120601	7	1460	28.96	-0.0745658242896838	-0.124927100616639
1	C	26	50	20120601	7	1462	29	-0.0740005631288033	-0.125659238977880
1	C	26	50	20120601	7	1464	29.04	-0.072100567207755	-0.126608883385013
1	C	26	50	20120601	7	1466	29.08	-0.0704735145042448	-0.128291090417456
1	C	26	50	20120601	7	1468	29.12	-0.0675582546667689	-0.130944720745893
1	C	26	50	20120601	7	1470	29.16	-0.0656970789080078	-0.132639019304294
1	C	26	50	20120601	7	1472	29.2	-0.0636977344842028	-0.134417746412369
1	C	26	50	20120601	7	1474	29.24	-0.0609002079257945	-0.136034404646196
1	C	26	50	20120601	7	1476	29.28	-0.0578388598273255	-0.138153886512124
1	C	26	50	20120601	7	1478	29.32	-0.0548492830671469	-0.139446406997455
1	C	26	50	20120601	7	1480	29.36	-0.0528821120018859	-0.141338624743910
1	C	26	50	20120601	7	1482	29.4	-0.0496122381136449	-0.143520968402686
1	C	26	50	20120601	7	1484	29.44	-0.0467872758121265	-0.145553971109276
1	C	26	50	20120601	7	1486	29.48	-0.0439260389327333	-0.147068876677290
1	C	26	50	20120601	7	1488	29.52	-0.0420126786935206	-0.149144871476176
1	C	26	50	20120601	7	1490	29.56	-0.0395053487581112	-0.151389157688983
1	C	26	50	20120601	7	1492	29.6	-0.0366062816659245	-0.153320902704507
1	C	26	50	20120601	7	1494	29.64	-0.0340444337976857	-0.154436010098438
1	C	26	50	20120601	7	1496	29.68	-0.0305697110749350	-0.156135894800411
1	C	26	50	20120601	7	1498	29.72	-0.0280241266626634	-0.157019778276894
1	C	26	50	20120601	7	1500	29.76	-0.0255506671420728	-0.157797595736199
1	C	26	50	20120601	7	1502	29.8	-0.0216884499032319	-0.158787545229860
1	C	26	50	20120601	7	1504	29.84	-0.0195077325900526	-0.160049023727497
1	C	26	50	20120601	7	1506	29.88	-0.0157848153871055	-0.161032609260127
1	C	26	50	20120601	7	1508	29.92	-0.0125759648140809	-0.162023972967351
1	C	26	50	20120601	7	1510	29.96	-0.0093572147461197	-0.163534353051965
1	C	26	50	20120601	7	1512	30	-0.005681673697512	-0.164275400958649
1	C	26	50	20120601	7	1514	30.04	-0.0034047898620913	-0.165367173828801
1	C	26	50	20120601	7	1516	30.08	0.000354189786696300	-0.166696534577432
1	C	26	50	20120601	7	1518	30.12	0.0041159978626088	-0.168106505499118
1	C	26	50	20120601	7	1520	30.16	0.0055910226081639	-0.168967761558603
1	C	26	50	20120601	7	1522	30.2	0.0093910144502604	-0.169041300663846
1	C	26	50	20120601	7	1524	30.24	0.0108950305738442	-0.170621684319798
1	C	26	50	20120601	7	1526	30.28	0.0129788742580009	-0.172168126850253
1	C	26	50	20120601	7	1528	30.32	0.015854889669121	-0.174924924058065
1	C	26	50	20120601	7	1530	30.36	0.0174004129607604	-0.177064841309970
1	C	26	50	20120601	7	1532	30.4	0.0192813169987166	-0.179839528319346
1	C	26	50	20120601	7	1534	30.44	0.0205470381370406	-0.181799628316795
1	C	26	50	20120601	7	1536	30.48	0.0217964958193972	-0.183894785709451
1	C	26	50	20120601	7	1538	30.52	0.0226238107533855	-0.186369659443604
1	C	26	50	20120601	7	1540	30.56	0.0228451351758968	-0.187661543532832
1	C	26	50	20120601	7	1542	30.6	0.0241879309533701	-0.188837462109945
1	C	26	50	20120601	7	1544	30.64	0.0255222414494691	-0.190122275131361
1	C	26	50	20120601	7	1546	30.68	0.0270672697663617	-0.191927518743730
1	C	26	50	20120601	7	1548	30.72	0.0284701696202358	-0.194468860515315
1	C	26	50	20120601	7	1550	30.76	0.0298857973961713	-0.195673770470456
1	C	26	50	20120601	7	1552	30.8	0.0315262851285241	-0.197414667365738
1	C	26	50	20120601	7	1554	30.84	0.0331766723558135	-0.197645184176405
1	C	26	50	20120601	7	1556	30.88	0.035244252584003	-0.198290065560847
1	C	26	50	20120601	7	1558	30.92	0.0375161866719553	-0.197515783635447
1	C	26	50	20120601	7	1560	30.96	0.0392625282894517	-0.196940410847596
1	C	26	50	20120601	7	1562	31	0.0416904501333339	-0.195544864904246
1	C	26	50	20120601	7	1564	31.04	0.0431691518341512	-0.194429616088959
1	C	26	50	20120601	7	1566	31.08	0.0440570658192871	-0.192597007444158
1	C	26	50	20120601	7	1568	31.12	0.0441084017716013	-0.189944932750639
1	C	26	50	20120601	7	1570	31.16	0.0439486663497312	-0.187717475679224
1	C	26	50	20120601	7	1572	31.2	0.0443809914357487	-0.185595165386170
1	C	26	50	20120601	7	1574	31.24	0.0447793753962692	-0.183451641889681
1	C	26	50	20120601	7	1576	31.28	0.045263743541382	-0.180338250732117
1	C	26	50	20120601	7	1578	31.32	0.0454705015642009	-0.177441658513664
1	C	26	50	20120601	7	1580	31.36	0.0463570720464526	-0.174537005277906
1	C	26	50	20120601	7	1582	31.4	0.0472697347689301	-0.171635958286732
1	C	26	50	20120601	7	1584	31.44	0.0473468801187575	-0.170206824771276
1	C	26	50	20120601	7	1586	31.48	0.0485693263220729	-0.164908615081202
1	C	26	50	20120601	7	1588	31.52	0.0496256024318093	-0.161337867257566
1	C	26	50	20120601	7	1590	31.56	0.0498451590873678	-0.159105884702750
1	C	26	50	20120601	7	1592	31.6	0.0499557505879453	-0.155661991835659
1	C	26	50	20120601	7	1594	31.64	0.0507960055760293	-0.152202613330060
1	C	26	50	20120601	7	1596	31.68	0.0512799494570734	-0.148260917289014
1	C	26	50	20120601	7	1598	31.72	0.0511823687212696	-0.144880946874942
1	C	26	50	20120601	7	1600	31.76	0.0519045368768954	-0.141976647192575
1	C	26	50	20120601	7	1602	31.8	0.0520715554986117	-0.138713915082824
1	C	26	50	20120601	7	1604	31.84	0.0531259931307171	-0.134321933443518
1	C	26	50	20120601	7	1606	31.88	0.053894688912545	-0.131074121286850
1	C	26	50	20120601	7	1608	31.92	0.0549776229479322	-0.127639350097237
1	C	26	50	20120601	7	1610	31.96	0.055331529891916	-0.124298624109521
1	C	26	50	20120601	7	1612	32	0.0558752950066485	-0.121742433095531
1	C	26	50	20120601	7	1614	32.04	0.0557272975573461	-0.116710166265861
1	C	26	50	20120601	7	1616	32.08	0.0562082715899093	-0.114184239422106
1	C	26	50	20120601	7	1618	32.12	0.0555189131889305	-0.113166642053301
1	C	26	50	20120601	7	1620	32.16	0.0545399238503777	-0.111858848061496
1	C	26	50	20120601	7	1622	32.2	0.0531530046097584	-0.111403047030344
1	C	26	50	20120601	7	1624	32.24	0.0525332962267265	-0.109611521289529
1	C	26	50	20120601	7	1626	32.28	0.0525393066343666	-0.106613034983908
1	C	26	50	20120601	7	1628	32.32	0.0535996132527558	-0.104849864225019
1	C	26	50	20120601	7	1630	32.36	0.0542597681436716	-0.103160161860696
1	C	26	50	20120601	7	1632	32.4	0.0564228784979994	-0.100825931665321
1	C	26	50	20120601	7	1634	32.44	0.0578512341959962	-0.0982973178157983
1	C	26	50	20120601	7	1636	32.48	0.0598066672886895	-0.0952967809005113
1	C	26	50	20120601	7	1638	32.52	0.0607332600147563	-0.0932388173245457
1	C	26	50	20120601	7	1640	32.56	0.0604125658762848	-0.0899447815975916
1	C	26	50	20120601	7	1642	32.6	0.0588382986939901	-0.0872056974146483
1	C	26	50	20120601	7	1644	32.64	0.0575845983709464	-0.0847230455059023
1	C	26	50	20120601	7	1646	32.68	0.0557549595746262	-0.0821318527062442
1	C	26	50	20120601	7	1648	32.72	0.0540712393336716	-0.0794852510192123
1	C	26	50	20120601	7	1650	32.76	0.0525696203020761	-0.0758363042566451
1	C	26	50	20120601	7	1652	32.8	0.0506568964589665	-0.0718998408057796
1	C	26	50	20120601	7	1654	32.84	0.0496538725609212	-0.070545370695349
1	C	26	50	20120601	7	1656	32.88	0.0484083181079967	-0.0683331729882712
1	C	26	50	20120601	7	1658	32.92	0.0461603775673435	-0.0646045055929794
1	C	26	50	20120601	7	1660	32.96	0.0442440750568143	-0.0612951475691838
1	C	26	50	20120601	7	1662	33	0.0426483959740785	-0.0584673080501728
1	C	26	50	20120601	7	1664	33.04	0.0415816122575736	-0.0554480045209131
1	C	26	50	20120601	7	1666	33.08	0.0404847694318005	-0.0523914435353527
1	C	26	50	20120601	7	1668	33.12	0.0398419810834307	-0.0493308308279361
1	C	26	50	20120601	7	1670	33.16	0.0388628927499286	-0.0455336956972356
1	C	26	50	20120601	7	1672	33.2	0.0381770557407201	-0.0423211116004063
1	C	26	50	20120601	7	1674	33.24	0.0367259948439794	-0.0387200359669254
1	C	26	50	20120601	7	1676	33.28	0.0357827851085546	-0.0352777694454312
1	C	26	50	20120601	7	1678	33.32	0.0339877238338345	-0.0321782375807781
1	C	26	50	20120601	7	1680	33.36	0.0329721063640162	-0.0288789480504398
1	C	26	50	20120601	7	1682	33.4	0.0312389169326499	-0.025439934220139
1	C	26	50	20120601	7	1684	33.44	0.0303338202527311	-0.0229134416909595
1	C	26	50	20120601	7	1686	33.48	0.0293747713254078	-0.0187495019885862
1	C	26	50	20120601	7	1688	33.52	0.0280743312441276	-0.0159771484315881
1	C	26	50	20120601	7	1690	33.56	0.0266137314769087	-0.0129262655134807
1	C	26	50	20120601	7	1692	33.6	0.0257025536786717	-0.00972816296353012
1	C	26	50	20120601	7	1694	33.64	0.0245029470243887	-0.00711603980314892
1	C	26	50	20120601	7	1696	33.68	0.0225962335889192	-0.00346871231511061
1	C	26	50	20120601	7	1698	33.72	0.0220435589287438	-0.00124047742623556
1	C	26	50	20120601	7	1700	33.76	0.0211038140165469	0.00146590306807783
1	C	26	50	20120601	7	1702	33.8	0.0204808529423215	0.00361282067711643
1	C	26	50	20120601	7	1704	33.84	0.0199328451869019	0.00583497444767327
1	C	26	50	20120601	7	1706	33.88	0.0188062826631155	0.00806518923553564
1	C	26	50	20120601	7	1708	33.92	0.0169443290868951	0.0110066120239154
1	C	26	50	20120601	7	1710	33.96	0.0146568386497566	0.0134860112414679
1	C	26	50	20120601	7	1712	34	0.0127330839408605	0.0155137106471985
1	C	26	50	20120601	7	1714	34.04	0.0108785549858426	0.0178528905900417
1	C	26	50	20120601	7	1716	34.08	0.0077254244271755	0.0196586998878359
1	C	26	50	20120601	7	1718	34.12	0.0053285445709875	0.0207341385913426
1	C	26	50	20120601	7	1720	34.16	0.0028085857084661	0.0207980327600906
1	C	26	50	20120601	7	1722	34.2	0.000168461119549899	0.0199840821442667
1	C	26	50	20120601	7	1724	34.24	-0.0025206518271669	0.0194230494819377
1	C	26	50	20120601	7	1726	34.28	-0.0028575669951989	0.0193386704297387
1	C	26	50	20120601	7	1728	34.32	-0.0036069446197648	0.0193230999384170
1	C	26	50	20120601	7	1730	34.36	-0.0029822299207221	0.0179590343889656
1	C	26	50	20120601	7	1732	34.4	-0.0020528229096661	0.0184939041003908
1	C	26	50	20120601	7	1734	34.44	-0.0022597294249091	0.0186583842087626
1	C	26	50	20120601	7	1736	34.48	-0.0026950031462041	0.0182247651173356
1	C	26	50	20120601	7	1738	34.52	-0.0033479101926127	0.0183317857286681
1	C	26	50	20120601	7	1740	34.56	-0.0029943002334769	0.0180541190378318
1	C	26	50	20120601	7	1742	34.6	-0.0024957263131301	0.0176906025126916
1	C	26	50	20120601	7	1744	34.64	-0.002951562699622	0.0164447157195800
1	C	26	50	20120601	7	1746	34.68	-0.0038517520584794	0.0157574503546735
1	C	26	50	20120601	7	1748	34.72	-0.0035916640422233	0.0157997211980529
1	C	26	50	20120601	7	1750	34.76	-0.0044919948224369	0.0153827120449159
1	C	26	50	20120601	7	1752	34.8	-0.004800265094763	0.0146044420372707
1	C	26	50	20120601	7	1754	34.84	-0.0050762347293245	0.0146093069319253
1	C	26	50	20120601	7	1756	34.88	-0.0047492119851613	0.0141526008040925
1	C	26	50	20120601	7	1758	34.92	-0.0048246602787139	0.0140796980949522
1	C	26	50	20120601	7	1760	34.96	-0.0046655683240148	0.0129101505499374
1	C	26	50	20120601	7	1762	35	-0.0062131139410484	0.0106533202628312
1	C	26	50	20120601	7	1764	35.04	-0.0074348954639894	0.0102302299913761
1	C	26	50	20120601	7	1766	35.08	-0.0090314435809593	0.00962640322664961
1	C	26	50	20120601	7	1768	35.12	-0.0103456722444726	0.0097256810187282
1	C	26	50	20120601	7	1770	35.16	-0.0112662121364925	0.00854413387163673
1	C	26	50	20120601	7	1772	35.2	-0.0110324002082253	0.00845527883351282
1	C	26	50	20120601	7	1774	35.24	-0.0127637016644859	0.00734422316143784
1	C	26	50	20120601	7	1776	35.28	-0.0144040621176181	0.00640725010782317
1	C	26	50	20120601	7	1778	35.32	-0.0164032014804565	0.00657430408487849
1	C	26	50	20120601	7	1780	35.36	-0.0173637706873594	0.00654584303693573
1	C	26	50	20120601	7	1782	35.4	-0.0169686818444392	0.00673114744001348
1	C	26	50	20120601	7	1784	35.44	-0.0169765872982529	0.00706422301822359
1	C	26	50	20120601	7	1786	35.48	-0.0169956791813449	0.00671816495951089
1	C	26	50	20120601	7	1788	35.52	-0.0173074001347632	0.00561458340611305
1	C	26	50	20120601	7	1790	35.56	-0.0170618219496571	0.00634329937053266
1	C	26	50	20120601	7	1792	35.6	-0.0171969429844740	0.00604776409133574
1	C	26	50	20120601	7	1794	35.64	-0.0168426047053536	0.00614716209156713
1	C	26	50	20120601	7	1796	35.68	-0.0169901213220448	0.00608165571935801
1	C	26	50	20120601	7	1798	35.72	-0.0173150581012034	0.00657167364765248
1	C	26	50	20120601	7	1800	35.76	-0.0187527758929832	0.00654488844278113
1	C	26	50	20120601	7	1802	35.8	-0.0204097059793189	0.00739771083968713
1	C	26	50	20120601	7	1804	35.84	-0.0223704402515507	0.00884031968907234
1	C	26	50	20120601	7	1806	35.88	-0.0232111265747712	0.00969437033045726
1	C	26	50	20120601	7	1808	35.92	-0.0245395963688576	0.00988418607479898
1	C	26	50	20120601	7	1810	35.96	-0.0246706727528862	0.0102746292261667
1	C	26	50	20120601	7	1812	36	-0.0253170885590435	0.00992403861298665
1	C	26	50	20120601	7	1814	36.04	-0.0270929412780527	0.00804647565457154
1	C	26	50	20120601	7	1816	36.08	-0.0285874220666922	0.00683297081650434
1	C	26	50	20120601	7	1818	36.12	-0.0304729788672686	0.00451025231952715
1	C	26	50	20120601	7	1820	36.16	-0.0320893118319761	0.00242034165918781
1	C	26	50	20120601	7	1822	36.2	-0.0327482646413638	0.000655657691787421
1	C	26	50	20120601	7	1824	36.24	-0.0331657404849764	-0.00117009201723625
1	C	26	50	20120601	7	1826	36.28	-0.0344453562715506	-0.00301065561332577
1	C	26	50	20120601	7	1828	36.32	-0.0359704158929425	-0.00545048513540312
1	C	26	50	20120601	7	1830	36.36	-0.0378413921516909	-0.00608266688205512
1	C	26	50	20120601	7	1832	36.4	-0.03877699341815	-0.00637898704977912
1	C	26	50	20120601	7	1834	36.44	-0.0392910034795301	-0.00545372368446092
1	C	26	50	20120601	7	1836	36.48	-0.0407110789571193	-0.00368773156951533
1	C	26	50	20120601	7	1838	36.52	-0.040986327342764	-0.00194735793325213
1	C	26	50	20120601	7	1840	36.56	-0.0418946625717406	0.00151872394463247
1	C	26	50	20120601	7	1842	36.6	-0.0428404178915776	0.00513677721192968
1	C	26	50	20120601	7	1844	36.64	-0.0433447264479198	0.00835001184699758
1	C	26	50	20120601	7	1846	36.68	-0.0439167051232216	0.0117440536860149
1	C	26	50	20120601	7	1848	36.72	-0.0443889039606302	0.0138697651626857
1	C	26	50	20120601	7	1850	36.76	-0.0446809885587349	0.0175026888855913
1	C	26	50	20120601	7	1852	36.8	-0.0443644734213402	0.0195367663944881
1	C	26	50	20120601	7	1854	36.84	-0.0439686562584354	0.0214846829420974
1	C	26	50	20120601	7	1856	36.88	-0.0425387661387234	0.0236977645326516
1	C	26	50	20120601	7	1858	36.92	-0.0402699716048795	0.0248064796812809
1	C	26	50	20120601	7	1860	36.96	-0.0383101403080072	0.0252176057059984
1	C	26	50	20120601	7	1862	37	-0.0367177994763854	0.0249252241230455
1	C	26	50	20120601	7	1864	37.04	-0.0331461112007306	0.0253847940333421
1	C	26	50	20120601	7	1866	37.08	-0.0307361003716159	0.0260341089773023
1	C	26	50	20120601	7	1868	37.12	-0.0275937814756332	0.0271787097950768
1	C	26	50	20120601	7	1870	37.16	-0.0262359243237207	0.0278822103316793
1	C	26	50	20120601	7	1872	37.2	-0.0261316967841738	0.0281640630946602
1	C	26	50	20120601	7	1874	37.24	-0.0263709817189273	0.0297274761878637
1	C	26	50	20120601	7	1876	37.28	-0.0260049832489852	0.0310009755007806
1	C	26	50	20120601	7	1878	37.32	-0.0263197164772913	0.0326027844922025
1	C	26	50	20120601	7	1880	37.36	-0.0260730776320134	0.0357453084491518
1	C	26	50	20120601	7	1882	37.4	-0.0269605673530807	0.0360500007611651
1	C	26	50	20120601	7	1884	37.44	-0.0290662606367761	0.0377775333382819
1	C	26	50	20120601	7	1886	37.48	-0.0304540284055328	0.039587443855407
1	C	26	50	20120601	7	1888	37.52	-0.0325394277246082	0.0415308561328201
1	C	26	50	20120601	7	1890	37.56	-0.0340502320732914	0.0426760862756298
1	C	26	50	20120601	7	1892	37.6	-0.0372076052726455	0.0446769156236753
1	C	26	50	20120601	7	1894	37.64	-0.0379471682550885	0.0460943111665637
1	C	26	50	20120601	7	1896	37.68	-0.038488529206765	0.0474250861287568
1	C	26	50	20120601	7	1898	37.72	-0.0403509777577322	0.0495494470314756
1	C	26	50	20120601	7	1900	37.76	-0.0414864498269616	0.0509558824192556
1	C	26	50	20120601	7	1902	37.8	-0.0402039702579235	0.0510215726392278
1	C	26	50	20120601	7	1904	37.84	-0.0386727305232641	0.0504647260490434
1	C	26	50	20120601	7	1906	37.88	-0.0374376978192436	0.0507843383141398
1	C	26	50	20120601	7	1908	37.92	-0.035162652461454	0.0510141480180254
1	C	26	50	20120601	7	1910	37.96	-0.0326494535397608	0.051386369027642
1	C	26	50	20120601	7	1912	38	-0.0297334865955037	0.0514847982915831
1	C	26	50	20120601	7	1914	38.04	-0.0280019942204122	0.0522783842321088
1	C	26	50	20120601	7	1916	38.08	-0.0244523181788558	0.0531817838557527
1	C	26	50	20120601	7	1918	38.12	-0.0220455388277311	0.0539456713114686
1	C	26	50	20120601	7	1920	38.16	-0.0208346891756273	0.0533034769327949
1	C	26	50	20120601	7	1922	38.2	-0.0193523812302259	0.0538007851320034
1	C	26	50	20120601	7	1924	38.24	-0.0171760479790900	0.0527163661723758
1	C	26	50	20120601	7	1926	38.28	-0.0160946695786214	0.0524922840334177
1	C	26	50	20120601	7	1928	38.32	-0.0146156143244135	0.0509853687720311
1	C	26	50	20120601	7	1930	38.36	-0.0119280428704796	0.0494170059313593
1	C	26	50	20120601	7	1932	38.4	-0.0105783881572289	0.0480365213624488
1	C	26	50	20120601	7	1934	38.44	-0.0083026356926581	0.0449857798656976
1	C	26	50	20120601	7	1936	38.48	-0.0061688702697496	0.0434662073929277
1	C	26	50	20120601	7	1938	38.52	-0.0043308876134114	0.0402678927109428
1	C	26	50	20120601	7	1940	38.56	-0.0038459537828736	0.0389068535785149
1	C	26	50	20120601	7	1942	38.6	-0.0031168701229278	0.0363004014145188
1	C	26	50	20120601	7	1944	38.64	-0.0028819975344889	0.0329039129860386
1	C	26	50	20120601	7	1946	38.68	-0.0038869659761825	0.0308871313090096
1	C	26	50	20120601	7	1948	38.72	-0.0038597140808355	0.0267360326657827
1	C	26	50	20120601	7	1950	38.76	-0.0045163270738843	0.0240118267166224
1	C	26	50	20120601	7	1952	38.8	-0.005621786702893	0.020718657902582
1	C	26	50	20120601	7	1954	38.84	-0.0053120901961893	0.0180675894220134
1	C	26	50	20120601	7	1956	38.88	-0.0044944696961711	0.0162619993273214
1	C	26	50	20120601	7	1958	38.92	-0.0041221638337407	0.0160890975771856
1	C	26	50	20120601	7	1960	38.96	-0.00222556202524220	0.0151653332782435
1	C	26	50	20120601	7	1962	39	-0.000863101608184102	0.0139420314757230
1	C	26	50	20120601	7	1964	39.04	-0.00120343917303700	0.0140290833915548
1	C	26	50	20120601	7	1966	39.08	-0.0013093849820622	0.0134839252764635
1	C	26	50	20120601	7	1968	39.12	-0.0020439770038335	0.0117855042855281
1	C	26	50	20120601	7	1970	39.16	-0.0022503673311262	0.0101692561736343
1	C	26	50	20120601	7	1972	39.2	-0.0018005059969353	0.0104731706681883
1	C	26	50	20120601	7	1974	39.24	-0.0025617771575607	0.0098454012678509
1	C	26	50	20120601	7	1976	39.28	-0.0034674465939723	0.0101194829273066
1	C	26	50	20120601	7	1978	39.32	-0.0039696833274457	0.00995520080883354
1	C	26	50	20120601	7	1980	39.36	-0.0047626470140039	0.0103172536229367
1	C	26	50	20120601	7	1982	39.4	-0.0038406929084216	0.0107110838157863
1	C	26	50	20120601	7	1984	39.44	-0.0040117208255872	0.0110450291353373
1	C	26	50	20120601	7	1986	39.48	-0.0039563755778237	0.0114621726387627
1	C	26	50	20120601	7	1988	39.52	-0.0040905278763504	0.0115414534510693
1	C	26	50	20120601	7	1990	39.56	-0.0049064018226191	0.0112864848879091
1	C	26	50	20120601	7	1992	39.6	-0.0064548808206039	0.0112251645878446
1	C	26	50	20120601	7	1994	39.64	-0.0083749090767632	0.0101406961307422
1	C	26	50	20120601	7	1996	39.68	-0.0096420161443782	0.00825481406104644
1	C	26	50	20120601	7	1998	39.72	-0.0100182040230373	0.00789759078625881
1	C	26	50	20120601	7	2000	39.76	-0.0109879585470277	0.00707887427072977
1	C	26	50	20120601	7	2002	39.8	-0.0116793958419432	0.00635127553502444
1	C	26	50	20120601	7	2004	39.84	-0.0124888209743674	0.00629373118517148
1	C	26	50	20120601	7	2006	39.88	-0.0138113581425597	0.00654457731579741
1	C	26	50	20120601	7	2008	39.92	-0.0159986727620075	0.00676112876753579
1	C	26	50	20120601	7	2010	39.96	-0.0181797012021705	0.00623678080501472
1	C	26	50	20120601	7	2012	40	-0.0195564098208695	0.00614098197829956
1	C	26	50	20120601	7	2014	40.04	-0.0228407765696976	0.00499824650821386
1	C	26	50	20120601	7	2016	40.08	-0.0232187462867346	0.00438757487913485
1	C	26	50	20120601	7	2018	40.12	-0.0243111351176037	0.00413886357459200
1	C	26	50	20120601	7	2020	40.16	-0.0239535137416983	0.00420686391241837
1	C	26	50	20120601	7	2022	40.2	-0.0234714521789057	0.00308902850052537
1	C	26	50	20120601	7	2024	40.24	-0.0233525055046016	0.0021559756469056
1	C	26	50	20120601	7	2026	40.28	-0.0234060900564800	0.00090473605546038
1	C	26	50	20120601	7	2028	40.32	-0.0229779793268784	-0.00279042013525741
1	C	26	50	20120601	7	2030	40.36	-0.0224137363997628	-0.00535559140536782
1	C	26	50	20120601	7	2032	40.4	-0.0227833057589499	-0.00792461640743572
1	C	26	50	20120601	7	2034	40.44	-0.0236459689609297	-0.00946416464677412
1	C	26	50	20120601	7	2036	40.48	-0.0253622231848866	-0.0130779399180452
1	C	26	50	20120601	7	2038	40.52	-0.0269258484101244	-0.0151738751281602
1	C	26	50	20120601	7	2040	40.56	-0.0291554268018837	-0.0159569958883243
1	C	26	50	20120601	7	2042	40.6	-0.0316217728282555	-0.0155252789141387
1	C	26	50	20120601	7	2044	40.64	-0.0332621544945912	-0.0150215006878823
1	C	26	50	20120601	7	2046	40.68	-0.0357716552478188	-0.0137302034972829
1	C	26	50	20120601	7	2048	40.72	-0.0376898945238216	-0.0117949936585315
1	C	26	50	20120601	7	2050	40.76	-0.0392573381256779	-0.0100162665504568
1	C	26	50	20120601	7	2052	40.8	-0.0412412181241783	-0.00806010513777892
1	C	26	50	20120601	7	2054	40.84	-0.0420466127479497	-0.00650291458424992
1	C	26	50	20120601	7	2056	40.88	-0.042772860909703	-0.00389887365437763
1	C	26	50	20120601	7	2058	40.92	-0.0440482976952004	-0.00147537829894573
1	C	26	50	20120601	7	2060	40.96	-0.0456812900956727	0.00189893526087648
1	C	26	50	20120601	7	2062	41	-0.0468148529765928	0.00342692230434248
1	C	26	50	20120601	7	2064	41.04	-0.047607590388981	0.00610353360316792
1	C	26	50	20120601	7	2066	41.08	-0.0488967167617622	0.0083083632575857
1	C	26	50	20120601	7	2068	41.12	-0.0490120458777738	0.0117605292740165
1	C	26	50	20120601	7	2070	41.16	-0.0484237330358266	0.0130450594527200
1	C	26	50	20120601	7	2072	41.2	-0.0482743213729618	0.0157710268048723
1	C	26	50	20120601	7	2074	41.24	-0.047767629866767	0.0180534048599828
1	C	26	50	20120601	7	2076	41.28	-0.0469778835160632	0.0199644811442922
1	C	26	50	20120601	7	2078	41.32	-0.0457400930955961	0.0224241520826497
1	C	26	50	20120601	7	2080	41.36	-0.0448945418777211	0.0251282627641954
1	C	26	50	20120601	7	2082	41.4	-0.0436412163212713	0.027430369098501
1	C	26	50	20120601	7	2084	41.44	-0.0417260317465632	0.0290250928799754
1	C	26	50	20120601	7	2086	41.48	-0.0397737735633174	0.0318340816393068
1	C	26	50	20120601	7	2088	41.52	-0.0376661781623806	0.0335650719685837
1	C	26	50	20120601	7	2090	41.56	-0.0354203221725184	0.0355751785575983
1	C	26	50	20120601	7	2092	41.6	-0.0332036838348548	0.0377056912893134
1	C	26	50	20120601	7	2094	41.64	-0.0318473823178609	0.0394624980871713
1	C	26	50	20120601	7	2096	41.68	-0.0308495839389286	0.0404147587893953
1	C	26	50	20120601	7	2098	41.72	-0.029236036974939	0.0417617264968775
1	C	26	50	20120601	7	2100	41.76	-0.0263776285226705	0.0437354029445254
1	C	26	50	20120601	7	2102	41.8	-0.0252893911864244	0.0449104729935012
1	C	26	50	20120601	7	2104	41.84	-0.0257289994722881	0.0470625524820425
1	C	26	50	20120601	7	2106	41.88	-0.026162809482546	0.0482473098939205
1	C	26	50	20120601	7	2108	41.92	-0.0276977261724677	0.0505104051471081
1	C	26	50	20120601	7	2110	41.96	-0.0297023031864534	0.0538509897134677
1	C	26	50	20120601	7	2112	42	-0.0306949396858831	0.0569837555968366
1	C	26	50	20120601	7	2114	42.04	-0.03240818870602	0.0585213592925267
1	C	26	50	20120601	7	2116	42.08	-0.0344533536492458	0.0600336485654504
1	C	26	50	20120601	7	2118	42.12	-0.0359219437230922	0.0617812629751529
1	C	26	50	20120601	7	2120	42.16	-0.0381014589547435	0.0630914611300135
1	C	26	50	20120601	7	2122	42.2	-0.0397623113623944	0.0643386560706703
1	C	26	50	20120601	7	2124	42.24	-0.0419635347722281	0.0663161508949366
1	C	26	50	20120601	7	2126	42.28	-0.0441484947260946	0.0678675431728599
1	C	26	50	20120601	7	2128	42.32	-0.0460973517257228	0.0687291527857357
1	C	26	50	20120601	7	2130	42.36	-0.0485108485912687	0.0708841314120798
1	C	26	50	20120601	7	2132	42.4	-0.0503556901833844	0.0716611003432476
1	C	26	50	20120601	7	2134	42.44	-0.0528734852991554	0.0724146640399581
1	C	26	50	20120601	7	2136	42.48	-0.0550411918475609	0.072103537056236
1	C	26	50	20120601	7	2138	42.52	-0.0576206466746513	0.0733188414810614
1	C	26	50	20120601	7	2140	42.56	-0.0593973231730606	0.0741075483847968
1	C	26	50	20120601	7	2142	42.6	-0.0614349220737277	0.0747891993218607
1	C	26	50	20120601	7	2144	42.64	-0.0632262356825076	0.0765400664227567
1	C	26	50	20120601	7	2146	42.68	-0.0647936792843638	0.0773436932795752
1	C	26	50	20120601	7	2148	42.72	-0.0650310550308082	0.0790487398610503
1	C	26	50	20120601	7	2150	42.76	-0.0664530467677743	0.0815066430324548
1	C	26	50	20120601	7	2152	42.8	-0.0683447695394827	0.083797598292821
1	C	26	50	20120601	7	2154	42.84	-0.0694699178497067	0.0853614356500932
1	C	26	50	20120601	7	2156	42.88	-0.0698277138809871	0.0859736487012445
1	C	26	50	20120601	7	2158	42.92	-0.070657220845997	0.0868182877513719
1	C	26	50	20120601	7	2160	42.96	-0.0694767767854842	0.0869540522533597
1	C	26	50	20120601	7	2162	43	-0.0689613666526774	0.0876649067004865
1	C	26	50	20120601	7	2164	43.04	-0.0672780989600628	0.0888537653316955
1	C	26	50	20120601	7	2166	43.08	-0.0653871540058137	0.0895201427622857
1	C	26	50	20120601	7	2168	43.12	-0.0634532876699466	0.0894854238193294
1	C	26	50	20120601	7	2170	43.16	-0.0611092994009913	0.0899674585120643
1	C	26	50	20120601	7	2172	43.2	-0.0585378348805283	0.0906790907766504
1	C	26	50	20120601	7	2174	43.24	-0.0568979835442786	0.09155257978345
1	C	26	50	20120601	7	2176	43.28	-0.054608654629509	0.092560206946641
1	C	26	50	20120601	7	2178	43.32	-0.053781481116877	0.092998895993689
1	C	26	50	20120601	7	2180	43.36	-0.0538874057126988	0.0928553533171082
1	C	26	50	20120601	7	2182	43.4	-0.0539001336347601	0.0942516063672392
1	C	26	50	20120601	7	2184	43.44	-0.0536601415932254	0.095534580911024
1	C	26	50	20120601	7	2186	43.48	-0.0535552069468973	0.097721096499809
1	C	26	50	20120601	7	2188	43.52	-0.0522647370712319	0.100458165428426
1	C	26	50	20120601	7	2190	43.56	-0.0512402100559707	0.102968182369604
1	C	26	50	20120601	7	2192	43.6	-0.0500641500575012	0.105938313693300
1	C	26	50	20120601	7	2194	43.64	-0.0494853124464219	0.108190448791379
1	C	26	50	20120601	7	2196	43.68	-0.0478425619723693	0.110935437315945
1	C	26	50	20120601	7	2198	43.72	-0.0474265710529973	0.112216785514134
1	C	26	50	20120601	7	2200	43.76	-0.0461514453944836	0.114114730825516
1	C	26	50	20120601	7	2202	43.8	-0.0453819717951964	0.116317085606200
1	C	26	50	20120601	7	2204	43.84	-0.044263753131428	0.118195019795675
1	C	26	50	20120601	7	2206	43.88	-0.0435232709101694	0.119693944750435
1	C	26	50	20120601	7	2208	43.92	-0.0437810113319119	0.120437750373565
1	C	26	50	20120601	7	2210	43.96	-0.0436578333306292	0.119620476355869
1	C	26	50	20120601	7	2212	44	-0.0425751821379545	0.118582514311766
1	C	26	50	20120601	7	2214	44.04	-0.041231042857597	0.118663336616855
1	C	26	50	20120601	7	2216	44.08	-0.0394763573800826	0.117879225907197
1	C	26	50	20120601	7	2218	44.12	-0.0366738103635278	0.117354411254201
1	C	26	50	20120601	7	2220	44.16	-0.0341109725457953	0.116261365591843
1	C	26	50	20120601	7	2222	44.2	-0.0313957532167171	0.116519530277654
1	C	26	50	20120601	7	2224	44.24	-0.0292136216899754	0.115936874289956
1	C	26	50	20120601	7	2226	44.28	-0.0271956803578252	0.116880013314703
1	C	26	50	20120601	7	2228	44.32	-0.0242970375297072	0.117405040099734
1	C	26	50	20120601	7	2230	44.36	-0.0206296989197613	0.117783625070381
1	C	26	50	20120601	7	2232	44.4	-0.0184407791679202	0.118293024795548
1	C	26	50	20120601	7	2234	44.44	-0.0155753703585180	0.119420506558150
1	C	26	50	20120601	7	2236	44.48	-0.0132121487851144	0.119645437225245
1	C	26	50	20120601	7	2238	44.52	-0.0102030558777751	0.120651155200127
1	C	26	50	20120601	7	2240	44.56	-0.0082892713744937	0.121594930620976
1	C	26	50	20120601	7	2242	44.6	-0.0061432730042706	0.122082197903892
1	C	26	50	20120601	7	2244	44.64	-0.0034084668173535	0.122867934959147
1	C	26	50	20120601	7	2246	44.68	-0.00122796163620850	0.122845519674183
1	C	26	50	20120601	7	2248	44.72	0.00142248671171300	0.123106371365763
1	C	26	50	20120601	7	2250	44.76	0.0036683285594396	0.122369495389088
1	C	26	50	20120601	7	2252	44.8	0.0046282260149003	0.122088420443567
1	C	26	50	20120601	7	2254	44.84	0.0058948663920398	0.121625053369855
1	C	26	50	20120601	7	2256	44.88	0.009069563707533	0.119547785778763
1	C	26	50	20120601	7	2258	44.92	0.0104671602605482	0.118994474722485
1	C	26	50	20120601	7	2260	44.96	0.0129248512999183	0.117539461098837
1	C	26	50	20120601	7	2262	45	0.0148043411243122	0.116068678993969
1	C	26	50	20120601	7	2264	45.04	0.0170518093176355	0.113750500122527
1	C	26	50	20120601	7	2266	45.08	0.0180332028192443	0.112303830358898
1	C	26	50	20120601	7	2268	45.12	0.0199708168210517	0.109960337064689
1	C	26	50	20120601	7	2270	45.16	0.0209826866249296	0.108596328083780
1	C	26	50	20120601	7	2272	45.2	0.0216318106500589	0.106773406801881
1	C	26	50	20120601	7	2274	45.24	0.022066327767098	0.104677188749054
1	C	26	50	20120601	7	2276	45.28	0.0217601505308442	0.103772799175916
1	C	26	50	20120601	7	2278	45.32	0.0216367603975272	0.102138321851203
1	C	26	50	20120601	7	2280	45.36	0.021088399088717	0.100131482095518
1	C	26	50	20120601	7	2282	45.4	0.0206307595799331	0.0964037565664586
1	C	26	50	20120601	7	2284	45.44	0.0205362194032884	0.0932584748930627
1	C	26	50	20120601	7	2286	45.48	0.0206234056694087	0.0901317194173339
1	C	26	50	20120601	7	2288	45.52	0.0207061371628076	0.087641430755351
1	C	26	50	20120601	7	2290	45.56	0.0212291133381731	0.084990063168614
1	C	26	50	20120601	7	2292	45.6	0.0215594736263435	0.0820697121623136
1	C	26	50	20120601	7	2294	45.64	0.0222721665511014	0.0788169502581774
1	C	26	50	20120601	7	2296	45.68	0.0225024005190557	0.0760788913800668
1	C	26	50	20120601	7	2298	45.72	0.0224265279614344	0.0732919714233763
1	C	26	50	20120601	7	2300	45.76	0.0225321697145437	0.0703084050708377
1	C	26	50	20120601	7	2302	45.8	0.0219633023090791	0.0684459565198705
1	C	26	50	20120601	7	2304	45.84	0.0220540241091054	0.0657677895861264
1	C	26	50	20120601	7	2306	45.88	0.0229540791176743	0.0619724151513111
1	C	26	50	20120601	7	2308	45.92	0.0239497844605343	0.0592523592118495
1	C	26	50	20120601	7	2310	45.96	0.0247522304490282	0.0556639125054806
1	C	26	50	20120601	7	2312	46	0.0254939790985319	0.0529719633534645
1	C	26	50	20120601	7	2314	46.04	0.0260213669131053	0.0498452510112493
1	C	26	50	20120601	7	2316	46.08	0.0267654765921513	0.0472418747617514
1	C	26	50	20120601	7	2318	46.12	0.026970516345492	0.0453607090942861
1	C	26	50	20120601	7	2320	46.16	0.0274403393041158	0.0414072538674687
1	C	26	50	20120601	7	2322	46.2	0.0284158638194407	0.0390688517420848
1	C	26	50	20120601	7	2324	46.24	0.0288072474228275	0.0357074782363583
1	C	26	50	20120601	7	2326	46.28	0.0292274809828866	0.0330833342606969
1	C	26	50	20120601	7	2328	46.32	0.0298047629590473	0.030329577612044
1	C	26	50	20120601	7	2330	46.36	0.03046428145386	0.0285580629931373
1	C	26	50	20120601	7	2332	46.4	0.0317816920978887	0.025922605308977
1	C	26	50	20120601	7	2334	46.44	0.03246306019224	0.0240876632117979
1	C	26	50	20120601	7	2336	46.48	0.032754458896767	0.0236240132953739
1	C	26	50	20120601	7	2338	46.52	0.0326896172049322	0.0235870316107178
1	C	26	50	20120601	7	2340	46.56	0.0321312856905073	0.0239172504775319
1	C	26	50	20120601	7	2342	46.6	0.0314827980614811	0.0224002942998524
1	C	26	50	20120601	7	2344	46.64	0.0312484628741959	0.0215581301234592
1	C	26	50	20120601	7	2346	46.68	0.0294576442401629	0.0200855095409601
1	C	26	50	20120601	7	2348	46.72	0.0278388646859925	0.0185005296909305
1	C	26	50	20120601	7	2350	46.76	0.0259592334402424	0.0171090849669116
1	C	26	50	20120601	7	2352	46.8	0.0233954056730162	0.0151280546087394
1	C	26	50	20120601	7	2354	46.84	0.0221344928608044	0.0138917491125128
1	C	26	50	20120601	7	2356	46.88	0.0198234557678524	0.0115924499921285
1	C	26	50	20120601	7	2358	46.92	0.0170838412548232	0.00919083252050651
1	C	26	50	20120601	7	2360	46.96	0.0156477073822333	0.00677182022206733
1	C	26	50	20120601	7	2362	47	0.0143066086610349	0.00356593949752375
1	C	26	50	20120601	7	2364	47.04	0.0128303111232737	0.0011701203015075
1	C	26	50	20120601	7	2366	47.08	0.0119988242592764	-0.00150592531189299
1	C	26	50	20120601	7	2368	47.12	0.0119619839959766	-0.0032863494762426
1	C	26	50	20120601	7	2370	47.16	0.0116081477626708	-0.00528661313886312
1	C	26	50	20120601	7	2372	47.2	0.0134918095170737	-0.00785065303812362
1	C	26	50	20120601	7	2374	47.24	0.0142471409807371	-0.00939073160754792
1	C	26	50	20120601	7	2376	47.28	0.0160319492071301	-0.0109530840405796
1	C	26	50	20120601	7	2378	47.32	0.0173819574737715	-0.0127530950627681
1	C	26	50	20120601	7	2380	47.36	0.0180278288077073	-0.0152334842298143
1	C	26	50	20120601	7	2382	47.4	0.0179434709687117	-0.0156798807407773
1	C	26	50	20120601	7	2384	47.44	0.0181734928046317	-0.0170712547541181
1	C	26	50	20120601	7	2386	47.48	0.0177282983751966	-0.021131320470335
1	C	26	50	20120601	7	2388	47.52	0.0173940065733229	-0.0238052871897988
1	C	26	50	20120601	7	2390	47.56	0.0171301284647197	-0.0255440486226009
1	C	26	50	20120601	7	2392	47.6	0.015610662057967	-0.0287751377038938
1	C	26	50	20120601	7	2394	47.64	0.0145440204699251	-0.0314227286333125
1	C	26	50	20120601	7	2396	47.68	0.0147801510013278	-0.0340349656378855
1	C	26	50	20120601	7	2398	47.72	0.0163371364938902	-0.0355622385035025
1	C	26	50	20120601	7	2400	47.76	0.0180087157114118	-0.03718917099886
1	C	26	50	20120601	7	2402	47.8	0.0199404628482557	-0.0387443088214032
1	C	26	50	20120601	7	2404	47.84	0.0218974819814591	-0.0407217732400779
1	C	26	50	20120601	7	2406	47.88	0.0227387792449386	-0.0423614308290696
1	C	26	50	20120601	7	2408	47.92	0.0232349207179581	-0.0449209806002696
1	C	26	50	20120601	7	2410	47.96	0.0227548164267359	-0.0456765736934421
1	C	26	50	20120601	7	2412	48	0.0218987434599568	-0.0496333098957242
1	C	26	50	20120601	7	2414	48.04	0.0198758311671349	-0.0515046184946598
1	C	26	50	20120601	7	2416	48.08	0.018926349394561	-0.0530886578926704
1	C	26	50	20120601	7	2418	48.12	0.017155824725148	-0.0551226505487535
1	C	26	50	20120601	7	2420	48.16	0.0154057354417113	-0.0572275660149896
1	C	26	50	20120601	7	2422	48.2	0.0133798038029337	-0.0595770697168382
1	C	26	50	20120601	7	2424	48.24	0.0116450587366488	-0.0603425128074726
1	C	26	50	20120601	7	2426	48.28	0.0096896256439555	-0.0621696767300587
1	C	26	50	20120601	7	2428	48.32	0.00745276405235	-0.0647158268277552
1	C	26	50	20120601	7	2430	48.36	0.0043465146732756	-0.0663406875002437
1	C	26	50	20120601	7	2432	48.4	0.0025043600869284	-0.0681636087821427
1	C	26	50	20120601	7	2434	48.44	0.0008459825530116	-0.0701903889490577
1	C	26	50	20120601	7	2436	48.48	-0.00136719096142420	-0.071961620725252
1	C	26	50	20120601	7	2438	48.52	-0.0041978101171921	-0.0745820877456511
1	C	26	50	20120601	7	2440	48.56	-0.006357455648292	-0.0762884778300105
1	C	26	50	20120601	7	2442	48.6	-0.0089208591514495	-0.0783709073006048
1	C	26	50	20120601	7	2444	48.64	-0.0116276639098316	-0.0804290122979264
1	C	26	50	20120601	7	2446	48.68	-0.0126212903587549	-0.0821195631903872
1	C	26	50	20120601	7	2448	48.72	-0.0148031390427841	-0.0843405855900941
1	C	26	50	20120601	7	2450	48.76	-0.0166737193217351	-0.0859475564610187
1	C	26	50	20120601	7	2452	48.8	-0.0183352081254891	-0.0880303394850037
1	C	26	50	20120601	7	2454	48.84	-0.0194224555122415	-0.090610854972266
1	C	26	50	20120601	7	2456	48.88	-0.0204510130361555	-0.0926437869681772
1	C	26	50	20120601	7	2458	48.92	-0.0214890457909373	-0.0957368134504433
1	C	26	50	20120601	7	2460	48.96	-0.0218894803611232	-0.0973133080190983
1	C	26	50	20120601	7	2462	49	-0.0221228963095929	-0.0993000659421983
1	C	26	50	20120601	7	2464	49.04	-0.0220859146249369	-0.103581243948892
1	C	26	50	20120601	7	2466	49.08	-0.0216302550151403	-0.106555193649207
1	C	26	50	20120601	7	2468	49.12	-0.0218709541634562	-0.109843947288505
1	C	26	50	20120601	7	2470	49.16	-0.022299319451499	-0.111853261917925
1	C	26	50	20120601	7	2472	49.2	-0.0226829248802927	-0.116239091728235
1	C	26	50	20120601	7	2474	49.24	-0.0225620096207098	-0.118736027193960
1	C	26	50	20120601	7	2476	49.28	-0.0229137245336720	-0.121927200097455
1	C	26	50	20120601	7	2478	49.32	-0.0238663387892865	-0.124533878535621
1	C	26	50	20120601	7	2480	49.36	-0.0238599041175777	-0.127647057561151
1	C	26	50	20120601	7	2482	49.4	-0.0240123563396015	-0.130285131540402
1	C	26	50	20120601	7	2484	49.44	-0.0247228572333377	-0.133356520555164
1	C	26	50	20120601	7	2486	49.48	-0.0252104073589659	-0.134882527699643
1	C	26	50	20120601	7	2488	49.52	-0.0253098972830788	-0.137113661726321
1	C	26	50	20120601	7	2490	49.56	-0.0252855020991279	-0.141430195072074
1	C	26	50	20120601	7	2492	49.6	-0.0251483233835777	-0.143107452357049
1	C	26	50	20120601	7	2494	49.64	-0.0239384636809675	-0.146608338030703
1	C	26	50	20120601	7	2496	49.68	-0.0229704344975231	-0.147910121614868
1	C	26	50	20120601	7	2498	49.72	-0.0213051980278288	-0.150027906424521
1	C	26	50	20120601	7	2500	49.76	-0.0193394411761302	-0.152820978210208
1	C	26	50	20120601	7	2502	49.8	-0.0184095957588699	-0.155224434159461
1	C	26	50	20120601	7	2504	49.84	-0.0175702600096015	-0.157360603745426
1	C	26	50	20120601	7	2506	49.88	-0.0170024532643087	-0.159519400748388
1	C	26	50	20120601	7	2508	49.92	-0.0167634511722676	-0.161599708898639
1	C	26	50	20120601	7	2510	49.96	-0.0170441725643987	-0.163710422640481
1	C	26	50	20120601	7	2512	50	-0.0176437991148449	-0.165046854456924
1	C	26	50	20120601	7	2514	50.04	-0.0185623308236062	-0.167685069857531
1	C	26	50	20120601	7	2516	50.08	-0.0206277897314521	-0.171439099758850
1	C	26	50	20120601	7	2518	50.12	-0.0223000972689583	-0.173668607439931
1	C	26	50	20120601	7	2520	50.16	-0.0242502977714708	-0.175549511477887
1	C	26	50	20120601	7	2522	50.2	-0.0265908212171982	-0.177291822586731
1	C	26	50	20120601	7	2524	50.24	-0.0285813268062384	-0.178558250831836
1	C	26	50	20120601	7	2526	50.28	-0.0310201380945508	-0.179541836364467
1	C	26	50	20120601	7	2528	50.32	-0.0335600656525729	-0.180752403173858
1	C	26	50	20120601	7	2530	50.36	-0.0357810880522798	-0.181426275936329
1	C	26	50	20120601	7	2532	50.4	-0.0387120456602981	-0.181156868252697
1	C	26	50	20120601	7	2534	50.44	-0.0409323609532238	-0.180640680302430
1	C	26	50	20120601	7	2536	50.48	-0.0428217502725543	-0.180823113851977
1	C	26	50	20120601	7	2538	50.52	-0.0434772382587142	-0.180211466486250
1	C	26	50	20120601	7	2540	50.56	-0.0463410207225197	-0.180714926514455
1	C	26	50	20120601	7	2542	50.6	-0.0499416084523216	-0.181253741881719
1	C	26	50	20120601	7	2544	50.64	-0.052456080166221	-0.180942614897997
1	C	26	50	20120601	7	2546	50.68	-0.0547612482728891	-0.180296319299993
1	C	26	50	20120601	7	2548	50.72	-0.0566230604277533	-0.179669115585080
1	C	26	50	20120601	7	2550	50.76	-0.05849830761146	-0.178516531531746
1	C	26	50	20120601	7	2552	50.8	-0.0609265122980546	-0.177246567752735
1	C	26	50	20120601	7	2554	50.84	-0.0634472065516284	-0.176205140885403
1	C	26	50	20120601	7	2556	50.88	-0.066095887132597	-0.175458577545827
1	C	26	50	20120601	7	2558	50.92	-0.0678620984506448	-0.174003493211501
1	C	26	50	20120601	7	2560	50.96	-0.0709225980209764	-0.172938448977678
1	C	26	50	20120601	7	2562	51	-0.07320839140184	-0.172423250976905
1	C	26	50	20120601	7	2564	51.04	-0.0750436163417316	-0.171174924665399
1	C	26	50	20120601	7	2566	51.08	-0.0767752501381793	-0.171195501472731
1	C	26	50	20120601	7	2568	51.12	-0.0791672509575772	-0.171511719625278
1	C	26	50	20120601	7	2570	51.16	-0.081857792259992	-0.171081091595535
1	C	26	50	20120601	7	2572	51.2	-0.0832903198879978	-0.171842009202770
1	C	26	50	20120601	7	2574	51.24	-0.0842696627799412	-0.171844130523114
1	C	26	50	20120601	7	2576	51.28	-0.0836915322756431	-0.172754601214569
1	C	26	50	20120601	7	2578	51.32	-0.0841080181697619	-0.174243060988967
1	C	26	50	20120601	7	2580	51.36	-0.0847958209358221	-0.176296004106786
1	C	26	50	20120601	7	2582	51.4	-0.0858557740008207	-0.178459043750436
1	C	26	50	20120601	7	2584	51.44	-0.0875091310765911	-0.181285915240263
1	C	26	50	20120601	7	2586	51.48	-0.0884350166958768	-0.183383618217331
1	C	26	50	20120601	7	2588	51.52	-0.0894166223295199	-0.185929061208247
1	C	26	50	20120601	7	2590	51.56	-0.0901171530176414	-0.187146204110703
1	C	26	50	20120601	7	2592	51.6	-0.0916337556419303	-0.190476111364667
1	C	26	50	20120601	7	2594	51.64	-0.0925021534799055	-0.192717569150350
1	C	26	50	20120601	7	2596	51.68	-0.0937320243044233	-0.195752966429949
1	C	26	50	20120601	7	2598	51.72	-0.0947665922359774	-0.197412475334716
1	C	26	50	20120601	7	2600	51.76	-0.0959122466428558	-0.199638306060535
1	C	26	50	20120601	7	2602	51.8	-0.0965698559493593	-0.201534766447677
1	C	26	50	20120601	7	2604	51.84	-0.0975820793066278	-0.203353798642280
1	C	26	50	20120601	7	2606	51.88	-0.0984012625126324	-0.205641642632809
1	C	26	50	20120601	7	2608	51.92	-0.099042749784525	-0.207862523611160
1	C	26	50	20120601	7	2610	51.96	-0.0992249712020367	-0.207512010779725
1	C	26	50	20120601	7	2612	52	-0.100029870851061	-0.208974095471185
1	C	26	50	20120601	7	2614	52.04	-0.101047114666476	-0.210549105115600
1	C	26	50	20120601	7	2616	52.08	-0.100905693310239	-0.212157065936018
1	C	26	50	20120601	7	2618	52.12	-0.101802728972852	-0.214794149965775
1	C	26	50	20120601	7	2620	52.16	-0.101322108493680	-0.216704540356507
1	C	26	50	20120601	7	2622	52.2	-0.101032194713393	-0.218468064668786
1	C	26	50	20120601	7	2624	52.24	-0.100522370724158	-0.218422102728009
1	C	26	50	20120601	7	2626	52.28	-0.0993570587487623	-0.222550192116576
1	C	26	50	20120601	7	2628	52.32	-0.0994016064759771	-0.225582973101085
1	C	26	50	20120601	7	2630	52.36	-0.0982065960157718	-0.226468270791131
1	C	26	50	20120601	7	2632	52.4	-0.096895620043452	-0.228562721077005
1	C	26	50	20120601	7	2634	52.44	-0.0961015391281794	-0.228554942902412
1	C	26	50	20120601	7	2636	52.48	-0.0946661123623708	-0.230015825512344
1	C	26	50	20120601	7	2638	52.52	-0.0918412207715305	-0.234424636293042
1	C	26	50	20120601	7	2640	52.56	-0.0909990565951373	-0.235621768073590
1	C	26	50	20120601	7	2642	52.6	-0.0906561098062618	-0.235574391919251
1	C	26	50	20120601	7	2644	52.64	-0.0905981270502046	-0.236540299782352
1	C	26	50	20120601	7	2646	52.68	-0.0911228002818449	-0.238709703387032
1	C	26	50	20120601	7	2648	52.72	-0.0921806320265	-0.240756070411786
1	C	26	50	20120601	7	2650	52.76	-0.093264626722059	-0.242871026794315
1	C	26	50	20120601	7	2652	52.8	-0.0934060480782963	-0.245121040572051
1	C	26	50	20120601	7	2654	52.84	-0.0936613136263046	-0.248118466217500
1	C	26	50	20120601	7	2656	52.88	-0.0937504090807342	-0.249691071698859
1	C	26	50	20120601	7	2658	52.92	-0.0947636930981745	-0.251544398572349
