# Supplementary material for: How Do Ants Make Sense of Gravity? A Boltzmann Walker Analysis of Lasius niger Trajectories on Various Inclines
Source: PLoS One. 2013 Oct 29;8(10):e76531. doi: 10.1371/journal.pone.0076531 (PMC3812222; doi:10.1371/journal.pone.0076531)
Supplement: Dataset S1 — Trajectories for . (ZIP) [file pone.0076531.s005.zip › Incline1/1-C-26-50-20120601-08.txt]

Pente	Colonie	Temperature	Humidite	Date	Indiv	Frame	Time	X	Y
1	C	26	50	20120601	8	8	0	0	0
1	C	26	50	20120601	8	10	0.04	0.002751684825784	0.0017275113639134
1	C	26	50	20120601	8	12	0.08	0.0053118639220193	0.0045818468811222
1	C	26	50	20120601	8	14	0.12	0.0085089765224761	0.00710593524724574
1	C	26	50	20120601	8	16	0.16	0.0104673087529723	0.00981578056478695
1	C	26	50	20120601	8	18	0.2	0.0117776483291891	0.012056531243689
1	C	26	50	20120601	8	20	0.24	0.0135038374034217	0.0162100764763788
1	C	26	50	20120601	8	22	0.28	0.0129240805535268	0.0192823847299562
1	C	26	50	20120601	8	24	0.32	0.0125484654313605	0.0226763558582954
1	C	26	50	20120601	8	26	0.36	0.0119712541658779	0.0262548111458462
1	C	26	50	20120601	8	28	0.4	0.0100254377254088	0.0291447565605556
1	C	26	50	20120601	8	30	0.44	0.0080140724863237	0.0308554599962802
1	C	26	50	20120601	8	32	0.48	0.0055553278578496	0.0346473837500034
1	C	26	50	20120601	8	34	0.52	0.0039310965103963	0.0361703574063908
1	C	26	50	20120601	8	36	0.56	0.0011256355067963	0.0393652928250683
1	C	26	50	20120601	8	38	0.6	-0.0013306193987012	0.041989132037707
1	C	26	50	20120601	8	40	0.64	-0.0036112933264691	0.0443536688297236
1	C	26	50	20120601	8	42	0.68	-0.0069080726277342	0.0461223903768446
1	C	26	50	20120601	8	44	0.72	-0.0101619659027203	0.0467367954590176
1	C	26	50	20120601	8	46	0.76	-0.0130319001955221	0.0470143348706333
1	C	26	50	20120601	8	48	0.8	-0.0152452151313142	0.0459086319968919
1	C	26	50	20120601	8	50	0.84	-0.0184771880960835	0.0451615736825683
1	C	26	50	20120601	8	52	0.88	-0.0199660014238718	0.0435712198210016
1	C	26	50	20120601	8	54	0.92	-0.0219987212877488	0.0414501116094764
1	C	26	50	20120601	8	56	0.96	-0.0257853488116808	0.0387314981678484
1	C	26	50	20120601	8	58	1	-0.0277258619512911	0.0373901873146157
1	C	26	50	20120601	8	60	1.04	-0.0290716063640419	0.0344227642098916
1	C	26	50	20120601	8	62	1.08	-0.0298096844222444	0.0311912862198691
1	C	26	50	20120601	8	64	1.12	-0.0307923577871272	0.0285527101948037
1	C	26	50	20120601	8	66	1.16	-0.0330309164350075	0.0248908870177510
1	C	26	50	20120601	8	68	1.2	-0.0340228670408595	0.0228572267018551
1	C	26	50	20120601	8	70	1.24	-0.0351920893167548	0.0205866149035835
1	C	26	50	20120601	8	72	1.28	-0.0357869287542924	0.0170424330817169
1	C	26	50	20120601	8	74	1.32	-0.0358584243209382	0.0144446288336547
1	C	26	50	20120601	8	76	1.36	-0.0361701594164921	0.0110237593633592
1	C	26	50	20120601	8	78	1.4	-0.0364977195618089	0.00775469157684878
1	C	26	50	20120601	8	80	1.44	-0.0369515124097032	0.0039419435284197
1	C	26	50	20120601	8	82	1.48	-0.0376656973297694	0.0017357774421854
1	C	26	50	20120601	8	84	1.52	-0.0376550129463057	-0.0011867726662045
1	C	26	50	20120601	8	86	1.56	-0.0375886934012982	-0.0029934234210683
1	C	26	50	20120601	8	88	1.6	-0.0357939503246296	-0.0057703378168051
1	C	26	50	20120601	8	90	1.64	-0.0342642167274141	-0.0072310577921768
1	C	26	50	20120601	8	92	1.68	-0.0318183838687645	-0.008402542809772
1	C	26	50	20120601	8	94	1.72	-0.0268168054733977	-0.0116281518135106
1	C	26	50	20120601	8	96	1.76	-0.0260830407665604	-0.0124627499473451
1	C	26	50	20120601	8	98	1.8	-0.0241917422589207	-0.0141276328636489
1	C	26	50	20120601	8	100	1.84	-0.0206277119497062	-0.0157727167900794
1	C	26	50	20120601	8	102	1.88	-0.0182847843409227	-0.0172601866149834
1	C	26	50	20120601	8	104	1.92	-0.0152363762965493	-0.0188636926626801
1	C	26	50	20120601	8	106	1.96	-0.0120767403554954	-0.0211197875587339
1	C	26	50	20120601	8	108	2	-0.0089366912722803	-0.0223946303745351
1	C	26	50	20120601	8	110	2.04	-0.0059185473981417	-0.023712748125345
1	C	26	50	20120601	8	112	2.08	-0.002733455612965	-0.0254269163842974
1	C	26	50	20120601	8	114	2.12	0.000399805245150701	-0.0267170327065723
1	C	26	50	20120601	8	116	2.16	0.0033106103099051	-0.0279579343968765
1	C	26	50	20120601	8	118	2.2	0.0055686851049462	-0.0294842950947458
1	C	26	50	20120601	8	120	2.24	0.008675783012158	-0.0308503546853201
1	C	26	50	20120601	8	122	2.28	0.0113773056828847	-0.0316518390085916
1	C	26	50	20120601	8	124	2.32	0.014214147378327	-0.0312687992652229
1	C	26	50	20120601	8	126	2.36	0.01756189493638	-0.0307305283701802
1	C	26	50	20120601	8	128	2.4	0.0200857923836726	-0.0293389917222798
1	C	26	50	20120601	8	130	2.44	0.0221781708466783	-0.0277947624360499
1	C	26	50	20120601	8	132	2.48	0.0235656557727225	-0.0258345210172446
1	C	26	50	20120601	8	134	2.52	0.0255486377456108	-0.0232587007190095
1	C	26	50	20120601	8	136	2.56	0.0263652612250675	-0.0203216054241305
1	C	26	50	20120601	8	138	2.6	0.0279549786905311	-0.0181721422306797
1	C	26	50	20120601	8	140	2.64	0.0291801118996149	-0.0150876010297877
1	C	26	50	20120601	8	142	2.68	0.0304688140083274	-0.0119803617012197
1	C	26	50	20120601	8	144	2.72	0.0315327268713007	-0.0091663595548097
1	C	26	50	20120601	8	146	2.76	0.0323036853948284	-0.0054044807682191
1	C	26	50	20120601	8	148	2.8	0.0329991249141254	-0.0025646692242958
1	C	26	50	20120601	8	150	2.84	0.033633611828884	0.000526872333729899
1	C	26	50	20120601	8	152	2.88	0.034404146088343	0.004360027483864
1	C	26	50	20120601	8	154	2.92	0.0356639982403831	0.00752638093933926
1	C	26	50	20120601	8	156	2.96	0.0370567157566081	0.0106718747447695
1	C	26	50	20120601	8	158	3	0.0375881065026698	0.0139498096503160
1	C	26	50	20120601	8	160	3.04	0.0390350591090118	0.0171400633149953
1	C	26	50	20120601	8	162	3.08	0.0397268923837248	0.0198464438093087
1	C	26	50	20120601	8	164	3.12	0.0418267166811363	0.021876971642164
1	C	26	50	20120601	8	166	3.16	0.0443886352600533	0.0242250611304502
1	C	26	50	20120601	8	168	3.2	0.046340744950875	0.0248454059095851
1	C	26	50	20120601	8	170	3.24	0.0493561311085669	0.0259118643569707
1	C	26	50	20120601	8	172	3.28	0.0528093577851696	0.0275631001123975
1	C	26	50	20120601	8	174	3.32	0.0548840090811709	0.028956100471335
1	C	26	50	20120601	8	176	3.36	0.057695112089778	0.0295084215781198
1	C	26	50	20120601	8	178	3.4	0.0603135285005118	0.0310330852197142
1	C	26	50	20120601	8	180	3.44	0.0627690275088602	0.0325832047054314
1	C	26	50	20120601	8	182	3.48	0.06382254590215	0.0335982564898247
1	C	26	50	20120601	8	184	3.52	0.0659478967543624	0.0355741249684943
1	C	26	50	20120601	8	186	3.56	0.0679485846810517	0.0365338102919206
1	C	26	50	20120601	8	188	3.6	0.0707480204277692	0.0380209972741122
1	C	26	50	20120601	8	190	3.64	0.0734589971161603	0.0397957645842123
1	C	26	50	20120601	8	192	3.68	0.0752196930013148	0.0408640615092289
1	C	26	50	20120601	8	194	3.72	0.0768826667293093	0.0424840431449273
1	C	26	50	20120601	8	196	3.76	0.0789679246270284	0.0436643457840839
1	C	26	50	20120601	8	198	3.8	0.0810608192779844	0.044293105133915
1	C	26	50	20120601	8	200	3.84	0.0833604719517594	0.044459982334275
1	C	26	50	20120601	8	202	3.88	0.0850238699438224	0.0443452896143665
1	C	26	50	20120601	8	204	3.92	0.0849698469857394	0.0443147426014193
1	C	26	50	20120601	8	206	3.96	0.0838239097361494	0.0454159907024392
1	C	26	50	20120601	8	208	4	0.0818772447675424	0.0452328500461119
1	C	26	50	20120601	8	210	4.04	0.0809816233184914	0.0459251075848935
1	C	26	50	20120601	8	212	4.08	0.0789407717266314	0.0475214718541003
1	C	26	50	20120601	8	214	4.12	0.0773637114725504	0.0495980323384108
1	C	26	50	20120601	8	216	4.16	0.075091070277817	0.0531057062371648
1	C	26	50	20120601	8	218	4.2	0.0736537343236991	0.0546324204884247
1	C	26	50	20120601	8	220	4.24	0.0721077867679909	0.0572107439446652
1	C	26	50	20120601	8	222	4.28	0.0698769355840255	0.0591658234839679
1	C	26	50	20120601	8	224	4.32	0.067852842422879	0.0601066290563366
1	C	26	50	20120601	8	226	4.36	0.0649565330471389	0.0620317979787951
1	C	26	50	20120601	8	228	4.4	0.0619019731737693	0.0629510367943376
1	C	26	50	20120601	8	230	4.44	0.0593119117449611	0.0645222987728122
1	C	26	50	20120601	8	232	4.48	0.0572842830499086	0.0672158806343861
1	C	26	50	20120601	8	234	4.52	0.0550917570534835	0.0686460040993359
1	C	26	50	20120601	8	236	4.56	0.0526835634887965	0.0710031445544213
1	C	26	50	20120601	8	238	4.6	0.0524602591672978	0.0717542333773976
1	C	26	50	20120601	8	240	4.64	0.0526363287558132	0.0726193078135012
1	C	26	50	20120601	8	242	4.68	0.0530576229760441	0.0721835886149341
1	C	26	50	20120601	8	244	4.72	0.0533712955441785	0.072777699732487
1	C	26	50	20120601	8	246	4.76	0.0523056149142523	0.0745021210397667
1	C	26	50	20120601	8	248	4.8	0.0509257808835805	0.0755315129496824
1	C	26	50	20120601	8	250	4.84	0.0500073410987007	0.0774219417159812
1	C	26	50	20120601	8	252	4.88	0.0485998662639523	0.079627598685333
1	C	26	50	20120601	8	254	4.92	0.0483631905532213	0.0826171825165794
1	C	26	50	20120601	8	256	4.96	0.0477264762521019	0.083753397047929
1	C	26	50	20120601	8	258	5	0.0477143564418724	0.0830230547379127
1	C	26	50	20120601	8	260	5.04	0.0477271621456797	0.0809623263744329
1	C	26	50	20120601	8	262	5.08	0.0473355522681229	0.0799913414846432
1	C	26	50	20120601	8	264	5.12	0.0467038796383534	0.0793471106384397
1	C	26	50	20120601	8	266	5.16	0.0471164340187689	0.0779612944843991
1	C	26	50	20120601	8	268	5.2	0.0472912237440104	0.0756571233982924
1	C	26	50	20120601	8	270	5.24	0.0471653799501626	0.0733291652400666
1	C	26	50	20120601	8	272	5.28	0.0467920204986283	0.070456480301886
1	C	26	50	20120601	8	274	5.32	0.0466873686950127	0.0672474883075052
1	C	26	50	20120601	8	276	5.36	0.0467308557620556	0.0632792757621644
1	C	26	50	20120601	8	278	5.4	0.0469970107544943	0.0610292619844288
1	C	26	50	20120601	8	280	5.44	0.0470639030559945	0.0570679083748655
1	C	26	50	20120601	8	282	5.48	0.048086803725659	0.0541899837754363
1	C	26	50	20120601	8	284	5.52	0.0488020422348292	0.0512977049083489
1	C	26	50	20120601	8	286	5.56	0.0498735918510393	0.0478805406775868
1	C	26	50	20120601	8	288	5.6	0.0504795823625161	0.0441844935323247
1	C	26	50	20120601	8	290	5.64	0.0510689558646351	0.0415141047731737
1	C	26	50	20120601	8	292	5.68	0.0518601376421048	0.0372911923652496
1	C	26	50	20120601	8	294	5.72	0.0525844271180741	0.0333883164864904
1	C	26	50	20120601	8	296	5.76	0.0536026608829827	0.0309544549456463
1	C	26	50	20120601	8	298	5.8	0.0547655686953221	0.0275153704046674
1	C	26	50	20120601	8	300	5.84	0.0566456242051409	0.0242860137349885
1	C	26	50	20120601	8	302	5.88	0.0581041733626944	0.0209457120113413
1	C	26	50	20120601	8	304	5.92	0.0600713444279554	0.0177477508827470
1	C	26	50	20120601	8	306	5.96	0.0614540917385657	0.0146808166407066
1	C	26	50	20120601	8	308	6	0.0628993472886329	0.0123092512072851
1	C	26	50	20120601	8	310	6.04	0.0645230058795934	0.00865831747466268
1	C	26	50	20120601	8	312	6.08	0.0661165417216754	0.00540520201713586
1	C	26	50	20120601	8	314	6.12	0.0675094713699348	0.0021810072269596
1	C	26	50	20120601	8	316	6.16	0.0690286902893141	-0.0011312930681526
1	C	26	50	20120601	8	318	6.2	0.0705860929748775	-0.0046927777929549
1	C	26	50	20120601	8	320	6.24	0.0714527937565778	-0.0077529238098959
1	C	26	50	20120601	8	322	6.28	0.0723025239755297	-0.0100252114512389
1	C	26	50	20120601	8	324	6.32	0.0743845291820554	-0.0132306679117137
1	C	26	50	20120601	8	326	6.36	0.0765607210118351	-0.015300510881603
1	C	26	50	20120601	8	328	6.4	0.0787912893530884	-0.0186279432618325
1	C	26	50	20120601	8	330	6.44	0.0800542527749654	-0.0212617038897181
1	C	26	50	20120601	8	332	6.48	0.0813451469146994	-0.0235483457987191
1	C	26	50	20120601	8	334	6.52	0.0832159393256844	-0.0268436755310828
1	C	26	50	20120601	8	336	6.56	0.0852154251708464	-0.0295323076451884
1	C	26	50	20120601	8	338	6.6	0.0875010771303534	-0.0322953981033529
1	C	26	50	20120601	8	340	6.64	0.0895444743066264	-0.0361337151329898
1	C	26	50	20120601	8	342	6.68	0.0910762090160324	-0.0381771123092626
1	C	26	50	20120601	8	344	6.72	0.0920938770955164	-0.0415746189715078
1	C	26	50	20120601	8	346	6.76	0.0939184954336904	-0.0437126270351034
1	C	26	50	20120601	8	348	6.8	0.0952746555293274	-0.0465340538027159
1	C	26	50	20120601	8	350	6.84	0.0964143702392444	-0.0498250701837143
1	C	26	50	20120601	8	352	6.88	0.0965644890088904	-0.0531171472248845
1	C	26	50	20120601	8	354	6.92	0.0973201033152664	-0.0560724293061755
1	C	26	50	20120601	8	356	6.96	0.0976511707102174	-0.0593560917766496
1	C	26	50	20120601	8	358	7	0.0982450696957364	-0.0623783368701191
1	C	26	50	20120601	8	360	7.04	0.0987119015926754	-0.065217936282008
1	C	26	50	20120601	8	362	7.08	0.0989412870324924	-0.0691336107935066
1	C	26	50	20120601	8	364	7.12	0.0992925069707074	-0.0719742708655674
1	C	26	50	20120601	8	366	7.16	0.0998911435716604	-0.0752717926289527
1	C	26	50	20120601	8	368	7.2	0.0997669049102054	-0.0783602229171412
1	C	26	50	20120601	8	370	7.24	0.0997058815949894	-0.0824022574104378
1	C	26	50	20120601	8	372	7.28	0.0997355093691214	-0.0837529020731823
1	C	26	50	20120601	8	374	7.32	0.0999368933804034	-0.0874844459788603
1	C	26	50	20120601	8	376	7.36	0.0991172151996514	-0.0905810079950323
1	C	26	50	20120601	8	378	7.4	0.0978620723787744	-0.0934158273650803
1	C	26	50	20120601	8	380	7.44	0.0968827153446954	-0.0961332528673153
1	C	26	50	20120601	8	382	7.48	0.0948255083729854	-0.0992610195057413
1	C	26	50	20120601	8	384	7.52	0.0939489179958434	-0.101631019404749
1	C	26	50	20120601	8	386	7.56	0.0932043670821664	-0.103840695569045
1	C	26	50	20120601	8	388	7.6	0.0935326131210604	-0.106140058329040
1	C	26	50	20120601	8	390	7.64	0.0934804003563384	-0.107996807599351
1	C	26	50	20120601	8	392	7.68	0.0936192619860274	-0.109891585072354
1	C	26	50	20120601	8	394	7.72	0.0941428392021574	-0.111982888733052
1	C	26	50	20120601	8	396	7.76	0.0941573136779684	-0.114641277890126
1	C	26	50	20120601	8	398	7.8	0.0935540525986664	-0.116745019559106
1	C	26	50	20120601	8	400	7.84	0.0930459963763834	-0.118910534076490
1	C	26	50	20120601	8	402	7.88	0.0934794528332514	-0.121776437860639
1	C	26	50	20120601	8	404	7.92	0.0931152221302624	-0.124239361490190
1	C	26	50	20120601	8	406	7.96	0.0931736291503884	-0.126551176400601
1	C	26	50	20120601	8	408	8	0.0932743918667074	-0.129297225585339
1	C	26	50	20120601	8	410	8.04	0.0941047473598544	-0.131095893104643
1	C	26	50	20120601	8	412	8.08	0.0941140811693664	-0.133370514198364
1	C	26	50	20120601	8	414	8.12	0.0941704375798264	-0.135787617308494
1	C	26	50	20120601	8	416	8.16	0.0940199652567904	-0.137980214015597
1	C	26	50	20120601	8	418	8.2	0.0935541233093444	-0.140684756032279
1	C	26	50	20120601	8	420	8.24	0.0923164035995554	-0.142792217082928
1	C	26	50	20120601	8	422	8.28	0.0911759110721794	-0.144689313866173
1	C	26	50	20120601	8	424	8.32	0.0885625151195924	-0.146857232546613
1	C	26	50	20120601	8	426	8.36	0.0870376393459634	-0.147140428812478
1	C	26	50	20120601	8	428	8.4	0.0871038952513604	-0.147313174999122
1	C	26	50	20120601	8	430	8.44	0.0879048351024104	-0.146550418914256
1	C	26	50	20120601	8	432	8.48	0.0889968201045974	-0.145707335499047
1	C	26	50	20120601	8	434	8.52	0.0903234938474594	-0.145315456920914
1	C	26	50	20120601	8	436	8.56	0.0907843153367584	-0.144795238461995
1	C	26	50	20120601	8	438	8.6	0.0927932057021094	-0.144206218513267
1	C	26	50	20120601	8	440	8.64	0.0949386383869074	-0.143589550689394
1	C	26	50	20120601	8	442	8.68	0.0985953703951364	-0.143797864347131
1	C	26	50	20120601	8	444	8.72	0.101337247649864	-0.143998965515701
1	C	26	50	20120601	8	446	8.76	0.104968240971257	-0.144245745782335
1	C	26	50	20120601	8	448	8.8	0.108811578459041	-0.144736972863225
1	C	26	50	20120601	8	450	8.84	0.111054238326252	-0.144765539977185
1	C	26	50	20120601	8	452	8.88	0.115132335265389	-0.145040392383032
1	C	26	50	20120601	8	454	8.92	0.118499436336043	-0.146217159488283
1	C	26	50	20120601	8	456	8.96	0.121743359405415	-0.146720902359200
1	C	26	50	20120601	8	458	9	0.125038264873710	-0.147440949194483
1	C	26	50	20120601	8	460	9.04	0.127459730832679	-0.148396625222460
1	C	26	50	20120601	8	462	9.08	0.131009915991118	-0.149922052539378
1	C	26	50	20120601	8	464	9.12	0.134380757656645	-0.151102150117568
1	C	26	50	20120601	8	466	9.16	0.136817695111987	-0.152991291949525
1	C	26	50	20120601	8	468	9.2	0.138992988916155	-0.155030354561229
1	C	26	50	20120601	8	470	9.24	0.141899240213238	-0.157687619418521
1	C	26	50	20120601	8	472	9.28	0.143747977963718	-0.160118291907782
1	C	26	50	20120601	8	474	9.32	0.145842760589780	-0.161716020893077
1	C	26	50	20120601	8	476	9.36	0.147569727481472	-0.164033704789772
1	C	26	50	20120601	8	478	9.4	0.148218710085245	-0.165701204001166
1	C	26	50	20120601	8	480	9.44	0.148640174011103	-0.167154987259014
1	C	26	50	20120601	8	482	9.48	0.149375063017723	-0.168743651135374
1	C	26	50	20120601	8	484	9.52	0.148846104718988	-0.170467619894313
1	C	26	50	20120601	8	486	9.56	0.147832134807970	-0.172290519963009
1	C	26	50	20120601	8	488	9.6	0.148462520503398	-0.174651195952000
1	C	26	50	20120601	8	490	9.64	0.149025306790545	-0.176916836789600
1	C	26	50	20120601	8	492	9.68	0.148450075424049	-0.177622175803834
1	C	26	50	20120601	8	494	9.72	0.147002486421604	-0.180089412784750
1	C	26	50	20120601	8	496	9.76	0.146692420098054	-0.180942537116251
1	C	26	50	20120601	8	498	9.8	0.145895298623622	-0.182360498344565
1	C	26	50	20120601	8	500	9.84	0.146212930989731	-0.184797753997958
1	C	26	50	20120601	8	502	9.88	0.146082045524534	-0.185546650789913
1	C	26	50	20120601	8	504	9.92	0.147327614119594	-0.186501598497906
1	C	26	50	20120601	8	506	9.96	0.149500270415468	-0.187666486209232
1	C	26	50	20120601	8	508	10	0.150329635959121	-0.189440687833907
1	C	26	50	20120601	8	510	10.04	0.152326434798514	-0.191108116334623
1	C	26	50	20120601	8	512	10.08	0.152333788709038	-0.192366483562423
1	C	26	50	20120601	8	514	10.12	0.152548395617128	-0.193441639423217
1	C	26	50	20120601	8	516	10.16	0.152997691265894	-0.195757131288891
1	C	26	50	20120601	8	518	10.2	0.152495999004643	-0.196659045988294
1	C	26	50	20120601	8	520	10.24	0.152449117825050	-0.197954677743462
1	C	26	50	20120601	8	522	10.28	0.152278846512140	-0.199175709733215
1	C	26	50	20120601	8	524	10.32	0.152814126345498	-0.198155354647963
1	C	26	50	20120601	8	526	10.36	0.153043299653281	-0.197426963952663
1	C	26	50	20120601	8	528	10.4	0.153224389699943	-0.196151272608724
1	C	26	50	20120601	8	530	10.44	0.153582397863257	-0.194388950377973
1	C	26	50	20120601	8	532	10.48	0.153919546376527	-0.192377373006853
1	C	26	50	20120601	8	534	10.52	0.154987772590866	-0.189433899608808
1	C	26	50	20120601	8	536	10.56	0.156851918198108	-0.186749510135390
1	C	26	50	20120601	8	538	10.6	0.158292294711385	-0.184008057144729
1	C	26	50	20120601	8	540	10.64	0.159692578270169	-0.181326496098436
1	C	26	50	20120601	8	542	10.68	0.160527148119732	-0.179135695442557
1	C	26	50	20120601	8	544	10.72	0.161895979568888	-0.175579075612409
1	C	26	50	20120601	8	546	10.76	0.161800491869157	-0.172721685393905
1	C	26	50	20120601	8	548	10.8	0.161732031204816	-0.169656248804027
1	C	26	50	20120601	8	550	10.84	0.161484294929814	-0.167249506222455
1	C	26	50	20120601	8	552	10.88	0.160798620555165	-0.164627335074713
1	C	26	50	20120601	8	554	10.92	0.159687706304446	-0.161301861380268
1	C	26	50	20120601	8	556	10.96	0.158532583737768	-0.158378392033062
1	C	26	50	20120601	8	558	11	0.157586043529404	-0.154693382824655
1	C	26	50	20120601	8	560	11.04	0.156591794826513	-0.152531106856329
1	C	26	50	20120601	8	562	11.08	0.155783776836583	-0.149464179685356
1	C	26	50	20120601	8	564	11.12	0.155037835750974	-0.146947530082571
1	C	26	50	20120601	8	566	11.16	0.154119657595603	-0.143577812716826
1	C	26	50	20120601	8	568	11.2	0.152651845339216	-0.141404025050102
1	C	26	50	20120601	8	570	11.24	0.150845682488031	-0.139493634659371
1	C	26	50	20120601	8	572	11.28	0.148374273577106	-0.137241570271970
1	C	26	50	20120601	8	574	11.32	0.146709037107412	-0.134754675722537
1	C	26	50	20120601	8	576	11.36	0.145579999709891	-0.132397676688807
1	C	26	50	20120601	8	578	11.4	0.145050093888070	-0.129778128907224
1	C	26	50	20120601	8	580	11.44	0.145326926192905	-0.131215323439985
1	C	26	50	20120601	8	582	11.48	0.145535664114711	-0.132754553481272
1	C	26	50	20120601	8	584	11.52	0.145230830381341	-0.133857003663820
1	C	26	50	20120601	8	586	11.56	0.144394393769876	-0.135097905354125
1	C	26	50	20120601	8	588	11.6	0.142539016286720	-0.135024295538203
1	C	26	50	20120601	8	590	11.64	0.140157395794870	-0.134349800521765
1	C	26	50	20120601	8	592	11.68	0.137191867736320	-0.133655343880894
1	C	26	50	20120601	8	594	11.72	0.133228272598260	-0.132179873658066
1	C	26	50	20120601	8	596	11.76	0.130333469359964	-0.130890018965301
1	C	26	50	20120601	8	598	11.8	0.127205533015911	-0.129491057696198
1	C	26	50	20120601	8	600	11.84	0.124175205691932	-0.127657904579175
1	C	26	50	20120601	8	602	11.88	0.120869007728342	-0.126628123760530
1	C	26	50	20120601	8	604	11.92	0.119406805657157	-0.125575854117815
1	C	26	50	20120601	8	606	11.96	0.118818489986782	-0.124267709401047
1	C	26	50	20120601	8	608	12	0.117867360655408	-0.122676082747274
1	C	26	50	20120601	8	610	12.04	0.117125690494757	-0.120921665970337
1	C	26	50	20120601	8	612	12.08	0.115467525092875	-0.116667004467937
1	C	26	50	20120601	8	614	12.12	0.114947858177245	-0.114389356957193
1	C	26	50	20120601	8	616	12.16	0.114599558590036	-0.111182323648596
1	C	26	50	20120601	8	618	12.2	0.114355330978882	-0.107932029547126
1	C	26	50	20120601	8	620	12.24	0.114413773354347	-0.105692869858482
1	C	26	50	20120601	8	622	12.28	0.115469483778659	-0.102095817662586
1	C	26	50	20120601	8	624	12.32	0.116509991407175	-0.100233651954331
1	C	26	50	20120601	8	626	12.36	0.117476182112988	-0.0970330038199683
1	C	26	50	20120601	8	628	12.4	0.118026311188751	-0.0954490846301113
1	C	26	50	20120601	8	630	12.44	0.118280586787266	-0.0938159508082823
1	C	26	50	20120601	8	632	12.48	0.119172036306308	-0.0911935038888963
1	C	26	50	20120601	8	634	12.52	0.120810826982386	-0.0889451871674353
1	C	26	50	20120601	8	636	12.56	0.121857345018542	-0.0878491716565963
1	C	26	50	20120601	8	638	12.6	0.124627718676553	-0.0852909300329413
1	C	26	50	20120601	8	640	12.64	0.127096794135100	-0.0842445534181413
1	C	26	50	20120601	8	642	12.68	0.130295957345222	-0.0826533510284372
1	C	26	50	20120601	8	644	12.72	0.133010893831588	-0.0808986655509228
1	C	26	50	20120601	8	646	12.76	0.136019916028249	-0.079851157565273
1	C	26	50	20120601	8	648	12.8	0.137729983067871	-0.078597881506298
1	C	26	50	20120601	8	650	12.84	0.140494629160954	-0.0772234073450276
1	C	26	50	20120601	8	652	12.88	0.142578614266467	-0.0757645046340835
1	C	26	50	20120601	8	654	12.92	0.144504985270453	-0.0748323257644452
1	C	26	50	20120601	8	656	12.96	0.145659195669384	-0.0740811662307908
1	C	26	50	20120601	8	658	13	0.148230589479169	-0.0729536844681888
1	C	26	50	20120601	8	660	13.04	0.150492199808116	-0.0726012624484455
1	C	26	50	20120601	8	662	13.08	0.153248007066434	-0.0714576586512325
1	C	26	50	20120601	8	664	13.12	0.155679040180154	-0.0713643205561158
1	C	26	50	20120601	8	666	13.16	0.159056677141848	-0.0710583554518964
1	C	26	50	20120601	8	668	13.2	0.162050142989323	-0.0706486577828769
1	C	26	50	20120601	8	670	13.24	0.164175423130857	-0.0709388544058759
1	C	26	50	20120601	8	672	13.28	0.167325018155618	-0.0714039892465404
1	C	26	50	20120601	8	674	13.32	0.168931211209083	-0.0716037469122256
1	C	26	50	20120601	8	676	13.36	0.169610387272413	-0.0722765590145246
1	C	26	50	20120601	8	678	13.4	0.170109675370609	-0.0734262439300558
1	C	26	50	20120601	8	680	13.44	0.170072340132562	-0.0756541959762184
1	C	26	50	20120601	8	682	13.48	0.170979416711468	-0.0784099325238586
1	C	26	50	20120601	8	684	13.52	0.172781619764678	-0.0813849428843448
1	C	26	50	20120601	8	686	13.56	0.173747598338457	-0.0839262139452511
1	C	26	50	20120601	8	688	13.6	0.175579853429868	-0.0862602320085913
1	C	26	50	20120601	8	690	13.64	0.176326346058767	-0.0886575361288483
1	C	26	50	20120601	8	692	13.68	0.177571702521792	-0.0908359907003283
1	C	26	50	20120601	8	694	13.72	0.178354681860600	-0.0941570591195263
1	C	26	50	20120601	8	696	13.76	0.179233049904190	-0.0976316404209213
1	C	26	50	20120601	8	698	13.8	0.180350490750499	-0.100003064432986
1	C	26	50	20120601	8	700	13.84	0.181812434020602	-0.101742900668096
1	C	26	50	20120601	8	702	13.88	0.183122349332750	-0.105125345955902
1	C	26	50	20120601	8	704	13.92	0.184433608147783	-0.108725650842991
1	C	26	50	20120601	8	706	13.96	0.185206900123688	-0.110653506771218
1	C	26	50	20120601	8	708	14	0.186911451730417	-0.114636922112354
1	C	26	50	20120601	8	710	14.04	0.187485551726062	-0.116556080627173
1	C	26	50	20120601	8	712	14.08	0.188927342452901	-0.119064188380041
1	C	26	50	20120601	8	714	14.12	0.190618034766718	-0.123502697645549
1	C	26	50	20120601	8	716	14.16	0.191836379750703	-0.125025098545444
1	C	26	50	20120601	8	718	14.2	0.192788074767502	-0.128259475673269
1	C	26	50	20120601	8	720	14.24	0.193506000282441	-0.130507155998627
1	C	26	50	20120601	8	722	14.28	0.195821916412183	-0.132914713167211
1	C	26	50	20120601	8	724	14.32	0.197342903098515	-0.135015527414116
1	C	26	50	20120601	8	726	14.36	0.198272748515775	-0.138674805006757
1	C	26	50	20120601	8	728	14.4	0.198608624236839	-0.140760062904476
1	C	26	50	20120601	8	730	14.44	0.199789563272099	-0.143883989953080
1	C	26	50	20120601	8	732	14.48	0.199610665256458	-0.146225220505588
1	C	26	50	20120601	8	734	14.52	0.199898952691148	-0.149637929963629
1	C	26	50	20120601	8	736	14.56	0.200911388180451	-0.151750906447171
1	C	26	50	20120601	8	738	14.6	0.201377795813322	-0.154303844769967
1	C	26	50	20120601	8	740	14.64	0.202175058709110	-0.157718109862926
1	C	26	50	20120601	8	742	14.68	0.202887893055224	-0.160033106753853
1	C	26	50	20120601	8	744	14.72	0.203279983765392	-0.163361811926288
1	C	26	50	20120601	8	746	14.76	0.204330178756810	-0.165922104159608
1	C	26	50	20120601	8	748	14.8	0.205028658835266	-0.168183573067199
1	C	26	50	20120601	8	750	14.84	0.206648004074861	-0.170468871473316
1	C	26	50	20120601	8	752	14.88	0.208518655064490	-0.173293409510766
1	C	26	50	20120601	8	754	14.92	0.210067360336645	-0.175367919385411
1	C	26	50	20120601	8	756	14.96	0.211617904086431	-0.177311897348249
1	C	26	50	20120601	8	758	15	0.213093706649445	-0.179769022702194
1	C	26	50	20120601	8	760	15.04	0.215797258716634	-0.180992741697715
1	C	26	50	20120601	8	762	15.08	0.217295123011221	-0.183126577831302
1	C	26	50	20120601	8	764	15.12	0.218705376775620	-0.185243372691462
1	C	26	50	20120601	8	766	15.16	0.218994795581160	-0.187763996234358
1	C	26	50	20120601	8	768	15.2	0.219411422896635	-0.189239586665338
1	C	26	50	20120601	8	770	15.24	0.218938722013411	-0.191730370302068
1	C	26	50	20120601	8	772	15.28	0.218448697014049	-0.194032002874830
1	C	26	50	20120601	8	774	15.32	0.217702557938541	-0.195813346277995
1	C	26	50	20120601	8	776	15.36	0.216126841187345	-0.198537404441838
1	C	26	50	20120601	8	778	15.4	0.214833542884555	-0.200830551733226
1	C	26	50	20120601	8	780	15.44	0.213993146475115	-0.203124759684786
1	C	26	50	20120601	8	782	15.48	0.212962326209501	-0.204756620714408
1	C	26	50	20120601	8	784	15.52	0.211566490352371	-0.206453684060324
1	C	26	50	20120601	8	786	15.56	0.210314819425789	-0.207518678796672
1	C	26	50	20120601	8	788	15.6	0.209129701389453	-0.208170638319994
1	C	26	50	20120601	8	790	15.64	0.208872010465185	-0.209754861565768
1	C	26	50	20120601	8	792	15.68	0.208643303847878	-0.211181407070405
1	C	26	50	20120601	8	794	15.72	0.209300241402939	-0.212572250753660
1	C	26	50	20120601	8	796	15.76	0.209169928694234	-0.214167688712983
1	C	26	50	20120601	8	798	15.8	0.208023026243887	-0.215685115116672
1	C	26	50	20120601	8	800	15.84	0.206633635665068	-0.216497506562043
1	C	26	50	20120601	8	802	15.88	0.204674546830316	-0.217724032771486
1	C	26	50	20120601	8	804	15.92	0.203133407600719	-0.219051625753164
1	C	26	50	20120601	8	806	15.96	0.202279215537978	-0.220798186573762
1	C	26	50	20120601	8	808	16	0.201273356141740	-0.223527972302533
1	C	26	50	20120601	8	810	16.04	0.200052324151987	-0.224699506817603
1	C	26	50	20120601	8	812	16.08	0.199457788770366	-0.226753510595594
1	C	26	50	20120601	8	814	16.12	0.199522630462201	-0.227793169695972
1	C	26	50	20120601	8	816	16.16	0.200717711633084	-0.230068568607152
1	C	26	50	20120601	8	818	16.2	0.201849931011120	-0.232146614015703
1	C	26	50	20120601	8	820	16.24	0.203477902953446	-0.234003264291065
1	C	26	50	20120601	8	822	16.28	0.204667822244826	-0.235948656467465
1	C	26	50	20120601	8	824	16.32	0.206198496294061	-0.237393487753464
1	C	26	50	20120601	8	826	16.36	0.207149554914757	-0.239140748609776
1	C	26	50	20120601	8	828	16.4	0.207698269776958	-0.240717596731822
1	C	26	50	20120601	8	830	16.44	0.208700805771324	-0.242303071556598
1	C	26	50	20120601	8	832	16.48	0.209494957397275	-0.243347397561733
1	C	26	50	20120601	8	834	16.52	0.210061844903752	-0.242742326289071
1	C	26	50	20120601	8	836	16.56	0.210506190805049	-0.242973974470588
