# Supplementary material for: How Do Ants Make Sense of Gravity? A Boltzmann Walker Analysis of Lasius niger Trajectories on Various Inclines
Source: PLoS One. 2013 Oct 29;8(10):e76531. doi: 10.1371/journal.pone.0076531 (PMC3812222; doi:10.1371/journal.pone.0076531)
Supplement: Dataset S1 — Trajectories for . (ZIP) [file pone.0076531.s005.zip › Incline1/1-C-26-50-20120601-09.txt]

Pente	Colonie	Temperature	Humidite	Date	Indiv	Frame	Time	X	Y
1	C	26	50	20120601	9	8	0	0	0
1	C	26	50	20120601	9	10	0.04	0.00322350818949179	0.00056531136546199
1	C	26	50	20120601	9	12	0.08	0.00688360602599829	0.00108223470678061
1	C	26	50	20120601	9	14	0.12	0.0106737407995651	0.00097131793708369
1	C	26	50	20120601	9	16	0.16	0.0148853182857869	0.00066579831013641
1	C	26	50	20120601	9	18	0.2	0.0191591423819565	-0.00140312542093731
1	C	26	50	20120601	9	20	0.24	0.0221783469162668	-0.00322717807368612
1	C	26	50	20120601	9	22	0.28	0.0234765242558472	-0.00602838158735664
1	C	26	50	20120601	9	24	0.32	0.0240648370977944	-0.00893614609295195
1	C	26	50	20120601	9	26	0.36	0.023224935663101	-0.0116893370561799
1	C	26	50	20120601	9	28	0.4	0.0215756798066615	-0.0147351288054628
1	C	26	50	20120601	9	30	0.44	0.0200161558007546	-0.0186825524114367
1	C	26	50	20120601	9	32	0.48	0.0195180273576799	-0.022325184710448
1	C	26	50	20120601	9	34	0.52	0.0191527572077224	-0.0261907748486352
1	C	26	50	20120601	9	36	0.56	0.018494391296963	-0.0291606728270933
1	C	26	50	20120601	9	38	0.6	0.0163640199866042	-0.0305679567430108
1	C	26	50	20120601	9	40	0.64	0.0156834226386443	-0.029960346957005
1	C	26	50	20120601	9	42	0.68	0.0137281946069176	-0.0286903195383837
1	C	26	50	20120601	9	44	0.72	0.0127784936312415	-0.0272113915633964
1	C	26	50	20120601	9	46	0.76	0.011299049468304	-0.0247822322826472
1	C	26	50	20120601	9	48	0.8	0.00870880419173269	-0.021912198994896
1	C	26	50	20120601	9	50	0.84	0.00621856502722459	-0.0187874446313579
1	C	26	50	20120601	9	52	0.88	0.00361371799562179	-0.0159817934160338
1	C	26	50	20120601	9	54	0.92	0.00084560000824296	-0.0137129069583083
1	C	26	50	20120601	9	56	0.96	-0.001861360313631	-0.0103220612419420
1	C	26	50	20120601	9	58	1	-0.0032371355513788	-0.0072420455244496
1	C	26	50	20120601	9	60	1.04	-0.00435814940825323	-0.00285903494887663
1	C	26	50	20120601	9	62	1.08	-0.00441289856500017	0.000224719242167871
1	C	26	50	20120601	9	64	1.12	-0.0041094083345149	0.00440554465447579
1	C	26	50	20120601	9	66	1.16	-0.00277340785320885	0.00657764233599249
1	C	26	50	20120601	9	68	1.2	-0.000148125435629740	0.00677527161026629
1	C	26	50	20120601	9	70	1.24	0.00290284233529149	0.00555726603753689
1	C	26	50	20120601	9	72	1.28	0.00553067104438969	0.00485220208784119
1	C	26	50	20120601	9	74	1.32	0.00845421746623429	0.00362938889610639
1	C	26	50	20120601	9	76	1.36	0.0112736996901985	0.00154303498287644
1	C	26	50	20120601	9	78	1.4	0.0140930051374673	-0.00065175375524848
1	C	26	50	20120601	9	80	1.44	0.0170526712808017	-0.00239760039799807
1	C	26	50	20120601	9	82	1.48	0.0207963067124377	-0.00444644229648609
1	C	26	50	20120601	9	84	1.52	0.0236127837325818	-0.00639855198730779
1	C	26	50	20120601	9	86	1.56	0.027186147851308	-0.00904263637419865
1	C	26	50	20120601	9	88	1.6	0.0308261921395002	-0.0115914734776637
1	C	26	50	20120601	9	90	1.64	0.0330953685110059	-0.0138518817250827
1	C	26	50	20120601	9	92	1.68	0.0341218754252544	-0.0153968393312972
1	C	26	50	20120601	9	94	1.72	0.0341106324274335	-0.0179880321309553
1	C	26	50	20120601	9	96	1.76	0.0335740090911911	-0.0207806089418953
1	C	26	50	20120601	9	98	1.8	0.0315242479538875	-0.0233266176182356
1	C	26	50	20120601	9	100	1.84	0.0302449503653648	-0.0249403767142595
1	C	26	50	20120601	9	102	1.88	0.0279418328683621	-0.0262303516151782
1	C	26	50	20120601	9	104	1.92	0.0257530545378773	-0.0282067150685946
1	C	26	50	20120601	9	106	1.96	0.0235543060017777	-0.0309290054654847
1	C	26	50	20120601	9	108	2	0.0227028150869407	-0.0325337065236416
1	C	26	50	20120601	9	110	2.04	0.023754134378141	-0.0313184798805622
1	C	26	50	20120601	9	112	2.08	0.0237215367555283	-0.0311158937877523
1	C	26	50	20120601	9	114	2.12	0.0244981945597124	-0.0323064070488292
1	C	26	50	20120601	9	116	2.16	0.0254409234625259	-0.0327498902798538
1	C	26	50	20120601	9	118	2.2	0.0271880004710747	-0.0354841732077528
1	C	26	50	20120601	9	120	2.24	0.0285739792596751	-0.0381219148468164
1	C	26	50	20120601	9	122	2.28	0.0302043341518535	-0.04133057450101
1	C	26	50	20120601	9	124	2.32	0.0308093347138367	-0.0434197921967038
1	C	26	50	20120601	9	126	2.36	0.0302280533417216	-0.046579184893025
1	C	26	50	20120601	9	128	2.4	0.029944816063663	-0.0470672002949152
1	C	26	50	20120601	9	130	2.44	0.0281029400773876	-0.0466179088887899
1	C	26	50	20120601	9	132	2.48	0.0264100274482777	-0.0458089363047056
1	C	26	50	20120601	9	134	2.52	0.0239576679940377	-0.0447792191256706
1	C	26	50	20120601	9	136	2.56	0.0225512043219865	-0.0438525132625187
1	C	26	50	20120601	9	138	2.6	0.0210228425119264	-0.0416221782665035
1	C	26	50	20120601	9	140	2.64	0.0181438218969863	-0.0395052066296482
1	C	26	50	20120601	9	142	2.68	0.0145743397944888	-0.0369403959839962
1	C	26	50	20120601	9	144	2.72	0.0136185577004946	-0.0360301232824391
1	C	26	50	20120601	9	146	2.76	0.0094117673271815	-0.0343226725379079
1	C	26	50	20120601	9	148	2.8	0.00699095190645029	-0.0327825586131446
1	C	26	50	20120601	9	150	2.84	0.00463164770461449	-0.0300526738894245
1	C	26	50	20120601	9	152	2.88	0.00255841062217549	-0.0275283026805886
1	C	26	50	20120601	9	154	2.92	-0.000310788279573898	-0.0250208030395517
1	C	26	50	20120601	9	156	2.96	-0.00247985954406707	-0.0212653094271953
1	C	26	50	20120601	9	158	3	-0.0022963936186204	-0.0207595442308838
1	C	26	50	20120601	9	160	3.04	-0.00106316403689201	-0.0200060158895123
1	C	26	50	20120601	9	162	3.08	-0.000243577780022108	-0.0187922883128091
1	C	26	50	20120601	9	164	3.12	0.00125731293158883	-0.0155107613048142
1	C	26	50	20120601	9	166	3.16	0.00181563737494589	-0.0122498747437621
1	C	26	50	20120601	9	168	3.2	0.00173814554279569	-0.0095481965095436
1	C	26	50	20120601	9	170	3.24	5.265753488818e-05	-0.00548388815263955
1	C	26	50	20120601	9	172	3.28	-0.00167819137303244	-0.00264365941571536
1	C	26	50	20120601	9	174	3.32	-0.00293060476173443	0.00104842793157208
1	C	26	50	20120601	9	176	3.36	-0.00359145261729575	0.00398997799917249
1	C	26	50	20120601	9	178	3.4	-0.00298872893914796	0.00612983868253489
1	C	26	50	20120601	9	180	3.44	-0.00136245405309702	0.00651782817337189
1	C	26	50	20120601	9	182	3.48	-0.00028246865298737	0.00612797899170029
1	C	26	50	20120601	9	184	3.52	0.00159798283662889	0.00571760250017089
1	C	26	50	20120601	9	186	3.56	0.00312859890310739	0.00486708173583769
1	C	26	50	20120601	9	188	3.6	0.00523299252453899	0.00365053138886389
1	C	26	50	20120601	9	190	3.64	0.0076811871198377	0.00289854454027539
1	C	26	50	20120601	9	192	3.68	0.0096158524863675	0.00089048148985844
1	C	26	50	20120601	9	194	3.72	0.0123516344806427	-0.000607015109202809
1	C	26	50	20120601	9	196	3.76	0.0153852427800858	-0.00238550887203978
1	C	26	50	20120601	9	198	3.8	0.0182718647929236	-0.00380516715662801
1	C	26	50	20120601	9	200	3.84	0.0211987211816109	-0.00604273585501472
1	C	26	50	20120601	9	202	3.88	0.0233681954969694	-0.00741317950763237
1	C	26	50	20120601	9	204	3.92	0.0269636213472686	-0.00880540204911056
1	C	26	50	20120601	9	206	3.96	0.0298789518954227	-0.0105391571659019
1	C	26	50	20120601	9	208	4	0.0327220161305394	-0.0121592095122784
1	C	26	50	20120601	9	210	4.04	0.0344197088014902	-0.0123733921562998
1	C	26	50	20120601	9	212	4.08	0.0346409625133235	-0.0114026052564087
1	C	26	50	20120601	9	214	4.12	0.0344316589060922	-0.0111343289436266
1	C	26	50	20120601	9	216	4.16	0.0327547551745083	-0.0105818664154855
1	C	26	50	20120601	9	218	4.2	0.0322597097169996	-0.0095014779645106
1	C	26	50	20120601	9	220	4.24	0.0308172825940572	-0.00722480626112427
1	C	26	50	20120601	9	222	4.28	0.0292197869540006	-0.00559223812472077
1	C	26	50	20120601	9	224	4.32	0.0271245588506667	-0.00178581161091547
1	C	26	50	20120601	9	226	4.36	0.0255365384414779	0.000148408278342210
1	C	26	50	20120601	9	228	4.4	0.0245258000084499	0.00242090805171949
1	C	26	50	20120601	9	230	4.44	0.0228742814103106	0.00418499804942369
1	C	26	50	20120601	9	232	4.48	0.0205716588880547	0.00453105610813639
1	C	26	50	20120601	9	234	4.52	0.0185715366467905	0.00407567934105229
1	C	26	50	20120601	9	236	4.56	0.0157823185930611	0.00415653700148099
1	C	26	50	20120601	9	238	4.6	0.0146748620945023	0.00399360545695999
1	C	26	50	20120601	9	240	4.64	0.00995308585245099	0.00419894926621659
1	C	26	50	20120601	9	242	4.68	0.0074025516927111	0.00564766963951159
1	C	26	50	20120601	9	244	4.72	0.00497654752241959	0.00679253774364929
1	C	26	50	20120601	9	246	4.76	0.00122305360804034	0.00800624552136269
1	C	26	50	20120601	9	248	4.8	-0.00156892216213568	0.0084752340939847
1	C	26	50	20120601	9	250	4.84	-0.00506915729755159	0.0086209546594516
1	C	26	50	20120601	9	252	4.88	-0.00806411514033502	0.008393626900368
1	C	26	50	20120601	9	254	4.92	-0.0105435497132266	0.00588901932606619
1	C	26	50	20120601	9	256	4.96	-0.0110739010123199	0.00437182980314889
1	C	26	50	20120601	9	258	5	-0.0120812806881373	0.00228287373696409
1	C	26	50	20120601	9	260	5.04	-0.0134217854396396	0.000751223880371561
1	C	26	50	20120601	9	262	5.08	-0.0153420470410366	0.00042075045511622
1	C	26	50	20120601	9	264	5.12	-0.0176215825268867	0.000129316395250181
1	C	26	50	20120601	9	266	5.16	-0.0210756577316268	-0.000132737377857550
1	C	26	50	20120601	9	268	5.2	-0.0228594335821192	0.00083399072910945
1	C	26	50	20120601	9	270	5.24	-0.0240006049320049	0.000887405575360279
1	C	26	50	20120601	9	272	5.28	-0.0234145477606897	0.00067018944324758
1	C	26	50	20120601	9	274	5.32	-0.0227234145216902	-0.000302075309816109
1	C	26	50	20120601	9	276	5.36	-0.022550378421266	-0.0008801280323683
1	C	26	50	20120601	9	278	5.4	-0.0220701327086876	-0.00241810649465248
1	C	26	50	20120601	9	280	5.44	-0.0219011554011874	-0.00389654656596074
1	C	26	50	20120601	9	282	5.48	-0.0221093771350434	-0.00679488533816285
1	C	26	50	20120601	9	284	5.52	-0.0236048231244392	-0.00952652368670022
1	C	26	50	20120601	9	286	5.56	-0.0258436080464896	-0.00997842148842092
1	C	26	50	20120601	9	288	5.6	-0.0285846367730811	-0.0118269400357988
1	C	26	50	20120601	9	290	5.64	-0.0309292614381395	-0.0138136272482205
1	C	26	50	20120601	9	292	5.68	-0.032235853348416	-0.0149584331269615
1	C	26	50	20120601	9	294	5.72	-0.0321782241457493	-0.0166203461947843
1	C	26	50	20120601	9	296	5.76	-0.0301855477388909	-0.0179190680065862
1	C	26	50	20120601	9	298	5.8	-0.0286148373037056	-0.0184770601097561
1	C	26	50	20120601	9	300	5.84	-0.0262063608963061	-0.0203721769940142
1	C	26	50	20120601	9	302	5.88	-0.0238420355292171	-0.0231460586087664
1	C	26	50	20120601	9	304	5.92	-0.0212975407684953	-0.0265911245660074
1	C	26	50	20120601	9	306	5.96	-0.0195152710554468	-0.029500381066911
1	C	26	50	20120601	9	308	6	-0.0170161577008348	-0.0324379006258586
1	C	26	50	20120601	9	310	6.04	-0.0139964581917777	-0.0351330381223512
1	C	26	50	20120601	9	312	6.08	-0.0118058413836618	-0.0371784151976114
1	C	26	50	20120601	9	314	6.12	-0.009854297378265	-0.0391353332145451
1	C	26	50	20120601	9	316	6.16	-0.00723793157719666	-0.0414865339726685
1	C	26	50	20120601	9	318	6.2	-0.00421391871677427	-0.043776428572863
1	C	26	50	20120601	9	320	6.24	-0.00226166760459633	-0.0449502965403108
1	C	26	50	20120601	9	322	6.28	0.00087314888843799	-0.0461125679565472
1	C	26	50	20120601	9	324	6.32	0.00297926643620209	-0.0467760462493345
1	C	26	50	20120601	9	326	6.36	0.00584460453492629	-0.0457262755219849
1	C	26	50	20120601	9	328	6.4	0.00751422506666389	-0.0441266585615847
1	C	26	50	20120601	9	330	6.44	0.0084468282003709	-0.0412967465125981
1	C	26	50	20120601	9	332	6.48	0.0103636108364045	-0.0384352692168992
1	C	26	50	20120601	9	334	6.52	0.0117635832682045	-0.0343914245302427
1	C	26	50	20120601	9	336	6.56	0.0144217949414767	-0.0317653155048364
1	C	26	50	20120601	9	338	6.6	0.0167319347159233	-0.0289568068710094
1	C	26	50	20120601	9	340	6.64	0.0198263047010738	-0.0268866103477296
1	C	26	50	20120601	9	342	6.68	0.0226928378102581	-0.024557478392247
1	C	26	50	20120601	9	344	6.72	0.0256034307429782	-0.023120071727451
1	C	26	50	20120601	9	346	6.76	0.0283745822184483	-0.0212749472926228
1	C	26	50	20120601	9	348	6.8	0.0309399656205931	-0.019520615368499
1	C	26	50	20120601	9	350	6.84	0.0345686962002862	-0.0169436354151428
1	C	26	50	20120601	9	352	6.88	0.0361452614796197	-0.0152283357853404
1	C	26	50	20120601	9	354	6.92	0.0394142868397233	-0.0126596289813241
1	C	26	50	20120601	9	356	6.96	0.0401469201757106	-0.0107541883380607
1	C	26	50	20120601	9	358	7	0.0397343940795664	-0.0107182673135764
1	C	26	50	20120601	9	360	7.04	0.0386898559423976	-0.0103135193920252
1	C	26	50	20120601	9	362	7.08	0.0369524945810223	-0.00927647658673704
1	C	26	50	20120601	9	364	7.12	0.0346052536208735	-0.00821433149071672
1	C	26	50	20120601	9	366	7.16	0.0313786546676412	-0.00626731296871957
1	C	26	50	20120601	9	368	7.2	0.0283022451947329	-0.00481880472745892
1	C	26	50	20120601	9	370	7.24	0.0251689136259391	-0.00239526694562015
1	C	26	50	20120601	9	372	7.28	0.0221249603542872	-0.00040857973319843
1	C	26	50	20120601	9	374	7.32	0.0191727188321553	0.00177984504389582
1	C	26	50	20120601	9	376	7.36	0.0155077278167229	0.00488523175269719
1	C	26	50	20120601	9	378	7.4	0.0125552105229463	0.00618071501544119
1	C	26	50	20120601	9	380	7.44	0.0092780746480625	0.00706853707669559
1	C	26	50	20120601	9	382	7.48	0.00600692372497479	0.00719589125062799
1	C	26	50	20120601	9	384	7.52	0.00184728747447179	0.00766358157519969
1	C	26	50	20120601	9	386	7.56	-0.00222033014216817	0.00837215913849109
1	C	26	50	20120601	9	388	7.6	-0.00599780770435169	0.0095982540127974
1	C	26	50	20120601	9	390	7.64	-0.00913241206535166	0.0107284934918459
1	C	26	50	20120601	9	392	7.68	-0.0130712796792732	0.0114870776467029
1	C	26	50	20120601	9	394	7.72	-0.0155370953755591	0.0100799422232095
1	C	26	50	20120601	9	396	7.76	-0.0173473099486001	0.00872340736097769
1	C	26	50	20120601	9	398	7.8	-0.0193020005791731	0.00566944852837209
1	C	26	50	20120601	9	400	7.84	-0.0212382003674181	0.00267272998970349
1	C	26	50	20120601	9	402	7.88	-0.0233664079310265	-0.000302167233697659
1	C	26	50	20120601	9	404	7.92	-0.0259948652580532	-0.00334810040433683
1	C	26	50	20120601	9	406	7.96	-0.0278172844941375	-0.00430459667618006
1	C	26	50	20120601	9	408	8	-0.0307937797788641	-0.00530727409190259
1	C	26	50	20120601	9	410	8.04	-0.0334744922970204	-0.00444014904613352
1	C	26	50	20120601	9	412	8.08	-0.0356448858511944	-0.00296003313175384
1	C	26	50	20120601	9	414	8.12	-0.0383007789213311	-0.00225886604752926
1	C	26	50	20120601	9	416	8.16	-0.0405646519919779	-0.0025114445897691
1	C	26	50	20120601	9	418	8.2	-0.0411885323050188	-0.003330203531705
1	C	26	50	20120601	9	420	8.24	-0.0420950431985	-0.00510688003011432
1	C	26	50	20120601	9	422	8.28	-0.0428604155784563	-0.00858824955660817
1	C	26	50	20120601	9	424	8.32	-0.0443152877807476	-0.0116684774061349
1	C	26	50	20120601	9	426	8.36	-0.0466032731926329	-0.0144057584667861
1	C	26	50	20120601	9	428	8.4	-0.0483201284573539	-0.0173190384052747
1	C	26	50	20120601	9	430	8.44	-0.0494723589572974	-0.0206044686427018
1	C	26	50	20120601	9	432	8.48	-0.0499301398874375	-0.0230012777882117
1	C	26	50	20120601	9	434	8.52	-0.0487704140556135	-0.0252802122332978
1	C	26	50	20120601	9	436	8.56	-0.0476228504604258	-0.0275969061804993
1	C	26	50	20120601	9	438	8.6	-0.0455245817979329	-0.0298097261415445
1	C	26	50	20120601	9	440	8.64	-0.0425348848296015	-0.0320744972378034
1	C	26	50	20120601	9	442	8.68	-0.0398798756429413	-0.0343924993325501
1	C	26	50	20120601	9	444	8.72	-0.0378357162055583	-0.037067115176039
1	C	26	50	20120601	9	446	8.76	-0.0352158629538451	-0.0400979388889778
1	C	26	50	20120601	9	448	8.8	-0.0340042637685532	-0.0426712843134788
1	C	26	50	20120601	9	450	8.84	-0.0320288124828845	-0.0458985974445601
1	C	26	50	20120601	9	452	8.88	-0.0301032900070354	-0.0492186759142653
1	C	26	50	20120601	9	454	8.92	-0.0279274517306463	-0.0530313249677451
1	C	26	50	20120601	9	456	8.96	-0.0250752658180523	-0.0577970832515861
1	C	26	50	20120601	9	458	9	-0.0229605922782358	-0.0601327983712015
1	C	26	50	20120601	9	460	9.04	-0.0214538891488835	-0.0627041214703083
1	C	26	50	20120601	9	462	9.08	-0.0204217253803855	-0.0660225028837387
1	C	26	50	20120601	9	464	9.12	-0.0179675698749213	-0.0699969379687539
1	C	26	50	20120601	9	466	9.16	-0.0167644276867324	-0.0735592712216936
1	C	26	50	20120601	9	468	9.2	-0.0153080705602006	-0.0768819659864892
1	C	26	50	20120601	9	470	9.24	-0.0135682343250911	-0.0795035643777383
1	C	26	50	20120601	9	472	9.28	-0.0116058715859422	-0.0814614016334876
1	C	26	50	20120601	9	474	9.32	-0.00926287326648058	-0.0821425575958046
1	C	26	50	20120601	9	476	9.36	-0.00666284163205765	-0.0819974592843051
1	C	26	50	20120601	9	478	9.4	-0.00390392310390209	-0.0821161825128664
1	C	26	50	20120601	9	480	9.44	-0.000298032073241288	-0.0815082828130803
1	C	26	50	20120601	9	482	9.48	0.00278191293357299	-0.0809928726802734
1	C	26	50	20120601	9	484	9.52	0.00629057678182059	-0.0813059795629828
1	C	26	50	20120601	9	486	9.56	0.0098855783680511	-0.0818632504172359
1	C	26	50	20120601	9	488	9.6	0.0130551138040417	-0.0820421484328761
1	C	26	50	20120601	9	490	9.64	0.0156769243273252	-0.0818959187505267
1	C	26	50	20120601	9	492	9.68	0.0185153923683642	-0.0811971558293582
1	C	26	50	20120601	9	494	9.72	0.0218214701238019	-0.080041531216865
1	C	26	50	20120601	9	496	9.76	0.0252008748524487	-0.0787448388015251
1	C	26	50	20120601	9	498	9.8	0.0279416207363278	-0.0772261148568927
1	C	26	50	20120601	9	500	9.84	0.031821939908767	-0.0764378322172259
1	C	26	50	20120601	9	502	9.88	0.0344016068678918	-0.0753149466487017
1	C	26	50	20120601	9	504	9.92	0.0374852288299682	-0.0731038944546095
1	C	26	50	20120601	9	506	9.96	0.039593503053415	-0.0696979378663291
1	C	26	50	20120601	9	508	10	0.0403863111764813	-0.0683127156819847
1	C	26	50	20120601	9	510	10.04	0.0405343156968515	-0.0647151614402741
1	C	26	50	20120601	9	512	10.08	0.0393432721056887	-0.0614788680530717
1	C	26	50	20120601	9	514	10.12	0.0391728947267618	-0.0580227775940053
1	C	26	50	20120601	9	516	10.16	0.0381153670380226	-0.0543134156280534
1	C	26	50	20120601	9	518	10.2	0.0382192480952467	-0.0504952440706126
1	C	26	50	20120601	9	520	10.24	0.0396711999465318	-0.048219371397889
1	C	26	50	20120601	9	522	10.28	0.041674030406768	-0.0474244207412757
1	C	26	50	20120601	9	524	10.32	0.0447054254619859	-0.0473303472551066
1	C	26	50	20120601	9	526	10.36	0.047634473881695	-0.0471082450151359
1	C	26	50	20120601	9	528	10.4	0.0511940494181881	-0.0467355997414506
1	C	26	50	20120601	9	530	10.44	0.0551858793300205	-0.0460209269177054
1	C	26	50	20120601	9	532	10.48	0.0592649662186513	-0.0453899755368526
1	C	26	50	20120601	9	534	10.52	0.0616165205301653	-0.0446690094627548
1	C	26	50	20120601	9	536	10.56	0.0640420382109914	-0.0438993944421114
1	C	26	50	20120601	9	538	10.6	0.0637417299610215	-0.0431992880180586
1	C	26	50	20120601	9	540	10.64	0.0637267392972603	-0.0409735987135958
1	C	26	50	20120601	9	542	10.68	0.0629140614736426	-0.0386115085110421
1	C	26	50	20120601	9	544	10.72	0.0613087876589929	-0.0369256245233372
1	C	26	50	20120601	9	546	10.76	0.0586191655953936	-0.0343894446312554
1	C	26	50	20120601	9	548	10.8	0.0562886123552809	-0.0321568963910151
1	C	26	50	20120601	9	550	10.84	0.0538442149233971	-0.0292186555831506
1	C	26	50	20120601	9	552	10.88	0.0511724826613619	-0.0267112549370631
1	C	26	50	20120601	9	554	10.92	0.0488373332271714	-0.0236678673508362
1	C	26	50	20120601	9	556	10.96	0.0470662428723335	-0.02059626620404
1	C	26	50	20120601	9	558	11	0.0454171284372502	-0.0185155337897205
1	C	26	50	20120601	9	560	11.04	0.0430787263118663	-0.0157166637284279
1	C	26	50	20120601	9	562	11.08	0.0404377531948127	-0.0135071671692543
1	C	26	50	20120601	9	564	11.12	0.0382261353152955	-0.0116366576009815
1	C	26	50	20120601	9	566	11.16	0.035792627327842	-0.00969048760712177
1	C	26	50	20120601	9	568	11.2	0.0326573158600608	-0.00876799610038579
1	C	26	50	20120601	9	570	11.24	0.0292382424409895	-0.00798317828394685
1	C	26	50	20120601	9	572	11.28	0.0256083804904465	-0.00626406027752611
1	C	26	50	20120601	9	574	11.32	0.0238145920079325	-0.00487770672233177
1	C	26	50	20120601	9	576	11.36	0.0232277640902257	-0.0032149451263716
1	C	26	50	20120601	9	578	11.4	0.0233555382855862	-0.00270717174680154
1	C	26	50	20120601	9	580	11.44	0.0226596745022205	-0.00408397936044987
1	C	26	50	20120601	9	582	11.48	0.0219594266568114	-0.0047201633314834
1	C	26	50	20120601	9	584	11.52	0.0214172171769976	-0.00425446280539394
1	C	26	50	20120601	9	586	11.56	0.0216688764804219	-0.00372165784576988
1	C	26	50	20120601	9	588	11.6	0.0203818007173061	-0.00345210874078157
1	C	26	50	20120601	9	590	11.64	0.0193727593405529	-0.00174939561168436
1	C	26	50	20120601	9	592	11.68	0.0184065686347396	-0.00162169212700207
1	C	26	50	20120601	9	594	11.72	0.0168671264614184	-0.00262062187678431
1	C	26	50	20120601	9	596	11.76	0.015868126000958	-0.00280857085922369
1	C	26	50	20120601	9	598	11.8	0.0132146370938774	-0.00144753172679582
1	C	26	50	20120601	9	600	11.84	0.0115848549581918	-0.00106848006567296
1	C	26	50	20120601	9	602	11.88	0.0091333864584961	-0.00201140695838522
1	C	26	50	20120601	9	604	11.92	0.0079350243121481	-0.00352720348094358
1	C	26	50	20120601	9	606	11.96	0.00544767014330719	-0.00377437265630733
1	C	26	50	20120601	9	608	12	0.00158197393910279	-0.00367585853955242
1	C	26	50	20120601	9	610	12.04	-0.000141202860241919	-0.00333507549742738
1	C	26	50	20120601	9	612	12.08	-0.00322203175053265	-0.00434138037093739
1	C	26	50	20120601	9	614	12.12	-0.00386613178198157	-0.00354619990462015
1	C	26	50	20120601	9	616	12.16	-0.0042790828493013	-0.00244878361524747
1	C	26	50	20120601	9	618	12.2	-0.00383660653833313	0.000354883458448691
1	C	26	50	20120601	9	620	12.24	-0.00168076524171596	0.00171272646822559
1	C	26	50	20120601	9	622	12.28	0.00117407939237536	0.00367695596927679
1	C	26	50	20120601	9	624	12.32	0.00362345273467839	0.00549285073109109
1	C	26	50	20120601	9	626	12.36	0.00604372721872199	0.00728212433680729
1	C	26	50	20120601	9	628	12.4	0.00649374270219109	0.0085718743777695
1	C	26	50	20120601	9	630	12.44	0.00540509524401199	0.00861329669301139
1	C	26	50	20120601	9	632	12.48	0.00350900962346369	0.00828991554877129
1	C	26	50	20120601	9	634	12.52	0.00207955083888819	0.00815454702658099
1	C	26	50	20120601	9	636	12.56	-0.000217860306390358	0.00814382021671039
1	C	26	50	20120601	9	638	12.6	-0.00337220708872105	0.00734600577763319
1	C	26	50	20120601	9	640	12.64	-0.0060901204946356	0.00671534431056079
1	C	26	50	20120601	9	642	12.68	-0.00712465307085057	0.00500997953103409
1	C	26	50	20120601	9	644	12.72	-0.0100720791958026	0.00275441496506619
1	C	26	50	20120601	9	646	12.76	-0.0132451855210382	0.00190935872193799
1	C	26	50	20120601	9	648	12.8	-0.0169524664717330	0.00056452152718741
1	C	26	50	20120601	9	650	12.84	-0.0186596930634145	-0.00099661680350097
1	C	26	50	20120601	9	652	12.88	-0.0186002183120489	-0.00265838137889966
1	C	26	50	20120601	9	654	12.92	-0.0186891511319188	-0.00454552916973376
1	C	26	50	20120601	9	656	12.96	-0.02010020392698	-0.0068255454881951
1	C	26	50	20120601	9	658	13	-0.0223201515243795	-0.0065692334221506
1	C	26	50	20120601	9	660	13.04	-0.0248022518898361	-0.00730972978554477
1	C	26	50	20120601	9	662	13.08	-0.0266681652640312	-0.00822515022446887
1	C	26	50	20120601	9	664	13.12	-0.0263860296583378	-0.00937434016525326
1	C	26	50	20120601	9	666	13.16	-0.0252049492017219	-0.0100451723685649
1	C	26	50	20120601	9	668	13.2	-0.0236699688721899	-0.0115914664065959
1	C	26	50	20120601	9	670	13.24	-0.0223362382036515	-0.0135565020093776
1	C	26	50	20120601	9	672	13.28	-0.0215659655737015	-0.0159948395361467
1	C	26	50	20120601	9	674	13.32	-0.0228570647744022	-0.0175002062336825
1	C	26	50	20120601	9	676	13.36	-0.0256795592732543	-0.0203536578674149
1	C	26	50	20120601	9	678	13.4	-0.0273359710503194	-0.0211852720106328
1	C	26	50	20120601	9	680	13.44	-0.0298778219387863	-0.0221799449775923
1	C	26	50	20120601	9	682	13.48	-0.0301124541109196	-0.0236484501986249
1	C	26	50	20120601	9	684	13.52	-0.0285731816432259	-0.0244014199256392
1	C	26	50	20120601	9	686	13.56	-0.0273364094565237	-0.0255978870258137
1	C	26	50	20120601	9	688	13.6	-0.025508811370374	-0.0262078472347601
1	C	26	50	20120601	9	690	13.64	-0.0224379767273286	-0.0292802375127242
1	C	26	50	20120601	9	692	13.68	-0.0198147024930081	-0.029688570465656
1	C	26	50	20120601	9	694	13.72	-0.0166101369870775	-0.0307771896395639
1	C	26	50	20120601	9	696	13.76	-0.0140516125207102	-0.0318557396129077
1	C	26	50	20120601	9	698	13.8	-0.0106843700286999	-0.0335932423956393
1	C	26	50	20120601	9	700	13.84	-0.00801355700548018	-0.0354695502395178
1	C	26	50	20120601	9	702	13.88	-0.0050577799494423	-0.0368664396857519
1	C	26	50	20120601	9	704	13.92	-0.00209592177508621	-0.0372295390178911
1	C	26	50	20120601	9	706	13.96	0.00029706899380531	-0.0363125629440484
1	C	26	50	20120601	9	708	14	0.00261978749078249	-0.0333419932141481
1	C	26	50	20120601	9	710	14.04	0.00432486942759669	-0.0302300516254852
1	C	26	50	20120601	9	712	14.08	0.00666152499923109	-0.0273855519636026
1	C	26	50	20120601	9	714	14.12	0.00908160502890979	-0.0234692339849331
1	C	26	50	20120601	9	716	14.16	0.0100448965969203	-0.0215261752609106
1	C	26	50	20120601	9	718	14.2	0.0132730299718678	-0.0201000328071389
1	C	26	50	20120601	9	720	14.24	0.0159231035531953	-0.0194509299952131
1	C	26	50	20120601	9	722	14.28	0.0193532431933922	-0.0198526020022661
1	C	26	50	20120601	9	724	14.32	0.0219626086373268	-0.0192920077461414
1	C	26	50	20120601	9	726	14.36	0.0246501093805825	-0.0177285239422598
1	C	26	50	20120601	9	728	14.4	0.0256633226873447	-0.015593980701892
1	C	26	50	20120601	9	730	14.44	0.0253497208298885	-0.0129285416902093
1	C	26	50	20120601	9	732	14.48	0.0241294666575948	-0.0103353689915639
1	C	26	50	20120601	9	734	14.52	0.0224221573344199	-0.007415937224079
1	C	26	50	20120601	9	736	14.56	0.0204887152626215	-0.00516698410651518
1	C	26	50	20120601	9	738	14.6	0.01849262353001	-0.00201505562937615
1	C	26	50	20120601	9	740	14.64	0.017933019223379	0.00135006554229063
1	C	26	50	20120601	9	742	14.68	0.0171632062128368	0.00410006038286759
1	C	26	50	20120601	9	744	14.72	0.0161535779374552	0.00775950061006769
1	C	26	50	20120601	9	746	14.76	0.0143897495692601	0.0100419210915851
1	C	26	50	20120601	9	748	14.8	0.0128236353281525	0.0105185252042404
1	C	26	50	20120601	9	750	14.84	0.0111159653805192	0.0100427908329259
1	C	26	50	20120601	9	752	14.88	0.00836916807680669	0.0101556153767185
1	C	26	50	20120601	9	754	14.92	0.00593169887716499	0.0094154881230641
1	C	26	50	20120601	9	756	14.96	0.00250253504432619	0.00910674408919459
1	C	26	50	20120601	9	758	15	-0.000148358780867528	0.00823681182950419
1	C	26	50	20120601	9	760	15.04	-0.00417673904221948	0.00826296770934029
1	C	26	50	20120601	9	762	15.08	-0.00717775679011768	0.00870878439274279
1	C	26	50	20120601	9	764	15.12	-0.0108694905840145	0.00926973220225809
1	C	26	50	20120601	9	766	15.16	-0.0142484215511179	0.0100211533654216
1	C	26	50	20120601	9	768	15.2	-0.0164500833671559	0.0102860214235185
1	C	26	50	20120601	9	770	15.24	-0.0201850001721798	0.0105700167200464
1	C	26	50	20120601	9	772	15.28	-0.0221319338413633	0.00912767444991769
1	C	26	50	20120601	9	774	15.32	-0.0239757066415792	0.00707417377840189
1	C	26	50	20120601	9	776	15.36	-0.0254080514824821	0.00502494898159179
1	C	26	50	20120601	9	778	15.4	-0.0270560204045798	0.00201495097757249
1	C	26	50	20120601	9	780	15.44	-0.0288539808171029	-0.000195111267026021
1	C	26	50	20120601	9	782	15.48	-0.0307110482854653	-0.00289830270975626
1	C	26	50	20120601	9	784	15.52	-0.0323827194268684	-0.00566754499691714
1	C	26	50	20120601	9	786	15.56	-0.0343218183529163	-0.00884888911615353
1	C	26	50	20120601	9	788	15.6	-0.036037966510856	-0.0119106614786913
1	C	26	50	20120601	9	790	15.64	-0.03790918318591	-0.0145684637371372
1	C	26	50	20120601	9	792	15.68	-0.0398553531797697	-0.0196882703863183
1	C	26	50	20120601	9	794	15.72	-0.0398170279922294	-0.0217965799651042
1	C	26	50	20120601	9	796	15.76	-0.0403296096979115	-0.0243446392511099
1	C	26	50	20120601	9	798	15.8	-0.0414472485341194	-0.0281256947736062
1	C	26	50	20120601	9	800	15.84	-0.0415901406724615	-0.0312837185111991
1	C	26	50	20120601	9	802	15.88	-0.0429415560815975	-0.0353907431887546
1	C	26	50	20120601	9	804	15.92	-0.0439592383032168	-0.0382004885523418
1	C	26	50	20120601	9	806	15.96	-0.0451302283460651	-0.0419567599821576
1	C	26	50	20120601	9	808	16	-0.0444594930163825	-0.0446286075025982
1	C	26	50	20120601	9	810	16.04	-0.0430063836312966	-0.0469275580193393
1	C	26	50	20120601	9	812	16.08	-0.0404342615015271	-0.0477863604182938
1	C	26	50	20120601	9	814	16.12	-0.037460714852078	-0.0490965090756797
1	C	26	50	20120601	9	816	16.16	-0.0355364156709604	-0.0504112822114145
1	C	26	50	20120601	9	818	16.2	-0.0330006600429473	-0.0515012873146136
1	C	26	50	20120601	9	820	16.24	-0.0293563731140681	-0.0539142184947346
1	C	26	50	20120601	9	822	16.28	-0.0254999541508329	-0.0555073300727479
1	C	26	50	20120601	9	824	16.32	-0.0221748552229813	-0.0575224429777733
1	C	26	50	20120601	9	826	16.36	-0.0191578427196926	-0.0584264789975203
1	C	26	50	20120601	9	828	16.4	-0.0151065451275624	-0.0584351057002508
1	C	26	50	20120601	9	830	16.44	-0.012226711339824	-0.0575746274582248
1	C	26	50	20120601	9	832	16.48	-0.0083217848513994	-0.0580292971185278
1	C	26	50	20120601	9	834	16.52	-0.00443092978792043	-0.0576649249941824
1	C	26	50	20120601	9	836	16.56	-0.00039151158971416	-0.0585572937520398
1	C	26	50	20120601	9	838	16.6	0.00348682768373779	-0.0589303632897938
1	C	26	50	20120601	9	840	16.64	0.00674001385194279	-0.0595915788408814
1	C	26	50	20120601	9	842	16.68	0.0107937863178071	-0.0601519609649717
1	C	26	50	20120601	9	844	16.72	0.0146712063524436	-0.0601523145183623
1	C	26	50	20120601	9	846	16.76	0.016559393590246	-0.0593129080584157
1	C	26	50	20120601	9	848	16.8	0.0188344389480356	-0.0576093464011811
1	C	26	50	20120601	9	850	16.84	0.0209426071054652	-0.0541274111892623
1	C	26	50	20120601	9	852	16.88	0.0219650976531965	-0.0514095614229581
1	C	26	50	20120601	9	854	16.92	0.0226943368766342	-0.0476851592957704
1	C	26	50	20120601	9	856	16.96	0.0236365778757687	-0.044418799728232
1	C	26	50	20120601	9	858	17	0.024829717331431	-0.0413796873096041
1	C	26	50	20120601	9	860	17.04	0.0257843298708091	-0.038984132571524
1	C	26	50	20120601	9	862	17.08	0.0265997229844666	-0.0364971390271416
1	C	26	50	20120601	9	864	17.12	0.0271594121439114	-0.0322845362360871
1	C	26	50	20120601	9	866	17.16	0.0288829212834433	-0.0285671273949653
1	C	26	50	20120601	9	868	17.2	0.0296861238761931	-0.0253750352526549
1	C	26	50	20120601	9	870	17.24	0.0305870486261029	-0.0219378598999852
1	C	26	50	20120601	9	872	17.28	0.02982492893734	-0.0176373778781649
1	C	26	50	20120601	9	874	17.32	0.0289260547970957	-0.0155166232200302
1	C	26	50	20120601	9	876	17.36	0.0274103714116223	-0.0124612855292012
1	C	26	50	20120601	9	878	17.4	0.0258216438956524	-0.00884174733766355
1	C	26	50	20120601	9	880	17.44	0.0242391389193569	-0.00654266034931361
1	C	26	50	20120601	9	882	17.48	0.0224022169231905	-0.00596424700230301
1	C	26	50	20120601	9	884	17.52	0.0217807407732056	-0.00714886299282483
1	C	26	50	20120601	9	886	17.56	0.0200643097725534	-0.0078245742329267
1	C	26	50	20120601	9	888	17.6	0.017958050803433	-0.0073083155719824
1	C	26	50	20120601	9	890	17.64	0.0163789399396872	-0.00714200405704733
1	C	26	50	20120601	9	892	17.68	0.0166211947229217	-0.00771476054980843
1	C	26	50	20120601	9	894	17.72	0.0161747275012805	-0.00707058627214748
1	C	26	50	20120601	9	896	17.76	0.0155330280973537	-0.00599217772015988
1	C	26	50	20120601	9	898	17.8	0.015411617863024	-0.00594416516971731
1	C	26	50	20120601	9	900	17.84	0.0147635544980665	-0.00529581896204737
1	C	26	50	20120601	9	902	17.88	0.0128218392769283	-0.0054832022590618
1	C	26	50	20120601	9	904	17.92	0.0111178533556249	-0.00481965325559635
1	C	26	50	20120601	9	906	17.96	0.0096861742557565	-0.00387729204830904
1	C	26	50	20120601	9	908	18	0.008785652556712	-0.00326753265768844
1	C	26	50	20120601	9	910	18.04	0.0068081718745814	-0.00279364383507284
1	C	26	50	20120601	9	912	18.08	0.00485966842834369	-0.00343145415170311
1	C	26	50	20120601	9	914	18.12	0.00337746654895949	-0.00348522962241234
1	C	26	50	20120601	9	916	18.16	0.00191892446247379	-0.00185995175692288
1	C	26	50	20120601	9	918	18.2	0.000700607762760663	-0.00144646399555623
1	C	26	50	20120601	9	920	18.24	-0.00194520762153054	-0.00162500280095158
1	C	26	50	20120601	9	922	18.28	-0.00214545106957442	-0.00269395945659506
1	C	26	50	20120601	9	924	18.32	-0.00259944544290133	-0.00379668894632158
1	C	26	50	20120601	9	926	18.36	-0.00410965157924763	-0.00491133389241787
1	C	26	50	20120601	9	928	18.4	-0.00713106652935594	-0.0053864205539208
1	C	26	50	20120601	9	930	18.44	-0.0100428905349820	-0.00571144996406779
1	C	26	50	20120601	9	932	18.48	-0.0115414251667981	-0.00498182041768689
1	C	26	50	20120601	9	934	18.52	-0.0121668780853203	-0.00360304987561399
1	C	26	50	20120601	9	936	18.56	-0.0106996930326482	-0.0031631636967853
1	C	26	50	20120601	9	938	18.6	-0.0104504661765512	-0.00289012148429793
1	C	26	50	20120601	9	940	18.64	-0.00928895136457073	-0.00128677807116087
1	C	26	50	20120601	9	942	18.68	-0.00734695330072	-0.000103293451488949
1	C	26	50	20120601	9	944	18.72	-0.00569132641218201	0.00087284624673565
1	C	26	50	20120601	9	946	18.76	-0.00368011673658873	0.00142076914934148
1	C	26	50	20120601	9	948	18.8	-0.000916078755337389	0.00211957449691689
1	C	26	50	20120601	9	950	18.84	0.00185183982792909	0.00335685014364729
1	C	26	50	20120601	9	952	18.88	0.00472068659050149	0.00350607654453529
1	C	26	50	20120601	9	954	18.92	0.00696077258902919	0.00480944404788959
1	C	26	50	20120601	9	956	18.96	0.00654869267726389	0.00603809087056909
1	C	26	50	20120601	9	958	19	0.00583391803014219	0.00653564231451029
1	C	26	50	20120601	9	960	19.04	0.00394659558393309	0.00745465273456249
1	C	26	50	20120601	9	962	19.08	0.00236689075049109	0.00874585800128039
1	C	26	50	20120601	9	964	19.12	-0.000464421369922297	0.0100434555133002
1	C	26	50	20120601	9	966	19.16	-0.00326204692328	0.0114695767538685
1	C	26	50	20120601	9	968	19.2	-0.00703393127082434	0.0124038415885112
1	C	26	50	20120601	9	970	19.24	-0.00991121947415052	0.0127707592972689
1	C	26	50	20120601	9	972	19.28	-0.0125650619346217	0.0120812594749339
1	C	26	50	20120601	9	974	19.32	-0.0151093876968228	0.0112703352761336
1	C	26	50	20120601	9	976	19.36	-0.0173748093313205	0.0096524820318466
1	C	26	50	20120601	9	978	19.4	-0.0199946540977522	0.00845250768203739
1	C	26	50	20120601	9	980	19.44	-0.0226921292892634	0.00704903790009759
1	C	26	50	20120601	9	982	19.48	-0.0246650873164216	0.00471559683589049
1	C	26	50	20120601	9	984	19.52	-0.0264226082921285	0.00221419952637529
1	C	26	50	20120601	9	986	19.56	-0.026355086665593	-0.000141675207571751
1	C	26	50	20120601	9	988	19.6	-0.0264444366784638	-0.00206738153118394
1	C	26	50	20120601	9	990	19.64	-0.0277570389963804	-0.00518621741096345
1	C	26	50	20120601	9	992	19.68	-0.0297559591561166	-0.00907594110359253
1	C	26	50	20120601	9	994	19.72	-0.0318571269564124	-0.0124709728921035
1	C	26	50	20120601	9	996	19.76	-0.0329404145451902	-0.0147752924706342
1	C	26	50	20120601	9	998	19.8	-0.0346168940127054	-0.0167258465265373
1	C	26	50	20120601	9	1000	19.84	-0.033734636881819	-0.0180962901791550
1	C	26	50	20120601	9	1002	19.88	-0.0312552093799952	-0.0199019863398642
1	C	26	50	20120601	9	1004	19.92	-0.0297098699361189	-0.0208781048248853
1	C	26	50	20120601	9	1006	19.96	-0.0271735910490877	-0.0233165201334003
1	C	26	50	20120601	9	1008	20	-0.0247992537570839	-0.0256813821945362
1	C	26	50	20120601	9	1010	20.04	-0.0224413920530817	-0.0289615939839181
1	C	26	50	20120601	9	1012	20.08	-0.020417984785513	-0.032470208334691
1	C	26	50	20120601	9	1014	20.12	-0.0178053595793171	-0.0339856866591979
1	C	26	50	20120601	9	1016	20.16	-0.0152267532803641	-0.0353773435152511
1	C	26	50	20120601	9	1018	20.2	-0.0115284433934023	-0.0366361350071194
1	C	26	50	20120601	9	1020	20.24	-0.00907810626455653	-0.0376541566399937
1	C	26	50	20120601	9	1022	20.28	-0.00619586831376205	-0.0393525564177256
1	C	26	50	20120601	9	1024	20.32	-0.00389048807505955	-0.0408310459865086
1	C	26	50	20120601	9	1026	20.36	-0.00148484009478479	-0.0438131274148066
1	C	26	50	20120601	9	1028	20.4	0.00103514705200782	-0.0475319433984229
1	C	26	50	20120601	9	1030	20.44	0.00188848351554379	-0.0497294898529945
1	C	26	50	20120601	9	1032	20.48	0.00360583375501149	-0.0505746945885467
1	C	26	50	20120601	9	1034	20.52	0.00593044729816229	-0.0494244439875906
1	C	26	50	20120601	9	1036	20.56	0.00828617353968529	-0.0481456413738147
1	C	26	50	20120601	9	1038	20.6	0.0101792398142779	-0.0449209516088916
1	C	26	50	20120601	9	1040	20.64	0.0117046388469248	-0.0426440394891997
1	C	26	50	20120601	9	1042	20.68	0.0141708363808725	-0.0380312071889258
1	C	26	50	20120601	9	1044	20.72	0.0154624659116591	-0.0348852608351556
1	C	26	50	20120601	9	1046	20.76	0.0165273262977192	-0.0317074239655539
1	C	26	50	20120601	9	1048	20.8	0.0169937834280645	-0.0276914322150083
1	C	26	50	20120601	9	1050	20.84	0.0174617042694469	-0.0248286821271033
1	C	26	50	20120601	9	1052	20.88	0.0187736206937858	-0.0224644493910027
1	C	26	50	20120601	9	1054	20.92	0.020015236561939	-0.0187966087352421
1	C	26	50	20120601	9	1056	20.96	0.0215235660368881	-0.0151119460091571
1	C	26	50	20120601	9	1058	21	0.0216984335438755	-0.0111417535648290
1	C	26	50	20120601	9	1060	21.04	0.0214361676387334	-0.00774290339969965
1	C	26	50	20120601	9	1062	21.08	0.020581346250957	-0.00351207139582618
1	C	26	50	20120601	9	1064	21.12	0.0205120497864007	0.000431887386919899
1	C	26	50	20120601	9	1066	21.16	0.0206070849377922	0.00453098539745829
1	C	26	50	20120601	9	1068	21.2	0.0185539084747355	0.00638942465297619
1	C	26	50	20120601	9	1070	21.24	0.0162605066249063	0.00859118546396369
1	C	26	50	20120601	9	1072	21.28	0.0136253529966618	0.0098117012657663
1	C	26	50	20120601	9	1074	21.32	0.0101316868761721	0.0107084470216704
1	C	26	50	20120601	9	1076	21.36	0.0069963400601229	0.0117179480107603
1	C	26	50	20120601	9	1078	21.4	0.00352946622264339	0.0125794162022798
1	C	26	50	20120601	9	1080	21.44	-9.79349963011189e-05	0.0140012099493473
1	C	26	50	20120601	9	1082	21.48	-0.00327063827067142	0.0152225813503552
1	C	26	50	20120601	9	1084	21.52	-0.00635645226376951	0.0160498962843434
1	C	26	50	20120601	9	1086	21.56	-0.00924300356592923	0.0165551947901793
1	C	26	50	20120601	9	1088	21.6	-0.0127983364617352	0.0161665689032392
1	C	26	50	20120601	9	1090	21.64	-0.0152111969311780	0.0158367035898157
1	C	26	50	20120601	9	1092	21.68	-0.0178559459984432	0.0141285881649102
1	C	26	50	20120601	9	1094	21.72	-0.0207309785311374	0.0125081044833972
1	C	26	50	20120601	9	1096	21.76	-0.0231800287256414	0.0095977378248471
1	C	26	50	20120601	9	1098	21.8	-0.0260656607889856	0.00745725488751729
1	C	26	50	20120601	9	1100	21.84	-0.0291790448754821	0.00413470861514579
1	C	26	50	20120601	9	1102	21.88	-0.0315165914016608	0.00199798041482409
1	C	26	50	20120601	9	1104	21.92	-0.034457512144226	0.000216007686623660
1	C	26	50	20120601	9	1106	21.96	-0.0368604024080541	-0.00250960611213801
1	C	26	50	20120601	9	1108	22	-0.0387842278276283	-0.00595088268413858
1	C	26	50	20120601	9	1110	22.04	-0.0410454846031848	-0.00859977539714151
1	C	26	50	20120601	9	1112	22.08	-0.0434367783158015	-0.0116515068433864
1	C	26	50	20120601	9	1114	22.12	-0.0468019701981464	-0.0148011725788257
1	C	26	50	20120601	9	1116	22.16	-0.0487431904445378	-0.0177013710418623
1	C	26	50	20120601	9	1118	22.2	-0.0510773499292346	-0.0198034580809736
1	C	26	50	20120601	9	1120	22.24	-0.0538898671514041	-0.0224498052095643
1	C	26	50	20120601	9	1122	22.28	-0.0549965599746391	-0.025078333247269
1	C	26	50	20120601	9	1124	22.32	-0.0551499314354785	-0.0273828649578341
1	C	26	50	20120601	9	1126	22.36	-0.0552464515111105	-0.0300036148209458
1	C	26	50	20120601	9	1128	22.4	-0.0556820999989995	-0.0331006718118648
1	C	26	50	20120601	9	1130	22.44	-0.0547018378682406	-0.0368781069476414
1	C	26	50	20120601	9	1132	22.48	-0.0535230130822567	-0.040214031680313
1	C	26	50	20120601	9	1134	22.52	-0.0529621996230298	-0.0429049336071862
1	C	26	50	20120601	9	1136	22.56	-0.0527235298711759	-0.0464431050214128
1	C	26	50	20120601	9	1138	22.6	-0.0529156529049447	-0.051019003013185
1	C	26	50	20120601	9	1140	22.64	-0.0524872996377171	-0.0543568178422827
1	C	26	50	20120601	9	1142	22.68	-0.0526439096476143	-0.0576674352232556
1	C	26	50	20120601	9	1144	22.72	-0.0516639939991782	-0.0613402963371626
1	C	26	50	20120601	9	1146	22.76	-0.0509616319044934	-0.0635625137473297
1	C	26	50	20120601	9	1148	22.8	-0.0489031379984422	-0.0667922593257383
1	C	26	50	20120601	9	1150	22.84	-0.0480454174728629	-0.0696773964143357
1	C	26	50	20120601	9	1152	22.88	-0.0460711753397901	-0.072632254231558
1	C	26	50	20120601	9	1154	22.92	-0.04430956021582	-0.074313400603829
1	C	26	50	20120601	9	1156	22.96	-0.0416830120771026	-0.0765067751283916
1	C	26	50	20120601	9	1158	23	-0.0389785407710984	-0.0775932446976847
1	C	26	50	20120601	9	1160	23.04	-0.0348191265521248	-0.079265622945869
1	C	26	50	20120601	9	1162	23.08	-0.0319147561590791	-0.0810595528497393
1	C	26	50	20120601	9	1164	23.12	-0.0294432058267978	-0.0839731863416185
1	C	26	50	20120601	9	1166	23.16	-0.0271857674278598	-0.0871727738158095
1	C	26	50	20120601	9	1168	23.2	-0.024918358823307	-0.0903987363729388
1	C	26	50	20120601	9	1170	23.24	-0.0234454553980954	-0.0937929903439904
1	C	26	50	20120601	9	1172	23.28	-0.0220993362187506	-0.0971488484168236
1	C	26	50	20120601	9	1174	23.32	-0.0208905371763122	-0.101352244677587
1	C	26	50	20120601	9	1176	23.36	-0.0195336699738933	-0.104602460997311
1	C	26	50	20120601	9	1178	23.4	-0.0181916520138794	-0.108595846544062
1	C	26	50	20120601	9	1180	23.44	-0.016536527171156	-0.112161998173620
1	C	26	50	20120601	9	1182	23.48	-0.0148806952216515	-0.115206022155950
1	C	26	50	20120601	9	1184	23.52	-0.0128860884132805	-0.116527180465919
1	C	26	50	20120601	9	1186	23.56	-0.0103148360248518	-0.119996458466455
1	C	26	50	20120601	9	1188	23.6	-0.00818934375128316	-0.120082371940369
1	C	26	50	20120601	9	1190	23.64	-0.00554829992355142	-0.120880695496329
1	C	26	50	20120601	9	1192	23.68	-0.00322863612786895	-0.119747274036765
1	C	26	50	20120601	9	1194	23.72	-0.00051080050370033	-0.119132656822557
1	C	26	50	20120601	9	1196	23.76	0.00170201945734489	-0.117777415965735
1	C	26	50	20120601	9	1198	23.8	0.00480614751607569	-0.115949191382977
1	C	26	50	20120601	9	1200	23.84	0.0082946588210595	-0.113613971238109
1	C	26	50	20120601	9	1202	23.88	0.0104989935007305	-0.112342734666892
1	C	26	50	20120601	9	1204	23.92	0.0113478044808668	-0.113216718648438
1	C	26	50	20120601	9	1206	23.96	0.0139182790518361	-0.115869500448738
1	C	26	50	20120601	9	1208	24	0.016239993457184	-0.119633854109062
1	C	26	50	20120601	9	1210	24.04	0.0191686883235025	-0.122851189963461
1	C	26	50	20120601	9	1212	24.08	0.0218919686698862	-0.125055029668385
1	C	26	50	20120601	9	1214	24.12	0.0240647663871162	-0.125224169610445
1	C	26	50	20120601	9	1216	24.16	0.0262659190862719	-0.124459857890661
1	C	26	50	20120601	9	1218	24.2	0.0279192054513641	-0.122942336027556
1	C	26	50	20120601	9	1220	24.24	0.0299005186522488	-0.120430692740782
1	C	26	50	20120601	9	1222	24.28	0.0320454563623001	-0.117315604526942
1	C	26	50	20120601	9	1224	24.32	0.0332565888571164	-0.114213668499233
1	C	26	50	20120601	9	1226	24.36	0.0349670094501286	-0.110640728644576
1	C	26	50	20120601	9	1228	24.4	0.0373800113409277	-0.107346671704418
1	C	26	50	20120601	9	1230	24.44	0.0395917706418011	-0.104832270701197
1	C	26	50	20120601	9	1232	24.48	0.0413916402426333	-0.102090534867824
1	C	26	50	20120601	9	1234	24.52	0.0437448916104221	-0.0990216914374743
1	C	26	50	20120601	9	1236	24.56	0.0459896020872988	-0.095853499504368
1	C	26	50	20120601	9	1238	24.6	0.0477259734991805	-0.0934453766503591
1	C	26	50	20120601	9	1240	24.64	0.0497299141170632	-0.0901365411784748
1	C	26	50	20120601	9	1242	24.68	0.0509424608254419	-0.0870534141911452
1	C	26	50	20120601	9	1244	24.72	0.0517633410877213	-0.0836960004833933
1	C	26	50	20120601	9	1246	24.76	0.0522794653983772	-0.0802830011115724
1	C	26	50	20120601	9	1248	24.8	0.0530363454258915	-0.0770993306110259
1	C	26	50	20120601	9	1250	24.84	0.0533323968930387	-0.0734985448913253
1	C	26	50	20120601	9	1252	24.88	0.0538491491145162	-0.070301999390507
1	C	26	50	20120601	9	1254	24.92	0.0542890345862381	-0.0667830881507863
1	C	26	50	20120601	9	1256	24.96	0.0552979203994995	-0.06297391806267
1	C	26	50	20120601	9	1258	25	0.0559149205635594	-0.0596474261344595
1	C	26	50	20120601	9	1260	25.04	0.0567732633431062	-0.0557090676374204
1	C	26	50	20120601	9	1262	25.08	0.0573058561706959	-0.0517743012428297
1	C	26	50	20120601	9	1264	25.12	0.0587167463311974	-0.0474031792535688
1	C	26	50	20120601	9	1266	25.16	0.0596156911821198	-0.043906324088567
1	C	26	50	20120601	9	1268	25.2	0.0597364650203465	-0.0416591387379562
1	C	26	50	20120601	9	1270	25.24	0.0608910289726679	-0.0393617488058811
1	C	26	50	20120601	9	1272	25.28	0.0619469515290138	-0.0356393265776807
1	C	26	50	20120601	9	1274	25.32	0.0621822766657927	-0.032538804763534
1	C	26	50	20120601	9	1276	25.36	0.0610313189580553	-0.0288903459046457
1	C	26	50	20120601	9	1278	25.4	0.0608320562671169	-0.0271112652431804
1	C	26	50	20120601	9	1280	25.44	0.0595945486893624	-0.0239046067011775
1	C	26	50	20120601	9	1282	25.48	0.0585605464432333	-0.0206972410523934
1	C	26	50	20120601	9	1284	25.52	0.0576572882409456	-0.0174149927954817
1	C	26	50	20120601	9	1286	25.56	0.056032993253882	-0.0135078742760355
1	C	26	50	20120601	9	1288	25.6	0.0553198053543772	-0.0122851452300077
1	C	26	50	20120601	9	1290	25.64	0.0531819387121378	-0.00847214262313735
1	C	26	50	20120601	9	1292	25.68	0.05173632960868	-0.00596007507229402
1	C	26	50	20120601	9	1294	25.72	0.0499017410648915	-0.00334413353529438
1	C	26	50	20120601	9	1296	25.76	0.048378208794147	-0.000490816251850419
1	C	26	50	20120601	9	1298	25.8	0.0466098054450775	0.00221733200941589
1	C	26	50	20120601	9	1300	25.84	0.0447503267425913	0.00529331721825549
1	C	26	50	20120601	9	1302	25.88	0.0423418503351918	0.00785806422429729
1	C	26	50	20120601	9	1304	25.92	0.0417118889038327	0.00921959833147199
1	C	26	50	20120601	9	1306	25.96	0.0417289301772593	0.0097079969852375
1	C	26	50	20120601	9	1308	26	0.0432217033030222	0.0107147049096128
1	C	26	50	20120601	9	1310	26.04	0.0437610136450332	0.011410285850266
1	C	26	50	20120601	9	1312	26.08	0.0451248104939077	0.0112492776361898
1	C	26	50	20120601	9	1314	26.12	0.0450553726079952	0.0112406509334594
1	C	26	50	20120601	9	1316	26.16	0.0455629338555309	0.0111142202409832
1	C	26	50	20120601	9	1318	26.2	0.0462142499116818	0.0105041992208536
1	C	26	50	20120601	9	1320	26.24	0.0472343928648996	0.00956636349696579
1	C	26	50	20120601	9	1322	26.28	0.0498371822157692	0.00815151353848969
1	C	26	50	20120601	9	1324	26.32	0.0531670894697329	0.00768270174256299
1	C	26	50	20120601	9	1326	26.36	0.0558265887844536	0.00785177097394469
1	C	26	50	20120601	9	1328	26.4	0.058737393849208	0.00824838716751219
1	C	26	50	20120601	9	1330	26.44	0.0618690990724051	0.00908227819456549
1	C	26	50	20120601	9	1332	26.48	0.0642894548737286	0.0100837535287600
1	C	26	50	20120601	9	1334	26.52	0.0664147350152629	0.0110202457497635
1	C	26	50	20120601	9	1336	26.56	0.0689187415488007	0.0136545013523959
1	C	26	50	20120601	9	1338	26.6	0.0709597345620175	0.0155298899574588
1	C	26	50	20120601	9	1340	26.64	0.0726439214934476	0.0171259713839531
1	C	26	50	20120601	9	1342	26.68	0.0746194364187266	0.0189917433367919
1	C	26	50	20120601	9	1344	26.72	0.076808568302602	0.0217930882718187
1	C	26	50	20120601	9	1346	26.76	0.0781286659523992	0.0233429956255015
1	C	26	50	20120601	9	1348	26.8	0.0785305147361475	0.025673407444258
1	C	26	50	20120601	9	1350	26.84	0.0790053369397143	0.0269691806207823
1	C	26	50	20120601	9	1352	26.88	0.0792299847640972	0.0305069065577367
1	C	26	50	20120601	9	1354	26.92	0.0791121100636735	0.0334018724305926
1	C	26	50	20120601	9	1356	26.96	0.0793402934219624	0.0360493509300331
1	C	26	50	20120601	9	1358	27	0.0796876242728812	0.0394279071305425
1	C	26	50	20120601	9	1360	27.04	0.0797283536234775	0.0425804720037846
1	C	26	50	20120601	9	1362	27.08	0.0793626379962478	0.045832738933174
1	C	26	50	20120601	9	1364	27.12	0.0790026499339458	0.04804251833506
1	C	26	50	20120601	9	1366	27.16	0.0791933566328318	0.0510408632193254
1	C	26	50	20120601	9	1368	27.2	0.0793658906874413	0.0533375460446193
1	C	26	50	20120601	9	1370	27.24	0.0790213882636472	0.0568809995465013
1	C	26	50	20120601	9	1372	27.28	0.0783458184449016	0.0597443577462381
1	C	26	50	20120601	9	1374	27.32	0.0776186298311294	0.0633480567458772
1	C	26	50	20120601	9	1376	27.36	0.07748209458275	0.0663186759732522
1	C	26	50	20120601	9	1378	27.4	0.0766946321869495	0.0690803805021256
1	C	26	50	20120601	9	1380	27.44	0.076437867572565	0.0713552278700165
1	C	26	50	20120601	9	1382	27.48	0.0754982640817243	0.0746197984573986
1	C	26	50	20120601	9	1384	27.52	0.0746830831001012	0.0763825025258116
1	C	26	50	20120601	9	1386	27.56	0.0736301940318466	0.0797928856025422
1	C	26	50	20120601	9	1388	27.6	0.0723695074938048	0.0825201116047649
1	C	26	50	20120601	9	1390	27.64	0.0708697269398403	0.0841188871080955
1	C	26	50	20120601	9	1392	27.68	0.069239555895425	0.0862751455977136
1	C	26	50	20120601	9	1394	27.72	0.0673147405263571	0.0884813894656937
1	C	26	50	20120601	9	1396	27.76	0.0649582364673748	0.089996436455064
1	C	26	50	20120601	9	1398	27.8	0.0621530024450515	0.090704391764388
1	C	26	50	20120601	9	1400	27.84	0.0595548092882597	0.0905674958915503
1	C	26	50	20120601	9	1402	27.88	0.0558677423991187	0.0915025031883133
1	C	26	50	20120601	9	1404	27.92	0.052966341854554	0.0917678096526145
1	C	26	50	20120601	9	1406	27.96	0.0507038829974696	0.0925566579777062
1	C	26	50	20120601	9	1408	28	0.0472981738965627	0.0938056913959942
1	C	26	50	20120601	9	1410	28.04	0.0446209969123123	0.0959695088571032
1	C	26	50	20120601	9	1412	28.08	0.0416032773022424	0.0967895405912452
1	C	26	50	20120601	9	1414	28.12	0.0391205546828184	0.0980079562859072
1	C	26	50	20120601	9	1416	28.16	0.0361253917790684	0.0973813182564202
1	C	26	50	20120601	9	1418	28.2	0.0330140512311695	0.0971848132819282
1	C	26	50	20120601	9	1420	28.24	0.0305579865373961	0.0961590841851392
1	C	26	50	20120601	9	1422	28.28	0.0270268366935067	0.0963623066740522
1	C	26	50	20120601	9	1424	28.32	0.0231213445196572	0.0955461640272062
1	C	26	50	20120601	9	1426	28.36	0.0199021701876273	0.0951334965097062
1	C	26	50	20120601	9	1428	28.4	0.0171855366449867	0.0953728521551382
1	C	26	50	20120601	9	1430	28.44	0.0146550136071544	0.0948937873108842
1	C	26	50	20120601	9	1432	28.48	0.0111505923995939	0.0944789984730402
1	C	26	50	20120601	9	1434	28.52	0.0083827643259954	0.0931850637741462
1	C	26	50	20120601	9	1436	28.56	0.00727218241546379	0.0920067410339772
1	C	26	50	20120601	9	1438	28.6	0.00650645648211689	0.089848014741693
1	C	26	50	20120601	9	1440	28.64	0.00579510706024319	0.0858015254756749
1	C	26	50	20120601	9	1442	28.68	0.00513933623137079	0.0834850436605077
1	C	26	50	20120601	9	1444	28.72	0.00440974345454249	0.0798401910462036
1	C	26	50	20120601	9	1446	28.76	0.00332716297254589	0.0762432802716638
1	C	26	50	20120601	9	1448	28.8	0.00217995293074889	0.0722366718281046
1	C	26	50	20120601	9	1450	28.84	0.00128956407187876	0.069193425663234
1	C	26	50	20120601	9	1452	28.88	-0.000629028757514707	0.0664343657137222
1	C	26	50	20120601	9	1454	28.92	-0.00165595993583193	0.0632271414862943
1	C	26	50	20120601	9	1456	28.96	-0.00271761005710541	0.060397441569342
1	C	26	50	20120601	9	1458	29	-0.00378067439194127	0.0562093895257303
1	C	26	50	20120601	9	1460	29.04	-0.00532690479036189	0.0520547836328688
1	C	26	50	20120601	9	1462	29.08	-0.00672117794150553	0.0497286851654775
1	C	26	50	20120601	9	1464	29.12	-0.00822908315238583	0.0463593920638017
1	C	26	50	20120601	9	1466	29.16	-0.0109202608509037	0.0437764017028054
1	C	26	50	20120601	9	1468	29.2	-0.0132897756746598	0.0421060740642865
1	C	26	50	20120601	9	1470	29.24	-0.0163276478279935	0.0411547326008781
1	C	26	50	20120601	9	1472	29.28	-0.0186064408517234	0.0397667527000871
1	C	26	50	20120601	9	1474	29.32	-0.0208403325948479	0.0381621859922185
1	C	26	50	20120601	9	1476	29.36	-0.0220856890578737	0.0382136633658889
1	C	26	50	20120601	9	1478	29.4	-0.0229043772891314	0.0388838591730975
1	C	26	50	20120601	9	1480	29.44	-0.0235480565920456	0.0399765512820651
1	C	26	50	20120601	9	1482	29.48	-0.0251427945156556	0.0408910524821737
1	C	26	50	20120601	9	1484	29.52	-0.0262599525192522	0.0418027252551575
1	C	26	50	20120601	9	1486	29.56	-0.0259751299077903	0.0426207063796341
1	C	26	50	20120601	9	1488	29.6	-0.0267512503108206	0.0453565025160448
1	C	26	50	20120601	9	1490	29.64	-0.0273804339247204	0.0474117790862417
1	C	26	50	20120601	9	1492	29.68	-0.0281133501034203	0.0485005113972346
1	C	26	50	20120601	9	1494	29.72	-0.0301310793035361	0.0494097800071624
1	C	26	50	20120601	9	1496	29.76	-0.0326114684705822	0.0499246951652224
1	C	26	50	20120601	9	1498	29.8	-0.0349525576017347	0.050001911225728
1	C	26	50	20120601	9	1500	29.84	-0.0382034810282398	0.0497170179035879
1	C	26	50	20120601	9	1502	29.88	-0.040876344661125	0.0503826882273969
1	C	26	50	20120601	9	1504	29.92	-0.04270053873523	0.051541211977693
1	C	26	50	20120601	9	1506	29.96	-0.0443719977445988	0.0531413946235181
1	C	26	50	20120601	9	1508	30	-0.0456506589370184	0.0551407390473231
1	C	26	50	20120601	9	1510	30.04	-0.0454666697525537	0.0579902379541487
1	C	26	50	20120601	9	1512	30.08	-0.0451156619463727	0.0604641217388079
1	C	26	50	20120601	9	1514	30.12	-0.0444669621853121	0.0617599656260104
1	C	26	50	20120601	9	1516	30.16	-0.0441830588126657	0.0651443908128035
1	C	26	50	20120601	9	1518	30.2	-0.0439017717351097	0.0682324675476014
1	C	26	50	20120601	9	1520	30.24	-0.0430244643516916	0.0707652533271335
1	C	26	50	20120601	9	1522	30.28	-0.0414457070413364	0.0732509457950386
1	C	26	50	20120601	9	1524	30.32	-0.0404295945967713	0.0763796104590766
1	C	26	50	20120601	9	1526	30.36	-0.0391973903198756	0.0785419429959451
1	C	26	50	20120601	9	1528	30.4	-0.0389892887941724	0.081246838566018
1	C	26	50	20120601	9	1530	30.44	-0.038752478733153	0.0825923920599378
1	C	26	50	20120601	9	1532	30.48	-0.0392177549951738	0.0832128075497509
1	C	26	50	20120601	9	1534	30.52	-0.0394901325272869	0.0825253583370814
1	C	26	50	20120601	9	1536	30.56	-0.0408266350544075	0.0830154540471217
1	C	26	50	20120601	9	1538	30.6	-0.0427831288072726	0.084172917137246
1	C	26	50	20120601	9	1540	30.64	-0.0454740943737561	0.0858694077266688
1	C	26	50	20120601	9	1542	30.68	-0.0473484223186473	0.0864238501537971
1	C	26	50	20120601	9	1544	30.72	-0.0489979610177993	0.0868667818415324
1	C	26	50	20120601	9	1546	30.76	-0.0504637226645209	0.0867510284614522
1	C	26	50	20120601	9	1548	30.8	-0.0538979988793877	0.087675217024463
1	C	26	50	20120601	9	1550	30.84	-0.0563048489411905	0.0884000014751792
1	C	26	50	20120601	9	1552	30.88	-0.0592158661379792	0.0897867792944422
1	C	26	50	20120601	9	1554	30.92	-0.0612647080364673	0.0914940886176172
1	C	26	50	20120601	9	1556	30.96	-0.0649612501564762	0.0934699570962872
1	C	26	50	20120601	9	1558	31	-0.0666644582603202	0.0945895192629392
1	C	26	50	20120601	9	1560	31.04	-0.0682395386154133	0.0951357592514062
1	C	26	50	20120601	9	1562	31.08	-0.0707076241244668	0.0950265819643912
1	C	26	50	20120601	9	1564	31.12	-0.0729625876496707	0.0939298593467702
1	C	26	50	20120601	9	1566	31.16	-0.0738755332148606	0.0923296059902672
1	C	26	50	20120601	9	1568	31.2	-0.0750506739745146	0.0905916082327888
1	C	26	50	20120601	9	1570	31.24	-0.0776108247864786	0.0880894401768821
1	C	26	50	20120601	9	1572	31.28	-0.0801629852918152	0.086278327578229
1	C	26	50	20120601	9	1574	31.32	-0.0828750226403781	0.0844105757264028
1	C	26	50	20120601	9	1576	31.36	-0.0847609895628876	0.0816619385308457
1	C	26	50	20120601	9	1578	31.4	-0.0862455743921244	0.0796286388394082
1	C	26	50	20120601	9	1580	31.44	-0.0876018051984402	0.0772075052206254
1	C	26	50	20120601	9	1582	31.48	-0.0883660108522075	0.0743375355724845
1	C	26	50	20120601	9	1584	31.52	-0.0884240581671139	0.0715797545670079
1	C	26	50	20120601	9	1586	31.56	-0.0887035199899357	0.0682851894292067
1	C	26	50	20120601	9	1588	31.6	-0.0888414694518774	0.0649907152960483
1	C	26	50	20120601	9	1590	31.64	-0.0886226199031001	0.062228402655343
1	C	26	50	20120601	9	1592	31.68	-0.0887942276478263	0.0600952806996054
1	C	26	50	20120601	9	1594	31.72	-0.0888550246888727	0.0572244413101236
1	C	26	50	20120601	9	1596	31.76	-0.0891459284186528	0.0558049951575697
1	C	26	50	20120601	9	1598	31.8	-0.0898546615454361	0.0535151712680533
1	C	26	50	20120601	9	1600	31.84	-0.0898094774221183	0.0493154519625521
1	C	26	50	20120601	9	1602	31.88	-0.0898088410260152	0.0459303196689777
1	C	26	50	20120601	9	1604	31.92	-0.0898740362712406	0.0419348835125613
1	C	26	50	20120601	9	1606	31.96	-0.090203194477883	0.0386655753097453
1	C	26	50	20120601	9	1608	32	-0.0901024317615639	0.0346522493517648
1	C	26	50	20120601	9	1610	32.04	-0.0899283420720358	0.0319854668371978
1	C	26	50	20120601	9	1612	32.08	-0.0900319332154796	0.0285796870256128
1	C	26	50	20120601	9	1614	32.12	-0.0896691167260528	0.0247069338957322
1	C	26	50	20120601	9	1616	32.16	-0.089350423699772	0.0218809816447202
1	C	26	50	20120601	9	1618	32.2	-0.0900201952429119	0.0186233407037937
1	C	26	50	20120601	9	1620	32.24	-0.0906456311908714	0.0159397997585127
1	C	26	50	20120601	9	1622	32.28	-0.0914554098766862	0.0125516269057792
1	C	26	50	20120601	9	1624	32.32	-0.0909923963563653	0.0102719146432338
1	C	26	50	20120601	9	1626	32.36	-0.090623428037942	0.00807394392459349
1	C	26	50	20120601	9	1628	32.4	-0.0895827789880699	0.00640976811507099
1	C	26	50	20120601	9	1630	32.44	-0.0881255026227225	0.00576113906468859
1	C	26	50	20120601	9	1632	32.48	-0.0856514774167071	0.00434056154128479
1	C	26	50	20120601	9	1634	32.52	-0.0833581887039628	0.00371095366331629
1	C	26	50	20120601	9	1636	32.56	-0.0798802132900187	0.00174632818246758
1	C	26	50	20120601	9	1638	32.6	-0.0766203803180706	2.61495158750697e-05
1	C	26	50	20120601	9	1640	32.64	-0.0737408293730446	-0.00189371610572452
1	C	26	50	20120601	9	1642	32.68	-0.0705140182877779	-0.00409635372912062
1	C	26	50	20120601	9	1644	32.72	-0.0673774340277906	-0.00569667779630201
1	C	26	50	20120601	9	1646	32.76	-0.0646924081582691	-0.00830774029651146
1	C	26	50	20120601	9	1648	32.8	-0.0620173524943623	-0.010400988500858
1	C	26	50	20120601	9	1650	32.84	-0.0592352408637838	-0.0135389162637295
1	C	26	50	20120601	9	1652	32.88	-0.057526800169759	-0.0166420543729667
1	C	26	50	20120601	9	1654	32.92	-0.0558955755362397	-0.0197755980737949
1	C	26	50	20120601	9	1656	32.96	-0.0548691393326693	-0.0218844733380056
1	C	26	50	20120601	9	1658	33	-0.0545326272155026	-0.0246671506540091
1	C	26	50	20120601	9	1660	33.04	-0.0538986352754908	-0.0292494854388104
1	C	26	50	20120601	9	1662	33.08	-0.0532616734869979	-0.0317525020228545
1	C	26	50	20120601	9	1664	33.12	-0.0544074693152326	-0.032841587887238
1	C	26	50	20120601	9	1666	33.16	-0.0555553864638109	-0.0334202840769611
1	C	26	50	20120601	9	1668	33.2	-0.0583295077877619	-0.0355062490814614
1	C	26	50	20120601	9	1670	33.24	-0.0607439238921234	-0.0370229224164284
1	C	26	50	20120601	9	1672	33.28	-0.0630196763566942	-0.0384961086843525
1	C	26	50	20120601	9	1674	33.32	-0.0655350673094091	-0.0411236467725636
1	C	26	50	20120601	9	1676	33.36	-0.0678408011015022	-0.0446979301301053
1	C	26	50	20120601	9	1678	33.4	-0.0702871077216952	-0.047425948091923
1	C	26	50	20120601	9	1680	33.44	-0.0715673952597115	-0.0505984533763946
1	C	26	50	20120601	9	1682	33.48	-0.0738348745749424	-0.0541069050926079
1	C	26	50	20120601	9	1684	33.52	-0.0751603462362766	-0.0567324632818317
1	C	26	50	20120601	9	1686	33.56	-0.0769601451264307	-0.0598180651428954
1	C	26	50	20120601	9	1688	33.6	-0.0783641056404766	-0.0624654022209797
1	C	26	50	20120601	9	1690	33.64	-0.0795016848879139	-0.0654833481052195
1	C	26	50	20120601	9	1692	33.68	-0.0810464445042297	-0.0687438033311351
1	C	26	50	20120601	9	1694	33.72	-0.0818872368934673	-0.0715429138087333
1	C	26	50	20120601	9	1696	33.76	-0.0817666822583429	-0.0747908603156896
1	C	26	50	20120601	9	1698	33.8	-0.0817069670906717	-0.0777774318720482
1	C	26	50	20120601	9	1700	33.84	-0.0813566119440497	-0.08141724776475
1	C	26	50	20120601	9	1702	33.88	-0.0802396780933027	-0.0852508858688157
1	C	26	50	20120601	9	1704	33.92	-0.0799314573184513	-0.0867682592394961
1	C	26	50	20120601	9	1706	33.96	-0.0788302869991773	-0.090639873927459
1	C	26	50	20120601	9	1708	34	-0.0782149061096463	-0.0942010616674132
1	C	26	50	20120601	9	1710	34.04	-0.0778290379391528	-0.0970717030669962
1	C	26	50	20120601	9	1712	34.08	-0.0783735808713445	-0.100380892092271
1	C	26	50	20120601	9	1714	34.12	-0.0783019509544103	-0.104911537371368
1	C	26	50	20120601	9	1716	34.16	-0.078554953760719	-0.108752682828129
1	C	26	50	20120601	9	1718	34.2	-0.0779887026503447	-0.111386514166693
1	C	26	50	20120601	9	1720	34.24	-0.0773728126439312	-0.115624205106344
1	C	26	50	20120601	9	1722	34.28	-0.0765517909602955	-0.118893230466448
1	C	26	50	20120601	9	1724	34.32	-0.0753463860304068	-0.122546639072804
1	C	26	50	20120601	9	1726	34.36	-0.0735283437852981	-0.125249979007958
1	C	26	50	20120601	9	1728	34.4	-0.0722880077804188	-0.128143530667252
1	C	26	50	20120601	9	1730	34.44	-0.070438357862191	-0.131817516080941
1	C	26	50	20120601	9	1732	34.48	-0.0701321099152591	-0.131559492816486
1	C	26	50	20120601	9	1734	34.52	-0.0704922393989174	-0.130782170331928
1	C	26	50	20120601	9	1736	34.56	-0.0704558233996863	-0.130995363026455
1	C	26	50	20120601	9	1738	34.6	-0.0706849259967907	-0.130787473632787
1	C	26	50	20120601	9	1740	34.64	-0.0710758146254306	-0.130368300732899
1	C	26	50	20120601	9	1742	34.68	-0.0708451563934076	-0.129821141505617
1	C	26	50	20120601	9	1744	34.72	-0.0712252969989735	-0.129605049673286
1	C	26	50	20120601	9	1746	34.76	-0.0708915425982534	-0.129596564391912
1	C	26	50	20120601	9	1748	34.8	-0.0709927295786412	-0.129431737801218
1	C	26	50	20120601	9	1750	34.84	-0.0716388837552895	-0.129669467101052
1	C	26	50	20120601	9	1752	34.88	-0.071343030278041	-0.129386907231290
1	C	26	50	20120601	9	1754	34.92	-0.0716122258296387	-0.129831889528691
1	C	26	50	20120601	9	1756	34.96	-0.07156407185784	-0.130465527915312
1	C	26	50	20120601	9	1758	35	-0.0708587328436064	-0.131808677246176
1	C	26	50	20120601	9	1760	35.04	-0.0698991182308581	-0.133976030241191
1	C	26	50	20120601	9	1762	35.08	-0.0680624790774042	-0.135652863262097
1	C	26	50	20120601	9	1764	35.12	-0.0665517454393991	-0.137471895456699
1	C	26	50	20120601	9	1766	35.16	-0.0642529412937617	-0.139765042748087
1	C	26	50	20120601	9	1768	35.2	-0.0613321660233925	-0.141356457269826
1	C	26	50	20120601	9	1770	35.24	-0.0590763539700512	-0.143313870261506
1	C	26	50	20120601	9	1772	35.28	-0.0558807262938348	-0.146066849092700
1	C	26	50	20120601	9	1774	35.32	-0.0534919781656304	-0.147604240656356
1	C	26	50	20120601	9	1776	35.36	-0.0511285444601925	-0.150011514982227
1	C	26	50	20120601	9	1778	35.4	-0.0484022942653278	-0.152467650386679
1	C	26	50	20120601	9	1780	35.44	-0.0454105254741275	-0.154724028125445
1	C	26	50	20120601	9	1782	35.48	-0.0429326818914936	-0.156032317091996
1	C	26	50	20120601	9	1784	35.52	-0.0407014064434594	-0.158127828038042
1	C	26	50	20120601	9	1786	35.56	-0.0385291744116543	-0.159803671109455
1	C	26	50	20120601	9	1788	35.6	-0.0364005001575704	-0.161273321843473
1	C	26	50	20120601	9	1790	35.64	-0.0334458544723824	-0.163676424239335
1	C	26	50	20120601	9	1792	35.68	-0.030102441478898	-0.166247676627764
1	C	26	50	20120601	9	1794	35.72	-0.0273872221498198	-0.168129924168604
1	C	26	50	20120601	9	1796	35.76	-0.0236861545464113	-0.170337582250147
1	C	26	50	20120601	9	1798	35.8	-0.0214538184382054	-0.172009889787653
1	C	26	50	20120601	9	1800	35.84	-0.0190475340618275	-0.174341220845225
1	C	26	50	20120601	9	1802	35.88	-0.0162643617710773	-0.176207982747558
1	C	26	50	20120601	9	1804	35.92	-0.0135405864499467	-0.178159597463632
1	C	26	50	20120601	9	1806	35.96	-0.0110430852987958	-0.180203136061262
1	C	26	50	20120601	9	1808	36	-0.0082592059012644	-0.181415824190997
1	C	26	50	20120601	9	1810	36.04	-0.00602828400662085	-0.182064241109345
1	C	26	50	20120601	9	1812	36.08	-0.005695236712682	-0.181780691290089
1	C	26	50	20120601	9	1814	36.12	-0.00545482040707856	-0.181154194681957
1	C	26	50	20120601	9	1816	36.16	-0.00590100478600726	-0.181115303808992
1	C	26	50	20120601	9	1818	36.2	-0.00534804728311938	-0.180949840822195
1	C	26	50	20120601	9	1820	36.24	-0.00384120273241087	-0.180834582416861
1	C	26	50	20120601	9	1822	36.28	-0.00215970280674925	-0.180833168203299
1	C	26	50	20120601	9	1824	36.32	-0.00111177055703076	-0.181988580683758
1	C	26	50	20120601	9	1826	36.36	0.000291129296843322	-0.183729477579039
1	C	26	50	20120601	9	1828	36.4	0.00107601782396039	-0.185621695325494
1	C	26	50	20120601	9	1830	36.44	0.000988336583093281	-0.187076921081176
1	C	26	50	20120601	9	1832	36.48	0.00136239607034099	-0.189764633956466
1	C	26	50	20120601	9	1834	36.52	0.00151513113507719	-0.190975200765857
1	C	26	50	20120601	9	1836	36.56	0.00125208741247586	-0.193001768800738
1	C	26	50	20120601	9	1838	36.6	0.00182413679845579	-0.194920149498097
1	C	26	50	20120601	9	1840	36.64	0.00296752846363439	-0.199016419081511
1	C	26	50	20120601	9	1842	36.68	0.00356715501408059	-0.202047078745676
1	C	26	50	20120601	9	1844	36.72	0.00519067218368489	-0.205996977225384
1	C	26	50	20120601	9	1846	36.76	0.00653276085437699	-0.209105418635481
1	C	26	50	20120601	9	1848	36.8	0.00738482452570679	-0.212030719389249
1	C	26	50	20120601	9	1850	36.84	0.0089899569190002	-0.216181436194814
1	C	26	50	20120601	9	1852	36.88	0.009641202264473	-0.218533980455822
1	C	26	50	20120601	9	1854	36.92	0.010630444651353	-0.222500142391497
1	C	26	50	20120601	9	1856	36.96	0.0121966861716812	-0.225160985209102
1	C	26	50	20120601	9	1858	37	0.0133400778368599	-0.229335036538446
1	C	26	50	20120601	9	1860	37.04	0.0135903936373999	-0.232526916548723
1	C	26	50	20120601	9	1862	37.08	0.0138357596904717	-0.234616417087129
1	C	26	50	20120601	9	1864	37.12	0.013765049012353	-0.237200185265584
1	C	26	50	20120601	9	1866	37.16	0.0143950811543902	-0.239019571013577
1	C	26	50	20120601	9	1868	37.2	0.0148978340758139	-0.241826077828107
1	C	26	50	20120601	9	1870	37.24	0.0148384371061942	-0.243212007119232
1	C	26	50	20120601	9	1872	37.28	0.0140351638027663	-0.24282309838958
1	C	26	50	20120601	9	1874	37.32	0.0131845143449988	-0.241928608311379
1	C	26	50	20120601	9	1876	37.36	0.0122935598007038	-0.241331810188057
1	C	26	50	20120601	9	1878	37.4	0.0101199135553363	-0.240365902324957
1	C	26	50	20120601	9	1880	37.44	0.00791020486412839	-0.239189983747843
1	C	26	50	20120601	9	1882	37.48	0.00504783661388519	-0.237338778194697
1	C	26	50	20120601	9	1884	37.52	0.00229082727403889	-0.23506401567962
1	C	26	50	20120601	9	1886	37.56	-0.000146569800711139	-0.234268520550785
1	C	26	50	20120601	9	1888	37.6	-0.00374715753051306	-0.233197960884069
1	C	26	50	20120601	9	1890	37.64	-0.00701399085959492	-0.232359332241581
1	C	26	50	20120601	9	1892	37.68	-0.0110558132208572	-0.231663539168894
1	C	26	50	20120601	9	1894	37.72	-0.0148133786560825	-0.231283115720615
1	C	26	50	20120601	9	1896	37.76	-0.0182477962923056	-0.231473327444755
1	C	26	50	20120601	9	1898	37.8	-0.0220569805225575	-0.230124874813032
1	C	26	50	20120601	9	1900	37.84	-0.0249681391407025	-0.230074670231568
1	C	26	50	20120601	9	1902	37.88	-0.0288246995252939	-0.228919257751109
1	C	26	50	20120601	9	1904	37.92	-0.0321459800765271	-0.228316095666757
1	C	26	50	20120601	9	1906	37.96	-0.0350175407149257	-0.227766673697775
1	C	26	50	20120601	9	1908	38	-0.0380786059706823	-0.226483274889921
1	C	26	50	20120601	9	1910	38.04	-0.0416565662834862	-0.225337761904399
1	C	26	50	20120601	9	1912	38.08	-0.0439581988562484	-0.224546509416251
1	C	26	50	20120601	9	1914	38.12	-0.0454091819712432	-0.225131993831074
1	C	26	50	20120601	9	1916	38.16	-0.0477235424660668	-0.226122650431516
1	C	26	50	20120601	9	1918	38.2	-0.050078208047418	-0.226976835423189
1	C	26	50	20120601	9	1920	38.24	-0.0527143021276815	-0.227545349275263
1	C	26	50	20120601	9	1922	38.28	-0.056806329070408	-0.228048102196687
1	C	26	50	20120601	9	1924	38.32	-0.0596729399613383	-0.228240435241170
1	C	26	50	20120601	9	1926	38.36	-0.0618890126135769	-0.229397261935191
1	C	26	50	20120601	9	1928	38.4	-0.0623302472450373	-0.230506005368091
1	C	26	50	20120601	9	1930	38.44	-0.061760319179401	-0.232118208829197
1	C	26	50	20120601	9	1932	38.48	-0.0625353082115814	-0.234028811351963
1	C	26	50	20120601	9	1934	38.52	-0.0633838363490053	-0.23689966488358
1	C	26	50	20120601	9	1936	38.56	-0.0641093279065027	-0.239211904058060
1	C	26	50	20120601	9	1938	38.6	-0.0645222782667156	-0.241210187821693
1	C	26	50	20120601	9	1940	38.64	-0.0655673820893093	-0.242402369854774
1	C	26	50	20120601	9	1942	38.68	-0.0669999804279933	-0.24389012252239
1	C	26	50	20120601	9	1944	38.72	-0.0670600845043941	-0.245132509136935
1	C	26	50	20120601	9	1946	38.76	-0.0671894850453513	-0.246147207367938
1	C	26	50	20120601	9	1948	38.8	-0.0670318002331467	-0.246966744127333
1	C	26	50	20120601	9	1950	38.84	-0.0676095064733761	-0.24704240455292
1	C	26	50	20120601	9	1952	38.88	-0.0683321696037487	-0.247024019776609
1	C	26	50	20120601	9	1954	38.92	-0.0685846067246323	-0.247256657907619
1	C	26	50	20120601	9	1956	38.96	-0.0682013548492292	-0.248308832798025
1	C	26	50	20120601	9	1958	39	-0.0687953245454259	-0.248436112018639
1	C	26	50	20120601	9	1960	39.04	-0.0691389784410826	-0.247982149465117
1	C	26	50	20120601	9	1962	39.08	-0.0698496207561751	-0.248934622299375
1	C	26	50	20120601	9	1964	39.12	-0.0699167959003878	-0.249865881930198
1	C	26	50	20120601	9	1966	39.16	-0.0707108768156603	-0.249129783770983
1	C	26	50	20120601	9	1968	39.2	-0.0722396416765856	-0.247613746832119
1	C	26	50	20120601	9	1970	39.24	-0.0727558296268518	-0.246176905852748
1	C	26	50	20120601	9	1972	39.28	-0.0720112461862623	-0.246210139871463
1	C	26	50	20120601	9	1974	39.32	-0.0719207365182705	-0.245751934677255
1	C	26	50	20120601	9	1976	39.36	-0.0715233425072436	-0.245023614692632
1	C	26	50	20120601	9	1978	39.4	-0.0722749970156449	-0.245253424396518
1	C	26	50	20120601	9	1980	39.44	-0.0731808008023448	-0.246122458630596
1	C	26	50	20120601	9	1982	39.48	-0.0754265719393934	-0.247019070029141
1	C	26	50	20120601	9	1984	39.52	-0.0772933338417258	-0.247912853000561
1	C	26	50	20120601	9	1986	39.56	-0.0777006273476893	-0.248957956823154
1	C	26	50	20120601	9	1988	39.6	-0.0773944501114355	-0.250906036005323
1	C	26	50	20120601	9	1990	39.64	-0.0760325624508702	-0.253059883260817
1	C	26	50	20120601	9	1992	39.68	-0.0751267586641702	-0.253797395633595
1	C	26	50	20120601	9	1994	39.72	-0.073931748203965	-0.253088874638846
1	C	26	50	20120601	9	1996	39.76	-0.073132010434443	-0.253450206204032
1	C	26	50	20120601	9	1998	39.8	-0.0718111349671866	-0.255370708221735
1	C	26	50	20120601	9	2000	39.84	-0.0707787590666542	-0.258368840973966
1	C	26	50	20120601	9	2002	39.88	-0.0706486514189158	-0.259927304319701
1	C	26	50	20120601	9	2004	39.92	-0.0700278116650341	-0.262929679712619
1	C	26	50	20120601	9	2006	39.96	-0.06986446999858	-0.265270910265128
1	C	26	50	20120601	9	2008	40	-0.0713451515983846	-0.267337076279755
1	C	26	50	20120601	9	2010	40.04	-0.0740166010177074	-0.26987276119709
1	C	26	50	20120601	9	2012	40.08	-0.077661736474724	-0.270685226888673
1	C	26	50	20120601	9	2014	40.12	-0.080413088960321	-0.272426830890736
