# Supplementary material for: How Do Ants Make Sense of Gravity? A Boltzmann Walker Analysis of Lasius niger Trajectories on Various Inclines
Source: PLoS One. 2013 Oct 29;8(10):e76531. doi: 10.1371/journal.pone.0076531 (PMC3812222; doi:10.1371/journal.pone.0076531)
Supplement: Dataset S1 — Trajectories for . (ZIP) [file pone.0076531.s005.zip › Incline1/1-C-26-50-20120601-10.txt]

Pente	Colonie	Temperature	Humidite	Date	Indiv	Frame	Time	X	Y
1	C	26	50	20120601	10	22	0	0	0
1	C	26	50	20120601	10	24	0.04	0.000870448447640698	-0.0038763593744646
1	C	26	50	20120601	10	26	0.08	0.000498793123448998	-0.0072815027899466
1	C	26	50	20120601	10	28	0.12	0.0016211837172264	-0.00962322831720205
1	C	26	50	20120601	10	30	0.16	0.0042470954598408	-0.0117623677516476
1	C	26	50	20120601	10	32	0.2	0.0064759667448189	-0.0127569134393865
1	C	26	50	20120601	10	34	0.24	0.0088947669112237	-0.014220836608477
1	C	26	50	20120601	10	36	0.28	0.0116772320951928	-0.0167354497437326
1	C	26	50	20120601	10	38	0.32	0.012524770283123	-0.0196917217745173
1	C	26	50	20120601	10	40	0.36	0.0123773385192456	-0.0209142386885107
1	C	26	50	20120601	10	42	0.4	0.0104255116711363	-0.0235511105862335
1	C	26	50	20120601	10	44	0.44	0.0084153485135792	-0.0246847441778318
1	C	26	50	20120601	10	46	0.48	0.0057484245776561	-0.0265898312677046
1	C	26	50	20120601	10	48	0.52	0.0042029719966947	-0.0282621388052107
1	C	26	50	20120601	10	50	0.56	0.0036579340897561	-0.028802226964681
1	C	26	50	20120601	10	52	0.6	0.0021818486840292	-0.0291472243632219
1	C	26	50	20120601	10	54	0.64	-0.000900995460587896	-0.0302329161150558
1	C	26	50	20120601	10	56	0.68	-0.0032212956523734	-0.0308867070449408
1	C	26	50	20120601	10	58	0.72	-0.00613577767239	-0.0324271391677557
1	C	26	50	20120601	10	60	0.76	-0.0094175309545549	-0.0348296758781933
1	C	26	50	20120601	10	62	0.8	-0.0115161531704385	-0.0368673454895385
1	C	26	50	20120601	10	64	0.84	-0.014538468974586	-0.0400972678446425
1	C	26	50	20120601	10	66	0.88	-0.0175966350925397	-0.0412883892175512
1	C	26	50	20120601	10	68	0.92	-0.0204086502688945	-0.0423494665823319
1	C	26	50	20120601	10	70	0.96	-0.0246693292500019	-0.0432496912965283
1	C	26	50	20120601	10	72	1	-0.0281275035527525	-0.0445668876872023
1	C	26	50	20120601	10	74	1.04	-0.0312215998875786	-0.0455366938299878
1	C	26	50	20120601	10	76	1.08	-0.0345071786174297	-0.046703780643404
1	C	26	50	20120601	10	78	1.12	-0.0367600066801544	-0.0474551381669572
1	C	26	50	20120601	10	80	1.16	-0.0383482038660385	-0.0472617091069636
1	C	26	50	20120601	10	82	1.2	-0.0416856418072218	-0.0480452187758574
1	C	26	50	20120601	10	84	1.24	-0.0447586571675804	-0.0483434057054837
1	C	26	50	20120601	10	86	1.28	-0.0488223998390595	-0.0469702043364195
1	C	26	50	20120601	10	88	1.32	-0.0508474122390216	-0.0473394554975551
1	C	26	50	20120601	10	90	1.36	-0.0548377572266135	-0.0477152120410776
1	C	26	50	20120601	10	92	1.4	-0.0569616938652635	-0.0490672709173844
1	C	26	50	20120601	10	94	1.44	-0.0606910457399195	-0.049864392391816
1	C	26	50	20120601	10	96	1.48	-0.0633929714615114	-0.0503532153096503
1	C	26	50	20120601	10	98	1.52	-0.06645170326489	-0.0517356797775481
1	C	26	50	20120601	10	100	1.56	-0.0686249959568669	-0.0521959355814224
1	C	26	50	20120601	10	102	1.6	-0.0706077940819921	-0.0533406707494853
1	C	26	50	20120601	10	104	1.64	-0.0713416294995075	-0.0524064412701816
1	C	26	50	20120601	10	106	1.68	-0.0718747880125222	-0.0515366999293222
1	C	26	50	20120601	10	108	1.72	-0.0720098666209322	-0.0491545773916575
1	C	26	50	20120601	10	110	1.76	-0.072087110965709	-0.0459942060595511
1	C	26	50	20120601	10	112	1.8	-0.0719323252913073	-0.0421237156713703
1	C	26	50	20120601	10	114	1.84	-0.0716957910019326	-0.0396678701806991
1	C	26	50	20120601	10	116	1.88	-0.0711077779732606	-0.0361883221612736
1	C	26	50	20120601	10	118	1.92	-0.0700895979484673	-0.0317194949854155
1	C	26	50	20120601	10	120	1.96	-0.069951973755645	-0.0284692291682168
1	C	26	50	20120601	10	122	2	-0.0697892189878193	-0.0252309417398915
1	C	26	50	20120601	10	124	2.04	-0.0702466180802976	-0.0219161241446383
1	C	26	50	20120601	10	126	2.08	-0.0711069407588317	-0.0175103680652349
1	C	26	50	20120601	10	128	2.12	-0.0715377597074052	-0.0152659192178673
1	C	26	50	20120601	10	130	2.16	-0.0716018165107129	-0.0108329183141847
1	C	26	50	20120601	10	132	2.2	-0.0718894180518249	-0.0072715962239421
1	C	26	50	20120601	10	134	2.24	-0.0722450786206261	-0.0039259770573005
1	C	26	50	20120601	10	136	2.28	-0.0713030186408276	-0.001110932635495
1	C	26	50	20120601	10	138	2.32	-0.069756267811816	0.00187280059424390
1	C	26	50	20120601	10	140	2.36	-0.0670514641656247	0.0030235249567434
1	C	26	50	20120601	10	142	2.4	-0.0645926558975403	0.00265277472923170
1	C	26	50	20120601	10	144	2.44	-0.0613036830551395	0.00219464731676870
1	C	26	50	20120601	10	146	2.48	-0.0575635124467314	0.0024110219918118
1	C	26	50	20120601	10	148	2.52	-0.0538535352978799	0.0019526046655686
1	C	26	50	20120601	10	150	2.56	-0.0505490131773608	0.00174195755545310
1	C	26	50	20120601	10	152	2.6	-0.0470190017753892	0.00151498334976000
1	C	26	50	20120601	10	154	2.64	-0.0432890347178336	0.00138871529184350
1	C	26	50	20120601	10	156	2.68	-0.039901392195186	0.00150704961167510
1	C	26	50	20120601	10	158	2.72	-0.0356084366179446	0.00118181160502770
1	C	26	50	20120601	10	160	2.76	-0.0319054357845963	0.000836295190109401
1	C	26	50	20120601	10	162	2.8	-0.0297252770857741	0.0008461876139782
1	C	26	50	20120601	10	164	2.84	-0.028734761906688	0.0016351773604261
1	C	26	50	20120601	10	166	2.88	-0.0280461388967617	0.0021896480718257
1	C	26	50	20120601	10	168	2.92	-0.0285983539375293	0.0045174082401528
1	C	26	50	20120601	10	170	2.96	-0.0303941251474578	0.0067252812821568
1	C	26	50	20120601	10	172	3	-0.0315451224531749	0.0088383680743563
1	C	26	50	20120601	10	174	3.04	-0.0335057315675065	0.0114089274981394
1	C	26	50	20120601	10	176	3.08	-0.033591892528794	0.0130777348570787
1	C	26	50	20120601	10	178	3.12	-0.0351991250292276	0.0150089636846519
1	C	26	50	20120601	10	180	3.16	-0.0371621383066152	0.0157841789910024
1	C	26	50	20120601	10	182	3.2	-0.0392863577879777	0.0169885939713974
1	C	26	50	20120601	10	184	3.24	-0.0423787478741409	0.0174407887579662
1	C	26	50	20120601	10	186	3.28	-0.0456150341902754	0.0176887003954502
1	C	26	50	20120601	10	188	3.32	-0.0491326782946442	0.0187497141206206
1	C	26	50	20120601	10	190	3.36	-0.0520059359893176	0.0196729127341378
1	C	26	50	20120601	10	192	3.4	-0.0548848505382405	0.0211240372704888
1	C	26	50	20120601	10	194	3.44	-0.0568646081042066	0.0216697822842086
1	C	26	50	20120601	10	196	3.48	-0.0601994651056386	0.0247256149497844
1	C	26	50	20120601	10	198	3.52	-0.0635430902311573	0.0259544251141304
1	C	26	50	20120601	10	200	3.56	-0.0658001750767048	0.0278326421463181
1	C	26	50	20120601	10	202	3.6	-0.0687705185324351	0.0297090914115528
1	C	26	50	20120601	10	204	3.64	-0.0723196995992447	0.0302928080594223
1	C	26	50	20120601	10	206	3.68	-0.0730751017735863	0.0293586492907968
1	C	26	50	20120601	10	208	3.72	-0.0731634194105565	0.0282989083578325
1	C	26	50	20120601	10	210	3.76	-0.0742706072085384	0.0256298631015658
1	C	26	50	20120601	10	212	3.8	-0.0744805472118727	0.0238143664408693
1	C	26	50	20120601	10	214	3.84	-0.0749869063778804	0.020882772436748
1	C	26	50	20120601	10	216	3.88	-0.0755726029247372	0.017844122465955
1	C	26	50	20120601	10	218	3.92	-0.0770189898456543	0.0147018106410401
1	C	26	50	20120601	10	220	3.96	-0.0778753385840781	0.0125302432896094
1	C	26	50	20120601	10	222	4	-0.0796917474125223	0.0082033225452405
1	C	26	50	20120601	10	224	4.04	-0.0807532773256429	0.0059227405413542
1	C	26	50	20120601	10	226	4.08	-0.0805053444749555	0.0036704852351222
1	C	26	50	20120601	10	228	4.12	-0.0797839258525177	0.00207938184036750
1	C	26	50	20120601	10	230	4.16	-0.0789861538398474	-0.000325615601668598
1	C	26	50	20120601	10	232	4.2	-0.078571944829564	-0.0029126506134533
1	C	26	50	20120601	10	234	4.24	-0.0784157590837355	-0.0055790937167653
1	C	26	50	20120601	10	236	4.28	-0.079101702158961	-0.00923728943603043
1	C	26	50	20120601	10	238	4.32	-0.078591524616335	-0.0132040877678088
1	C	26	50	20120601	10	240	4.36	-0.078691014540448	-0.0158750422123848
1	C	26	50	20120601	10	242	4.4	-0.0777215004327631	-0.0204113443457308
1	C	26	50	20120601	10	244	4.44	-0.0772316168547571	-0.0239019062603801
1	C	26	50	20120601	10	246	4.48	-0.0772867711836896	-0.0272571279371103
1	C	26	50	20120601	10	248	4.52	-0.0764856545559443	-0.0296312743102832
1	C	26	50	20120601	10	250	4.56	-0.0749091034187464	-0.031737589847946
1	C	26	50	20120601	10	252	4.6	-0.0721326415713496	-0.0340238852746243
1	C	26	50	20120601	10	254	4.64	-0.0702060725774644	-0.0355457063469584
1	C	26	50	20120601	10	256	4.68	-0.068034158743711	-0.037646768081237
1	C	26	50	20120601	10	258	4.72	-0.0659363143452866	-0.0402609418512837
1	C	26	50	20120601	10	260	4.76	-0.0648819757081306	-0.0426125385892046
1	C	26	50	20120601	10	262	4.8	-0.0633865367898026	-0.0457467681836105
1	C	26	50	20120601	10	264	4.84	-0.0618721261965354	-0.0485343952470822
1	C	26	50	20120601	10	266	4.88	-0.0597411892007516	-0.0496035407002363
1	C	26	50	20120601	10	268	4.92	-0.0577459459962775	-0.0506166125856422
1	C	26	50	20120601	10	270	4.96	-0.0546358075299066	-0.0518912432694091
1	C	26	50	20120601	10	272	5	-0.0515689439985443	-0.0543730466500177
1	C	26	50	20120601	10	274	5.04	-0.0500340980193008	-0.0568438191648397
1	C	26	50	20120601	10	276	5.08	-0.0484636845689636	-0.0595234003121461
1	C	26	50	20120601	10	278	5.12	-0.0472152875467787	-0.0633142704767653
1	C	26	50	20120601	10	280	5.16	-0.0456142563728162	-0.0669586988270008
1	C	26	50	20120601	10	282	5.2	-0.0442039318977396	-0.0692908077020321
1	C	26	50	20120601	10	284	5.24	-0.0433399181218077	-0.071650635162886
1	C	26	50	20120601	10	286	5.28	-0.0422736010957784	-0.0740894464511984
1	C	26	50	20120601	10	288	5.32	-0.0414952886617264	-0.0768328086301678
1	C	26	50	20120601	10	290	5.36	-0.0398870449985957	-0.0794370829052779
1	C	26	50	20120601	10	292	5.4	-0.0381130555059549	-0.0811098147068528
1	C	26	50	20120601	10	294	5.44	-0.0361555010929181	-0.0822318517472396
1	C	26	50	20120601	10	296	5.48	-0.0334859608619045	-0.083259490032338
1	C	26	50	20120601	10	298	5.52	-0.0311336287329312	-0.0840116395154862
1	C	26	50	20120601	10	300	5.56	-0.028873149774834	-0.0846512883097475
1	C	26	50	20120601	10	302	5.6	-0.0261799214666507	-0.0848171755606139
1	C	26	50	20120601	10	304	5.64	-0.0234258112646072	-0.084538929042217
1	C	26	50	20120601	10	306	5.68	-0.020472226239591	-0.0844410654637007
1	C	26	50	20120601	10	308	5.72	-0.0178505571376638	-0.0845887093596125
1	C	26	50	20120601	10	310	5.76	-0.0144504341803283	-0.0849291812747538
1	C	26	50	20120601	10	312	5.8	-0.011204814054682	-0.0850568847594361
1	C	26	50	20120601	10	314	5.84	-0.0081048579259602	-0.0854245802856531
1	C	26	50	20120601	10	316	5.88	-0.0067520919428722	-0.0857468088458398
1	C	26	50	20120601	10	318	5.92	-0.0061127967020015	-0.0846863608060944
1	C	26	50	20120601	10	320	5.96	-0.0055642232611569	-0.0837675462546206
1	C	26	50	20120601	10	322	6	-0.0054707649578875	-0.0819592125856175
1	C	26	50	20120601	10	324	6.04	-0.0062494945849404	-0.0806627252312442
1	C	26	50	20120601	10	326	6.08	-0.0073097163505159	-0.0790355169642421
1	C	26	50	20120601	10	328	6.12	-0.0078753098515836	-0.0763573288172946
1	C	26	50	20120601	10	330	6.16	-0.008550851386058	-0.0738402832347117
1	C	26	50	20120601	10	332	6.2	-0.0086019822774056	-0.0706480567421128
1	C	26	50	20120601	10	334	6.24	-0.0084142595691362	-0.0676237044704355
1	C	26	50	20120601	10	336	6.28	-0.0077819986265247	-0.0647384599016074
1	C	26	50	20120601	10	338	6.32	-0.0064754788411398	-0.0607770369955796
1	C	26	50	20120601	10	340	6.36	-0.0057346784218298	-0.05767662124745
1	C	26	50	20120601	10	342	6.4	-0.0055534681670151	-0.0545916062850146
1	C	26	50	20120601	10	344	6.44	-0.0054392067822432	-0.0503469927699758
1	C	26	50	20120601	10	346	6.48	-0.0050799965374004	-0.0474187221677261
1	C	26	50	20120601	10	348	6.52	-0.0045587174183097	-0.0439686067609607
1	C	26	50	20120601	10	350	6.56	-0.0039542118310733	-0.0407328154195729
1	C	26	50	20120601	10	352	6.6	-0.0037281497931279	-0.035968966324041
1	C	26	50	20120601	10	354	6.64	-0.0037485851791042	-0.0326559589221477
1	C	26	50	20120601	10	356	6.68	-0.00427495546701950	-0.0289114042516962
1	C	26	50	20120601	10	358	6.72	-0.0047835066640489	-0.0268629159065988
1	C	26	50	20120601	10	360	6.76	-0.0055078668506964	-0.0258955938299356
1	C	26	50	20120601	10	362	6.8	-0.0063305148799288	-0.0246935123019185
1	C	26	50	20120601	10	364	6.84	-0.006964718951975	-0.0232502366508386
1	C	26	50	20120601	10	366	6.88	-0.0078579362379699	-0.0220135068905433
1	C	26	50	20120601	10	368	6.92	-0.0096361683712978	-0.0204782366472311
1	C	26	50	20120601	10	370	6.96	-0.0110816360533993	-0.0184595882082997
1	C	26	50	20120601	10	372	7	-0.012906820076998	-0.0146740213445394
1	C	26	50	20120601	10	374	7.04	-0.0141485702954397	-0.0126075017765217
1	C	26	50	20120601	10	376	7.08	-0.014528357347615	-0.00968297884021232
1	C	26	50	20120601	10	378	7.12	-0.0149369236457846	-0.006914655791867
1	C	26	50	20120601	10	380	7.16	-0.0150665363187761	-0.0047615863538321
1	C	26	50	20120601	10	382	7.2	-0.0163267420242068	-0.00180022315422280
1	C	26	50	20120601	10	384	7.24	-0.0169957357498874	-0.000533299934370898
1	C	26	50	20120601	10	386	7.28	-0.0188894384205831	0.000372574563007200
1	C	26	50	20120601	10	388	7.32	-0.0197593211827988	0.000747765421104801
1	C	26	50	20120601	10	390	7.36	-0.0216898782589299	0.0018139551679135
1	C	26	50	20120601	10	392	7.4	-0.023307088036046	0.0030228814895725
1	C	26	50	20120601	10	394	7.44	-0.0263746869584607	0.0052693880176734
1	C	26	50	20120601	10	396	7.48	-0.0290523963941174	0.0062487683862762
1	C	26	50	20120601	10	398	7.52	-0.0315818142240507	0.0075922267228034
1	C	26	50	20120601	10	400	7.56	-0.0341974729183378	0.0092104405915488
1	C	26	50	20120601	10	402	7.6	-0.0369893355514289	0.0110724578073796
1	C	26	50	20120601	10	404	7.64	-0.0394627809298838	0.0125641561308351
1	C	26	50	20120601	10	406	7.68	-0.0425908091978187	0.0142065530514971
1	C	26	50	20120601	10	408	7.72	-0.0446269938849235	0.015698124095732
1	C	26	50	20120601	10	410	7.76	-0.0479798821092757	0.0174399402298288
1	C	26	50	20120601	10	412	7.8	-0.0506137841585175	0.0184506079521787
1	C	26	50	20120601	10	414	7.84	-0.0530571916409076	0.0191037624859607
1	C	26	50	20120601	10	416	7.88	-0.0560988114601816	0.0195268244731447
1	C	26	50	20120601	10	418	7.92	-0.0600093240921775	0.0206169709977
1	C	26	50	20120601	10	420	7.96	-0.0625717376458413	0.0211864747992676
1	C	26	50	20120601	10	422	8	-0.064899250326795	0.021794586631088
1	C	26	50	20120601	10	424	8.04	-0.0685135559281519	0.0224125979578451
1	C	26	50	20120601	10	426	8.08	-0.0714683430346961	0.0225311797650501
1	C	26	50	20120601	10	428	8.12	-0.074076082133034	0.0215056628002952
1	C	26	50	20120601	10	430	8.16	-0.077509863373154	0.0204760446162095
1	C	26	50	20120601	10	432	8.2	-0.0792598536616413	0.0193823908420195
1	C	26	50	20120601	10	434	8.24	-0.0816575042642209	0.0179236366234995
1	C	26	50	20120601	10	436	8.28	-0.0843553711928888	0.0168094060419769
1	C	26	50	20120601	10	438	8.32	-0.0868570725583199	0.0158286913628781
1	C	26	50	20120601	10	440	8.36	-0.0901749674822848	0.0155601237221021
1	C	26	50	20120601	10	442	8.4	-0.0929004950140192	0.0158837820522003
1	C	26	50	20120601	10	444	8.44	-0.095685633061621	0.0160895642676612
1	C	26	50	20120601	10	446	8.48	-0.0976283099479818	0.0174489346280855
1	C	26	50	20120601	10	448	8.52	-0.0990111279692702	0.0182213780758537
1	C	26	50	20120601	10	450	8.56	-0.100696014936414	0.0199945261114249
1	C	26	50	20120601	10	452	8.6	-0.100066025220783	0.0201716846443834
1	C	26	50	20120601	10	454	8.64	-0.0990530594013945	0.0203509715687532
1	C	26	50	20120601	10	456	8.68	-0.0987822657884713	0.0203335484576648
1	C	26	50	20120601	10	458	8.72	-0.0972220771021901	0.0200804325142712
1	C	26	50	20120601	10	460	8.76	-0.0950796906334054	0.0212006254201727
1	C	26	50	20120601	10	462	8.8	-0.093098873821481	0.021872163316052
1	C	26	50	20120601	10	464	8.84	-0.0904695396820457	0.0222787779995055
1	C	26	50	20120601	10	466	8.88	-0.0879512566625958	0.0230915194627335
1	C	26	50	20120601	10	468	8.92	-0.0841939952832864	0.0239577040564836
1	C	26	50	20120601	10	470	8.96	-0.0806662466230145	0.024395820347039
1	C	26	50	20120601	10	472	9	-0.0779127728170741	0.0259913360881083
1	C	26	50	20120601	10	474	9.04	-0.0745048009744674	0.0272330155958719
1	C	26	50	20120601	10	476	9.08	-0.0710943542581266	0.0286620076899718
1	C	26	50	20120601	10	478	9.12	-0.0671612849198107	0.0296655336338317
1	C	26	50	20120601	10	480	9.16	-0.0641464644475438	0.0308281586034586
1	C	26	50	20120601	10	482	9.2	-0.0611654436794175	0.0317828941794167
1	C	26	50	20120601	10	484	9.24	-0.0585811098155369	0.0316300176933242
1	C	26	50	20120601	10	486	9.28	-0.0552308378862751	0.0309889546855005
1	C	26	50	20120601	10	488	9.32	-0.052516325663978	0.0290908679527614
1	C	26	50	20120601	10	490	9.36	-0.0503843987187006	0.0277735280194109
1	C	26	50	20120601	10	492	9.4	-0.0486695940636451	0.0268233886375305
1	C	26	50	20120601	10	494	9.44	-0.0461325656434259	0.0242741979806749
1	C	26	50	20120601	10	496	9.48	-0.0444602581059197	0.0221930413022866
1	C	26	50	20120601	10	498	9.52	-0.0427499789342638	0.0190800036981129
1	C	26	50	20120601	10	500	9.56	-0.0405247138938697	0.0168825986648976
1	C	26	50	20120601	10	502	9.6	-0.0382378598528343	0.0147450855760487
1	C	26	50	20120601	10	504	9.64	-0.0361907150106211	0.0123172344428447
1	C	26	50	20120601	10	506	9.68	-0.0335086943449196	0.010612435348743
1	C	26	50	20120601	10	508	9.72	-0.0312104912400462	0.0098021263328423
1	C	26	50	20120601	10	510	9.76	-0.0272716327478021	0.0089149992868431
1	C	26	50	20120601	10	512	9.8	-0.0237676973933109	0.0076835637057293
1	C	26	50	20120601	10	514	9.84	-0.0210237271025097	0.0055863132770012
1	C	26	50	20120601	10	516	9.88	-0.0187214157072375	0.0039577332228436
1	C	26	50	20120601	10	518	9.92	-0.0166815682070062	0.00185127626382450
1	C	26	50	20120601	10	520	9.96	-0.015394209601178	-0.000887348299710999
1	C	26	50	20120601	10	522	10	-0.0140326754940033	-0.0030920365327725
1	C	26	50	20120601	10	524	10.04	-0.0112460383800252	-0.0049607076234142
1	C	26	50	20120601	10	526	10.08	-0.0086649572073381	-0.0064767445622782
1	C	26	50	20120601	10	528	10.12	-0.006097028220781	-0.0071088980246589
1	C	26	50	20120601	10	530	10.16	-0.00318643528806090	-0.0074316215595925
1	C	26	50	20120601	10	532	10.2	-0.0005073491155013	-0.0079263134637106
1	C	26	50	20120601	10	534	10.24	0.0024952384094511	-0.00894659783828465
1	C	26	50	20120601	10	536	10.28	0.0048636218623573	-0.0105139707294627
1	C	26	50	20120601	10	538	10.32	0.0053681425507339	-0.0125188305861610
1	C	26	50	20120601	10	540	10.36	0.0045032095359865	-0.0150671020042010
1	C	26	50	20120601	10	542	10.4	0.00431066435946940	-0.0171763308218024
1	C	26	50	20120601	10	544	10.44	0.0037077144071517	-0.0202895098473324
1	C	26	50	20120601	10	546	10.48	0.0041847993524182	-0.0238816830064382
1	C	26	50	20120601	10	548	10.52	0.0050078716457194	-0.0269038573892295
1	C	26	50	20120601	10	550	10.56	0.0049190590340023	-0.0292295315925521
1	C	26	50	20120601	10	552	10.6	0.0049491817828809	-0.0325358214800241
1	C	26	50	20120601	10	554	10.64	0.0048776932873029	-0.0368561732023958
1	C	26	50	20120601	10	556	10.68	0.005509422485615	-0.0391487548083588
1	C	26	50	20120601	10	558	10.72	0.0058577432860275	-0.0430683891178321
1	C	26	50	20120601	10	560	10.76	0.0065664057021326	-0.0468102567825151
1	C	26	50	20120601	10	562	10.8	0.0079770837305998	-0.0495785798308604
1	C	26	50	20120601	10	564	10.84	0.0094349257813721	-0.0521221136334665
1	C	26	50	20120601	10	566	10.88	0.01073282027824	-0.0554891439934425
1	C	26	50	20120601	10	568	10.92	0.0125338212499222	-0.0590890246164632
1	C	26	50	20120601	10	570	10.96	0.0133820665446335	-0.0613018445775084
1	C	26	50	20120601	10	572	11	0.0147519445118262	-0.0645406057673771
1	C	26	50	20120601	10	574	11.04	0.0146548587507693	-0.0662370256461218
1	C	26	50	20120601	10	576	11.08	0.0140517673770953	-0.0682816249039227
1	C	26	50	20120601	10	578	11.12	0.0132085425405304	-0.0711681054954043
1	C	26	50	20120601	10	580	11.16	0.0119170261468288	-0.0746635323047081
1	C	26	50	20120601	10	582	11.2	0.0115013180701692	-0.0764402795137956
1	C	26	50	20120601	10	584	11.24	0.0116401302023839	-0.0777756435989986
1	C	26	50	20120601	10	586	11.28	0.0129856695541682	-0.0783146852404327
1	C	26	50	20120601	10	588	11.32	0.0150189056059954	-0.0810160947740743
1	C	26	50	20120601	10	590	11.36	0.0175224878754645	-0.0828704115970579
1	C	26	50	20120601	10	592	11.4	0.0190997531905114	-0.0847975674895716
1	C	26	50	20120601	10	594	11.44	0.0201571960264368	-0.0862540306821206
1	C	26	50	20120601	10	596	11.48	0.0204687048478208	-0.0874274461012284
1	C	26	50	20120601	10	598	11.52	0.0210610411273529	-0.0884557985641758
1	C	26	50	20120601	10	600	11.56	0.019734544161186	-0.089271764434326
1	C	26	50	20120601	10	602	11.6	0.0186441501492573	-0.0896493948108187
1	C	26	50	20120601	10	604	11.64	0.0163655457109059	-0.089900017000727
1	C	26	50	20120601	10	606	11.68	0.0148715693015335	-0.089595113758761
1	C	26	50	20120601	10	608	11.72	0.0121236639614949	-0.0899264109634163
1	C	26	50	20120601	10	610	11.76	0.0097713671878607	-0.0896700493998971
1	C	26	50	20120601	10	612	11.8	0.0073874273857683	-0.0896560486856296
1	C	26	50	20120601	10	614	11.84	0.0038513631497497	-0.0886893983604086
1	C	26	50	20120601	10	616	11.88	0.0031641897087248	-0.0873736211330445
1	C	26	50	20120601	10	618	11.92	0.0013181177508099	-0.0852361363284669
1	C	26	50	20120601	10	620	11.96	-0.000126190276170501	-0.0820982509920022
1	C	26	50	20120601	10	622	12	-0.00101393455567900	-0.0798924031038196
1	C	26	50	20120601	10	624	12.04	-0.00147325697860220	-0.0776388396500424
1	C	26	50	20120601	10	626	12.08	-0.003339856246375	-0.0743741064281007
1	C	26	50	20120601	10	628	12.12	-0.0041509077243959	-0.070972074282456
1	C	26	50	20120601	10	630	12.16	-0.0060393763906973	-0.0687201499021976
1	C	26	50	20120601	10	632	12.2	-0.0069218965653064	-0.0647495133948109
1	C	26	50	20120601	10	634	12.24	-0.0074432746793464	-0.061008168989146
1	C	26	50	20120601	10	636	12.28	-0.008135723136959	-0.057675907069601
1	C	26	50	20120601	10	638	12.32	-0.009260758310098	-0.0561219974915367
1	C	26	50	20120601	10	640	12.36	-0.0114206371864358	-0.0534594081201822
1	C	26	50	20120601	10	642	12.4	-0.0139058205374584	-0.051426320560779
1	C	26	50	20120601	10	644	12.44	-0.0169936639270185	-0.0501733768419911
1	C	26	50	20120601	10	646	12.48	-0.0176817707489946	-0.0496968787953529
1	C	26	50	20120601	10	648	12.52	-0.0198604869499831	-0.050730506274888
1	C	26	50	20120601	10	650	12.56	-0.0201873258463832	-0.0505343689959224
1	C	26	50	20120601	10	652	12.6	-0.021015107470847	-0.0502628824183537
1	C	26	50	20120601	10	654	12.64	-0.0213211857121514	-0.0482055269542202
1	C	26	50	20120601	10	656	12.68	-0.0221417548474472	-0.0458470854226574
1	C	26	50	20120601	10	658	12.72	-0.0237014485589816	-0.0437107319889298
1	C	26	50	20120601	10	660	12.76	-0.0258196081352293	-0.0418207274866997
1	C	26	50	20120601	10	662	12.8	-0.0267129173451057	-0.0422942981112637
1	C	26	50	20120601	10	664	12.84	-0.0287907364794868	-0.0400639984705876
1	C	26	50	20120601	10	666	12.88	-0.0295487620199865	-0.0392392361920794
1	C	26	50	20120601	10	668	12.92	-0.0300928877591774	-0.0375032254046562
1	C	26	50	20120601	10	670	12.96	-0.029500261565865	-0.0371846737997316
1	C	26	50	20120601	10	672	13	-0.0294298761568657	-0.0370831756923601
1	C	26	50	20120601	10	674	13.04	-0.0302523615515384	-0.0376561938146303
1	C	26	50	20120601	10	676	13.08	-0.031078912810203	-0.0378483288692143
1	C	26	50	20120601	10	678	13.12	-0.0321883209234778	-0.0384757730004323
1	C	26	50	20120601	10	680	13.16	-0.0331366713252018	-0.0384852270180968
1	C	26	50	20120601	10	682	13.2	-0.0353843757629007	-0.0381309199223855
1	C	26	50	20120601	10	684	13.24	-0.0386540699753085	-0.0391288214681972
1	C	26	50	20120601	10	686	13.28	-0.0406227047516066	-0.0398997587785214
1	C	26	50	20120601	10	688	13.32	-0.0426611026829365	-0.0402983760842797
1	C	26	50	20120601	10	690	13.36	-0.0430235302636336	-0.0405316859667322
1	C	26	50	20120601	10	692	13.4	-0.0433258325547265	-0.0409973299242792
1	C	26	50	20120601	10	694	13.44	-0.0429198330541726	-0.0420581527306187
1	C	26	50	20120601	10	696	13.48	-0.0433616828685327	-0.0426228977035489
1	C	26	50	20120601	10	698	13.52	-0.0427404754191247	-0.0446903930789247
1	C	26	50	20120601	10	700	13.56	-0.0431378270037446	-0.0465964276918842
1	C	26	50	20120601	10	702	13.6	-0.0429087244066402	-0.048306636152862
1	C	26	50	20120601	10	704	13.64	-0.0433109974544572	-0.0489251424543659
1	C	26	50	20120601	10	706	13.68	-0.043468187291915	-0.0473569917457285
1	C	26	50	20120601	10	708	13.72	-0.0452216706879014	-0.0462741284210194
1	C	26	50	20120601	10	710	13.76	-0.0463063724902415	-0.0452401968855684
1	C	26	50	20120601	10	712	13.8	-0.0478668864456421	-0.0432614999797741
1	C	26	50	20120601	10	714	13.84	-0.0497873177526667	-0.0420835307929955
1	C	26	50	20120601	10	716	13.88	-0.052121194394651	-0.03970722774414
1	C	26	50	20120601	10	718	13.92	-0.0540917595724617	-0.0371938874010905
1	C	26	50	20120601	10	720	13.96	-0.0561645723908319	-0.0362831338669222
1	C	26	50	20120601	10	722	14	-0.0576851277420277	-0.0342175406087879
1	C	26	50	20120601	10	724	14.04	-0.0567722246032446	-0.0312699235650049
1	C	26	50	20120601	10	726	14.08	-0.056617170228266	-0.0318413224127461
1	C	26	50	20120601	10	728	14.12	-0.0556476844048524	-0.0306045360839083
1	C	26	50	20120601	10	730	14.16	-0.0541716697098036	-0.028021658859997
1	C	26	50	20120601	10	732	14.2	-0.0535958019472052	-0.0254253324651075
1	C	26	50	20120601	10	734	14.24	-0.0530616181293579	-0.0234787735625181
1	C	26	50	20120601	10	736	14.28	-0.0518921759432535	-0.0229681851908521
1	C	26	50	20120601	10	738	14.32	-0.0510138026670734	-0.0225301838758594
1	C	26	50	20120601	10	740	14.36	-0.047731058304044	-0.0218668600151930
1	C	26	50	20120601	10	742	14.4	-0.0436179383660347	-0.0200261125713404
1	C	26	50	20120601	10	744	14.44	-0.043044863675222	-0.0187454361245944
1	C	26	50	20120601	10	746	14.48	-0.0429618705523142	-0.0171548630599256
1	C	26	50	20120601	10	748	14.52	-0.0452312873401255	-0.0150456342423242
1	C	26	50	20120601	10	750	14.56	-0.0480620974147243	-0.0133393785082533
1	C	26	50	20120601	10	752	14.6	-0.0503054445897269	-0.0134793913077824
1	C	26	50	20120601	10	754	14.64	-0.0528359662133456	-0.0133741186644130
1	C	26	50	20120601	10	756	14.68	-0.0562222143214207	-0.0165133743738196
1	C	26	50	20120601	10	758	14.72	-0.0577118139519496	-0.0180601930850821
1	C	26	50	20120601	10	760	14.76	-0.0587439918625833	-0.019106682836967
1	C	26	50	20120601	10	762	14.8	-0.060209972712407	-0.0219220921258715
1	C	26	50	20120601	10	764	14.84	-0.0609977639128609	-0.0246015141741522
1	C	26	50	20120601	10	766	14.88	-0.0619340029896367	-0.0264312929776151
1	C	26	50	20120601	10	768	14.92	-0.0617020252963599	-0.0259718050917051
1	C	26	50	20120601	10	770	14.96	-0.0628566118760983	-0.0258043961470456
1	C	26	50	20120601	10	772	15	-0.0626316295902078	-0.0247534183884206
1	C	26	50	20120601	10	774	15.04	-0.0629370714354092	-0.0243235540340017
1	C	26	50	20120601	10	776	15.08	-0.0624608562314835	-0.0222077279101318
1	C	26	50	20120601	10	778	15.12	-0.062662028110731	-0.0208216006291075
1	C	26	50	20120601	10	780	15.16	-0.0633525956643056	-0.0177218637034878
1	C	26	50	20120601	10	782	15.2	-0.0638522373158921	-0.0155902761694653
1	C	26	50	20120601	10	784	15.24	-0.0628232060304347	-0.0123684501870060
1	C	26	50	20120601	10	786	15.28	-0.0614543823594528	-0.0119571905191069
1	C	26	50	20120601	10	788	15.32	-0.0596848045060198	-0.0112672232991895
1	C	26	50	20120601	10	790	15.36	-0.0573614071865326	-0.0108405409252859
1	C	26	50	20120601	10	792	15.4	-0.0558245530240305	-0.010531888815298
1	C	26	50	20120601	10	794	15.44	-0.0528856899621986	-0.00922953954570863
1	C	26	50	20120601	10	796	15.48	-0.050279145874321	-0.0081759575128085
1	C	26	50	20120601	10	798	15.52	-0.0473829354935303	-0.0071331588583214
1	C	26	50	20120601	10	800	15.56	-0.0454314834120150	-0.0075015402781162
1	C	26	50	20120601	10	802	15.6	-0.0441038777024152	-0.00896222348393531
1	C	26	50	20120601	10	804	15.64	-0.0437891784152346	-0.0112018088508620
1	C	26	50	20120601	10	806	15.68	-0.0425600712660405	-0.0123716604517926
1	C	26	50	20120601	10	808	15.72	-0.0401749859509627	-0.0133582299750397
1	C	26	50	20120601	10	810	15.76	-0.0393081296057705	-0.0132549358164440
1	C	26	50	20120601	10	812	15.8	-0.0391227120656077	-0.0143970688315521
1	C	26	50	20120601	10	814	15.84	-0.0406748680188547	-0.0145259885398980
1	C	26	50	20120601	10	816	15.88	-0.0415248386541122	-0.0153357389414416
1	C	26	50	20120601	10	818	15.92	-0.0418063307926347	-0.0168002348670249
1	C	26	50	20120601	10	820	15.96	-0.0422382386856513	-0.0180237205173085
1	C	26	50	20120601	10	822	16	-0.0417949180891864	-0.0203417226120552
1	C	26	50	20120601	10	824	16.04	-0.0417524846112474	-0.0213930419032556
1	C	26	50	20120601	10	826	16.08	-0.0425214773779234	-0.0216520692593398
1	C	26	50	20120601	10	828	16.12	-0.04342567603223	-0.0222369384912627
1	C	26	50	20120601	10	830	16.16	-0.0445849634578498	-0.0219484530666742
1	C	26	50	20120601	10	832	16.2	-0.0464895060755010	-0.0225155456341180
1	C	26	50	20120601	10	834	16.24	-0.0486781748044348	-0.0238948175148987
1	C	26	50	20120601	10	836	16.28	-0.0501389867036881	-0.0241903457230278
1	C	26	50	20120601	10	838	16.32	-0.0517702855834194	-0.0249875697279427
1	C	26	50	20120601	10	840	16.36	-0.052936340020935	-0.0240285278716872
1	C	26	50	20120601	10	842	16.4	-0.0537623680205815	-0.0234146601906679
1	C	26	50	20120601	10	844	16.44	-0.053682818507698	-0.023083720074937
1	C	26	50	20120601	10	846	16.48	-0.0535326997380522	-0.0229676979942799
1	C	26	50	20120601	10	848	16.52	-0.0533230991459728	-0.0232055404311998
1	C	26	50	20120601	10	850	16.56	-0.0536415800402192	-0.0230246200901654
1	C	26	50	20120601	10	852	16.6	-0.0542482635163417	-0.0221868824022225
1	C	26	50	20120601	10	854	16.64	-0.054318309514086	-0.0216248456482641
1	C	26	50	20120601	10	856	16.68	-0.0544560327018577	-0.021476614853724
1	C	26	50	20120601	10	858	16.72	-0.0536460984525510	-0.0218815324809027
1	C	26	50	20120601	10	860	16.76	-0.0540712322626038	-0.0217018212924641
1	C	26	50	20120601	10	862	16.8	-0.0531548374305352	-0.0218126970499677
1	C	26	50	20120601	10	864	16.84	-0.0528214160771091	-0.0220404780644981
1	C	26	50	20120601	10	866	16.88	-0.0526705201971107	-0.0220937663386351
1	C	26	50	20120601	10	868	16.92	-0.0532956139053881	-0.0219910067527660
1	C	26	50	20120601	10	870	16.96	-0.0529666473246835	-0.0219953703087127
1	C	26	50	20120601	10	872	17	-0.0531128904420617	-0.0219934321290254
1	C	26	50	20120601	10	874	17.04	-0.0530289611097755	-0.0219111008580648
1	C	26	50	20120601	10	876	17.08	-0.053150275177583	-0.0226885251659996
1	C	26	50	20120601	10	878	17.12	-0.0529723600403687	-0.0223503230636259
1	C	26	50	20120601	10	880	17.16	-0.052761005823472	-0.0224213731529995
1	C	26	50	20120601	10	882	17.2	-0.0528129711008214	-0.0224548122326818
1	C	26	50	20120601	10	884	17.24	-0.0531573674585983	-0.0223790881674846
1	C	26	50	20120601	10	886	17.28	-0.0528922024156534	-0.0223735161660488
1	C	26	50	20120601	10	888	17.32	-0.052962990875518	-0.0226356335787669
1	C	26	50	20120601	10	890	17.36	-0.0529602119458679	-0.0224668542611655
1	C	26	50	20120601	10	892	17.4	-0.0531323924470868	-0.0225334778620889
1	C	26	50	20120601	10	894	17.44	-0.0529004189964508	-0.0226002428843685
1	C	26	50	20120601	10	896	17.48	-0.0532131369704305	-0.022887900994023
1	C	26	50	20120601	10	898	17.52	-0.0529679830493931	-0.0229288141923824
1	C	26	50	20120601	10	900	17.56	-0.0534152422306292	-0.0224163597659209
1	C	26	50	20120601	10	902	17.6	-0.053349325736487	-0.0227306404458871
1	C	26	50	20120601	10	904	17.64	-0.0533801768053502	-0.0223844338947504
1	C	26	50	20120601	10	906	17.68	-0.0532269538369349	-0.0223649389607930
1	C	26	50	20120601	10	908	17.72	-0.0531512297717376	-0.0222073602146056
1	C	26	50	20120601	10	910	17.76	-0.0532225888667746	-0.0216643425117409
1	C	26	50	20120601	10	912	17.8	-0.0532961428212604	-0.0212338283261900
1	C	26	50	20120601	10	914	17.84	-0.0534447215123369	-0.0207331839971879
1	C	26	50	20120601	10	916	17.88	-0.0539498616969645	-0.0197711058951247
1	C	26	50	20120601	10	918	17.92	-0.0538535777242868	-0.0174628787738104
1	C	26	50	20120601	10	920	17.96	-0.0551919328711742	-0.0148912869741268
1	C	26	50	20120601	10	922	18	-0.0559300038583089	-0.0127107181533716
1	C	26	50	20120601	10	924	18.04	-0.0570586806313711	-0.0085878684260531
1	C	26	50	20120601	10	926	18.08	-0.0581091018969593	-0.0076590129582864
1	C	26	50	20120601	10	928	18.12	-0.0587300335747226	-0.0085281532583819
1	C	26	50	20120601	10	930	18.16	-0.0600121949457091	-0.00958770327251524
1	C	26	50	20120601	10	932	18.2	-0.060891468085979	-0.0109865160491941
1	C	26	50	20120601	10	934	18.24	-0.06305340464305	-0.0132100981754489
1	C	26	50	20120601	10	936	18.28	-0.0649813171398195	-0.0149979752452722
1	C	26	50	20120601	10	938	18.32	-0.0664693385080128	-0.0171391794315188
1	C	26	50	20120601	10	940	18.36	-0.0681139345307643	-0.0192127488541450
1	C	26	50	20120601	10	942	18.4	-0.0682888939616333	-0.021557649290848
1	C	26	50	20120601	10	944	18.44	-0.0686440171292808	-0.0245812237450660
1	C	26	50	20120601	10	946	18.48	-0.0685367136752358	-0.027492347007872
1	C	26	50	20120601	10	948	18.52	-0.06785581227136	-0.0310477788986273
1	C	26	50	20120601	10	950	18.56	-0.0677551626921259	-0.0335911995641485
1	C	26	50	20120601	10	952	18.6	-0.0688000048852106	-0.0360152818182087
1	C	26	50	20120601	10	954	18.64	-0.069282506268421	-0.0383134071413363
1	C	26	50	20120601	10	956	18.68	-0.06787287475799	-0.0391723438905792
1	C	26	50	20120601	10	958	18.72	-0.0673020133114025	-0.0383821662047389
1	C	26	50	20120601	10	960	18.76	-0.0657996376755511	-0.0378831468071199
1	C	26	50	20120601	10	962	18.8	-0.0634276550491286	-0.0386975146159446
1	C	26	50	20120601	10	964	18.84	-0.0598407498355427	-0.0397345927765719
1	C	26	50	20120601	10	966	18.88	-0.0572151916463189	-0.041049316414832
1	C	26	50	20120601	10	968	18.92	-0.0548093315340098	-0.0425574337577467
1	C	26	50	20120601	10	970	18.96	-0.0527460646571856	-0.041546907456753
1	C	26	50	20120601	10	972	19	-0.0508961318962453	-0.0399030256118505
1	C	26	50	20120601	10	974	19.04	-0.0483918566621306	-0.0379261106151448
1	C	26	50	20120601	10	976	19.08	-0.0463344870558615	-0.0356710339528559
1	C	26	50	20120601	10	978	19.12	-0.0435557200403581	-0.0332878224707482
1	C	26	50	20120601	10	980	19.16	-0.0422406959524266	-0.0313713333547394
1	C	26	50	20120601	10	982	19.2	-0.0416520188797764	-0.0298040204969271
1	C	26	50	20120601	10	984	19.24	-0.042371450532159	-0.028837143897536
1	C	26	50	20120601	10	986	19.28	-0.0433575392227949	-0.0264264330327080
1	C	26	50	20120601	10	988	19.32	-0.0443809702225453	-0.0243846975573709
1	C	26	50	20120601	10	990	19.36	-0.0445575065015363	-0.022607214957231
1	C	26	50	20120601	10	992	19.4	-0.0446858746665929	-0.0212958147208424
1	C	26	50	20120601	10	994	19.44	-0.0455563726117082	-0.0201878278921978
1	C	26	50	20120601	10	996	19.48	-0.0446790722993579	-0.0192554722458643
1	C	26	50	20120601	10	998	19.52	-0.0446281111136378	-0.0190023068049960
1	C	26	50	20120601	10	1000	19.56	-0.0450808927988349	-0.0190579773218789
1	C	26	50	20120601	10	1002	19.6	-0.0455958574543697	-0.0190642352168924
1	C	26	50	20120601	10	1004	19.64	-0.0468212735061660	-0.0194000402272778
1	C	26	50	20120601	10	1006	19.68	-0.0481081442083152	-0.0199237588647637
1	C	26	50	20120601	10	1008	19.72	-0.0491856900900297	-0.01909394077277
1	C	26	50	20120601	10	1010	19.76	-0.0513615142242832	-0.0179733745144881
1	C	26	50	20120601	10	1012	19.8	-0.0528820625044112	-0.0164011084443841
1	C	26	50	20120601	10	1014	19.84	-0.0534949190227334	-0.0150062342524765
1	C	26	50	20120601	10	1016	19.88	-0.0544815309723873	-0.0132598219243020
1	C	26	50	20120601	10	1018	19.92	-0.0561231430045222	-0.0108162376652166
1	C	26	50	20120601	10	1020	19.96	-0.0564051442599272	-0.00963673405672272
1	C	26	50	20120601	10	1022	20	-0.0556173565950073	-0.0093607502800256
1	C	26	50	20120601	10	1024	20.04	-0.0553314521101701	-0.00934160889945889
1	C	26	50	20120601	10	1026	20.08	-0.0544670282123052	-0.00952455156588747
1	C	26	50	20120601	10	1028	20.12	-0.0534776585462046	-0.00964883265374882
1	C	26	50	20120601	10	1030	20.16	-0.0507878455637744	-0.00925082345982234
1	C	26	50	20120601	10	1032	20.2	-0.0484467352194185	-0.00903963187748536
1	C	26	50	20120601	10	1034	20.24	-0.0457155133567753	-0.0086059852088939
1	C	26	50	20120601	10	1036	20.28	-0.0433086866294963	-0.0073780002381615
1	C	26	50	20120601	10	1038	20.32	-0.0407244998438262	-0.0068851411548203
1	C	26	50	20120601	10	1040	20.36	-0.0395554119182192	-0.0062866035488171
1	C	26	50	20120601	10	1042	20.4	-0.0386718961372622	-0.008209990562187
1	C	26	50	20120601	10	1044	20.44	-0.0380164364353736	-0.00981636746341535
1	C	26	50	20120601	10	1046	20.48	-0.0375439547552525	-0.0114535954335069
1	C	26	50	20120601	10	1048	20.52	-0.0372202129865541	-0.0147224369458473
1	C	26	50	20120601	10	1050	20.56	-0.0369434301791942	-0.016761329851924
1	C	26	50	20120601	10	1052	20.6	-0.0351074274218434	-0.0177906651932973
1	C	26	50	20120601	10	1054	20.64	-0.0339061944219637	-0.0180027972276532
1	C	26	50	20120601	10	1056	20.68	-0.0325748537743456	-0.0182352939373074
1	C	26	50	20120601	10	1058	20.72	-0.031668060038152	-0.0177751088441112
1	C	26	50	20120601	10	1060	20.76	-0.0312468365285992	-0.0179697753409718
1	C	26	50	20120601	10	1062	20.8	-0.0320812932410774	-0.0191555227023435
1	C	26	50	20120601	10	1064	20.84	-0.0332497871969882	-0.0198382342995792
1	C	26	50	20120601	10	1066	20.88	-0.0343077603629995	-0.0207660998178521
1	C	26	50	20120601	10	1068	20.92	-0.0358059075002994	-0.0219232800652639
1	C	26	50	20120601	10	1070	20.96	-0.0371824676265743	-0.0243456511209137
1	C	26	50	20120601	10	1072	21	-0.0391220473852334	-0.0263398195230804
1	C	26	50	20120601	10	1074	21.04	-0.0406032168887171	-0.0285961194801008
1	C	26	50	20120601	10	1076	21.08	-0.0420808569394131	-0.03164056673655
1	C	26	50	20120601	10	1078	21.12	-0.0438819861802653	-0.0330724448162666
1	C	26	50	20120601	10	1080	21.16	-0.0463601833162898	-0.0335844608365238
1	C	26	50	20120601	10	1082	21.2	-0.0481004155311968	-0.0334495872890802
1	C	26	50	20120601	10	1084	21.24	-0.0506016219218811	-0.0321297300555887
1	C	26	50	20120601	10	1086	21.28	-0.0524031461525813	-0.0314385614612501
1	C	26	50	20120601	10	1088	21.32	-0.0550649152800697	-0.0281981951389880
1	C	26	50	20120601	10	1090	21.36	-0.0560381487694236	-0.0268111769034194
1	C	26	50	20120601	10	1092	21.4	-0.0565951155677608	-0.0261061560872373
1	C	26	50	20120601	10	1094	21.44	-0.0564817592796688	-0.0256027455565072
1	C	26	50	20120601	10	1096	21.48	-0.0568289204249601	-0.0248295525755509
1	C	26	50	20120601	10	1098	21.52	-0.0583152525150532	-0.0235425114606675
1	C	26	50	20120601	10	1100	21.56	-0.061185949776072	-0.0223035620921860
1	C	26	50	20120601	10	1102	21.6	-0.0636641681252999	-0.0218486449445097
1	C	26	50	20120601	10	1104	21.64	-0.0664661848117687	-0.0211418705035103
1	C	26	50	20120601	10	1106	21.68	-0.0688257011456389	-0.0223008468021463
1	C	26	50	20120601	10	1108	21.72	-0.069527186427915	-0.0228225148299667
1	C	26	50	20120601	10	1110	21.76	-0.0703722214578398	-0.0241075682676882
1	C	26	50	20120601	10	1112	21.8	-0.0709128611605994	-0.0267773347728718
1	C	26	50	20120601	10	1114	21.84	-0.0704382723022704	-0.0292545914568773
1	C	26	50	20120601	10	1116	21.88	-0.0708431262898388	-0.0319311674003637
1	C	26	50	20120601	10	1118	21.92	-0.070994971884955	-0.0347831114117279
1	C	26	50	20120601	10	1120	21.96	-0.070790199347267	-0.0381451157274139
1	C	26	50	20120601	10	1122	22	-0.0716421498815118	-0.0413010464289344
1	C	26	50	20120601	10	1124	22.04	-0.0730599343331299	-0.0419771465777659
1	C	26	50	20120601	10	1126	22.08	-0.0735927322216861	-0.0423017863720765
1	C	26	50	20120601	10	1128	22.12	-0.0759753780183689	-0.0426996258603755
1	C	26	50	20120601	10	1130	22.16	-0.0763304587596095	-0.0421102099318496
1	C	26	50	20120601	10	1132	22.2	-0.0776703271150087	-0.0397354200915059
1	C	26	50	20120601	10	1134	22.24	-0.0773465287777677	-0.0387273120957038
1	C	26	50	20120601	10	1136	22.28	-0.0777584962595548	-0.0367447190315452
1	C	26	50	20120601	10	1138	22.32	-0.0774679531542331	-0.0349959661799249
1	C	26	50	20120601	10	1140	22.36	-0.0763017077978865	-0.0324671543405031
1	C	26	50	20120601	10	1142	22.4	-0.0756215559271987	-0.0303101109623579
1	C	26	50	20120601	10	1144	22.44	-0.0751419748949946	-0.0280669066229251
1	C	26	50	20120601	10	1146	22.48	-0.074279679388541	-0.0249689798906653
1	C	26	50	20120601	10	1148	22.52	-0.0734848772243517	-0.0232341782558379
1	C	26	50	20120601	10	1150	22.56	-0.0712502005927001	-0.0206967326426177
1	C	26	50	20120601	10	1152	22.6	-0.0699189306557602	-0.0179764221447150
1	C	26	50	20120601	10	1154	22.64	-0.0678512302194179	-0.0159184797819531
1	C	26	50	20120601	10	1156	22.68	-0.0671410050973263	-0.015548231600256
1	C	26	50	20120601	10	1158	22.72	-0.0655407375986874	-0.0156902327840539
1	C	26	50	20120601	10	1160	22.76	-0.0630766472429476	-0.0165281472486921
1	C	26	50	20120601	10	1162	22.8	-0.0599511787015606	-0.0159888510488168
1	C	26	50	20120601	10	1164	22.84	-0.0578326782291336	-0.0158332507166924
1	C	26	50	20120601	10	1166	22.88	-0.0567737088203783	-0.0163957902942828
1	C	26	50	20120601	10	1168	22.92	-0.0559320120415675	-0.0161263408913507
1	C	26	50	20120601	10	1170	22.96	-0.0547051534919376	-0.0150255877650776
1	C	26	50	20120601	10	1172	23	-0.0535075550209132	-0.0137094923396619
1	C	26	50	20120601	10	1174	23.04	-0.052946451647906	-0.0135322489538897
1	C	26	50	20120601	10	1176	23.08	-0.0522180326683345	-0.0133076011295067
1	C	26	50	20120601	10	1178	23.12	-0.05130279466296	-0.0143810754903752
1	C	26	50	20120601	10	1180	23.16	-0.0500426936093329	-0.0145912502531609
1	C	26	50	20120601	10	1182	23.2	-0.0477446488963784	-0.0158431587676211
1	C	26	50	20120601	10	1184	23.24	-0.0465289484917556	-0.0160787101785700
1	C	26	50	20120601	10	1186	23.28	-0.0448248635755029	-0.0179313723716856
1	C	26	50	20120601	10	1188	23.32	-0.0423819934942665	-0.0181886461029525
1	C	26	50	20120601	10	1190	23.36	-0.0399906007867005	-0.0174459859928079
1	C	26	50	20120601	10	1192	23.4	-0.0380650429555123	-0.0161279035973371
1	C	26	50	20120601	10	1194	23.44	-0.0372138985229981	-0.0139185484595197
1	C	26	50	20120601	10	1196	23.48	-0.0371925438982063	-0.0115982482677342
1	C	26	50	20120601	10	1198	23.52	-0.0381120796985969	-0.00907555997303745
1	C	26	50	20120601	10	1200	23.56	-0.0384349234416832	-0.0065557354608045
1	C	26	50	20120601	10	1202	23.6	-0.0389135901848193	-0.0037315955244726
1	C	26	50	20120601	10	1204	23.64	-0.0398698976591519	-0.0016897377196624
1	C	26	50	20120601	10	1206	23.68	-0.0401510221021483	-0.000127618631868498
1	C	26	50	20120601	10	1208	23.72	-0.0412379512908492	0.000365199439279401
1	C	26	50	20120601	10	1210	23.76	-0.0438315694667667	0.0024061429550216
1	C	26	50	20120601	10	1212	23.8	-0.0452373543163081	0.0029980478994173
1	C	26	50	20120601	10	1214	23.84	-0.0473995595739559	0.0043793244279227
1	C	26	50	20120601	10	1216	23.88	-0.0496396738567549	0.0053180793906259
1	C	26	50	20120601	10	1218	23.92	-0.0517472763287595	0.0059704561069486
1	C	26	50	20120601	10	1220	23.96	-0.0543525405533633	0.006648854352819
1	C	26	50	20120601	10	1222	24	-0.0563626330002423	0.0072894223858959
1	C	26	50	20120601	10	1224	24.04	-0.0586200006885022	0.0069262523430785
1	C	26	50	20120601	10	1226	24.08	-0.060889177060008	0.0069068069065959
1	C	26	50	20120601	10	1228	24.12	-0.0630907540232322	0.0063144635559959
1	C	26	50	20120601	10	1230	24.16	-0.0658831894128161	0.0068317121664339
1	C	26	50	20120601	10	1232	24.2	-0.0684018825541991	0.0076850698431732
1	C	26	50	20120601	10	1234	24.24	-0.0693538674847784	0.0092550519583739
1	C	26	50	20120601	10	1236	24.28	-0.0706169157594694	0.0117994908576599
1	C	26	50	20120601	10	1238	24.32	-0.0708308862714564	0.013745872983554
1	C	26	50	20120601	10	1240	24.36	-0.0714593627785751	0.0158871337383431
1	C	26	50	20120601	10	1242	24.4	-0.0723474888957454	0.0181969687497671
1	C	26	50	20120601	10	1244	24.44	-0.0733798647962777	0.019727854931036
1	C	26	50	20120601	10	1246	24.48	-0.0743783702819912	0.0207116525957008
1	C	26	50	20120601	10	1248	24.52	-0.0753607537330937	0.0219047538675969
1	C	26	50	20120601	10	1250	24.56	-0.0759852704422377	0.0229690909946389
1	C	26	50	20120601	10	1252	24.6	-0.0759883110013968	0.0239588283562657
1	C	26	50	20120601	10	1254	24.64	-0.075110013668485	0.0251099274853593
1	C	26	50	20120601	10	1256	24.68	-0.0740708495428532	0.0236162351207808
1	C	26	50	20120601	10	1258	24.72	-0.0744464646650195	0.0224823186864701
1	C	26	50	20120601	10	1260	24.76	-0.073702446909855	0.0221078349351537
1	C	26	50	20120601	10	1262	24.8	-0.0716527564832296	0.0215589079409186
1	C	26	50	20120601	10	1264	24.84	-0.0691603465009032	0.0224255380119408
1	C	26	50	20120601	10	1266	24.88	-0.0660763709854362	0.0219571504800828
1	C	26	50	20120601	10	1268	24.92	-0.0626283768990144	0.0206453259796255
1	C	26	50	20120601	10	1270	24.96	-0.0590101822103609	0.0204877118780991
1	C	26	50	20120601	10	1272	25	-0.0565500870079348	0.0193564117388787
1	C	26	50	20120601	10	1274	25.04	-0.0538027650309907	0.0181164999980681
1	C	26	50	20120601	10	1276	25.08	-0.050680817881374	0.0159791283305755
1	C	26	50	20120601	10	1278	25.12	-0.0479524463661657	0.014707113941899
1	C	26	50	20120601	10	1280	25.16	-0.0463019884281982	0.013993148224935
1	C	26	50	20120601	10	1282	25.2	-0.04367734947779	0.0129541255206595
1	C	26	50	20120601	10	1284	25.24	-0.0413278457759414	0.0107416591130049
1	C	26	50	20120601	10	1286	25.28	-0.0400268965777788	0.0087662714669465
1	C	26	50	20120601	10	1288	25.32	-0.0392617151166534	0.0071181964788316
1	C	26	50	20120601	10	1290	25.36	-0.037417085656572	0.0042631114284347
1	C	26	50	20120601	10	1292	25.4	-0.0351340004946803	0.00212752874109850
1	C	26	50	20120601	10	1294	25.44	-0.0334390513980406	0.0024895532709304
1	C	26	50	20120601	10	1296	25.48	-0.0309235048818338	0.0022998223794024
1	C	26	50	20120601	10	1298	25.52	-0.0278860569925689	0.0024190405827105
1	C	26	50	20120601	10	1300	25.56	-0.0257048517757105	0.0022344220732105
1	C	26	50	20120601	10	1302	25.6	-0.0241207628802252	0.00113116578893200
1	C	26	50	20120601	10	1304	25.64	-0.0238103217900809	9.8627253839901e-05
1	C	26	50	20120601	10	1306	25.68	-0.0243390043171706	-0.00154690214986270
1	C	26	50	20120601	10	1308	25.72	-0.0248515506675137	-0.0030265584448346
1	C	26	50	20120601	10	1310	25.76	-0.0261051095692012	-0.0056045283476845
1	C	26	50	20120601	10	1312	25.8	-0.0271835888318669	-0.0077876498239199
1	C	26	50	20120601	10	1314	25.84	-0.0277693560894018	-0.0100771201600457
1	C	26	50	20120601	10	1316	25.88	-0.0288973328267506	-0.0122548676247440
1	C	26	50	20120601	10	1318	25.92	-0.0297468509136681	-0.0152767591648229
1	C	26	50	20120601	10	1320	25.96	-0.0311476294471987	-0.0168982964354398
1	C	26	50	20120601	10	1322	26	-0.0329104466526968	-0.0167923718396181
1	C	26	50	20120601	10	1324	26.04	-0.0346914365024713	-0.0172410310922810
1	C	26	50	20120601	10	1326	26.08	-0.0370282122822585	-0.0170964277555283
1	C	26	50	20120601	10	1328	26.12	-0.0387519971934351	-0.0171732195519652
1	C	26	50	20120601	10	1330	26.16	-0.0406977782785651	-0.0176942511836825
1	C	26	50	20120601	10	1332	26.2	-0.0418990961312586	-0.0194166925919748
1	C	26	50	20120601	10	1334	26.24	-0.0425750690008695	-0.0192981319979732
1	C	26	50	20120601	10	1336	26.28	-0.0433845294886328	-0.0187776236252740
1	C	26	50	20120601	10	1338	26.32	-0.0430232474209212	-0.0178215657596351
1	C	26	50	20120601	10	1340	26.36	-0.0432567765064758	-0.0181510775196680
1	C	26	50	20120601	10	1342	26.4	-0.0435374908275391	-0.0172814281026901
1	C	26	50	20120601	10	1344	26.44	-0.0439838307699596	-0.0167169306171333
1	C	26	50	20120601	10	1346	26.48	-0.0439954343922389	-0.0161441246268975
1	C	26	50	20120601	10	1348	26.52	-0.0446685151951148	-0.0150504708527075
1	C	26	50	20120601	10	1350	26.56	-0.0458033720814445	-0.0146948880656523
1	C	26	50	20120601	10	1352	26.6	-0.0474132633033753	-0.0142627256141945
1	C	26	50	20120601	10	1354	26.64	-0.0493940461741742	-0.0146012812699588
1	C	26	50	20120601	10	1356	26.68	-0.0512560018717149	-0.0162836134603018
1	C	26	50	20120601	10	1358	26.72	-0.0521069744772813	-0.0175599998902064
1	C	26	50	20120601	10	1360	26.76	-0.0529073769271776	-0.0186926435323110
1	C	26	50	20120601	10	1362	26.8	-0.0536411027431419	-0.0210978142155085
1	C	26	50	20120601	10	1364	26.84	-0.053978580061065	-0.0216120116601856
1	C	26	50	20120601	10	1366	26.88	-0.0539401983049821	-0.0233863264219458
1	C	26	50	20120601	10	1368	26.92	-0.0536423366444751	-0.0256499732184226
1	C	26	50	20120601	10	1370	26.96	-0.0539266925654615	-0.0278299409984139
1	C	26	50	20120601	10	1372	27	-0.0541571881629249	-0.0300748282519859
1	C	26	50	20120601	10	1374	27.04	-0.0554336361111194	-0.0306509010755508
1	C	26	50	20120601	10	1376	27.08	-0.0574933320986986	-0.0308820047848459
1	C	26	50	20120601	10	1378	27.12	-0.0586607017548273	-0.0303429702144796
1	C	26	50	20120601	10	1380	27.16	-0.0615480238033785	-0.0294849032065776
1	C	26	50	20120601	10	1382	27.2	-0.0634001181897488	-0.0284242027297112
1	C	26	50	20120601	10	1384	27.24	-0.0656360273085201	-0.0258111228538550
1	C	26	50	20120601	10	1386	27.28	-0.0676059914455668	-0.0246256229798567
1	C	26	50	20120601	10	1388	27.32	-0.0695184748723708	-0.0228641775615142
1	C	26	50	20120601	10	1390	27.36	-0.0722592419694533	-0.0213237949361740
1	C	26	50	20120601	10	1392	27.4	-0.0744641423345492	-0.0192348600831927
1	C	26	50	20120601	10	1394	27.44	-0.076707155755151	-0.0183145606074784
1	C	26	50	20120601	10	1396	27.48	-0.0783863929391128	-0.0183207831471528
1	C	26	50	20120601	10	1398	27.52	-0.0796625085471202	-0.0185981811374123
1	C	26	50	20120601	10	1400	27.56	-0.080670135710311	-0.0193665233658496
1	C	26	50	20120601	10	1402	27.6	-0.0818931475990513	-0.0207907778445155
1	C	26	50	20120601	10	1404	27.64	-0.083963273411653	-0.0224630853820217
1	C	26	50	20120601	10	1406	27.68	-0.0855050490373522	-0.0243024115412442
1	C	26	50	20120601	10	1408	27.72	-0.0867846294685873	-0.0258563494035797
1	C	26	50	20120601	10	1410	27.76	-0.0878882817326633	-0.0273228888677606
1	C	26	50	20120601	10	1412	27.8	-0.0886640485823031	-0.0292382290059606
1	C	26	50	20120601	10	1414	27.84	-0.0890774232065847	-0.0316730804962984
1	C	26	50	20120601	10	1416	27.88	-0.0904186633491394	-0.0334340592241654
1	C	26	50	20120601	10	1418	27.92	-0.0930298672707051	-0.036784189732071
1	C	26	50	20120601	10	1420	27.96	-0.0937733900511227	-0.0373290155069752
1	C	26	50	20120601	10	1422	28	-0.095747915026908	-0.0386555478284812
1	C	26	50	20120601	10	1424	28.04	-0.097870013187927	-0.0400098694464878
1	C	26	50	20120601	10	1426	28.08	-0.0999584530661614	-0.0403052279489894
1	C	26	50	20120601	10	1428	28.12	-0.102674945187446	-0.0406298606722322
1	C	26	50	20120601	10	1430	28.16	-0.104631580361667	-0.0394146976687631
1	C	26	50	20120601	10	1432	28.2	-0.106205529345910	-0.0382449309206462
1	C	26	50	20120601	10	1434	28.24	-0.107036309103126	-0.0368559610703614
1	C	26	50	20120601	10	1436	28.28	-0.108088908257601	-0.0353556219020398
1	C	26	50	20120601	10	1438	28.32	-0.109939830968035	-0.0336496560817492
1	C	26	50	20120601	10	1440	28.36	-0.111197278957019	-0.0314544430795555
1	C	26	50	20120601	10	1442	28.4	-0.113320437778209	-0.0298510077425369
1	C	26	50	20120601	10	1444	28.44	-0.116200483697982	-0.0276830183514189
1	C	26	50	20120601	10	1446	28.48	-0.117094761644149	-0.0276709268254606
1	C	26	50	20120601	10	1448	28.52	-0.118638305036801	-0.0266247623426952
1	C	26	50	20120601	10	1450	28.56	-0.120345755781332	-0.0246339032002644
1	C	26	50	20120601	10	1452	28.6	-0.120795829247557	-0.0222660147221050
1	C	26	50	20120601	10	1454	28.64	-0.121641811800569	-0.0206948234543085
1	C	26	50	20120601	10	1456	28.68	-0.121875086327682	-0.0176209595658125
1	C	26	50	20120601	10	1458	28.72	-0.122107653748014	-0.0153898255391346
1	C	26	50	20120601	10	1460	28.76	-0.122245256727633	-0.0128373114804074
1	C	26	50	20120601	10	1462	28.8	-0.122396436157451	-0.0107612459708437
1	C	26	50	20120601	10	1464	28.84	-0.122464106276411	-0.00907444274432317
1	C	26	50	20120601	10	1466	28.88	-0.122496703899023	-0.0071453847345681
1	C	26	50	20120601	10	1468	28.92	-0.121910017402673	-0.0045838904197199
1	C	26	50	20120601	10	1470	28.96	-0.122203396006187	-0.0027436450216819
1	C	26	50	20120601	10	1472	29	-0.121764706959139	6.88014898095023e-05
1	C	26	50	20120601	10	1474	29.04	-0.120370575229352	0.0011034401320416
1	C	26	50	20120601	10	1476	29.08	-0.119444760320744	0.0023344423274093
1	C	26	50	20120601	10	1478	29.12	-0.117457083158829	0.0048712586155942
1	C	26	50	20120601	10	1480	29.16	-0.116649355082679	0.0066501271450252
1	C	26	50	20120601	10	1482	29.2	-0.116607494361233	0.0090467948691788
1	C	26	50	20120601	10	1484	29.24	-0.115785199885391	0.0113342145956392
1	C	26	50	20120601	10	1486	29.28	-0.114577956477871	0.0137965725397651
1	C	26	50	20120601	10	1488	29.32	-0.113130155343392	0.0160376060613797
1	C	26	50	20120601	10	1490	29.36	-0.111515547719231	0.0185847461085698
1	C	26	50	20120601	10	1492	29.4	-0.109654866935216	0.0196087781490842
1	C	26	50	20120601	10	1494	29.44	-0.107344841004961	0.0207626844920991
1	C	26	50	20120601	10	1496	29.48	-0.105366907774491	0.0213003826306489
1	C	26	50	20120601	10	1498	29.52	-0.103330510955352	0.0223905291552042
1	C	26	50	20120601	10	1500	29.56	-0.102033952890300	0.0239557877971066
1	C	26	50	20120601	10	1502	29.6	-0.0997228201258007	0.0262713046236494
1	C	26	50	20120601	10	1504	29.64	-0.0979087414263325	0.0268248947749745
1	C	26	50	20120601	10	1506	29.68	-0.0960243301387416	0.0274301498953989
1	C	26	50	20120601	10	1508	29.72	-0.094377407734680	0.0269853090193544
1	C	26	50	20120601	10	1510	29.76	-0.0921425755395365	0.0267618137790248
1	C	26	50	20120601	10	1512	29.8	-0.0899921294676598	0.0270702466859106
1	C	26	50	20120601	10	1514	29.84	-0.0870813597582445	0.0271009704755531
1	C	26	50	20120601	10	1516	29.88	-0.0850189838359645	0.0278300258512277
1	C	26	50	20120601	10	1518	29.92	-0.0828510651555247	0.0288787359184055
1	C	26	50	20120601	10	1520	29.96	-0.0802441038746461	0.0304403105339778
1	C	26	50	20120601	10	1522	30	-0.0773819477564373	0.0305912778317612
1	C	26	50	20120601	10	1524	30.04	-0.0756139686714366	0.0302933737448473
1	C	26	50	20120601	10	1526	30.08	-0.0750651830985577	0.0291965804165488
1	C	26	50	20120601	10	1528	30.12	-0.0739983710977816	0.0269845382729629
1	C	26	50	20120601	10	1530	30.16	-0.0738708797451337	0.0251705972471851
1	C	26	50	20120601	10	1532	30.2	-0.0736286249618991	0.0220584788818269
1	C	26	50	20120601	10	1534	30.24	-0.0735423579345944	0.0188517496291459
1	C	26	50	20120601	10	1536	30.28	-0.0726468071962216	0.0153162864338912
1	C	26	50	20120601	10	1538	30.32	-0.0721059200060886	0.012249797669123
1	C	26	50	20120601	10	1540	30.36	-0.0718303604934602	0.0100855559439453
1	C	26	50	20120601	10	1542	30.4	-0.0713719148829457	0.0066069724181693
1	C	26	50	20120601	10	1544	30.44	-0.070884011203927	0.0036007786486329
1	C	26	50	20120601	10	1546	30.48	-0.0702217279215999	-0.000329455191490399
1	C	26	50	20120601	10	1548	30.52	-0.0698041672251736	-0.0021969807691466
1	C	26	50	20120601	10	1550	30.56	-0.0706436585379339	-0.0059486206495455
1	C	26	50	20120601	10	1552	30.6	-0.0710986817516274	-0.00949667034550528
1	C	26	50	20120601	10	1554	30.64	-0.0711345037811623	-0.0116782786132289
1	C	26	50	20120601	10	1556	30.68	-0.071223365890354	-0.0147077149826630
1	C	26	50	20120601	10	1558	30.72	-0.0704501304829909	-0.0160412335191671
1	C	26	50	20120601	10	1560	30.76	-0.0691650982584728	-0.0161951635943636
1	C	26	50	20120601	10	1562	30.8	-0.0689034828915694	-0.0160106228666095
1	C	26	50	20120601	10	1564	30.84	-0.0681926991551207	-0.0158519481049112
1	C	26	50	20120601	10	1566	30.88	-0.0672197767927505	-0.0156038101932573
1	C	26	50	20120601	10	1568	30.92	-0.0663578348396875	-0.0155273224527363
1	C	26	50	20120601	10	1570	30.96	-0.0661194479305461	-0.0160994213361909
1	C	26	50	20120601	10	1572	31	-0.0659031793215202	-0.0176817778200623
1	C	26	50	20120601	10	1574	31.04	-0.0652093025082097	-0.0188912910403498
1	C	26	50	20120601	10	1576	31.08	-0.0655581324255046	-0.0185505787089028
1	C	26	50	20120601	10	1578	31.12	-0.06566113667032	-0.0183370536741879
1	C	26	50	20120601	10	1580	31.16	-0.0656956151969707	-0.0186812308288627
1	C	26	50	20120601	10	1582	31.2	-0.0658510301964077	-0.0182293966667523
1	C	26	50	20120601	10	1584	31.24	-0.0660313777809493	-0.0184196013198236
1	C	26	50	20120601	10	1586	31.28	-0.0656442933867922	-0.0184735535672282
1	C	26	50	20120601	10	1588	31.32	-0.0656696785202368	-0.0185901554754458
1	C	26	50	20120601	10	1590	31.36	-0.0657679310074827	-0.018714217360205
1	C	26	50	20120601	10	1592	31.4	-0.0659251703424151	-0.0182834408380384
1	C	26	50	20120601	10	1594	31.44	-0.0659815762503504	-0.0184080966924937
1	C	26	50	20120601	10	1596	31.48	-0.06590935236372	-0.0185679593935844
1	C	26	50	20120601	10	1598	31.52	-0.0662376408290214	-0.0188705798827288
1	C	26	50	20120601	10	1600	31.56	-0.0660334071774113	-0.0189414673375428
1	C	26	50	20120601	10	1602	31.6	-0.0658915049885628	-0.0189080918974707
1	C	26	50	20120601	10	1604	31.64	-0.0658262743879984	-0.0188607935248772
1	C	26	50	20120601	10	1606	31.68	-0.0657606195233652	-0.0190321608532977
1	C	26	50	20120601	10	1608	31.72	-0.0662425905764897	-0.0191963581189571
1	C	26	50	20120601	10	1610	31.76	-0.066268477755749	-0.0185503382925972
1	C	26	50	20120601	10	1612	31.8	-0.066231531426432	-0.0185235460166581
1	C	26	50	20120601	10	1614	31.84	-0.0659683179982031	-0.0186489867596406
1	C	26	50	20120601	10	1616	31.88	-0.0656175293951243	-0.0189264059631035
1	C	26	50	20120601	10	1618	31.92	-0.0656130534091994	-0.0186536395222608
1	C	26	50	20120601	10	1620	31.96	-0.0658424742043553	-0.0189575610878826
1	C	26	50	20120601	10	1622	32	-0.0656463652096611	-0.0189130416449390
1	C	26	50	20120601	10	1624	32.04	-0.0659461148452739	-0.0186362871218504
1	C	26	50	20120601	10	1626	32.08	-0.0657635540165071	-0.0186386771427709
1	C	26	50	20120601	10	1628	32.12	-0.0653970888560894	-0.0185813024985454
1	C	26	50	20120601	10	1630	32.16	-0.065669897723339	-0.0186851976979051
1	C	26	50	20120601	10	1632	32.2	-0.065471108793944	-0.0186323131817402
1	C	26	50	20120601	10	1634	32.24	-0.065565896457962	-0.0185737576691901
1	C	26	50	20120601	10	1636	32.28	-0.0655630468176339	-0.0184001841676123
1	C	26	50	20120601	10	1638	32.32	-0.0656376677962525	-0.0181783718414219
1	C	26	50	20120601	10	1640	32.36	-0.0656117169773829	-0.0185035278236827
1	C	26	50	20120601	10	1642	32.4	-0.065579204207584	-0.0185452754080439
1	C	26	50	20120601	10	1644	32.44	-0.065410707732695	-0.0185474886522690
1	C	26	50	20120601	10	1646	32.48	-0.0654267307723567	-0.0183328958863145
1	C	26	50	20120601	10	1648	32.52	-0.0657637307932024	-0.0183284906110678
1	C	26	50	20120601	10	1650	32.56	-0.0656034791833821	-0.0183196588473707
1	C	26	50	20120601	10	1652	32.6	-0.065493623073857	-0.0182992517456657
1	C	26	50	20120601	10	1654	32.64	-0.0658338969990995	-0.0180369999826592
1	C	26	50	20120601	10	1656	32.68	-0.0656843439148786	-0.0184330363486662
1	C	26	50	20120601	10	1658	32.72	-0.0656819326807547	-0.0182861631991459
1	C	26	50	20120601	10	1660	32.76	-0.0656795214466309	-0.0181392900496257
1	C	26	50	20120601	10	1662	32.8	-0.0658400134727568	-0.0188628370634748
1	C	26	50	20120601	10	1664	32.84	-0.0654607991770743	-0.0184340970088380
1	C	26	50	20120601	10	1666	32.88	-0.0657352414609884	-0.0182122351851729
1	C	26	50	20120601	10	1668	32.92	-0.0654620436850092	-0.0179975292821334
1	C	26	50	20120601	10	1670	32.96	-0.0656530332266076	-0.0181898906108874
1	C	26	50	20120601	10	1672	33	-0.0658440156971383	-0.0183822590107092
1	C	26	50	20120601	10	1674	33.04	-0.065478399064858	-0.0180362433784034
1	C	26	50	20120601	10	1676	33.08	-0.0656345211710762	-0.0184730161660745
1	C	26	50	20120601	10	1678	33.12	-0.0657697624140459	-0.0181016436845953
1	C	26	50	20120601	10	1680	33.16	-0.0653975979729718	-0.0183091653827379
1	C	26	50	20120601	10	1682	33.2	-0.0654923856369899	-0.0182506098701879
1	C	26	50	20120601	10	1684	33.24	-0.0655871733010079	-0.0181920543576378
1	C	26	50	20120601	10	1686	33.28	-0.0657981456802428	-0.0185303200996218
1	C	26	50	20120601	10	1688	33.32	-0.0654869550569104	-0.0180745685659437
1	C	26	50	20120601	10	1690	33.36	-0.0657369950858057	-0.0184387356293226
1	C	26	50	20120601	10	1692	33.4	-0.0653367372923151	-0.0182233014062984
1	C	26	50	20120601	10	1694	33.44	-0.0656661500573987	-0.0180685298740323
1	C	26	50	20120601	10	1696	33.48	-0.0654870328386563	-0.0179333239864017
1	C	26	50	20120601	10	1698	33.52	-0.0658555627508751	-0.0177909692492132
1	C	26	50	20120601	10	1700	33.56	-0.065685418717186	-0.0182012891722001
1	C	26	50	20120601	10	1702	33.6	-0.0658369304871908	-0.0180609072629311
1	C	26	50	20120601	10	1704	33.64	-0.0654422305530003	-0.0181789587400502
1	C	26	50	20120601	10	1706	33.68	-0.0655016063094166	-0.0185654420934434
1	C	26	50	20120601	10	1708	33.72	-0.0655964646841127	-0.0184257955752268
1	C	26	50	20120601	10	1710	33.76	-0.0654826417055451	-0.0182454055642783
1	C	26	50	20120601	10	1712	33.8	-0.0654425487510519	-0.0180276591020797
1	C	26	50	20120601	10	1714	33.84	-0.0654482692449117	-0.0183756758465763
1	C	26	50	20120601	10	1716	33.88	-0.0653871327926103	-0.0181036518678539
1	C	26	50	20120601	10	1718	33.92	-0.0652330117985828	-0.0176976170119609
1	C	26	50	20120601	10	1720	33.96	-0.0653182818053261	-0.0179853882587004
1	C	26	50	20120601	10	1722	34	-0.0654035588831372	-0.0182731524343721
1	C	26	50	20120601	10	1724	34.04	-0.0652178302159908	-0.0182321543831989
1	C	26	50	20120601	10	1726	34.08	-0.0651127612193743	-0.0180299713412542
1	C	26	50	20120601	10	1728	34.12	-0.0656235751581034	-0.0176284761108965
1	C	26	50	20120601	10	1730	34.16	-0.0655433043963031	-0.0180530513065922
1	C	26	50	20120601	10	1732	34.2	-0.0656806740306842	-0.0181932917945049
1	C	26	50	20120601	10	1734	34.24	-0.0658180436650653	-0.0183335322824176
1	C	26	50	20120601	10	1736	34.28	-0.0659156880404794	-0.0184165819738680
1	C	26	50	20120601	10	1738	34.32	-0.065614156495778	-0.0184486068399879
1	C	26	50	20120601	10	1740	34.36	-0.0657337070392732	-0.0185276401649211
1	C	26	50	20120601	10	1742	34.4	-0.065844291468783	-0.0180611406081689
1	C	26	50	20120601	10	1744	34.44	-0.0654023568016092	-0.0179783313330242
1	C	26	50	20120601	10	1746	34.48	-0.0654049518834962	-0.0182076955596377
1	C	26	50	20120601	10	1748	34.52	-0.0655036922744211	-0.0183568668061968
1	C	26	50	20120601	10	1750	34.56	-0.065749800789613	-0.0183817216095555
1	C	26	50	20120601	10	1752	34.6	-0.0656388415935092	-0.0180568626121428
1	C	26	50	20120601	10	1754	34.64	-0.065942876296216	-0.0184939889532045
1	C	26	50	20120601	10	1756	34.68	-0.0658596427570025	-0.0184785669543068
1	C	26	50	20120601	10	1758	34.72	-0.0657275481392091	-0.0184032954374495
1	C	26	50	20120601	10	1760	34.76	-0.0658648399918443	-0.0182232943352306
1	C	26	50	20120601	10	1762	34.8	-0.0654556514397072	-0.0185117939019547
1	C	26	50	20120601	10	1764	34.84	-0.0656380354917787	-0.0183960758772136
1	C	26	50	20120601	10	1766	34.88	-0.0658204124727823	-0.0182803507814046
1	C	26	50	20120601	10	1768	34.92	-0.0653345735455647	-0.0181262156452415
1	C	26	50	20120601	10	1770	34.96	-0.0653288530517049	-0.0177781989007449
1	C	26	50	20120601	10	1772	35	-0.0654227002637039	-0.0180913906362681
1	C	26	50	20120601	10	1774	35.04	-0.0655075813617176	-0.0178590494901058
1	C	26	50	20120601	10	1776	35.08	-0.0655064570619355	-0.017790863183196
1	C	26	50	20120601	10	1778	35.12	-0.0654262004422708	-0.0178079610251651
1	C	26	50	20120601	10	1780	35.16	-0.0655990880502709	-0.0181624902231164
1	C	26	50	20120601	10	1782	35.2	-0.0652591464652155	-0.0181669379247701
1	C	26	50	20120601	10	1784	35.24	-0.0655818063605387	-0.0180711320269871
1	C	26	50	20120601	10	1786	35.28	-0.0652301763003903	-0.0184238227473073
1	C	26	50	20120601	10	1788	35.32	-0.0655388920499885	-0.0185292170130432
1	C	26	50	20120601	10	1790	35.36	-0.0653609698417064	-0.0178809556581870
1	C	26	50	20120601	10	1792	35.4	-0.0653499601891233	-0.0182200628572406
1	C	26	50	20120601	10	1794	35.44	-0.0655698138295298	-0.0179068004110393
1	C	26	50	20120601	10	1796	35.48	-0.0653751968301438	-0.0181218245121304
1	C	26	50	20120601	10	1798	35.52	-0.0651396878456018	-0.0183925332722398
1	C	26	50	20120601	10	1800	35.56	-0.0652700783360526	-0.0181932705813015
1	C	26	50	20120601	10	1802	35.6	-0.0654798910601663	-0.0181047973808394
1	C	26	50	20120601	10	1804	35.64	-0.0654673187015968	-0.018450558454704
1	C	26	50	20120601	10	1806	35.68	-0.0651083276598562	-0.0185635329051342
1	C	26	50	20120601	10	1808	35.72	-0.0651701570768032	-0.0186233399966869
1	C	26	50	20120601	10	1810	35.76	-0.0653970110743434	-0.0183265531384873
1	C	26	50	20120601	10	1812	35.8	-0.0653371686274516	-0.0186521263137490
1	C	26	50	20120601	10	1814	35.84	-0.0649770603569967	-0.0193584057800016
1	C	26	50	20120601	10	1816	35.88	-0.0650376664792122	-0.0188801541085461
1	C	26	50	20120601	10	1818	35.92	-0.0653486873969171	-0.0187591469250816
1	C	26	50	20120601	10	1820	35.96	-0.0652841356188626	-0.0186760265229531
1	C	26	50	20120601	10	1822	36	-0.0651590908556776	-0.0188043239773316
1	C	26	50	20120601	10	1824	36.04	-0.0650825606887498	-0.0188876565114945
1	C	26	50	20120601	10	1826	36.08	-0.065006030521822	-0.0189709890456573
1	C	26	50	20120601	10	1828	36.12	-0.0654560474195047	-0.0192720185445440
1	C	26	50	20120601	10	1830	36.16	-0.0653168888049672	-0.0191374278398130
1	C	26	50	20120601	10	1832	36.2	-0.0650490933247962	-0.0193534348193298
1	C	26	50	20120601	10	1834	36.24	-0.0651040072374232	-0.0197306197185504
1	C	26	50	20120601	10	1836	36.28	-0.0643639139248943	-0.0202350343409098
1	C	26	50	20120601	10	1838	36.32	-0.064416395390194	-0.0202423741092985
1	C	26	50	20120601	10	1840	36.36	-0.0638012619880363	-0.0197773877610580
1	C	26	50	20120601	10	1842	36.4	-0.0629766623440878	-0.0198580827869271
1	C	26	50	20120601	10	1844	36.44	-0.0613925593064668	-0.0197879519363690
1	C	26	50	20120601	10	1846	36.48	-0.0590950915926458	-0.0199771100714042
1	C	26	50	20120601	10	1848	36.52	-0.0581239016418895	-0.0201505987201683
1	C	26	50	20120601	10	1850	36.56	-0.0580461269670268	-0.0194460304523262
1	C	26	50	20120601	10	1852	36.6	-0.0572542027274369	-0.0189105597001371
1	C	26	50	20120601	10	1854	36.64	-0.0570350137674047	-0.0187178306758569
1	C	26	50	20120601	10	1856	36.68	-0.0560500522049781	-0.0176872748681793
1	C	26	50	20120601	10	1858	36.72	-0.055340316400779	-0.0177000324887255
1	C	26	50	20120601	10	1860	36.76	-0.0520941829156097	-0.0174742207665807
1	C	26	50	20120601	10	1862	36.8	-0.0507796643383161	-0.0169128840483357
1	C	26	50	20120601	10	1864	36.84	-0.048918750209064	-0.0177294580303178
1	C	26	50	20120601	10	1866	36.88	-0.0481225479734479	-0.0179673711779158
1	C	26	50	20120601	10	1868	36.92	-0.0464525526751162	-0.0186035905042884
1	C	26	50	20120601	10	1870	36.96	-0.0452958532603157	-0.0197924208512261
1	C	26	50	20120601	10	1872	37	-0.0428554226974743	-0.0208757155110717
1	C	26	50	20120601	10	1874	37.04	-0.040652417378552	-0.0226784701075712
1	C	26	50	20120601	10	1876	37.08	-0.0386049048408126	-0.0239440356824032
1	C	26	50	20120601	10	1878	37.12	-0.0375686822793906	-0.0264895918104035
1	C	26	50	20120601	10	1880	37.16	-0.0369624725648116	-0.0286969599781658
1	C	26	50	20120601	10	1882	37.2	-0.0378558242010949	-0.0298281823356402
1	C	26	50	20120601	10	1884	37.24	-0.038870692137725	-0.0306053209724355
1	C	26	50	20120601	10	1886	37.28	-0.0415221063935097	-0.0327617604813895
1	C	26	50	20120601	10	1888	37.32	-0.0429759490483276	-0.0344582821835107
1	C	26	50	20120601	10	1890	37.36	-0.0439630771859318	-0.0365369003485544
1	C	26	50	20120601	10	1892	37.4	-0.0450188653919893	-0.0393457476865296
1	C	26	50	20120601	10	1894	37.44	-0.0458831195842267	-0.0418367717395648
1	C	26	50	20120601	10	1896	37.48	-0.0462751183705131	-0.0446278424130609
1	C	26	50	20120601	10	1898	37.52	-0.0466277525222908	-0.046617145920573
1	C	26	50	20120601	10	1900	37.56	-0.0460041550519624	-0.0484445219751934
1	C	26	50	20120601	10	1902	37.6	-0.0451897094613917	-0.0503736506956265
1	C	26	50	20120601	10	1904	37.64	-0.0443783044299802	-0.0509459122136408
1	C	26	50	20120601	10	1906	37.68	-0.0437520199538833	-0.0502138445630784
1	C	26	50	20120601	10	1908	37.72	-0.0419182799382322	-0.0498453712194021
1	C	26	50	20120601	10	1910	37.76	-0.0396141017810577	-0.0486899587389433
1	C	26	50	20120601	10	1912	37.8	-0.0365998540652835	-0.0481931525855494
1	C	26	50	20120601	10	1914	37.84	-0.0344461694443489	-0.0475573433811099
1	C	26	50	20120601	10	1916	37.88	-0.0317886853839546	-0.0474526562221552
1	C	26	50	20120601	10	1918	37.92	-0.0290326094250594	-0.0478218508147483
1	C	26	50	20120601	10	1920	37.96	-0.0280639509165798	-0.0472010888426125
1	C	26	50	20120601	10	1922	38	-0.02783495933524	-0.0463233975002122
1	C	26	50	20120601	10	1924	38.04	-0.02753738829562	-0.0450699595137842
1	C	26	50	20120601	10	1926	38.08	-0.0279472995108874	-0.0434564139640082
1	C	26	50	20120601	10	1928	38.12	-0.0282487603449107	-0.0408245130269572
1	C	26	50	20120601	10	1930	38.16	-0.027851097633307	-0.038359835772589
1	C	26	50	20120601	10	1932	38.2	-0.0269876990402748	-0.0354803343250377
1	C	26	50	20120601	10	1934	38.24	-0.0262903715458721	-0.0333137803606855
1	C	26	50	20120601	10	1936	38.28	-0.0246681271684739	-0.0305296181204416
1	C	26	50	20120601	10	1938	38.32	-0.0230796824952164	-0.0277161816594566
1	C	26	50	20120601	10	1940	38.36	-0.0220494986257057	-0.0256075185272802
1	C	26	50	20120601	10	1942	38.4	-0.0204726505036597	-0.02470397748228
1	C	26	50	20120601	10	1944	38.44	-0.0199012375137829	-0.0240993304736874
1	C	26	50	20120601	10	1946	38.48	-0.019555674429817	-0.0242327615232973
1	C	26	50	20120601	10	1948	38.52	-0.0202392345551901	-0.0250126295922680
1	C	26	50	20120601	10	1950	38.56	-0.0219142998091429	-0.0248002854258776
1	C	26	50	20120601	10	1952	38.6	-0.0229627270336082	-0.0247889010067005
1	C	26	50	20120601	10	1954	38.64	-0.0244383174645883	-0.0249785470454148
1	C	26	50	20120601	10	1956	38.68	-0.0256036294399837	-0.0230876020911657
1	C	26	50	20120601	10	1958	38.72	-0.0274889882506614	-0.0209301485910874
1	C	26	50	20120601	10	1960	38.76	-0.0277851952813004	-0.0192154853573882
1	C	26	50	20120601	10	1962	38.8	-0.0273500417681582	-0.0164423539829308
1	C	26	50	20120601	10	1964	38.84	-0.0264960689085192	-0.0142764152014782
1	C	26	50	20120601	10	1966	38.88	-0.0257509197825048	-0.0115755501400581
1	C	26	50	20120601	10	1968	38.92	-0.0252717135168947	-0.00911064661151992
1	C	26	50	20120601	10	1970	38.96	-0.0252014271028448	-0.0070730477108528
1	C	26	50	20120601	10	1972	39	-0.0271652747662342	-0.0064634509547918
1	C	26	50	20120601	10	1974	39.04	-0.0289439099504274	-0.0062922109055919
1	C	26	50	20120601	10	1976	39.08	-0.0316801444930425	-0.006069740970095
1	C	26	50	20120601	10	1978	39.12	-0.0342170739183123	-0.006473102962355
1	C	26	50	20120601	10	1980	39.16	-0.0369428220673624	-0.0061819234609302
1	C	26	50	20120601	10	1982	39.2	-0.0400409255763175	-0.0057193483468136
1	C	26	50	20120601	10	1984	39.24	-0.042296401046831	-0.00509545106321
1	C	26	50	20120601	10	1986	39.28	-0.0449296143740679	-0.0040894318608396
1	C	26	50	20120601	10	1988	39.32	-0.0473048638338194	-0.0034928387984847
1	C	26	50	20120601	10	1990	39.36	-0.049561644623451	-0.0029000216863413
1	C	26	50	20120601	10	1992	39.4	-0.0518540070263118	-0.0026926343384871
1	C	26	50	20120601	10	1994	39.44	-0.0551602686295127	-0.0031145225284142
1	C	26	50	20120601	10	1996	39.48	-0.0572288105229245	-0.0033496779595656
1	C	26	50	20120601	10	1998	39.52	-0.059864678329018	-0.0048397499374244
1	C	26	50	20120601	10	2000	39.56	-0.0618952132329411	-0.0059342168844128
1	C	26	50	20120601	10	2002	39.6	-0.0638279835532974	-0.0078361573491093
1	C	26	50	20120601	10	2004	39.64	-0.0661303939435189	-0.00970086864177633
1	C	26	50	20120601	10	2006	39.68	-0.0686738216801078	-0.0113044100448121
1	C	26	50	20120601	10	2008	39.72	-0.0703105829597238	-0.0116799756695037
1	C	26	50	20120601	10	2010	39.76	-0.0729522985388976	-0.0122756070666362
1	C	26	50	20120601	10	2012	39.8	-0.075990856585809	-0.0128210480244401
1	C	26	50	20120601	10	2014	39.84	-0.0787802514162337	-0.0130579287961376
1	C	26	50	20120601	10	2016	39.88	-0.0822014461556486	-0.0135418019665035
1	C	26	50	20120601	10	2018	39.92	-0.0851245548783957	-0.0136643435716832
1	C	26	50	20120601	10	2020	39.96	-0.0868204090717154	-0.0142045024418316
1	C	26	50	20120601	10	2022	40	-0.0890688672145324	-0.0160350604769673
1	C	26	50	20120601	10	2024	40.04	-0.091090626923301	-0.0177879781875288
1	C	26	50	20120601	10	2026	40.08	-0.0917966730443157	-0.0203158142195925
1	C	26	50	20120601	10	2028	40.12	-0.0927757330935466	-0.0222682774638048
1	C	26	50	20120601	10	2030	40.16	-0.0936821025656715	-0.0256844517450733
1	C	26	50	20120601	10	2032	40.2	-0.0938220389976683	-0.0281634974092352
1	C	26	50	20120601	10	2034	40.24	-0.093157287912675	-0.0299121017684314
1	C	26	50	20120601	10	2036	40.28	-0.0931462570468883	-0.0332362107467894
1	C	26	50	20120601	10	2038	40.32	-0.0924145429497165	-0.0355799868837103
1	C	26	50	20120601	10	2040	40.36	-0.0916854451476351	-0.0373051152977711
1	C	26	50	20120601	10	2042	40.4	-0.0914849803751687	-0.0401672714159799
1	C	26	50	20120601	10	2044	40.44	-0.0911790718394917	-0.0432601706190255
1	C	26	50	20120601	10	2046	40.48	-0.0912537564577207	-0.0457948514447312
1	C	26	50	20120601	10	2048	40.52	-0.0913280521672199	-0.0483867725643739
1	C	26	50	20120601	10	2050	40.56	-0.0914419529275335	-0.0509788280343051
1	C	26	50	20120601	10	2052	40.6	-0.0916383235517368	-0.0536282793616651
1	C	26	50	20120601	10	2054	40.64	-0.0918272221785833	-0.0562638480615901
1	C	26	50	20120601	10	2056	40.68	-0.0919716112619813	-0.0590111014491765
1	C	26	50	20120601	10	2058	40.72	-0.0920202884927981	-0.0619212418335566
1	C	26	50	20120601	10	2060	40.76	-0.0931136028557332	-0.064552824572556
1	C	26	50	20120601	10	2062	40.8	-0.0937677119836698	-0.0676745242347994
1	C	26	50	20120601	10	2064	40.84	-0.0940896506300762	-0.0705963672364081
1	C	26	50	20120601	10	2066	40.88	-0.0944657183005825	-0.0733947847493607
1	C	26	50	20120601	10	2068	40.92	-0.0950782849051244	-0.0753601880476687
1	C	26	50	20120601	10	2070	40.96	-0.0961055696368322	-0.0787825848686116
1	C	26	50	20120601	10	2072	41	-0.0969848569192376	-0.0809670498477312
1	C	26	50	20120601	10	2074	41.04	-0.0986032122093393	-0.0834527423156363
1	C	26	50	20120601	10	2076	41.08	-0.0994023842934363	-0.0853904977387999
1	C	26	50	20120601	10	2078	41.12	-0.099771069769147	-0.0886549269048257
1	C	26	50	20120601	10	2080	41.16	-0.100838942430095	-0.0912027740587971
1	C	26	50	20120601	10	2082	41.2	-0.101881854221667	-0.093005967061501
1	C	26	50	20120601	10	2084	41.24	-0.102905532708791	-0.0944109175250405
1	C	26	50	20120601	10	2086	41.28	-0.104211700354998	-0.0964090598673174
1	C	26	50	20120601	10	2088	41.32	-0.105443268235791	-0.0983546641757522
1	C	26	50	20120601	10	2090	41.36	-0.106494028912634	-0.100641306084753
1	C	26	50	20120601	10	2092	41.4	-0.107298009322843	-0.102591648008622
1	C	26	50	20120601	10	2094	41.44	-0.109250613988412	-0.103898522761611
1	C	26	50	20120601	10	2096	41.48	-0.111227048152507	-0.105232055440251
1	C	26	50	20120601	10	2098	41.52	-0.113543317835639	-0.106212317571010
1	C	26	50	20120601	10	2100	41.56	-0.115668880819886	-0.107335203139534
1	C	26	50	20120601	10	2102	41.6	-0.117828102086917	-0.108960417365413
1	C	26	50	20120601	10	2104	41.64	-0.119663751290878	-0.109988550625258
1	C	26	50	20120601	10	2106	41.68	-0.121617558037974	-0.111068231969452
1	C	26	50	20120601	10	2108	41.72	-0.123377193262957	-0.112264303089829
1	C	26	50	20120601	10	2110	41.76	-0.124316301779051	-0.114211604454539
1	C	26	50	20120601	10	2112	41.8	-0.123812983172202	-0.114804018515817
1	C	26	50	20120601	10	2114	41.84	-0.124279673647785	-0.116864527676194
1	C	26	50	20120601	10	2116	41.88	-0.124087340603303	-0.118193888424825
1	C	26	50	20120601	10	2118	41.92	-0.123345444168482	-0.118947098568145
1	C	26	50	20120601	10	2120	41.96	-0.121989142651488	-0.120854943374464
1	C	26	50	20120601	10	2122	42	-0.120569767209612	-0.123660248107466
1	C	26	50	20120601	10	2124	42.04	-0.119073387839265	-0.126034854100047
1	C	26	50	20120601	10	2126	42.08	-0.117981756390469	-0.128301697019174
1	C	26	50	20120601	10	2128	42.12	-0.11554131875656	-0.130160892878948
1	C	26	50	20120601	10	2130	42.16	-0.113898709703864	-0.133277112463637
1	C	26	50	20120601	10	2132	42.2	-0.112158378494007	-0.134931176646189
1	C	26	50	20120601	10	2134	42.24	-0.110431058048925	-0.136518489948596
1	C	26	50	20120601	10	2136	42.28	-0.108625531593843	-0.138714339346893
1	C	26	50	20120601	10	2138	42.32	-0.106999185997114	-0.139875408681601
1	C	26	50	20120601	10	2140	42.36	-0.105323908611127	-0.140154857281526
1	C	26	50	20120601	10	2142	42.4	-0.103420306445494	-0.14123114451317
1	C	26	50	20120601	10	2144	42.44	-0.101333987887604	-0.142316199868901
1	C	26	50	20120601	10	2146	42.48	-0.0990247185616046	-0.143273481029271
1	C	26	50	20120601	10	2148	42.52	-0.0967696843257226	-0.144267036767517
1	C	26	50	20120601	10	2150	42.56	-0.0945782189894692	-0.145262077430002
1	C	26	50	20120601	10	2152	42.6	-0.0924834858608822	-0.146668088553714
1	C	26	50	20120601	10	2154	42.64	-0.089451765536545	-0.1485967222994
1	C	26	50	20120601	10	2156	42.68	-0.0885929136401157	-0.149397591439772
1	C	26	50	20120601	10	2158	42.72	-0.086793326881996	-0.151151923363896
1	C	26	50	20120601	10	2160	42.76	-0.085369001692652	-0.152424927702066
1	C	26	50	20120601	10	2162	42.8	-0.0834702785638098	-0.153965854799628
1	C	26	50	20120601	10	2164	42.84	-0.0817228055754634	-0.154960966172791
1	C	26	50	20120601	10	2166	42.88	-0.0793853226888951	-0.156564472220488
1	C	26	50	20120601	10	2168	42.92	-0.0780537699092427	-0.157539643182423
1	C	26	50	20120601	10	2170	42.96	-0.0761476928698762	-0.158008879242418
1	C	26	50	20120601	10	2172	43	-0.0743046897553916	-0.158935471968485
1	C	26	50	20120601	10	2174	43.04	-0.0725776521530216	-0.160180262746086
1	C	26	50	20120601	10	2176	43.08	-0.0719730758551071	-0.160715542579444
1	C	26	50	20120601	10	2178	43.12	-0.0704824947603659	-0.16072544207438
1	C	26	50	20120601	10	2180	43.16	-0.0708781917151178	-0.16000306178672
1	C	26	50	20120601	10	2182	43.2	-0.0703187995405212	-0.15855002806206
1	C	26	50	20120601	10	2184	43.24	-0.0703870353449057	-0.156801706545576
1	C	26	50	20120601	10	2186	43.28	-0.0705085870005917	-0.155089164632221
1	C	26	50	20120601	10	2188	43.32	-0.0701827521958209	-0.151923306151492
1	C	26	50	20120601	10	2190	43.36	-0.0682956256181902	-0.148825329921758
1	C	26	50	20120601	10	2192	43.4	-0.0668204594512788	-0.146803853055702
1	C	26	50	20120601	10	2194	43.44	-0.0646140034512643	-0.14474801080008
1	C	26	50	20120601	10	2196	43.48	-0.0627268061629556	-0.142701714486004
1	C	26	50	20120601	10	2198	43.52	-0.0606041423165117	-0.140009829680705
1	C	26	50	20120601	10	2200	43.56	-0.0588057576399199	-0.137936380466232
1	C	26	50	20120601	10	2202	43.6	-0.0573735835653047	-0.136280477806049
1	C	26	50	20120601	10	2204	43.64	-0.0550731530740705	-0.133674718606698
1	C	26	50	20120601	10	2206	43.68	-0.052844635342483	-0.132622119452224
1	C	26	50	20120601	10	2208	43.72	-0.0505770146058958	-0.131199208476442
1	C	26	50	20120601	10	2210	43.76	-0.0487034644784639	-0.129566640340039
1	C	26	50	20120601	10	2212	43.8	-0.0457165747240539	-0.127018863896746
1	C	26	50	20120601	10	2214	43.84	-0.0438029316421287	-0.124687320707139
1	C	26	50	20120601	10	2216	43.88	-0.0421573527409514	-0.122075833942861
1	C	26	50	20120601	10	2218	43.92	-0.0412613070278318	-0.119904874703262
1	C	26	50	20120601	10	2220	43.96	-0.0399310977510636	-0.116402999080114
1	C	26	50	20120601	10	2222	44	-0.0380462339151328	-0.113166429921267
1	C	26	50	20120601	10	2224	44.04	-0.0358786687880835	-0.111086404613729
1	C	26	50	20120601	10	2226	44.08	-0.0340348171454615	-0.107850401140306
1	C	26	50	20120601	10	2228	44.12	-0.0327588429588104	-0.106138424912376
1	C	26	50	20120601	10	2230	44.16	-0.031744922545267	-0.102800385930428
1	C	26	50	20120601	10	2232	44.2	-0.030221743827913	-0.0993106018332383
1	C	26	50	20120601	10	2234	44.24	-0.0296418455566619	-0.095740773248418
1	C	26	50	20120601	10	2236	44.28	-0.0294654224147559	-0.0924397866618049
1	C	26	50	20120601	10	2238	44.32	-0.0286452492592576	-0.0900103798936822
1	C	26	50	20120601	10	2240	44.36	-0.0277754372077201	-0.0872691390350563
1	C	26	50	20120601	10	2242	44.4	-0.0267708506036883	-0.0841379994972842
1	C	26	50	20120601	10	2244	44.44	-0.0258130744685711	-0.0804720043902225
1	C	26	50	20120601	10	2246	44.48	-0.0246037097407078	-0.0786920044899416
1	C	26	50	20120601	10	2248	44.52	-0.0226583882749855	-0.0754234033939068
1	C	26	50	20120601	10	2250	44.56	-0.0215649890592367	-0.0741137709244712
1	C	26	50	20120601	10	2252	44.6	-0.0198231729251399	-0.0716048853541432
1	C	26	50	20120601	10	2254	44.64	-0.0170223441780634	-0.0688726459648418
1	C	26	50	20120601	10	2256	44.68	-0.0152140953618741	-0.0665958681954383
1	C	26	50	20120601	10	2258	44.72	-0.0127834370147488	-0.0644087374237537
1	C	26	50	20120601	10	2260	44.76	-0.0106946407546966	-0.0622236332201039
1	C	26	50	20120601	10	2262	44.8	-0.0088269341577045	-0.0604376681670169
1	C	26	50	20120601	10	2264	44.84	-0.0062566929319729	-0.0582462947546451
1	C	26	50	20120601	10	2266	44.88	-0.0052895829873441	-0.0566341620042179
1	C	26	50	20120601	10	2268	44.92	-0.005144244259539	-0.0550696599665714
1	C	26	50	20120601	10	2270	44.96	-0.0053374541164304	-0.0534562119975312
1	C	26	50	20120601	10	2272	45	-0.0063571020949014	-0.0510075012142822
1	C	26	50	20120601	10	2274	45.04	-0.0075947510940122	-0.0480569567484251
1	C	26	50	20120601	10	2276	45.08	-0.0089958124702553	-0.0461554051924582
1	C	26	50	20120601	10	2278	45.12	-0.010143446776121	-0.0438582981030956
1	C	26	50	20120601	10	2280	45.16	-0.0103164050947992	-0.0405614834464914
1	C	26	50	20120601	10	2282	45.2	-0.0111082232683719	-0.0366970034659507
1	C	26	50	20120601	10	2284	45.24	-0.0119817122751717	-0.033656090753458
1	C	26	50	20120601	10	2286	45.28	-0.0123479228771482	-0.0302600690154533
1	C	26	50	20120601	10	2288	45.32	-0.0135517721721183	-0.0274331268149476
1	C	26	50	20120601	10	2290	45.36	-0.0146542223546662	-0.0239130785475229
1	C	26	50	20120601	10	2292	45.4	-0.0163653500544596	-0.0212923286844112
1	C	26	50	20120601	10	2294	45.44	-0.017944814471596	-0.0187043885759465
1	C	26	50	20120601	10	2296	45.48	-0.0191493708733472	-0.0154855677973072
1	C	26	50	20120601	10	2298	45.52	-0.0205751809869318	-0.0129275383056868
1	C	26	50	20120601	10	2300	45.56	-0.0225456047433862	-0.0112255322833708
1	C	26	50	20120601	10	2302	45.6	-0.02454424206041	-0.0083285865115276
1	C	26	50	20120601	10	2304	45.64	-0.026774244716238	-0.0051782136693072
1	C	26	50	20120601	10	2306	45.68	-0.0285776074245693	-0.0038756239834122
1	C	26	50	20120601	10	2308	45.72	-0.0304335152378106	-0.0017764714374427
1	C	26	50	20120601	10	2310	45.76	-0.0317935502786092	-6.31446355599946e-06
1	C	26	50	20120601	10	2312	45.8	-0.0345432620643416	0.00159830860072300
1	C	26	50	20120601	10	2314	45.84	-0.0367926255159706	0.0025627176095797
1	C	26	50	20120601	10	2316	45.88	-0.0391060597009108	0.0022287440057575
1	C	26	50	20120601	10	2318	45.92	-0.0419065419656645	0.00251192612948710
1	C	26	50	20120601	10	2320	45.96	-0.0442046177913173	0.0024830549596113
1	C	26	50	20120601	10	2322	46	-0.0470605584409195	0.0014346348062138
1	C	26	50	20120601	10	2324	46.04	-0.0496021264866739	0.00162408285502930
1	C	26	50	20120601	10	2326	46.08	-0.051715385812928	0.0027963244768803
1	C	26	50	20120601	10	2328	46.12	-0.0539477926318121	0.0041650710732231
1	C	26	50	20120601	10	2330	46.16	-0.0544760013973584	0.0044846833383195
1	C	26	50	20120601	10	2332	46.2	-0.0562378286533628	0.0079728410899127
1	C	26	50	20120601	10	2334	46.24	-0.0568868112571358	0.0092939993998817
1	C	26	50	20120601	10	2336	46.28	-0.0582566892243285	0.0114715347325456
1	C	26	50	20120601	10	2338	46.32	-0.0594294965316046	0.0139738442098086
1	C	26	50	20120601	10	2340	46.36	-0.061083490003478	0.0160557787056561
1	C	26	50	20120601	10	2342	46.4	-0.0626842383347281	0.0186744779591024
1	C	26	50	20120601	10	2344	46.44	-0.0639011691051502	0.0202834287290143
1	C	26	50	20120601	10	2346	46.48	-0.0662479858012302	0.0215919298276
1	C	26	50	20120601	10	2348	46.52	-0.0676655227654749	0.0214258304446992
1	C	26	50	20120601	10	2350	46.56	-0.0709137591862115	0.0204587205000704
1	C	26	50	20120601	10	2352	46.6	-0.0724452110529053	0.0196328197796445
1	C	26	50	20120601	10	2354	46.64	-0.0751216102196964	0.0192748823270079
1	C	26	50	20120601	10	2356	46.68	-0.0780472715979236	0.0180667833202829
1	C	26	50	20120601	10	2358	46.72	-0.0811009405167489	0.0175370613462248
1	C	26	50	20120601	10	2360	46.76	-0.0826480053011713	0.0171828857016641
1	C	26	50	20120601	10	2362	46.8	-0.0853806053149311	0.0170036482747689
1	C	26	50	20120601	10	2364	46.84	-0.0872885279029965	0.0170025098328512
1	C	26	50	20120601	10	2366	46.88	-0.089136876744747	0.017765082069954
1	C	26	50	20120601	10	2368	46.92	-0.0909258993275557	0.0188964104934456
1	C	26	50	20120601	10	2370	46.96	-0.0925000392306298	0.0204843106944816
1	C	26	50	20120601	10	2372	47	-0.0934712645367251	0.021849649036139
1	C	26	50	20120601	10	2374	47.04	-0.0939231057699033	0.0231542610474282
1	C	26	50	20120601	10	2376	47.08	-0.0943008634256166	0.0230693870204824
1	C	26	50	20120601	10	2378	47.12	-0.0947071528399508	0.023924576103785
1	C	26	50	20120601	10	2380	47.16	-0.0952831973792444	0.0249747357398642
1	C	26	50	20120601	10	2382	47.2	-0.0955673694524677	0.0264453198548335
1	C	26	50	20120601	10	2384	47.24	-0.0952510805892429	0.0285522859307351
1	C	26	50	20120601	10	2386	47.28	-0.0955556739063068	0.0307265261457987
1	C	26	50	20120601	10	2388	47.32	-0.0955416024813612	0.0334898287359976
1	C	26	50	20120601	10	2390	47.36	-0.0960825533111045	0.0357140896847624
1	C	26	50	20120601	10	2392	47.4	-0.0959430764985155	0.0375043779887096
1	C	26	50	20120601	10	2394	47.44	-0.0951174586208021	0.0387033482468895
1	C	26	50	20120601	10	2396	47.48	-0.0954044732632857	0.040053427224209
1	C	26	50	20120601	10	2398	47.52	-0.095222251845774	0.041232244939125
1	C	26	50	20120601	10	2400	47.56	-0.0953986042770019	0.0429710205140628
1	C	26	50	20120601	10	2402	47.6	-0.0962577390161435	0.0432374583492139
1	C	26	50	20120601	10	2404	47.64	-0.0968762453176474	0.0421539586284017
1	C	26	50	20120601	10	2406	47.68	-0.0986736400447455	0.0427489889847702
1	C	26	50	20120601	10	2408	47.72	-0.10095639286645	0.04288355140523
1	C	26	50	20120601	10	2410	47.76	-0.102884128586524	0.043112632789131
1	C	26	50	20120601	10	2412	47.8	-0.106172910510094	0.0434183574770448
1	C	26	50	20120601	10	2414	47.84	-0.108058523879213	0.0424664079018046
1	C	26	50	20120601	10	2416	47.88	-0.109415468863378	0.0423519909535408
1	C	26	50	20120601	10	2418	47.92	-0.110838471763041	0.0408010017264828
1	C	26	50	20120601	10	2420	47.96	-0.112179497652241	0.0398409649709862
1	C	26	50	20120601	10	2422	48	-0.113708370700504	0.0376465630202706
1	C	26	50	20120601	10	2424	48.04	-0.113874378159523	0.0364674129651673
1	C	26	50	20120601	10	2426	48.08	-0.114326841646669	0.0338847195890191
1	C	26	50	20120601	10	2428	48.12	-0.114986126796244	0.0324162214390543
1	C	26	50	20120601	10	2430	48.16	-0.113643726998568	0.0310078344365582
1	C	26	50	20120601	10	2432	48.2	-0.112588412554054	0.0290852393827832
1	C	26	50	20120601	10	2434	48.24	-0.110664261865360	0.0280973829251943
1	C	26	50	20120601	10	2436	48.28	-0.109090192672964	0.0262544293081844
1	C	26	50	20120601	10	2438	48.32	-0.107248815904076	0.0238402960465354
1	C	26	50	20120601	10	2440	48.36	-0.105997738947191	0.0208466109959581
1	C	26	50	20120601	10	2442	48.4	-0.104845268030942	0.019357189556338
1	C	26	50	20120601	10	2444	48.44	-0.102954245294947	0.0159116774147181
1	C	26	50	20120601	10	2446	48.48	-0.101788798969263	0.0140065832537775
1	C	26	50	20120601	10	2448	48.52	-0.100042881615835	0.0117912884189982
1	C	26	50	20120601	10	2450	48.56	-0.100094288278827	0.0113976420739116
1	C	26	50	20120601	10	2452	48.6	-0.100830881412789	0.0120191182238965
1	C	26	50	20120601	10	2454	48.64	-0.100841134461117	0.0128207651817277
1	C	26	50	20120601	10	2456	48.68	-0.10128714206335	0.0137111893959368
1	C	26	50	20120601	10	2458	48.72	-0.100752427915417	0.0140392869424074
1	C	26	50	20120601	10	2460	48.76	-0.100421735287059	0.0141639286547272
1	C	26	50	20120601	10	2462	48.8	-0.0999655948446514	0.0151358327833324
1	C	26	50	20120601	10	2464	48.84	-0.0986632667882655	0.0156354532217154
1	C	26	50	20120601	10	2466	48.88	-0.0965587967993015	0.0161363464523045
1	C	26	50	20120601	10	2468	48.92	-0.0953612266125483	0.0152712861583365
1	C	26	50	20120601	10	2470	48.96	-0.0953686865890898	0.0151413552872935
1	C	26	50	20120601	10	2472	49	-0.0959850008595721	0.0154987270545052
1	C	26	50	20120601	10	2474	49.04	-0.0961674839065929	0.0154705347071393
1	C	26	50	20120601	10	2476	49.08	-0.0961179510765707	0.0155500488646837
1	C	26	50	20120601	10	2478	49.12	-0.0960564045023363	0.0153868769038571
1	C	26	50	20120601	10	2480	49.16	-0.0965024333177731	0.0158762089385738
1	C	26	50	20120601	10	2482	49.2	-0.096419143210017	0.0160105521559314
1	C	26	50	20120601	10	2484	49.24	-0.096365438449986	0.016062701281044
1	C	26	50	20120601	10	2486	49.28	-0.0962911427404868	0.015652346002718
1	C	26	50	20120601	10	2488	49.32	-0.0960576702234746	0.015633664241559
1	C	26	50	20120601	10	2490	49.36	-0.0952675208219055	0.0148072261199794
1	C	26	50	20120601	10	2492	49.4	-0.0949830093374273	0.0144634025186953
1	C	26	50	20120601	10	2494	49.44	-0.0944320246624589	0.0134216998797191
1	C	26	50	20120601	10	2496	49.48	-0.0944708377536782	0.0123322675330128
1	C	26	50	20120601	10	2498	49.52	-0.0930761403384659	0.0102335746064511
1	C	26	50	20120601	10	2500	49.56	-0.0924866819835332	0.0092473162101877
1	C	26	50	20120601	10	2502	49.6	-0.0916425874056273	0.0068005358284513
1	C	26	50	20120601	10	2504	49.64	-0.0906855820169017	0.0044825054494334
1	C	26	50	20120601	10	2506	49.68	-0.0895781113762073	0.0022735038650066
1	C	26	50	20120601	10	2508	49.72	-0.0892137533939975	0.000313319014743803
1	C	26	50	20120601	10	2510	49.76	-0.0882435321795314	-0.00191442089938440
1	C	26	50	20120601	10	2512	49.8	-0.087533526260542	-0.0039238062394822
1	C	26	50	20120601	10	2514	49.84	-0.0871394556513867	-0.0062348433324342
1	C	26	50	20120601	10	2516	49.88	-0.0866345814096195	-0.0081806597729034
1	C	26	50	20120601	10	2518	49.92	-0.0857771437267527	-0.0114531499562347
1	C	26	50	20120601	10	2520	49.96	-0.0856524808012296	-0.0143283168392173
1	C	26	50	20120601	10	2522	50	-0.0853545060036375	-0.0163958970674068
1	C	26	50	20120601	10	2524	50.04	-0.085371547277064	-0.0184740131866359
1	C	26	50	20120601	10	2526	50.08	-0.085534747522162	-0.0213174309751433
1	C	26	50	20120601	10	2528	50.12	-0.0860882707104748	-0.0227750608938812
1	C	26	50	20120601	10	2530	50.16	-0.0875196669676308	-0.0244470148779968
1	C	26	50	20120601	10	2532	50.2	-0.0888811303641273	-0.0259596577043111
1	C	26	50	20120601	10	2534	50.24	-0.0906790907766504	-0.0269444453184696
1	C	26	50	20120601	10	2536	50.28	-0.09330931587063	-0.0287622047208659
1	C	26	50	20120601	10	2538	50.32	-0.0945365704000573	-0.0301238095387187
1	C	26	50	20120601	10	2540	50.36	-0.0959579964515985	-0.0311550540684011
1	C	26	50	20120601	10	2542	50.4	-0.0978368498798893	-0.0330150984563123
1	C	26	50	20120601	10	2544	50.44	-0.0989810900732054	-0.0353460052498157
1	C	26	50	20120601	10	2546	50.48	-0.100001657290492	-0.037497519052932
1	C	26	50	20120601	10	2548	50.52	-0.100688116553668	-0.0394125056377414
1	C	26	50	20120601	10	2550	50.56	-0.101232588775182	-0.0425471099987414
1	C	26	50	20120601	10	2552	50.6	-0.101677358940548	-0.0450901488266007
1	C	26	50	20120601	10	2554	50.64	-0.102122058395236	-0.047714858487687
1	C	26	50	20120601	10	2556	50.68	-0.102942585104125	-0.0502594529504649
1	C	26	50	20120601	10	2558	50.72	-0.103332476712203	-0.0531793867637645
1	C	26	50	20120601	10	2560	50.76	-0.103725642224679	-0.0554687015363984
1	C	26	50	20120601	10	2562	50.8	-0.103646785676441	-0.0575333967689206
1	C	26	50	20120601	10	2564	50.84	-0.104184646449550	-0.060180203516919
1	C	26	50	20120601	10	2566	50.88	-0.104077512701133	-0.0630070113671363
1	C	26	50	20120601	10	2568	50.92	-0.104481136322902	-0.0660738678274308
1	C	26	50	20120601	10	2570	50.96	-0.104436379433501	-0.0681563650388548
1	C	26	50	20120601	10	2572	51	-0.104590009554001	-0.0711468145102228
1	C	26	50	20120601	10	2574	51.04	-0.104999007187307	-0.0744622897147824
1	C	26	50	20120601	10	2576	51.08	-0.104953702855837	-0.0772684217627178
1	C	26	50	20120601	10	2578	51.12	-0.105453627350135	-0.0801880656622371
1	C	26	50	20120601	10	2580	51.16	-0.105958133896377	-0.0824359015510866
1	C	26	50	20120601	10	2582	51.2	-0.106465461798674	-0.0852539554193528
1	C	26	50	20120601	10	2584	51.24	-0.107297514348097	-0.0882984036657515
1	C	26	50	20120601	10	2586	51.28	-0.108286049628195	-0.0916664946858992
1	C	26	50	20120601	10	2588	51.32	-0.108397418946232	-0.0934006740667592
1	C	26	50	20120601	10	2590	51.36	-0.108665058862911	-0.0971597244262251
1	C	26	50	20120601	10	2592	51.4	-0.108693838108906	-0.100138270320617
1	C	26	50	20120601	10	2594	51.44	-0.108521728318365	-0.102329169971446
1	C	26	50	20120601	10	2596	51.48	-0.108425137532055	-0.105116019217458
1	C	26	50	20120601	10	2598	51.52	-0.108212651944308	-0.107990478993659
1	C	26	50	20120601	10	2600	51.56	-0.107626248290670	-0.110800026367348
1	C	26	50	20120601	10	2602	51.6	-0.107649299971737	-0.113471051522602
1	C	26	50	20120601	10	2604	51.64	-0.107182821628188	-0.116070163918209
1	C	26	50	20120601	10	2606	51.68	-0.106609782292715	-0.117753360900146
1	C	26	50	20120601	10	2608	51.72	-0.10502423675726	-0.120109652827094
1	C	26	50	20120601	10	2610	51.76	-0.102373364145270	-0.121689965772368
1	C	26	50	20120601	10	2612	51.8	-0.100310733664549	-0.122262015158348
1	C	26	50	20120601	10	2614	51.84	-0.097501681265607	-0.124151828741747
1	C	26	50	20120601	10	2616	51.88	-0.0955524707125881	-0.125840823999289
1	C	26	50	20120601	10	2618	51.92	-0.0937624298960143	-0.127391862723822
1	C	26	50	20120601	10	2620	51.96	-0.0916419580805921	-0.129136153731653
1	C	26	50	20120601	10	2622	52	-0.090332042768444	-0.131642493717568
1	C	26	50	20120601	10	2624	52.04	-0.0884287941562023	-0.133948793195086
1	C	26	50	20120601	10	2626	52.08	-0.0875886805894746	-0.135254183023835
1	C	26	50	20120601	10	2628	52.12	-0.0858384498846816	-0.138050931764784
1	C	26	50	20120601	10	2630	52.16	-0.0840722385666339	-0.140610516891323
1	C	26	50	20120601	10	2632	52.2	-0.0826416201269372	-0.142224983094128
1	C	26	50	20120601	10	2634	52.24	-0.0806941066301933	-0.144493523069531
1	C	26	50	20120601	10	2636	52.28	-0.0798001115267391	-0.147293878055064
1	C	26	50	20120601	10	2638	52.32	-0.0798815702279318	-0.148950487822028
1	C	26	50	20120601	10	2640	52.36	-0.0811878792954958	-0.151687415329288
1	C	26	50	20120601	10	2642	52.4	-0.082288703132447	-0.152689527059586
1	C	26	50	20120601	10	2644	52.44	-0.0842047503774282	-0.155050061627221
1	C	26	50	20120601	10	2646	52.48	-0.0858897151263177	-0.156151097596207
1	C	26	50	20120601	10	2648	52.52	-0.0879438603256646	-0.157745623387782
1	C	26	50	20120601	10	2650	52.56	-0.0897440834798874	-0.159241932047451
1	C	26	50	20120601	10	2652	52.6	-0.0910808688497206	-0.16008162135011
1	C	26	50	20120601	10	2654	52.64	-0.0930807789589505	-0.160495773791851
1	C	26	50	20120601	10	2656	52.68	-0.0955675320870273	-0.161195243819801
1	C	26	50	20120601	10	2658	52.72	-0.0973282279721818	-0.161769414526124
1	C	26	50	20120601	10	2660	52.76	-0.099934340724923	-0.163083501768281
1	C	26	50	20120601	10	2662	52.8	-0.102510896414210	-0.164507756246947
1	C	26	50	20120601	10	2664	52.84	-0.106644784078383	-0.167010772830991
1	C	26	50	20120601	10	2666	52.88	-0.106951951264131	-0.166904423971101
1	C	26	50	20120601	10	2668	52.92	-0.107534819383863	-0.167407671867271
1	C	26	50	20120601	10	2670	52.96	-0.107421753009551	-0.16789409062205
1	C	26	50	20120601	10	2672	53	-0.106901817393345	-0.168883545140964
1	C	26	50	20120601	10	2674	53.04	-0.105668835298990	-0.169952478462084
1	C	26	50	20120601	10	2676	53.08	-0.104406578983893	-0.170613694013171
1	C	26	50	20120601	10	2678	53.12	-0.102791971359732	-0.171386844567721
1	C	26	50	20120601	10	2680	53.16	-0.100678782744156	-0.172743428927427
1	C	26	50	20120601	10	2682	53.2	-0.097489236186258	-0.174432494895647
1	C	26	50	20120601	10	2684	53.24	-0.0957660169605064	-0.175956310009104
1	C	26	50	20120601	10	2686	53.28	-0.0934302311302129	-0.177821162723128
1	C	26	50	20120601	10	2688	53.32	-0.0911875712630016	-0.179580161552007
1	C	26	50	20120601	10	2690	53.36	-0.0891779030801914	-0.181820346545484
1	C	26	50	20120601	10	2692	53.4	-0.0867613656554863	-0.183167738517035
1	C	26	50	20120601	10	2694	53.44	-0.0854796639039076	-0.184752081970962
1	C	26	50	20120601	10	2696	53.48	-0.0836399841912945	-0.18689298917236
1	C	26	50	20120601	10	2698	53.52	-0.0814937736890371	-0.189391338851649
1	C	26	50	20120601	10	2700	53.56	-0.079578928525584	-0.190635846786537
1	C	26	50	20120601	10	2702	53.6	-0.0775679168398894	-0.191392451042407
1	C	26	50	20120601	10	2704	53.64	-0.0760709717841175	-0.191292748986259
1	C	26	50	20120601	10	2706	53.68	-0.074401492673736	-0.190985157536443
1	C	26	50	20120601	10	2708	53.72	-0.0736314533890239	-0.190406037082651
1	C	26	50	20120601	10	2710	53.76	-0.0720963245670679	-0.18973782117443
1	C	26	50	20120601	10	2712	53.8	-0.0690197029621252	-0.188276231457718
1	C	26	50	20120601	10	2714	53.84	-0.0669895993933387	-0.187098898667042
1	C	26	50	20120601	10	2716	53.88	-0.0639172204290831	-0.18626946241271
1	C	26	50	20120601	10	2718	53.92	-0.0614034558219649	-0.185127484961094
1	C	26	50	20120601	10	2720	53.96	-0.0579287330992142	-0.18444583402403
1	C	26	50	20120601	10	2722	54	-0.0555394192855849	-0.183817216095555
1	C	26	50	20120601	10	2724	54.04	-0.0529174673409452	-0.183449520569338
1	C	26	50	20120601	10	2726	54.08	-0.0504121880152013	-0.182337241602532
1	C	26	50	20120601	10	2728	54.12	-0.0487858424184722	-0.181183243335635
1	C	26	50	20120601	10	2730	54.16	-0.0464594611083684	-0.178988383886832
1	C	26	50	20120601	10	2732	54.2	-0.0436494187599331	-0.177530329704026
1	C	26	50	20120601	10	2734	54.24	-0.0405643118736162	-0.176509974618773
1	C	26	50	20120601	10	2736	54.28	-0.0381949384712163	-0.175100852225225
1	C	26	50	20120601	10	2738	54.32	-0.0352654657874386	-0.173995715036908
1	C	26	50	20120601	10	2740	54.36	-0.0324766366424388	-0.172567359338912
1	C	26	50	20120601	10	2742	54.4	-0.0297522249252052	-0.170886637230709
1	C	26	50	20120601	10	2744	54.44	-0.0282392285455003	-0.169824774977401
1	C	26	50	20120601	10	2746	54.48	-0.025958384912105	-0.168426400606927
1	C	26	50	20120601	10	2748	54.52	-0.0240891481360384	-0.167039410655629
1	C	26	50	20120601	10	2750	54.56	-0.0210608219242507	-0.166524141944179
1	C	26	50	20120601	10	2752	54.6	-0.0178767907992458	-0.165312938738684
1	C	26	50	20120601	10	2754	54.64	-0.0156476366715552	-0.164087876240279
1	C	26	50	20120601	10	2756	54.68	-0.0127024662172351	-0.163661420140545
1	C	26	50	20120601	10	2758	54.72	-0.010255452490261	-0.162689431159126
1	C	26	50	20120601	10	2760	54.76	-0.0080371878070007	-0.161756686604063
1	C	26	50	20120601	10	2762	54.8	-0.0058742188740291	-0.161798476614831
1	C	26	50	20120601	10	2764	54.84	-0.0040633891180885	-0.160928098877868
1	C	26	50	20120601	10	2766	54.88	-0.0037434940102797	-0.160168383352162
1	C	26	50	20120601	10	2768	54.92	-0.0040043457018594	-0.15861055640253
1	C	26	50	20120601	10	2770	54.96	-0.00346722739087010	-0.156400423447253
1	C	26	50	20120601	10	2772	55	-0.0028392458584984	-0.154146096318152
1	C	26	50	20120601	10	2774	55.04	-0.0023996375726347	-0.151600724037915
1	C	26	50	20120601	10	2776	55.08	-0.00171395612691810	-0.14986711034248
1	C	26	50	20120601	10	2778	55.12	-0.00135750359852190	-0.146679402262213
1	C	26	50	20120601	10	2780	55.16	-0.000755190042307202	-0.143459379402045
1	C	26	50	20120601	10	2782	55.2	-0.000255406969364602	-0.13959659647778
1	C	26	50	20120601	10	2784	55.24	0.000461811438792904	-0.1378767006539
1	C	26	50	20120601	10	2786	55.28	0.00153003765313150	-0.135068991757842
1	C	26	50	20120601	10	2788	55.32	0.0031794349309272	-0.131988410354925
1	C	26	50	20120601	10	2790	55.36	0.004465945008618	-0.129649725386828
1	C	26	50	20120601	10	2792	55.4	0.0057393736108569	-0.127356648806119
1	C	26	50	20120601	10	2794	55.44	0.0062050741369463	-0.12515146559831
1	C	26	50	20120601	10	2796	55.48	0.0071011198500659	-0.122015305602392
1	C	26	50	20120601	10	2798	55.52	0.0086139040977364	-0.118324632468666
1	C	26	50	20120601	10	2800	55.56	0.0098299156293429	-0.115753804344307
1	C	26	50	20120601	10	2802	55.6	0.0115839647107543	-0.113503366302502
1	C	26	50	20120601	10	2804	55.64	0.0134935772840267	-0.110661786991626
1	C	26	50	20120601	10	2806	55.68	0.015121902779743	-0.109087201611280
1	C	26	50	20120601	10	2808	55.72	0.0164970840477946	-0.107153405986091
1	C	26	50	20120601	10	2810	55.76	0.0183696512968007	-0.104428067958974
1	C	26	50	20120601	10	2812	55.8	0.0192677759038569	-0.101988450568931
1	C	26	50	20120601	10	2814	55.84	0.0192225281409288	-0.0998105546118084
1	C	26	50	20120601	10	2816	55.88	0.0188157932493225	-0.0974440167076011
1	C	26	50	20120601	10	2818	55.92	0.0188745043253644	-0.0938907839189353
1	C	26	50	20120601	10	2820	55.96	0.0179912395673148	-0.0905483785526141
1	C	26	50	20120601	10	2822	56	0.0184572476848541	-0.0892197001620272
1	C	26	50	20120601	10	2824	56.04	0.0182000093089262	-0.0858312373955135
1	C	26	50	20120601	10	2826	56.08	0.017775455326434	-0.0830320915625763
1	C	26	50	20120601	10	2828	56.12	0.0177283125173323	-0.0800658281129734
1	C	26	50	20120601	10	2830	56.16	0.017285006063003	-0.0774165323491052
1	C	26	50	20120601	10	2832	56.2	0.0164714160716376	-0.0742624047698766
1	C	26	50	20120601	10	2834	56.24	0.0163635115768285	-0.071956953820496
1	C	26	50	20120601	10	2836	56.28	0.0158120389981811	-0.069451038098649
1	C	26	50	20120601	10	2838	56.32	0.0160506168261534	-0.0672437335704971
1	C	26	50	20120601	10	2840	56.36	0.0169626431525279	-0.0653062609900459
1	C	26	50	20120601	10	2842	56.4	0.018404292458011	-0.0633668085106075
1	C	26	50	20120601	10	2844	56.44	0.0200712259839802	-0.0617968900350171
1	C	26	50	20120601	10	2846	56.48	0.0216952381283313	-0.0606125568872078
1	C	26	50	20120601	10	2848	56.52	0.0233508579458015	-0.0590392442990677
1	C	26	50	20120601	10	2850	56.56	0.0238497924906067	-0.05865090125484
1	C	26	50	20120601	10	2852	56.6	0.0233990119176003	-0.0579683310789607
1	C	26	50	20120601	10	2854	56.64	0.0230356297427485	-0.0579628863567455
1	C	26	50	20120601	10	2856	56.68	0.0214750450766698	-0.0581676644805772
1	C	26	50	20120601	10	2858	56.72	0.020395293021798	-0.057706348016531
1	C	26	50	20120601	10	2860	56.76	0.0191038331966388	-0.0577271369558979
1	C	26	50	20120601	10	2862	56.8	0.0175033677081012	-0.0570365764733912
1	C	26	50	20120601	10	2864	56.84	0.0146486362110949	-0.0554369595129909
1	C	26	50	20120601	10	2866	56.88	0.0130806269238137	-0.0550525055560598
1	C	26	50	20120601	10	2868	56.92	0.0116978796132034	-0.0523712273524785
1	C	26	50	20120601	10	2870	56.96	0.0106534828973909	-0.0500741202631159
1	C	26	50	20120601	10	2872	57	0.0093057373724493	-0.0475486176834301
1	C	26	50	20120601	10	2874	57.04	0.0088584923333488	-0.0458690269460777
1	C	26	50	20120601	10	2876	57.08	0.0090426936498479	-0.0442375194698459
1	C	26	50	20120601	10	2878	57.12	0.0095576795185861	-0.0417567767494092
1	C	26	50	20120601	10	2880	57.16	0.0094046616111373	-0.0392185462476619
1	C	26	50	20120601	10	2882	57.2	0.0099325875339712	-0.0364878412800757
1	C	26	50	20120601	10	2884	57.24	0.0099870347561226	-0.0332029060173955
1	C	26	50	20120601	10	2886	57.28	0.0101115562602895	-0.0306201984991116
1	C	26	50	20120601	10	2888	57.32	0.0095183643815521	-0.0277935391413184
1	C	26	50	20120601	10	2890	57.36	0.0078236415590823	-0.0260252772136052
1	C	26	50	20120601	10	2892	57.4	0.0062367525207435	-0.0248606723449910
1	C	26	50	20120601	10	2894	57.44	0.0041963251929516	-0.0244279229949048
1	C	26	50	20120601	10	2896	57.48	0.00212124963288150	-0.0230214876071248
1	C	26	50	20120601	10	2898	57.52	-0.000189292485323601	-0.0216615798455468
1	C	26	50	20120601	10	2900	57.56	-0.0024431246396776	-0.0198335673948233
1	C	26	50	20120601	10	2902	57.6	-0.0053262818292877	-0.0186235662708569
1	C	26	50	20120601	10	2904	57.64	-0.0065378385881727	-0.0168702242962267
1	C	26	50	20120601	10	2906	57.68	-0.0078869276159985	-0.015576006754621
1	C	26	50	20120601	10	2908	57.72	-0.00911665701916	-0.012615987057896
1	C	26	50	20120601	10	2910	57.76	-0.0100785343736081	-0.0108407954837272
1	C	26	50	20120601	10	2912	57.8	-0.0116149359877702	-0.00943987552884038
1	C	26	50	20120601	10	2914	57.84	-0.0141968656885948	-0.0067839824587037
1	C	26	50	20120601	10	2916	57.88	-0.0162679814506902	-0.0055425857936526
1	C	26	50	20120601	10	2918	57.92	-0.017855436174454	-0.0031575146207104
1	C	26	50	20120601	10	2920	57.96	-0.0191920094122528	-0.000880630785289698
1	C	26	50	20120601	10	2922	58	-0.0210062120675397	0.0012015653400669
1	C	26	50	20120601	10	2924	58.04	-0.021964886228269	0.0032474868875486
1	C	26	50	20120601	10	2926	58.08	-0.0228804127332102	0.0058596454032689
1	C	26	50	20120601	10	2928	58.12	-0.0228277686333509	0.0075948500889616
1	C	26	50	20120601	10	2930	58.16	-0.0215851203892971	0.0094834120933581
1	C	26	50	20120601	10	2932	58.2	-0.0204245318872	0.0105021266908779
1	C	26	50	20120601	10	2934	58.24	-0.0190842534098678	0.0116053264066139
1	C	26	50	20120601	10	2936	58.28	-0.0169166387853438	0.0121022315549572
1	C	26	50	20120601	10	2938	58.32	-0.016045108464328	0.0128382377902908
1	C	26	50	20120601	10	2940	58.36	-0.0157403949391113	0.0135223423878853
1	C	26	50	20120601	10	2942	58.4	-0.0165593023734712	0.0139249053494827
1	C	26	50	20120601	10	2944	58.44	-0.0172941065272768	0.0150620532617834
1	C	26	50	20120601	10	2946	58.48	-0.0181063671578936	0.0158586161218579
1	C	26	50	20120601	10	2948	58.52	-0.0193182647422472	0.01623655196848
1	C	26	50	20120601	10	2950	58.56	-0.0211263990071379	0.0168430289694224
1	C	26	50	20120601	10	2952	58.6	-0.024375936504352	0.0171488809365568
1	C	26	50	20120601	10	2954	58.64	-0.0251429705852441	0.0165229146585114
1	C	26	50	20120601	10	2956	58.68	-0.0282213175307329	0.016259757798825
1	C	26	50	20120601	10	2958	58.72	-0.0303512292216839	0.0161847691246802
1	C	26	50	20120601	10	2960	58.76	-0.0325429349742429	0.0150669322985736
1	C	26	50	20120601	10	2962	58.8	-0.0356411940466898	0.0141310057629951
1	C	26	50	20120601	10	2964	58.84	-0.0383350870352475	0.0136989210932833
1	C	26	50	20120601	10	2966	58.88	-0.0406651453006134	0.0133019513463251
1	C	26	50	20120601	10	2968	58.92	-0.0430942692260235	0.0142867389604836
1	C	26	50	20120601	10	2970	58.96	-0.0449658394544681	0.0153365096878332
1	C	26	50	20120601	10	2972	59	-0.0473276468143093	0.0158186858019243
1	C	26	50	20120601	10	2974	59.04	-0.0487722659682734	0.0159113167902597
1	C	26	50	20120601	10	2976	59.08	-0.0506118042595302	0.0153908154886283
1	C	26	50	20120601	10	2978	59.12	-0.051021077664481	0.0152134731079067
1	C	26	50	20120601	10	2980	59.16	-0.0509840959798249	0.0150246048866518
1	C	26	50	20120601	10	2982	59.2	-0.0513030718488182	0.0158261104231267
1	C	26	50	20120601	10	2984	59.24	-0.0516362605641133	0.0164678805377317
1	C	26	50	20120601	10	2986	59.28	-0.0518949202246713	0.0163879774714576
1	C	26	50	20120601	10	2988	59.32	-0.053230220670264	0.0164274340298478
1	C	26	50	20120601	10	2990	59.36	-0.0548849212489186	0.0169558549274285
1	C	26	50	20120601	10	2992	59.4	-0.0577763515878685	0.0168302020524116
1	C	26	50	20120601	10	2994	59.44	-0.0597568162606158	0.0162804972407172
1	C	26	50	20120601	10	2996	59.48	-0.06110972366506	0.017158794573629
1	C	26	50	20120601	10	2998	59.52	-0.062410022324984	0.0182011406797761
1	C	26	50	20120601	10	3000	59.56	-0.0629513832766604	0.0195511489464175
1	C	26	50	20120601	10	3002	59.6	-0.0626920165093212	0.0207803833748322
1	C	26	50	20120601	10	3004	59.64	-0.0623528880970641	0.0219042588928501
1	C	26	50	20120601	10	3006	59.68	-0.062681763460994	0.024232549391263
1	C	26	50	20120601	10	3008	59.72	-0.0631044011841091	0.0264051349764587
1	C	26	50	20120601	10	3010	59.76	-0.0648746430108097	0.0282175203673179
1	C	26	50	20120601	10	3012	59.8	-0.0663756185752344	0.0285994287398368
1	C	26	50	20120601	10	3014	59.84	-0.0682148033131006	0.0290376935228162
1	C	26	50	20120601	10	3016	59.88	-0.0701435784801431	0.0293187684683378
1	C	26	50	20120601	10	3018	59.92	-0.0722777681671204	0.0293726500050643
1	C	26	50	20120601	10	3020	59.96	-0.0735508432159686	0.0284063178778947
1	C	26	50	20120601	10	3022	60	-0.0760834168634664	0.0275736289323695
1	C	26	50	20120601	10	3024	60.04	-0.0771894732905984	0.0268584611338774
1	C	26	50	20120601	10	3026	60.08	-0.0797020358161885	0.0244060026846881
1	C	26	50	20120601	10	3028	60.12	-0.0817504534506078	0.0229019158504262
1	C	26	50	20120601	10	3030	60.16	-0.0842496163026945	0.0212286537187654
1	C	26	50	20120601	10	3032	60.2	-0.087012784542605	0.0194230494819377
1	C	26	50	20120601	10	3034	60.24	-0.090244920141934	0.0184153303948653
1	C	26	50	20120601	10	3036	60.28	-0.0920566514590207	0.0178276009160126
1	C	26	50	20120601	10	3038	60.32	-0.094627384123965	0.0173333580247006
1	C	26	50	20120601	10	3040	60.36	-0.0968963483634365	0.0169716021954455
1	C	26	50	20120601	10	3042	60.4	-0.099124194343582	0.0170064979150971
1	C	26	50	20120601	10	3044	60.44	-0.10289315834012	0.0162804972407172
1	C	26	50	20120601	10	3046	60.48	-0.105804670511656	0.0158311308812732
1	C	26	50	20120601	10	3048	60.52	-0.108311788315031	0.014573612181611
1	C	26	50	20120601	10	3050	60.56	-0.110632300638850	0.0133090931248151
1	C	26	50	20120601	10	3052	60.6	-0.112472758168923	0.0103785597808656
1	C	26	50	20120601	10	3054	60.64	-0.113994169119324	0.0093057373724494
1	C	26	50	20120601	10	3056	60.68	-0.115809807201377	0.0055167056854612
1	C	26	50	20120601	10	3058	60.72	-0.117556431661585	0.0037833748327387
1	C	26	50	20120601	10	3060	60.76	-0.118952684711716	0.00209890505859610
1	C	26	50	20120601	10	3062	60.8	-0.121757706602005	-0.000302783123703999
1	C	26	50	20120601	10	3064	60.84	-0.123306765427551	-0.0021112087165886
1	C	26	50	20120601	10	3066	60.88	-0.124509483351671	-0.0043844863074253
1	C	26	50	20120601	10	3068	60.92	-0.126394276476924	-0.0070336618631407
1	C	26	50	20120601	10	3070	60.96	-0.127977205717288	-0.0081018173668011
1	C	26	50	20120601	10	3072	61	-0.129125829972647	-0.0104960809278987
1	C	26	50	20120601	10	3074	61.04	-0.130863332755379	-0.0122293410699432
1	C	26	50	20120601	10	3076	61.08	-0.132460616263401	-0.0133873698454924
1	C	26	50	20120601	10	3078	61.12	-0.134647768248289	-0.0151356913619761
1	C	26	50	20120601	10	3080	61.16	-0.136411080428534	-0.0171696840180592
1	C	26	50	20120601	10	3082	61.2	-0.137692923601469	-0.0198367493753386
1	C	26	50	20120601	10	3084	61.24	-0.137763704990266	-0.0221899300324494
1	C	26	50	20120601	10	3086	61.28	-0.137428182822593	-0.0244859764616402
1	C	26	50	20120601	10	3088	61.32	-0.136926985536088	-0.0267593247631550
1	C	26	50	20120601	10	3090	61.36	-0.135756653102546	-0.0288757660699244
1	C	26	50	20120601	10	3092	61.4	-0.134985341025628	-0.0311717417884371
1	C	26	50	20120601	10	3094	61.44	-0.133848596164192	-0.0333739551477645
1	C	26	50	20120601	10	3096	61.48	-0.132975531421461	-0.0361887351116338
1	C	26	50	20120601	10	3098	61.52	-0.131488768703338	-0.0389863323807203
1	C	26	50	20120601	10	3100	61.56	-0.130181257554246	-0.0412284972731847
1	C	26	50	20120601	10	3102	61.6	-0.129775448972523	-0.0432873800879656
1	C	26	50	20120601	10	3104	61.64	-0.128118627073525	-0.0464753710109451
1	C	26	50	20120601	10	3106	61.68	-0.128280130262348	-0.0486020653660418
1	C	26	50	20120601	10	3108	61.72	-0.127955002564358	-0.0515225577936984
1	C	26	50	20120601	10	3110	61.76	-0.128057250204918	-0.0534929815501529
1	C	26	50	20120601	10	3112	61.8	-0.129452513305555	-0.0556936392745616
1	C	26	50	20120601	10	3114	61.84	-0.129647533355807	-0.0572205656578559
1	C	26	50	20120601	10	3116	61.88	-0.129320708601542	-0.0595789081944693
1	C	26	50	20120601	10	3118	61.92	-0.127778791554487	-0.0610075467351786
1	C	26	50	20120601	10	3120	61.96	-0.125699756196442	-0.0623538780465577
1	C	26	50	20120601	10	3122	62	-0.122959717419344	-0.0637170384993292
1	C	26	50	20120601	10	3124	62.04	-0.121048761343188	-0.064651338689311
1	C	26	50	20120601	10	3126	62.08	-0.118184766747348	-0.0666759975358824
1	C	26	50	20120601	10	3128	62.12	-0.115949248658626	-0.0684756550046803
1	C	26	50	20120601	10	3130	62.16	-0.113538566078070	-0.0706049090863248
1	C	26	50	20120601	10	3132	62.2	-0.110870998674976	-0.0728968613672526
1	C	26	50	20120601	10	3134	62.24	-0.109132286739648	-0.0744124104024375
1	C	26	50	20120601	10	3136	62.28	-0.107189779558915	-0.0751767362643577
1	C	26	50	20120601	10	3138	62.32	-0.104220935169561	-0.0763799350210891
1	C	26	50	20120601	10	3140	62.36	-0.101623173347905	-0.077728380581744
1	C	26	50	20120601	10	3142	62.4	-0.099806778661597	-0.0792750847417081
1	C	26	50	20120601	10	3144	62.44	-0.0981670687467034	-0.0802747215982715
1	C	26	50	20120601	10	3146	62.48	-0.0955758759470453	-0.0811885156915989
1	C	26	50	20120601	10	3148	62.52	-0.0936246147843611	-0.0820451755570064
1	C	26	50	20120601	10	3150	62.56	-0.0919558427807608	-0.0827996584925324
1	C	26	50	20120601	10	3152	62.6	-0.0889920047074174	-0.0843987804781858
1	C	26	50	20120601	10	3154	62.64	-0.0875280108276488	-0.0853653954480678
1	C	26	50	20120601	10	3156	62.68	-0.086820196939681	-0.0869949937359903
1	C	26	50	20120601	10	3158	62.72	-0.0855857299210855	-0.08776475017799
1	C	26	50	20120601	10	3160	62.76	-0.0845191300523438	-0.0878572397449692
1	C	26	50	20120601	10	3162	62.8	-0.0829195838026217	-0.0880527547699673
1	C	26	50	20120601	10	3164	62.84	-0.081804759251403	-0.0867668103777014
1	C	26	50	20120601	10	3166	62.88	-0.0802605794626478	-0.0858341365333164
1	C	26	50	20120601	10	3168	62.92	-0.078143360338419	-0.0839147658864636
1	C	26	50	20120601	10	3170	62.96	-0.0767319044924926	-0.0819864149834898
1	C	26	50	20120601	10	3172	63	-0.0754434852264925	-0.0812800860197625
1	C	26	50	20120601	10	3174	63.04	-0.0737500351962289	-0.0810480842848552
1	C	26	50	20120601	10	3176	63.08	-0.0715539736658978	-0.0806548622038374
1	C	26	50	20120601	10	3178	63.12	-0.0696394113451571	-0.0807600796928779
1	C	26	50	20120601	10	3180	63.16	-0.0677058985626806	-0.0807592311647405
1	C	26	50	20120601	10	3182	63.2	-0.065464794330388	-0.0807851112729319
1	C	26	50	20120601	10	3184	63.24	-0.063752110995676	-0.0797354112562605
1	C	26	50	20120601	10	3186	63.28	-0.0621599893671564	-0.0775517240946002
1	C	26	50	20120601	10	3188	63.32	-0.0609505539286149	-0.0768231212672656
1	C	26	50	20120601	10	3190	63.36	-0.0601857472340836	-0.0753570060671534
1	C	26	50	20120601	10	3192	63.4	-0.0583496737660546	-0.073297204013557
1	C	26	50	20120601	10	3194	63.44	-0.0563411369540942	-0.0717977840840509
1	C	26	50	20120601	10	3196	63.48	-0.0547449141062437	-0.0702941922245358
1	C	26	50	20120601	10	3198	63.52	-0.052591349693462	-0.0695507401547963
1	C	26	50	20120601	10	3200	63.56	-0.0512411292947862	-0.0684543710905666
1	C	26	50	20120601	10	3202	63.6	-0.0510512004133595	-0.0668871396207447
1	C	26	50	20120601	10	3204	63.64	-0.0516519583346556	-0.0647761430361904
1	C	26	50	20120601	10	3206	63.68	-0.0529189522651857	-0.0619880209979718
1	C	26	50	20120601	10	3208	63.72	-0.0528135226441107	-0.0595057226426165
1	C	26	50	20120601	10	3210	63.76	-0.0531644597396136	-0.0568435363221272
1	C	26	50	20120601	10	3212	63.8	-0.0528344530048339	-0.0551556017247568
1	C	26	50	20120601	10	3214	63.84	-0.0530310994006818	-0.0525522466884623
1	C	26	50	20120601	10	3216	63.88	-0.054099113482986	-0.0511716914088737
1	C	26	50	20120601	10	3218	63.92	-0.0552566472837884	-0.0501749536901131
1	C	26	50	20120601	10	3220	63.96	-0.0563924729064083	-0.049230329741126
1	C	26	50	20120601	10	3222	64	-0.058147299805279	-0.0482391781659368
1	C	26	50	20120601	10	3224	64.04	-0.0592693368456658	-0.0464763609604388
1	C	26	50	20120601	10	3226	64.08	-0.0600540839514266	-0.0453929319503047
1	C	26	50	20120601	10	3228	64.12	-0.06043507308513	-0.0432549238867091
1	C	26	50	20120601	10	3230	64.16	-0.0614743079214398	-0.0409943742179338
1	C	26	50	20120601	10	3232	64.2	-0.061352261291007	-0.0394551441766469
1	C	26	50	20120601	10	3234	64.24	-0.061797795131697	-0.036682521919072
1	C	26	50	20120601	10	3236	64.28	-0.063048179123937	-0.0359719432435898
1	C	26	50	20120601	10	3238	64.32	-0.064069743361785	-0.0334066234810553
1	C	26	50	20120601	10	3240	64.36	-0.0648147298532397	-0.0325991287501437
1	C	26	50	20120601	10	3242	64.4	-0.0649175361081565	-0.0302881694389377
1	C	26	50	20120601	10	3244	64.44	-0.0653172753095338	-0.0291271590769349
1	C	26	50	20120601	10	3246	64.48	-0.0643521830233944	-0.0275422828887594
1	C	26	50	20120601	10	3248	64.52	-0.064013353010199	-0.0272751223904779
1	C	26	50	20120601	10	3250	64.56	-0.0630879623656601	-0.0265272155480169
1	C	26	50	20120601	10	3252	64.6	-0.0622906768424553	-0.0254646688153449
1	C	26	50	20120601	10	3254	64.64	-0.0613908608359784	-0.0250430719534116
1	C	26	50	20120601	10	3256	64.68	-0.0609098995313374	-0.0253625442113652
1	C	26	50	20120601	10	3258	64.72	-0.0608205785098447	-0.0254858912111686
1	C	26	50	20120601	10	3260	64.76	-0.0604959337657867	-0.0257993778102195
1	C	26	50	20120601	10	3262	64.8	-0.059967626005291	-0.0256546471942463
1	C	26	50	20120601	10	3264	64.84	-0.0594561827415265	-0.0257319693207690
1	C	26	50	20120601	10	3266	64.88	-0.0587969188051551	-0.0255084952936428
1	C	26	50	20120601	10	3268	64.92	-0.058619406718806	-0.0257344866209100
1	C	26	50	20120601	10	3270	64.96	-0.058505336252865	-0.0253851193024614
1	C	26	50	20120601	10	3272	65	-0.0585291869645944	-0.0251689496883849
1	C	26	50	20120601	10	3274	65.04	-0.0585250998873992	-0.0248206995986505
1	C	26	50	20120601	10	3276	65.08	-0.058256335670938	-0.0242178274280786
1	C	26	50	20120601	10	3278	65.12	-0.058091975770719	-0.0244080532943535
1	C	26	50	20120601	10	3280	65.16	-0.0580260239212377	-0.0245761537894449
1	C	26	50	20120601	10	3282	65.2	-0.0579604397672826	-0.024602309669281
1	C	26	50	20120601	10	3284	65.24	-0.0582173387319555	-0.0252235666161637
1	C	26	50	20120601	10	3286	65.28	-0.057850152322621	-0.0248861776865884
1	C	26	50	20120601	10	3288	65.32	-0.0570731480361141	-0.025169508302742
1	C	26	50	20120601	10	3290	65.36	-0.0573621991461276	-0.025443766738893
1	C	26	50	20120601	10	3292	65.4	-0.0571725743206168	-0.0252419089660677
1	C	26	50	20120601	10	3294	65.44	-0.0566341549331501	-0.0245783741047379
1	C	26	50	20120601	10	3296	65.48	-0.0563337264750274	-0.0238983424422029
1	C	26	50	20120601	10	3298	65.52	-0.0562247542489787	-0.0224854228852394
1	C	26	50	20120601	10	3300	65.56	-0.0563749967623113	-0.0214761163434433
1	C	26	50	20120601	10	3302	65.6	-0.0557593365656017	-0.0210815613661429
1	C	26	50	20120601	10	3304	65.64	-0.0545364024586074	-0.0213043353575557
1	C	26	50	20120601	10	3306	65.68	-0.0539482975060539	-0.0207316736171033
1	C	26	50	20120601	10	3308	65.72	-0.0538486760600796	-0.0205394494670649
1	C	26	50	20120601	10	3310	65.76	-0.0530764581793746	-0.0208674048850724
1	C	26	50	20120601	10	3312	65.8	-0.0527584015491969	-0.0206745910079784
1	C	26	50	20120601	10	3314	65.84	-0.0518224205663963	-0.0197362200042574
1	C	26	50	20120601	10	3316	65.88	-0.051651003740501	-0.0200731281012215
1	C	26	50	20120601	10	3318	65.92	-0.0514605374579206	-0.0192323781383907
1	C	26	50	20120601	10	3320	65.96	-0.0514335684052861	-0.0194450900003072
1	C	26	50	20120601	10	3322	66	-0.0514200980211045	-0.0186262391344898
1	C	26	50	20120601	10	3324	66.04	-0.0515104662677402	-0.018854974036068
1	C	26	50	20120601	10	3326	66.08	-0.0513346088112591	-0.0183300179617151
1	C	26	50	20120601	10	3328	66.12	-0.0510622029948748	-0.0184427873511787
1	C	26	50	20120601	10	3330	66.16	-0.0509456293709284	-0.0179280701830174
1	C	26	50	20120601	10	3332	66.2	-0.0501104372673977	-0.0180539634743399
1	C	26	50	20120601	10	3334	66.24	-0.0495379919016203	-0.0185697130184017
1	C	26	50	20120601	10	3336	66.28	-0.0484860220721813	-0.0194274547571845
1	C	26	50	20120601	10	3338	66.32	-0.0476477399120168	-0.0200995385394988
1	C	26	50	20120601	10	3340	66.36	-0.0466968439258806	-0.0208135678960732
1	C	26	50	20120601	10	3342	66.4	-0.0462141374817036	-0.0217156028036294
1	C	26	50	20120601	10	3344	66.44	-0.0449195875999107	-0.0227193055241847
1	C	26	50	20120601	10	3346	66.48	-0.0438317533145299	-0.0233219797048578
1	C	26	50	20120601	10	3348	66.52	-0.0425626804900631	-0.0248287252606170
1	C	26	50	20120601	10	3350	66.56	-0.0423836764084057	-0.024656509404059
1	C	26	50	20120601	10	3352	66.6	-0.0421858067178263	-0.0240405981844420
1	C	26	50	20120601	10	3354	66.64	-0.0421216438485014	-0.0237942846082835
1	C	26	50	20120601	10	3356	66.68	-0.0423038864792166	-0.0223613539294124
1	C	26	50	20120601	10	3358	66.72	-0.0421918807650767	-0.0213807382452629
1	C	26	50	20120601	10	3360	66.76	-0.0417964242266303	-0.0198875691397025
1	C	26	50	20120601	10	3362	66.8	-0.0414012576019642	-0.0183825418534217
1	C	26	50	20120601	10	3364	66.84	-0.0406090151643228	-0.0148366417620767
1	C	26	50	20120601	10	3366	66.88	-0.0405272029097395	-0.0133812038743604
1	C	26	50	20120601	10	3368	66.92	-0.0417620800502681	-0.0118074811642873
1	C	26	50	20120601	10	3370	66.96	-0.0424395378441195	-0.0110058554196595
1	C	26	50	20120601	10	3372	67	-0.0429754540735808	-0.0112033503436450
1	C	26	50	20120601	10	3374	67.04	-0.0445727517237387	-0.0112961793218791
1	C	26	50	20120601	10	3376	67.08	-0.0454125470924149	-0.0122998113317562
1	C	26	50	20120601	10	3378	67.12	-0.0466632563537742	-0.0126286371982114
1	C	26	50	20120601	10	3380	67.16	-0.0480393858520194	-0.0125840604796186
1	C	26	50	20120601	10	3382	67.2	-0.0495961542628	-0.01254430481506
1	C	26	50	20120601	10	3384	67.24	-0.051267334672097	-0.0132600481984719
1	C	26	50	20120601	10	3386	67.28	-0.0528925630401118	-0.0135611059816299
1	C	26	50	20120601	10	3388	67.32	-0.0539172102635258	-0.0136714358526985
1	C	26	50	20120601	10	3390	67.36	-0.0559105018532838	-0.014846817028658
1	C	26	50	20120601	10	3392	67.4	-0.0571597701017337	-0.0163591289997093
1	C	26	50	20120601	10	3394	67.44	-0.0576794496745747	-0.0175749976250354
1	C	26	50	20120601	10	3396	67.48	-0.0583522547058059	-0.0183083875652786
1	C	26	50	20120601	10	3398	67.52	-0.0590214110660462	-0.0195104478800923
1	C	26	50	20120601	10	3400	67.56	-0.0586910861332149	-0.0195960431559549
1	C	26	50	20120601	10	3402	67.6	-0.0594534886646902	-0.0195857901076277
1	C	26	50	20120601	10	3404	67.64	-0.059837277941247	-0.0198680671346774
1	C	26	50	20120601	10	3406	67.68	-0.0617069460524502	-0.0193875951479290
1	C	26	50	20120601	10	3408	67.72	-0.0623026340181252	-0.0190076737454652
1	C	26	50	20120601	10	3410	67.76	-0.0634110733951098	-0.0174997756056527
1	C	26	50	20120601	10	3412	67.8	-0.0641682362653365	-0.0160972646605083
1	C	26	50	20120601	10	3414	67.84	-0.063931694904894	-0.0152323033614897
1	C	26	50	20120601	10	3416	67.88	-0.0623809814494806	-0.0130634795843699
1	C	26	50	20120601	10	3418	67.92	-0.0619071887933873	-0.0113815808504837
1	C	26	50	20120601	10	3420	67.96	-0.0600943536826152	-0.00959335305569692
1	C	26	50	20120601	10	3422	68	-0.0587104891432906	-0.0078627233508785
1	C	26	50	20120601	10	3424	68.04	-0.0571427414855185	-0.0061717976918236
1	C	26	50	20120601	10	3426	68.08	-0.0551547107702125	-0.0049269362035447
1	C	26	50	20120601	10	3428	68.12	-0.0535528593523838	-0.0038014201977945
1	C	26	50	20120601	10	3430	68.16	-0.0521563163884725	-0.0036047101623362
1	C	26	50	20120601	10	3432	68.2	-0.0519556606971752	-0.004415316163085
1	C	26	50	20120601	10	3434	68.24	-0.0509632434008477	-0.0049739941598327
1	C	26	50	20120601	10	3436	68.28	-0.0492550926206032	-0.0057631889672472
1	C	26	50	20120601	10	3438	68.32	-0.0477383980724327	-0.006637689136744
1	C	26	50	20120601	10	3440	68.36	-0.0452271790497268	-0.0069686151103393
1	C	26	50	20120601	10	3442	68.4	-0.0424523845601201	-0.0072504339321948
1	C	26	50	20120601	10	3444	68.44	-0.0402040197553982	-0.0066864936467815
1	C	26	50	20120601	10	3446	68.48	-0.039487317535191	-0.0066743101969417
1	C	26	50	20120601	10	3448	68.52	-0.0378578818818281	-0.0074774208658099
1	C	26	50	20120601	10	3450	68.56	-0.0377154705760971	-0.0087121707271179
1	C	26	50	20120601	10	3452	68.6	-0.0371750288632363	-0.00924441000131698
1	C	26	50	20120601	10	3454	68.64	-0.036589162610752	-0.0113174632359928
1	C	26	50	20120601	10	3456	68.68	-0.0356226183515481	-0.0122800476972221
1	C	26	50	20120601	10	3458	68.72	-0.0339880066765469	-0.0130987995680902
1	C	26	50	20120601	10	3460	68.76	-0.0321966930677671	-0.0144334636175798
1	C	26	50	20120601	10	3462	68.8	-0.030774135645376	-0.0148161498075579
1	C	26	50	20120601	10	3464	68.84	-0.0292346934720547	-0.0152680617514143
1	C	26	50	20120601	10	3466	68.88	-0.0293104953189979	-0.0164173931135549
1	C	26	50	20120601	10	3468	68.92	-0.0299013537453574	-0.0169563499021753
1	C	26	50	20120601	10	3470	68.96	-0.0299381940086572	-0.0182098380931847
1	C	26	50	20120601	10	3472	69	-0.0298055407765066	-0.0188656089220571
1	C	26	50	20120601	10	3474	69.04	-0.028656209414366	-0.0203069753848277
1	C	26	50	20120601	10	3476	69.08	-0.0281152727267583	-0.0217773332256270
1	C	26	50	20120601	10	3478	69.12	-0.0275541127852087	-0.0235886579563145
1	C	26	50	20120601	10	3480	69.16	-0.028315313235156	-0.0240043660329741
1	C	26	50	20120601	10	3482	69.2	-0.029258098706512	-0.0247285140875872
1	C	26	50	20120601	10	3484	69.24	-0.0305016166919067	-0.0259604355217704
1	C	26	50	20120601	10	3486	69.28	-0.030699040905214	-0.0268857554556311
1	C	26	50	20120601	10	3488	69.32	-0.0315483751443684	-0.0282296401775474
1	C	26	50	20120601	10	3490	69.36	-0.032887359616291	-0.0301659884582165
1	C	26	50	20120601	10	3492	69.4	-0.0344683372419391	-0.0316936502325631
1	C	26	50	20120601	10	3494	69.44	-0.0363888604728452	-0.0325395125774219
1	C	26	50	20120601	10	3496	69.48	-0.0382307746428868	-0.0336068619793517
1	C	26	50	20120601	10	3498	69.52	-0.0400839516097392	-0.0346132078650551
1	C	26	50	20120601	10	3500	69.56	-0.0421849794028923	-0.0359895926288482
1	C	26	50	20120601	10	3502	69.6	-0.0444714586773337	-0.0364524435146095
1	C	26	50	20120601	10	3504	69.64	-0.0456163776931597	-0.0365375508867931
1	C	26	50	20120601	10	3506	69.68	-0.047353215795517	-0.0360921160410525
1	C	26	50	20120601	10	3508	69.72	-0.0491565643617127	-0.0353941450794789
1	C	26	50	20120601	10	3510	69.76	-0.0510899145096295	-0.0348466817962808
1	C	26	50	20120601	10	3512	69.8	-0.0523601752734886	-0.0336489984724427
1	C	26	50	20120601	10	3514	69.84	-0.0532380412712639	-0.0328811441476844
1	C	26	50	20120601	10	3516	69.88	-0.0532792090280646	-0.0320101441567544
1	C	26	50	20120601	10	3518	69.92	-0.0533989080639838	-0.0298653761523306
1	C	26	50	20120601	10	3520	69.96	-0.0543474705977422	-0.027523092010718
1	C	26	50	20120601	10	3522	70	-0.0543206358953961	-0.0267625350279416
1	C	26	50	20120601	10	3524	70.04	-0.0544687040553766	-0.0269903789749755
1	C	26	50	20120601	10	3526	70.08	-0.0540533566031754	-0.0262990618882128
1	C	26	50	20120601	10	3528	70.12	-0.0546221391558263	-0.0262428610412441
1	C	26	50	20120601	10	3530	70.16	-0.0544789146772969	-0.0265879927900735
1	C	26	50	20120601	10	3532	70.2	-0.0548188209070133	-0.0262975840350401
1	C	26	50	20120601	10	3534	70.24	-0.0551876336619446	-0.0264951072432968
1	C	26	50	20120601	10	3536	70.28	-0.0550671992349729	-0.0260607032633426
1	C	26	50	20120601	10	3538	70.32	-0.0548994593643398	-0.0256920036454964
1	C	26	50	20120601	10	3540	70.36	-0.0545103597158563	-0.0256206212159356
1	C	26	50	20120601	10	3542	70.4	-0.054381715779155	-0.0248178075319154
1	C	26	50	20120601	10	3544	70.44	-0.053961552929774	-0.0242774789561395
1	C	26	50	20120601	10	3546	70.48	-0.0536212577913279	-0.0226091665719471
1	C	26	50	20120601	10	3548	70.52	-0.0531798039567654	-0.0222923898050433
1	C	26	50	20120601	10	3550	70.56	-0.0521110898387478	-0.0205845501517825
1	C	26	50	20120601	10	3552	70.6	-0.0516530897055055	-0.0201004294940431
1	C	26	50	20120601	10	3554	70.64	-0.0518409792909753	-0.0204245502719763
1	C	26	50	20120601	10	3556	70.68	-0.0517411598551023	-0.0202133473759308
1	C	26	50	20120601	10	3558	70.72	-0.0514689873839558	-0.0205391326832269
1	C	26	50	20120601	10	3560	70.76	-0.0516472490034929	-0.0201259701909796
1	C	26	50	20120601	10	3562	70.8	-0.0514852366977874	-0.0204095058680998
1	C	26	50	20120601	10	3564	70.84	-0.0513258194739689	-0.0204850602276695
1	C	26	50	20120601	10	3566	70.88	-0.0508656060965015	-0.0201392567273981
1	C	26	50	20120601	10	3568	70.92	-0.050792519539598	-0.0204198649824441
1	C	26	50	20120601	10	3570	70.96	-0.0510973886283066	-0.0200374545641106
1	C	26	50	20120601	10	3572	71	-0.0507625099278045	-0.0200650953681872
1	C	26	50	20120601	10	3574	71.04	-0.0508683143154734	-0.0202568980825841
1	C	26	50	20120601	10	3576	71.08	-0.0510150106882984	-0.020398672992212
1	C	26	50	20120601	10	3578	71.12	-0.0505357054277389	-0.0201702633597531
1	C	26	50	20120601	10	3580	71.16	-0.0506362701541593	-0.0203892967562935
1	C	26	50	20120601	10	3582	71.2	-0.0507446625526473	-0.0205064148524614
1	C	26	50	20120601	10	3584	71.24	-0.050752942773055	-0.0201327018475365
1	C	26	50	20120601	10	3586	71.28	-0.0503957972800133	-0.0203684371062484
1	C	26	50	20120601	10	3588	71.32	-0.0507603956785287	-0.0205935657632426
1	C	26	50	20120601	10	3590	71.36	-0.0506438927652604	-0.0200184333916967
1	C	26	50	20120601	10	3592	71.4	-0.0507695527113451	-0.0201532857259368
1	C	26	50	20120601	10	3594	71.44	-0.0506475131519801	-0.0204520454120559
1	C	26	50	20120601	10	3596	71.48	-0.0502604853263655	-0.020266033902197
1	C	26	50	20120601	10	3598	71.52	-0.0494063144768277	-0.0200315431514199
1	C	26	50	20120601	10	3600	71.56	-0.0488529114966677	-0.0197839779962587
1	C	26	50	20120601	10	3602	71.6	-0.0493421798917741	-0.0195954986837334
1	C	26	50	20120601	10	3604	71.64	-0.0485425764725406	-0.0185138162273489
1	C	26	50	20120601	10	3606	71.68	-0.0489330620503152	-0.018135068622142
1	C	26	50	20120601	10	3608	71.72	-0.0488133347301247	-0.0178779504543669
1	C	26	50	20120601	10	3610	71.76	-0.0489993533110515	-0.0174997968188562
1	C	26	50	20120601	10	3612	71.8	-0.0491449536683656	-0.0169448099195063
1	C	26	50	20120601	10	3614	71.84	-0.0496503370270152	-0.0163366415191434
1	C	26	50	20120601	10	3616	71.88	-0.0501189791173144	-0.0154013230953967
1	C	26	50	20120601	10	3618	71.92	-0.0508589522216905	-0.0152308820768595
1	C	26	50	20120601	10	3620	71.96	-0.0507726385253382	-0.0148055050220740
1	C	26	50	20120601	10	3622	72	-0.0508546579622084	-0.0144474028135573
1	C	26	50	20120601	10	3624	72.04	-0.0505349391361201	-0.0142693891763683
1	C	26	50	20120601	10	3626	72.08	-0.0500556463913507	-0.0132707580377798
1	C	26	50	20120601	10	3628	72.12	-0.0496666481419796	-0.0135944196205693
1	C	26	50	20120601	10	3630	72.16	-0.0479014703312032	-0.0122889296655006
1	C	26	50	20120601	10	3632	72.2	-0.0467285576650168	-0.0121461428860688
1	C	26	50	20120601	10	3634	72.24	-0.045328238750894	-0.0126672452284642
1	C	26	50	20120601	10	3636	72.28	-0.0441638106589751	-0.0132829584581824
1	C	26	50	20120601	10	3638	72.32	-0.043786569191212	-0.0137065861307913
1	C	26	50	20120601	10	3640	72.36	-0.0430637929237544	-0.0136450395565568
1	C	26	50	20120601	10	3642	72.4	-0.0410626878040643	-0.0146232440065824
1	C	26	50	20120601	10	3644	72.44	-0.0394507318303324	-0.0145914595567681
1	C	26	50	20120601	10	3646	72.48	-0.0376223446130149	-0.0149772075191088
1	C	26	50	20120601	10	3648	72.52	-0.0356008465337553	-0.0159140037960282
1	C	26	50	20120601	10	3650	72.56	-0.0353048516351506	-0.0159506319272936
1	C	26	50	20120601	10	3652	72.6	-0.0351975128257665	-0.0170180803241728
1	C	26	50	20120601	10	3654	72.64	-0.0350819008670425	-0.016789331280459
1	C	26	50	20120601	10	3656	72.68	-0.0346036138402479	-0.0174637697283547
1	C	26	50	20120601	10	3658	72.72	-0.034722266358131	-0.0168761639931887
1	C	26	50	20120601	10	3660	72.76	-0.0342279280074035	-0.0169644816301589
1	C	26	50	20120601	10	3662	72.8	-0.0353515913933871	-0.0160143422482785
1	C	26	50	20120601	10	3664	72.84	-0.035728762150472	-0.0153008715060613
1	C	26	50	20120601	10	3666	72.88	-0.0355517026124629	-0.0137588130376497
1	C	26	50	20120601	10	3668	72.92	-0.0358820134031585	-0.0122876561661876
1	C	26	50	20120601	10	3670	72.96	-0.0369503598256499	-0.0104526645715339
1	C	26	50	20120601	10	3672	73	-0.0374034031403561	-0.0076366118154584
1	C	26	50	20120601	10	3674	73.04	-0.0373043869777865	-0.0055486881251742
1	C	26	50	20120601	10	3676	73.08	-0.0375255770500095	-0.0046847379888527
1	C	26	50	20120601	10	3678	73.12	-0.0380345030136329	-0.0035300821126498
1	C	26	50	20120601	10	3680	73.16	-0.038191678708955	-0.0038332329318801
1	C	26	50	20120601	10	3682	73.2	-0.0386416178248918	-0.0043619296011054
1	C	26	50	20120601	10	3684	73.24	-0.0396014092143354	-0.0046231702014148
1	C	26	50	20120601	10	3686	73.28	-0.0404723879920619	-0.0055233524892043
1	C	26	50	20120601	10	3688	73.32	-0.0420854576589742	-0.0061375277616734
1	C	26	50	20120601	10	3690	73.36	-0.0438435690688435	-0.0054858970430049
1	C	26	50	20120601	10	3692	73.4	-0.0454573776623421	-0.0054568561675015
1	C	26	50	20120601	10	3694	73.44	-0.0480767203829592	-0.0047909666405904
1	C	26	50	20120601	10	3696	73.48	-0.0501765588225064	-0.0042824013014254
1	C	26	50	20120601	10	3698	73.52	-0.0519188275049432	-0.0036591998108944
1	C	26	50	20120601	10	3700	73.56	-0.0534716481385645	-0.0039615445283942
1	C	26	50	20120601	10	3702	73.6	-0.0543650846276615	-0.0050881989760621
1	C	26	50	20120601	10	3704	73.64	-0.0550102417837483	-0.0064284562401909
1	C	26	50	20120601	10	3706	73.68	-0.0552025677571632	-0.0072239584400936
1	C	26	50	20120601	10	3708	73.72	-0.0560643541467343	-0.0093251757378641
1	C	26	50	20120601	10	3710	73.76	-0.0570642950592137	-0.010735337578381
1	C	26	50	20120601	10	3712	73.8	-0.0585975359060639	-0.0125021499371928
1	C	26	50	20120601	10	3714	73.84	-0.0595939794684035	-0.0132243633476526
1	C	26	50	20120601	10	3716	73.88	-0.0606588504610653	-0.0139556496452218
1	C	26	50	20120601	10	3718	73.92	-0.0620605206562469	-0.0138011758049106
1	C	26	50	20120601	10	3720	73.96	-0.0642073321992683	-0.0139660660352155
1	C	26	50	20120601	10	3722	74	-0.0659068845610536	-0.0140533300830817
1	C	26	50	20120601	10	3724	74.04	-0.0662406318907059	-0.0141270035386135
1	C	26	50	20120601	10	3726	74.08	-0.0663846271156267	-0.0134497649478643
1	C	26	50	20120601	10	3728	74.12	-0.0662859574353799	-0.0142010376186038
1	C	26	50	20120601	10	3730	74.16	-0.0657585618426319	-0.0148571973562058
1	C	26	50	20120601	10	3732	74.2	-0.0645365611165888	-0.0154964148153306
1	C	26	50	20120601	10	3734	74.24	-0.0645278919874514	-0.0162038751499078
1	C	26	50	20120601	10	3736	74.28	-0.0637289178932531	-0.0172804027978574
1	C	26	50	20120601	10	3738	74.32	-0.0631177442890702	-0.0185581942489362
1	C	26	50	20120601	10	3740	74.36	-0.0627823494006177	-0.0197471518750945
1	C	26	50	20120601	10	3742	74.4	-0.0621623369616700	-0.0211884405561192
1	C	26	50	20120601	10	3744	74.44	-0.0624130133866684	-0.0224142172323739
1	C	26	50	20120601	10	3746	74.48	-0.0628142611296527	-0.0223923322774962
1	C	26	50	20120601	10	3748	74.52	-0.0634742604570766	-0.0251332902934096
1	C	26	50	20120601	10	3750	74.56	-0.0639160183475551	-0.0253456061755287
1	C	26	50	20120601	10	3752	74.6	-0.0632518760815002	-0.0274060014917145
1	C	26	50	20120601	10	3754	74.64	-0.061925060210175	-0.028507108878485
1	C	26	50	20120601	10	3756	74.68	-0.0609866093033877	-0.028997819771425
1	C	26	50	20120601	10	3758	74.72	-0.0583829360690416	-0.0303509039525645
1	C	26	50	20120601	10	3760	74.76	-0.0568717923091034	-0.0309624664654772
1	C	26	50	20120601	10	3762	74.8	-0.0554118784354623	-0.0328896365001264
1	C	26	50	20120601	10	3764	74.84	-0.0533086812387044	-0.0340039590055305
1	C	26	50	20120601	10	3766	74.88	-0.0521083533355046	-0.0346575236612456
1	C	26	50	20120601	10	3768	74.92	-0.0507436513899502	-0.0344282937849205
1	C	26	50	20120601	10	3770	74.96	-0.0485230391121764	-0.033878857673803
1	C	26	50	20120601	10	3772	75	-0.0471721752463298	-0.0327423885840121
1	C	26	50	20120601	10	3774	75.04	-0.0455853569186691	-0.0321907745840085
1	C	26	50	20120601	10	3776	75.08	-0.0442225146639492	-0.0307958296814227
1	C	26	50	20120601	10	3778	75.12	-0.0424659624245324	-0.0292432070377002
1	C	26	50	20120601	10	3780	75.16	-0.0415592111147457	-0.0286176013841132
1	C	26	50	20120601	10	3782	75.2	-0.0411468547242289	-0.0268215784441706
1	C	26	50	20120601	10	3784	75.24	-0.0403487008738968	-0.0247137214137248
1	C	26	50	20120601	10	3786	75.28	-0.0403941183424524	-0.0237472690784024
1	C	26	50	20120601	10	3788	75.32	-0.0402341071489377	-0.0234079356051788
1	C	26	50	20120601	10	3790	75.36	-0.0404583448513876	-0.0219865944064514
1	C	26	50	20120601	10	3792	75.4	-0.0413265517705318	-0.020861608730787
1	C	26	50	20120601	10	3794	75.44	-0.0416753887588946	-0.0204713777114536
1	C	26	50	20120601	10	3796	75.48	-0.0420864864993408	-0.0203815610081073
1	C	26	50	20120601	10	3798	75.52	-0.0418390981208749	-0.0208384509837031
1	C	26	50	20120601	10	3800	75.56	-0.0418345867796109	-0.0205653804869445
1	C	26	50	20120601	10	3802	75.6	-0.0420776405935082	-0.0203222276780979
1	C	26	50	20120601	10	3804	75.64	-0.0422847097433109	-0.0206367770586409
1	C	26	50	20120601	10	3806	75.68	-0.0419468329100565	-0.0203841773031977
1	C	26	50	20120601	10	3808	75.72	-0.0419854338692415	-0.020825263442234
1	C	26	50	20120601	10	3810	75.76	-0.0417409729128497	-0.0203753172552294
1	C	26	50	20120601	10	3812	75.8	-0.0421585194671403	-0.0202413205201945
1	C	26	50	20120601	10	3814	75.84	-0.0423044663067772	-0.0197272821745432
1	C	26	50	20120601	10	3816	75.88	-0.0425284848061249	-0.0196291569665179
1	C	26	50	20120601	10	3818	75.92	-0.0429556480126397	-0.0195147470893219
1	C	26	50	20120601	10	3820	75.96	-0.0431032141268055	-0.0192838696541967
1	C	26	50	20120601	10	3822	76	-0.0432127732514826	-0.0194850698177155
1	C	26	50	20120601	10	3824	76.04	-0.0437643377540115	-0.0196452224325865
1	C	26	50	20120601	10	3826	76.08	-0.0441274158729474	-0.0193144732356865
1	C	26	50	20120601	10	3828	76.12	-0.0441746223216594	-0.0193797674758612
1	C	26	50	20120601	10	3830	76.16	-0.0443277321529897	-0.0196508651447003
1	C	26	50	20120601	10	3832	76.2	-0.0444059240208533	-0.0196226657262666
1	C	26	50	20120601	10	3834	76.24	-0.0441248561463995	-0.0194156602160743
1	C	26	50	20120601	10	3836	76.28	-0.0443464351273521	-0.0195375654251508
1	C	26	50	20120601	10	3838	76.32	-0.0442150900427467	-0.020132305867739
1	C	26	50	20120601	10	3840	76.36	-0.0442395700795114	-0.0197919046632758
1	C	26	50	20120601	10	3842	76.4	-0.0443762608913826	-0.0199452973373186
1	C	26	50	20120601	10	3844	76.44	-0.0447979015939363	-0.0200066954191290
1	C	26	50	20120601	10	3846	76.48	-0.0454322329452031	-0.0202854086280015
1	C	26	50	20120601	10	3848	76.52	-0.0463163709801275	-0.0197613859345998
1	C	26	50	20120601	10	3850	76.56	-0.0472529975514194	-0.0201738342489981
1	C	26	50	20120601	10	3852	76.6	-0.0479540302853556	-0.0194806786846044
1	C	26	50	20120601	10	3854	76.64	-0.0483083049248656	-0.0190736114528109
1	C	26	50	20120601	10	3856	76.68	-0.0478771748493084	-0.0183725221503322
1	C	26	50	20120601	10	3858	76.72	-0.0483003146182382	-0.0170689637281470
1	C	26	50	20120601	10	3860	76.76	-0.0480249248112373	-0.0166938577228632
1	C	26	50	20120601	10	3862	76.8	-0.0474968786802506	-0.0152571086673737
1	C	26	50	20120601	10	3864	76.84	-0.0469378542011802	-0.0133154641569135
1	C	26	50	20120601	10	3866	76.88	-0.0463692272120212	-0.0121090692775312
1	C	26	50	20120601	10	3868	76.92	-0.0457275758913555	-0.0107143944897358
1	C	26	50	20120601	10	3870	76.96	-0.0454521026457545	-0.0107290867544353
1	C	26	50	20120601	10	3872	77	-0.0454282236497538	-0.0111246210746276
1	C	26	50	20120601	10	3874	77.04	-0.0460814701074173	-0.0111859767300312
1	C	26	50	20120601	10	3876	77.08	-0.0462313654313204	-0.011402504140139
1	C	26	50	20120601	10	3878	77.12	-0.0469479085525019	-0.0110057147054101
1	C	26	50	20120601	10	3880	77.16	-0.0475996333163723	-0.0111195037428522
1	C	26	50	20120601	10	3882	77.2	-0.0480828213002673	-0.0109873235651382
1	C	26	50	20120601	10	3884	77.24	-0.0486427522902313	-0.0109796005448741
1	C	26	50	20120601	10	3886	77.28	-0.0499915655464124	-0.0118225071833875
1	C	26	50	20120601	10	3888	77.32	-0.0512939996688155	-0.0124489896493832
1	C	26	50	20120601	10	3890	77.36	-0.0518442065263246	-0.0124531827925956
1	C	26	50	20120601	10	3892	77.4	-0.0536567969781504	-0.0124967052149776
1	C	26	50	20120601	10	3894	77.44	-0.0551027242796597	-0.0131365307859343
1	C	26	50	20120601	10	3896	77.48	-0.0559221620441055	-0.0134301498057542
1	C	26	50	20120601	10	3898	77.52	-0.055797852671973	-0.0132801158889220
1	C	26	50	20120601	10	3900	77.56	-0.0558023428000335	-0.0135530096089853
1	C	26	50	20120601	10	3902	77.6	-0.0558277491466815	-0.0136794332303937
1	C	26	50	20120601	10	3904	77.64	-0.0557177445447323	-0.0134431110730533
1	C	26	50	20120601	10	3906	77.68	-0.0554212617424486	-0.0126406368002882
1	C	26	50	20120601	10	3908	77.72	-0.055159278680019	-0.0122102491868512
1	C	26	50	20120601	10	3910	77.76	-0.0544073908263799	-0.0108733153245939
1	C	26	50	20120601	10	3912	77.8	-0.0535551998758295	-0.0107728213088517
1	C	26	50	20120601	10	3914	77.84	-0.0519219034194414	-0.00981486839703923
1	C	26	50	20120601	10	3916	77.88	-0.0510854314526367	-0.00899310425128329
1	C	26	50	20120601	10	3918	77.92	-0.0489391714529047	-0.0073967329110087
1	C	26	50	20120601	10	3920	77.96	-0.0471165825111929	-0.0063467712648283
1	C	26	50	20120601	10	3922	78	-0.0457770252827775	-0.0062270015182309
1	C	26	50	20120601	10	3924	78.04	-0.0440209397338363	-0.0055271637947549
1	C	26	50	20120601	10	3926	78.08	-0.042109668995162	-0.0063722589287561
1	C	26	50	20120601	10	3928	78.12	-0.0415314083832162	-0.0065897536609406
1	C	26	50	20120601	10	3930	78.16	-0.0406656544174958	-0.0077746956276886
1	C	26	50	20120601	10	3932	78.2	-0.0401182901292471	-0.0090693303622952
1	C	26	50	20120601	10	3934	78.24	-0.0385236017031118	-0.0110444422367089
1	C	26	50	20120601	10	3936	78.28	-0.037125913226215	-0.0120909814860684
1	C	26	50	20120601	10	3938	78.32	-0.0345087908208908	-0.0131616613609377
1	C	26	50	20120601	10	3940	78.36	-0.0330838999461218	-0.0135048202818475
1	C	26	50	20120601	10	3942	78.4	-0.0315643274733519	-0.0136193715803997
1	C	26	50	20120601	10	3944	78.44	-0.0312940712615824	-0.0138961331745561
1	C	26	50	20120601	10	3946	78.48	-0.0307445785819224	-0.0139031335316899
1	C	26	50	20120601	10	3948	78.52	-0.0304751001876122	-0.0148080180795743
1	C	26	50	20120601	10	3950	78.56	-0.0310726054177148	-0.0154926388651191
1	C	26	50	20120601	10	3952	78.6	-0.0317253356874281	-0.0166192720995836
1	C	26	50	20120601	10	3954	78.64	-0.032334296047386	-0.0177550270115255
1	C	26	50	20120601	10	3956	78.68	-0.0322597669926489	-0.0193454515837702
1	C	26	50	20120601	10	3958	78.72	-0.0330358166850011	-0.0213884952066525
1	C	26	50	20120601	10	3960	78.76	-0.0325023046185959	-0.0239747382588423
1	C	26	50	20120601	10	3962	78.8	-0.0318572818127975	-0.0259837700455496
1	C	26	50	20120601	10	3964	78.84	-0.0313161329931554	-0.0275287276517640
1	C	26	50	20120601	10	3966	78.88	-0.0299873167167463	-0.0296952816161162
1	C	26	50	20120601	10	3968	78.92	-0.0287657826811787	-0.0312700720574289
1	C	26	50	20120601	10	3970	78.96	-0.0290588855130483	-0.0334857982273448
1	C	26	50	20120601	10	3972	79	-0.0287703152356461	-0.0346762124934724
1	C	26	50	20120601	10	3974	79.04	-0.0299514734740079	-0.0354584210858887
1	C	26	50	20120601	10	3976	79.08	-0.0306680554860624	-0.0358283793538055
1	C	26	50	20120601	10	3978	79.12	-0.0325521273623983	-0.0360754990316946
1	C	26	50	20120601	10	3980	79.16	-0.0335953290677506	-0.035964985312863
1	C	26	50	20120601	10	3982	79.2	-0.0354301792410481	-0.0371990775648644
1	C	26	50	20120601	10	3984	79.24	-0.0369425533667856	-0.0384881473691031
1	C	26	50	20120601	10	3986	79.28	-0.037323648566506	-0.0395217607065025
1	C	26	50	20120601	10	3988	79.32	-0.0379687703672538	-0.040896758126791
1	C	26	50	20120601	10	3990	79.36	-0.0389037564508133	-0.0426466140649899
1	C	26	50	20120601	10	3992	79.4	-0.0384085554298128	-0.0416271640764177
1	C	26	50	20120601	10	3994	79.44	-0.0382353779080324	-0.0412767855952719
1	C	26	50	20120601	10	3996	79.48	-0.0383286665056743	-0.0404559265461959
1	C	26	50	20120601	10	3998	79.52	-0.0382458643015974	-0.0403883978485926
1	C	26	50	20120601	10	4000	79.56	-0.0382914726889839	-0.0402136717629614
1	C	26	50	20120601	10	4002	79.6	-0.0376455165022344	-0.0391418958725813
1	C	26	50	20120601	10	4004	79.64	-0.037827780346153	-0.039429094362828
1	C	26	50	20120601	10	4006	79.68	-0.0377686237928389	-0.0391723721748505
1	C	26	50	20120601	10	4008	79.72	-0.0372889154814142	-0.0394683600023873
1	C	26	50	20120601	10	4010	79.76	-0.037360934307078	-0.039024190877785
1	C	26	50	20120601	10	4012	79.8	-0.0370824403013077	-0.0390281153204206
1	C	26	50	20120601	10	4014	79.84	-0.0374183372355747	-0.0390415715624666
1	C	26	50	20120601	10	4016	79.88	-0.0370874607594541	-0.039005134350032
1	C	26	50	20120601	10	4018	79.92	-0.0372838667389965	-0.0391630737206778
[truncated: 967 more rows]
