# Supplementary material for: How Do Ants Make Sense of Gravity? A Boltzmann Walker Analysis of Lasius niger Trajectories on Various Inclines
Source: PLoS One. 2013 Oct 29;8(10):e76531. doi: 10.1371/journal.pone.0076531 (PMC3812222; doi:10.1371/journal.pone.0076531)
Supplement: Dataset S1 — Trajectories for . (ZIP) [file pone.0076531.s005.zip › Incline1/1-C-26-50-20120601-11.txt]

Pente	Colonie	Temperature	Humidite	Date	Indiv	Frame	Time	X	Y
1	C	26	50	20120601	11	6	0	0	0
1	C	26	50	20120601	11	8	0.04	0.0054816331891144	-0.00098047426279327
1	C	26	50	20120601	11	10	0.08	0.0091411936244672	-0.00919281241949383
1	C	26	50	20120601	11	12	0.12	0.0091411936244672	-0.00919281241949383
1	C	26	50	20120601	11	14	0.16	0.0109874494301453	-0.0117794090250742
1	C	26	50	20120601	11	16	0.2	0.0108934042282475	-0.0149851483282616
1	C	26	50	20120601	11	18	0.24	0.0086841905117864	-0.0180899834937736
1	C	26	50	20120601	11	20	0.28	0.0059216657390467	-0.0198378100355104
1	C	26	50	20120601	11	22	0.32	0.0026405912793918	-0.0241341484115930
1	C	26	50	20120601	11	24	0.36	0.000714906168982999	-0.0275398080150252
1	C	26	50	20120601	11	26	0.4	-0.0013414529816958	-0.0315576813767155
1	C	26	50	20120601	11	28	0.44	-0.0032399562003289	-0.0362095169799329
1	C	26	50	20120601	11	30	0.48	-0.0056680265366351	-0.0398545180866611
1	C	26	50	20120601	11	32	0.52	-0.0084065803894925	-0.0427598077185223
1	C	26	50	20120601	11	34	0.56	-0.0110928790512202	-0.0465298182330965
1	C	26	50	20120601	11	36	0.6	-0.0114224615219313	-0.0498706856421686
1	C	26	50	20120601	11	38	0.64	-0.0094758672640028	-0.0525762883190226
1	C	26	50	20120601	11	40	0.68	-0.0075164743733349	-0.0558658904864587
1	C	26	50	20120601	11	42	0.72	-0.0048745820174657	-0.0581130758370695
1	C	26	50	20120601	11	44	0.76	-0.0024789749534838	-0.0623443321050117
1	C	26	50	20120601	11	46	0.8	-0.0013081475451951	-0.0651341511995051
1	C	26	50	20120601	11	48	0.84	-0.000147785317268001	-0.069095787651781
1	C	26	50	20120601	11	50	0.88	-0.000182362838868001	-0.0728115630762381
1	C	26	50	20120601	11	52	0.92	-0.000807869497505598	-0.076008675676695
1	C	26	50	20120601	11	54	0.96	-0.0034742277480039	-0.0766330509644827
1	C	26	50	20120601	11	56	1	-0.0061538088953103	-0.0763409451531745
1	C	26	50	20120601	11	58	1.04	-0.009545093017881	-0.0747557531711105
1	C	26	50	20120601	11	60	1.08	-0.0129528527284533	-0.0745053666598923
1	C	26	50	20120601	11	62	1.12	-0.0175717449338419	-0.0717000619268909
1	C	26	50	20120601	11	64	1.16	-0.0212433968951531	-0.0685991865593536
1	C	26	50	20120601	11	66	1.2	-0.0241921028833791	-0.0663382126265096
1	C	26	50	20120601	11	68	1.24	-0.0273549915156265	-0.0643851836968723
1	C	26	50	20120601	11	70	1.28	-0.0308649281560803	-0.0618251743062646
1	C	26	50	20120601	11	72	1.32	-0.0349771076420707	-0.0596173748033658
1	C	26	50	20120601	11	74	1.36	-0.0394426990972981	-0.0564114233681441
1	C	26	50	20120601	11	76	1.4	-0.0416095571175661	-0.0542092100088167
1	C	26	50	20120601	11	78	1.44	-0.0448384895231764	-0.0508487557419058
1	C	26	50	20120601	11	80	1.48	-0.0482311878593095	-0.0480009538913551
1	C	26	50	20120601	11	82	1.52	-0.0515822941745731	-0.0448007441631966
1	C	26	50	20120601	11	84	1.56	-0.0542932991472355	-0.0416537371492547
1	C	26	50	20120601	11	86	1.6	-0.0567171692692614	-0.0394378978422538
1	C	26	50	20120601	11	88	1.64	-0.0597080329637818	-0.0385086746789609
1	C	26	50	20120601	11	90	1.68	-0.0629166784758398	-0.0345287170899846
1	C	26	50	20120601	11	92	1.72	-0.0662427532110494	-0.0321545495036083
1	C	26	50	20120601	11	94	1.76	-0.069269877341309	-0.0299485177676625
1	C	26	50	20120601	11	96	1.8	-0.0710401191680096	-0.0267620824796016
1	C	26	50	20120601	11	98	1.84	-0.0714305835325808	-0.0235225434722735
1	C	26	50	20120601	11	100	1.88	-0.0699267795410313	-0.0203867370297456
1	C	26	50	20120601	11	102	1.92	-0.0675620730433873	-0.0165064178573063
1	C	26	50	20120601	11	104	1.96	-0.065405185228734	-0.0133618432906916
1	C	26	50	20120601	11	106	2	-0.0625625452576859	-0.00947749360959953
1	C	26	50	20120601	11	108	2.04	-0.0599618065164818	-0.00672062569110942
1	C	26	50	20120601	11	110	2.08	-0.0571518348787246	-0.00290741095220473
1	C	26	50	20120601	11	112	2.12	-0.054546075679374	0.00021283914113715
1	C	26	50	20120601	11	114	2.16	-0.0515333341010438	0.00400933787573457
1	C	26	50	20120601	11	116	2.2	-0.048996249112282	0.00676477743852667
1	C	26	50	20120601	11	118	2.24	-0.0450078981658131	0.0103167020796474
1	C	26	50	20120601	11	120	2.28	-0.0428193956069729	0.0120782535640071
1	C	26	50	20120601	11	122	2.32	-0.0389183369926414	0.0150708213858701
1	C	26	50	20120601	11	124	2.36	-0.0359130341776492	0.0175954330110117
1	C	26	50	20120601	11	126	2.4	-0.0326386348060086	0.0204024348002880
1	C	26	50	20120601	11	128	2.44	-0.0292703316538265	0.0226561962439638
1	C	26	50	20120601	11	130	2.48	-0.0254920479899124	0.0243816075007371
1	C	26	50	20120601	11	132	2.52	-0.0222385082683169	0.0254265699019746
1	C	26	50	20120601	11	134	2.56	-0.0188822259314150	0.0252061647182788
1	C	26	50	20120601	11	136	2.6	-0.0152006744751672	0.0238439235043229
1	C	26	50	20120601	11	138	2.64	-0.012149932978416	0.0227411197683843
1	C	26	50	20120601	11	140	2.68	-0.0093333145369156	0.0216499832943354
1	C	26	50	20120601	11	142	2.72	-0.0039471761186005	0.0200635538754043
1	C	26	50	20120601	11	144	2.76	-0.0005140595588548	0.0184102250839052
1	C	26	50	20120601	11	146	2.8	0.0030506566439375	0.0162362464983506
1	C	26	50	20120601	11	148	2.84	0.0068866048658573	0.0147836723930981
1	C	26	50	20120601	11	150	2.88	0.0103580253999399	0.0126170052916610
1	C	26	50	20120601	11	152	2.92	0.0135334581064856	0.0117193049486734
1	C	26	50	20120601	11	154	2.96	0.0144553839277966	0.0126573528045955
1	C	26	50	20120601	11	156	3	0.0145702180690613	0.0132814452496707
1	C	26	50	20120601	11	158	3.04	0.0151303880611173	0.0127642673499109
1	C	26	50	20120601	11	160	3.08	0.0160977808484586	0.0110904748881642
1	C	26	50	20120601	11	162	3.12	0.0175879376791311	0.00881585379444327
1	C	26	50	20120601	11	164	3.16	0.0180491834324991	0.00624106587210867
1	C	26	50	20120601	11	166	3.2	0.0177182574589038	0.00244390245713697
1	C	26	50	20120601	11	168	3.24	0.0179577545256917	-0.00148937901321323
1	C	26	50	20120601	11	170	3.28	0.0183229751781745	-0.00433739299579829
1	C	26	50	20120601	11	172	3.32	0.019149229451991	-0.0094686547748347
1	C	26	50	20120601	11	174	3.36	0.0204142434835338	-0.0128937386015461
1	C	26	50	20120601	11	176	3.4	0.02176594880645	-0.0165814418867902
1	C	26	50	20120601	11	178	3.44	0.02238572790016	-0.0198118592166409
1	C	26	50	20120601	11	180	3.48	0.0232298012648623	-0.0242920170715607
1	C	26	50	20120601	11	182	3.52	0.0236773998573534	-0.0290600380971016
1	C	26	50	20120601	11	184	3.56	0.0244192255814962	-0.0334270588670316
1	C	26	50	20120601	11	186	3.6	0.0250139730951522	-0.0370516175167158
1	C	26	50	20120601	11	188	3.64	0.0254821484949759	-0.0404943083022787
1	C	26	50	20120601	11	190	3.68	0.0244426661712926	-0.0455211657650729
1	C	26	50	20120601	11	192	3.72	0.0244359345147357	-0.0481696483561428
1	C	26	50	20120601	11	194	3.76	0.0250364661618618	-0.0531691195733016
1	C	26	50	20120601	11	196	3.8	0.0254858183791702	-0.0564040765286876
1	C	26	50	20120601	11	198	3.84	0.0255026524703099	-0.0603094223314334
1	C	26	50	20120601	11	200	3.88	0.0248788025628606	-0.0642890596010378
1	C	26	50	20120601	11	202	3.92	0.0241431923073244	-0.0686191764680577
1	C	26	50	20120601	11	204	3.96	0.0237444335802099	-0.0728565350675215
1	C	26	50	20120601	11	206	4	0.021752867330998	-0.0771471883050834
1	C	26	50	20120601	11	208	4.04	0.0195535531094735	-0.0794170717833703
1	C	26	50	20120601	11	210	4.08	0.0174420615501723	-0.082770242850435
1	C	26	50	20120601	11	212	4.12	0.0148873554604235	-0.0861212925971562
1	C	26	50	20120601	11	214	4.16	0.0121361443961828	-0.0889835194260431
1	C	26	50	20120601	11	216	4.2	0.0089276473765489	-0.092193713501952
1	C	26	50	20120601	11	218	4.24	0.0046362163215277	-0.0967278236042763
1	C	26	50	20120601	11	220	4.28	0.0032562267273641	-0.0974506281560052
1	C	26	50	20120601	11	222	4.32	0.000304621601335202	-0.101005819630455
1	C	26	50	20120601	11	224	4.36	-0.0021445841566607	-0.102629690353450
1	C	26	50	20120601	11	226	4.4	-0.0051537477746781	-0.105418378077093
1	C	26	50	20120601	11	228	4.44	-0.0075907912960376	-0.106433712704199
1	C	26	50	20120601	11	230	4.48	-0.0107665492717026	-0.108033329664599
1	C	26	50	20120601	11	232	4.52	-0.0142360394042725	-0.109219996264786
1	C	26	50	20120601	11	234	4.56	-0.0168659109448615	-0.111410188808834
1	C	26	50	20120601	11	236	4.6	-0.0187561487923294	-0.112669263143414
1	C	26	50	20120601	11	238	4.64	-0.0211627160114197	-0.114681123357246
1	C	26	50	20120601	11	240	4.68	-0.0242162859352957	-0.116062102900904
1	C	26	50	20120601	11	242	4.72	-0.0261763859327448	-0.116701044588384
1	C	26	50	20120601	11	244	4.76	-0.0300015507762515	-0.116749976377642
1	C	26	50	20120601	11	246	4.8	-0.031953519045717	-0.118812960411754
1	C	26	50	20120601	11	248	4.84	-0.0317183353302944	-0.120447367025788
1	C	26	50	20120601	11	250	4.88	-0.0308705142996517	-0.122209194281793
1	C	26	50	20120601	11	252	4.92	-0.0287754983283522	-0.122412982456131
1	C	26	50	20120601	11	254	4.96	-0.0266470362063026	-0.122256499725454
1	C	26	50	20120601	11	256	5	-0.0240810164080547	-0.123271834352560
1	C	26	50	20120601	11	258	5.04	-0.0208615592333124	-0.124129413456783
1	C	26	50	20120601	11	260	5.08	-0.0180342634794161	-0.125345919963136
1	C	26	50	20120601	11	262	5.12	-0.0148833249517707	-0.126281210102612
1	C	26	50	20120601	11	264	5.16	-0.0105663673419487	-0.128460301070194
1	C	26	50	20120601	11	266	5.2	-0.0070605319208258	-0.129664079654486
1	C	26	50	20120601	11	268	5.24	-0.0030539234772666	-0.131060332704617
1	C	26	50	20120601	11	270	5.28	0.000397888985773701	-0.131682869514774
1	C	26	50	20120601	11	272	5.32	0.0042890976026432	-0.131847625394790
1	C	26	50	20120601	11	274	5.36	0.0083816195201166	-0.131433472953049
1	C	26	50	20120601	11	276	5.4	0.0123347706910181	-0.132547448976131
1	C	26	50	20120601	11	278	5.44	0.0153449949692074	-0.132850727074582
1	C	26	50	20120601	11	280	5.48	0.0188000601234411	-0.133827807224825
1	C	26	50	20120601	11	282	5.52	0.0229635755617456	-0.134230787379423
1	C	26	50	20120601	11	284	5.56	0.0266770175338249	-0.134815140423396
1	C	26	50	20120601	11	286	5.6	0.0310976369977688	-0.133413866915118
1	C	26	50	20120601	11	288	5.64	0.034209755363127	-0.132145883035095
1	C	26	50	20120601	11	290	5.68	0.0376605071659955	-0.129757205617568
1	C	26	50	20120601	11	292	5.72	0.0404066977720897	-0.127341940985070
1	C	26	50	20120601	11	294	5.76	0.0441556365045846	-0.123628357591634
1	C	26	50	20120601	11	296	5.8	0.0484984035119198	-0.120762029543416
1	C	26	50	20120601	11	298	5.84	0.0508694739705946	-0.119298884191785
1	C	26	50	20120601	11	300	5.88	0.0529347207464061	-0.116085296003327
1	C	26	50	20120601	11	302	5.92	0.0548627180959894	-0.114351045911788
1	C	26	50	20120601	11	304	5.96	0.0588092224631477	-0.110251806479894
1	C	26	50	20120601	11	306	6	0.0625276707512378	-0.107554420383837
1	C	26	50	20120601	11	308	6.04	0.0660905696896025	-0.105323710621228
1	C	26	50	20120601	11	310	6.08	0.0694465911041022	-0.103189569724619
1	C	26	50	20120601	11	312	6.12	0.0728035020589326	-0.101054539287679
1	C	26	50	20120601	11	314	6.16	0.0764546125682503	-0.0978276928470729
1	C	26	50	20120601	11	316	6.2	0.0796654076849233	-0.0956563446987443
1	C	26	50	20120601	11	318	6.24	0.0828152855523963	-0.094978512138299
1	C	26	50	20120601	11	320	6.28	0.0872769879203273	-0.0929238012535271
1	C	26	50	20120601	11	322	6.32	0.0903273758636883	-0.090826593251206
1	C	26	50	20120601	11	324	6.36	0.0918239673660693	-0.0890952422974706
1	C	26	50	20120601	11	326	6.4	0.0916104918288293	-0.0862794723841077
1	C	26	50	20120601	11	328	6.44	0.0907908136480783	-0.0841250594431885
1	C	26	50	20120601	11	330	6.48	0.0904553621910833	-0.0801316031857593
1	C	26	50	20120601	11	332	6.52	0.0905574684102863	-0.0760852553410975
1	C	26	50	20120601	11	334	6.56	0.0908544532583843	-0.0721381852885141
1	C	26	50	20120601	11	336	6.6	0.0894810397572863	-0.0686056919417405
1	C	26	50	20120601	11	338	6.64	0.0891127078349663	-0.0640808449382497
1	C	26	50	20120601	11	340	6.68	0.0891872368897033	-0.0595897269282214
1	C	26	50	20120601	11	342	6.72	0.0903843686702523	-0.0558851945015851
1	C	26	50	20120601	11	344	6.76	0.0915345485605303	-0.0527508729832976
1	C	26	50	20120601	11	346	6.8	0.0932041690922673	-0.0500220064933425
1	C	26	50	20120601	11	348	6.84	0.0939713092391773	-0.0481022822930991
1	C	26	50	20120601	11	350	6.88	0.0943084577524463	-0.045462794100286
1	C	26	50	20120601	11	352	6.92	0.0952308785485043	-0.0438714502892256
1	C	26	50	20120601	11	354	6.96	0.0962169389548693	-0.0413863235067456
1	C	26	50	20120601	11	356	7	0.0958954882121413	-0.0396274660992221
1	C	26	50	20120601	11	358	7.04	0.0955893109758883	-0.0367021653454534
1	C	26	50	20120601	11	360	7.08	0.0942069172186683	-0.0329255080271360
1	C	26	50	20120601	11	362	7.12	0.0932536665669503	-0.0297298803509197
1	C	26	50	20120601	11	364	7.16	0.0917547416121913	-0.0261799214666507
1	C	26	50	20120601	11	366	7.2	0.0914414933081253	-0.0227525748982395
1	C	26	50	20120601	11	368	7.24	0.0900823633640073	-0.0209908183529132
1	C	26	50	20120601	11	370	7.28	0.0888857972688833	-0.0176527086602878
1	C	26	50	20120601	11	372	7.32	0.0875922868340583	-0.0143398426797507
1	C	26	50	20120601	11	374	7.36	0.0856087108914743	-0.0115504478493260
1	C	26	50	20120601	11	376	7.4	0.0838702888699273	-0.00950429295660652
1	C	26	50	20120601	11	378	7.44	0.0821615653331893	-0.0060466115072824
1	C	26	50	20120601	11	380	7.48	0.0810946826217353	-0.00357852599822888
1	C	26	50	20120601	11	382	7.52	0.0807793837080043	-0.00174634161749642
1	C	26	50	20120601	11	384	7.56	0.0796359213321473	0.00122881016434597
1	C	26	50	20120601	11	386	7.6	0.0782766499666723	0.00307117688272757
1	C	26	50	20120601	11	388	7.64	0.0762732750342153	0.00417525341087217
1	C	26	50	20120601	11	390	7.68	0.0739263876274568	0.00408587511373027
1	C	26	50	20120601	11	392	7.72	0.0718356850075226	0.00209501597129947
1	C	26	50	20120601	11	394	7.76	0.0691249204511658	0.000230516810666810
1	C	26	50	20120601	11	396	7.8	0.0662075392933463	-0.00174330105833733
1	C	26	50	20120601	11	398	7.84	0.0627009260547641	-0.00278225305193471
1	C	26	50	20120601	11	400	7.88	0.0588907518750185	-0.00552653446971971
1	C	26	50	20120601	11	402	7.92	0.0549871688894782	-0.0081055650327414
1	C	26	50	20120601	11	404	7.96	0.0518209568553592	-0.0096669275162794
1	C	26	50	20120601	11	406	8	0.0485436583459158	-0.0120152291365999
1	C	26	50	20120601	11	408	8.04	0.0456133371340006	-0.0135756016706443
1	C	26	50	20120601	11	410	8.08	0.0417118047581257	-0.0140845771317424
1	C	26	50	20120601	11	412	8.12	0.0382845996110708	-0.0134119771614777
1	C	26	50	20120601	11	414	8.16	0.0357151149895951	-0.0128378064551543
1	C	26	50	20120601	11	416	8.2	0.031554852242484	-0.0127135677936998
1	C	26	50	20120601	11	418	8.24	0.0273418393294965	-0.0118076932963217
1	C	26	50	20120601	11	420	8.28	0.0244962295099675	-0.010933638604097
1	C	26	50	20120601	11	422	8.32	0.0236607828479956	-0.0101270418987975
1	C	26	50	20120601	11	424	8.36	0.0214396190269324	-0.0078402585684402
1	C	26	50	20120601	11	426	8.4	0.0186056057586148	-0.0051292818800491
1	C	26	50	20120601	11	428	8.44	0.0162875683085291	-0.00325431753905485
1	C	26	50	20120601	11	430	8.48	0.014865010886138	-0.00051427876195698
1	C	26	50	20120601	11	432	8.52	0.0145900877696126	0.00188224754084047
1	C	26	50	20120601	11	434	8.56	0.0146827187579481	0.00519122443408107
1	C	26	50	20120601	11	436	8.6	0.0130312001598088	0.00696691098299667
1	C	26	50	20120601	11	438	8.64	0.0107872675003914	0.00754405153780117
1	C	26	50	20120601	11	440	8.68	0.0079425769196779	0.00870469660844077
1	C	26	50	20120601	11	442	8.72	0.0064066632091948	0.0106736425117225
1	C	26	50	20120601	11	444	8.76	0.0046596144849172	0.0131664060474395
1	C	26	50	20120601	11	446	8.8	0.0024000901209746	0.0161819689818267
1	C	26	50	20120601	11	448	8.84	0.000692264609849402	0.0191801229472611
1	C	26	50	20120601	11	450	8.88	-0.0026587780658039	0.0223723494398599
1	C	26	50	20120601	11	452	8.92	-0.0051005592025973	0.0240781738387944
1	C	26	50	20120601	11	454	8.96	-0.0076472184171763	0.0262609559037747
1	C	26	50	20120601	11	456	9	-0.0091228795588345	0.0272713407834122
1	C	26	50	20120601	11	458	9.04	-0.0111996521751794	0.0262023367516144
1	C	26	50	20120601	11	460	9.08	-0.0122445438657387	0.0242959061588573
1	C	26	50	20120601	11	462	9.12	-0.0139667024313186	0.0213112791461470
1	C	26	50	20120601	11	464	9.16	-0.0177455517806576	0.0199899087041437
1	C	26	50	20120601	11	466	9.2	-0.0210237695289165	0.0205903130720492
1	C	26	50	20120601	11	468	9.24	-0.0237329077396766	0.0220345786726227
1	C	26	50	20120601	11	470	9.28	-0.0273039384060249	0.02446080346023
1	C	26	50	20120601	11	472	9.32	-0.030024461035962	0.0267265150085080
1	C	26	50	20120601	11	474	9.36	-0.0326297959712438	0.0297423961409467
1	C	26	50	20120601	11	476	9.4	-0.0342090482563459	0.0314978594359204
1	C	26	50	20120601	11	478	9.44	-0.0366027461320186	0.0331703083947829
1	C	26	50	20120601	11	480	9.48	-0.0391131873372652	0.0342893048760106
1	C	26	50	20120601	11	482	9.52	-0.042441397534954	0.0356937603648033
1	C	26	50	20120601	11	484	9.56	-0.0449766581882202	0.0368487485811934
1	C	26	50	20120601	11	486	9.6	-0.0471498094588409	0.0388495072185607
1	C	26	50	20120601	11	488	9.64	-0.0492384614691097	0.0395867367486258
1	C	26	50	20120601	11	490	9.68	-0.0522737880380311	0.0399001264740477
1	C	26	50	20120601	11	492	9.72	-0.0539421357775626	0.0413796767030024
1	C	26	50	20120601	11	494	9.76	-0.0558772041949577	0.0415861518831089
1	C	26	50	20120601	11	496	9.8	-0.0571502085331278	0.0407661201489669
1	C	26	50	20120601	11	498	9.84	-0.0582138173401852	0.0380106876572426
1	C	26	50	20120601	11	500	9.88	-0.0574950574392447	0.0359533463352447
1	C	26	50	20120601	11	502	9.92	-0.0568195017626347	0.0323561385758569
1	C	26	50	20120601	11	504	9.96	-0.0564517991653499	0.0285308393820617
1	C	26	50	20120601	11	506	10	-0.0568079688510336	0.0252568642744899
1	C	26	50	20120601	11	508	10.04	-0.0574254357055691	0.0219388152012467
1	C	26	50	20120601	11	510	10.08	-0.058208301907292	0.0178162836719797
1	C	26	50	20120601	11	512	10.12	-0.0586092243811569	0.0144241580923394
1	C	26	50	20120601	11	514	10.16	-0.0593872822567677	0.00897212439308547
1	C	26	50	20120601	11	516	10.2	-0.0604331638968207	0.00485683363725797
1	C	26	50	20120601	11	518	10.24	-0.0610433970489847	0.000410687618513149
1	C	26	50	20120601	11	520	10.28	-0.0621624642408906	-0.00277511127344472
1	C	26	50	20120601	11	522	10.32	-0.0635094319483728	-0.00596819336524881
1	C	26	50	20120601	11	524	10.36	-0.0642284181234833	-0.00989857569779612
1	C	26	50	20120601	11	526	10.4	-0.0654685419963283	-0.0132919811407104
1	C	26	50	20120601	11	528	10.44	-0.0678494412392615	-0.0172676890179317
1	C	26	50	20120601	11	530	10.48	-0.0701812672715804	-0.0209519274799480
1	C	26	50	20120601	11	532	10.52	-0.0727260738663926	-0.0231799502367887
1	C	26	50	20120601	11	534	10.56	-0.0760475665496602	-0.0239574141427033
1	C	26	50	20120601	11	536	10.6	-0.0791778575592949	-0.0252209432500055
1	C	26	50	20120601	11	538	10.64	-0.0828391150509226	-0.0265128273392333
1	C	26	50	20120601	11	540	10.68	-0.085846440191309	-0.0258596020947732
1	C	26	50	20120601	11	542	10.72	-0.0889845093755368	-0.0258784818458309
1	C	26	50	20120601	11	544	10.76	-0.0917543880588008	-0.026414893050039
1	C	26	50	20120601	11	546	10.8	-0.0945138722723813	-0.0276245406206148
1	C	26	50	20120601	11	548	10.84	-0.0946946794763307	-0.0290013482342631
1	C	26	50	20120601	11	550	10.88	-0.0932591112891657	-0.0300808174464225
1	C	26	50	20120601	11	552	10.92	-0.09153341718968	-0.0316018748434329
1	C	26	50	20120601	11	554	10.96	-0.0886237434957754	-0.0333407211290487
1	C	26	50	20120601	11	556	11	-0.0861555165653657	-0.0357143371721358
1	C	26	50	20120601	11	558	11.04	-0.0828606110970707	-0.0383718565878692
1	C	26	50	20120601	11	560	11.08	-0.0801408662845929	-0.0420587820556539
1	C	26	50	20120601	11	562	11.12	-0.0779047117997686	-0.0450864718713385
1	C	26	50	20120601	11	564	11.16	-0.0757488705031514	-0.04865610246626
1	C	26	50	20120601	11	566	11.2	-0.073944121865529	-0.0511166219327549
1	C	26	50	20120601	11	568	11.24	-0.0713344177174462	-0.0543422160872511
1	C	26	50	20120601	11	570	11.28	-0.0679174295562726	-0.0562765427496328
1	C	26	50	20120601	11	572	11.32	-0.064647088977556	-0.0584463423341106
1	C	26	50	20120601	11	574	11.36	-0.0610987635099517	-0.0604691556319831
1	C	26	50	20120601	11	576	11.4	-0.0567777046807988	-0.0620480543636946
1	C	26	50	20120601	11	578	11.44	-0.0536272611279002	-0.064682875651752
1	C	26	50	20120601	11	580	11.48	-0.0495756806930575	-0.0677456379637833
1	C	26	50	20120601	11	582	11.52	-0.0471474052957848	-0.0689234657292057
1	C	26	50	20120601	11	584	11.56	-0.0429776673178059	-0.0715577920425162
1	C	26	50	20120601	11	586	11.6	-0.0393577755728776	-0.0727575401181554
1	C	26	50	20120601	11	588	11.64	-0.0355253275295246	-0.0736001992692954
1	C	26	50	20120601	11	590	11.68	-0.032367105802033	-0.0747754107396275
1	C	26	50	20120601	11	592	11.72	-0.0290762308423908	-0.0773267934275048
1	C	26	50	20120601	11	594	11.76	-0.025384497048494	-0.0795886158884862
1	C	26	50	20120601	11	596	11.8	-0.0219872732289613	-0.0822561055098343
1	C	26	50	20120601	11	598	11.84	-0.0186142324613453	-0.084419145153484
1	C	26	50	20120601	11	600	11.88	-0.0147315091258499	-0.0866074992199001
1	C	26	50	20120601	11	602	11.92	-0.0110727265079564	-0.0889502146966492
1	C	26	50	20120601	11	604	11.96	-0.0075025443697455	-0.0906823434678438
1	C	26	50	20120601	11	606	12	-0.0036065274267639	-0.090705677991623
1	C	26	50	20120601	11	608	12.04	-5.89019948727988e-05	-0.0905200624615615
1	C	26	50	20120601	11	610	12.08	0.0037169067953071	-0.089740265103269
1	C	26	50	20120601	11	612	12.12	0.0062069126145774	-0.0881617199249481
1	C	26	50	20120601	11	614	12.16	0.0083451328102074	-0.0852453994273004
1	C	26	50	20120601	11	616	12.2	0.0117422859190619	-0.0834475804361337
1	C	26	50	20120601	11	618	12.24	0.0140363524492654	-0.0812732977946631
1	C	26	50	20120601	11	620	12.28	0.0167036299385792	-0.0793016719566807
1	C	26	50	20120601	11	622	12.32	0.0191244807146495	-0.0760383741615048
1	C	26	50	20120601	11	624	12.36	0.0210314062821534	-0.0744045332328951
1	C	26	50	20120601	11	626	12.4	0.0239841427790321	-0.073790057440044
1	C	26	50	20120601	11	628	12.44	0.0259012789684564	-0.0723845837174864
1	C	26	50	20120601	11	630	12.48	0.0260532715710724	-0.0732150452766509
1	C	26	50	20120601	11	632	12.52	0.0245606469377335	-0.0733023658930597
1	C	26	50	20120601	11	634	12.56	0.0228246290792425	-0.0744553034997843
1	C	26	50	20120601	11	636	12.6	0.0215827374394445	-0.0782108183253442
1	C	26	50	20120601	11	638	12.64	0.0212744388828472	-0.0816103048865766
1	C	26	50	20120601	11	640	12.68	0.02090186431984	-0.0858745123305221
1	C	26	50	20120601	11	642	12.72	0.0211453211846025	-0.089657462899192
1	C	26	50	20120601	11	644	12.76	0.0212771965992938	-0.0936318979842073
1	C	26	50	20120601	11	646	12.8	0.0205816156586406	-0.097497580046276
1	C	26	50	20120601	11	648	12.84	0.0197168240652495	-0.100672489493804
1	C	26	50	20120601	11	650	12.88	0.0197522501149869	-0.104922271959413
1	C	26	50	20120601	11	652	12.92	0.020167675348934	-0.108473715767922
1	C	26	50	20120601	11	654	12.96	0.0215845052063975	-0.112249878111493
1	C	26	50	20120601	11	656	13	0.0223079461542294	-0.115151066524023
1	C	26	50	20120601	11	658	13.04	0.022991789122315	-0.119303833939253
1	C	26	50	20120601	11	660	13.08	0.0225291998660627	-0.123133665687516
1	C	26	50	20120601	11	662	13.12	0.0229688081519264	-0.126351213673949
1	C	26	50	20120601	11	664	13.16	0.0235020373756192	-0.130076181486562
1	C	26	50	20120601	11	666	13.2	0.0251732135422754	-0.133453747737577
1	C	26	50	20120601	11	668	13.24	0.0268064887854601	-0.136466164046788
1	C	26	50	20120601	11	670	13.28	0.0292754228226511	-0.139115268891826
1	C	26	50	20120601	11	672	13.32	0.0319765707267837	-0.142451398685464
1	C	26	50	20120601	11	674	13.36	0.034001724548102	-0.144161182882373
1	C	26	50	20120601	11	676	13.4	0.0375912814121174	-0.147638451189536
1	C	26	50	20120601	11	678	13.44	0.0403774942620267	-0.149967448794730
1	C	26	50	20120601	11	680	13.48	0.0435299177139126	-0.151846797197767
1	C	26	50	20120601	11	682	13.52	0.0463462533127005	-0.152250625880503
1	C	26	50	20120601	11	684	13.56	0.0506417855870525	-0.154432191721820
1	C	26	50	20120601	11	686	13.6	0.0532214525461773	-0.154883184426861
1	C	26	50	20120601	11	688	13.64	0.0574443649541015	-0.155993271362645
1	C	26	50	20120601	11	690	13.68	0.0612082236396793	-0.157078750982445
1	C	26	50	20120601	11	692	13.72	0.0643421916045762	-0.157719319015522
1	C	26	50	20120601	11	694	13.76	0.0670492792056708	-0.158587363300106
1	C	26	50	20120601	11	696	13.8	0.0701370023870781	-0.159691369117573
1	C	26	50	20120601	11	698	13.84	0.0729019313228737	-0.161014931590598
1	C	26	50	20120601	11	700	13.88	0.074411604300707	-0.161469601250901
1	C	26	50	20120601	11	702	13.92	0.0740163316100237	-0.161857802873772
1	C	26	50	20120601	11	704	13.96	0.0698089048406075	-0.160344735783389
1	C	26	50	20120601	11	706	14	0.0681200510044216	-0.160036720069504
1	C	26	50	20120601	11	708	14.04	0.0695752060494254	-0.160523280245639
1	C	26	50	20120601	11	710	14.08	0.066575022687529	-0.160181676959648
1	C	26	50	20120601	11	712	14.12	0.0627422210907854	-0.160761787362933
1	C	26	50	20120601	11	714	14.16	0.0591567654461009	-0.161671550947608
1	C	26	50	20120601	11	716	14.2	0.0560668502336719	-0.163881825324241
1	C	26	50	20120601	11	718	14.24	0.0526081081241761	-0.166255865631396
1	C	26	50	20120601	11	720	14.28	0.0496631498018903	-0.168203803392209
1	C	26	50	20120601	11	722	14.32	0.0465527992034851	-0.170861605650655
1	C	26	50	20120601	11	724	14.36	0.0434720056685334	-0.173188623356862
1	C	26	50	20120601	11	726	14.4	0.0414500338277305	-0.176200544691326
1	C	26	50	20120601	11	728	14.44	0.0398474470188493	-0.180362858048102
1	C	26	50	20120601	11	730	14.48	0.0372900539233319	-0.183454823870197
1	C	26	50	20120601	11	732	14.52	0.0361011245814448	-0.186009883513336
1	C	26	50	20120601	11	734	14.56	0.0359466924604337	-0.189179418949327
1	C	26	50	20120601	11	736	14.6	0.0362064127811635	-0.192698477267258
1	C	26	50	20120601	11	738	14.64	0.0362195649672936	-0.195435970459944
1	C	26	50	20120601	11	740	14.68	0.0361773506924567	-0.197947401614684
1	C	26	50	20120601	11	742	14.72	0.0353251455997707	-0.197819556708645
1	C	26	50	20120601	11	744	14.76	0.0351223473749264	-0.196032556451231
1	C	26	50	20120601	11	746	14.8	0.0338844862437812	-0.195242435333933
1	C	26	50	20120601	11	748	14.84	0.0331306397043583	-0.193254121775914
1	C	26	50	20120601	11	750	14.88	0.0306588772400426	-0.190842604809356
1	C	26	50	20120601	11	752	14.92	0.0281787709157089	-0.188241441804083
1	C	26	50	20120601	11	754	14.96	0.0258763605254873	-0.185680371753303
1	C	26	50	20120601	11	756	15	0.0217280478829783	-0.182320624593174
1	C	26	50	20120601	11	758	15.04	0.0192278597260589	-0.179581151501501
1	C	26	50	20120601	11	760	15.08	0.016375744524143	-0.177472205526612
1	C	26	50	20120601	11	762	15.12	0.0134661415409166	-0.175915722079864
1	C	26	50	20120601	11	764	15.16	0.0095845495762712	-0.173323044355965
1	C	26	50	20120601	11	766	15.2	0.0060843002987197	-0.170979763193791
1	C	26	50	20120601	11	768	15.24	0.0030368114931619	-0.168462321631411
1	C	26	50	20120601	11	770	15.28	0.0003853024850685	-0.166099029347329
1	C	26	50	20120601	11	772	15.32	-0.002929614105134	-0.164580163981340
1	C	26	50	20120601	11	774	15.36	-0.0060963211139998	-0.162238509164763
1	C	26	50	20120601	11	776	15.4	-0.0086845440651769	-0.161053610331529
1	C	26	50	20120601	11	778	15.44	-0.013053968998163	-0.158648952300748
1	C	26	50	20120601	11	780	15.48	-0.0155598140093319	-0.157873821847211
1	C	26	50	20120601	11	782	15.52	-0.0184694877032364	-0.156020424263043
1	C	26	50	20120601	11	784	15.56	-0.0224532565977633	-0.154565127796683
1	C	26	50	20120601	11	786	15.6	-0.0259718199409475	-0.154584926786556
1	C	26	50	20120601	11	788	15.64	-0.0296954442506759	-0.155474467117289
1	C	26	50	20120601	11	790	15.68	-0.0322077946442317	-0.158012273354967
1	C	26	50	20120601	11	792	15.72	-0.0350910932551979	-0.159487580943235
1	C	26	50	20120601	11	794	15.76	-0.0385366124678857	-0.160516633441896
1	C	26	50	20120601	11	796	15.8	-0.0421523322828049	-0.161634286420239
1	C	26	50	20120601	11	798	15.84	-0.0452758350673403	-0.162327746040549
1	C	26	50	20120601	11	800	15.88	-0.0471651536759926	-0.163853753185028
1	C	26	50	20120601	11	802	15.92	-0.0486722103587355	-0.166061835530639
1	C	26	50	20120601	11	804	15.96	-0.0499964799385417	-0.166952224389509
1	C	26	50	20120601	11	806	16	-0.0528866374852855	-0.167630127660632
1	C	26	50	20120601	11	808	16.04	-0.0555224487228364	-0.167340496723058
1	C	26	50	20120601	11	810	16.08	-0.059302217310991	-0.167711444940469
1	C	26	50	20120601	11	812	16.12	-0.062995223897094	-0.167435178321059
1	C	26	50	20120601	11	814	16.16	-0.0665719821283699	-0.167436380402587
1	C	26	50	20120601	11	816	16.2	-0.0703014754243821	-0.168559053839077
1	C	26	50	20120601	11	818	16.24	-0.0730344431336681	-0.169767499328125
1	C	26	50	20120601	11	820	16.28	-0.0761300152003466	-0.171850777326857
1	C	26	50	20120601	11	822	16.32	-0.0776345262986772	-0.174055748402631
1	C	26	50	20120601	11	824	16.36	-0.0789653719715484	-0.176529137212543
1	C	26	50	20120601	11	826	16.4	-0.0803970510714168	-0.177353128744660
1	C	26	50	20120601	11	828	16.44	-0.0821982641751333	-0.177516258279080
1	C	26	50	20120601	11	830	16.48	-0.0825192199431139	-0.176318490102428
1	C	26	50	20120601	11	832	16.52	-0.0831225941595003	-0.174975482192920
1	C	26	50	20120601	11	834	16.56	-0.083745130969657	-0.172585178429797
1	C	26	50	20120601	11	836	16.6	-0.084516301625219	-0.170033512899207
1	C	26	50	20120601	11	838	16.64	-0.0855773153503895	-0.166216196940972
1	C	26	50	20120601	11	840	16.68	-0.086594276323092	-0.161741483808267
1	C	26	50	20120601	11	842	16.72	-0.087529990726636	-0.158947492783765
1	C	26	50	20120601	11	844	16.76	-0.0884499366489598	-0.155132651699263
1	C	26	50	20120601	11	846	16.8	-0.0893034145338519	-0.151760459459785
1	C	26	50	20120601	11	848	16.84	-0.0906604231576271	-0.147712202426814
1	C	26	50	20120601	11	850	16.88	-0.0907194665738561	-0.143902664643171
1	C	26	50	20120601	11	852	16.92	-0.0909962988786907	-0.139724017119749
1	C	26	50	20120601	11	854	16.96	-0.0921791471022595	-0.135766481886804
1	C	26	50	20120601	11	856	17	-0.0931797739083166	-0.131589531419657
1	C	26	50	20120601	11	858	17.04	-0.0934228772196885	-0.127714727680111
1	C	26	50	20120601	11	860	17.08	-0.0942992653642912	-0.123546050362304
1	C	26	50	20120601	11	862	17.12	-0.0947033768897393	-0.119672872968355
1	C	26	50	20120601	11	864	17.16	-0.0960316062675201	-0.115804716032552
1	C	26	50	20120601	11	866	17.2	-0.0969348644698078	-0.111450776738074
1	C	26	50	20120601	11	868	17.24	-0.097667992780542	-0.106798862646004
1	C	26	50	20120601	11	870	17.28	-0.0986351027251708	-0.103119291088743
1	C	26	50	20120601	11	872	17.32	-0.0996172740442389	-0.099812152673134
1	C	26	50	20120601	11	874	17.36	-0.101432982836970	-0.0967024384708317
1	C	26	50	20120601	11	876	17.4	-0.102471079231362	-0.091632419210114
1	C	26	50	20120601	11	878	17.44	-0.103148486042814	-0.0875283729370314
1	C	26	50	20120601	11	880	17.48	-0.102815256386037	-0.0836217903338146
1	C	26	50	20120601	11	882	17.52	-0.103717376146407	-0.0802617674020401
1	C	26	50	20120601	11	884	17.56	-0.10487096429137	-0.0759785246435451
1	C	26	50	20120601	11	886	17.6	-0.106239258339373	-0.0720377761255856
1	C	26	50	20120601	11	888	17.64	-0.106384073808160	-0.0691409010644206
1	C	26	50	20120601	11	890	17.68	-0.107591175794323	-0.0651251709433841
1	C	26	50	20120601	11	892	17.72	-0.109844866527321	-0.063311724892353
1	C	26	50	20120601	11	894	17.76	-0.113159853828202	-0.0613620193645874
1	C	26	50	20120601	11	896	17.8	-0.115947127338283	-0.0590922065969786
1	C	26	50	20120601	11	898	17.84	-0.118376392685049	-0.0557650570594615
1	C	26	50	20120601	11	900	17.88	-0.119029335086797	-0.0532986686066828
1	C	26	50	20120601	11	902	17.92	-0.118230799398803	-0.0500054601946627
1	C	26	50	20120601	11	904	17.96	-0.115911489156511	-0.0474235304938381
1	C	26	50	20120601	11	906	18	-0.113466455328524	-0.0439019973021729
1	C	26	50	20120601	11	908	18.04	-0.111140356861133	-0.0414112843761214
1	C	26	50	20120601	11	910	18.08	-0.108638330226582	-0.0383398953613595
1	C	26	50	20120601	11	912	18.12	-0.106128737549473	-0.035032120549647
1	C	26	50	20120601	11	914	18.16	-0.103994265019784	-0.0322980214695111
1	C	26	50	20120601	11	916	18.2	-0.102496683567909	-0.0290352186490820
1	C	26	50	20120601	11	918	18.24	-0.100777636272166	-0.0256063871564303
1	C	26	50	20120601	11	920	18.28	-0.098249658818746	-0.0188199298239924
1	C	26	50	20120601	11	922	18.32	-0.0976815692307407	-0.0184421933814826
1	C	26	50	20120601	11	924	18.36	-0.0961347731468952	-0.0144939212473713
1	C	26	50	20120601	11	926	18.4	-0.0945824616301564	-0.011868080215435
1	C	26	50	20120601	11	928	18.44	-0.0937317414617108	-0.00860485313093722
1	C	26	50	20120601	11	930	18.48	-0.0928810920039434	-0.00468521882146394
1	C	26	50	20120601	11	932	18.52	-0.0925782381695612	0.000115541248045890
1	C	26	50	20120601	11	934	18.56	-0.0927075679998402	0.00353447324576097
1	C	26	50	20120601	11	936	18.6	-0.0929239426748833	0.00707990664663027
1	C	26	50	20120601	11	938	18.64	-0.0929428931366191	0.00929894914734997
1	C	26	50	20120601	11	940	18.68	-0.0913823791812185	0.0119230931230114
1	C	26	50	20120601	11	942	18.72	-0.089196712120571	0.0143221650102211
1	C	26	50	20120601	11	944	18.76	-0.08692209102685	0.0170087465146612
1	C	26	50	20120601	11	946	18.8	-0.0854756333952548	0.0185720181865085
1	C	26	50	20120601	11	948	18.84	-0.0841438684835681	0.0207753629166858
1	C	26	50	20120601	11	950	18.88	-0.083159929397547	0.0236301651243702
1	C	26	50	20120601	11	952	18.92	-0.0830021738746643	0.0263660319714591
1	C	26	50	20120601	11	954	18.96	-0.0840474898292923	0.0288122678809739
1	C	26	50	20120601	11	956	19	-0.0848093973860208	0.0313147894902712
1	C	26	50	20120601	11	958	19.04	-0.085647389632405	0.0351265900156136
1	C	26	50	20120601	11	960	19.08	-0.0861529709809534	0.0375439052577779
1	C	26	50	20120601	11	962	19.12	-0.0890501288848309	0.0389564217638761
1	C	26	50	20120601	11	964	19.16	-0.0918307555911689	0.0391616241517765
1	C	26	50	20120601	11	966	19.2	-0.0945342369476794	0.0398917119033516
1	C	26	50	20120601	11	968	19.24	-0.0984903579670619	0.0400281835121206
1	C	26	50	20120601	11	970	19.28	-0.102711502608033	0.0403169659215572
1	C	26	50	20120601	11	972	19.32	-0.105355445573568	0.0404537910837168
1	C	26	50	20120601	11	974	19.36	-0.109214763674606	0.0411710094918743
1	C	26	50	20120601	11	976	19.4	-0.112647059990485	0.0418977738415778
1	C	26	50	20120601	11	978	19.44	-0.113829271817951	0.0419060469909177
1	C	26	50	20120601	11	980	19.48	-0.112478485733850	0.0405947174652073
1	C	26	50	20120601	11	982	19.52	-0.110773156309663	0.0390701245342909
1	C	26	50	20120601	11	984	19.56	-0.109815521595902	0.0357612183517285
1	C	26	50	20120601	11	986	19.6	-0.108406682045066	0.0325421854410549
1	C	26	50	20120601	11	988	19.64	-0.107739102532948	0.0284280260560772
1	C	26	50	20120601	11	990	19.68	-0.107215348540123	0.0245742233879324
1	C	26	50	20120601	11	992	19.72	-0.108752457261066	0.0205984448000329
1	C	26	50	20120601	11	994	19.76	-0.110292535830490	0.0167424501008664
1	C	26	50	20120601	11	996	19.8	-0.111050837142635	0.0143928756883397
1	C	26	50	20120601	11	998	19.84	-0.112239271509775	0.0105796609494350
1	C	26	50	20120601	11	1000	19.88	-0.112655050297113	0.00676538555035857
1	C	26	50	20120601	11	1002	19.92	-0.112172308497597	0.00303150819230297
1	C	26	50	20120601	11	1004	19.96	-0.111310557463365	-0.000706470385083471
1	C	26	50	20120601	11	1006	20	-0.110819047539762	-0.00382799327063149
1	C	26	50	20120601	11	1008	20.04	-0.110392308597316	-0.0083364353967988
1	C	26	50	20120601	11	1010	20.08	-0.110449513535914	-0.0116351592417122
1	C	26	50	20120601	11	1012	20.12	-0.110000500729860	-0.015932954257764
1	C	26	50	20120601	11	1014	20.16	-0.110269059885355	-0.0197243193971300
1	C	26	50	20120601	11	1016	20.2	-0.110643826479384	-0.0236064770472004
1	C	26	50	20120601	11	1018	20.24	-0.111773924537076	-0.0271659111623372
1	C	26	50	20120601	11	1020	20.28	-0.112791451195204	-0.0306533618071493
1	C	26	50	20120601	11	1022	20.32	-0.113418867042150	-0.0347887343955626
1	C	26	50	20120601	11	1024	20.36	-0.113571531396209	-0.0404466493052267
1	C	26	50	20120601	11	1026	20.4	-0.113917872297634	-0.0431050879597757
1	C	26	50	20120601	11	1028	20.44	-0.114764349825392	-0.0465281211768216
1	C	26	50	20120601	11	1030	20.48	-0.114945652004088	-0.0502726758472731
1	C	26	50	20120601	11	1032	20.52	-0.115265971375966	-0.0535591667448719
1	C	26	50	20120601	11	1034	20.56	-0.115403503644907	-0.0568600119101288
1	C	26	50	20120601	11	1036	20.6	-0.115408524103053	-0.0610455890800064
1	C	26	50	20120601	11	1038	20.64	-0.115607574661957	-0.0649336157163606
1	C	26	50	20120601	11	1040	20.68	-0.11573563170003	-0.0688530378937995
1	C	26	50	20120601	11	1042	20.72	-0.116628000457888	-0.073198916170972
1	C	26	50	20120601	11	1044	20.76	-0.117370462578133	-0.0760457280720291
1	C	26	50	20120601	11	1046	20.8	-0.118866700527124	-0.0802841261184613
1	C	26	50	20120601	11	1048	20.84	-0.121132836339471	-0.0830851175000974
1	C	26	50	20120601	11	1050	20.88	-0.123600073320387	-0.0853144837598224
1	C	26	50	20120601	11	1052	20.92	-0.126705898435393	-0.0881172429084115
1	C	26	50	20120601	11	1054	20.96	-0.129946922366961	-0.089834451726523
1	C	26	50	20120601	11	1056	21	-0.132868263322755	-0.0905094558598437
1	C	26	50	20120601	11	1058	21.04	-0.136273194606203	-0.090894616923556
1	C	26	50	20120601	11	1060	21.08	-0.140300026303704	-0.0921116891153343
1	C	26	50	20120601	11	1062	21.12	-0.143496431797380	-0.0924960723615873
1	C	26	50	20120601	11	1064	21.16	-0.147312545674087	-0.0920019461428941
1	C	26	50	20120601	11	1066	21.2	-0.151317952036119	-0.092553135878829
1	C	26	50	20120601	11	1068	21.24	-0.153833979384937	-0.0936348678326882
1	C	26	50	20120601	11	1070	21.28	-0.156598201213951	-0.096306882937436
1	C	26	50	20120601	11	1072	21.32	-0.158661750933488	-0.0975186518283553
1	C	26	50	20120601	11	1074	21.36	-0.160545483398569	-0.0980701951176808
1	C	26	50	20120601	11	1076	21.4	-0.159822113161415	-0.0990947928436201
1	C	26	50	20120601	11	1078	21.44	-0.159037578187688	-0.100351675147179
1	C	26	50	20120601	11	1080	21.48	-0.156436556603772	-0.10195991881031
1	C	26	50	20120601	11	1082	21.52	-0.154845142082033	-0.103214750504204
1	C	26	50	20120601	11	1084	21.56	-0.151908951883834	-0.102707330678024
1	C	26	50	20120601	11	1086	21.6	-0.148463786224537	-0.103606911925050
1	C	26	50	20120601	11	1088	21.64	-0.145050157527681	-0.105375810248866
1	C	26	50	20120601	11	1090	21.68	-0.141945888047594	-0.106726454911610
1	C	26	50	20120601	11	1092	21.72	-0.138247556947429	-0.108880464801664
1	C	26	50	20120601	11	1094	21.76	-0.136443048726112	-0.110098074394596
1	C	26	50	20120601	11	1096	21.8	-0.131642309869805	-0.113688246441511
1	C	26	50	20120601	11	1098	21.84	-0.128536484754800	-0.116341523216557
1	C	26	50	20120601	11	1100	21.88	-0.124840119411486	-0.118651959268745
1	C	26	50	20120601	11	1102	21.92	-0.121327290704297	-0.120152362076677
1	C	26	50	20120601	11	1104	21.96	-0.117646799908221	-0.122356413913636
1	C	26	50	20120601	11	1106	22	-0.114448697358270	-0.123525120001581
1	C	26	50	20120601	11	1108	22.04	-0.111231927189297	-0.124450864199510
1	C	26	50	20120601	11	1110	22.08	-0.107372467666902	-0.124689937002229
1	C	26	50	20120601	11	1112	22.12	-0.103468531127971	-0.125969093169396
1	C	26	50	20120601	11	1114	22.16	-0.099146553060003	-0.126995953637035
1	C	26	50	20120601	11	1116	22.2	-0.0956603752073971	-0.126928212807397
1	C	26	50	20120601	11	1118	22.24	-0.0923049413986326	-0.126650531974425
1	C	26	50	20120601	11	1120	22.28	-0.0875657703297641	-0.127346466468469
1	C	26	50	20120601	11	1122	22.32	-0.0830551361725752	-0.127567790890981
1	C	26	50	20120601	11	1124	22.36	-0.0794204658959201	-0.128808197606538
1	C	26	50	20120601	11	1126	22.4	-0.0751713198264138	-0.130417006955094
1	C	26	50	20120601	11	1128	22.44	-0.0729611161604591	-0.132615896912549
1	C	26	50	20120601	11	1130	22.48	-0.0682447139299448	-0.134361036448518
1	C	26	50	20120601	11	1132	22.52	-0.06476638496261	-0.136338884826175
1	C	26	50	20120601	11	1134	22.56	-0.0611558270271934	-0.138451790599038
1	C	26	50	20120601	11	1136	22.6	-0.0569913216393952	-0.139523410925926
1	C	26	50	20120601	11	1138	22.64	-0.0537181243492827	-0.141795345013879
1	C	26	50	20120601	11	1140	22.68	-0.0510030464415607	-0.142977415419988
1	C	26	50	20120601	11	1142	22.72	-0.0469849121574682	-0.146827258290159
1	C	26	50	20120601	11	1144	22.76	-0.044186890624313	-0.149034138554242
1	C	26	50	20120601	11	1146	22.8	-0.0421591205079043	-0.150582490273006
1	C	26	50	20120601	11	1148	22.84	-0.0388314759956404	-0.153009280746038
1	C	26	50	20120601	11	1150	22.88	-0.0351326711339317	-0.155172249679010
1	C	26	50	20120601	11	1152	22.92	-0.0315054961891572	-0.156447587469558
1	C	26	50	20120601	11	1154	22.96	-0.0283844682783560	-0.157420424979114
1	C	26	50	20120601	11	1156	23	-0.0240110128367172	-0.158882014695827
1	C	26	50	20120601	11	1158	23.04	-0.0210355075014843	-0.158951311160383
1	C	26	50	20120601	11	1160	23.08	-0.0171838968643611	-0.159543159536236
1	C	26	50	20120601	11	1162	23.12	-0.0129754094347731	-0.160025618493040
1	C	26	50	20120601	11	1164	23.16	-0.0092708770081368	-0.160757474011568
1	C	26	50	20120601	11	1166	23.2	-0.0050609046543084	-0.161898885777759
1	C	26	50	20120601	11	1168	23.24	-0.0022506501738387	-0.162445974294363
1	C	26	50	20120601	11	1170	23.28	0.001386777819263	-0.162656621404479
1	C	26	50	20120601	11	1172	23.32	0.0052232563712688	-0.161734837004524
1	C	26	50	20120601	11	1174	23.36	0.0102225720249358	-0.160676934549191
1	C	26	50	20120601	11	1176	23.4	0.013978864667955	-0.160846498755319
1	C	26	50	20120601	11	1178	23.44	0.0175379452297012	-0.162025033627523
1	C	26	50	20120601	11	1180	23.48	0.0209418865636551	-0.164282189183748
1	C	26	50	20120601	11	1182	23.52	0.0246111343619103	-0.165079027815468
1	C	26	50	20120601	11	1184	23.56	0.0286957366834344	-0.165415257089922
1	C	26	50	20120601	11	1186	23.6	0.0324639087203775	-0.164334090821488
1	C	26	50	20120601	11	1188	23.64	0.0366075544581306	-0.163871642986592
1	C	26	50	20120601	11	1190	23.68	0.0403272189698844	-0.162891310145155
1	C	26	50	20120601	11	1192	23.72	0.0436962292288477	-0.161018537835182
1	C	26	50	20120601	11	1194	23.76	0.0468522589253176	-0.159777353302165
1	C	26	50	20120601	11	1196	23.8	0.0495091419449479	-0.158997131679804
1	C	26	50	20120601	11	1198	23.84	0.0523744093329939	-0.156657951736961
1	C	26	50	20120601	11	1200	23.88	0.0543660462928839	-0.154250535989733
1	C	26	50	20120601	11	1202	23.92	0.056338025684257	-0.151954701692577
1	C	26	50	20120601	11	1204	23.96	0.0588072425641604	-0.148444623630767
1	C	26	50	20120601	11	1206	24	0.0623149871735925	-0.145017489194390
1	C	26	50	20120601	11	1208	24.04	0.0632207202496144	-0.143752545873525
1	C	26	50	20120601	11	1210	24.08	0.0657298886626548	-0.140242114258324
1	C	26	50	20120601	11	1212	24.12	0.0680677251026138	-0.138177221035904
1	C	26	50	20120601	11	1214	24.16	0.0696283097686925	-0.135184038031141
1	C	26	50	20120601	11	1216	24.2	0.0708385937353714	-0.132896123329934
1	C	26	50	20120601	11	1218	24.24	0.0727803089565097	-0.129657574272099
1	C	26	50	20120601	11	1220	24.28	0.0735739656077134	-0.127619409686007
1	C	26	50	20120601	11	1222	24.32	0.0723064767024365	-0.126711838132354
1	C	26	50	20120601	11	1224	24.36	0.071324022540656	-0.124047035516775
1	C	26	50	20120601	11	1226	24.4	0.0711669034138763	-0.120774686754800
1	C	26	50	20120601	11	1228	24.44	0.0719462340816932	-0.117408759481402
1	C	26	50	20120601	11	1230	24.48	0.0730255194460895	-0.113144665174542
1	C	26	50	20120601	11	1232	24.52	0.074369623371108	-0.110464129433081
1	C	26	50	20120601	11	1234	24.56	0.0752839053681143	-0.107511965692695
1	C	26	50	20120601	11	1236	24.6	0.0768217636222453	-0.104248766892468
1	C	26	50	20120601	11	1238	24.64	0.0786717246674573	-0.100519316022863
1	C	26	50	20120601	11	1240	24.68	0.0801842119302793	-0.0971768364103298
1	C	26	50	20120601	11	1242	24.72	0.0814647823110083	-0.093072081545542
1	C	26	50	20120601	11	1244	24.76	0.0814612467771023	-0.0905116478908654
1	C	26	50	20120601	11	1246	24.8	0.0821991834139493	-0.0870188232345163
1	C	26	50	20120601	11	1248	24.84	0.0823060272485863	-0.0832562373411446
1	C	26	50	20120601	11	1250	24.88	0.0819591206617363	-0.0800364973236898
1	C	26	50	20120601	11	1252	24.92	0.0819160578587613	-0.0768593958451405
1	C	26	50	20120601	11	1254	24.96	0.0818761063256243	-0.073451494713212
1	C	26	50	20120601	11	1256	25	0.0818597014483013	-0.0706734135912862
1	C	26	50	20120601	11	1258	25.04	0.0808847426184013	-0.0680902110982555
1	C	26	50	20120601	11	1260	25.08	0.0807797372613953	-0.063719230530351
1	C	26	50	20120601	11	1262	25.12	0.0802387298631093	-0.0600034551058937
1	C	26	50	20120601	11	1264	25.16	0.0810230527048013	-0.0587651697106798
1	C	26	50	20120601	11	1266	25.2	0.0824782077498053	-0.057862972168564
1	C	26	50	20120601	11	1268	25.24	0.0841006642592373	-0.0561896039708859
1	C	26	50	20120601	11	1270	25.28	0.0860694616700953	-0.0554540007864175
1	C	26	50	20120601	11	1272	25.32	0.0891216880910873	-0.0558199285456816
1	C	26	50	20120601	11	1274	25.36	0.0915702574529793	-0.0554799516052871
1	C	26	50	20120601	11	1276	25.4	0.0940514244374853	-0.0553562786292576
1	C	26	50	20120601	11	1278	25.44	0.0979008430435863	-0.0549250142034119
1	C	26	50	20120601	11	1280	25.48	0.101985798918501	-0.0552085640226677
1	C	26	50	20120601	11	1282	25.52	0.105431105999154	-0.0561685321888066
1	C	26	50	20120601	11	1284	25.56	0.108250199314389	-0.055566925739373
1	C	26	50	20120601	11	1286	25.6	0.108675665464629	-0.0541840370074065
1	C	26	50	20120601	11	1288	25.64	0.108030006262727	-0.0523675503972164
1	C	26	50	20120601	11	1290	25.68	0.109036784897781	-0.0517454378511285
1	C	26	50	20120601	11	1292	25.72	0.110880777961759	-0.0514033395903904
1	C	26	50	20120601	11	1294	25.76	0.113588006984210	-0.0526742933188951
1	C	26	50	20120601	11	1296	25.8	0.115805069585942	-0.0547946237129611
1	C	26	50	20120601	11	1298	25.84	0.117278397275223	-0.058245587647864
1	C	26	50	20120601	11	1300	25.88	0.118470367176269	-0.0612934300068123
1	C	26	50	20120601	11	1302	25.92	0.119680792564304	-0.0644288828959497
1	C	26	50	20120601	11	1304	25.96	0.121444811851330	-0.0675000597786772
1	C	26	50	20120601	11	1306	26	0.122836256575349	-0.0699722465070616
1	C	26	50	20120601	11	1308	26.04	0.124601902207972	-0.0737121342727573
1	C	26	50	20120601	11	1310	26.08	0.127401408665367	-0.0759472280974098
1	C	26	50	20120601	11	1312	26.12	0.128240390861245	-0.0785490274987857
1	C	26	50	20120601	11	1314	26.16	0.127867462744847	-0.0805101174457285
1	C	26	50	20120601	11	1316	26.2	0.126705827724714	-0.0839302515249716
1	C	26	50	20120601	11	1318	26.24	0.126414570441543	-0.087624106639212
1	C	26	50	20120601	11	1320	26.28	0.126000983685227	-0.091414835382475
1	C	26	50	20120601	11	1322	26.32	0.127223924863289	-0.093065576163155
1	C	26	50	20120601	11	1324	26.36	0.129127527028922	-0.0940483838783261
1	C	26	50	20120601	11	1326	26.4	0.131556509532976	-0.0956004125523525
1	C	26	50	20120601	11	1328	26.44	0.134191189399677	-0.0959921497091298
1	C	26	50	20120601	11	1330	26.48	0.136754522192156	-0.0953761889920382
1	C	26	50	20120601	11	1332	26.52	0.139469458678522	-0.0943130539465243
1	C	26	50	20120601	11	1334	26.56	0.142953585921462	-0.0936389690520191
1	C	26	50	20120601	11	1336	26.6	0.146603034729844	-0.0927090529240807
1	C	26	50	20120601	11	1338	26.64	0.149522537208007	-0.0913890259849617
1	C	26	50	20120601	11	1340	26.68	0.152061828369926	-0.0889402444910345
1	C	26	50	20120601	11	1342	26.72	0.153406391914352	-0.0869748411927265
1	C	26	50	20120601	11	1344	26.76	0.156311469414179	-0.0851714360579883
1	C	26	50	20120601	11	1346	26.8	0.157712389369066	-0.0819051684143315
1	C	26	50	20120601	11	1348	26.84	0.160137765628536	-0.0795391891244813
1	C	26	50	20120601	11	1350	26.88	0.161452701398830	-0.0779767659807714
1	C	26	50	20120601	11	1352	26.92	0.161508845677257	-0.0784594370696094
1	C	26	50	20120601	11	1354	26.96	0.161075106377677	-0.0788196372639458
1	C	26	50	20120601	11	1356	27	0.159812850062581	-0.0798485483412504
1	C	26	50	20120601	11	1358	27.04	0.160009142905038	-0.0824099719454205
1	C	26	50	20120601	11	1360	27.08	0.158665145046037	-0.0845148167009785
1	C	26	50	20120601	11	1362	27.12	0.157871841948224	-0.0866516226830461
1	C	26	50	20120601	11	1364	27.16	0.157528470895279	-0.0893524877444663
1	C	26	50	20120601	11	1366	27.2	0.156609797765162	-0.0921690354752885
1	C	26	50	20120601	11	1368	27.24	0.156802625784391	-0.0954763860229324
1	C	26	50	20120601	11	1370	27.28	0.157182483547245	-0.0994834187305603
1	C	26	50	20120601	11	1372	27.32	0.158104480079234	-0.102649913607392
1	C	26	50	20120601	11	1374	27.36	0.159822042450736	-0.106205953609979
1	C	26	50	20120601	11	1376	27.4	0.161912462227958	-0.109727133248253
1	C	26	50	20120601	11	1378	27.44	0.163530534675347	-0.112742024431198
1	C	26	50	20120601	11	1380	27.48	0.165050177858795	-0.116514368398151
1	C	26	50	20120601	11	1382	27.52	0.166074492742022	-0.118730016786320
1	C	26	50	20120601	11	1384	27.56	0.166083897262212	-0.121803597832104
1	C	26	50	20120601	11	1386	27.6	0.166705514833553	-0.125368052405387
1	C	26	50	20120601	11	1388	27.64	0.167589044756645	-0.128738476877913
1	C	26	50	20120601	11	1390	27.68	0.168005530650764	-0.132226634629506
1	C	26	50	20120601	11	1392	27.72	0.168977236789471	-0.135050677692209
1	C	26	50	20120601	11	1394	27.76	0.169233280154938	-0.138488560151660
1	C	26	50	20120601	11	1396	27.8	0.170780783345565	-0.142988234153741
1	C	26	50	20120601	11	1398	27.84	0.172733670853846	-0.145048884735474
1	C	26	50	20120601	11	1400	27.88	0.174640101446603	-0.147194175998916
1	C	26	50	20120601	11	1402	27.92	0.176520651931169	-0.149607177889715
1	C	26	50	20120601	11	1404	27.96	0.178768402967205	-0.152968197842051
1	C	26	50	20120601	11	1406	28	0.180558443783778	-0.155224222027427
1	C	26	50	20120601	11	1408	28.04	0.181815821062084	-0.157735723892845
1	C	26	50	20120601	11	1410	28.08	0.182974274101702	-0.158339380951944
1	C	26	50	20120601	11	1412	28.12	0.183912746221693	-0.158157513087823
1	C	26	50	20120601	11	1414	28.16	0.184609458533196	-0.158322056835805
1	C	26	50	20120601	11	1416	28.2	0.185983649851754	-0.158412990767866
1	C	26	50	20120601	11	1418	28.24	0.188322546951885	-0.158239254631728
1	C	26	50	20120601	11	1420	28.28	0.190803148250965	-0.156957906433540
1	C	26	50	20120601	11	1422	28.32	0.193143176721946	-0.156457769807207
1	C	26	50	20120601	11	1424	28.36	0.195874447374957	-0.155152026425068
1	C	26	50	20120601	11	1426	28.4	0.197672478498158	-0.154273234117409
1	C	26	50	20120601	11	1428	28.44	0.197367220500720	-0.154237666646315
1	C	26	50	20120601	11	1430	28.48	0.195692296668124	-0.154349884492490
1	C	26	50	20120601	11	1432	28.52	0.194607170601715	-0.154766087543896
1	C	26	50	20120601	11	1434	28.56	0.193138509817190	-0.154676284982686
1	C	26	50	20120601	11	1436	28.6	0.191328599300065	-0.155269971836170
1	C	26	50	20120601	11	1438	28.64	0.189142790818061	-0.156494115095760
1	C	26	50	20120601	11	1440	28.68	0.186178457769971	-0.158462841795939
1	C	26	50	20120601	11	1442	28.72	0.183103674642659	-0.160652327233205
1	C	26	50	20120601	11	1444	28.76	0.181282945391782	-0.163464420191306
1	C	26	50	20120601	11	1446	28.8	0.180229214866458	-0.164146212549726
1	C	26	50	20120601	11	1448	28.84	0.179080661321777	-0.165101018836362
1	C	26	50	20120601	11	1450	28.88	0.178152725092826	-0.166440491211964
1	C	26	50	20120601	11	1452	28.92	0.174741924823094	-0.167748355914447
1	C	26	50	20120601	11	1454	28.96	0.172268041038435	-0.169253503408881
1	C	26	50	20120601	11	1456	29	0.170162984150843	-0.172007684321602
1	C	26	50	20120601	11	1458	29.04	0.168651826248769	-0.174906185728364
1	C	26	50	20120601	11	1460	29.08	0.167414884356439	-0.178847103951951
1	C	26	50	20120601	11	1462	29.12	0.165876644264646	-0.182187052122207
1	C	26	50	20120601	11	1464	29.16	0.164619500331578	-0.185255803628675
1	C	26	50	20120601	11	1466	29.2	0.162632933327309	-0.187291868107627
1	C	26	50	20120601	11	1468	29.24	0.160207217656584	-0.189878804124463
1	C	26	50	20120601	11	1470	29.28	0.157602983686561	-0.192932758007321
1	C	26	50	20120601	11	1472	29.32	0.155216564060987	-0.195181998917345
1	C	26	50	20120601	11	1474	29.36	0.153807936642185	-0.199450166159265
1	C	26	50	20120601	11	1476	29.4	0.152310234982157	-0.202455419476782
1	C	26	50	20120601	11	1478	29.44	0.153412331611314	-0.205034520750482
1	C	26	50	20120601	11	1480	29.48	0.154584997497234	-0.208277029606291
1	C	26	50	20120601	11	1482	29.52	0.156202504259198	-0.211086011294555
1	C	26	50	20120601	11	1484	29.56	0.157542895873616	-0.213838353729645
1	C	26	50	20120601	11	1486	29.6	0.160137058521755	-0.217958877075654
1	C	26	50	20120601	11	1488	29.64	0.161707542682770	-0.219991809071565
1	C	26	50	20120601	11	1490	29.68	0.163688714462299	-0.222140140894166
1	C	26	50	20120601	11	1492	29.72	0.164558385092480	-0.224180921775348
1	C	26	50	20120601	11	1494	29.76	0.164567718901992	-0.225343971009044
1	C	26	50	20120601	11	1496	29.8	0.163533645945184	-0.228034088047390
1	C	26	50	20120601	11	1498	29.84	0.162162070921717	-0.230034988106114
1	C	26	50	20120601	11	1500	29.88	0.159991465235508	-0.232395098409680
1	C	26	50	20120601	11	1502	29.92	0.157833516760683	-0.234845789091916
1	C	26	50	20120601	11	1504	29.96	0.156121186979362	-0.237573524211022
1	C	26	50	20120601	11	1506	30	0.154017473594654	-0.239548544161554
1	C	26	50	20120601	11	1508	30.04	0.151644423236992	-0.240744968835321
1	C	26	50	20120601	11	1510	30.08	0.148680726585005	-0.242810639875202
1	C	26	50	20120601	11	1512	30.12	0.146102898103511	-0.242837227090174
1	C	26	50	20120601	11	1514	30.16	0.143653763056193	-0.242882199081458
1	C	26	50	20120601	11	1516	30.2	0.142252206705203	-0.242279814814565
1	C	26	50	20120601	11	1518	30.24	0.141013567756599	-0.241114290707135
1	C	26	50	20120601	11	1520	30.28	0.139151897023091	-0.239832164691488
1	C	26	50	20120601	11	1522	30.32	0.136583755904500	-0.237666933016816
1	C	26	50	20120601	11	1524	30.36	0.133808856763089	-0.237124087140899
1	C	26	50	20120601	11	1526	30.4	0.131885384896906	-0.238199030869659
1	C	26	50	20120601	11	1528	30.44	0.129719941090200	-0.239333512989395
1	C	26	50	20120601	11	1530	30.48	0.127155194084158	-0.238784161731091
1	C	26	50	20120601	11	1532	30.52	0.125027580490246	-0.237687368402793
1	C	26	50	20120601	11	1534	30.56	0.122833710990937	-0.237020283865421
1	C	26	50	20120601	11	1536	30.6	0.123298987252957	-0.237327168208456
1	C	26	50	20120601	11	1538	30.64	0.117713762920399	-0.238842285908505
1	C	26	50	20120601	11	1540	30.68	0.118360624203829	-0.241634792008767
1	C	26	50	20120601	11	1542	30.72	0.118528915617751	-0.244791316679983
1	C	26	50	20120601	11	1544	30.76	0.119203919751072	-0.246854230003417
1	C	26	50	20120601	11	1546	30.8	0.119775898426373	-0.250072343675275
1	C	26	50	20120601	11	1548	30.84	0.119234183921306	-0.253445313732213
1	C	26	50	20120601	11	1550	30.88	0.118238648284074	-0.256146390925668
1	C	26	50	20120601	11	1552	30.92	0.117821031019105	-0.259890238489338
1	C	26	50	20120601	11	1554	30.96	0.117874276159728	-0.262309038655743
1	C	26	50	20120601	11	1556	31	0.119208233102437	-0.26556137629581
