# Supplementary material for: How Do Ants Make Sense of Gravity? A Boltzmann Walker Analysis of Lasius niger Trajectories on Various Inclines
Source: PLoS One. 2013 Oct 29;8(10):e76531. doi: 10.1371/journal.pone.0076531 (PMC3812222; doi:10.1371/journal.pone.0076531)
Supplement: Dataset S1 — Trajectories for . (ZIP) [file pone.0076531.s005.zip › Incline1/1-C-26-50-20120601-12.txt]

Pente	Colonie	Temperature	Humidite	Date	Indiv	Frame	Time	X	Y
1	C	26	50	20120601	12	8	0	0	0
1	C	26	50	20120601	12	10	0.04	-0.00119186383502890	-0.00119773282131280
1	C	26	50	20120601	12	12	0.08	-0.0027357890653429	-0.0027202468582924
1	C	26	50	20120601	12	14	0.12	-0.0035790987547216	-0.0054420281383001
1	C	26	50	20120601	12	16	0.16	-0.00211888789623230	-0.0068313868973145
1	C	26	50	20120601	12	18	0.2	0.0003908744865043	-0.009108652570397
1	C	26	50	20120601	12	20	0.24	0.0026917150996716	-0.0130532336071105
1	C	26	50	20120601	12	22	0.28	0.00482286422748975	-0.0170422350918182
1	C	26	50	20120601	12	24	0.32	0.00677186264847423	-0.0212230039355837
1	C	26	50	20120601	12	26	0.36	0.00944804968323096	-0.0251076364593882
1	C	26	50	20120601	12	28	0.4	0.0114296457268282	-0.0282565243773681
1	C	26	50	20120601	12	30	0.44	0.0129130143324013	-0.0311221453188047
1	C	26	50	20120601	12	32	0.48	0.0147608257729980	-0.0352608413090896
1	C	26	50	20120601	12	34	0.52	0.0156944895668767	-0.0396119521764429
1	C	26	50	20120601	12	36	0.56	0.016897278201675	-0.0435891449779047
1	C	26	50	20120601	12	38	0.6	0.0181235427816087	-0.0466609582567353
1	C	26	50	20120601	12	40	0.64	0.0197335542116924	-0.0483258411730391
1	C	26	50	20120601	12	42	0.68	0.0225104332520901	-0.0483928041852174
1	C	26	50	20120601	12	44	0.72	0.0253135459540698	-0.0464445835816922
1	C	26	50	20120601	12	46	0.76	0.0278148654818391	-0.0454607152063493
1	C	26	50	20120601	12	48	0.8	0.0326119485960867	-0.0433618101477533
1	C	26	50	20120601	12	50	0.84	0.0375195525002338	-0.0417797294355265
1	C	26	50	20120601	12	52	0.88	0.0423087867292103	-0.039448115535242
1	C	26	50	20120601	12	54	0.92	0.0455961968656247	-0.0379509583474357
1	C	26	50	20120601	12	56	0.96	0.0496039366800338	-0.0363734031186085
1	C	26	50	20120601	12	58	1	0.0543011268193032	-0.0347929982494531
1	C	26	50	20120601	12	60	1.04	0.0590487053878	-0.0328775237609647
1	C	26	50	20120601	12	62	1.08	0.0627564367655144	-0.0304315537235996
1	C	26	50	20120601	12	64	1.12	0.0659731828928577	-0.0282420923279641
1	C	26	50	20120601	12	66	1.16	0.0674107521922134	-0.0249817431680657
1	C	26	50	20120601	12	68	1.2	0.0692419890498591	-0.0207142406065199
1	C	26	50	20120601	12	70	1.24	0.0706463031172956	-0.0169027936345682
1	C	26	50	20120601	12	72	1.28	0.0717566021851147	-0.0145781093807393
1	C	26	50	20120601	12	74	1.32	0.0718070188986133	-0.0128102717170948
1	C	26	50	20120601	12	76	1.36	0.0720219086494159	-0.010397411247652
1	C	26	50	20120601	12	78	1.4	0.0734357686583984	-0.0076379270340715
1	C	26	50	20120601	12	80	1.44	0.073691175627763	-0.0051177984659226
1	C	26	50	20120601	12	82	1.48	0.073784160169489	-0.00158332522016170
1	C	26	50	20120601	12	84	1.52	0.0740251421605174	0.0019558856410333
1	C	26	50	20120601	12	86	1.56	0.0737160657864607	0.00688364208844419
1	C	26	50	20120601	12	88	1.6	0.0744066969796456	0.0101702036967211
1	C	26	50	20120601	12	90	1.64	0.0749969897205802	0.0136634526171389
1	C	26	50	20120601	12	92	1.68	0.0755995154088292	0.0173993098741818
1	C	26	50	20120601	12	94	1.72	0.0761655543871691	0.0213959481121263
1	C	26	50	20120601	12	96	1.76	0.075145270012595	0.0240089198006449
1	C	26	50	20120601	12	98	1.8	0.0734561333336966	0.0267577267018295
1	C	26	50	20120601	12	100	1.84	0.0708517176372303	0.0276458528189998
1	C	26	50	20120601	12	102	1.88	0.0680302908696178	0.0288605915584002
1	C	26	50	20120601	12	104	1.92	0.0642773923391483	0.029943879147178
1	C	26	50	20120601	12	106	1.96	0.0613308076712659	0.030215054597763
1	C	26	50	20120601	12	108	2	0.057831548343208	0.0313831242896051
1	C	26	50	20120601	12	110	2.04	0.0543683514609907	0.0338058842539846
1	C	26	50	20120601	12	112	2.08	0.0506947196006922	0.0357437103878263
1	C	26	50	20120601	12	114	2.12	0.047760488088277	0.0374809515410488
1	C	26	50	20120601	12	116	2.16	0.0442736596974324	0.0394913409727759
1	C	26	50	20120601	12	118	2.2	0.040916267202884	0.0407094526115226
1	C	26	50	20120601	12	120	2.24	0.0378960175647511	0.0412102807882878
1	C	26	50	20120601	12	122	2.28	0.0343797084779853	0.0414993545257182
1	C	26	50	20120601	12	124	2.32	0.0311928064994488	0.0430416675525711
1	C	26	50	20120601	12	126	2.36	0.0283312231377327	0.0426748841941018
1	C	26	50	20120601	12	128	2.4	0.0251538105321997	0.0423764427060342
1	C	26	50	20120601	12	130	2.44	0.0213210089354562	0.0411856748865161
1	C	26	50	20120601	12	132	2.48	0.0172250929054331	0.0413861396589825
1	C	26	50	20120601	12	134	2.52	0.0136310812686962	0.0408613957166639
1	C	26	50	20120601	12	136	2.56	0.00990674985218668	0.0405939679320192
1	C	26	50	20120601	12	138	2.6	0.00531606413629957	0.0396301743181941
1	C	26	50	20120601	12	140	2.64	0.0020781373324326	0.0390817988672483
1	C	26	50	20120601	12	142	2.68	-0.0012382712530782	0.0373749067370743
1	C	26	50	20120601	12	144	2.72	-0.0043561985006439	0.0367704612539143
1	C	26	50	20120601	12	146	2.76	-0.0083406497532146	0.0376578343023627
1	C	26	50	20120601	12	148	2.8	-0.0109587126105578	0.0380773607556406
1	C	26	50	20120601	12	150	2.84	-0.0123822953377816	0.0387886748221752
1	C	26	50	20120601	12	152	2.88	-0.0142040286802882	0.0399804891597295
1	C	26	50	20120601	12	154	2.92	-0.0155614686391998	0.0420553455166974
1	C	26	50	20120601	12	156	2.96	-0.0163007558499981	0.0421145232832149
1	C	26	50	20120601	12	158	3	-0.0166611681763689	0.0412810565202303
1	C	26	50	20120601	12	160	3.04	-0.0161043852257948	0.040182643917403
1	C	26	50	20120601	12	162	3.08	-0.0161585283920303	0.0385478342525031
1	C	26	50	20120601	12	164	3.12	-0.0154148924745276	0.0368970651875519
1	C	26	50	20120601	12	166	3.16	-0.0145035661838666	0.0345582458691671
1	C	26	50	20120601	12	168	3.2	-0.0141770454855181	0.031721170828487
1	C	26	50	20120601	12	170	3.24	-0.0140117027068732	0.027357494673632
1	C	26	50	20120601	12	172	3.28	-0.0146973841525898	0.0230599117896145
1	C	26	50	20120601	12	174	3.32	-0.0153093850717068	0.0193250444820653
1	C	26	50	20120601	12	176	3.36	-0.0153197795413902	0.0157542259477513
1	C	26	50	20120601	12	178	3.4	-0.0164543323718041	0.0108669160082243
1	C	26	50	20120601	12	180	3.44	-0.0168838997413749	0.00781553811536995
1	C	26	50	20120601	12	182	3.48	-0.0178458478065011	0.0030493555674601
1	C	26	50	20120601	12	184	3.52	-0.0185489240790348	0.000170228886502900
1	C	26	50	20120601	12	186	3.56	-0.0185366416342456	-0.00431492821336
1	C	26	50	20120601	12	188	3.6	-0.0185723010292209	-0.0076989786335591
1	C	26	50	20120601	12	190	3.64	-0.0187827572205054	-0.01100779289224
1	C	26	50	20120601	12	192	3.68	-0.0186128182477829	-0.0151038715568227
1	C	26	50	20120601	12	194	3.72	-0.018812879969384	-0.018788937333773
1	C	26	50	20120601	12	196	3.76	-0.0162884168366664	-0.0212284062313919
1	C	26	50	20120601	12	198	3.8	-0.0137496277205621	-0.0239921967252698
1	C	26	50	20120601	12	200	3.84	-0.0111025239877156	-0.0252512498466472
1	C	26	50	20120601	12	202	3.88	-0.0075041282889353	-0.0273521348042305
1	C	26	50	20120601	12	204	3.92	-0.0042100006380997	-0.028985268626059
1	C	26	50	20120601	12	206	3.96	-0.0007416418763797	-0.0310592128152791
1	C	26	50	20120601	12	208	4	0.0023438185633278	-0.0339109037531263
1	C	26	50	20120601	12	210	4.04	0.00661552133915389	-0.0364890857880106
1	C	26	50	20120601	12	212	4.08	0.0107786832240678	-0.0379344120487559
1	C	26	50	20120601	12	214	4.12	0.0134337277660671	-0.0398320038067481
1	C	26	50	20120601	12	216	4.16	0.0174486093589662	-0.0426124183810518
1	C	26	50	20120601	12	218	4.2	0.0205227560901747	-0.0456066620459862
1	C	26	50	20120601	12	220	4.24	0.0228236815561557	-0.0481921272807167
1	C	26	50	20120601	12	222	4.28	0.0257583161194361	-0.051013483337651
1	C	26	50	20120601	12	224	4.32	0.0284219166534877	-0.0533890085690472
1	C	26	50	20120601	12	226	4.36	0.0315585716241531	-0.0552801656553306
1	C	26	50	20120601	12	228	4.4	0.0340305462205032	-0.0563850200009346
1	C	26	50	20120601	12	230	4.44	0.0380151636431675	-0.0576230932641141
1	C	26	50	20120601	12	232	4.48	0.0417822043092607	-0.0582285180901661
1	C	26	50	20120601	12	234	4.52	0.0453552148745963	-0.0594113663137349
1	C	26	50	20120601	12	236	4.56	0.0488526357250231	-0.0600297311938826
1	C	26	50	20120601	12	238	4.6	0.0529846849115648	-0.0603605157461216
1	C	26	50	20120601	12	240	4.64	0.0570522459596623	-0.0609887094105278
1	C	26	50	20120601	12	242	4.68	0.0607661121958103	-0.0617693552969577
1	C	26	50	20120601	12	244	4.72	0.0649182432149377	-0.0629102013777241
1	C	26	50	20120601	12	246	4.76	0.067840291277513	-0.0640487847167907
1	C	26	50	20120601	12	248	4.8	0.0708361612880441	-0.0652300773054409
1	C	26	50	20120601	12	250	4.84	0.0751929997203251	-0.0658857774236352
1	C	26	50	20120601	12	252	4.88	0.0775571405325442	-0.0668280679202444
1	C	26	50	20120601	12	254	4.92	0.0805827090278852	-0.0673917734462063
1	C	26	50	20120601	12	256	4.96	0.0849260417206454	-0.068415381222652
1	C	26	50	20120601	12	258	5	0.0881634452654943	-0.0678055864766923
1	C	26	50	20120601	12	260	5.04	0.0911254377901388	-0.0666382309626992
1	C	26	50	20120601	12	262	5.08	0.093858476210103	-0.0648173602904658
1	C	26	50	20120601	12	264	5.12	0.0975615237124988	-0.0633388707216828
1	C	26	50	20120601	12	266	5.16	0.0999523295214364	-0.0618673037282877
1	C	26	50	20120601	12	268	5.2	0.103466657295001	-0.0600457895888833
1	C	26	50	20120601	12	270	5.24	0.106719072716815	-0.0580251541798968
1	C	26	50	20120601	12	272	5.28	0.109918094505581	-0.0569644232974389
1	C	26	50	20120601	12	274	5.32	0.113007939007332	-0.0563169256179064
1	C	26	50	20120601	12	276	5.36	0.117484066353598	-0.0547738772000011
1	C	26	50	20120601	12	278	5.4	0.121316231554239	-0.0535466933812518
1	C	26	50	20120601	12	280	5.44	0.123603014884596	-0.0528593855899385
1	C	26	50	20120601	12	282	5.48	0.124017096615659	-0.052530156672618
1	C	26	50	20120601	12	284	5.52	0.124844411549647	-0.0518584052304908
1	C	26	50	20120601	12	286	5.56	0.125613673016900	-0.0518457480191076
1	C	26	50	20120601	12	288	5.6	0.127752953872702	-0.0517146504218756
1	C	26	50	20120601	12	290	5.64	0.130376602873616	-0.0518982153422716
1	C	26	50	20120601	12	292	5.68	0.132304246669809	-0.0510835576196666
1	C	26	50	20120601	12	294	5.72	0.132058880616737	-0.0491863901257431
1	C	26	50	20120601	12	296	5.76	0.131598483391507	-0.0468367450025383
1	C	26	50	20120601	12	298	5.8	0.130419948519303	-0.0462446844946508
1	C	26	50	20120601	12	300	5.84	0.127922235236118	-0.04435267888023
1	C	26	50	20120601	12	302	5.88	0.125408753471712	-0.0418697441287715
1	C	26	50	20120601	12	304	5.92	0.123395832597709	-0.038749069771361
1	C	26	50	20120601	12	306	5.96	0.120678067684218	-0.0360362546053388
1	C	26	50	20120601	12	308	6	0.118732251243749	-0.0321936949350148
1	C	26	50	20120601	12	310	6.04	0.116755958501011	-0.0290010371072794
1	C	26	50	20120601	12	312	6.08	0.115249679635727	-0.0262406336548834
1	C	26	50	20120601	12	314	6.12	0.114040314907864	-0.0239737200250775
1	C	26	50	20120601	12	316	6.16	0.112517631165257	-0.0199010678081554
1	C	26	50	20120601	12	318	6.2	0.111569683814398	-0.016779332790573
1	C	26	50	20120601	12	320	6.24	0.111106599583399	-0.0132807805692964
1	C	26	50	20120601	12	322	6.28	0.111303670243316	-0.009196602511841
1	C	26	50	20120601	12	324	6.32	0.110748591420085	-0.0056661597747328
1	C	26	50	20120601	12	326	6.36	0.110193583307531	-0.0017482932322125
1	C	26	50	20120601	12	328	6.4	0.109312316126138	0.00135201644989990
1	C	26	50	20120601	12	330	6.44	0.108896183785410	0.0050816511672684
1	C	26	50	20120601	12	332	6.48	0.107507991752585	0.00897894090245617
1	C	26	50	20120601	12	334	6.52	0.106459918081510	0.0126946456162352
1	C	26	50	20120601	12	336	6.56	0.105572852624511	0.0154961319726182
1	C	26	50	20120601	12	338	6.6	0.105203601463376	0.0177713187517640
1	C	26	50	20120601	12	340	6.64	0.104107585952537	0.0211667040936656
1	C	26	50	20120601	12	342	6.68	0.103698666100976	0.0244798529169152
1	C	26	50	20120601	12	344	6.72	0.103000398154555	0.0265821520880609
1	C	26	50	20120601	12	346	6.76	0.102384578858819	0.0288938962877941
1	C	26	50	20120601	12	348	6.8	0.101469653394642	0.0287408076696672
1	C	26	50	20120601	12	350	6.84	0.100161010874700	0.0284901383157366
1	C	26	50	20120601	12	352	6.88	0.0985014312592554	0.026978485438916
1	C	26	50	20120601	12	354	6.92	0.0959686454797233	0.0258433669230772
1	C	26	50	20120601	12	356	6.96	0.0924072314655991	0.0247380176027264
1	C	26	50	20120601	12	358	7	0.0889839154058407	0.0235270972399444
1	C	26	50	20120601	12	360	7.04	0.0849229304508082	0.0231499971935376
1	C	26	50	20120601	12	362	7.08	0.0814086804589892	0.0235338854650438
1	C	26	50	20120601	12	364	7.12	0.0781146942295098	0.0235888983726201
1	C	26	50	20120601	12	366	7.16	0.0741447846278941	0.0228986914435040
1	C	26	50	20120601	12	368	7.2	0.0697309533890496	0.0234323449312654
1	C	26	50	20120601	12	370	7.24	0.0664573318348683	0.0240910856086188
1	C	26	50	20120601	12	372	7.28	0.0624326214577108	0.0243474825274771
1	C	26	50	20120601	12	374	7.32	0.0587091385693386	0.0254454779373035
1	C	26	50	20120601	12	376	7.36	0.0561437551671938	0.0255253810035776
1	C	26	50	20120601	12	378	7.4	0.0536768717396683	0.026113198870778
1	C	26	50	20120601	12	380	7.44	0.0502410398898829	0.0271937994537873
1	C	26	50	20120601	12	382	7.48	0.0465833179321611	0.0272811978519419
1	C	26	50	20120601	12	384	7.52	0.0444054290461066	0.0272004462575304
1	C	26	50	20120601	12	386	7.56	0.0422774618988038	0.0268145073763588
1	C	26	50	20120601	12	388	7.6	0.0392342157339331	0.0253107740954875
1	C	26	50	20120601	12	390	7.64	0.0369695931300982	0.0254201352302658
1	C	26	50	20120601	12	392	7.68	0.0350383077339824	0.0269878263194954
1	C	26	50	20120601	12	394	7.72	0.0323922505191721	0.0289335649782187
1	C	26	50	20120601	12	396	7.76	0.0301872016616521	0.0302782063043908
1	C	26	50	20120601	12	398	7.8	0.0274683145696999	0.0312085375040098
1	C	26	50	20120601	12	400	7.84	0.0253845465459687	0.032804826112791
1	C	26	50	20120601	12	402	7.88	0.023929801622898	0.0347965479254947
1	C	26	50	20120601	12	404	7.92	0.0207252714723065	0.0392358279373942
1	C	26	50	20120601	12	406	7.96	0.0197310086272801	0.0417471176707782
1	C	26	50	20120601	12	408	8	0.0193451404567866	0.0432990049234483
1	C	26	50	20120601	12	410	8.04	0.0188138204214030	0.0428945398446096
1	C	26	50	20120601	12	412	8.08	0.0195983553951295	0.0407718759981657
1	C	26	50	20120601	12	414	8.12	0.0200238215453695	0.0397514502022354
1	C	26	50	20120601	12	416	8.16	0.0188176387980214	0.0384662129167507
1	C	26	50	20120601	12	418	8.2	0.0178846821109239	0.0355870155251154
1	C	26	50	20120601	12	420	8.24	0.0173234656008318	0.0335815758408566
1	C	26	50	20120601	12	422	8.28	0.0159980222237688	0.0302466198444752
1	C	26	50	20120601	12	424	8.32	0.0144966365374111	0.0270547398341991
1	C	26	50	20120601	12	426	8.36	0.0131609330409531	0.0235139662670178
1	C	26	50	20120601	12	428	8.4	0.0125449793949293	0.0231863424820906
1	C	26	50	20120601	12	430	8.44	0.0129566428208005	0.0232355571140612
1	C	26	50	20120601	12	432	8.48	0.0135560855234836	0.0223410811779959
1	C	26	50	20120601	12	434	8.52	0.0137352098132938	0.0221203931515875
1	C	26	50	20120601	12	436	8.56	0.0135718115782972	0.0225399620312724
1	C	26	50	20120601	12	438	8.6	0.0141653852946964	0.0221164050693416
1	C	26	50	20120601	12	440	8.64	0.0139572342715185	0.022055841373533
1	C	26	50	20120601	12	442	8.68	0.0143140898507799	0.0213762622593381
1	C	26	50	20120601	12	444	8.72	0.0136443960893860	0.0210507173683476
1	C	26	50	20120601	12	446	8.76	0.0121798930927349	0.0206765871704218
1	C	26	50	20120601	12	448	8.8	0.0110195584419722	0.0204451928402395
1	C	26	50	20120601	12	450	8.84	0.0108152109461703	0.0190071985697083
1	C	26	50	20120601	12	452	8.88	0.0119219193257546	0.0173608998338278
1	C	26	50	20120601	12	454	8.92	0.0126851597787656	0.0161830826750070
1	C	26	50	20120601	12	456	8.96	0.013633290411702	0.0161894966991978
1	C	26	50	20120601	12	458	9	0.0158710725149153	0.0153510944723019
1	C	26	50	20120601	12	460	9.04	0.0185969507716131	0.0150343205338253
1	C	26	50	20120601	12	462	9.08	0.0213064001093568	0.0148919799387724
1	C	26	50	20120601	12	464	9.12	0.0230959388801160	0.0155608534563002
1	C	26	50	20120601	12	466	9.16	0.0243520787215548	0.0161274369068616
1	C	26	50	20120601	12	468	9.2	0.0272604442679141	0.0174900953138184
1	C	26	50	20120601	12	470	9.24	0.0286889131029959	0.0188108435018542
1	C	26	50	20120601	12	472	9.28	0.0311014978007941	0.0194598897452375
1	C	26	50	20120601	12	474	9.32	0.0317151957761859	0.0192647989843082
1	C	26	50	20120601	12	476	9.36	0.031324872832971	0.0185600963661776
1	C	26	50	20120601	12	478	9.4	0.0311428635474935	0.0170403824720515
1	C	26	50	20120601	12	480	9.44	0.0308778399259048	0.0145445783771755
1	C	26	50	20120601	12	482	9.48	0.030484730981972	0.0126720606256441
1	C	26	50	20120601	12	484	9.52	0.0296552523012333	0.00969269448738587
1	C	26	50	20120601	12	486	9.56	0.0288665241842944	0.00712290580999428
1	C	26	50	20120601	12	488	9.6	0.0272250422598072	0.0048600184462004
1	C	26	50	20120601	12	490	9.64	0.0250365298014721	0.0034979723937161
1	C	26	50	20120601	12	492	9.68	0.0223065743670740	0.0015249040579001
1	C	26	50	20120601	12	494	9.72	0.0189669302527334	-0.0003882228360748
1	C	26	50	20120601	12	496	9.76	0.0159926057858249	-0.0025237772391398
1	C	26	50	20120601	12	498	9.8	0.0127884928282343	-0.0045812458403583
1	C	26	50	20120601	12	500	9.84	0.00995129757940143	-0.0057148794319565
1	C	26	50	20120601	12	502	9.88	0.00704091677871572	-0.0064203598675463
1	C	26	50	20120601	12	504	9.92	0.00452619757744294	-0.0045175708747124
1	C	26	50	20120601	12	506	9.96	0.0011362640288243	-0.0036773229576962
1	C	26	50	20120601	12	508	10	-0.00146262209261310	-0.0028832561845594
1	C	26	50	20120601	12	510	10.04	-0.0029199960386963	-0.0013400394752402
1	C	26	50	20120601	12	512	10.08	-0.0056244899721174	0.00115713074993710
1	C	26	50	20120601	12	514	10.12	-0.0087372164493075	0.0023971556278327
1	C	26	50	20120601	12	516	10.16	-0.0121818234942474	0.0024497714434208
1	C	26	50	20120601	12	518	10.2	-0.0149514476190702	0.0023809275272045
1	C	26	50	20120601	12	520	10.24	-0.0182336958759819	0.0017241667488384
1	C	26	50	20120601	12	522	10.28	-0.0200192819198342	-0.000742787389365198
1	C	26	50	20120601	12	524	10.32	-0.0224045652248107	-0.0017994170524923
1	C	26	50	20120601	12	526	10.36	-0.0245511292804587	-0.002129989472697
1	C	26	50	20120601	12	528	10.4	-0.028355717316633	-0.0033602845612834
1	C	26	50	20120601	12	530	10.44	-0.0303534353948412	-0.0044226417893381
1	C	26	50	20120601	12	532	10.48	-0.0315741845418816	-0.0054777865282247
1	C	26	50	20120601	12	534	10.52	-0.0329869131800142	-0.0058840193740163
1	C	26	50	20120601	12	536	10.56	-0.0348647766588114	-0.0075406998516583
1	C	26	50	20120601	12	538	10.6	-0.0348189561393905	-0.0084429681044523
1	C	26	50	20120601	12	540	10.64	-0.0341926009526154	-0.0104411104467293
1	C	26	50	20120601	12	542	10.68	-0.0331685689121011	-0.0118838911230623
1	C	26	50	20120601	12	544	10.72	-0.0317532946895562	-0.0129263786505656
1	C	26	50	20120601	12	546	10.76	-0.0309286667613364	-0.0142379203083104
1	C	26	50	20120601	12	548	10.8	-0.0298783515617654	-0.0159410364882729
1	C	26	50	20120601	12	550	10.84	-0.0288375681616047	-0.0181928109618937
1	C	26	50	20120601	12	552	10.88	-0.0276581423348568	-0.0209493677534001
1	C	26	50	20120601	12	554	10.92	-0.0268550970026551	-0.0243916184357024
1	C	26	50	20120601	12	556	10.96	-0.0254292074102684	-0.0269053211002666
1	C	26	50	20120601	12	558	11	-0.0233119882860396	-0.0275369088772224
1	C	26	50	20120601	12	560	11.04	-0.0207990651359911	-0.028405101654231
1	C	26	50	20120601	12	562	11.08	-0.0185720818261187	-0.0274049910361242
1	C	26	50	20120601	12	564	11.12	-0.0153082537008569	-0.0277867933426259
1	C	26	50	20120601	12	566	11.16	-0.0113278082082016	-0.0280682218415381
1	C	26	50	20120601	12	568	11.2	-0.0085599801346031	-0.029419149346995
1	C	26	50	20120601	12	570	11.24	-0.0057042586881031	-0.0302982244973662
1	C	26	50	20120601	12	572	11.28	-0.0033657151413629	-0.0300602123548188
1	C	26	50	20120601	12	574	11.32	0.000258631376286801	-0.0318562635790326
1	C	26	50	20120601	12	576	11.36	0.0035510619708476	-0.0331347126394179
1	C	26	50	20120601	12	578	11.4	0.00679251016648488	-0.0359134301574466
1	C	26	50	20120601	12	580	11.44	0.00989324411266602	-0.038225881463961
1	C	26	50	20120601	12	582	11.48	0.0131302375355818	-0.0396323168517411
1	C	26	50	20120601	12	584	11.52	0.0159438154179231	-0.0409625261285092
1	C	26	50	20120601	12	586	11.56	0.0188770357676411	-0.0430121458444565
1	C	26	50	20120601	12	588	11.6	0.0220887854784685	-0.0450861607443548
1	C	26	50	20120601	12	590	11.64	0.0248638967519132	-0.0480452612022642
1	C	26	50	20120601	12	592	11.68	0.0274433515790036	-0.0495882389094914
1	C	26	50	20120601	12	594	11.72	0.0301596315682536	-0.0506152407984868
1	C	26	50	20120601	12	596	11.76	0.030119326481726	-0.0499161950346057
1	C	26	50	20120601	12	598	11.8	0.0305956336095333	-0.0487807229653764
1	C	26	50	20120601	12	600	11.84	0.030998330921419	-0.0465655695519533
1	C	26	50	20120601	12	602	11.88	0.031063879720035	-0.0454878681067469
1	C	26	50	20120601	12	604	11.92	0.0306047552870106	-0.0430496932145375
1	C	26	50	20120601	12	606	11.96	0.0314419697159355	-0.040720483477309
1	C	26	50	20120601	12	608	12	0.0329276010632084	-0.0372280830850287
1	C	26	50	20120601	12	610	12.04	0.0354712055764926	-0.0334889024261142
1	C	26	50	20120601	12	612	12.08	0.0378044458223739	-0.0302207255941481
1	C	26	50	20120601	12	614	12.12	0.039819346595365	-0.0282656460548454
1	C	26	50	20120601	12	616	12.16	0.0424320354411711	-0.0256852012782614
1	C	26	50	20120601	12	618	12.2	0.043342053584287	-0.0235849810010523
1	C	26	50	20120601	12	620	12.24	0.0448267091242019	-0.0205743890273369
1	C	26	50	20120601	12	622	12.28	0.0462769497770764	-0.0175997675755803
1	C	26	50	20120601	12	624	12.32	0.0471528655743492	-0.0166179271824858
1	C	26	50	20120601	12	626	12.36	0.0480670047357858	-0.0147319404609864
1	C	26	50	20120601	12	628	12.4	0.0492089539031308	-0.0128560144547698
1	C	26	50	20120601	12	630	12.44	0.0485968752022679	-0.0121750776955549
1	C	26	50	20120601	12	632	12.48	0.0476597677983648	-0.0098548270012441
1	C	26	50	20120601	12	634	12.52	0.0477291208314636	-0.0072712850969584
1	C	26	50	20120601	12	636	12.56	0.0477247721247593	-0.0033404431450033
1	C	26	50	20120601	12	638	12.6	0.0481748738752558	-0.000805507760856399
1	C	26	50	20120601	12	640	12.64	0.0486686465405584	0.0022406375418171
1	C	26	50	20120601	12	642	12.68	0.0495796829174391	0.005749442811421
1	C	26	50	20120601	12	644	12.72	0.0493989464241678	0.00899152740316129
1	C	26	50	20120601	12	646	12.76	0.0486636260824119	0.0127744779718312
1	C	26	50	20120601	12	648	12.8	0.0471169714199226	0.0157233253814135
1	C	26	50	20120601	12	650	12.84	0.0453705590917481	0.0195033768122805
1	C	26	50	20120601	12	652	12.88	0.0426242270642976	0.0219200556583418
1	C	26	50	20120601	12	654	12.92	0.0400115382184915	0.0240466793027603
1	C	26	50	20120601	12	656	12.96	0.0374023990487268	0.0259680864171429
1	C	26	50	20120601	12	658	13	0.0336818860088357	0.0267507122025602
1	C	26	50	20120601	12	660	13.04	0.0314070386409448	0.0272975320185873
1	C	26	50	20120601	12	662	13.08	0.0286417490806908	0.0252156045938076
1	C	26	50	20120601	12	664	13.12	0.0267090706842161	0.0240763282900955
1	C	26	50	20120601	12	666	13.16	0.0262205235380265	0.0221979061969412
1	C	26	50	20120601	12	668	13.2	0.0265297201202359	0.0206321808645633
1	C	26	50	20120601	12	670	13.24	0.0261059368841352	0.0186114535316952
1	C	26	50	20120601	12	672	13.28	0.0260302764585483	0.0176345148028079
1	C	26	50	20120601	12	674	13.32	0.0249097455556054	0.0169074605393241
1	C	26	50	20120601	12	676	13.36	0.0231382592209700	0.0173292638764375
1	C	26	50	20120601	12	678	13.4	0.0215290043951422	0.0170987965632453
1	C	26	50	20120601	12	680	13.44	0.0188205945043668	0.0165444743442698
1	C	26	50	20120601	12	682	13.48	0.0174050727944485	0.0173458172461851
1	C	26	50	20120601	12	684	13.52	0.0153288220229081	0.0171545604182233
1	C	26	50	20120601	12	686	13.56	0.0132715648466172	0.0179425142532368
1	C	26	50	20120601	12	688	13.6	0.0121976704643207	0.0190599720701086
1	C	26	50	20120601	12	690	13.64	0.0103812913343613	0.0195157957286785
1	C	26	50	20120601	12	692	13.68	0.008529015928655	0.0176878730805162
1	C	26	50	20120601	12	694	13.72	0.00823331801489841	0.0161732079288078
1	C	26	50	20120601	12	696	13.76	0.00820714799292669	0.0137275730600569
1	C	26	50	20120601	12	698	13.8	0.00894362728269695	0.0113455148691093
1	C	26	50	20120601	12	700	13.84	0.00885257384959034	0.00831641720382343
1	C	26	50	20120601	12	702	13.88	0.00912283713242765	0.0051871656411571
1	C	26	50	20120601	12	704	13.92	0.00898427955865414	0.0020487075481996
1	C	26	50	20120601	12	706	13.96	0.00859777499205758	-0.00124047035516770
1	C	26	50	20120601	12	708	14	0.00821323618231271	-0.0027242490826739
1	C	26	50	20120601	12	710	14.04	0.00642795419437635	-0.0028894504399626
1	C	26	50	20120601	12	712	14.08	0.00503409823623361	-0.0020591585864255
1	C	26	50	20120601	12	714	14.12	0.0042007375392662	-0.0009419652274898
1	C	26	50	20120601	12	716	14.16	0.002534405054061	0.000155429141572599
1	C	26	50	20120601	12	718	14.2	0.0009866727608372	0.0024723521913712
1	C	26	50	20120601	12	720	14.24	-0.0009144234183626	0.0050761710897142
1	C	26	50	20120601	12	722	14.28	-0.0023245923299473	0.0079880933831829
1	C	26	50	20120601	12	724	14.32	-0.0044831984140789	0.0113890860818593
1	C	26	50	20120601	12	726	14.36	-0.0065331999676881	0.0142707866315001
1	C	26	50	20120601	12	728	14.4	-0.0075131085450564	0.0171874606825383
1	C	26	50	20120601	12	730	14.44	-0.008290572450971	0.0199954524213082
1	C	26	50	20120601	12	732	14.48	-0.0090697334131605	0.0238298803636485
1	C	26	50	20120601	12	734	14.52	-0.0089615885020458	0.0267808773778456
1	C	26	50	20120601	12	736	14.56	-0.0091265777273	0.0296913783866841
1	C	26	50	20120601	12	738	14.6	-0.0098815627086407	0.0309126154374036
1	C	26	50	20120601	12	740	14.64	-0.0111045321709741	0.0313216484260487
1	C	26	50	20120601	12	742	14.68	-0.0129297020524372	0.0311290466809892
1	C	26	50	20120601	12	744	14.72	-0.0145661451340016	0.0314170654151021
1	C	26	50	20120601	12	746	14.76	-0.0145553264002495	0.0313527894086922
1	C	26	50	20120601	12	748	14.8	-0.0125623742217464	0.0312638778020258
1	C	26	50	20120601	12	750	14.84	-0.0110706617561553	0.0319179515746234
1	C	26	50	20120601	12	752	14.88	-0.0095770118179837	0.0324147223726782
1	C	26	50	20120601	12	754	14.92	-0.0074544045400823	0.0322011902668954
1	C	26	50	20120601	12	756	14.96	-0.0052042634831261	0.032113070619824
1	C	26	50	20120601	12	758	15	-0.001885684079797	0.0328382651924733
1	C	26	50	20120601	12	760	15.04	0.0021072418475463	0.0349921478033066
1	C	26	50	20120601	12	762	15.08	0.00458361464807529	0.0364466098836648
1	C	26	50	20120601	12	764	15.12	0.00755682188626943	0.0391559248711201
1	C	26	50	20120601	12	766	15.16	0.0097737430666455	0.0422185457617953
1	C	26	50	20120601	12	768	15.2	0.0119872701344719	0.0438215568347452
1	C	26	50	20120601	12	770	15.24	0.0144455268592669	0.0463315737759231
1	C	26	50	20120601	12	772	15.28	0.0161274510489972	0.0471996180605077
1	C	26	50	20120601	12	774	15.32	0.0162279309226038	0.0470439838579685
1	C	26	50	20120601	12	776	15.36	0.0166277998073648	0.0462567618784735
1	C	26	50	20120601	12	778	15.4	0.0179007334348568	0.0462103756736277
1	C	26	50	20120601	12	780	15.44	0.0201334230964534	0.0465327456551706
1	C	26	50	20120601	12	782	15.48	0.0237156967606225	0.0471578987604177
1	C	26	50	20120601	12	784	15.52	0.0266532304617058	0.0473049062602264
1	C	26	50	20120601	12	786	15.56	0.0297403879576882	0.0480868956495406
1	C	26	50	20120601	12	788	15.6	0.0320952727421415	0.0483532557029457
1	C	26	50	20120601	12	790	15.64	0.0335884913451766	0.0472844425899788
1	C	26	50	20120601	12	792	15.68	0.032960241112228	0.0452729217874018
1	C	26	50	20120601	12	794	15.72	0.0334360391231528	0.0429292305032946
1	C	26	50	20120601	12	796	15.76	0.0335909308635717	0.039629127800158
1	C	26	50	20120601	12	798	15.8	0.0342955712563055	0.036407752951825
1	C	26	50	20120601	12	800	15.84	0.0354688438398435	0.0341366263798168
1	C	26	50	20120601	12	802	15.88	0.037301890890849	0.0308895071877944
1	C	26	50	20120601	12	804	15.92	0.0393931379830048	0.0282552020876873
1	C	26	50	20120601	12	806	15.96	0.0404580761508108	0.0247357548610266
1	C	26	50	20120601	12	808	16	0.04208215900584	0.022285488442859
1	C	26	50	20120601	12	810	16.04	0.0449129195829641	0.0194040990202019
1	C	26	50	20120601	12	812	16.08	0.0465968943823599	0.0172015321074839
1	C	26	50	20120601	12	814	16.12	0.0494084923657138	0.0144906261297710
1	C	26	50	20120601	12	816	16.16	0.0519936040470537	0.0113196057695399
1	C	26	50	20120601	12	818	16.2	0.0540203135032906	0.00883129700654441
1	C	26	50	20120601	12	820	16.24	0.0555758777112229	0.0056319923750659
1	C	26	50	20120601	12	822	16.28	0.0580732374410176	0.0023739271700707
1	C	26	50	20120601	12	824	16.32	0.0600761881094066	-0.0010927345353744
1	C	26	50	20120601	12	826	16.36	0.0625915790621215	-0.0045210003426012
1	C	26	50	20120601	12	828	16.4	0.064037046744223	-0.0065488411696879
1	C	26	50	20120601	12	830	16.44	0.0661314970300976	-0.009843817348661
1	C	26	50	20120601	12	832	16.48	0.068210390966786	-0.0126480614214906
1	C	26	50	20120601	12	834	16.52	0.0710517581456279	-0.0154549217894106
1	C	26	50	20120601	12	836	16.56	0.0734983476085334	-0.0165797872569222
1	C	26	50	20120601	12	838	16.6	0.076105308889412	-0.0187581004070455
1	C	26	50	20120601	12	840	16.64	0.0779231390024863	-0.0212022857068949
1	C	26	50	20120601	12	842	16.68	0.0778399832450188	-0.0235874983011934
1	C	26	50	20120601	12	844	16.72	0.0773668580977269	-0.0269904496856536
1	C	26	50	20120601	12	846	16.76	0.0766724085279236	-0.0284279270611277
1	C	26	50	20120601	12	848	16.8	0.0768228808509601	-0.0311326104991663
1	C	26	50	20120601	12	850	16.84	0.0766746783406912	-0.0333935066502643
1	C	26	50	20120601	12	852	16.88	0.0772479510214025	-0.0361613135106594
1	C	26	50	20120601	12	854	16.92	0.0783207097902085	-0.0394634243970547
1	C	26	50	20120601	12	856	16.96	0.0792826578553346	-0.0429155197028074
1	C	26	50	20120601	12	858	17	0.0801345730342404	-0.0474107460032343
1	C	26	50	20120601	12	860	17.04	0.0804755017403623	-0.0507520051494632
1	C	26	50	20120601	12	862	17.08	0.080028259529689	-0.0540066027028034
1	C	26	50	20120601	12	864	17.12	0.0786669021992096	-0.0566216603563265
1	C	26	50	20120601	12	866	17.16	0.0769372483017492	-0.0600179649370436
1	C	26	50	20120601	12	868	17.2	0.0749643213872893	-0.0618371668372735
1	C	26	50	20120601	12	870	17.24	0.0720399398723361	-0.0623436674246374
1	C	26	50	20120601	12	872	17.28	0.0699194680569139	-0.0639735485552724
1	C	26	50	20120601	12	874	17.32	0.066639482541702	-0.0653126673774835
1	C	26	50	20120601	12	876	17.36	0.0631775584516908	-0.0680807782937945
1	C	26	50	20120601	12	878	17.4	0.061390487483598	-0.0700791327681058
1	C	26	50	20120601	12	880	17.44	0.0588986431866966	-0.0732879833411303
1	C	26	50	20120601	12	882	17.48	0.0561868886808462	-0.075456962681742
1	C	26	50	20120601	12	884	17.52	0.0532281417763273	-0.0775414427620018
1	C	26	50	20120601	12	886	17.56	0.0504270796840131	-0.0781207753478279
1	C	26	50	20120601	12	888	17.6	0.0479222246223378	-0.0778684796483005
1	C	26	50	20120601	12	890	17.64	0.0448425624582361	-0.0784483779195516
1	C	26	50	20120601	12	892	17.68	0.0415431315065415	-0.0779536153047554
1	C	26	50	20120601	12	894	17.72	0.038541675352439	-0.0779635855103701
1	C	26	50	20120601	12	896	17.76	0.0351839080912965	-0.0773930917593088
1	C	26	50	20120601	12	898	17.8	0.0319824821394744	-0.0776358415172902
1	C	26	50	20120601	12	900	17.84	0.0299351251652269	-0.0783751923676988
1	C	26	50	20120601	12	902	17.88	0.0267846816123284	-0.0781865362784783
1	C	26	50	20120601	12	904	17.92	0.0223962355069284	-0.0788242051737523
1	C	26	50	20120601	12	906	17.96	0.0184539030697791	-0.0790055780631266
1	C	26	50	20120601	12	908	18	0.0152893173812568	-0.0794210740077518
1	C	26	50	20120601	12	910	18.04	0.0127515111435783	-0.080260834021089
1	C	26	50	20120601	12	912	18.08	0.0128526981239661	-0.0802087202513155
1	C	26	50	20120601	12	914	18.12	0.0130750124959711	-0.0795167455552464
1	C	26	50	20120601	12	916	18.16	0.014161340643908	-0.07889795641103
1	C	26	50	20120601	12	918	18.2	0.0142656388941330	-0.0767581805804814
1	C	26	50	20120601	12	920	18.24	0.0157550886180244	-0.0751103389376043
1	C	26	50	20120601	12	922	18.28	0.0174860153076909	-0.0721346214703369
1	C	26	50	20120601	12	924	18.32	0.0191026028308396	-0.0708195442786862
1	C	26	50	20120601	12	926	18.36	0.0219311006662639	-0.0665600037394966
1	C	26	50	20120601	12	928	18.4	0.0243343444834826	-0.063152102607568
1	C	26	50	20120601	12	930	18.44	0.0260160565411786	-0.0607948207311264
1	C	26	50	20120601	12	932	18.48	0.0286392812780245	-0.0571543521788656
1	C	26	50	20120601	12	934	18.52	0.0315391968983486	-0.0543602197330069
1	C	26	50	20120601	12	936	18.56	0.0340636388178627	-0.0503340244316089
1	C	26	50	20120601	12	938	18.6	0.0362271734362592	-0.0473996020003628
1	C	26	50	20120601	12	940	18.64	0.0380444378639086	-0.0447461130932822
1	C	26	50	20120601	12	942	18.68	0.0404167811147895	-0.0413727894829536
1	C	26	50	20120601	12	944	18.72	0.0426045694957807	-0.0379714644440901
1	C	26	50	20120601	12	946	18.76	0.0457249610104788	-0.0346240916526311
1	C	26	50	20120601	12	948	18.8	0.0486240988133436	-0.0321571375144275
1	C	26	50	20120601	12	950	18.84	0.0505453645063699	-0.0294723379190759
1	C	26	50	20120601	12	952	18.88	0.0513199151323461	-0.025805861979403
1	C	26	50	20120601	12	954	18.92	0.0511513620889146	-0.022736431650425
1	C	26	50	20120601	12	956	18.96	0.0518680339035303	-0.0200633367936224
1	C	26	50	20120601	12	958	19	0.0520504766454646	-0.0172811452599777
1	C	26	50	20120601	12	960	19.04	0.0528815321743253	-0.0161529634616624
1	C	26	50	20120601	12	962	19.08	0.0551234142240773	-0.01427792840999
1	C	26	50	20120601	12	964	19.12	0.0577137160691911	-0.0125340333819565
1	C	26	50	20120601	12	966	19.16	0.0598805316630523	-0.0116006948571971
1	C	26	50	20120601	12	968	19.2	0.0632708965468074	-0.009613795512741
1	C	26	50	20120601	12	970	19.24	0.0665875809039629	-0.0071282444661922
1	C	26	50	20120601	12	972	19.28	0.0692107349301306	-0.0054175410304676
1	C	26	50	20120601	12	974	19.32	0.0725508952324215	-0.0026262370117337
1	C	26	50	20120601	12	976	19.36	0.0749539269176059	-0.000165505413204498
1	C	26	50	20120601	12	978	19.4	0.0769343915903532	0.0021282075636084
1	C	26	50	20120601	12	980	19.44	0.0792019416162622	0.0046771860884297
1	C	26	50	20120601	12	982	19.48	0.0803354337865042	0.0066971073195672
1	C	26	50	20120601	12	984	19.52	0.080707159821374	0.00970422032791921
1	C	26	50	20120601	12	986	19.56	0.0808362068089405	0.0117144541961544
1	C	26	50	20120601	12	988	19.6	0.0796065481164571	0.014547265382944
1	C	26	50	20120601	12	990	19.64	0.0778957032593763	0.0159440134078218
1	C	26	50	20120601	12	992	19.68	0.0753633417439129	0.0173174269089204
1	C	26	50	20120601	12	994	19.72	0.0728583452608814	0.0201250650942997
1	C	26	50	20120601	12	996	19.76	0.0707343379115533	0.0222052318231943
1	C	26	50	20120601	12	998	19.8	0.0698967699292378	0.0251560591317639
1	C	26	50	20120601	12	1000	19.84	0.0696705664699362	0.0269490697968186
1	C	26	50	20120601	12	1002	19.88	0.070391532544034	0.0296666225782748
1	C	26	50	20120601	12	1004	19.92	0.0700180387422113	0.0324367841042512
1	C	26	50	20120601	12	1006	19.96	0.0694987395221079	0.0349091122539918
1	C	26	50	20120601	12	1008	20	0.068440412802706	0.0374991736828
1	C	26	50	20120601	12	1010	20.04	0.0671902480135682	0.0390842242435078
1	C	26	50	20120601	12	1012	20.08	0.0653974494805478	0.0409560773146648
1	C	26	50	20120601	12	1014	20.12	0.06333206128338	0.0413543905645072
1	C	26	50	20120601	12	1016	20.16	0.0612854821265918	0.0424716899894601
1	C	26	50	20120601	12	1018	20.2	0.058513906387053	0.0446785702535433
1	C	26	50	20120601	12	1020	20.24	0.0577401194364006	0.0457624942384241
1	C	26	50	20120601	12	1022	20.28	0.0582926526752197	0.0467152499153949
1	C	26	50	20120601	12	1024	20.32	0.0597985072764346	0.0471232505281395
1	C	26	50	20120601	12	1026	20.36	0.061871390805483	0.0496981798718303
1	C	26	50	20120601	12	1028	20.4	0.0638843541058936	0.0524185893646825
1	C	26	50	20120601	12	1030	20.44	0.0655552474298374	0.0554652296421028
1	C	26	50	20120601	12	1032	20.48	0.0677817357649629	0.0569881043035409
1	C	26	50	20120601	12	1034	20.52	0.0702970630780675	0.0578957394968041
1	C	26	50	20120601	12	1036	20.56	0.0728661234354745	0.0582474544097663
1	C	26	50	20120601	12	1038	20.6	0.0758685695390707	0.059269294419259
1	C	26	50	20120601	12	1040	20.64	0.0787942945569081	0.0602390206589782
1	C	26	50	20120601	12	1042	20.68	0.0812652084930864	0.0620311120852174
1	C	26	50	20120601	12	1044	20.72	0.0848842517098773	0.0639221277501446
1	C	26	50	20120601	12	1046	20.76	0.0881387106702884	0.0653054407461798
1	C	26	50	20120601	12	1048	20.8	0.091044848830287	0.0671257457329883
1	C	26	50	20120601	12	1050	20.84	0.0939722001937212	0.068217306471106
1	C	26	50	20120601	12	1052	20.88	0.095897651958892	0.0688669961816602
1	C	26	50	20120601	12	1054	20.92	0.0957763124352405	0.0684901082672878
1	C	26	50	20120601	12	1056	20.96	0.0957369972982065	0.0676366303823956
1	C	26	50	20120601	12	1058	21	0.095696197236932	0.0661263210084593
1	C	26	50	20120601	12	1060	21.04	0.0952811255563756	0.0638972375914468
1	C	26	50	20120601	12	1062	21.08	0.095632416205269	0.0606831544282415
1	C	26	50	20120601	12	1064	21.12	0.094913642162193	0.0583052250337892
1	C	26	50	20120601	12	1066	21.16	0.0958019097007195	0.0550878891793904
1	C	26	50	20120601	12	1068	21.2	0.0965157339963273	0.0512329551403957
1	C	26	50	20120601	12	1070	21.24	0.0973007639448006	0.0475159776344105
1	C	26	50	20120601	12	1072	21.28	0.0984643788639212	0.0431855142850679
1	C	26	50	20120601	12	1074	21.32	0.09912517015094	0.0404367780945614
1	C	26	50	20120601	12	1076	21.36	0.0999870626065283	0.0368955166237011
1	C	26	50	20120601	12	1078	21.4	0.100850864250426	0.0339365575871478
1	C	26	50	20120601	12	1080	21.44	0.101744576511167	0.0304227318593975
1	C	26	50	20120601	12	1082	21.48	0.102220247242872	0.0260691461183101
1	C	26	50	20120601	12	1084	21.52	0.103261320556813	0.0221572192727517
1	C	26	50	20120601	12	1086	21.56	0.105063170056632	0.0179292864066811
1	C	26	50	20120601	12	1088	21.6	0.106253018637335	0.0141435074108865
1	C	26	50	20120601	12	1090	21.64	0.108031957877444	0.0114877557621060
1	C	26	50	20120601	12	1092	21.68	0.10930736637867	0.00778866805768484
1	C	26	50	20120601	12	1094	21.72	0.110437535147040	0.0041461488957586
1	C	26	50	20120601	12	1096	21.76	0.111964107976944	0.000381583103399502
1	C	26	50	20120601	12	1098	21.8	0.113682448165906	-0.0032268535116735
1	C	26	50	20120601	12	1100	21.84	0.116039022935566	-0.0060805243485081
1	C	26	50	20120601	12	1102	21.88	0.117653630559727	-0.0087439127505254
1	C	26	50	20120601	12	1104	21.92	0.119614013399889	-0.0110635058355297
1	C	26	50	20120601	12	1106	21.96	0.122440107072257	-0.0167492807523726
1	C	26	50	20120601	12	1108	22	0.123353406190837	-0.0187704747757162
1	C	26	50	20120601	12	1110	22.04	0.125809329463254	-0.0215796685960141
1	C	26	50	20120601	12	1112	22.08	0.128152186361360	-0.0250195309544523
1	C	26	50	20120601	12	1114	22.12	0.131041566090644	-0.0271972784191507
1	C	26	50	20120601	12	1116	22.16	0.133662386664434	-0.03021351310498
1	C	26	50	20120601	12	1118	22.2	0.136514289734316	-0.0336492035334092
1	C	26	50	20120601	12	1120	22.24	0.138658944601655	-0.0361813529168382
1	C	26	50	20120601	12	1122	22.28	0.141108079648972	-0.0382237601436175
1	C	26	50	20120601	12	1124	22.32	0.143602610951642	-0.0415854872027345
1	C	26	50	20120601	12	1126	22.36	0.145571691205212	-0.0446015097565295
1	C	26	50	20120601	12	1128	22.4	0.148570389642868	-0.0473360331007341
1	C	26	50	20120601	12	1130	22.44	0.150889134199735	-0.0498072298796249
1	C	26	50	20120601	12	1132	22.48	0.154898429649063	-0.0521222974812296
1	C	26	50	20120601	12	1134	22.52	0.158258106098515	-0.0544647301152663
1	C	26	50	20120601	12	1136	22.56	0.161405862645645	-0.056501480487796
1	C	26	50	20120601	12	1138	22.6	0.163259048097778	-0.0580989761278527
1	C	26	50	20120601	12	1140	22.64	0.165136345891150	-0.0600202559630147
1	C	26	50	20120601	12	1142	22.68	0.167726265898602	-0.0624168529764902
1	C	26	50	20120601	12	1144	22.72	0.169950116725434	-0.064277250917792
1	C	26	50	20120601	12	1146	22.76	0.172106650986697	-0.0666363005611866
1	C	26	50	20120601	12	1148	22.8	0.172594059690969	-0.0684710305263313
1	C	26	50	20120601	12	1150	22.84	0.171882568847739	-0.0696987093198274
1	C	26	50	20120601	12	1152	22.88	0.172068750063225	-0.0725644009719421
1	C	26	50	20120601	12	1154	22.92	0.172672619254359	-0.0768565391337445
1	C	26	50	20120601	12	1156	22.96	0.173129622367039	-0.0807878407051073
1	C	26	50	20120601	12	1158	23	0.173496115811728	-0.085437562766156
1	C	26	50	20120601	12	1160	23.04	0.173529915515869	-0.088396238959996
1	C	26	50	20120601	12	1162	23.08	0.173528430591629	-0.091670214067568
1	C	26	50	20120601	12	1164	23.12	0.173560603950173	-0.092319691646088
1	C	26	50	20120601	12	1166	23.16	0.174089236979788	-0.092420383651729
1	C	26	50	20120601	12	1168	23.2	0.173950502629319	-0.09337653344125
1	C	26	50	20120601	12	1170	23.24	0.173189938575475	-0.094385999082071
1	C	26	50	20120601	12	1172	23.28	0.172785685628670	-0.095546856284745
1	C	26	50	20120601	12	1174	23.32	0.171713216773645	-0.097855347793285
1	C	26	50	20120601	12	1176	23.36	0.170124418546997	-0.10067592603276
1	C	26	50	20120601	12	1178	23.4	0.169548621495076	-0.102631995521557
1	C	26	50	20120601	12	1180	23.44	0.169343419107176	-0.105590671715397
1	C	26	50	20120601	12	1182	23.48	0.170040838525460	-0.108963358929623
1	C	26	50	20120601	12	1184	23.52	0.170426423853241	-0.111607019052445
1	C	26	50	20120601	12	1186	23.56	0.170429464412400	-0.11459221175058
1	C	26	50	20120601	12	1188	23.6	0.170641596446756	-0.118693431081462
1	C	26	50	20120601	12	1190	23.64	0.171170158765693	-0.121775355987264
1	C	26	50	20120601	12	1192	23.68	0.172582887403826	-0.125817249059204
1	C	26	50	20120601	12	1194	23.72	0.173321099812317	-0.129209954466405
1	C	26	50	20120601	12	1196	23.76	0.174716596258192	-0.133568893005826
1	C	26	50	20120601	12	1198	23.8	0.174408736107799	-0.134754979778453
1	C	26	50	20120601	12	1200	23.84	0.174175207022244	-0.134840016439958
1	C	26	50	20120601	12	1202	23.88	0.172929928340964	-0.137096457818335
1	C	26	50	20120601	12	1204	23.92	0.172062287814352	-0.140274923305865
1	C	26	50	20120601	12	1206	23.96	0.170414162621656	-0.143340090488059
1	C	26	50	20120601	12	1208	24	0.168211503785056	-0.147928527604382
1	C	26	50	20120601	12	1210	24.04	0.167052004227402	-0.149887057824777
1	C	26	50	20120601	12	1212	24.08	0.164734779950115	-0.152538036502784
1	C	26	50	20120601	12	1214	24.12	0.162425581334794	-0.156948756471792
1	C	26	50	20120601	12	1216	24.16	0.160737858869458	-0.159411467969308
1	C	26	50	20120601	12	1218	24.2	0.158941807645244	-0.161862300072901
1	C	26	50	20120601	12	1220	24.24	0.157849681221701	-0.164819774185214
1	C	26	50	20120601	12	1222	24.28	0.157598941157092	-0.167231432573128
1	C	26	50	20120601	12	1224	24.32	0.157479440111072	-0.168825958364704
1	C	26	50	20120601	12	1226	24.36	0.158426185380403	-0.171400604865682
1	C	26	50	20120601	12	1228	24.4	0.159132867897520	-0.17149578143843
1	C	26	50	20120601	12	1230	24.44	0.160312534140574	-0.171880235395361
1	C	26	50	20120601	12	1232	24.48	0.161742162630777	-0.173964927607655
1	C	26	50	20120601	12	1234	24.52	0.163218177325826	-0.176000405187979
1	C	26	50	20120601	12	1236	24.56	0.163821339410178	-0.177139554212471
1	C	26	50	20120601	12	1238	24.6	0.166113496752072	-0.179164990876501
1	C	26	50	20120601	12	1240	24.64	0.168676334569805	-0.180373860629618
1	C	26	50	20120601	12	1242	24.68	0.171029161673525	-0.181357163319536
1	C	26	50	20120601	12	1244	24.72	0.173853629000296	-0.183380620084579
1	C	26	50	20120601	12	1246	24.76	0.174824769453578	-0.184636865992035
1	C	26	50	20120601	12	1248	24.8	0.175800364679581	-0.187073768092038
1	C	26	50	20120601	12	1250	24.84	0.175449569005434	-0.189360622133074
1	C	26	50	20120601	12	1252	24.88	0.175373130762388	-0.192927339448057
1	C	26	50	20120601	12	1254	24.92	0.174891873887113	-0.196012163491661
1	C	26	50	20120601	12	1256	24.96	0.176038730375519	-0.199331393433229
1	C	26	50	20120601	12	1258	25	0.176738271114147	-0.200784285736533
1	C	26	50	20120601	12	1260	25.04	0.178440206425785	-0.202016843566819
1	C	26	50	20120601	12	1262	25.08	0.179981840630128	-0.203029279056122
1	C	26	50	20120601	12	1264	25.12	0.181588104394271	-0.204329224162656
1	C	26	50	20120601	12	1266	25.16	0.182810833440299	-0.206786278805923
1	C	26	50	20120601	12	1268	25.2	0.184796106439158	-0.209057788629806
1	C	26	50	20120601	12	1270	25.24	0.186634089095496	-0.211924894495483
1	C	26	50	20120601	12	1272	25.28	0.187922296229462	-0.213872407992227
1	C	26	50	20120601	12	1274	25.32	0.188906871711586	-0.215751614973909
1	C	26	50	20120601	12	1276	25.36	0.190126489487777	-0.217081824250677
1	C	26	50	20120601	12	1278	25.4	0.192040698255127	-0.21881062962
1	C	26	50	20120601	12	1280	25.44	0.193678004006964	-0.220030035264156
1	C	26	50	20120601	12	1282	25.48	0.194497894319750	-0.221160345453883
1	C	26	50	20120601	12	1284	25.52	0.196041649844437	-0.222203186534777
1	C	26	50	20120601	12	1286	25.56	0.197015618724843	-0.222364831144956
1	C	26	50	20120601	12	1288	25.6	0.198708503069682	-0.22215121418636
1	C	26	50	20120601	12	1290	25.64	0.200932495317869	-0.221751557433633
1	C	26	50	20120601	12	1292	25.68	0.202970801325318	-0.222169740384027
1	C	26	50	20120601	12	1294	25.72	0.203917829437361	-0.223082403106504
1	C	26	50	20120601	12	1296	25.76	0.205533427011016	-0.224258463104974
1	C	26	50	20120601	12	1298	25.8	0.205368105445575	-0.223504545854873
1	C	26	50	20120601	12	1300	25.84	0.206096425430197	-0.222923304080737
1	C	26	50	20120601	12	1302	25.88	0.207395027033846	-0.221866532996254
1	C	26	50	20120601	12	1304	25.92	0.208084314724146	-0.22266499797357
1	C	26	50	20120601	12	1306	25.96	0.208074415229210	-0.222904000065611
1	C	26	50	20120601	12	1308	26	0.207436039227155	-0.222831026645792
1	C	26	50	20120601	12	1310	26.04	0.207233241002310	-0.224077514479668
1	C	26	50	20120601	12	1312	26.08	0.206767964740290	-0.225594965632094
1	C	26	50	20120601	12	1314	26.12	0.206774045858608	-0.22766495002334
1	C	26	50	20120601	12	1316	26.16	0.207336195749651	-0.229168966146924
1	C	26	50	20120601	12	1318	26.2	0.207944024738759	-0.230915802739167
1	C	26	50	20120601	12	1320	26.24	0.208513599251005	-0.231240011198341
1	C	26	50	20120601	12	1322	26.28	0.209051212536741	-0.23248713542832
1	C	26	50	20120601	12	1324	26.32	0.210159460994895	-0.234355806518961
1	C	26	50	20120601	12	1326	26.36	0.211067668944651	-0.235126270067742
1	C	26	50	20120601	12	1328	26.4	0.211323853731475	-0.235458398122865
1	C	26	50	20120601	12	1330	26.44	0.211306883168726	-0.234954938094661
1	C	26	50	20120601	12	1332	26.48	0.212061931789677	-0.235409042069539
1	C	26	50	20120601	12	1334	26.52	0.211896327381523	-0.236397718770994
1	C	26	50	20120601	12	1336	26.56	0.212135541605599	-0.237520392207483
1	C	26	50	20120601	12	1338	26.6	0.212317409469720	-0.239014367414774
1	C	26	50	20120601	12	1340	26.64	0.213779706293213	-0.240438480472084
1	C	26	50	20120601	12	1342	26.68	0.214738118824434	-0.241797963969593
1	C	26	50	20120601	12	1344	26.72	0.215311723845332	-0.242340173449407
1	C	26	50	20120601	12	1346	26.76	0.216624396873927	-0.243568842192397
1	C	26	50	20120601	12	1348	26.8	0.216577727826369	-0.246322315998337
1	C	26	50	20120601	12	1350	26.84	0.214700147190284	-0.247192976578012
