# Supplementary material for: How Do Ants Make Sense of Gravity? A Boltzmann Walker Analysis of Lasius niger Trajectories on Various Inclines
Source: PLoS One. 2013 Oct 29;8(10):e76531. doi: 10.1371/journal.pone.0076531 (PMC3812222; doi:10.1371/journal.pone.0076531)
Supplement: Dataset S1 — Trajectories for . (ZIP) [file pone.0076531.s005.zip › Incline1/1-C-26-50-20120601-13.txt]

Pente	Colonie	Temperature	Humidite	Date	Indiv	Frame	Time	X	Y
1	C	26	50	20120601	13	6	0	0	0
1	C	26	50	20120601	13	8	0.04	-0.00104397245174380	-0.00166170093578838
1	C	26	50	20120601	13	10	0.08	-0.002443336771712	-0.00403008438869461
1	C	26	50	20120601	13	12	0.12	-0.0038424889596458	-0.0059203929468406
1	C	26	50	20120601	13	14	0.16	-0.0051098717989055	-0.0112166580932669
1	C	26	50	20120601	13	16	0.2	-0.0054066303728339	-0.0136534329140495
1	C	26	50	20120601	13	18	0.24	-0.0060133774885666	-0.0166956396319518
1	C	26	50	20120601	13	20	0.28	-0.0068333385120305	-0.0153210240493252
1	C	26	50	20120601	13	22	0.32	-0.0088322233164277	-0.0209327295308388
1	C	26	50	20120601	13	24	0.36	-0.011723264746648	-0.0232100729856673
1	C	26	50	20120601	13	26	0.4	-0.0141609375930427	-0.0252649323628632
1	C	26	50	20120601	13	28	0.44	-0.015604269812665	-0.02832997155873
1	C	26	50	20120601	13	30	0.48	-0.0162479349734435	-0.0313479881536480
1	C	26	50	20120601	13	32	0.52	-0.0161571318561374	-0.0341426261808551
1	C	26	50	20120601	13	34	0.56	-0.016307565288301	-0.0378109936311677
1	C	26	50	20120601	13	36	0.6	-0.0165734869355018	-0.0407414774776425
1	C	26	50	20120601	13	38	0.64	-0.0170428856300569	-0.0434165826390240
1	C	26	50	20120601	13	40	0.68	-0.0166440844765355	-0.0455434113444091
1	C	26	50	20120601	13	42	0.72	-0.0156049274219715	-0.0455047962430885
1	C	26	50	20120601	13	44	0.76	-0.0128745052970978	-0.0456896339556907
1	C	26	50	20120601	13	46	0.8	-0.0107234157580502	-0.0457502330068384
1	C	26	50	20120601	13	48	0.84	-0.0076002665269055	-0.0448984521782211
1	C	26	50	20120601	13	50	0.88	-0.0038161138767075	-0.0438445802315406
1	C	26	50	20120601	13	52	0.92	3.06177236253993e-05	-0.0429030675523907
1	C	26	50	20120601	13	54	0.96	0.0029523829434882	-0.0422045874739347
1	C	26	50	20120601	13	56	1	0.006264471106566	-0.0406178398569521
1	C	26	50	20120601	13	58	1.04	0.0109607207938165	-0.0382325565519755
1	C	26	50	20120601	13	60	1.08	0.01328936484562	-0.0388313345742842
1	C	26	50	20120601	13	62	1.12	0.0156028768123061	-0.0388962469767972
1	C	26	50	20120601	13	64	1.16	0.0202719028884809	-0.0384200812703461
1	C	26	50	20120601	13	66	1.2	0.0229241190033554	-0.0367824219651181
1	C	26	50	20120601	13	68	1.24	0.0251363732789756	-0.0357230345855444
1	C	26	50	20120601	13	70	1.28	0.027187195076451	-0.0333866830698259
1	C	26	50	20120601	13	72	1.32	0.0307070312118414	-0.0316933037502404
1	C	26	50	20120601	13	74	1.36	0.0331954036144472	-0.0306369640008936
1	C	26	50	20120601	13	76	1.4	0.036135659676638	-0.0285889352752040
1	C	26	50	20120601	13	78	1.44	0.0385646209674885	-0.0270529084276359
1	C	26	50	20120601	13	80	1.48	0.041711079761543	-0.0250941061832623
1	C	26	50	20120601	13	82	1.52	0.0435715981231296	-0.0258767529697509
1	C	26	50	20120601	13	84	1.56	0.0442913585801655	-0.0262155313641513
1	C	26	50	20120601	13	86	1.6	0.0479572617633456	-0.0277909864858384
1	C	26	50	20120601	13	88	1.64	0.0514971726602539	-0.029938052587301
1	C	26	50	20120601	13	90	1.68	0.0530118236698267	-0.0293751673052053
1	C	26	50	20120601	13	92	1.72	0.0562794277453001	-0.0277513036532782
1	C	26	50	20120601	13	94	1.76	0.0577714018404003	-0.0256531976253449
1	C	26	50	20120601	13	96	1.8	0.0598600538506691	-0.0225284927592816
1	C	26	50	20120601	13	98	1.84	0.059471427963729	-0.0198659528854017
1	C	26	50	20120601	13	100	1.88	0.0584577196822199	-0.0169604511215062
1	C	26	50	20120601	13	102	1.92	0.0565695324444175	-0.0138348270166273
1	C	26	50	20120601	13	104	1.96	0.0548315346869391	-0.0115239313450316
1	C	26	50	20120601	13	106	2	0.0524294222405702	-0.00846788654742138
1	C	26	50	20120601	13	108	2.04	0.0510357147748516	-0.00624361145652098
1	C	26	50	20120601	13	110	2.08	0.048738607685489	-0.00170214744367226
1	C	26	50	20120601	13	112	2.12	0.0478963727984177	0.00141852691373833
1	C	26	50	20120601	13	114	2.16	0.0471615474314086	0.0052941791814218
1	C	26	50	20120601	13	116	2.2	0.0458212972383476	0.00852509148601937
1	C	26	50	20120601	13	118	2.24	0.0445190893901145	0.0112475940149438
1	C	26	50	20120601	13	120	2.28	0.04231172829342	0.0132934519228152
1	C	26	50	20120601	13	122	2.32	0.0394196544872993	0.0135177532648754
1	C	26	50	20120601	13	124	2.36	0.0370185249193563	0.0136841425615564
1	C	26	50	20120601	13	126	2.4	0.0333959108133204	0.0130662373008165
1	C	26	50	20120601	13	128	2.44	0.0299110637356767	0.0131824276728875
1	C	26	50	20120601	13	130	2.48	0.0271902639198814	0.0126092412592035
1	C	26	50	20120601	13	132	2.52	0.0225084604241705	0.0131797845077395
1	C	26	50	20120601	13	134	2.56	0.0194152359520056	0.0135458395462241
1	C	26	50	20120601	13	136	2.6	0.0156606827916681	0.0136471255215613
1	C	26	50	20120601	13	138	2.64	0.0127347951392710	0.0137213505203824
1	C	26	50	20120601	13	140	2.68	0.00862566328350756	0.0137724107010519
1	C	26	50	20120601	13	142	2.72	0.00724418169403559	0.0145013600107093
1	C	26	50	20120601	13	144	2.76	0.0021674456260033	0.0158189905649469
1	C	26	50	20120601	13	146	2.8	-0.00121495652828890	0.0165400704832365
1	C	26	50	20120601	13	148	2.84	-0.0042612093111932	0.0173708841815781
1	C	26	50	20120601	13	150	2.88	-0.0077236142338156	0.0178050618873622
1	C	26	50	20120601	13	152	2.92	-0.0106208074930322	0.0179813789632511
1	C	26	50	20120601	13	154	2.96	-0.0150029674191474	0.0174898619685805
1	C	26	50	20120601	13	156	3	-0.017096852019597	0.0166342627633448
1	C	26	50	20120601	13	158	3.04	-0.0200980960416652	0.0157810677211651
1	C	26	50	20120601	13	160	3.08	-0.0216919147264597	0.0141516108545988
1	C	26	50	20120601	13	162	3.12	-0.0227491100750117	0.0123412053627269
1	C	26	50	20120601	13	164	3.16	-0.0245764861296321	0.00945783604108255
1	C	26	50	20120601	13	166	3.2	-0.0264771891574615	0.0083667702777117
1	C	26	50	20120601	13	168	3.24	-0.0287827108175203	0.00510495740677628
1	C	26	50	20120601	13	170	3.28	-0.0315687822460734	0.00339213265070811
1	C	26	50	20120601	13	172	3.32	-0.0332439182107043	0.000723370237153838
1	C	26	50	20120601	13	174	3.36	-0.0349250645829753	-0.00197742411358818
1	C	26	50	20120601	13	176	3.4	-0.034452858674499	-0.00146067047789705
1	C	26	50	20120601	13	178	3.44	-0.0369008623509668	-0.00671263538448201
1	C	26	50	20120601	13	180	3.48	-0.0382682654444253	-0.00846824010081198
1	C	26	50	20120601	13	182	3.52	-0.0404216177251727	-0.0111974601441577
1	C	26	50	20120601	13	184	3.56	-0.0418131331598697	-0.0133745712127530
1	C	26	50	20120601	13	186	3.6	-0.0440513382543595	-0.0157776736086155
1	C	26	50	20120601	13	188	3.64	-0.0467454150906803	-0.0178991353735314
1	C	26	50	20120601	13	190	3.68	-0.0492360573060536	-0.0189279050294797
1	C	26	50	20120601	13	192	3.72	-0.0504768175750017	-0.0198432547577256
1	C	26	50	20120601	13	194	3.76	-0.0523785105523248	-0.0220552261906334
1	C	26	50	20120601	13	196	3.8	-0.0516429073678564	-0.0236461457376250
1	C	26	50	20120601	13	198	3.84	-0.0501176073301589	-0.0256821182926954
1	C	26	50	20120601	13	200	3.88	-0.0491463961661992	-0.0287982671667064
1	C	26	50	20120601	13	202	3.92	-0.0479169496057501	-0.0301004043042615
1	C	26	50	20120601	13	204	3.96	-0.0464959478182776	-0.0329260030018829
1	C	26	50	20120601	13	206	4	-0.0465739416962425	-0.0337731876364225
1	C	26	50	20120601	13	208	4.04	-0.0438935120207987	-0.0396685490032091
1	C	26	50	20120601	13	210	4.08	-0.0422764295229032	-0.0420795709950209
1	C	26	50	20120601	13	212	4.12	-0.0405063574018301	-0.0447635079200994
1	C	26	50	20120601	13	214	4.16	-0.0386944881989212	-0.0477525684923278
1	C	26	50	20120601	13	216	4.2	-0.0375247426640077	-0.050220703498856
1	C	26	50	20120601	13	218	4.24	-0.0359591962296454	-0.0526350609133546
1	C	26	50	20120601	13	220	4.28	-0.0353488785075104	-0.0526033256781722
1	C	26	50	20120601	13	222	4.32	-0.0341983709439499	-0.0531117802844153
1	C	26	50	20120601	13	224	4.36	-0.032625503833082	-0.0528641302764403
1	C	26	50	20120601	13	226	4.4	-0.0297732472098098	-0.0539160930348115
1	C	26	50	20120601	13	228	4.44	-0.0297430325370497	-0.0539016185590007
1	C	26	50	20120601	13	230	4.48	-0.0242104169490118	-0.0564539204856935
1	C	26	50	20120601	13	232	4.52	-0.0207038037104296	-0.0580280108912929
1	C	26	50	20120601	13	234	4.56	-0.0190025755055729	-0.0598009397237619
1	C	26	50	20120601	13	236	4.6	-0.0166171507792401	-0.0610967129002862
1	C	26	50	20120601	13	238	4.64	-0.0134217352350581	-0.0632410849249126
1	C	26	50	20120601	13	240	4.68	-0.0103623670355764	-0.0642444694474163
1	C	26	50	20120601	13	242	4.72	-0.0077983978469939	-0.065597730405251
1	C	26	50	20120601	13	244	4.76	-0.004074419983875	-0.0656372576743194
1	C	26	50	20120601	13	246	4.8	-0.00164239692066200	-0.0662221764037169
1	C	26	50	20120601	13	248	4.84	0.0015289062822816	-0.0666944530228714
1	C	26	50	20120601	13	250	4.88	0.0042316805320109	-0.0666112265547258
1	C	26	50	20120601	13	252	4.92	0.0066593902438587	-0.0660526829082665
1	C	26	50	20120601	13	254	4.96	0.00781756044076414	-0.0650257517299493
1	C	26	50	20120601	13	256	5	0.0111913083151614	-0.0625347559611853
1	C	26	50	20120601	13	258	5.04	0.0129343265307862	-0.0609110973702248
1	C	26	50	20120601	13	260	5.08	0.0157211757767987	-0.0581173184777567
1	C	26	50	20120601	13	262	5.12	0.0179287631476631	-0.0572495570358846
1	C	26	50	20120601	13	264	5.16	0.0206129404890472	-0.0547199532368678
1	C	26	50	20120601	13	266	5.2	0.0245214025113777	-0.0518619690486681
1	C	26	50	20120601	13	268	5.24	0.0262015589341551	-0.0510898791542905
1	C	26	50	20120601	13	270	5.28	0.0287091010015988	-0.0488074798859765
1	C	26	50	20120601	13	272	5.32	0.0311073950713492	-0.0466735023310337
1	C	26	50	20120601	13	274	5.36	0.0338186546024528	-0.0434650053113997
1	C	26	50	20120601	13	276	5.4	0.035415301714372	-0.0418226791014158
1	C	26	50	20120601	13	278	5.44	0.0378939938251433	-0.0392889740830682
1	C	26	50	20120601	13	280	5.48	0.0399436135410907	-0.0375760786163219
1	C	26	50	20120601	13	282	5.52	0.042700997647531	-0.0351172349928985
1	C	26	50	20120601	13	284	5.56	0.0445417875177906	-0.0328691516166755
1	C	26	50	20120601	13	286	5.6	0.04659922076367	-0.0305369366756270
1	C	26	50	20120601	13	288	5.64	0.0485934457343792	-0.0299020537810708
1	C	26	50	20120601	13	290	5.68	0.0499252106460659	-0.0302171405627676
1	C	26	50	20120601	13	292	5.72	0.0507728973264201	-0.0307975267376977
1	C	26	50	20120601	13	294	5.76	0.0532869942737255	-0.0320449550235923
1	C	26	50	20120601	13	296	5.8	0.0534400475365133	-0.0317326613136812
1	C	26	50	20120601	13	298	5.84	0.053935092994022	-0.0316277973780313
1	C	26	50	20120601	13	300	5.88	0.0547451898778884	-0.0311964268861684
1	C	26	50	20120601	13	302	5.92	0.0567155217104613	-0.0285267664470021
1	C	26	50	20120601	13	304	5.96	0.0583450068612988	-0.0257294237363568
1	C	26	50	20120601	13	306	6	0.0588860849702627	-0.0232153762865262
1	C	26	50	20120601	13	308	6.04	0.0593290873686761	-0.0203615640283354
1	C	26	50	20120601	13	310	6.08	0.059792666574422	-0.0175573199555058
1	C	26	50	20120601	13	312	6.12	0.0600845602536958	-0.0144870623115938
1	C	26	50	20120601	13	314	6.16	0.059549492552372	-0.0117134359623896
1	C	26	50	20120601	13	316	6.2	0.0592857417229894	-0.00916714444333676
1	C	26	50	20120601	13	318	6.24	0.0598788628910487	-0.00762070191288178
1	C	26	50	20120601	13	320	6.28	0.0586260818068204	-0.00406430835690404
1	C	26	50	20120601	13	322	6.32	0.0570408898247564	-0.00128212601564745
1	C	26	50	20120601	13	324	6.36	0.055695619173549	0.000395343401361393
1	C	26	50	20120601	13	326	6.4	0.0539188719644616	0.00137560553212031
1	C	26	50	20120601	13	328	6.44	0.0514237042656886	0.00404373154957151
1	C	26	50	20120601	13	330	6.48	0.0502443915760257	0.00591813020514081
1	C	26	50	20120601	13	332	6.52	0.0475025850319749	0.0087150910781242
1	C	26	50	20120601	13	334	6.56	0.0459070692909055	0.0110185621285175
1	C	26	50	20120601	13	336	6.6	0.045560516257446	0.0121283662215897
1	C	26	50	20120601	13	338	6.64	0.0464312475477991	0.0128668685438610
1	C	26	50	20120601	13	340	6.68	0.0474154694765327	0.0155792594458144
1	C	26	50	20120601	13	342	6.72	0.0478918190307468	0.0170437765846012
1	C	26	50	20120601	13	344	6.76	0.0478546534983277	0.0201437044290517
1	C	26	50	20120601	13	346	6.8	0.0478705987562434	0.0219180121197441
1	C	26	50	20120601	13	348	6.84	0.0478342534676904	0.0240736978528694
1	C	26	50	20120601	13	350	6.88	0.0463456593430043	0.0259302703464850
1	C	26	50	20120601	13	352	6.92	0.0454089655965682	0.0276433673386639
1	C	26	50	20120601	13	354	6.96	0.0433388503905682	0.0284322050571539
1	C	26	50	20120601	13	356	7	0.0419882764385019	0.0288238007925750
1	C	26	50	20120601	13	358	7.04	0.0402259542077507	0.0281504230048511
1	C	26	50	20120601	13	360	7.08	0.0375989323074898	0.0272472850107162
1	C	26	50	20120601	13	362	7.12	0.0350987936480451	0.0266573670363757
1	C	26	50	20120601	13	364	7.16	0.0327816400814359	0.0252384512139077
1	C	26	50	20120601	13	366	7.2	0.0303819247270553	0.0240051933479080
1	C	26	50	20120601	13	368	7.24	0.0274102801948475	0.0225557234414250
1	C	26	50	20120601	13	370	7.28	0.0252913074458014	0.0216318742896691
1	C	26	50	20120601	13	372	7.32	0.0216768533520205	0.0198602960311522
1	C	26	50	20120601	13	374	7.36	0.0207075513763699	0.0195600584918604
1	C	26	50	20120601	13	376	7.4	0.0173188835488897	0.0181736342259879
1	C	26	50	20120601	13	378	7.44	0.0151720366505292	0.0173251767992422
1	C	26	50	20120601	13	380	7.48	0.0130389571211984	0.0157302055303943
1	C	26	50	20120601	13	382	7.52	0.00922571409802247	0.0145598448125812
1	C	26	50	20120601	13	384	7.56	0.0069203904278625	0.0128783307447840
1	C	26	50	20120601	13	386	7.6	0.0042213651875763	0.0125103537193574
1	C	26	50	20120601	13	388	7.64	0.0028556578068897	0.0108335193549487
1	C	26	50	20120601	13	390	7.68	0.0031406501239791	0.00984784078624594
1	C	26	50	20120601	13	392	7.72	0.0042775293357031	0.0101657489239996
1	C	26	50	20120601	13	394	7.76	0.0045513564367175	0.0101622487454327
1	C	26	50	20120601	13	396	7.8	0.0047075209693426	0.00931290743521056
1	C	26	50	20120601	13	398	7.84	0.0040941129077311	0.00852809668983942
1	C	26	50	20120601	13	400	7.88	0.0044208174538427	0.00852019830709356
1	C	26	50	20120601	13	402	7.92	0.0037974886840911	0.00751531471821374
1	C	26	50	20120601	13	404	7.96	0.0050413107254017	0.00703181631444181
1	C	26	50	20120601	13	406	8	0.0054703053384798	0.00679372639014849
1	C	26	50	20120601	13	408	8.04	0.0048257209388857	0.00618676007131358
1	C	26	50	20120601	13	410	8.08	0.0041987788534823	0.00620964911782059
1	C	26	50	20120601	13	412	8.12	0.0031969711791006	0.00526723841305859
1	C	26	50	20120601	13	414	8.16	0.0029540092890849	0.00476222274993516
1	C	26	50	20120601	13	416	8.2	0.0036048586547603	0.00405669988793847
1	C	26	50	20120601	13	418	8.24	0.0042510835420867	0.00380970748927001
1	C	26	50	20120601	13	420	8.28	0.0052230513103023	0.00246476917824976
1	C	26	50	20120601	13	422	8.32	0.0058761280623384	0.00141837135024647
1	C	26	50	20120601	13	424	8.36	0.007392214498677	0.000844165288583938
1	C	26	50	20120601	13	426	8.4	0.00892062580621172	-2.30728942701181e-05
1	C	26	50	20120601	13	428	8.44	0.00997370579329722	-0.00103054449396909
1	C	26	50	20120601	13	430	8.48	0.0110777823214419	-0.000885856304402695
1	C	26	50	20120601	13	432	8.52	0.0133303275414541	-9.8705035585831e-05
1	C	26	50	20120601	13	434	8.56	0.0148309417743136	0.000857224843725668
1	C	26	50	20120601	13	436	8.6	0.0170257241484775	0.00128353315814201
1	C	26	50	20120601	13	438	8.64	0.0195076703646559	0.00205545193267855
1	C	26	50	20120601	13	440	8.68	0.0211047756817693	0.00167768154904320
1	C	26	50	20120601	13	442	8.72	0.0223201649594084	0.00103308300731355
1	C	26	50	20120601	13	444	8.76	0.0239396940467668	-0.0008890170717146
1	C	26	50	20120601	13	446	8.8	0.0261757212523705	-0.00325778236228266
1	C	26	50	20120601	13	448	8.84	0.0280918462790976	-0.00355627334782494
1	C	26	50	20120601	13	450	8.88	0.0292739803248175	-0.00445939719982421
1	C	26	50	20120601	13	452	8.92	0.0287937770386459	-0.00457006648214772
1	C	26	50	20120601	13	454	8.96	0.0277881509876458	-0.00418721765760988
1	C	26	50	20120601	13	456	9	0.0275836769197301	-0.0044133291930299
1	C	26	50	20120601	13	458	9.04	0.0265340334716012	-0.00444615308981259
1	C	26	50	20120601	13	460	9.08	0.0243212417948272	-0.00588553965359592
1	C	26	50	20120601	13	462	9.12	0.0233065400282906	-0.00719649087717844
1	C	26	50	20120601	13	464	9.16	0.0197381362636344	-0.0082627124437923
1	C	26	50	20120601	13	466	9.2	0.0170892081952925	-0.00974779931884371
1	C	26	50	20120601	13	468	9.24	0.0156855800214337	-0.0106708918663437
1	C	26	50	20120601	13	470	9.28	0.0156591837252920	-0.0109938911729219
1	C	26	50	20120601	13	472	9.32	0.0130372247095845	-0.0153637474410445
1	C	26	50	20120601	13	474	9.36	0.0115947975866421	-0.0184097513223618
1	C	26	50	20120601	13	476	9.4	0.0123242347999785	-0.0198324360239735
1	C	26	50	20120601	13	478	9.44	0.0143525706018121	-0.0210838028946393
1	C	26	50	20120601	13	480	9.48	0.0165691382287976	-0.0221528776371153
1	C	26	50	20120601	13	482	9.52	0.0195964037804134	-0.0230517517773596
1	C	26	50	20120601	13	484	9.56	0.0226182953204922	-0.0227242199163140
1	C	26	50	20120601	13	486	9.6	0.0256647941765564	-0.0232730761998710
1	C	26	50	20120601	13	488	9.64	0.02787361191322	-0.0229339902140208
1	C	26	50	20120601	13	490	9.68	0.0300869197779442	-0.0218728421385620
1	C	26	50	20120601	13	492	9.72	0.0315416293456759	-0.0207377448359266
1	C	26	50	20120601	13	494	9.76	0.033908235839241	-0.0184333637391059
1	C	26	50	20120601	13	496	9.8	0.0364053502029826	-0.0160639528600467
1	C	26	50	20120601	13	498	9.84	0.0382377750000206	-0.0132927731003053
1	C	26	50	20120601	13	500	9.88	0.0398039458096707	-0.0108403146511160
1	C	26	50	20120601	13	502	9.92	0.0400765496159537	-0.00840566115067696
1	C	26	50	20120601	13	504	9.96	0.0405228047055606	-0.00541438733422351
1	C	26	50	20120601	13	506	10	0.0391416130298689	-0.00334178664788763
1	C	26	50	20120601	13	508	10.04	0.0381992518225816	-0.00112026927343385
1	C	26	50	20120601	13	510	10.08	0.0374376271085655	0.00128042895937260
1	C	26	50	20120601	13	512	10.12	0.0364206661358631	0.00428308719500315
1	C	26	50	20120601	13	514	10.16	0.0354502681447017	0.00651156957125162
1	C	26	50	20120601	13	516	10.2	0.0336304934879791	0.00895557809440574
1	C	26	50	20120601	13	518	10.24	0.0316887216982983	0.0110925113556939
1	C	26	50	20120601	13	520	10.28	0.0296153212741929	0.0113564255267430
1	C	26	50	20120601	13	522	10.32	0.0260581930342695	0.0116091023568254
1	C	26	50	20120601	13	524	10.36	0.0232074566905769	0.0109862473486172
1	C	26	50	20120601	13	526	10.4	0.0205165406215680	0.0103905310986710
1	C	26	50	20120601	13	528	10.44	0.017208709241313	0.00934026539657466
1	C	26	50	20120601	13	530	10.48	0.0144879603372059	0.00821201995864903
1	C	26	50	20120601	13	532	10.52	0.0120005708130260	0.0065663844889292
1	C	26	50	20120601	13	534	10.56	0.00941277212591756	0.00453428687901968
1	C	26	50	20120601	13	536	10.6	0.00695332746173013	0.0028961891675873
1	C	26	50	20120601	13	538	10.64	0.0049666261071728	2.87438906552329e-05
1	C	26	50	20120601	13	540	10.68	0.0029838067688441	-0.00240680763539590
1	C	26	50	20120601	13	542	10.72	0.0021256619791962	-0.0041625537730821
1	C	26	50	20120601	13	544	10.76	0.000839887292557798	-0.0077152279473908
1	C	26	50	20120601	13	546	10.8	-0.000504655038665001	-0.0109154023202102
1	C	26	50	20120601	13	548	10.84	-0.00179002667443810	-0.0130016572384908
1	C	26	50	20120601	13	550	10.88	-0.002431648296619	-0.0156176765572364
1	C	26	50	20120601	13	552	10.92	-0.0025310533679182	-0.0176533097010518
1	C	26	50	20120601	13	554	10.96	-0.0016639148871203	-0.0202003924725928
1	C	26	50	20120601	13	556	11	0.000297854589439199	-0.0214133358678757
1	C	26	50	20120601	13	558	11.04	0.0025821559749946	-0.0240076328663032
1	C	26	50	20120601	13	560	11.08	0.0043025538446892	-0.0259526078497027
1	C	26	50	20120601	13	562	11.12	0.0058937350211899	-0.0281906503096328
1	C	26	50	20120601	13	564	11.16	0.00785432999338584	-0.0316702520691737
1	C	26	50	20120601	13	566	11.2	0.00848047304812652	-0.0333164673664541
1	C	26	50	20120601	13	568	11.24	0.0100175817690698	-0.0372218181189474
1	C	26	50	20120601	13	570	11.28	0.0112144307069062	-0.0392151521351123
1	C	26	50	20120601	13	572	11.32	0.0115629636393530	-0.0415300076046827
1	C	26	50	20120601	13	574	11.36	0.0103469521077465	-0.0440367718546671
1	C	26	50	20120601	13	576	11.4	0.00888380675611533	-0.0463215752860371
1	C	26	50	20120601	13	578	11.44	0.0066957355324117	-0.048097403256309
1	C	26	50	20120601	13	580	11.48	0.004153686654046	-0.0496299864938527
1	C	26	50	20120601	13	582	11.52	0.0015026726206996	-0.0510072183715698
1	C	26	50	20120601	13	584	11.56	-0.000685610735038502	-0.0519231337852407
1	C	26	50	20120601	13	586	11.6	-0.0035887083358779	-0.052142619730121
1	C	26	50	20120601	13	588	11.64	-0.0063814972788523	-0.0530488477808897
1	C	26	50	20120601	13	590	11.68	-0.0083200305194752	-0.052765368672312
1	C	26	50	20120601	13	592	11.72	-0.0108523213242605	-0.0528973147976814
1	C	26	50	20120601	13	594	11.76	-0.0135765916201379	-0.0523096383518373
1	C	26	50	20120601	13	596	11.8	-0.0161622689869028	-0.0522026530958437
1	C	26	50	20120601	13	598	11.84	-0.0180171514953113	-0.0519987235001495
1	C	26	50	20120601	13	600	11.88	-0.0205819550698955	-0.0515852215966473
1	C	26	50	20120601	13	602	11.92	-0.0231524720672718	-0.0508553035506996
1	C	26	50	20120601	13	604	11.96	-0.0256327410261651	-0.0508088961326504
1	C	26	50	20120601	13	606	12	-0.0286376125060208	-0.0509178400744278
1	C	26	50	20120601	13	608	12.04	-0.0301620569445131	-0.0504923809952556
1	C	26	50	20120601	13	610	12.08	-0.0327243715032275	-0.0494128693566894
1	C	26	50	20120601	13	612	12.12	-0.0348352690928325	-0.0494944270528314
1	C	26	50	20120601	13	614	12.16	-0.0361490947054805	-0.0495969363229001
1	C	26	50	20120601	13	616	12.2	-0.0380412841676645	-0.0485565276893334
1	C	26	50	20120601	13	618	12.24	-0.0375802576173986	-0.0469216897401623
1	C	26	50	20120601	13	620	12.28	-0.0366390489941647	-0.0452289256034764
1	C	26	50	20120601	13	622	12.32	-0.0358385051229121	-0.0432926833888245
1	C	26	50	20120601	13	624	12.36	-0.0355276680529703	-0.0418269853817132
1	C	26	50	20120601	13	626	12.4	-0.0352698498494819	-0.0379980092326559
1	C	26	50	20120601	13	628	12.44	-0.0343274886421946	-0.0359836741450898
1	C	26	50	20120601	13	630	12.48	-0.0346804763473629	-0.0329064868547222
1	C	26	50	20120601	13	632	12.52	-0.0340283117630746	-0.0294769482552893
1	C	26	50	20120601	13	634	12.56	-0.0337573484445239	-0.0260689764126826
1	C	26	50	20120601	13	636	12.6	-0.0330305840948203	-0.0245088160106726
1	C	26	50	20120601	13	638	12.64	-0.0321747727575503	-0.0208678524836649
1	C	26	50	20120601	13	640	12.68	-0.0314185927657494	-0.0176725783608392
1	C	26	50	20120601	13	642	12.72	-0.0309074252736296	-0.0152428887500041
1	C	26	50	20120601	13	644	12.76	-0.0304479472872146	-0.0116140167489547
1	C	26	50	20120601	13	646	12.8	-0.0292531489590437	-0.00809835254357329
1	C	26	50	20120601	13	648	12.84	-0.0280295006742004	-0.00580711444049452
1	C	26	50	20120601	13	650	12.88	-0.0262221357414875	-0.00404571144855883
1	C	26	50	20120601	13	652	12.92	-0.0247157861655258	-0.000366139891298389
1	C	26	50	20120601	13	654	12.96	-0.0237478276927596	0.00336123208437026
1	C	26	50	20120601	13	656	13	-0.0226774801580775	0.00502908484915497
1	C	26	50	20120601	13	658	13.04	-0.0203752111892122	0.00727549238230651
1	C	26	50	20120601	13	660	13.08	-0.0181816245326153	0.0104912726017866
1	C	26	50	20120601	13	662	13.12	-0.0163371364938902	0.0132974258629255
1	C	26	50	20120601	13	664	13.16	-0.0160233932150777	0.0152591522059713
1	C	26	50	20120601	13	666	13.2	-0.0168721334845359	0.0179097419752491
1	C	26	50	20120601	13	668	13.24	-0.0183937565669713	0.0207395126028795
1	C	26	50	20120601	13	670	13.28	-0.0194461789447503	0.0234513024640690
1	C	26	50	20120601	13	672	13.32	-0.0196188897760551	0.0244876028072369
1	C	26	50	20120601	13	674	13.36	-0.0211151347961136	0.0272496962448400
1	C	26	50	20120601	13	676	13.4	-0.0222474036716242	0.0296789828048098
1	C	26	50	20120601	13	678	13.44	-0.0232846586089468	0.0322681957054806
1	C	26	50	20120601	13	680	13.48	-0.023523505137496	0.0347385580983696
1	C	26	50	20120601	13	682	13.52	-0.0244892715792405	0.0383083159725117
1	C	26	50	20120601	13	684	13.56	-0.0250347903187903	0.0405647785640917
1	C	26	50	20120601	13	686	13.6	-0.023324247396305	0.0413538199293347
1	C	26	50	20120601	13	688	13.64	-0.0220051701015931	0.0421164041872528
1	C	26	50	20120601	13	690	13.68	-0.0181024215020546	0.0442240915120712
1	C	26	50	20120601	13	692	13.72	-0.0161042155201674	0.0455859013908905
1	C	26	50	20120601	13	694	13.76	-0.0132571207763978	0.0474000545487028
1	C	26	50	20120601	13	696	13.8	-0.0104031670968508	0.0481611135772938
1	C	26	50	20120601	13	698	13.84	-0.0082411881133729	0.0499191931673579
1	C	26	50	20120601	13	700	13.88	-0.0051668292501301	0.0520260885325814
1	C	26	50	20120601	13	702	13.92	-0.00241172909859290	0.0533003656629577
1	C	26	50	20120601	13	704	13.96	0.000283832661968297	0.0540774053048036
1	C	26	50	20120601	13	706	14	0.0032701567309535	0.054456060986129
1	C	26	50	20120601	13	708	14.04	0.0060352270881053	0.0530528782895424
1	C	26	50	20120601	13	710	14.08	0.00822987440487402	0.051668292501301
1	C	26	50	20120601	13	712	14.12	0.0101872873965546	0.0494191272517028
1	C	26	50	20120601	13	714	14.16	0.0129544790740501	0.0477483753491152
1	C	26	50	20120601	13	716	14.2	0.0151075485120850	0.0455050790858009
1	C	26	50	20120601	13	718	14.24	0.0174918418675679	0.0444261048483884
1	C	26	50	20120601	13	720	14.28	0.0199027224380234	0.0417605244153494
1	C	26	50	20120601	13	722	14.32	0.0218614082219102	0.0402886109396315
1	C	26	50	20120601	13	724	14.36	0.0241940120716884	0.0383280866781137
1	C	26	50	20120601	13	726	14.4	0.0262420761527171	0.0360656278210292
1	C	26	50	20120601	13	728	14.44	0.0289819027977806	0.0334066941917334
1	C	26	50	20120601	13	730	14.48	0.0312123297176773	0.0313661961532634
1	C	26	50	20120601	13	732	14.52	0.0338840619797126	0.0294369260114741
1	C	26	50	20120601	13	734	14.56	0.0361707887415274	0.0277318652878633
1	C	26	50	20120601	13	736	14.6	0.0391567451149863	0.0252356510710542
1	C	26	50	20120601	13	738	14.64	0.0420582397047528	0.0235830484782193
1	C	26	50	20120601	13	740	14.68	0.0434943431717511	0.0217424799323823
1	C	26	50	20120601	13	742	14.72	0.0466543538793991	0.0193949349163177
1	C	26	50	20120601	13	744	14.76	0.0489537095683259	0.0170165246892542
1	C	26	50	20120601	13	746	14.8	0.0515068600231562	0.0154345146877056
1	C	26	50	20120601	13	748	14.84	0.0537512169466423	0.0139029213996555
1	C	26	50	20120601	13	750	14.88	0.0560058269184556	0.0126898797165300
1	C	26	50	20120601	13	752	14.92	0.058994130886428	0.0105921060287838
1	C	26	50	20120601	13	754	14.96	0.0591577553955946	0.00964613857691253
1	C	26	50	20120601	13	756	15	0.0591151168566891	0.00845685568163487
1	C	26	50	20120601	13	758	15.04	0.0598014346985087	0.00625987491248827
1	C	26	50	20120601	13	760	15.08	0.0611084508728539	0.00378485975697911
1	C	26	50	20120601	13	762	15.12	0.0626768137135257	0.00205032682272851
1	C	26	50	20120601	13	764	15.16	0.0645546771923228	6.3144635559955e-05
1	C	26	50	20120601	13	766	15.2	0.0662247219881292	-0.000737583083455692
1	C	26	50	20120601	13	768	15.24	0.0677544767985482	-0.00124599285912882
1	C	26	50	20120601	13	770	15.28	0.0700727970913464	-0.00295478710654423
1	C	26	50	20120601	13	772	15.32	0.072203663376452	-0.00356579807616753
1	C	26	50	20120601	13	774	15.36	0.0749414394118501	-0.00469688608335353
1	C	26	50	20120601	13	776	15.4	0.0772718512306066	-0.00568181511886827
1	C	26	50	20120601	13	778	15.44	0.080184424062314	-0.00603649988031144
1	C	26	50	20120601	13	780	15.48	0.0823462616244357	-0.00637824458765891
1	C	26	50	20120601	13	782	15.52	0.0846435808458326	-0.00696040560060978
1	C	26	50	20120601	13	784	15.56	0.0855926595675412	-0.00797722515195603
1	C	26	50	20120601	13	786	15.6	0.0853796790050478	-0.0109607915044946
1	C	26	50	20120601	13	788	15.64	0.0858413490224845	-0.0128387964046479
1	C	26	50	20120601	13	790	15.68	0.0851334644238387	-0.0148691121054689
1	C	26	50	20120601	13	792	15.72	0.0843318881766856	-0.0182410215022351
1	C	26	50	20120601	13	794	15.76	0.0831890621969319	-0.0217946573417662
1	C	26	50	20120601	13	796	15.8	0.0827949208770985	-0.0243935576053392
1	C	26	50	20120601	13	798	15.84	0.0826195583953643	-0.0266500767654617
1	C	26	50	20120601	13	800	15.88	0.081918603443174	-0.0301081824788545
1	C	26	50	20120601	13	802	15.92	0.0826614191168105	-0.0327877636261609
1	C	26	50	20120601	13	804	15.96	0.082697481562651	-0.0361653298771766
1	C	26	50	20120601	13	806	16	0.0823849403653666	-0.0393292084589177
1	C	26	50	20120601	13	808	16.04	0.0816907736382757	-0.0424303666691675
1	C	26	50	20120601	13	810	16.08	0.0808745602807521	-0.0446441058690283
1	C	26	50	20120601	13	812	16.12	0.0784663737871329	-0.0477473783285539
1	C	26	50	20120601	13	814	16.16	0.0769764078752913	-0.04899211960868
1	C	26	50	20120601	13	816	16.2	0.0756425923539391	-0.0521446137712439
1	C	26	50	20120601	13	818	16.24	0.0736782002183282	-0.0549308054079499
1	C	26	50	20120601	13	820	16.28	0.0726303987833642	-0.0569504544029766
1	C	26	50	20120601	13	822	16.32	0.0703179863677228	-0.0601246885635282
1	C	26	50	20120601	13	824	16.36	0.0685322235471753	-0.0621874958209446
1	C	26	50	20120601	13	826	16.4	0.0669869123875702	-0.0645561621165633
1	C	26	50	20120601	13	828	16.44	0.0650726329095419	-0.0664670474820418
1	C	26	50	20120601	13	830	16.48	0.0629692023675463	-0.0670968674920447
1	C	26	50	20120601	13	832	16.52	0.0599433510294929	-0.0668400463091178
1	C	26	50	20120601	13	834	16.56	0.0571186008600088	-0.0670448244329494
1	C	26	50	20120601	13	836	16.6	0.0541500958819096	-0.066832480266559
1	C	26	50	20120601	13	838	16.64	0.0505690242992684	-0.067125646738039
1	C	26	50	20120601	13	840	16.68	0.0474789676654832	-0.0671198484624333
1	C	26	50	20120601	13	842	16.72	0.0444310545958567	-0.0680024591467103
1	C	26	50	20120601	13	844	16.76	0.0415994454905952	-0.0677969032054194
1	C	26	50	20120601	13	846	16.8	0.0384707808265572	-0.0670084791443964
1	C	26	50	20120601	13	848	16.84	0.0344822743165964	-0.065687037991715
1	C	26	50	20120601	13	850	16.88	0.0323311140668706	-0.0650413080791354
1	C	26	50	20120601	13	852	16.92	0.0296386635761466	-0.0647349187108473
1	C	26	50	20120601	13	854	16.96	0.0280724220558184	-0.0637098967208393
1	C	26	50	20120601	13	856	17	0.0254448839676073	-0.0634146796396939
1	C	26	50	20120601	13	858	17.04	0.0225559992130697	-0.0639141091592459
1	C	26	50	20120601	13	860	17.08	0.0197049446713255	-0.0649418181550225
1	C	26	50	20120601	13	862	17.12	0.0170068373263520	-0.0650688852436017
1	C	26	50	20120601	13	864	17.16	0.0137622778608776	-0.065377820196302
1	C	26	50	20120601	13	866	17.2	0.0107683170386556	-0.0655618800914449
1	C	26	50	20120601	13	868	17.24	0.00943174380085678	-0.0661282726231754
1	C	26	50	20120601	13	870	17.28	0.00885205766164005	-0.0668994432787374
1	C	26	50	20120601	13	872	17.32	0.00884435019772513	-0.0688030454443697
1	C	26	50	20120601	13	874	17.36	0.00905945208056207	-0.0705645898576615
1	C	26	50	20120601	13	876	17.4	0.00935848753832586	-0.0730406656733426
1	C	26	50	20120601	13	878	17.44	0.010376438460522	-0.0746605058876847
1	C	26	50	20120601	13	880	17.48	0.0118861821490334	-0.0764173126855427
1	C	26	50	20120601	13	882	17.52	0.0134240686874360	-0.0779840491806177
1	C	26	50	20120601	13	884	17.56	0.0141296198337040	-0.0807510994367569
1	C	26	50	20120601	13	886	17.6	0.0128092393411943	-0.0833355040113156
1	C	26	50	20120601	13	888	17.64	0.0116014302482496	-0.0851041902030976
1	C	26	50	20120601	13	890	17.68	0.0100369564948743	-0.0872145503915488
1	C	26	50	20120601	13	892	17.72	0.0070668958818565	-0.0884223594844936
1	C	26	50	20120601	13	894	17.76	0.0044628337387808	-0.0889616698265045
1	C	26	50	20120601	13	896	17.8	0.00167810581311190	-0.0900351993417019
1	C	26	50	20120601	13	898	17.84	-0.000490661395465303	-0.091254604985858
1	C	26	50	20120601	13	900	17.88	-0.002712108059241	-0.0899205773324716
1	C	26	50	20120601	13	902	17.92	-0.0051907294593342	-0.0895139202226112
1	C	26	50	20120601	13	904	17.96	-0.0074454101418256	-0.0881219098131674
1	C	26	50	20120601	13	906	18	-0.0099949543520718	-0.0866796948222593
1	C	26	50	20120601	13	908	18.04	-0.012716679063537	-0.0845303023394866
1	C	26	50	20120601	13	910	18.08	-0.0151858252327623	-0.0837695261536079
1	C	26	50	20120601	13	912	18.12	-0.0182140100231937	-0.0830005475290676
1	C	26	50	20120601	13	914	18.16	-0.0205927879457833	-0.0819285029381107
1	C	26	50	20120601	13	916	18.2	-0.0234700761491095	-0.0811076226758312
1	C	26	50	20120601	13	918	18.24	-0.026287330986713	-0.0803186329293832
1	C	26	50	20120601	13	920	18.28	-0.0283686997971356	-0.0784235160451252
1	C	26	50	20120601	13	922	18.32	-0.0308369974382234	-0.0772926401699735
1	C	26	50	20120601	13	924	18.36	-0.0326830411118671	-0.074508690061764
1	C	26	50	20120601	13	926	18.4	-0.0334441708511364	-0.072083313802294
1	C	26	50	20120601	13	928	18.44	-0.0345292262068671	-0.0695444469044438
1	C	26	50	20120601	13	930	18.48	-0.0360815094393347	-0.0672146290553835
1	C	26	50	20120601	13	932	18.52	-0.037869499646243	-0.0650812878965437
1	C	26	50	20120601	13	934	18.56	-0.0407030391530172	-0.0632661235760344
1	C	26	50	20120601	13	936	18.6	-0.0432909226929393	-0.0620566739953573
1	C	26	50	20120601	13	938	18.64	-0.0451157673052831	-0.0605500274345475
1	C	26	50	20120601	13	940	18.68	-0.0481563830329277	-0.0593085742009539
1	C	26	50	20120601	13	942	18.72	-0.0504409531190599	-0.0576005789842012
1	C	26	50	20120601	13	944	18.76	-0.0521146960833319	-0.0557274319076346
1	C	26	50	20120601	13	946	18.8	-0.0551388432940427	-0.0536219578270414
1	C	26	50	20120601	13	948	18.84	-0.0578290310430669	-0.0521696312091623
1	C	26	50	20120601	13	950	18.88	-0.0603151477750407	-0.0502151173552846
1	C	26	50	20120601	13	952	18.92	-0.06305363091722	-0.0492916358990549
1	C	26	50	20120601	13	954	18.96	-0.0655439195792027	-0.0485541235262774
1	C	26	50	20120601	13	956	19	-0.0689340016202454	-0.04752945508966
1	C	26	50	20120601	13	958	19.04	-0.0717273562486447	-0.0467486677818738
1	C	26	50	20120601	13	960	19.08	-0.0742785268044877	-0.0464619359821026
1	C	26	50	20120601	13	962	19.12	-0.0771955544089165	-0.0465899930201755
1	C	26	50	20120601	13	964	19.16	-0.0803114204402151	-0.0455279893455115
1	C	26	50	20120601	13	966	19.2	-0.0833173313670386	-0.0451850425566360
1	C	26	50	20120601	13	968	19.24	-0.0854547030345316	-0.0448974622287274
1	C	26	50	20120601	13	970	19.28	-0.0873346878336726	-0.0447131194908721
1	C	26	50	20120601	13	972	19.32	-0.0888321985748696	-0.0457640215890715
1	C	26	50	20120601	13	974	19.36	-0.0922827382457036	-0.0485515779418651
1	C	26	50	20120601	13	976	19.4	-0.0923719044108106	-0.0488103083131013
1	C	26	50	20120601	13	978	19.44	-0.0944942854145426	-0.0499830449096992
1	C	26	50	20120601	13	980	19.48	-0.0966289700762666	-0.0507588117593389
1	C	26	50	20120601	13	982	19.52	-0.0990475581106366	-0.0512605747312689
1	C	26	50	20120601	13	984	19.56	-0.101008860189614	-0.0517939453763179
1	C	26	50	20120601	13	986	19.6	-0.102793385573295	-0.0515410132806875
1	C	26	50	20120601	13	988	19.64	-0.104574587555104	-0.0508501699554682
1	C	26	50	20120601	13	990	19.68	-0.106128242574727	-0.0500262491340296
1	C	26	50	20120601	13	992	19.72	-0.106964254922124	-0.0488805240164731
1	C	26	50	20120601	13	994	19.76	-0.106520121152861	-0.0474550674562791
1	C	26	50	20120601	13	996	19.8	-0.106453016719326	-0.0455380302618043
1	C	26	50	20120601	13	998	19.84	-0.106936819179014	-0.0430616008927328
1	C	26	50	20120601	13	1000	19.88	-0.106540980802906	-0.04115651380286
1	C	26	50	20120601	13	1002	19.92	-0.105418095234381	-0.0397055306878652
1	C	26	50	20120601	13	1004	19.96	-0.104200528067856	-0.0388074343650801
1	C	26	50	20120601	13	1006	20	-0.102573475364346	-0.0368579409693488
1	C	26	50	20120601	13	1008	20.04	-0.101635003244355	-0.0351065788937060
1	C	26	50	20120601	13	1010	20.08	-0.100579929216147	-0.0320745757266562
1	C	26	50	20120601	13	1012	20.12	-0.100141735143845	-0.0302387143906615
1	C	26	50	20120601	13	1014	20.16	-0.0987309156940216	-0.0281295562837383
1	C	26	50	20120601	13	1016	20.2	-0.0983989290602546	-0.0250401360460562
1	C	26	50	20120601	13	1018	20.24	-0.0973678259519286	-0.0230398723834357
1	C	26	50	20120601	13	1020	20.28	-0.0964648505923526	-0.0210212239445043
1	C	26	50	20120601	13	1022	20.32	-0.0948967705943936	-0.0186959740052505
1	C	26	50	20120601	13	1024	20.36	-0.0934426054988836	-0.0167734213778824
1	C	26	50	20120601	13	1026	20.4	-0.0902952025051446	-0.0152311507774364
1	C	26	50	20120601	13	1028	20.44	-0.0877588104810276	-0.0135011433265854
1	C	26	50	20120601	13	1030	20.48	-0.0852059428689106	-0.0120664943782360
1	C	26	50	20120601	13	1032	20.52	-0.082745706245128	-0.0103120917434340
1	C	26	50	20120601	13	1034	20.56	-0.0803322800902601	-0.00936096241205998
1	C	26	50	20120601	13	1036	20.6	-0.078243486658635	-0.00683941963034876
1	C	26	50	20120601	13	1038	20.64	-0.0756945081338138	-0.00397959696451789
1	C	26	50	20120601	13	1040	20.68	-0.0742615562417392	-0.00158215142290489
1	C	26	50	20120601	13	1042	20.72	-0.0723573176800038	0.000137390847584547
1	C	26	50	20120601	13	1044	20.76	-0.0715727827062774	0.00240345594925308
1	C	26	50	20120601	13	1046	20.8	-0.070744831376186	0.00516520290453338
1	C	26	50	20120601	13	1048	20.84	-0.0703969348398423	0.00790510026027502
1	C	26	50	20120601	13	1050	20.88	-0.069200156612684	0.0118224011173703
1	C	26	50	20120601	13	1052	20.92	-0.0687264657799672	0.0134150177206368
1	C	26	50	20120601	13	1054	20.96	-0.0681217480606964	0.0171871495555546
1	C	26	50	20120601	13	1056	21	-0.0676245812828442	0.0205287240714078
1	C	26	50	20120601	13	1058	21.04	-0.0670769977914933	0.0232879961529540
1	C	26	50	20120601	13	1060	21.08	-0.0668643707823905	0.0266591277322608
1	C	26	50	20120601	13	1062	21.12	-0.0667493245090914	0.0285818217809852
1	C	26	50	20120601	13	1064	21.16	-0.0662306616850911	0.0311926721491602
1	C	26	50	20120601	13	1066	21.2	-0.0661896494917823	0.0326071685542458
1	C	26	50	20120601	13	1068	21.24	-0.0657728100442728	0.0335474084411896
1	C	26	50	20120601	13	1070	21.28	-0.066203791627406	0.0341220741222599
1	C	26	50	20120601	13	1072	21.32	-0.0668854425644699	0.0348064120650922
1	C	26	50	20120601	13	1074	21.36	-0.0672092267595752	0.035355763323396
1	C	26	50	20120601	13	1076	21.4	-0.06674486973637	0.0356811031534200
1	C	26	50	20120601	13	1078	21.44	-0.0649695367408449	0.0354212414113339
1	C	26	50	20120601	13	1080	21.48	-0.0628940369167061	0.0362269188778179
1	C	26	50	20120601	13	1082	21.52	-0.0604492859314318	0.0355599757618027
1	C	26	50	20120601	13	1084	21.56	-0.0579563102636805	0.0348753549762579
1	C	26	50	20120601	13	1086	21.6	-0.055078244242895	0.0343035884329905
1	C	26	50	20120601	13	1088	21.64	-0.0520028247194803	0.0339017396492422
1	C	26	50	20120601	13	1090	21.68	-0.0496475227420261	0.0340807083755605
1	C	26	50	20120601	13	1092	21.72	-0.0460757849688966	0.0346073615061882
1	C	26	50	20120601	13	1094	21.76	-0.0445432017313529	0.0356675974138993
1	C	26	50	20120601	13	1096	21.8	-0.0419532817239009	0.0373685427760436
1	C	26	50	20120601	13	1098	21.84	-0.0399962222856109	0.0375581181040797
1	C	26	50	20120601	13	1100	21.88	-0.0388020603535431	0.0363875735385035
1	C	26	50	20120601	13	1102	21.92	-0.0384815288496312	0.0350817594456863
1	C	26	50	20120601	13	1104	21.96	-0.0366880939205078	0.0328521810539270
1	C	26	50	20120601	13	1106	22	-0.0347447523537728	0.0310410684552739
1	C	26	50	20120601	13	1108	22.04	-0.0319771364122086	0.0295321025842218
1	C	26	50	20120601	13	1110	22.08	-0.0298198243334866	0.0279505168467418
1	C	26	50	20120601	13	1112	22.12	-0.0274163683842335	0.0263159688113510
1	C	26	50	20120601	13	1114	22.16	-0.0251656474997167	0.0267512637458494
1	C	26	50	20120601	13	1116	22.2	-0.0230191258704756	0.0267870716332487
1	C	26	50	20120601	13	1118	22.24	-0.0205057218878158	0.0277694480132834
1	C	26	50	20120601	13	1120	22.28	-0.0182242701425887	0.0293616120682099
1	C	26	50	20120601	13	1122	22.32	-0.0175217595554798	0.0304668906778826
1	C	26	50	20120601	13	1124	22.36	-0.01477444323539	0.0323084032112724
1	C	26	50	20120601	13	1126	22.4	-0.012522175201236	0.0333906923652752
1	C	26	50	20120601	13	1128	22.44	-0.0100260034108337	0.0349404724397374
1	C	26	50	20120601	13	1130	22.48	-0.0074505790923961	0.0368102041905509
1	C	26	50	20120601	13	1132	22.52	-0.0049406965015066	0.038587524156131
1	C	26	50	20120601	13	1134	22.56	-0.0029492716736509	0.0408422755493006
1	C	26	50	20120601	13	1136	22.6	-0.000517955717219101	0.0432720358708138
1	C	26	50	20120601	13	1138	22.64	0.00149051038406320	0.0445132911145087
1	C	26	50	20120601	13	1140	22.68	0.0035484739600285	0.0464550063356469
1	C	26	50	20120601	13	1142	22.72	0.0060925734480596	0.0486567247202275
1	C	26	50	20120601	13	1144	22.76	0.00812628326143019	0.0504674130548119
1	C	26	50	20120601	13	1146	22.8	0.0107228500726253	0.0529178916050139
1	C	26	50	20120601	13	1148	22.84	0.0126493624979681	0.054833231743214
1	C	26	50	20120601	13	1150	22.88	0.0148836785051613	0.0560592134804351
1	C	26	50	20120601	13	1152	22.92	0.0179165302003485	0.0573497540667787
1	C	26	50	20120601	13	1154	22.96	0.0205674028123388	0.059203293072303
1	C	26	50	20120601	13	1156	23	0.0224024863308741	0.0605624937270997
1	C	26	50	20120601	13	1158	23.04	0.0254557027013595	0.0627162702719159
1	C	26	50	20120601	13	1160	23.08	0.0276533905772873	0.0633839204947122
1	C	26	50	20120601	13	1162	23.12	0.0304046016415279	0.064579779483055
1	C	26	50	20120601	13	1164	23.16	0.0331165682794127	0.065762698417302
1	C	26	50	20120601	13	1166	23.2	0.0353532177389838	0.0656337928510915
1	C	26	50	20120601	13	1168	23.24	0.0378413850806231	0.065538050592919
1	C	26	50	20120601	13	1170	23.28	0.0401812721302475	0.0647796785700963
1	C	26	50	20120601	13	1172	23.32	0.0428003249370843	0.0633256548959424
1	C	26	50	20120601	13	1174	23.36	0.0448770975534292	0.0628738136627642
1	C	26	50	20120601	13	1176	23.4	0.0470718862915541	0.0626545398499183
1	C	26	50	20120601	13	1178	23.44	0.0493301732186296	0.0632857740734835
1	C	26	50	20120601	13	1180	23.48	0.0519005063682427	0.0642023258832575
1	C	26	50	20120601	13	1182	23.52	0.0549472173563412	0.0645617482601346
1	C	26	50	20120601	13	1184	23.56	0.0572925491281807	0.0646946843349977
1	C	26	50	20120601	13	1186	23.6	0.0596560535442968	0.0654766737243119
1	C	26	50	20120601	13	1188	23.64	0.0624372459360597	0.0655396062278375
1	C	26	50	20120601	13	1190	23.68	0.0647870324806207	0.0653785980137613
1	C	26	50	20120601	13	1192	23.72	0.0674017719360923	0.0652500460009416
1	C	26	50	20120601	13	1194	23.76	0.0686720963395618	0.0639716605801666
1	C	26	50	20120601	13	1196	23.8	0.0707533449418316	0.0620028419561055
1	C	26	50	20120601	13	1198	23.84	0.0726111053748396	0.0596751383563209
1	C	26	50	20120601	13	1200	23.88	0.0740509770138748	0.0571850717258674
1	C	26	50	20120601	13	1202	23.92	0.0745848214204672	0.056005214563983
1	C	26	50	20120601	13	1204	23.96	0.0752543553757286	0.0532385433170785
1	C	26	50	20120601	13	1206	24	0.0770803525721257	0.0504836906529148
1	C	26	50	20120601	13	1208	24.04	0.0778835551648755	0.0488222018491607
1	C	26	50	20120601	13	1210	24.08	0.0794860146945361	0.0462360153655135
1	C	26	50	20120601	13	1212	24.12	0.0800339517392775	0.0441809509273510
1	C	26	50	20120601	13	1214	24.16	0.0810942583576668	0.0425586358392747
1	C	26	50	20120601	13	1216	24.2	0.0815966577256998	0.0400725191073009
1	C	26	50	20120601	13	1218	24.24	0.0822185581397534	0.0379765838971859
1	C	26	50	20120601	13	1220	24.28	0.0815261591796155	0.0358798708696115
1	C	26	50	20120601	13	1222	24.32	0.0801526042571606	0.0350079374977304
1	C	26	50	20120601	13	1224	24.36	0.0790571544317464	0.032914194318637
1	C	26	50	20120601	13	1226	24.4	0.0775800083658477	0.0308252594656557
1	C	26	50	20120601	13	1228	24.44	0.0758833763550687	0.0284336829103266
1	C	26	50	20120601	13	1230	24.48	0.0749925632321299	0.0254003362403925
1	C	26	50	20120601	13	1232	24.52	0.074165460430176	0.0232609846739126
1	C	26	50	20120601	13	1234	24.56	0.0724737781668653	0.0204368001898536
1	C	26	50	20120601	13	1236	24.6	0.0722175933800414	0.0196681044080257
1	C	26	50	20120601	13	1238	24.64	0.0724249877989635	0.0194814989284705
1	C	26	50	20120601	13	1240	24.68	0.0721008500504675	0.0192306174425055
1	C	26	50	20120601	13	1242	24.72	0.0730167654641385	0.0180376575919657
1	C	26	50	20120601	13	1244	24.76	0.0733519340784209	0.0175138328884627
1	C	26	50	20120601	13	1246	24.8	0.0737658036774494	0.0174071304751817
1	C	26	50	20120601	13	1248	24.84	0.0734884056871899	0.0175158127874500
1	C	26	50	20120601	13	1250	24.88	0.0732714653267219	0.0174115852479031
1	C	26	50	20120601	13	1252	24.92	0.0728172199304876	0.0160195748384593
1	C	26	50	20120601	13	1254	24.96	0.0716846469990611	0.0150933356657830
1	C	26	50	20120601	13	1256	25	0.0705215977653655	0.0117525389673891
1	C	26	50	20120601	13	1258	25.04	0.0711319016282076	0.0094580481731169
1	C	26	50	20120601	13	1260	25.08	0.0709331339120161	0.00864777451255523
1	C	26	50	20120601	13	1262	25.12	0.0713373868588204	0.00603579277353025
1	C	26	50	20120601	13	1264	25.16	0.0708756461307056	0.00403468058277232
1	C	26	50	20120601	13	1266	25.2	0.0706436443957983	0.00154304841790528
1	C	26	50	20120601	13	1268	25.24	0.06966373581843	-0.00140431406743649
1	C	26	50	20120601	13	1270	25.28	0.0687177683665586	-0.00412837223127954
1	C	26	50	20120601	13	1272	25.32	0.0685532246185765	-0.00697426489352104
1	C	26	50	20120601	13	1274	25.36	0.0682725739371236	-0.00978975196417152
1	C	26	50	20120601	13	1276	25.4	0.0679514060371086	-0.0125490240457177
1	C	26	50	20120601	13	1278	25.44	0.0679779932520812	-0.0148038461495654
1	C	26	50	20120601	13	1280	25.48	0.0670171058471268	-0.0177013576068335
1	C	26	50	20120601	13	1282	25.52	0.0655398183598719	-0.0197784130658908
1	C	26	50	20120601	13	1284	25.56	0.0649038465208727	-0.0224546708113257
1	C	26	50	20120601	13	1286	25.6	0.0650155693923002	-0.0240293976130281
1	C	26	50	20120601	13	1288	25.64	0.0645203825134353	-0.0272596735215226
1	C	26	50	20120601	13	1290	25.68	0.0641266654576706	-0.0298218042324740
1	C	26	50	20120601	13	1292	25.72	0.0644416815286892	-0.0321645197092231
1	C	26	50	20120601	13	1294	25.76	0.0644670878753372	-0.0357528532785071
1	C	26	50	20120601	13	1296	25.8	0.0645196895487897	-0.0377002324249626
1	C	26	50	20120601	13	1298	25.84	0.0646723821871191	-0.0397879369121447
1	C	26	50	20120601	13	1300	25.88	0.0639986437749368	-0.042052807003353
1	C	26	50	20120601	13	1302	25.92	0.0633524471718816	-0.0449560884519556
1	C	26	50	20120601	13	1304	25.96	0.0625506036383653	-0.0465750645818111
1	C	26	50	20120601	13	1306	26	0.0610152824833648	-0.0485817431171505
1	C	26	50	20120601	13	1308	26.04	0.059560466849616	-0.0502915414561952
1	C	26	50	20120601	13	1310	26.08	0.0584041492724772	-0.0530544056401898
1	C	26	50	20120601	13	1312	26.12	0.0570326873860947	-0.0547683900513791
1	C	26	50	20120601	13	1314	26.16	0.0552690216524592	-0.0563962912830268
1	C	26	50	20120601	13	1316	26.2	0.0531153158183212	-0.057371957219708
1	C	26	50	20120601	13	1318	26.24	0.0512015313150398	-0.0582911253245724
1	C	26	50	20120601	13	1320	26.28	0.0483873877472736	-0.0607750500255245
1	C	26	50	20120601	13	1322	26.32	0.0462063168807037	-0.0620228813622844
1	C	26	50	20120601	13	1324	26.36	0.0442230237808317	-0.0639384336325188
1	C	26	50	20120601	13	1326	26.4	0.0429017240495065	-0.0656427023965346
1	C	26	50	20120601	13	1328	26.44	0.0405434522235712	-0.0680510373825778
1	C	26	50	20120601	13	1330	26.48	0.0391121266770934	-0.0691596393941221
1	C	26	50	20120601	13	1332	26.52	0.0365432077410427	-0.071628007745888
1	C	26	50	20120601	13	1334	26.56	0.0349037806688617	-0.0737329939228023
1	C	26	50	20120601	13	1336	26.6	0.0333268618361375	-0.076790594355331
1	C	26	50	20120601	13	1338	26.64	0.0324927586770499	-0.0790766705789072
1	C	26	50	20120601	13	1340	26.68	0.0310394421096772	-0.0810248204717543
1	C	26	50	20120601	13	1342	26.72	0.0301916210790345	-0.0828314782976859
1	C	26	50	20120601	13	1344	26.76	0.0279357383150151	-0.0859996702307922
1	C	26	50	20120601	13	1346	26.8	0.0260915331190024	-0.0887810747545895
1	C	26	50	20120601	13	1348	26.84	0.0243647076486668	-0.090618633146859
1	C	26	50	20120601	13	1350	26.88	0.0226001933868939	-0.0926491609797143
1	C	26	50	20120601	13	1352	26.92	0.0205845855071216	-0.0952964980577986
1	C	26	50	20120601	13	1354	26.96	0.0184790336447824	-0.0969810385426193
1	C	26	50	20120601	13	1356	27	0.0163123170458706	-0.0995564628610569
1	C	26	50	20120601	13	1358	27.04	0.0150406562105847	-0.101539614539573
1	C	26	50	20120601	13	1360	27.08	0.0128546355965465	-0.103698340831857
1	C	26	50	20120601	13	1362	27.12	0.0110887071212112	-0.105079886060939
1	C	26	50	20120601	13	1364	27.16	0.00871155554421829	-0.106081573527168
1	C	26	50	20120601	13	1366	27.2	0.0058035789065886	-0.107628935296439
1	C	26	50	20120601	13	1368	27.24	0.0043026033421639	-0.109238098198385
1	C	26	50	20120601	13	1370	27.28	0.0038147703738233	-0.111232351453365
1	C	26	50	20120601	13	1372	27.32	0.0025151788206806	-0.113496436656047
1	C	26	50	20120601	13	1374	27.36	0.000734118260227897	-0.115775017547742
1	C	26	50	20120601	13	1376	27.4	-0.00127328718088260	-0.117641991582109
1	C	26	50	20120601	13	1378	27.44	-0.003530937711855	-0.118720470844775
1	C	26	50	20120601	13	1380	27.48	-0.0065558698110929	-0.120444609309342
1	C	26	50	20120601	13	1382	27.52	-0.0091182126540786	-0.121948130458179
1	C	26	50	20120601	13	1384	27.56	-0.011676171435021	-0.122961060922228
1	C	26	50	20120601	13	1386	27.6	-0.0141132149563804	-0.123534878075161
1	C	26	50	20120601	13	1388	27.64	-0.0156342723533908	-0.123487431210144
1	C	26	50	20120601	13	1390	27.68	-0.0179179444139109	-0.123013952509461
1	C	26	50	20120601	13	1392	27.72	-0.0213718074866165	-0.121756363099121
1	C	26	50	20120601	13	1394	27.76	-0.0234507721339831	-0.120019638133849
1	C	26	50	20120601	13	1396	27.8	-0.0252217917781429	-0.11821326315063
1	C	26	50	20120601	13	1398	27.84	-0.0270861495174194	-0.116351733838478
1	C	26	50	20120601	13	1400	27.88	-0.0274453597622622	-0.114955905052416
1	C	26	50	20120601	13	1402	27.92	-0.0274016605631848	-0.112553014788587
1	C	26	50	20120601	13	1404	27.96	-0.0279925897002224	-0.110177348135835
1	C	26	50	20120601	13	1406	28	-0.0285717808646923	-0.107787963611528
1	C	26	50	20120601	13	1408	28.04	-0.0298818375981966	-0.105144303488705
1	C	26	50	20120601	13	1410	28.08	-0.0313741864598909	-0.102225013142577
1	C	26	50	20120601	13	1412	28.12	-0.0336333926257819	-0.0992813276124972
1	C	26	50	20120601	13	1414	28.16	-0.0362075441520134	-0.0966392938352718
1	C	26	50	20120601	13	1416	28.2	-0.0371918367914251	-0.095389129046134
1	C	26	50	20120601	13	1418	28.24	-0.0376780434141689	-0.0927674599442068
1	C	26	50	20120601	13	1420	28.28	-0.037723368958843	-0.0905993998424107
1	C	26	50	20120601	13	1422	28.32	-0.0365472382496954	-0.0881632048491887
1	C	26	50	20120601	13	1424	28.36	-0.0360372728391037	-0.0846684002938523
1	C	26	50	20120601	13	1426	28.4	-0.0361824418612813	-0.0827376452278224
1	C	26	50	20120601	13	1428	28.44	-0.0356760826952736	-0.0796237590955112
1	C	26	50	20120601	13	1430	28.48	-0.0355152866132318	-0.0764685072165006
1	C	26	50	20120601	13	1432	28.52	-0.0358339796395125	-0.074271597158032
1	C	26	50	20120601	13	1434	28.56	-0.036223383343912	-0.0718748587232003
1	C	26	50	20120601	13	1436	28.6	-0.0376021001458695	-0.0697044651690263
1	C	26	50	20120601	13	1438	28.64	-0.0393578674967591	-0.0674322270251580
1	C	26	50	20120601	13	1440	28.68	-0.0417636710405257	-0.0660838309619778
1	C	26	50	20120601	13	1442	28.72	-0.0455895514760951	-0.063912580394385
1	C	26	50	20120601	13	1444	28.76	-0.0471924409266786	-0.0626577289015015
1	C	26	50	20120601	13	1446	28.8	-0.0491962754785441	-0.0611642840242964
1	C	26	50	20120601	13	1448	28.84	-0.052165883543222	-0.0593704531153755
1	C	26	50	20120601	13	1450	28.88	-0.054141398468501	-0.0572045850446011
1	C	26	50	20120601	13	1452	28.92	-0.0566835180575447	-0.0552697287592404
1	C	26	50	20120601	13	1454	28.96	-0.0593662811853665	-0.053541276943308
1	C	26	50	20120601	13	1456	29	-0.0622189620727074	-0.0520733939762428
1	C	26	50	20120601	13	1458	29.04	-0.0637125837266077	-0.0506950307276759
1	C	26	50	20120601	13	1460	29.08	-0.0665289900360737	-0.0491891761264610
1	C	26	50	20120601	13	1462	29.12	-0.0702244714959109	-0.0466506627820013
1	C	26	50	20120601	13	1464	29.16	-0.0722588177053846	-0.0463778609858195
1	C	26	50	20120601	13	1466	29.2	-0.0752633851293243	-0.0444222157610919
1	C	26	50	20120601	13	1468	29.24	-0.0776592750360187	-0.0436067095103495
1	C	26	50	20120601	13	1470	29.28	-0.0803902628463174	-0.0423571104066366
1	C	26	50	20120601	13	1472	29.32	-0.0826604998779949	-0.0411898185322538
1	C	26	50	20120601	13	1474	29.36	-0.0851903865197246	-0.0402389013329142
1	C	26	50	20120601	13	1476	29.4	-0.0880868373168206	-0.0406135265055868
1	C	26	50	20120601	13	1478	29.44	-0.0905490538395906	-0.040872256876823
1	C	26	50	20120601	13	1480	29.48	-0.0933022448028176	-0.0411468971506358
1	C	26	50	20120601	13	1482	29.52	-0.0960067868195006	-0.0406400430098813
1	C	26	50	20120601	13	1484	29.56	-0.0990060509425816	-0.0404041521876775
1	C	26	50	20120601	13	1486	29.6	-0.102076379297172	-0.0399430478556657
1	C	26	50	20120601	13	1488	29.64	-0.105107180382694	-0.0394309611247304
1	C	26	50	20120601	13	1490	29.68	-0.107473725357969	-0.0397782919756493
1	C	26	50	20120601	13	1492	29.72	-0.110708031775116	-0.0400356788440012
1	C	26	50	20120601	13	1494	29.76	-0.115922378600942	-0.0402801963689355
1	C	26	50	20120601	13	1496	29.8	-0.116628990407382	-0.0394929743894405
1	C	26	50	20120601	13	1498	29.84	-0.119610223307542	-0.03862740497859
1	C	26	50	20120601	13	1500	29.88	-0.122153191424723	-0.0390938833221388
1	C	26	50	20120601	13	1502	29.92	-0.124799043578567	-0.0384929839794865
1	C	26	50	20120601	13	1504	29.96	-0.127002459019423	-0.0380021811626649
1	C	26	50	20120601	13	1506	30	-0.127462856244653	-0.0370015543566078
1	C	26	50	20120601	13	1508	30.04	-0.128843694366954	-0.0359063873739061
1	C	26	50	20120601	13	1510	30.08	-0.130831371528870	-0.0351971592723760
1	C	26	50	20120601	13	1512	30.12	-0.133137105320963	-0.0333779149457392
1	C	26	50	20120601	13	1514	30.16	-0.135539005635297	-0.0327678232149315
1	C	26	50	20120601	13	1516	30.2	-0.137708338529299	-0.031571469251842
1	C	26	50	20120601	13	1518	30.24	-0.139428022221145	-0.030495252730876
1	C	26	50	20120601	13	1520	30.28	-0.141129109004645	-0.0295069295828116
1	C	26	50	20120601	13	1522	30.32	-0.143282390574715	-0.0275120399317281
1	C	26	50	20120601	13	1524	30.36	-0.145128999933783	-0.0258393788408313
1	C	26	50	20120601	13	1526	30.4	-0.145957304817265	-0.0246278220819463
1	C	26	50	20120601	13	1528	30.44	-0.145481916928274	-0.0231742226718611
1	C	26	50	20120601	13	1530	30.48	-0.144765264205541	-0.0210652766969722
1	C	26	50	20120601	13	1532	30.52	-0.144308473224895	-0.0189524416347868
1	C	26	50	20120601	13	1534	30.56	-0.143397719690726	-0.0158256154483799
1	C	26	50	20120601	13	1536	30.6	-0.141968656885948	-0.0152563944895247
1	C	26	50	20120601	13	1538	30.64	-0.140444134665710	-0.0140613840293195
1	C	26	50	20120601	13	1540	30.68	-0.138655861616089	-0.0137707631422518
1	C	26	50	20120601	13	1542	30.72	-0.136012625757336	-0.0139886227415354
1	C	26	50	20120601	13	1544	30.76	-0.132971995887556	-0.0133339125728348
1	C	26	50	20120601	13	1546	30.8	-0.130670009761403	-0.0130365741713458
1	C	26	50	20120601	13	1548	30.84	-0.127692807369895	-0.0120002384728388
1	C	26	50	20120601	13	1550	30.88	-0.124700190050557	-0.0105734384097606
1	C	26	50	20120601	13	1552	30.92	-0.122045781904661	-0.00977999389059113
1	C	26	50	20120601	13	1554	30.96	-0.119206889599553	-0.00855585063100098
1	C	26	50	20120601	13	1556	31	-0.116654234119470	-0.00690885751626128
1	C	26	50	20120601	13	1558	31.04	-0.114207856788599	-0.00558352727628332
1	C	26	50	20120601	13	1560	31.08	-0.111663262325821	-0.00411939197515846
1	C	26	50	20120601	13	1562	31.12	-0.109838431855613	-0.00191583511294683
1	C	26	50	20120601	13	1564	31.16	-0.107217823413857	-0.000264952910910587
1	C	26	50	20120601	13	1566	31.2	-0.105414347568441	0.00201129452840703
1	C	26	50	20120601	13	1568	31.24	-0.103373637397937	0.0041918704202301
1	C	26	50	20120601	13	1570	31.28	-0.101667530156290	0.00578017367213131
1	C	26	50	20120601	13	1572	31.32	-0.0991990910938456	0.0086536434988391
1	C	26	50	20120601	13	1574	31.36	-0.0969248235535146	0.0111150114934713
1	C	26	50	20120601	13	1576	31.4	-0.0949363685741406	0.0128025218267730
1	C	26	50	20120601	13	1578	31.44	-0.0925771067987116	0.0149065180541936
1	C	26	50	20120601	13	1580	31.48	-0.0910042891853176	0.0163157111584202
1	C	26	50	20120601	13	1582	31.52	-0.0885913580051966	0.0189823522516310
1	C	26	50	20120601	13	1584	31.56	-0.0868619869504496	0.0216540138029881
1	C	26	50	20120601	13	1586	31.6	-0.0851062408127626	0.0239999112602526
1	C	26	50	20120601	13	1588	31.64	-0.0832134573808826	0.0263014024116586
1	C	26	50	20120601	13	1590	31.68	-0.0812558322571678	0.0286690080471055
1	C	26	50	20120601	13	1592	31.72	-0.0796343656972289	0.0308345225644893
1	C	26	50	20120601	13	1594	31.76	-0.0772773666634998	0.0330949308119083
1	C	26	50	20120601	13	1596	31.8	-0.0754956697069441	0.0357194990516384
1	C	26	50	20120601	13	1598	31.84	-0.0740554346150233	0.0374430011201025
1	C	26	50	20120601	13	1600	31.88	-0.0715418821399395	0.0405246431831916
1	C	26	50	20120601	13	1602	31.92	-0.069695979887652	0.0429609795977698
1	C	26	50	20120601	13	1604	31.96	-0.067375962538579	0.0450398735344583
1	C	26	50	20120601	13	1606	32	-0.0655924271043921	0.0471954885569055
1	C	26	50	20120601	13	1608	32.04	-0.0638068410605399	0.0505802672970893
1	C	26	50	20120601	13	1610	32.08	-0.0622500040604014	0.0526743640295732
1	C	26	50	20120601	13	1612	32.12	-0.0606815705090516	0.0546946388141013
1	C	26	50	20120601	13	1614	32.16	-0.0590737511099896	0.057734915130491
1	C	26	50	20120601	13	1616	32.2	-0.0577910735510528	0.0603155578969738
1	C	26	50	20120601	13	1618	32.24	-0.056219931780731	0.0625045695726964
1	C	26	50	20120601	13	1620	32.28	-0.0543228632817568	0.0646284779270752
1	C	26	50	20120601	13	1622	32.32	-0.0524678966276413	0.0677768843053371
1	C	26	50	20120601	13	1624	32.36	-0.0512578233787832	0.0692787098121128
1	C	26	50	20120601	13	1626	32.4	-0.0495125431285654	0.0720057371173301
1	C	26	50	20120601	13	1628	32.44	-0.048121041836004	0.0747526206880698
1	C	26	50	20120601	13	1630	32.48	-0.0471844506200512	0.0775648833517981
1	C	26	50	20120601	13	1632	32.52	-0.0465901344415317	0.0804530539284867
1	C	26	50	20120601	13	1634	32.56	-0.0456616325271556	0.0827208160864301
1	C	26	50	20120601	13	1636	32.6	-0.0449665465612493	0.0856093472875771
1	C	26	50	20120601	13	1638	32.64	-0.0441836379331195	0.0858746537518783
1	C	26	50	20120601	13	1640	32.68	-0.0425513526394285	0.0856415913567993
1	C	26	50	20120601	13	1642	32.72	-0.0400055560951225	0.0841461312252678
1	C	26	50	20120601	13	1644	32.76	-0.0373898266901573	0.0840134779931172
1	C	26	50	20120601	13	1646	32.8	-0.0345687534759354	0.0833963151944976
1	C	26	50	20120601	13	1648	32.84	-0.0315252244683523	0.0830321552021865
1	C	26	50	20120601	13	1650	32.88	-0.0293020807483018	0.0832408931239928
1	C	26	50	20120601	13	1652	32.92	-0.0269517285183158	0.084469208313592
1	C	26	50	20120601	13	1654	32.96	-0.0245276250510521	0.0856203781533637
1	C	26	50	20120601	13	1656	33	-0.022267782489058	0.0865413847358591
1	C	26	50	20120601	13	1658	33.04	-0.0189891404767303	0.0881948125223078
1	C	26	50	20120601	13	1660	33.08	-0.0163664107146313	0.0894477350278921
1	C	26	50	20120601	13	1662	33.12	-0.0139743391845554	0.0897812772965778
1	C	26	50	20120601	13	1664	33.16	-0.0114641808220212	0.0905284770322576
1	C	26	50	20120601	13	1666	33.2	-0.0081450923018097	0.090681282807672
1	C	26	50	20120601	13	1668	33.24	-0.0064123978451902	0.0908948290555904
1	C	26	50	20120601	13	1670	33.28	-0.0061363433578149	0.0915235884054214
1	C	26	50	20120601	13	1672	33.32	-0.0058655214606205	0.09186002981191
1	C	26	50	20120601	13	1674	33.36	-0.0052941084707436	0.0922982238842113
1	C	26	50	20120601	13	1676	33.4	-0.0047398074649715	0.0926378472712152
1	C	26	50	20120601	13	1678	33.44	-0.0035824857962035	0.0928721117478223
1	C	26	50	20120601	13	1680	33.48	-0.0021839700043727	0.0940753246466893
1	C	26	50	20120601	13	1682	33.52	-0.000629961431359103	0.0954583548000121
1	C	26	50	20120601	13	1684	33.56	0.0010090413767532	0.0979434815824922
1	C	26	50	20120601	13	1686	33.6	0.0025129160789808	0.0988686600949967
1	C	26	50	20120601	13	1688	33.64	0.0045309988324872	0.100756635200765
1	C	26	50	20120601	13	1690	33.68	0.0068017308389116	0.101986647446639
1	C	26	50	20120601	13	1692	33.72	0.00898237744141275	0.103181728617522
1	C	26	50	20120601	13	1694	33.76	0.0114554126979346	0.104603154669063
1	C	26	50	20120601	13	1696	33.8	0.0143336201400763	0.105191891775079
1	C	26	50	20120601	13	1698	33.84	0.0171046301941902	0.105378567965313
1	C	26	50	20120601	13	1700	33.88	0.0193454515837703	0.104838762648555
1	C	26	50	20120601	13	1702	33.92	0.0216813081247419	0.104855167525878
1	C	26	50	20120601	13	1704	33.96	0.0239956686195655	0.104375042021453
1	C	26	50	20120601	13	1706	34	0.0267924173605145	0.103724079518692
1	C	26	50	20120601	13	1708	34.04	0.028740213699971	0.103188375421265
1	C	26	50	20120601	13	1710	34.08	0.0314405837866443	0.103040377971963
1	C	26	50	20120601	13	1712	34.12	0.0332221393218438	0.102005527197697
1	C	26	50	20120601	13	1714	34.16	0.0349262666645034	0.100922522451631
1	C	26	50	20120601	13	1716	34.2	0.036460546958322	0.099961281493286
1	C	26	50	20120601	13	1718	34.24	0.0370869728557751	0.100130774988737
1	C	26	50	20120601	13	1720	34.28	0.0386293141668993	0.099419425566863
1	C	26	50	20120601	13	1722	34.32	0.0395420476000548	0.099715986150893
1	C	26	50	20120601	13	1724	34.36	0.0402725596156987	0.100693844118596
1	C	26	50	20120601	13	1726	34.4	0.0402461845327604	0.101474984979772
1	C	26	50	20120601	13	1728	34.44	0.0410775299754014	0.104517736169896
1	C	26	50	20120601	13	1730	34.48	0.0417876773157471	0.106789175283102
1	C	26	50	20120601	13	1732	34.52	0.042254862766077	0.109434815304911
1	C	26	50	20120601	13	1734	34.56	0.0429000977039098	0.111510810103797
1	C	26	50	20120601	13	1736	34.6	0.0440094068222352	0.114374168303534
1	C	26	50	20120601	13	1738	34.64	0.0453068063443563	0.117012525125497
1	C	26	50	20120601	13	1740	34.68	0.045912726145155	0.118351148972961
1	C	26	50	20120601	13	1742	34.72	0.0464593196870122	0.120954009034509
1	C	26	50	20120601	13	1744	34.76	0.0467892557111139	0.122298501868257
1	C	26	50	20120601	13	1746	34.8	0.0469453848883999	0.124191568142849
1	C	26	50	20120601	13	1748	34.84	0.0480278239490402	0.126658805123766
1	C	26	50	20120601	13	1750	34.88	0.0488071263325859	0.128459028277988
1	C	26	50	20120601	13	1752	34.92	0.048400752065438	0.130545488257235
1	C	26	50	20120601	13	1754	34.96	0.0482371275562715	0.131167317960611
1	C	26	50	20120601	13	1756	35	0.0471458496608663	0.131596743908826
1	C	26	50	20120601	13	1758	35.04	0.0453729915390753	0.131635776203147
1	C	26	50	20120601	13	1760	35.08	0.0432380240346388	0.131370823292236
1	C	26	50	20120601	13	1762	35.12	0.0415556755808398	0.130954478819474
1	C	26	50	20120601	13	1764	35.16	0.0390476385386492	0.130864605547585
1	C	26	50	20120601	13	1766	35.2	0.0366910637689888	0.130916012210577
1	C	26	50	20120601	13	1768	35.24	0.0347000632052018	0.131113789977275
1	C	26	50	20120601	13	1770	35.28	0.0318366342947869	0.131124750132384
1	C	26	50	20120601	13	1772	35.32	0.0288949286636946	0.132324144654632
1	C	26	50	20120601	13	1774	35.36	0.0263371820147867	0.133297972113682
1	C	26	50	20120601	13	1776	35.4	0.0232887739704133	0.13351569029161
1	C	26	50	20120601	13	1778	35.44	0.0216407201955019	0.134253131953709
1	C	26	50	20120601	13	1780	35.48	0.0197922723588021	0.13540281686924
1	C	26	50	20120601	13	1782	35.52	0.0178254548469317	0.136545572138316
1	C	26	50	20120601	13	1784	35.56	0.0155496316716828	0.136704176189336
1	C	26	50	20120601	13	1786	35.6	0.0129805006035977	0.136463547751698
1	C	26	50	20120601	13	1788	35.64	0.0107984397875341	0.136092245980897
1	C	26	50	20120601	13	1790	35.68	0.00809948391442322	0.135702700855141
1	C	26	50	20120601	13	1792	35.72	0.0060407425209986	0.135178381176892
1	C	26	50	20120601	13	1794	35.76	0.0028428521030824	0.133752500352629
1	C	26	50	20120601	13	1796	35.8	-0.0002025860928099	0.133254060782571
1	C	26	50	20120601	13	1798	35.84	-0.0025086027276155	0.132167096238531
1	C	26	50	20120601	13	1800	35.88	-0.0056731177054596	0.132112436884345
1	C	26	50	20120601	13	1802	35.92	-0.0083171313816724	0.131589743551692
1	C	26	50	20120601	13	1804	35.96	-0.0108443310176331	0.13071858799727
1	C	26	50	20120601	13	1806	36	-0.0122883844861723	0.129628087919324
1	C	26	50	20120601	13	1808	36.04	-0.0126578477793422	0.128554346272092
1	C	26	50	20120601	13	1810	36.08	-0.0132348469127905	0.128377569576796
1	C	26	50	20120601	13	1812	36.12	-0.0135298518619015	0.130209541825494
1	C	26	50	20120601	13	1814	36.16	-0.0148005934583718	0.131799754265704
1	C	26	50	20120601	13	1816	36.2	-0.0154985078514029	0.134023605092536
1	C	26	50	20120601	13	1818	36.24	-0.0168719920631797	0.135940995840401
1	C	26	50	20120601	13	1820	36.28	-0.0190684071469014	0.137267386740551
1	C	26	50	20120601	13	1822	36.32	-0.0202929746705602	0.138486580252673
1	C	26	50	20120601	13	1824	36.36	-0.0222472763924036	0.139895278382153
1	C	26	50	20120601	13	1826	36.4	-0.0229598986064834	0.142022397001318
1	C	26	50	20120601	13	1828	36.44	-0.024246267262818	0.144729767445125
1	C	26	50	20120601	13	1830	36.48	-0.0254162461429692	0.146342960855724
1	C	26	50	20120601	13	1832	36.52	-0.0258854114922865	0.148778590163521
1	C	26	50	20120601	13	1834	36.56	-0.0267579812602707	0.15107244456169
1	C	26	50	20120601	13	1836	36.6	-0.027972083603568	0.15290172980462
1	C	26	50	20120601	13	1838	36.64	-0.0286951709980093	0.153874284471464
1	C	26	50	20120601	13	1840	36.68	-0.0297571746726734	0.155009968672728
1	C	26	50	20120601	13	1842	36.72	-0.0297809334605213	0.156311327992823
1	C	26	50	20120601	13	1844	36.76	-0.0298299359604575	0.159068125200635
1	C	26	50	20120601	13	1846	36.8	-0.0297341937022849	0.160736472940167
1	C	26	50	20120601	13	1848	36.84	-0.0301662359455898	0.161809153927227
1	C	26	50	20120601	13	1850	36.88	-0.0303823277779205	0.163233549827249
1	C	26	50	20120601	13	1852	36.92	-0.0300591799789182	0.164051672373082
1	C	26	50	20120601	13	1854	36.96	-0.0293126873500196	0.165830540902513
1	C	26	50	20120601	13	1856	37	-0.0292729479489169	0.166417580952254
1	C	26	50	20120601	13	1858	37.04	-0.0293426686775419	0.16572843468331
1	C	26	50	20120601	13	1860	37.08	-0.0301489825401289	0.167046269591407
1	C	26	50	20120601	13	1862	37.12	-0.0313437808682998	0.166698585187098
1	C	26	50	20120601	13	1864	37.16	-0.0334543531887854	0.167303302906368
1	C	26	50	20120601	13	1866	37.2	-0.0369384097210478	0.167796014911499
1	C	26	50	20120601	13	1868	37.24	-0.0403470886704356	0.166906050316698
1	C	26	50	20120601	13	1870	37.28	-0.0414894196754425	0.167602196942776
1	C	26	50	20120601	13	1872	37.32	-0.0416478823051064	0.168778751915992
1	C	26	50	20120601	13	1874	37.36	-0.0416807627704316	0.170284535806529
1	C	26	50	20120601	13	1876	37.4	-0.0412292043799659	0.17237799614291
1	C	26	50	20120601	13	1878	37.44	-0.0400566799154023	0.173863061804758
1	C	26	50	20120601	13	1880	37.48	-0.0382916706788826	0.174619736771305
1	C	26	50	20120601	13	1882	37.52	-0.0363515818033411	0.175111670958977
1	C	26	50	20120601	13	1884	37.56	-0.0348230997851282	0.175674245114089
1	C	26	50	20120601	13	1886	37.6	-0.0319913492585104	0.176322449900403
1	C	26	50	20120601	13	1888	37.64	-0.0295490024362921	0.177326541529688
1	C	26	50	20120601	13	1890	37.68	-0.027805206403208	0.177675922990272
1	C	26	50	20120601	13	1892	37.72	-0.0254711883398674	0.177031607291255
1	C	26	50	20120601	13	1894	37.76	-0.0225678078963154	0.177127773813496
1	C	26	50	20120601	13	1896	37.8	-0.0202904997968261	0.17787631705206
1	C	26	50	20120601	13	1898	37.84	-0.0182277986054268	0.17871148087132
1	C	26	50	20120601	13	1900	37.88	-0.0171112769979332	0.180236710198339
1	C	26	50	20120601	13	1902	37.92	-0.0166657997257857	0.18131009829218
1	C	26	50	20120601	13	1904	37.96	-0.0170815785131234	0.181904067988377
1	C	26	50	20120601	13	1906	38	-0.019392403474041	0.184169638115299
1	C	26	50	20120601	13	1908	38.04	-0.0211983541931915	0.185086048503716
1	C	26	50	20120601	13	1910	38.08	-0.0232666415281621	0.185727394354253
1	C	26	50	20120601	13	1912	38.12	-0.0261954778158368	0.186540567152617
1	C	26	50	20120601	13	1914	38.16	-0.028633581997368	0.187326869893297
1	C	26	50	20120601	13	1916	38.2	-0.0320175829200925	0.188290161461307
1	C	26	50	20120601	13	1918	38.24	-0.0346677484253015	0.189390490323511
1	C	26	50	20120601	13	1920	38.28	-0.036297912398649	0.190748559607458
1	C	26	50	20120601	13	1922	38.32	-0.0379332382514991	0.192869384976271
1	C	26	50	20120601	13	1924	38.36	-0.0385757861835633	0.195042536246892
1	C	26	50	20120601	13	1926	38.4	-0.0391179249526991	0.196867790981168
1	C	26	50	20120601	13	1928	38.44	-0.0388823876838858	0.199808718794801
1	C	26	50	20120601	13	1930	38.48	-0.0387734932395831	0.202144999599842
1	C	26	50	20120601	13	1932	38.52	-0.0381533605924825	0.204848268824318
1	C	26	50	20120601	13	1934	38.56	-0.038208514921415	0.207027571923935
1	C	26	50	20120601	13	1936	38.6	-0.0369017815897823	0.208941002873826
1	C	26	50	20120601	13	1938	38.64	-0.0367009632639253	0.210650787070735
1	C	26	50	20120601	13	1940	38.68	-0.03715068317676	0.209666494431323
1	C	26	50	20120601	13	1942	38.72	-0.0379744625768423	0.209274050167765
1	C	26	50	20120601	13	1944	38.76	-0.0399373910014162	0.209996713298137
1	C	26	50	20120601	13	1946	38.8	-0.0416188909270778	0.210590682994334
1	C	26	50	20120601	13	1948	38.84	-0.0441715464071612	0.211587703555807
1	C	26	50	20120601	13	1950	38.88	-0.0464144891170849	0.213264960840781
1	C	26	50	20120601	13	1952	38.92	-0.0480337636460021	0.213827817838606
1	C	26	50	20120601	13	1954	38.96	-0.0492429162418311	0.213214049152536
1	C	26	50	20120601	13	1956	39	-0.0524835866200091	0.21184579753094
1	C	26	50	20120601	13	1958	39.04	-0.0544320193555686	0.211031564072404
1	C	26	50	20120601	13	1960	39.08	-0.0565413895945262	0.209595359489136
1	C	26	50	20120601	13	1962	39.12	-0.0585697253963598	0.20795310398983
1	C	26	50	20120601	13	1964	39.16	-0.059108540763624	0.20652899093252
1	C	26	50	20120601	13	1966	39.2	-0.0598370021696023	0.204053975777011
1	C	26	50	20120601	13	1968	39.24	-0.059693742335734	0.201817114185406
1	C	26	50	20120601	13	1970	39.28	-0.0595202890423089	0.198609182851197
1	C	26	50	20120601	13	1972	39.32	-0.0593225819862892	0.196381513647746
1	C	26	50	20120601	13	1974	39.36	-0.0582750740006394	0.194894750929624
1	C	26	50	20120601	13	1976	39.4	-0.0570169896155523	0.192453252635543
1	C	26	50	20120601	13	1978	39.44	-0.0550516570279224	0.19141338140313
1	C	26	50	20120601	13	1980	39.48	-0.0528201694478538	0.189314547055212
1	C	26	50	20120601	13	1982	39.52	-0.0505099101723612	0.187636724084812
1	C	26	50	20120601	13	1984	39.56	-0.0479486987002254	0.186356931521543
1	C	26	50	20120601	13	1986	39.6	-0.0447485455406094	0.184943920040698
1	C	26	50	20120601	13	1988	39.64	-0.0433492519313194	0.182621003553822
1	C	26	50	20120601	13	1990	39.68	-0.0411734136549302	0.18040995135973
1	C	26	50	20120601	13	1992	39.72	-0.0385595934382742	0.178307369345871
1	C	26	50	20120601	13	1994	39.76	-0.0371088931659919	0.177123389751453
1	C	26	50	20120601	13	1996	39.8	-0.03531878163874	0.176830364701329
1	C	26	50	20120601	13	1998	39.84	-0.0347710567260329	0.175962461838101
1	C	26	50	20120601	13	2000	39.88	-0.0346782843163412	0.174797998390843
1	C	26	50	20120601	13	2002	39.92	-0.0347089020399666	0.173167905128173
1	C	26	50	20120601	13	2004	39.96	-0.0356188777566756	0.171917103942932
1	C	26	50	20120601	13	2006	40	-0.036163844952936	0.169884384079055
1	C	26	50	20120601	13	2008	40.04	-0.0368493142666183	0.168585146079303
1	C	26	50	20120601	13	2010	40.08	-0.0382408297013153	0.16689806001007
1	C	26	50	20120601	13	2012	40.12	-0.0393215009950027	0.165919212092874
1	C	26	50	20120601	13	2014	40.16	-0.0415563826876209	0.16521875211543
1	C	26	50	20120601	13	2016	40.2	-0.0428312962141002	0.163813730941213
1	C	26	50	20120601	13	2018	40.24	-0.0435212910111821	0.162085703389349
1	C	26	50	20120601	13	2020	40.28	-0.0434444992147452	0.161158403556501
1	C	26	50	20120601	13	2022	40.32	-0.0420985214567566	0.160360433553932
1	C	26	50	20120601	13	2024	40.36	-0.0407835856864621	0.15926413520038
1	C	26	50	20120601	13	2026	40.4	-0.0387416027237516	0.15761077812461
1	C	26	50	20120601	13	2028	40.44	-0.0377988879630737	0.156722086322015
1	C	26	50	20120601	13	2030	40.48	-0.0360459702525122	0.156222161827716
1	C	26	50	20120601	13	2032	40.52	-0.0357646831749562	0.158022314271261
1	C	26	50	20120601	13	2034	40.56	-0.0338804557351284	0.157850275191398
1	C	26	50	20120601	13	2036	40.6	-0.030262261046475	0.154855607262395
1	C	26	50	20120601	13	2038	40.64	-0.0276046002093854	0.153474274165347
1	C	26	50	20120601	13	2040	40.68	-0.0271401017648239	0.153046403852051
1	C	26	50	20120601	13	2042	40.72	-0.0267755175084441	0.15369665924803
1	C	26	50	20120601	13	2044	40.76	-0.0270585723529531	0.154170208659391
1	C	26	50	20120601	13	2046	40.8	-0.0272574107798227	0.154033595629265
1	C	26	50	20120601	13	2048	40.84	-0.0271600421760534	0.154207331765403
1	C	26	50	20120601	13	2050	40.88	-0.0272198634097418	0.154830575682341
1	C	26	50	20120601	13	2052	40.92	-0.0273812958878866	0.154886932092801
1	C	26	50	20120601	13	2054	40.96	-0.0274952107903358	0.154671193813861
1	C	26	50	20120601	13	2056	41	-0.0276717753535981	0.154392805874108
1	C	26	50	20120601	13	2058	41.04	-0.0273887912197672	0.154674375794377
1	C	26	50	20120601	13	2060	41.08	-0.0276697247439326	0.1545178930637
1	C	26	50	20120601	13	2062	41.12	-0.0275406777563661	0.154450364366097
1	C	26	50	20120601	13	2064	41.16	-0.0273669416202285	0.154810776692467
1	C	26	50	20120601	13	2066	41.2	-0.0273207675474171	0.154763612670162
1	C	26	50	20120601	13	2068	41.24	-0.0276390363096291	0.154796068871419
1	C	26	50	20120601	13	2070	41.28	-0.027110968965439	0.154648142132795
1	C	26	50	20120601	13	2072	41.32	-0.0271442029841548	0.15449045732059
1	C	26	50	20120601	13	2074	41.36	-0.0270956247482873	0.154739853882314
1	C	26	50	20120601	13	2076	41.4	-0.0273647495892069	0.154419817353149
1	C	26	50	20120601	13	2078	41.44	-0.0269192723170594	0.154425474207399
1	C	26	50	20120601	13	2080	41.48	-0.0270598451451592	0.154153379517998
1	C	26	50	20120601	13	2082	41.52	-0.0270861495174194	0.154145459922049
1	C	26	50	20120601	13	2084	41.56	-0.0273474961837459	0.154046747815395
1	C	26	50	20120601	13	2086	41.6	-0.0268098828980098	0.153988977191372
1	C	26	50	20120601	13	2088	41.64	-0.0267091201816907	0.153965289114203
1	C	26	50	20120601	13	2090	41.68	-0.027242632248096	0.153663708072027
1	C	26	50	20120601	13	2092	41.72	-0.0271267374466595	0.153831928775271
1	C	26	50	20120601	13	2094	41.76	-0.0273356875005001	0.153973703684899
1	C	26	50	20120601	13	2096	41.8	-0.0274428141778499	0.154114064380964
1	C	26	50	20120601	13	2098	41.84	-0.0271950439617221	0.154213342173043
1	C	26	50	20120601	13	2100	41.88	-0.0270330457981523	0.153960975762837
1	C	26	50	20120601	13	2102	41.92	-0.0273305256209974	0.154094831076516
1	C	26	50	20120601	13	2104	41.96	-0.0268557034174307	0.153921943468516
1	C	26	50	20120601	13	2106	42	-0.0271494355743356	0.153923781946147
1	C	26	50	20120601	13	2108	42.04	-0.0270348842757833	0.154226423648495
1	C	26	50	20120601	13	2110	42.08	-0.0271386875512615	0.154597796129974
1	C	26	50	20120601	13	2112	42.12	-0.0273432535430588	0.154759511450831
1	C	26	50	20120601	13	2114	42.16	-0.0276989989646738	0.15503733370516
1	C	26	50	20120601	13	2116	42.2	-0.0273376673994874	0.154920661086264
1	C	26	50	20120601	13	2118	42.24	-0.0274238637161141	0.155346410079216
1	C	26	50	20120601	13	2120	42.28	-0.0276835133261658	0.155146157438784
1	C	26	50	20120601	13	2122	42.32	-0.0275599110608144	0.154999644913722
1	C	26	50	20120601	13	2124	42.36	-0.0279811345703672	0.15496591592026
1	C	26	50	20120601	13	2126	42.4	-0.0279860843178355	0.155444627211123
1	C	26	50	20120601	13	2128	42.44	-0.0280648560132597	0.155955582571208
1	C	26	50	20120601	13	2130	42.48	-0.027606792240407	0.155818262434302
1	C	26	50	20120601	13	2132	42.52	-0.0276944734812742	0.155683912145877
1	C	26	50	20120601	13	2134	42.56	-0.0279431629362174	0.156237081780799
1	C	26	50	20120601	13	2136	42.6	-0.027812984577801	0.156740612519682
1	C	26	50	20120601	13	2138	42.64	-0.02827005840116	0.157269245549297
1	C	26	50	20120601	13	2140	42.68	-0.028171699847897	0.15837452415897
1	C	26	50	20120601	13	2142	42.72	-0.028156850605492	0.160396142446382
1	C	26	50	20120601	13	2144	42.76	-0.0282752202806627	0.161293178108995
1	C	26	50	20120601	13	2146	42.8	-0.028345153141322	0.162872218262063
1	C	26	50	20120601	13	2148	42.84	-0.029011389150556	0.163458975469091
1	C	26	50	20120601	13	2150	42.88	-0.0294577149508409	0.165167911137863
1	C	26	50	20120601	13	2152	42.92	-0.0295511237566357	0.166149304639472
1	C	26	50	20120601	13	2154	42.96	-0.0295242536989506	0.168765599729862
1	C	26	50	20120601	13	2156	43	-0.0290398148431597	0.171559449333008
1	C	26	50	20120601	13	2158	43.04	-0.0294461183996295	0.173977330260598
1	C	26	50	20120601	13	2160	43.08	-0.0287327890787685	0.177130177976552
1	C	26	50	20120601	13	2162	43.12	-0.0276807556097191	0.178296762744154
1	C	26	50	20120601	13	2164	43.16	-0.0263566274512692	0.179755241191029
1	C	26	50	20120601	13	2166	43.2	-0.0237841022706344	0.181022447253593
1	C	26	50	20120601	13	2168	43.24	-0.0220900158442677	0.18160779024706
1	C	26	50	20120601	13	2170	43.28	-0.0213397755494288	0.181441620153481
1	C	26	50	20120601	13	2172	43.32	-0.02081015257032	0.181716684691362
1	C	26	50	20120601	13	2174	43.36	-0.0211714841355064	0.183220700814946
1	C	26	50	20120601	13	2176	43.4	-0.0221465843867626	0.18358627502082
1	C	26	50	20120601	13	2178	43.44	-0.0227914657712048	0.185939526388608
1	C	26	50	20120601	13	2180	43.48	-0.0241519392182077	0.188164084322221
1	C	26	50	20120601	13	2182	43.52	-0.0254897852482126	0.189804572054574
1	C	26	50	20120601	13	2184	43.56	-0.0266451977286714	0.192408139222903
1	C	26	50	20120601	13	2186	43.6	-0.0280070853892367	0.193758713174969
1	C	26	50	20120601	13	2188	43.64	-0.0293795796515198	0.194907761694397
1	C	26	50	20120601	13	2190	43.68	-0.0316706056225642	0.196915944952967
1	C	26	50	20120601	13	2192	43.72	-0.0342458885196456	0.1983655138544
1	C	26	50	20120601	13	2194	43.76	-0.0363749870377984	0.199385868939652
1	C	26	50	20120601	13	2196	43.8	-0.0384878220999837	0.200831195200397
1	C	26	50	20120601	13	2198	43.84	-0.0406650038792571	0.202267329072987
1	C	26	50	20120601	13	2200	43.88	-0.0419448671532048	0.202371980876603
1	C	26	50	20120601	13	2202	43.92	-0.0444840876044456	0.203982063017364
1	C	26	50	20120601	13	2204	43.96	-0.0471405463600073	0.204402932973527
1	C	26	50	20120601	13	2206	44	-0.0490353804015529	0.204424358308997
1	C	26	50	20120601	13	2208	44.04	-0.0507565490176391	0.204039621509353
1	C	26	50	20120601	13	2210	44.08	-0.0524816774316999	0.203990336166704
1	C	26	50	20120601	13	2212	44.12	-0.053907841098675	0.203046419324498
1	C	26	50	20120601	13	2214	44.16	-0.0558236055009437	0.201420568702516
1	C	26	50	20120601	13	2216	44.2	-0.0576647701377972	0.199708097499839
1	C	26	50	20120601	13	2218	44.24	-0.0600610135978822	0.198583232032327
1	C	26	50	20120601	13	2220	44.28	-0.0608454071502525	0.198101480182305
1	C	26	50	20120601	13	2222	44.32	-0.065168658010427	0.19675797729805
1	C	26	50	20120601	13	2224	44.36	-0.0663689717714912	0.196119106321248
1	C	26	50	20120601	13	2226	44.4	-0.0695766909736658	0.194831889136776
1	C	26	50	20120601	13	2228	44.44	-0.0714918896905096	0.193868456147409
1	C	26	50	20120601	13	2230	44.48	-0.0729251951359747	0.192544045146247
1	C	26	50	20120601	13	2232	44.52	-0.0748741935569592	0.191254070245328
1	C	26	50	20120601	13	2234	44.56	-0.0762416673610959	0.189762145647703
1	C	26	50	20120601	13	2236	44.6	-0.0774085349714099	0.187335213753314
1	C	26	50	20120601	13	2238	44.64	-0.0793653822776656	0.185483018250674
1	C	26	50	20120601	13	2240	44.68	-0.0802907729222044	0.183593133956597
1	C	26	50	20120601	13	2242	44.72	-0.0812060519397723	0.183138888560363
1	C	26	50	20120601	13	2244	44.76	-0.081311410850169	0.184130959374368
1	C	26	50	20120601	13	2246	44.8	-0.0808515793103635	0.184835449860464
1	C	26	50	20120601	13	2248	44.84	-0.0810999152119162	0.186299726582945
1	C	26	50	20120601	13	2250	44.88	-0.0820216289011928	0.188847078762169
1	C	26	50	20120601	13	2252	44.92	-0.0825791825981584	0.191495547211104
1	C	26	50	20120601	13	2254	44.96	-0.082613477277046	0.193755106930385
1	C	26	50	20120601	13	2256	45	-0.0830264276372589	0.19590329733163
1	C	26	50	20120601	13	2258	45.04	-0.0832668439428626	0.198098156780433
1	C	26	50	20120601	13	2260	45.08	-0.0834784810024716	0.200529684868899
1	C	26	50	20120601	13	2262	45.12	-0.0843501315316406	0.20342408505633
1	C	26	50	20120601	13	2264	45.16	-0.0839113717739136	0.205725364075702
1	C	26	50	20120601	13	2266	45.2	-0.0841772439236396	0.208403884562836
1	C	26	50	20120601	13	2268	45.24	-0.0836064673298666	0.210033907114828
1	C	26	50	20120601	13	2270	45.28	-0.0833854257500676	0.212178279139454
1	C	26	50	20120601	13	2272	45.32	-0.0822638129737492	0.214613696315217
1	C	26	50	20120601	13	2274	45.36	-0.0802590945384073	0.216662255370992
1	C	26	50	20120601	13	2276	45.4	-0.0795524827319675	0.218877833048484
1	C	26	50	20120601	13	2278	45.44	-0.0783068434262293	0.220154585052594
1	C	26	50	20120601	13	2280	45.48	-0.0772711441238254	0.221782839837633
1	C	26	50	20120601	13	2282	45.52	-0.076621383702593	0.22268008763228
1	C	26	50	20120601	13	2284	45.56	-0.0752008768898674	0.222492633624588
1	C	26	50	20120601	13	2286	45.6	-0.0726722630403443	0.222144737088244
1	C	26	50	20120601	13	2288	45.64	-0.0700616248042036	0.221789769484088
1	C	26	50	20120601	13	2290	45.68	-0.0682838169349444	0.221987900804177
1	C	26	50	20120601	13	2292	45.72	-0.0653107157627674	0.22157396049447
1	C	26	50	20120601	13	2294	45.76	-0.0633256548959424	0.221707815808149
1	C	26	50	20120601	13	2296	45.8	-0.0605021775186645	0.221954596074783
1	C	26	50	20120601	13	2298	45.84	-0.0579954839793582	0.221335877641245
1	C	26	50	20120601	13	2300	45.88	-0.0553494904041581	0.220761706934921
1	C	26	50	20120601	13	2302	45.92	-0.0520062895427081	0.221043135433833
1	C	26	50	20120601	13	2304	45.96	-0.0492393807079252	0.220857166350381
1	C	26	50	20120601	13	2306	46	-0.0461111403079559	0.22062382111259
1	C	26	50	20120601	13	2308	46.04	-0.0433604949291402	0.220591294200655
1	C	26	50	20120601	13	2310	46.08	-0.0410150217359445	0.220873429806349
1	C	26	50	20120601	13	2312	46.12	-0.0384156972083027	0.222348454551904
1	C	26	50	20120601	13	2314	46.16	-0.0368169287760399	0.222168142322701
1	C	26	50	20120601	13	2316	46.2	-0.0342508382671139	0.222737363281556
1	C	26	50	20120601	13	2318	46.24	-0.032082848875996	0.223344060899814
1	C	26	50	20120601	13	2320	46.28	-0.0303504372620889	0.224922323235423
1	C	26	50	20120601	13	2322	46.32	-0.0284836753597565	0.226632107432332
1	C	26	50	20120601	13	2324	46.36	-0.0265426672453994	0.227899949890999
1	C	26	50	20120601	13	2326	46.4	-0.0244559951341179	0.22999227885653
1	C	26	50	20120601	13	2328	46.44	-0.0235904964339456	0.231037382679124
1	C	26	50	20120601	13	2330	46.48	-0.0216360532907459	0.232929600425579
1	C	26	50	20120601	13	2332	46.52	-0.0200570838483564	0.234821111065253
1	C	26	50	20120601	13	2334	46.56	-0.0187050956827277	0.236655346055651
1	C	26	50	20120601	13	2336	46.6	-0.01721663590833	0.238816971485738
1	C	26	50	20120601	13	2338	46.64	-0.0159601071581615	0.240827276064652
1	C	26	50	20120601	13	2340	46.68	-0.014074253372737	0.24236381910017
1	C	26	50	20120601	13	2342	46.72	-0.0123510341469854	0.243939960115435
1	C	26	50	20120601	13	2344	46.76	-0.0101264762133725	0.245513979810356
1	C	26	50	20120601	13	2346	46.8	-0.0082526432432281	0.247175680746145
1	C	26	50	20120601	13	2348	46.84	-0.0073128983310312	0.249564994559774
