# Supplementary material for: How Do Ants Make Sense of Gravity? A Boltzmann Walker Analysis of Lasius niger Trajectories on Various Inclines
Source: PLoS One. 2013 Oct 29;8(10):e76531. doi: 10.1371/journal.pone.0076531 (PMC3812222; doi:10.1371/journal.pone.0076531)
Supplement: Dataset S1 — Trajectories for . (ZIP) [file pone.0076531.s005.zip › Incline1/1-C-26-50-20120601-14.txt]

Pente	Colonie	Temperature	Humidite	Date	Indiv	Frame	Time	X	Y
1	C	26	50	20120601	14	10	0	0	0
1	C	26	50	20120601	14	12	0.04	-0.0011896364486682	0.00280325412333595
1	C	26	50	20120601	14	14	0.08	-0.0021462812129355	0.00566102617950138
1	C	26	50	20120601	14	16	0.12	-0.0014297699115592	0.00806936116554464
1	C	26	50	20120601	14	18	0.16	-0.000172463343931398	0.0112338761433888
1	C	26	50	20120601	14	20	0.2	0.00175510974158320	0.0127937537026863
1	C	26	50	20120601	14	22	0.24	0.0040644073518534	0.0149911870201729
1	C	26	50	20120601	14	24	0.28	0.0068707727450266	0.0177281145274335
1	C	26	50	20120601	14	26	0.32	0.0096565231471011	0.0200470330325686
1	C	26	50	20120601	14	28	0.36	0.0130406612485411	0.0213102750545177
1	C	26	50	20120601	14	30	0.4	0.0162172606812757	0.0222853682347061
1	C	26	50	20120601	14	32	0.44	0.0206367487743697	0.0237129461152437
1	C	26	50	20120601	14	34	0.48	0.0207742315458358	0.0242935019958012
1	C	26	50	20120601	14	36	0.52	0.0261674056766238	0.0259824265426653
1	C	26	50	20120601	14	38	0.56	0.0311589360846299	0.0274387200295868
1	C	26	50	20120601	14	40	0.6	0.0347163549454404	0.026849452593485
1	C	26	50	20120601	14	42	0.64	0.0371378916150884	0.0256612515715826
1	C	26	50	20120601	14	44	0.68	0.0390052545581849	0.0238753473296788
1	C	26	50	20120601	14	46	0.72	0.0425042451856659	0.022911617355464
1	C	26	50	20120601	14	48	0.76	0.0447741993746309	0.0200680581456004
1	C	26	50	20120601	14	50	0.8	0.0473637446154889	0.0177651739938355
1	C	26	50	20120601	14	52	0.84	0.0492986362561887	0.0155062860259960
1	C	26	50	20120601	14	54	0.88	0.0509405382021039	0.0122967283461903
1	C	26	50	20120601	14	56	0.92	0.0525308213529924	0.00960873262818775
1	C	26	50	20120601	14	58	0.96	0.0542041895506704	0.00604710648202923
1	C	26	50	20120601	14	60	1	0.0555206809558835	0.00439431509168379
1	C	26	50	20120601	14	62	1.04	0.0571900893555868	-0.000190918830920379
1	C	26	50	20120601	14	64	1.08	0.0583895545885135	-0.00330565349136899
1	C	26	50	20120601	14	66	1.12	0.0588783067956697	-0.00622614591902569
1	C	26	50	20120601	14	68	1.16	0.0603451291025631	-0.0102174808561113
1	C	26	50	20120601	14	70	1.2	0.0619161789490033	-0.0135373471937821
1	C	26	50	20120601	14	72	1.24	0.063406406490354	-0.0164106755991336
1	C	26	50	20120601	14	74	1.28	0.0646537994209095	-0.01998914502882
1	C	26	50	20120601	14	76	1.32	0.0668292982860437	-0.0216743077676082
1	C	26	50	20120601	14	78	1.36	0.0683668312710557	-0.0247473938386449
1	C	26	50	20120601	14	80	1.4	0.0693398031309006	-0.0251883526984607
1	C	26	50	20120601	14	82	1.44	0.0707676992094897	-0.0287654998384662
1	C	26	50	20120601	14	84	1.48	0.0719891696054469	-0.0310372783629268
1	C	26	50	20120601	14	86	1.52	0.071519353717891	-0.0320155040261558
1	C	26	50	20120601	14	88	1.56	0.0697733161563105	-0.0326870221230453
1	C	26	50	20120601	14	90	1.6	0.0677905109601174	-0.0334779281288702
1	C	26	50	20120601	14	92	1.64	0.0647944981140165	-0.0348733340650773
1	C	26	50	20120601	14	94	1.68	0.0621921627257004	-0.0363836137405289
1	C	26	50	20120601	14	96	1.72	0.059206637687378	-0.0386106960453506
1	C	26	50	20120601	14	98	1.76	0.0561251158324417	-0.0407968792939485
1	C	26	50	20120601	14	100	1.8	0.0534880318026846	-0.0423052794795756
1	C	26	50	20120601	14	102	1.84	0.0500024903461818	-0.0444823905481709
1	C	26	50	20120601	14	104	1.88	0.0472461174024385	-0.04498606270841
1	C	26	50	20120601	14	106	1.92	0.0443099979149176	-0.0453273831516888
1	C	26	50	20120601	14	108	1.96	0.0412338712847218	-0.0441084017716013
1	C	26	50	20120601	14	110	2	0.0389767864391743	-0.0426642068817059
1	C	26	50	20120601	14	112	2.04	0.0363917454685125	-0.040478398399702
1	C	26	50	20120601	14	114	2.08	0.03401721018661	-0.0402316888437461
1	C	26	50	20120601	14	116	2.12	0.0311121326867832	-0.0395298146527403
1	C	26	50	20120601	14	118	2.16	0.0277293338455867	-0.0374024131908624
1	C	26	50	20120601	14	120	2.2	0.0249522426731547	-0.0363325606309272
1	C	26	50	20120601	14	122	2.24	0.0221624235786613	-0.0343365396089938
1	C	26	50	20120601	14	124	2.28	0.0199085207136291	-0.0326156538356201
1	C	26	50	20120601	14	126	2.32	0.0181097117729687	-0.0293272537497121
1	C	26	50	20120601	14	128	2.36	0.0169999076798964	-0.0266017106616285
1	C	26	50	20120601	14	130	2.4	0.0160035235145264	-0.0234339429925909
1	C	26	50	20120601	14	132	2.44	0.0157529248712739	-0.0205585639775739
1	C	26	50	20120601	14	134	2.48	0.0152149580321472	-0.017682619277132
1	C	26	50	20120601	14	136	2.52	0.0142461793155148	-0.0138072074257541
1	C	26	50	20120601	14	138	2.56	0.0142635529291285	-0.0109824360430667
1	C	26	50	20120601	14	140	2.6	0.0135302195574278	-0.00757906746560549
1	C	26	50	20120601	14	142	2.64	0.0123729191018632	-0.00279925897002225
1	C	26	50	20120601	14	144	2.68	0.0115138267891284	0.000261339595258731
1	C	26	50	20120601	14	146	2.72	0.0109075746481425	0.00398621548398979
1	C	26	50	20120601	14	148	2.76	0.0126100261477306	0.00519439934352856
1	C	26	50	20120601	14	150	2.8	0.0151171439511057	0.0060581727031548
1	C	26	50	20120601	14	152	2.84	0.0175806261950137	0.00592835496919676
1	C	26	50	20120601	14	154	2.88	0.0215904166190882	0.00661190095243417
1	C	26	50	20120601	14	156	2.92	0.0224184598730611	0.00685600128436758
1	C	26	50	20120601	14	158	2.96	0.0227321068439300	0.00550555192451612
1	C	26	50	20120601	14	160	3	0.0265615844731165	0.00350857404568643
1	C	26	50	20120601	14	162	3.04	0.0295020151906823	0.00298593516025549
1	C	26	50	20120601	14	164	3.08	0.0322346081333743	0.00266719263650003
1	C	26	50	20120601	14	166	3.12	0.0360242408611264	0.00162660722623809
1	C	26	50	20120601	14	168	3.16	0.0402277149036358	0.00015003391683215
1	C	26	50	20120601	14	170	3.2	0.0429983219068844	0.00106052582149139
1	C	26	50	20120601	14	172	3.24	0.0432457314985537	0.0028178912337065
1	C	26	50	20120601	14	174	3.28	0.0427004814595808	0.00629919004952224
1	C	26	50	20120601	14	176	3.32	0.0424177801684624	0.0089273645338364
1	C	26	50	20120601	14	178	3.36	0.0406927436782831	0.0125245369378852
1	C	26	50	20120601	14	180	3.4	0.0390467334419693	0.0145168880756242
1	C	26	50	20120601	14	182	3.44	0.0367371148052203	0.0182834295243299
1	C	26	50	20120601	14	184	3.48	0.0356993394373068	0.0204835470191578
1	C	26	50	20120601	14	186	3.52	0.0352952279118587	0.0227948669548223
1	C	26	50	20120601	14	188	3.56	0.0368534437702205	0.0233938924645045
1	C	26	50	20120601	14	190	3.6	0.038727156532212	0.0241612235302447
1	C	26	50	20120601	14	192	3.64	0.0403003064857924	0.0247048684368243
1	C	26	50	20120601	14	194	3.68	0.0436033648952744	0.0240950383355256
1	C	26	50	20120601	14	196	3.72	0.0464415642357366	0.0237387837970282
1	C	26	50	20120601	14	198	3.76	0.0495945604441153	0.0227220985959704
1	C	26	50	20120601	14	200	3.8	0.0522462250157004	0.021786582182325
1	C	26	50	20120601	14	202	3.84	0.0542341708781927	0.019859023238946
1	C	26	50	20120601	14	204	3.88	0.0566273737791185	0.0182434963759691
1	C	26	50	20120601	14	206	3.92	0.058792110479043	0.0152497476857815
1	C	26	50	20120601	14	208	3.96	0.0597871511415288	0.0125736313617029
1	C	26	50	20120601	14	210	4	0.0604048089148952	0.00942212714863262
1	C	26	50	20120601	14	212	4.04	0.0600552860329547	0.00573194898965438
1	C	26	50	20120601	14	214	4.08	0.060032800037313	0.00255562532856441
1	C	26	50	20120601	14	216	4.12	0.0601493312348525	-4.35577777210998e-05
1	C	26	50	20120601	14	218	4.16	0.0595943938329773	-0.00346553033459529
1	C	26	50	20120601	14	220	4.2	0.0580814681639506	-0.00653267670867009
1	C	26	50	20120601	14	222	4.24	0.0576477288643707	-0.0091148892522071
1	C	26	50	20120601	14	224	4.28	0.0579872108300184	-0.0121169110917346
1	C	26	50	20120601	14	226	4.32	0.0592487388251299	-0.0160749625126297
1	C	26	50	20120601	14	228	4.36	0.0609621504798264	-0.0198963584769927
1	C	26	50	20120601	14	230	4.4	0.0632902995568831	-0.0226302454250943
1	C	26	50	20120601	14	232	4.44	0.0650730713157463	-0.0257816647853509
1	C	26	50	20120601	14	234	4.48	0.0666964470639944	-0.0272701245597485
1	C	26	50	20120601	14	236	4.52	0.0669673043165279	-0.0262908877338223
1	C	26	50	20120601	14	238	4.56	0.0677041802932024	-0.0253413140373669
1	C	26	50	20120601	14	240	4.6	0.0701599762863989	-0.0260837620154772
1	C	26	50	20120601	14	242	4.64	0.0720467563817068	-0.0257922148185262
1	C	26	50	20120601	14	244	4.68	0.0750067760784318	-0.0269000390126111
1	C	26	50	20120601	14	246	4.72	0.0773244599751269	-0.0297757715810187
1	C	26	50	20120601	14	248	4.76	0.0800436391021798	-0.0320054913941342
1	C	26	50	20120601	14	250	4.8	0.0794327695539127	-0.0333081942171142
1	C	26	50	20120601	14	252	4.84	0.0802870252562642	-0.036987341510306
1	C	26	50	20120601	14	254	4.88	0.0807513186398591	-0.0395463538803522
1	C	26	50	20120601	14	256	4.92	0.0812655903307482	-0.0443127556313642
1	C	26	50	20120601	14	258	4.96	0.0798735869923722	-0.0475204677624711
1	C	26	50	20120601	14	260	5	0.078790879231155	-0.0494603303638426
1	C	26	50	20120601	14	262	5.04	0.0767580886565999	-0.0510221878221275
1	C	26	50	20120601	14	264	5.08	0.0741654675012438	-0.0525414208836424
1	C	26	50	20120601	14	266	5.12	0.0711001383915967	-0.0535148452918272
1	C	26	50	20120601	14	268	5.16	0.0689939642752901	-0.0543200843521068
1	C	26	50	20120601	14	270	5.2	0.0655427174976748	-0.0564505970838219
1	C	26	50	20120601	14	272	5.24	0.0618341545623857	-0.0585859888523272
1	C	26	50	20120601	14	274	5.28	0.0589901003777753	-0.0608084961762746
1	C	26	50	20120601	14	276	5.32	0.055500740544654	-0.0608569329907859
1	C	26	50	20120601	14	278	5.36	0.0530843445413052	-0.0602818430456468
1	C	26	50	20120601	14	280	5.4	0.0531976230476513	-0.0583876454002043
1	C	26	50	20120601	14	282	5.44	0.0534161897537161	-0.0572235355063369
1	C	26	50	20120601	14	284	5.48	0.0539049419608722	-0.0558972860275434
1	C	26	50	20120601	14	286	5.52	0.0539690058352477	-0.0530685760600848
1	C	26	50	20120601	14	288	5.56	0.0525614390766178	-0.0492622202569576
1	C	26	50	20120601	14	290	5.6	0.0517414780531538	-0.0463827400226097
1	C	26	50	20120601	14	292	5.64	0.0503888534914221	-0.042474772975026
1	C	26	50	20120601	14	294	5.68	0.0494417546687009	-0.0401346737933673
1	C	26	50	20120601	14	296	5.72	0.0487065050376231	-0.0368442230977938
1	C	26	50	20120601	14	298	5.76	0.0477789930727407	-0.0323869755025844
1	C	26	50	20120601	14	300	5.8	0.0465723719191883	-0.029651617772378
1	C	26	50	20120601	14	302	5.84	0.0446900041701951	-0.0264274017689982
1	C	26	50	20120601	14	304	5.88	0.0425331587819486	-0.0239658499266029
1	C	26	50	20120601	14	306	5.92	0.0401267259131467	-0.0220495976206551
1	C	26	50	20120601	14	308	5.96	0.0377349442968511	-0.0189897273753588
1	C	26	50	20120601	14	310	6	0.0373789867432017	-0.0169022067359399
1	C	26	50	20120601	14	312	6.04	0.038204873321492	-0.0142938453836345
1	C	26	50	20120601	14	314	6.08	0.0392888963013222	-0.0118810273405986
1	C	26	50	20120601	14	316	6.12	0.0405214873656272	-0.0098710430810571
1	C	26	50	20120601	14	318	6.16	0.0421923121002133	-0.00846637333890969
1	C	26	50	20120601	14	320	6.2	0.0442151324691536	-0.00608801968038869
1	C	26	50	20120601	14	322	6.24	0.0463126091720516	-0.00297740038140658
1	C	26	50	20120601	14	324	6.28	0.04605874369547	0.00077732248455837
1	C	26	50	20120601	14	326	6.32	0.0450782694326768	0.00419858793465136
1	C	26	50	20120601	14	328	6.36	0.0428998855718754	0.00689216979622527
1	C	26	50	20120601	14	330	6.4	0.040333434438491	0.00907848032404377
1	C	26	50	20120601	14	332	6.44	0.0375475963551757	0.0103922635102849
1	C	26	50	20120601	14	334	6.48	0.0344961336095076	0.0113238201259557
1	C	26	50	20120601	14	336	6.52	0.0317491722570219	0.0114593088562989
1	C	26	50	20120601	14	338	6.56	0.0290014875342991	0.0111912962943461
1	C	26	50	20120601	14	340	6.6	0.0254802322355989	0.0118405384063078
1	C	26	50	20120601	14	342	6.64	0.0231441423493894	0.0118586898373808
1	C	26	50	20120601	14	344	6.68	0.0229040937393122	0.0141198334758523
1	C	26	50	20120601	14	346	6.72	0.0233220574866038	0.0158040699047571
1	C	26	50	20120601	14	348	6.76	0.0243269693597548	0.0180146412662381
1	C	26	50	20120601	14	350	6.8	0.0270085304060486	0.0196438294322275
1	C	26	50	20120601	14	352	6.84	0.0298264216397551	0.0211638968797443
1	C	26	50	20120601	14	354	6.88	0.0314924076426375	0.0213437424184713
1	C	26	50	20120601	14	356	6.92	0.0338780798563437	0.0213445555912696
1	C	26	50	20120601	14	358	6.96	0.0335378978549827	0.0222936979525885
1	C	26	50	20120601	14	360	7	0.0316473913069380	0.023496331023895
1	C	26	50	20120601	14	362	7.04	0.0299367161554846	0.023597772562724
1	C	26	50	20120601	14	364	7.08	0.0274049132543783	0.0246118414686914
1	C	26	50	20120601	14	366	7.12	0.0244873906752026	0.0250092354797183
1	C	26	50	20120601	14	368	7.16	0.0214350228328547	0.0257975888300632
1	C	26	50	20120601	14	370	7.2	0.0198086277386509	0.0243283128626391
1	C	26	50	20120601	14	372	7.24	0.0188954841835623	0.0235519237590319
1	C	26	50	20120601	14	374	7.28	0.0169754559274030	0.0215790039156398
1	C	26	50	20120601	14	376	7.32	0.0145491675001854	0.0187075210589872
1	C	26	50	20120601	14	378	7.36	0.0126918596155174	0.0159396010615072
1	C	26	50	20120601	14	380	7.4	0.0107974639801761	0.0132778531472222
1	C	26	50	20120601	14	382	7.44	0.0082104855369339	0.0106055976261689
1	C	26	50	20120601	14	384	7.48	0.0047641319382444	0.0101899036916450
1	C	26	50	20120601	14	386	7.52	0.0033255231919204	0.0106565234565500
1	C	26	50	20120601	14	388	7.56	0.0007483311065297	0.0125766719208620
1	C	26	50	20120601	14	390	7.6	-0.00131083455096360	0.0140649195632254
1	C	26	50	20120601	14	392	7.64	-0.0047011994347187	0.0161601476665592
1	C	26	50	20120601	14	394	7.68	-0.0068862300992633	0.0172650020121632
1	C	26	50	20120601	14	396	7.72	-0.0100753523930927	0.0178823769428172
1	C	26	50	20120601	14	398	7.76	-0.0119732977044755	0.0177879781875288
1	C	26	50	20120601	14	400	7.8	-0.013733357193527	0.0159634305600331
1	C	26	50	20120601	14	402	7.84	-0.0152766884541447	0.0128320788902266
1	C	26	50	20120601	14	404	7.88	-0.0167983115365801	0.0106627459962244
1	C	26	50	20120601	14	406	7.92	-0.0190086566238911	0.00861800531706729
1	C	26	50	20120601	14	408	7.96	-0.0214871366026281	0.00627599694709932
1	C	26	50	20120601	14	410	8	-0.0227102899127246	0.00320036529165031
1	C	26	50	20120601	14	412	8.04	-0.0232075274012549	0.00140954665761726
1	C	26	50	20120601	14	414	8.08	-0.0219794950543683	-0.00159247518191022
1	C	26	50	20120601	14	416	8.12	-0.0200363656196676	-0.00338767787798659
1	C	26	50	20120601	14	418	8.16	-0.0181800688976967	-0.00459640620974689
1	C	26	50	20120601	14	420	8.2	-0.0157428132443029	-0.00688092679840439
1	C	26	50	20120601	14	422	8.24	-0.0135014968799759	-0.00887532147474109
1	C	26	50	20120601	14	424	8.28	-0.0117313257639535	-0.0104814438175282
1	C	26	50	20120601	14	426	8.32	-0.0094616119912941	-0.0127841087661910
1	C	26	50	20120601	14	428	8.36	-0.0057803433777588	-0.014877074127825
1	C	26	50	20120601	14	430	8.4	-0.00177582797027190	-0.0157836133055774
1	C	26	50	20120601	14	432	8.44	0.0016655419398238	-0.0159136021593765
1	C	26	50	20120601	14	434	8.48	0.0053452252199557	-0.0171065323114315
1	C	26	50	20120601	14	436	8.52	0.0087881422796886	-0.0166432500905337
1	C	26	50	20120601	14	438	8.56	0.0115860931021657	-0.0158390575482903
1	C	26	50	20120601	14	440	8.6	0.0152421109325448	-0.0172460515504274
1	C	26	50	20120601	14	442	8.64	0.0186553860760104	-0.0181803517404092
1	C	26	50	20120601	14	444	8.68	0.0217670094666218	-0.0195164300034612
1	C	26	50	20120601	14	446	8.72	0.0253935480152932	-0.0203657359583444
1	C	26	50	20120601	14	448	8.76	0.0283334858794325	-0.022011526991556
1	C	26	50	20120601	14	450	8.8	0.0302795851626141	-0.0226149719186207
1	C	26	50	20120601	14	452	8.84	0.0317830356007730	-0.0246674200616927
1	C	26	50	20120601	14	454	8.88	0.0332013503824769	-0.0289574369031515
1	C	26	50	20120601	14	456	8.92	0.0352711933523662	-0.0317485287898511
1	C	26	50	20120601	14	458	8.96	0.0366413541622714	-0.0313274467016545
1	C	26	50	20120601	14	460	9	0.0380155454808293	-0.0302464218545765
1	C	26	50	20120601	14	462	9.04	0.0386385772657328	-0.0273448091779775
1	C	26	50	20120601	14	464	9.08	0.0384770740769098	-0.0258583293025671
1	C	26	50	20120601	14	466	9.12	0.0381330666278625	-0.0230489233502348
1	C	26	50	20120601	14	468	9.16	0.0394490277029897	-0.019809490408924
1	C	26	50	20120601	14	470	9.2	0.0407283465047159	-0.0171384440404665
1	C	26	50	20120601	14	472	9.24	0.0422541698014315	-0.014067451005502
1	C	26	50	20120601	14	474	9.28	0.0434618480796217	-0.0118578024183705
1	C	26	50	20120601	14	476	9.32	0.0453128096809285	-0.0100577525053090
1	C	26	50	20120601	14	478	9.36	0.0482326515703465	-0.00769185806827259
1	C	26	50	20120601	14	480	9.4	0.050912041798822	-0.00589875547933629
1	C	26	50	20120601	14	482	9.44	0.0551074477529581	-0.00393851406053099
1	C	26	50	20120601	14	484	9.48	0.0561168426831019	-0.00251857293323025
1	C	26	50	20120601	14	486	9.52	0.0553963008730728	-0.00059156553314068
1	C	26	50	20120601	14	488	9.56	0.0543456109069077	0.00190996612666297
1	C	26	50	20120601	14	490	9.6	0.0523229319593236	0.00353553390593273
1	C	26	50	20120601	14	492	9.64	0.0498280471032631	0.00583299454868594
1	C	26	50	20120601	14	494	9.68	0.046528333308856	0.00704943034436116
1	C	26	50	20120601	14	496	9.72	0.0442598640441315	0.00900988389520087
1	C	26	50	20120601	14	498	9.76	0.0413393786875426	0.0120739119283706
1	C	26	50	20120601	14	500	9.8	0.0397498733541134	0.0146171628882643
1	C	26	50	20120601	14	502	9.84	0.0389060191925132	0.0165622651508844
1	C	26	50	20120601	14	504	9.88	0.0372037727538915	0.0179956695912989
1	C	26	50	20120601	14	506	9.92	0.0351129237628536	0.0180039476903862
1	C	26	50	20120601	14	508	9.96	0.0328301235649947	0.0164402284199465
1	C	26	50	20120601	14	510	10	0.0299628868845631	0.0133148058405003
1	C	26	50	20120601	14	512	10.04	0.0278604314428187	0.0128620602177489
1	C	26	50	20120601	14	514	10.08	0.0240917856443322	0.0114452939998958
1	C	26	50	20120601	14	516	10.12	0.0217051192384916	0.00967361250378874
1	C	26	50	20120601	14	518	10.16	0.0199549705580853	0.00838783498872325
1	C	26	50	20120601	14	520	10.2	0.0176733773915019	0.00771257629696134
1	C	26	50	20120601	14	522	10.24	0.0156960098464562	0.00966733056714468
1	C	26	50	20120601	14	524	10.28	0.0149474666078922	0.0116497468546080
1	C	26	50	20120601	14	526	10.32	0.0152092389525010	0.0151692167086858
1	C	26	50	20120601	14	528	10.36	0.0151674524772668	0.0163693925839276
1	C	26	50	20120601	14	530	10.4	0.0172128882423898	0.0189047119270567
1	C	26	50	20120601	14	532	10.44	0.0191130185137265	0.0211585370103429
1	C	26	50	20120601	14	534	10.48	0.0216245981608908	0.0235508984541991
1	C	26	50	20120601	14	536	10.52	0.0234793392479431	0.0253933358832588
1	C	26	50	20120601	14	538	10.56	0.0264460764590894	0.0260461368636502
1	C	26	50	20120601	14	540	10.6	0.0288131164091113	0.0276485115404971
1	C	26	50	20120601	14	542	10.64	0.0297696904627005	0.0296197838250889
1	C	26	50	20120601	14	544	10.68	0.0304664734848817	0.0323459633092755
1	C	26	50	20120601	14	546	10.72	0.0287460826862549	0.0333674497653776
1	C	26	50	20120601	14	548	10.76	0.0266323283852539	0.0365664715541437
1	C	26	50	20120601	14	550	10.8	0.0246585812269279	0.0388203744191758
1	C	26	50	20120601	14	552	10.84	0.0235434738329967	0.0402163446265943
1	C	26	50	20120601	14	554	10.88	0.022625295677626	0.0408697820030888
1	C	26	50	20120601	14	556	10.92	0.0206420025777540	0.040750139535712
1	C	26	50	20120601	14	558	10.96	0.0190480424716032	0.0403029652072896
1	C	26	50	20120601	14	560	11	0.0175455819829381	0.0401483916649223
1	C	26	50	20120601	14	562	11.04	0.0144258268643430	0.0397426537938774
1	C	26	50	20120601	14	564	11.08	0.0109657412519629	0.0392658516913233
1	C	26	50	20120601	14	566	11.12	0.008380629570623	0.0392698821999761
1	C	26	50	20120601	14	568	11.16	0.0049689454174151	0.0379122018247589
1	C	26	50	20120601	14	570	11.2	0.0017457971452749	0.036666548376885
1	C	26	50	20120601	14	572	11.24	-0.0015056707534517	0.0344996408591423
1	C	26	50	20120601	14	574	11.28	-0.0034259535680522	0.0322587558299518
1	C	26	50	20120601	14	576	11.32	-0.0056460284446724	0.0298265489189757
1	C	26	50	20120601	14	578	11.36	-0.00466531376557350	0.0287788570855628
1	C	26	50	20120601	14	580	11.4	-0.00262229135589470	0.0274870224938097
1	C	26	50	20120601	14	582	11.44	-0.00100036517654800	0.0268278221970485
1	C	26	50	20120601	14	584	11.48	0.00147256401395660	0.0266751224876513
1	C	26	50	20120601	14	586	11.52	0.005094782140195	0.0255980503674801
1	C	26	50	20120601	14	588	11.56	0.0080559827052446	0.0242526877923912
1	C	26	50	20120601	14	590	11.6	0.0109841118861381	0.023599462547931
1	C	26	50	20120601	14	592	11.64	0.0133065687536063	0.0220401860293975
1	C	26	50	20120601	14	594	11.68	0.0151521952342491	0.0194523944133569
1	C	26	50	20120601	14	596	11.72	0.0169096313571423	0.0156023323400846
1	C	26	50	20120601	14	598	11.76	0.0172286065190288	0.0134238770614983
1	C	26	50	20120601	14	600	11.8	0.0161957575640598	0.0103815861978890
1	C	26	50	20120601	14	602	11.84	0.0152424149884607	0.00919795308579305
1	C	26	50	20120601	14	604	11.88	0.0126033793439875	0.00902761106220521
1	C	26	50	20120601	14	606	11.92	0.0106725182119404	0.0083435913174244
1	C	26	50	20120601	14	608	11.96	0.0092092172968174	0.00812578828668333
1	C	26	50	20120601	14	610	12	0.0063950737290512	0.00865682547935442
1	C	26	50	20120601	14	612	12.04	0.0042510552578154	0.00951687945731162
1	C	26	50	20120601	14	614	12.08	0.00128297454378490	0.0100263498931565
1	C	26	50	20120601	14	616	12.12	-0.00109983388745750	0.0102926463069514
1	C	26	50	20120601	14	618	12.16	-0.0043636266573803	0.0113023240798077
1	C	26	50	20120601	14	620	12.2	-0.0068255603374375	0.0104178042072214
1	C	26	50	20120601	14	622	12.24	-0.0083844479472413	0.00934583032694259
1	C	26	50	20120601	14	624	12.28	-0.0109589530268634	0.00820915617618522
1	C	26	50	20120601	14	626	12.32	-0.0139940674637505	0.0073672041318264
1	C	26	50	20120601	14	628	12.36	-0.016608736208544	0.00810860559190049
1	C	26	50	20120601	14	630	12.4	-0.0201890299737258	0.00776148687301602
1	C	26	50	20120601	14	632	12.44	-0.0219944150074513	0.00935360850153565
1	C	26	50	20120601	14	634	12.48	-0.0248871888492855	0.0102263196908761
1	C	26	50	20120601	14	636	12.52	-0.0294278043339968	0.0115319216516589
1	C	26	50	20120601	14	638	12.56	-0.032848009123918	0.0126951830173889
1	C	26	50	20120601	14	640	12.6	-0.0361610872364894	0.0126589791501922
1	C	26	50	20120601	14	642	12.64	-0.038037465791046	0.0114583118357374
1	C	26	50	20120601	14	644	12.68	-0.0404765599220709	0.0099863983600195
1	C	26	50	20120601	14	646	12.72	-0.0421274421241072	0.00827159370496399
1	C	26	50	20120601	14	648	12.76	-0.0437303824863789	0.0062247317054633
1	C	26	50	20120601	14	650	12.8	-0.0458491572455263	0.00437621315808543
1	C	26	50	20120601	14	652	12.84	-0.0479712554065453	0.00115824090758356
1	C	26	50	20120601	14	654	12.88	-0.0503243653529779	-0.00127052946443599
1	C	26	50	20120601	14	656	12.92	-0.0516842024038777	-0.00457392021410519
1	C	26	50	20120601	14	658	12.96	-0.0520062895427082	-0.00660508444306349
1	C	26	50	20120601	14	660	13	-0.0517593678547178	-0.00863702648948119
1	C	26	50	20120601	14	662	13.04	-0.0511018292588925	-0.0120538371668527
1	C	26	50	20120601	14	664	13.08	-0.0508182794396367	-0.0137895014719532
1	C	26	50	20120601	14	666	13.12	-0.0500513514247617	-0.0164182416416923
1	C	26	50	20120601	14	668	13.16	-0.0487296981400459	-0.0179574009723011
1	C	26	50	20120601	14	670	13.2	-0.0470584512627115	-0.0206228399839838
1	C	26	50	20120601	14	672	13.24	-0.0445106748194183	-0.0237049063111416
1	C	26	50	20120601	14	674	13.28	-0.0425606864489402	-0.0257595464852353
1	C	26	50	20120601	14	676	13.32	-0.0398110310196182	-0.028385033963781
1	C	26	50	20120601	14	678	13.36	-0.0370019786206765	-0.0311001825821811
1	C	26	50	20120601	14	680	13.4	-0.0342553637505136	-0.0328864050221364
1	C	26	50	20120601	14	682	13.44	-0.0316350805778775	-0.0356782322998884
1	C	26	50	20120601	14	684	13.48	-0.029774555357355	-0.0369215947217912
1	C	26	50	20120601	14	686	13.52	-0.0271883830158434	-0.0389801239831815
1	C	26	50	20120601	14	688	13.56	-0.0233904983519548	-0.0423551587919205
1	C	26	50	20120601	14	690	13.6	-0.0214035848653631	-0.0441638813696532
1	C	26	50	20120601	14	692	13.64	-0.018536139588431	-0.0462471452262494
1	C	26	50	20120601	14	694	13.68	-0.0159960281826458	-0.0482103989199426
1	C	26	50	20120601	14	696	13.72	-0.0144461915396411	-0.0508785956480719
1	C	26	50	20120601	14	698	13.76	-0.0135195281028962	-0.0536294531589219
1	C	26	50	20120601	14	700	13.8	-0.0129486807984443	-0.0571879680352432
1	C	26	50	20120601	14	702	13.84	-0.013018825791138	-0.0597106421878044
1	C	26	50	20120601	14	704	13.88	-0.0114343409158552	-0.0619619287577461
1	C	26	50	20120601	14	706	13.92	-0.0097659224656455	-0.0655620215128012
1	C	26	50	20120601	14	708	13.96	-0.0074916549253152	-0.0664818967244467
1	C	26	50	20120601	14	710	14	-0.0053100183733204	-0.06733007130848
1	C	26	50	20120601	14	712	14.04	-0.0015385936451838	-0.0678899584578235
1	C	26	50	20120601	14	714	14.08	0.0026865107937621	-0.0688066516889538
1	C	26	50	20120601	14	716	14.12	0.0052673091237367	-0.068098837800986
1	C	26	50	20120601	14	718	14.16	0.0074965339621054	-0.0660752396145863
1	C	26	50	20120601	14	720	14.2	0.0083833165763915	-0.0637479390656671
1	C	26	50	20120601	14	722	14.24	0.0089444765179411	-0.0612962584339371
1	C	26	50	20120601	14	724	14.28	0.0099405071299205	-0.0601869493156116
1	C	26	50	20120601	14	726	14.32	0.0105819236911348	-0.057649072367255
1	C	26	50	20120601	14	728	14.36	0.0104653924935953	-0.0540029469607447
1	C	26	50	20120601	14	730	14.4	0.009762599063774	-0.051872646361064
1	C	26	50	20120601	14	732	14.44	0.0089735386066479	-0.0476529866443332
1	C	26	50	20120601	14	734	14.48	0.0075209291460564	-0.0439111896903284
1	C	26	50	20120601	14	736	14.52	0.0072628351709233	-0.0411424423779143
1	C	26	50	20120601	14	738	14.56	0.0063653752442413	-0.0373325510408812
1	C	26	50	20120601	14	740	14.6	0.0060724916154739	-0.0331917337302528
1	C	26	50	20120601	14	742	14.64	0.0067836996159913	-0.0306071170236597
1	C	26	50	20120601	14	744	14.68	0.0075014837095737	-0.0274230858986548
1	C	26	50	20120601	14	746	14.72	0.0080707046684289	-0.0241975476055943
1	C	26	50	20120601	14	748	14.76	0.0095679891354558	-0.0202290380754054
1	C	26	50	20120601	14	750	14.8	0.0112485627512341	-0.0179329845751467
1	C	26	50	20120601	14	752	14.84	0.0139392171907339	-0.0164266774255919
1	C	26	50	20120601	14	754	14.88	0.0165305301985448	-0.0155278527828222
1	C	26	50	20120601	14	756	14.92	0.0183282077683553	-0.016359622489532
1	C	26	50	20120601	14	758	14.96	0.0194071112950898	-0.0168172619983159
1	C	26	50	20120601	14	760	15	0.0196572149635955	-0.0181647953912231
1	C	26	50	20120601	14	762	15.04	0.0225336546387842	-0.0190657201411329
1	C	26	50	20120601	14	764	15.08	0.0250544196030361	-0.0205836662683061
1	C	26	50	20120601	14	766	15.12	0.0284640885019177	-0.0239081995107327
1	C	26	50	20120601	14	768	15.16	0.030616804386562	-0.0265380710513217
1	C	26	50	20120601	14	770	15.2	0.0325887130672569	-0.0280816144439738
1	C	26	50	20120601	14	772	15.24	0.0341777941366174	-0.0277340714610207
1	C	26	50	20120601	14	774	15.28	0.0361313180410015	-0.0259641124770326
1	C	26	50	20120601	14	776	15.32	0.0385011157074701	-0.0243053813897252
1	C	26	50	20120601	14	778	15.36	0.0395100439471383	-0.0219806688516251
1	C	26	50	20120601	14	780	15.4	0.039128680046841	-0.0199626780220002
1	C	26	50	20120601	14	782	15.44	0.0407773985021268	-0.0184444914785215
1	C	26	50	20120601	14	784	15.48	0.0451534065992457	-0.0158564735883109
1	C	26	50	20120601	14	786	15.52	0.0483928112562853	-0.0139529350622889
1	C	26	50	20120601	14	788	15.56	0.0505220016983195	-0.0119974100457140
1	C	26	50	20120601	14	790	15.6	0.053112430822654	-0.0097855658920269
1	C	26	50	20120601	14	792	15.64	0.0554754968325657	-0.00674693006336959
1	C	26	50	20120601	14	794	15.68	0.0557886744259532	-0.00398051620333349
1	C	26	50	20120601	14	796	15.72	0.0534446154463198	-0.00241271904808663
1	C	26	50	20120601	14	798	15.76	0.052074101083024	0.00020187898602875
1	C	26	50	20120601	14	800	15.8	0.0508456444720686	0.00199842518498942
1	C	26	50	20120601	14	802	15.84	0.0505109001218549	0.00468769369519809
1	C	26	50	20120601	14	804	15.88	0.0513477609973892	0.00749059426514345
1	C	26	50	20120601	14	806	15.92	0.0520852026594886	0.0107765901879954
1	C	26	50	20120601	14	808	15.96	0.0526582419949622	0.0140575656527010
1	C	26	50	20120601	14	810	16	0.0507544984079737	0.0163664814253095
1	C	26	50	20120601	14	812	16.04	0.0493868124718027	0.0168796995270947
1	C	26	50	20120601	14	814	16.08	0.0471654153055017	0.0176260719478405
1	C	26	50	20120601	14	816	16.12	0.0447115638559534	0.0177328945692743
1	C	26	50	20120601	14	818	16.16	0.0406363024150088	0.0181094218591884
1	C	26	50	20120601	14	820	16.2	0.0379605580290971	0.0192131264491661
1	C	26	50	20120601	14	822	16.24	0.0340071056307068	0.0200697339886718
1	C	26	50	20120601	14	824	16.28	0.0334804878554181	0.0189749559146998
1	C	26	50	20120601	14	826	16.32	0.0313414686291254	0.0180841640049644
1	C	26	50	20120601	14	828	16.36	0.0314376917199093	0.0161201890623544
1	C	26	50	20120601	14	830	16.4	0.0308783044950601	0.0142092280364503
1	C	26	50	20120601	14	832	16.44	0.0302818429545664	0.0136440121304037
1	C	26	50	20120601	14	834	16.48	0.0298011185306971	0.0114493414791113
1	C	26	50	20120601	14	836	16.52	0.0302053389505895	0.0098269882072688
1	C	26	50	20120601	14	838	16.56	0.0311424958519673	0.00837536869617093
1	C	26	50	20120601	14	840	16.6	0.0309336872194829	0.00555841084341558
1	C	26	50	20120601	14	842	16.64	0.0298701731647342	0.00112813512926776
1	C	26	50	20120601	14	844	16.68	0.0279044134846085	-0.00240714704665087
1	C	26	50	20120601	14	846	16.72	0.0244367264743306	-0.00434031334680459
1	C	26	50	20120601	14	848	16.76	0.0213605644887957	-0.00580859936473499
1	C	26	50	20120601	14	850	16.8	0.0183670562149137	-0.00489313649940409
1	C	26	50	20120601	14	852	16.84	0.0161535998577655	-0.00317875610841726
1	C	26	50	20120601	14	854	16.88	0.0141340463221542	-8.99156982956898e-05
1	C	26	50	20120601	14	856	16.92	0.011769007484323	0.00227583024631671
1	C	26	50	20120601	14	858	16.96	0.0113432938467096	0.00503824895303914
1	C	26	50	20120601	14	860	17	0.0095400089201243	0.00801435532903614
1	C	26	50	20120601	14	862	17.04	0.0091794693145329	0.00988997020826908
1	C	26	50	20120601	14	864	17.08	0.0107348426036342	0.0128295757322212
1	C	26	50	20120601	14	866	17.12	0.010729701937335	0.0140870449344087
1	C	26	50	20120601	14	868	17.16	0.0113949338549397	0.0179775323023615
1	C	26	50	20120601	14	870	17.2	0.0116781866893474	0.0219681459905302
1	C	26	50	20120601	14	872	17.24	0.010351859428808	0.0246505484938936
1	C	26	50	20120601	14	874	17.28	0.0084085815016833	0.0246356921804209
1	C	26	50	20120601	14	876	17.32	0.0068702693557091	0.0240176087994828
1	C	26	50	20120601	14	878	17.36	0.0060723006966429	0.022741918799047
1	C	26	50	20120601	14	880	17.4	0.0033649302528359	0.0221257459499211
1	C	26	50	20120601	14	882	17.44	0.0010226248980198	0.0210980935226871
1	C	26	50	20120601	14	884	17.48	-0.000168029784413298	0.0188606379613853
1	C	26	50	20120601	14	886	17.52	-0.0009168346524865	0.016325681364035
1	C	26	50	20120601	14	888	17.56	-0.0017982432552355	0.0131601764366972
1	C	26	50	20120601	14	890	17.6	-0.0023982940697504	0.0110715244264284
1	C	26	50	20120601	14	892	17.64	-0.002784798636347	0.00909897934963037
1	C	26	50	20120601	14	894	17.68	-0.00191944135753090	0.0064681178595477
1	C	26	50	20120601	14	896	17.72	-0.000594040406874798	0.00373840284145515
1	C	26	50	20120601	14	898	17.76	0.000467256161008102	0.00079634365697229
1	C	26	50	20120601	14	900	17.8	0.0004819427688533	-0.00363719464786389
1	C	26	50	20120601	14	902	17.84	0.00115112034229700	-0.00717793285970619
1	C	26	50	20120601	14	904	17.88	0.0025862430521898	-0.0104324413175920
1	C	26	50	20120601	14	906	17.92	0.0042643934130289	-0.0134297700894127
1	C	26	50	20120601	14	908	17.96	0.0061255034108594	-0.0165612681303229
1	C	26	50	20120601	14	910	18	0.0076609716440704	-0.0193043333244443
1	C	26	50	20120601	14	912	18.04	0.0101327341083861	-0.0210366035169951
1	C	26	50	20120601	14	914	18.08	0.0134112700546966	-0.0216059305418674
1	C	26	50	20120601	14	916	18.12	0.0165814418867902	-0.0227402005295688
1	C	26	50	20120601	14	918	18.16	0.0190995905559517	-0.0220630750759046
1	C	26	50	20120601	14	920	18.2	0.0217640396181408	-0.0227077443283123
1	C	26	50	20120601	14	922	18.24	0.0262968062175809	-0.0249313830231097
1	C	26	50	20120601	14	924	18.28	0.0293834687388164	-0.0260039225888134
1	C	26	50	20120601	14	926	18.32	0.0336556664893893	-0.0275867104078214
1	C	26	50	20120601	14	928	18.36	0.0362224641050965	-0.0275923672620709
1	C	26	50	20120601	14	930	18.4	0.0402706504273894	-0.0276691590585077
1	C	26	50	20120601	14	932	18.44	0.0420747626689088	-0.0270293688428902
1	C	26	50	20120601	14	934	18.48	0.0429105840974747	-0.0249100071851144
1	C	26	50	20120601	14	936	18.52	0.0440618034347211	-0.0230252352730651
1	C	26	50	20120601	14	938	18.56	0.046292336420635	-0.0199704986230001
1	C	26	50	20120601	14	940	18.6	0.0481254280193678	-0.016977469060409
1	C	26	50	20120601	14	942	18.64	0.0503676049326475	-0.0144950172628821
1	C	26	50	20120601	14	944	18.68	0.0521628854104698	-0.0122859378967094
1	C	26	50	20120601	14	946	18.72	0.0536672833717154	-0.00861072211722109
1	C	26	50	20120601	14	948	18.76	0.0544555660113822	-0.00587832009335999
1	C	26	50	20120601	14	950	18.8	0.0561666230004974	-0.00248703597078933
1	C	26	50	20120601	14	952	18.84	0.0581675937698991	0.00140473833150519
1	C	26	50	20120601	14	954	18.88	0.0598886916753071	0.00463423642254039
1	C	26	50	20120601	14	956	18.92	0.0611781716014789	0.00798563972265215
1	C	26	50	20120601	14	958	18.96	0.0623908597312139	0.0121438518600978
1	C	26	50	20120601	14	960	19	0.0618103250638597	0.0153263980608622
1	C	26	50	20120601	14	962	19.04	0.0600274967364541	0.0175631889417896
1	C	26	50	20120601	14	964	19.08	0.0584130305336489	0.0202825802008768
1	C	26	50	20120601	14	966	19.12	0.0579259046720895	0.0235298266721198
1	C	26	50	20120601	14	968	19.16	0.0562447441576829	0.0264136343999685
1	C	26	50	20120601	14	970	19.2	0.0546265727153443	0.0292570804727471
1	C	26	50	20120601	14	972	19.24	0.0535145200227079	0.0325321728090332
1	C	26	50	20120601	14	974	19.28	0.051631310816645	0.0364763154395424
1	C	26	50	20120601	14	976	19.32	0.0493415364246033	0.0381084805250806
1	C	26	50	20120601	14	978	19.36	0.0466317618177402	0.0396963595129131
1	C	26	50	20120601	14	980	19.4	0.044124311674178	0.0410771057113327
1	C	26	50	20120601	14	982	19.44	0.0408590339800148	0.0403820197454263
1	C	26	50	20120601	14	984	19.48	0.0381961405527444	0.040871691191398
1	C	26	50	20120601	14	986	19.52	0.0354037758738387	0.0420039105694339
1	C	26	50	20120601	14	988	19.56	0.0315663073723393	0.0429761823935654
1	C	26	50	20120601	14	990	19.6	0.0283575275099928	0.0441893654980471
1	C	26	50	20120601	14	992	19.64	0.0248157003537076	0.043866288409723
1	C	26	50	20120601	14	994	19.68	0.0218076681065400	0.0438208921543708
1	C	26	50	20120601	14	996	19.72	0.0186483150081985	0.0434259023064
1	C	26	50	20120601	14	998	19.76	0.0157294489261385	0.042975970261531
1	C	26	50	20120601	14	1000	19.8	0.011292990270296	0.0417967282825462
1	C	26	50	20120601	14	1002	19.84	0.0082573808586622	0.0398449721451151
1	C	26	50	20120601	14	1004	19.88	0.0057021090834883	0.0395155310957603
1	C	26	50	20120601	14	1006	19.92	0.0019732026861045	0.0384337496444264
1	C	26	50	20120601	14	1008	19.96	-0.0010393903998017	0.037354245076928
1	C	26	50	20120601	14	1010	20	-0.0044214326367423	0.0371649313784009
1	C	26	50	20120601	14	1012	20.04	-0.0081125088213326	0.0360185910779447
1	C	26	50	20120601	14	1014	20.08	-0.0112796400942672	0.0361645379175816
1	C	26	50	20120601	14	1016	20.12	-0.0141506067629695	0.0363014620746906
1	C	26	50	20120601	14	1018	20.16	-0.0172982572440824	0.0358842337184515
1	C	26	50	20120601	14	1020	20.2	-0.0184754627555374	0.0355975584872228
1	C	26	50	20120601	14	1022	20.24	-0.0177364301031803	0.0355466114436383
1	C	26	50	20120601	14	1024	20.28	-0.0177759220169095	0.0346431764646553
1	C	26	50	20120601	14	1026	20.32	-0.0189153185287745	0.0327420845280962
1	C	26	50	20120601	14	1028	20.36	-0.0212083951094843	0.0308958994330963
1	C	26	50	20120601	14	1030	20.4	-0.0230062848113292	0.0296853326237049
1	C	26	50	20120601	14	1032	20.44	-0.0263791841575891	0.0273680022804004
1	C	26	50	20120601	14	1034	20.48	-0.0291473657845782	0.0250041443108937
1	C	26	50	20120601	14	1036	20.52	-0.0315216889344464	0.0232689042698619
1	C	26	50	20120601	14	1038	20.56	-0.0316994555792367	0.0211791208887432
1	C	26	50	20120601	14	1040	20.6	-0.0327517718909985	0.0185225207118254
1	C	26	50	20120601	14	1042	20.64	-0.0331891174351624	0.0153413180139452
1	C	26	50	20120601	14	1044	20.68	-0.0319706310298217	0.0130362913286333
1	C	26	50	20120601	14	1046	20.72	-0.0315989049949519	0.00992339514581576
1	C	26	50	20120601	14	1048	20.76	-0.0305970053966887	0.00872067722169557
1	C	26	50	20120601	14	1050	20.8	-0.0299730543729697	0.0048472876957119
1	C	26	50	20120601	14	1052	20.84	-0.0279834680227451	0.00122994153519588
1	C	26	50	20120601	14	1054	20.88	-0.026990548680603	-0.00174556380003711
1	C	26	50	20120601	14	1056	20.92	-0.0249601622691039	-0.00524305536114199
1	C	26	50	20120601	14	1058	20.96	-0.0229794854643223	-0.0081685682469451
1	C	26	50	20120601	14	1060	21	-0.0210968136594131	-0.0113268606851148
1	C	26	50	20120601	14	1062	21.04	-0.0198480630838377	-0.0143979668571643
1	C	26	50	20120601	14	1064	21.08	-0.0186942062382974	-0.0180025143849408
1	C	26	50	20120601	14	1066	21.12	-0.0168993570956116	-0.0212238807479924
1	C	26	50	20120601	14	1068	21.16	-0.0154446121725409	-0.0239937028627138
1	C	26	50	20120601	14	1070	21.2	-0.0162834034495878	-0.0266632925912021
1	C	26	50	20120601	14	1072	21.24	-0.0170392298879981	-0.0286473635085334
1	C	26	50	20120601	14	1074	21.28	-0.0191717225187005	-0.0304151304614998
1	C	26	50	20120601	14	1076	21.32	-0.0205129131637805	-0.0326376165722438
1	C	26	50	20120601	14	1078	21.36	-0.0230461444205847	-0.0361398245355792
1	C	26	50	20120601	14	1080	21.4	-0.0223905715816111	-0.0379175758362959
1	C	26	50	20120601	14	1082	21.44	-0.020928246473846	-0.0398115189232972
1	C	26	50	20120601	14	1084	21.48	-0.0183434529905577	-0.0401174486721776
1	C	26	50	20120601	14	1086	21.52	-0.0155522126114341	-0.041076716802603
1	C	26	50	20120601	14	1088	21.56	-0.0131143700594119	-0.0423673493128282
1	C	26	50	20120601	14	1090	21.6	-0.008739415551397	-0.0435330289837498
1	C	26	50	20120601	14	1092	21.64	-0.006695381979021	-0.0439774455957256
1	C	26	50	20120601	14	1094	21.68	-0.0044054166681484	-0.0455177362971842
1	C	26	50	20120601	14	1096	21.72	-0.0014321033639371	-0.0476251266371545
1	C	26	50	20120601	14	1098	21.76	0.0017636657336355	-0.0501270825610268
1	C	26	50	20120601	14	1100	21.8	0.0029884453893287	-0.0512740804707895
1	C	26	50	20120601	14	1102	21.84	0.0063069682241153	-0.0534864054570879
1	C	26	50	20120601	14	1104	21.88	0.0104201376595993	-0.0563966448364174
1	C	26	50	20120601	14	1106	21.92	0.0137627728356244	-0.0573762705710732
1	C	26	50	20120601	14	1108	21.96	0.0155977149328035	-0.0570249799221797
1	C	26	50	20120601	14	1110	22	0.0190491031317750	-0.0575015698926995
1	C	26	50	20120601	14	1112	22.04	0.0223266844839309	-0.0583932315437757
1	C	26	50	20120601	14	1114	22.08	0.0252785724526723	-0.0581948173809748
1	C	26	50	20120601	14	1116	22.12	0.028373720255282	-0.0581403701588234
1	C	26	50	20120601	14	1118	22.16	0.0320808689770087	-0.056842192819243
1	C	26	50	20120601	14	1120	22.2	0.0363674917059178	-0.0555026497329632
1	C	26	50	20120601	14	1122	22.24	0.0388460423953329	-0.0531752784733658
1	C	26	50	20120601	14	1124	22.28	0.0422279219977138	-0.051414370456177
1	C	26	50	20120601	14	1126	22.32	0.0449152106089352	-0.0498338453788688
1	C	26	50	20120601	14	1128	22.36	0.0474052871388836	-0.0477892461210679
1	C	26	50	20120601	14	1130	22.4	0.0497562050542945	-0.0445619400610544
1	C	26	50	20120601	14	1132	22.44	0.0504526345230851	-0.0415125420671874
1	C	26	50	20120601	14	1134	22.48	0.0525587520708493	-0.0402552354995596
1	C	26	50	20120601	14	1136	22.52	0.0534675257060302	-0.0407363509534789
1	C	26	50	20120601	14	1138	22.56	0.0548449697157816	-0.0398599628088763
1	C	26	50	20120601	14	1140	22.6	0.0570162259402286	-0.0387926416912177
1	C	26	50	20120601	14	1142	22.64	0.0609118964008875	-0.0375856740553426
1	C	26	50	20120601	14	1144	22.68	0.0631660891796999	-0.0371589280418287
1	C	26	50	20120601	14	1146	22.72	0.0666759041977873	-0.036594071346027
1	C	26	50	20120601	14	1148	22.76	0.0692657124823679	-0.0341554424912641
1	C	26	50	20120601	14	1150	22.8	0.0712539694718438	-0.0326321789210964
1	C	26	50	20120601	14	1152	22.84	0.0719059926347759	-0.0305336981265691
1	C	26	50	20120601	14	1154	22.88	0.072455937862776	-0.0285036369841894
1	C	26	50	20120601	14	1156	22.92	0.0720871321789125	-0.0236094468956814
1	C	26	50	20120601	14	1158	22.96	0.0721677423519678	-0.0209046220362866
1	C	26	50	20120601	14	1160	23	0.0722826472039106	-0.0166589407900082
1	C	26	50	20120601	14	1162	23.04	0.0721813188021666	-0.0135973805595049
1	C	26	50	20120601	14	1164	23.08	0.0717777729621434	-0.0102637256396009
1	C	26	50	20120601	14	1166	23.12	0.071938427622829	-0.00648508842229619
1	C	26	50	20120601	14	1168	23.16	0.0714409072915861	-0.00249431917063556
1	C	26	50	20120601	14	1170	23.2	0.0716960314182382	0.00070703607050842
1	C	26	50	20120601	14	1172	23.24	0.072343670519127	0.00362745778748698
1	C	26	50	20120601	14	1174	23.28	0.072598087538998	0.00621320586492995
1	C	26	50	20120601	14	1176	23.32	0.0735086996518099	0.00716695149139436
1	C	26	50	20120601	14	1178	23.36	0.0738384942545554	0.0100573211701725
1	C	26	50	20120601	14	1180	23.4	0.0743721477423168	0.0123526604925822
1	C	26	50	20120601	14	1182	23.44	0.0745685112954523	0.0156923965308043
1	C	26	50	20120601	14	1184	23.48	0.0752214536972	0.0190100001267754
1	C	26	50	20120601	14	1186	23.52	0.0745697840876585	0.0219122491994774
1	C	26	50	20120601	14	1188	23.56	0.073849030145595	0.0246734304693328
1	C	26	50	20120601	14	1190	23.6	0.0745198623489067	0.027054329712266
1	C	26	50	20120601	14	1192	23.64	0.0755016094039061	0.0292226019460964
1	C	26	50	20120601	14	1194	23.68	0.0776640126514527	0.029863594243242
1	C	26	50	20120601	14	1196	23.72	0.0791997071588336	0.0321404780786627
1	C	26	50	20120601	14	1198	23.76	0.0809811212726769	0.0344392115136221
1	C	26	50	20120601	14	1200	23.8	0.0837906686463654	0.0373896145581229
1	C	26	50	20120601	14	1202	23.84	0.0852910785253652	0.0406990864261103
1	C	26	50	20120601	14	1204	23.88	0.0852765828363508	0.0428538529204201
1	C	26	50	20120601	14	1206	23.92	0.085175961541388	0.0454159129206933
1	C	26	50	20120601	14	1208	23.96	0.0837661320410582	0.0470455112086158
1	C	26	50	20120601	14	1210	24	0.082453741855176	0.0488500477142039
1	C	26	50	20120601	14	1212	24.04	0.0821543528440216	0.0497388809381554
1	C	26	50	20120601	14	1214	24.08	0.0814304805610531	0.052096311307021
1	C	26	50	20120601	14	1216	24.12	0.080815743138693	0.0558877966545399
1	C	26	50	20120601	14	1218	24.16	0.0795748909458634	0.0589263971278581
1	C	26	50	20120601	14	1220	24.2	0.0783481370480371	0.0613309080804287
1	C	26	50	20120601	14	1222	24.24	0.0762507041857595	0.0644727376585189
1	C	26	50	20120601	14	1224	24.28	0.0740943537722599	0.0671167089083247
1	C	26	50	20120601	14	1226	24.32	0.0716102593656803	0.0692802011003143
1	C	26	50	20120601	14	1228	24.36	0.0695989648372733	0.070971883363625
1	C	26	50	20120601	14	1230	24.4	0.067911666636006	0.072362762402219
1	C	26	50	20120601	14	1232	24.44	0.0649404039414601	0.0735102552867285
1	C	26	50	20120601	14	1234	24.48	0.0618154162326843	0.0738059673426207
1	C	26	50	20120601	14	1236	24.52	0.0593638063116324	0.0761107818958983
1	C	26	50	20120601	14	1238	24.56	0.0582797409053953	0.0776247682250968
1	C	26	50	20120601	14	1240	24.6	0.0572355563216171	0.080362049285748
1	C	26	50	20120601	14	1242	24.64	0.0574539108956475	0.0812351847391572
1	C	26	50	20120601	14	1244	24.68	0.0584735588741185	0.080864377943103
1	C	26	50	20120601	14	1246	24.72	0.0586875293861056	0.08049314688298
1	C	26	50	20120601	14	1248	24.76	0.0598871360403885	0.079564079283179
1	C	26	50	20120601	14	1250	24.8	0.0612028496281423	0.0793728068988681
1	C	26	50	20120601	14	1252	24.84	0.0638364688346716	0.0790705187499108
1	C	26	50	20120601	14	1254	24.88	0.0674405920983795	0.0790163543704719
1	C	26	50	20120601	14	1256	24.92	0.0699711151362118	0.0797973538102925
1	C	26	50	20120601	14	1258	24.96	0.0739970983055755	0.0811548574088144
1	C	26	50	20120601	14	1260	25	0.0762937104201913	0.0823732731034769
1	C	26	50	20120601	14	1262	25.04	0.0797265017108176	0.08385063130141
1	C	26	50	20120601	14	1264	25.08	0.0822839655170131	0.085140818334363
1	C	26	50	20120601	14	1266	25.12	0.0852099026668849	0.0874420973537346
1	C	26	50	20120601	14	1268	25.16	0.0889381938813691	0.087847552382067
1	C	26	50	20120601	14	1270	25.2	0.0915516605446346	0.088465563708824
1	C	26	50	20120601	14	1272	25.24	0.0935278330792201	0.0887606181554097
1	C	26	50	20120601	14	1274	25.28	0.0963089264760336	0.088666530527105
1	C	26	50	20120601	14	1276	25.32	0.098932617903355	0.0868729824608966
1	C	26	50	20120601	14	1278	25.36	0.0996621470405731	0.085526856210484
1	C	26	50	20120601	14	1280	25.4	0.100947332000156	0.082861398814025
1	C	26	50	20120601	14	1282	25.44	0.101643177398745	0.0814725887698728
1	C	26	50	20120601	14	1284	25.48	0.103554345606936	0.0780948810975009
1	C	26	50	20120601	14	1286	25.52	0.105215120232841	0.0750071649871614
1	C	26	50	20120601	14	1288	25.56	0.107857755050831	0.0728170785091313
1	C	26	50	20120601	14	1290	25.6	0.111143750973683	0.0706171986021819
1	C	26	50	20120601	14	1292	25.64	0.113514750721679	0.068282968406807
1	C	26	50	20120601	14	1294	25.68	0.116558279729262	0.0666932509413434
1	C	26	50	20120601	14	1296	25.72	0.119418668080518	0.0653503137425139
1	C	26	50	20120601	14	1298	25.76	0.121150655430357	0.0629805160760453
1	C	26	50	20120601	14	1300	25.8	0.121935968221542	0.0609676659127196
1	C	26	50	20120601	14	1302	25.84	0.123539262137205	0.0575188232981604
1	C	26	50	20120601	14	1304	25.88	0.124784547889553	0.0551308529874153
1	C	26	50	20120601	14	1306	25.92	0.126250663089665	0.0519789952209544
1	C	26	50	20120601	14	1308	25.96	0.127719606716902	0.0498552707143387
1	C	26	50	20120601	14	1310	26	0.130001228167756	0.0464040946474015
1	C	26	50	20120601	14	1312	26.04	0.132248837782436	0.0427804552365329
1	C	26	50	20120601	14	1314	26.08	0.133691972012160	0.0410870052062693
1	C	26	50	20120601	14	1316	26.12	0.135433363882188	0.0376683560512667
1	C	26	50	20120601	14	1318	26.16	0.135122661162534	0.0351668951021411
1	C	26	50	20120601	14	1320	26.2	0.134724842887439	0.0325699747375554
1	C	26	50	20120601	14	1322	26.24	0.133125720901785	0.0300277137271554
1	C	26	50	20120601	14	1324	26.28	0.131318850943820	0.0274469861078589
1	C	26	50	20120601	14	1326	26.32	0.129596692378240	0.0246951386475152
1	C	26	50	20120601	14	1328	26.36	0.127296756861752	0.0214178401380718
1	C	26	50	20120601	14	1330	26.4	0.126829429990066	0.0186804176560643
1	C	26	50	20120601	14	1332	26.44	0.125707180817645	0.0145618742090433
1	C	26	50	20120601	14	1334	26.48	0.125100412488709	0.0130418067615266
1	C	26	50	20120601	14	1336	26.52	0.124248702370770	0.00910018143115838
1	C	26	50	20120601	14	1338	26.56	0.123937575387047	0.00408665293118952
1	C	26	50	20120601	14	1340	26.6	0.123882845322183	0.0007960608142598
1	C	26	50	20120601	14	1342	26.64	0.123828256678676	-0.00249438988131368
1	C	26	50	20120601	14	1344	26.68	0.123335473962867	-0.00517821366930719
1	C	26	50	20120601	14	1346	26.72	0.122775869656236	-0.00804128902633159
1	C	26	50	20120601	14	1348	26.76	0.122090400342554	-0.0108016924787276
1	C	26	50	20120601	14	1350	26.8	0.120861590178208	-0.0153288729345964
1	C	26	50	20120601	14	1352	26.84	0.120350069132697	-0.0185811398639858
1	C	26	50	20120601	14	1354	26.88	0.119979545179355	-0.0223843843972757
1	C	26	50	20120601	14	1356	26.92	0.118400363604932	-0.0258562079822236
1	C	26	50	20120601	14	1358	26.96	0.118186463803623	-0.0294609676420345
1	C	26	50	20120601	14	1360	27	0.119031244275106	-0.030523254159411
1	C	26	50	20120601	14	1362	27.04	0.120117431001687	-0.0323520444275938
1	C	26	50	20120601	14	1364	27.08	0.122332725836466	-0.0342751627403868
1	C	26	50	20120601	14	1366	27.12	0.124238802875833	-0.0357926138928132
1	C	26	50	20120601	14	1368	27.16	0.126766497486541	-0.0382570931572826
1	C	26	50	20120601	14	1370	27.2	0.127886554627940	-0.0400446591001222
1	C	26	50	20120601	14	1372	27.24	0.127698534934823	-0.0406625997162012
1	C	26	50	20120601	14	1374	27.28	0.127261260101337	-0.0411097740446235
1	C	26	50	20120601	14	1376	27.32	0.127577690385918	-0.0413307449137443
1	C	26	50	20120601	14	1378	27.36	0.127687786911748	-0.0411386240012959
1	C	26	50	20120601	14	1380	27.4	0.127577053989815	-0.0411192492754914
1	C	26	50	20120601	14	1382	27.44	0.127749941597815	-0.0411924348273442
1	C	26	50	20120601	14	1384	27.48	0.128071038787152	-0.041282873784658
1	C	26	50	20120601	14	1386	27.52	0.127857068275165	-0.0413214818149108
1	C	26	50	20120601	14	1388	27.56	0.127721728037245	-0.0407992127463264
1	C	26	50	20120601	14	1390	27.6	0.128228652888678	-0.0413628475616102
1	C	26	50	20120601	14	1392	27.64	0.128122304028788	-0.0417548675611
1	C	26	50	20120601	14	1394	27.68	0.128112404533851	-0.0417859802594722
1	C	26	50	20120601	14	1396	27.72	0.128504212401306	-0.0425241290283529
1	C	26	50	20120601	14	1398	27.76	0.128537163577310	-0.0415521400469338
1	C	26	50	20120601	14	1400	27.8	0.128673564475401	-0.0417579788309372
1	C	26	50	20120601	14	1402	27.84	0.128008318415660	-0.0414686307360757
1	C	26	50	20120601	14	1404	27.88	0.128178306885858	-0.0406198197559394
1	C	26	50	20120601	14	1406	27.92	0.128242300049555	-0.0406703778907942
1	C	26	50	20120601	14	1408	27.96	0.127729576922517	-0.040570746545325
1	C	26	50	20120601	14	1410	28	0.128099676611790	-0.0411071577495331
1	C	26	50	20120601	14	1412	28.04	0.128102787881627	-0.0409244413572745
1	C	26	50	20120601	14	1414	28.08	0.128104272805867	-0.0408041624937947
1	C	26	50	20120601	14	1416	28.12	0.127971478152361	-0.041048680018729
1	C	26	50	20120601	14	1418	28.16	0.128146133527314	-0.0409291789727085
1	C	26	50	20120601	14	1420	28.2	0.128483352751261	-0.0413188655198204
1	C	26	50	20120601	14	1422	28.24	0.128327577127366	-0.0415679792388324
1	C	26	50	20120601	14	1424	28.28	0.128718960730753	-0.0413576149714294
1	C	26	50	20120601	14	1426	28.32	0.128626471163774	-0.0411700902530587
1	C	26	50	20120601	14	1428	28.36	0.128344618400793	-0.0414957836364733
1	C	26	50	20120601	14	1430	28.4	0.128250361066860	-0.0410554682438284
1	C	26	50	20120601	14	1432	28.44	0.128318596871245	-0.0410579431175625
1	C	26	50	20120601	14	1434	28.48	0.128236218931237	-0.0410384976810799
1	C	26	50	20120601	14	1436	28.52	0.128297383667809	-0.0409631908088836
1	C	26	50	20120601	14	1438	28.56	0.128498555547057	-0.0411396139507896
1	C	26	50	20120601	14	1440	28.6	0.128288898386435	-0.0407482303474028
1	C	26	50	20120601	14	1442	28.64	0.128650159240943	-0.0413910611221795
1	C	26	50	20120601	14	1444	28.68	0.128499545496551	-0.0416095571175662
1	C	26	50	20120601	14	1446	28.72	0.128724971138393	-0.0416061630050165
1	C	26	50	20120601	14	1448	28.76	0.128539426319010	-0.0418143352413978
1	C	26	50	20120601	14	1450	28.8	0.128405500294653	-0.0413302499389975
1	C	26	50	20120601	14	1452	28.84	0.128228299335287	-0.0413122894267554
1	C	26	50	20120601	14	1454	28.88	0.127732688192354	-0.0414189918400364
1	C	26	50	20120601	14	1456	28.92	0.127849219389893	-0.0411553824320101
1	C	26	50	20120601	14	1458	28.96	0.127486402900467	-0.0410161531067944
1	C	26	50	20120601	14	1460	29	0.126389326729456	-0.0410667112416493
1	C	26	50	20120601	14	1462	29.04	0.125637247956986	-0.0411597664940534
1	C	26	50	20120601	14	1464	29.08	0.125557486312068	-0.0412055870134743
1	C	26	50	20120601	14	1466	29.12	0.125170981745471	-0.0412159107724796
1	C	26	50	20120601	14	1468	29.16	0.124234701656502	-0.0423699797500542
1	C	26	50	20120601	14	1470	29.2	0.124222468709188	-0.0441414943689608
1	C	26	50	20120601	14	1472	29.24	0.124113927818275	-0.0457278884325529
1	C	26	50	20120601	14	1474	29.28	0.124879724462300	-0.0483887312501578
1	C	26	50	20120601	14	1476	29.32	0.125831207347065	-0.0510859193563158
1	C	26	50	20120601	14	1478	29.36	0.127761113884957	-0.0534127956411664
1	C	26	50	20120601	14	1480	29.4	0.129067422952522	-0.0550876487630848
1	C	26	50	20120601	14	1482	29.44	0.131285121950357	-0.0572497691679189
1	C	26	50	20120601	14	1484	29.48	0.132631028997667	-0.0587605735166021
1	C	26	50	20120601	14	1486	29.52	0.135318388319567	-0.0591052880724306
1	C	26	50	20120601	14	1488	29.56	0.137889569997317	-0.0597132584828947
1	C	26	50	20120601	14	1490	29.6	0.139602041199995	-0.0597402699619361
1	C	26	50	20120601	14	1492	29.64	0.142000052427033	-0.0593122582272839
1	C	26	50	20120601	14	1494	29.68	0.146055097685103	-0.0599099755894209
1	C	26	50	20120601	14	1496	29.72	0.148802702504760	-0.0601548466677458
1	C	26	50	20120601	14	1498	29.76	0.150707436041242	-0.0603374923493262
1	C	26	50	20120601	14	1500	29.8	0.152256424156109	-0.0607302194555973
1	C	26	50	20120601	14	1502	29.84	0.152688537110092	-0.0616218103959954
1	C	26	50	20120601	14	1504	29.88	0.152253100754238	-0.0628548632010285
1	C	26	50	20120601	14	1506	29.92	0.151544862602201	-0.0657452328798066
1	C	26	50	20120601	14	1508	29.96	0.151689253806920	-0.0679526788293148
1	C	26	50	20120601	14	1510	30	0.152790077643871	-0.0713787526055198
1	C	26	50	20120601	14	1512	30.04	0.153478092541965	-0.0742531416710431
1	C	26	50	20120601	14	1514	30.08	0.154962451097032	-0.0774356878718075
1	C	26	50	20120601	14	1516	30.12	0.154605786436602	-0.0781642906991422
1	C	26	50	20120601	14	1518	30.16	0.155391594202534	-0.080928158974766
1	C	26	50	20120601	14	1520	30.2	0.155995746236380	-0.0854250752604
1	C	26	50	20120601	14	1522	30.24	0.156758855874637	-0.0879811248530331
1	C	26	50	20120601	14	1524	30.28	0.158276660580454	-0.090461301888045
1	C	26	50	20120601	14	1526	30.32	0.160193627064250	-0.0934078158452493
1	C	26	50	20120601	14	1528	30.36	0.161024265400110	-0.0967377938098913
1	C	26	50	20120601	14	1530	30.4	0.163371859913649	-0.0987007222344653
1	C	26	50	20120601	14	1532	30.44	0.164774901188880	-0.100828972224480
1	C	26	50	20120601	14	1534	30.48	0.164603993479867	-0.101786182674172
1	C	26	50	20120601	14	1536	30.52	0.164403175154010	-0.103156555616112
1	C	26	50	20120601	14	1538	30.56	0.163661490851223	-0.103103451896845
1	C	26	50	20120601	14	1540	30.6	0.162897744816864	-0.103226559187449
1	C	26	50	20120601	14	1542	30.64	0.161321815933633	-0.103033306904151
1	C	26	50	20120601	14	1544	30.68	0.158790515078342	-0.103163273130533
1	C	26	50	20120601	14	1546	30.72	0.156135682668377	-0.103713755759687
1	C	26	50	20120601	14	1548	30.76	0.152603401453638	-0.105834651839178
1	C	26	50	20120601	14	1550	30.8	0.149797050202600	-0.107337098185707
1	C	26	50	20120601	14	1552	30.84	0.146885410751844	-0.108237725950769
1	C	26	50	20120601	14	1554	30.88	0.143534177157360	-0.110326066834054
1	C	26	50	20120601	14	1556	30.92	0.141073438487763	-0.112584572964232
1	C	26	50	20120601	14	1558	30.96	0.137957423964040	-0.114328800332452
1	C	26	50	20120601	14	1560	31	0.134718485997476	-0.116338786713314
1	C	26	50	20120601	14	1562	31.04	0.131432907267625	-0.118372786440465
1	C	26	50	20120601	14	1564	31.08	0.129369781812157	-0.120308632675319
1	C	26	50	20120601	14	1566	31.12	0.126999701302976	-0.123858167295520
1	C	26	50	20120601	14	1568	31.16	0.124966062200283	-0.125187528044150
1	C	26	50	20120601	14	1570	31.2	0.121648317182956	-0.127371073784454
1	C	26	50	20120601	14	1572	31.24	0.118440668691459	-0.131271686921514
1	C	26	50	20120601	14	1574	31.28	0.115428252382248	-0.133233342553881
1	C	26	50	20120601	14	1576	31.32	0.113418584199438	-0.135469284906671
1	C	26	50	20120601	14	1578	31.36	0.110795925148017	-0.137971735805291
1	C	26	50	20120601	14	1580	31.4	0.108332011568973	-0.141617931922479
1	C	26	50	20120601	14	1582	31.44	0.105635318437561	-0.143797022890062
1	C	26	50	20120601	14	1584	31.48	0.103769829327435	-0.146212641075951
1	C	26	50	20120601	14	1586	31.52	0.102906522658284	-0.147483241251065
1	C	26	50	20120601	14	1588	31.56	0.101153958501114	-0.150584965146740
1	C	26	50	20120601	14	1590	31.6	0.100099096604939	-0.152525124732960
1	C	26	50	20120601	14	1592	31.64	0.09860844479952	-0.157052093056794
1	C	26	50	20120601	14	1594	31.68	0.0982188996737644	-0.157865902251262
1	C	26	50	20120601	14	1596	31.72	0.0977053987292667	-0.161636337029905
1	C	26	50	20120601	14	1598	31.76	0.0972010194622464	-0.166828834256192
1	C	26	50	20120601	14	1600	31.8	0.0968453447513096	-0.169277545039441
1	C	26	50	20120601	14	1602	31.84	0.0953566728448775	-0.172039009152009
1	C	26	50	20120601	14	1604	31.88	0.0938369589507514	-0.175701256593130
1	C	26	50	20120601	14	1606	31.92	0.0941878960462543	-0.178921208742619
1	C	26	50	20120601	14	1608	31.96	0.0941613088312817	-0.181870975391017
1	C	26	50	20120601	14	1610	32	0.0946646274381303	-0.184836722652670
1	C	26	50	20120601	14	1612	32.04	0.0948096550389516	-0.187901959838435
1	C	26	50	20120601	14	1614	32.08	0.094412473159959	-0.187514253190311
1	C	26	50	20120601	14	1616	32.12	0.09310071937018	-0.187195418742674
1	C	26	50	20120601	14	1618	32.16	0.0921032745446382	-0.185491715664083
1	C	26	50	20120601	14	1620	32.2	0.0909209212958162	-0.184784679593574
1	C	26	50	20120601	14	1622	32.24	0.0882958580813393	-0.183406104212973
1	C	26	50	20120601	14	1624	32.28	0.0857718404258939	-0.181087854630853
1	C	26	50	20120601	14	1626	32.32	0.0825879507222452	-0.179139563316650
1	C	26	50	20120601	14	1628	32.36	0.0802874495203329	-0.176908924264718
1	C	26	50	20120601	14	1630	32.4	0.0765183582445742	-0.175397342098576
1	C	26	50	20120601	14	1632	32.44	0.0739006489406216	-0.174360723557357
1	C	26	50	20120601	14	1634	32.48	0.0703453867554938	-0.172809260568755
1	C	26	50	20120601	14	1636	32.52	0.0668781593646237	-0.172521750951525
1	C	26	50	20120601	14	1638	32.56	0.063997618470104	-0.171545731461453
1	C	26	50	20120601	14	1640	32.6	0.0603922224141901	-0.170860403569127
1	C	26	50	20120601	14	1642	32.64	0.0565718658967954	-0.170279727480416
1	C	26	50	20120601	14	1644	32.68	0.0532244223946583	-0.169110172864334
1	C	26	50	20120601	14	1646	32.72	0.0513640244533565	-0.168024763955213
1	C	26	50	20120601	14	1648	32.76	0.0490638060941566	-0.167529082101601
1	C	26	50	20120601	14	1650	32.8	0.0454759462864161	-0.166352456417706
1	C	26	50	20120601	14	1652	32.84	0.0422791165286717	-0.166337607175301
1	C	26	50	20120601	14	1654	32.88	0.038239415487753	-0.166539132607940
1	C	26	50	20120601	14	1656	32.92	0.0342435550672678	-0.167505747577822
1	C	26	50	20120601	14	1658	32.96	0.0306146830662184	-0.167563730333879
1	C	26	50	20120601	14	1660	33	0.028346284512172	-0.167746163883425
1	C	26	50	20120601	14	1662	33.04	0.0252668344801045	-0.169640502950224
1	C	26	50	20120601	14	1664	33.08	0.0228619643172891	-0.170884303778331
1	C	26	50	20120601	14	1666	33.12	0.0205921515496803	-0.173158359186627
1	C	26	50	20120601	14	1668	33.16	0.0186518505421044	-0.174472163586072
1	C	26	50	20120601	14	1670	33.2	0.0175961401177929	-0.173617271487617
1	C	26	50	20120601	14	1672	33.24	0.0161062661298328	-0.173145631264566
1	C	26	50	20120601	14	1674	33.28	0.0139283772437783	-0.172984410918455
1	C	26	50	20120601	14	1676	33.32	0.0099346381436366	-0.172990067772705
1	C	26	50	20120601	14	1678	33.36	0.0065857804279371	-0.172141539635281
1	C	26	50	20120601	14	1680	33.4	0.0039786777257024	-0.172386905688352
1	C	26	50	20120601	14	1682	33.44	0.0008044753849559	-0.172434281842692
1	C	26	50	20120601	14	1684	33.48	-0.0019907177210745	-0.172898850997931
1	C	26	50	20120601	14	1686	33.52	-0.0030139012334514	-0.174452364596198
1	C	26	50	20120601	14	1688	33.56	-0.0048007600695098	-0.177547370977452
1	C	26	50	20120601	14	1690	33.6	-0.0056068618000625	-0.179934563470738
1	C	26	50	20120601	14	1692	33.64	-0.0054710972980747	-0.183438984678298
1	C	26	50	20120601	14	1694	33.68	-0.0061371918859524	-0.186415904227093
1	C	26	50	20120601	14	1696	33.72	-0.007295432793536	-0.189537073559251
1	C	26	50	20120601	14	1698	33.76	-0.0070790581184929	-0.191693749241870
1	C	26	50	20120601	14	1700	33.8	-0.007913444120293	-0.195076548083066
1	C	26	50	20120601	14	1702	33.84	-0.0098594019821184	-0.200426517989524
1	C	26	50	20120601	14	1704	33.88	-0.0103805396798529	-0.203846793490123
1	C	26	50	20120601	14	1706	33.92	-0.0118704136678129	-0.206893716610256
1	C	26	50	20120601	14	1708	33.96	-0.0127755103477317	-0.209051806506437
1	C	26	50	20120601	14	1710	34	-0.0138298065584808	-0.211206360868713
1	C	26	50	20120601	14	1712	34.04	-0.0153444292837824	-0.212016705239952
1	C	26	50	20120601	14	1714	34.08	-0.0166080291017628	-0.215308287306376
1	C	26	50	20120601	14	1716	34.12	-0.0185546940703694	-0.217758412303187
1	C	26	50	20120601	14	1718	34.16	-0.0193706952958586	-0.220633508475492
1	C	26	50	20120601	14	1720	34.2	-0.0210521952215202	-0.223333242166062
1	C	26	50	20120601	14	1722	34.24	-0.0205261077763175	-0.225569113808174
1	C	26	50	20120601	14	1724	34.28	-0.0195446435640305	-0.226593004427332
1	C	26	50	20120601	14	1726	34.32	-0.0184033732191954	-0.228780792808323
1	C	26	50	20120601	14	1728	34.36	-0.0185865138755228	-0.232138842912178
1	C	26	50	20120601	14	1730	34.4	-0.0206859139088656	-0.232703821230346
1	C	26	50	20120601	14	1732	34.44	-0.0220987132576763	-0.234852011631591
1	C	26	50	20120601	14	1734	34.48	-0.0216489933448417	-0.236010252539174
1	C	26	50	20120601	14	1736	34.52	-0.0208902677686285	-0.238412294274865
1	C	26	50	20120601	14	1738	34.56	-0.0213145318373405	-0.239710542325124
1	C	26	50	20120601	14	1740	34.6	-0.022957847996818	-0.241329816854041
1	C	26	50	20120601	14	1742	34.64	-0.0252248323373021	-0.244117231785478
1	C	26	50	20120601	14	1744	34.68	-0.0279945695992098	-0.246352396320809
1	C	26	50	20120601	14	1746	34.72	-0.03218417727774	-0.246976771608597
1	C	26	50	20120601	14	1748	34.76	-0.036315802200213	-0.247198096031108
1	C	26	50	20120601	14	1750	34.8	-0.0374203029924264	-0.246707363924964
1	C	26	50	20120601	14	1752	34.84	-0.0392580735167303	-0.244418459274264
1	C	26	50	20120601	14	1754	34.88	-0.0413687872585721	-0.240230265809296
1	C	26	50	20120601	14	1756	34.92	-0.0404389418413118	-0.237719329629302
1	C	26	50	20120601	14	1758	34.96	-0.0401228651101214	-0.235412040202291
1	C	26	50	20120601	14	1760	35	-0.0388012825360838	-0.231608512826288
1	C	26	50	20120601	14	1762	35.04	-0.0372357481225367	-0.232080860156121
1	C	26	50	20120601	14	1764	35.08	-0.0373785836923364	-0.232325519102411
1	C	26	50	20120601	14	1766	35.12	-0.0366919830078043	-0.232436534867058
1	C	26	50	20120601	14	1768	35.16	-0.0354460608593536	-0.231435271664897
1	C	26	50	20120601	14	1770	35.2	-0.0343118615823304	-0.228759579604888
1	C	26	50	20120601	14	1772	35.24	-0.034681678428891	-0.225484968101213
1	C	26	50	20120601	14	1774	35.28	-0.0361397326116976	-0.222003174310650
1	C	26	50	20120601	14	1776	35.32	-0.0374931349908886	-0.220816649131819
1	C	26	50	20120601	14	1778	35.36	-0.040788252591218	-0.222055500212458
1	C	26	50	20120601	14	1780	35.4	-0.0438281046435389	-0.222855237981980
1	C	26	50	20120601	14	1782	35.44	-0.047073017662404	-0.225069189313875
1	C	26	50	20120601	14	1784	35.48	-0.0500852925502587	-0.227200409152371
1	C	26	50	20120601	14	1786	35.52	-0.0524286444231109	-0.228980904027399
1	C	26	50	20120601	14	1788	35.56	-0.0539432671484125	-0.232175612464800
1	C	26	50	20120601	14	1790	35.6	-0.0532184826976963	-0.234273598284580
1	C	26	50	20120601	14	1792	35.64	-0.053171813650138	-0.236102176420729
1	C	26	50	20120601	14	1794	35.68	-0.0544679403800529	-0.239543665124764
1	C	26	50	20120601	14	1796	35.72	-0.0546305749397258	-0.242922221325273
1	C	26	50	20120601	14	1798	35.76	-0.0550088770676606	-0.245837622584105
1	C	26	50	20120601	14	1800	35.8	-0.0560193326579762	-0.248994854362103
