# Supplementary material for: How Do Ants Make Sense of Gravity? A Boltzmann Walker Analysis of Lasius niger Trajectories on Various Inclines
Source: PLoS One. 2013 Oct 29;8(10):e76531. doi: 10.1371/journal.pone.0076531 (PMC3812222; doi:10.1371/journal.pone.0076531)
Supplement: Dataset S1 — Trajectories for . (ZIP) [file pone.0076531.s005.zip › Incline1/1-C-26-50-20120601-15.txt]

Pente	Colonie	Temperature	Humidite	Date	Indiv	Frame	Time	X	Y
1	C	26	50	20120601	15	14	0	0	0
1	C	26	50	20120601	15	16	0.04	0.000121127391617199	-0.000890318148191979
1	C	26	50	20120601	15	18	0.08	-0.0010755801248629	-0.0024073450365496
1	C	26	50	20120601	15	20	0.12	-0.0014170844159048	-0.00399137736349246
1	C	26	50	20120601	15	22	0.16	-0.0017878063591452	-0.00498223195383354
1	C	26	50	20120601	15	24	0.2	-0.0020251538213183	-0.00617063803670252
1	C	26	50	20120601	15	26	0.24	-0.002347382381505	-0.00720845865945006
1	C	26	50	20120601	15	28	0.28	-0.0034925842400435	-0.0103276198083489
1	C	26	50	20120601	15	30	0.32	-0.0041273023787197	-0.0115960470443244
1	C	26	50	20120601	15	32	0.36	-0.0034371258551951	-0.0102947888404984
1	C	26	50	20120601	15	34	0.4	-0.0034132044327875	-0.0108607358949567
1	C	26	50	20120601	15	36	0.44	-0.0028667098858797	-0.0108629562102496
1	C	26	50	20120601	15	38	0.48	-0.0017010231438902	-0.00998492050684676
1	C	26	50	20120601	15	40	0.52	-0.0011385479837276	-0.00985052779201446
1	C	26	50	20120601	15	42	0.56	0.0012674606210056	-0.00910282601052006
1	C	26	50	20120601	15	44	0.6	0.0013670919664748	-0.00839381004102426
1	C	26	50	20120601	15	46	0.64	0.0033622998156098	-0.00775398447006766
1	C	26	50	20120601	15	48	0.68	0.0037659022241755	-0.00635109875832914
1	C	26	50	20120601	15	50	0.72	0.004573849503427	-0.00536566767699976
1	C	26	50	20120601	15	52	0.76	0.0056815322761557	-0.00366274241586819
1	C	26	50	20120601	15	54	0.8	0.0062246609947851	-0.00221239569697647
1	C	26	50	20120601	15	56	0.84	0.0064577233898642	-0.00072407734393502
1	C	26	50	20120601	15	58	0.88	0.0057241001043832	-6.18718433538189e-05
1	C	26	50	20120601	15	60	0.92	0.0054607028283912	0.0007706049701371
1	C	26	50	20120601	15	62	0.96	0.0039771928014618	0.00139469741521235
1	C	26	50	20120601	15	64	1	0.0034026685417477	0.00226111535420023
1	C	26	50	20120601	15	66	1.04	0.00216395888246510	0.00276089842714288
1	C	26	50	20120601	15	68	1.08	0.0002021618287412	0.00480542697426566
1	C	26	50	20120601	15	70	1.12	-0.0007154506412046	0.00566095546882326
1	C	26	50	20120601	15	72	1.16	-0.00198032325139110	0.00667918923373189
1	C	26	50	20120601	15	74	1.2	-0.0024440368074254	0.00687250515664048
1	C	26	50	20120601	15	76	1.24	-0.0041228002298438	0.0075444899440055
1	C	26	50	20120601	15	78	1.28	-0.0055555329188162	0.00771390565770998
1	C	26	50	20120601	15	80	1.32	-0.007135209467987	0.00827633839146576
1	C	26	50	20120601	15	82	1.36	-0.0087042157758296	0.00744683849752363
1	C	26	50	20120601	15	84	1.4	-0.0082240690582005	0.00765626231290765
1	C	26	50	20120601	15	86	1.44	-0.0111540084324538	0.00638317312192377
1	C	26	50	20120601	15	88	1.48	-0.0127417954964048	0.00576656893766129
1	C	26	50	20120601	15	90	1.52	-0.0130128860941761	0.00439780819918286
1	C	26	50	20120601	15	92	1.56	-0.0135078113435320	0.00334240183078726
1	C	26	50	20120601	15	94	1.6	-0.0135257930689776	0.00225043804180431
1	C	26	50	20120601	15	96	1.64	-0.0130362206179552	0.00157280347125762
1	C	26	50	20120601	15	98	1.68	-0.0131822523104059	0.00054677738962031
1	C	26	50	20120601	15	100	1.72	-0.0136551511835278	-0.000731869660663699
1	C	26	50	20120601	15	102	1.76	-0.0129932426677947	-0.000710896873533699
1	C	26	50	20120601	15	104	1.8	-0.0139770686167308	-0.00117564987653637
1	C	26	50	20120601	15	106	1.84	-0.0162724128888879	-0.00077082205191892
1	C	26	50	20120601	15	108	1.88	-0.0172840854099739	-7.48882649818997e-05
1	C	26	50	20120601	15	110	1.92	-0.0196187483546989	0.00044122048932479
1	C	26	50	20120601	15	112	1.96	-0.0208390263564911	0.00222475146873889
1	C	26	50	20120601	15	114	2	-0.0216792363018731	0.00315040819755949
1	C	26	50	20120601	15	116	2.04	-0.0229225775105725	0.00468674617211131
1	C	26	50	20120601	15	118	2.08	-0.0230397274265455	0.0057640127466473
1	C	26	50	20120601	15	120	2.12	-0.0226174552776362	0.00551591938272053
1	C	26	50	20120601	15	122	2.16	-0.0219056313871124	0.00471504387838762
1	C	26	50	20120601	15	124	2.2	-0.0212656997501385	0.00411749622187811
1	C	26	50	20120601	15	126	2.24	-0.0205099602858623	0.00401546990574105
1	C	26	50	20120601	15	128	2.28	-0.0198134572779665	0.00565357327402768
1	C	26	50	20120601	15	130	2.32	-0.0163679005886194	0.00774619003201862
1	C	26	50	20120601	15	132	2.36	-0.0135709248663936	0.00939257432781972
1	C	26	50	20120601	15	134	2.4	-0.0117993451936630	0.0110619742422417
1	C	26	50	20120601	15	136	2.44	-0.0122262248503586	0.0111898891518515
1	C	26	50	20120601	15	138	2.48	-0.0095112084609266	0.0150826442112515
1	C	26	50	20120601	15	140	2.52	-0.0110355963308763	0.0152035665419022
1	C	26	50	20120601	15	142	2.56	-0.0123186981538818	0.0164858198367703
1	C	26	50	20120601	15	144	2.6	-0.0136805433880402	0.0172343206489275
1	C	26	50	20120601	15	146	2.64	-0.0155794220803742	0.0168771044452077
1	C	26	50	20120601	15	148	2.68	-0.0139843093901702	0.0169531679216599
1	C	26	50	20120601	15	150	2.72	-0.0189297222939073	0.0164141192091580
1	C	26	50	20120601	15	152	2.76	-0.0202510998069784	0.0147767356755746
1	C	26	50	20120601	15	154	2.8	-0.0200406224024904	0.0144252894631893
1	C	26	50	20120601	15	156	2.84	-0.0207581236533604	0.0137700984618774
1	C	26	50	20120601	15	158	2.88	-0.0224458744029677	0.0111529831276211
1	C	26	50	20120601	15	160	2.92	-0.0240193354835318	0.00912287248776667
1	C	26	50	20120601	15	162	2.96	-0.0270335831993061	0.00701748325998716
1	C	26	50	20120601	15	164	3	-0.0293503266439822	0.00535191445010569
1	C	26	50	20120601	15	166	3.04	-0.0302033944069413	0.00423704747248011
1	C	26	50	20120601	15	168	3.08	-0.0298900824632654	0.00313475992449183
1	C	26	50	20120601	15	170	3.12	-0.0292900457908861	0.00099822264300105
1	C	26	50	20120601	15	172	3.16	-0.0291181269191762	-0.000550885680018999
1	C	26	50	20120601	15	174	3.2	-0.0287695727735259	0.000130899607333260
1	C	26	50	20120601	15	176	3.24	-0.0278258609922865	-0.000908823132655629
1	C	26	50	20120601	15	178	3.28	-0.0273145662209462	-0.00218445790805178
1	C	26	50	20120601	15	180	3.32	-0.0263283212597116	-0.00395495500030032
1	C	26	50	20120601	15	182	3.36	-0.0263699705562303	-0.00668401877304739
1	C	26	50	20120601	15	184	3.4	-0.0261540625716628	-0.00890471590363496
1	C	26	50	20120601	15	186	3.44	-0.0256314682339591	-0.0110574742146862
1	C	26	50	20120601	15	188	3.48	-0.0254981786057054	-0.0120067650684292
1	C	26	50	20120601	15	190	3.52	-0.0235909206980144	-0.0159513390340749
1	C	26	50	20120601	15	192	3.56	-0.0224976629036218	-0.0161372374068488
1	C	26	50	20120601	15	194	3.6	-0.0211715548461846	-0.0163695926951467
1	C	26	50	20120601	15	196	3.64	-0.0194388603895651	-0.0158449194635063
1	C	26	50	20120601	15	198	3.68	-0.0189073282221471	-0.0159434194381256
1	C	26	50	20120601	15	200	3.72	-0.0165835632071338	-0.0158225748892208
1	C	26	50	20120601	15	202	3.76	-0.0147399731940208	-0.0154907791742847
1	C	26	50	20120601	15	204	3.8	-0.0121154898071044	-0.0152976117438001
1	C	26	50	20120601	15	206	3.84	-0.0094305487903966	-0.0157181422887074
1	C	26	50	20120601	15	208	3.88	-0.0070757983562317	-0.0159405132292549
1	C	26	50	20120601	15	210	3.92	-0.0024654197164885	-0.0171889385357110
1	C	26	50	20120601	15	212	3.96	0.000415819799530901	-0.0168597888143501
1	C	26	50	20120601	15	214	4	0.0032889869845364	-0.0170640917624247
1	C	26	50	20120601	15	216	4.04	0.0039975150503531	-0.0167570589269657
1	C	26	50	20120601	15	218	4.08	0.0047558446467688	-0.0146543779181581
1	C	26	50	20120601	15	220	4.12	0.0054248100881782	-0.0137237829677098
1	C	26	50	20120601	15	222	4.16	0.0051400157609875	-0.0119336431561867
1	C	26	50	20120601	15	224	4.2	0.005789882248237	-0.00965177421795856
1	C	26	50	20120601	15	226	4.24	0.0065057359403068	-0.00698925555728216
1	C	26	50	20120601	15	228	4.28	0.0076238838933971	-0.00400547707270931
1	C	26	50	20120601	15	230	4.32	0.0086730889353217	-0.000725915821566109
1	C	26	50	20120601	15	232	4.36	0.0081468600687626	0.00048337819561912
1	C	26	50	20120601	15	234	4.4	0.0081658812411766	0.00271734064942179
1	C	26	50	20120601	15	236	4.44	0.0071365458998033	0.00626058201926946
1	C	26	50	20120601	15	238	4.48	0.0068793004528076	0.00788084649768031
1	C	26	50	20120601	15	240	4.52	0.0055774461579651	0.00798358911298672
1	C	26	50	20120601	15	242	4.56	0.004370627014514	0.00834173869765771
1	C	26	50	20120601	15	244	4.6	0.0050244179443991	0.00935629550730416
1	C	26	50	20120601	15	246	4.64	0.0029858998049164	0.0112770096570412
1	C	26	50	20120601	15	248	4.68	0.0036069092644257	0.0132229392345953
1	C	26	50	20120601	15	250	4.72	0.0047596842365907	0.0148383458894194
1	C	26	50	20120601	15	252	4.76	0.0054751914463377	0.0169193045779089
1	C	26	50	20120601	15	254	4.8	0.0048558366166964	0.0172430887730142
1	C	26	50	20120601	15	256	4.84	0.0035365238554264	0.0175416221849634
1	C	26	50	20120601	15	258	4.88	0.0025914544291671	0.0184151324049665
1	C	26	50	20120601	15	260	4.92	0.000579283088351399	0.0194618201467501
1	C	26	50	20120601	15	262	4.96	-0.0022973206356106	0.0205480295007478
1	C	26	50	20120601	15	264	5	-0.0042658408606101	0.0220673954983376
1	C	26	50	20120601	15	266	5.04	-0.0065659390116571	0.0227562801377729
1	C	26	50	20120601	15	268	5.08	-0.0080583515129616	0.0242660874658946
1	C	26	50	20120601	15	270	5.12	-0.0093976824672071	0.0237231001686215
1	C	26	50	20120601	15	272	5.16	-0.0122721351723407	0.0233417504104598
1	C	26	50	20120601	15	274	5.2	-0.0143696048041709	0.0225939637761515
1	C	26	50	20120601	15	276	5.24	-0.0161045690735580	0.0214494478111908
1	C	26	50	20120601	15	278	5.28	-0.0171549761970106	0.0218316390264221
1	C	26	50	20120601	15	280	5.32	-0.0199877873838002	0.0207561296122374
1	C	26	50	20120601	15	282	5.36	-0.0233082901175741	0.0212428312097281
1	C	26	50	20120601	15	284	5.4	-0.0258121410876200	0.0210440069249941
1	C	26	50	20120601	15	286	5.44	-0.0285700060266716	0.0205118312904053
1	C	26	50	20120601	15	288	5.48	-0.0303763244413483	0.0196567129177807
1	C	26	50	20120601	15	290	5.52	-0.0324732142456179	0.0176845567497124
1	C	26	50	20120601	15	292	5.56	-0.0321857866527741	0.0166078339402912
1	C	26	50	20120601	15	294	5.6	-0.0325285425228187	0.0149012105106940
1	C	26	50	20120601	15	296	5.64	-0.0323118001522493	0.0150823146994915
1	C	26	50	20120601	15	298	5.68	-0.0338085995440243	0.0110092424611415
1	C	26	50	20120601	15	300	5.72	-0.0352848546553787	0.0081791607065273
1	C	26	50	20120601	15	302	5.76	-0.0361082310045958	0.00717052238063937
1	C	26	50	20120601	15	304	5.8	-0.0354770321363696	0.0073319195034452
1	C	26	50	20120601	15	306	5.84	-0.0361270329739076	0.00563370357347634
1	C	26	50	20120601	15	308	5.88	-0.0354724359422919	0.00435987899144002
1	C	26	50	20120601	15	310	5.92	-0.0347561367729499	0.00361741687119415
1	C	26	50	20120601	15	312	5.96	-0.0345292827754097	0.00171698254394156
1	C	26	50	20120601	15	314	6	-0.0341877926265034	-0.00157088014081278
1	C	26	50	20120601	15	316	6.04	-0.0346190075548744	-0.00454212162215522
1	C	26	50	20120601	15	318	6.08	-0.0358155595078627	-0.00640705918899224
1	C	26	50	20120601	15	320	6.12	-0.0373314550253704	-0.00896381588840656
1	C	26	50	20120601	15	322	6.16	-0.038897795540648	-0.0110820673885359
1	C	26	50	20120601	15	324	6.2	-0.0388914457217529	-0.0118365361819263
1	C	26	50	20120601	15	326	6.24	-0.0375987979572014	-0.0126277038172603
1	C	26	50	20120601	15	328	6.28	-0.037038913636285	-0.0127737892498263
1	C	26	50	20120601	15	330	6.32	-0.0366427719113677	-0.0130780070931894
1	C	26	50	20120601	15	332	6.36	-0.0332377875949115	-0.0132351085422996
1	C	26	50	20120601	15	334	6.4	-0.0311817544204588	-0.0138166826566221
1	C	26	50	20120601	15	336	6.44	-0.0297888106300638	-0.0152065151771798
1	C	26	50	20120601	15	338	6.48	-0.0270621927396729	-0.0173183744320072
1	C	26	50	20120601	15	340	6.52	-0.0244415701557818	-0.0195307135604412
1	C	26	50	20120601	15	342	6.56	-0.0220432053753533	-0.0216369018188834
1	C	26	50	20120601	15	344	6.6	-0.0198647508038737	-0.0227699697250568
1	C	26	50	20120601	15	346	6.64	-0.0168808308979446	-0.0228737022898568
1	C	26	50	20120601	15	348	6.68	-0.0148338981877658	-0.0215730500765423
1	C	26	50	20120601	15	350	6.72	-0.0114449475175730	-0.0223729999780986
1	C	26	50	20120601	15	352	6.76	-0.0093147883392486	-0.0217349775294340
1	C	26	50	20120601	15	354	6.8	-0.0070284999836381	-0.0208662968487463
1	C	26	50	20120601	15	356	6.84	-0.0043283915264738	-0.0204102624723557
1	C	26	50	20120601	15	358	6.88	-0.000740093312529	-0.0204235419377064
1	C	26	50	20120601	15	360	6.92	0.0018401959005633	-0.0201154696552790
1	C	26	50	20120601	15	362	6.96	0.0022098996100388	-0.0206057492130825
1	C	26	50	20120601	15	364	7	0.0038721025916419	-0.0229809845306985
1	C	26	50	20120601	15	366	7.04	0.0035493649145727	-0.0254637920029363
1	C	26	50	20120601	15	368	7.08	0.0025964748873135	-0.0270001865460306
1	C	26	50	20120601	15	370	7.12	0.0009004580594341	-0.0296687580407539
1	C	26	50	20120601	15	372	7.16	0.000274661487016201	-0.0301377183291047
1	C	26	50	20120601	15	374	7.2	-0.0013500082666414	-0.0322896068988150
1	C	26	50	20120601	15	376	7.24	-0.0027152193290783	-0.0354155138464064
1	C	26	50	20120601	15	378	7.28	-0.0028178205230284	-0.0369461878956409
1	C	26	50	20120601	15	380	7.32	-0.0036700256157145	-0.0389795441556209
1	C	26	50	20120601	15	382	7.36	-0.0042195890060527	-0.0416699440366795
1	C	26	50	20120601	15	384	7.4	-0.0042367009901574	-0.0432865315598282
1	C	26	50	20120601	15	386	7.44	-0.0043434034034384	-0.0445924870740016
1	C	26	50	20120601	15	388	7.48	-0.0045104927358328	-0.0447796582389817
1	C	26	50	20120601	15	390	7.52	-0.0058339844981797	-0.0465866696183039
1	C	26	50	20120601	15	392	7.56	-0.0065103321343846	-0.0478354909045575
1	C	26	50	20120601	15	394	7.6	-0.0069234946266319	-0.0486328952217016
1	C	26	50	20120601	15	396	7.64	-0.0066384598831356	-0.0479917615031997
1	C	26	50	20120601	15	398	7.68	-0.0062698451181031	-0.0488274910078841
1	C	26	50	20120601	15	400	7.72	-0.0068780983712797	-0.0486143690240345
1	C	26	50	20120601	15	402	7.76	-0.0058213272867964	-0.0477449812365656
1	C	26	50	20120601	15	404	7.8	-0.0056931288273673	-0.0478468753237346
1	C	26	50	20120601	15	406	7.84	-0.0057738804217788	-0.0485647301279952
1	C	26	50	20120601	15	408	7.88	-0.0059958412403933	-0.0482003580036498
1	C	26	50	20120601	15	410	7.92	-0.005866935674183	-0.0480325615644742
1	C	26	50	20120601	15	412	7.96	-0.0056111044407497	-0.0482159850635140
1	C	26	50	20120601	15	414	8	-0.0061371211752743	-0.047890645233490
1	C	26	50	20120601	15	416	8.04	-0.0061890935236915	-0.0475617698695602
1	C	26	50	20120601	15	418	8.08	-0.0055976694119071	-0.0481021408717429
1	C	26	50	20120601	15	420	8.12	-0.0058382978495449	-0.0480438045622951
1	C	26	50	20120601	15	422	8.16	-0.0057907802738492	-0.0475775383507807
1	C	26	50	20120601	15	424	8.2	-0.0057419191952692	-0.0478110957206066
1	C	26	50	20120601	15	426	8.24	-0.0059536976762345	-0.0475690530694064
1	C	26	50	20120601	15	428	8.28	-0.005615488502793	-0.0481889735844727
1	C	26	50	20120601	15	430	8.32	-0.0058257113488398	-0.0479517392593846
1	C	26	50	20120601	15	432	8.36	-0.006237035363456	-0.0468164793221896
1	C	26	50	20120601	15	434	8.4	-0.0066257319610742	-0.0468410159274967
1	C	26	50	20120601	15	436	8.44	-0.006613074749691	-0.0475044942202841
1	C	26	50	20120601	15	438	8.48	-0.0065414448327568	-0.0478879582277215
1	C	26	50	20120601	15	440	8.52	-0.0065498594034529	-0.0473240405697253
1	C	26	50	20120601	15	442	8.56	-0.0065673249409482	-0.0473061507681612
1	C	26	50	20120601	15	444	8.6	-0.0064919473580737	-0.047938869915967
1	C	26	50	20120601	15	446	8.64	-0.0063038569542781	-0.0475409102195152
1	C	26	50	20120601	15	448	8.68	-0.0061649811824531	-0.0476523502482302
1	C	26	50	20120601	15	450	8.72	-0.0066163981515626	-0.047745829764703
1	C	26	50	20120601	15	452	8.76	-0.0064370051611756	-0.0478762909658320
1	C	26	50	20120601	15	454	8.8	-0.0063308684333194	-0.0474498348660984
1	C	26	50	20120601	15	456	8.84	-0.0063638196093227	-0.0475755584517933
1	C	26	50	20120601	15	458	8.88	-0.0065685270224762	-0.048101575186318
1	C	26	50	20120601	15	460	8.92	-0.0062256509442789	-0.048336971033775
1	C	26	50	20120601	15	462	8.96	-0.0062361868353186	-0.0475486176834301
1	C	26	50	20120601	15	464	9	-0.0060741886717487	-0.0475423244330776
1	C	26	50	20120601	15	466	9.04	-0.0065730525058758	-0.0478259449630115
1	C	26	50	20120601	15	468	9.08	-0.0064206709945301	-0.0481013630542836
1	C	26	50	20120601	15	470	9.12	-0.0058378735854762	-0.0479629115465273
1	C	26	50	20120601	15	472	9.16	-0.0057390200574663	-0.0478677349737796
1	C	26	50	20120601	15	474	9.2	-0.0059856589027442	-0.0476387737980314
1	C	26	50	20120601	15	476	9.24	-0.0057641223481984	-0.0476515724307709
1	C	26	50	20120601	15	478	9.28	-0.0056907953749894	-0.0476186919654457
1	C	26	50	20120601	15	480	9.32	-0.0054994522800003	-0.0477818922105436
1	C	26	50	20120601	15	482	9.36	-0.0058232364751056	-0.0477963878995579
1	C	26	50	20120601	15	484	9.4	-0.0055079375613745	-0.0479479208827662
1	C	26	50	20120601	15	486	9.44	-0.0055348076190596	-0.0479111513301445
1	C	26	50	20120601	15	488	9.48	-0.0056280750034981	-0.0480137525240946
1	C	26	50	20120601	15	490	9.52	-0.0059529198587752	-0.0480195507997004
1	C	26	50	20120601	15	492	9.56	-0.0058059123589666	-0.047985397542169
1	C	26	50	20120601	15	494	9.6	-0.0056326004868977	-0.0481577194647442
1	C	26	50	20120601	15	496	9.64	-0.0060333886104743	-0.0481005852368243
1	C	26	50	20120601	15	498	9.68	-0.0060173372865413	-0.0481691038839213
1	C	26	50	20120601	15	500	9.72	-0.005340141122199	-0.0487259504741057
1	C	26	50	20120601	15	502	9.76	-0.0050017198167231	-0.0495937119159779
1	C	26	50	20120601	15	504	9.8	-0.004901522785829	-0.0501905807499774
1	C	26	50	20120601	15	506	9.84	-0.0045365142653805	-0.0512157441613417
1	C	26	50	20120601	15	508	9.88	-0.004475420239486	-0.0522228056391076
1	C	26	50	20120601	15	510	9.92	-0.0040638840928354	-0.0524062291381473
1	C	26	50	20120601	15	512	9.96	-0.0041592727976174	-0.0528496558006294
1	C	26	50	20120601	15	514	10	-0.0041981636705827	-0.0529922085277166
1	C	26	50	20120601	15	516	10.04	-0.0041084318200501	-0.0536759100744459
1	C	26	50	20120601	15	518	10.08	-0.0033811017849217	-0.0532070982785192
1	C	26	50	20120601	15	520	10.12	-0.0025129867896589	-0.0533304884118363
1	C	26	50	20120601	15	522	10.16	-0.0005856965468569	-0.0536543433176197
1	C	26	50	20120601	15	524	10.2	0.000660791287018798	-0.0532628890035548
1	C	26	50	20120601	15	526	10.24	0.0020559129662998	-0.0529782078134491
1	C	26	50	20120601	15	528	10.28	0.0045123312134638	-0.0529755915183587
1	C	26	50	20120601	15	530	10.32	0.0073005946730386	-0.052994259137382
1	C	26	50	20120601	15	532	10.36	0.009937254438727	-0.0531452971458435
1	C	26	50	20120601	15	534	10.4	0.0122210679206033	-0.0532759704790068
1	C	26	50	20120601	15	536	10.44	0.0147910475168258	-0.0529196593719669
1	C	26	50	20120601	15	538	10.48	0.0170727396783585	-0.0524634340767453
1	C	26	50	20120601	15	540	10.52	0.0189408450835753	-0.05223624066795
1	C	26	50	20120601	15	542	10.56	0.0216115025433031	-0.0519812013941117
1	C	26	50	20120601	15	544	10.6	0.0236869033724925	-0.0515409142857381
1	C	26	50	20120601	15	546	10.64	0.0262177728926476	-0.0511247183053995
1	C	26	50	20120601	15	548	10.68	0.0280554727062733	-0.0517454873486032
1	C	26	50	20120601	15	550	10.72	0.029496952306129	-0.0528293689070772
1	C	26	50	20120601	15	552	10.76	0.0303235954886751	-0.0538290411189797
1	C	26	50	20120601	15	554	10.8	0.0291850757892188	-0.0526993036857457
1	C	26	50	20120601	15	556	10.84	0.0283693432643064	-0.0520593861909075
1	C	26	50	20120601	15	558	10.88	0.028544656248566	-0.0511730066274868
1	C	26	50	20120601	15	560	10.92	0.0278750190557145	-0.0501757102943691
1	C	26	50	20120601	15	562	10.96	0.0277015657622894	-0.0482769164548488
1	C	26	50	20120601	15	564	11	0.0272402139429043	-0.0450799806310873
1	C	26	50	20120601	15	566	11.04	0.0277164715732369	-0.0422330768061487
1	C	26	50	20120601	15	568	11.08	0.0284421399074296	-0.0389017199832836
1	C	26	50	20120601	15	570	11.12	0.0286074261175319	-0.0375230385366651
1	C	26	50	20120601	15	572	11.16	0.0286063018177498	-0.0365483554784097
1	C	26	50	20120601	15	574	11.2	0.0286174882470282	-0.0358726300961723
1	C	26	50	20120601	15	576	11.24	0.0291799634071909	-0.0336058861719938
1	C	26	50	20120601	15	578	11.28	0.0292313700701831	-0.0320069056076966
1	C	26	50	20120601	15	580	11.32	0.0293026464337267	-0.0289773773143810
1	C	26	50	20120601	15	582	11.36	0.0302513716020447	-0.0261695269969673
1	C	26	50	20120601	15	584	11.4	0.0301679330018647	-0.0228850159983558
1	C	26	50	20120601	15	586	11.44	0.031022117993538	-0.0198190009951310
1	C	26	50	20120601	15	588	11.48	0.0314512610990402	-0.0172894679067923
1	C	26	50	20120601	15	590	11.52	0.0315573271162181	-0.0143839661428968
1	C	26	50	20120601	15	592	11.56	0.0307189813164434	-0.0135692377096137
1	C	26	50	20120601	15	594	11.6	0.029518526134023	-0.0138005323377398
1	C	26	50	20120601	15	596	11.64	0.0286156214851259	-0.0137610050686714
1	C	26	50	20120601	15	598	11.68	0.0271210098817319	-0.0135488023236374
1	C	26	50	20120601	15	600	11.72	0.0227029360022002	-0.0129626815127118
1	C	26	50	20120601	15	602	11.76	0.022039528420091	-0.0123643277544718
1	C	26	50	20120601	15	604	11.8	0.020447194659537	-0.0114909801690283
1	C	26	50	20120601	15	606	11.84	0.0183451783311037	-0.00908731208774076
1	C	26	50	20120601	15	608	11.88	0.0164610216019541	-0.00812310128091486
1	C	26	50	20120601	15	610	11.92	0.0144104826471912	-0.00693466691377456
1	C	26	50	20120601	15	612	11.96	0.0128348366066732	-0.00759984226283676
1	C	26	50	20120601	15	614	12	0.0122701411312176	-0.00864664314170536
1	C	26	50	20120601	15	616	12.04	0.0115590745520564	-0.00920950013952986
1	C	26	50	20120601	15	618	12.08	0.0116006524307902	-0.0104770597554849
1	C	26	50	20120601	15	620	12.12	0.0104654632042733	-0.0116326136572999
1	C	26	50	20120601	15	622	12.16	0.0095577502292642	-0.0120153705579562
1	C	26	50	20120601	15	624	12.2	0.0070499465323114	-0.0125964496975319
1	C	26	50	20120601	15	626	12.24	0.0032754034632698	-0.0119794353913363
1	C	26	50	20120601	15	628	12.28	0.0006550990774302	-0.0114163450482740
1	C	26	50	20120601	15	630	12.32	0.000481723565751099	-0.0108413187427453
1	C	26	50	20120601	15	632	12.36	0.000110047028356000	-0.00976583054176396
1	C	26	50	20120601	15	634	12.4	-3.95555533396e-05	-0.00904060061377556
1	C	26	50	20120601	15	636	12.44	0.0001842366718381	-0.00879361528617496
1	C	26	50	20120601	15	638	12.48	0.000693643468072699	-0.00836340444943326
1	C	26	50	20120601	15	640	12.52	0.0011807905428356	-0.00690497550003256
1	C	26	50	20120601	15	642	12.56	0.000826332055562401	-0.00591083993422677
1	C	26	50	20120601	15	644	12.6	-0.00101053337206160	-0.00514244113724697
1	C	26	50	20120601	15	646	12.64	-0.000393724126832501	-0.00382460622914961
1	C	26	50	20120601	15	648	12.68	-9.55159840026996e-05	-0.0029013156917509
1	C	26	50	20120601	15	650	12.72	-0.000213899801309002	-0.00076770583233423
1	C	26	50	20120601	15	652	12.76	-0.000278741493143799	0.00135679649174075
1	C	26	50	20120601	15	654	12.8	-0.0020643275369961	0.00233868496809639
1	C	26	50	20120601	15	656	12.84	-0.0048422955218368	0.00439653540697673
1	C	26	50	20120601	15	658	12.88	-0.0061141260627501	0.00575929987995069
1	C	26	50	20120601	15	660	12.92	-0.0064075258794679	0.00481130303161732
1	C	26	50	20120601	15	662	12.96	-0.007008997978613	0.00454416516075285
1	C	26	50	20120601	15	664	13	-0.0086712716708941	0.00312737065862843
1	C	26	50	20120601	15	666	13.04	-0.0103071773513048	0.003692179271169
1	C	26	50	20120601	15	668	13.08	-0.0126371295506536	0.00371059940281891
1	C	26	50	20120601	15	670	13.12	-0.0128758063735753	0.00254501872684663
1	C	26	50	20120601	15	672	13.16	-0.0139366503931182	0.0018201069969098
1	C	26	50	20120601	15	674	13.2	-0.0156099832354571	0.00129609137457589
1	C	26	50	20120601	15	676	13.24	-0.0186217292074395	0.00111417259876646
1	C	26	50	20120601	15	678	13.28	-0.0197506888232141	0.00418155656071971
1	C	26	50	20120601	15	680	13.32	-0.0202727231323471	0.00621044814848333
1	C	26	50	20120601	15	682	13.36	-0.0213480636611482	0.00472317549323418
1	C	26	50	20120601	15	684	13.4	-0.0158908785758563	0.00851168191302095
1	C	26	50	20120601	15	686	13.44	-0.0138904855126949	0.0101315058639071
1	C	26	50	20120601	15	688	13.48	-0.0111475850744535	0.0111226949157557
1	C	26	50	20120601	15	690	13.52	-0.0081875469929522	0.0109066554093269
1	C	26	50	20120601	15	692	13.56	-0.0072252807297745	0.0110006652558857
1	C	26	50	20120601	15	694	13.6	-0.007150277913494	0.0107915949938922
1	C	26	50	20120601	15	696	13.64	-0.0081333684713777	0.0110999642611677
1	C	26	50	20120601	15	698	13.68	-0.0095304488364426	0.0105829065695607
1	C	26	50	20120601	15	700	13.72	-0.0096470507446603	0.0108728910605253
1	C	26	50	20120601	15	702	13.76	-0.0102622124310892	0.0111871081008811
1	C	26	50	20120601	15	704	13.8	-0.0132237241231225	0.0120564322487397
1	C	26	50	20120601	15	706	13.84	-0.0153342045197265	0.0120831538140007
1	C	26	50	20120601	15	708	13.88	-0.0166621439837270	0.0124634429119907
1	C	26	50	20120601	15	710	13.92	-0.0200303198566886	0.0135910660959488
1	C	26	50	20120601	15	712	13.96	-0.0220275217469465	0.0140711138186285
1	C	26	50	20120601	15	714	14	-0.0230778157333142	0.0127060300354123
1	C	26	50	20120601	15	716	14.04	-0.0232467081880006	0.0109240573072119
1	C	26	50	20120601	15	718	14.08	-0.0230343993769493	0.0097436203177669
1	C	26	50	20120601	15	720	14.12	-0.0238899809045155	0.00771419910702417
1	C	26	50	20120601	15	722	14.16	-0.0255941612801837	0.00543606015706689
1	C	26	50	20120601	15	724	14.2	-0.0272850586549672	0.00422186588988803
1	C	26	50	20120601	15	726	14.24	-0.0285590953690379	0.00310162490072543
1	C	26	50	20120601	15	728	14.28	-0.030033108951896	0.0017661759627087
1	C	26	50	20120601	15	730	14.32	-0.0315971867254737	-0.00048410651560374
1	C	26	50	20120601	15	732	14.36	-0.0315693550025662	-0.00247090686511045
1	C	26	50	20120601	15	734	14.4	-0.0311521832148696	-0.00310586754141254
1	C	26	50	20120601	15	736	14.44	-0.0300218730251429	-0.00449950429645311
1	C	26	50	20120601	15	738	14.48	-0.0293580185515480	-0.00656852136562194
1	C	26	50	20120601	15	740	14.52	-0.02931207216712	-0.00927163361239266
1	C	26	50	20120601	15	742	14.56	-0.0301072561689712	-0.0106636723061078
1	C	26	50	20120601	15	744	14.6	-0.03177112085151	-0.0129999106847413
1	C	26	50	20120601	15	746	14.64	-0.0331360066448275	-0.0136270861153825
1	C	26	50	20120601	15	748	14.68	-0.0344156302095763	-0.0122190519591702
1	C	26	50	20120601	15	750	14.72	-0.0339312627715703	-0.0112579517150747
1	C	26	50	20120601	15	752	14.76	-0.0336709470669308	-0.0120798516253326
1	C	26	50	20120601	15	754	14.8	-0.0338455741576126	-0.00911752676050086
1	C	26	50	20120601	15	756	14.84	-0.0344886170644236	-0.00627608887098087
1	C	26	50	20120601	15	758	14.88	-0.0349994310031528	-0.0023530604489579
1	C	26	50	20120601	15	760	14.92	-0.035369375128934	0.000122506249840580
1	C	26	50	20120601	15	762	14.96	-0.035669153048818	0.00375346421589444
1	C	26	50	20120601	15	764	15	-0.0370542338118062	0.00639436662226995
1	C	26	50	20120601	15	766	15.04	-0.0381887795711522	0.00954757496268294
1	C	26	50	20120601	15	768	15.08	-0.0388666899133436	0.0114204816229439
1	C	26	50	20120601	15	770	15.12	-0.0375552684637516	0.0125525807928270
1	C	26	50	20120601	15	772	15.16	-0.0359985304585625	0.0130963176232882
1	C	26	50	20120601	15	774	15.2	-0.035096431911396	0.0136304378015253
1	C	26	50	20120601	15	776	15.24	-0.0326582640902544	0.0143081925802248
1	C	26	50	20120601	15	778	15.28	-0.0300767515824308	0.0153265748375574
1	C	26	50	20120601	15	780	15.32	-0.0277798000565600	0.0153753510633237
1	C	26	50	20120601	15	782	15.36	-0.0241189880422045	0.0154269486451469
1	C	26	50	20120601	15	784	15.4	-0.0218659478474454	0.0154212069380836
1	C	26	50	20120601	15	786	15.44	-0.0174609554433657	0.0148106909432072
1	C	26	50	20120601	15	788	15.48	-0.0151164721996636	0.0145765254615494
1	C	26	50	20120601	15	790	15.52	-0.0125674724616389	0.0149996369462080
1	C	26	50	20120601	15	792	15.56	-0.0094537970471485	0.0148338897024843
1	C	26	50	20120601	15	794	15.6	-0.0069206025598968	0.0143199093395890
1	C	26	50	20120601	15	796	15.64	-0.005131466840003	0.0135495730700288
1	C	26	50	20120601	15	798	15.68	-0.0046617145920574	0.0124950435140419
1	C	26	50	20120601	15	800	15.72	-0.0042000092192816	0.0102597729126940
1	C	26	50	20120601	15	802	15.76	-0.0027913888715477	0.00753268126075968
1	C	26	50	20120601	15	804	15.8	-0.0017056122669001	0.00589818979391135
1	C	26	50	20120601	15	806	15.84	-0.0012692566722299	0.00572813061303599
1	C	26	50	20120601	15	808	15.88	-0.0026166486437809	0.00496622305630748
1	C	26	50	20120601	15	810	15.92	-0.0031924456957011	0.00376251518269362
1	C	26	50	20120601	15	812	15.96	-0.003842559670324	0.00194581644046914
1	C	26	50	20120601	15	814	16	-0.004356124254432	-0.000207104505141720
1	C	26	50	20120601	15	816	16.04	-0.0059401565813748	-0.0010793631461422
1	C	26	50	20120601	15	818	16.08	-0.0067649117888152	-0.00115246384518127
1	C	26	50	20120601	15	820	16.12	-0.0096572825797841	-0.0025705169973762
1	C	26	50	20120601	15	822	16.16	-0.0111546801838960	-0.00314372603847727
1	C	26	50	20120601	15	824	16.2	-0.0119836285345488	-0.00312655041476225
1	C	26	50	20120601	15	826	16.24	-0.0142749069427140	-0.00165930172247982
1	C	26	50	20120601	15	828	16.28	-0.0166885127027043	-0.00104542979881984
1	C	26	50	20120601	15	830	16.32	-0.0169626954077190	0.00020718660023903
1	C	26	50	20120601	15	832	16.36	-0.0177980565804811	0.00141404880649308
1	C	26	50	20120601	15	834	16.4	-0.0200997768344842	0.00267862160340436
1	C	26	50	20120601	15	836	16.44	-0.0224544021107488	0.00396220213770071
1	C	26	50	20120601	15	838	16.48	-0.0251358995174323	0.00440287815480397
1	C	26	50	20120601	15	840	16.52	-0.0270929730978579	0.00313683174736071
1	C	26	50	20120601	15	842	16.56	-0.0282271299484743	0.000805147136398071
1	C	26	50	20120601	15	844	16.6	-0.0289717204601315	-0.00148570205795105
1	C	26	50	20120601	15	846	16.64	-0.0297432375980163	-0.00398547302186954
1	C	26	50	20120601	15	848	16.68	-0.0303907232567336	-0.00633145321062743
1	C	26	50	20120601	15	850	16.72	-0.0301696866266821	-0.00905013241318596
1	C	26	50	20120601	15	852	16.76	-0.0287328385762433	-0.00992780042106256
1	C	26	50	20120601	15	854	16.8	-0.0282948707781119	-0.0113497780158931
1	C	26	50	20120601	15	856	16.84	-0.0270380591852310	-0.0128028824512315
1	C	26	50	20120601	15	858	16.88	-0.0270583602209188	-0.0153498032953195
1	C	26	50	20120601	15	860	16.92	-0.0272084082798866	-0.0195416737155496
1	C	26	50	20120601	15	862	16.96	-0.0274423192031031	-0.0220048094771348
1	C	26	50	20120601	15	864	17	-0.0284659269795488	-0.0227273311861512
1	C	26	50	20120601	15	866	17.04	-0.0274884225652365	-0.0219803435825057
1	C	26	50	20120601	15	868	17.08	-0.0270981703326996	-0.0220399526841598
1	C	26	50	20120601	15	870	17.12	-0.0256866437760951	-0.0221463015440502
1	C	26	50	20120601	15	872	17.16	-0.0236739350341257	-0.0231560500275846
1	C	26	50	20120601	15	874	17.2	-0.0208055563762424	-0.0240060630892490
1	C	26	50	20120601	15	876	17.24	-0.0191367136619641	-0.0251831837478902
1	C	26	50	20120601	15	878	17.28	-0.0171294496422098	-0.0247321203321713
1	C	26	50	20120601	15	880	17.32	-0.0141355595306660	-0.0257878307564828
1	C	26	50	20120601	15	882	17.36	-0.0129448624218259	-0.0256732087472525
1	C	26	50	20120601	15	884	17.4	-0.0091810744469262	-0.0262926342875719
1	C	26	50	20120601	15	886	17.44	-0.0067668704745991	-0.0247160690082384
1	C	26	50	20120601	15	888	17.48	-0.0051389904561548	-0.0233460001222148
1	C	26	50	20120601	15	890	17.52	-0.0018548471530695	-0.0213346490252653
1	C	26	50	20120601	15	892	17.56	0.000683397490813299	-0.0195907681393674
1	C	26	50	20120601	15	894	17.6	0.0023033246792895	-0.0175933873510938
1	C	26	50	20120601	15	896	17.64	0.0031916608071739	-0.0159299207696727
1	C	26	50	20120601	15	898	17.68	0.0056079648866411	-0.0134644020582349
1	C	26	50	20120601	15	900	17.72	0.0073898456909599	-0.0107082695307972
1	C	26	50	20120601	15	902	17.76	0.0095955097313795	-0.00863115750319736
1	C	26	50	20120601	15	904	17.8	0.0114486244728351	-0.00611109964572662
1	C	26	50	20120601	15	906	17.84	0.0121094864705321	-0.00478937565033272
1	C	26	50	20120601	15	908	17.88	0.0122946777365248	-0.00377234396695211
1	C	26	50	20120601	15	910	17.92	0.0106365830453205	-0.00187086312166337
1	C	26	50	20120601	15	912	17.96	0.0092131063841138	-0.00086047824202591
1	C	26	50	20120601	15	914	18	0.0075134338141757	0.000507985511604421
1	C	26	50	20120601	15	916	18.04	0.0059207465002311	0.00299049599899415
1	C	26	50	20120601	15	918	18.08	0.0051319688858176	0.00563231764418521
1	C	26	50	20120601	15	920	18.12	0.005123271472409	0.00714983950728966
1	C	26	50	20120601	15	922	18.16	0.0035182805004717	0.0106008034421925
1	C	26	50	20120601	15	924	18.2	0.0018425859214837	0.0123450873789557
1	C	26	50	20120601	15	926	18.24	-0.0010355295967765	0.0139986353735569
1	C	26	50	20120601	15	928	18.28	-0.0027171709437943	0.0162493562580737
1	C	26	50	20120601	15	930	18.32	-0.0051986370344683	0.0182167557188250
1	C	26	50	20120601	15	932	18.36	-0.0071558640570654	0.0186619056005328
1	C	26	50	20120601	15	934	18.4	-0.0094287173838333	0.0188944730208651
1	C	26	50	20120601	15	936	18.44	-0.0118395131014751	0.0185028631433084
1	C	26	50	20120601	15	938	18.48	-0.0133808149656309	0.0170269403721411
1	C	26	50	20120601	15	940	18.52	-0.0143257217573305	0.0155734823834122
1	C	26	50	20120601	15	942	18.56	-0.0170943983590664	0.0147890888310419
1	C	26	50	20120601	15	944	18.6	-0.0189207915352609	0.0150485899486696
1	C	26	50	20120601	15	946	18.64	-0.0216564745345867	0.0147683069627428
1	C	26	50	20120601	15	948	18.68	-0.0247130213780115	0.0151050099987404
1	C	26	50	20120601	15	950	18.72	-0.0281222872260277	0.0150803814695517
1	C	26	50	20120601	15	952	18.76	-0.0297672368021698	0.0149948851886385
1	C	26	50	20120601	15	954	18.8	-0.0310534230249548	0.0137304778547140
1	C	26	50	20120601	15	956	18.84	-0.0307750407420559	0.0109708465629230
1	C	26	50	20120601	15	958	18.88	-0.0309257464103302	0.00912506451878835
1	C	26	50	20120601	15	960	18.92	-0.031874818060971	0.00702256028667608
1	C	26	50	20120601	15	962	18.96	-0.0319513694411023	0.0043901431616748
1	C	26	50	20120601	15	964	19	-0.0337272822641879	0.0028554244616519
1	C	26	50	20120601	15	966	19.04	-0.0364427985781142	0.00143464894834939
1	C	26	50	20120601	15	968	19.08	-0.0379010648929552	0.00127166083528589
1	C	26	50	20120601	15	970	19.12	-0.0399985557379889	0.00139307106961562
1	C	26	50	20120601	15	972	19.16	-0.0421149970447583	0.00183649773209771
1	C	26	50	20120601	15	974	19.2	-0.0442359638349274	0.00182256772850833
1	C	26	50	20120601	15	976	19.24	-0.0470284699351893	0.00177985847892467
1	C	26	50	20120601	15	978	19.28	-0.0480172880580006	0.00088423702987378
1	C	26	50	20120601	15	980	19.32	-0.0476974636608699	0.000201525432638171
1	C	26	50	20120601	15	982	19.36	-0.0468567136980391	-0.000528067344190109
1	C	26	50	20120601	15	984	19.4	-0.0461965588071233	-0.00217605040842347
1	C	26	50	20120601	15	986	19.44	-0.0453862144358836	-0.00323840763647814
1	C	26	50	20120601	15	988	19.48	-0.0451851132673141	-0.00544047957444929
1	C	26	50	20120601	15	990	19.52	-0.0454379675811986	-0.00895113039275206
1	C	26	50	20120601	15	992	19.56	-0.0452495731214871	-0.0110023269568215
1	C	26	50	20120601	15	994	19.6	-0.0447981915077166	-0.0128834784821511
1	C	26	50	20120601	15	996	19.64	-0.0438151433762398	-0.0161865439627010
1	C	26	50	20120601	15	998	19.68	-0.0438870632069543	-0.0188730476853952
1	C	26	50	20120601	15	1000	19.72	-0.0437035053576261	-0.0220585566635728
1	C	26	50	20120601	15	1002	19.76	-0.0438514108830469	-0.0246222642226462
1	C	26	50	20120601	15	1004	19.8	-0.042977101632381	-0.0263525969426165
1	C	26	50	20120601	15	1006	19.84	-0.0426332568178934	-0.0282413286526405
1	C	26	50	20120601	15	1008	19.88	-0.0412050778965919	-0.0312339106166391
1	C	26	50	20120601	15	1010	19.92	-0.0391158036323556	-0.0349158721948200
1	C	26	50	20120601	15	1012	19.96	-0.0384814581389532	-0.0353612787562894
1	C	26	50	20120601	15	1014	20	-0.0376267074618549	-0.0379659772954681
1	C	26	50	20120601	15	1016	20.04	-0.0364693857930868	-0.0421987891983289
1	C	26	50	20120601	15	1018	20.08	-0.0358141806496394	-0.0450157611932199
1	C	26	50	20120601	15	1020	20.12	-0.0365771488665397	-0.0478987769614737
1	C	26	50	20120601	15	1022	20.16	-0.0363324899202491	-0.0504808480836545
1	C	26	50	20120601	15	1024	20.2	-0.0356423537018111	-0.052870869004065
1	C	26	50	20120601	15	1026	20.24	-0.0339592981412308	-0.0545314385690035
1	C	26	50	20120601	15	1028	20.28	-0.0323699342291578	-0.0559327120772809
1	C	26	50	20120601	15	1030	20.32	-0.0295791251851707	-0.0562995590753605
1	C	26	50	20120601	15	1032	20.36	-0.0285777205616544	-0.0572344956614453
1	C	26	50	20120601	15	1034	20.4	-0.0265162921624612	-0.0578643156714482
1	C	26	50	20120601	15	1036	20.44	-0.0243337363716508	-0.0584451331815148
1	C	26	50	20120601	15	1038	20.48	-0.0220287803970170	-0.0582151113455948
1	C	26	50	20120601	15	1040	20.52	-0.0192396684093048	-0.0587264909697489
1	C	26	50	20120601	15	1042	20.56	-0.0159048114078728	-0.0594884692371556
1	C	26	50	20120601	15	1044	20.6	-0.0131378318624118	-0.0607043393474058
1	C	26	50	20120601	15	1046	20.64	-0.0093570026140854	-0.0616696108144036
1	C	26	50	20120601	15	1048	20.68	-0.0069405359000585	-0.062246185683783
1	C	26	50	20120601	15	1050	20.72	-0.0036515701287255	-0.0635913149136343
1	C	26	50	20120601	15	1052	20.76	-0.0015042282556182	-0.0647868910592645
1	C	26	50	20120601	15	1054	20.8	0.00137199928753620	-0.0655081399760748
1	C	26	50	20120601	15	1056	20.84	0.0037922843781815	-0.065749687652528
1	C	26	50	20120601	15	1058	20.88	0.005892674361018	-0.064837944168866
1	C	26	50	20120601	15	1060	20.92	0.0061561423476882	-0.0626378521298823
1	C	26	50	20120601	15	1062	20.96	0.0075750935254952	-0.0591107327946457
1	C	26	50	20120601	15	1064	21	0.008814510291559	-0.0575963929120566
1	C	26	50	20120601	15	1066	21.04	0.0100762009212301	-0.0555574505085052
1	C	26	50	20120601	15	1068	21.08	0.0119404172391503	-0.052160509531685
1	C	26	50	20120601	15	1070	21.12	0.01438835020494	-0.0491074345825559
1	C	26	50	20120601	15	1072	21.16	0.0164688704872252	-0.0474152573444983
1	C	26	50	20120601	15	1074	21.2	0.0185457067431804	-0.0443701090623863
1	C	26	50	20120601	15	1076	21.24	0.0203163516207462	-0.0413024889267681
1	C	26	50	20120601	15	1078	21.28	0.0228678340106797	-0.0387566633910842
1	C	26	50	20120601	15	1080	21.32	0.0232108932295334	-0.0367831573561705
1	C	26	50	20120601	15	1082	21.36	0.0244601387798556	-0.0343898130338884
1	C	26	50	20120601	15	1084	21.4	0.0254955410974115	-0.0315758957402922
1	C	26	50	20120601	15	1086	21.44	0.0270981632616317	-0.0296805313686607
1	C	26	50	20120601	15	1088	21.48	0.0272960895207536	-0.0273368188713501
1	C	26	50	20120601	15	1090	21.52	0.0279226568395631	-0.0257471721165646
1	C	26	50	20120601	15	1092	21.56	0.0282439661609342	-0.0239494238360759
1	C	26	50	20120601	15	1094	21.6	0.0299223548167586	-0.0207296838186211
1	C	26	50	20120601	15	1096	21.64	0.0310497658686824	-0.0198057780983228
1	C	26	50	20120601	15	1098	21.68	0.0325521556466695	-0.0198040103313698
1	C	26	50	20120601	15	1100	21.72	0.0335516510818767	-0.0200918735019908
1	C	26	50	20120601	15	1102	21.76	0.0339278318894679	-0.0209855150520544
1	C	26	50	20120601	15	1104	21.8	0.0355209434674812	-0.0228372862906257
1	C	26	50	20120601	15	1106	21.84	0.0368889829570428	-0.0244990579370922
1	C	26	50	20120601	15	1108	21.88	0.038874750930649	-0.0258019021814284
1	C	26	50	20120601	15	1110	21.92	0.041776363607248	-0.0265342526747034
1	C	26	50	20120601	15	1112	21.96	0.0435254629411911	-0.0275086458191784
1	C	26	50	20120601	15	1114	22	0.0466937255849755	-0.0297583767542015
1	C	26	50	20120601	15	1116	22.04	0.0483648310409537	-0.0288178540245453
1	C	26	50	20120601	15	1118	22.08	0.050442452185436	-0.0294435021045392
1	C	26	50	20120601	15	1120	22.12	0.0529665405515595	-0.0299108996869035
1	C	26	50	20120601	15	1122	22.16	0.0547215088717864	-0.0312800705473150
1	C	26	50	20120601	15	1124	22.2	0.0553632082757132	-0.0312931520227669
1	C	26	50	20120601	15	1126	22.24	0.0556893259231964	-0.0313171936533273
1	C	26	50	20120601	15	1128	22.28	0.0547198118155115	-0.0303898231098011
1	C	26	50	20120601	15	1130	22.32	0.055044868802823	-0.0292597957627869
1	C	26	50	20120601	15	1132	22.36	0.0539291957234668	-0.0289534771051769
1	C	26	50	20120601	15	1134	22.4	0.0534229779788154	-0.0278851094694821
1	C	26	50	20120601	15	1136	22.44	0.0531188513522271	-0.0268001955351076
1	C	26	50	20120601	15	1138	22.48	0.0523301444484916	-0.0244149829408091
1	C	26	50	20120601	15	1140	22.52	0.0522410489940621	-0.0207473614881508
1	C	26	50	20120601	15	1142	22.56	0.0522866573814486	-0.0188330112994444
1	C	26	50	20120601	15	1144	22.6	0.0516931119493206	-0.0161010335396521
1	C	26	50	20120601	15	1146	22.64	0.0515547311522424	-0.0142474945341278
1	C	26	50	20120601	15	1148	22.68	0.0516024608599725	-0.0130864959100976
1	C	26	50	20120601	15	1150	22.72	0.0512102287284483	-0.0109119304259146
1	C	26	50	20120601	15	1152	22.76	0.0505512759190606	-0.00774713260535796
1	C	26	50	20120601	15	1154	22.8	0.0500136626333244	-0.00542563033204438
1	C	26	50	20120601	15	1156	22.84	0.0497450327671517	-0.00318459681042986
1	C	26	50	20120601	15	1158	22.88	0.0501434167276722	-0.00105662966312706
1	C	26	50	20120601	15	1160	22.92	0.0496286429909684	0.000776615377777191
1	C	26	50	20120601	15	1162	22.96	0.0493696297770197	0.00322921524832273
1	C	26	50	20120601	15	1164	23	0.0490500175119234	0.00614772777699208
1	C	26	50	20120601	15	1166	23.04	0.0494552604082214	0.00753924321168909
1	C	26	50	20120601	15	1168	23.08	0.0507771965356497	0.0098055911560701
1	C	26	50	20120601	15	1170	23.12	0.0523688939001006	0.0118593120913483
1	C	26	50	20120601	15	1172	23.16	0.0535755716221955	0.0134358066600037
1	C	26	50	20120601	15	1174	23.2	0.0549146197337284	0.0151736629961258
1	C	26	50	20120601	15	1176	23.24	0.0550212514363314	0.0173351470048569
1	C	26	50	20120601	15	1178	23.28	0.0547424392325095	0.0194245768325850
1	C	26	50	20120601	15	1180	23.32	0.0556654257139923	0.0195968987551602
1	C	26	50	20120601	15	1182	23.36	0.0571050951204881	0.0211135013794491
1	C	26	50	20120601	15	1184	23.4	0.0595777061129412	0.0217853942429325
1	C	26	50	20120601	15	1186	23.44	0.0612220122219124	0.0233985876535315
1	C	26	50	20120601	15	1188	23.48	0.0625955671443673	0.0242712281321938
1	C	26	50	20120601	15	1190	23.52	0.0646795522498803	0.0259838407562277
1	C	26	50	20120601	15	1192	23.56	0.0664560873269334	0.0275910944698647
1	C	26	50	20120601	15	1194	23.6	0.0686686951559442	0.0292217534179590
1	C	26	50	20120601	15	1196	23.64	0.0701708020912188	0.0304769386652432
1	C	26	50	20120601	15	1198	23.68	0.0715980971290438	0.0316212495692374
1	C	26	50	20120601	15	1200	23.72	0.0734185435372086	0.0334566866411633
1	C	26	50	20120601	15	1202	23.76	0.075349015760526	0.0349413987496207
1	C	26	50	20120601	15	1204	23.8	0.0768846395572288	0.0360128776551527
1	C	26	50	20120601	15	1206	23.84	0.0778723263091902	0.0371671587647616
1	C	26	50	20120601	15	1208	23.88	0.0795669077103037	0.0388555176262007
1	C	26	50	20120601	15	1210	23.92	0.0804392653462532	0.0397007223617530
1	C	26	50	20120601	15	1212	23.96	0.0804755399241282	0.0396109905112205
1	C	26	50	20120601	15	1214	24	0.0801507657795292	0.0396631042809939
1	C	26	50	20120601	15	1216	24.04	0.0793255721658848	0.0399781910626906
1	C	26	50	20120601	15	1218	24.08	0.0781613208506611	0.0392729934698133
1	C	26	50	20120601	15	1220	24.12	0.0777617348086126	0.0402980861704994
1	C	26	50	20120601	15	1222	24.16	0.0755354091080468	0.0404851159141233
1	C	26	50	20120601	15	1224	24.2	0.0739359335690028	0.0416565090078369
1	C	26	50	20120601	15	1226	24.24	0.0721164771103317	0.0426807531803856
1	C	26	50	20120601	15	1228	24.28	0.0698489977951008	0.0439613942717926
1	C	26	50	20120601	15	1230	24.32	0.0678681088582848	0.0461220297523862
1	C	26	50	20120601	15	1232	24.36	0.0653493945036983	0.0485963378011142
1	C	26	50	20120601	15	1234	24.4	0.0632137198924806	0.051096738090068
1	C	26	50	20120601	15	1236	24.44	0.0614504077122357	0.0521509635901389
1	C	26	50	20120601	15	1238	24.48	0.0587347641190887	0.0537298623218504
1	C	26	50	20120601	15	1240	24.52	0.0568381623105902	0.0554520915981083
1	C	26	50	20120601	15	1242	24.56	0.0546640210904759	0.0565870686925909
1	C	26	50	20120601	15	1244	24.6	0.0521568325764228	0.0580229904331464
1	C	26	50	20120601	15	1246	24.64	0.0510339470078985	0.0580836601949722
1	C	26	50	20120601	15	1248	24.68	0.047221814142369	0.0591823414983764
1	C	26	50	20120601	15	1250	24.72	0.0441255278978416	0.0602039764469025
1	C	26	50	20120601	15	1252	24.76	0.0415549260476516	0.0611203726931847
1	C	26	50	20120601	15	1254	24.8	0.0388568583006579	0.0619173131482803
1	C	26	50	20120601	15	1256	24.84	0.0366539406629764	0.0619839197786409
1	C	26	50	20120601	15	1258	24.88	0.0345060826019189	0.0610551562347558
1	C	26	50	20120601	15	1260	24.92	0.0315609970004125	0.0603771681108185
1	C	26	50	20120601	15	1262	24.96	0.0282477491822136	0.0602072079248926
1	C	26	50	20120601	15	1264	25	0.0256189029464573	0.0603082888392632
1	C	26	50	20120601	15	1266	25.04	0.0224768739642549	0.0610597312156301
1	C	26	50	20120601	15	1268	25.08	0.0200204557170909	0.062315906412408
1	C	26	50	20120601	15	1270	25.12	0.0174426272355972	0.0623279272276882
1	C	26	50	20120601	15	1272	25.16	0.0156887195755421	0.0633829305452185
1	C	26	50	20120601	15	1274	25.2	0.0128945164190054	0.0649525661780964
1	C	26	50	20120601	15	1276	25.24	0.0093904487648354	0.066673310530114
1	C	26	50	20120601	15	1278	25.28	0.0087550426112612	0.0678951910480042
1	C	26	50	20120601	15	1280	25.32	0.0072039331760504	0.0700118444868081
1	C	26	50	20120601	15	1282	25.36	0.0068167922133508	0.0728690508575485
1	C	26	50	20120601	15	1284	25.4	0.0074195300336342	0.0735591870759866
1	C	26	50	20120601	15	1286	25.44	0.0069568700667038	0.0734630912644234
1	C	26	50	20120601	15	1288	25.48	0.0066839268491658	0.0732075428737025
1	C	26	50	20120601	15	1290	25.52	0.0062291864781847	0.0721970165727088
1	C	26	50	20120601	15	1292	25.56	0.0055941338780011	0.0713215476669218
1	C	26	50	20120601	15	1294	25.6	0.0044776122705075	0.070275736737547
1	C	26	50	20120601	15	1296	25.64	0.0041141593849776	0.0697970254466836
1	C	26	50	20120601	15	1298	25.68	0.0032961075498229	0.0700410479968711
1	C	26	50	20120601	15	1300	25.72	5.89727055508998e-05	0.0668184795522915
1	C	26	50	20120601	15	1302	25.76	-0.002012425899257	0.0651234031764311
1	C	26	50	20120601	15	1304	25.8	-0.0045867188468447	0.0634393576663572
1	C	26	50	20120601	15	1306	25.84	-0.0059343936611081	0.0621567366759629
1	C	26	50	20120601	15	1308	25.88	-0.0077239395029351	0.060626416180119
1	C	26	50	20120601	15	1310	25.92	-0.0090375317703453	0.058767078898989
1	C	26	50	20120601	15	1312	25.96	-0.0109047886474246	0.0568747904418557
1	C	26	50	20120601	15	1314	26	-0.0133021634783595	0.0551870679765196
1	C	26	50	20120601	15	1316	26.04	-0.0162209588497413	0.0536344029063902
1	C	26	50	20120601	15	1318	26.08	-0.0185349657911743	0.0530038757896061
1	C	26	50	20120601	15	1320	26.12	-0.0210775096442868	0.052723083686797
1	C	26	50	20120601	15	1322	26.16	-0.0236665104129232	0.0527027190114988
1	C	26	50	20120601	15	1324	26.2	-0.0248441260463113	0.0523102747479403
1	C	26	50	20120601	15	1326	26.24	-0.0276717046429200	0.0517901269996994
1	C	26	50	20120601	15	1328	26.28	-0.0299996415879424	0.0511750855214234
1	C	26	50	20120601	15	1330	26.32	-0.0314859800419965	0.0498759889430274
1	C	26	50	20120601	15	1332	26.36	-0.0327846523563237	0.0486181874006528
1	C	26	50	20120601	15	1334	26.4	-0.0332420090223952	0.0481572952006754
1	C	26	50	20120601	15	1336	26.44	-0.0328304021650665	0.0470668658334077
1	C	26	50	20120601	15	1338	26.48	-0.0323516201635251	0.0471629616449709
1	C	26	50	20120601	15	1340	26.52	-0.0324708383668331	0.0460413488686528
1	C	26	50	20120601	15	1342	26.56	-0.0323083452285165	0.0456170847999409
1	C	26	50	20120601	15	1344	26.6	-0.033387319465929	0.0451829919469705
1	C	26	50	20120601	15	1346	26.64	-0.0349964116571971	0.0455970736780333
1	C	26	50	20120601	15	1348	26.68	-0.0371660273939118	0.0455011192878263
1	C	26	50	20120601	15	1350	26.72	-0.0382845996110708	0.0461586578836517
1	C	26	50	20120601	15	1352	26.76	-0.0396054750783273	0.0461363133093662
1	C	26	50	20120601	15	1354	26.8	-0.0426033956985239	0.0468511275544676
1	C	26	50	20120601	15	1356	26.84	-0.0447901941300214	0.0469433342787344
1	C	26	50	20120601	15	1358	26.88	-0.0479045045264013	0.047211822723551
1	C	26	50	20120601	15	1360	26.92	-0.0493460831212063	0.047589629876739
1	C	26	50	20120601	15	1362	26.96	-0.0509039807815165	0.0465067665520298
1	C	26	50	20120601	15	1364	27	-0.051903051952655	0.0453955482453951
1	C	26	50	20120601	15	1366	27.04	-0.0541698170900369	0.0440788517792155
1	C	26	50	20120601	15	1368	27.08	-0.0545755266768105	0.0432068759809275
1	C	26	50	20120601	15	1370	27.12	-0.0557716048682554	0.0411897053951688
1	C	26	50	20120601	15	1372	27.16	-0.0569750072717397	0.0401253201848657
1	C	26	50	20120601	15	1374	27.2	-0.0595070237190939	0.0394824102141295
1	C	26	50	20120601	15	1376	27.24	-0.0603227986704132	0.0393741663080655
1	C	26	50	20120601	15	1378	27.28	-0.0613461801726889	0.0384444057436189
1	C	26	50	20120601	15	1380	27.32	-0.0602122142409034	0.0366954973285068
1	C	26	50	20120601	15	1382	27.36	-0.0600703686205974	0.0358912340755852
1	C	26	50	20120601	15	1384	27.4	-0.0591442779403452	0.0345609470170711
1	C	26	50	20120601	15	1386	27.44	-0.0587651343553408	0.0317735250145660
1	C	26	50	20120601	15	1388	27.48	-0.0582205136414031	0.0298879611429217
1	C	26	50	20120601	15	1390	27.52	-0.0570572452046053	0.0275308277589042
1	C	26	50	20120601	15	1392	27.56	-0.05692499502332	0.0245443127710881
1	C	26	50	20120601	15	1394	27.6	-0.0568378794678778	0.0229550195696932
1	C	26	50	20120601	15	1396	27.64	-0.0566845080070385	0.0192880345131379
1	C	26	50	20120601	15	1398	27.68	-0.0566146458570572	0.0175938066654149
1	C	26	50	20120601	15	1400	27.72	-0.0578554768366834	0.0152525761129063
1	C	26	50	20120601	15	1402	27.76	-0.0591835647931079	0.0151094577003941
1	C	26	50	20120601	15	1404	27.8	-0.0605075515302016	0.0135958249245862
1	C	26	50	20120601	15	1406	27.84	-0.0626749752358946	0.0125682573501660
1	C	26	50	20120601	15	1408	27.88	-0.0649074527654568	0.0128998904305424
1	C	26	50	20120601	15	1410	27.92	-0.0673022820119794	0.0131912184243913
1	C	26	50	20120601	15	1412	27.96	-0.0703050816689662	0.0131244675442473
1	C	26	50	20120601	15	1414	28	-0.0715544686406447	0.0139252659739410
1	C	26	50	20120601	15	1416	28.04	-0.0737930272885251	0.0162754060718926
1	C	26	50	20120601	15	1418	28.08	-0.0755018215359405	0.0172355156593877
1	C	26	50	20120601	15	1420	28.12	-0.0770322834531406	0.0195231475178824
1	C	26	50	20120601	15	1422	28.16	-0.0797574729878336	0.0208116374945606
1	C	26	50	20120601	15	1424	28.2	-0.0807450890291169	0.0216609434494437
1	C	26	50	20120601	15	1426	28.24	-0.0819927082338424	0.0232102144070234
1	C	26	50	20120601	15	1428	28.28	-0.0827854456462306	0.0239429891643671
1	C	26	50	20120601	15	1430	28.32	-0.0848501267366172	0.0243164122555117
1	C	26	50	20120601	15	1432	28.36	-0.0859306566089484	0.0248786328572331
1	C	26	50	20120601	15	1434	28.4	-0.087288513760861	0.0239818093266542
1	C	26	50	20120601	15	1436	28.44	-0.088321950321565	0.0234874709759267
1	C	26	50	20120601	15	1438	28.48	-0.0898759588945787	0.0236230233458801
1	C	26	50	20120601	15	1440	28.52	-0.0916552516880785	0.0236083862355096
1	C	26	50	20120601	15	1442	28.56	-0.0934687684497876	0.0233281598181254
1	C	26	50	20120601	15	1444	28.6	-0.0960910032371398	0.0244359133015322
1	C	26	50	20120601	15	1446	28.64	-0.0982529822206176	0.0249606572438507
1	C	26	50	20120601	15	1448	28.68	-0.100266185937334	0.0262866945906099
1	C	26	50	20120601	15	1450	28.72	-0.100531421690957	0.0276268740729927
1	C	26	50	20120601	15	1452	28.76	-0.101253801978617	0.0292946561270993
1	C	26	50	20120601	15	1454	28.8	-0.100807688310367	0.0297727310218596
1	C	26	50	20120601	15	1456	28.84	-0.100694551225377	0.0301388709131579
1	C	26	50	20120601	15	1458	28.88	-0.101160888147569	0.0304930606998543
1	C	26	50	20120601	15	1460	28.92	-0.101358170939520	0.0310075515938456
1	C	26	50	20120601	15	1462	28.96	-0.102010406234487	0.0327070120317494
1	C	26	50	20120601	15	1464	29	-0.101818568164751	0.0345810571339281
1	C	26	50	20120601	15	1466	29.04	-0.100747584233966	0.0354963361514959
1	C	26	50	20120601	15	1468	29.08	-0.0997224208226014	0.0369897456733619
1	C	26	50	20120601	15	1470	29.12	-0.098055982271379	0.0393347238918109
1	C	26	50	20120601	15	1472	29.16	-0.0970656085136492	0.0416545998195277
1	C	26	50	20120601	15	1474	29.2	-0.0963862203182852	0.0439781527025067
1	C	26	50	20120601	15	1476	29.24	-0.0965041657293871	0.046223216732774
1	C	26	50	20120601	15	1478	29.28	-0.0967193383229022	0.0490964037167693
1	C	26	50	20120601	15	1480	29.32	-0.097181786157798	0.0510235525382151
1	C	26	50	20120601	15	1482	29.36	-0.0986509419170694	0.051950781660385
1	C	26	50	20120601	15	1484	29.4	-0.100247659739667	0.051083656614616
1	C	26	50	20120601	15	1486	29.44	-0.100463892993354	0.0501905807499773
1	C	26	50	20120601	15	1488	29.48	-0.102881632499587	0.0490870699072576
1	C	26	50	20120601	15	1490	29.52	-0.104424610206814	0.0478581890322335
1	C	26	50	20120601	15	1492	29.56	-0.106562123295663	0.0459876794639608
1	C	26	50	20120601	15	1494	29.6	-0.108552063199278	0.0441641924966369
1	C	26	50	20120601	15	1496	29.64	-0.110140861425926	0.0425813339669508
1	C	26	50	20120601	15	1498	29.68	-0.113011078561440	0.0412948945999381
1	C	26	50	20120601	15	1500	29.72	-0.115003493338790	0.0392408201112693
1	C	26	50	20120601	15	1502	29.76	-0.117242122697348	0.0377630376492675
1	C	26	50	20120601	15	1504	29.8	-0.120217557321903	0.0360205144083895
1	C	26	50	20120601	15	1506	29.84	-0.121014042400232	0.0351667536807849
1	C	26	50	20120601	15	1508	29.88	-0.123845934348206	0.0325677827065337
1	C	26	50	20120601	15	1510	29.92	-0.125107483556521	0.0305815904688588
1	C	26	50	20120601	15	1512	29.96	-0.127071614062622	0.0285514161893942
1	C	26	50	20120601	15	1514	30	-0.128286989198126	0.0253265850031148
1	C	26	50	20120601	15	1516	30.04	-0.129457604474380	0.0237341098212046
1	C	26	50	20120601	15	1518	30.08	-0.131239160009580	0.0205783629674471
1	C	26	50	20120601	15	1520	30.12	-0.132401997111241	0.0185254198496282
1	C	26	50	20120601	15	1522	30.16	-0.133269192867688	0.0169536628964068
1	C	26	50	20120601	15	1524	30.2	-0.133530610244693	0.0148510808825486
1	C	26	50	20120601	15	1526	30.24	-0.133119144808720	0.0132410694524650
1	C	26	50	20120601	15	1528	30.28	-0.131403845178918	0.0133938045172012
1	C	26	50	20120601	15	1530	30.32	-0.129694555956756	0.0127993398462577
1	C	26	50	20120601	15	1532	30.36	-0.128045936496419	0.0113048696642200
1	C	26	50	20120601	15	1534	30.4	-0.126550476364888	0.00929209021157244
1	C	26	50	20120601	15	1536	30.44	-0.126857714261314	0.00781034795159602
1	C	26	50	20120601	15	1538	30.48	-0.127271583860342	0.00645984471020784
1	C	26	50	20120601	15	1540	30.52	-0.126858279946738	0.00628257304016438
1	C	26	50	20120601	15	1542	30.56	-0.127147133066853	0.00201270874196941
1	C	26	50	20120601	15	1544	30.6	-0.126688008633829	0.00256361563519184
1	C	26	50	20120601	15	1546	30.64	-0.125425540186698	0.00093444161133803
1	C	26	50	20120601	15	1548	30.68	-0.123543929041961	-0.000192969440585779
1	C	26	50	20120601	15	1550	30.72	-0.122461914245389	-0.000420799245484100
1	C	26	50	20120601	15	1552	30.76	-0.120757362638661	-0.00362328585747797
1	C	26	50	20120601	15	1554	30.8	-0.118311692414571	-0.00907161431719846
1	C	26	50	20120601	15	1556	30.84	-0.117215747614410	-0.0112601805156490
1	C	26	50	20120601	15	1558	30.88	-0.116239445281625	-0.0132691415916781
1	C	26	50	20120601	15	1560	30.92	-0.115009998721177	-0.0159671075152953
1	C	26	50	20120601	15	1562	30.96	-0.113527478643741	-0.0187492898565519
1	C	26	50	20120601	15	1564	31	-0.112829564250710	-0.0220024053140788
1	C	26	50	20120601	15	1566	31.04	-0.111393642510154	-0.0250413381275842
1	C	26	50	20120601	15	1568	31.08	-0.110521284874204	-0.0270320558486587
1	C	26	50	20120601	15	1570	31.12	-0.108734426038146	-0.0298792920137844
1	C	26	50	20120601	15	1572	31.16	-0.107251693828676	-0.0320762020722529
1	C	26	50	20120601	15	1574	31.2	-0.105820297571520	-0.0339153160994410
1	C	26	50	20120601	15	1576	31.24	-0.104498573576126	-0.0361592487588584
1	C	26	50	20120601	15	1578	31.28	-0.103162353891718	-0.0394356280294863
1	C	26	50	20120601	15	1580	31.32	-0.102024972634179	-0.0421587669545138
1	C	26	50	20120601	15	1582	31.36	-0.100730047985792	-0.0458244792188630
1	C	26	50	20120601	15	1584	31.4	-0.0998003439898882	-0.0482085604423115
1	C	26	50	20120601	15	1586	31.44	-0.0994625590805154	-0.0494855245784563
1	C	26	50	20120601	15	1588	31.48	-0.0972385668323274	-0.0532143814783654
1	C	26	50	20120601	15	1590	31.52	-0.095990947627602	-0.0556937806959179
1	C	26	50	20120601	15	1592	31.56	-0.0950799678192636	-0.0587352732359713
1	C	26	50	20120601	15	1594	31.6	-0.094410450834565	-0.062209882821637
1	C	26	50	20120601	15	1596	31.64	-0.093832808233946	-0.0657029266810882
1	C	26	50	20120601	15	1598	31.68	-0.0927290640459883	-0.0669268790218474
1	C	26	50	20120601	15	1600	31.72	-0.0917349567644538	-0.0700903899080623
1	C	26	50	20120601	15	1602	31.76	-0.0910880742678209	-0.072116130628009
1	C	26	50	20120601	15	1604	31.8	-0.0899435441607246	-0.074646590026231
1	C	26	50	20120601	15	1606	31.84	-0.0891391536285824	-0.077709479617483
1	C	26	50	20120601	15	1608	31.88	-0.0883054040228853	-0.0813928695513618
1	C	26	50	20120601	15	1610	31.92	-0.087978649979299	-0.0833855671714237
1	C	26	50	20120601	15	1612	31.96	-0.0872931806656168	-0.086019822774056
1	C	26	50	20120601	15	1614	32	-0.0871400920474899	-0.0899630037393428
1	C	26	50	20120601	15	1616	32.04	-0.0875909433311744	-0.0925456405469485
1	C	26	50	20120601	15	1618	32.08	-0.087880291426036	-0.0955033267912956
1	C	26	50	20120601	15	1620	32.12	-0.0883671344448829	-0.0979071362939389
1	C	26	50	20120601	15	1622	32.16	-0.0888279559341822	-0.100813557296650
1	C	26	50	20120601	15	1624	32.2	-0.0889083539752031	-0.102827609541504
1	C	26	50	20120601	15	1626	32.24	-0.0890551493429774	-0.105608236247842
1	C	26	50	20120601	15	1628	32.28	-0.089289060266194	-0.108009005191327
1	C	26	50	20120601	15	1630	32.32	-0.0896477755362898	-0.111298960912153
1	C	26	50	20120601	15	1632	32.36	-0.0893787921167265	-0.113868869797698
1	C	26	50	20120601	15	1634	32.4	-0.0893090006774234	-0.117897044998083
1	C	26	50	20120601	15	1636	32.44	-0.0896629783320854	-0.118923339780297
1	C	26	50	20120601	15	1638	32.48	-0.0902153701495483	-0.121412921335499
1	C	26	50	20120601	15	1640	32.52	-0.0920729396637253	-0.124882694310781
1	C	26	50	20120601	15	1642	32.56	-0.0932588991571314	-0.126508191379373
1	C	26	50	20120601	15	1644	32.6	-0.094258606724373	-0.128031440807405
1	C	26	50	20120601	15	1646	32.64	-0.0967050547659222	-0.129775307551167
1	C	26	50	20120601	15	1648	32.68	-0.098193019565573	-0.131848332501572
1	C	26	50	20120601	15	1650	32.72	-0.0982814786238995	-0.133335307351729
1	C	26	50	20120601	15	1652	32.76	-0.0989059246223653	-0.135478477294827
1	C	26	50	20120601	15	1654	32.8	-0.0991543312345962	-0.137327349395596
1	C	26	50	20120601	15	1656	32.84	-0.0979642705218592	-0.137304014871817
1	C	26	50	20120601	15	1658	32.88	-0.0974314655622351	-0.138190373222034
1	C	26	50	20120601	15	1660	32.92	-0.09540694813702	-0.138823304501874
1	C	26	50	20120601	15	1662	32.96	-0.0939521466454067	-0.139669994161667
1	C	26	50	20120601	15	1664	33	-0.0918796873804271	-0.141651943758655
1	C	26	50	20120601	15	1666	33.04	-0.0885965198846998	-0.143769799278986
1	C	26	50	20120601	15	1668	33.08	-0.0860888363958998	-0.145499665308481
1	C	26	50	20120601	15	1670	33.12	-0.0835011084194695	-0.147455239822531
1	C	26	50	20120601	15	1672	33.16	-0.0824835817613421	-0.148981883363112
1	C	26	50	20120601	15	1674	33.2	-0.0815082693780515	-0.150020835356710
1	C	26	50	20120601	15	1676	33.24	-0.081080681907468	-0.152373167485683
1	C	26	50	20120601	15	1678	33.28	-0.0806651859628428	-0.155003321868985
1	C	26	50	20120601	15	1680	33.32	-0.0801908587340228	-0.158224051835933
1	C	26	50	20120601	15	1682	33.36	-0.0793069045468615	-0.160854559772625
1	C	26	50	20120601	15	1684	33.4	-0.0789360977508073	-0.162803628904288
1	C	26	50	20120601	15	1686	33.44	-0.0782992066729926	-0.164617145665997
1	C	26	50	20120601	15	1688	33.48	-0.0771587848562949	-0.167639885734213
1	C	26	50	20120601	15	1690	33.52	-0.0763811795290241	-0.169862817322229
1	C	26	50	20120601	15	1692	33.56	-0.0756332726865631	-0.173594714781298
1	C	26	50	20120601	15	1694	33.6	-0.0746065536402802	-0.176102115427385
1	C	26	50	20120601	15	1696	33.64	-0.0737111443232637	-0.17877236276518
1	C	26	50	20120601	15	1698	33.68	-0.073478930456322	-0.180522027784548
1	C	26	50	20120601	15	1700	33.72	-0.073478930456322	-0.180522027784548
1	C	26	50	20120601	15	1702	33.76	-0.0737032954379925	-0.180335846569061
1	C	26	50	20120601	15	1704	33.8	-0.0731843497712797	-0.180105259047716
1	C	26	50	20120601	15	1706	33.84	-0.0721721264140112	-0.180394819274612
1	C	26	50	20120601	15	1708	33.88	-0.0718071178935627	-0.180981859324353
1	C	26	50	20120601	15	1710	33.92	-0.0711492257443467	-0.181287612296538
1	C	26	50	20120601	15	1712	33.96	-0.0706292901281402	-0.180529098852360
1	C	26	50	20120601	15	1714	34	-0.069276948409121	-0.180146200530347
1	C	26	50	20120601	15	1716	34.04	-0.0679313949152011	-0.180138351645076
1	C	26	50	20120601	15	1718	34.08	-0.0654691076817533	-0.18116804053984
1	C	26	50	20120601	15	1720	34.12	-0.0631116136732774	-0.182283855040552
1	C	26	50	20120601	15	1722	34.16	-0.0606890658409322	-0.183471794432946
1	C	26	50	20120601	15	1724	34.2	-0.0573847558524475	-0.185286937540251
1	C	26	50	20120601	15	1726	34.24	-0.0553956644769697	-0.186423258137618
1	C	26	50	20120601	15	1728	34.28	-0.0531470649127965	-0.187629582306323
1	C	26	50	20120601	15	1730	34.32	-0.0508715952909382	-0.189079151207755
1	C	26	50	20120601	15	1732	34.36	-0.0484016713042536	-0.190140518486316
1	C	26	50	20120601	15	1734	34.4	-0.0452854517195645	-0.1921932494721
1	C	26	50	20120601	15	1736	34.44	-0.0435678893480624	-0.193766562060241
1	C	26	50	20120601	15	1738	34.48	-0.0411347349139995	-0.195356845211129
1	C	26	50	20120601	15	1740	34.52	-0.0394355573188082	-0.195177947195489
1	C	26	50	20120601	15	1742	34.56	-0.0388048180699898	-0.195603625477763
1	C	26	50	20120601	15	1744	34.6	-0.0383720687199036	-0.19586384077324
1	C	26	50	20120601	15	1746	34.64	-0.0363603499274279	-0.195877275802082
1	C	26	50	20120601	15	1748	34.68	-0.033999320385046	-0.197214414725306
1	C	26	50	20120601	15	1750	34.72	-0.0310931115143693	-0.198381140914264
1	C	26	50	20120601	15	1752	34.76	-0.0285956103632184	-0.199506854909913
1	C	26	50	20120601	15	1754	34.8	-0.0264134788364767	-0.200704693797243
1	C	26	50	20120601	15	1756	34.84	-0.0240015376058494	-0.20222285205645
1	C	26	50	20120601	15	1758	34.88	-0.0223462006310917	-0.203637772725605
1	C	26	50	20120601	15	1760	34.92	-0.0218095065841711	-0.205807883437066
1	C	26	50	20120601	15	1762	34.96	-0.0211914952574141	-0.207939103275563
1	C	26	50	20120601	15	1764	35	-0.0198105157137567	-0.209979106339286
1	C	26	50	20120601	15	1766	35.04	-0.0189464312271468	-0.210879960378517
1	C	26	50	20120601	15	1768	35.08	-0.0175845435665815	-0.212876829928588
1	C	26	50	20120601	15	1770	35.12	-0.014603381377099	-0.215507267154602
1	C	26	50	20120601	15	1772	35.16	-0.0133136186082148	-0.216543885695822
1	C	26	50	20120601	15	1774	35.2	-0.0123752879095802	-0.218755008600592
1	C	26	50	20120601	15	1776	35.24	-0.0113132135242380	-0.220590657804552
1	C	26	50	20120601	15	1778	35.28	-0.0103465985543560	-0.222209225226688
1	C	26	50	20120601	15	1780	35.32	-0.0091544165212754	-0.22386102666754
1	C	26	50	20120601	15	1782	35.36	-0.0082026507937984	-0.226494292320679
1	C	26	50	20120601	15	1784	35.4	-0.0082273995311399	-0.227562730667052
1	C	26	50	20120601	15	1786	35.44	-0.0081991152598924	-0.227267160032516
1	C	26	50	20120601	15	1788	35.48	-0.0082570980159497	-0.227753649497972
1	C	26	50	20120601	15	1790	35.52	-0.0088454108578969	-0.228665817245703
1	C	26	50	20120601	15	1792	35.56	-0.0087096463559091	-0.22783567388459
1	C	26	50	20120601	15	1794	35.6	-0.009686867927509	-0.229944266306088
1	C	26	50	20120601	15	1796	35.64	-0.0097498004310345	-0.233329186467628
1	C	26	50	20120601	15	1798	35.68	-0.0092986663046376	-0.235323227590574
1	C	26	50	20120601	15	1800	35.72	-0.00991597052461337	-0.237896389167312
1	C	26	50	20120601	15	1802	35.76	-0.0099329410873619	-0.239739109439084
1	C	26	50	20120601	15	1804	35.8	-0.0114362501041645	-0.241617185049915
1	C	26	50	20120601	15	1806	35.84	-0.0126503524474618	-0.244225701965713
1	C	26	50	20120601	15	1808	35.88	-0.0133015977929346	-0.246325101999055
1	C	26	50	20120601	15	1810	35.92	-0.0131573480095725	-0.248536932010607
1	C	26	50	20120601	15	1812	35.96	-0.0127528829307338	-0.249405259137904
1	C	26	50	20120601	15	1814	36	-0.0119326390645574	-0.25020711822777
1	C	26	50	20120601	15	1816	36.04	-0.0117127288556084	-0.251773359748098
1	C	26	50	20120601	15	1818	36.08	-0.0121956827871588	-0.253070900691575
1	C	26	50	20120601	15	1820	36.12	-0.0127366194747665	-0.254054486224206
