# Supplementary material for: How Do Ants Make Sense of Gravity? A Boltzmann Walker Analysis of Lasius niger Trajectories on Various Inclines
Source: PLoS One. 2013 Oct 29;8(10):e76531. doi: 10.1371/journal.pone.0076531 (PMC3812222; doi:10.1371/journal.pone.0076531)
Supplement: Dataset S1 — Trajectories for . (ZIP) [file pone.0076531.s005.zip › Incline1/1-C-26-50-20120601-16.txt]

Pente	Colonie	Temperature	Humidite	Date	Indiv	Frame	Time	X	Y
1	C	26	50	20120601	16	12	0	0	0
1	C	26	50	20120601	16	14	0.04	-0.00191934236258150	0.00135167703864495
1	C	26	50	20120601	16	16	0.08	-0.0038005080300467	0.0022946534288319
1	C	26	50	20120601	16	18	0.12	-0.006234588773993	0.00337589747901206
1	C	26	50	20120601	16	20	0.16	-0.0089878865103449	0.00447612098230605
1	C	26	50	20120601	16	22	0.2	-0.0110555933106482	0.0050485373567054
1	C	26	50	20120601	16	24	0.24	-0.0136046354750798	0.00548501315952842
1	C	26	50	20120601	16	26	0.28	-0.0159058367127055	0.00569621888400103
1	C	26	50	20120601	16	28	0.32	-0.0181004345319995	0.00422285583938168
1	C	26	50	20120601	16	30	0.36	-0.0189775580676545	0.00333518227055134
1	C	26	50	20120601	16	32	0.4	-0.0211435322044461	0.000114459374670660
1	C	26	50	20120601	16	34	0.44	-0.0209635876707697	-0.000231344125600811
1	C	26	50	20120601	16	36	0.48	-0.0220336240784681	-0.00280995042455379
1	C	26	50	20120601	16	38	0.52	-0.0219927886618546	-0.00519654187707557
1	C	26	50	20120601	16	40	0.56	-0.0221039571615656	-0.00706893517781342
1	C	26	50	20120601	16	42	0.6	-0.0215104287000003	-0.00961450261952224
1	C	26	50	20120601	16	44	0.64	-0.0198872933680579	-0.0118838486966555
1	C	26	50	20120601	16	46	0.68	-0.0184378941722529	-0.0140198344348570
1	C	26	50	20120601	16	48	0.72	-0.017228175890999	-0.0145248642401160
1	C	26	50	20120601	16	50	0.76	-0.0141741817030543	-0.0172145711565290
1	C	26	50	20120601	16	52	0.8	-0.0123054469728023	-0.0173667476069082
1	C	26	50	20120601	16	54	0.84	-0.0097660426737983	-0.0184651248543965
1	C	26	50	20120601	16	56	0.88	-0.00752828305658065	-0.0186559941878422
1	C	26	50	20120601	16	58	0.92	-0.0050560468307216	-0.0183547172015820
1	C	26	50	20120601	16	60	0.96	-0.0037716297891031	-0.0178312884778765
1	C	26	50	20120601	16	62	1	-0.00195808933931680	-0.0172530635748231
1	C	26	50	20120601	16	64	1.04	-0.000420551758110701	-0.0161451640738659
1	C	26	50	20120601	16	66	1.08	0.00153947752866030	-0.0150893829388763
1	C	26	50	20120601	16	68	1.12	0.000495575787594599	-0.0148057624089424
1	C	26	50	20120601	16	70	1.16	0.0053408482289802	-0.0117172260547367
1	C	26	50	20120601	16	72	1.2	0.0072686900150715	-0.0099967079768892
1	C	26	50	20120601	16	74	1.24	0.0095176431326353	-0.00853023922338642
1	C	26	50	20120601	16	76	1.28	0.0122168111377806	-0.00619211994071498
1	C	26	50	20120601	16	78	1.32	0.0133351005122272	-0.00523844502492868
1	C	26	50	20120601	16	80	1.36	0.0145752950957502	-0.00304422197222871
1	C	26	50	20120601	16	82	1.4	0.0157862861692103	-0.00108129354765485
1	C	26	50	20120601	16	84	1.44	0.015367749665426	0.000444289332755119
1	C	26	50	20120601	16	86	1.48	0.0153438494562219	0.00140892440364981
1	C	26	50	20120601	16	88	1.52	0.0145055036564471	0.00208364569425801
1	C	26	50	20120601	16	90	1.56	0.0131398683299416	0.00346200894282495
1	C	26	50	20120601	16	92	1.6	0.0112185177841015	0.00514647871696755
1	C	26	50	20120601	16	94	1.64	0.0093852727431972	0.00754724766045214
1	C	26	50	20120601	16	96	1.68	0.0085043803283985	0.0103791891059008
1	C	26	50	20120601	16	98	1.72	0.0082726119387289	0.0130316668502843
1	C	26	50	20120601	16	100	1.76	0.0084348151632653	0.0150231694598859
1	C	26	50	20120601	16	102	1.8	0.0093434403060222	0.0170812815282753
1	C	26	50	20120601	16	104	1.84	0.0096277113741948	0.0163221175458578
1	C	26	50	20120601	16	106	1.88	0.009554865233597	0.0166574417236321
1	C	26	50	20120601	16	108	1.92	0.009671042877746	0.0160638255808260
1	C	26	50	20120601	16	110	1.96	0.0092175611568354	0.0163426519267834
1	C	26	50	20120601	16	112	2	0.0088439895732667	0.0178031880543921
1	C	26	50	20120601	16	114	2.04	0.0089077423206585	0.0197650133923873
1	C	26	50	20120601	16	116	2.08	0.009292334163412	0.0225823424762027
1	C	26	50	20120601	16	118	2.12	0.0098899065686588	0.0255548107878105
1	C	26	50	20120601	16	120	2.16	0.0105234954578054	0.0274344208203572
1	C	26	50	20120601	16	122	2.2	0.0121750635534194	0.0294197857430981
1	C	26	50	20120601	16	124	2.24	0.012366385435205	0.0289734811560166
1	C	26	50	20120601	16	126	2.28	0.0137183948140371	0.0293998453318686
1	C	26	50	20120601	16	128	2.32	0.0126273573349375	0.0291414402297518
1	C	26	50	20120601	16	130	2.36	0.012629556437027	0.0291368369646063
1	C	26	50	20120601	16	132	2.4	0.0123435246729693	0.0293032262612873
1	C	26	50	20120601	16	134	2.44	0.0116004827251628	0.0300908159363085
1	C	26	50	20120601	16	136	2.48	0.0111853332628604	0.0314155875619293
1	C	26	50	20120601	16	138	2.52	0.0096215949005376	0.0324799671153782
1	C	26	50	20120601	16	140	2.56	0.0076641111981789	0.0336464811723016
1	C	26	50	20120601	16	142	2.6	0.0043528644921707	0.0341401901979939
1	C	26	50	20120601	16	144	2.64	0.00236242961380870	0.0340590850501918
1	C	26	50	20120601	16	146	2.68	0.00212880153330460	0.0339875258439357
1	C	26	50	20120601	16	148	2.72	0.000976500322683	0.0344315889025208
1	C	26	50	20120601	16	150	2.76	0.000815845661997498	0.0351461910155880
1	C	26	50	20120601	16	152	2.8	0.00121224972353060	0.0353953754452781
1	C	26	50	20120601	16	154	2.84	0.00153136701388010	0.0371104629430461
1	C	26	50	20120601	16	156	2.88	0.002267889437164	0.038387497789869
1	C	26	50	20120601	16	158	2.92	0.0038793150808101	0.0395016859449846
1	C	26	50	20120601	16	160	2.96	0.0048216762880974	0.0404301878593607
1	C	26	50	20120601	16	162	3	0.0061987667444582	0.0409040201134338
1	C	26	50	20120601	16	164	3.04	0.0072310719343124	0.0409318094099344
1	C	26	50	20120601	16	166	3.08	0.0090902677940862	0.0408888880283164
1	C	26	50	20120601	16	168	3.12	0.0102758737341017	0.0400243085669596
1	C	26	50	20120601	16	170	3.16	0.0104409831675087	0.0393387685425992
1	C	26	50	20120601	16	172	3.2	0.0106579942386549	0.0388854423851806
1	C	26	50	20120601	16	174	3.24	0.0117591504157933	0.0372912913601989
1	C	26	50	20120601	16	176	3.28	0.0139964150582641	0.0356190050358962
1	C	26	50	20120601	16	178	3.32	0.0152653535324424	0.0337423789939661
1	C	26	50	20120601	16	180	3.36	0.0153331933570294	0.0340647206912378
1	C	26	50	20120601	16	182	3.4	0.0194052091778484	0.0291330044458523
1	C	26	50	20120601	16	184	3.44	0.020479820566421	0.0270633523947939
1	C	26	50	20120601	16	186	3.48	0.0211157075526065	0.0263642500623704
1	C	26	50	20120601	16	188	3.52	0.0216875235933486	0.0243338141533967
1	C	26	50	20120601	16	190	3.56	0.0214663618053969	0.0233107508491725
1	C	26	50	20120601	16	192	3.6	0.0216589918347277	0.0215651729069998
1	C	26	50	20120601	16	194	3.64	0.0205498524220297	0.0190139033562075
1	C	26	50	20120601	16	196	3.68	0.0196208555329069	0.0164858551921093
1	C	26	50	20120601	16	198	3.72	0.0189539831275698	0.0137714843911685
1	C	26	50	20120601	16	200	3.76	0.0175772462245996	0.0117545330085120
1	C	26	50	20120601	16	202	3.8	0.0161529917459337	0.0105364708672401
1	C	26	50	20120601	16	204	3.84	0.0148048219569234	0.00868950795478084
1	C	26	50	20120601	16	206	3.88	0.0142554706986196	0.00773682298848824
1	C	26	50	20120601	16	208	3.92	0.0125509898025694	0.00633908501411678
1	C	26	50	20120601	16	210	3.96	0.0109459281199541	0.00421528979682298
1	C	26	50	20120601	16	212	4	0.0092839443414532	0.00187490777245175
1	C	26	50	20120601	16	214	4.04	0.0080520936179481	-0.00020858235831441
1	C	26	50	20120601	16	216	4.08	0.0068293645719203	-0.00178147068238577
1	C	26	50	20120601	16	218	4.12	0.0059907359294331	-0.00355418738282044
1	C	26	50	20120601	16	220	4.16	0.0056586785849879	-0.00524544538206243
1	C	26	50	20120601	16	222	4.2	0.0055709266334426	-0.00768347885291553
1	C	26	50	20120601	16	224	4.24	0.0056233939566067	-0.00786294255398067
1	C	26	50	20120601	16	226	4.28	0.0065415014012993	-0.0100131128542127
1	C	26	50	20120601	16	228	4.32	0.0076563966631961	-0.0113016735415690
1	C	26	50	20120601	16	230	4.36	0.0098716914979755	-0.0114619746488640
1	C	26	50	20120601	16	232	4.4	0.0123887795069652	-0.0118148916433542
1	C	26	50	20120601	16	234	4.44	0.014540010467369	-0.0113322912651944
1	C	26	50	20120601	16	236	4.48	0.0143492330578049	-0.0110631664242748
1	C	26	50	20120601	16	238	4.52	0.0145820126101715	-0.0116890973469811
1	C	26	50	20120601	16	240	4.56	0.015145435293421	-0.0124838853690348
1	C	26	50	20120601	16	242	4.6	0.0149609511342094	-0.0125931333667281
1	C	26	50	20120601	16	244	4.64	0.0151239392472729	-0.0132155994662066
1	C	26	50	20120601	16	246	4.68	0.0163837206886348	-0.0156852406101788
1	C	26	50	20120601	16	248	4.72	0.0171451332706165	-0.0178580383274088
1	C	26	50	20120601	16	250	4.76	0.0181730543984274	-0.0203676310045180
1	C	26	50	20120601	16	252	4.8	0.019079211738518	-0.0223119625207466
1	C	26	50	20120601	16	254	4.84	0.0191901780056896	-0.0244125434224141
1	C	26	50	20120601	16	256	4.88	0.0190020805308261	-0.0261213447408973
1	C	26	50	20120601	16	258	4.92	0.0185193104470388	-0.0264742900196587
1	C	26	50	20120601	16	260	4.96	0.0170761125777049	-0.0273713186112042
1	C	26	50	20120601	16	262	5	0.0162094400802758	-0.0276199797818762
1	C	26	50	20120601	16	264	5.04	0.0148817056772418	-0.0270741640574783
1	C	26	50	20120601	16	266	5.08	0.0130614784721792	-0.0267955569146230
1	C	26	50	20120601	16	268	5.12	0.0121824174639437	-0.0269276303192131
1	C	26	50	20120601	16	270	5.16	0.0105319453838406	-0.0269926275745397
1	C	26	50	20120601	16	272	5.2	0.0075720529663362	-0.0285672978076997
1	C	26	50	20120601	16	274	5.24	0.006135742317051	-0.0299702330169128
1	C	26	50	20120601	16	276	5.28	0.0045270885319872	-0.0320359606253356
1	C	26	50	20120601	16	278	5.32	0.0039025293964364	-0.0343244834383746
1	C	26	50	20120601	16	280	5.36	0.0030828300024815	-0.0369400926351871
1	C	26	50	20120601	16	282	5.4	0.00249677990223410	-0.0391683275240621
1	C	26	50	20120601	16	284	5.44	0.0022675358837734	-0.0383018388743961
1	C	26	50	20120601	16	286	5.48	0.002388875407425	-0.0424016439917157
1	C	26	50	20120601	16	288	5.52	0.0025182052377041	-0.0435927653646245
1	C	26	50	20120601	16	290	5.56	0.0029443077840471	-0.0453923521227442
1	C	26	50	20120601	16	292	5.6	0.0023642680914398	-0.0465440169372628
1	C	26	50	20120601	16	294	5.64	0.0017681063642214	-0.0456030699435378
1	C	26	50	20120601	16	296	5.68	0.000792369716862099	-0.0461525626231979
1	C	26	50	20120601	16	298	5.72	-0.0016471486782315	-0.047337956431179
1	C	26	50	20120601	16	300	5.76	-0.003562771659144	-0.0489594229911179
1	C	26	50	20120601	16	302	5.8	-0.0060628891053853	-0.050773505438252
1	C	26	50	20120601	16	304	5.84	-0.00711541754918146	-0.0528564298835932
1	C	26	50	20120601	16	306	5.88	-0.008321317453817	-0.0534143371339494
1	C	26	50	20120601	16	308	5.92	-0.0105310968557031	-0.054927192092298
1	C	26	50	20120601	16	310	5.96	-0.0109187327931495	-0.0546675424822463
1	C	26	50	20120601	16	312	6	-0.0121017224380746	-0.0544633300438396
1	C	26	50	20120601	16	314	6.04	-0.0129344820942780	-0.0539589507768193
1	C	26	50	20120601	16	316	6.08	-0.0146755204109156	-0.053771708901161
1	C	26	50	20120601	16	318	6.12	-0.0178328228995916	-0.0530373785088988
1	C	26	50	20120601	16	320	6.16	-0.0187864978153779	-0.0518022750942003
1	C	26	50	20120601	16	322	6.2	-0.0210248443312239	-0.0515525956897633
1	C	26	50	20120601	16	324	6.24	-0.0221052327821988	-0.05024550880474
1	C	26	50	20120601	16	326	6.28	-0.0226228349460274	-0.0484002429485556
1	C	26	50	20120601	16	328	6.32	-0.0233825504717342	-0.0477697865424496
1	C	26	50	20120601	16	330	6.36	-0.0229996521497217	-0.0455926754738544
1	C	26	50	20120601	16	332	6.4	-0.0221261631429220	-0.0435098924498694
1	C	26	50	20120601	16	334	6.44	-0.0222967172985442	-0.0409231544229328
1	C	26	50	20120601	16	336	6.48	-0.021171498277642	-0.0382563011976877
1	C	26	50	20120601	16	338	6.52	-0.0207963074195444	-0.0356190757465744
1	C	26	50	20120601	16	340	6.56	-0.0199651033982596	-0.0327901536470814
1	C	26	50	20120601	16	342	6.6	-0.0198820890621483	-0.0306302252732689
1	C	26	50	20120601	16	344	6.64	-0.0188290656436053	-0.0273864436252538
1	C	26	50	20120601	16	346	6.68	-0.0179335856159107	-0.0257721188438049
1	C	26	50	20120601	16	348	6.72	-0.0170166095420680	-0.0223914413229520
1	C	26	50	20120601	16	350	6.76	-0.0170325194446447	-0.0205866926853296
1	C	26	50	20120601	16	352	6.8	-0.0166515303109414	-0.0188696959992524
1	C	26	50	20120601	16	354	6.84	-0.0179205112115265	-0.0166503635847525
1	C	26	50	20120601	16	356	6.88	-0.0189119244162248	-0.0160166049899784
1	C	26	50	20120601	16	358	6.92	-0.0200772081073490	-0.0153372450788856
1	C	26	50	20120601	16	360	6.96	-0.0222486198952879	-0.0153192562823722
1	C	26	50	20120601	16	362	7	-0.0230783460634000	-0.0157471902352785
1	C	26	50	20120601	16	364	7.04	-0.0261058661734570	-0.0173622504077798
1	C	26	50	20120601	16	366	7.08	-0.0278746442891205	-0.0179248033496884
1	C	26	50	20120601	16	368	7.12	-0.0302571981619217	-0.0194888952654018
1	C	26	50	20120601	16	370	7.16	-0.0311442629118134	-0.0184885520091640
1	C	26	50	20120601	16	372	7.2	-0.0317775534018984	-0.0174342501415606
1	C	26	50	20120601	16	374	7.24	-0.0318032729968505	-0.0161399809811598
1	C	26	50	20120601	16	376	7.28	-0.0313735500637878	-0.0151498334975999
1	C	26	50	20120601	16	378	7.32	-0.0310977854901928	-0.0127395822521797
1	C	26	50	20120601	16	380	7.36	-0.0304312029986361	-0.0113824251359805
1	C	26	50	20120601	16	382	7.4	-0.0292534954413664	-0.0092237200568995
1	C	26	50	20120601	16	384	7.44	-0.0278207698234619	-0.00728778896923134
1	C	26	50	20120601	16	386	7.48	-0.0271062808474798	-0.00516523825987244
1	C	26	50	20120601	16	388	7.52	-0.0263712433484363	-0.00329491253936277
1	C	26	50	20120601	16	390	7.56	-0.0258943705352041	-0.0017283316077796
1	C	26	50	20120601	16	392	7.6	-0.0253033777585562	0.00055451313780649
1	C	26	50	20120601	16	394	7.64	-0.0235175866537374	0.00282376729105817
1	C	26	50	20120601	16	396	7.68	-0.0229603370126877	0.00261927908100683
1	C	26	50	20120601	16	398	7.72	-0.0193643808323026	0.00364002307498867
1	C	26	50	20120601	16	400	7.76	-0.0175433192412382	0.00353858860722746
1	C	26	50	20120601	16	402	7.8	-0.0145681674593958	0.00228996531087263
1	C	26	50	20120601	16	404	7.84	-0.0137857750192163	0.00209812017006891
1	C	26	50	20120601	16	406	7.88	-0.0118784215813992	0.00191353340966339
1	C	26	50	20120601	16	408	7.92	-0.0108583557735311	0.0021218817863439
1	C	26	50	20120601	16	410	7.96	-0.0101058216242941	0.0021291055892205
1	C	26	50	20120601	16	412	8	-0.0095976946913334	0.00257052406844402
1	C	26	50	20120601	16	414	8.04	-0.00869833618294394	0.00407795905331484
1	C	26	50	20120601	16	416	8.08	-0.00838149436221631	0.00514138966946335
1	C	26	50	20120601	16	418	8.12	-0.00827169269991332	0.00749811788129524
1	C	26	50	20120601	16	420	8.16	-0.00885630737339492	0.00955563597998844
1	C	26	50	20120601	16	422	8.2	-0.009396628878103	0.00962544863249504
1	C	26	50	20120601	16	424	8.24	-0.0108650068199150	0.0108282372672933
1	C	26	50	20120601	16	426	8.28	-0.0105123160995948	0.0118279589766704
1	C	26	50	20120601	16	428	8.32	-0.0103481966156814	0.0116979220396102
1	C	26	50	20120601	16	430	8.36	-0.0101276853659683	0.0122105391006314
1	C	26	50	20120601	16	432	8.4	-0.00900513213763125	0.0122527321622648
1	C	26	50	20120601	16	434	8.44	-0.0085828762521779	0.0118963786288181
1	C	26	50	20120601	16	436	8.48	-0.00881584672337543	0.0113086809697705
1	C	26	50	20120601	16	438	8.52	-0.00716330989147122	0.0105780699591773
1	C	26	50	20120601	16	440	8.56	-0.00661410005452363	0.0100312642852857
1	C	26	50	20120601	16	442	8.6	-0.0049840886748195	0.00885860957165314
1	C	26	50	20120601	16	444	8.64	-0.0034346368393252	0.00812530038300434
1	C	26	50	20120601	16	446	8.68	-0.003175156934901	0.00768762956972104
1	C	26	50	20120601	16	448	8.72	-0.0031468938768569	0.00753887551616284
1	C	26	50	20120601	16	450	8.76	-0.0030152093809966	0.00812405587506944
1	C	26	50	20120601	16	452	8.8	-0.0025220094721868	0.00793081066283894
1	C	26	50	20120601	16	454	8.84	-0.00185933728113	0.00704836968418938
1	C	26	50	20120601	16	456	8.88	-0.0008124727626511	0.00705226584255372
1	C	26	50	20120601	16	458	8.92	0.000478930493965499	0.00771106308844964
1	C	26	50	20120601	16	460	8.96	0.0018090478468521	0.00747964825217064
1	C	26	50	20120601	16	462	9	0.0036613847708484	0.00851202415270304
1	C	26	50	20120601	16	464	9.04	0.0050869120417204	0.0102127573828129
1	C	26	50	20120601	16	466	9.08	0.0069152002640886	0.0117415293148060
1	C	26	50	20120601	16	468	9.12	0.0078990686394315	0.0127231349484492
1	C	26	50	20120601	16	470	9.16	0.009139249080819	0.0139650407303827
1	C	26	50	20120601	16	472	9.2	0.010741842960768	0.0145209610106838
1	C	26	50	20120601	16	474	9.24	0.0119609021226014	0.0138265750804908
1	C	26	50	20120601	16	476	9.28	0.012664812781137	0.0141980324147837
1	C	26	50	20120601	16	478	9.32	0.0140059327155388	0.0134378714118047
1	C	26	50	20120601	16	480	9.36	0.0152305002391977	0.0116234354112800
1	C	26	50	20120601	16	482	9.4	0.0156668558338679	0.0105273491897628
1	C	26	50	20120601	16	484	9.44	0.016046501464687	0.00851881237780244
1	C	26	50	20120601	16	486	9.48	0.0157382029080896	0.00737725919025484
1	C	26	50	20120601	16	488	9.52	0.0161062519876972	0.00534750917485889
1	C	26	50	20120601	16	490	9.56	0.0158475216164611	0.00347572681437997
1	C	26	50	20120601	16	492	9.6	0.0155589513390589	0.00218843891922986
1	C	26	50	20120601	16	494	9.64	0.0157344552421494	-0.00071861847958427
1	C	26	50	20120601	16	496	9.68	0.015497079495705	-0.00325776822014704
1	C	26	50	20120601	16	498	9.72	0.0163340110819174	-0.00638120029400426
1	C	26	50	20120601	16	500	9.76	0.0166417439530898	-0.00748895377741111
1	C	26	50	20120601	16	502	9.8	0.0174509569534797	-0.00881704173383568
1	C	26	50	20120601	16	504	9.84	0.0180086520718015	-0.0107967285891237
1	C	26	50	20120601	16	506	9.88	0.0194762521961542	-0.0143576476285010
1	C	26	50	20120601	16	508	9.92	0.019375984454582	-0.0154949581753615
1	C	26	50	20120601	16	510	9.96	0.0196645547319842	-0.0174309458315721
1	C	26	50	20120601	16	512	10	0.0194899700677092	-0.0199225779964392
1	C	26	50	20120601	16	514	10.04	0.019531547946443	-0.0221691976616251
1	C	26	50	20120601	16	516	10.08	0.019885787230614	-0.0255975553927334
1	C	26	50	20120601	16	518	10.12	0.0208539578354146	-0.0287559185415812
1	C	26	50	20120601	16	520	10.16	0.0213239787839371	-0.0306767670416066
1	C	26	50	20120601	16	522	10.2	0.0222609235532806	-0.0333558249298950
1	C	26	50	20120601	16	524	10.24	0.0225659269922776	-0.0340573172832389
1	C	26	50	20120601	16	526	10.28	0.023563909218973	-0.0361568870222092
1	C	26	50	20120601	16	528	10.32	0.0246654401627054	-0.0377170474242192
1	C	26	50	20120601	16	530	10.36	0.0245979751047124	-0.0385679867957669
1	C	26	50	20120601	16	532	10.4	0.0244125504934819	-0.0386490424460944
1	C	26	50	20120601	16	534	10.44	0.0242004820987362	-0.0390859707972573
1	C	26	50	20120601	16	536	10.48	0.0244140919862649	-0.0398774424885073
1	C	26	50	20120601	16	538	10.52	0.024059584001517	-0.0400674774359511
1	C	26	50	20120601	16	540	10.56	0.024222741820208	-0.0404446906194429
1	C	26	50	20120601	16	542	10.6	0.0247847997873697	-0.0403565356170324
1	C	26	50	20120601	16	544	10.64	0.0248351104348511	-0.0404165336274161
1	C	26	50	20120601	16	546	10.68	0.0253416534486219	-0.0405364872217766
1	C	26	50	20120601	16	548	10.72	0.0266866907545916	-0.0400579385654729
1	C	26	50	20120601	16	550	10.76	0.0275710126372791	-0.0393482720577385
1	C	26	50	20120601	16	552	10.8	0.0283433429479623	-0.0381562031617430
1	C	26	50	20120601	16	554	10.84	0.029850215782942	-0.0368782915025114
1	C	26	50	20120601	16	556	10.88	0.0310511659401093	-0.0357585172038244
1	C	26	50	20120601	16	558	10.92	0.0318416406107977	-0.0353368694302028
1	C	26	50	20120601	16	560	10.96	0.0333074729681974	-0.0360203588448977
1	C	26	50	20120601	16	562	11	0.0346202167074703	-0.0361468602480520
1	C	26	50	20120601	16	564	11.04	0.0360858369328356	-0.0368567247456852
1	C	26	50	20120601	16	566	11.08	0.0378262388533701	-0.0382304210894963
1	C	26	50	20120601	16	568	11.12	0.0375657407151809	-0.0387490132028185
1	C	26	50	20120601	16	570	11.16	0.0373548814730311	-0.0407314577745531
1	C	26	50	20120601	16	572	11.2	0.0374782716063482	-0.0420439186711135
1	C	26	50	20120601	16	574	11.24	0.0369200744422117	-0.0430389664046670
1	C	26	50	20120601	16	576	11.28	0.0363956416268769	-0.0442036136996881
1	C	26	50	20120601	16	578	11.32	0.0356762665430367	-0.0464340759749239
1	C	26	50	20120601	16	580	11.36	0.0352568320136403	-0.0475982353662660
1	C	26	50	20120601	16	582	11.4	0.0341785295276699	-0.0503040148198154
1	C	26	50	20120601	16	584	11.44	0.0338448246244245	-0.0528291850593141
1	C	26	50	20120601	16	586	11.48	0.0326300646718207	-0.0542105393695655
1	C	26	50	20120601	16	588	11.52	0.0319915472484093	-0.055544001337527
1	C	26	50	20120601	16	590	11.56	0.0305647542563989	-0.0577903310889326
1	C	26	50	20120601	16	592	11.6	0.0295977079513803	-0.0593012839300399
1	C	26	50	20120601	16	594	11.64	0.027914015994697	-0.0614400698110948
1	C	26	50	20120601	16	596	11.68	0.0286961043789606	-0.0601813914563115
1	C	26	50	20120601	16	598	11.72	0.0268888525833328	-0.0641103878595677
1	C	26	50	20120601	16	600	11.76	0.0262779830350657	-0.0659087725361594
1	C	26	50	20120601	16	602	11.8	0.0261729069673814	-0.0676392042510792
1	C	26	50	20120601	16	604	11.84	0.0264440824179664	-0.0698891473181366
1	C	26	50	20120601	16	606	11.88	0.0269280970096886	-0.0718998054504406
1	C	26	50	20120601	16	608	11.92	0.028067741008927	-0.0735791133450805
1	C	26	50	20120601	16	610	11.96	0.0306663584297875	-0.076716404711849
1	C	26	50	20120601	16	612	12	0.0321155737778294	-0.0782371792661469
1	C	26	50	20120601	16	614	12.04	0.0338716734689062	-0.0799210126441864
1	C	26	50	20120601	16	616	12.08	0.0348609158557862	-0.081448221870193
1	C	26	50	20120601	16	618	12.12	0.0361252227805477	-0.082412998362444
1	C	26	50	20120601	16	620	12.16	0.0374758674432921	-0.0844303032984912
1	C	26	50	20120601	16	622	12.2	0.0379839943762528	-0.0868647305247602
1	C	26	50	20120601	16	624	12.24	0.039612814846716	-0.089425941996896
1	C	26	50	20120601	16	626	12.28	0.0403275583811394	-0.0913373930477995
1	C	26	50	20120601	16	628	12.32	0.0414655053241029	-0.0931056549755127
1	C	26	50	20120601	16	630	12.36	0.0423942900811914	-0.09576190159904
1	C	26	50	20120601	16	632	12.4	0.0428708800517111	-0.0968367039064435
1	C	26	50	20120601	16	634	12.44	0.0434254639001957	-0.098519405913633
1	C	26	50	20120601	16	636	12.48	0.0437170747367571	-0.101636049762391
1	C	26	50	20120601	16	638	12.52	0.0437076702165673	-0.102341247355268
1	C	26	50	20120601	16	640	12.56	0.0443806944509006	-0.104533419798302
1	C	26	50	20120601	16	642	12.6	0.0449958773505329	-0.107354775855237
1	C	26	50	20120601	16	644	12.64	0.0456611941209514	-0.109776687291479
1	C	26	50	20120601	16	646	12.68	0.0464274857397232	-0.111424458223678
1	C	26	50	20120601	16	648	12.72	0.0477152686096201	-0.112571951108187
1	C	26	50	20120601	16	650	12.76	0.0481837268521562	-0.113202336803615
1	C	26	50	20120601	16	652	12.8	0.0491393109562517	-0.115845926215759
1	C	26	50	20120601	16	654	12.84	0.0498266894582432	-0.117441088403438
1	C	26	50	20120601	16	656	12.88	0.0501457360379146	-0.119138710363711
1	C	26	50	20120601	16	658	12.92	0.0508339630680434	-0.121290224166827
1	C	26	50	20120601	16	660	12.96	0.0517867894556923	-0.124488114584743
1	C	26	50	20120601	16	662	13	0.0518256803286576	-0.125505641242870
1	C	26	50	20120601	16	664	13.04	0.0516949362848162	-0.127479105558484
1	C	26	50	20120601	16	666	13.08	0.0510693589155004	-0.128779262797052
1	C	26	50	20120601	16	668	13.12	0.0507983955969498	-0.129546615075995
1	C	26	50	20120601	16	670	13.16	0.0494046881312311	-0.132046237547490
1	C	26	50	20120601	16	672	13.2	0.0493208252669823	-0.133769173930529
1	C	26	50	20120601	16	674	13.24	0.0491078447044889	-0.137722749365499
1	C	26	50	20120601	16	676	13.28	0.0487684334495194	-0.139142619782122
1	C	26	50	20120601	16	678	13.32	0.0502003953921003	-0.142547268222857
1	C	26	50	20120601	16	680	13.36	0.0502986832346852	-0.144847486582057
1	C	26	50	20120601	16	682	13.4	0.0510970067906448	-0.147547927379408
1	C	26	50	20120601	16	684	13.44	0.0514007091531644	-0.148176191754492
1	C	26	50	20120601	16	686	13.48	0.0511600807155267	-0.149809820551068
1	C	26	50	20120601	16	688	13.52	0.0511180078620461	-0.151396214614660
1	C	26	50	20120601	16	690	13.56	0.0504036885916914	-0.154035278543404
1	C	26	50	20120601	16	692	13.6	0.0494484580409865	-0.156160063710192
1	C	26	50	20120601	16	694	13.64	0.0490580643870934	-0.158388934995170
1	C	26	50	20120601	16	696	13.68	0.0488976218584422	-0.161649333652543
1	C	26	50	20120601	16	698	13.72	0.04846961012379	-0.164101084994951
1	C	26	50	20120601	16	700	13.76	0.0490893892175	-0.162669547316439
1	C	26	50	20120601	16	702	13.8	0.0481184608962527	-0.168110804708347
1	C	26	50	20120601	16	704	13.84	0.0473944542629958	-0.169058257084459
1	C	26	50	20120601	16	706	13.88	0.0472697206267945	-0.170530736245602
1	C	26	50	20120601	16	708	13.92	0.047211030763956	-0.173024701862847
1	C	26	50	20120601	16	710	13.96	0.0467680990762208	-0.173674108730689
1	C	26	50	20120601	16	712	14	0.0477079854097739	-0.176730789924402
1	C	26	50	20120601	16	714	14.04	0.0485520587744763	-0.180024705443203
1	C	26	50	20120601	16	716	14.08	0.0486683778399815	-0.181343813143507
1	C	26	50	20120601	16	718	14.12	0.0495909400573956	-0.184629950487715
1	C	26	50	20120601	16	720	14.16	0.0495294217674324	-0.186346098645655
1	C	26	50	20120601	16	722	14.2	0.0491748077166673	-0.188963454396217
1	C	26	50	20120601	16	724	14.24	0.0485497960327765	-0.190667511028198
1	C	26	50	20120601	16	726	14.28	0.0473728875061696	-0.191001548271631
1	C	26	50	20120601	16	728	14.32	0.0465187025144963	-0.191458339252277
1	C	26	50	20120601	16	730	14.36	0.044825464616267	-0.192856006515970
1	C	26	50	20120601	16	732	14.4	0.0436527280196691	-0.194346941164102
1	C	26	50	20120601	16	734	14.44	0.0415995727698158	-0.195849967338193
1	C	26	50	20120601	16	736	14.48	0.0406392510502864	-0.196955953054646
1	C	26	50	20120601	16	738	14.52	0.0388131477878721	-0.198967318293732
1	C	26	50	20120601	16	740	14.56	0.0371645283275357	-0.202329964591664
1	C	26	50	20120601	16	742	14.6	0.0359850742165165	-0.203887013723837
1	C	26	50	20120601	16	744	14.64	0.0351895790876817	-0.205208596297875
1	C	26	50	20120601	16	746	14.68	0.0339182010951082	-0.205112429775633
1	C	26	50	20120601	16	748	14.72	0.0323533737883424	-0.205521844601940
1	C	26	50	20120601	16	750	14.76	0.0313188765674665	-0.205854891895879
1	C	26	50	20120601	16	752	14.8	0.0307489485018301	-0.206235315344157
1	C	26	50	20120601	16	754	14.84	0.027287660807922	-0.206913430747315
1	C	26	50	20120601	16	756	14.88	0.0267389459457212	-0.208084399576960
1	C	26	50	20120601	16	758	14.92	0.0248516779467343	-0.211200619161649
1	C	26	50	20120601	16	760	14.96	0.0243227620744068	-0.213473260356383
1	C	26	50	20120601	16	762	15	0.0237026294273062	-0.215110212554830
1	C	26	50	20120601	16	764	15.04	0.0235993918372529	-0.217734992926594
1	C	26	50	20120601	16	766	15.08	0.0233582684248683	-0.221039302915079
1	C	26	50	20120601	16	768	15.12	0.0235894923423163	-0.221772572647169
1	C	26	50	20120601	16	770	15.16	0.0236693954085904	-0.223427909621927
1	C	26	50	20120601	16	772	15.2	0.0229849160444018	-0.225477105073806
1	C	26	50	20120601	16	774	15.24	0.0215311045022823	-0.227349523830388
1	C	26	50	20120601	16	776	15.28	0.021116739928507	-0.229031023756049
1	C	26	50	20120601	16	778	15.32	0.0201550747060933	-0.230643227217155
1	C	26	50	20120601	16	780	15.36	0.0189169307322356	-0.232745455677622
1	C	26	50	20120601	16	782	15.4	0.0177678822128075	-0.234607267832486
1	C	26	50	20120601	16	784	15.44	0.0172262384184186	-0.235124869996315
1	C	26	50	20120601	16	786	15.48	0.0161493147906715	-0.236124011878132
1	C	26	50	20120601	16	788	15.52	0.0150660272018937	-0.236975368442680
1	C	26	50	20120601	16	790	15.56	0.0135181704578763	-0.237683182330648
1	C	26	50	20120601	16	792	15.6	0.0124766021691886	-0.238477263245920
1	C	26	50	20120601	16	794	15.64	0.0120480954597895	-0.238671010503966
1	C	26	50	20120601	16	796	15.68	0.0108636916013021	-0.238876778577291
1	C	26	50	20120601	16	798	15.72	0.010223052857547	-0.239507517826109
1	C	26	50	20120601	16	800	15.76	0.0095633222307	-0.240765460789840
1	C	26	50	20120601	16	802	15.8	0.0077495933369565	-0.241900367173645
1	C	26	50	20120601	16	804	15.84	0.0078853578389443	-0.242335944950855
1	C	26	50	20120601	16	806	15.88	0.0063502290169883	-0.246881934447104
1	C	26	50	20120601	16	808	15.92	0.006114055352072	-0.248692127806941
1	C	26	50	20120601	16	810	15.96	0.006523470178379	-0.250238570337396
1	C	26	50	20120601	16	812	16	0.0056890841765789	-0.250672733901045
1	C	26	50	20120601	16	814	16.04	0.0054309902014458	-0.250908200459180
1	C	26	50	20120601	16	816	16.08	0.0046687290913267	-0.251769456518665
1	C	26	50	20120601	16	818	16.12	0.0034553338548106	-0.253248723904907
1	C	26	50	20120601	16	820	16.16	0.00266973822091230	-0.254824864920172
1	C	26	50	20120601	16	822	16.2	0.00245336354586930	-0.256258877472419
1	C	26	50	20120601	16	824	16.24	0.00172362934768470	-0.257670262607667
1	C	26	50	20120601	16	826	16.28	0.00114309468033060	-0.260316963289648
1	C	26	50	20120601	16	828	16.32	0.000987531188469497	-0.262643344599752
1	C	26	50	20120601	16	830	16.36	0.000334871629434397	-0.264215242974330
1	C	26	50	20120601	16	832	16.4	0.000107183245892199	-0.266544452711558
