# Supplementary material for: How Do Ants Make Sense of Gravity? A Boltzmann Walker Analysis of Lasius niger Trajectories on Various Inclines
Source: PLoS One. 2013 Oct 29;8(10):e76531. doi: 10.1371/journal.pone.0076531 (PMC3812222; doi:10.1371/journal.pone.0076531)
Supplement: Dataset S1 — Trajectories for . (ZIP) [file pone.0076531.s005.zip › Incline1/1-C-26-50-20120601-17.txt]

Pente	Colonie	Temperature	Humidite	Date	Indiv	Frame	Time	X	Y
1	C	26	50	20120601	17	10	0	0	0
1	C	26	50	20120601	17	12	0.04	0.003532026656298	0.00318582717622912
1	C	26	50	20120601	17	14	0.08	0.0047915252549475	0.00458094885551018
1	C	26	50	20120601	17	16	0.12	0.0056886316282389	0.00700908283142667
1	C	26	50	20120601	17	18	0.16	0.0044725493859543	0.00745441868221796
1	C	26	50	20120601	17	20	0.2	0.0036335671900764	0.0104082158392685
1	C	26	50	20120601	17	22	0.24	0.0034217887091111	0.0103829721271802
1	C	26	50	20120601	17	24	0.28	0.001710802430674	0.0176914156854900
1	C	26	50	20120601	17	26	0.32	-0.001211295129376	0.0191967540987545
1	C	26	50	20120601	17	28	0.36	-0.0030367054271447	0.0205242198012116
1	C	26	50	20120601	17	30	0.4	-0.0058208818095242	0.0223344273031848
1	C	26	50	20120601	17	32	0.44	-0.00885896609489224	0.0224880816067367
1	C	26	50	20120601	17	34	0.48	-0.0112166156668601	0.0223353606841360
1	C	26	50	20120601	17	36	0.52	-0.0141130523218208	0.0221181233388200
1	C	26	50	20120601	17	38	0.56	-0.0169567600241084	0.0223535969680228
1	C	26	50	20120601	17	40	0.6	-0.0203952435243233	0.0202291582835581
1	C	26	50	20120601	17	42	0.64	-0.0235358936483024	0.0191730730926527
1	C	26	50	20120601	17	44	0.68	-0.0263310414994988	0.0173089020295664
1	C	26	50	20120601	17	46	0.72	-0.0288036128939722	0.0150736356708592
1	C	26	50	20120601	17	48	0.76	-0.02929778861014	0.0126192185358860
1	C	26	50	20120601	17	50	0.8	-0.0295887630505983	0.0101360999366645
1	C	26	50	20120601	17	52	0.84	-0.0289045382448509	0.00697432853313135
1	C	26	50	20120601	17	54	0.88	-0.0284503211328880	0.00329491253936277
1	C	26	50	20120601	17	56	0.92	-0.0290870545258905	-0.00087866007869055
1	C	26	50	20120601	17	58	0.96	-0.0287772024556949	-0.00358122007506515
1	C	26	50	20120601	17	60	1	-0.0279450791955945	-0.00653834063398735
1	C	26	50	20120601	17	62	1.04	-0.0253847728201387	-0.00932576970756035
1	C	26	50	20120601	17	64	1.08	-0.0232644070707336	-0.0100084459494568
1	C	26	50	20120601	17	66	1.12	-0.0200717633851339	-0.0111967247531053
1	C	26	50	20120601	17	68	1.16	-0.0171579177612203	-0.0118045537422132
1	C	26	50	20120601	17	70	1.2	-0.0132342529430943	-0.0127785933332976
1	C	26	50	20120601	17	72	1.24	-0.0100628648873370	-0.0136597756618768
1	C	26	50	20120601	17	74	1.28	-0.0059415212974625	-0.0143395456949026
1	C	26	50	20120601	17	76	1.32	-0.0034192077693598	-0.0141125007785314
1	C	26	50	20120601	17	78	1.36	0.000341468935702798	-0.0136497701009230
1	C	26	50	20120601	17	80	1.4	0.0028564992639593	-0.0115280325643625
1	C	26	50	20120601	17	82	1.44	0.0043470662165649	-0.00971813618937295
1	C	26	50	20120601	17	84	1.48	0.0054500113738597	-0.00683936306180625
1	C	26	50	20120601	17	86	1.52	0.0066320747089014	-0.00372039283173835
1	C	26	50	20120601	17	88	1.56	0.0073306749955103	-0.00112561500069962
1	C	26	50	20120601	17	90	1.6	0.0075504437831031	0.00279090803893643
1	C	26	50	20120601	17	92	1.64	0.007501511993845	0.00634680662016735
1	C	26	50	20120601	17	94	1.68	0.0080910976279983	0.0102129836569829
1	C	26	50	20120601	17	96	1.72	0.0076949764091776	0.0144018842287320
1	C	26	50	20120601	17	98	1.76	0.0086867643804699	0.0176561310571088
1	C	26	50	20120601	17	100	1.8	0.0076447011170352	0.0199299743333704
1	C	26	50	20120601	17	102	1.84	0.0061464691269216	0.0214885932425973
1	C	26	50	20120601	17	104	1.88	0.0041181262540201	0.0227063089015466
1	C	26	50	20120601	17	106	1.92	0.0012202612433614	0.0230522255389029
1	C	26	50	20120601	17	108	1.96	-0.0012384268165701	0.0236550411409323
1	C	26	50	20120601	17	110	2	-0.0045652228006966	0.0247473796965092
1	C	26	50	20120601	17	112	2.04	-0.006976973112493	0.0259345624846468
1	C	26	50	20120601	17	114	2.08	-0.008574794021669	0.0276636224124111
1	C	26	50	20120601	17	116	2.12	-0.0107296595109281	0.0283300281272724
1	C	26	50	20120601	17	118	2.16	-0.0124997740584080	0.0273387492728626
1	C	26	50	20120601	17	120	2.2	-0.0137783009005392	0.0266939456701665
1	C	26	50	20120601	17	122	2.24	-0.0160423861032204	0.0257657265985029
1	C	26	50	20120601	17	124	2.28	-0.0187486958868557	0.0236050204072311
1	C	26	50	20120601	17	126	2.32	-0.0217749361336388	0.0216834223740176
1	C	26	50	20120601	17	128	2.36	-0.0252946662030121	0.0198352927353695
1	C	26	50	20120601	17	130	2.4	-0.0283004696496053	0.0177352930754761
1	C	26	50	20120601	17	132	2.44	-0.0320299926441024	0.0163146151429094
1	C	26	50	20120601	17	134	2.48	-0.0336991323432288	0.0149809269007779
1	C	26	50	20120601	17	136	2.52	-0.0350904356458915	0.0126241399990831
1	C	26	50	20120601	17	138	2.56	-0.037286065841086	0.00931566515165719
1	C	26	50	20120601	17	140	2.6	-0.0398213264943523	0.00755157515395299
1	C	26	50	20120601	17	142	2.64	-0.0408536316842065	0.00492234000946705
1	C	26	50	20120601	17	144	2.68	-0.0405174024097523	0.00228334679140073
1	C	26	50	20120601	17	146	2.72	-0.039563727493966	0.00195390574204592
1	C	26	50	20120601	17	148	2.76	-0.0379839378077103	-0.000205004398001600
1	C	26	50	20120601	17	150	2.8	-0.0364662391679105	-0.00262935535263875
1	C	26	50	20120601	17	152	2.84	-0.0345687499404016	-0.00626632726186655
1	C	26	50	20120601	17	154	2.88	-0.0327622087870888	-0.00875268087461205
1	C	26	50	20120601	17	156	2.92	-0.0302630317928665	-0.0119320945923358
1	C	26	50	20120601	17	158	2.96	-0.0273356380030255	-0.0141881612041184
1	C	26	50	20120601	17	160	3	-0.0251199401173809	-0.0163875956337957
1	C	26	50	20120601	17	162	3.04	-0.0234870184275868	-0.0186525293646144
1	C	26	50	20120601	17	164	3.08	-0.0212290143432238	-0.0212338226693359
1	C	26	50	20120601	17	166	3.12	-0.017943159841728	-0.0242443297902376
1	C	26	50	20120601	17	168	3.16	-0.0147970296401947	-0.0259414567757634
1	C	26	50	20120601	17	170	3.2	-0.0120200798891189	-0.0263464875400270
1	C	26	50	20120601	17	172	3.24	-0.008480303342499	-0.0264641501084165
1	C	26	50	20120601	17	174	3.28	-0.0061661549797098	-0.0263626802853163
1	C	26	50	20120601	17	176	3.32	-0.003178840961231	-0.0263746303899183
1	C	26	50	20120601	17	178	3.36	-0.000952727392699502	-0.0258474115738655
1	C	26	50	20120601	17	180	3.4	0.0011696677531675	-0.0241369768387179
1	C	26	50	20120601	17	182	3.44	0.0025039287517919	-0.0219034174357805
1	C	26	50	20120601	17	184	3.48	0.0034008017798454	-0.0201911088676625
1	C	26	50	20120601	17	186	3.52	0.0052410966753581	-0.0174543439949616
1	C	26	50	20120601	17	188	3.56	0.0067622318541144	-0.0140921856007080
1	C	26	50	20120601	17	190	3.6	0.0070746952696529	-0.0113909740569651
1	C	26	50	20120601	17	192	3.64	0.0078152764858609	-0.00864899780728665
1	C	26	50	20120601	17	194	3.68	0.0085483270148491	-0.00807235929829685
1	C	26	50	20120601	17	196	3.72	0.0091660413567581	-0.00202646903993125
1	C	26	50	20120601	17	198	3.76	0.0102809366186549	0.00165352678139787
1	C	26	50	20120601	17	200	3.8	0.0103922352260137	0.00327110425404022
1	C	26	50	20120601	17	202	3.84	0.0107771134470135	0.00691843174207855
1	C	26	50	20120601	17	204	3.88	0.0109968822346063	0.0101871035487915
1	C	26	50	20120601	17	206	3.92	0.0109729113147241	0.0135691245725286
1	C	26	50	20120601	17	208	3.96	0.0102697643315122	0.0156785655221643
1	C	26	50	20120601	17	210	4	0.0091526063279156	0.0172464333880893
1	C	26	50	20120601	17	212	4.04	0.0063236135177444	0.018246848062112
1	C	26	50	20120601	17	214	4.08	0.0045898089034784	0.0195743491199081
1	C	26	50	20120601	17	216	4.12	0.0023078126860298	0.0208844977772940
1	C	26	50	20120601	17	218	4.16	0.000633900016130298	0.0210794259036638
1	C	26	50	20120601	17	220	4.2	-0.0016629454437233	0.0207210854001619
1	C	26	50	20120601	17	222	4.24	-0.0042923927202436	0.0194990634609153
1	C	26	50	20120601	17	224	4.28	-0.0076637832420537	0.0194654519885997
1	C	26	50	20120601	17	226	4.32	-0.0119974736853244	0.0206027369381947
1	C	26	50	20120601	17	228	4.36	-0.0148200530369901	0.0206609530394898
1	C	26	50	20120601	17	230	4.4	-0.017042807848311	0.0185155415678951
1	C	26	50	20120601	17	232	4.44	-0.0184930979986602	0.0167062533047374
1	C	26	50	20120601	17	234	4.48	-0.0200968868890694	0.0157467801133454
1	C	26	50	20120601	17	236	4.52	-0.0219994283945300	0.0160872661706223
1	C	26	50	20120601	17	238	4.56	-0.0222885502152215	0.0171716992723857
1	C	26	50	20120601	17	240	4.6	-0.0224448773824062	0.0198846558597640
1	C	26	50	20120601	17	242	4.64	-0.0229093051162896	0.0223431247165935
1	C	26	50	20120601	17	244	4.68	-0.0237674569770054	0.0256866013496881
1	C	26	50	20120601	17	246	4.72	-0.0245065249847015	0.0287140083226602
1	C	26	50	20120601	17	248	4.76	-0.0255370906918740	0.0289214451679892
1	C	26	50	20120601	17	250	4.8	-0.0265077644546801	0.0287483878543616
1	C	26	50	20120601	17	252	4.84	-0.0283499826806376	0.0278480358609445
1	C	26	50	20120601	17	254	4.88	-0.0305000327727168	0.0268280838265576
1	C	26	50	20120601	17	256	4.92	-0.0339359862448686	0.0250556697678252
1	C	26	50	20120601	17	258	4.96	-0.0354693670988615	0.0237809485743903
1	C	26	50	20120601	17	260	5	-0.0364763012974068	0.0210080859005098
1	C	26	50	20120601	17	262	5.04	-0.0380529797138253	0.0188460644906251
1	C	26	50	20120601	17	264	5.08	-0.0392914913832092	0.0160968898939143
1	C	26	50	20120601	17	266	5.12	-0.0408500961503006	0.01317781167982
1	C	26	50	20120601	17	268	5.16	-0.0409191097721444	0.0100031850750049
1	C	26	50	20120601	17	270	5.2	-0.0422580164623211	0.00650222869067215
1	C	26	50	20120601	17	272	5.24	-0.0431676386256395	0.00211788380460308
1	C	26	50	20120601	17	274	5.28	-0.0424572084425813	-4.07010663250901e-05
1	C	26	50	20120601	17	276	5.32	-0.041632453235141	-0.00258825123544835
1	C	26	50	20120601	17	278	5.36	-0.0398965202294636	-0.00454126602294995
1	C	26	50	20120601	17	280	5.4	-0.0386193298191489	-0.00745456010357415
1	C	26	50	20120601	17	282	5.44	-0.0372425978659261	-0.0107824825088030
1	C	26	50	20120601	17	284	5.48	-0.0359900876035951	-0.0134036686567987
1	C	26	50	20120601	17	286	5.52	-0.0347770600626052	-0.0154377885921024
1	C	26	50	20120601	17	288	5.56	-0.0316904258256409	-0.0177282205934508
1	C	26	50	20120601	17	290	5.6	-0.0291061838856419	-0.0199726270144114
1	C	26	50	20120601	17	292	5.64	-0.0266085413131348	-0.0224339242983656
1	C	26	50	20120601	17	294	5.68	-0.0236115399317537	-0.0250417341073817
1	C	26	50	20120601	17	296	5.72	-0.0216133975894768	-0.0271361843932562
1	C	26	50	20120601	17	298	5.76	-0.0189171994328125	-0.0318872348560486
1	C	26	50	20120601	17	300	5.8	-0.0174013746259829	-0.0345662503179301
1	C	26	50	20120601	17	302	5.84	-0.0162004951794938	-0.0373234717898108
1	C	26	50	20120601	17	304	5.88	-0.0157621596858362	-0.0403906888745637
1	C	26	50	20120601	17	306	5.92	-0.0155360269372128	-0.0427553953722077
1	C	26	50	20120601	17	308	5.96	-0.0175432202462889	-0.0446873525197655
1	C	26	50	20120601	17	310	6	-0.0201448782263086	-0.0467250221311108
1	C	26	50	20120601	17	312	6.04	-0.02244841998738	-0.0485597520962556
1	C	26	50	20120601	17	314	6.08	-0.0222912301499222	-0.0495404384910832
1	C	26	50	20120601	17	316	6.12	-0.0221725776320391	-0.0515829871392186
1	C	26	50	20120601	17	318	6.16	-0.0222884724334756	-0.0514464448197716
1	C	26	50	20120601	17	320	6.2	-0.0210457322655402	-0.0514889419373209
1	C	26	50	20120601	17	322	6.24	-0.0193809907705927	-0.0512654254837878
1	C	26	50	20120601	17	324	6.28	-0.0166220722424372	-0.0511423181931833
1	C	26	50	20120601	17	326	6.32	-0.0142785082375506	-0.051496790822592
1	C	26	50	20120601	17	328	6.36	-0.0115094780824241	-0.0513135087449084
1	C	26	50	20120601	17	330	6.4	-0.0069731052383999	-0.0509702791133206
1	C	26	50	20120601	17	332	6.44	-0.00328787682689	-0.051475931172547
1	C	26	50	20120601	17	334	6.48	8.72569767980044e-06	-0.0518513341626790
1	C	26	50	20120601	17	336	6.52	0.0032336983053154	-0.0506277565885137
1	C	26	50	20120601	17	338	6.56	0.0067145021463843	-0.0494310490720336
1	C	26	50	20120601	17	340	6.6	0.0092977753500931	-0.0483445795027406
1	C	26	50	20120601	17	342	6.64	0.0121989637626234	-0.0458875955701517
1	C	26	50	20120601	17	344	6.68	0.0136478962679528	-0.0434842103315767
1	C	26	50	20120601	17	346	6.72	0.0145844591996344	-0.0402291856857406
1	C	26	50	20120601	17	348	6.76	0.0150401046672954	-0.0381299412158897
1	C	26	50	20120601	17	350	6.8	0.015554659200897	-0.0336459720554192
1	C	26	50	20120601	17	352	6.84	0.0170004026546432	-0.0316080973831074
1	C	26	50	20120601	17	354	6.88	0.0189068431468952	-0.0282156012795137
1	C	26	50	20120601	17	356	6.92	0.0217746037934517	-0.0264531899533080
1	C	26	50	20120601	17	358	6.96	0.0253592604074734	-0.0248017632790504
1	C	26	50	20120601	17	360	7	0.0275883155402146	-0.0249156357550927
1	C	26	50	20120601	17	362	7.04	0.0307462332117903	-0.0247344962109560
1	C	26	50	20120601	17	364	7.08	0.0341624074930588	-0.0236291468906052
1	C	26	50	20120601	17	366	7.12	0.0350883638230226	-0.0223931949477693
1	C	26	50	20120601	17	368	7.16	0.036378833698688	-0.0200337210403061
1	C	26	50	20120601	17	370	7.2	0.0361259016030576	-0.0186617217527698
1	C	26	50	20120601	17	372	7.24	0.0349999754753742	-0.0167246027257092
1	C	26	50	20120601	17	374	7.28	0.0343256077381566	-0.0152883981424412
1	C	26	50	20120601	17	376	7.32	0.0335554977427664	-0.0133869172971525
1	C	26	50	20120601	17	378	7.36	0.0335183746367541	-0.00896431793422125
1	C	26	50	20120601	17	380	7.4	0.0333432949977323	-0.00494088034926975
1	C	26	50	20120601	17	382	7.44	0.0322830590900212	-0.00320634741501915
1	C	26	50	20120601	17	384	7.48	0.0313491831641081	-0.00208353255717305
1	C	26	50	20120601	17	386	7.52	0.0287280090369277	-0.00078054689148058
1	C	26	50	20120601	17	388	7.56	0.0269188056265838	0.000557016295811889
1	C	26	50	20120601	17	390	7.6	0.0246895807882151	0.00327159922878705
1	C	26	50	20120601	17	392	7.64	0.0223330060185547	0.00535296803920965
1	C	26	50	20120601	17	394	7.68	0.0205545617531924	0.0079185635733888
1	C	26	50	20120601	17	396	7.72	0.0183018609696883	0.0107737193344638
1	C	26	50	20120601	17	398	7.76	0.016271898822258	0.013716556336406
1	C	26	50	20120601	17	400	7.8	0.0139738724940798	0.0160135927150905
1	C	26	50	20120601	17	402	7.84	0.0111426169422089	0.0178138865799915
1	C	26	50	20120601	17	404	7.88	0.0087061391062744	0.0189980783064445
1	C	26	50	20120601	17	406	7.92	0.0050466493815996	0.0204911342749199
1	C	26	50	20120601	17	408	7.96	0.002651706997992	0.0205055309689849
1	C	26	50	20120601	17	410	8	0.00135485194809250	0.0199846973271663
1	C	26	50	20120601	17	412	8.04	-0.000394190817308102	0.0177845487196400
1	C	26	50	20120601	17	414	8.08	-0.0028571144468589	0.0171964480097272
1	C	26	50	20120601	17	416	8.12	-0.0051354902775879	0.0178257094053729
1	C	26	50	20120601	17	418	8.16	-0.0054112053537082	0.0170564620802557
1	C	26	50	20120601	17	420	8.2	-0.0058245658358542	0.0156850850466869
1	C	26	50	20120601	17	422	8.24	-0.0062288470669298	0.0148599904279915
1	C	26	50	20120601	17	424	8.28	-0.006979978316313	0.0138871953448420
1	C	26	50	20120601	17	426	8.32	-0.0072203592665774	0.0137028879623257
1	C	26	50	20120601	17	428	8.36	-0.0069638492106342	0.0133205128993312
1	C	26	50	20120601	17	430	8.4	-0.0072809795309285	0.0132583511421971
1	C	26	50	20120601	17	432	8.44	-0.0068670109369507	0.0128408470143133
1	C	26	50	20120601	17	434	8.48	-0.007284267577461	0.0120957615279093
1	C	26	50	20120601	17	436	8.52	-0.0068688282013783	0.0114663516398395
1	C	26	50	20120601	17	438	8.56	-0.0075799442780142	0.0109020450731136
1	C	26	50	20120601	17	440	8.6	-0.00867267174232083	0.0107512969784324
1	C	26	50	20120601	17	442	8.64	-0.00976638208505331	0.0090306374792287
1	C	26	50	20120601	17	444	8.68	-0.0103599628725204	0.00609346440260383
1	C	26	50	20120601	17	446	8.72	-0.0122698300042340	0.0041467004390479
1	C	26	50	20120601	17	448	8.76	-0.0149261756227106	0.00315823586962722
1	C	26	50	20120601	17	450	8.8	-0.0163055995314493	0.00267458897343125
1	C	26	50	20120601	17	452	8.84	-0.0179676752338317	0.00260128321342564
1	C	26	50	20120601	17	454	8.88	-0.0199374696652509	0.00470711084740948
1	C	26	50	20120601	17	456	8.92	-0.0207035434951342	0.00677126302192376
1	C	26	50	20120601	17	458	8.96	-0.0205361769768816	0.00828688135357325
1	C	26	50	20120601	17	460	9	-0.0207182718222795	0.00976736425637237
1	C	26	50	20120601	17	462	9.04	-0.0210485041241225	0.0142026215377936
1	C	26	50	20120601	17	464	9.08	-0.0214688791055379	0.0157548340595831
1	C	26	50	20120601	17	466	9.12	-0.0225795175846120	0.0151018633735642
1	C	26	50	20120601	17	468	9.16	-0.0238149936445842	0.0142485219602808
1	C	26	50	20120601	17	470	9.2	-0.0247807834208526	0.0125647642426669
1	C	26	50	20120601	17	472	9.24	-0.0251078485914226	0.0104412942944924
1	C	26	50	20120601	17	474	9.28	-0.0261263369147724	0.00800433562594673
1	C	26	50	20120601	17	476	9.32	-0.0270065646491969	0.00528735560098335
1	C	26	50	20120601	17	478	9.36	-0.0288538952571824	0.00362636177197615
1	C	26	50	20120601	17	480	9.4	-0.0301059055950191	0.00210354367908062
1	C	26	50	20120601	17	482	9.44	-0.0293435030635437	0.0015754763348905
1	C	26	50	20120601	17	484	9.48	-0.0283208074548458	0.00097803474439818
1	C	26	50	20120601	17	486	9.52	-0.0259874781135101	0.00083178667727249
1	C	26	50	20120601	17	488	9.56	-0.0236213475028088	0.00036498730724507
1	C	26	50	20120601	17	490	9.6	-0.02035515056983	-0.00205507150923025
1	C	26	50	20120601	17	492	9.64	-0.0180255660660075	-0.00365513394690265
1	C	26	50	20120601	17	494	9.68	-0.0153516134886793	-0.00631860720173365
1	C	26	50	20120601	17	496	9.72	-0.0129990975119429	-0.00642314586826425
1	C	26	50	20120601	17	498	9.76	-0.0112873899845890	-0.00522974761152005
1	C	26	50	20120601	17	500	9.8	-0.00893815498331732	-0.00305530940655775
1	C	26	50	20120601	17	502	9.84	-0.0079696760799601	-0.00100792697646605
1	C	26	50	20120601	17	504	9.88	-0.0068463987742791	0.00256052557855804
1	C	26	50	20120601	17	506	9.92	-0.0053628816762819	0.00517711058272856
1	C	26	50	20120601	17	508	9.96	-0.0033290516547585	0.00696585739389273
1	C	26	50	20120601	17	510	10	-0.00155072759754900	0.0101426972429330
1	C	26	50	20120601	17	512	10.04	-0.0018849911151515	0.0116506165959489
1	C	26	50	20120601	17	514	10.08	-0.0037221959540304	0.0139827961816584
1	C	26	50	20120601	17	516	10.12	-0.0062476631783772	0.0146843521746126
1	C	26	50	20120601	17	518	10.16	-0.00985628151989303	0.0160705339028591
1	C	26	50	20120601	17	520	10.2	-0.0123722897768279	0.0166681614624349
1	C	26	50	20120601	17	522	10.24	-0.0156811464619157	0.0169043139141478
1	C	26	50	20120601	17	524	10.28	-0.0191815088765522	0.0176495620351115
1	C	26	50	20120601	17	526	10.32	-0.0222865278898273	0.0186331192834708
1	C	26	50	20120601	17	528	10.36	-0.0257378170938495	0.0188154255537963
1	C	26	50	20120601	17	530	10.4	-0.0264027194996941	0.0174412950464215
1	C	26	50	20120601	17	532	10.44	-0.0275322278303310	0.0153881638381988
1	C	26	50	20120601	17	534	10.48	-0.0281186456261046	0.0130424078022906
1	C	26	50	20120601	17	536	10.52	-0.0295483448269857	0.00966223939832015
1	C	26	50	20120601	17	538	10.56	-0.0321192507330915	0.00680870291177402
1	C	26	50	20120601	17	540	10.6	-0.0344634299208777	0.00457959828155812
1	C	26	50	20120601	17	542	10.64	-0.0374008646270116	0.00116523419364951
1	C	26	50	20120601	17	544	10.68	-0.0380981143396685	-0.00074688153762829
1	C	26	50	20120601	17	546	10.72	-0.0389712568641454	-0.00353612787562895
1	C	26	50	20120601	17	548	10.76	-0.0388626240493517	-0.00613618072325535
1	C	26	50	20120601	17	550	10.8	-0.0398272025517039	-0.00863246565074255
1	C	26	50	20120601	17	552	10.84	-0.0424462765717442	-0.0101513805142060
1	C	26	50	20120601	17	554	10.88	-0.0443654704419017	-0.00945703701041975
1	C	26	50	20120601	17	556	10.92	-0.0464333688681427	-0.00840595813552505
1	C	26	50	20120601	17	558	10.96	-0.0494210788664189	-0.00657012508380165
1	C	26	50	20120601	17	560	11	-0.0516447882718944	-0.00526381601623765
1	C	26	50	20120601	17	562	11.04	-0.05469574190068	-0.00365578448514135
1	C	26	50	20120601	17	564	11.08	-0.056790475029267	-0.00106282391853024
1	C	26	50	20120601	17	566	11.12	-0.0584452463185998	0.000147318626792419
1	C	26	50	20120601	17	568	11.16	-0.059763576201444	0.00130117547233262
1	C	26	50	20120601	17	570	11.2	-0.0618950788826527	0.00158628092650704
1	C	26	50	20120601	17	572	11.24	-0.0631907106378208	9.87403909248896e-05
1	C	26	50	20120601	17	574	11.28	-0.0630613808075418	-0.00158184029592115
1	C	26	50	20120601	17	576	11.32	-0.0621844976881924	-0.00326001681971125
1	C	26	50	20120601	17	578	11.36	-0.061269501513337	-0.00604700748707985
1	C	26	50	20120601	17	580	11.4	-0.0598959465908821	-0.00791468862822785
1	C	26	50	20120601	17	582	11.44	-0.0588097598643015	-0.0112091698324542
1	C	26	50	20120601	17	584	11.48	-0.057768969393073	-0.0145791700409112
1	C	26	50	20120601	17	586	11.52	-0.0562067725235331	-0.0174797786258809
1	C	26	50	20120601	17	588	11.56	-0.054942076690042	-0.0200319744865565
1	C	26	50	20120601	17	590	11.6	-0.0525131366123949	-0.0212561460304178
1	C	26	50	20120601	17	592	11.64	-0.0496301144801801	-0.0231172574424619
1	C	26	50	20120601	17	594	11.68	-0.0473739693795448	-0.0260742867846093
1	C	26	50	20120601	17	596	11.72	-0.0460843975294915	-0.0291966794114982
1	C	26	50	20120601	17	598	11.76	-0.0444555629168927	-0.0339278743158749
1	C	26	50	20120601	17	600	11.8	-0.0434781999239366	-0.0357240669614450
1	C	26	50	20120601	17	602	11.84	-0.0430759268761196	-0.0406214178172648
1	C	26	50	20120601	17	604	11.88	-0.0435770534519465	-0.0441696089345808
1	C	26	50	20120601	17	606	11.92	-0.0436080247289625	-0.0478604234896622
1	C	26	50	20120601	17	608	11.96	-0.0435103025718025	-0.051163602107297
1	C	26	50	20120601	17	610	12	-0.0434299045307816	-0.0550077881232175
1	C	26	50	20120601	17	612	12.04	-0.0436850993681118	-0.0571894246752124
1	C	26	50	20120601	17	614	12.08	-0.0434291974240004	-0.0594901380091591
1	C	26	50	20120601	17	616	12.12	-0.0424765124577078	-0.0586812785621598
1	C	26	50	20120601	17	618	12.16	-0.0410630060021158	-0.0578879047536685
1	C	26	50	20120601	17	620	12.2	-0.0384271947645649	-0.057581303253346
1	C	26	50	20120601	17	622	12.24	-0.0355950906845565	-0.0559002275917531
1	C	26	50	20120601	17	624	12.28	-0.0324674159700122	-0.0555209355143246
1	C	26	50	20120601	17	626	12.32	-0.0297459741012595	-0.0544183439104205
1	C	26	50	20120601	17	628	12.36	-0.0259720037887107	-0.0533144088036321
1	C	26	50	20120601	17	630	12.4	-0.0221982456081962	-0.0519521675896761
1	C	26	50	20120601	17	632	12.44	-0.0180676813458950	-0.0516454953786755
1	C	26	50	20120601	17	634	12.48	-0.0144288391392309	-0.0509984219632117
1	C	26	50	20120601	17	636	12.52	-0.00916605549889375	-0.0512735572117715
1	C	26	50	20120601	17	638	12.56	-0.0058366432196769	-0.0514570514214893
1	C	26	50	20120601	17	640	12.6	-0.0023045034262938	-0.052466375640955
1	C	26	50	20120601	17	642	12.64	0.000490406837024098	-0.0525332679424552
1	C	26	50	20120601	17	644	12.68	0.003380635094446	-0.0537913523275424
1	C	26	50	20120601	17	646	12.72	0.0048788529424241	-0.0529397129202814
1	C	26	50	20120601	17	648	12.76	0.0061322704227553	-0.0512781534058492
1	C	26	50	20120601	17	650	12.8	0.0085279481974153	-0.0488403320670305
1	C	26	50	20120601	17	652	12.84	0.010779800452782	-0.0457688016309123
1	C	26	50	20120601	17	654	12.88	0.0111210501853827	-0.0433820334016952
1	C	26	50	20120601	17	656	12.92	0.0121162322692246	-0.0397237457585485
1	C	26	50	20120601	17	658	12.96	0.0131274444637961	-0.0365103202046497
1	C	26	50	20120601	17	660	13	0.0142763798461392	-0.0326443977262754
1	C	26	50	20120601	17	662	13.04	0.0153202603740015	-0.0289884647487100
1	C	26	50	20120601	17	664	13.08	0.0164103644721499	-0.0243638166941225
1	C	26	50	20120601	17	666	13.12	0.0173544085935764	-0.0217048972069623
1	C	26	50	20120601	17	668	13.16	0.0183503684948777	-0.0185740405119026
1	C	26	50	20120601	17	670	13.2	0.0187015177224149	-0.0147638663321571
1	C	26	50	20120601	17	672	13.24	0.0183920877949677	-0.0115797644964741
1	C	26	50	20120601	17	674	13.28	0.0185475805761506	-0.00771719370424245
1	C	26	50	20120601	17	676	13.32	0.0197050436662749	-0.00345963306404015
1	C	26	50	20120601	17	678	13.36	0.0199480762669687	-0.00029596661433344
1	C	26	50	20120601	17	680	13.4	0.0193584199221372	0.00276050244734541
1	C	26	50	20120601	17	682	13.44	0.0166790509068652	0.00434979564874029
1	C	26	50	20120601	17	684	13.48	0.0137449113183316	0.00433416858887607
1	C	26	50	20120601	17	686	13.52	0.0103824771524333	0.00355875529262691
1	C	26	50	20120601	17	688	13.56	0.007070106146643	0.00427378166976274
1	C	26	50	20120601	17	690	13.6	0.0047843834764575	0.00349645918520437
1	C	26	50	20120601	17	692	13.64	0.0043852924091558	0.00441400094447204
1	C	26	50	20120601	17	694	13.68	0.0028423147019287	0.00576266570822914
1	C	26	50	20120601	17	696	13.72	0.0020957513623519	0.00687508609639181
1	C	26	50	20120601	17	698	13.76	0.00134324832581320	0.00645563035379195
1	C	26	50	20120601	17	700	13.8	0.0009805732577426	0.00648525812792367
1	C	26	50	20120601	17	702	13.84	-0.000841853049409501	0.00617391901216723
1	C	26	50	20120601	17	704	13.88	-0.00222848944731630	0.00668063173156551
1	C	26	50	20120601	17	706	13.92	-0.0036665325082154	0.00792874591103789
1	C	26	50	20120601	17	708	13.96	-0.0044348747366527	0.00816619236816033
1	C	26	50	20120601	17	710	14	-0.0054470980939212	0.00745717639866458
1	C	26	50	20120601	17	712	14.04	-0.0066432611381798	0.0081221325446246
1	C	26	50	20120601	17	714	14.08	-0.0072565348495029	0.00827592826953267
1	C	26	50	20120601	17	716	14.12	-0.00884591290371153	0.00893167081413383
1	C	26	50	20120601	17	718	14.16	-0.0107475139571531	0.0090532295408876
1	C	26	50	20120601	17	720	14.2	-0.0130882636770505	0.00802378106242936
1	C	26	50	20120601	17	722	14.24	-0.0142973597043370	0.0068847310328872
1	C	26	50	20120601	17	724	14.28	-0.0174138168769046	0.00606528195473286
1	C	26	50	20120601	17	726	14.32	-0.0182301115517081	0.00709836849758031
1	C	26	50	20120601	17	728	14.36	-0.0184747004944273	0.00746815211012216
1	C	26	50	20120601	17	730	14.4	-0.0172652325289739	0.00956643774317787
1	C	26	50	20120601	17	732	14.44	-0.0153814774364759	0.0126640943606473
1	C	26	50	20120601	17	734	14.48	-0.013418694675899	0.0151812290386846
1	C	26	50	20120601	17	736	14.52	-0.0122421609158861	0.0168727769517069
1	C	26	50	20120601	17	738	14.56	-0.00976593660778116	0.0181210254814677
1	C	26	50	20120601	17	740	14.6	-0.006504413650626	0.0178613122318057
1	C	26	50	20120601	17	742	14.64	-0.0061559514288573	0.0182867076713675
1	C	26	50	20120601	17	744	14.68	-0.0066061804585744	0.0181102986715971
1	C	26	50	20120601	17	746	14.72	-0.0079858589257543	0.0175083810951798
1	C	26	50	20120601	17	748	14.76	-0.00984499468145173	0.0180029421845434
1	C	26	50	20120601	17	750	14.8	-0.0123333069799811	0.0190978298600665
1	C	26	50	20120601	17	752	14.84	-0.0149272716382215	0.0201937180916851
1	C	26	50	20120601	17	754	14.88	-0.0177495327918357	0.0205361981900849
1	C	26	50	20120601	17	756	14.92	-0.0206122970218763	0.0197516632163585
1	C	26	50	20120601	17	758	14.96	-0.0229773641439788	0.0187709273240563
1	C	26	50	20120601	17	760	15	-0.0256121705827937	0.0168442176159215
1	C	26	50	20120601	17	762	15.04	-0.0261875787259842	0.0151753395463041
1	C	26	50	20120601	17	764	15.08	-0.0289737357144579	0.0127107747219141
1	C	26	50	20120601	17	766	15.12	-0.0316322450796849	0.0101762918861071
1	C	26	50	20120601	17	768	15.16	-0.0336635578010673	0.00854421165338266
1	C	26	50	20120601	17	770	15.2	-0.0368387500913074	0.00727933904319617
1	C	26	50	20120601	17	772	15.24	-0.0402033055775492	0.00826094467683933
1	C	26	50	20120601	17	774	15.28	-0.0423635875047523	0.0094991593613751
1	C	26	50	20120601	17	776	15.32	-0.04360774188625	0.0120417032144876
1	C	26	50	20120601	17	778	15.36	-0.04355888080767	0.0151420128966000
1	C	26	50	20120601	17	780	15.4	-0.0451418807587123	0.0177890671319718
1	C	26	50	20120601	17	782	15.44	-0.0459963485930981	0.0192554651747965
1	C	26	50	20120601	17	784	15.48	-0.0467506901072679	0.0212147166441082
1	C	26	50	20120601	17	786	15.52	-0.0473917531150917	0.0210239392345440
1	C	26	50	20120601	17	788	15.56	-0.0473634688438442	0.0195199231109602
1	C	26	50	20120601	17	790	15.6	-0.0484746871504789	0.0184436358793162
1	C	26	50	20120601	17	792	15.64	-0.048241766176756	0.0163522968632789
1	C	26	50	20120601	17	794	15.68	-0.0494751018245016	0.0135766199044092
1	C	26	50	20120601	17	796	15.72	-0.0499692280431948	0.0103011598725969
1	C	26	50	20120601	17	798	15.76	-0.0494791323331544	0.0075758996272258
1	C	26	50	20120601	17	800	15.8	-0.0491637627087452	0.00480036408971237
1	C	26	50	20120601	17	802	15.84	-0.0500772739593601	0.00071859019531302
1	C	26	50	20120601	17	804	15.88	-0.0501480553481568	-0.00222177193289495
1	C	26	50	20120601	17	806	15.92	-0.0497971889633321	-0.00590480831338325
1	C	26	50	20120601	17	808	15.96	-0.0482179154650266	-0.00729344582348085
1	C	26	50	20120601	17	810	16	-0.0464243037592079	-0.00910459377747295
1	C	26	50	20120601	17	812	16.04	-0.0429515962907835	-0.0118324349625954
1	C	26	50	20120601	17	814	16.08	-0.0401649238214664	-0.0148285524605000
1	C	26	50	20120601	17	816	16.12	-0.0386032289977413	-0.0176558270011929
1	C	26	50	20120601	17	818	16.16	-0.0359483329481661	-0.0209171378263136
1	C	26	50	20120601	17	820	16.2	-0.0338003122525488	-0.0219260094974394
1	C	26	50	20120601	17	822	16.24	-0.0306180488944969	-0.0218486520155776
1	C	26	50	20120601	17	824	16.28	-0.0270835756487359	-0.0207553942211850
1	C	26	50	20120601	17	826	16.32	-0.0235717298199729	-0.0205001993838548
1	C	26	50	20120601	17	828	16.36	-0.0199637881796467	-0.0188360942850103
1	C	26	50	20120601	17	830	16.4	-0.0176092640196517	-0.0164100109187593
1	C	26	50	20120601	17	832	16.44	-0.0160490329069636	-0.0153217028718350
1	C	26	50	20120601	17	834	16.48	-0.014764432017582	-0.0141155908351653
1	C	26	50	20120601	17	836	16.52	-0.0141473399296405	-0.0117353986990131
1	C	26	50	20120601	17	838	16.56	-0.0143459096559333	-0.00883981057218985
1	C	26	50	20120601	17	840	16.6	-0.0153682092848338	-0.00651834365421535
1	C	26	50	20120601	17	842	16.64	-0.0161838216015934	-0.00340838196453975
1	C	26	50	20120601	17	844	16.68	-0.0158495722261265	-0.00134107043692716
1	C	26	50	20120601	17	846	16.72	-0.0151247099936644	-0.000241809305962360
1	C	26	50	20120601	17	848	16.76	-0.0153258606597085	3.39128412257094e-05
1	C	26	50	20120601	17	850	16.8	-0.0154176077645675	0.000122562818383069
1	C	26	50	20120601	17	852	16.84	-0.014960965276345	0.000203816458609210
1	C	26	50	20120601	17	854	16.88	-0.0149238845967396	-0.0002871843481111
1	C	26	50	20120601	17	856	16.92	-0.0149838189675129	-4.13233202925401e-05
1	C	26	50	20120601	17	858	16.96	-0.0147904252628584	8.410328055433e-05
1	C	26	50	20120601	17	860	17	-0.0147964144572951	-0.000149998561493100
1	C	26	50	20120601	17	862	17.04	-0.0148273998764467	-0.000278889985567781
1	C	26	50	20120601	17	864	17.08	-0.0145712009474872	0.00049489696508466
1	C	26	50	20120601	17	866	17.12	-0.0148166518533726	0.00209505132663857
1	C	26	50	20120601	17	868	17.16	-0.0140885869928771	0.00391372940216494
1	C	26	50	20120601	17	870	17.2	-0.013287522832455	0.00438470197499357
1	C	26	50	20120601	17	872	17.24	-0.0115514943673622	0.00559947960526691
1	C	26	50	20120601	17	874	17.28	-0.0107356840607038	0.00676905543455289
1	C	26	50	20120601	17	876	17.32	-0.0103312967636111	0.00736877390888064
1	C	26	50	20120601	17	878	17.36	-0.009804092089694	0.00883535579946841
1	C	26	50	20120601	17	880	17.4	-0.0103392658570350	0.00966157471794583
1	C	26	50	20120601	17	882	17.44	-0.0104050055744819	0.0148633703984056
1	C	26	50	20120601	17	884	17.48	-0.0116421101013712	0.0176307954211388
1	C	26	50	20120601	17	886	17.52	-0.0139278469136924	0.0202597618650479
1	C	26	50	20120601	17	888	17.56	-0.0169203157406060	0.0211747509688355
1	C	26	50	20120601	17	890	17.6	-0.0201320018118232	0.0205363537535769
1	C	26	50	20120601	17	892	17.64	-0.0228083797654108	0.0195584887148061
1	C	26	50	20120601	17	894	17.68	-0.0268044169625913	0.0187314212681913
1	C	26	50	20120601	17	896	17.72	-0.0299970960035301	0.0180505269353834
1	C	26	50	20120601	17	898	17.76	-0.032863756391935	0.0155662698942441
1	C	26	50	20120601	17	900	17.8	-0.0361829297649603	0.0134812806971018
1	C	26	50	20120601	17	902	17.84	-0.0382676714747292	0.0113054636339161
1	C	26	50	20120601	17	904	17.88	-0.0400436408663573	0.0102646024520095
1	C	26	50	20120601	17	906	17.92	-0.0415299793204114	0.00929445194822159
1	C	26	50	20120601	17	908	17.96	-0.0402508938639231	0.0105502028809308
1	C	26	50	20120601	17	910	18	-0.0395025627573934	0.0109008571337212
1	C	26	50	20120601	17	912	18.04	-0.0391632222131019	0.0124634924094653
1	C	26	50	20120601	17	914	18.08	-0.0390084011833611	0.0162220124388453
1	C	26	50	20120601	17	916	18.12	-0.0377178747391532	0.0193691184477366
1	C	26	50	20120601	17	918	18.16	-0.0361471713750357	0.0223732686786754
1	C	26	50	20120601	17	920	18.2	-0.0340470225156116	0.0252452953004428
1	C	26	50	20120601	17	922	18.24	-0.032870035500152	0.0280132725735722
1	C	26	50	20120601	17	924	18.28	-0.0298796950646497	0.0307596611695650
1	C	26	50	20120601	17	926	18.32	-0.0266573316810367	0.0335041617904522
1	C	26	50	20120601	17	928	18.36	-0.0239167979291919	0.0359788233925708
1	C	26	50	20120601	17	930	18.4	-0.0214113064714137	0.0365485393261728
1	C	26	50	20120601	17	932	18.44	-0.0190743892702702	0.0362504938179026
1	C	26	50	20120601	17	934	18.48	-0.0152465374209950	0.0359755707013773
1	C	26	50	20120601	17	936	18.52	-0.0118844568084873	0.0351336186570186
1	C	26	50	20120601	17	938	18.56	-0.0083102441616237	0.0342888381855350
1	C	26	50	20120601	17	940	18.6	-0.0061159150429065	0.0330974693252528
1	C	26	50	20120601	17	942	18.64	-0.0025561132322434	0.0322895856856115
1	C	26	50	20120601	17	944	18.68	0.000543461058816499	0.0305572730666538
1	C	26	50	20120601	17	946	18.72	0.00372347016045	0.0295502031036067
1	C	26	50	20120601	17	948	18.76	0.007853721881554	0.0300469753158750
1	C	26	50	20120601	17	950	18.8	0.0108630552051989	0.0316525036889660
1	C	26	50	20120601	17	952	18.84	0.0141341736013748	0.0336866660506765
1	C	26	50	20120601	17	954	18.88	0.0181466368890822	0.0353191776185375
1	C	26	50	20120601	17	956	18.92	0.020453848534348	0.0374233223383822
1	C	26	50	20120601	17	958	18.96	0.0228101899587706	0.0387734932395832
1	C	26	50	20120601	17	960	19	0.0255313772690821	0.0397968605997231
1	C	26	50	20120601	17	962	19.04	0.0280165889043759	0.0404404550498235
1	C	26	50	20120601	17	964	19.08	0.0307284141209044	0.0391494901994112
1	C	26	50	20120601	17	966	19.12	0.0323872866295681	0.0378365343281040
1	C	26	50	20120601	17	968	19.16	0.0329903780032421	0.0350343408649400
1	C	26	50	20120601	17	970	19.2	0.0326696343672959	0.0323016559983663
1	C	26	50	20120601	17	972	19.24	0.032231723137707	0.0291689608256757
1	C	26	50	20120601	17	974	19.28	0.0317524461614188	0.0257585848200130
1	C	26	50	20120601	17	976	19.32	0.0313356774245874	0.0238228092958367
1	C	26	50	20120601	17	978	19.36	0.0318721593394737	0.0204801034091334
1	C	26	50	20120601	17	980	19.4	0.0329207986959733	0.0173375794521842
1	C	26	50	20120601	17	982	19.44	0.0327529315461196	0.0142000052427033
1	C	26	50	20120601	17	984	19.48	0.032332415143348	0.0108266109216966
1	C	26	50	20120601	17	986	19.52	0.0319491632679449	0.00759357729675546
1	C	26	50	20120601	17	988	19.56	0.0314732096935282	0.00419387860348866
1	C	26	50	20120601	17	990	19.6	0.0311255959998969	0.00113592461756932
1	C	26	50	20120601	17	992	19.64	0.0299845377870962	-0.00152159479816405
1	C	26	50	20120601	17	994	19.68	0.0287002904511052	-0.00392589927555455
1	C	26	50	20120601	17	996	19.72	0.0259312602959787	-0.00693124451695365
1	C	26	50	20120601	17	998	19.76	0.0230481031063686	-0.00973605427520825
1	C	26	50	20120601	17	1000	19.8	0.0191553388545804	-0.0131605724164947
1	C	26	50	20120601	17	1002	19.84	0.0177874266442394	-0.0146925334000710
1	C	26	50	20120601	17	1004	19.88	0.0169954316939715	-0.0178478206344207
1	C	26	50	20120601	17	1006	19.92	0.0175948461123833	-0.0214142551066912
1	C	26	50	20120601	17	1008	19.96	0.0193364501144458	-0.0241739514523060
1	C	26	50	20120601	17	1010	20	0.0216239051962452	-0.0268180004838579
1	C	26	50	20120601	17	1012	20.04	0.0219753867639696	-0.0270223048461460
1	C	26	50	20120601	17	1014	20.08	0.0226447906115833	-0.0277374160760957
1	C	26	50	20120601	17	1016	20.12	0.0246769235768318	-0.0292138055377384
1	C	26	50	20120601	17	1018	20.16	0.0257921299657124	-0.0303928778110959
1	C	26	50	20120601	17	1020	20.2	0.0253756299294579	-0.0320760889351678
1	C	26	50	20120601	17	1022	20.24	0.0239614849564426	-0.0343533284452995
1	C	26	50	20120601	17	1024	20.28	0.0227336032233003	-0.0372509721315357
1	C	26	50	20120601	17	1026	20.32	0.0204802731147609	-0.0396776848228221
1	C	26	50	20120601	17	1028	20.36	0.0167383064551286	-0.0423028470322483
1	C	26	50	20120601	17	1030	20.4	0.0138914238433934	-0.0443617298470292
1	C	26	50	20120601	17	1032	20.44	0.0095903761361481	-0.0456975959780468
1	C	26	50	20120601	17	1034	20.48	0.0058322450154979	-0.0467484980762463
1	C	26	50	20120601	17	1036	20.52	0.0024511432305763	-0.0467163954283804
1	C	26	50	20120601	17	1038	20.56	-0.00147252158754980	-0.0464173599706166
1	C	26	50	20120601	17	1040	20.6	-0.0057353148179329	-0.0451850849830429
1	C	26	50	20120601	17	1042	20.64	-0.00979665332635592	-0.0435676489317567
1	C	26	50	20120601	17	1044	20.68	-0.0135956552189588	-0.0414911591581242
1	C	26	50	20120601	17	1046	20.72	-0.0176108196545703	-0.0384529334514001
1	C	26	50	20120601	17	1048	20.76	-0.0194450546449682	-0.0367401794060099
1	C	26	50	20120601	17	1050	20.8	-0.0220188526178091	-0.0329191864925123
1	C	26	50	20120601	17	1052	20.84	-0.0240270358763789	-0.0291292355667086
1	C	26	50	20120601	17	1054	20.88	-0.0267519425683594	-0.0242103179540625
1	C	26	50	20120601	17	1056	20.92	-0.0292590603717344	-0.0219999021560734
1	C	26	50	20120601	17	1058	20.96	-0.0319945029547546	-0.0202870774000052
1	C	26	50	20120601	17	1060	21	-0.0336173271597134	-0.0175874709886556
1	C	26	50	20120601	17	1062	21.04	-0.0341579102939305	-0.0152051575321600
1	C	26	50	20120601	17	1064	21.08	-0.033881339618605	-0.0120048841643912
1	C	26	50	20120601	17	1066	21.12	-0.0332646010840541	-0.00858899272583515
1	C	26	50	20120601	17	1068	21.16	-0.033885669940533	-0.00566077586370085
1	C	26	50	20120601	17	1070	21.2	-0.0363423682019823	-0.00385419157687445
1	C	26	50	20120601	17	1072	21.24	-0.0386972671285713	-0.00319776313869555
1	C	26	50	20120601	17	1074	21.28	-0.0428475525989998	-0.00270477536192005
1	C	26	50	20120601	17	1076	21.32	-0.0462088341808447	-0.00338588182676245
1	C	26	50	20120601	17	1078	21.36	-0.0499512675309526	-0.00412806110429585
1	C	26	50	20120601	17	1080	21.4	-0.0533627749074652	-0.00279672045667775
1	C	26	50	20120601	17	1082	21.44	-0.0565147033846043	-9.73403194981307e-05
1	C	26	50	20120601	17	1084	21.48	-0.0573620294405001	0.00306505333800247
1	C	26	50	20120601	17	1086	21.52	-0.0563666352246238	0.00744367065914393
1	C	26	50	20120601	17	1088	21.56	-0.0543921809595166	0.0112325609247758
1	C	26	50	20120601	17	1090	21.6	-0.0534295964982874	0.0155659234119213
1	C	26	50	20120601	17	1092	21.64	-0.0517262469730871	0.0193754611955638
1	C	26	50	20120601	17	1094	21.68	-0.0503199530066633	0.0232021816739893
1	C	26	50	20120601	17	1096	21.72	-0.0479363526158259	0.0281411245506786
1	C	26	50	20120601	17	1098	21.76	-0.0450716721264083	0.0308237957546187
1	C	26	50	20120601	17	1100	21.8	-0.042811099618084	0.0327950201680814
1	C	26	50	20120601	17	1102	21.84	-0.043442334760888	0.0335087021230942
1	C	26	50	20120601	17	1104	21.88	-0.0446340819232981	0.0339167133424406
1	C	26	50	20120601	17	1106	21.92	-0.0461093583988674	0.0340003244766753
1	C	26	50	20120601	17	1108	21.96	-0.0491295882380104	0.0335220020945416
1	C	26	50	20120601	17	1110	22	-0.0532191190937994	0.0328070676412874
1	C	26	50	20120601	17	1112	22.04	-0.0569449778609563	0.0326699172100084
1	C	26	50	20120601	17	1114	22.08	-0.0613556271192855	0.0327226673758848
1	C	26	50	20120601	17	1116	22.12	-0.0654855549854836	0.0319415972253863
1	C	26	50	20120601	17	1118	22.16	-0.0703467019741068	0.0310534003975378
1	C	26	50	20120601	17	1120	22.2	-0.074459376434844	0.0310191764293283
1	C	26	50	20120601	17	1122	22.24	-0.0783566661700318	0.0307835684498371
1	C	26	50	20120601	17	1124	22.28	-0.0827504862869687	0.0317766292133354
1	C	26	50	20120601	17	1126	22.32	-0.0867143854809443	0.0334685943193585
1	C	26	50	20120601	17	1128	22.36	-0.0893415700157648	0.0357443467839293
1	C	26	50	20120601	17	1130	22.4	-0.0921660373425363	0.0389671980712215
1	C	26	50	20120601	17	1132	22.44	-0.0937203287582625	0.0412947814628531
1	C	26	50	20120601	17	1134	22.48	-0.0958210015838115	0.0450960460971559
1	C	26	50	20120601	17	1136	22.52	-0.0967357149159544	0.0480008407542701
1	C	26	50	20120601	17	1138	22.56	-0.0987021788744342	0.0517084844507436
1	C	26	50	20120601	17	1140	22.6	-0.0998281050021175	0.0550125823071941
1	C	26	50	20120601	17	1142	22.64	-0.101176062659093	0.0564994157359951
1	C	26	50	20120601	17	1144	22.68	-0.103084685282872	0.0589356814398952
1	C	26	50	20120601	17	1146	22.72	-0.104610975270063	0.0603061250925128
1	C	26	50	20120601	17	1148	22.76	-0.105093575648223	0.059561329519889
1	C	26	50	20120601	17	1150	22.8	-0.105520102458635	0.0578236853158011
1	C	26	50	20120601	17	1152	22.84	-0.106839068737582	0.0556708987204787
1	C	26	50	20120601	17	1154	22.88	-0.107857161081134	0.0523938830537477
1	C	26	50	20120601	17	1156	22.92	-0.109831686056920	0.0496435205176445
1	C	26	50	20120601	17	1158	22.96	-0.111717751974379	0.0456323158800076
1	C	26	50	20120601	17	1160	23	-0.114000504796083	0.0413121055789922
1	C	26	50	20120601	17	1162	23.04	-0.115385797691106	0.0386213521445431
1	C	26	50	20120601	17	1164	23.08	-0.116606122574078	0.0351682668892967
1	C	26	50	20120601	17	1166	23.12	-0.118018921922888	0.0313449405234210
1	C	26	50	20120601	17	1168	23.16	-0.119575334658958	0.0278391758129763
1	C	26	50	20120601	17	1170	23.2	-0.121483108754599	0.0239663519724175
1	C	26	50	20120601	17	1172	23.24	-0.122861542713844	0.0203223478862507
1	C	26	50	20120601	17	1174	23.28	-0.123626915093800	0.0166592519169920
1	C	26	50	20120601	17	1176	23.32	-0.122774427158402	0.0126592902771759
1	C	26	50	20120601	17	1178	23.36	-0.122238581639619	0.0105819519754061
1	C	26	50	20120601	17	1180	23.4	-0.119672349709337	0.00791771504525138
1	C	26	50	20120601	17	1182	23.44	-0.117104350012102	0.00331777330159854
1	C	26	50	20120601	17	1184	23.48	-0.115375827485491	0.00165232469986986
1	C	26	50	20120601	17	1186	23.52	-0.113287175475222	-0.00164915686149015
1	C	26	50	20120601	17	1188	23.56	-0.110910236030264	-0.00472570775575465
1	C	26	50	20120601	17	1190	23.6	-0.109412866710423	-0.00759019732634135
1	C	26	50	20120601	17	1192	23.64	-0.108062292758357	-0.0118065336412006
1	C	26	50	20120601	17	1194	23.68	-0.10634190195973	-0.0163291886136697
1	C	26	50	20120601	17	1196	23.72	-0.105374155618998	-0.0202631064801229
1	C	26	50	20120601	17	1198	23.76	-0.103394327342354	-0.0236704419266266
1	C	26	50	20120601	17	1200	23.8	-0.100917615130570	-0.0259099905240006
1	C	26	50	20120601	17	1202	23.84	-0.0983998200147988	-0.0287983095931133
1	C	26	50	20120601	17	1204	23.88	-0.0953406639473515	-0.0314183523494437
1	C	26	50	20120601	17	1206	23.92	-0.0916642743706064	-0.0331039534944362
1	C	26	50	20120601	17	1208	23.96	-0.0883680961101053	-0.0346771953718983
1	C	26	50	20120601	17	1210	24	-0.0848412596175811	-0.0354647001941056
1	C	26	50	20120601	17	1212	24.04	-0.0813654055239805	-0.0380108502918022
1	C	26	50	20120601	17	1214	24.08	-0.0780390762303296	-0.0412735399751463
1	C	26	50	20120601	17	1216	24.12	-0.0759610873903211	-0.0444126132510033
1	C	26	50	20120601	17	1218	24.16	-0.0746043078691431	-0.0481449887142557
1	C	26	50	20120601	17	1220	24.2	-0.0754340524220315	-0.0524240906554401
1	C	26	50	20120601	17	1222	24.24	-0.0764335619993744	-0.0557493875731905
1	C	26	50	20120601	17	1224	24.28	-0.0779330667816942	-0.0596441175818303
1	C	26	50	20120601	17	1226	24.32	-0.0788948309990572	-0.0635089228314903
1	C	26	50	20120601	17	1228	24.36	-0.0817103534250468	-0.0665714376561484
1	C	26	50	20120601	17	1230	24.4	-0.0835188497286095	-0.0695231842035334
1	C	26	50	20120601	17	1232	24.44	-0.0861548306717879	-0.072626081896465
1	C	26	50	20120601	17	1234	24.48	-0.0883999866259368	-0.0744156772357666
1	C	26	50	20120601	17	1236	24.52	-0.0913992861043567	-0.078278141961981
1	C	26	50	20120601	17	1238	24.56	-0.092303428190121	-0.0818202873163179
1	C	26	50	20120601	17	1240	24.6	-0.0929629466849336	-0.0850484419044688
1	C	26	50	20120601	17	1242	24.64	-0.0928555371648713	-0.0888625051715109
1	C	26	50	20120601	17	1244	24.68	-0.0922856798099131	-0.0926511125944304
1	C	26	50	20120601	17	1246	24.72	-0.091954895257674	-0.0949250265813704
1	C	26	50	20120601	17	1248	24.76	-0.0910879116332612	-0.0980604087598295
1	C	26	50	20120601	17	1250	24.8	-0.0895860875406991	-0.100185901033397
1	C	26	50	20120601	17	1252	24.84	-0.0870928290302353	-0.102503797062127
1	C	26	50	20120601	17	1254	24.88	-0.0844430170784169	-0.104651563199303
1	C	26	50	20120601	17	1256	24.92	-0.0811543341497964	-0.106593914816544
1	C	26	50	20120601	17	1258	24.96	-0.0781389479921044	-0.108302567642603
1	C	26	50	20120601	17	1260	25	-0.0753627053478098	-0.110117145064484
1	C	26	50	20120601	17	1262	25.04	-0.0718957607996522	-0.111615504333819
1	C	26	50	20120601	17	1264	25.08	-0.0686042494439069	-0.114386585098611
1	C	26	50	20120601	17	1266	25.12	-0.0659839238448639	-0.116947513728034
1	C	26	50	20120601	17	1268	25.16	-0.0633993071382709	-0.118631276395395
1	C	26	50	20120601	17	1270	25.2	-0.0606758853705309	-0.121788861726784
1	C	26	50	20120601	17	1272	25.24	-0.0578877633323123	-0.123912303390687
1	C	26	50	20120601	17	1274	25.28	-0.05602588046677	-0.125782671537604
1	C	26	50	20120601	17	1276	25.32	-0.05460516152201	-0.127907668836425
1	C	26	50	20120601	17	1278	25.36	-0.0547163187080125	-0.131363158254728
1	C	26	50	20120601	17	1280	25.4	-0.0558114856907143	-0.133909591195137
1	C	26	50	20120601	17	1282	25.44	-0.0566457302711582	-0.137718209739964
1	C	26	50	20120601	17	1284	25.48	-0.0576805103347466	-0.142405337749737
1	C	26	50	20120601	17	1286	25.52	-0.0584760054635814	-0.145508829412365
1	C	26	50	20120601	17	1288	25.56	-0.0589629191931065	-0.148831807019873
1	C	26	50	20120601	17	1290	25.6	-0.058752272082991	-0.153046092725067
1	C	26	50	20120601	17	1292	25.64	-0.0575947382821886	-0.155115794273600
1	C	26	50	20120601	17	1294	25.68	-0.0552599424013888	-0.156033548164902
1	C	26	50	20120601	17	1296	25.72	-0.0527229139811696	-0.156849478679713
1	C	26	50	20120601	17	1298	25.76	-0.0500279886167114	-0.160122817391181
1	C	26	50	20120601	17	1300	25.8	-0.0469339014742734	-0.163788246812818
1	C	26	50	20120601	17	1302	25.84	-0.045628582356203	-0.164817794286226
1	C	26	50	20120601	17	1304	25.88	-0.043759699133527	-0.167583288907446
1	C	26	50	20120601	17	1306	25.92	-0.0420668854993664	-0.170314135296389
1	C	26	50	20120601	17	1308	25.96	-0.0403818500397988	-0.173230950768783
1	C	26	50	20120601	17	1310	26	-0.0396118107550867	-0.175174787310265
1	C	26	50	20120601	17	1312	26.04	-0.0396528229483955	-0.176709209025440
1	C	26	50	20120601	17	1314	26.08	-0.0400466814255164	-0.175898157547419
1	C	26	50	20120601	17	1316	26.12	-0.0414644305217954	-0.175997859603566
1	C	26	50	20120601	17	1318	26.16	-0.0422797246405035	-0.176496369884303
1	C	26	50	20120601	17	1320	26.2	-0.0441231520190569	-0.177235296470643
1	C	26	50	20120601	17	1322	26.24	-0.0440305210307214	-0.177757848381940
1	C	26	50	20120601	17	1324	26.28	-0.0423172012999064	-0.178916796396304
1	C	26	50	20120601	17	1326	26.32	-0.0401124423561668	-0.180376264792673
1	C	26	50	20120601	17	1328	26.36	-0.0373455335213838	-0.182273432286597
1	C	26	50	20120601	17	1330	26.4	-0.0346917617715907	-0.183306515293910
1	C	26	50	20120601	17	1332	26.44	-0.0316809010972984	-0.185064382751940
1	C	26	50	20120601	17	1334	26.48	-0.0282577971695743	-0.186745175570821
1	C	26	50	20120601	17	1336	26.52	-0.0248042876502592	-0.188196158685815
1	C	26	50	20120601	17	1338	26.56	-0.0208720668400808	-0.188697497393677
1	C	26	50	20120601	17	1340	26.6	-0.0173202694781808	-0.188401219652360
1	C	26	50	20120601	17	1342	26.64	-0.0146721545826372	-0.187460060526600
1	C	26	50	20120601	17	1344	26.68	-0.0118005939442386	-0.186265757173176
1	C	26	50	20120601	17	1346	26.72	-0.0084750707523183	-0.185219946243801
1	C	26	50	20120601	17	1348	26.76	-0.0052287435198908	-0.184936396424545
1	C	26	50	20120601	17	1350	26.8	-0.0032453089986625	-0.183576630084324
1	C	26	50	20120601	17	1352	26.84	0.000643071191082298	-0.181956648448625
1	C	26	50	20120601	17	1354	26.88	0.0028789428331941	-0.181311767064183
1	C	26	50	20120601	17	1356	26.92	0.0057950511988075	-0.179807043833818
1	C	26	50	20120601	17	1358	26.96	0.0105263026717266	-0.179592790479119
1	C	26	50	20120601	17	1360	27	0.0147335880197866	-0.179571577275683
1	C	26	50	20120601	17	1362	27.04	0.0184614549702021	-0.179744111330293
1	C	26	50	20120601	17	1364	27.08	0.0238870853022464	-0.179938565695119
1	C	26	50	20120601	17	1366	27.12	0.0267190479608986	-0.180755274027389
1	C	26	50	20120601	17	1368	27.16	0.0309814876378911	-0.181195094445287
1	C	26	50	20120601	17	1370	27.2	0.034038593095673	-0.181095109546428
1	C	26	50	20120601	17	1372	27.24	0.0374505954469324	-0.179961405244151
1	C	26	50	20120601	17	1374	27.28	0.0414865488219109	-0.178278703236962
1	C	26	50	20120601	17	1376	27.32	0.0443699181435553	-0.177955060463213
1	C	26	50	20120601	17	1378	27.36	0.0481182204799471	-0.178613447587175
1	C	26	50	20120601	17	1380	27.4	0.0523846199549142	-0.179254369173643
1	C	26	50	20120601	17	1382	27.44	0.0558713634929451	-0.179909857159803
1	C	26	50	20120601	17	1384	27.48	0.058827140548983	-0.179051358816764
1	C	26	50	20120601	17	1386	27.52	0.060115559814983	-0.176720664155295
1	C	26	50	20120601	17	1388	27.56	0.0598496876652568	-0.173873852254238
1	C	26	50	20120601	17	1390	27.6	0.0589908357688277	-0.171243839292293
1	C	26	50	20120601	17	1392	27.64	0.0581437218449662	-0.167582440379309
1	C	26	50	20120601	17	1394	27.68	0.0570463628312428	-0.164840209571189
1	C	26	50	20120601	17	1396	27.72	0.0557540544779462	-0.160293230125447
1	C	26	50	20120601	17	1398	27.76	0.0560044409891644	-0.156512966562546
1	C	26	50	20120601	17	1400	27.8	0.0566344024205235	-0.152623242869917
1	C	26	50	20120601	17	1402	27.84	0.0578576264412981	-0.149632251896176
1	C	26	50	20120601	17	1404	27.88	0.0582820319313663	-0.147256231690033
1	C	26	50	20120601	17	1406	27.92	0.0588892245243712	-0.143748487080601
1	C	26	50	20120601	17	1408	27.96	0.0586159984641207	-0.140108584213765
1	C	26	50	20120601	17	1410	28	0.0581891888109965	-0.136881066021717
1	C	26	50	20120601	17	1412	28.04	0.0581344587461326	-0.133045294576493
1	C	26	50	20120601	17	1414	28.08	0.0590200392788907	-0.128653878622612
1	C	26	50	20120601	17	1416	28.12	0.0601837956193675	-0.125115657710910
1	C	26	50	20120601	17	1418	28.16	0.0610588402610858	-0.120576385729083
1	C	26	50	20120601	17	1420	28.2	0.0628434363554444	-0.117340806519730
1	C	26	50	20120601	17	1422	28.24	0.0643253200367771	-0.114081256390494
1	C	26	50	20120601	17	1424	28.28	0.0664595097237543	-0.109404310718370
1	C	26	50	20120601	17	1426	28.32	0.0672591060719201	-0.106067615239307
1	C	26	50	20120601	17	1428	28.36	0.0677585355914721	-0.101373628293756
1	C	26	50	20120601	17	1430	28.4	0.068424700890028	-0.0978762074433304
1	C	26	50	20120601	17	1432	28.44	0.0697604963103675	-0.0944403048828664
1	C	26	50	20120601	17	1434	28.48	0.0712678994754332	-0.0894171668017414
1	C	26	50	20120601	17	1436	28.52	0.0732261044267087	-0.086689629672535
1	C	26	50	20120601	17	1438	28.56	0.0762266554841313	-0.0843382026402416
1	C	26	50	20120601	17	1440	28.6	0.0791480742216714	-0.0812343503531554
1	C	26	50	20120601	17	1442	28.64	0.0817142707966148	-0.0793399052203394
1	C	26	50	20120601	17	1444	28.68	0.0856155981115228	-0.077424133747003
1	C	26	50	20120601	17	1446	28.72	0.0899203227740308	-0.0760157184602356
1	C	26	50	20120601	17	1448	28.76	0.0927442244153768	-0.0755097128476185
1	C	26	50	20120601	17	1450	28.8	0.0966808292875988	-0.0750506591252721
1	C	26	50	20120601	17	1452	28.84	0.100099124889211	-0.0741708768681199
1	C	26	50	20120601	17	1454	28.88	0.102895025102022	-0.0736377183551053
1	C	26	50	20120601	17	1456	28.92	0.105385525896040	-0.0728555875444347
1	C	26	50	20120601	17	1458	28.96	0.108596073525339	-0.0722655776462127
1	C	26	50	20120601	17	1460	29	0.110172285251282	-0.070598856252278
1	C	26	50	20120601	17	1462	29.04	0.110149092148859	-0.0691470246091457
1	C	26	50	20120601	17	1464	29.08	0.108289542735695	-0.0676435741709868
1	C	26	50	20120601	17	1466	29.12	0.105897541916297	-0.065965468357875
1	C	26	50	20120601	17	1468	29.16	0.103737047857059	-0.0630206514569455
1	C	26	50	20120601	17	1470	29.2	0.100936268607458	-0.0594899965878029
1	C	26	50	20120601	17	1472	29.24	0.0992828408210088	-0.0564666201234836
1	C	26	50	20120601	17	1474	29.28	0.0969608435729488	-0.0530568098032459
1	C	26	50	20120601	17	1476	29.32	0.0946114812924558	-0.0504026845000621
1	C	26	50	20120601	17	1478	29.36	0.0923539721828398	-0.0472875962862229
1	C	26	50	20120601	17	1480	29.4	0.0899937204579178	-0.0446344609325329
1	C	26	50	20120601	17	1482	29.44	0.0877720616621078	-0.0422924525625649
1	C	26	50	20120601	17	1484	29.48	0.0861450089585968	-0.0389245029637734
1	C	26	50	20120601	17	1486	29.52	0.0847109256956728	-0.0356450124233083
1	C	26	50	20120601	17	1488	29.56	0.0834046873387868	-0.0320411012916347
1	C	26	50	20120601	17	1490	29.6	0.0825239858428188	-0.0287770256789996
1	C	26	50	20120601	17	1492	29.64	0.0821285010201018	-0.0248861706155206
1	C	26	50	20120601	17	1494	29.68	0.0813681490982915	-0.0211701123483510
1	C	26	50	20120601	17	1496	29.72	0.0813510371141868	-0.0188738537871258
1	C	26	50	20120601	17	1498	29.76	0.0812103935754088	-0.0149914840050210
1	C	26	50	20120601	17	1500	29.8	0.0811369251808435	-0.0110806885303126
1	C	26	50	20120601	17	1502	29.84	0.0814130503788969	-0.00877233844312905
1	C	26	50	20120601	17	1504	29.88	0.0809904126557817	-0.00772815385935085
1	C	26	50	20120601	17	1506	29.92	0.0800452230213696	-0.00712364827211455
1	C	26	50	20120601	17	1508	29.96	0.0786481214431012	-0.00792706299689865
1	C	26	50	20120601	17	1510	30	0.076167661565377	-0.00841574449337665
1	C	26	50	20120601	17	1512	30.04	0.0746681002145146	-0.0101272964572387
1	C	26	50	20120601	17	1514	30.08	0.07144609745536	-0.0105426509805078
1	C	26	50	20120601	17	1516	30.12	0.0675423023377853	-0.0113237211310064
1	C	26	50	20120601	17	1518	30.16	0.0637441489733199	-0.0117346915922320
1	C	26	50	20120601	17	1520	30.2	0.0597111654468224	-0.0120386767974640
1	C	26	50	20120601	17	1522	30.24	0.0565342053896294	-0.0116941036629919
1	C	26	50	20120601	17	1524	30.28	0.0524117021446337	-0.0117227414876300
1	C	26	50	20120601	17	1526	30.32	0.0508739570275873	-0.0105275188953904
1	C	26	50	20120601	17	1528	30.36	0.0490325095480213	-0.00886496943146455
1	C	26	50	20120601	17	1530	30.4	0.0477642428252851	-0.00515195172345395
1	C	26	50	20120601	17	1532	30.44	0.0460780759948677	-0.00247993661870625
1	C	26	50	20120601	17	1534	30.48	0.0443124303622448	0.0010782247042245
1	C	26	50	20120601	17	1536	30.52	0.043054487398514	0.00412147086909515
1	C	26	50	20120601	17	1538	30.56	0.040867406124304	0.00712115925624472
1	C	26	50	20120601	17	1540	30.6	0.039058768399385	0.0098767543825287
1	C	26	50	20120601	17	1542	30.64	0.0371018503824513	0.0105187366291680
1	C	26	50	20120601	17	1544	30.68	0.0343308403283374	0.0121609214177956
1	C	26	50	20120601	17	1546	30.72	0.0310729165446985	0.0150758984125590
1	C	26	50	20120601	17	1548	30.76	0.0279969313358589	0.0174089972370840
1	C	26	50	20120601	17	1550	30.8	0.0249447049148672	0.0203084885933395
1	C	26	50	20120601	17	1552	30.84	0.0254302044308299	0.0212678910740533
1	C	26	50	20120601	17	1554	30.88	0.0247650997924458	0.0233962824854250
1	C	26	50	20120601	17	1556	30.92	0.0236125157391117	0.0259973040693415
1	C	26	50	20120601	17	1558	30.96	0.02297739242825	0.0264306191048526
1	C	26	50	20120601	17	1560	31	0.0222946101203362	0.0266526506341451
1	C	26	50	20120601	17	1562	31.04	0.0198963160505858	0.0278806829810318
1	C	26	50	20120601	17	1564	31.08	0.0169802783956506	0.0281849510289764
1	C	26	50	20120601	17	1566	31.12	0.0138030142825417	0.0290905638968454
1	C	26	50	20120601	17	1568	31.16	0.0094306265721425	0.0311399644096907
1	C	26	50	20120601	17	1570	31.2	0.0076518853219321	0.0322241853794197
1	C	26	50	20120601	17	1572	31.24	0.0059884760161604	0.0335740635384132
1	C	26	50	20120601	17	1574	31.28	0.0036471365692074	0.0347212410532984
1	C	26	50	20120601	17	1576	31.32	0.0018993736670808	0.0334537592190892
1	C	26	50	20120601	17	1578	31.36	0.0018571452501083	0.0313506256619417
1	C	26	50	20120601	17	1580	31.4	0.00134802200369300	0.0292966282479120
1	C	26	50	20120601	17	1582	31.44	-0.000632045982150001	0.0260053566013656
1	C	26	50	20120601	17	1584	31.48	-0.0018943178535953	0.0237233264427914
1	C	26	50	20120601	17	1586	31.52	-0.0020484388476228	0.0222146151301806
1	C	26	50	20120601	17	1588	31.56	-0.001486868784140	0.0200388617066052
1	C	26	50	20120601	17	1590	31.6	-0.00115050515939740	0.0194808908166388
1	C	26	50	20120601	17	1592	31.64	-0.0007446541512676	0.0196459578236390
1	C	26	50	20120601	17	1594	31.68	-0.0006638954857883	0.0186646279616404
1	C	26	50	20120601	17	1596	31.72	-0.000258815224049899	0.0186020702247089
1	C	26	50	20120601	17	1598	31.76	-0.000280678965724201	0.0183838005034922
1	C	26	50	20120601	17	1600	31.8	0.000233705862249998	0.0184865784741376
1	C	26	50	20120601	17	1602	31.84	-0.000258772797643001	0.0181272763054133
1	C	26	50	20120601	17	1604	31.88	-0.000171558247251499	0.0183994134212208
1	C	26	50	20120601	17	1606	31.92	-0.000550440202746902	0.0182820478376794
1	C	26	50	20120601	17	1608	31.96	-0.00126985064192610	0.0175156855082295
1	C	26	50	20120601	17	1610	32	-0.00109682161256970	0.0169063715948810
1	C	26	50	20120601	17	1612	32.04	-0.0009752275304769	0.0159486944547132
1	C	26	50	20120601	17	1614	32.08	-0.0018834637645041	0.0155933308707601
1	C	26	50	20120601	17	1616	32.12	-0.0037415211823602	0.0154277901022165
1	C	26	50	20120601	17	1618	32.16	-0.0043948737060409	0.0148649189622564
1	C	26	50	20120601	17	1620	32.2	-0.0055577815183803	0.0141373060844154
1	C	26	50	20120601	17	1622	32.24	-0.0067124161813799	0.0119758927863625
1	C	26	50	20120601	17	1624	32.28	-0.00870181868384134	0.0100535381488932
1	C	26	50	20120601	17	1626	32.32	-0.0116709105605690	0.0100670509594816
1	C	26	50	20120601	17	1628	32.36	-0.0162529229046781	0.0102025637314553
1	C	26	50	20120601	17	1630	32.4	-0.0183041873509984	0.0108470675208763
1	C	26	50	20120601	17	1632	32.44	-0.0202951425892407	0.010317800994296
1	C	26	50	20120601	17	1634	32.48	-0.0248582398976637	0.00768296973603307
1	C	26	50	20120601	17	1636	32.52	-0.0266993903923816	0.00533591262364743
1	C	26	50	20120601	17	1638	32.56	-0.0274198614917326	0.00179309551786847
1	C	26	50	20120601	17	1640	32.6	-0.0259663964319359	-0.00144623842849303
1	C	26	50	20120601	17	1642	32.64	-0.0227407520728581	-0.00318766565386015
1	C	26	50	20120601	17	1644	32.68	-0.0199680944599441	-0.00370079183176385
1	C	26	50	20120601	17	1646	32.72	-0.0176740844982831	-0.00436572676452045
1	C	26	50	20120601	17	1648	32.76	-0.0139312551683777	-0.00504193297936915
1	C	26	50	20120601	17	1650	32.8	-0.0099904500818757	-0.00502161073047785
1	C	26	50	20120601	17	1652	32.84	-0.0057844474255168	-0.00293084729936035
1	C	26	50	20120601	17	1654	32.88	-0.0043108057808257	-0.00116248354827068
1	C	26	50	20120601	17	1656	32.92	-0.0028322879277715	0.00128901323569621
1	C	26	50	20120601	17	1658	32.96	-0.000896759890968601	0.00443397671104055
1	C	26	50	20120601	17	1660	33	0.0010102010318743	0.00796813175874998
1	C	26	50	20120601	17	1662	33.04	0.001851445969452	0.0115395159784889
1	C	26	50	20120601	17	1664	33.08	0.0007836086638431	0.0144562960955443
1	C	26	50	20120601	17	1666	33.12	-0.00136216343221	0.0153519034024596
1	C	26	50	20120601	17	1668	33.16	-0.0037500347480057	0.0178225062116541
1	C	26	50	20120601	17	1670	33.2	-0.0069739664944594	0.0188587909984728
1	C	26	50	20120601	17	1672	33.24	-0.0108565922492189	0.0197331016633524
1	C	26	50	20120601	17	1674	33.28	-0.0147466553531030	0.0215521904264972
1	C	26	50	20120601	17	1676	33.32	-0.0180874803357682	0.0231648464359425
1	C	26	50	20120601	17	1678	33.36	-0.0213734409032811	0.0233875497166772
1	C	26	50	20120601	17	1680	33.4	-0.0218522724022972	0.0214075305212021
1	C	26	50	20120601	17	1682	33.44	-0.0233779118512497	0.0188912344718072
1	C	26	50	20120601	17	1684	33.48	-0.0234622201927706	0.0153510407321865
1	C	26	50	20120601	17	1686	33.52	-0.024324331851461	0.0122995709154507
1	C	26	50	20120601	17	1688	33.56	-0.0263922373487698	0.00825650404625348
1	C	26	50	20120601	17	1690	33.6	-0.0282790174440777	0.00754560010165196
1	C	26	50	20120601	17	1692	33.64	-0.0319180222853015	0.00577761394558342
1	C	26	50	20120601	17	1694	33.68	-0.0357118976537407	0.00505830957242141
1	C	26	50	20120601	17	1696	33.72	-0.0395220789045541	0.00462768861374661
1	C	26	50	20120601	17	1698	33.76	-0.0420603094063013	0.00421049561284655
1	C	26	50	20120601	17	1700	33.8	-0.0433491529363701	0.00263895079165945
1	C	26	50	20120601	17	1702	33.84	-0.0427737801485186	0.000677507291326080
1	C	26	50	20120601	17	1704	33.88	-0.0408930246029864	-0.000696959798876521
1	C	26	50	20120601	17	1706	33.92	-0.0400186729259136	-0.00213190573207395
1	C	26	50	20120601	17	1708	33.96	-0.0368898032009091	-0.00448578642489805
1	C	26	50	20120601	17	1710	34	-0.0342238720429067	-0.00784355085761335
1	C	26	50	20120601	17	1712	34.04	-0.0314939774196917	-0.0124513796703036
1	C	26	50	20120601	17	1714	34.08	-0.0303468805149796	-0.0170030543050726
1	C	26	50	20120601	17	1716	34.12	-0.0296072397507907	-0.0210095283983435
1	C	26	50	20120601	17	1718	34.16	-0.0293115984055766	-0.0254346733456870
1	C	26	50	20120601	17	1720	34.2	-0.0298443326545225	-0.0294581109306385
1	C	26	50	20120601	17	1722	34.24	-0.0308904264266099	-0.0320097764612283
1	C	26	50	20120601	17	1724	34.28	-0.0325380559374527	-0.0329927255977557
1	C	26	50	20120601	17	1726	34.32	-0.0352478305443158	-0.0331518246235226
1	C	26	50	20120601	17	1728	34.36	-0.0384220328850622	-0.0331219847173566
1	C	26	50	20120601	17	1730	34.4	-0.0420222670614735	-0.0323346213165054
1	C	26	50	20120601	17	1732	34.44	-0.0458051398483975	-0.0305187781734861
1	C	26	50	20120601	17	1734	34.48	-0.0484136567641947	-0.0278876338406910
1	C	26	50	20120601	17	1736	34.52	-0.0501411115595656	-0.0253122165933212
1	C	26	50	20120601	17	1738	34.56	-0.0524251583866797	-0.0207535486724862
1	C	26	50	20120601	17	1740	34.6	-0.0540661623069827	-0.0179086247465348
1	C	26	50	20120601	17	1742	34.64	-0.0561516747631431	-0.0141843216142965
1	C	26	50	20120601	17	1744	34.68	-0.0574518320017108	-0.0111619350994709
1	C	26	50	20120601	17	1746	34.72	-0.0590498933271924	-0.00861323941736205
1	C	26	50	20120601	17	1748	34.76	-0.0608689962324729	-0.00565413895945265
1	C	26	50	20120601	17	1750	34.8	-0.0617406467616416	-0.00256104176650825
1	C	26	50	20120601	17	1752	34.84	-0.0635668914454121	-0.00108750194519365
1	C	26	50	20120601	17	1754	34.88	-0.0646588764475985	-0.00217566857076165
1	C	26	50	20120601	17	1756	34.92	-0.0671695297848794	-0.00290695840386475
1	C	26	50	20120601	17	1758	34.96	-0.0697275592764999	-0.00267714869997915
1	C	26	50	20120601	17	1760	35	-0.071957066957581	-0.00195123287841305
1	C	26	50	20120601	17	1762	35.04	-0.073106610451756	0.00019490691316627
1	C	26	50	20120601	17	1764	35.08	-0.0739495524456085	0.00322563728800993
1	C	26	50	20120601	17	1766	35.12	-0.0733886753467713	0.00576358494704468
1	C	26	50	20120601	17	1768	35.16	-0.0721331365460965	0.00859653755519047
1	C	26	50	20120601	17	1770	35.2	-0.0705246807509315	0.0117070295749520
1	C	26	50	20120601	17	1772	35.24	-0.0700519798677082	0.0148875251660509
1	C	26	50	20120601	17	1774	35.28	-0.0681202348521847	0.0176853345671717
1	C	26	50	20120601	17	1776	35.32	-0.0659267189062659	0.0219585929779165
1	C	26	50	20120601	17	1778	35.36	-0.0635505572787667	0.0231326730773985
1	C	26	50	20120601	17	1780	35.4	-0.0604486919617356	0.0249859292402104
1	C	26	50	20120601	17	1782	35.44	-0.0570253051912991	0.0261417659847380
1	C	26	50	20120601	17	1784	35.48	-0.0534421829989925	0.0278472368302817
1	C	26	50	20120601	17	1786	35.52	-0.0495036830805972	0.0296802555970160
1	C	26	50	20120601	17	1788	35.56	-0.0459264652299135	0.0315044143157820
1	C	26	50	20120601	17	1790	35.6	-0.0427244665215986	0.0342173779742282
1	C	26	50	20120601	17	1792	35.64	-0.0395512329171424	0.0370625140322138
1	C	26	50	20120601	17	1794	35.68	-0.0370352197104601	0.0403058572740247
1	C	26	50	20120601	17	1796	35.72	-0.0350772763886936	0.0439745747421939
1	C	26	50	20120601	17	1798	35.76	-0.0324433036287737	0.0472037899905167
1	C	26	50	20120601	17	1800	35.8	-0.030082981193173	0.0498578445830223
1	C	26	50	20120601	17	1802	35.84	-0.0268930103712061	0.051681826525093
1	C	26	50	20120601	17	1804	35.88	-0.0243408498658695	0.0529340419238961
1	C	26	50	20120601	17	1806	35.92	-0.0208481666308767	0.0535108996359882
1	C	26	50	20120601	17	1808	35.96	-0.0176611656573908	0.0530857163284607
1	C	26	50	20120601	17	1810	36	-0.0153366935355963	0.0514328542274372
1	C	26	50	20120601	17	1812	36.04	-0.0127483291630629	0.048416690252286
1	C	26	50	20120601	17	1814	36.08	-0.0112535761383127	0.0447825149503776
1	C	26	50	20120601	17	1816	36.12	-0.0096438475509415	0.0412568098287034
1	C	26	50	20120601	17	1818	36.16	-0.0077524783326237	0.0381772183752798
1	C	26	50	20120601	17	1820	36.2	-0.0061730139154873	0.0351882073005261
1	C	26	50	20120601	17	1822	36.24	-0.0045266996232576	0.0316321390136678
1	C	26	50	20120601	17	1824	36.28	-0.00268956549505680	0.0278807254074387
1	C	26	50	20120601	17	1826	36.32	7.07113852253978e-05	0.0258928919749247
1	C	26	50	20120601	17	1828	36.36	0.0032379833724094	0.0236189786950918
1	C	26	50	20120601	17	1830	36.4	0.0062695269200515	0.0224967648780097
1	C	26	50	20120601	17	1832	36.44	0.0088457785534231	0.0238153988167697
1	C	26	50	20120601	17	1834	36.48	0.0116553824956541	0.0260271015491006
1	C	26	50	20120601	17	1836	36.52	0.0152829392780904	0.0274950976532508
1	C	26	50	20120601	17	1838	36.56	0.0182142504394993	0.0283383224898157
1	C	26	50	20120601	17	1840	36.6	0.0222197275122086	0.0302274289664337
1	C	26	50	20120601	17	1842	36.64	0.0244667007307851	0.0326216218168534
1	C	26	50	20120601	17	1844	36.68	0.0265467967490016	0.0351203250495322
1	C	26	50	20120601	17	1846	36.72	0.0289253625395569	0.0380371405219267
1	C	26	50	20120601	17	1848	36.76	0.030700129849657	0.0402525767780623
1	C	26	50	20120601	17	1850	36.8	0.0337753372410373	0.0415802404704182
1	C	26	50	20120601	17	1852	36.84	0.0335948128798003	0.0405383186283397
1	C	26	50	20120601	17	1854	36.88	0.035128527488194	0.0378851125639716
1	C	26	50	20120601	17	1856	36.92	0.0352633020406881	0.0353935511097827
1	C	26	50	20120601	17	1858	36.96	0.0358534533602664	0.0313364552420467
1	C	26	50	20120601	17	1860	37	0.0357726310551768	0.0275486963472648
1	C	26	50	20120601	17	1862	37.04	0.0356993040819677	0.0254079305672226
1	C	26	50	20120601	17	1864	37.08	0.0352891114382014	0.0223954435473335
1	C	26	50	20120601	17	1866	37.12	0.0352519883321891	0.0176826475614032
1	C	26	50	20120601	17	1868	37.16	0.0351546904390979	0.0138341481941173
1	C	26	50	20120601	17	1870	37.2	0.0342964749387718	0.0119295560789914
1	C	26	50	20120601	17	1872	37.24	0.0336803728003239	0.00990461438970746
1	C	26	50	20120601	17	1874	37.28	0.0335213444852351	0.00825274223817757
1	C	26	50	20120601	17	1876	37.32	0.0332554723355089	0.00824411553544708
1	C	26	50	20120601	17	1878	37.36	0.032397963941964	0.00812581657095458
1	C	26	50	20120601	17	1880	37.4	0.0308893516243025	0.00794727210870497
1	C	26	50	20120601	17	1882	37.44	0.0298240245477668	0.00724483223227425
1	C	26	50	20120601	17	1884	37.48	0.0286504394230315	0.00844868152724435
1	C	26	50	20120601	17	1886	37.52	0.0255598878144995	0.00825698487886468
1	C	26	50	20120601	17	1888	37.56	0.0213716943495316	0.0063940413531506
1	C	26	50	20120601	17	1890	37.6	0.0185020428994422	0.00517110017508847
1	C	26	50	20120601	17	1892	37.64	0.0147872574244787	0.00220485793868902
1	C	26	50	20120601	17	1894	37.68	0.0116538551450067	0.0005422377640851
1	C	26	50	20120601	17	1896	37.72	0.0090140841094811	-0.00071697799185191
1	C	26	50	20120601	17	1898	37.76	0.0066984508224514	-0.00217672923093345
1	C	26	50	20120601	17	1900	37.8	0.004517097113169	-0.00107385478431676
1	C	26	50	20120601	17	1902	37.84	0.0026720646022224	-0.000361282067711641
1	C	26	50	20120601	17	1904	37.88	0.001397264212828	0.00086594417744448
1	C	26	50	20120601	17	1906	37.92	0.00187466028507830	0.0017676043184067
1	C	26	50	20120601	17	1908	37.96	0.0018836900386741	0.00231389380434799
1	C	26	50	20120601	17	1910	38	0.0015601886862812	0.00312643020660945
1	C	26	50	20120601	17	1912	38.04	0.001315105475922	0.0030690131359771
1	C	26	50	20120601	17	1914	38.08	0.0015092062873577	0.00307417501547976
1	C	26	50	20120601	17	1916	38.12	0.00136919914468270	0.00422647622610136
1	C	26	50	20120601	17	1918	38.16	0.0011632189393231	0.00496052377565112
1	C	26	50	20120601	17	1920	38.2	0.0007678755379617	0.00542106242223792
1	C	26	50	20120601	17	1922	38.24	0.0005931494523305	0.00661741638532744
1	C	26	50	20120601	17	1924	38.28	0.0011665423411947	0.006983061301879
1	C	26	50	20120601	17	1926	38.32	0.0017221868498511	0.00715955515446316
1	C	26	50	20120601	17	1928	38.36	0.0021331573110767	0.00660772902242518
1	C	26	50	20120601	17	1930	38.4	0.0016787704934862	0.00654253377719978
1	C	26	50	20120601	17	1932	38.44	0.0013898466626934	0.00618374779642573
1	C	26	50	20120601	17	1934	38.48	0.0011927760027767	0.00654896844890858
1	C	26	50	20120601	17	1936	38.52	0.00138546260065000	0.00649699610049137
1	C	26	50	20120601	17	1938	38.56	0.0014634564786149	0.00678740485552468
1	C	26	50	20120601	17	1940	38.6	0.0011370559884192	0.00657301007946892
1	C	26	50	20120601	17	1942	38.64	0.0006850733338848	0.00635748393256326
1	C	26	50	20120601	17	1944	38.68	0.0010756084091341	0.00646475203126926
1	C	26	50	20120601	17	1946	38.72	0.00109229612917010	0.00608574279655327
1	C	26	50	20120601	17	1948	38.76	0.00096452193380970	0.00497240316957505
1	C	26	50	20120601	17	1950	38.8	-0.0001845690120253	0.00399726049191193
1	C	26	50	20120601	17	1952	38.84	-0.00174337884008330	0.00430125276821184
1	C	26	50	20120601	17	1954	38.88	-0.004091107703911	0.00486949084864116
1	C	26	50	20120601	17	1956	38.92	-0.0066646369761751	0.00554653144949166
1	C	26	50	20120601	17	1958	38.96	-0.00897514373904119	0.00624435391864123
1	C	26	50	20120601	17	1960	39	-0.0106905352927251	0.00593932926644079
1	C	26	50	20120601	17	1962	39.04	-0.0115405766386607	0.00610391544082977
1	C	26	50	20120601	17	1964	39.08	-0.0133365288679251	0.00623888798322265
1	C	26	50	20120601	17	1966	39.12	-0.0142466672191938	0.00677085148577711
1	C	26	50	20120601	17	1968	39.16	-0.0157106858476997	0.0100236805650576
1	C	26	50	20120601	17	1970	39.2	-0.0169952761304796	0.0118290549921813
1	C	26	50	20120601	17	1972	39.24	-0.0171079748092651	0.0117642274424822
1	C	26	50	20120601	17	1974	39.28	-0.016580133739245	0.0121631912305632
1	C	26	50	20120601	17	1976	39.32	-0.0161402355396010	0.0145928737703305
1	C	26	50	20120601	17	1978	39.36	-0.0154539106267136	0.0167984883132754
1	C	26	50	20120601	17	1980	39.4	-0.0144044298131443	0.0204198437692408
1	C	26	50	20120601	17	1982	39.44	-0.0142539079926331	0.0230128962597333
1	C	26	50	20120601	17	1984	39.48	-0.0152805775414413	0.0226615561133653
1	C	26	50	20120601	17	1986	39.52	-0.0161593910623034	0.0226044430986487
1	C	26	50	20120601	17	1988	39.56	-0.0168703727886508	0.0218593505411768
1	C	26	50	20120601	17	1990	39.6	-0.0184178052685995	0.0204182669211188
1	C	26	50	20120601	17	1992	39.64	-0.0210787470811538	0.0186904939276963
1	C	26	50	20120601	17	1994	39.68	-0.0227908859436442	0.0164400205305529
1	C	26	50	20120601	17	1996	39.72	-0.0259677611480235	0.0140146442710830
1	C	26	50	20120601	17	1998	39.76	-0.0292081062570821	0.0116475477525186
1	C	26	50	20120601	17	2000	39.8	-0.0323250329485524	0.0102937069671232
1	C	26	50	20120601	17	2002	39.84	-0.0360017477944169	0.0094339641161497
1	C	26	50	20120601	17	2004	39.88	-0.0386122446092014	0.00878625430458282
1	C	26	50	20120601	17	2006	39.92	-0.0410141449235358	0.00836283876400831
1	C	26	50	20120601	17	2008	39.96	-0.0426900587056261	0.00976241521601085
1	C	26	50	20120601	17	2010	40	-0.0449852566066795	0.0118330360033594
1	C	26	50	20120601	17	2012	40.04	-0.0471113145656731	0.0138021162569296
1	C	26	50	20120601	17	2014	40.08	-0.0490614443575075	0.0164866471517043
1	C	26	50	20120601	17	2016	40.12	-0.0507696729194979	0.0179134472147825
1	C	26	50	20120601	17	2018	40.16	-0.0521185498152894	0.0186904161459504
1	C	26	50	20120601	17	2020	40.2	-0.0549154399775947	0.0193918660728873
1	C	26	50	20120601	17	2022	40.24	-0.0567885658409578	0.0211449252048050
1	C	26	50	20120601	17	2024	40.28	-0.0591136743588554	0.0237619274019765
1	C	26	50	20120601	17	2026	40.32	-0.0603240997468906	0.0273075022242020
1	C	26	50	20120601	17	2028	40.36	-0.0603964367706059	0.0311161914797071
1	C	26	50	20120601	17	2030	40.4	-0.0606671879571223	0.0330022573971660
1	C	26	50	20120601	17	2032	40.44	-0.0621964477927944	0.0352087841078586
1	C	26	50	20120601	17	2034	40.48	-0.0623662948416354	0.0356739189485231
1	C	26	50	20120601	17	2036	40.52	-0.062763547431306	0.0351051222537368
1	C	26	50	20120601	17	2038	40.56	-0.0626245302381248	0.0334084902429578
1	C	26	50	20120601	17	2040	40.6	-0.0630369856235909	0.0325528203270438
1	C	26	50	20120601	17	2042	40.64	-0.0639502847421714	0.0301879724080435
1	C	26	50	20120601	17	2044	40.68	-0.0652995859020316	0.0278712077501640
1	C	26	50	20120601	17	2046	40.72	-0.0673316693698055	0.0234416080300990
1	C	26	50	20120601	17	2048	40.76	-0.0695084268850101	0.0209555620088033
1	C	26	50	20120601	17	2050	40.8	-0.0713999375246842	0.018214674703568
1	C	26	50	20120601	17	2052	40.84	-0.0734274955090585	0.0151106173555153
1	C	26	50	20120601	17	2054	40.88	-0.0730445971870459	0.0132408148940237
1	C	26	50	20120601	17	2056	40.92	-0.0724455363220247	0.00994668724318807
1	C	26	50	20120601	17	2058	40.96	-0.0723822502651085	0.00656028215740757
1	C	26	50	20120601	17	2060	41	-0.0724578399800174	0.00375625021661231
1	C	26	50	20120601	17	2062	41.04	-0.0713133876546669	0.00074701588791673
1	C	26	50	20120601	17	2064	41.08	-0.0694568788006617	-0.00244224782726895
1	C	26	50	20120601	17	2066	41.12	-0.0675230124647946	-0.00542786478947295
1	C	26	50	20120601	17	2068	41.16	-0.0662685343242915	-0.00880762307151025
1	C	26	50	20120601	17	2070	41.2	-0.0654745948303753	-0.0136153834981539
1	C	26	50	20120601	17	2072	41.24	-0.064286160463235	-0.0165322696812265
1	C	26	50	20120601	17	2074	41.28	-0.0628904023878509	-0.0197160179635189
1	C	26	50	20120601	17	2076	41.32	-0.0605307446326245	-0.0204651693139148
1	C	26	50	20120601	17	2078	41.36	-0.0582756396860644	-0.0201131715582402
1	C	26	50	20120601	17	2080	41.4	-0.0554253558907117	-0.0211695254497225
1	C	26	50	20120601	17	2082	41.44	-0.0509371490393016	-0.0230127286754262
1	C	26	50	20120601	17	2084	41.48	-0.0478121846650496	-0.0237463993370617
1	C	26	50	20120601	17	2086	41.52	-0.0438316543195805	-0.0243309786552042
1	C	26	50	20120601	17	2088	41.56	-0.0409745752280606	-0.0250261494739243
1	C	26	50	20120601	17	2090	41.6	-0.0375153098595467	-0.0250682506116762
1	C	26	50	20120601	17	2092	41.64	-0.0348432240441208	-0.0241490825068118
1	C	26	50	20120601	17	2094	41.68	-0.03270090262916	-0.0220446620153224
1	C	26	50	20120601	17	2096	41.72	-0.0292226443725033	-0.0203782941747782
1	C	26	50	20120601	17	2098	41.76	-0.0263313554549097	-0.0181744544698542
1	C	26	50	20120601	17	2100	41.8	-0.0254853729018981	-0.0155998786795539
1	C	26	50	20120601	17	2102	41.84	-0.0237443345852606	-0.0128778004146982
1	C	26	50	20120601	17	2104	41.88	-0.0221230801573560	-0.00970289096717055
1	C	26	50	20120601	17	2106	41.92	-0.0218642578622383	-0.00686006007729155
1	C	26	50	20120601	17	2108	41.96	-0.021257157193115	-0.00391875749706455
1	C	26	50	20120601	17	2110	42	-0.0201964828791996	4.59195143702601e-05
1	C	26	50	20120601	17	2112	42.04	-0.0190223674243784	-0.000262951798719841
1	C	26	50	20120601	17	2114	42.08	-0.0177151179047953	-0.00035858799087532
1	C	26	50	20120601	17	2116	42.12	-0.0145872098450132	-0.000316861619717501
1	C	26	50	20120601	17	2118	42.16	-0.0120103642419454	0.000158519198206400
1	C	26	50	20120601	17	2120	42.2	-0.00979121567520858	0.00126538879813677
1	C	26	50	20120601	17	2122	42.24	-0.00913818842064718	0.00244521060468214
1	C	26	50	20120601	17	2124	42.28	-0.00910353311730123	0.00576098279408991
1	C	26	50	20120601	17	2126	42.32	-0.00968708005954324	0.00877959335870404
1	C	26	50	20120601	17	2128	42.36	-0.00915851066953848	0.0131057080013424
1	C	26	50	20120601	17	2130	42.4	-0.00884820392968258	0.0152864677409286
1	C	26	50	20120601	17	2132	42.44	-0.00977074493389323	0.0187755235181340
1	C	26	50	20120601	17	2134	42.48	-0.0116714055353158	0.0209655322144181
1	C	26	50	20120601	17	2136	42.52	-0.0145847773976859	0.0223830903918661
1	C	26	50	20120601	17	2138	42.56	-0.0186924101870733	0.0230359408697322
1	C	26	50	20120601	17	2140	42.6	-0.0219282085995288	0.0233242212333542
1	C	26	50	20120601	17	2142	42.64	-0.0250849736870512	0.0242354414579980
1	C	26	50	20120601	17	2144	42.68	-0.028490498940195	0.0262146757649460
1	C	26	50	20120601	17	2146	42.72	-0.0306302818418114	0.0272137398650167
1	C	26	50	20120601	17	2148	42.76	-0.0330683294548001	0.0301065702753933
1	C	26	50	20120601	17	2150	42.8	-0.0347432815716679	0.0322641369125567
1	C	26	50	20120601	17	2152	42.84	-0.0376321026865953	0.0349531155089851
1	C	26	50	20120601	17	2154	42.88	-0.0404617460350051	0.0367380510145986
1	C	26	50	20120601	17	2156	42.92	-0.0448093142973847	0.0376213758767246
1	C	26	50	20120601	17	2158	42.96	-0.0480973739113776	0.0378814366693696
1	C	26	50	20120601	17	2160	43	-0.0516329371622417	0.0397201677982358
1	C	26	50	20120601	17	2162	43.04	-0.0559269138016751	0.0413435435464837
1	C	26	50	20120601	17	2164	43.08	-0.0588956238407409	0.0429420362071019
1	C	26	50	20120601	17	2166	43.12	-0.0622389661235472	0.0440578507078142
1	C	26	50	20120601	17	2168	43.16	-0.0657343434353763	0.0457896895652286
1	C	26	50	20120601	17	2170	43.2	-0.0690448618213999	0.0483559356376465
1	C	26	50	20120601	17	2172	43.24	-0.0703325386252796	0.05049928235744
1	C	26	50	20120601	17	2174	43.28	-0.0695990426190192	0.0536731452869314
1	C	26	50	20120601	17	2176	43.32	-0.068510133531331	0.0569659647902219
1	C	26	50	20120601	17	2178	43.36	-0.0682307429141621	0.0592075767251835
1	C	26	50	20120601	17	2180	43.4	-0.066850709479378	0.0630339167801606
1	C	26	50	20120601	17	2182	43.44	-0.0664731993110381	0.066397397464095
1	C	26	50	20120601	17	2184	43.48	-0.0658912928565285	0.0705053625936694
1	C	26	50	20120601	17	2186	43.52	-0.0669726712569971	0.073599166893395
1	C	26	50	20120601	17	2188	43.56	-0.0676209467539889	0.0765974410669822
1	C	26	50	20120601	17	2190	43.6	-0.0684384329037187	0.0790409899707284
1	C	26	50	20120601	17	2192	43.64	-0.0697570456292753	0.0812805385681026
1	C	26	50	20120601	17	2194	43.68	-0.0720076250924359	0.082616263277764
1	C	26	50	20120601	17	2196	43.72	-0.0746146570839926	0.0823979794144117
1	C	26	50	20120601	17	2198	43.76	-0.0784570753329602	0.0839659179910146
1	C	26	50	20120601	17	2200	43.8	-0.0813020699695897	0.0845354005793788
1	C	26	50	20120601	17	2202	43.84	-0.0840269837326379	0.0856779366453523
1	C	26	50	20120601	17	2204	43.88	-0.0874942464788471	0.0882394663155397
1	C	26	50	20120601	17	2206	43.92	-0.0903802391666497	0.0891661933918949
1	C	26	50	20120601	17	2208	43.96	-0.0938551810925026	0.0895463976370711
1	C	26	50	20120601	17	2210	44	-0.0980798004561965	0.0886805354840133
1	C	26	50	20120601	17	2212	44.04	-0.100987625772975	0.088639321058165
1	C	26	50	20120601	17	2214	44.08	-0.104552377331106	0.0883159469849927
1	C	26	50	20120601	17	2216	44.12	-0.108677843353515	0.0884939328328853
1	C	26	50	20120601	17	2218	44.16	-0.112950026961952	0.087842135944123
1	C	26	50	20120601	17	2220	44.2	-0.116157321900059	0.0872794203676548
1	C	26	50	20120601	17	2222	44.24	-0.119881158341821	0.086075712494041
1	C	26	50	20120601	17	2224	44.28	-0.122659027331712	0.0856666512211245
1	C	26	50	20120601	17	2226	44.32	-0.126215915862437	0.0840231936402907
1	C	26	50	20120601	17	2228	44.36	-0.128458646440326	0.0816164142891661
1	C	26	50	20120601	17	2230	44.4	-0.130637666697231	0.0797301362396729
1	C	26	50	20120601	17	2232	44.44	-0.133643860466767	0.0767918247211302
1	C	26	50	20120601	17	2234	44.48	-0.136256195759183	0.0742770701645185
1	C	26	50	20120601	17	2236	44.52	-0.138506704511665	0.0723405168228829
1	C	26	50	20120601	17	2238	44.56	-0.139766061688958	0.0701138375689265
1	C	26	50	20120601	17	2240	44.6	-0.141434197296456	0.0664827735368555
1	C	26	50	20120601	17	2242	44.64	-0.142457451519511	0.065279914191379
1	C	26	50	20120601	17	2244	44.68	-0.144510960322755	0.0639448258778207
1	C	26	50	20120601	17	2246	44.72	-0.146561640698874	0.0630382442736614
1	C	26	50	20120601	17	2248	44.76	-0.148532559430075	0.0617390769845874
1	C	26	50	20120601	17	2250	44.8	-0.151312125476241	0.0611854830855963
1	C	26	50	20120601	17	2252	44.84	-0.154225405414730	0.0612986201705863
1	C	26	50	20120601	17	2254	44.88	-0.156650215988775	0.0616979940806004
1	C	26	50	20120601	17	2256	44.92	-0.159046883712928	0.0607211967730693
1	C	26	50	20120601	17	2258	44.96	-0.161354526693331	0.0607399351027707
1	C	26	50	20120601	17	2260	45	-0.164911415224055	0.0595334695127102
1	C	26	50	20120601	17	2262	45.04	-0.166933811328927	0.058085244114162
1	C	26	50	20120601	17	2264	45.08	-0.168369238094736	0.0560813034962794
1	C	26	50	20120601	17	2266	45.12	-0.169375875308433	0.0525941356941799
1	C	26	50	20120601	17	2268	45.16	-0.170436252637500	0.0495835578626000
1	C	26	50	20120601	17	2270	45.2	-0.171748996376773	0.0463644542412482
1	C	26	50	20120601	17	2272	45.24	-0.173194181216162	0.0431274608183324
1	C	26	50	20120601	17	2274	45.28	-0.173955381666109	0.0403354496928174
1	C	26	50	20120601	17	2276	45.32	-0.174281428602914	0.0384382114882157
1	C	26	50	20120601	17	2278	45.36	-0.175460104896474	0.0352400382275871
1	C	26	50	20120601	17	2280	45.4	-0.176441639819439	0.0338483813715339
1	C	26	50	20120601	17	2282	45.44	-0.176946655482563	0.0330647656366229
1	C	26	50	20120601	17	2284	45.48	-0.177087440442697	0.0346210369513364
1	C	26	50	20120601	17	2286	45.52	-0.178382082248371	0.0360176435548580
1	C	26	50	20120601	17	2288	45.56	-0.180180113371573	0.0385654907088294
1	C	26	50	20120601	17	2290	45.6	-0.181410054906768	0.0413731288942086
1	C	26	50	20120601	17	2292	45.64	-0.183871635033435	0.0438273551103509
1	C	26	50	20120601	17	2294	45.68	-0.186520598457116	0.0462907737146485
1	C	26	50	20120601	17	2296	45.72	-0.190253415155	0.0471880922199743
1	C	26	50	20120601	17	2298	45.76	-0.193655659432679	0.0485531618610549
1	C	26	50	20120601	17	2300	45.8	-0.196909411286309	0.0492379947786342
1	C	26	50	20120601	17	2302	45.84	-0.199972809994443	0.0502390458487599
1	C	26	50	20120601	17	2304	45.88	-0.201879452719235	0.0511466881130909
1	C	26	50	20120601	17	2306	45.92	-0.204325264364681	0.0525871353370461
1	C	26	50	20120601	17	2308	45.96	-0.207540478898736	0.0534604122118114
1	C	26	50	20120601	17	2310	46	-0.210018888166795	0.053458290891468
1	C	26	50	20120601	17	2312	46.04	-0.212195362839287	0.0530707963753777
1	C	26	50	20120601	17	2314	46.08	-0.215030861031845	0.0526988582084735
1	C	26	50	20120601	17	2316	46.12	-0.217280874809581	0.0518489158574874
1	C	26	50	20120601	17	2318	46.16	-0.219986972461182	0.0510208938167178
1	C	26	50	20120601	17	2320	46.2	-0.222993590494787	0.0502657037744106
1	C	26	50	20120601	17	2322	46.24	-0.224725295001913	0.050024580362026
1	C	26	50	20120601	17	2324	46.28	-0.224885101134461	0.0506807754549671
1	C	26	50	20120601	17	2326	46.32	-0.224299616719638	0.0521416580648986
1	C	26	50	20120601	17	2328	46.36	-0.223711303877691	0.0545599632565565
1	C	26	50	20120601	17	2330	46.4	-0.222019904457093	0.0563715708299564
1	C	26	50	20120601	17	2332	46.44	-0.220566092914973	0.05959173511148
1	C	26	50	20120601	17	2334	46.48	-0.219007629569238	0.062885438498247
1	C	26	50	20120601	17	2336	46.52	-0.217467126735745	0.0666787835366004
1	C	26	50	20120601	17	2338	46.56	-0.215354715937629	0.0702153073920267
1	C	26	50	20120601	17	2340	46.6	-0.213931804961847	0.0729053537196948
1	C	26	50	20120601	17	2342	46.64	-0.211593261415107	0.0765930570049387
1	C	26	50	20120601	17	2344	46.68	-0.209376552366765	0.0796271814923322
1	C	26	50	20120601	17	2346	46.72	-0.207633746283175	0.08237549341877
1	C	26	50	20120601	17	2348	46.76	-0.205698748576458	0.086031589030895
1	C	26	50	20120601	17	2350	46.8	-0.202886867750391	0.0889947907081353
1	C	26	50	20120601	17	2352	46.84	-0.200582901725251	0.0917880746258565
1	C	26	50	20120601	17	2354	46.88	-0.198280420624351	0.0939250927399585
1	C	26	50	20120601	17	2356	46.92	-0.195046326339239	0.096611886376433
1	C	26	50	20120601	17	2358	46.96	-0.19158730138703	0.0991955131335324
1	C	26	50	20120601	17	2360	47	-0.188419957982061	0.100858133308136
1	C	26	50	20120601	17	2362	47.04	-0.185940700185865	0.100893630068552
1	C	26	50	20120601	17	2364	47.08	-0.180978083374142	0.101943117953189
1	C	26	50	20120601	17	2366	47.12	-0.177119260247850	0.101813858833588
1	C	26	50	20120601	17	2368	47.16	-0.173331713485103	0.101676962960750
1	C	26	50	20120601	17	2370	47.2	-0.169932721898617	0.102280054334424
1	C	26	50	20120601	17	2372	47.24	-0.166884455275600	0.103216900108818
1	C	26	50	20120601	17	2374	47.28	-0.163886393234047	0.104732866337004
1	C	26	50	20120601	17	2376	47.32	-0.161230500163910	0.105493713233561
1	C	26	50	20120601	17	2378	47.36	-0.158680531689596	0.105614062807719
1	C	26	50	20120601	17	2380	47.4	-0.155883712237968	0.106009547630437
1	C	26	50	20120601	17	2382	47.44	-0.151300811767742	0.106986203516611
1	C	26	50	20120601	17	2384	47.48	-0.146997006344050	0.108693512839787
1	C	26	50	20120601	17	2386	47.52	-0.143753790381460	0.109375588040919
1	C	26	50	20120601	17	2388	47.56	-0.140789033069301	0.109733949757625
1	C	26	50	20120601	17	2390	47.6	-0.136916350650099	0.110594357288972
1	C	26	50	20120601	17	2392	47.64	-0.132642519482861	0.111120522515921
1	C	26	50	20120601	17	2394	47.68	-0.129044067215538	0.111768925292134
1	C	26	50	20120601	17	2396	47.72	-0.126082244396521	0.112311028705930
1	C	26	50	20120601	17	2398	47.76	-0.121484145373140	0.112701842381251
1	C	26	50	20120601	17	2400	47.8	-0.118190869078869	0.112914961536674
1	C	26	50	20120601	17	2402	47.84	-0.115282468177171	0.113016148517062
1	C	26	50	20120601	17	2404	47.88	-0.110988166268618	0.114144026259461
1	C	26	50	20120601	17	2406	47.92	-0.107862322960637	0.114868534938533
1	C	26	50	20120601	17	2408	47.96	-0.104335203625401	0.116929114809588
1	C	26	50	20120601	17	2410	48	-0.101207882464247	0.118281597949964
1	C	26	50	20120601	17	2412	48.04	-0.0971550999478761	0.119316448724230
1	C	26	50	20120601	17	2414	48.08	-0.0937073179934887	0.120384109253144
1	C	26	50	20120601	17	2416	48.12	-0.0918496777686335	0.119038555759224
1	C	26	50	20120601	17	2418	48.16	-0.0906703650789705	0.116799714268631
1	C	26	50	20120601	17	2420	48.2	-0.0902275748125915	0.116121033180048
1	C	26	50	20120601	17	2422	48.24	-0.0906012807464486	0.115139215414371
1	C	26	50	20120601	17	2424	48.28	-0.0911236912363892	0.114513567334377
1	C	26	50	20120601	17	2426	48.32	-0.0902552226877359	0.113499717631512
1	C	26	50	20120601	17	2428	48.36	-0.0887907338332205	0.111625248265264
1	C	26	50	20120601	17	2430	48.4	-0.0856233197175734	0.110076260150397
1	C	26	50	20120601	17	2432	48.44	-0.0817047460682719	0.107776536765944
1	C	26	50	20120601	17	2434	48.48	-0.0809477882590118	0.105475964853353
1	C	26	50	20120601	17	2436	48.52	-0.0790107399426293	0.101907479771417
1	C	26	50	20120601	17	2438	48.56	-0.0765351591016952	0.0989524805328387
1	C	26	50	20120601	17	2440	48.6	-0.0736356677454398	0.0964383623723298
1	C	26	50	20120601	17	2442	48.64	-0.0711581777161965	0.0952414427238154
1	C	26	50	20120601	17	2444	48.68	-0.0686965268788517	0.0929445477664871
1	C	26	50	20120601	17	2446	48.72	-0.065320091998686	0.089632318182053
1	C	26	50	20120601	17	2448	48.76	-0.0624332578538138	0.0875624752121639
1	C	26	50	20120601	17	2450	48.8	-0.0592936330346674	0.0861481909391126
1	C	26	50	20120601	17	2452	48.84	-0.0550787109333706	0.0845055818864163
1	C	26	50	20120601	17	2454	48.88	-0.0510906993981566	0.0855902129780783
1	C	26	50	20120601	17	2456	48.92	-0.0482345536875879	0.0865754955669837
1	C	26	50	20120601	17	2458	48.96	-0.0447113941503259	0.0886137308637538
1	C	26	50	20120601	17	2460	49	-0.0420138524907774	0.0906706337795474
1	C	26	50	20120601	17	2462	49.04	-0.0400700866599737	0.092640562561255
1	C	26	50	20120601	17	2464	49.08	-0.0385944255183155	0.0960169267307426
1	C	26	50	20120601	17	2466	49.12	-0.0364104555139427	0.0990347170514906
1	C	26	50	20120601	17	2468	49.16	-0.0333013777077436	0.101636375031510
1	C	26	50	20120601	17	2470	49.2	-0.0293584795851693	0.103648023113308
1	C	26	50	20120601	17	2472	49.24	-0.0249372237251223	0.104584515334311
1	C	26	50	20120601	17	2474	49.28	-0.0207288777168905	0.105464509723498
1	C	26	50	20120601	17	2476	49.32	-0.0175811211697605	0.105164837869631
1	C	26	50	20120601	17	2478	49.36	-0.0133119639783467	0.105039184994614
1	C	26	50	20120601	17	2480	49.4	-0.0107629147428473	0.103453073773735
1	C	26	50	20120601	17	2482	49.44	-0.0068869796324514	0.101986110045485
1	C	26	50	20120601	17	2484	49.48	-0.0040918572370991	0.100748743889087
1	C	26	50	20120601	17	2486	49.52	-0.0014163065984454	0.097446838063658
1	C	26	50	20120601	17	2488	49.56	0.000784775390032098	0.0941841059539072
1	C	26	50	20120601	17	2490	49.6	0.0030208591641783	0.0915670330460576
1	C	26	50	20120601	17	2492	49.64	0.005061781466717	0.088235358025141
1	C	26	50	20120601	17	2494	49.68	0.0078356906586337	0.0861320689045015
1	C	26	50	20120601	17	2496	49.72	0.0105315352619074	0.0839539678864127
1	C	26	50	20120601	17	2498	49.76	0.0133891658967166	0.0814579516595022
1	C	26	50	20120601	17	2500	49.8	0.0160236336313834	0.0790392929144536
1	C	26	50	20120601	17	2502	49.84	0.0194755168051017	0.0766483527552276
1	C	26	50	20120601	17	2504	49.88	0.0236255972145637	0.0742673120909381
1	C	26	50	20120601	17	2506	49.92	0.0265313818211717	0.0726346025331784
1	C	26	50	20120601	17	2508	49.96	0.0305564174674486	0.0702342154273557
1	C	26	50	20120601	17	2510	50	0.0332930621319968	0.0679362598098556
1	C	26	50	20120601	17	2512	50.04	0.036323170252873	0.0658819590470169
1	C	26	50	20120601	17	2514	50.08	0.039883424611876	0.0635222305811124
1	C	26	50	20120601	17	2516	50.12	0.0411017625247926	0.061361319328874
1	C	26	50	20120601	17	2518	50.16	0.0423458532666801	0.0581711293038049
1	C	26	50	20120601	17	2520	50.2	0.0431698872252036	0.0548241383500079
1	C	26	50	20120601	17	2522	50.24	0.0440411842009817	0.0511959734557396
1	C	26	50	20120601	17	2524	50.28	0.0451917883553284	0.0473398373352169
1	C	26	50	20120601	17	2526	50.32	0.0459557465217224	0.0434977019289618
1	C	26	50	20120601	17	2528	50.36	0.0464729244214822	0.0398413941848023
1	C	26	50	20120601	17	2530	50.4	0.0466955216361997	0.0349658929285211
1	C	26	50	20120601	17	2532	50.44	0.0469262505789009	0.0306683100445035
1	C	26	50	20120601	17	2534	50.48	0.0473798595790321	0.0273793442731706
1	C	26	50	20120601	17	2536	50.52	0.0479973759310423	0.0235057426151526
1	C	26	50	20120601	17	2538	50.56	0.0488871283938093	0.0186728798977768
1	C	26	50	20120601	17	2540	50.6	0.0499402225230305	0.0152745954180725
1	C	26	50	20120601	17	2542	50.64	0.051095493582133	0.0119118784094617
1	C	26	50	20120601	17	2544	50.68	0.0522743820077273	0.00779807257787461
1	C	26	50	20120601	17	2546	50.72	0.053189590314617	0.00496858479295664
1	C	26	50	20120601	17	2548	50.76	0.0539671249312097	5.82938830410093e-05
1	C	26	50	20120601	17	2550	50.8	0.0541803883364156	-0.00347073464050485
1	C	26	50	20120601	17	2552	50.84	0.0547514477729018	-0.00787219151067855
1	C	26	50	20120601	17	2554	50.88	0.05494583142705	-0.0116938915309576
1	C	26	50	20120601	17	2556	50.92	0.0547578117339325	-0.0151891910610408
1	C	26	50	20120601	17	2558	50.96	0.0556064105820345	-0.0198393373861579
1	C	26	50	20120601	17	2560	51	0.055864151003777	-0.0247948124193913
1	C	26	50	20120601	17	2562	51.04	0.0560195023636037	-0.0275363361207297
1	C	26	50	20120601	17	2564	51.08	0.0556721008020067	-0.0318392930162841
1	C	26	50	20120601	17	2566	51.12	0.0551106580177446	-0.0357577959549076
1	C	26	50	20120601	17	2568	51.16	0.054171690923007	-0.0395424435798522
1	C	26	50	20120601	17	2570	51.2	0.0525885495506084	-0.0437434356775597
1	C	26	50	20120601	17	2572	51.24	0.0517495673547306	-0.0473435284326147
1	C	26	50	20120601	17	2574	51.28	0.0517474318922514	-0.0513371402535358
1	C	26	50	20120601	17	2576	51.32	0.0514392394016713	-0.0542077462977797
1	C	26	50	20120601	17	2578	51.36	0.0510489518137953	-0.0582061169473382
1	C	26	50	20120601	17	2580	51.4	0.0520259004421776	-0.0611383374480675
1	C	26	50	20120601	17	2582	51.44	0.05280437975343	-0.0653892258286825
1	C	26	50	20120601	17	2584	51.48	0.053377440302107	-0.0692426537302333
1	C	26	50	20120601	17	2586	51.52	0.0548925580021554	-0.0732938806116854
1	C	26	50	20120601	17	2588	51.56	0.0564277151083827	-0.074998686776855
1	C	26	50	20120601	17	2590	51.6	0.0587714558899645	-0.0776683330738858
1	C	26	50	20120601	17	2592	51.64	0.0613723360525249	-0.0795109119243017
1	C	26	50	20120601	17	2594	51.68	0.0642599338727208	-0.0812760767243133
1	C	26	50	20120601	17	2596	51.72	0.0677944141895495	-0.083675636515202
1	C	26	50	20120601	17	2598	51.76	0.0704560136114104	-0.0858860028157164
1	C	26	50	20120601	17	2600	51.8	0.0737983518025873	-0.08886095660766
1	C	26	50	20120601	17	2602	51.84	0.0773824780865232	-0.0911147039092003
1	C	26	50	20120601	17	2604	51.88	0.0802671237359077	-0.0908109980111469
1	C	26	50	20120601	17	2606	51.92	0.0836737980375708	-0.0905665052349498
1	C	26	50	20120601	17	2608	51.96	0.0869237385856498	-0.090259543110169
1	C	26	50	20120601	17	2610	52	0.0905379946895328	-0.0910081358462077
1	C	26	50	20120601	17	2612	52.04	0.0945473396363348	-0.0915370022210605
1	C	26	50	20120601	17	2614	52.08	0.0981170338708668	-0.0920162014156024
1	C	26	50	20120601	17	2616	52.12	0.101224414620791	-0.0924924378327324
1	C	26	50	20120601	17	2618	52.16	0.104680399013840	-0.0925903721219264
1	C	26	50	20120601	17	2620	52.2	0.106957070717227	-0.0917236713402265
1	C	26	50	20120601	17	2622	52.24	0.109465461312808	-0.0922784673207454
1	C	26	50	20120601	17	2624	52.28	0.111349688752636	-0.0937487544508664
1	C	26	50	20120601	17	2626	52.32	0.113836654012747	-0.0957901010174734
1	C	26	50	20120601	17	2628	52.36	0.115642816863932	-0.0972408720004345
1	C	26	50	20120601	17	2630	52.4	0.116781824467067	-0.100808367132876
1	C	26	50	20120601	17	2632	52.44	0.117737267149806	-0.103003792267104
1	C	26	50	20120601	17	2634	52.48	0.118025766716530	-0.105130769464913
1	C	26	50	20120601	17	2636	52.52	0.117606735237999	-0.108021846250472
1	C	26	50	20120601	17	2638	52.56	0.117377844772929	-0.109020068893473
1	C	26	50	20120601	17	2640	52.6	0.117367238171211	-0.112368219502392
1	C	26	50	20120601	17	2642	52.64	0.117480919728423	-0.115696733755997
1	C	26	50	20120601	17	2644	52.68	0.116907894535085	-0.119236779003193
1	C	26	50	20120601	17	2646	52.72	0.116780502177386	-0.122068147692149
1	C	26	50	20120601	17	2648	52.76	0.115784765014721	-0.125029641706513
1	C	26	50	20120601	17	2650	52.8	0.114989697685489	-0.128996790056148
1	C	26	50	20120601	17	2652	52.84	0.113728784873277	-0.131264622924770
1	C	26	50	20120601	17	2654	52.88	0.113758603566239	-0.134561034530508
1	C	26	50	20120601	17	2656	52.92	0.114722991149761	-0.137844944488356
1	C	26	50	20120601	17	2658	52.96	0.114791531010061	-0.141142232906503
1	C	26	50	20120601	17	2660	53	0.115568075677160	-0.143940820125084
1	C	26	50	20120601	17	2662	53.04	0.115813017466163	-0.144203581004973
1	C	26	50	20120601	17	2664	53.08	0.117394603203643	-0.145625784873973
1	C	26	50	20120601	17	2666	53.12	0.120357168484780	-0.148468566266377
1	C	26	50	20120601	17	2668	53.16	0.121029839165723	-0.150559268886312
1	C	26	50	20120601	17	2670	53.2	0.120496680652709	-0.152854537498043
1	C	26	50	20120601	17	2672	53.24	0.119911337659242	-0.155893541022227
1	C	26	50	20120601	17	2674	53.28	0.119164279344919	-0.159087188799456
1	C	26	50	20120601	17	2676	53.32	0.119348904925487	-0.162302332622833
1	C	26	50	20120601	17	2678	53.36	0.120435162362745	-0.164632815152267
1	C	26	50	20120601	17	2680	53.4	0.120957572852686	-0.166500425582737
1	C	26	50	20120601	17	2682	53.44	0.120848395565671	-0.168412725161778
1	C	26	50	20120601	17	2684	53.48	0.120109751822043	-0.169287133407394
1	C	26	50	20120601	17	2686	53.52	0.120720055684885	-0.171103620017584
1	C	26	50	20120601	17	2688	53.56	0.121098782076889	-0.172581756032976
1	C	26	50	20120601	17	2690	53.6	0.121013787841790	-0.174359563902235
1	C	26	50	20120601	17	2692	53.64	0.121057628462224	-0.175980252644715
1	C	26	50	20120601	17	2694	53.68	0.122240052421724	-0.177288258768554
1	C	26	50	20120601	17	2696	53.72	0.123537946918592	-0.178337958785225
1	C	26	50	20120601	17	2698	53.76	0.123319380212527	-0.180113574623463
1	C	26	50	20120601	17	2700	53.8	0.123209212976018	-0.181831702680390
1	C	26	50	20120601	17	2702	53.84	0.124456620048709	-0.182753699212379
1	C	26	50	20120601	17	2704	53.88	0.126191152982960	-0.183725971036510
1	C	26	50	20120601	17	2706	53.92	0.127122836877852	-0.185428967008320
1	C	26	50	20120601	17	2708	53.96	0.127043853050393	-0.185370772120228
1	C	26	50	20120601	17	2710	54	0.127040953912590	-0.187571359133959
1	C	26	50	20120601	17	2712	54.04	0.128141212064116	-0.190324832939899
1	C	26	50	20120601	17	2714	54.08	0.128991366547137	-0.191348511427023
1	C	26	50	20120601	17	2716	54.12	0.131013338387940	-0.191641607187825
1	C	26	50	20120601	17	2718	54.16	0.134060897904176	-0.191565310366135
1	C	26	50	20120601	17	2720	54.2	0.136563136670761	-0.190707801972590
1	C	26	50	20120601	17	2722	54.24	0.139060001425808	-0.189328165931817
1	C	26	50	20120601	17	2724	54.28	0.142347411562223	-0.188765945330096
1	C	26	50	20120601	17	2726	54.32	0.145069843380469	-0.187403986958852
1	C	26	50	20120601	17	2728	54.36	0.147336827720953	-0.186853857883089
1	C	26	50	20120601	17	2730	54.4	0.149582174593933	-0.188108689576983
1	C	26	50	20120601	17	2732	54.44	0.151874544067862	-0.189446606317666
1	C	26	50	20120601	17	2734	54.48	0.154693637383096	-0.192295680960423
1	C	26	50	20120601	17	2736	54.52	0.156480142665764	-0.194741916869937
1	C	26	50	20120601	17	2738	54.56	0.157722317148274	-0.196538887332967
1	C	26	50	20120601	17	2740	54.6	0.159392927629506	-0.200312999066872
1	C	26	50	20120601	17	2742	54.64	0.161489004260977	-0.203388701432999
1	C	26	50	20120601	17	2744	54.68	0.163996404907065	-0.207526690316503
1	C	26	50	20120601	17	2746	54.72	0.165631589338558	-0.209674527164357
1	C	26	50	20120601	17	2748	54.76	0.167777446287425	-0.212895610684696
1	C	26	50	20120601	17	2750	54.8	0.168567991668792	-0.214797727926088
1	C	26	50	20120601	17	2752	54.84	0.169803307215525	-0.217926675432838
1	C	26	50	20120601	17	2754	54.88	0.170360507359100	-0.220828641662828
1	C	26	50	20120601	17	2756	54.92	0.171812268291554	-0.223309808647333
1	C	26	50	20120601	17	2758	54.96	0.173199399664207	-0.226353408365595
1	C	26	50	20120601	17	2760	55	0.174305880355408	-0.228796603715950
1	C	26	50	20120601	17	2762	55.04	0.175242372576412	-0.232063154202320
1	C	26	50	20120601	17	2764	55.08	0.175592814697168	-0.233191979467806
1	C	26	50	20120601	17	2766	55.12	0.175758701948034	-0.234279085433202
1	C	26	50	20120601	17	2768	55.16	0.175564106161851	-0.233574241393715
1	C	26	50	20120601	17	2770	55.2	0.176009724855355	-0.233786232006715
1	C	26	50	20120601	17	2772	55.24	0.176170167384006	-0.233272236087471
1	C	26	50	20120601	17	2774	55.28	0.176573147538605	-0.233453326134132
1	C	26	50	20120601	17	2776	55.32	0.177089123356837	-0.233227264096187
1	C	26	50	20120601	17	2778	55.36	0.178387371407095	-0.234303480617153
1	C	26	50	20120601	17	2780	55.4	0.182188848173432	-0.234060165173747
1	C	26	50	20120601	17	2782	55.44	0.185517270503155	-0.231906954314356
1	C	26	50	20120601	17	2784	55.48	0.186653449679166	-0.230227717130394
1	C	26	50	20120601	17	2786	55.52	0.190029389584585	-0.228592674120256
1	C	26	50	20120601	17	2788	55.56	0.191200994810333	-0.228939934260497
1	C	26	50	20120601	17	2790	55.6	0.192466220973910	-0.229989775698524
1	C	26	50	20120601	17	2792	55.64	0.194922639221074	-0.232372796261801
1	C	26	50	20120601	17	2794	55.68	0.196514831560271	-0.234705046558189
1	C	26	50	20120601	17	2796	55.72	0.199608918702709	-0.238625458685121
1	C	26	50	20120601	17	2798	55.76	0.202440810650683	-0.240993630005993
1	C	26	50	20120601	17	2800	55.8	0.20607618803412	-0.241893635517088
1	C	26	50	20120601	17	2802	55.84	0.208620428943507	-0.242824117330451
1	C	26	50	20120601	17	2804	55.88	0.209487553989276	-0.243929820204192
1	C	26	50	20120601	17	2806	55.92	0.210433097177079	-0.245546831991410
1	C	26	50	20120601	17	2808	55.96	0.210249249413970	-0.249024383141285
1	C	26	50	20120601	17	2810	56	0.212701425020447	-0.253559836746494
1	C	26	50	20120601	17	2812	56.04	0.210772013457301	-0.257189133011612
1	C	26	50	20120601	17	2814	56.08	0.209792175590611	-0.259922595695645
