# Supplementary material for: How Do Ants Make Sense of Gravity? A Boltzmann Walker Analysis of Lasius niger Trajectories on Various Inclines
Source: PLoS One. 2013 Oct 29;8(10):e76531. doi: 10.1371/journal.pone.0076531 (PMC3812222; doi:10.1371/journal.pone.0076531)
Supplement: Dataset S1 — Trajectories for . (ZIP) [file pone.0076531.s005.zip › Incline1/1-C-26-50-20120601-18.txt]

Pente	Colonie	Temperature	Humidite	Date	Indiv	Frame	Time	X	Y
1	C	26	50	20120601	18	12	0	0	0
1	C	26	50	20120601	18	14	0.04	0.00143865117273094	0.00119758432888878
1	C	26	50	20120601	18	16	0.08	0.00322600498353614	0.00242618236120036
1	C	26	50	20120601	18	18	0.12	0.00514024910622534	0.00153766733530045
1	C	26	50	20120601	18	20	0.16	0.00707725499620084	0.00049387873131974
1	C	26	50	20120601	18	22	0.2	0.00814984405937934	-0.00183693613830204
1	C	26	50	20120601	18	24	0.24	0.00894878279823854	-0.00520465239185577
1	C	26	50	20120601	18	26	0.28	0.00975361173658504	-0.00679564264952551
1	C	26	50	20120601	18	28	0.32	0.0103072763462541	-0.0080226143362404
1	C	26	50	20120601	18	30	0.36	0.0118332834907328	-0.0094087557594004
1	C	26	50	20120601	18	32	0.4	0.0145900099878667	-0.0106517080593701
1	C	26	50	20120601	18	34	0.44	0.0168745305765242	-0.0110342528279920
1	C	26	50	20120601	18	36	0.48	0.0193346257789503	-0.0117090448292783
1	C	26	50	20120601	18	38	0.52	0.0219797708260129	-0.0124845995468837
1	C	26	50	20120601	18	40	0.56	0.0209307779161227	-0.0135641394697213
1	C	26	50	20120601	18	42	0.6	0.0188305293546424	-0.0146038692807780
1	C	26	50	20120601	18	44	0.64	0.0171503729318650	-0.0154970158560947
1	C	26	50	20120601	18	46	0.68	0.0154399523388529	-0.0160251539109629
1	C	26	50	20120601	18	48	0.72	0.0124878734512806	-0.0172970056650797
1	C	26	50	20120601	18	50	0.76	0.0112681708222763	-0.0183734484602156
1	C	26	50	20120601	18	52	0.8	0.00923781976611634	-0.0214508832379566
1	C	26	50	20120601	18	54	0.84	0.00724336639991684	-0.0245532315089192
1	C	26	50	20120601	18	56	0.88	0.00569940086451634	-0.0271632312276365
1	C	26	50	20120601	18	58	0.92	0.00432528025663654	-0.0292259324190358
1	C	26	50	20120601	18	60	0.96	0.00275245557217554	-0.0305669675006239
1	C	26	50	20120601	18	62	1	0.00186406782549614	-0.0305413490219415
1	C	26	50	20120601	18	64	1.04	0.000763533902325241	-0.0288568721767311
1	C	26	50	20120601	18	66	1.08	-0.000190381429766668	-0.0269615714447099
1	C	26	50	20120601	18	68	1.12	-0.00119460740933999	-0.0245889382800488
1	C	26	50	20120601	18	70	1.16	-0.00246243572587184	-0.0221156060386788
1	C	26	50	20120601	18	72	1.2	-0.005068322204443	-0.0198345361311135
1	C	26	50	20120601	18	74	1.24	-0.00751507430190813	-0.0194878487473656
1	C	26	50	20120601	18	76	1.28	-0.0104440661530747	-0.0198398040766334
1	C	26	50	20120601	18	78	1.32	-0.0139368766672881	-0.0200226336059770
1	C	26	50	20120601	18	80	1.36	-0.0168449735130706	-0.0222598699641765
1	C	26	50	20120601	18	82	1.4	-0.0184799528835979	-0.0237634547526238
1	C	26	50	20120601	18	84	1.44	-0.0201783880166690	-0.0250162004815129
1	C	26	50	20120601	18	86	1.48	-0.0211265828549011	-0.0250991087516071
1	C	26	50	20120601	18	88	1.52	-0.0200129179588035	-0.0232942611190353
1	C	26	50	20120601	18	90	1.56	-0.0196723753329841	-0.0222922908100939
1	C	26	50	20120601	18	92	1.6	-0.0196220788276383	-0.0202315907308854
1	C	26	50	20120601	18	94	1.64	-0.0189246389032573	-0.0163558882586205
1	C	26	50	20120601	18	96	1.68	-0.0184667299867898	-0.0148652937288504
1	C	26	50	20120601	18	98	1.72	-0.0180188768358574	-0.0131057857830883
1	C	26	50	20120601	18	100	1.76	-0.0179580090841329	-0.0110428300332478
1	C	26	50	20120601	18	102	1.8	-0.0186614601232607	-0.00746134125760577
1	C	26	50	20120601	18	104	1.84	-0.0192269899847181	-0.00412768633770179
1	C	26	50	20120601	18	106	1.88	-0.0203646823692404	-0.00127617924761767
1	C	26	50	20120601	18	108	1.92	-0.0210679495606051	0.00036970370947558
1	C	26	50	20120601	18	110	1.96	-0.0195487348838665	0.00207842300357216
1	C	26	50	20120601	18	112	2	-0.0179648185224357	0.00190560327782306
1	C	26	50	20120601	18	114	2.04	-0.0159651346873758	0.00088608257857267
1	C	26	50	20120601	18	116	2.08	-0.0134925731923974	-0.00045653642220528
1	C	26	50	20120601	18	118	2.12	-0.0105363577301551	-0.000468203684094859
1	C	26	50	20120601	18	120	2.16	-0.00916331192458272	0.000620542769033691
1	C	26	50	20120601	18	122	2.2	-0.00668224393502661	0.00256658548367286
1	C	26	50	20120601	18	124	2.24	-0.00347230441755903	0.00428279021015506
1	C	26	50	20120601	18	126	2.28	-0.000625612724654789	0.00495692460213486
1	C	26	50	20120601	18	128	2.32	0.00154936570988844	0.00371377148383926
1	C	26	50	20120601	18	130	2.36	0.00355785726701484	0.00148381408284529
1	C	26	50	20120601	18	132	2.4	0.00472545319731344	-0.00194157379978202
1	C	26	50	20120601	18	134	2.44	0.00671831345193494	-0.00329025977674256
1	C	26	50	20120601	18	136	2.48	0.00739473886988584	-0.00341146495010575
1	C	26	50	20120601	18	138	2.52	0.0110624663885613	-0.00365425006342615
1	C	26	50	20120601	18	140	2.56	0.0133348247405824	-0.00350363631903341
1	C	26	50	20120601	18	142	2.6	0.0162687521970816	-0.00230692880255331
1	C	26	50	20120601	18	144	2.64	0.0175386452654146	-0.00138422516378298
1	C	26	50	20120601	18	146	2.68	0.0184428934171959	-0.00188782661334404
1	C	26	50	20120601	18	148	2.72	0.0182516917435631	-0.00392231424417397
1	C	26	50	20120601	18	150	2.76	0.0177696570508282	-0.0052066322908431
1	C	26	50	20120601	18	152	2.8	0.0170043553815500	-0.00850479045033151
1	C	26	50	20120601	18	154	2.84	0.0168303364027000	-0.0120682550741211
1	C	26	50	20120601	18	156	2.88	0.0172850767736811	-0.0150050816684232
1	C	26	50	20120601	18	158	2.92	0.0180017294964136	-0.0193332115653879
1	C	26	50	20120601	18	160	2.96	0.0181949110690338	-0.0221508906670601
1	C	26	50	20120601	18	162	3	0.0175501640348801	-0.0255006039819648
1	C	26	50	20120601	18	164	3.04	0.0161345009036056	-0.0271070445228034
1	C	26	50	20120601	18	166	3.08	0.0139430143541488	-0.0277491186933243
1	C	26	50	20120601	18	168	3.12	0.0122944231780836	-0.0277508581760060
1	C	26	50	20120601	18	170	3.16	0.0109318637660762	-0.0268710405635146
1	C	26	50	20120601	18	172	3.2	0.00939186297839784	-0.0256230607343307
1	C	26	50	20120601	18	174	3.24	0.00813716280636554	-0.0262135047961164
1	C	26	50	20120601	18	176	3.28	0.00660890989074974	-0.0265113919124675
1	C	26	50	20120601	18	178	3.32	0.00363944324742814	-0.0271375066829370
1	C	26	50	20120601	18	180	3.36	0.00066873916723934	-0.0283589700078264
1	C	26	50	20120601	18	182	3.4	-0.000908427152858169	-0.0309569156772448
1	C	26	50	20120601	18	184	3.44	-0.00210916517799104	-0.0343250774080707
1	C	26	50	20120601	18	186	3.48	-0.00105762668368853	-0.0362889250714601
1	C	26	50	20120601	18	188	3.52	0.000105068996616511	-0.0388584804036139
1	C	26	50	20120601	18	190	3.56	0.00192268697765654	-0.0411464658154992
1	C	26	50	20120601	18	192	3.6	0.00497498410932634	-0.0427339205392630
1	C	26	50	20120601	18	194	3.64	0.00741605813933854	-0.0428351782303289
1	C	26	50	20120601	18	196	3.68	0.00998752265980154	-0.0428483304164590
1	C	26	50	20120601	18	198	3.72	0.0122251408556629	-0.0423349213958429
1	C	26	50	20120601	18	200	3.76	0.0160774232442282	-0.0402628510395929
1	C	26	50	20120601	18	202	3.8	0.0182939413737390	-0.0392020282332534
1	C	26	50	20120601	18	204	3.84	0.0212306194756170	-0.0372526126192680
1	C	26	50	20120601	18	206	3.88	0.0237996727619562	-0.0371177037164854
1	C	26	50	20120601	18	208	3.92	0.0256084377660957	-0.0379984900652670
1	C	26	50	20120601	18	210	3.96	0.0285517131742422	-0.0376196081097717
1	C	26	50	20120601	18	212	4	0.0304706736991619	-0.0358481500594075
1	C	26	50	20120601	18	214	4.04	0.0314470820979634	-0.0333871002628268
1	C	26	50	20120601	18	216	4.08	0.0313796241110382	-0.0309289142487099
1	C	26	50	20120601	18	218	4.12	0.0314959431765433	-0.0276550805624943
1	C	26	50	20120601	18	220	4.16	0.0307858665468758	-0.0253934702335472
1	C	26	50	20120601	18	222	4.2	0.0306579509301592	-0.0218567342460865
1	C	26	50	20120601	18	224	4.24	0.0311401977549284	-0.0185814156356304
1	C	26	50	20120601	18	226	4.28	0.0319535119746492	-0.0159125118007199
1	C	26	50	20120601	18	228	4.32	0.0323241066386690	-0.0122151211525736
1	C	26	50	20120601	18	230	4.36	0.0329609977164838	-0.00884087830342948
1	C	26	50	20120601	18	232	4.4	0.0321678360400268	-0.00610557714176556
1	C	26	50	20120601	18	234	4.44	0.0307333992237118	-0.00607092890948741
1	C	26	50	20120601	18	236	4.48	0.0281769960776881	-0.0053381541521438
1	C	26	50	20120601	18	238	4.52	0.0245930960679222	-0.00517990365451425
1	C	26	50	20120601	18	240	4.56	0.0214922207003848	-0.00537471157273115
1	C	26	50	20120601	18	242	4.6	0.0177666872023472	-0.00621482513945888
1	C	26	50	20120601	18	244	4.64	0.0138456386793116	-0.00681614874617991
1	C	26	50	20120601	18	246	4.68	0.0119887055612376	-0.00587095911176786
1	C	26	50	20120601	18	248	4.72	0.0108300403895853	-0.00446042250465693
1	C	26	50	20120601	18	250	4.76	0.0106860734489357	-0.00331505094049096
1	C	26	50	20120601	18	252	4.8	0.00947689256883554	-0.000156235243303170
1	C	26	50	20120601	18	254	4.84	0.00787759380648684	0.00174994786208047
1	C	26	50	20120601	18	256	4.88	0.00602150921655024	0.00146491311858417
1	C	26	50	20120601	18	258	4.92	0.00323511251887784	0.0010611268622554
1	C	26	50	20120601	18	260	4.96	0.00141195082067334	-0.00030490444404764
1	C	26	50	20120601	18	262	5	-0.00144161395014407	-0.00079751038316125
1	C	26	50	20120601	18	264	5.04	-0.00409060990073705	-0.0011913221912346
1	C	26	50	20120601	18	266	5.08	-0.00622526203554918	-0.00239263014443311
1	C	26	50	20120601	18	268	5.12	-0.00660669523231108	-0.00547573733277282
1	C	26	50	20120601	18	270	5.16	-0.0062374313432534	-0.00594944089341175
1	C	26	50	20120601	18	272	5.2	-0.00559293179647311	-0.00713612163573464
1	C	26	50	20120601	18	274	5.24	-0.00511328005359084	-0.00871051609724992
1	C	26	50	20120601	18	276	5.28	-0.00375011960081942	-0.0109409854435535
1	C	26	50	20120601	18	278	5.32	-0.000758732647280979	-0.0125548011081199
1	C	26	50	20120601	18	280	5.36	0.00140791324095274	-0.0143003083396146
1	C	26	50	20120601	18	282	5.4	0.00169347831453494	-0.0162591001895185
1	C	26	50	20120601	18	284	5.44	-0.00111831058764996	-0.0167867927671146
1	C	26	50	20120601	18	286	5.48	-0.00189611744035344	-0.0166245718649087
1	C	26	50	20120601	18	288	5.52	-0.00536861631227731	-0.0169390328571040
1	C	26	50	20120601	18	290	5.56	-0.00824193764656103	-0.0162265167090414
1	C	26	50	20120601	18	292	5.6	-0.0106771780456284	-0.0153748136621700
1	C	26	50	20120601	18	294	5.64	-0.0135675646949693	-0.0125548265639641
1	C	26	50	20120601	18	296	5.68	-0.0151429816328902	-0.0112155125802814
1	C	26	50	20120601	18	298	5.72	-0.0164236651507040	-0.00868474912614348
1	C	26	50	20120601	18	300	5.76	-0.0173611473212011	-0.00538199477257736
1	C	26	50	20120601	18	302	5.8	-0.0178553018241656	-0.00166834066846373
1	C	26	50	20120601	18	304	5.84	-0.0172497935595134	0.00086007377694707
1	C	26	50	20120601	18	306	5.88	-0.0164765072404621	0.00360109684668436
1	C	26	50	20120601	18	308	5.92	-0.014656711370536	0.00688347238281666
1	C	26	50	20120601	18	310	5.96	-0.0126888261274260	0.00970285561183146
1	C	26	50	20120601	18	312	6	-0.0112543186004329	0.0122934827260647
1	C	26	50	20120601	18	314	6.04	-0.0101701117728396	0.0129324951242230
1	C	26	50	20120601	18	316	6.08	-0.0109039471903550	0.0127632137608069
1	C	26	50	20120601	18	318	6.12	-0.0117941239171907	0.0126484503302203
1	C	26	50	20120601	18	320	6.16	-0.0124884320656378	0.0126540364737917
1	C	26	50	20120601	18	322	6.2	-0.0134648758197783	0.0135925793044606
1	C	26	50	20120601	18	324	6.24	-0.0154555935408528	0.0151921255541827
1	C	26	50	20120601	18	326	6.28	-0.0182200982125797	0.0163011518297957
1	C	26	50	20120601	18	328	6.32	-0.0202111907002482	0.0156992413244463
1	C	26	50	20120601	18	330	6.36	-0.0224621802853419	0.0141075581021310
1	C	26	50	20120601	18	332	6.4	-0.0230018300386078	0.0123201477227832
1	C	26	50	20120601	18	334	6.44	-0.0230540923008053	0.0115214635423652
1	C	26	50	20120601	18	336	6.48	-0.0230310901172133	0.00921751873042846
1	C	26	50	20120601	18	338	6.52	-0.0227293711892149	0.00558008720179286
1	C	26	50	20120601	18	340	6.56	-0.0229656898110214	0.00304906565367986
1	C	26	50	20120601	18	342	6.6	-0.0217417021149231	0.000488476435511481
1	C	26	50	20120601	18	344	6.64	-0.0215960522601343	-0.00156426869240869
1	C	26	50	20120601	18	346	6.68	-0.0229373843265705	-0.00371368238838488
1	C	26	50	20120601	18	348	6.72	-0.0249057998997664	-0.00541353880608609
1	C	26	50	20120601	18	350	6.76	-0.0267847169676674	-0.00632272963426794
1	C	26	50	20120601	18	352	6.8	-0.0295480195578663	-0.00819154214626587
1	C	26	50	20120601	18	354	6.84	-0.0312894114278945	-0.0095831990023191
1	C	26	50	20120601	18	356	6.88	-0.0334430465513543	-0.0100206859678392
1	C	26	50	20120601	18	358	6.92	-0.0354637455999511	-0.0103499855958378
1	C	26	50	20120601	18	360	6.96	-0.0366801106849482	-0.0115055394976528
1	C	26	50	20120601	18	362	7	-0.0362219762014175	-0.0118668003521611
1	C	26	50	20120601	18	364	7.04	-0.0350850192079476	-0.0129906051595008
1	C	26	50	20120601	18	366	7.08	-0.0337541028243983	-0.0146882271197735
1	C	26	50	20120601	18	368	7.12	-0.0327598399793719	-0.0166102140617167
1	C	26	50	20120601	18	370	7.16	-0.0308338578841150	-0.0182441610563434
1	C	26	50	20120601	18	372	7.2	-0.0287416067003300	-0.0196631051630827
1	C	26	50	20120601	18	374	7.24	-0.0261374879887118	-0.0218385757439456
1	C	26	50	20120601	18	376	7.28	-0.0236622677722361	-0.0231776167844107
1	C	26	50	20120601	18	378	7.32	-0.0221957353791230	-0.0243139303107097
1	C	26	50	20120601	18	380	7.36	-0.0209051594374404	-0.0273915065098070
1	C	26	50	20120601	18	382	7.4	-0.0194616292279192	-0.0296732410977466
1	C	26	50	20120601	18	384	7.44	-0.0194680709706958	-0.0327342285717572
1	C	26	50	20120601	18	386	7.48	-0.0206157759872398	-0.0342926212068143
1	C	26	50	20120601	18	388	7.52	-0.0219036295678148	-0.0364916525856263
1	C	26	50	20120601	18	390	7.56	-0.0230733963159317	-0.0378189627245916
1	C	26	50	20120601	18	392	7.6	-0.0224134535570503	-0.0388417926835779
1	C	26	50	20120601	18	394	7.64	-0.0212613644784631	-0.0391768905871822
1	C	26	50	20120601	18	396	7.68	-0.0194279780162026	-0.0390169430332778
1	C	26	50	20120601	18	398	7.72	-0.0176601403525581	-0.0388608845666700
1	C	26	50	20120601	18	400	7.76	-0.0153829029637468	-0.0388961691950512
1	C	26	50	20120601	18	402	7.8	-0.0131591228475932	-0.0375736673821980
1	C	26	50	20120601	18	404	7.84	-0.0109064220640891	-0.036935432801499
1	C	26	50	20120601	18	406	7.88	-0.00959728456940035	-0.0351286335542111
1	C	26	50	20120601	18	408	7.92	-0.0078125470536855	-0.0327917870637458
1	C	26	50	20120601	18	410	7.96	-0.00562801136388778	-0.0314598807307028
1	C	26	50	20120601	18	412	8	-0.00324435440450793	-0.0316694671806465
1	C	26	50	20120601	18	414	8.04	-0.00197347138668135	-0.0327112476013687
1	C	26	50	20120601	18	416	8.08	0.000363092261071441	-0.0341408760915716
1	C	26	50	20120601	18	418	8.12	0.00309973692561964	-0.0367065423364289
1	C	26	50	20120601	18	420	8.16	0.00476716542633564	-0.0384135688168913
1	C	26	50	20120601	18	422	8.2	0.00588715185705704	-0.040432995073282
1	C	26	50	20120601	18	424	8.24	0.00590412241980554	-0.0429696699401106
1	C	26	50	20120601	18	426	8.28	0.00605049352351114	-0.0456966979524347
1	C	26	50	20120601	18	428	8.32	0.00738430904486334	-0.0472539592166418
1	C	26	50	20120601	18	430	8.36	0.00862308941482404	-0.048267738208829
1	C	26	50	20120601	18	432	8.4	0.00963538348277064	-0.0472584139893633
1	C	26	50	20120601	18	434	8.44	0.0106459097837643	-0.0463214267936130
1	C	26	50	20120601	18	436	8.48	0.0112279293753590	-0.044742810904614
1	C	26	50	20120601	18	438	8.52	0.0123759879452935	-0.0430345823426235
1	C	26	50	20120601	18	440	8.56	0.0143469349607660	-0.0401487805736519
1	C	26	50	20120601	18	442	8.6	0.0165105402898406	-0.0376665529289746
1	C	26	50	20120601	18	444	8.64	0.0195832586653511	-0.0347044260540417
1	C	26	50	20120601	18	446	8.68	0.0208583136131867	-0.0337734492659315
1	C	26	50	20120601	18	448	8.72	0.0220053963757631	-0.0318293157396016
1	C	26	50	20120601	18	450	8.76	0.0232341499715666	-0.0309634493439030
1	C	26	50	20120601	18	452	8.8	0.0227752588837800	-0.0304127333695115
1	C	26	50	20120601	18	454	8.84	0.0217625971203071	-0.0295600474442143
1	C	26	50	20120601	18	456	8.88	0.0207333749160188	-0.0284253814767154
1	C	26	50	20120601	18	458	8.92	0.0195791928013593	-0.0254707075072562
1	C	26	50	20120601	18	460	8.96	0.0177160795700177	-0.0231476071726172
1	C	26	50	20120601	18	462	9	0.0160508289581878	-0.0198905460592513
1	C	26	50	20120601	18	464	9.04	0.0150673777758457	-0.0170304476217758
1	C	26	50	20120601	18	466	9.08	0.0139618163234605	-0.014333330226296
1	C	26	50	20120601	18	468	9.12	0.0123835539878522	-0.0107273684849571
1	C	26	50	20120601	18	470	9.16	0.0100735775550719	-0.00760209793346876
1	C	26	50	20120601	18	472	9.2	0.00782837210344844	-0.00560947102408507
1	C	26	50	20120601	18	474	9.24	0.00521993296939724	-0.00549400755778512
1	C	26	50	20120601	18	476	9.28	0.00298348857079264	-0.00541876432519906
1	C	26	50	20120601	18	478	9.32	0.00024690047478694	-0.00614913491948665
1	C	26	50	20120601	18	480	9.36	-0.0018797019564282	-0.00603425128074727
1	C	26	50	20120601	18	482	9.4	-0.00364324041084307	-0.00747491063673674
1	C	26	50	20120601	18	484	9.44	-0.00457805678877512	-0.00879026360003214
1	C	26	50	20120601	18	486	9.48	-0.00594591950164144	-0.00950033315863186
1	C	26	50	20120601	18	488	9.52	-0.00640556153682969	-0.0105711417269353
1	C	26	50	20120601	18	490	9.56	-0.00548251919391118	-0.0119900370433066
1	C	26	50	20120601	18	492	9.6	-0.00534326653417177	-0.0154129762151507
1	C	26	50	20120601	18	494	9.64	-0.00549628444162054	-0.0175986857022051
1	C	26	50	20120601	18	496	9.68	-0.00583416834594272	-0.0187641673832280
1	C	26	50	20120601	18	498	9.72	-0.00801340780594935	-0.0195397998825794
1	C	26	50	20120601	18	500	9.76	-0.0101452074720062	-0.0179289399243583
1	C	26	50	20120601	18	502	9.8	-0.0123851591202455	-0.0141184899729681
1	C	26	50	20120601	18	504	9.84	-0.0120223016186254	-0.0113341141864762
1	C	26	50	20120601	18	506	9.88	-0.0122551787517278	-0.00978792762867605
1	C	26	50	20120601	18	508	9.92	-0.0124278259434223	-0.00788829940315402
1	C	26	50	20120601	18	510	9.96	-0.0124976350603949	-0.00472593756545857
1	C	26	50	20120601	18	512	10	-0.0110234906627824	-0.0015808998439022
1	C	26	50	20120601	18	514	10.04	-0.00870948372134939	0.000660062967034211
1	C	26	50	20120601	18	516	10.08	-0.00603443512851037	0.00222915412769056
1	C	26	50	20120601	18	518	10.12	-0.00311225271564666	0.00242324786805846
1	C	26	50	20120601	18	520	10.16	-8.67054335090892e-05	0.00322470390705876
1	C	26	50	20120601	18	522	10.2	0.00373057446228064	0.00481565951649616
1	C	26	50	20120601	18	524	10.24	0.00493344087882494	0.00566891819828616
1	C	26	50	20120601	18	526	10.28	0.00401815973993664	0.00704608148664546
1	C	26	50	20120601	18	528	10.32	0.00294801302358044	0.00749453992098246
1	C	26	50	20120601	18	530	10.36	0.00131507012058294	0.00908689489473986
1	C	26	50	20120601	18	532	10.4	-0.00103444772340123	0.0109941881577700
1	C	26	50	20120601	18	534	10.44	-0.00371797452654667	0.0127864775739080
1	C	26	50	20120601	18	536	10.48	-0.00712955261373741	0.0141928422510099
1	C	26	50	20120601	18	538	10.52	-0.0104719756577281	0.0151883778882424
1	C	26	50	20120601	18	540	10.56	-0.0133743661517864	0.0144143788055556
1	C	26	50	20120601	18	542	10.6	-0.0171018512645400	0.0128922183219666
1	C	26	50	20120601	18	544	10.64	-0.0204112948482562	0.0118573958319713
1	C	26	50	20120601	18	546	10.68	-0.0231126407422876	0.0105108665306934
1	C	26	50	20120601	18	548	10.72	-0.0257558536200706	0.00793242463406706
1	C	26	50	20120601	18	550	10.76	-0.0277043164076684	0.00579799276301726
1	C	26	50	20120601	18	552	10.8	-0.0285989832625646	0.00306753528280446
1	C	26	50	20120601	18	554	10.84	-0.0270051221513633	0.00265278887136726
1	C	26	50	20120601	18	556	10.88	-0.0253683043032049	0.00131565701921131
1	C	26	50	20120601	18	558	10.92	-0.0249497253730137	-0.00040546917046799
1	C	26	50	20120601	18	560	10.96	-0.0253228231950389	-0.0023828508576493
1	C	26	50	20120601	18	562	11	-0.0261583617808924	-0.00458041852542429
1	C	26	50	20120601	18	564	11.04	-0.0259392293894027	-0.00690984039468713
1	C	26	50	20120601	18	566	11.08	-0.0262397497714070	-0.00854240853109063
1	C	26	50	20120601	18	568	11.12	-0.0285666260562575	-0.00975856148405337
1	C	26	50	20120601	18	570	11.16	-0.0296743795396644	-0.0125191063578057
1	C	26	50	20120601	18	572	11.2	-0.0302434095796886	-0.0144397992943392
1	C	26	50	20120601	18	574	11.24	-0.0288935710186748	-0.0151871828777822
1	C	26	50	20120601	18	576	11.28	-0.0274070275036541	-0.0150411582563993
1	C	26	50	20120601	18	578	11.32	-0.0257311702901064	-0.0148515263598207
1	C	26	50	20120601	18	580	11.36	-0.0231350843115224	-0.0147467472769845
1	C	26	50	20120601	18	582	11.4	-0.0209435553356588	-0.0156289973368031
1	C	26	50	20120601	18	584	11.44	-0.0198385737108342	-0.0168148719773955
1	C	26	50	20120601	18	586	11.48	-0.0177787433729665	-0.0181524634489592
1	C	26	50	20120601	18	588	11.52	-0.0158559008318181	-0.0203369354991466
1	C	26	50	20120601	18	590	11.56	-0.014708429160512	-0.0211905335921915
1	C	26	50	20120601	18	592	11.6	-0.0123985375805455	-0.0209948630037016
1	C	26	50	20120601	18	594	11.64	-0.0111806663581045	-0.0217389726827476
1	C	26	50	20120601	18	596	11.68	-0.00980445271415238	-0.0220015921412803
1	C	26	50	20120601	18	598	11.72	-0.00818082240746308	-0.0224251915296179
1	C	26	50	20120601	18	600	11.76	-0.00687551743152833	-0.0190155367728720
1	C	26	50	20120601	18	602	11.8	-0.00673693157348358	-0.0189264059631035
1	C	26	50	20120601	18	604	11.84	-0.00537429437973024	-0.0173899477803989
1	C	26	50	20120601	18	606	11.88	-0.00324021782983799	-0.0168930214188522
1	C	26	50	20120601	18	608	11.92	-0.00295011808046805	-0.0160133360353289
1	C	26	50	20120601	18	610	11.96	-0.00302702513531024	-0.0127838542077497
1	C	26	50	20120601	18	612	12	-0.00281475167959804	-0.0106022459400261
1	C	26	50	20120601	18	614	12.04	-0.00265089382519368	-0.0080558624970918
1	C	26	50	20120601	18	616	12.08	-0.00307034249672573	-0.0055167622540037
1	C	26	50	20120601	18	618	12.12	-0.00250127710136242	-0.00447263423876802
1	C	26	50	20120601	18	620	12.16	-0.000739669048460189	-0.00322564435907774
1	C	26	50	20120601	18	622	12.2	0.00137364684633644	-0.00386633967137524
1	C	26	50	20120601	18	624	12.24	0.00296349866208844	-0.00552110388964019
1	C	26	50	20120601	18	626	12.28	0.00387502294264824	-0.00767710782081703
1	C	26	50	20120601	18	628	12.32	0.00595060761960074	-0.00973484512261238
1	C	26	50	20120601	18	630	12.36	0.00662043573128314	-0.0111707810053035
1	C	26	50	20120601	18	632	12.4	0.00899125870258444	-0.0139679186549822
1	C	26	50	20120601	18	634	12.44	0.0100841488014507	-0.0141623871619441
1	C	26	50	20120601	18	636	12.48	0.0103789769738664	-0.0123332786957098
1	C	26	50	20120601	18	638	12.52	0.0117633506300734	-0.0105663602708809
1	C	26	50	20120601	18	640	12.56	0.0129003783342214	-0.00825864657980047
1	C	26	50	20120601	18	642	12.6	0.0143171374810068	-0.004898475155602
1	C	26	50	20120601	18	644	12.64	0.0149283605826644	-0.00116438566551208
1	C	26	50	20120601	18	646	12.68	0.0151478465275447	0.00183205003044403
1	C	26	50	20120601	18	648	12.72	0.0147328455576663	0.00360384749206316
1	C	26	50	20120601	18	650	12.76	0.0140218214049120	0.00619718989633606
1	C	26	50	20120601	18	652	12.8	0.0114158288603237	0.00744582026375876
1	C	26	50	20120601	18	654	12.84	0.00792466590491044	0.00811011172934446
1	C	26	50	20120601	18	656	12.88	0.00512284013727254	0.00926211595511796
1	C	26	50	20120601	18	658	12.92	0.00281118786142084	0.00891900653168276
1	C	26	50	20120601	18	660	12.96	-0.000953102159293529	0.0104737292825455
1	C	26	50	20120601	18	662	13	-0.00327070120317493	0.0122103693950040
1	C	26	50	20120601	18	664	13.04	-0.0054647404081118	0.0146578356703181
1	C	26	50	20120601	18	666	13.08	-0.0072697718884467	0.0145925697144146
1	C	26	50	20120601	18	668	13.12	-0.00841415350311901	0.0125490311167855
1	C	26	50	20120601	18	670	13.16	-0.00955040338980767	0.0104062854377559
1	C	26	50	20120601	18	672	13.2	-0.0101414032375234	0.00761929477038726
1	C	26	50	20120601	18	674	13.24	-0.0114435262329428	0.00663452129836436
1	C	26	50	20120601	18	676	13.28	-0.0123279188263084	0.00409479173024096
1	C	26	50	20120601	18	678	13.32	-0.0134139146340582	0.00080122269376248
1	C	26	50	20120601	18	680	13.36	-0.0132602532594385	-0.00174131408828218
1	C	26	50	20120601	18	682	13.4	-0.0122269086226159	-0.00361004881853418
1	C	26	50	20120601	18	684	13.44	-0.0107457263912102	-0.00832518674212369
1	C	26	50	20120601	18	686	13.48	-0.00980528710015418	-0.0102295087424592
1	C	26	50	20120601	18	688	13.52	-0.00860070948519946	-0.0101339856873887
1	C	26	50	20120601	18	690	13.56	-0.00582114131771292	-0.0107534373906591
1	C	26	50	20120601	18	692	13.6	-0.00448051847937825	-0.0104010528475751
1	C	26	50	20120601	18	694	13.64	-0.00251940024816423	-0.0106386548681894
1	C	26	50	20120601	18	696	13.68	-0.00143725817237196	-0.0101192142267298
1	C	26	50	20120601	18	698	13.72	-0.00047072098423588	-0.00910439578757427
1	C	26	50	20120601	18	700	13.76	-0.000677620428411069	-0.00727699144868262
1	C	26	50	20120601	18	702	13.8	-0.000136605959057429	-0.00573100853763541
1	C	26	50	20120601	18	704	13.84	0.00139722178642114	-0.00305878130085333
1	C	26	50	20120601	18	706	13.88	0.00293724378730304	-0.000616377910092499
1	C	26	50	20120601	18	708	13.92	0.00459525362569354	0.00123554889197069
1	C	26	50	20120601	18	710	13.96	0.00607140267103084	0.00158472529158842
1	C	26	50	20120601	18	712	14	0.00703750145296254	0.000224768032535771
1	C	26	50	20120601	18	714	14.04	0.00954341717480954	-0.00154547379416476
1	C	26	50	20120601	18	716	14.08	0.0119271872712744	-0.00422255178346578
1	C	26	50	20120601	18	718	14.12	0.0129676241891122	-0.00552871942967357
1	C	26	50	20120601	18	720	14.16	0.0132421230415689	-0.00829987090514365
1	C	26	50	20120601	18	722	14.2	0.0135912216594407	-0.0111640069223398
1	C	26	50	20120601	18	724	14.24	0.0142553363483311	-0.0145485028198111
1	C	26	50	20120601	18	726	14.28	0.0159380383555207	-0.0174004766003707
1	C	26	50	20120601	18	728	14.32	0.0169665251687565	-0.0200106198617646
1	C	26	50	20120601	18	730	14.36	0.0174165279243036	-0.0224183184517048
1	C	26	50	20120601	18	732	14.4	0.0166541253928283	-0.0247758124601808
1	C	26	50	20120601	18	734	14.44	0.0153526458645798	-0.0263194053503076
1	C	26	50	20120601	18	736	14.48	0.0140304551787103	-0.0269458029634895
1	C	26	50	20120601	18	738	14.52	0.0124170920624838	-0.0273886215141397
1	C	26	50	20120601	18	740	14.56	0.0103753495160789	-0.0296062922277039
1	C	26	50	20120601	18	742	14.6	0.00797606549683494	-0.0316902066225387
1	C	26	50	20120601	18	744	14.64	0.00621230076825004	-0.0328542033793212
1	C	26	50	20120601	18	746	14.68	0.00349919568844754	-0.0338262701424861
1	C	26	50	20120601	18	748	14.72	0.00121239821595464	-0.0329631897475054
1	C	26	50	20120601	18	750	14.76	-0.00141266499852229	-0.0320578102248742
1	C	26	50	20120601	18	752	14.8	-0.00420630246963411	-0.0314011908678644
1	C	26	50	20120601	18	754	14.84	-0.00776312028968056	-0.0308826694652203
1	C	26	50	20120601	18	756	14.88	-0.0100110127470726	-0.0298672641274364
1	C	26	50	20120601	18	758	14.92	-0.0108772185540261	-0.0282072602479228
1	C	26	50	20120601	18	760	14.96	-0.0122506320551247	-0.0272721115298036
1	C	26	50	20120601	18	762	15	-0.0133162914718476	-0.0243889048427189
1	C	26	50	20120601	18	764	15.04	-0.0134159652437236	-0.0231998623637469
1	C	26	50	20120601	18	766	15.08	-0.0134522822480053	-0.0202970758898911
1	C	26	50	20120601	18	768	15.12	-0.0129636926754089	-0.0179496440109114
1	C	26	50	20120601	18	770	15.16	-0.0131867919359410	-0.0154422221516205
1	C	26	50	20120601	18	772	15.2	-0.0138286179119817	-0.012868665302192
1	C	26	50	20120601	18	774	15.24	-0.0128947639063788	-0.0108380306962128
1	C	26	50	20120601	18	776	15.28	-0.0121515409392364	-0.0100884098269141
1	C	26	50	20120601	18	778	15.32	-0.00999192793504837	-0.0103597931668929
1	C	26	50	20120601	18	780	15.36	-0.00877849027212538	-0.0109568317065199
1	C	26	50	20120601	18	782	15.4	-0.00717369163323264	-0.0104881698172308
1	C	26	50	20120601	18	784	15.44	-0.0055405988235975	-0.00997558669733515
1	C	26	50	20120601	18	786	15.48	-0.00493798121146689	-0.00907346693696517
1	C	26	50	20120601	18	788	15.52	-0.00385798166922161	-0.00804449222005031
1	C	26	50	20120601	18	790	15.56	-0.00311453667054989	-0.00704394319573916
1	C	26	50	20120601	18	792	15.6	-0.00281634974092352	-0.0062893329809925
1	C	26	50	20120601	18	794	15.64	-0.00262996346447056	-0.00580023429151358
1	C	26	50	20120601	18	796	15.68	-0.00304318959632816	-0.0045876946542027
1	C	26	50	20120601	18	798	15.72	-0.00349783804342768	-0.00363846744007007
1	C	26	50	20120601	18	800	15.76	-0.00314265972145124	-0.00175650132772851
1	C	26	50	20120601	18	802	15.8	-0.00194501599559283	-0.00122565081124764
1	C	26	50	20120601	18	804	15.84	-0.000488455222308039	-0.00199603516406901
1	C	26	50	20120601	18	806	15.88	0.00155143470433014	-0.00311456495482114
1	C	26	50	20120601	18	808	15.92	0.00319842781906984	-0.00425654240643742
1	C	26	50	20120601	18	810	15.96	0.00477690935778044	-0.00533920067017995
1	C	26	50	20120601	18	812	16	0.00613463923047234	-0.00678659168272632
1	C	26	50	20120601	18	814	16.04	0.00781012874849384	-0.00829011283156327
1	C	26	50	20120601	18	816	16.08	0.00873827710947934	-0.0093920680393644
1	C	26	50	20120601	18	818	16.12	0.0116690932961413	-0.00933960071620035
1	C	26	50	20120601	18	820	16.16	0.0128885696509756	-0.00944029272184132
1	C	26	50	20120601	18	822	16.2	0.0138428809628650	-0.00764551428983362
1	C	26	50	20120601	18	824	16.24	0.0141392294148602	-0.00600142031289678
1	C	26	50	20120601	18	826	16.28	0.0135548056602096	-0.00430344479923352
1	C	26	50	20120601	18	828	16.32	0.0138664276186785	-0.00060053871819392
1	C	26	50	20120601	18	830	16.36	0.0133939600806931	0.00363260552485406
1	C	26	50	20120601	18	832	16.4	0.0135895104610302	0.00620679240642456
1	C	26	50	20120601	18	834	16.44	0.0150930740362740	0.00818162850919366
1	C	26	50	20120601	18	836	16.48	0.0163236661097086	0.0103130463375887
1	C	26	50	20120601	18	838	16.52	0.0158191878477389	0.0113710477878712
1	C	26	50	20120601	18	840	16.56	0.0142609578472415	0.0145269148497815
1	C	26	50	20120601	18	842	16.6	0.0128013925772434	0.0153493769099304
1	C	26	50	20120601	18	844	16.64	0.0104322574698288	0.0175724237563519
1	C	26	50	20120601	18	846	16.68	0.00799196832834374	0.0187559013049560
1	C	26	50	20120601	18	848	16.72	0.00591955856083884	0.0207533577536552
1	C	26	50	20120601	18	850	16.76	0.00503614884589904	0.0226814470271200
1	C	26	50	20120601	18	852	16.8	0.00414625496177574	0.0256259103746589
1	C	26	50	20120601	18	854	16.84	0.00505269514457874	0.0269188551240585
1	C	26	50	20120601	18	856	16.88	0.00698359163196494	0.0283346950320284
1	C	26	50	20120601	18	858	16.92	0.00863956500282564	0.0288287505400434
1	C	26	50	20120601	18	860	16.96	0.0102776485721224	0.0290834504026268
1	C	26	50	20120601	18	862	17	0.0114464253707456	0.0290818240570301
1	C	26	50	20120601	18	864	17.04	0.0138742482196784	0.0295589372865679
1	C	26	50	20120601	18	866	17.08	0.0163456359174001	0.0304504080188132
1	C	26	50	20120601	18	868	17.12	0.0188724961421058	0.0318824972406147
1	C	26	50	20120601	18	870	17.16	0.0184945122122225	0.0317796485592911
1	C	26	50	20120601	18	872	17.2	0.0177985140785684	0.0329136286332122
1	C	26	50	20120601	18	874	17.24	0.0170156690900490	0.0341140908867004
1	C	26	50	20120601	18	876	17.28	0.0155657466352260	0.0367277696820002
1	C	26	50	20120601	18	878	17.32	0.0138705288380093	0.0394690812513042
1	C	26	50	20120601	18	880	17.36	0.0126975093986990	0.0416498692751616
1	C	26	50	20120601	18	882	17.4	0.0107327424964940	0.0429615523542627
1	C	26	50	20120601	18	884	17.44	0.00893718624702714	0.0424749921781282
1	C	26	50	20120601	18	886	17.48	0.00508437352837594	0.0419697643829704
1	C	26	50	20120601	18	888	17.52	0.00245711828287734	0.0410459293733502
1	C	26	50	20120601	18	890	17.56	-0.000807098751114128	0.0402522020114683
1	C	26	50	20120601	18	892	17.6	-0.00286089039707046	0.0386819299824873
1	C	26	50	20120601	18	894	17.64	-0.00545950781793102	0.0369346691261754
1	C	26	50	20120601	18	896	17.68	-0.00761286009867841	0.0349561136417373
1	C	26	50	20120601	18	898	17.72	-0.00978572852658655	0.0341270309407961
1	C	26	50	20120601	18	900	17.76	-0.0117198777051661	0.0348146922855000
1	C	26	50	20120601	18	902	17.8	-0.0143863066663425	0.0359543362847383
1	C	26	50	20120601	18	904	17.84	-0.0165531646866105	0.0373548319755564
1	C	26	50	20120601	18	906	17.88	-0.0186048350122233	0.0382950718625002
1	C	26	50	20120601	18	908	17.92	-0.0203491967307324	0.0381738030495267
1	C	26	50	20120601	18	910	17.96	-0.0225315403895085	0.0375791969572269
1	C	26	50	20120601	18	912	18	-0.0242319907769059	0.0357182333305002
1	C	26	50	20120601	18	914	18.04	-0.0260909037939672	0.0340362384300917
1	C	26	50	20120601	18	916	18.08	-0.0271232089838214	0.0304412368438612
1	C	26	50	20120601	18	918	18.12	-0.0267014197888437	0.0288524386172131
1	C	26	50	20120601	18	920	18.16	-0.0267871211307235	0.0255413404036290
1	C	26	50	20120601	18	922	18.2	-0.0275265426918102	0.0228964074886007
1	C	26	50	20120601	18	924	18.24	-0.0281794709514223	0.0205085220306694
1	C	26	50	20120601	18	926	18.28	-0.0276962271060916	0.0178621112624684
1	C	26	50	20120601	18	928	18.32	-0.0258058407661996	0.0149646775869462
1	C	26	50	20120601	18	930	18.36	-0.0246230208269020	0.0119758503599557
1	C	26	50	20120601	18	932	18.4	-0.0227421167889458	0.0109498384204540
1	C	26	50	20120601	18	934	18.44	-0.0214260142924624	0.00860256210496616
1	C	26	50	20120601	18	936	18.48	-0.0223120261603569	0.00682700990633896
1	C	26	50	20120601	18	938	18.52	-0.0230151123323856	0.00490105326692616
1	C	26	50	20120601	18	940	18.56	-0.0222106567464196	0.00386802117130086
1	C	26	50	20120601	18	942	18.6	-0.0208594372058620	0.00409494092977186
1	C	26	50	20120601	18	944	18.64	-0.0195051113452147	0.00267245846069956
1	C	26	50	20120601	18	946	18.68	-0.0194817937919983	0.00100480085738643
1	C	26	50	20120601	18	948	18.72	-0.0194657587315214	-0.00256631678309596
1	C	26	50	20120601	18	950	18.76	-0.019495464287399	-0.00570483144459589
1	C	26	50	20120601	18	952	18.8	-0.0183678906009155	-0.00850066801779719
1	C	26	50	20120601	18	954	18.84	-0.0167781448511807	-0.00891648923154175
1	C	26	50	20120601	18	956	18.88	-0.0128580049603588	-0.00990284308722058
1	C	26	50	20120601	18	958	18.92	-0.0115414336520794	-0.0105119399187872
1	C	26	50	20120601	18	960	18.96	-0.00972010194622464	-0.0104486906314236
1	C	26	50	20120601	18	962	19	-0.00641156840893587	-0.0100391110492366
1	C	26	50	20120601	18	964	19.04	-0.00447463535095878	-0.00921783692848002
1	C	26	50	20120601	18	966	19.08	-0.0006617883075803	-0.00710702419168881
1	C	26	50	20120601	18	968	19.12	0.00183874633166184	-0.00643735871456609
1	C	26	50	20120601	18	970	19.16	0.00262477330069664	-0.00727230333072335
1	C	26	50	20120601	18	972	19.2	0.00473315359016054	-0.00819076432880656
1	C	26	50	20120601	18	974	19.24	0.00458483087173894	-0.0100235568213708
1	C	26	50	20120601	18	976	19.28	0.00470963521861834	-0.0106265067736886
1	C	26	50	20120601	18	978	19.32	0.00352711933523664	-0.0141188576684943
1	C	26	50	20120601	18	980	19.36	0.00321422458456154	-0.0177673165273825
1	C	26	50	20120601	18	982	19.4	0.00234097599406744	-0.0208518294440032
1	C	26	50	20120601	18	984	19.44	0.00153403280644514	-0.0243887704924305
1	C	26	50	20120601	18	986	19.48	0.000373932208027040	-0.0263593568834446
1	C	26	50	20120601	18	988	19.52	-0.00209273908746408	-0.0284811014910730
1	C	26	50	20120601	18	990	19.56	-0.00461055541643846	-0.0314489205755944
1	C	26	50	20120601	18	992	19.6	-0.00558685774922272	-0.0340893280072231
1	C	26	50	20120601	18	994	19.64	-0.00696430175897412	-0.0377624648927748
1	C	26	50	20120601	18	996	19.68	-0.00781983025353173	-0.0409702548056275
1	C	26	50	20120601	18	998	19.72	-0.00803132589178462	-0.0435738926846345
1	C	26	50	20120601	18	1000	19.76	-0.00689465174102724	-0.0455087489699953
1	C	26	50	20120601	18	1002	19.8	-0.00528789300213705	-0.0460180779844839
1	C	26	50	20120601	18	1004	19.84	-0.00301907018402190	-0.0469910569153966
1	C	26	50	20120601	18	1006	19.88	0.000169910688451310	-0.0472613838378443
1	C	26	50	20120601	18	1008	19.92	0.00393433505945414	-0.047800552758499
1	C	26	50	20120601	18	1010	19.96	0.00739138011267514	-0.0477560050312842
1	C	26	50	20120601	18	1012	20	0.0105083068041454	-0.0469780461506228
1	C	26	50	20120601	18	1014	20.04	0.0136633253379183	-0.0453226596783904
1	C	26	50	20120601	18	1016	20.08	0.0160432911999003	-0.0440371536923289
1	C	26	50	20120601	18	1018	20.12	0.0182912331547670	-0.0411366935997832
1	C	26	50	20120601	18	1020	20.16	0.0180047559134371	-0.0382935162275815
1	C	26	50	20120601	18	1022	20.2	0.0182916022645068	-0.0345862529545562
1	C	26	50	20120601	18	1024	20.24	0.0191389198351213	-0.0307474494354540
1	C	26	50	20120601	18	1026	20.28	0.0199100197800052	-0.0291022240876672
1	C	26	50	20120601	18	1028	20.32	0.0204338515545760	-0.0267619764135844
1	C	26	50	20120601	18	1030	20.36	0.0211672980633618	-0.0256397625965023
1	C	26	50	20120601	18	1032	20.4	0.0224227732244263	-0.0235043637569292
1	C	26	50	20120601	18	1034	20.44	0.0223970345375911	-0.0203991750380266
1	C	26	50	20120601	18	1036	20.48	0.0221147575105414	-0.0167878392851507
1	C	26	50	20120601	18	1038	20.52	0.0213675577748616	-0.0138716602088593
1	C	26	50	20120601	18	1040	20.56	0.0204082260048258	-0.0108307474963665
1	C	26	50	20120601	18	1042	20.6	0.0196588342381243	-0.00847919318485255
1	C	26	50	20120601	18	1044	20.64	0.0201464550744306	-0.005587974977937
1	C	26	50	20120601	18	1046	20.68	0.0191087758730393	-0.00332898094408034
1	C	26	50	20120601	18	1048	20.72	0.0175542016146007	-0.00101525684535984
1	C	26	50	20120601	18	1050	20.76	0.0153039049941526	0.0002012496609935
1	C	26	50	20120601	18	1052	20.8	0.0119525158361765	0.000656470864585781
1	C	26	50	20120601	18	1054	20.84	0.00922608886461644	0.00151825725415688
1	C	26	50	20120601	18	1056	20.88	0.00694000556997254	0.00366009076543876
1	C	26	50	20120601	18	1058	20.92	0.00540579598683214	0.00328638483158166
1	C	26	50	20120601	18	1060	20.96	0.00367899172969984	0.00262514806729066
1	C	26	50	20120601	18	1062	21	0.000908151381213541	0.00058129834267783
1	C	26	50	20120601	18	1064	21.04	-0.00224967719490775	-0.00174966219094087
1	C	26	50	20120601	18	1066	21.08	-0.00366029724061885	-0.003187876371681
1	C	26	50	20120601	18	1068	21.12	-0.00338731725352822	-0.00459593244820352
1	C	26	50	20120601	18	1070	21.16	-0.00372274749731968	-0.00585659777304196
1	C	26	50	20120601	18	1072	21.2	-0.00334454436433425	-0.00652980585513842
1	C	26	50	20120601	18	1074	21.24	-0.00287972772172127	-0.00591175917304232
1	C	26	50	20120601	18	1076	21.28	-0.00243553031284769	-0.00642724708759513
1	C	26	50	20120601	18	1078	21.32	-0.00233547470330980	-0.00659921545677969
1	C	26	50	20120601	18	1080	21.36	-0.00236238011633395	-0.00674829477945725
1	C	26	50	20120601	18	1082	21.4	-0.00229428573330568	-0.00667075344983234
1	C	26	50	20120601	18	1084	21.44	-0.00229408774340695	-0.00659922252784751
1	C	26	50	20120601	18	1086	21.48	-0.00222682067531267	-0.006771268678778
1	C	26	50	20120601	18	1088	21.52	-0.00133923195929607	-0.00647658899878632
1	C	26	50	20120601	18	1090	21.56	-0.00096987473214328	-0.00655113926672682
1	C	26	50	20120601	18	1092	21.6	0.00097766704887194	-0.00708527358709951
1	C	26	50	20120601	18	1094	21.64	0.00252309841662984	-0.00874419559323784
1	C	26	50	20120601	18	1096	21.68	0.00268105192941134	-0.0105575285071839
1	C	26	50	20120601	18	1098	21.72	0.00168858513560914	-0.0115119529561582
1	C	26	50	20120601	18	1100	21.76	-0.00126143607122993	-0.0122438650432288
1	C	26	50	20120601	18	1102	21.8	-0.00359116482483581	-0.0135086485579609
1	C	26	50	20120601	18	1104	21.84	-0.00474237921233472	-0.0136627716733086
1	C	26	50	20120601	18	1106	21.88	-0.00812378717449257	-0.0143945373892755
1	C	26	50	20120601	18	1108	21.92	-0.0114790442065618	-0.0148313384612179
1	C	26	50	20120601	18	1110	21.96	-0.0152245888265069	-0.0147785741532057
1	C	26	50	20120601	18	1112	22	-0.0183277269357441	-0.0147132516287597
1	C	26	50	20120601	18	1114	22.04	-0.0211022866658995	-0.0144967213902248
1	C	26	50	20120601	18	1116	22.08	-0.0237857710426381	-0.0144934545568957
1	C	26	50	20120601	18	1118	22.12	-0.0260723422409611	-0.0163352555898523
1	C	26	50	20120601	18	1120	22.16	-0.0279453761804427	-0.0189584308292234
1	C	26	50	20120601	18	1122	22.2	-0.0286008075980601	-0.0210834846965877
1	C	26	50	20120601	18	1124	22.24	-0.0282554587674489	-0.0251726810908692
1	C	26	50	20120601	18	1126	22.28	-0.0280759575897244	-0.0284206014348746
1	C	26	50	20120601	18	1128	22.32	-0.0280158323001201	-0.0315191645632375
1	C	26	50	20120601	18	1130	22.36	-0.0279951706399738	-0.0347056847041122
1	C	26	50	20120601	18	1132	22.4	-0.0280963859046329	-0.0375403767949397
1	C	26	50	20120601	18	1134	22.44	-0.0270707416606574	-0.0401753960728957
1	C	26	50	20120601	18	1136	22.48	-0.0263410074624729	-0.0428622604200484
1	C	26	50	20120601	18	1138	22.52	-0.0250046463567084	-0.0447104254140357
1	C	26	50	20120601	18	1140	22.56	-0.0225573497870218	-0.0468820917604158
1	C	26	50	20120601	18	1142	22.6	-0.0202427064494857	-0.0487386713250992
1	C	26	50	20120601	18	1144	22.64	-0.0174125822684647	-0.0511148329525985
1	C	26	50	20120601	18	1146	22.68	-0.0145996407822265	-0.0533405929677394
1	C	26	50	20120601	18	1148	22.72	-0.0119288277590067	-0.0550416797512398
1	C	26	50	20120601	18	1150	22.76	-0.00940367873271148	-0.0573668589798156
1	C	26	50	20120601	18	1152	22.8	-0.0094299123942935	-0.0590088316364088
1	C	26	50	20120601	18	1154	22.84	-0.00968574362772678	-0.060672795313897
1	C	26	50	20120601	18	1156	22.88	-0.0117541016733756	-0.0623487090959873
1	C	26	50	20120601	18	1158	22.92	-0.0145007165435385	-0.0640551698910248
1	C	26	50	20120601	18	1160	22.96	-0.0169855604833061	-0.0651982080028128
1	C	26	50	20120601	18	1162	23	-0.0194984058516087	-0.0649537611885566
1	C	26	50	20120601	18	1164	23.04	-0.0220233427458697	-0.0648006018597516
1	C	26	50	20120601	18	1166	23.08	-0.0255144703459439	-0.0639816307857814
1	C	26	50	20120601	18	1168	23.12	-0.0282087593142990	-0.0629145359422927
1	C	26	50	20120601	18	1170	23.16	-0.0321661531258877	-0.062936173409797
1	C	26	50	20120601	18	1172	23.2	-0.0350474718378666	-0.0623065655318285
1	C	26	50	20120601	18	1174	23.24	-0.0381333565416428	-0.0617959637251337
1	C	26	50	20120601	18	1176	23.28	-0.0405380852831020	-0.0595052205968018
1	C	26	50	20120601	18	1178	23.32	-0.0406397672382367	-0.058731221514115
1	C	26	50	20120601	18	1180	23.36	-0.0417057307108754	-0.0582071846785777
1	C	26	50	20120601	18	1182	23.4	-0.0449595037777087	-0.0564490838753101
1	C	26	50	20120601	18	1184	23.44	-0.0474538512326155	-0.0551187756035926
1	C	26	50	20120601	18	1186	23.48	-0.0500850379918175	-0.0543909788779885
1	C	26	50	20120601	18	1188	23.52	-0.0536606789943792	-0.0543599227481588
1	C	26	50	20120601	18	1190	23.56	-0.0569429471209914	-0.0552350182308547
1	C	26	50	20120601	18	1192	23.6	-0.0577559360008822	-0.0565815334607077
1	C	26	50	20120601	18	1194	23.64	-0.0590203334353117	-0.0560303239257829
1	C	26	50	20120601	18	1196	23.68	-0.0608016655247684	-0.0565084808449298
1	C	26	50	20120601	18	1198	23.72	-0.0619050561593353	-0.0568351429646345
1	C	26	50	20120601	18	1200	23.76	-0.0624458584966546	-0.0561860118684375
1	C	26	50	20120601	18	1202	23.8	-0.0626005522471747	-0.0534836123853021
1	C	26	50	20120601	18	1204	23.84	-0.0616938645769983	-0.0530142702592896
1	C	26	50	20120601	18	1206	23.88	-0.0613247053397442	-0.049244874927615
1	C	26	50	20120601	18	1208	23.92	-0.0604819613357905	-0.0470159470740944
1	C	26	50	20120601	18	1210	23.96	-0.0596681379991873	-0.0448165055733493
1	C	26	50	20120601	18	1212	24	-0.0597184981441434	-0.0416029739534333
1	C	26	50	20120601	18	1214	24.04	-0.0591653285092211	-0.0378170535362824
1	C	26	50	20120601	18	1216	24.08	-0.0585010016882964	-0.0339054095334365
1	C	26	50	20120601	18	1218	24.12	-0.0581050218908319	-0.0308456170698861
1	C	26	50	20120601	18	1220	24.16	-0.056721921026831	-0.0270416654298149
1	C	26	50	20120601	18	1222	24.2	-0.0554708369988777	-0.0237280923424966
1	C	26	50	20120601	18	1224	24.24	-0.05377979113167	-0.0204829671915972
1	C	26	50	20120601	18	1226	24.28	-0.0523087261840895	-0.0174285487395839
1	C	26	50	20120601	18	1228	24.32	-0.0516031750378216	-0.0141062782388570
1	C	26	50	20120601	18	1230	24.36	-0.0516926947563198	-0.0102502835396905
1	C	26	50	20120601	18	1232	24.4	-0.0518691178982259	-0.00700134001217267
1	C	26	50	20120601	18	1234	24.44	-0.0532111358582398	-0.00424892686640403
1	C	26	50	20120601	18	1236	24.48	-0.0557608214898423	-0.00110470585317993
1	C	26	50	20120601	18	1238	24.52	-0.0572682317259757	0.0003631064032071
1	C	26	50	20120601	18	1240	24.56	-0.0594649296524099	0.00237326956076426
1	C	26	50	20120601	18	1242	24.6	-0.0592277660379999	0.00421386851219276
1	C	26	50	20120601	18	1244	24.64	-0.058510901183233	0.00608812574640586
1	C	26	50	20120601	18	1246	24.68	-0.0563527405763735	0.00835631216841796
1	C	26	50	20120601	18	1248	24.72	-0.0546418250086146	0.0104442570719056
1	C	26	50	20120601	18	1250	24.76	-0.0526908466886427	0.0131444857372227
1	C	26	50	20120601	18	1252	24.8	-0.0504959872398397	0.0148585125748189
1	C	26	50	20120601	18	1254	24.84	-0.0476256003986979	0.0161603951539327
1	C	26	50	20120601	18	1256	24.88	-0.0439052712065699	0.0178015475666598
1	C	26	50	20120601	18	1258	24.92	-0.0405510182661299	0.0179987101504580
1	C	26	50	20120601	18	1260	24.96	-0.0374965149613028	0.0183137403636123
1	C	26	50	20120601	18	1262	25	-0.0340793365884050	0.0182342757035425
1	C	26	50	20120601	18	1264	25.04	-0.0308673464612720	0.0178098984977456
1	C	26	50	20120601	18	1266	25.08	-0.0279936150050552	0.0163040933940054
1	C	26	50	20120601	18	1268	25.12	-0.0260466176962615	0.0148624935859970
1	C	26	50	20120601	18	1270	25.16	-0.0243024327544477	0.0159015516456115
1	C	26	50	20120601	18	1272	25.2	-0.0215758077929889	0.0165004923024800
1	C	26	50	20120601	18	1274	25.24	-0.0193779855667727	0.0169176782323122
1	C	26	50	20120601	18	1276	25.28	-0.0171224563561438	0.0161336382333326
1	C	26	50	20120601	18	1278	25.32	-0.0155378300595048	0.0147502545266192
1	C	26	50	20120601	18	1280	25.36	-0.0137020394341882	0.0150871201971765
1	C	26	50	20120601	18	1282	25.4	-0.0124928868383593	0.0169186681818059
1	C	26	50	20120601	18	1284	25.44	-0.0123871743745719	0.0186097140490135
1	C	26	50	20120601	18	1286	25.48	-0.0134733611011525	0.0206975882418230
1	C	26	50	20120601	18	1288	25.52	-0.0143993881417944	0.0227098727197237
1	C	26	50	20120601	18	1290	25.56	-0.0160772818228720	0.0255546340111153
1	C	26	50	20120601	18	1292	25.6	-0.0181470540820831	0.0279766868687136
1	C	26	50	20120601	18	1294	25.64	-0.0199753493755191	0.0302483381139535
1	C	26	50	20120601	18	1296	25.68	-0.0212192916249825	0.0328967358522096
1	C	26	50	20120601	18	1298	25.72	-0.0208684959508358	0.0359974697983907
1	C	26	50	20120601	18	1300	25.76	-0.0200723644258979	0.0370801209910655
1	C	26	50	20120601	18	1302	25.8	-0.0186259775049808	0.0393292155299855
1	C	26	50	20120601	18	1304	25.84	-0.0173593371278413	0.0421587033149035
1	C	26	50	20120601	18	1306	25.88	-0.0160729684715067	0.0451064900643140
1	C	26	50	20120601	18	1308	25.92	-0.0140866348124756	0.0474279923376275
1	C	26	50	20120601	18	1310	25.96	-0.0117043213559800	0.0486176994969739
1	C	26	50	20120601	18	1312	26	-0.00953548343672463	0.0486256190929232
1	C	26	50	20120601	18	1314	26.04	-0.00663040593689782	0.0475567564824816
1	C	26	50	20120601	18	1316	26.08	-0.00442303069806777	0.0466143952751943
1	C	26	50	20120601	18	1318	26.12	-0.00186132425118516	0.0454094853200524
1	C	26	50	20120601	18	1320	26.16	0.00192622251156244	0.0445281474279815
1	C	26	50	20120601	18	1322	26.2	0.00521455188679234	0.0437011153367057
1	C	26	50	20120601	18	1324	26.24	0.00822449332226914	0.0423162467057518
1	C	26	50	20120601	18	1326	26.28	0.0120567292335877	0.0409454494997436
1	C	26	50	20120601	18	1328	26.32	0.0146214762396295	0.0392790109485213
1	C	26	50	20120601	18	1330	26.36	0.0175490397350980	0.0378773838868533
1	C	26	50	20120601	18	1332	26.4	0.0200376313408059	0.0360686047405781
1	C	26	50	20120601	18	1334	26.44	0.0223773274715994	0.0345483039478236
1	C	26	50	20120601	18	1336	26.48	0.0256545128439579	0.0333790038901823
1	C	26	50	20120601	18	1338	26.52	0.0286100353415545	0.0324623530854589
1	C	26	50	20120601	18	1340	26.56	0.0325079049043029	0.0326082857829602
1	C	26	50	20120601	18	1342	26.6	0.0356769241523432	0.0327814774468762
1	C	26	50	20120601	18	1344	26.64	0.0380186496795987	0.0322811993991867
1	C	26	50	20120601	18	1346	26.68	0.0409713013236637	0.0321835620948405
1	C	26	50	20120601	18	1348	26.72	0.0435289206933511	0.0313340298657873
1	C	26	50	20120601	18	1350	26.76	0.0446208349848593	0.0303426661585638
1	C	26	50	20120601	18	1352	26.8	0.0449086981554804	0.0292615706008077
1	C	26	50	20120601	18	1354	26.84	0.0453666205069768	0.0276424374932467
1	C	26	50	20120601	18	1356	26.88	0.0449169713048203	0.0256886307461502
1	C	26	50	20120601	18	1358	26.92	0.0459482865451808	0.0228145952340174
1	C	26	50	20120601	18	1360	26.96	0.0465522971576704	0.0199823497326528
1	C	26	50	20120601	18	1362	27	0.0471828949851326	0.0170982025935492
1	C	26	50	20120601	18	1364	27.04	0.0479134777114545	0.0147400014782920
1	C	26	50	20120601	18	1366	27.08	0.0484172205823718	0.0113119478030996
1	C	26	50	20120601	18	1368	27.12	0.0476988708033644	0.0100359736164485
1	C	26	50	20120601	18	1370	27.16	0.0472726975463432	0.00771008728109156
1	C	26	50	20120601	18	1372	27.2	0.0482833652686932	0.00585046715724906
1	C	26	50	20120601	18	1374	27.24	0.0492169583518938	0.00196229909953859
1	C	26	50	20120601	18	1376	27.28	0.0483393681257631	-0.00097495175883221
1	C	26	50	20120601	18	1378	27.32	0.0480619701355037	-0.00393949693895681
1	C	26	50	20120601	18	1380	27.36	0.0473644800065413	-0.00721509839212537
1	C	26	50	20120601	18	1382	27.4	0.0475264781701111	-0.00992791355814756
1	C	26	50	20120601	18	1384	27.44	0.0479139019755232	-0.0142820649846600
1	C	26	50	20120601	18	1386	27.48	0.047896436438028	-0.0175109266795921
1	C	26	50	20120601	18	1388	27.52	0.0478878804459755	-0.0209755377753718
1	C	26	50	20120601	18	1390	27.56	0.0481490149802677	-0.0236627556759150
1	C	26	50	20120601	18	1392	27.6	0.0495077913709958	-0.0271104669196244
1	C	26	50	20120601	18	1394	27.64	0.0510700730933494	-0.0295894418731082
1	C	26	50	20120601	18	1396	27.68	0.0536891966108643	-0.0318509107806990
1	C	26	50	20120601	18	1398	27.72	0.0559131181483741	-0.0326734880992533
1	C	26	50	20120601	18	1400	27.76	0.0590919873938764	-0.0337475832998757
1	C	26	50	20120601	18	1402	27.8	0.0620766144065867	-0.0349633119887697
1	C	26	50	20120601	18	1404	27.84	0.0644886263478921	-0.0354870659815946
1	C	26	50	20120601	18	1406	27.88	0.0663756822148447	-0.0354061022551487
1	C	26	50	20120601	18	1408	27.92	0.0681762589224581	-0.0357077540080029
1	C	26	50	20120601	18	1410	27.96	0.0710324046330268	-0.0353911115913876
1	C	26	50	20120601	18	1412	28	0.0734922877034185	-0.0361984861141464
1	C	26	50	20120601	18	1414	28.04	0.0762011430714661	-0.0378718543118243
1	C	26	50	20120601	18	1416	28.08	0.076984688095699	-0.0388785622361996
1	C	26	50	20120601	18	1418	28.12	0.0763813845899905	-0.0409112113893985
1	C	26	50	20120601	18	1420	28.16	0.0750665195303742	-0.0419882057278237
1	C	26	50	20120601	18	1422	28.2	0.0729307034978002	-0.0418204092886481
1	C	26	50	20120601	18	1424	28.24	0.0702980742407645	-0.0438215921900842
1	C	26	50	20120601	18	1426	28.28	0.068460445137817	-0.0451105064308310
1	C	26	50	20120601	18	1428	28.32	0.0663331143866172	-0.0468127245851814
1	C	26	50	20120601	18	1430	28.36	0.0631067982760974	-0.0498802245126468
1	C	26	50	20120601	18	1432	28.4	0.0610032970234236	-0.0524334456781551
1	C	26	50	20120601	18	1434	28.44	0.0588394088516366	-0.054826012182978
1	C	26	50	20120601	18	1436	28.48	0.0566886021553014	-0.0561622318673862
1	C	26	50	20120601	18	1438	28.52	0.0544549225442112	-0.0577705462411950
1	C	26	50	20120601	18	1440	28.56	0.0509328448803245	-0.0621380407726684
1	C	26	50	20120601	18	1442	28.6	0.0494669913097213	-0.0631592655992614
1	C	26	50	20120601	18	1444	28.64	0.046906641093645	-0.0647684157732856
1	C	26	50	20120601	18	1446	28.68	0.043548316632359	-0.0659188700209947
1	C	26	50	20120601	18	1448	28.72	0.0402303665540652	-0.0662307677511083
1	C	26	50	20120601	18	1450	28.76	0.0374532117420228	-0.0665166439516742
1	C	26	50	20120601	18	1452	28.8	0.0343926768163521	-0.0671915420189777
1	C	26	50	20120601	18	1454	28.84	0.0313329550634798	-0.0675882996339015
1	C	26	50	20120601	18	1456	28.88	0.0292618393013844	-0.068250717266517
1	C	26	50	20120601	18	1458	28.92	0.0274688993470078	-0.0674702128014433
1	C	26	50	20120601	18	1460	28.96	0.0264760507155438	-0.0666459384266142
1	C	26	50	20120601	18	1462	29	0.0262363415167216	-0.0651730350014026
1	C	26	50	20120601	18	1464	29.04	0.0262282804994160	-0.063797288047926
1	C	26	50	20120601	18	1466	29.08	0.0247151426983549	-0.060968365948433
1	C	26	50	20120601	18	1468	29.12	0.0231586592516071	-0.0576636316958796
1	C	26	50	20120601	18	1470	29.16	0.0212056303219699	-0.0544086777607216
1	C	26	50	20120601	18	1472	29.2	0.0198831355801845	-0.051017315856405
1	C	26	50	20120601	18	1474	29.24	0.0184723656278358	-0.0488238211236897
1	C	26	50	20120601	18	1476	29.28	0.0168232370506169	-0.0464117526138418
1	C	26	50	20120601	18	1478	29.32	0.0156840950971932	-0.0463741274620148
1	C	26	50	20120601	18	1480	29.36	0.0143931514599843	-0.0466029967138815
1	C	26	50	20120601	18	1482	29.4	0.0129208137201977	-0.0473140632930427
1	C	26	50	20120601	18	1484	29.44	0.0125265309790081	-0.0477374788336172
1	C	26	50	20120601	18	1486	29.48	0.0125763820070817	-0.0484057654525166
1	C	26	50	20120601	18	1488	29.52	0.0125325413866482	-0.0481884008279798
1	C	26	50	20120601	18	1490	29.56	0.0124360213110162	-0.0483000529887292
1	C	26	50	20120601	18	1492	29.6	0.0122651136020034	-0.0484633239445052
1	C	26	50	20120601	18	1494	29.64	0.0125180456976338	-0.0481352971087127
1	C	26	50	20120601	18	1496	29.68	0.0119075297027574	-0.0482692231330694
1	C	26	50	20120601	18	1498	29.72	0.0121434205249612	-0.0480626065316067
1	C	26	50	20120601	18	1500	29.76	0.0113308841226997	-0.0471287306056937
1	C	26	50	20120601	18	1502	29.8	0.00960080596117064	-0.0472120984951956
1	C	26	50	20120601	18	1504	29.84	0.00741478534713244	-0.0472483730730704
1	C	26	50	20120601	18	1506	29.88	0.00495278095639714	-0.0481138717732428
1	C	26	50	20120601	18	1508	29.92	0.00411217241492254	-0.0502581023765128
1	C	26	50	20120601	18	1510	29.96	0.00361415710893284	-0.0524212127308406
1	C	26	50	20120601	18	1512	30	0.00309224159373904	-0.0556745403204018
1	C	26	50	20120601	18	1514	30.04	0.00302930909021344	-0.0594971595794963
1	C	26	50	20120601	18	1516	30.08	0.00331703083947824	-0.0616157222066093
1	C	26	50	20120601	18	1518	30.12	0.00324844148170314	-0.0643539225060761
1	C	26	50	20120601	18	1520	30.16	0.00284029944760234	-0.06711064900321
1	C	26	50	20120601	18	1522	30.2	0.00276485115404974	-0.0687480961764036
1	C	26	50	20120601	18	1524	30.24	0.00151376712609634	-0.0686184835034121
1	C	26	50	20120601	18	1526	30.28	0.00123813690278984	-0.0674155534472576
1	C	26	50	20120601	18	1528	30.32	-0.00096789483315595	-0.0667559642417668
1	C	26	50	20120601	18	1530	30.36	-0.0030001197222861	-0.0658490290842169
1	C	26	50	20120601	18	1532	30.4	-0.00548531721544434	-0.0657367405273645
1	C	26	50	20120601	18	1534	30.44	-0.00853259388896776	-0.0640988690901021
1	C	26	50	20120601	18	1536	30.48	-0.0101851024366007	-0.0626293597774402
1	C	26	50	20120601	18	1538	30.52	-0.0118307520484562	-0.0601742143224824
1	C	26	50	20120601	18	1540	30.56	-0.0129179287245305	-0.0581816581237768
1	C	26	50	20120601	18	1542	30.6	-0.0143187072580610	-0.0569937187313834
1	C	26	50	20120601	18	1544	30.64	-0.0175577512906423	-0.0548494174174352
1	C	26	50	20120601	18	1546	30.68	-0.0206693746812537	-0.0529329459083853
1	C	26	50	20120601	18	1548	30.72	-0.0218937300728782	-0.050674093295885
1	C	26	50	20120601	18	1550	30.76	-0.0222388688927754	-0.0478167455037882
1	C	26	50	20120601	18	1552	30.8	-0.0214300801564542	-0.0462203812345814
1	C	26	50	20120601	18	1554	30.84	-0.0214378583310472	-0.0429952672055896
1	C	26	50	20120601	18	1556	30.88	-0.0223160142426028	-0.0399877299331688
1	C	26	50	20120601	18	1558	30.92	-0.0238997920111044	-0.0375524541787624
1	C	26	50	20120601	18	1560	30.96	-0.0253333449439430	-0.0367794804009083
1	C	26	50	20120601	18	1562	31	-0.0266369387214673	-0.0344092867546422
1	C	26	50	20120601	18	1564	31.04	-0.0299656156096317	-0.0319072176936849
1	C	26	50	20120601	18	1566	31.08	-0.0321102209794958	-0.0306042108147890
1	C	26	50	20120601	18	1568	31.12	-0.0337933331086185	-0.0284323464785101
1	C	26	50	20120601	18	1570	31.16	-0.0361981820582305	-0.0269796875204439
1	C	26	50	20120601	18	1572	31.2	-0.0381475128194022	-0.0236379220857597
1	C	26	50	20120601	18	1574	31.24	-0.0396981131377305	-0.0226100151000845
1	C	26	50	20120601	18	1576	31.28	-0.0423100241660774	-0.0228942720261215
1	C	26	50	20120601	18	1578	31.32	-0.0448343246642353	-0.0242847975113248
1	C	26	50	20120601	18	1580	31.36	-0.0471599281568797	-0.0264711009680755
1	C	26	50	20120601	18	1582	31.4	-0.0492100428475738	-0.0288671322961261
1	C	26	50	20120601	18	1584	31.44	-0.0518595012460017	-0.0309035291152653
1	C	26	50	20120601	18	1586	31.48	-0.053907282484318	-0.0323803923384515
1	C	26	50	20120601	18	1588	31.52	-0.0556820497944181	-0.0315322177544182
1	C	26	50	20120601	18	1590	31.56	-0.0562018439892683	-0.0299360656172458
1	C	26	50	20120601	18	1592	31.6	-0.0576984354916496	-0.0285461058174674
1	C	26	50	20120601	18	1594	31.64	-0.0607207512957972	-0.0251214462548247
1	C	26	50	20120601	18	1596	31.68	-0.0628924883528554	-0.0244704130413863
1	C	26	50	20120601	18	1598	31.72	-0.0661726860001017	-0.0221562646785971
1	C	26	50	20120601	18	1600	31.76	-0.0694033861726649	-0.0205065138474107
1	C	26	50	20120601	18	1602	31.8	-0.0712507733491929	-0.0186263169162357
1	C	26	50	20120601	18	1604	31.84	-0.0735546686636549	-0.0162930059596764
1	C	26	50	20120601	18	1606	31.88	-0.0734155807597955	-0.0142061217163605
1	C	26	50	20120601	18	1608	31.92	-0.072354567034625	-0.0113477839747701
1	C	26	50	20120601	18	1610	31.96	-0.0709996090205154	-0.00861806895667759
1	C	26	50	20120601	18	1612	32	-0.0698327414102014	-0.00532196140685462
1	C	26	50	20120601	18	1614	32.04	-0.0685402916355486	-0.00322397558707413
1	C	26	50	20120601	18	1616	32.08	-0.066848114397491	-1.12359267530494e-05
1	C	26	50	20120601	18	1618	32.12	-0.0670350027197587	0.00201314007710591
1	C	26	50	20120601	18	1620	32.16	-0.0666588926228456	0.00433690509211926
1	C	26	50	20120601	18	1622	32.2	-0.0664867828323048	0.00909856215662946
1	C	26	50	20120601	18	1624	32.24	-0.065335612992533	0.0127363437031218
1	C	26	50	20120601	18	1626	32.28	-0.0642333749420195	0.0153565985914867
1	C	26	50	20120601	18	1628	32.32	-0.06289043774319	0.0172440080118298
1	C	26	50	20120601	18	1630	32.36	-0.061616938430273	0.0193333671288798
1	C	26	50	20120601	18	1632	32.4	-0.0592186443605226	0.0216906490053214
1	C	26	50	20120601	18	1634	32.44	-0.0573911975952241	0.0225183882033784
1	C	26	50	20120601	18	1636	32.48	-0.0544546326304310	0.0235542501403420
1	C	26	50	20120601	18	1638	32.52	-0.0521079007871647	0.0241059207088881
1	C	26	50	20120601	18	1640	32.56	-0.050356234655606	0.0238833447073740
1	C	26	50	20120601	18	1642	32.6	-0.0489362652440340	0.0228950498435809
1	C	26	50	20120601	18	1644	32.64	-0.0457927442665233	0.0214757521834510
1	C	26	50	20120601	18	1646	32.68	-0.0429672233506478	0.0205287170003401
1	C	26	50	20120601	18	1648	32.72	-0.0414509389244104	0.0207313384484891
1	C	26	50	20120601	18	1650	32.76	-0.0410650353985779	0.0197487075100132
1	C	26	50	20120601	18	1652	32.8	-0.0396206708030550	0.0181177232927996
1	C	26	50	20120601	18	1654	32.84	-0.0383949860506818	0.0183905109468457
1	C	26	50	20120601	18	1656	32.88	-0.0380729526519667	0.0193104738397321
1	C	26	50	20120601	18	1658	32.92	-0.0376283755267517	0.0206641074428406
1	C	26	50	20120601	18	1660	32.96	-0.0369741398267012	0.0235670841284205
1	C	26	50	20120601	18	1662	33	-0.0366253594068809	0.0264464582967512
1	C	26	50	20120601	18	1664	33.04	-0.0363493685591160	0.0290445878139328
1	C	26	50	20120601	18	1666	33.08	-0.0360423710789961	0.0325154638757938
1	C	26	50	20120601	18	1668	33.12	-0.0357105258665852	0.0356388252389729
1	C	26	50	20120601	18	1670	33.16	-0.0350133892910134	0.0397968252443842
1	C	26	50	20120601	18	1672	33.2	-0.0347229098253020	0.0430168481045515
1	C	26	50	20120601	18	1674	33.24	-0.0352486437171142	0.0442327182148017
1	C	26	50	20120601	18	1676	33.28	-0.0369169207459676	0.0456817921414873
1	C	26	50	20120601	18	1678	33.32	-0.0392671315545973	0.0472908136220773
1	C	26	50	20120601	18	1680	33.36	-0.0431447637212681	0.049576041317516
1	C	26	50	20120601	18	1682	33.4	-0.045337148296337	0.0508221755980011
1	C	26	50	20120601	18	1684	33.44	-0.0486878444896676	0.0522710373926523
1	C	26	50	20120601	18	1686	33.48	-0.0514525612934289	0.0540596639956637
1	C	26	50	20120601	18	1688	33.52	-0.0543373448286356	0.0558818074601033
1	C	26	50	20120601	18	1690	33.56	-0.0576395334967768	0.0578672218803189
1	C	26	50	20120601	18	1692	33.6	-0.0598920928589247	0.0598640914303897
1	C	26	50	20120601	18	1694	33.64	-0.062020979245043	0.06157946177087
1	C	26	50	20120601	18	1696	33.68	-0.062961360553343	0.062821353410668
1	C	26	50	20120601	18	1698	33.72	-0.064113308210574	0.0631816243156826
1	C	26	50	20120601	18	1700	33.76	-0.0655410982231459	0.0628021908168979
1	C	26	50	20120601	18	1702	33.8	-0.0656363455065717	0.0623130850563512
1	C	26	50	20120601	18	1704	33.84	-0.0661910212789379	0.0616369283389771
1	C	26	50	20120601	18	1706	33.88	-0.0659797165595159	0.0608992957580468
1	C	26	50	20120601	18	1708	33.92	-0.0653790576331692	0.0598902968077005
1	C	26	50	20120601	18	1710	33.96	-0.0646785764425223	0.0597329160514118
1	C	26	50	20120601	18	1712	34	-0.064194413358376	0.0589273163666737
1	C	26	50	20120601	18	1714	34.04	-0.063136355339551	0.0592752977558313
1	C	26	50	20120601	18	1716	34.08	-0.0616678076921116	0.0576817901980205
1	C	26	50	20120601	18	1718	34.12	-0.060700761387093	0.0559031408716917
1	C	26	50	20120601	18	1720	34.16	-0.0598266006288512	0.0538409700103783
1	C	26	50	20120601	18	1722	34.2	-0.0606543681111794	0.0525428350972048
1	C	26	50	20120601	18	1724	34.24	-0.0619129969684880	0.0509012372072055
1	C	26	50	20120601	18	1726	34.28	-0.0643733467293553	0.0492346855188982
1	C	26	50	20120601	18	1728	34.32	-0.0671208596251304	0.0477865520442316
1	C	26	50	20120601	18	1730	34.36	-0.0700354618532997	0.0475424092858913
1	C	26	50	20120601	18	1732	34.4	-0.0722032815387902	0.0481327303110971
1	C	26	50	20120601	18	1734	34.44	-0.075395168620134	0.0491940905185903
1	C	26	50	20120601	18	1736	34.48	-0.078372964981338	0.0509853051324208
1	C	26	50	20120601	18	1738	34.52	-0.0805252495308459	0.0503772003716682
1	C	26	50	20120601	18	1740	34.56	-0.0839177428060125	0.0491149369855043
1	C	26	50	20120601	18	1742	34.6	-0.0868820051434246	0.0481485341476566
1	C	26	50	20120601	18	1744	34.64	-0.0904897346517165	0.0464904394564523
1	C	26	50	20120601	18	1746	34.68	-0.0924557036354494	0.0447835543973461
1	C	26	50	20120601	18	1748	34.72	-0.0965772169309515	0.0441581184493866
1	C	26	50	20120601	18	1750	34.76	-0.0997394691670958	0.0436302632372308
1	C	26	50	20120601	18	1752	34.8	-0.102951855274026	0.0440269501414765
1	C	26	50	20120601	18	1754	34.84	-0.105623870378774	0.0455523208898521
1	C	26	50	20120601	18	1756	34.88	-0.107392768702590	0.0481066734262104
1	C	26	50	20120601	18	1758	34.92	-0.108450246893855	0.0504786631237006
1	C	26	50	20120601	18	1760	34.96	-0.109656146798490	0.0532933723768918
1	C	26	50	20120601	18	1762	35	-0.111087896609037	0.0564479171491212
1	C	26	50	20120601	18	1764	35.04	-0.113214095989387	0.0593054063625742
1	C	26	50	20120601	18	1766	35.08	-0.115611965795068	0.0615871692347851
1	C	26	50	20120601	18	1768	35.12	-0.117183581326934	0.0629528752719688
1	C	26	50	20120601	18	1770	35.16	-0.119482951157996	0.0637336625797549
1	C	26	50	20120601	18	1772	35.2	-0.122166562813955	0.0643494111648122
1	C	26	50	20120601	18	1774	35.24	-0.125241699494657	0.06545186134736
1	C	26	50	20120601	18	1776	35.28	-0.126681934586578	0.0657129251709742
1	C	26	50	20120601	18	1778	35.32	-0.127398799441345	0.0681101585805528
1	C	26	50	20120601	18	1780	35.36	-0.128633125038584	0.0712160544062366
1	C	26	50	20120601	18	1782	35.4	-0.129063258093580	0.0735393951571813
1	C	26	50	20120601	18	1784	35.44	-0.130071875206265	0.0743876404518927
1	C	26	50	20120601	18	1786	35.48	-0.130286128560964	0.0747814989290136
1	C	26	50	20120601	18	1788	35.52	-0.130148172027955	0.075131587496379
1	C	26	50	20120601	18	1790	35.56	-0.129603558385085	0.0754697259591424
1	C	26	50	20120601	18	1792	35.6	-0.129512200188955	0.0771789444706266
1	C	26	50	20120601	18	1794	35.64	-0.129303674399184	0.0786348066224115
1	C	26	50	20120601	18	1796	35.68	-0.128795618176901	0.0812019577915093
1	C	26	50	20120601	18	1798	35.72	-0.128718897091142	0.0836531434484925
1	C	26	50	20120601	18	1800	35.76	-0.128412012748107	0.0877020368775666
1	C	26	50	20120601	18	1802	35.8	-0.127971838776819	0.09132136293707
1	C	26	50	20120601	18	1804	35.84	-0.128159009941799	0.0935920949434945
1	C	26	50	20120601	18	1806	35.88	-0.127872426634452	0.0970847003967415
1	C	26	50	20120601	18	1808	35.92	-0.126749526923792	0.0997264654733895
1	C	26	50	20120601	18	1810	35.96	-0.125400416682763	0.101320234660709
1	C	26	50	20120601	18	1812	36	-0.123783609956512	0.103461714618600
1	C	26	50	20120601	18	1814	36.04	-0.121697765160164	0.105302900468657
1	C	26	50	20120601	18	1816	36.08	-0.119363202624602	0.106900657738223
1	C	26	50	20120601	18	1818	36.12	-0.117292284852405	0.107745452351842
1	C	26	50	20120601	18	1820	36.16	-0.114321099939606	0.110050542676764
1	C	26	50	20120601	18	1822	36.2	-0.111572123332793	0.111204286385220
1	C	26	50	20120601	18	1824	36.24	-0.108399971601712	0.113112131191539
1	C	26	50	20120601	18	1826	36.28	-0.106552867267897	0.112884584229353
1	C	26	50	20120601	18	1828	36.32	-0.104794080571052	0.112606903396381
1	C	26	50	20120601	18	1830	36.36	-0.102188957767804	0.111932464948486
1	C	26	50	20120601	18	1832	36.4	-0.0996053310107047	0.111580184350098
1	C	26	50	20120601	18	1834	36.44	-0.0959187590963105	0.112202155474830
1	C	26	50	20120601	18	1836	36.48	-0.0931997213906139	0.112268128537515
1	C	26	50	20120601	18	1838	36.52	-0.0903841636092853	0.112330212512903
1	C	26	50	20120601	18	1840	36.56	-0.0863862525791347	0.112618641368949
1	C	26	50	20120601	18	1842	36.6	-0.083825677503102	0.113139920488040
1	C	26	50	20120601	18	1844	36.64	-0.0826688508090808	0.114448068033235
1	C	26	50	20120601	18	1846	36.68	-0.0815392477261353	0.117059766929547
1	C	26	50	20120601	18	1848	36.72	-0.0806456768867498	0.120535691733826
1	C	26	50	20120601	18	1850	36.76	-0.0796497876961267	0.123514308338896
1	C	26	50	20120601	18	1852	36.8	-0.0782863444006428	0.126523896220982
1	C	26	50	20120601	18	1854	36.84	-0.0766344722491129	0.129997275440849
1	C	26	50	20120601	18	1856	36.88	-0.0746207735576498	0.133220126728141
1	C	26	50	20120601	18	1858	36.92	-0.0726765834627774	0.135984560689190
1	C	26	50	20120601	18	1860	36.96	-0.071613801970654	0.138914104083646
1	C	26	50	20120601	18	1862	37	-0.0700241552158686	0.140571633089425
1	C	26	50	20120601	18	1864	37.04	-0.0694396607505398	0.141424828131605
1	C	26	50	20120601	18	1866	37.08	-0.0701179175750539	0.141597927871639
1	C	26	50	20120601	18	1868	37.12	-0.0712574908636141	0.142441081997526
1	C	26	50	20120601	18	1870	37.16	-0.0719525768295205	0.144085105263785
1	C	26	50	20120601	18	1872	37.2	-0.0731071407818419	0.144521531569133
1	C	26	50	20120601	18	1874	37.24	-0.0733835488226077	0.144550593657840
1	C	26	50	20120601	18	1876	37.28	-0.0722557842172933	0.145370059706557
1	C	26	50	20120601	18	1878	37.32	-0.0714496824867406	0.146559413312513
1	C	26	50	20120601	18	1880	37.36	-0.0682698232917448	0.148291117819639
1	C	26	50	20120601	18	1882	37.4	-0.066156846808203	0.150186305414575
1	C	26	50	20120601	18	1884	37.44	-0.0646130205728385	0.152302888142700
1	C	26	50	20120601	18	1886	37.48	-0.0632932057657538	0.155230663770203
1	C	26	50	20120601	18	1888	37.52	-0.0605802491783754	0.157642392868796
1	C	26	50	20120601	18	1890	37.56	-0.057977530538184	0.160464314611156
1	C	26	50	20120601	18	1892	37.6	-0.0567502052980785	0.163101610772947
1	C	26	50	20120601	18	1894	37.64	-0.0568097436890544	0.164323349869481
1	C	26	50	20120601	18	1896	37.68	-0.0577532362671916	0.166211112843215
1	C	26	50	20120601	18	1898	37.72	-0.0568255828809529	0.168379031523655
1	C	26	50	20120601	18	1900	37.76	-0.0552626647624963	0.169866996323306
1	C	26	50	20120601	18	1902	37.8	-0.0523623955887816	0.168698573078073
1	C	26	50	20120601	18	1904	37.84	-0.0510031242233067	0.167056883264192
1	C	26	50	20120601	18	1906	37.88	-0.0494939462202202	0.165010728371473
1	C	26	50	20120601	18	1908	37.92	-0.0472849446357935	0.163125581692829
1	C	26	50	20120601	18	1910	37.96	-0.0466566095500311	0.163605424354542
1	C	26	50	20120601	18	1912	38	-0.0462809944278648	0.164620264006901
1	C	26	50	20120601	18	1914	38.04	-0.0466206885255468	0.166127532821679
1	C	26	50	20120601	18	1916	38.08	-0.0478428518861496	0.169023559354706
1	C	26	50	20120601	18	1918	38.12	-0.0490500952936694	0.172020772868122
1	C	26	50	20120601	18	1920	38.16	-0.0506103971170357	0.174680484314877
1	C	26	50	20120601	18	1922	38.2	-0.0517955080823043	0.176714123417569
1	C	26	50	20120601	18	1924	38.24	-0.0534020546891602	0.178556843689341
1	C	26	50	20120601	18	1926	38.28	-0.0562609581161755	0.179818958583081
1	C	26	50	20120601	18	1928	38.32	-0.0599808347599636	0.180740530851002
1	C	26	50	20120601	18	1930	38.36	-0.0631555320754568	0.180876507485024
1	C	26	50	20120601	18	1932	38.4	-0.0666726104944006	0.179141338154670
1	C	26	50	20120601	18	1934	38.44	-0.0690619243080299	0.178912942664347
1	C	26	50	20120601	18	1936	38.48	-0.070820074608772	0.176215754558189
1	C	26	50	20120601	18	1938	38.52	-0.0724252070020656	0.173124283710841
1	C	26	50	20120601	18	1940	38.56	-0.0731952462867778	0.169959980865032
1	C	26	50	20120601	18	1942	38.6	-0.07487709976583	0.167182111875140
1	C	26	50	20120601	18	1944	38.64	-0.0763047483570456	0.164429345175981
1	C	26	50	20120601	18	1946	38.68	-0.0780744952089993	0.161706418382988
1	C	26	50	20120601	18	1948	38.72	-0.0810438487152359	0.158858687243115
1	C	26	50	20120601	18	1950	38.76	-0.0830636992356953	0.158633473733307
1	C	26	50	20120601	18	1952	38.8	-0.0857209358087163	0.159272768974178
1	C	26	50	20120601	18	1954	38.84	-0.0881506254195514	0.160900458073791
1	C	26	50	20120601	18	1956	38.88	-0.0909299793336832	0.162512237270828
1	C	26	50	20120601	18	1958	38.92	-0.0931592041720519	0.163911884433509
1	C	26	50	20120601	18	1960	38.96	-0.095966771646753	0.164822284414286
1	C	26	50	20120601	18	1962	39	-0.0976530798985268	0.166729492824503
1	C	26	50	20120601	18	1964	39.04	-0.0980922639203217	0.168039690979363
1	C	26	50	20120601	18	1966	39.08	-0.0967834092683454	0.169235408546350
1	C	26	50	20120601	18	1968	39.12	-0.0957816510914385	0.172251006836076
1	C	26	50	20120601	18	1970	39.16	-0.094773033978754	0.174901525894676
1	C	26	50	20120601	18	1972	39.2	-0.0932789880607849	0.177842312286952
1	C	26	50	20120601	18	1974	39.24	-0.0928492792698579	0.181673204695387
1	C	26	50	20120601	18	1976	39.28	-0.0929766292011495	0.184715107357373
1	C	26	50	20120601	18	1978	39.32	-0.0927030495875085	0.187609224702092
1	C	26	50	20120601	18	1980	39.36	-0.0917565164502122	0.189818650550587
1	C	26	50	20120601	18	1982	39.4	-0.0905361208565623	0.193293302562660
1	C	26	50	20120601	18	1984	39.44	-0.0896756426145364	0.196659767237211
1	C	26	50	20120601	18	1986	39.48	-0.088877460479933	0.199323297060584
1	C	26	50	20120601	18	1988	39.52	-0.0891293319153916	0.201990362417864
1	C	26	50	20120601	18	1990	39.56	-0.0899901637108082	0.204735775206498
1	C	26	50	20120601	18	1992	39.6	-0.091212327071411	0.206961464510961
1	C	26	50	20120601	18	1994	39.64	-0.0919809521425608	0.210818732002334
1	C	26	50	20120601	18	1996	39.68	-0.0918092666160887	0.212625248406909
1	C	26	50	20120601	18	1998	39.72	-0.0923068576580096	0.214994268255919
1	C	26	50	20120601	18	2000	39.76	-0.0929455872134554	0.217120326214912
1	C	26	50	20120601	18	2002	39.8	-0.0934688462315335	0.219762077149425
1	C	26	50	20120601	18	2004	39.84	-0.0946716348663318	0.222338067153288
1	C	26	50	20120601	18	2006	39.88	-0.0965016272160426	0.224424032157788
1	C	26	50	20120601	18	2008	39.92	-0.0994170284748747	0.225710259392766
1	C	26	50	20120601	18	2010	39.96	-0.101587846293117	0.225851680749004
1	C	26	50	20120601	18	2012	40	-0.103761633959841	0.226141453107934
1	C	26	50	20120601	18	2014	40.04	-0.106258286582855	0.226087147307139
1	C	26	50	20120601	18	2016	40.08	-0.108279268474164	0.225791505961925
1	C	26	50	20120601	18	2018	40.12	-0.110609751003599	0.226248438363927
1	C	26	50	20120601	18	2020	40.16	-0.111018317301768	0.226883561674789
1	C	26	50	20120601	18	2022	40.2	-0.109957232865920	0.227777768910278
1	C	26	50	20120601	18	2024	40.24	-0.108858530349312	0.227862480302664
1	C	26	50	20120601	18	2026	40.28	-0.107444741051007	0.228275006398808
1	C	26	50	20120601	18	2028	40.32	-0.105242881245071	0.230468380923371
1	C	26	50	20120601	18	2030	40.36	-0.102933470497715	0.232663240372174
1	C	26	50	20120601	18	2032	40.4	-0.101146611661657	0.235560256854695
1	C	26	50	20120601	18	2034	40.44	-0.0997203772840037	0.237144883151334
1	C	26	50	20120601	18	2036	40.48	-0.0978359377121416	0.239794412260440
