# Supplementary material for: How Do Ants Make Sense of Gravity? A Boltzmann Walker Analysis of Lasius niger Trajectories on Various Inclines
Source: PLoS One. 2013 Oct 29;8(10):e76531. doi: 10.1371/journal.pone.0076531 (PMC3812222; doi:10.1371/journal.pone.0076531)
Supplement: Dataset S1 — Trajectories for . (ZIP) [file pone.0076531.s005.zip › Incline1/1-C-26-50-20120601-19.txt]

Pente	Colonie	Temperature	Humidite	Date	Indiv	Frame	Time	X	Y
1	C	26	50	20120601	19	16	0	0	0
1	C	26	50	20120601	19	18	0.04	8.97601348038013e-05	-0.0001052599154474
1	C	26	50	20120601	19	20	0.08	0.0033752327986377	0.000227900515576501
1	C	26	50	20120601	19	22	0.12	0.0053130306482082	0.000855712342320701
1	C	26	50	20120601	19	24	0.16	0.0070895515831257	0.0017094589277898
1	C	26	50	20120601	19	26	0.2	0.0089025804411558	0.0023754191653791
1	C	26	50	20120601	19	28	0.24	0.0104942070949286	0.0028667876676256
1	C	26	50	20120601	19	30	0.28	0.0130339225209163	0.0044333827413444
1	C	26	50	20120601	19	32	0.32	0.0136080932272398	0.00604544478109347
1	C	26	50	20120601	19	34	0.36	0.0147871937848684	0.0080624668744281
1	C	26	50	20120601	19	36	0.4	0.015769082261224	0.00915310837373024
1	C	26	50	20120601	19	38	0.44	0.0168926749365294	0.0091791299032779
1	C	26	50	20120601	19	40	0.48	0.018656411380843	0.0086132323462943
1	C	26	50	20120601	19	42	0.52	0.0195499115095504	0.00733690460625258
1	C	26	50	20120601	19	44	0.56	0.0211998744727711	0.00528473930589298
1	C	26	50	20120601	19	46	0.6	0.0227366296403238	0.003881344477272
1	C	26	50	20120601	19	48	0.64	0.0234882841487251	0.0032399986267359
1	C	26	50	20120601	19	50	0.68	0.0237962291519318	0.0012160468869456
1	C	26	50	20120601	19	52	0.72	0.0240886885166306	-0.000492464517757299
1	C	26	50	20120601	19	54	0.76	0.0239269024850951	-0.0025941272928
1	C	26	50	20120601	19	56	0.8	0.0239274681705201	-0.004290759303579
1	C	26	50	20120601	19	58	0.84	0.0253457122415459	-0.0070198379255685
1	C	26	50	20120601	19	60	0.88	0.0252108669783736	-0.0081914431513165
1	C	26	50	20120601	19	62	0.92	0.0251308224907433	-0.0097426940078835
1	C	26	50	20120601	19	64	0.96	0.0254729207514814	-0.0112519427216481
1	C	26	50	20120601	19	66	1	0.0258626072985933	-0.0126592973482437
1	C	26	50	20120601	19	68	1.04	0.0266231713524375	-0.0134618635448904
1	C	26	50	20120601	19	70	1.08	0.0287514213424528	-0.0134427716617984
1	C	26	50	20120601	19	72	1.12	0.0306635087894593	-0.0137604747385855
1	C	26	50	20120601	19	74	1.16	0.0322686411827528	-0.0140782485260507
1	C	26	50	20120601	19	76	1.2	0.0322858238775356	-0.0150916032541692
1	C	26	50	20120601	19	78	1.24	0.032572697098663	-0.0161288581914917
1	C	26	50	20120601	19	80	1.28	0.0316235476662763	-0.0167596681509882
1	C	26	50	20120601	19	82	1.32	0.0295968382100394	-0.0170375611159945
1	C	26	50	20120601	19	84	1.36	0.0283485401828039	-0.0179142038190384
1	C	26	50	20120601	19	86	1.4	0.0272980057801307	-0.0176123257920142
1	C	26	50	20120601	19	88	1.44	0.0261789527303605	-0.0171835220977671
1	C	26	50	20120601	19	90	1.48	0.0245746759362723	-0.0158173847254468
1	C	26	50	20120601	19	92	1.52	0.0228986560881649	-0.0148278948511934
1	C	26	50	20120601	19	94	1.56	0.0199113915671607	-0.0136908883602489
1	C	26	50	20120601	19	96	1.6	0.0174551076702852	-0.0124836520237969
1	C	26	50	20120601	19	98	1.64	0.0158296742413039	-0.010967127181254
1	C	26	50	20120601	19	100	1.68	0.0144536585872505	-0.0090037603504758
1	C	26	50	20120601	19	102	1.72	0.0129406834207491	-0.006838507462601
1	C	26	50	20120601	19	104	1.76	0.0117964078720939	-0.003944637605256
1	C	26	50	20120601	19	106	1.8	0.0104543192014019	-0.000687986613823199
1	C	26	50	20120601	19	108	1.84	0.0080307884906309	0.0010865756353103
1	C	26	50	20120601	19	110	1.88	0.006524445985737	0.0016915125576832
1	C	26	50	20120601	19	112	1.92	0.0032396662865487	0.00186971760867790
1	C	26	50	20120601	19	114	1.96	0.0011046422135696	0.000760281211131801
1	C	26	50	20120601	19	116	2	-0.002117134271415	0.0005055247800059
1	C	26	50	20120601	19	118	2.04	-0.0043774505949525	0.000317455589413701
1	C	26	50	20120601	19	120	2.08	-0.0067608537029979	0.0022711626344541
1	C	26	50	20120601	19	122	2.12	-0.0068213141612165	0.00460100593935856
1	C	26	50	20120601	19	124	2.16	-0.0076517792559149	0.00616706714745756
1	C	26	50	20120601	19	126	2.2	-0.00932252408743469	0.00850689055747166
1	C	26	50	20120601	19	128	2.24	-0.0114995573742840	0.0107021813414112
1	C	26	50	20120601	19	130	2.28	-0.0121302400545599	0.0131809583049963
1	C	26	50	20120601	19	132	2.32	-0.0118098004745296	0.0160534735375495
1	C	26	50	20120601	19	134	2.36	-0.00906981119490643	0.0197378604919898
1	C	26	50	20120601	19	136	2.4	-0.00851925785507458	0.0213830151290984
1	C	26	50	20120601	19	138	2.44	-0.0067521272982113	0.0239388525896972
1	C	26	50	20120601	19	140	2.48	-0.0039592110760163	0.0245919505549367
1	C	26	50	20120601	19	142	2.52	-0.0015717993796283	0.023530646915986
1	C	26	50	20120601	19	144	2.56	0.00103126574288590	0.0217496641372793
1	C	26	50	20120601	19	146	2.6	0.0019110126446991	0.0203674471567548
1	C	26	50	20120601	19	148	2.64	0.0026741010697522	0.0183356677448969
1	C	26	50	20120601	19	150	2.68	0.0027850461237204	0.0167792550088272
1	C	26	50	20120601	19	152	2.72	0.0031940366859587	0.0154012453136508
1	C	26	50	20120601	19	154	2.76	0.0039999969951551	0.0149150386909069
1	C	26	50	20120601	19	156	2.8	0.0071937154830623	0.0110897324260440
1	C	26	50	20120601	19	158	2.84	0.0089219551669603	0.0087497039550633
1	C	26	50	20120601	19	160	2.88	0.0111434725414141	0.00653327774943407
1	C	26	50	20120601	19	162	2.92	0.014102855842036	0.00447206148227529
1	C	26	50	20120601	19	164	2.96	0.0167287675846504	0.0033894810002787
1	C	26	50	20120601	19	166	3	0.0195324459720551	0.0036004816637847
1	C	26	50	20120601	19	168	3.04	0.023000734023097	0.00463999934280709
1	C	26	50	20120601	19	170	3.08	0.0248561822169305	0.00563207015681182
1	C	26	50	20120601	19	172	3.12	0.0268645776075346	0.00628932590992471
1	C	26	50	20120601	19	174	3.16	0.0278361423248849	0.00594920754817398
1	C	26	50	20120601	19	176	3.2	0.0281104290453072	0.00464127213501323
1	C	26	50	20120601	19	178	3.24	0.0287511384997403	0.002327123772224
1	C	26	50	20120601	19	180	3.28	0.0289837766307507	-0.000874514311632399
1	C	26	50	20120601	19	182	3.32	0.0278871954344866	-0.0029709444964943
1	C	26	50	20120601	19	184	3.36	0.0272465566907316	-0.005291951795061
1	C	26	50	20120601	19	186	3.4	0.0280351221731108	-0.0069443189213378
1	C	26	50	20120601	19	188	3.44	0.029420768621524	-0.0091660484278259
1	C	26	50	20120601	19	190	3.48	0.0309451494204059	-0.0124317503860578
1	C	26	50	20120601	19	192	3.52	0.0312628524971931	-0.0153521721030364
1	C	26	50	20120601	19	194	3.56	0.0306763074221988	-0.017230318424546
1	C	26	50	20120601	19	196	3.6	0.0302548717806116	-0.0186528758469371
1	C	26	50	20120601	19	198	3.64	0.0276729986483296	-0.0193445111317513
1	C	26	50	20120601	19	200	3.68	0.0264659532307085	-0.0196003565073202
1	C	26	50	20120601	19	202	3.72	0.025932752291287	-0.0194004291360075
1	C	26	50	20120601	19	204	3.76	0.0249818068076761	-0.0196770775930789
1	C	26	50	20120601	19	206	3.8	0.0229459827450297	-0.0194068850209197
1	C	26	50	20120601	19	208	3.84	0.0204441470293101	-0.0188879605674104
1	C	26	50	20120601	19	210	3.88	0.0192639292429673	-0.0178250942224732
1	C	26	50	20120601	19	212	3.92	0.0148302636589105	-0.0164480391214515
1	C	26	50	20120601	19	214	3.96	0.0134885660182684	-0.015940793950647
1	C	26	50	20120601	19	216	4	0.0122051219555808	-0.0162365512613732
1	C	26	50	20120601	19	218	4.04	0.0093070879464014	-0.0169231795230698
1	C	26	50	20120601	19	220	4.08	0.0060062003547376	-0.0170907355459398
1	C	26	50	20120601	19	222	4.12	0.0031435704749854	-0.0163763950623817
1	C	26	50	20120601	19	224	4.16	0.000842171247460999	-0.0153484527213674
1	C	26	50	20120601	19	226	4.2	0.000110075312627300	-0.0144807902744446
1	C	26	50	20120601	19	228	4.24	-0.000361069935677302	-0.0120580303100651
1	C	26	50	20120601	19	230	4.28	-0.000814134463586899	-0.0085429530033121
1	C	26	50	20120601	19	232	4.32	-0.00122181687828000	-0.009092339616955
1	C	26	50	20120601	19	234	4.36	-0.003950838931727	-0.0044497734765322
1	C	26	50	20120601	19	236	4.4	-0.0057605161036143	-0.001969575228317
1	C	26	50	20120601	19	238	4.44	-0.006280105237498	-0.0005119523806468
1	C	26	50	20120601	19	240	4.48	-0.0068262101685694	0.0030329796815146
1	C	26	50	20120601	19	242	4.52	-0.007944018003298	0.00487342377655815
1	C	26	50	20120601	19	244	4.56	-0.00901249311922345	0.0076869648893468
1	C	26	50	20120601	19	246	4.6	-0.0109508778674223	0.00994295371938342
1	C	26	50	20120601	19	248	4.64	-0.0124896977867761	0.0132788713809872
1	C	26	50	20120601	19	250	4.68	-0.0131896698605405	0.0160641720631488
1	C	26	50	20120601	19	252	4.72	-0.0143393335628683	0.0198869822410742
1	C	26	50	20120601	19	254	4.76	-0.0142940999420758	0.0232308689961020
1	C	26	50	20120601	19	256	4.8	-0.0123384688594837	0.0250274293371982
1	C	26	50	20120601	19	258	4.84	-0.00924699094106834	0.0260525856774947
1	C	26	50	20120601	19	260	4.88	-0.0063477284045673	0.0260845635917244
1	C	26	50	20120601	19	262	4.92	-0.0045019367437804	0.0258946745911201
1	C	26	50	20120601	19	264	4.96	-0.0026016650510875	0.0248894586620531
1	C	26	50	20120601	19	266	5	-0.000194666496860701	0.0226462260383491
1	C	26	50	20120601	19	268	5.04	0.0015485921350698	0.0216636728816192
1	C	26	50	20120601	19	270	5.08	0.0039299934238177	0.0196499671190883
1	C	26	50	20120601	19	272	5.12	0.0056196250774629	0.0193086466758096
1	C	26	50	20120601	19	274	5.16	0.006606534011965	0.0200344917866975
1	C	26	50	20120601	19	276	5.2	0.0089703919814716	0.022060352714797
1	C	26	50	20120601	19	278	5.24	0.0111846261560792	0.0240691016587917
1	C	26	50	20120601	19	280	5.28	0.0137068760445716	0.0271071152334816
1	C	26	50	20120601	19	282	5.32	0.0158148320699668	0.0289258645853715
1	C	26	50	20120601	19	284	5.36	0.0178368746214478	0.0315961826338444
1	C	26	50	20120601	19	286	5.4	0.0176276417248947	0.0333173512499306
1	C	26	50	20120601	19	288	5.44	0.0165796387644982	0.0340902896724456
1	C	26	50	20120601	19	290	5.48	0.0140466903504064	0.0351305356714526
1	C	26	50	20120601	19	292	5.52	0.0127327798849446	0.0359571081433206
1	C	26	50	20120601	19	294	5.56	0.0101795092219615	0.0378434356902885
1	C	26	50	20120601	19	296	5.6	0.0078595272282275	0.0378028124057093
1	C	26	50	20120601	19	298	5.64	0.0052585607986399	0.0375606438895021
1	C	26	50	20120601	19	300	5.68	0.0025512483375889	0.0381115635106466
1	C	26	50	20120601	19	302	5.72	-0.000710069558599702	0.0383630106820366
1	C	26	50	20120601	19	304	5.76	-0.0035600422269687	0.0378014759738929
1	C	26	50	20120601	19	306	5.8	-0.0064326281702	0.0367251533869098
1	C	26	50	20120601	19	308	5.84	-0.00928818698214027	0.0358276722470244
1	C	26	50	20120601	19	310	5.88	-0.0119969504263063	0.0347223017134702
1	C	26	50	20120601	19	312	5.92	-0.0145901231249517	0.034605982647965
1	C	26	50	20120601	19	314	5.96	-0.0167999732375159	0.033441519200707
1	C	26	50	20120601	19	316	6	-0.0206486140261580	0.0332660152976165
1	C	26	50	20120601	19	318	6.04	-0.0244551395349127	0.032168133024875
1	C	26	50	20120601	19	320	6.08	-0.0279574111378584	0.0317105218003623
1	C	26	50	20120601	19	322	6.12	-0.0302819751835345	0.0307257836836785
1	C	26	50	20120601	19	324	6.16	-0.0329788443845342	0.0296085910318496
1	C	26	50	20120601	19	326	6.2	-0.0352376764909379	0.0272880992141263
1	C	26	50	20120601	19	328	6.24	-0.0373214989618913	0.0247914678043163
1	C	26	50	20120601	19	330	6.28	-0.0382337869177747	0.0224075492154274
1	C	26	50	20120601	19	332	6.32	-0.0386800490784493	0.0198232789911571
1	C	26	50	20120601	19	334	6.36	-0.0386171872856019	0.0182954333690473
1	C	26	50	20120601	19	336	6.4	-0.038190589764512	0.0179500117064377
1	C	26	50	20120601	19	338	6.44	-0.0373158986761843	0.0155810625681066
1	C	26	50	20120601	19	340	6.48	-0.0367908011804751	0.0129130072613335
1	C	26	50	20120601	19	342	6.52	-0.0367868413825005	0.0116246587060116
1	C	26	50	20120601	19	344	6.56	-0.037089384089899	0.00898761710266134
1	C	26	50	20120601	19	346	6.6	-0.0383992145492333	0.00616384274053536
1	C	26	50	20120601	19	348	6.64	-0.0394103065356519	0.0026435116303981
1	C	26	50	20120601	19	350	6.68	-0.0395782656093872	0.0012343397393749
1	C	26	50	20120601	19	352	6.72	-0.039764319545653	-0.0017625767891924
1	C	26	50	20120601	19	354	6.76	-0.0395116420084638	-0.0044928150663031
1	C	26	50	20120601	19	356	6.8	-0.0383574053758714	-0.0057866345775017
1	C	26	50	20120601	19	358	6.84	-0.0361186679006861	-0.0069430744134029
1	C	26	50	20120601	19	360	6.88	-0.0333892145121026	-0.0076537379416988
1	C	26	50	20120601	19	362	6.92	-0.0307726153657964	-0.0084476986488185
1	C	26	50	20120601	19	364	6.96	-0.0277282661143471	-0.0093127448006508
1	C	26	50	20120601	19	366	7	-0.0254635869419697	-0.011527785076989
1	C	26	50	20120601	19	368	7.04	-0.0235794302128200	-0.0134040222101893
1	C	26	50	20120601	19	370	7.08	-0.0223861875195677	-0.0171073525552976
1	C	26	50	20120601	19	372	7.12	-0.0216752623617628	-0.0203058793693169
1	C	26	50	20120601	19	374	7.16	-0.0201689127858011	-0.0233739449822072
1	C	26	50	20120601	19	376	7.2	-0.0191199198759108	-0.0257566827027715
1	C	26	50	20120601	19	378	7.24	-0.0174840283376358	-0.029174059065568
1	C	26	50	20120601	19	380	7.28	-0.0154632585783608	-0.031065569705242
1	C	26	50	20120601	19	382	7.32	-0.0131861626109058	-0.0337789505566891
1	C	26	50	20120601	19	384	7.36	-0.0107570386854956	-0.0357343129387043
1	C	26	50	20120601	19	386	7.4	-0.00917410944513145	-0.0370032867682217
1	C	26	50	20120601	19	388	7.44	-0.0077104691187534	-0.0397494773743159
1	C	26	50	20120601	19	390	7.48	-0.0063354292720581	-0.0407332043283026
1	C	26	50	20120601	19	392	7.52	-0.0043611164283071	-0.0418942029523328
1	C	26	50	20120601	19	394	7.56	-0.0025667622603681	-0.0419913594240678
1	C	26	50	20120601	19	396	7.6	-0.000465948013462902	-0.0404108343467596
1	C	26	50	20120601	19	398	7.64	0.0002561494314848	-0.0394464821185774
1	C	26	50	20120601	19	400	7.68	0.0025393265172581	-0.0376028426079897
1	C	26	50	20120601	19	402	7.72	0.0049242562688441	-0.0359777698034668
1	C	26	50	20120601	19	404	7.76	0.0076493750928589	-0.0348007905661818
1	C	26	50	20120601	19	406	7.8	0.0109159962899064	-0.0331722529384311
1	C	26	50	20120601	19	408	7.84	0.0118720046580706	-0.0324087190361058
1	C	26	50	20120601	19	410	7.88	0.0143163243082084	-0.0317198626809417
1	C	26	50	20120601	19	412	7.92	0.016607647264101	-0.0324709373617824
1	C	26	50	20120601	19	414	7.96	0.0198790272897858	-0.0327663453617587
1	C	26	50	20120601	19	416	8	0.023473102566133	-0.0330110113791171
1	C	26	50	20120601	19	418	8.04	0.0263659683318487	-0.0328730336329042
1	C	26	50	20120601	19	420	8.08	0.0296201161652761	-0.0314958300394584
1	C	26	50	20120601	19	422	8.12	0.0317748897306537	-0.0296667498574953
1	C	26	50	20120601	19	424	8.16	0.032694284109688	-0.028612722347323
1	C	26	50	20120601	19	426	8.2	0.0348063554965498	-0.029328795242495
1	C	26	50	20120601	19	428	8.24	0.0373074841054881	-0.0306297797959967
1	C	26	50	20120601	19	430	8.28	0.0393933076886322	-0.0307340073355436
1	C	26	50	20120601	19	432	8.32	0.0412288154712362	-0.0295040658003477
1	C	26	50	20120601	19	434	8.36	0.0427283061114205	-0.0277604818992979
1	C	26	50	20120601	19	436	8.4	0.0457436922691124	-0.0269201562005358
1	C	26	50	20120601	19	438	8.44	0.0474488802719437	-0.0282698109137866
1	C	26	50	20120601	19	440	8.48	0.0485957367603502	-0.0293511893142552
1	C	26	50	20120601	19	442	8.52	0.0509634131064752	-0.0304927425018028
1	C	26	50	20120601	19	444	8.56	0.0524322153123559	-0.0297993535921712
1	C	26	50	20120601	19	446	8.6	0.0530154369854786	-0.0288731851301731
1	C	26	50	20120601	19	448	8.64	0.0543143214318401	-0.0269185298549391
1	C	26	50	20120601	19	450	8.68	0.0550036091221408	-0.0244198973329383
1	C	26	50	20120601	19	452	8.72	0.0564383287811683	-0.0211541953747064
1	C	26	50	20120601	19	454	8.76	0.0565760731821434	-0.0185162628168118
1	C	26	50	20120601	19	456	8.8	0.0575165252011215	-0.0157988514567119
1	C	26	50	20120601	19	458	8.84	0.0601241228781032	-0.0147395347878164
1	C	26	50	20120601	19	460	8.88	0.0621781266560939	-0.015821549584388
1	C	26	50	20120601	19	462	8.92	0.0638872744568999	-0.0172687850334426
1	C	26	50	20120601	19	464	8.96	0.0656952050750376	-0.0188413905148014
1	C	26	50	20120601	19	466	9	0.0671026304123113	-0.0205329313567559
1	C	26	50	20120601	19	468	9.04	0.0675325513352728	-0.0223364779128503
1	C	26	50	20120601	19	470	9.08	0.0676735484274413	-0.0238368170811719
1	C	26	50	20120601	19	472	9.12	0.0670558199433968	-0.0249157206079063
1	C	26	50	20120601	19	474	9.16	0.0672756594416677	-0.0272181309981279
1	C	26	50	20120601	19	476	9.2	0.068070801017112	-0.0296572958398309
1	C	26	50	20120601	19	478	9.24	0.0692183646122996	-0.0326897232709494
1	C	26	50	20120601	19	480	9.28	0.0685620280980022	-0.0353362825315744
1	C	26	50	20120601	19	482	9.32	0.0684642352301642	-0.0375273943144371
1	C	26	50	20120601	19	484	9.36	0.0678453753752697	-0.0400500684669983
1	C	26	50	20120601	19	486	9.4	0.067796090032621	-0.0430249374061282
1	C	26	50	20120601	19	488	9.44	0.068201332928919	-0.0462188680260697
1	C	26	50	20120601	19	490	9.48	0.0678086765333261	-0.0490397291082572
1	C	26	50	20120601	19	492	9.52	0.0662289292734772	-0.052631902267363
1	C	26	50	20120601	19	494	9.56	0.0650486266343207	-0.0545207259012685
1	C	26	50	20120601	19	496	9.6	0.0639536788547211	-0.0552578776495876
1	C	26	50	20120601	19	498	9.64	0.0631056951895188	-0.0558626165820618
1	C	26	50	20120601	19	500	9.68	0.0633925613395783	-0.0565939841969109
1	C	26	50	20120601	19	502	9.72	0.0650867396898266	-0.0558402578656407
1	C	26	50	20120601	19	504	9.76	0.0654444367261576	-0.055813486802905
1	C	26	50	20120601	19	506	9.8	0.0676062884304149	-0.0576651731886626
1	C	26	50	20120601	19	508	9.84	0.069970655516804	-0.0585308698787336
1	C	26	50	20120601	19	510	9.88	0.0722671262100635	-0.0603214763807323
1	C	26	50	20120601	19	512	9.92	0.074854288501069	-0.0620603933770263
1	C	26	50	20120601	19	514	9.96	0.0767163127879674	-0.0622376650470698
1	C	26	50	20120601	19	516	10	0.0782088030710178	-0.0624111183404948
1	C	26	50	20120601	19	518	10.04	0.0782585833884134	-0.0621647623379294
1	C	26	50	20120601	19	520	10.08	0.0807280831110293	-0.0600643723550929
1	C	26	50	20120601	19	522	10.12	0.0805411240780835	-0.0585217482012563
1	C	26	50	20120601	19	524	10.16	0.0817019812807575	-0.0568560167568152
1	C	26	50	20120601	19	526	10.2	0.0823144064639436	-0.0554332472023897
1	C	26	50	20120601	19	528	10.24	0.0832991233674236	-0.0532945320320129
1	C	26	50	20120601	19	530	10.28	0.0851945230943936	-0.0501758375735896
1	C	26	50	20120601	19	532	10.32	0.0867452082655366	-0.0480820943944962
1	C	26	50	20120601	19	534	10.36	0.0890964797343376	-0.0459740676584229
1	C	26	50	20120601	19	536	10.4	0.0908592969398356	-0.0443229733243523
1	C	26	50	20120601	19	538	10.44	0.0921108759425356	-0.0425707627205721
1	C	26	50	20120601	19	540	10.48	0.0938335294828626	-0.0412638879675831
1	C	26	50	20120601	19	542	10.52	0.0948586928942266	-0.0398441589723167
1	C	26	50	20120601	19	544	10.56	0.0950457226378506	-0.038876483342263
1	C	26	50	20120601	19	546	10.6	0.0952280147660406	-0.0362447733240428
1	C	26	50	20120601	19	548	10.64	0.0957876190726716	-0.0335482923246661
1	C	26	50	20120601	19	550	10.68	0.0966529763514876	-0.0305884847599754
1	C	26	50	20120601	19	552	10.72	0.0978278342684296	-0.0284392336985589
1	C	26	50	20120601	19	554	10.76	0.0986516136685116	-0.0260046650509336
1	C	26	50	20120601	19	556	10.8	0.0988044901546036	-0.0235310641089868
1	C	26	50	20120601	19	558	10.84	0.0991700643604776	-0.0206467755485269
1	C	26	50	20120601	19	560	10.88	0.0989595586717186	-0.018457360821939
1	C	26	50	20120601	19	562	10.92	0.0991487804463636	-0.0150833301048293
1	C	26	50	20120601	19	564	10.96	0.0989792162402356	-0.0118347401307021
1	C	26	50	20120601	19	566	11	0.0991777011137146	-0.0081596940568412
1	C	26	50	20120601	19	568	11.04	0.0993701755795536	-0.004927226117325
1	C	26	50	20120601	19	570	11.08	0.0988905450498746	-0.00226617116768570
1	C	26	50	20120601	19	572	11.12	0.0985171219587296	0.0003534473245761
1	C	26	50	20120601	19	574	11.16	0.0980175510178216	0.0036541510684768
1	C	26	50	20120601	19	576	11.2	0.0978984742358696	0.00539561364918302
1	C	26	50	20120601	19	578	11.24	0.0979381429262946	0.00806883083545878
1	C	26	50	20120601	19	580	11.28	0.0986118035567306	0.0112245776892162
1	C	26	50	20120601	19	582	11.32	0.0986241779254016	0.0142035478476770
1	C	26	50	20120601	19	584	11.36	0.0992822114959736	0.0165040490495893
1	C	26	50	20120601	19	586	11.4	0.100800511176538	0.0197247790165378
1	C	26	50	20120601	19	588	11.44	0.102341014010031	0.0226715758164547
1	C	26	50	20120601	19	590	11.48	0.102639059518301	0.0257691984927985
1	C	26	50	20120601	19	592	11.52	0.103866809022475	0.0271146105653622
1	C	26	50	20120601	19	594	11.56	0.105027878357183	0.030212162531028
1	C	26	50	20120601	19	596	11.6	0.106086346497942	0.0321594638957376
1	C	26	50	20120601	19	598	11.64	0.105874002331551	0.0346882898772951
1	C	26	50	20120601	19	600	11.68	0.104989836012356	0.037999246669523
1	C	26	50	20120601	19	602	11.72	0.104461910089522	0.0400672511617811
1	C	26	50	20120601	19	604	11.76	0.102837544391780	0.0417382859070812
1	C	26	50	20120601	19	606	11.8	0.100550761061423	0.0429064263096014
1	C	26	50	20120601	19	608	11.84	0.0987788928891256	0.0433885317130143
1	C	26	50	20120601	19	610	11.88	0.0969778212067646	0.0444966387498118
1	C	26	50	20120601	19	612	11.92	0.0943629403299366	0.0454766887485363
1	C	26	50	20120601	19	614	11.96	0.0920813895897606	0.0465109031266998
1	C	26	50	20120601	19	616	12	0.0891114703980986	0.0474600525590865
1	C	26	50	20120601	19	618	12.04	0.0868391827567556	0.0484118889972417
1	C	26	50	20120601	19	620	12.08	0.0843060434238336	0.0495332189308473
1	C	26	50	20120601	19	622	12.12	0.0809611455061084	0.0507105517215229
1	C	26	50	20120601	19	624	12.16	0.0784029038824536	0.0513666761037859
1	C	26	50	20120601	19	626	12.2	0.0754739968841008	0.0514708329326547
1	C	26	50	20120601	19	628	12.24	0.0725926074614437	0.0514576100358465
1	C	26	50	20120601	19	630	12.28	0.0693624729743054	0.0507208754805283
1	C	26	50	20120601	19	632	12.32	0.0662364246053578	0.050176049705624
1	C	26	50	20120601	19	634	12.36	0.064260980390757	0.0504855503437494
1	C	26	50	20120601	19	636	12.4	0.0603998945227659	0.0509033090300744
1	C	26	50	20120601	19	638	12.44	0.0584782611342134	0.0519561910272612
1	C	26	50	20120601	19	640	12.48	0.0568392583261011	0.0521620298112646
1	C	26	50	20120601	19	642	12.52	0.0555142109288356	0.0518116584011866
1	C	26	50	20120601	19	644	12.56	0.0544008005911793	0.0509249464975787
1	C	26	50	20120601	19	646	12.6	0.0536887440625244	0.0498299209362332
1	C	26	50	20120601	19	648	12.64	0.0532887337564072	0.0484896000324941
1	C	26	50	20120601	19	650	12.68	0.0523013298471583	0.0462470815866391
1	C	26	50	20120601	19	652	12.72	0.0511499478753522	0.0455256205377945
1	C	26	50	20120601	19	654	12.76	0.0509085416202552	0.0446574348318536
1	C	26	50	20120601	19	656	12.8	0.0493736249303335	0.0432045425285496
1	C	26	50	20120601	19	658	12.84	0.0484990045526839	0.0416428972022991
1	C	26	50	20120601	19	660	12.88	0.0469288739450592	0.0400519776553075
1	C	26	50	20120601	19	662	12.92	0.0457277116558575	0.0380690381088261
1	C	26	50	20120601	19	664	12.96	0.044462202649568	0.0371693861511224
1	C	26	50	20120601	19	666	13	0.0436297965467552	0.0365457179701159
1	C	26	50	20120601	19	668	13.04	0.0415332956512152	0.0347201803931266
1	C	26	50	20120601	19	670	13.08	0.0393418303149618	0.0320808336216697
1	C	26	50	20120601	19	672	13.12	0.0378672298334754	0.0313505337380602
1	C	26	50	20120601	19	674	13.16	0.0351965582316119	0.0295163694583404
1	C	26	50	20120601	19	676	13.2	0.0326005571058418	0.0292549520813358
1	C	26	50	20120601	19	678	13.24	0.0312231838067685	0.0285496130671022
1	C	26	50	20120601	19	680	13.28	0.0291058939718616	0.0282109796295919
1	C	26	50	20120601	19	682	13.32	0.0280808719818536	0.0288158387702189
1	C	26	50	20120601	19	684	13.36	0.0261249439144135	0.0304265573070838
1	C	26	50	20120601	19	686	13.4	0.0255220646727738	0.0315910207543418
1	C	26	50	20120601	19	688	13.44	0.0248730113583227	0.0317417052094126
1	C	26	50	20120601	19	690	13.48	0.0244881331373229	0.0319516452127469
1	C	26	50	20120601	19	692	13.52	0.0222346545363594	0.032564353238645
1	C	26	50	20120601	19	694	13.56	0.0196872316464568	0.0321407962767143
1	C	26	50	20120601	19	696	13.6	0.0180505622907224	0.0324932182964577
1	C	26	50	20120601	19	698	13.64	0.0160585010667637	0.0336241648822874
1	C	26	50	20120601	19	700	13.68	0.0132674657486066	0.0350171086726824
1	C	26	50	20120601	19	702	13.72	0.0129796096490534	0.0351557652414053
1	C	26	50	20120601	19	704	13.76	0.0115126247076003	0.0341084198903152
1	C	26	50	20120601	19	706	13.8	0.00911733584167	0.0334972321439966
1	C	26	50	20120601	19	708	13.84	0.0063862278232185	0.0327271716460811
1	C	26	50	20120601	19	710	13.88	0.004650075614439	0.0318174717010167
1	C	26	50	20120601	19	712	13.92	0.0037755966581456	0.0305757214825751
1	C	26	50	20120601	19	714	13.96	0.0034312285846399	0.0288506708502602
1	C	26	50	20120601	19	716	14	0.0019548108387258	0.0281651803233745
1	C	26	50	20120601	19	718	14.04	0.000970256569805098	0.0278017062246412
1	C	26	50	20120601	19	720	14.08	-0.000204544778593801	0.026270268500083
1	C	26	50	20120601	19	722	14.12	-0.000228437916730100	0.0249889839415051
1	C	26	50	20120601	19	724	14.16	-0.0024337837590982	0.0244704130413864
1	C	26	50	20120601	19	726	14.2	-0.0047267613448587	0.0233677224425328
1	C	26	50	20120601	19	728	14.24	-0.0073744095499267	0.0208683403873440
1	C	26	50	20120601	19	730	14.28	-0.0100804152776461	0.0200544675532661
1	C	26	50	20120601	19	732	14.32	-0.0123540223802427	0.0199669319763959
1	C	26	50	20120601	19	734	14.36	-0.0149176408438617	0.0212265889669643
1	C	26	50	20120601	19	736	14.4	-0.0156378503137036	0.0195727298453793
1	C	26	50	20120601	19	738	14.44	-0.0153539257278538	0.0186360608476805
1	C	26	50	20120601	19	740	14.48	-0.0143292007226938	0.0163180516818660
1	C	26	50	20120601	19	742	14.52	-0.0142241953656877	0.0151228715160333
1	C	26	50	20120601	19	744	14.56	-0.0151130780871138	0.0141741675609187
1	C	26	50	20120601	19	746	14.6	-0.0158898221583252	0.0130546888328663
1	C	26	50	20120601	19	748	14.64	-0.0173761026296233	0.0105708362568058
1	C	26	50	20120601	19	750	14.68	-0.0190414168810635	0.0102056226753908
1	C	26	50	20120601	19	752	14.72	-0.0213028362911796	0.00689205665914032
1	C	26	50	20120601	19	754	14.76	-0.023298369409434	0.0041579080815297
1	C	26	50	20120601	19	756	14.8	-0.0229392298752693	0.0021735543214859
1	C	26	50	20120601	19	758	14.84	-0.0202957748134137	0.0009981943587298
1	C	26	50	20120601	19	760	14.88	-0.0183638105947881	-0.0004897068013107
1	C	26	50	20120601	19	762	14.92	-0.0162215598905053	-0.00196275164787850
1	C	26	50	20120601	19	764	14.96	-0.0143661824073499	-0.0040294126372525
1	C	26	50	20120601	19	766	15	-0.0129912839820108	-0.0071688253243645
1	C	26	50	20120601	19	768	15.04	-0.0132557419181745	-0.0097439668000897
1	C	26	50	20120601	19	770	15.08	-0.0143158364045294	-0.0113300073102911
1	C	26	50	20120601	19	772	15.12	-0.0158908460489443	-0.0130037290613596
1	C	26	50	20120601	19	774	15.16	-0.0176975038748760	-0.0133123104606695
1	C	26	50	20120601	19	776	15.2	-0.0199329512529191	-0.0134114468313918
1	C	26	50	20120601	19	778	15.24	-0.0216597060125767	-0.0128589135925726
1	C	26	50	20120601	19	780	15.28	-0.024339216449205	-0.0113786562568367
1	C	26	50	20120601	19	782	15.32	-0.0275732400236398	-0.0118860760830162
1	C	26	50	20120601	19	784	15.36	-0.0303128969630758	-0.0117093983826689
1	C	26	50	20120601	19	786	15.4	-0.0326245421678596	-0.0118625859957452
1	C	26	50	20120601	19	788	15.44	-0.0343286907237226	-0.0113124357067786
1	C	26	50	20120601	19	790	15.48	-0.0345648290332999	-0.0090268191026103
1	C	26	50	20120601	19	792	15.52	-0.0333815424035267	-0.0078162664353545
1	C	26	50	20120601	19	794	15.56	-0.0327214511522212	-0.0058641638156006
1	C	26	50	20120601	19	796	15.6	-0.0319633478299755	-0.0036273870768088
1	C	26	50	20120601	19	798	15.64	-0.0321917291781631	-0.00136762936762850
1	C	26	50	20120601	19	800	15.68	-0.0323424730302036	0.0009949444959635
1	C	26	50	20120601	19	802	15.72	-0.0323911191483221	0.0043237175506502
1	C	26	50	20120601	19	804	15.76	-0.0320711462587674	0.00780005954792978
1	C	26	50	20120601	19	806	15.8	-0.0322821681354769	0.0112889456195076
1	C	26	50	20120601	19	808	15.84	-0.0319007971641117	0.0135166572493646
1	C	26	50	20120601	19	810	15.88	-0.0310413583690542	0.017232538739839
1	C	26	50	20120601	19	812	15.92	-0.031252670159544	0.0199268701346009
1	C	26	50	20120601	19	814	15.96	-0.0321863410244905	0.0226769427569239
1	C	26	50	20120601	19	816	16	-0.0323226217144286	0.0263031772496794
1	C	26	50	20120601	19	818	16.04	-0.0314571088721206	0.0304154415884835
1	C	26	50	20120601	19	820	16.08	-0.0303325333183893	0.030528854445118
1	C	26	50	20120601	19	822	16.12	-0.0287324284543101	0.0294123964772348
1	C	26	50	20120601	19	824	16.16	-0.0279188526050803	0.0281548565643692
1	C	26	50	20120601	19	826	16.2	-0.0276174766238708	0.0266720607152888
1	C	26	50	20120601	19	828	16.24	-0.0262480441339503	0.0261109502712138
1	C	26	50	20120601	19	830	16.28	-0.0235282286107943	0.0248943023435043
1	C	26	50	20120601	19	832	16.32	-0.0212050646365450	0.0231987380639648
1	C	26	50	20120601	19	834	16.36	-0.0196051436202289	0.0228723870712438
1	C	26	50	20120601	19	836	16.4	-0.0181966859070546	0.0218354149766338
1	C	26	50	20120601	19	838	16.44	-0.0167141729006867	0.0201629165202966
1	C	26	50	20120601	19	840	16.48	-0.0145501878552706	0.0170690436312134
1	C	26	50	20120601	19	842	16.52	-0.0133188653405311	0.0159105389728004
1	C	26	50	20120601	19	844	16.56	-0.0115632181977942	0.0137774947988087
1	C	26	50	20120601	19	846	16.6	-0.0117122763072684	0.0111330002899848
1	C	26	50	20120601	19	848	16.64	-0.0123014631331971	0.00831406536666921
1	C	26	50	20120601	19	850	16.68	-0.0127117505292721	0.00560740627228404
1	C	26	50	20120601	19	852	16.72	-0.0133509255619901	0.001902074814985
1	C	26	50	20120601	19	854	16.76	-0.0127442491569354	-0.0005494856085922
1	C	26	50	20120601	19	856	16.8	-0.0112520700008687	-0.0020478024515196
1	C	26	50	20120601	19	858	16.84	-0.00923115882023758	-0.0024323271191289
1	C	26	50	20120601	19	860	16.88	-0.0076129025250853	-0.0021423002017574
1	C	26	50	20120601	19	862	16.92	-0.0051999006342862	-0.002285065060879
1	C	26	50	20120601	19	864	16.96	-0.0024180308342269	-0.0023920093046792
1	C	26	50	20120601	19	866	17	0.0003695043053633	-0.0033256943117614
1	C	26	50	20120601	19	868	17.04	0.0030168922951358	-0.004500784159727
1	C	26	50	20120601	19	870	17.08	0.0056890063948329	-0.0062060852996434
1	C	26	50	20120601	19	872	17.12	0.0080092075916691	-0.006125291278825
1	C	26	50	20120601	19	874	17.16	0.0088521566565894	-0.0046848369838021
1	C	26	50	20120601	19	876	17.2	0.008848451417056	-0.0032593379972012
1	C	26	50	20120601	19	878	17.24	0.0094699912066511	-0.002379704232473
1	C	26	50	20120601	19	880	17.28	0.0109150063404127	-1.87383297009860e-06
1	C	26	50	20120601	19	882	17.32	0.0127034208113897	0.002451645276391
1	C	26	50	20120601	19	884	17.36	0.0142956131505875	0.00524054513206883
1	C	26	50	20120601	19	886	17.4	0.0163134130613814	0.0082208587934139
1	C	26	50	20120601	19	888	17.44	0.0186180154826246	0.0102373859120017
1	C	26	50	20120601	19	890	17.48	0.0194091972600942	0.0123918695635990
1	C	26	50	20120601	19	892	17.52	0.0185280715000577	0.0139894359143337
1	C	26	50	20120601	19	894	17.56	0.0171737498820511	0.0149627683986370
1	C	26	50	20120601	19	896	17.6	0.01570233138108	0.0167438996697678
1	C	26	50	20120601	19	898	17.64	0.0147667583988921	0.0177525874931304
1	C	26	50	20120601	19	900	17.68	0.0128303464786127	0.0197761149688520
1	C	26	50	20120601	19	902	17.72	0.0111651100089184	0.0224696261197478
1	C	26	50	20120601	19	904	17.76	0.0089073180565898	0.0257073266494447
1	C	26	50	20120601	19	906	17.8	0.006264959010245	0.0278153958119249
1	C	26	50	20120601	19	908	17.84	0.0048287120005701	0.0291269091853985
1	C	26	50	20120601	19	910	17.88	0.0022756110432145	0.0322653531362203
1	C	26	50	20120601	19	912	17.92	-0.000102636549289201	0.03438253690511
1	C	26	50	20120601	19	914	17.96	-0.0023405870853378	0.0361344222397709
1	C	26	50	20120601	19	916	18	-0.0048518414633827	0.0368367560501845
1	C	26	50	20120601	19	918	18.04	-0.0065657410217583	0.0354969442633278
1	C	26	50	20120601	19	920	18.08	-0.00921426603923503	0.0349236079430061
1	C	26	50	20120601	19	922	18.12	-0.0101578222569826	0.0328186854057022
1	C	26	50	20120601	19	924	18.16	-0.0123900876545104	0.0324415853592954
1	C	26	50	20120601	19	926	18.2	-0.0159863054644045	0.0318555494011837
1	C	26	50	20120601	19	928	18.24	-0.0189145053559761	0.0312187997447252
1	C	26	50	20120601	19	930	18.28	-0.0222119988350902	0.0307135295231605
1	C	26	50	20120601	19	932	18.32	-0.0242253722574339	0.0296857215324346
1	C	26	50	20120601	19	934	18.36	-0.0262126534395519	0.0270792976527097
1	C	26	50	20120601	19	936	18.4	-0.0277975279306711	0.0247222625565348
1	C	26	50	20120601	19	938	18.44	-0.0294143975894255	0.0221131806624194
1	C	26	50	20120601	19	940	18.48	-0.0304119414099166	0.0198698561148339
1	C	26	50	20120601	19	942	18.52	-0.0316090378351264	0.0171459747276861
1	C	26	50	20120601	19	944	18.56	-0.0319662469677784	0.0151355499406200
1	C	26	50	20120601	19	946	18.6	-0.0315843032399205	0.0132981683250458
1	C	26	50	20120601	19	948	18.64	-0.0314063951737739	0.009949734873415
1	C	26	50	20120601	19	950	18.68	-0.0320726594672791	0.00790481034649475
1	C	26	50	20120601	19	952	18.72	-0.0331149914312906	0.00473193736649697
1	C	26	50	20120601	19	954	18.76	-0.0333342157466619	0.002920068163588
1	C	26	50	20120601	19	956	18.8	-0.0356663458348967	-0.000188988429407700
1	C	26	50	20120601	19	958	18.84	-0.0373747511735824	-0.0032121174063536
1	C	26	50	20120601	19	960	18.88	-0.0402104120007001	-0.0058576655042815
1	C	26	50	20120601	19	962	18.92	-0.0420319402822401	-0.0065719635614327
1	C	26	50	20120601	19	964	18.96	-0.0430941490178707	-0.0055543025530169
1	C	26	50	20120601	19	966	19	-0.0430900265853364	-0.0054527832324419
1	C	26	50	20120601	19	968	19.04	-0.0446999743758098	-0.0055007180011385
1	C	26	50	20120601	19	970	19.08	-0.0441967335507071	-0.0061462287106159
1	C	26	50	20120601	19	972	19.12	-0.0435672812362305	-0.0063255368481892
1	C	26	50	20120601	19	974	19.16	-0.0431685012959125	-0.0069333375530259
1	C	26	50	20120601	19	976	19.2	-0.0433302449010411	-0.0070476484352725
1	C	26	50	20120601	19	978	19.24	-0.0432970957351391	-0.0087942587533458
1	C	26	50	20120601	19	980	19.28	-0.0429235658708705	-0.0105011091642197
1	C	26	50	20120601	19	982	19.32	-0.043135521835638	-0.0131614209446321
1	C	26	50	20120601	19	984	19.36	-0.0430347025507764	-0.0149373761941246
1	C	26	50	20120601	19	986	19.4	-0.0437088369427562	-0.0164931737472946
1	C	26	50	20120601	19	988	19.44	-0.0444246835637582	-0.0179002031047709
1	C	26	50	20120601	19	990	19.48	-0.0446556741359684	-0.0184184628779059
1	C	26	50	20120601	19	992	19.52	-0.0440493724975078	-0.0193391441912821
1	C	26	50	20120601	19	994	19.56	-0.0436482520337442	-0.0199625790270508
1	C	26	50	20120601	19	996	19.6	-0.0423235016213268	-0.019629305458942
1	C	26	50	20120601	19	998	19.64	-0.0417324876314754	-0.0202607659566772
1	C	26	50	20120601	19	1000	19.68	-0.0409559783197154	-0.0195260466556853
1	C	26	50	20120601	19	1002	19.72	-0.039603565890018	-0.0203568971235795
1	C	26	50	20120601	19	1004	19.76	-0.0377586182318852	-0.0207245572944574
1	C	26	50	20120601	19	1006	19.8	-0.0360232367694971	-0.0214994049052816
1	C	26	50	20120601	19	1008	19.84	-0.0330033251284056	-0.0226263916931368
1	C	26	50	20120601	19	1010	19.88	-0.0310582865053958	-0.023978733412156
1	C	26	50	20120601	19	1012	19.92	-0.0286609116744609	-0.025812402717129
1	C	26	50	20120601	19	1014	19.96	-0.0270011906376599	-0.0286020803902662
1	C	26	50	20120601	19	1016	20	-0.0251040231437364	-0.0317478570384089
1	C	26	50	20120601	19	1018	20.04	-0.0246435552078277	-0.0334608939265114
1	C	26	50	20120601	19	1020	20.08	-0.0239797940723279	-0.0367368489330706
1	C	26	50	20120601	19	1022	20.12	-0.0231143660828336	-0.0401757213420151
1	C	26	50	20120601	19	1024	20.16	-0.0237620758944005	-0.0431307205805937
1	C	26	50	20120601	19	1026	20.2	-0.0245387619828558	-0.0456104026408587
1	C	26	50	20120601	19	1028	20.24	-0.0249277414231865	-0.048282205613572
1	C	26	50	20120601	19	1030	20.28	-0.0253633192003975	-0.0512575695274488
1	C	26	50	20120601	19	1032	20.32	-0.0250985784215212	-0.0517685248875342
1	C	26	50	20120601	19	1034	20.36	-0.0234747076985263	-0.0517110371062237
1	C	26	50	20120601	19	1036	20.4	-0.021651574284593	-0.0515457862514604
1	C	26	50	20120601	19	1038	20.44	-0.0198580686447915	-0.0526310537392255
1	C	26	50	20120601	19	1040	20.48	-0.0171572742940495	-0.0526606815133573
1	C	26	50	20120601	19	1042	20.52	-0.0157800424163324	-0.0522817429893194
1	C	26	50	20120601	19	1044	20.56	-0.0142048206398831	-0.0517642115361689
1	C	26	50	20120601	19	1046	20.6	-0.0110265170798059	-0.0516905310095693
1	C	26	50	20120601	19	1048	20.64	-0.0080495975310105	-0.0508651959745684
1	C	26	50	20120601	19	1050	20.68	-0.0060775474289593	-0.0508627211008342
1	C	26	50	20120601	19	1052	20.72	-0.0050219784260041	-0.0505484828472749
1	C	26	50	20120601	19	1054	20.76	-0.003408148619302	-0.0500728121155707
1	C	26	50	20120601	19	1056	20.8	-0.0022272095840423	-0.048756532842392
1	C	26	50	20120601	19	1058	20.84	-0.0006548162347178	-0.0478730029192994
1	C	26	50	20120601	19	1060	20.88	0.0016350783654767	-0.0466895890103056
1	C	26	50	20120601	19	1062	20.92	0.0037098003721562	-0.0450586472194988
1	C	26	50	20120601	19	1064	20.96	0.0057351663255088	-0.0430414837048079
1	C	26	50	20120601	19	1066	21	0.0079367432887331	-0.0418124614084276
1	C	26	50	20120601	19	1068	21.04	0.010034941240548	-0.0416759190889805
1	C	26	50	20120601	19	1070	21.08	0.0127192600032883	-0.0416971322924161
1	C	26	50	20120601	19	1072	21.12	0.0158799566045141	-0.0418152898355524
1	C	26	50	20120601	19	1074	21.16	0.018460896355845	-0.0420740909174666
1	C	26	50	20120601	19	1076	21.2	0.0209277090726923	-0.0415478620509076
1	C	26	50	20120601	19	1078	21.24	0.022352762582021	-0.0396582393863394
1	C	26	50	20120601	19	1080	21.28	0.0229497799084447	-0.0374222899624816
1	C	26	50	20120601	19	1082	21.32	0.023667493291349	-0.0355638719201671
1	C	26	50	20120601	19	1084	21.36	0.0252730711619146	-0.0332320953853229
1	C	26	50	20120601	19	1086	21.4	0.027593113259725	-0.0319191147652783
1	C	26	50	20120601	19	1088	21.44	0.0307330315281856	-0.0294031475205368
1	C	26	50	20120601	19	1090	21.48	0.0334670386844399	-0.0281428923176314
1	C	26	50	20120601	19	1092	21.52	0.0356706096887872	-0.0273119569969235
1	C	26	50	20120601	19	1094	21.56	0.0372326014973605	-0.0266267775970215
1	C	26	50	20120601	19	1096	21.6	0.0400286431315283	-0.0242418478454356
1	C	26	50	20120601	19	1098	21.64	0.0402964244695637	-0.0226144415885347
1	C	26	50	20120601	19	1100	21.68	0.0404675443106108	-0.0202939999753929
1	C	26	50	20120601	19	1102	21.72	0.039441461660431	-0.018009832940126
1	C	26	50	20120601	19	1104	21.76	0.0385621036673474	-0.014435973846653
1	C	26	50	20120601	19	1106	21.8	0.0377741038703931	-0.0117451497015257
1	C	26	50	20120601	19	1108	21.84	0.0377987111863784	-0.0086262431110681
1	C	26	50	20120601	19	1110	21.88	0.0376251164715971	-0.0053302062719232
1	C	26	50	20120601	19	1112	21.92	0.0372148531171527	-0.0026294826318593
1	C	26	50	20120601	19	1114	21.96	0.0353838708179482	5.01692261252011e-05
1	C	26	50	20120601	19	1116	22	0.0332566107774266	0.002228765218961
1	C	26	50	20120601	19	1118	22.04	0.0316320329476506	0.0040657579258055
1	C	26	50	20120601	19	1120	22.08	0.0290097981602984	0.00705300123360619
1	C	26	50	20120601	19	1122	22.12	0.0273037616293296	0.00932840014478638
1	C	26	50	20120601	19	1124	22.16	0.0254688902428286	0.0115456748785530
1	C	26	50	20120601	19	1126	22.2	0.0239942190506641	0.0127373619368867
1	C	26	50	20120601	19	1128	22.24	0.0214839192667737	0.0145795872339120
1	C	26	50	20120601	19	1130	22.28	0.0191931054277636	0.0168303788291069
1	C	26	50	20120601	19	1132	22.32	0.0182148939066702	0.0203729838028515
1	C	26	50	20120601	19	1134	22.36	0.0181417790654955	0.0231629443187012
1	C	26	50	20120601	19	1136	22.4	0.0177284044412138	0.0260981445674065
1	C	26	50	20120601	19	1138	22.44	0.0164648046232335	0.0291702406889496
1	C	26	50	20120601	19	1140	22.48	0.0154341964896541	0.0318812173773407
1	C	26	50	20120601	19	1142	22.52	0.0154480345693619	0.0347424754699374
1	C	26	50	20120601	19	1144	22.56	0.015853722942932	0.037925354010889
1	C	26	50	20120601	19	1146	22.6	0.0164666148165933	0.0406864928543374
1	C	26	50	20120601	19	1148	22.64	0.0169744447647059	0.0423873816479392
1	C	26	50	20120601	19	1150	22.68	0.0170094111950355	0.0462399468792169
1	C	26	50	20120601	19	1152	22.72	0.0153779503878514	0.0473888780189194
1	C	26	50	20120601	19	1154	22.76	0.0135658584463063	0.046974290706508
1	C	26	50	20120601	19	1156	22.8	0.0116414524920647	0.0476027113521909
1	C	26	50	20120601	19	1158	22.84	0.0098138006657997	0.049842182167819
1	C	26	50	20120601	19	1160	22.88	0.0083266490389472	0.051894594955552
1	C	26	50	20120601	19	1162	22.92	0.0061250650046551	0.0543200489967678
1	C	26	50	20120601	19	1164	22.96	0.0042254933476755	0.0570530167060538
1	C	26	50	20120601	19	1166	23	0.003560742262682	0.0571245052016318
1	C	26	50	20120601	19	1168	23.04	0.0041982697365998	0.0560771386373382
1	C	26	50	20120601	19	1170	23.08	0.0044701522939661	0.0550666123363445
1	C	26	50	20120601	19	1172	23.12	0.0029464078911872	0.0547999623691591
1	C	26	50	20120601	19	1174	23.16	0.000587287537114501	0.0553679812464863
1	C	26	50	20120601	19	1176	23.2	-0.0014259161796017	0.0560389548711542
1	C	26	50	20120601	19	1178	23.24	-0.0031957337422335	0.0566122063386621
1	C	26	50	20120601	19	1180	23.28	-0.0050370398004433	0.0565373944412126
1	C	26	50	20120601	19	1182	23.32	-0.007679851395128	0.0563145850944607
1	C	26	50	20120601	19	1184	23.36	-0.0095659173125869	0.0558680471621414
1	C	26	50	20120601	19	1186	23.4	-0.0119939805778253	0.055476310005364
1	C	26	50	20120601	19	1188	23.44	-0.0139275640709799	0.0564333790337
1	C	26	50	20120601	19	1190	23.48	-0.0161006446309224	0.0573956099415387
1	C	26	50	20120601	19	1192	23.52	-0.0182181465978636	0.0592388958987358
1	C	26	50	20120601	19	1194	23.56	-0.0205166679007886	0.0609252041505094
1	C	26	50	20120601	19	1196	23.6	-0.0223933292980577	0.0631243062399996
1	C	26	50	20120601	19	1198	23.64	-0.0240435043933128	0.0644994167973731
1	C	26	50	20120601	19	1200	23.68	-0.0258563140482407	0.065271082427682
1	C	26	50	20120601	19	1202	23.72	-0.0277469761597773	0.0652911642602677
1	C	26	50	20120601	19	1204	23.76	-0.0303538667299777	0.0654289793719209
1	C	26	50	20120601	19	1206	23.8	-0.0326062139600913	0.0643529749829894
1	C	26	50	20120601	19	1208	23.84	-0.0349085536396347	0.0632583736857126
1	C	26	50	20120601	19	1210	23.88	-0.0375462740654948	0.0626322306309719
1	C	26	50	20120601	19	1212	23.92	-0.0402651703498352	0.06190765831229
1	C	26	50	20120601	19	1214	23.96	-0.0427961176517362	0.0608580997169749
1	C	26	50	20120601	19	1216	24	-0.0451078618514694	0.0607130721161535
1	C	26	50	20120601	19	1218	24.04	-0.0471855537066298	0.0607387400923106
1	C	26	50	20120601	19	1220	24.08	-0.0492756906411392	0.0617693482258899
1	C	26	50	20120601	19	1222	24.12	-0.0512057386003878	0.063107264966573
1	C	26	50	20120601	19	1224	24.16	-0.0530738440056046	0.0636180081946241
1	C	26	50	20120601	19	1226	24.2	-0.0537197153395404	0.0651408333585874
1	C	26	50	20120601	19	1228	24.24	-0.0541852744442736	0.067039839330142
1	C	26	50	20120601	19	1230	24.28	-0.0540732687301337	0.0686110305979385
1	C	26	50	20120601	19	1232	24.32	-0.0545366358038452	0.070343088658455
1	C	26	50	20120601	19	1234	24.36	-0.0558592083273765	0.0722737730138067
1	C	26	50	20120601	19	1236	24.4	-0.0571736491229242	0.0738060026979598
1	C	26	50	20120601	19	1238	24.44	-0.0588780593082962	0.0750587130715099
1	C	26	50	20120601	19	1240	24.48	-0.0608280476787744	0.0758571073381477
1	C	26	50	20120601	19	1242	24.52	-0.0631911985414998	0.0776757859793594
1	C	26	50	20120601	19	1244	24.56	-0.0645465808196782	0.0779235561954872
1	C	26	50	20120601	19	1246	24.6	-0.0667294901638792	0.0779455472163821
1	C	26	50	20120601	19	1248	24.64	-0.0683842190268051	0.076872908655729
1	C	26	50	20120601	19	1250	24.68	-0.0695897229516431	0.0759899868444682
1	C	26	50	20120601	19	1252	24.72	-0.0708458840062854	0.0739893837705927
1	C	26	50	20120601	19	1254	24.76	-0.07320079707501	0.0722895344239593
1	C	26	50	20120601	19	1256	24.8	-0.0762024512190113	0.0692238164055826
1	C	26	50	20120601	19	1258	24.84	-0.0774882400477853	0.0681484625548897
1	C	26	50	20120601	19	1260	24.88	-0.0798946446323159	0.0666089708840938
1	C	26	50	20120601	19	1262	24.92	-0.0821559933317539	0.0647619867584311
1	C	26	50	20120601	19	1264	24.96	-0.0840714253938355	0.0632778898328733
1	C	26	50	20120601	19	1266	25	-0.0865265001381152	0.0626704851078341
1	C	26	50	20120601	19	1268	25.04	-0.0881065302406765	0.0629961077805705
1	C	26	50	20120601	19	1270	25.08	-0.0907518167090954	0.0625336599456745
1	C	26	50	20120601	19	1272	25.12	-0.0917249370613643	0.0619355890301469
1	C	26	50	20120601	19	1274	25.16	-0.0918412561268695	0.0602567053995757
1	C	26	50	20120601	19	1276	25.2	-0.0909418870118784	0.0575600122681646
1	C	26	50	20120601	19	1278	25.24	-0.0900633068362541	0.056074027367501
1	C	26	50	20120601	19	1280	25.28	-0.0889911208239409	0.0538468531387977
1	C	26	50	20120601	19	1282	25.32	-0.0873395315151235	0.0501054804488616
1	C	26	50	20120601	19	1284	25.36	-0.086293437743036	0.0489219251185116
1	C	26	50	20120601	19	1286	25.4	-0.084143833128229	0.046211867668936
1	C	26	50	20120601	19	1288	25.44	-0.0821590551041165	0.0436307157855708
1	C	26	50	20120601	19	1290	25.48	-0.0809965715558458	0.0413135268636224
1	C	26	50	20120601	19	1292	25.52	-0.0802326133894519	0.0381956102226585
1	C	26	50	20120601	19	1294	25.56	-0.0795330019401459	0.036370001934991
1	C	26	50	20120601	19	1296	25.6	-0.0788878377129913	0.033075025756018
1	C	26	50	20120601	19	1298	25.64	-0.0778166416501718	0.0313199160144348
1	C	26	50	20120601	19	1300	25.68	-0.0761122314647997	0.0274980038621216
1	C	26	50	20120601	19	1302	25.72	-0.0754737140413883	0.0241482976182846
1	C	26	50	20120601	19	1304	25.76	-0.0763871545813251	0.0225689039118264
1	C	26	50	20120601	19	1306	25.8	-0.0779385468592483	0.0198077933526491
1	C	26	50	20120601	19	1308	25.84	-0.0791208293973922	0.0164965537177088
1	C	26	50	20120601	19	1310	25.88	-0.0800839795440464	0.0140042144460606
1	C	26	50	20120601	19	1312	25.92	-0.0817516908874749	0.0123833135715466
1	C	26	50	20120601	19	1314	25.96	-0.0827281346416154	0.0112795905967926
1	C	26	50	20120601	19	1316	26	-0.0846221908657017	0.0091734023383503
1	C	26	50	20120601	19	1318	26.04	-0.0853000234261471	0.00734326856728327
1	C	26	50	20120601	19	1320	26.08	-0.0851344897286714	0.0051930275563731
1	C	26	50	20120601	19	1322	26.12	-0.0845293477453319	0.0031455291607693
1	C	26	50	20120601	19	1324	26.16	-0.0825391957096824	0.0016137237406849
1	C	26	50	20120601	19	1326	26.2	-0.082054474011179	0.0011568620493603
1	C	26	50	20120601	19	1328	26.24	-0.081123002248322	0.000708909903478602
1	C	26	50	20120601	19	1330	26.28	-0.0804161783098479	0.0005076673135529
1	C	26	50	20120601	19	1332	26.32	-0.078117091321498	-0.000753245498658899
1	C	26	50	20120601	19	1334	26.36	-0.0770495015032625	-0.0018779695448143
1	C	26	50	20120601	19	1336	26.4	-0.0754184890017776	-0.0028417560875715
1	C	26	50	20120601	19	1338	26.44	-0.0727974562959534	-0.0040659700578398
1	C	26	50	20120601	19	1340	26.48	-0.0713278055619353	-0.005738277595346
1	C	26	50	20120601	19	1342	26.52	-0.069420031466294	-0.0068883160642678
1	C	26	50	20120601	19	1344	26.56	-0.0668197876998367	-0.0080507289018603
1	C	26	50	20120601	19	1346	26.6	-0.0647143065481756	-0.0096806100324953
1	C	26	50	20120601	19	1348	26.64	-0.0626715457680058	-0.0126216792674845
1	C	26	50	20120601	19	1350	26.68	-0.0614370080387322	-0.0144511766424485
1	C	26	50	20120601	19	1352	26.72	-0.0613010738311169	-0.0158007889292924
1	C	26	50	20120601	19	1354	26.76	-0.0622548123865135	-0.0186106969274393
1	C	26	50	20120601	19	1356	26.8	-0.0622456058562225	-0.0206887564781259
1	C	26	50	20120601	19	1358	26.84	-0.062315644782899	-0.0233894447628508
1	C	26	50	20120601	19	1360	26.88	-0.061154865361971	-0.025676645286209
1	C	26	50	20120601	19	1362	26.92	-0.0597444192645281	-0.0279678635902979
1	C	26	50	20120601	19	1364	26.96	-0.0584281555476985	-0.0297779706831081
1	C	26	50	20120601	19	1366	27	-0.0561908272656174	-0.0321430024498715
1	C	26	50	20120601	19	1368	27.04	-0.0536020032736763	-0.0339476450214768
1	C	26	50	20120601	19	1370	27.08	-0.0508233352531222	-0.0358981495799052
1	C	26	50	20120601	19	1372	27.12	-0.0499383911164672	-0.0386044593635405
1	C	26	50	20120601	19	1374	27.16	-0.0485851301586324	-0.0414726258893893
1	C	26	50	20120601	19	1376	27.2	-0.0478639519525002	-0.0425592368800387
1	C	26	50	20120601	19	1378	27.24	-0.0465483090754245	-0.0461172567816132
1	C	26	50	20120601	19	1380	27.28	-0.0448381006144468	-0.0481006913028414
1	C	26	50	20120601	19	1382	27.32	-0.0430287557827466	-0.0497580081765865
1	C	26	50	20120601	19	1384	27.36	-0.0408068141442241	-0.0503719889946908
1	C	26	50	20120601	19	1386	27.4	-0.0381306978201455	-0.0521237753344023
1	C	26	50	20120601	19	1388	27.44	-0.0356054780831721	-0.054125311789229
1	C	26	50	20120601	19	1390	27.48	-0.0344233369663845	-0.0572536936105545
1	C	26	50	20120601	19	1392	27.52	-0.0333810615709155	-0.0603024552083184
1	C	26	50	20120601	19	1394	27.56	-0.0324140223369647	-0.0625369126368679
1	C	26	50	20120601	19	1396	27.6	-0.0315818990768644	-0.0653321057428983
1	C	26	50	20120601	19	1398	27.64	-0.0301831004423212	-0.0668293336413827
1	C	26	50	20120601	19	1400	27.68	-0.029435052178504	-0.0669654516967611
1	C	26	50	20120601	19	1402	27.72	-0.0279741695685725	-0.0671539663646254
1	C	26	50	20120601	19	1404	27.76	-0.0259430053396142	-0.0671741189078893
1	C	26	50	20120601	19	1406	27.8	-0.0250260999764496	-0.0662891747712343
1	C	26	50	20120601	19	1408	27.84	-0.0234091588999103	-0.0657567940756789
1	C	26	50	20120601	19	1410	27.88	-0.0199770040053871	-0.0644504850081149
1	C	26	50	20120601	19	1412	27.92	-0.0177693459238445	-0.0640432622128296
1	C	26	50	20120601	19	1414	27.96	-0.0144327211554596	-0.0642179882984608
1	C	26	50	20120601	19	1416	28	-0.0113950611341603	-0.0651162260426021
1	C	26	50	20120601	19	1418	28.04	-0.0086504261629847	-0.0653011344658823
1	C	26	50	20120601	19	1420	28.08	-0.0064365455417677	-0.066752046870199
1	C	26	50	20120601	19	1422	28.12	-0.0037544895207272	-0.0670124035870319
1	C	26	50	20120601	19	1424	28.16	-0.000356205041022701	-0.0664955792406627
1	C	26	50	20120601	19	1426	28.2	0.0034208058306852	-0.0659941698221233
1	C	26	50	20120601	19	1428	28.24	0.0050607985882912	-0.0659371063048815
1	C	26	50	20120601	19	1430	28.28	0.0081258943527005	-0.0663217016831689
1	C	26	50	20120601	19	1432	28.32	0.0113707366608874	-0.0669974836339489
1	C	26	50	20120601	19	1434	28.36	0.0146796428434499	-0.0682284858293165
1	C	26	50	20120601	19	1436	28.4	0.0169854473462211	-0.0693464923610506
1	C	26	50	20120601	19	1438	28.44	0.0202696755021201	-0.0703938589253441
1	C	26	50	20120601	19	1440	28.48	0.0226704444456047	-0.0721044916503906
1	C	26	50	20120601	19	1442	28.52	0.0259449145279234	-0.073314492774357
1	C	26	50	20120601	19	1444	28.56	0.0285969185107635	-0.0750881287136072
1	C	26	50	20120601	19	1446	28.6	0.0309295223605417	-0.0765215755804286
1	C	26	50	20120601	19	1448	28.64	0.0337026537349991	-0.0782370166315872
1	C	26	50	20120601	19	1450	28.68	0.0361588598501287	-0.079754750626726
1	C	26	50	20120601	19	1452	28.72	0.0384870089271854	-0.0825319125098361
1	C	26	50	20120601	19	1454	28.76	0.0411048596524942	-0.0835132353007668
1	C	26	50	20120601	19	1456	28.8	0.0439663086639219	-0.085885790683682
1	C	26	50	20120601	19	1458	28.84	0.0462718303239806	-0.088875084601148
1	C	26	50	20120601	19	1460	28.88	0.0481040854153912	-0.092568161897929
1	C	26	50	20120601	19	1462	28.92	0.0481208438461053	-0.093043549786921
1	C	26	50	20120601	19	1464	28.96	0.0490144146854907	-0.094527271945885
1	C	26	50	20120601	19	1466	29	0.049595585748948	-0.097559416534291
1	C	26	50	20120601	19	1468	29.04	0.0495982020440383	-0.100470080177689
1	C	26	50	20120601	19	1470	29.08	0.0493592706626754	-0.103089132984526
1	C	26	50	20120601	19	1472	29.12	0.0498526897745874	-0.104984320579462
1	C	26	50	20120601	19	1474	29.16	0.0499606649800746	-0.109004434762542
1	C	26	50	20120601	19	1476	29.2	0.0496030810808285	-0.112483187993945
1	C	26	50	20120601	19	1478	29.24	0.0498777920653195	-0.11498316401883
1	C	26	50	20120601	19	1480	29.28	0.0496524371341553	-0.118383428397522
1	C	26	50	20120601	19	1482	29.32	0.0488692456633131	-0.120839634512652
1	C	26	50	20120601	19	1484	29.36	0.0489707861970915	-0.12317336973328
1	C	26	50	20120601	19	1486	29.4	0.049504439684853	-0.124311316676243
1	C	26	50	20120601	19	1488	29.44	0.0505048543588758	-0.124330549980692
1	C	26	50	20120601	19	1490	29.48	0.0522507717123034	-0.12541305975201
1	C	26	50	20120601	19	1492	29.52	0.0545995683073708	-0.126439990930327
1	C	26	50	20120601	19	1494	29.56	0.0569752349601232	-0.127083670233241
1	C	26	50	20120601	19	1496	29.6	0.0592180362486907	-0.127208262448086
1	C	26	50	20120601	19	1498	29.64	0.0608332802689552	-0.126561754718048
1	C	26	50	20120601	19	1500	29.68	0.0614129664081719	-0.125324459272327
1	C	26	50	20120601	19	1502	29.72	0.0626242403243444	-0.124650586509857
1	C	26	50	20120601	19	1504	29.76	0.0639976538254431	-0.123244646096823
1	C	26	50	20120601	19	1506	29.8	0.0656614053708969	-0.121535639717374
1	C	26	50	20120601	19	1508	29.84	0.0666116154634554	-0.120347841746336
1	C	26	50	20120601	19	1510	29.88	0.0678303847115085	-0.118079726035002
1	C	26	50	20120601	19	1512	29.92	0.0700447603074723	-0.11607465404627
1	C	26	50	20120601	19	1514	29.96	0.0719495645546326	-0.114240560477228
1	C	26	50	20120601	19	1516	30	0.0730759856570628	-0.112681390024712
1	C	26	50	20120601	19	1518	30.04	0.0759505161439424	-0.109994949941628
1	C	26	50	20120601	19	1520	30.08	0.078002115758877	-0.108220536184918
1	C	26	50	20120601	19	1522	30.12	0.080413279172045	-0.106360916061076
1	C	26	50	20120601	19	1524	30.16	0.0822920618896576	-0.103944732189762
1	C	26	50	20120601	19	1526	30.2	0.0842356155884266	-0.10266727307887
1	C	26	50	20120601	19	1528	30.24	0.0850966453737426	-0.100638102891035
1	C	26	50	20120601	19	1530	30.28	0.0863040089894146	-0.097015262510829
1	C	26	50	20120601	19	1532	30.32	0.0863965763381396	-0.09537130288418
1	C	26	50	20120601	19	1534	30.36	0.0862918184685076	-0.092663189978253
1	C	26	50	20120601	19	1536	30.4	0.0863882529842186	-0.08966337501899
1	C	26	50	20120601	19	1538	30.44	0.0870138734870476	-0.087402923638057
1	C	26	50	20120601	19	1540	30.48	0.0883391259452796	-0.0836650228424163
1	C	26	50	20120601	19	1542	30.52	0.0894097209673356	-0.0804787643310507
1	C	26	50	20120601	19	1544	30.56	0.0901084909595716	-0.0785185158411775
1	C	26	50	20120601	19	1546	30.6	0.0902702769911076	-0.0751832345756768
1	C	26	50	20120601	19	1548	30.64	0.0901948286975546	-0.0716651662072394
1	C	26	50	20120601	19	1550	30.68	0.0890531340886506	-0.0690280821774823
1	C	26	50	20120601	19	1552	30.72	0.0875594417240726	-0.066322974475375
1	C	26	50	20120601	19	1554	30.76	0.0872658509885236	-0.0627529337585204
1	C	26	50	20120601	19	1556	30.8	0.0872583556566436	-0.0597354262804849
1	C	26	50	20120601	19	1558	30.84	0.0862444352430996	-0.0571911853710976
1	C	26	50	20120601	19	1560	30.88	0.0858885484001286	-0.0539874966775757
1	C	26	50	20120601	19	1562	30.92	0.0860495566142046	-0.0504592459714892
1	C	26	50	20120601	19	1564	30.96	0.0861561176061296	-0.0488790744475716
1	C	26	50	20120601	19	1566	31	0.0862815583491126	-0.0451374896256011
1	C	26	50	20120601	19	1568	31.04	0.0871657246683076	-0.042636877204613
1	C	26	50	20120601	19	1570	31.08	0.0870340613856506	-0.0412510893348436
1	C	26	50	20120601	19	1572	31.12	0.0868834476412586	-0.0396028234278978
1	C	26	50	20120601	19	1574	31.16	0.0855294088659636	-0.0368160448925635
1	C	26	50	20120601	19	1576	31.2	0.0833338423103796	-0.0351720216263047
1	C	26	50	20120601	19	1578	31.24	0.0817567113456213	-0.0339490097375645
1	C	26	50	20120601	19	1580	31.28	0.0795133443716289	-0.0311252495175741
1	C	26	50	20120601	19	1582	31.32	0.0771645477765616	-0.0291930802379819
1	C	26	50	20120601	19	1584	31.36	0.0749155239483196	-0.0269473091009334
1	C	26	50	20120601	19	1586	31.4	0.0732908754078654	-0.0256904975080524
1	C	26	50	20120601	19	1588	31.44	0.0706426898016436	-0.0239807840218215
1	C	26	50	20120601	19	1590	31.48	0.0693973333386179	-0.022827917125775
1	C	26	50	20120601	19	1592	31.52	0.068780029118642	-0.0216266841258952
1	C	26	50	20120601	19	1594	31.56	0.0684004541985011	-0.0201267692216423
1	C	26	50	20120601	19	1596	31.6	0.0682778418826434	-0.0190596036674756
1	C	26	50	20120601	19	1598	31.64	0.0673358342287466	-0.01703246994717
1	C	26	50	20120601	19	1600	31.68	0.0668119388145655	-0.0148837845711784
1	C	26	50	20120601	19	1602	31.72	0.0665705325594684	-0.0136729349190746
1	C	26	50	20120601	19	1604	31.76	0.0660435965861282	-0.0124125877922877
1	C	26	50	20120601	19	1606	31.8	0.0650619909524851	-0.0106524575925581
1	C	26	50	20120601	19	1608	31.84	0.0638255440349023	-0.0087632096945839
1	C	26	50	20120601	19	1610	31.88	0.0632533532275661	-0.0077190958214839
1	C	26	50	20120601	19	1612	31.92	0.0625549438597882	-0.0068307575722792
1	C	26	50	20120601	19	1614	31.96	0.0614475439297719	-0.0069699868974948
1	C	26	50	20120601	19	1616	32	0.0610877679995042	-0.0071770277630263
1	C	26	50	20120601	19	1618	32.04	0.0588705639764157	-0.0077509156266373
1	C	26	50	20120601	19	1620	32.08	0.0572565220376792	-0.0083055701858
1	C	26	50	20120601	19	1622	32.12	0.0546591774090248	-0.0088797408921235
1	C	26	50	20120601	19	1624	32.16	0.0523097444178544	-0.0092540832220836
1	C	26	50	20120601	19	1626	32.2	0.0500944495830751	-0.0095344510608241
1	C	26	50	20120601	19	1628	32.24	0.0480181012307989	-0.009457517843031
1	C	26	50	20120601	19	1630	32.28	0.0459368738417325	-0.0074119286357364
1	C	26	50	20120601	19	1632	32.32	0.0442651319896513	-0.0055935328372371
1	C	26	50	20120601	19	1634	32.36	0.0419262348895205	-0.0057700974004994
1	C	26	50	20120601	19	1636	32.4	0.0391498508238697	-0.0041605809451626
1	C	26	50	20120601	19	1638	32.44	0.037692362326488	-0.0032157448641411
1	C	26	50	20120601	19	1640	32.48	0.034989800208793	-0.00109838431855610
1	C	26	50	20120601	19	1642	32.52	0.0318991071789047	0.0008291180562803
1	C	26	50	20120601	19	1644	32.56	0.0302392447207474	0.0011273756965848
1	C	26	50	20120601	19	1646	32.6	0.0279892309430118	0.0016287144044461
1	C	26	50	20120601	19	1648	32.64	0.0262758405015187	0.0028549082737017
1	C	26	50	20120601	19	1650	32.68	0.0250208673862688	0.0041890773484444
1	C	26	50	20120601	19	1652	32.72	0.0234661517064739	0.00727948753562024
1	C	26	50	20120601	19	1654	32.76	0.0231171945099584	0.0096521843398917
1	C	26	50	20120601	19	1656	32.8	0.0228724648529897	0.0124325989141953
1	C	26	50	20120601	19	1658	32.84	0.0230037745822561	0.0153569804291485
1	C	26	50	20120601	19	1660	32.88	0.0236123813888233	0.0173604260722844
1	C	26	50	20120601	19	1662	32.92	0.0238745058726092	0.020500192312787
1	C	26	50	20120601	19	1664	32.96	0.0233257202997303	0.0218893035844280
1	C	26	50	20120601	19	1666	33	0.0212941318067032	0.0234213918472249
1	C	26	50	20120601	19	1668	33.04	0.018882261286754	0.0244826884151078
1	C	26	50	20120601	19	1670	33.08	0.015474077312113	0.0263754011363098
1	C	26	50	20120601	19	1672	33.12	0.0132289425711676	0.0275520975308823
1	C	26	50	20120601	19	1674	33.16	0.0126619843540122	0.029202626179528
1	C	26	50	20120601	19	1676	33.2	0.0123459995467034	0.032274347534477
1	C	26	50	20120601	19	1678	33.24	0.0111127416807037	0.0342496432566538
1	C	26	50	20120601	19	1680	33.28	0.0094634858242642	0.0372276941762991
1	C	26	50	20120601	19	1682	33.32	0.0081928128171517	0.0395902814749199
1	C	26	50	20120601	19	1684	33.36	0.0079951078824523	0.0422212822650385
1	C	26	50	20120601	19	1686	33.4	0.0079070589460589	0.0447308890842833
1	C	26	50	20120601	19	1688	33.44	0.0083799861034521	0.0474829345345257
1	C	26	50	20120601	19	1690	33.48	0.0083831892971709	0.0504548124119712
1	C	26	50	20120601	19	1692	33.52	0.0097689418116012	0.0523238724113425
1	C	26	50	20120601	19	1694	33.56	0.01234552578516	0.0551654234379475
1	C	26	50	20120601	19	1696	33.6	0.013359835107433	0.0569140631524828
1	C	26	50	20120601	19	1698	33.64	0.0151728356811919	0.0583359346812962
1	C	26	50	20120601	19	1700	33.68	0.0172445171287122	0.0607501386536233
1	C	26	50	20120601	19	1702	33.72	0.0181880521332563	0.0620481321454406
1	C	26	50	20120601	19	1704	33.76	0.0194787129277527	0.0637976062459776
1	C	26	50	20120601	19	1706	33.8	0.0201750363305262	0.0664207249168063
1	C	26	50	20120601	19	1708	33.84	0.020009743049356	0.0671946957152218
1	C	26	50	20120601	19	1710	33.88	0.0183896907029795	0.0669892811952871
1	C	26	50	20120601	19	1712	33.92	0.0172711891964986	0.0669032970106949
1	C	26	50	20120601	19	1714	33.96	0.0155794362225098	0.0664115042443796
1	C	26	50	20120601	19	1716	34	0.0139487065637374	0.0655699057534114
1	C	26	50	20120601	19	1718	34.04	0.0118524178002317	0.0653413688417319
1	C	26	50	20120601	19	1720	34.08	0.0091919285360173	0.0652697389247977
1	C	26	50	20120601	19	1722	34.12	0.0049949669469627	0.0652628092783421
1	C	26	50	20120601	19	1724	34.16	0.0023945110484711	0.0641792388468518
1	C	26	50	20120601	19	1726	34.2	-0.000268170246764999	0.0626047948878618
1	C	26	50	20120601	19	1728	34.24	-0.0029058906726252	0.0607337196341641
1	C	26	50	20120601	19	1730	34.28	-0.0055269940891275	0.0595409719156587
1	C	26	50	20120601	19	1732	34.32	-0.00844635514593425	0.0590041364473818
1	C	26	50	20120601	19	1734	34.36	-0.0111460888365045	0.0582349456908071
1	C	26	50	20120601	19	1736	34.4	-0.0144548535977107	0.0567730024207039
1	C	26	50	20120601	19	1738	34.44	-0.0174226514690288	0.0553988818128241
1	C	26	50	20120601	19	1740	34.48	-0.0202423811803664	0.0533095934064522
1	C	26	50	20120601	19	1742	34.52	-0.0240889006486649	0.0519761314384906
1	C	26	50	20120601	19	1744	34.56	-0.0276689115711343	0.05146086272704
1	C	26	50	20120601	19	1746	34.6	-0.0315493721649298	0.0509516044232294
1	C	26	50	20120601	19	1748	34.64	-0.0331330085120752	0.0512881872510742
1	C	26	50	20120601	19	1750	34.68	-0.0346666524097907	0.0518591759768824
1	C	26	50	20120601	19	1752	34.72	-0.0359066348612795	0.0519096634010591
1	C	26	50	20120601	19	1754	34.76	-0.0375821950899791	0.0528315892223701
1	C	26	50	20120601	19	1756	34.8	-0.0394727157801595	0.0540663390836781
1	C	26	50	20120601	19	1758	34.84	-0.0408645847682471	0.0562278230924091
1	C	26	50	20120601	19	1760	34.88	-0.0431116286975017	0.0590063284784035
1	C	26	50	20120601	19	1762	34.92	-0.0456854266703426	0.0612294014877759
1	C	26	50	20120601	19	1764	34.96	-0.0476572646403594	0.0625977945307281
1	C	26	50	20120601	19	1766	35	-0.0503307646693476	0.0637092956800752
1	C	26	50	20120601	19	1768	35.04	-0.0529142500050908	0.0640171699726039
1	C	26	50	20120601	19	1770	35.08	-0.0565054049304317	0.0645937024155765
1	C	26	50	20120601	19	1772	35.12	-0.0590368967045542	0.0642802631926799
1	C	26	50	20120601	19	1774	35.16	-0.0608572370467018	0.0637461500855107
1	C	26	50	20120601	19	1776	35.2	-0.0634290975469622	0.0620016045192385
1	C	26	50	20120601	19	1778	35.24	-0.0648981868381961	0.0599615972128746
1	C	26	50	20120601	19	1780	35.28	-0.067666194516917	0.0573248285527419
1	C	26	50	20120601	19	1782	35.32	-0.0703149882349706	0.0548803886944513
1	C	26	50	20120601	19	1784	35.36	-0.0733021891163644	0.0535766676377064
1	C	26	50	20120601	19	1786	35.4	-0.0735979718829347	0.0526381248070375
1	C	26	50	20120601	19	1788	35.44	-0.0748057809758795	0.0505594430023834
1	C	26	50	20120601	19	1790	35.48	-0.0761082716668251	0.0491052071961951
1	C	26	50	20120601	19	1792	35.52	-0.076065915970632	0.0473833314733278
1	C	26	50	20120601	19	1794	35.56	-0.0768348238844943	0.045193987457418
1	C	26	50	20120601	19	1796	35.6	-0.0778896857806683	0.0426657978719636
1	C	26	50	20120601	19	1798	35.64	-0.0792568767420925	0.0402469977055588
1	C	26	50	20120601	19	1800	35.68	-0.0806532005029016	0.0378256519547417
1	C	26	50	20120601	19	1802	35.72	-0.0824064010561756	0.0353158471455981
1	C	26	50	20120601	19	1804	35.76	-0.0846308175684322	0.0328886324084972
1	C	26	50	20120601	19	1806	35.8	-0.0865719671041455	0.0307852725771797
1	C	26	50	20120601	19	1808	35.84	-0.0888426991105699	0.0291162884415451
1	C	26	50	20120601	19	1810	35.88	-0.0902838534413062	0.0260350706425247
1	C	26	50	20120601	19	1812	35.92	-0.0913018750741804	0.0239085884194624
1	C	26	50	20120601	19	1814	35.96	-0.0927877185534877	0.0204345020928148
1	C	26	50	20120601	19	1816	36	-0.0935660309875398	0.0178789474749285
1	C	26	50	20120601	19	1818	36.04	-0.0935823651541852	0.0156701580225361
1	C	26	50	20120601	19	1820	36.08	-0.0929973757141095	0.0134410038948455
1	C	26	50	20120601	19	1822	36.12	-0.091457721408754	0.0123045418761225
1	C	26	50	20120601	19	1824	36.16	-0.090332007413105	0.0116952986734521
1	C	26	50	20120601	19	1826	36.2	-0.0886423757594597	0.0097378149710934
1	C	26	50	20120601	19	1828	36.24	-0.0865995442686118	0.00812561150998807
1	C	26	50	20120601	19	1830	36.28	-0.0842086041093857	0.00456978363943528
1	C	26	50	20120601	19	1832	36.32	-0.0819931678532501	0.0023960666833897
1	C	26	50	20120601	19	1834	36.36	-0.0803176783352286	-0.0006810498962998
1	C	26	50	20120601	19	1836	36.4	-0.0776496937391336	-0.0027530848972107
1	C	26	50	20120601	19	1838	36.44	-0.0749671427433462	-0.0041639750577123
1	C	26	50	20120601	19	1840	36.48	-0.0724111638613912	-0.006207301523307
1	C	26	50	20120601	19	1842	36.52	-0.0710991272288996	-0.0093658768041892
1	C	26	50	20120601	19	1844	36.56	-0.070135128554108	-0.0120955211116036
1	C	26	50	20120601	19	1846	36.6	-0.0681378347399684	-0.0148200035395154
1	C	26	50	20120601	19	1848	36.64	-0.0668168885620339	-0.0174715832582868
1	C	26	50	20120601	19	1850	36.68	-0.0663322092899373	-0.021200327021111
1	C	26	50	20120601	19	1852	36.72	-0.0666524579511367	-0.0244515332903286
1	C	26	50	20120601	19	1854	36.76	-0.0663387712408668	-0.0281685249384494
1	C	26	50	20120601	19	1856	36.8	-0.0665895254476111	-0.0315612091324469
1	C	26	50	20120601	19	1858	36.84	-0.0669416200769148	-0.0349381128244086
1	C	26	50	20120601	19	1860	36.88	-0.066888857890223	-0.0386201712762184
1	C	26	50	20120601	19	1862	36.92	-0.0665653282535589	-0.0418378889682791
1	C	26	50	20120601	19	1864	36.96	-0.0670955805577029	-0.0449639444082945
1	C	26	50	20120601	19	1866	37	-0.066538076358212	-0.048609949606652
1	C	26	50	20120601	19	1868	37.04	-0.0671192474216692	-0.0523155426934601
1	C	26	50	20120601	19	1870	37.08	-0.0681725536829247	-0.0564594712739257
1	C	26	50	20120601	19	1872	37.12	-0.069644113605252	-0.058672361945649
1	C	26	50	20120601	19	1874	37.16	-0.0721808591827588	-0.0611994908709316
1	C	26	50	20120601	19	1876	37.2	-0.074176809494014	-0.062796208693529
1	C	26	50	20120601	19	1878	37.24	-0.0758631884564658	-0.066112610207972
1	C	26	50	20120601	19	1880	37.28	-0.0768051961103626	-0.0690503560410896
1	C	26	50	20120601	19	1882	37.32	-0.0784459666854278	-0.0709479477990819
1	C	26	50	20120601	19	1884	37.36	-0.0806490285728926	-0.0737059470884219
1	C	26	50	20120601	19	1886	37.4	-0.0823314477373698	-0.0760299949461477
1	C	26	50	20120601	19	1888	37.44	-0.0848259083293616	-0.078611146829513
1	C	26	50	20120601	19	1890	37.48	-0.0863685324831981	-0.0795844086031381
1	C	26	50	20120601	19	1892	37.52	-0.087805939147994	-0.082024775526369
1	C	26	50	20120601	19	1894	37.56	-0.0899429572620961	-0.084826191172074
1	C	26	50	20120601	19	1896	37.6	-0.0919464736159101	-0.087755451723817
1	C	26	50	20120601	19	1898	37.64	-0.0934200134372248	-0.090893662329401
1	C	26	50	20120601	19	1900	37.68	-0.0949100995572192	-0.093569849364158
1	C	26	50	20120601	19	1902	37.72	-0.0955836187662993	-0.09554939479809
1	C	26	50	20120601	19	1904	37.76	-0.0945491922561015	-0.097083038695805
1	C	26	50	20120601	19	1906	37.8	-0.0936100130293296	-0.097200559842839
1	C	26	50	20120601	19	1908	37.84	-0.0927609899171589	-0.096888513620301
1	C	26	50	20120601	19	1910	37.88	-0.0933124624958063	-0.095747313986144
1	C	26	50	20120601	19	1912	37.92	-0.0936703999484429	-0.094200022927552
1	C	26	50	20120601	19	1914	37.96	-0.093756949818460	-0.093010386478883
1	C	26	50	20120601	19	1916	38	-0.0930431255228523	-0.092312825639243
1	C	26	50	20120601	19	1918	38.04	-0.09263052871603	-0.092824417395431
1	C	26	50	20120601	19	1920	38.08	-0.0913484027003825	-0.092122401783069
1	C	26	50	20120601	19	1922	38.12	-0.0900740548593281	-0.091759090318896
1	C	26	50	20120601	19	1924	38.16	-0.0878292736717733	-0.09160819373179
1	C	26	50	20120601	19	1926	38.2	-0.0855516827295714	-0.091123825586678
1	C	26	50	20120601	19	1928	38.24	-0.0823646817560856	-0.090778121081356
1	C	26	50	20120601	19	1930	38.28	-0.0793409517383756	-0.090288944610131
1	C	26	50	20120601	19	1932	38.32	-0.0764820483113603	-0.089291287652555
1	C	26	50	20120601	19	1934	38.36	-0.0733311097837149	-0.088087862621653
1	C	26	50	20120601	19	1936	38.4	-0.0699070866171753	-0.086010595030561
1	C	26	50	20120601	19	1938	38.44	-0.0668012615021696	-0.0843194077419976
1	C	26	50	20120601	19	1940	38.48	-0.0643043967471218	-0.0831944715638079
1	C	26	50	20120601	19	1942	38.52	-0.060513173029112	-0.0819810763272918
1	C	26	50	20120601	19	1944	38.56	-0.0576681996056861	-0.0803883890133472
1	C	26	50	20120601	19	1946	38.6	-0.0542493383186491	-0.0785820140301281
1	C	26	50	20120601	19	1948	38.64	-0.0527879607339709	-0.0779476685367256
1	C	26	50	20120601	19	1950	38.68	-0.0526250433315855	-0.0787960552527932
1	C	26	50	20120601	19	1952	38.72	-0.0516990870016217	-0.080613531812477
1	C	26	50	20120601	19	1954	38.76	-0.049188575085697	-0.0826494336568693
1	C	26	50	20120601	19	1956	38.8	-0.0462248077230317	-0.084506154642909
1	C	26	50	20120601	19	1958	38.84	-0.0436953453453712	-0.0845058718001965
1	C	26	50	20120601	19	1960	38.88	-0.0417374373789437	-0.0854000083250069
1	C	26	50	20120601	19	1962	38.92	-0.0392033080965274	-0.086062991643047
1	C	26	50	20120601	19	1964	38.96	-0.0359257974550496	-0.087179583961219
1	C	26	50	20120601	19	1966	39	-0.0325790610596937	-0.087297387950965
1	C	26	50	20120601	19	1968	39.04	-0.0292823171137677	-0.088557947209786
1	C	26	50	20120601	19	1970	39.08	-0.0256228980997710	-0.090645609270561
1	C	26	50	20120601	19	1972	39.12	-0.0232661819087544	-0.091820608608859
1	C	26	50	20120601	19	1974	39.16	-0.0225524990345028	-0.093440519533879
1	C	26	50	20120601	19	1976	39.2	-0.0225242147632553	-0.095425651111382
1	C	26	50	20120601	19	1978	39.24	-0.0216691105327665	-0.097198721365207
1	C	26	50	20120601	19	1980	39.28	-0.0200206324937863	-0.09991040516038
1	C	26	50	20120601	19	1982	39.32	-0.0176569866563140	-0.102235442967599
1	C	26	50	20120601	19	1984	39.36	-0.01570947315957	-0.103440070080029
1	C	26	50	20120601	19	1986	39.4	-0.0139207051352024	-0.105839354099273
1	C	26	50	20120601	19	1988	39.44	-0.0122073854043874	-0.108921632558465
1	C	26	50	20120601	19	1990	39.48	-0.0103037832387551	-0.111402940964327
1	C	26	50	20120601	19	1992	39.52	-0.00855489603684639	-0.114186042544399
1	C	26	50	20120601	19	1994	39.56	-0.007039212651373	-0.116581791029737
1	C	26	50	20120601	19	1996	39.6	-0.0057213070325975	-0.119884121119234
1	C	26	50	20120601	19	1998	39.64	-0.0038427364470192	-0.12219162267828
1	C	26	50	20120601	19	2000	39.68	-0.002624462173713	-0.122022694868255
1	C	26	50	20120601	19	2002	39.72	-0.0030828087892781	-0.120946619768645
1	C	26	50	20120601	19	2004	39.76	-0.0029065270687283	-0.120204652623146
1	C	26	50	20120601	19	2006	39.8	-0.00141926937585860	-0.118485463906047
1	C	26	50	20120601	19	2008	39.84	0.00101042023497650	-0.117851825519426
1	C	26	50	20120601	19	2010	39.88	0.004022553701475	-0.116649885412765
1	C	26	50	20120601	19	2012	39.92	0.0069662392315546	-0.115698826792069
1	C	26	50	20120601	19	2014	39.96	0.0100435679432784	-0.114628267125353
1	C	26	50	20120601	19	2016	40	0.0128540345557825	-0.114668855054593
1	C	26	50	20120601	19	2018	40.04	0.0169098576313123	-0.113926534355703
1	C	26	50	20120601	19	2020	40.08	0.0201161626199245	-0.11352037222059
1	C	26	50	20120601	19	2022	40.12	0.0231618129478512	-0.112412194473114
1	C	26	50	20120601	19	2024	40.16	0.0261533696070172	-0.112420184779742
1	C	26	50	20120601	19	2026	40.2	0.0299281177370253	-0.111975909589122
1	C	26	50	20120601	19	2028	40.24	0.0326429128020348	-0.111830740566945
1	C	26	50	20120601	19	2030	40.28	0.0370389249499935	-0.11051205713071
1	C	26	50	20120601	19	2032	40.32	0.0396051568802757	-0.109894611489378
1	C	26	50	20120601	19	2034	40.36	0.0424805358952927	-0.108750229874705
1	C	26	50	20120601	19	2036	40.4	0.0455031345421527	-0.106502620260026
1	C	26	50	20120601	19	2038	40.44	0.0484188186436973	-0.104313841929541
1	C	26	50	20120601	19	2040	40.48	0.0513919198158743	-0.103329125026061
1	C	26	50	20120601	19	2042	40.52	0.0544344588739638	-0.102731761217314
1	C	26	50	20120601	19	2044	40.56	0.0568954733152054	-0.103012906873514
1	C	26	50	20120601	19	2046	40.6	0.059755720245105	-0.10329079983852
1	C	26	50	20120601	19	2048	40.64	0.062896335013745	-0.103911993145793
1	C	26	50	20120601	19	2050	40.68	0.0667591179380109	-0.103893042684057
1	C	26	50	20120601	19	2052	40.72	0.0695853530317354	-0.104311013502416
1	C	26	50	20120601	19	2054	40.76	0.072197688324151	-0.103592310170018
1	C	26	50	20120601	19	2056	40.8	0.0740220238196123	-0.101223502453043
1	C	26	50	20120601	19	2058	40.84	0.0751298480136973	-0.099050775446491
1	C	26	50	20120601	19	2060	40.88	0.0754266914404394	-0.095895806410193
1	C	26	50	20120601	19	2062	40.92	0.0744345499157565	-0.09352919072424
1	C	26	50	20120601	19	2064	40.96	0.0737301584246097	-0.091168981425724
1	C	26	50	20120601	19	2066	41	0.0743089182539431	-0.088548097212324
1	C	26	50	20120601	19	2068	41.04	0.0745899224887866	-0.086944803296662
1	C	26	50	20120601	19	2070	41.08	0.0759019732634139	-0.0841930831155386
1	C	26	50	20120601	19	2072	41.12	0.0775373938685727	-0.0818222714579458
1	C	26	50	20120601	19	2074	41.16	0.0785389582982216	-0.0794588193677316
1	C	26	50	20120601	19	2076	41.2	0.0790924178469242	-0.0763923023186921
1	C	26	50	20120601	19	2078	41.24	0.0803068808146799	-0.0729221687189513
1	C	26	50	20120601	19	2080	41.28	0.0810133299865599	-0.0696432650771146
1	C	26	50	20120601	19	2082	41.32	0.0821130931633396	-0.0664122820618389
1	C	26	50	20120601	19	2084	41.36	0.0829041335194526	-0.0636257863692171
1	C	26	50	20120601	19	2086	41.4	0.0843409744988236	-0.059770640198188
1	C	26	50	20120601	19	2088	41.44	0.0863203078007216	-0.0562356719776802
1	C	26	50	20120601	19	2090	41.48	0.0877314808039356	-0.0539731424099176
1	C	26	50	20120601	19	2092	41.52	0.0894392851018566	-0.0516727826293615
1	C	26	50	20120601	19	2094	41.56	0.0910819648652316	-0.0489086315110252
1	C	26	50	20120601	19	2096	41.6	0.0927134016307846	-0.0454542734635727
1	C	26	50	20120601	19	2098	41.64	0.0935685765719516	-0.0430109366918607
1	C	26	50	20120601	19	2100	41.68	0.0949900733341716	-0.0396618668441268
1	C	26	50	20120601	19	2102	41.72	0.0959189288019376	-0.0364023874255693
1	C	26	50	20120601	19	2104	41.76	0.0970476833567456	-0.0335143511991691
1	C	26	50	20120601	19	2106	41.8	0.0979826199428306	-0.0303350576895982
1	C	26	50	20120601	19	2108	41.84	0.0984540480338476	-0.0270224745517735
1	C	26	50	20120601	19	2110	41.88	0.0986940400753826	-0.0250741125268921
1	C	26	50	20120601	19	2112	41.92	0.0980307032039516	-0.0213533873549666
1	C	26	50	20120601	19	2114	41.96	0.0976417944742986	-0.0188502293495663
1	C	26	50	20120601	19	2116	42	0.0972381779235976	-0.015359101749492
1	C	26	50	20120601	19	2118	42.04	0.0972378243702076	-0.0119483721904387
1	C	26	50	20120601	19	2120	42.08	0.0975249804340466	-0.0096531742893853
1	C	26	50	20120601	19	2122	42.12	0.0991941767017156	-0.0088616389585251
1	C	26	50	20120601	19	2124	42.16	0.100469231649552	-0.0092911356174178
1	C	26	50	20120601	19	2126	42.2	0.102451746931965	-0.0102105865649947
1	C	26	50	20120601	19	2128	42.24	0.103374945545482	-0.011438406779847
1	C	26	50	20120601	19	2130	42.28	0.105460910549982	-0.0123661308767637
1	C	26	50	20120601	19	2132	42.32	0.108547290228505	-0.0137642224045258
1	C	26	50	20120601	19	2134	42.36	0.111621083406323	-0.0139770615456629
1	C	26	50	20120601	19	2136	42.4	0.113653379006131	-0.0145950021617419
1	C	26	50	20120601	19	2138	42.44	0.116531798580307	-0.0146256198853672
1	C	26	50	20120601	19	2140	42.48	0.116478058464937	-0.0143286350372689
1	C	26	50	20120601	19	2142	42.52	0.116378285698112	-0.0137905974874641
1	C	26	50	20120601	19	2144	42.56	0.115526080605426	-0.0131748489024068
1	C	26	50	20120601	19	2146	42.6	0.115008337020241	-0.0128765912621023
1	C	26	50	20120601	19	2148	42.64	0.113259379107654	-0.0134319529280462
1	C	26	50	20120601	19	2150	42.68	0.112604456806919	-0.0128777226329522
1	C	26	50	20120601	19	2152	42.72	0.112514724956387	-0.0123918695635989
1	C	26	50	20120601	19	2154	42.76	0.112022012951256	-0.0111210572564505
1	C	26	50	20120601	19	2156	42.8	0.110962696282360	-0.0106445379966088
1	C	26	50	20120601	19	2158	42.84	0.108919440527444	-0.0089471988790487
1	C	26	50	20120601	19	2160	42.88	0.108666367010457	-0.0079133380542758
1	C	26	50	20120601	19	2162	42.92	0.106536349253489	-0.0050455250818175
1	C	26	50	20120601	19	2164	42.96	0.105030777494986	-0.0023392860088604
1	C	26	50	20120601	19	2166	43	0.103365894578683	0.000272130044739700
1	C	26	50	20120601	19	2168	43.04	0.101317689076298	0.0037266295135484
1	C	26	50	20120601	19	2170	43.08	0.100835795804919	0.00540070481800757
1	C	26	50	20120601	19	2172	43.12	0.0999507102469076	0.00815764344717581
1	C	26	50	20120601	19	2174	43.16	0.0984174199025826	0.0114973087747199
1	C	26	50	20120601	19	2176	43.2	0.0974488957443916	0.0146454188752405
1	C	26	50	20120601	19	2178	43.24	0.0965073830652416	0.0185917111103645
1	C	26	50	20120601	19	2180	43.28	0.0963697800856226	0.0212108346278795
1	C	26	50	20120601	19	2182	43.32	0.0955278280412636	0.0245023459836247
1	C	26	50	20120601	19	2184	43.36	0.0954758556928466	0.0277743411922092
1	C	26	50	20120601	19	2186	43.4	0.0955056248883346	0.0314674891996685
1	C	26	50	20120601	19	2188	43.44	0.0953816690695926	0.0351254232894246
1	C	26	50	20120601	19	2190	43.48	0.0955739314033966	0.0360211154491536
1	C	26	50	20120601	19	2192	43.52	0.0958765731057446	0.0386111061672837
1	C	26	50	20120601	19	2194	43.56	0.0967566382056096	0.0413972483065149
1	C	26	50	20120601	19	2196	43.6	0.0974036409103956	0.0442094119752938
1	C	26	50	20120601	19	2198	43.64	0.0982288345240396	0.0475123077502162
1	C	26	50	20120601	19	2200	43.68	0.0984974643902126	0.0501908989480289
1	C	26	50	20120601	19	2202	43.72	0.0984555329580886	0.0523937487034594
1	C	26	50	20120601	19	2204	43.76	0.0997170821664036	0.0537428377312852
1	C	26	50	20120601	19	2206	43.8	0.100942286086166	0.0550038212541752
1	C	26	50	20120601	19	2208	43.84	0.101086465158850	0.0556756434069805
1	C	26	50	20120601	19	2210	43.88	0.101529608978619	0.0579449611998425
1	C	26	50	20120601	19	2212	43.92	0.102344690965293	0.0606922831767866
1	C	26	50	20120601	19	2214	43.96	0.104241222063113	0.0632264831698811
1	C	26	50	20120601	19	2216	44	0.104718801983127	0.0652534754688304
1	C	26	50	20120601	19	2218	44.04	0.104798139363976	0.0673619264689725
1	C	26	50	20120601	19	2220	44.08	0.103755581125795	0.0689433000744181
1	C	26	50	20120601	19	2222	44.12	0.102302476690456	0.069837790152619
1	C	26	50	20120601	19	2224	44.16	0.100850715758002	0.0705244615478293
1	C	26	50	20120601	19	2226	44.2	0.0992020255869876	0.07046053909481
1	C	26	50	20120601	19	2228	44.24	0.0974187729955126	0.0705622917606228
1	C	26	50	20120601	19	2230	44.28	0.0953861945529916	0.0713546049089423
1	C	26	50	20120601	19	2232	44.32	0.0924262455669456	0.071925947188141
1	C	26	50	20120601	19	2234	44.36	0.0895674128506076	0.0728473073240271
1	C	26	50	20120601	19	2236	44.4	0.0872167070672316	0.07473697948607
1	C	26	50	20120601	19	2238	44.44	0.0843462777996826	0.0757463037055357
1	C	26	50	20120601	19	2240	44.48	0.0812912936622444	0.0763645978750052
1	C	26	50	20120601	19	2242	44.52	0.0779051007084982	0.0762859676009373
1	C	26	50	20120601	19	2244	44.56	0.0755299997411707	0.0760362881965003
1	C	26	50	20120601	19	2246	44.6	0.0727135934317047	0.0764471172363697
1	C	26	50	20120601	19	2248	44.64	0.0692676499549483	0.0763490415258191
1	C	26	50	20120601	19	2250	44.68	0.0658743152227122	0.0766791896819551
1	C	26	50	20120601	19	2252	44.72	0.0629793493498564	0.0757444652279046
1	C	26	50	20120601	19	2254	44.76	0.0604389268170874	0.0754365202246979
1	C	26	50	20120601	19	2256	44.8	0.0572051860853651	0.0747386058316668
1	C	26	50	20120601	19	2258	44.84	0.0548984906280496	0.0738415418847823
1	C	26	50	20120601	19	2260	44.88	0.0520452440552838	0.073399812278575
1	C	26	50	20120601	19	2262	44.92	0.0489878274705181	0.0723903749220244
1	C	26	50	20120601	19	2264	44.96	0.0455014516280135	0.0728825778102727
1	C	26	50	20120601	19	2266	45	0.0423138849691026	0.0726082910898504
1	C	26	50	20120601	19	2268	45.04	0.0385554851478755	0.0725515669838636
1	C	26	50	20120601	19	2270	45.08	0.035662011270328	0.0724638786719287
1	C	26	50	20120601	19	2272	45.12	0.0323956446317217	0.072391852775197
1	C	26	50	20120601	19	2274	45.16	0.0297877923962989	0.0720210884055497
1	C	26	50	20120601	19	2276	45.2	0.0264470593375152	0.0717350707836275
1	C	26	50	20120601	19	2278	45.24	0.0225059714083007	0.0710126480695605
1	C	26	50	20120601	19	2280	45.28	0.0205122131280671	0.0701103798167665
1	C	26	50	20120601	19	2282	45.32	0.0188249149267998	0.069870529196588
1	C	26	50	20120601	19	2284	45.36	0.0142435700914922	0.0675375010827411
1	C	26	50	20120601	19	2286	45.4	0.0106580437361295	0.066451031513448
1	C	26	50	20120601	19	2288	45.44	0.0074613553997414	0.0648488689686355
1	C	26	50	20120601	19	2290	45.48	0.0052431614271592	0.063653151401649
1	C	26	50	20120601	19	2292	45.52	0.0025288613368965	0.0619976730055351
1	C	26	50	20120601	19	2294	45.56	0.0009278301629339	0.0610750400774429
1	C	26	50	20120601	19	2296	45.6	-0.0006406033884159	0.0616221285940469
1	C	26	50	20120601	19	2298	45.64	-0.0026557870041195	0.0630600302335898
1	C	26	50	20120601	19	2300	45.68	-0.0047291655079147	0.0653523289968403
1	C	26	50	20120601	19	2302	45.72	-0.0065677138496778	0.0677575527130463
1	C	26	50	20120601	19	2304	45.76	-0.00896494725925646	0.0702085262379952
1	C	26	50	20120601	19	2306	45.8	-0.0109868483893813	0.0723915062928743
1	C	26	50	20120601	19	2308	45.84	-0.0139686469749668	0.0747330903987735
1	C	26	50	20120601	19	2310	45.88	-0.0160017911029125	0.077350163306623
1	C	26	50	20120601	19	2312	45.92	-0.0179578605917089	0.0787695387484988
1	C	26	50	20120601	19	2314	45.96	-0.0195906408601467	0.0812453317214673
1	C	26	50	20120601	19	2316	46	-0.0219419830396263	0.082976965517915
1	C	26	50	20120601	19	2318	46.04	-0.0244501615031731	0.08518490644217
1	C	26	50	20120601	19	2320	46.08	-0.0263928666738051	0.0877121060781307
1	C	26	50	20120601	19	2322	46.12	-0.0274299094790932	0.0891845852392736
1	C	26	50	20120601	19	2324	46.16	-0.0299230972788789	0.0921515345824542
1	C	26	50	20120601	19	2326	46.2	-0.0315588473957977	0.0934040328239699
1	C	26	50	20120601	19	2328	46.24	-0.033654924027269	0.0945006847309122
1	C	26	50	20120601	19	2330	46.28	-0.0365606379231989	0.0953458894664644
1	C	26	50	20120601	19	2332	46.32	-0.0395859235758274	0.0953446166742583
1	C	26	50	20120601	19	2334	46.36	-0.0430017443037053	0.0961629513521255
1	C	26	50	20120601	19	2336	46.4	-0.0464423137689247	0.0965882760810092
1	C	26	50	20120601	19	2338	46.44	-0.0493789282311924	0.098011257767469
1	C	26	50	20120601	19	2340	46.48	-0.0516660651149403	0.0987375271424257
1	C	26	50	20120601	19	2342	46.52	-0.0543192004686303	0.100082656372277
1	C	26	50	20120601	19	2344	46.56	-0.0562823410252385	0.0999739740600085
1	C	26	50	20120601	19	2346	46.6	-0.0592332390444862	0.100757448373563
1	C	26	50	20120601	19	2348	46.64	-0.0620294928106884	0.100586823507263
1	C	26	50	20120601	19	2350	46.68	-0.064427857591117	0.099486141091668
1	C	26	50	20120601	19	2352	46.72	-0.0658567082638606	0.0974108533995635
1	C	26	50	20120601	19	2354	46.76	-0.0682914890435203	0.09588314919881
1	C	26	50	20120601	19	2356	46.8	-0.0710078397434484	0.0945252920468975
1	C	26	50	20120601	19	2358	46.84	-0.0745353126320756	0.0940252261312423
1	C	26	50	20120601	19	2360	46.88	-0.0778890493845653	0.094342080679892
1	C	26	50	20120601	19	2362	46.92	-0.0814870915299549	0.0943317569208867
1	C	26	50	20120601	19	2364	46.96	-0.0844985956714181	0.0946620394273111
1	C	26	50	20120601	19	2366	47	-0.0871851418205192	0.0947416950062118
1	C	26	50	20120601	19	2368	47.04	-0.0907154926337459	0.094011487046484
1	C	26	50	20120601	19	2370	47.08	-0.0917704818091406	0.0929409415219031
1	C	26	50	20120601	19	2372	47.12	-0.0916390518717214	0.091631287839264
1	C	26	50	20120601	19	2374	47.16	-0.091409758355786	0.090183324070225
1	C	26	50	20120601	19	2376	47.2	-0.0918780072947149	0.0874678897806852
1	C	26	50	20120601	19	2378	47.24	-0.0917869220418031	0.0845396290779304
1	C	26	50	20120601	19	2380	47.28	-0.092103621026961	0.0818225854133567
1	C	26	50	20120601	19	2382	47.32	-0.0933620943207777	0.0799490706412639
1	C	26	50	20120601	19	2384	47.36	-0.0947760321115062	0.076699342225219
1	C	26	50	20120601	19	2386	47.4	-0.0962721286391407	0.0740153063051911
1	C	26	50	20120601	19	2388	47.44	-0.0968851902184294	0.0713797779103526
1	C	26	50	20120601	19	2390	47.48	-0.0989103440397477	0.0677984234849989
1	C	26	50	20120601	19	2392	47.52	-0.101007764174103	0.0659535818928832
1	C	26	50	20120601	19	2394	47.56	-0.103410795859288	0.0625078505481612
1	C	26	50	20120601	19	2396	47.6	-0.105253303999025	0.0605927932526736
1	C	26	50	20120601	19	2398	47.64	-0.107539309511923	0.05798038724958
1	C	26	50	20120601	19	2400	47.68	-0.109304035905731	0.0557349696659221
1	C	26	50	20120601	19	2402	47.72	-0.111090399767042	0.0535807688570373
1	C	26	50	20120601	19	2404	47.76	-0.112971728069067	0.0494226981409479
1	C	26	50	20120601	19	2406	47.8	-0.113862187638615	0.0470857809398045
1	C	26	50	20120601	19	2408	47.84	-0.113723877552215	0.0441893301427081
1	C	26	50	20120601	19	2410	47.88	-0.113713624503888	0.0408965459947567
1	C	26	50	20120601	19	2412	47.92	-0.114191699398648	0.0384126920044827
1	C	26	50	20120601	19	2414	47.96	-0.114429004434415	0.035584547722449
1	C	26	50	20120601	19	2416	48	-0.114771809801934	0.0324312757424257
1	C	26	50	20120601	19	2418	48.04	-0.114428297327633	0.0298360524341149
1	C	26	50	20120601	19	2420	48.08	-0.113814528641563	0.0263173476695744
1	C	26	50	20120601	19	2422	48.12	-0.113632236513373	0.0229608532006381
1	C	26	50	20120601	19	2424	48.16	-0.113548302938447	0.0197092226673517
1	C	26	50	20120601	19	2426	48.2	-0.112398900865628	0.0168955740743323
1	C	26	50	20120601	19	2428	48.24	-0.112695815003048	0.0137419485409185
1	C	26	50	20120601	19	2430	48.28	-0.113407447267634	0.0102247994112966
1	C	26	50	20120601	19	2432	48.32	-0.113728615167649	0.0068923465729206
1	C	26	50	20120601	19	2434	48.36	-0.114574244167270	0.0040126542065384
1	C	26	50	20120601	19	2436	48.4	-0.115766426200351	-0.000148103515319499
1	C	26	50	20120601	19	2438	48.44	-0.117502161216129	-0.0025010013297177
1	C	26	50	20120601	19	2440	48.48	-0.120332143975794	-0.0049805419686265
1	C	26	50	20120601	19	2442	48.52	-0.122211280246797	-0.0079564008572501
1	C	26	50	20120601	19	2444	48.56	-0.124439303003638	-0.0107632612251701
1	C	26	50	20120601	19	2446	48.6	-0.126557158523970	-0.0131066838087004
1	C	26	50	20120601	19	2448	48.64	-0.128355613911239	-0.0161550211423956
1	C	26	50	20120601	19	2450	48.68	-0.130022193883818	-0.0192133286817055
1	C	26	50	20120601	19	2452	48.72	-0.131524654372483	-0.0188818370226853
1	C	26	50	20120601	19	2454	48.76	-0.133273824417104	-0.01804200629867
1	C	26	50	20120601	19	2456	48.8	-0.134267592287384	-0.0171854171439406
1	C	26	50	20120601	19	2458	48.84	-0.136270047981026	-0.0156326813631331
1	C	26	50	20120601	19	2460	48.88	-0.136090725701317	-0.0156960381307274
1	C	26	50	20120601	19	2462	48.92	-0.134805841969223	-0.0161295652982729
1	C	26	50	20120601	19	2464	48.96	-0.134688674375580	-0.0169807097307871
1	C	26	50	20120601	19	2466	49	-0.133481784521451	-0.0171820937420691
1	C	26	50	20120601	19	2468	49.04	-0.132995295055995	-0.0177053527601471
1	C	26	50	20120601	19	2470	49.08	-0.131072530296592	-0.0181488501333073
1	C	26	50	20120601	19	2472	49.12	-0.129510248574239	-0.0187876503994313
1	C	26	50	20120601	19	2474	49.16	-0.127190019093131	-0.0204700695639084
1	C	26	50	20120601	19	2476	49.2	-0.124883224640867	-0.0217869145225121
1	C	26	50	20120601	19	2478	49.24	-0.122473828994652	-0.0249712992009076
1	C	26	50	20120601	19	2480	49.28	-0.121125942048354	-0.0273133782815537
1	C	26	50	20120601	19	2482	49.32	-0.119561044030910	-0.0301892522713175
1	C	26	50	20120601	19	2484	49.36	-0.117684665476354	-0.0328844604784881
1	C	26	50	20120601	19	2486	49.4	-0.115833672055242	-0.0359813760480509
1	C	26	50	20120601	19	2488	49.44	-0.114872148254184	-0.039242411101527
1	C	26	50	20120601	19	2490	49.48	-0.113829943569393	-0.0417624689589977
1	C	26	50	20120601	19	2492	49.52	-0.112263277784996	-0.0444421208169822
1	C	26	50	20120601	19	2494	49.56	-0.109833517463483	-0.0482790236330567
1	C	26	50	20120601	19	2496	49.6	-0.108774695769334	-0.0503263806073042
1	C	26	50	20120601	19	2498	49.64	-0.107527430117999	-0.053013315665135
1	C	26	50	20120601	19	2500	49.68	-0.107591706124409	-0.0562356719776802
1	C	26	50	20120601	19	2502	49.72	-0.107540158040061	-0.0600900403312499
1	C	26	50	20120601	19	2504	49.76	-0.10805811375728	-0.0643507122412895
1	C	26	50	20120601	19	2506	49.8	-0.108009415313260	-0.0669138823992092
1	C	26	50	20120601	19	2508	49.84	-0.107289764457775	-0.0700334536700411
1	C	26	50	20120601	19	2510	49.88	-0.107192325143327	-0.0724021199656598
1	C	26	50	20120601	19	2512	49.92	-0.107065017638443	-0.0728561108034528
1	C	26	50	20120601	19	2514	49.96	-0.106753480532787	-0.078861271711222
1	C	26	50	20120601	19	2516	50	-0.107248434066415	-0.0821889374366894
1	C	26	50	20120601	19	2518	50.04	-0.106825584211265	-0.085700429712062
1	C	26	50	20120601	19	2520	50.08	-0.107151892777579	-0.08721684141752
1	C	26	50	20120601	19	2522	50.12	-0.108084488840218	-0.090712148018671
1	C	26	50	20120601	19	2524	50.16	-0.109356078964826	-0.094244641365444
1	C	26	50	20120601	19	2526	50.2	-0.110428123555783	-0.09676187079579
1	C	26	50	20120601	19	2528	50.24	-0.111536301303258	-0.099992500257676
1	C	26	50	20120601	19	2530	50.28	-0.112326210288522	-0.102854090690459
1	C	26	50	20120601	19	2532	50.32	-0.113019387066119	-0.106100912897634
1	C	26	50	20120601	19	2534	50.36	-0.114023195852691	-0.11035232170884
1	C	26	50	20120601	19	2536	50.4	-0.114313392475691	-0.112894794851274
1	C	26	50	20120601	19	2538	50.44	-0.114553172385191	-0.115670118256753
1	C	26	50	20120601	19	2540	50.48	-0.115463713787325	-0.118381377787857
1	C	26	50	20120601	19	2542	50.52	-0.117287695729395	-0.122960954856211
1	C	26	50	20120601	19	2544	50.56	-0.118264068772857	-0.125240101433332
1	C	26	50	20120601	19	2546	50.6	-0.119866443449704	-0.1287600082794
1	C	26	50	20120601	19	2548	50.64	-0.121053180760570	-0.131016880992913
1	C	26	50	20120601	19	2550	50.68	-0.121635058930808	-0.134407528719381
1	C	26	50	20120601	19	2552	50.72	-0.123722579570227	-0.137589367813364
1	C	26	50	20120601	19	2554	50.76	-0.125130075618179	-0.139443048240245
1	C	26	50	20120601	19	2556	50.8	-0.128277478611918	-0.141606017173216
1	C	26	50	20120601	19	2558	50.84	-0.129679459226977	-0.143755126813277
1	C	26	50	20120601	19	2560	50.88	-0.130295207812034	-0.145943763722405
1	C	26	50	20120601	19	2562	50.92	-0.130369807577449	-0.148144633578848
1	C	26	50	20120601	19	2564	50.96	-0.130140068584242	-0.151296137791919
1	C	26	50	20120601	19	2566	51	-0.130467671155965	-0.153320372374421
1	C	26	50	20120601	19	2568	51.04	-0.131430892013298	-0.156652118106016
1	C	26	50	20120601	19	2570	51.08	-0.132005345562334	-0.159439250194741
1	C	26	50	20120601	19	2572	51.12	-0.133416659986904	-0.161344266573936
1	C	26	50	20120601	19	2574	51.16	-0.135782851408789	-0.163929236833919
1	C	26	50	20120601	19	2576	51.2	-0.137790822535324	-0.165811767217472
1	C	26	50	20120601	19	2578	51.24	-0.139236148796069	-0.16712132897623
1	C	26	50	20120601	19	2580	51.28	-0.140972378786595	-0.168254538303759
1	C	26	50	20120601	19	2582	51.32	-0.142649141096822	-0.16927609547054
1	C	26	50	20120601	19	2584	51.36	-0.143724791932363	-0.169763150621421
1	C	26	50	20120601	19	2586	51.4	-0.144607331905962	-0.170480086186866
1	C	26	50	20120601	19	2588	51.44	-0.147375159979561	-0.172298552696043
1	C	26	50	20120601	19	2590	51.48	-0.149141371297609	-0.173472491374169
1	C	26	50	20120601	19	2592	51.52	-0.151411325486574	-0.175446592085886
1	C	26	50	20120601	19	2594	51.56	-0.152878642768214	-0.177479453371119
1	C	26	50	20120601	19	2596	51.6	-0.154068844902307	-0.178909788968103
1	C	26	50	20120601	19	2598	51.64	-0.156211590581337	-0.180381773154499
1	C	26	50	20120601	19	2600	51.68	-0.156510555328422	-0.182122104364356
1	C	26	50	20120601	19	2602	51.72	-0.155814055148954	-0.182073313996454
1	C	26	50	20120601	19	2604	51.76	-0.154763789446857	-0.181292173135277
1	C	26	50	20120601	19	2606	51.8	-0.153123796689251	-0.181288849733405
1	C	26	50	20120601	19	2608	51.84	-0.152197981780644	-0.180277192061562
1	C	26	50	20120601	19	2610	51.88	-0.150596031367866	-0.179315173285757
1	C	26	50	20120601	19	2612	51.92	-0.147979170592050	-0.179339780601743
1	C	26	50	20120601	19	2614	51.96	-0.145273355783162	-0.179463241445738
1	C	26	50	20120601	19	2616	52	-0.142093496588166	-0.178896848914008
1	C	26	50	20120601	19	2618	52.04	-0.139507394957332	-0.179565276954263
1	C	26	50	20120601	19	2620	52.08	-0.135926040531979	-0.179943437660842
1	C	26	50	20120601	19	2622	52.12	-0.132785284341983	-0.18035617588902
1	C	26	50	20120601	19	2624	52.16	-0.129269761557957	-0.18097821772443
1	C	26	50	20120601	19	2626	52.2	-0.125288467537165	-0.18204340337961
1	C	26	50	20120601	19	2628	52.24	-0.122217573497150	-0.182968935445505
1	C	26	50	20120601	19	2630	52.28	-0.120024552525978	-0.183348934629714
1	C	26	50	20120601	19	2632	52.32	-0.116502170806175	-0.184448768517172
1	C	26	50	20120601	19	2634	52.36	-0.115517736745407	-0.184166067226053
1	C	26	50	20120601	19	2636	52.4	-0.114004457522990	-0.183898851573443
1	C	26	50	20120601	19	2638	52.44	-0.113657904489531	-0.182975440827892
1	C	26	50	20120601	19	2640	52.48	-0.111906825256600	-0.181627978145662
1	C	26	50	20120601	19	2642	52.52	-0.109700864231333	-0.180622260170781
1	C	26	50	20120601	19	2644	52.56	-0.106279528070561	-0.179229613365234
1	C	26	50	20120601	19	2646	52.6	-0.103116003042211	-0.178480009466498
1	C	26	50	20120601	19	2648	52.64	-0.100098707696210	-0.176916667083973
1	C	26	50	20120601	19	2650	52.68	-0.096855138180229	-0.175824257817718
1	C	26	50	20120601	19	2652	52.72	-0.0930482166916769	-0.175990993596721
1	C	26	50	20120601	19	2654	52.76	-0.0892173242832425	-0.175754607799771
1	C	26	50	20120601	19	2656	52.8	-0.086289195102349	-0.175418732078707
1	C	26	50	20120601	19	2658	52.84	-0.0828580301573194	-0.174669481733362
1	C	26	50	20120601	19	2660	52.88	-0.0788990100001341	-0.174213327148818
1	C	26	50	20120601	19	2662	52.92	-0.0752376817978282	-0.173687168992938
1	C	26	50	20120601	19	2664	52.96	-0.0727326146041187	-0.174657814471472
1	C	26	50	20120601	19	2666	53	-0.070232285025843	-0.176245976302017
1	C	26	50	20120601	19	2668	53.04	-0.0669291771188863	-0.178414884931951
1	C	26	50	20120601	19	2670	53.08	-0.0642209581469418	-0.179858796979134
1	C	26	50	20120601	19	2672	53.12	-0.065070900497928	-0.180524891567011
1	C	26	50	20120601	19	2674	53.16	-0.0592641396108241	-0.184600655053771
1	C	26	50	20120601	19	2676	53.2	-0.0570275608619311	-0.186667528175179
1	C	26	50	20120601	19	2678	53.24	-0.0554719259433207	-0.188317915402468
1	C	26	50	20120601	19	2680	53.28	-0.0536610254767019	-0.189837487875238
1	C	26	50	20120601	19	2682	53.32	-0.051860731611801	-0.191534544150086
1	C	26	50	20120601	19	2684	53.36	-0.0503404520322499	-0.193791628995633
1	C	26	50	20120601	19	2686	53.4	-0.0490605887583022	-0.196907141473541
1	C	26	50	20120601	19	2688	53.44	-0.0485521789826291	-0.199064524262942
1	C	26	50	20120601	19	2690	53.48	-0.0465043977443129	-0.202038615384612
1	C	26	50	20120601	19	2692	53.52	-0.0456084934525495	-0.205197261376172
1	C	26	50	20120601	19	2694	53.56	-0.0443194377904464	-0.207869417902276
1	C	26	50	20120601	19	2696	53.6	-0.0426379378647848	-0.209490106644756
1	C	26	50	20120601	19	2698	53.64	-0.0416048548574713	-0.211332119809747
1	C	26	50	20120601	19	2700	53.68	-0.0416168756727514	-0.212574506424292
1	C	26	50	20120601	19	2702	53.72	-0.0409847222103707	-0.215459502091533
1	C	26	50	20120601	19	2704	53.76	-0.0401856915476299	-0.217303636576867
1	C	26	50	20120601	19	2706	53.8	-0.0405548012874093	-0.220598754177197
1	C	26	50	20120601	19	2708	53.84	-0.0411650344395733	-0.222470465826997
1	C	26	50	20120601	19	2710	53.88	-0.0408680495914749	-0.224983523327334
1	C	26	50	20120601	19	2712	53.92	-0.0417519330679581	-0.225373846270549
1	C	26	50	20120601	19	2714	53.96	-0.0427362257073697	-0.226385008967646
1	C	26	50	20120601	19	2716	54	-0.043688698541628	-0.228441982594118
1	C	26	50	20120601	19	2718	54.04	-0.0448023917219969	-0.229685783422225
1	C	26	50	20120601	19	2720	54.08	-0.0468176460483785	-0.23182831696922
1	C	26	50	20120601	19	2722	54.12	-0.0487020856202406	-0.234025297738367
1	C	26	50	20120601	19	2724	54.16	-0.0498532554600123	-0.236109848529305
1	C	26	50	20120601	19	2726	54.2	-0.0512271639358578	-0.238619370495736
1	C	26	50	20120601	19	2728	54.24	-0.0508919953215754	-0.238995551303327
1	C	26	50	20120601	19	2730	54.28	-0.050249942364258	-0.239582449931712
1	C	26	50	20120601	19	2732	54.32	-0.0501424621335177	-0.241347388457554
1	C	26	50	20120601	19	2734	54.36	-0.0508283557112686	-0.241551035210535
1	C	26	50	20120601	19	2736	54.4	-0.0514605091736494	-0.242294911544343
1	C	26	50	20120601	19	2738	54.44	-0.051868509786394	-0.24279342182508
1	C	26	50	20120601	19	2740	54.48	-0.0524469231334046	-0.243530227091076
1	C	26	50	20120601	19	2742	54.52	-0.053013315665135	-0.244594422796762
1	C	26	50	20120601	19	2744	54.56	-0.0536914310682929	-0.246027728242227
1	C	26	50	20120601	19	2746	54.6	-0.0535811224104278	-0.2464760339415
1	C	26	50	20120601	19	2748	54.64	-0.0533873751523827	-0.248095308470417
