# Supplementary material for: How Do Ants Make Sense of Gravity? A Boltzmann Walker Analysis of Lasius niger Trajectories on Various Inclines
Source: PLoS One. 2013 Oct 29;8(10):e76531. doi: 10.1371/journal.pone.0076531 (PMC3812222; doi:10.1371/journal.pone.0076531)
Supplement: Dataset S1 — Trajectories for . (ZIP) [file pone.0076531.s005.zip › Incline1/1-C-26-50-20120601-20.txt]

Pente	Colonie	Temperature	Humidite	Date	Indiv	Frame	Time	X	Y
1	C	26	50	20120601	20	22	0	0	0
1	C	26	50	20120601	20	24	0.04	-0.00206814591361441	-0.000540512423538999
1	C	26	50	20120601	20	26	0.08	-0.00391758369980783	-0.000841527780290098
1	C	26	50	20120601	20	28	0.12	-0.00426894505937945	-0.000967887762088098
1	C	26	50	20120601	20	30	0.16	-0.00432459436305885	-0.0017022181543504
1	C	26	50	20120601	20	32	0.2	-0.004148312642509	-0.0017601301997296
1	C	26	50	20120601	20	34	0.24	-0.00368749115320972	-0.00215179664582880
1	C	26	50	20120601	20	36	0.28	-0.00354437274069757	-0.00233578583029350
1	C	26	50	20120601	20	38	0.32	-0.00342225539958665	-0.0027447056818537
1	C	26	50	20120601	20	40	0.36	-0.00265094332266837	-0.0029439683727921
1	C	26	50	20120601	20	42	0.4	-0.00197346431561353	-0.0044233064697124
1	C	26	50	20120601	20	44	0.44	-0.00145918555365656	-0.0052412168835109
1	C	26	50	20120601	20	46	0.48	-0.000929067599801	-0.0065871946414995
1	C	26	50	20120601	20	48	0.52	-0.000502752921423629	-0.0086817156380522
1	C	26	50	20120601	20	50	0.56	0.000272306821434941	-0.0099847013037446
1	C	26	50	20120601	20	52	0.6	0.00169988470197246	-0.0114308053819493
1	C	26	50	20120601	20	54	0.64	0.00336476761827619	-0.0119351846489696
1	C	26	50	20120601	20	56	0.68	0.00375862609539709	-0.0098599676675433
1	C	26	50	20120601	20	58	0.72	0.00520960921039188	-0.0098780696011417
1	C	26	50	20120601	20	60	0.76	0.00691960553933532	-0.0120359473652887
1	C	26	50	20120601	20	62	0.8	0.00804051120887223	-0.0116886165143699
1	C	26	50	20120601	20	64	0.84	0.00869705985520394	-0.0111065969227752
1	C	26	50	20120601	20	66	0.88	0.00864388542525871	-0.0108301181713313
1	C	26	50	20120601	20	68	0.92	0.0092295112614374	-0.0101210314911574
1	C	26	50	20120601	20	70	0.96	0.00982298598288728	-0.0101109198641864
1	C	26	50	20120601	20	72	1	0.0105377295173106	-0.0095364663151505
1	C	26	50	20120601	20	74	1.04	0.0123520240964791	-0.0077986806897064
1	C	26	50	20120601	20	76	1.08	0.0133492567899865	-0.0075615877859746
1	C	26	50	20120601	20	78	1.12	0.0156093821946930	-0.0058407020126009
1	C	26	50	20120601	20	80	1.16	0.0172505770338271	-0.0043369687317296
1	C	26	50	20120601	20	82	1.2	0.0192767915153171	-0.0022954807437659
1	C	26	50	20120601	20	84	1.24	0.0203041469577031	-0.00103548717036960
1	C	26	50	20120601	20	86	1.28	0.0217375019006429	0.000667841141627303
1	C	26	50	20120601	20	88	1.32	0.0223362021412057	0.003100776372588
1	C	26	50	20120601	20	90	1.36	0.0230500688632203	0.0039726107495198
1	C	26	50	20120601	20	92	1.4	0.0240375399476134	0.0044676526714946
1	C	26	50	20120601	20	94	1.44	0.0246768176522360	0.0043706907955457
1	C	26	50	20120601	20	96	1.48	0.0257871533481865	0.0046425392703651
1	C	26	50	20120601	20	98	1.52	0.0261190254306549	0.0059891095838363
1	C	26	50	20120601	20	100	1.56	0.0271020523489283	0.0073881981321598
1	C	26	50	20120601	20	102	1.6	0.0281877582428978	0.0073160873826144
1	C	26	50	20120601	20	104	1.64	0.0298085106249876	0.0073684769240325
1	C	26	50	20120601	20	106	1.68	0.0313773896536097	0.0063586789430235
1	C	26	50	20120601	20	108	1.72	0.0335028677850426	0.0049377337240935
1	C	26	50	20120601	20	110	1.76	0.0360337302341300	0.0035573057237255
1	C	26	50	20120601	20	112	1.8	0.0385818319465425	0.0030061584141974
1	C	26	50	20120601	20	114	1.84	0.0405732355611947	0.0024917170176808
1	C	26	50	20120601	20	116	1.88	0.0415887681781993	0.0039469286312271
1	C	26	50	20120601	20	118	1.92	0.0415742017785069	0.0048398630745094
1	C	26	50	20120601	20	120	1.96	0.0415656457864544	0.0064637337975043
1	C	26	50	20120601	20	122	2	0.0405865150265454	0.0080031759708256
1	C	26	50	20120601	20	124	2.04	0.0403333707988806	0.009330556820469
1	C	26	50	20120601	20	126	2.08	0.0404928940887163	0.0125883391827516
1	C	26	50	20120601	20	128	2.12	0.0407701506576197	0.0136403019411229
1	C	26	50	20120601	20	130	2.16	0.0401308554167489	0.0160882349069126
1	C	26	50	20120601	20	132	2.2	0.0391427444007187	0.0186875594345543
1	C	26	50	20120601	20	134	2.24	0.0376134845650467	0.0207607258063152
1	C	26	50	20120601	20	136	2.28	0.0362576073121215	0.0226428319257994
1	C	26	50	20120601	20	138	2.32	0.0345522071772556	0.0241676369887501
1	C	26	50	20120601	20	140	2.36	0.0341056692449363	0.0260607739740208
1	C	26	50	20120601	20	142	2.4	0.0319817326062863	0.0265536981111859
1	C	26	50	20120601	20	144	2.44	0.0299155665916592	0.0261438590208102
1	C	26	50	20120601	20	146	2.48	0.0293739227972704	0.0266290756940604
1	C	26	50	20120601	20	148	2.52	0.0279973980263346	0.0266869877394396
1	C	26	50	20120601	20	150	2.56	0.0267681635979199	0.0271126660217139
1	C	26	50	20120601	20	152	2.6	0.0244262259386299	0.0270778763680795
1	C	26	50	20120601	20	154	2.64	0.0222686380882633	0.0260223710047346
1	C	26	50	20120601	20	156	2.68	0.0197820405236783	0.0251664748146507
1	C	26	50	20120601	20	158	2.72	0.0178044254912592	0.0245656391116087
1	C	26	50	20120601	20	160	2.76	0.0179257367306396	0.0235740774144864
1	C	26	50	20120601	20	162	2.8	0.0171860040425691	0.0230287142384285
1	C	26	50	20120601	20	164	2.84	0.0148751861527192	0.0211238604937935
1	C	26	50	20120601	20	166	2.88	0.0119311753535203	0.0202024862157718
1	C	26	50	20120601	20	168	2.92	0.0083755200170221	0.0211779569909814
1	C	26	50	20120601	20	170	2.96	0.00638496351629373	0.0220489626387656
1	C	26	50	20120601	20	172	3	0.00601717040934093	0.0223636873817904
1	C	26	50	20120601	20	174	3.04	0.00605835089406367	0.0240774327908877
1	C	26	50	20120601	20	176	3.08	0.00603142992469033	0.0257200969979129
1	C	26	50	20120601	20	178	3.12	0.00660748860611958	0.0288323779978308
1	C	26	50	20120601	20	180	3.16	0.00734548181150835	0.0310978208455319
1	C	26	50	20120601	20	182	3.2	0.00883163641779937	0.0338732715302316
1	C	26	50	20120601	20	184	3.24	0.0103493138443957	0.0360472147604472
1	C	26	50	20120601	20	186	3.28	0.0120315279479063	0.0376155705300511
1	C	26	50	20120601	20	188	3.32	0.0133764450457231	0.0384901201970226
1	C	26	50	20120601	20	190	3.36	0.0146184073961992	0.0384426026213269
1	C	26	50	20120601	20	192	3.4	0.0158378342535588	0.0387648099683102
1	C	26	50	20120601	20	194	3.44	0.0173744692129588	0.0384311050650648
1	C	26	50	20120601	20	196	3.48	0.0202567573683347	0.0388440759313744
1	C	26	50	20120601	20	198	3.52	0.0225348850045835	0.0383530899738965
1	C	26	50	20120601	20	200	3.56	0.0251816634683106	0.0394522803941832
1	C	26	50	20120601	20	202	3.6	0.0275496297282160	0.0401885129036868
1	C	26	50	20120601	20	204	3.64	0.0290430180368786	0.0399926655385016
1	C	26	50	20120601	20	206	3.68	0.0301238519651255	0.0397807244229765
1	C	26	50	20120601	20	208	3.72	0.0334257790037577	0.0397630255402434
1	C	26	50	20120601	20	210	3.76	0.0359350039853406	0.0406459332093686
1	C	26	50	20120601	20	212	3.8	0.0374447123185131	0.0411113155374065
1	C	26	50	20120601	20	214	3.84	0.0395161250654565	0.0430309548848361
1	C	26	50	20120601	20	216	3.88	0.040135882945963	0.0455883691935569
1	C	26	50	20120601	20	218	3.92	0.0407448574480566	0.0479746990165697
1	C	26	50	20120601	20	220	3.96	0.0406880202049847	0.049735663602301
1	C	26	50	20120601	20	222	4	0.0410281951352780	0.0524722516983067
1	C	26	50	20120601	20	224	4.04	0.0418761646583448	0.0540137374102256
1	C	26	50	20120601	20	226	4.08	0.0423544163298002	0.0534977262366547
1	C	26	50	20120601	20	228	4.12	0.042173750547207	0.0517809416826119
1	C	26	50	20120601	20	230	4.16	0.0426533386504791	0.0511938733485995
1	C	26	50	20120601	20	232	4.2	0.0431079870975785	0.0503225975860249
1	C	26	50	20120601	20	234	4.24	0.0442830147201475	0.0491936733255893
1	C	26	50	20120601	20	236	4.28	0.045611781499082	0.046983002969159
1	C	26	50	20120601	20	238	4.32	0.0469793260138969	0.0451783250422147
1	C	26	50	20120601	20	240	4.36	0.0479610730688962	0.0435132299938766
1	C	26	50	20120601	20	242	4.4	0.0500736959990472	0.0403038844461052
1	C	26	50	20120601	20	244	4.44	0.0518911725587311	0.0379613103907123
1	C	26	50	20120601	20	246	4.48	0.0534201495516907	0.0361616529219144
1	C	26	50	20120601	20	248	4.52	0.0535255791727657	0.0342109574446551
1	C	26	50	20120601	20	250	4.56	0.0536806476898799	0.0316508773433692
1	C	26	50	20120601	20	252	4.6	0.0534094722392948	0.030514344613968
1	C	26	50	20120601	20	254	4.64	0.0523957639577858	0.027737253441536
1	C	26	50	20120601	20	256	4.68	0.0518197547738311	0.0255312217055902
1	C	26	50	20120601	20	258	4.72	0.051376893796774	0.0228012945554633
1	C	26	50	20120601	20	260	4.76	0.0510471699047068	0.0206263048072116
1	C	26	50	20120601	20	262	4.8	0.0514701611812126	0.0179473600560082
1	C	26	50	20120601	20	264	4.84	0.0513916016178228	0.0165258632937889
1	C	26	50	20120601	20	266	4.88	0.0516290480749452	0.015747621570415
1	C	26	50	20120601	20	268	4.92	0.0525955923341491	0.0148754053558214
1	C	26	50	20120601	20	270	4.96	0.0539851278698587	0.0137233162772342
1	C	26	50	20120601	20	272	5	0.0548634959134486	0.0119732269937974
1	C	26	50	20120601	20	274	5.04	0.0563146911604779	0.0096764734578254
1	C	26	50	20120601	20	276	5.08	0.0565348842121393	0.0070562185694606
1	C	26	50	20120601	20	278	5.12	0.0569955642800824	0.0052629250616934
1	C	26	50	20120601	20	280	5.16	0.0570068072779032	0.0028602469298996
1	C	26	50	20120601	20	282	5.2	0.0569901195578673	0.0014181733603477
1	C	26	50	20120601	20	284	5.24	0.0575608961516411	-0.00168814672940480
1	C	26	50	20120601	20	286	5.28	0.0579055399967913	-0.004452227137063
1	C	26	50	20120601	20	288	5.32	0.0585735437729782	-0.0066156203341032
1	C	26	50	20120601	20	290	5.36	0.0595713421519106	-0.0065066551791224
1	C	26	50	20120601	20	292	5.4	0.0621405439306738	-0.0094746651824748
1	C	26	50	20120601	20	294	5.44	0.0635635963278117	-0.0113255171822306
1	C	26	50	20120601	20	296	5.48	0.0649032808354477	-0.012440200312093
1	C	26	50	20120601	20	298	5.52	0.065190649031322	-0.012713709215056
1	C	26	50	20120601	20	300	5.56	0.0643334941911676	-0.0130883343877286
1	C	26	50	20120601	20	302	5.6	0.0638804508764615	-0.013629058943302
1	C	26	50	20120601	20	304	5.64	0.0633624951592422	-0.0130955468768967
1	C	26	50	20120601	20	306	5.68	0.0621705959688743	-0.0134297255416855
1	C	26	50	20120601	20	308	5.72	0.0605117234602106	-0.0143336908507544
1	C	26	50	20120601	20	310	5.76	0.0587683021937205	-0.0156075932145366
1	C	26	50	20120601	20	312	5.8	0.0566361277610697	-0.0176551976761576
1	C	26	50	20120601	20	314	5.84	0.0550179138923243	-0.018677461949719
1	C	26	50	20120601	20	316	5.88	0.0537403133600763	-0.020056461594389
1	C	26	50	20120601	20	318	5.92	0.0523619359693738	-0.0216522036096283
1	C	26	50	20120601	20	320	5.96	0.0500559476188394	-0.0229689495732826
1	C	26	50	20120601	20	322	6	0.0486967116087037	-0.0232163308806807
1	C	26	50	20120601	20	324	6.04	0.0467149812148180	-0.0244670542841757
1	C	26	50	20120601	20	326	6.08	0.045102240352559	-0.0237703843990795
1	C	26	50	20120601	20	328	6.12	0.0442788781454776	-0.0225956042638839
1	C	26	50	20120601	20	330	6.16	0.0430196482474050	-0.0219453630100404
1	C	26	50	20120601	20	332	6.2	0.0418185142424745	-0.0201367677115283
1	C	26	50	20120601	20	334	6.24	0.0401917726659481	-0.0186952315431302
1	C	26	50	20120601	20	336	6.28	0.0387739811432622	-0.0169840755590656
1	C	26	50	20120601	20	338	6.32	0.0375492439139758	-0.0151497274315827
1	C	26	50	20120601	20	340	6.36	0.0365298504939460	-0.0148991570726015
1	C	26	50	20120601	20	342	6.4	0.0352717661088590	-0.0146874493023142
1	C	26	50	20120601	20	344	6.44	0.0338285611684572	-0.0131610886044449
1	C	26	50	20120601	20	346	6.48	0.0320636085004799	-0.0123311008068238
1	C	26	50	20120601	20	348	6.52	0.0296835648567519	-0.0109033744338622
1	C	26	50	20120601	20	350	6.56	0.0278045205096302	-0.0098291165986802
1	C	26	50	20120601	20	352	6.6	0.0248368782018041	-0.0085477542583564
1	C	26	50	20120601	20	354	6.64	0.0228097939789732	-0.0071200561696661
1	C	26	50	20120601	20	356	6.68	0.0207727890480022	-0.0053819594172383
1	C	26	50	20120601	20	358	6.72	0.0178175352509823	-0.0036147298654256
1	C	26	50	20120601	20	360	6.76	0.0157284589766448	-0.0018372048388789
1	C	26	50	20120601	20	362	6.8	0.0131939054301598	-0.000946533137296299
1	C	26	50	20120601	20	364	6.84	0.0103142837744557	-0.000317208102040299
1	C	26	50	20120601	20	366	6.88	0.00723136891916047	-3.86787409309003e-05
1	C	26	50	20120601	20	368	6.92	0.00537542575058014	0.0017393412603627
1	C	26	50	20120601	20	370	6.96	0.00487755186594669	0.003414689357028
1	C	26	50	20120601	20	372	7	0.00510792725525727	0.0055170592388518
1	C	26	50	20120601	20	374	7.04	0.00534806071814822	0.0071514658528864
1	C	26	50	20120601	20	376	7.08	0.00581535223449535	0.0095742470304693
1	C	26	50	20120601	20	378	7.12	0.00560512938844859	0.0116091589253679
1	C	26	50	20120601	20	380	7.16	0.00680917667331741	0.0125785457538322
1	C	26	50	20120601	20	382	7.2	0.00776438601081889	0.0131859716920749
1	C	26	50	20120601	20	384	7.24	0.00944512933222463	0.0144068551894038
1	C	26	50	20120601	20	386	7.28	0.0103104512557017	0.0153234282123812
1	C	26	50	20120601	20	388	7.32	0.0116341056526082	0.0152082051623869
1	C	26	50	20120601	20	390	7.36	0.0145711005383242	0.0155775963306651
1	C	26	50	20120601	20	392	7.4	0.0157855012806832	0.0161430144692511
1	C	26	50	20120601	20	394	7.44	0.0167915798800232	0.0180878480312944
1	C	26	50	20120601	20	396	7.48	0.0174843960331620	0.0203316321982877
1	C	26	50	20120601	20	398	7.52	0.0188779408643210	0.0225947062382718
1	C	26	50	20120601	20	400	7.56	0.0188959013765632	0.0248940902114699
1	C	26	50	20120601	20	402	7.6	0.0186419864025069	0.0261460156964928
1	C	26	50	20120601	20	404	7.64	0.0175724025431485	0.0265923556389134
1	C	26	50	20120601	20	406	7.68	0.0152459575934344	0.0265161931675118
1	C	26	50	20120601	20	408	7.72	0.0130599228372606	0.0272232292380202
1	C	26	50	20120601	20	410	7.76	0.0107318798262210	0.0288968873494785
1	C	26	50	20120601	20	412	7.8	0.0105110008809818	0.0294545753967325
1	C	26	50	20120601	20	414	7.84	0.0101750756624435	0.0305691807448491
1	C	26	50	20120601	20	416	7.88	0.0110443361706918	0.031959720372188
1	C	26	50	20120601	20	418	7.92	0.0119728592982712	0.0334214161549178
1	C	26	50	20120601	20	420	7.96	0.0139625092881061	0.0341149535569734
1	C	26	50	20120601	20	422	8	0.0153948954947557	0.0354313742515084
1	C	26	50	20120601	20	424	8.04	0.0178749028241401	0.0376370807183348
1	C	26	50	20120601	20	426	8.08	0.0192463929947939	0.0394474296416642
1	C	26	50	20120601	20	428	8.12	0.0191986491449282	0.0403108918743067
1	C	26	50	20120601	20	430	8.16	0.0182828680815457	0.0401643157096346
1	C	26	50	20120601	20	432	8.2	0.0173083052314431	0.039870046151576
1	C	26	50	20120601	20	434	8.24	0.0162119290961455	0.0402559213931373
1	C	26	50	20120601	20	436	8.28	0.0139005313787351	0.0405390540193922
1	C	26	50	20120601	20	438	8.32	0.0114039565374676	0.0414723571888125
1	C	26	50	20120601	20	440	8.36	0.00890021163343884	0.0427726063512618
1	C	26	50	20120601	20	442	8.4	0.00583511586902951	0.043507502428949
1	C	26	50	20120601	20	444	8.44	0.00268149033561563	0.0449304134047307
1	C	26	50	20120601	20	446	8.48	0.0012773884002135	0.0462775225335692
1	C	26	50	20120601	20	448	8.52	-0.00066079128701882	0.0468729064433282
1	C	26	50	20120601	20	450	8.56	-0.00204056874914813	0.0481733465246084
1	C	26	50	20120601	20	452	8.6	-0.00112550186361462	0.047468714617156
1	C	26	50	20120601	20	454	8.64	-0.00140261701116163	0.0470951501046552
1	C	26	50	20120601	20	456	8.68	-0.00116806969184205	0.0458266712498846
1	C	26	50	20120601	20	458	8.72	-0.00134983856101387	0.044113450514019
1	C	26	50	20120601	20	460	8.76	-0.0012438998230565	0.0425475059785389
1	C	26	50	20120601	20	462	8.8	-0.00181199648212958	0.0407655898188809
1	C	26	50	20120601	20	464	8.84	-0.00266536830100457	0.0375646234864666
1	C	26	50	20120601	20	466	8.88	-0.00339970576433461	0.035017688500243
1	C	26	50	20120601	20	468	8.92	-0.00355234536965544	0.0338268747187841
1	C	26	50	20120601	20	470	8.96	-0.00511839950668665	0.0309130750568113
1	C	26	50	20120601	20	472	9	-0.00627418675373945	0.0296745563163596
1	C	26	50	20120601	20	474	9.04	-0.00910189970063665	0.0277403434981698
1	C	26	50	20120601	20	476	9.08	-0.0114259334162268	0.0269824098815515
1	C	26	50	20120601	20	478	9.12	-0.0130697374793834	0.0257672539491503
1	C	26	50	20120601	20	480	9.16	-0.0154188169171633	0.0236106489772094
1	C	26	50	20120601	20	482	9.2	-0.0169568448769222	0.0226228915145699
1	C	26	50	20120601	20	484	9.24	-0.0175416928956416	0.0207144810228256
1	C	26	50	20120601	20	486	9.28	-0.0176103529640948	0.0193587451912566
1	C	26	50	20120601	20	488	9.32	-0.0167992307753956	0.0192275768833465
1	C	26	50	20120601	20	490	9.36	-0.0162766788640988	0.0193926156060754
1	C	26	50	20120601	20	492	9.4	-0.0150095435122125	0.0190510830307623
1	C	26	50	20120601	20	494	9.44	-0.0138855972835165	0.0178192323072572
1	C	26	50	20120601	20	496	9.48	-0.0124273451108111	0.0160953908275382
1	C	26	50	20120601	20	498	9.52	-0.0123813548857628	0.0144330959220536
1	C	26	50	20120601	20	500	9.56	-0.0122608921745198	0.0129327850380032
1	C	26	50	20120601	20	502	9.6	-0.0133639504688996	0.0102024760502145
1	C	26	50	20120601	20	504	9.64	-0.0132054454128288	0.0080616678437653
1	C	26	50	20120601	20	506	9.68	-0.0134059511974885	0.0053763294330465
1	C	26	50	20120601	20	508	9.72	-0.0130531027923561	0.0031874075598851
1	C	26	50	20120601	20	510	9.76	-0.0123693835679573	0.00239139977863380
1	C	26	50	20120601	20	512	9.8	-0.0105858622759061	0.00173953217919360
1	C	26	50	20120601	20	514	9.84	-0.00880498556321645	0.0018592170729772
1	C	26	50	20120601	20	516	9.88	-0.00698952425785905	0.0028467270482433
1	C	26	50	20120601	20	518	9.92	-0.00493687812488825	0.0026421751985817
1	C	26	50	20120601	20	520	9.96	-0.00282421276833032	0.0021634921919896
1	C	26	50	20120601	20	522	10	-0.00096180664376994	0.0011139760230813
1	C	26	50	20120601	20	524	10.04	0.000295146370467271	-0.000558190093068699
1	C	26	50	20120601	20	526	10.08	0.00102014295321783	-0.0026808539395126
1	C	26	50	20120601	20	528	10.12	0.00242806326523837	-0.0047854158523581
1	C	26	50	20120601	20	530	10.16	0.00344262007488483	-0.0077481932655297
1	C	26	50	20120601	20	532	10.2	0.00459272925448475	-0.0107089200690359
1	C	26	50	20120601	20	534	10.24	0.00609306842280637	-0.0125584285659074
1	C	26	50	20120601	20	536	10.28	0.00646818857022583	-0.0142353322974913
1	C	26	50	20120601	20	538	10.32	0.00717183052818456	-0.0167162164392843
1	C	26	50	20120601	20	540	10.36	0.00708421999799555	-0.0178749523216147
1	C	26	50	20120601	20	542	10.4	0.00797694230924356	-0.0171864424487734
1	C	26	50	20120601	20	544	10.44	0.00796428509786032	-0.0165016095311942
1	C	26	50	20120601	20	546	10.48	0.0083401830627391	-0.015222594785384
1	C	26	50	20120601	20	548	10.52	0.0093310517952158	-0.0141966535565604
1	C	26	50	20120601	20	550	10.56	0.0105317191096706	-0.0129040623605514
1	C	26	50	20120601	20	552	10.6	0.0121946221269870	-0.0111751155698722
1	C	26	50	20120601	20	554	10.64	0.0143606316191176	-0.0091616997211216
1	C	26	50	20120601	20	556	10.68	0.0162285248923000	-0.008394347442178
1	C	26	50	20120601	20	558	10.72	0.0189779681895876	-0.0069488090493983
1	C	26	50	20120601	20	560	10.76	0.0204451299077360	-0.0052610300155198
1	C	26	50	20120601	20	562	10.8	0.0234429373908476	-0.0042438286265117
1	C	26	50	20120601	20	564	10.84	0.0267644654294543	-0.0034396007289292
1	C	26	50	20120601	20	566	10.88	0.0297649669894021	-0.002168965198476
1	C	26	50	20120601	20	568	10.92	0.0328311658403901	-0.00152149580321470
1	C	26	50	20120601	20	570	10.96	0.0360984941442188	0.000167570165005602
1	C	26	50	20120601	20	572	11	0.0387582550884486	0.001728204328559
1	C	26	50	20120601	20	574	11.04	0.0400907695333233	0.00211361995071250
1	C	26	50	20120601	20	576	11.08	0.0411304922733123	0.00212775501526840
1	C	26	50	20120601	20	578	11.12	0.0424126889996378	0.001215092292791
1	C	26	50	20120601	20	580	11.16	0.0456091652039917	6.89429111657008e-05
1	C	26	50	20120601	20	582	11.2	0.0478026104392323	-0.0011134810483345
1	C	26	50	20120601	20	584	11.24	0.0500141576080714	-0.00171013775029970
1	C	26	50	20120601	20	586	11.28	0.0517930968481805	-0.0015100265312239
1	C	26	50	20120601	20	588	11.32	0.0531130530766213	-0.000625082394568897
1	C	26	50	20120601	20	590	11.36	0.053234392600273	0.00103336585002600
1	C	26	50	20120601	20	592	11.4	0.0530776270268839	0.0032008602663971
1	C	26	50	20120601	20	594	11.44	0.0517539938431808	0.0042586213003741
1	C	26	50	20120601	20	596	11.48	0.0512906974801475	0.0066773507561008
1	C	26	50	20120601	20	598	11.52	0.0506195117234451	0.008819884303096
1	C	26	50	20120601	20	600	11.56	0.0494218849681494	0.0115816312583763
1	C	26	50	20120601	20	602	11.6	0.0480520070009567	0.0141723997939657
1	C	26	50	20120601	20	604	11.64	0.0474617849707004	0.0161372374068488
1	C	26	50	20120601	20	606	11.68	0.0468524003466739	0.0185153789333354
1	C	26	50	20120601	20	608	11.72	0.0465020996472739	0.0215965260216777
1	C	26	50	20120601	20	610	11.76	0.0452759057780185	0.0232925216363536
1	C	26	50	20120601	20	612	11.8	0.0440039621000200	0.0256259740142692
1	C	26	50	20120601	20	614	11.84	0.0412529631678138	0.0276613808839147
1	C	26	50	20120601	20	616	11.88	0.0398337998579723	0.0297692661986318
1	C	26	50	20120601	20	618	11.92	0.0389443302379179	0.0322084310403348
1	C	26	50	20120601	20	620	11.96	0.0382645177784851	0.0356851336620728
1	C	26	50	20120601	20	622	12	0.0381276926163255	0.0380151212167606
1	C	26	50	20120601	20	624	12.04	0.0366593783141239	0.0415432375725587
1	C	26	50	20120601	20	626	12.08	0.0357427557936717	0.0433148936128216
1	C	26	50	20120601	20	628	12.12	0.0342611337418480	0.0470451152288184
1	C	26	50	20120601	20	630	12.16	0.0325091847675768	0.0494043275067726
1	C	26	50	20120601	20	632	12.2	0.0314660749861060	0.0517524735636013
1	C	26	50	20120601	20	634	12.24	0.0313379896637620	0.0540922474761407
1	C	26	50	20120601	20	636	12.28	0.0311483719093189	0.0557762647019433
1	C	26	50	20120601	20	638	12.32	0.0319038377232709	0.0585092394822972
1	C	26	50	20120601	20	640	12.36	0.0313690952910664	0.0606512356281387
1	C	26	50	20120601	20	642	12.4	0.0300625740914679	0.062354019467914
1	C	26	50	20120601	20	644	12.44	0.0278227426513814	0.0634381555848292
1	C	26	50	20120601	20	646	12.48	0.0253511216084219	0.0638523787372483
1	C	26	50	20120601	20	648	12.52	0.0231451605831543	0.0637985679112
1	C	26	50	20120601	20	650	12.56	0.0210372045577592	0.0637342919047902
1	C	26	50	20120601	20	652	12.6	0.0184218994168625	0.0641794863342252
1	C	26	50	20120601	20	654	12.64	0.0155721883780026	0.0648149631984776
1	C	26	50	20120601	20	656	12.68	0.013584369794731	0.0651695065385645
1	C	26	50	20120601	20	658	12.72	0.0105139707294628	0.0644836129608135
1	C	26	50	20120601	20	660	12.76	0.00803181379546364	0.0646518336640578
1	C	26	50	20120601	20	662	12.8	0.00529630050176537	0.0628067092292296
1	C	26	50	20120601	20	664	12.84	0.0035808594506068	0.0621175629602852
1	C	26	50	20120601	20	666	12.88	0.00104220468479086	0.0607463414902083
1	C	26	50	20120601	20	668	12.92	-0.00059184837585314	0.0591889388046449
1	C	26	50	20120601	20	670	12.96	-0.00140551614896449	0.0576080601739461
1	C	26	50	20120601	20	672	13	-0.00162075945315768	0.0552405252491773
1	C	26	50	20120601	20	674	13.04	-0.00122654742264618	0.0527501658765164
1	C	26	50	20120601	20	676	13.08	-0.00092729983284803	0.0500935656995986
1	C	26	50	20120601	20	678	13.12	-2.95570634535891e-05	0.0476329755224256
1	C	26	50	20120601	20	680	13.16	0.00073991653583361	0.0445958104758732
1	C	26	50	20120601	20	682	13.2	0.00038868952655044	0.0415669115075928
1	C	26	50	20120601	20	684	13.24	5.38673945908001e-05	0.0378326028144007
1	C	26	50	20120601	20	686	13.28	-0.000878134698352129	0.0350621230903728
1	C	26	50	20120601	20	688	13.32	-0.00215752491786317	0.032235866076338
1	C	26	50	20120601	20	690	13.36	-0.00323815166382336	0.0309435315600906
1	C	26	50	20120601	20	692	13.4	-0.00522090877675525	0.0302085350732405
1	C	26	50	20120601	20	694	13.44	-0.00754426366983555	0.0296380978907217
1	C	26	50	20120601	20	696	13.48	-0.00919440340975145	0.0305690393234928
1	C	26	50	20120601	20	698	13.52	-0.0116114216670678	0.0322938283262987
1	C	26	50	20120601	20	700	13.56	-0.0132873566623614	0.0329058080322122
1	C	26	50	20120601	20	702	13.6	-0.0150625623786659	0.0333729793404065
1	C	26	50	20120601	20	704	13.64	-0.0167315182300293	0.0347717355485429
1	C	26	50	20120601	20	706	13.68	-0.0196864114025906	0.0350319154886805
1	C	26	50	20120601	20	708	13.72	-0.0219059559491249	0.0355269538751214
1	C	26	50	20120601	20	710	13.76	-0.0243143616458462	0.0352008362276381
1	C	26	50	20120601	20	712	13.8	-0.0259083924626750	0.0339653085488709
1	C	26	50	20120601	20	714	13.84	-0.0277983474674304	0.0323471653908036
1	C	26	50	20120601	20	716	13.88	-0.0293526388831567	0.0306955760819862
1	C	26	50	20120601	20	718	13.92	-0.0307612663019583	0.0292759177973979
1	C	26	50	20120601	20	720	13.96	-0.0325235885327096	0.0277970039645463
1	C	26	50	20120601	20	722	14	-0.0327203763499139	0.0261828913151317
1	C	26	50	20120601	20	724	14.04	-0.0326538376018041	0.024055560563932
1	C	26	50	20120601	20	726	14.08	-0.0330553328321618	0.0208428916142890
1	C	26	50	20120601	20	728	14.12	-0.0330604240009865	0.0185671391497183
1	C	26	50	20120601	20	730	14.16	-0.0324407863286326	0.0163352980162592
1	C	26	50	20120601	20	732	14.2	-0.0315307399012455	0.0145610256809059
1	C	26	50	20120601	20	734	14.24	-0.0300137837235660	0.0112706456960105
1	C	26	50	20120601	20	736	14.28	-0.0293214554741063	0.0103062227571502
1	C	26	50	20120601	20	738	14.32	-0.0284915949557057	0.0089047371168384
1	C	26	50	20120601	20	740	14.36	-0.0265305050087630	0.0070973721841256
1	C	26	50	20120601	20	742	14.4	-0.0248883626465422	0.0054328852476194
1	C	26	50	20120601	20	744	14.44	-0.0230198824747315	0.0026809458633941
1	C	26	50	20120601	20	746	14.48	-0.0216603211954762	0.00054370854619
1	C	26	50	20120601	20	748	14.52	-0.0202731657811921	-0.0036945014098384
1	C	26	50	20120601	20	750	14.56	-0.0196647102954760	-0.0052602380559248
1	C	26	50	20120601	20	752	14.6	-0.0180837468119635	-0.0074764662716553
1	C	26	50	20120601	20	754	14.64	-0.0171938105014334	-0.0078833072292788
1	C	26	50	20120601	20	756	14.68	-0.0160178565689811	-0.0085010710686625
1	C	26	50	20120601	20	758	14.72	-0.0143825307161310	-0.0087805903792655
1	C	26	50	20120601	20	760	14.76	-0.0130218027106867	-0.0089024673040708
1	C	26	50	20120601	20	762	14.8	-0.0111160721536431	-0.0092163590753073
1	C	26	50	20120601	20	764	14.84	-0.00821799501095005	-0.0104639075693548
1	C	26	50	20120601	20	766	14.88	-0.00528357257970395	-0.0114721711286487
1	C	26	50	20120601	20	768	14.92	-0.00270984531754121	-0.0126379073681128
1	C	26	50	20120601	20	770	14.96	-0.00060019223587114	-0.0133474890230335
1	C	26	50	20120601	20	772	15	0.00128693434175952	-0.013425270768964
1	C	26	50	20120601	20	774	15.04	0.00321747727575503	-0.013489617486052
1	C	26	50	20120601	20	776	15.08	0.00512956472276158	-0.013900234393887
1	C	26	50	20120601	20	778	15.12	0.00756236560343389	-0.0142384435673286
1	C	26	50	20120601	20	780	15.16	0.0111081525576938	-0.0154253222995502
1	C	26	50	20120601	20	782	15.2	0.0132767076342367	-0.0163714311727778
1	C	26	50	20120601	20	784	15.24	0.0168960336937400	-0.0173815332097028
1	C	26	50	20120601	20	786	15.28	0.0200712259839802	-0.0184225358129656
1	C	26	50	20120601	20	788	15.32	0.0224690957896619	-0.0195377139175749
1	C	26	50	20120601	20	790	15.36	0.0247116142355168	-0.0212460839009216
1	C	26	50	20120601	20	792	15.4	0.0275876296466369	-0.0238378423860047
1	C	26	50	20120601	20	794	15.44	0.0293887720396752	-0.0247618895276592
1	C	26	50	20120601	20	796	15.48	0.0302160162629855	-0.0236679246264855
1	C	26	50	20120601	20	798	15.52	0.0310914851687724	-0.0230289122283272
1	C	26	50	20120601	20	800	15.56	0.0322035520035445	-0.0210034048536184
1	C	26	50	20120601	20	802	15.6	0.0331388421430200	-0.0199182080765314
1	C	26	50	20120601	20	804	15.64	0.0348913143763094	-0.0179121673515086
1	C	26	50	20120601	20	806	15.68	0.0371414907886045	-0.0159519047194998
1	C	26	50	20120601	20	808	15.72	0.0389235271564154	-0.0138397909062312
1	C	26	50	20120601	20	810	15.76	0.039936273772702	-0.0139288580763895
1	C	26	50	20120601	20	812	15.8	0.0423644805806168	-0.0126150515556245
1	C	26	50	20120601	20	814	15.84	0.0447952428724391	-0.0106195841983008
1	C	26	50	20120601	20	816	15.88	0.0462212509759223	-0.0101566555307936
1	C	26	50	20120601	20	818	15.92	0.0486295859619656	-0.008623577318503
1	C	26	50	20120601	20	820	15.96	0.0503592964279685	-0.0069054634037116
1	C	26	50	20120601	20	822	16	0.0513883489266293	-0.0044074672778139
1	C	26	50	20120601	20	824	16.04	0.0519517008992006	-0.0025846167065931
1	C	26	50	20120601	20	826	16.08	0.0520579083377349	-0.0007092281015301
1	C	26	50	20120601	20	828	16.12	0.0517097289586785	0.0020425486481355
1	C	26	50	20120601	20	830	16.16	0.0518977486517960	0.0045019367437804
1	C	26	50	20120601	20	832	16.2	0.0514478873176051	0.0077130500585047
1	C	26	50	20120601	20	834	16.24	0.0514224314734825	0.0096674932017044
1	C	26	50	20120601	20	836	16.28	0.050289292856631	0.0129573075011748
1	C	26	50	20120601	20	838	16.32	0.0491640031250508	0.0158336764656854
1	C	26	50	20120601	20	840	16.36	0.0483668816506191	0.0175767653919884
1	C	26	50	20120601	20	842	16.4	0.0467162822912955	0.0211098244241870
1	C	26	50	20120601	20	844	16.44	0.0463152820356846	0.0223777375935325
1	C	26	50	20120601	20	846	16.48	0.0444918657790387	0.0257190292666733
1	C	26	50	20120601	20	848	16.52	0.0438161545389368	0.0292422595146134
1	C	26	50	20120601	20	850	16.56	0.0423908394000991	0.0323203660437966
1	C	26	50	20120601	20	852	16.6	0.0412550844881574	0.0343513181407206
1	C	26	50	20120601	20	854	16.64	0.0399549272495896	0.0366825784876145
1	C	26	50	20120601	20	856	16.68	0.0379969485724840	0.0391450071424186
1	C	26	50	20120601	20	858	16.72	0.0357765696399480	0.0414874327053874
1	C	26	50	20120601	20	860	16.76	0.0337436305729688	0.0426612370332249
1	C	26	50	20120601	20	862	16.8	0.0324607408819977	0.0432747794451248
1	C	26	50	20120601	20	864	16.84	0.0300048953913266	0.0451394836667241
1	C	26	50	20120601	20	866	16.88	0.0281467039060248	0.0457630667120742
1	C	26	50	20120601	20	868	16.92	0.0257262064005023	0.0460094937081604
1	C	26	50	20120601	20	870	16.96	0.0232843404108952	0.0470179128309461
1	C	26	50	20120601	20	872	17	0.0208826522285952	0.0473012505181676
1	C	26	50	20120601	20	874	17.04	0.0181257277415625	0.0471314600378691
1	C	26	50	20120601	20	876	17.08	0.0157114813428286	0.0469643424212034
1	C	26	50	20120601	20	878	17.12	0.0137258618616464	0.0483750840892809
1	C	26	50	20120601	20	880	17.16	0.0124975466720473	0.0499317796680631
1	C	26	50	20120601	20	882	17.2	0.0116737672719650	0.0518925867722934
1	C	26	50	20120601	20	884	17.24	0.0107010711837647	0.0539062854637565
1	C	26	50	20120601	20	886	17.28	0.0114729489461080	0.0552386160608681
1	C	26	50	20120601	20	888	17.32	0.0119667923220887	0.0545636119275475
1	C	26	50	20120601	20	890	17.36	0.0115701761285211	0.0544061392473772
1	C	26	50	20120601	20	892	17.4	0.0106766759998138	0.0543901586341224
1	C	26	50	20120601	20	894	17.44	0.00991957676919737	0.0545159529304955
1	C	26	50	20120601	20	896	17.48	0.0090865342702815	0.0558838509987009
1	C	26	50	20120601	20	898	17.52	0.00816750758677335	0.0581231874640406
1	C	26	50	20120601	20	900	17.56	0.00805833029975814	0.0597556141790878
1	C	26	50	20120601	20	902	17.6	0.00928721117478224	0.0604698627387643
1	C	26	50	20120601	20	904	17.64	0.00988422143013804	0.0618363465934073
1	C	26	50	20120601	20	906	17.68	0.0103917119669956	0.063668672395496
1	C	26	50	20120601	20	908	17.72	0.0110442301046746	0.0652216203083379
1	C	26	50	20120601	20	910	17.76	0.0119577413552895	0.0683999945790934
1	C	26	50	20120601	20	912	17.8	0.0125787225305275	0.0713086076128261
1	C	26	50	20120601	20	914	17.84	0.0127979256326953	0.0721254573664528
1	C	26	50	20120601	20	916	17.88	0.0134428070171375	0.0745815220602261
1	C	26	50	20120601	20	918	17.92	0.0137675811617365	0.0767628757695085
1	C	26	50	20120601	20	920	17.96	0.0139194676983353	0.0797184406935121
1	C	26	50	20120601	20	922	18	0.0143246398839552	0.0824314679915686
1	C	26	50	20120601	20	924	18.04	0.0152708901785390	0.084435267188095
1	C	26	50	20120601	20	926	18.08	0.0168962458257745	0.0858370356711193
1	C	26	50	20120601	20	928	18.12	0.0180435265782497	0.0872090349586555
1	C	26	50	20120601	20	930	18.16	0.0181842408277057	0.0886297539034155
1	C	26	50	20120601	20	932	18.2	0.0188979237019574	0.0898590590425083
1	C	26	50	20120601	20	934	18.24	0.0205888988584869	0.0920168660959772
1	C	26	50	20120601	20	936	18.28	0.0216811667033857	0.0929063357160318
1	C	26	50	20120601	20	938	18.32	0.0235161795112429	0.0939896940154877
1	C	26	50	20120601	20	940	18.36	0.0254188624380597	0.0946689407894955
1	C	26	50	20120601	20	942	18.4	0.0272012665013966	0.0969461781783068
1	C	26	50	20120601	20	944	18.44	0.0272901498237917	0.0974584770412764
1	C	26	50	20120601	20	946	18.48	0.0278860994189757	0.0991654328110607
1	C	26	50	20120601	20	948	18.52	0.0283846096997123	0.102154514596492
1	C	26	50	20120601	20	950	18.56	0.0293815595505071	0.103445762289617
1	C	26	50	20120601	20	952	18.6	0.0302328454043777	0.105077835451274
1	C	26	50	20120601	20	954	18.64	0.0313769441763376	0.106902595210804
1	C	26	50	20120601	20	956	18.68	0.0314029657058851	0.108481706074550
1	C	26	50	20120601	20	958	18.72	0.0305401540114814	0.109437855864070
1	C	26	50	20120601	20	960	18.76	0.0296876660760828	0.109817430784211
1	C	26	50	20120601	20	962	18.8	0.0290806856151124	0.110121062436053
1	C	26	50	20120601	20	964	18.84	0.0282331474271822	0.110889121821777
1	C	26	50	20120601	20	966	18.88	0.0270807047952042	0.111048786532969
1	C	26	50	20120601	20	968	18.92	0.0264083876676521	0.110517183654873
1	C	26	50	20120601	20	970	18.96	0.0254295397504555	0.110453756176601
1	C	26	50	20120601	20	972	19	0.0238123158312038	0.109923496801389
1	C	26	50	20120601	20	974	19.04	0.0220832983298464	0.109847836375802
1	C	26	50	20120601	20	976	19.08	0.0206978640134677	0.109083666077374
1	C	26	50	20120601	20	978	19.12	0.0201415123980301	0.108071230588071
1	C	26	50	20120601	20	980	19.16	0.0195583614355856	0.107666694798554
1	C	26	50	20120601	20	982	19.2	0.0190356681029325	0.106209913407954
1	C	26	50	20120601	20	984	19.24	0.0183225509141059	0.104577415982228
1	C	26	50	20120601	20	986	19.28	0.0178356371845808	0.103489320067338
1	C	26	50	20120601	20	988	19.32	0.0171241463413509	0.102388920494456
1	C	26	50	20120601	20	990	19.36	0.0162797194232579	0.100756210936696
1	C	26	50	20120601	20	992	19.4	0.0160393738283326	0.099700146958994
1	C	26	50	20120601	20	994	19.44	0.0149708647712816	0.0975127121313934
1	C	26	50	20120601	20	996	19.48	0.0138023001046927	0.0958770327251527
1	C	26	50	20120601	20	998	19.52	0.0126247551819827	0.0930892642403247
1	C	26	50	20120601	20	1000	19.56	0.0113454575934600	0.0917231339390723
1	C	26	50	20120601	20	1002	19.6	0.0095709731260724	0.0891450933255443
1	C	26	50	20120601	20	1004	19.64	0.00833615255408634	0.0880160559280237
1	C	26	50	20120601	20	1006	19.68	0.00676319351933686	0.0866979381772139
1	C	26	50	20120601	20	1008	19.72	0.00457724361597677	0.0851018567507196
1	C	26	50	20120601	20	1010	19.76	0.00162783052096956	0.0835365344692069
1	C	26	50	20120601	20	1012	19.8	-0.00062564807999385	0.0817829803625424
1	C	26	50	20120601	20	1014	19.84	-0.00293548309141782	0.0799889090373159
1	C	26	50	20120601	20	1016	19.88	-0.00511471548035665	0.0792029598500271
1	C	26	50	20120601	20	1018	19.92	-0.00847877599185165	0.0789341885624981
1	C	26	50	20120601	20	1020	19.96	-0.0106434419810981	0.0794056166535151
1	C	26	50	20120601	20	1022	20	-0.0112813937190846	0.07919871720934
1	C	26	50	20120601	20	1024	20.04	-0.0123132039341919	0.0808096478782391
1	C	26	50	20120601	20	1026	20.08	-0.0131383268371586	0.0813943544756023
1	C	26	50	20120601	20	1028	20.12	-0.0150313224010731	0.0822568126166155
1	C	26	50	20120601	20	1030	20.16	-0.0167570872112369	0.0828186796649464
1	C	26	50	20120601	20	1032	20.2	-0.0168146457032256	0.0819383317223691
1	C	26	50	20120601	20	1034	20.24	-0.0169492788343635	0.0810414374811121
1	C	26	50	20120601	20	1036	20.28	-0.0174255152514926	0.080411476049753
1	C	26	50	20120601	20	1038	20.32	-0.0181873520975429	0.0787258749047605
1	C	26	50	20120601	20	1040	20.36	-0.0199998081990804	0.0763422179453807
1	C	26	50	20120601	20	1042	20.4	-0.0211627160114198	0.0741711172844255
1	C	26	50	20120601	20	1044	20.44	-0.0225741011466681	0.0720522011039219
1	C	26	50	20120601	20	1046	20.48	-0.0239327361160398	0.0698772820663483
1	C	26	50	20120601	20	1048	20.52	-0.0262394315733553	0.0677036641052521
1	C	26	50	20120601	20	1050	20.56	-0.0286178842268257	0.0652635517404623
1	C	26	50	20120601	20	1052	20.6	-0.0300519674897501	0.0650751077832761
1	C	26	50	20120601	20	1054	20.64	-0.0327861231384285	0.0640565346071125
1	C	26	50	20120601	20	1056	20.68	-0.0330585643101520	0.0640984731103047
1	C	26	50	20120601	20	1058	20.72	-0.0340854841747606	0.0635567699189462
1	C	26	50	20120601	20	1060	20.76	-0.0358398698389999	0.0626678829548793
1	C	26	50	20120601	20	1062	20.8	-0.0370358914619021	0.0616889431138012
1	C	26	50	20120601	20	1064	20.84	-0.0396363897868008	0.060021260054644
1	C	26	50	20120601	20	1066	20.88	-0.0408812724882830	0.0590718065663414
1	C	26	50	20120601	20	1068	20.92	-0.0418163717089275	0.0577582637964058
1	C	26	50	20120601	20	1070	20.96	-0.0427603734039472	0.0564174337757842
1	C	26	50	20120601	20	1072	21	-0.0443064623810117	0.0555842498555121
1	C	26	50	20120601	20	1074	21.04	-0.0443498787373764	0.0538600406802668
1	C	26	50	20120601	20	1076	21.08	-0.0442971285714999	0.0525729649171511
1	C	26	50	20120601	20	1078	21.12	-0.0431521812714028	0.0512400686346145
1	C	26	50	20120601	20	1080	21.16	-0.0415453518218344	0.0504046926833207
1	C	26	50	20120601	20	1082	21.2	-0.0401608367442712	0.0492358451740193
1	C	26	50	20120601	20	1084	21.24	-0.0386640331098555	0.0474875943682137
1	C	26	50	20120601	20	1086	21.28	-0.0377709572452168	0.0451452324448551
1	C	26	50	20120601	20	1088	21.32	-0.0375554310983112	0.0436488530745082
1	C	26	50	20120601	20	1090	21.36	-0.0378248387819432	0.0430537520074616
1	C	26	50	20120601	20	1092	21.4	-0.0373305004312157	0.0424748436857041
1	C	26	50	20120601	20	1094	21.44	-0.0368915285414552	0.0426381853521582
1	C	26	50	20120601	20	1096	21.48	-0.0356383939038364	0.0424642370839863
1	C	26	50	20120601	20	1098	21.52	-0.0359445711400901	0.0414003242210131
1	C	26	50	20120601	20	1100	21.56	-0.0357751483553179	0.0414489731675587
1	C	26	50	20120601	20	1102	21.6	-0.0355781484060793	0.0413994756928756
1	C	26	50	20120601	20	1104	21.64	-0.0353045687924382	0.0414302348378572
1	C	26	50	20120601	20	1106	21.68	-0.0344097958715247	0.0410804998238824
1	C	26	50	20120601	20	1108	21.72	-0.0332854253787599	0.0407523315667337
1	C	26	50	20120601	20	1110	21.76	-0.0327159215771924	0.0401043389124543
1	C	26	50	20120601	20	1112	21.8	-0.0327020622842810	0.0402778629165575
1	C	26	50	20120601	20	1114	21.84	-0.0319545797058887	0.0388261019841034
1	C	26	50	20120601	20	1116	21.88	-0.0308416643429792	0.0391302286106918
1	C	26	50	20120601	20	1118	21.92	-0.0299767313282319	0.0384719121974071
1	C	26	50	20120601	20	1120	21.96	-0.0291290517189454	0.0384495676231216
1	C	26	50	20120601	20	1122	22	-0.0279578707572661	0.0380948121510003
1	C	26	50	20120601	20	1124	22.04	-0.0274597140299202	0.0372701135121024
1	C	26	50	20120601	20	1126	22.08	-0.0266765225590780	0.0372406978700051
1	C	26	50	20120601	20	1128	22.12	-0.0258334391438693	0.036632798170219
1	C	26	50	20120601	20	1130	22.16	-0.0254001241083582	0.0367926043027672
1	C	26	50	20120601	20	1132	22.2	-0.0250019522798721	0.0362530111180437
1	C	26	50	20120601	20	1134	22.24	-0.0243804761298872	0.0355978766852744
1	C	26	50	20120601	20	1136	22.28	-0.0238761675735450	0.0354116247591098
1	C	26	50	20120601	20	1138	22.32	-0.0233587775417508	0.0349923811485443
1	C	26	50	20120601	20	1140	22.36	-0.0229938397319804	0.0344758396448876
1	C	26	50	20120601	20	1142	22.4	-0.0216536602495975	0.0335708136756469
1	C	26	50	20120601	20	1144	22.44	-0.0200617507531122	0.0333689346896181
1	C	26	50	20120601	20	1146	22.48	-0.0183405821370261	0.033040483589757
1	C	26	50	20120601	20	1148	22.52	-0.0161452559977475	0.0323252167963155
1	C	26	50	20120601	20	1150	22.56	-0.0161223103826980	0.0310906437117029
1	C	26	50	20120601	20	1152	22.6	-0.0159060134894008	0.0305425581745374
1	C	26	50	20120601	20	1154	22.64	-0.0158591323098081	0.0300692916058892
1	C	26	50	20120601	20	1156	22.68	-0.0153780875665669	0.0295741047270243
1	C	26	50	20120601	20	1158	22.72	-0.0151417724802944	0.0287015349590401
1	C	26	50	20120601	20	1160	22.76	-0.0139697429904776	0.0279377889246805
1	C	26	50	20120601	20	1162	22.8	-0.0134268264038827	0.0268399349362103
1	C	26	50	20120601	20	1164	22.84	-0.0128582418411306	0.0268409955963820
1	C	26	50	20120601	20	1166	22.88	-0.0121063752006949	0.0266559457517455
1	C	26	50	20120601	20	1168	22.92	-0.0107508656432959	0.0260700229307187
1	C	26	50	20120601	20	1170	22.96	-0.00986200413507315	0.0250771318728478
1	C	26	50	20120601	20	1172	23	-0.00865945591658045	0.0246151507284274
1	C	26	50	20120601	20	1174	23.04	-0.00732135532813425	0.0241612164591769
1	C	26	50	20120601	20	1176	23.08	-0.00610336389754045	0.0241640590284373
1	C	26	50	20120601	20	1178	23.12	-0.00394310318354085	0.0241962677423203
1	C	26	50	20120601	20	1180	23.16	-0.00201412295553176	0.0239142664869153
1	C	26	50	20120601	20	1182	23.2	-0.00181258338075797	0.0239443750936582
1	C	26	50	20120601	20	1184	23.24	-0.00106958385935839	0.0235090943012954
1	C	26	50	20120601	20	1186	23.28	0.00196351532320224	0.0229491576544772
1	C	26	50	20120601	20	1188	23.32	0.00305217692351705	0.0225226874126080
1	C	26	50	20120601	20	1190	23.36	0.00576486481031863	0.0221321565799993
1	C	26	50	20120601	20	1192	23.4	0.00730893146198882	0.0228428653631293
1	C	26	50	20120601	20	1194	23.44	0.0100987152011432	0.0229602521598740
1	C	26	50	20120601	20	1196	23.48	0.0127135607226320	0.02255606285268
1	C	26	50	20120601	20	1198	23.52	0.0171129245567335	0.0233331873473396
1	C	26	50	20120601	20	1200	23.56	0.0194954855006025	0.0232164935152404
1	C	26	50	20120601	20	1202	23.6	0.0215510519845796	0.0252995805951413
1	C	26	50	20120601	20	1204	23.64	0.0234954683536219	0.0277827840471766
1	C	26	50	20120601	20	1206	23.68	0.0252061081497362	0.0302562364966993
1	C	26	50	20120601	20	1208	23.72	0.0252562844469292	0.0309640786689383
1	C	26	50	20120601	20	1210	23.76	0.0259531523219243	0.0303892574243761
1	C	26	50	20120601	20	1212	23.8	0.0254083760444946	0.0297671660914917
1	C	26	50	20120601	20	1214	23.84	0.0255785978599296	0.0289338195366599
1	C	26	50	20120601	20	1216	23.88	0.0255170088592883	0.0273626989795415
1	C	26	50	20120601	20	1218	23.92	0.0259768403990939	0.0263410003914050
1	C	26	50	20120601	20	1220	23.96	0.0266094181255434	0.0233588482524289
1	C	26	50	20120601	20	1222	24	0.0276816041378566	0.0215812525152040
1	C	26	50	20120601	20	1224	24.04	0.0288087323470679	0.0198000505333951
1	C	26	50	20120601	20	1226	24.08	0.0299686703109263	0.0166976902416173
1	C	26	50	20120601	20	1228	24.12	0.0302110665155172	0.0148387065138778
1	C	26	50	20120601	20	1230	24.16	0.0290828069354558	0.0139999364500343
1	C	26	50	20120601	20	1232	24.2	0.0283240247907003	0.0144005265837121
1	C	26	50	20120601	20	1234	24.24	0.0246880322243642	0.012056983792029
1	C	26	50	20120601	20	1236	24.28	0.0232203331050622	0.0112614603789229
1	C	26	50	20120601	20	1238	24.32	0.0206088378555027	0.0094457431009107
1	C	26	50	20120601	20	1240	24.36	0.0191257959332625	0.0070631199316449
1	C	26	50	20120601	20	1242	24.4	0.0179478691728907	0.0055293770389801
1	C	26	50	20120601	20	1244	24.44	0.0179346533471504	0.0041159483651341
1	C	26	50	20120601	20	1246	24.48	0.0172885203837055	0.0028659462105559
1	C	26	50	20120601	20	1248	24.52	0.0168029501570647	0.0013772743041239
1	C	26	50	20120601	20	1250	24.56	0.0175124469591717	1.56553441355012e-05
1	C	26	50	20120601	20	1252	24.6	0.0179911511789672	-0.0008368396623308
1	C	26	50	20120601	20	1254	24.64	0.0178594313277677	-0.000501161931165998
1	C	26	50	20120601	20	1256	24.68	0.0171666434589001	0.0002423254939126
1	C	26	50	20120601	20	1258	24.72	0.0173478749269182	0.000377170757084901
1	C	26	50	20120601	20	1260	24.76	0.0155946107340341	0.00147991085341310
1	C	26	50	20120601	20	1262	24.8	0.0133691972012159	0.0006274158469468
1	C	26	50	20120601	20	1264	24.84	0.0104204912129899	0.00105146778362440
1	C	26	50	20120601	20	1266	24.88	0.0070203682556544	0.000296772716064000
1	C	26	50	20120601	20	1268	24.92	0.00429730004130501	-0.000166240804256999
1	C	26	50	20120601	20	1270	24.96	0.00237849507987719	-0.0012851665748066
1	C	26	50	20120601	20	1272	25	-0.00047404438610746	-0.00224831672146070
1	C	26	50	20120601	20	1274	25.04	-0.00251885577594272	-0.0016392149401467
1	C	26	50	20120601	20	1276	25.08	-0.00336476761827618	1.62634559670166e-06
1	C	26	50	20120601	20	1278	25.12	-0.00366726082819998	0.00190911052745770
1	C	26	50	20120601	20	1280	25.16	-0.00485073837680405	0.0042202819706982
1	C	26	50	20120601	20	1282	25.2	-0.00521646107510155	0.0074551611443382
1	C	26	50	20120601	20	1284	25.24	-0.00604681798246255	0.0100972670464553
1	C	26	50	20120601	20	1286	25.28	-0.00740874665522115	0.0121763434166933
1	C	26	50	20120601	20	1288	25.32	-0.00830404283515265	0.0141919795807368
1	C	26	50	20120601	20	1290	25.36	-0.0104834237165156	0.0176664972425209
1	C	26	50	20120601	20	1292	25.4	-0.0120072388299726	0.0208562559324535
1	C	26	50	20120601	20	1294	25.44	-0.0135423676519286	0.0227305131666665
1	C	26	50	20120601	20	1296	25.48	-0.0144497977842252	0.0247536163783194
1	C	26	50	20120601	20	1298	25.52	-0.0139078711471239	0.0265065340888808
1	C	26	50	20120601	20	1300	25.56	-0.0122595345294999	0.0266477433130838
1	C	26	50	20120601	20	1302	25.6	-0.0105729292928782	0.0273742389622104
1	C	26	50	20120601	20	1304	25.64	-0.00858202772404055	0.0282206174950195
1	C	26	50	20120601	20	1306	25.68	-0.00676240863080975	0.0293933753048208
1	C	26	50	20120601	20	1308	25.72	-0.00386438805665916	0.0307545700007405
1	C	26	50	20120601	20	1310	25.76	-0.000578696189723069	0.0314695044539948
1	C	26	50	20120601	20	1312	25.8	0.00209404723500928	0.0333394271236392
1	C	26	50	20120601	20	1314	25.84	0.00422060723981752	0.0344984246354786
1	C	26	50	20120601	20	1316	25.88	0.00667262728280248	0.03619023417801
1	C	26	50	20120601	20	1318	25.92	0.00922642120480363	0.0369592481578894
1	C	26	50	20120601	20	1320	25.96	0.0102720907128223	0.0372996493623526
1	C	26	50	20120601	20	1322	26	0.0149075716432976	0.0381043651636141
1	C	26	50	20120601	20	1324	26.04	0.0172275324238281	0.0369337357452242
1	C	26	50	20120601	20	1326	26.08	0.0193471521755791	0.0356326628033748
1	C	26	50	20120601	20	1328	26.12	0.0211499456629515	0.0340053732190929
1	C	26	50	20120601	20	1330	26.16	0.0226891049935602	0.0333110650706458
1	C	26	50	20120601	20	1332	26.2	0.0241632246424354	0.0318063984088233
1	C	26	50	20120601	20	1334	26.24	0.0254670659073332	0.0307876625981001
1	C	26	50	20120601	20	1336	26.28	0.0274614817968733	0.0286395216943300
1	C	26	50	20120601	20	1338	26.32	0.0296888681576108	0.0258096803560215
1	C	26	50	20120601	20	1340	26.36	0.0318289268308719	0.0243470299791371
1	C	26	50	20120601	20	1342	26.4	0.0342570608067884	0.0224452662911359
1	C	26	50	20120601	20	1344	26.44	0.0360854975215806	0.02142392125639
1	C	26	50	20120601	20	1346	26.48	0.0387362287122147	0.0199875752517658
1	C	26	50	20120601	20	1348	26.52	0.04004098214486	0.0186890443587948
1	C	26	50	20120601	20	1350	26.56	0.0401226529780871	0.0171316416732314
1	C	26	50	20120601	20	1352	26.6	0.040113107036541	0.0157537026887332
1	C	26	50	20120601	20	1354	26.64	0.0394748724558421	0.0137545703969626
1	C	26	50	20120601	20	1356	26.68	0.0389629271462631	0.0118033799449564
1	C	26	50	20120601	20	1358	26.72	0.0384057977133661	0.0098641395975523
1	C	26	50	20120601	20	1360	26.76	0.0384262330993424	0.0063826993603804
1	C	26	50	20120601	20	1362	26.8	0.0385449846121750	0.0027136212677527
1	C	26	50	20120601	20	1364	26.84	0.0394325521149880	0.000499394164213001
1	C	26	50	20120601	20	1366	26.88	0.0404988196435426	-0.0028191074573701
1	C	26	50	20120601	20	1368	26.92	0.0415299722493436	-0.0046306655332954
1	C	26	50	20120601	20	1370	26.96	0.0431943672619684	-0.0067152092531655
1	C	26	50	20120601	20	1372	27	0.0453320854117836	-0.0082202223973108
1	C	26	50	20120601	20	1374	27.04	0.0479363101894191	-0.0089367124854837
1	C	26	50	20120601	20	1376	27.08	0.0504815764036391	-0.0093966500913065
1	C	26	50	20120601	20	1378	27.12	0.0526305658355466	-0.0098840375823749
1	C	26	50	20120601	20	1380	27.16	0.055799846713096	-0.0101582253078478
1	C	26	50	20120601	20	1382	27.2	0.057970947374051	-0.0100119956254985
1	C	26	50	20120601	20	1384	27.24	0.0593483206731244	-0.0100321481687623
1	C	26	50	20120601	20	1386	27.28	0.0601125616822308	-0.0106365830453205
1	C	26	50	20120601	20	1388	27.32	0.0590646294325124	-0.0112650595524391
1	C	26	50	20120601	20	1390	27.36	0.0583937265185226	-0.0120481096019251
1	C	26	50	20120601	20	1392	27.4	0.0583359558944996	-0.0129320637890864
1	C	26	50	20120601	20	1394	27.44	0.0576846469094165	-0.0146074048146839
1	C	26	50	20120601	20	1396	27.48	0.0575594182984683	-0.0168128001545266
1	C	26	50	20120601	20	1398	27.52	0.0568960814270373	-0.0197192211572377
1	C	26	50	20120601	20	1400	27.56	0.0568554722845937	-0.0226501999784594
1	C	26	50	20120601	20	1402	27.6	0.0559609256378501	-0.0248644907216094
1	C	26	50	20120601	20	1404	27.64	0.0538219643943136	-0.0260458879620633
1	C	26	50	20120601	20	1406	27.68	0.0527432715853998	-0.0273928570837591
1	C	26	50	20120601	20	1408	27.72	0.0504645351302124	-0.0285487079704222
1	C	26	50	20120601	20	1410	27.76	0.0480915201278894	-0.0312546288453279
1	C	26	50	20120601	20	1412	27.8	0.0469158278249463	-0.0329277000581577
1	C	26	50	20120601	20	1414	27.84	0.0445778499636311	-0.0351768653077559
1	C	26	50	20120601	20	1416	27.88	0.0420479633219019	-0.0361939677018146
1	C	26	50	20120601	20	1418	27.92	0.0399892926391553	-0.0372810736672108
1	C	26	50	20120601	20	1420	27.96	0.0379215002789315	-0.0374186059361516
1	C	26	50	20120601	20	1422	28	0.0373904630862604	-0.0368416068027034
1	C	26	50	20120601	20	1424	28.04	0.0356086247083484	-0.0368235755797831
1	C	26	50	20120601	20	1426	28.08	0.0332603230880279	-0.0371905639992189
1	C	26	50	20120601	20	1428	28.12	0.0302609882542689	-0.0382487492972646
1	C	26	50	20120601	20	1430	28.16	0.0279783768539206	-0.0385730991777949
1	C	26	50	20120601	20	1432	28.2	0.0251556065834238	-0.0393551592777872
1	C	26	50	20120601	20	1434	28.24	0.0222239418686245	-0.0394900752516376
1	C	26	50	20120601	20	1436	28.28	0.0207174508713066	-0.0392405372685569
1	C	26	50	20120601	20	1438	28.32	0.0195639475791569	-0.0373763916613148
1	C	26	50	20120601	20	1440	28.36	0.0192531741488254	-0.0360973062048264
1	C	26	50	20120601	20	1442	28.4	0.0185503807190042	-0.0350879112746826
1	C	26	50	20120601	20	1444	28.44	0.0175375916763107	-0.0329122144196497
1	C	26	50	20120601	20	1446	28.48	0.0158660619562637	-0.0304321788059942
1	C	26	50	20120601	20	1448	28.52	0.0129949255819339	-0.0280058125970306
1	C	26	50	20120601	20	1450	28.56	0.0124901927615229	-0.0267470211051623
1	C	26	50	20120601	20	1452	28.6	0.0111362954075850	-0.0253069981452759
1	C	26	50	20120601	20	1454	28.64	0.00909438315555266	-0.0237553937353183
1	C	26	50	20120601	20	1456	28.68	0.00702934851177547	-0.0211952429233543
1	C	26	50	20120601	20	1458	28.72	0.00605332902170368	-0.0193144095960762
1	C	26	50	20120601	20	1460	28.76	0.00452314994721599	-0.0173841495047932
1	C	26	50	20120601	20	1462	28.8	0.00300873935394876	-0.0153353076063051
1	C	26	50	20120601	20	1464	28.84	0.000627486557624941	-0.0140383323482528
1	C	26	50	20120601	20	1466	28.88	-0.00082116310499194	-0.0117972988266382
1	C	26	50	20120601	20	1468	28.92	-0.00218658629946316	-0.0096751299549412
1	C	26	50	20120601	20	1470	28.96	-0.00324816571005852	-0.0082266217136805
1	C	26	50	20120601	20	1472	29	-0.00467468293042425	-0.0065688805758668
1	C	26	50	20120601	20	1474	29.04	-0.00706583522168465	-0.0047804661048898
1	C	26	50	20120601	20	1476	29.08	-0.00945458334988905	-0.0045268976131563
1	C	26	50	20120601	20	1478	29.12	-0.0114905276206882	-0.0056447910078053
1	C	26	50	20120601	20	1480	29.16	-0.0143381951209506	-0.007230258761514
1	C	26	50	20120601	20	1482	29.2	-0.0168190368363366	-0.0083505704613547
1	C	26	50	20120601	20	1484	29.24	-0.0194130509920517	-0.0092195410558227
1	C	26	50	20120601	20	1486	29.28	-0.0213031332760278	-0.0087539960932251
1	C	26	50	20120601	20	1488	29.32	-0.0223664663114405	-0.0091190187558092
1	C	26	50	20120601	20	1490	29.36	-0.0243168648038516	-0.0098607172007314
1	C	26	50	20120601	20	1492	29.4	-0.0266782125442850	-0.0112491567209302
1	C	26	50	20120601	20	1494	29.44	-0.0296458654587130	-0.0132991335258021
1	C	26	50	20120601	20	1496	29.48	-0.0316062065795744	-0.0145832811597369
1	C	26	50	20120601	20	1498	29.52	-0.0331885793269019	-0.0160339722396311
1	C	26	50	20120601	20	1500	29.56	-0.0341971617913541	-0.0186886271657939
1	C	26	50	20120601	20	1502	29.6	-0.0354666235245506	-0.0205027166839958
1	C	26	50	20120601	20	1504	29.64	-0.0359936655639079	-0.0229760701385692
1	C	26	50	20120601	20	1506	29.68	-0.0373019616015271	-0.0245251926037248
1	C	26	50	20120601	20	1508	29.72	-0.0394343057398054	-0.0269084323701038
1	C	26	50	20120601	20	1510	29.76	-0.0418033326598825	-0.0277778130865048
1	C	26	50	20120601	20	1512	29.8	-0.0444350356070347	-0.0286232370251593
1	C	26	50	20120601	20	1514	29.84	-0.0458890430177328	-0.0296221830383975
1	C	26	50	20120601	20	1516	29.88	-0.0477619242221495	-0.0306241151635726
1	C	26	50	20120601	20	1518	29.92	-0.0481011763780934	-0.0316408109712322
1	C	26	50	20120601	20	1520	29.96	-0.0489517148200962	-0.0324458923466996
1	C	26	50	20120601	20	1522	30	-0.0497857055492055	-0.0339269692191949
1	C	26	50	20120601	20	1524	30.04	-0.0505889852165946	-0.0339377108783079
1	C	26	50	20120601	20	1526	30.08	-0.0519933721160294	-0.0350707059524828
1	C	26	50	20120601	20	1528	30.12	-0.0524043659117788	-0.0343092700359773
1	C	26	50	20120601	20	1530	30.16	-0.0534410586992103	-0.0335810172264994
1	C	26	50	20120601	20	1532	30.2	-0.053960421558924	-0.0326692101032272
1	C	26	50	20120601	20	1534	30.24	-0.0544916850257652	-0.0318922977406019
1	C	26	50	20120601	20	1536	30.28	-0.054604221069991	-0.0304390872392463
1	C	26	50	20120601	20	1538	30.32	-0.0558567617379137	-0.0280427306420764
1	C	26	50	20120601	20	1540	30.36	-0.0563194712023186	-0.0253048343985255
1	C	26	50	20120601	20	1542	30.4	-0.0575785738211707	-0.0233459789090113
1	C	26	50	20120601	20	1544	30.44	-0.0588659324269988	-0.0199443710274353
1	C	26	50	20120601	20	1546	30.48	-0.0594796304023907	-0.0184200609392314
1	C	26	50	20120601	20	1548	30.52	-0.0602332648097793	-0.0147552679136978
1	C	26	50	20120601	20	1550	30.56	-0.0600492756253145	-0.0124751313870837
1	C	26	50	20120601	20	1552	30.6	-0.0603306334135487	-0.0096220262356741
1	C	26	50	20120601	20	1554	30.64	-0.0605291182870278	-0.0069486676280421
1	C	26	50	20120601	20	1556	30.68	-0.060737785498156	-0.0031879202123014
1	C	26	50	20120601	20	1558	30.72	-0.0604550842070375	-0.0014507002722823
1	C	26	50	20120601	20	1560	30.76	-0.0599124504631550	0.00196985807102950
1	C	26	50	20120601	20	1562	30.8	-0.0587631191010144	0.0042212860623275
1	C	26	50	20120601	20	1564	30.84	-0.0579405417824601	0.0064546828307052
1	C	26	50	20120601	20	1566	30.88	-0.0564719517086137	0.0088391176075443
1	C	26	50	20120601	20	1568	30.92	-0.0556554555083777	0.0104059955239756
1	C	26	50	20120601	20	1570	30.96	-0.0551568038062848	0.0137544289756064
1	C	26	50	20120601	20	1572	31	-0.054779703759878	0.0164490007866740
1	C	26	50	20120601	20	1574	31.04	-0.0537312765354128	0.0196825293863619
1	C	26	50	20120601	20	1576	31.08	-0.0531144672901838	0.0222837631023129
1	C	26	50	20120601	20	1578	31.12	-0.0519070117506297	0.0252620968646706
1	C	26	50	20120601	20	1580	31.16	-0.0503916112078687	0.026587709947361
1	C	26	50	20120601	20	1582	31.2	-0.047951456416672	0.0287769832525927
1	C	26	50	20120601	20	1584	31.24	-0.0459517584394765	0.0313610342737608
1	C	26	50	20120601	20	1586	31.28	-0.0440233368258246	0.0324963649216339
1	C	26	50	20120601	20	1588	31.32	-0.0418426195126453	0.0345705919535666
1	C	26	50	20120601	20	1590	31.36	-0.0400838328157999	0.035965925764882
1	C	26	50	20120601	20	1592	31.4	-0.0377454306904160	0.0368493849772964
1	C	26	50	20120601	20	1594	31.44	-0.0353976947555205	0.0382778820966495
1	C	26	50	20120601	20	1596	31.48	-0.0324004105314269	0.0399350575490383
1	C	26	50	20120601	20	1598	31.52	-0.0294507145937072	0.0410017281284582
1	C	26	50	20120601	20	1600	31.56	-0.0276612606757618	0.0430043040302532
1	C	26	50	20120601	20	1602	31.6	-0.0263194902031213	0.0448054110679525
1	C	26	50	20120601	20	1604	31.64	-0.0252770875284317	0.0454004979928635
1	C	26	50	20120601	20	1606	31.68	-0.0253608231134599	0.0455037214407811
1	C	26	50	20120601	20	1608	31.72	-0.0256350674074753	0.045385182059983
1	C	26	50	20120601	20	1610	31.76	-0.0257713198131420	0.0451700165375357
1	C	26	50	20120601	20	1612	31.8	-0.0255099872889511	0.0453211818252178
1	C	26	50	20120601	20	1614	31.84	-0.0258051690147574	0.0456530623929677
1	C	26	50	20120601	20	1616	31.88	-0.0258381555460998	0.0456644821674838
1	C	26	50	20120601	20	1618	31.92	-0.0259109026917483	0.0455435103393585
1	C	26	50	20120601	20	1620	31.96	-0.0256020101654547	0.045083070687721
1	C	26	50	20120601	20	1622	32	-0.0257094267565849	0.0453569260730068
1	C	26	50	20120601	20	1624	32.04	-0.0257282711523035	0.0453571735603802
1	C	26	50	20120601	20	1626	32.08	-0.0255887448422397	0.0451840172518032
1	C	26	50	20120601	20	1628	32.12	-0.0255873730550842	0.0452672720042201
1	C	26	50	20120601	20	1630	32.16	-0.0254516509795032	0.0458375819075183
1	C	26	50	20120601	20	1632	32.2	-0.0254495508723631	0.0459658298644221
1	C	26	50	20120601	20	1634	32.24	-0.0253060294089857	0.0455282509750204
1	C	26	50	20120601	20	1636	32.28	-0.0251516892118561	0.045677782846038
1	C	26	50	20120601	20	1638	32.32	-0.0250058342961007	0.0459066520979046
1	C	26	50	20120601	20	1640	32.36	-0.0253488022981796	0.0453484407916325
1	C	26	50	20120601	20	1642	32.4	-0.0253364067163054	0.045123814180453
1	C	26	50	20120601	20	1644	32.44	-0.0254151006299837	0.045325983080262
1	C	26	50	20120601	20	1646	32.48	-0.0251891446580555	0.0448893799982184
1	C	26	50	20120601	20	1648	32.52	-0.0251313316076257	0.0450794220167301
1	C	26	50	20120601	20	1650	32.56	-0.0250202663455047	0.0451870931663014
1	C	26	50	20120601	20	1652	32.6	-0.0256699065585844	0.0452290033852223
1	C	26	50	20120601	20	1654	32.64	-0.0253138712231890	0.0451908974007842
1	C	26	50	20120601	20	1656	32.68	-0.0253473456582104	0.0452294064360876
1	C	26	50	20120601	20	1658	32.72	-0.0256679690860038	0.0454717814274749
1	C	26	50	20120601	20	1660	32.76	-0.0251855525556072	0.0453087508880045
1	C	26	50	20120601	20	1662	32.8	-0.0250408148685660	0.0455090671680469
1	C	26	50	20120601	20	1664	32.84	-0.0255918561120769	0.0452431313787104
1	C	26	50	20120601	20	1666	32.88	-0.0257418546735700	0.045430281330487
1	C	26	50	20120601	20	1668	32.92	-0.0254885760956168	0.0451413504286264
1	C	26	50	20120601	20	1670	32.96	-0.0254840788964884	0.0454138410978245
1	C	26	50	20120601	20	1672	33	-0.0252731984411353	0.0451776886461116
1	C	26	50	20120601	20	1674	33.04	-0.0251047656058565	0.0454482277005936
1	C	26	50	20120601	20	1676	33.08	-0.0253233605961925	0.0454508157114127
1	C	26	50	20120601	20	1678	33.12	-0.0250047241384543	0.0452553855392284
1	C	26	50	20120601	20	1680	33.16	-0.0254009797075634	0.0458248964118638
1	C	26	50	20120601	20	1682	33.2	-0.0253172299803997	0.0457264954321939
1	C	26	50	20120601	20	1684	33.24	-0.0252450485201761	0.0458978132631398
1	C	26	50	20120601	20	1686	33.28	-0.0256146815189736	0.0453624344348322
1	C	26	50	20120601	20	1688	33.32	-0.0256293186293442	0.045655530195634
1	C	26	50	20120601	20	1690	33.36	-0.0254841354650309	0.0455998950340903
1	C	26	50	20120601	20	1692	33.4	-0.0253964612952316	0.0457350867795853
1	C	26	50	20120601	20	1694	33.44	-0.0252405230367765	0.0458695289918923
1	C	26	50	20120601	20	1696	33.48	-0.0252074304394170	0.0458009396341172
1	C	26	50	20120601	20	1698	33.52	-0.0244815853285290	0.045615465525412
1	C	26	50	20120601	20	1700	33.56	-0.0240677157295005	0.045775200947282
1	C	26	50	20120601	20	1702	33.6	-0.0239889652472799	0.0455264195684572
1	C	26	50	20120601	20	1704	33.64	-0.0235752936381501	0.0452813505002335
1	C	26	50	20120601	20	1706	33.68	-0.0222086542200153	0.0459251853666395
1	C	26	50	20120601	20	1708	33.72	-0.0205640723393994	0.0461037934684994
1	C	26	50	20120601	20	1710	33.76	-0.0187247695147007	0.0468253018934984
1	C	26	50	20120601	20	1712	33.8	-0.0168317223319912	0.0483841704114192
1	C	26	50	20120601	20	1714	33.84	-0.0153404341304688	0.0504878130854491
1	C	26	50	20120601	20	1716	33.88	-0.0142449701629190	0.0517367192245165
1	C	26	50	20120601	20	1718	33.92	-0.0131744741358128	0.0521180689826782
1	C	26	50	20120601	20	1720	33.96	-0.0127558315660113	0.0528581622952071
1	C	26	50	20120601	20	1722	34	-0.0150017794797550	0.0520234580953554
1	C	26	50	20120601	20	1724	34.04	-0.0158203828581990	0.0514777979344494
1	C	26	50	20120601	20	1726	34.08	-0.0141248397918631	0.0509124377786195
1	C	26	50	20120601	20	1728	34.12	-0.0117650759706196	0.0498301472104032
1	C	26	50	20120601	20	1730	34.16	-0.0120907976383054	0.0493910056150151
1	C	26	50	20120601	20	1732	34.2	-0.0120418870622507	0.0497770647043395
1	C	26	50	20120601	20	1734	34.24	-0.0122327846799675	0.049695485794994
1	C	26	50	20120601	20	1736	34.28	-0.0120982222595077	0.0495575292619845
1	C	26	50	20120601	20	1738	34.32	-0.0118160018010006	0.0487971914823102
1	C	26	50	20120601	20	1740	34.36	-0.0120339816084370	0.0491245324245249
1	C	26	50	20120601	20	1742	34.4	-0.0116279821078832	0.0493509268026574
1	C	26	50	20120601	20	1744	34.44	-0.0118489176216649	0.0490162885184609
1	C	26	50	20120601	20	1746	34.48	-0.0118396545228314	0.0485990248068827
1	C	26	50	20120601	20	1748	34.52	-0.0115599867198043	0.0488081233531474
1	C	26	50	20120601	20	1750	34.56	-0.0110822158809600	0.0493284620202191
1	C	26	50	20120601	20	1752	34.6	-0.0106551375272589	0.0495740967738677
1	C	26	50	20120601	20	1754	34.64	-0.0107301615567427	0.0490459587189995
1	C	26	50	20120601	20	1756	34.68	-0.0101014799886575	0.0496896309508458
1	C	26	50	20120601	20	1758	34.72	-0.00835839813342245	0.0496690470724454
1	C	26	50	20120601	20	1760	34.76	-0.00739004368085875	0.0499707412517065
1	C	26	50	20120601	20	1762	34.8	-0.00548686577929515	0.0505270221564659
1	C	26	50	20120601	20	1764	34.84	-0.00329009714218288	0.0516276338613828
1	C	26	50	20120601	20	1766	34.88	-0.00136457466633379	0.0524117445710406
1	C	26	50	20120601	20	1768	34.92	0.000239284934753531	0.053677748552077
1	C	26	50	20120601	20	1770	34.96	0.00193266425433908	0.0540317262067389
1	C	26	50	20120601	20	1772	35	0.00211743125626312	0.0547002956683508
1	C	26	50	20120601	20	1774	35.04	0.00236003959288823	0.0544968610474035
1	C	26	50	20120601	20	1776	35.08	0.00277023223665454	0.0551877750833008
1	C	26	50	20120601	20	1778	35.12	0.00252606826511083	0.0550544854550472
1	C	26	50	20120601	20	1780	35.16	0.00280983021640099	0.0550699710935552
1	C	26	50	20120601	20	1782	35.2	0.00264245804129414	0.0554429699206311
1	C	26	50	20120601	20	1784	35.24	0.00263948819281315	0.0553422779149901
1	C	26	50	20120601	20	1786	35.28	0.00256262568569817	0.0558449601257356
1	C	26	50	20120601	20	1788	35.32	0.00310624937907439	0.0555657943685232
1	C	26	50	20120601	20	1790	35.36	0.00341051742701896	0.0555066095309378
1	C	26	50	20120601	20	1792	35.4	0.00416323259559204	0.0556114734665878
1	C	26	50	20120601	20	1794	35.44	0.00462370053150072	0.055645556013441
1	C	26	50	20120601	20	1796	35.48	0.00538511311348239	0.0558214841806002
1	C	26	50	20120601	20	1798	35.52	0.0057581119405583	0.0558914170412596
1	C	26	50	20120601	20	1800	35.56	0.00629204827103226	0.0561221459839607
1	C	26	50	20120601	20	1802	35.6	0.00687576491890176	0.0564187772786685
1	C	26	50	20120601	20	1804	35.64	0.00740326657766692	0.0559184285203009
1	C	26	50	20120601	20	1806	35.68	0.00790000909145047	0.0557534605082501
1	C	26	50	20120601	20	1808	35.72	0.00902657161523688	0.0561897453922422
1	C	26	50	20120601	20	1810	35.76	0.01047536269921	0.0555643094442827
1	C	26	50	20120601	20	1812	35.8	0.012311436167239	0.0551770977709049
1	C	26	50	20120601	20	1814	35.84	0.0139036992171149	0.0553128622728927
1	C	26	50	20120601	20	1816	35.88	0.0160833558701223	0.0551617535537532
1	C	26	50	20120601	20	1818	35.92	0.0184349101816364	0.0549763501557261
1	C	26	50	20120601	20	1820	35.96	0.0200437195301921	0.0558240297650125
1	C	26	50	20120601	20	1822	36	0.0230245281662839	0.0567549358424446
1	C	26	50	20120601	20	1824	36.04	0.0250015280158033	0.0582376680519146
1	C	26	50	20120601	20	1826	36.08	0.0272632090554285	0.0593504419934679
1	C	26	50	20120601	20	1828	36.12	0.0292991816104990	0.0612461245631509
1	C	26	50	20120601	20	1830	36.16	0.0303578618832914	0.0629578886590473
1	C	26	50	20120601	20	1832	36.2	0.0303542556387075	0.0639976891807822
1	C	26	50	20120601	20	1834	36.24	0.0304656956674225	0.0658493189979972
1	C	26	50	20120601	20	1836	36.28	0.0307602056417867	0.068501040138125
1	C	26	50	20120601	20	1838	36.32	0.0296827870392926	0.0714084510903296
1	C	26	50	20120601	20	1840	36.36	0.0302832621178762	0.0718622722224952
1	C	26	50	20120601	20	1842	36.4	0.0292488356076785	0.0757907453667333
1	C	26	50	20120601	20	1844	36.44	0.0294869891715821	0.0778530930047419
1	C	26	50	20120601	20	1846	36.48	0.0289840948288023	0.080633154025655
1	C	26	50	20120601	20	1848	36.52	0.0281428498912246	0.0816534384002291
1	C	26	50	20120601	20	1850	36.56	0.0267977206613734	0.0840235896200882
1	C	26	50	20120601	20	1852	36.6	0.0251848808041650	0.0845329186345769
1	C	26	50	20120601	20	1854	36.64	0.0225328061106468	0.0854705422264303
1	C	26	50	20120601	20	1856	36.68	0.0199010253817486	0.0853122210181226
1	C	26	50	20120601	20	1858	36.72	0.0177432890389579	0.0851451316857282
1	C	26	50	20120601	20	1860	36.76	0.0154029777252647	0.084690815578816
1	C	26	50	20120601	20	1862	36.8	0.0132897891096887	0.0841114829929897
1	C	26	50	20120601	20	1864	36.84	0.0111567307935614	0.0829053002456417
1	C	26	50	20120601	20	1866	36.88	0.00913108199749625	0.0822471959643914
1	C	26	50	20120601	20	1868	36.92	0.00712325229231705	0.081578343660067
1	C	26	50	20120601	20	1870	36.96	0.00426152043817697	0.0809092085130302
1	C	26	50	20120601	20	1872	37	0.00188557094271206	0.0797692816710794
1	C	26	50	20120601	20	1874	37.04	-0.000324279169852140	0.078700560481994
1	C	26	50	20120601	20	1876	37.08	-0.00330466354187532	0.0770745684386556
1	C	26	50	20120601	20	1878	37.12	-0.00610409928859285	0.0753239134697939
1	C	26	50	20120601	20	1880	37.16	-0.00899651957703645	0.0742634654300484
1	C	26	50	20120601	20	1882	37.2	-0.0116477457424173	0.0732654549190818
1	C	26	50	20120601	20	1884	37.24	-0.0140219274709293	0.0734395446086099
1	C	26	50	20120601	20	1886	37.28	-0.0162657187089904	0.0738018661232899
1	C	26	50	20120601	20	1888	37.32	-0.0194184250035888	0.0738676270539402
1	C	26	50	20120601	20	1890	37.36	-0.0223023600106581	0.0740422117182152
1	C	26	50	20120601	20	1892	37.4	-0.0248975833189689	0.0737088815815638
1	C	26	50	20120601	20	1894	37.44	-0.0281392436466405	0.0731909965750228
1	C	26	50	20120601	20	1896	37.48	-0.0304957689188263	0.0719993590141638
1	C	26	50	20120601	20	1898	37.52	-0.0333452819677875	0.0714018396419256
1	C	26	50	20120601	20	1900	37.56	-0.0356803394780963	0.0701685959180615
1	C	26	50	20120601	20	1902	37.6	-0.0382252196120138	0.0679488434821336
1	C	26	50	20120601	20	1904	37.64	-0.040202598470768	0.0666460444926314
1	C	26	50	20120601	20	1906	37.68	-0.0425426410838842	0.0645420341230752
1	C	26	50	20120601	20	1908	37.72	-0.0438630569317330	0.0625155014435336
1	C	26	50	20120601	20	1910	37.76	-0.0462571366450676	0.0612025879986333
1	C	26	50	20120601	20	1912	37.8	-0.0483103838188024	0.0594235568346426
1	C	26	50	20120601	20	1914	37.84	-0.0496735442715737	0.0572561331289496
1	C	26	50	20120601	20	1916	37.88	-0.0518918089548340	0.0551648648235904
1	C	26	50	20120601	20	1918	37.92	-0.053892921145592	0.0534385343280016
1	C	26	50	20120601	20	1920	37.96	-0.0556852247038655	0.0519996427389651
1	C	26	50	20120601	20	1922	38	-0.0579190457363119	0.0495118289507164
1	C	26	50	20120601	20	1924	38.04	-0.059553664482381	0.0468933418293045
1	C	26	50	20120601	20	1926	38.08	-0.0605752923598392	0.0451769108286523
1	C	26	50	20120601	20	1928	38.12	-0.0617008649341319	0.0429797886381494
1	C	26	50	20120601	20	1930	38.16	-0.0619521706841657	0.0402536091539628
1	C	26	50	20120601	20	1932	38.2	-0.0616262651687168	0.0378838821981724
1	C	26	50	20120601	20	1934	38.24	-0.0614013345016213	0.0349787339876674
1	C	26	50	20120601	20	1936	38.28	-0.0598922979198911	0.0327707930634124
1	C	26	50	20120601	20	1938	38.32	-0.0591578968169509	0.0306375933259289
1	C	26	50	20120601	20	1940	38.36	-0.0579176315227496	0.0273723156317656
1	C	26	50	20120601	20	1942	38.4	-0.0571815333635344	0.0259364646018882
1	C	26	50	20120601	20	1944	38.44	-0.0572620728259115	0.0237088661091162
1	C	26	50	20120601	20	1946	38.48	-0.058080548925135	0.0218615496432664
1	C	26	50	20120601	20	1948	38.52	-0.0601426137204311	0.0196780039029623
1	C	26	50	20120601	20	1950	38.56	-0.0620126283139572	0.0177642901103591
1	C	26	50	20120601	20	1952	38.6	-0.0633453831751375	0.0163847247802641
1	C	26	50	20120601	20	1954	38.64	-0.0652557735658692	0.0148746982490402
1	C	26	50	20120601	20	1956	38.68	-0.0662542083409046	0.0123998245148873
1	C	26	50	20120601	20	1958	38.72	-0.0665311113564172	0.0095682861203039
1	C	26	50	20120601	20	1960	38.76	-0.066301513784566	0.007936071537291
1	C	26	50	20120601	20	1962	38.8	-0.0649687589233856	0.005748424577656
1	C	26	50	20120601	20	1964	38.84	-0.0632990676809699	0.0042027598646604
1	C	26	50	20120601	20	1966	38.88	-0.0615395031666652	0.0034222553995867
1	C	26	50	20120601	20	1968	38.92	-0.059456013035899	0.00218729340624440
1	C	26	50	20120601	20	1970	38.96	-0.057360643511209	0.000658457834640903
1	C	26	50	20120601	20	1972	39	-0.0549141247589817	-0.0004377698082326
1	C	26	50	20120601	20	1974	39.04	-0.0531620555765576	-0.00212393663865000
1	C	26	50	20120601	20	1976	39.08	-0.0507123548438149	-0.0042548736344338
1	C	26	50	20120601	20	1978	39.12	-0.0486691697995765	-0.0061183121348947
1	C	26	50	20120601	20	1980	39.16	-0.0466314294775530	-0.0087716596206191
1	C	26	50	20120601	20	1982	39.2	-0.0450596018136534	-0.0109197793111857
1	C	26	50	20120601	20	1984	39.24	-0.0438042892871486	-0.0126682281068901
1	C	26	50	20120601	20	1986	39.28	-0.0416140260324232	-0.0147955588580898
1	C	26	50	20120601	20	1988	39.32	-0.0402161537077634	-0.0165483987869053
1	C	26	50	20120601	20	1990	39.36	-0.0381516006037041	-0.0192671670849183
1	C	26	50	20120601	20	1992	39.4	-0.0370230786870270	-0.0214153369800664
1	C	26	50	20120601	20	1994	39.44	-0.0359622346674841	-0.0230425735313398
1	C	26	50	20120601	20	1996	39.48	-0.0336406404702891	-0.0263582184415269
1	C	26	50	20120601	20	1998	39.52	-0.0331661152515704	-0.0281868531462178
1	C	26	50	20120601	20	2000	39.56	-0.0327350841709625	-0.0314318863732357
1	C	26	50	20120601	20	2002	39.6	-0.0325018803545271	-0.0341296401648186
1	C	26	50	20120601	20	2004	39.64	-0.0328279980020105	-0.0367821391224056
1	C	26	50	20120601	20	2006	39.68	-0.0328266544991261	-0.040033203970267
1	C	26	50	20120601	20	2008	39.72	-0.0326902536010353	-0.0420524888053014
1	C	26	50	20120601	20	2010	39.76	-0.0316101479927728	-0.0442728748089053
1	C	26	50	20120601	20	2012	39.8	-0.0304048844842403	-0.0455222617805838
1	C	26	50	20120601	20	2014	39.84	-0.0288822714523113	-0.0465165246256102
1	C	26	50	20120601	20	2016	39.88	-0.0276742502273322	-0.0465387277785394
1	C	26	50	20120601	20	2018	39.92	-0.0277970746752243	-0.0456997455826616
1	C	26	50	20120601	20	2020	39.96	-0.0279666388813530	-0.0450025382964117
1	C	26	50	20120601	20	2022	40	-0.0280206618394356	-0.0439472521361689
1	C	26	50	20120601	20	2024	40.04	-0.0270679768731429	-0.0429116942551212
1	C	26	50	20120601	20	2026	40.08	-0.0257068670300369	-0.0408263656467239
1	C	26	50	20120601	20	2028	40.12	-0.0236580251315490	-0.0399813023325279
1	C	26	50	20120601	20	2030	40.16	-0.0217524430669293	-0.0388778622004863
1	C	26	50	20120601	20	2032	40.2	-0.0190000299211606	-0.038180442782202
1	C	26	50	20120601	20	2034	40.24	-0.0170778308471832	-0.0377229446947743
1	C	26	50	20120601	20	2036	40.28	-0.0147753497462836	-0.0382893372265047
1	C	26	50	20120601	20	2038	40.32	-0.0122296946233339	-0.0390242333041919
1	C	26	50	20120601	20	2040	40.36	-0.00958546881508675	-0.0395953634513563
1	C	26	50	20120601	20	2042	40.4	-0.00643233825641965	-0.0397241983068884
1	C	26	50	20120601	20	2044	40.44	-0.00365418642381584	-0.0398830852006211
1	C	26	50	20120601	20	2046	40.48	-0.00122378970619956	-0.0401297947565771
1	C	26	50	20120601	20	2048	40.52	0.000650962502760331	-0.0399662409580886
1	C	26	50	20120601	20	2050	40.56	0.0034800260236096	-0.039717975767214
1	C	26	50	20120601	20	2052	40.6	0.0053472121900108	-0.0399616447640109
1	C	26	50	20120601	20	2054	40.64	0.007129191989279	-0.0404640441320439
1	C	26	50	20120601	20	2056	40.68	0.00979675232130526	-0.0419808588883672
1	C	26	50	20120601	20	2058	40.72	0.0115661456198684	-0.0435137956793015
1	C	26	50	20120601	20	2060	40.76	0.0138815667748637	-0.0453966089055669
1	C	26	50	20120601	20	2062	40.8	0.0157222364369704	-0.0470476325289594
1	C	26	50	20120601	20	2064	40.84	0.0184588811015186	-0.0500057430373752
1	C	26	50	20120601	20	2066	40.88	0.0206535284182872	-0.0516874550950712
1	C	26	50	20120601	20	2068	40.92	0.0233266748938850	-0.0531562573009519
1	C	26	50	20120601	20	2070	40.96	0.0253898003493528	-0.0541691877650016
1	C	26	50	20120601	20	2072	41	0.0272848465229329	-0.055526974206236
1	C	26	50	20120601	20	2074	41.04	0.0299568616276805	-0.0577385213750751
1	C	26	50	20120601	20	2076	41.08	0.0320829902973523	-0.0595492804203376
1	C	26	50	20120601	20	2078	41.12	0.0348571823319814	-0.0620813590930885
1	C	26	50	20120601	20	2080	41.16	0.0363656532282867	-0.0632190231933395
1	C	26	50	20120601	20	2082	41.2	0.0385162477925875	-0.0646820271236145
1	C	26	50	20120601	20	2084	41.24	0.0401548970473092	-0.0661487080091516
1	C	26	50	20120601	20	2086	41.28	0.0419271894836752	-0.0664724214935788
1	C	26	50	20120601	20	2088	41.32	0.0438202557582677	-0.0662095191923337
1	C	26	50	20120601	20	2090	41.36	0.0445247462443639	-0.0651101802796229
1	C	26	50	20120601	20	2092	41.4	0.0464490666386849	-0.0630346804554842
1	C	26	50	20120601	20	2094	41.44	0.0478123685128127	-0.0611192696066061
1	C	26	50	20120601	20	2096	41.48	0.049664139751384	-0.0597518665131475
1	C	26	50	20120601	20	2098	41.52	0.0511144157595977	-0.0579338949787169
1	C	26	50	20120601	20	2100	41.56	0.0523877029404803	-0.0562971549123044
1	C	26	50	20120601	20	2102	41.6	0.0552866286113107	-0.0545605713683884
1	C	26	50	20120601	20	2104	41.64	0.0575306319814063	-0.0540711827651291
1	C	26	50	20120601	20	2106	41.68	0.0600178093735518	-0.0533893904067091
1	C	26	50	20120601	20	2108	41.72	0.0626104870974503	-0.0521202751558355
1	C	26	50	20120601	20	2110	41.76	0.0646538135630451	-0.0509608321667239
1	C	26	50	20120601	20	2112	41.8	0.0680959598763865	-0.0499374153091092
1	C	26	50	20120601	20	2114	41.84	0.0704040978315356	-0.0490730479797867
1	C	26	50	20120601	20	2116	41.88	0.0726962410312944	-0.0481743294030342
1	C	26	50	20120601	20	2118	41.92	0.075313345758949	-0.0471968638795949
1	C	26	50	20120601	20	2120	41.96	0.0777528181921018	-0.0459802619138261
1	C	26	50	20120601	20	2122	42	0.0805713175376403	-0.0442529697530149
1	C	26	50	20120601	20	2124	42.04	0.0824772390135148	-0.0422650238905227
1	C	26	50	20120601	20	2126	42.08	0.0838150638303164	-0.0405340477033814
1	C	26	50	20120601	20	2128	42.12	0.0859824875360093	-0.0381940899430789
1	C	26	50	20120601	20	2130	42.16	0.0867280609260924	-0.0365622289134566
1	C	26	50	20120601	20	2132	42.2	0.0860390560785042	-0.036459981272897
1	C	26	50	20120601	20	2134	42.24	0.0851889723061618	-0.0367032260056252
1	C	26	50	20120601	20	2136	42.28	0.0848115187063643	-0.0365602490144693
1	C	26	50	20120601	20	2138	42.32	0.0838754507494296	-0.0362471421317599
1	C	26	50	20120601	20	2140	42.36	0.0829112399426036	-0.0352426262384063
1	C	26	50	20120601	20	2142	42.4	0.081555645532391	-0.033714497773584
1	C	26	50	20120601	20	2144	42.44	0.0805000058187575	-0.0309742468644518
1	C	26	50	20120601	20	2146	42.48	0.079318501098073	-0.0291709124403917
1	C	26	50	20120601	20	2148	42.52	0.0786315468601503	-0.0266968165236981
1	C	26	50	20120601	20	2150	42.56	0.0779823521243428	-0.0242217306575108
1	C	26	50	20120601	20	2152	42.6	0.0776715079833332	-0.0218259114614946
1	C	26	50	20120601	20	2154	42.64	0.0768067871006202	-0.0191287940660147
1	C	26	50	20120601	20	2156	42.68	0.0766020796874668	-0.0165291159849824
1	C	26	50	20120601	20	2158	42.72	0.0763326012931566	-0.0137416303428669
1	C	26	50	20120601	20	2160	42.76	0.076759552367637	-0.0114924650932687
1	C	26	50	20120601	20	2162	42.8	0.0765696234862103	-0.0096023686671571
1	C	26	50	20120601	20	2164	42.84	0.076826303247781	-0.0068809975090825
1	C	26	50	20120601	20	2166	42.88	0.077218393957949	-0.0041003000920664
1	C	26	50	20120601	20	2168	42.92	0.0771771696326057	-0.0021562514185503
1	C	26	50	20120601	20	2170	42.96	0.0769266417000314	0.000264952910910603
1	C	26	50	20120601	20	2172	43	0.0769364704842899	0.00184371022126580
1	C	26	50	20120601	20	2174	43.04	0.0754402325352991	0.00149468231407210
1	C	26	50	20120601	20	2176	43.08	0.073787016880885	0.0013362903950863
1	C	26	50	20120601	20	2178	43.12	0.072211441551045	0.000458770879633801
1	C	26	50	20120601	20	2180	43.16	0.0688731904370633	-0.000114551298552198
1	C	26	50	20120601	20	2182	43.2	0.0675767101537579	0.0001706248663003
1	C	26	50	20120601	20	2184	43.24	0.0662151760465831	0.000844851182161703
1	C	26	50	20120601	20	2186	43.28	0.0657254338899333	0.0018742572342131
1	C	26	50	20120601	20	2188	43.32	0.0653928815707413	0.0040396303302406
1	C	26	50	20120601	20	2190	43.36	0.0642393782785917	0.0056069325107406
1	C	26	50	20120601	20	2192	43.4	0.062405850394975	0.0064261864274233
1	C	26	50	20120601	20	2194	43.44	0.0603304212815143	0.0069680423538466
1	C	26	50	20120601	20	2196	43.48	0.0580258188602712	0.0073706689550542
1	C	26	50	20120601	20	2198	43.52	0.0563151861352247	0.0081241619410866
1	C	26	50	20120601	20	2200	43.56	0.0554364645382441	0.0093462545910113
1	C	26	50	20120601	20	2202	43.6	0.0551418838532019	0.0105859541997876
1	C	26	50	20120601	20	2204	43.64	0.0554240901695734	0.0120544028522777
1	C	26	50	20120601	20	2206	43.68	0.0555016597834695	0.0139686116196278
1	C	26	50	20120601	20	2208	43.72	0.0553744512735340	0.0160788303867228
1	C	26	50	20120601	20	2210	43.76	0.0542218672202001	0.0171628250822818
1	C	26	50	20120601	20	2212	43.8	0.0536580202728818	0.017550319598372
1	C	26	50	20120601	20	2214	43.84	0.0525768540044476	0.0186190407874573
1	C	26	50	20120601	20	2216	43.88	0.0522370891960875	0.0196349410999881
1	C	26	50	20120601	20	2218	43.92	0.0515927027863922	0.0212985512240856
1	C	26	50	20120601	20	2220	43.96	0.0510347955360360	0.0230869656950627
1	C	26	50	20120601	20	2222	44	0.0494661498526517	0.0264226712246321
1	C	26	50	20120601	20	2224	44.04	0.0480410468458484	0.0281853470087739
1	C	26	50	20120601	20	2226	44.08	0.0462735627355945	0.0297201929880174
1	C	26	50	20120601	20	2228	44.12	0.0441950930629747	0.0315217596451245
1	C	26	50	20120601	20	2230	44.16	0.0423870210234807	0.0331143055377129
1	C	26	50	20120601	20	2232	44.2	0.0404238804668725	0.033737761586685
1	C	26	50	20120601	20	2234	44.24	0.0385098838315569	0.0340768899989421
1	C	26	50	20120601	20	2236	44.28	0.0357974222189252	0.035365238554264
1	C	26	50	20120601	20	2238	44.32	0.0343347011313627	0.0356321006534838
1	C	26	50	20120601	20	2240	44.36	0.0329658131136637	0.0349317113867185
1	C	26	50	20120601	20	2242	44.4	0.0327557316889732	0.0349343276818089
1	C	26	50	20120601	20	2244	44.44	0.0322782224796379	0.0349175692510948
1	C	26	50	20120601	20	2246	44.48	0.0326565953182508	0.0345256199622831
1	C	26	50	20120601	20	2248	44.52	0.0330355338422886	0.0345891888619118
1	C	26	50	20120601	20	2250	44.56	0.0327685303217126	0.0335616212874915
1	C	26	50	20120601	20	2252	44.6	0.0325624086949967	0.0331218715802716
1	C	26	50	20120601	20	2254	44.64	0.0322111887567813	0.0330445848090879
1	C	26	50	20120601	20	2256	44.68	0.0316055517986951	0.0327789247913961
1	C	26	50	20120601	20	2258	44.72	0.0307442250285317	0.032201996368626
1	C	26	50	20120601	20	2260	44.76	0.0304808277525397	0.0314219868782991
1	C	26	50	20120601	20	2262	44.8	0.0306494727198528	0.0306127031672311
1	C	26	50	20120601	20	2264	44.84	0.0304770800865996	0.0295229101960664
1	C	26	50	20120601	20	2266	44.88	0.0298726452100413	0.0284438652479757
1	C	26	50	20120601	20	2268	44.92	0.0292220362606715	0.0281989941696508
1	C	26	50	20120601	20	2270	44.96	0.0284406125567822	0.0270927256104845
1	C	26	50	20120601	20	2272	45	0.0285871250818441	0.0261201709436405
1	C	26	50	20120601	20	2274	45.04	0.0285236268928935	0.026295109161306
1	C	26	50	20120601	20	2276	45.08	0.0280935645485758	0.0253925580657995
1	C	26	50	20120601	20	2278	45.12	0.0278616335243468	0.0256063871564303
1	C	26	50	20120601	20	2280	45.16	0.0272989179478784	0.0252860677845528
1	C	26	50	20120601	20	2282	45.2	0.0264770477361053	0.0250813603713993
1	C	26	50	20120601	20	2284	45.24	0.0253503437909626	0.0246494595494506
1	C	26	50	20120601	20	2286	45.28	0.0245728091743700	0.0231679294215085
1	C	26	50	20120601	20	2288	45.32	0.0237311399727236	0.0220861267569712
1	C	26	50	20120601	20	2290	45.36	0.0226617116768571	0.0213496043336873
1	C	26	50	20120601	20	2292	45.4	0.0212958925025883	0.0208556478206216
1	C	26	50	20120601	20	2294	45.44	0.0206023975269397	0.0204092159543195
1	C	26	50	20120601	20	2296	45.48	0.0192995037851287	0.0189352023714615
1	C	26	50	20120601	20	2298	45.52	0.0181880238489851	0.0181144847437417
1	C	26	50	20120601	20	2300	45.56	0.0164775184031591	0.0186648825200817
1	C	26	50	20120601	20	2302	45.6	0.0158321420439703	0.0195524429518270
1	C	26	50	20120601	20	2304	45.64	0.0139693965081549	0.0198122905517775
1	C	26	50	20120601	20	2306	45.68	0.0110080120953422	0.0203590891546012
1	C	26	50	20120601	20	2308	45.72	0.00712878610998661	0.0215817517325915
1	C	26	50	20120601	20	2310	45.76	0.00624202258758365	0.0220859662437319
1	C	26	50	20120601	20	2312	45.8	0.00584447089174461	0.0214393998238302
1	C	26	50	20120601	20	2314	45.84	0.00603869191133312	0.0215177118998466
1	C	26	50	20120601	20	2316	45.88	0.00659165789950237	0.0210389100993153
1	C	26	50	20120601	20	2318	45.92	0.00716543828288264	0.0202573789151953
1	C	26	50	20120601	20	2320	45.96	0.00746436767462925	0.0182206214715978
1	C	26	50	20120601	20	2322	46	0.00745451060609951	0.0168308030931756
1	C	26	50	20120601	20	2324	46.04	0.00777283593685407	0.0129467928233385
1	C	26	50	20120601	20	2326	46.08	0.00885898023702785	0.0107008519806626
1	C	26	50	20120601	20	2328	46.12	0.0086921454630747	0.0088945194238503
1	C	26	50	20120601	20	2330	46.16	0.00824840060254108	0.0097013636165232
1	C	26	50	20120601	20	2332	46.2	0.00791961009142496	0.0107131061411805
1	C	26	50	20120601	20	2334	46.24	0.00774082521286975	0.0112069353750256
1	C	26	50	20120601	20	2336	46.28	0.0066642339253098	0.0118617374676078
1	C	26	50	20120601	20	2338	46.32	0.00484964236129326	0.0130328618607446
1	C	26	50	20120601	20	2340	46.36	0.00219403920493687	0.0145244682603185
1	C	26	50	20120601	20	2342	46.4	0.00124153101533953	0.0155331065862064
1	C	26	50	20120601	20	2344	46.44	-0.00018254442388942	0.0174250745825465
1	C	26	50	20120601	20	2346	46.48	-0.00134952743403015	0.0202473662831737
1	C	26	50	20120601	20	2348	46.52	-0.00194795190294832	0.0224148182731380
1	C	26	50	20120601	20	2350	46.56	-0.0025224195941199	0.0239230770374089
1	C	26	50	20120601	20	2352	46.6	-0.00173823817378402	0.0274633344166400
1	C	26	50	20120601	20	2354	46.64	-0.000400115665027619	0.0299481295660397
1	C	26	50	20120601	20	2356	46.68	0.00100558362459321	0.0321134171021467
1	C	26	50	20120601	20	2358	46.72	0.00240613588395378	0.033642860785582
1	C	26	50	20120601	20	2360	46.76	0.00462543294311463	0.03525263179936
1	C	26	50	20120601	20	2362	46.8	0.00556176252955842	0.0352552693076539
1	C	26	50	20120601	20	2364	46.84	0.00811105218136341	0.0360464935115304
1	C	26	50	20120601	20	2366	46.88	0.0101924917024641	0.0363761466929195
1	C	26	50	20120601	20	2368	46.92	0.0122254661247823	0.0355342229328319
1	C	26	50	20120601	20	2370	46.96	0.0143563465520236	0.0351562602161521
1	C	26	50	20120601	20	2372	47	0.0164246268159264	0.0356947998117716
1	C	26	50	20120601	20	2374	47.04	0.0194839526597120	0.0368588813506571
1	C	26	50	20120601	20	2376	47.08	0.0221549211757129	0.037597723154894
1	C	26	50	20120601	20	2378	47.12	0.0229650746281218	0.0368908072925383
1	C	26	50	20120601	20	2380	47.16	0.0235062658741707	0.0353431202541485
1	C	26	50	20120601	20	2382	47.2	0.0239658287133995	0.0332225635859125
1	C	26	50	20120601	20	2384	47.24	0.0242314887310913	0.0315080417735695
1	C	26	50	20120601	20	2386	47.28	0.0256329036607248	0.0289553155828079
1	C	26	50	20120601	20	2388	47.32	0.0271574965916411	0.0284787963229663
1	C	26	50	20120601	20	2390	47.36	0.0285326778596927	0.0267142820611934
1	C	26	50	20120601	20	2392	47.4	0.0294459769782732	0.0251245645957298
1	C	26	50	20120601	20	2394	47.44	0.0304549476443483	0.0248185994915104
1	C	26	50	20120601	20	2396	47.48	0.0311332751795406	0.0235653941432135
1	C	26	50	20120601	20	2398	47.52	0.0298197536228084	0.0220046680557785
1	C	26	50	20120601	20	2400	47.56	0.0292101568667475	0.0205427247856753
1	C	26	50	20120601	20	2402	47.6	0.0285732657889329	0.0188004843875098
1	C	26	50	20120601	20	2404	47.64	0.0283967719363487	0.0179894329094888
1	C	26	50	20120601	20	2406	47.68	0.0290292789521200	0.0161538544162067
1	C	26	50	20120601	20	2408	47.72	0.0293462749221260	0.0148439391040586
1	C	26	50	20120601	20	2410	47.76	0.0295786019261527	0.0127732193217607
1	C	26	50	20120601	20	2412	47.8	0.0299393465927105	0.0105303968199897
1	C	26	50	20120601	20	2414	47.84	0.0299720714945438	0.008168009632588
1	C	26	50	20120601	20	2416	47.88	0.0290683041753737	0.0062624134258327
1	C	26	50	20120601	20	2418	47.92	0.0279528502991198	0.0053810118941515
1	C	26	50	20120601	20	2420	47.96	0.0257876539797876	0.0047078108831229
1	C	26	50	20120601	20	2422	48	0.0236925425490725	0.0041829007707107
1	C	26	50	20120601	20	2424	48.04	0.0217665215629428	0.0029560669698182
1	C	26	50	20120601	20	2426	48.08	0.0201147201220910	0.0021052760906945
1	C	26	50	20120601	20	2428	48.12	0.0175660739374568	-0.000119798030868600
1	C	26	50	20120601	20	2430	48.16	0.0150147761023933	-0.0022560241853757
1	C	26	50	20120601	20	2432	48.2	0.0131440544020861	-0.0041117552219217
1	C	26	50	20120601	20	2434	48.24	0.0111707315078288	-0.004739453911581
1	C	26	50	20120601	20	2436	48.28	0.00870292884148779	-0.0047038157298091
1	C	26	50	20120601	20	2438	48.32	0.00686763319091811	-0.0036306397680023
1	C	26	50	20120601	20	2440	48.36	0.00550072507220639	-0.0031804248804209
1	C	26	50	20120601	20	2442	48.4	0.00335578736215512	-0.0014204361020475
1	C	26	50	20120601	20	2444	48.44	0.00113052232176105	-0.000184837712602200
1	C	26	50	20120601	20	2446	48.48	-0.00156327167184722	0.0008824692629208
1	C	26	50	20120601	20	2448	48.52	-0.00402049602074172	0.0019630981302013
1	C	26	50	20120601	20	2450	48.56	-0.00655509906470145	0.0030939527921495
1	C	26	50	20120601	20	2452	48.6	-0.00923328721164895	0.0036775492318662
1	C	26	50	20120601	20	2454	48.64	-0.0118088373950936	0.0048704228153788
1	C	26	50	20120601	20	2456	48.68	-0.0126258872599394	0.0056905839500618
1	C	26	50	20120601	20	2458	48.72	-0.0130430936958683	0.0082503239329859
1	C	26	50	20120601	20	2460	48.76	-0.0127291312139536	0.010544595524156
1	C	26	50	20120601	20	2462	48.8	-0.0131528720236476	0.0123575183161689
1	C	26	50	20120601	20	2464	48.84	-0.0123272612170020	0.0149070695974829
1	C	26	50	20120601	20	2466	48.88	-0.0122574909909023	0.0160062883020409
1	C	26	50	20120601	20	2468	48.92	-0.0116595968520700	0.0180999254151171
1	C	26	50	20120601	20	2470	48.96	-0.0132534438211357	0.0199961312438181
1	C	26	50	20120601	20	2472	49	-0.0150473737250060	0.0218684085790439
1	C	26	50	20120601	20	2474	49.04	-0.0167964730589491	0.0230118002442225
1	C	26	50	20120601	20	2476	49.08	-0.0184311625156960	0.0242184072556393
1	C	26	50	20120601	20	2478	49.12	-0.0198394363811071	0.0254170946711067
1	C	26	50	20120601	20	2480	49.16	-0.0203453712830462	0.0264304493992251
1	C	26	50	20120601	20	2482	49.2	-0.0199148139639816	0.0277689318253332
1	C	26	50	20120601	20	2484	49.24	-0.0189880091058805	0.0285714273113018
1	C	26	50	20120601	20	2486	49.28	-0.0175768361026665	0.0293712357915019
1	C	26	50	20120601	20	2488	49.32	-0.0162838206425888	0.0298157231141557
1	C	26	50	20120601	20	2490	49.36	-0.0151208421195712	0.0295281427862472
1	C	26	50	20120601	20	2492	49.4	-0.0127946658704340	0.0294074467297664
1	C	26	50	20120601	20	2494	49.44	-0.0105372840400385	0.0308911123201877
1	C	26	50	20120601	20	2496	49.48	-0.00901856716647385	0.0316901359118607
1	C	26	50	20120601	20	2498	49.52	-0.00636480955881635	0.0336570099922735
1	C	26	50	20120601	20	2500	49.56	-0.00502261270078675	0.0350966461647506
1	C	26	50	20120601	20	2502	49.6	-0.00351199432118703	0.0365393822933564
1	C	26	50	20120601	20	2504	49.64	-0.00228943498078674	0.0388269858675799
1	C	26	50	20120601	20	2506	49.68	-0.000203399265608310	0.0414239769428437
1	C	26	50	20120601	20	2508	49.72	0.000903116780931471	0.043424700224872
1	C	26	50	20120601	20	2510	49.76	0.00252041141086134	0.0461026550265817
1	C	26	50	20120601	20	2512	49.8	0.00340415346598828	0.0462988064476829
1	C	26	50	20120601	20	2514	49.84	0.00454294893708922	0.0458211558169914
1	C	26	50	20120601	20	2516	49.88	0.00569454304092963	0.0449221402553908
1	C	26	50	20120601	20	2518	49.92	0.00745594603286532	0.0442938051696284
1	C	26	50	20120601	20	2520	49.96	0.00939879262485348	0.0436784808486399
1	C	26	50	20120601	20	2522	50	0.0115918984488392	0.0429718549000645
1	C	26	50	20120601	20	2524	50.04	0.0134767764269057	0.0415361311494077
1	C	26	50	20120601	20	2526	50.08	0.0155149975815403	0.0412004817025141
1	C	26	50	20120601	20	2528	50.12	0.0175803292101656	0.0402307413206593
1	C	26	50	20120601	20	2530	50.16	0.0196675740779398	0.0396588262849678
1	C	26	50	20120601	20	2532	50.2	0.0222669622451919	0.0382647723369263
1	C	26	50	20120601	20	2534	50.24	0.0240693067197583	0.0363714939302993
1	C	26	50	20120601	20	2536	50.28	0.0249257332399280	0.0347163195901013
1	C	26	50	20120601	20	2538	50.32	0.0267173791888951	0.0323659178626406
1	C	26	50	20120601	20	2540	50.36	0.0273029484565313	0.0300319563678426
1	C	26	50	20120601	20	2542	50.4	0.0281381122757906	0.0282685027662414
1	C	26	50	20120601	20	2544	50.44	0.0281304048118758	0.0266973822091231
1	C	26	50	20120601	20	2546	50.48	0.0287865999048168	0.0244844208267216
1	C	26	50	20120601	20	2548	50.52	0.0285580629931374	0.0222875814789313
1	C	26	50	20120601	20	2550	50.56	0.0285090604932011	0.0211434119962933
1	C	26	50	20120601	20	2552	50.6	0.0273496882147677	0.0204193346523583
1	C	26	50	20120601	20	2554	50.64	0.0272289850872192	0.0192416483082921
1	C	26	50	20120601	20	2556	50.68	0.0273828515228053	0.0193809483441858
1	C	26	50	20120601	20	2558	50.72	0.0292458657591975	0.0162076652422550
1	C	26	50	20120601	20	2560	50.76	0.0298704531790195	0.0157556118770424
1	C	26	50	20120601	20	2562	50.8	0.0296354108849531	0.0153614705572090
1	C	26	50	20120601	20	2564	50.84	0.0291772764014223	0.0146602327623063
1	C	26	50	20120601	20	2566	50.88	0.0282524867976476	0.0138673892839009
1	C	26	50	20120601	20	2568	50.92	0.0279061176119512	0.0109791126411951
1	C	26	50	20120601	20	2570	50.96	0.0284370487386051	0.0106493533937888
1	C	26	50	20120601	20	2572	51	0.0287672110368766	0.010883914855244
1	C	26	50	20120601	20	2574	51.04	0.0296279084820048	0.0106917303031853
1	C	26	50	20120601	20	2576	51.08	0.0305898706892666	0.010701361097545
1	C	26	50	20120601	20	2578	51.12	0.0314923652162305	0.0105523878408846
1	C	26	50	20120601	20	2580	51.16	0.0332388977525579	0.0107393256606269
1	C	26	50	20120601	20	2582	51.2	0.0345629552003298	0.0108638471647939
1	C	26	50	20120601	20	2584	51.24	0.0364804873695515	0.0101793678006053
1	C	26	50	20120601	20	2586	51.28	0.0381318645463345	0.0089299101182487
1	C	26	50	20120601	20	2588	51.32	0.0386354659958956	0.0081141917354719
1	C	26	50	20120601	20	2590	51.36	0.0394531642776597	0.0068370154672927
1	C	26	50	20120601	20	2592	51.4	0.0401983841143521	0.0051178267501939
1	C	26	50	20120601	20	2594	51.44	0.0403406539987268	0.0031360892852405
1	C	26	50	20120601	20	2596	51.48	0.0418663712294252	0.000476865742164403
1	C	26	50	20120601	20	2598	51.52	0.0423318596234804	-0.00143974718824170
1	C	26	50	20120601	20	2600	51.56	0.0433677993421899	-0.0031135820763953
1	C	26	50	20120601	20	2602	51.6	0.0435735108469728	-0.0050266453307599
1	C	26	50	20120601	20	2604	51.64	0.0428828301563132	-0.0065676926364744
1	C	26	50	20120601	20	2606	51.68	0.0416307137524593	-0.0076993180448141
1	C	26	50	20120601	20	2608	51.72	0.0409534115220998	-0.0095748834265724
1	C	26	50	20120601	20	2610	51.76	0.0410945945833518	-0.011496048003329
1	C	26	50	20120601	20	2612	51.8	0.0419772788067341	-0.0131496143827066
1	C	26	50	20120601	20	2614	51.84	0.0422327091106224	-0.0157868164992962
1	C	26	50	20120601	20	2616	51.88	0.0429393633434691	-0.0174196957626834
1	C	26	50	20120601	20	2618	51.92	0.0441267087661662	-0.0195492468291761
1	C	26	50	20120601	20	2620	51.96	0.0446617198989476	-0.0222045600717522
1	C	26	50	20120601	20	2622	52	0.0450754834319589	-0.0243918181226574
1	C	26	50	20120601	20	2624	52.04	0.0448679970891553	-0.0261250994779053
1	C	26	50	20120601	20	2626	52.08	0.0435000495234752	-0.0280232357081191
1	C	26	50	20120601	20	2628	52.12	0.0415177039466900	-0.0294202382914381
1	C	26	50	20120601	20	2630	52.16	0.0397344513552157	-0.0303210216199916
1	C	26	50	20120601	20	2632	52.2	0.0384247481751019	-0.0311128397935643
1	C	26	50	20120601	20	2634	52.24	0.0374583453372542	-0.0322072289588067
1	C	26	50	20120601	20	2636	52.28	0.0362379497436044	-0.0339496107783285
1	C	26	50	20120601	20	2638	52.32	0.0348395046624517	-0.0358031497838528
1	C	26	50	20120601	20	2640	52.36	0.0335173564029891	-0.0364467583760888
1	C	26	50	20120601	20	2642	52.4	0.0316334118058738	-0.0379218538323221
1	C	26	50	20120601	20	2644	52.44	0.0307041320740385	-0.0390683567673379
1	C	26	50	20120601	20	2646	52.48	0.0308046826583232	-0.0411164208483667
1	C	26	50	20120601	20	2648	52.52	0.0313777927044750	-0.0431669598031295
1	C	26	50	20120601	20	2650	52.56	0.0316243608390746	-0.0459342221913031
1	C	26	50	20120601	20	2652	52.6	0.0314161178920152	-0.0474680075103748
1	C	26	50	20120601	20	2654	52.64	0.0308295728170210	-0.0469610826589422
1	C	26	50	20120601	20	2656	52.68	0.0298903935902491	-0.0471858011940033
1	C	26	50	20120601	20	2658	52.72	0.0285300615646023	-0.047685018581521
1	C	26	50	20120601	20	2660	52.76	0.0269798006575289	-0.0477902360705615
1	C	26	50	20120601	20	2662	52.8	0.0255630415107435	-0.047636793899044
1	C	26	50	20120601	20	2664	52.84	0.0237700308456888	-0.046761324993257
1	C	26	50	20120601	20	2666	52.88	0.0220042437917099	-0.0464196509965876
1	C	26	50	20120601	20	2668	52.92	0.0192554368905253	-0.0468543802456611
1	C	26	50	20120601	20	2670	52.96	0.0172033423008437	-0.0464564912598875
1	C	26	50	20120601	20	2672	53	0.0154666173355715	-0.0461072512206594
1	C	26	50	20120601	20	2674	53.04	0.0124064713186305	-0.0442125586004701
1	C	26	50	20120601	20	2676	53.08	0.0114383714245079	-0.0430319024079229
1	C	26	50	20120601	20	2678	53.12	0.00979258039129625	-0.0418346999166959
1	C	26	50	20120601	20	2680	53.16	0.00787342187647785	-0.0391862314677617
1	C	26	50	20120601	20	2682	53.2	0.00689089700401915	-0.0375865437966834
1	C	26	50	20120601	20	2684	53.24	0.00512857477326790	-0.0358297369988254
1	C	26	50	20120601	20	2686	53.28	0.00338060681017476	-0.0336831022324993
1	C	26	50	20120601	20	2688	53.32	0.00202508311064015	-0.0313875507780553
1	C	26	50	20120601	20	2690	53.36	-0.000507631958213819	-0.0295601040127568
1	C	26	50	20120601	20	2692	53.4	-0.00250846130625928	-0.027451228748546
1	C	26	50	20120601	20	2694	53.44	-0.00501762971929975	-0.0262790578373731
1	C	26	50	20120601	20	2696	53.48	-0.00713654589980335	-0.0238955422993495
1	C	26	50	20120601	20	2698	53.52	-0.00939759054332545	-0.0240711876237962
1	C	26	50	20120601	20	2700	53.56	-0.0122989910878900	-0.0234049516145622
1	C	26	50	20120601	20	2702	53.6	-0.0154557278911412	-0.0240040831902616
1	C	26	50	20120601	20	2704	53.64	-0.0182125250989532	-0.0231416250492484
1	C	26	50	20120601	20	2706	53.68	-0.0208449422239545	-0.0231911225239314
1	C	26	50	20120601	20	2708	53.72	-0.0237157957555719	-0.0231810816076386
1	C	26	50	20120601	20	2710	53.76	-0.0257395353633278	-0.0223751212984421
1	C	26	50	20120601	20	2712	53.8	-0.0266084564603210	-0.020694017352578
1	C	26	50	20120601	20	2714	53.84	-0.0283301624775609	-0.019241577597614
1	C	26	50	20120601	20	2716	53.88	-0.0293111387861688	-0.017133048815726
1	C	26	50	20120601	20	2718	53.92	-0.0300651833154905	-0.0158236426204604
1	C	26	50	20120601	20	2720	53.96	-0.0308222266846713	-0.013115691641986
1	C	26	50	20120601	20	2722	54	-0.0316062871897475	-0.0109792187072123
1	C	26	50	20120601	20	2724	54.04	-0.0329696597745534	-0.0087168305608059
1	C	26	50	20120601	20	2726	54.08	-0.0345297918922920	-0.0060961796926436
1	C	26	50	20120601	20	2728	54.12	-0.0360714968073131	-0.0039742229529809
1	C	26	50	20120601	20	2730	54.16	-0.0365239037259162	-0.0021730805599425
1	C	26	50	20120601	20	2732	54.2	-0.0371784724732607	0.000132723942828702
1	C	26	50	20120601	20	2734	54.24	-0.0369633705904236	0.00155273578080750
1	C	26	50	20120601	20	2736	54.28	-0.0359266106278480	0.00299183950187840
1	C	26	50	20120601	20	2738	54.32	-0.0349069626493769	0.0035586562976775
1	C	26	50	20120601	20	2740	54.36	-0.0341037600566272	0.0053291809670905
1	C	26	50	20120601	20	2742	54.4	-0.0326604136948693	0.007670270098243
1	C	26	50	20120601	20	2744	54.44	-0.0320880814661769	0.0099219809322534
1	C	26	50	20120601	20	2746	54.48	-0.0310651100858342	0.0123349828230525
1	C	26	50	20120601	20	2748	54.52	-0.0298343200225009	0.0138890621067443
1	C	26	50	20120601	20	2750	54.56	-0.0281422842057997	0.0164372628141063
1	C	26	50	20120601	20	2752	54.6	-0.0263248076461158	0.0183646237675864
1	C	26	50	20120601	20	2754	54.64	-0.0247297161691152	0.0188226875404391
1	C	26	50	20120601	20	2756	54.68	-0.0227684848008163	0.0201335220914027
1	C	26	50	20120601	20	2758	54.72	-0.0201905148979664	0.0206928435553212
1	C	26	50	20120601	20	2760	54.76	-0.0181261873609704	0.0222019508477296
1	C	26	50	20120601	20	2762	54.8	-0.0156558391102170	0.0237177049438811
1	C	26	50	20120601	20	2764	54.84	-0.0137149724172162	0.0247035532182114
1	C	26	50	20120601	20	2766	54.88	-0.0135358622695417	0.0241557575948261
1	C	26	50	20120601	20	2768	54.92	-0.0129915314693842	0.0240277712674314
1	C	26	50	20120601	20	2770	54.96	-0.0127520344025963	0.0235519591143709
1	C	26	50	20120601	20	2772	55	-0.0117989958829130	0.0228878444254805
1	C	26	50	20120601	20	2774	55.04	-0.0101471237313832	0.0232130428341482
1	C	26	50	20120601	20	2776	55.08	-0.00772830235177495	0.0227862119678206
1	C	26	50	20120601	20	2778	55.12	-0.00696545434302745	0.0226958366501171
1	C	26	50	20120601	20	2780	55.16	-0.00489433150986425	0.0224473381140047
1	C	26	50	20120601	20	2782	55.2	-0.00424971882599895	0.0225764840965207
1	C	26	50	20120601	20	2784	55.24	-0.00337388222468568	0.0232784289982045
1	C	26	50	20120601	20	2786	55.28	-0.00335002444188844	0.0240097612577145
1	C	26	50	20120601	20	2788	55.32	-0.00319859752469734	0.0247185863083794
1	C	26	50	20120601	20	2790	55.36	-0.00339292461030303	0.0247990550600784
1	C	26	50	20120601	20	2792	55.4	-0.00116590594509162	0.0269530437369289
1	C	26	50	20120601	20	2794	55.44	-0.00121222143925934	0.0276430243918751
1	C	26	50	20120601	20	2796	55.48	-0.00096112075019219	0.0279174313204501
1	C	26	50	20120601	20	2798	55.52	-0.00121503925978237	0.0291376466018708
1	C	26	50	20120601	20	2800	55.56	-0.00161436225810829	0.030142651813117
1	C	26	50	20120601	20	2802	55.6	-0.00228942437418502	0.0312972992040386
1	C	26	50	20120601	20	2804	55.64	-0.00228040946983168	0.0318428667339563
1	C	26	50	20120601	20	2806	55.68	-0.00283736919710107	0.0328063280075942
1	C	26	50	20120601	20	2808	55.72	-0.00308655645521833	0.0336204879270252
1	C	26	50	20120601	20	2810	55.76	-0.00368265454282641	0.0346070362370689
1	C	26	50	20120601	20	2812	55.8	-0.00447614855947055	0.03516227769486
1	C	26	50	20120601	20	2814	55.84	-0.00565567338116775	0.0365641168885623
1	C	26	50	20120601	20	2816	55.88	-0.00547714306105385	0.0369065545605554
1	C	26	50	20120601	20	2818	55.92	-0.00448708043030765	0.037002409955813
1	C	26	50	20120601	20	2820	55.96	-0.00364814066083669	0.0371318387810414
1	C	26	50	20120601	20	2822	56	-0.0015109386989716	0.0384569993153919
1	C	26	50	20120601	20	2824	56.04	-0.000262280047277710	0.0393330126934004
1	C	26	50	20120601	20	2826	56.08	0.0021116400517252	0.0405194176640787
1	C	26	50	20120601	20	2828	56.12	0.00340443630870076	0.0418709037838927
1	C	26	50	20120601	20	2830	56.16	0.0062732392306527	0.0437049266422562
1	C	26	50	20120601	20	2832	56.2	0.00905400735834691	0.0459490007230299
1	C	26	50	20120601	20	2834	56.24	0.0102902421438954	0.0462788660364534
1	C	26	50	20120601	20	2836	56.28	0.0103869743515617	0.0460173779487706
1	C	26	50	20120601	20	2838	56.32	0.0104028842541384	0.0451307367558408
1	C	26	50	20120601	20	2840	56.36	0.0109206278393232	0.045284037506002
1	C	26	50	20120601	20	2842	56.4	0.00911602062305698	0.0438028609314506
1	C	26	50	20120601	20	2844	56.44	0.0119399222644036	0.0445604551368139
1	C	26	50	20120601	20	2846	56.48	0.0115432353601579	0.0447684859518389
1	C	26	50	20120601	20	2848	56.52	0.0108454623884830	0.0444427925684244
1	C	26	50	20120601	20	2850	56.56	0.0109931769950729	0.0433348269529832
1	C	26	50	20120601	20	2852	56.6	0.0107756002385018	0.0434825415595731
1	C	26	50	20120601	20	2854	56.64	0.0110734336147376	0.0435077145609833
1	C	26	50	20120601	20	2856	56.68	0.0112294496549386	0.0426276211768473
1	C	26	50	20120601	20	2858	56.72	0.0121622083521374	0.0418053125588698
1	C	26	50	20120601	20	2860	56.76	0.0139588818303187	0.040045832897379
1	C	26	50	20120601	20	2862	56.8	0.0151234301303904	0.0391434797917712
1	C	26	50	20120601	20	2864	56.84	0.0177880135428679	0.0380394810453725
1	C	26	50	20120601	20	2866	56.88	0.0199015012646123	0.0371938357822955
1	C	26	50	20120601	20	2868	56.92	0.0215655688867974	0.0359848620844821
1	C	26	50	20120601	20	2870	56.96	0.0236532309475724	0.0344808459608983
1	C	26	50	20120601	20	2872	57	0.0248369347703465	0.0327512557030482
1	C	26	50	20120601	20	2874	57.04	0.0247074069501688	0.0312477911227538
1	C	26	50	20120601	20	2876	57.08	0.0240832650076188	0.0308107072080989
1	C	26	50	20120601	20	2878	57.12	0.0240891127806993	0.0297552301290252
1	C	26	50	20120601	20	2880	57.16	0.0232718741183430	0.0292621999258429
1	C	26	50	20120601	20	2882	57.2	0.0232097194322766	0.0299939847336929
1	C	26	50	20120601	20	2884	57.24	0.0228327183808192	0.0302719908357842
1	C	26	50	20120601	20	2886	57.28	0.0227973913260312	0.0292596684835663
1	C	26	50	20120601	20	2888	57.32	0.0227020591897916	0.0293008362403669
1	C	26	50	20120601	20	2890	57.36	0.0225644986365796	0.0289182490453381
1	C	26	50	20120601	20	2892	57.4	0.0227584368134555	0.0285176942669994
1	C	26	50	20120601	20	2894	57.44	0.0225992387927392	0.0278719219280130
1	C	26	50	20120601	20	2896	57.48	0.0227853280843442	0.0283837470294392
1	C	26	50	20120601	20	2898	57.52	0.0224554274155816	0.0279701956284623
1	C	26	50	20120601	20	2900	57.56	0.0225992105084679	0.0283127605796759
1	C	26	50	20120601	20	2902	57.6	0.0233709185651838	0.0283286280558457
1	C	26	50	20120601	20	2904	57.64	0.0241942878433329	0.0284049814460783
1	C	26	50	20120601	20	2906	57.68	0.0251152166440825	0.0285372174852280
1	C	26	50	20120601	20	2908	57.72	0.0261652490009412	0.0296072326797229
1	C	26	50	20120601	20	2910	57.76	0.0273616029640307	0.0308397905100091
1	C	26	50	20120601	20	2912	57.8	0.0294019242258053	0.0319397304634839
1	C	26	50	20120601	20	2914	57.84	0.0316662922711990	0.0330407664324694
1	C	26	50	20120601	20	2916	57.88	0.0327596207762696	0.0346917193451838
1	C	26	50	20120601	20	2918	57.92	0.0316794373862612	0.0354829789043994
1	C	26	50	20120601	20	2920	57.96	0.0311705609201125	0.0363615307957524
1	C	26	50	20120601	20	2922	58	0.0301047742241691	0.0385386065090086
1	C	26	50	20120601	20	2924	58.04	0.0297298025691737	0.0402378477438102
1	C	26	50	20120601	20	2926	58.08	0.0294267153895537	0.0420982668983154
1	C	26	50	20120601	20	2928	58.12	0.0304858482106862	0.0427992642769125
1	C	26	50	20120601	20	2930	58.16	0.0316348896590465	0.044703085645647
1	C	26	50	20120601	20	2932	58.2	0.0331507568922830	0.0462983468282751
1	C	26	50	20120601	20	2934	58.24	0.0353390897454958	0.0471481689711085
1	C	26	50	20120601	20	2936	58.28	0.0370000482191638	0.0482433713091493
1	C	26	50	20120601	20	2938	58.32	0.0391742884342276	0.0488745065377652
1	C	26	50	20120601	20	2940	58.36	0.0408689900434938	0.0498043024575508
1	C	26	50	20120601	20	2942	58.4	0.0432821262845813	0.0512751623441647
1	C	26	50	20120601	20	2944	58.44	0.0450293235012831	0.0517430478302081
1	C	26	50	20120601	20	2946	58.48	0.0480154354382339	0.0528431645603781
1	C	26	50	20120601	20	2948	58.52	0.0504820501651825	0.0531192756162958
1	C	26	50	20120601	20	2950	58.56	0.0525319527238422	0.0529803998444708
1	C	26	50	20120601	20	2952	58.6	0.0538659096665507	0.0524518375255338
1	C	26	50	20120601	20	2954	58.64	0.055238474639512	0.0521697726305185
1	C	26	50	20120601	20	2956	58.68	0.0570967512604702	0.0508865152440212
1	C	26	50	20120601	20	2958	58.72	0.0582281221103687	0.0500495836578088
1	C	26	50	20120601	20	2960	58.76	0.0594986515748046	0.0482515525346076
1	C	26	50	20120601	20	2962	58.8	0.0600967224903323	0.0466465615626704
1	C	26	50	20120601	20	2964	58.84	0.0611387150430887	0.044843015006576
1	C	26	50	20120601	20	2966	58.88	0.0615002587403094	0.0430220029129863
1	C	26	50	20120601	20	2968	58.92	0.0618737525421321	0.0415251992785706
1	C	26	50	20120601	20	2970	58.96	0.061794415161283	0.040431305088075
1	C	26	50	20120601	20	2972	59	0.0622566508641446	0.0398047377692656
1	C	26	50	20120601	20	2974	59.04	0.0629216847918505	0.0403269361271719
1	C	26	50	20120601	20	2976	59.08	0.0626432968520974	0.0400129100056469
1	C	26	50	20120601	20	2978	59.12	0.0642940376327775	0.0397464014598177
1	C	26	50	20120601	20	2980	59.16	0.0652064175125424	0.039048699198821
1	C	26	50	20120601	20	2982	59.2	0.0662257119376228	0.0379594012024031
1	C	26	50	20120601	20	2984	59.24	0.0672095803129659	0.0358833356928394
1	C	26	50	20120601	20	2986	59.28	0.0672863013987245	0.0349698244422245
1	C	26	50	20120601	20	2988	59.32	0.066659663369237	0.0328555751664767
1	C	26	50	20120601	20	2990	59.36	0.0666829978930161	0.0309647716335839
1	C	26	50	20120601	20	2992	59.4	0.066337222677016	0.0289697405611441
1	C	26	50	20120601	20	2994	59.44	0.066227550415254	0.0267482231866904
1	C	26	50	20120601	20	2996	59.48	0.0670424202698933	0.024571041407417
1	C	26	50	20120601	20	2998	59.52	0.0679654067513761	0.0231496860665539
1	C	26	50	20120601	20	3000	59.56	0.0691534168544476	0.0199674934191801
1	C	26	50	20120601	20	3002	59.6	0.070266827192104	0.017477629021266
1	C	26	50	20120601	20	3004	59.64	0.0715693885937276	0.0150705668274289
1	C	26	50	20120601	20	3006	59.68	0.0722859706057822	0.0118033092342783
1	C	26	50	20120601	20	3008	59.72	0.0730443426286047	0.0093968127258661
1	C	26	50	20120601	20	3010	59.76	0.0734000880502197	0.0069273837139284
1	C	26	50	20120601	20	3012	59.8	0.0732742230431685	0.0061881742848759
1	C	26	50	20120601	20	3014	59.84	0.0732279075490008	0.0065139383789686
1	C	26	50	20120601	20	3016	59.88	0.0738807085293921	0.0068380761274645
1	C	26	50	20120601	20	3018	59.92	0.074651172078173	0.0066202872388591
1	C	26	50	20120601	20	3020	59.96	0.0752653650283116	0.0055921539790138
1	C	26	50	20120601	20	3022	60	0.0760418389847327	0.0043337160405361
1	C	26	50	20120601	20	3024	60.04	0.0763482283530208	0.0026573779943772
1	C	26	50	20120601	20	3026	60.08	0.0760442431477887	0.00174867506987430
1	C	26	50	20120601	20	3028	60.12	0.0757061753957033	0.000458558747599501
1	C	26	50	20120601	20	3030	60.16	0.0758121707022033	-0.0009690191329381
1	C	26	50	20120601	20	3032	60.2	0.0763946852685447	-0.0020728128183702
1	C	26	50	20120601	20	3034	60.24	0.0764977814372418	-0.0038435496198176
1	C	26	50	20120601	20	3036	60.28	0.0773914936979834	-0.0060234891155376
1	C	26	50	20120601	20	3038	60.32	0.078618253252664	-0.008154213979287
1	C	26	50	20120601	20	3040	60.36	0.079847699813113	-0.0099876711522256
1	C	26	50	20120601	20	3042	60.4	0.0809862124415014	-0.0128403520395665
1	C	26	50	20120601	20	3044	60.44	0.0823239877608282	-0.0154876891176508
1	C	26	50	20120601	20	3046	60.48	0.0839074119759392	-0.0178552947530977
1	C	26	50	20120601	20	3048	60.52	0.0845797998141695	-0.0210145771407611
1	C	26	50	20120601	20	3050	60.56	0.0857292725976665	-0.0230820159475944
1	C	26	50	20120601	20	3052	60.6	0.0858621379618514	-0.0244200741096337
1	C	26	50	20120601	20	3054	60.64	0.0863175854396137	-0.0277149795779286
1	C	26	50	20120601	20	3056	60.68	0.0858771286256125	-0.0298622507403578
1	C	26	50	20120601	20	3058	60.72	0.0845737894065294	-0.031216925911755
1	C	26	50	20120601	20	3060	60.76	0.08440125535192	-0.0338469388737002
1	C	26	50	20120601	20	3062	60.8	0.0841454241184866	-0.0361754415041475
1	C	26	50	20120601	20	3064	60.84	0.0849501823461551	-0.0378420214767261
1	C	26	50	20120601	20	3066	60.88	0.0855230802602725	-0.0406659231180727
1	C	26	50	20120601	20	3068	60.92	0.0863413795828006	-0.0437720664311299
1	C	26	50	20120601	20	3070	60.96	0.0867390705786755	-0.0455791343789946
1	C	26	50	20120601	20	3072	61	0.0862131811233715	-0.0462761436753458
1	C	26	50	20120601	20	3074	61.04	0.0849345340730874	-0.0464121061672324
1	C	26	50	20120601	20	3076	61.08	0.0843609714785958	-0.0456152958197845
1	C	26	50	20120601	20	3078	61.12	0.0835659006138297	-0.0485274443874232
1	C	26	50	20120601	20	3080	61.16	0.0828732188109793	-0.0498466227984048
1	C	26	50	20120601	20	3082	61.2	0.081976195876288	-0.0528974929885902
1	C	26	50	20120601	20	3084	61.24	0.0810936643879706	-0.0554558675483199
1	C	26	50	20120601	20	3086	61.28	0.0796989316174191	-0.0568703993087445
1	C	26	50	20120601	20	3088	61.32	0.0777622651386985	-0.0591153643440625
1	C	26	50	20120601	20	3090	61.36	0.0766154793609702	-0.0598322291988294
1	C	26	50	20120601	20	3092	61.4	0.0743971086116926	-0.06045536704975
1	C	26	50	20120601	20	3094	61.44	0.072626725363636	-0.0627518377430096
1	C	26	50	20120601	20	3096	61.48	0.070179287372593	-0.0647679405975286
1	C	26	50	20120601	20	3098	61.52	0.0687903882329865	-0.0661950235033193
1	C	26	50	20120601	20	3100	61.56	0.0673451326829193	-0.0682908172920782
1	C	26	50	20120601	20	3102	61.6	0.0677916706152386	-0.068595226761379
1	C	26	50	20120601	20	3104	61.64	0.0653923865959944	-0.0727396503165914
1	C	26	50	20120601	20	3106	61.68	0.0645132407349452	-0.074874617821028
1	C	26	50	20120601	20	3108	61.72	0.0625028654453537	-0.0776995801225465
1	C	26	50	20120601	20	3110	61.76	0.0616351040034816	-0.0794356686917155
1	C	26	50	20120601	20	3112	61.8	0.0600395882624124	-0.0818217298141515
1	C	26	50	20120601	20	3114	61.84	0.059889823046157	-0.0841027148689035
1	C	26	50	20120601	20	3116	61.88	0.0611968392205023	-0.0862067818070015
1	C	26	50	20120601	20	3118	61.92	0.0618700048761919	-0.0883153742284995
1	C	26	50	20120601	20	3120	61.96	0.063219306036052	-0.0908990009855995
1	C	26	50	20120601	20	3122	62	0.0644317113230744	-0.0935615408594795
1	C	26	50	20120601	20	3124	62.04	0.0657197770356839	-0.0958401217511745
1	C	26	50	20120601	20	3126	62.08	0.0669452637981583	-0.0979748064128985
1	C	26	50	20120601	20	3128	62.12	0.0682433704270606	-0.100210819476367
1	C	26	50	20120601	20	3130	62.16	0.0696091471749224	-0.102097733921964
1	C	26	50	20120601	20	3132	62.2	0.0712094712421038	-0.104731565260526
1	C	26	50	20120601	20	3134	62.24	0.0731394484906743	-0.106453087430003
1	C	26	50	20120601	20	3136	62.28	0.0752014425752923	-0.109038199111343
1	C	26	50	20120601	20	3138	62.32	0.0762187571013855	-0.111044473181604
1	C	26	50	20120601	20	3140	62.36	0.077262588131773	-0.113714366966008
1	C	26	50	20120601	20	3142	62.4	0.077728642211253	-0.115225383446725
1	C	26	50	20120601	20	3144	62.44	0.0784345469109116	-0.118079054283560
1	C	26	50	20120601	20	3146	62.48	0.0790351634108515	-0.120089076019761
1	C	26	50	20120601	20	3148	62.52	0.0795558768445172	-0.122251125713917
1	C	26	50	20120601	20	3150	62.56	0.0806018999059265	-0.123588052505106
1	C	26	50	20120601	20	3152	62.6	0.0821072595323945	-0.125906726351295
1	C	26	50	20120601	20	3154	62.64	0.0821717476708387	-0.125864865629849
1	C	26	50	20120601	20	3156	62.68	0.0830971383153777	-0.127671735587815
1	C	26	50	20120601	20	3158	62.72	0.0825146237490361	-0.131065706716155
1	C	26	50	20120601	20	3160	62.76	0.0822406198713263	-0.131324154244678
1	C	26	50	20120601	20	3162	62.8	0.0810683782494753	-0.132936216284427
1	C	26	50	20120601	20	3164	62.84	0.0802695597187689	-0.134425171033571
1	C	26	50	20120601	20	3166	62.88	0.0790332542225422	-0.137607434391623
1	C	26	50	20120601	20	3168	62.92	0.0787211372893265	-0.139791970081421
1	C	26	50	20120601	20	3170	62.96	0.0785617554208471	-0.142412083548429
1	C	26	50	20120601	20	3172	63	0.077259547572614	-0.144356344353980
1	C	26	50	20120601	20	3174	63.04	0.0766885588468059	-0.145838086613956
1	C	26	50	20120601	20	3176	63.08	0.0753857853131478	-0.147855037996613
1	C	26	50	20120601	20	3178	63.12	0.0741342063104476	-0.149636947085203
1	C	26	50	20120601	20	3180	63.16	0.072322810869082	-0.150744064172507
1	C	26	50	20120601	20	3182	63.2	0.0706415937861327	-0.151851110549133
1	C	26	50	20120601	20	3184	63.24	0.068529748673441	-0.153022503642846
1	C	26	50	20120601	20	3186	63.28	0.066843793975058	-0.154548652208681
1	C	26	50	20120601	20	3188	63.32	0.0660397428541707	-0.156109307585438
1	C	26	50	20120601	20	3190	63.36	0.0650823909831224	-0.158709975615964
1	C	26	50	20120601	20	3192	63.4	0.064160323740455	-0.160899178210517
1	C	26	50	20120601	20	3194	63.44	0.0635696774461299	-0.162116321112974
1	C	26	50	20120601	20	3196	63.48	0.0630478326416142	-0.162868682728156
1	C	26	50	20120601	20	3198	63.52	0.062517926819793	-0.163240196630992
1	C	26	50	20120601	20	3200	63.56	0.0609375431638412	-0.164117716146444
1	C	26	50	20120601	20	3202	63.6	0.060066811873488	-0.163612417640608
1	C	26	50	20120601	20	3204	63.64	0.059046598209592	-0.163420650281551
1	C	26	50	20120601	20	3206	63.68	0.0581001357829738	-0.162305189334229
1	C	26	50	20120601	20	3208	63.72	0.0574674873458463	-0.160963595638284
1	C	26	50	20120601	20	3210	63.76	0.0567665323936561	-0.159632325701345
1	C	26	50	20120601	20	3212	63.8	0.0560360910886903	-0.157692731800549
1	C	26	50	20120601	20	3214	63.84	0.055551369390187	-0.156040576806307
1	C	26	50	20120601	20	3216	63.88	0.0546802845464433	-0.153989896430187
1	C	26	50	20120601	20	3218	63.92	0.0531220333327425	-0.151940488846274
1	C	26	50	20120601	20	3220	63.96	0.0514789293052993	-0.149480959329273
1	C	26	50	20120601	20	3222	64	0.0504471190901919	-0.147339274310415
1	C	26	50	20120601	20	3224	64.04	0.0488058535403798	-0.145317726733681
1	C	26	50	20120601	20	3226	64.08	0.0473060800574831	-0.142861944882620
1	C	26	50	20120601	20	3228	64.12	0.0452141753560209	-0.140409981408178
1	C	26	50	20120601	20	3230	64.16	0.043996749610852	-0.139129906002196
1	C	26	50	20120601	20	3232	64.2	0.0431487164481750	-0.137515793352781
1	C	26	50	20120601	20	3234	64.24	0.0411987987883749	-0.135634606472113
1	C	26	50	20120601	20	3236	64.28	0.0397558766906857	-0.133196926554650
1	C	26	50	20120601	20	3238	64.32	0.0380470117325920	-0.130168176078794
1	C	26	50	20120601	20	3240	64.36	0.0362431823337852	-0.129169034196977
1	C	26	50	20120601	20	3242	64.4	0.0342429186711646	-0.126659370809190
1	C	26	50	20120601	20	3244	64.44	0.0325815712887670	-0.124615478658170
1	C	26	50	20120601	20	3246	64.48	0.0307955609808460	-0.122393607730326
1	C	26	50	20120601	20	3248	64.52	0.0283706089854448	-0.120001748332284
1	C	26	50	20120601	20	3250	64.56	0.0267611632407860	-0.118731855263951
1	C	26	50	20120601	20	3252	64.6	0.0251160086036775	-0.116834404927315
1	C	26	50	20120601	20	3254	64.64	0.0242692482332066	-0.116100074535053
1	C	26	50	20120601	20	3256	64.68	0.0219343816417286	-0.113499335793849
1	C	26	50	20120601	20	3258	64.72	0.0209321992007529	-0.112175136924721
1	C	26	50	20120601	20	3260	64.76	0.0196280821642106	-0.109621279363109
1	C	26	50	20120601	20	3262	64.8	0.0181125402000935	-0.108083534246063
1	C	26	50	20120601	20	3264	64.84	0.0160154736191285	-0.107686493788427
1	C	26	50	20120601	20	3266	64.88	0.0141924109158733	-0.106887604547042
1	C	26	50	20120601	20	3268	64.92	0.0121408113009387	-0.107705868514232
1	C	26	50	20120601	20	3270	64.96	0.0110477656385805	-0.108302949480265
1	C	26	50	20120601	20	3272	65	0.00875468905787065	-0.109204722758313
1	C	26	50	20120601	20	3274	65.04	0.00657057763214164	-0.109699273241074
1	C	26	50	20120601	20	3276	65.08	0.0040922390747609	-0.110364731432849
1	C	26	50	20120601	20	3278	65.12	0.00284999388157238	-0.110143124167625
1	C	26	50	20120601	20	3280	65.16	-0.000498298148702159	-0.109019531492320
1	C	26	50	20120601	20	3282	65.2	-0.00308362196207641	-0.109245947083656
1	C	26	50	20120601	20	3284	65.24	-0.00308362196207641	-0.109245947083656
1	C	26	50	20120601	20	3286	65.28	-0.00843005633462795	-0.109619158042766
1	C	26	50	20120601	20	3288	65.32	-0.0117735400387904	-0.109877676281968
1	C	26	50	20120601	20	3290	65.36	-0.0149814713729994	-0.109939406703965
1	C	26	50	20120601	20	3292	65.4	-0.0173827352912308	-0.110191207428746
1	C	26	50	20120601	20	3294	65.44	-0.0200295773945683	-0.110505728525018
1	C	26	50	20120601	20	3296	65.48	-0.0226990469149038	-0.112425382014583
1	C	26	50	20120601	20	3298	65.52	-0.0242980981898789	-0.112842999279552
1	C	26	50	20120601	20	3300	65.56	-0.0267305455171607	-0.113332317172133
1	C	26	50	20120601	20	3302	65.6	-0.0282779779971093	-0.114596341254182
1	C	26	50	20120601	20	3304	65.64	-0.0293001715599926	-0.116268224527619
1	C	26	50	20120601	20	3306	65.68	-0.0309054453746423	-0.117829374879123
1	C	26	50	20120601	20	3308	65.72	-0.0320272702829947	-0.118678963676719
1	C	26	50	20120601	20	3310	65.76	-0.0332321095274586	-0.118295782511994
1	C	26	50	20120601	20	3312	65.8	-0.0341123160486796	-0.117436789194208
1	C	26	50	20120601	20	3314	65.84	-0.0365788459228144	-0.115352096981914
1	C	26	50	20120601	20	3316	65.88	-0.0376342027937353	-0.114900609302126
1	C	26	50	20120601	20	3318	65.92	-0.0387990905050621	-0.112795269571822
1	C	26	50	20120601	20	3320	65.96	-0.0398699330144911	-0.111352488895488
1	C	26	50	20120601	20	3322	66	-0.0402246884866123	-0.109436441650507
1	C	26	50	20120601	20	3324	66.04	-0.0404571144855883	-0.107580498481927
1	C	26	50	20120601	20	3326	66.08	-0.0413352703971438	-0.105477633625356
1	C	26	50	20120601	20	3328	66.12	-0.0418657419043900	-0.102742403174371
1	C	26	50	20120601	20	3330	66.16	-0.0424592166258400	-0.100683803202302
1	C	26	50	20120601	20	3332	66.2	-0.0436711269381155	-0.0982599118670735
1	C	26	50	20120601	20	3334	66.24	-0.0440615913026867	-0.0959234896406765
1	C	26	50	20120601	20	3336	66.28	-0.0455202818815965	-0.0931552373030095
1	C	26	50	20120601	20	3338	66.32	-0.0470115700831190	-0.0901804390745575
1	C	26	50	20120601	20	3340	66.36	-0.0481068077764987	-0.0884629474137335
1	C	26	50	20120601	20	3342	66.4	-0.0491457597700962	-0.0851188273134685
1	C	26	50	20120601	20	3344	66.44	-0.0507955106012824	-0.0830377413457575
1	C	26	50	20120601	20	3346	66.48	-0.0525771368471602	-0.0797584629373275
1	C	26	50	20120601	20	3348	66.52	-0.0539651167479511	-0.0776251924891655
1	C	26	50	20120601	20	3350	66.56	-0.0560172820483107	-0.0754768606665646
1	C	26	50	20120601	20	3352	66.6	-0.0579722908769354	-0.0732559796882138
1	C	26	50	20120601	20	3354	66.64	-0.0602186276994087	-0.071136922086354
1	C	26	50	20120601	20	3356	66.68	-0.0617267450423234	-0.069521324512699
1	C	26	50	20120601	20	3358	66.72	-0.0634621265047114	-0.0665371924747355
1	C	26	50	20120601	20	3360	66.76	-0.0651104631223355	-0.0642439744726694
1	C	26	50	20120601	20	3362	66.8	-0.0673051104391041	-0.0623180277327516
1	C	26	50	20120601	20	3364	66.84	-0.0695066520469893	-0.0606312598615702
1	C	26	50	20120601	20	3366	66.88	-0.071288313648206	-0.0584465473950771
1	C	26	50	20120601	20	3368	66.92	-0.0738982214430419	-0.0568944713448964
1	C	26	50	20120601	20	3370	66.96	-0.075573967640825	-0.0552102398657391
1	C	26	50	20120601	20	3372	67	-0.0774929352368123	-0.053019743265776
1	C	26	50	20120601	20	3374	67.04	-0.0791326097963669	-0.0507719568744011
1	C	26	50	20120601	20	3376	67.08	-0.0806336702136052	-0.048983811104001
1	C	26	50	20120601	20	3378	67.12	-0.0816728838367116	-0.0469730327635442
1	C	26	50	20120601	20	3380	67.16	-0.081565262184615	-0.0457824063653823
1	C	26	50	20120601	20	3382	67.2	-0.0806137792998504	-0.0425690303089582
1	C	26	50	20120601	20	3384	67.24	-0.0801965155882722	-0.0407065817579909
1	C	26	50	20120601	20	3386	67.28	-0.079477670834518	-0.0385050755054447
1	C	26	50	20120601	20	3388	67.32	-0.077630849343415	-0.038086326869626
1	C	26	50	20120601	20	3390	67.36	-0.0762164236490075	-0.0375052972275251
1	C	26	50	20120601	20	3392	67.4	-0.0746810119843391	-0.0362187871498343
1	C	26	50	20120601	20	3394	67.44	-0.0731843497712796	-0.0344078866832155
1	C	26	50	20120601	20	3396	67.48	-0.0714832629877792	-0.0328578379081765
1	C	26	50	20120601	20	3398	67.52	-0.070896717912785	-0.0316985363404211
1	C	26	50	20120601	20	3400	67.56	-0.071389571339272	-0.0302061167680488
1	C	26	50	20120601	20	3402	67.6	-0.072340064274543	-0.0274802201265747
1	C	26	50	20120601	20	3404	67.64	-0.0727042949775322	-0.0266898868772425
1	C	26	50	20120601	20	3406	67.68	-0.0750548593395524	-0.0252427221388661
1	C	26	50	20120601	20	3408	67.72	-0.0766602038648802	-0.024938736933634
1	C	26	50	20120601	20	3410	67.76	-0.0792691450447462	-0.0236254982196143
1	C	26	50	20120601	20	3412	67.8	-0.0813617568529896	-0.0228527719291337
1	C	26	50	20120601	20	3414	67.84	-0.0842768045584311	-0.0221323008297827
1	C	26	50	20120601	20	3416	67.88	-0.0874985244748732	-0.0208293858747684
1	C	26	50	20120601	20	3418	67.92	-0.089829077714986	-0.0199706046890173
1	C	26	50	20120601	20	3420	67.96	-0.092583470759742	-0.0192864788782193
1	C	26	50	20120601	20	3422	68	-0.0949174888230826	-0.0190474767861783
1	C	26	50	20120601	20	3424	68.04	-0.0979690081372935	-0.0183025397921982
1	C	26	50	20120601	20	3426	68.08	-0.101358170939521	-0.0174985593819891
1	C	26	50	20120601	20	3428	68.12	-0.103136190940814	-0.0165407832468719
1	C	26	50	20120601	20	3430	68.16	-0.104978557659196	-0.0170120699165328
1	C	26	50	20120601	20	3432	68.2	-0.107053916061978	-0.0171131861862425
1	C	26	50	20120601	20	3434	68.24	-0.108501434353745	-0.0182593355678677
1	C	26	50	20120601	20	3436	68.28	-0.109548305943292	-0.0199107834553289
1	C	26	50	20120601	20	3438	68.32	-0.111672171871264	-0.0228653584298388
1	C	26	50	20120601	20	3440	68.36	-0.112649322732186	-0.0240802385905954
1	C	26	50	20120601	20	3442	68.4	-0.114700285951017	-0.0253385351077169
1	C	26	50	20120601	20	3444	68.44	-0.116809231925906	-0.0266519859537709
1	C	26	50	20120601	20	3446	68.48	-0.118555856386115	-0.028392812138374
1	C	26	50	20120601	20	3448	68.52	-0.120890864398949	-0.0301165970495506
1	C	26	50	20120601	20	3450	68.56	-0.123508502992224	-0.0323341546260297
1	C	26	50	20120601	20	3452	68.6	-0.124551839047864	-0.033663868928051
1	C	26	50	20120601	20	3454	68.64	-0.126108181073256	-0.0347054372167388
1	C	26	50	20120601	20	3456	68.68	-0.127494463917772	-0.0366510415251736
1	C	26	50	20120601	20	3458	68.72	-0.128583832624868	-0.0377367332770074
1	C	26	50	20120601	20	3460	68.76	-0.129584035166857	-0.0386230916272247
1	C	26	50	20120601	20	3462	68.8	-0.131171702022655	-0.0388046059379553
1	C	26	50	20120601	20	3464	68.84	-0.132524185163030	-0.0387828977597729
1	C	26	50	20120601	20	3466	68.88	-0.134241111138429	-0.0370405159402511
1	C	26	50	20120601	20	3468	68.92	-0.135080729730410	-0.0362716080263889
1	C	26	50	20120601	20	3470	68.96	-0.135846314242401	-0.0346164831836655
1	C	26	50	20120601	20	3472	69	-0.136002655551721	-0.033292001471825
1	C	26	50	20120601	20	3474	69.04	-0.135666921252014	-0.0309972985455184
1	C	26	50	20120601	20	3476	69.08	-0.135210695956792	-0.0290974440458264
1	C	26	50	20120601	20	3478	69.12	-0.134489447039982	-0.0271118882042546
1	C	26	50	20120601	20	3480	69.16	-0.134272718811548	-0.0246147406064943
1	C	26	50	20120601	20	3482	69.2	-0.133823706005495	-0.0219963241957605
1	C	26	50	20120601	20	3484	69.24	-0.133479415713735	-0.0194245061219069
1	C	26	50	20120601	20	3486	69.28	-0.133357510504659	-0.017088508159579
1	C	26	50	20120601	20	3488	69.32	-0.133191693964470	-0.0134727176339816
1	C	26	50	20120601	20	3490	69.36	-0.132648848088553	-0.0103258803256671
1	C	26	50	20120601	20	3492	69.4	-0.132972490862302	-0.0069857200233762
1	C	26	50	20120601	20	3494	69.44	-0.132603663965236	-0.0040947846591732
1	C	26	50	20120601	20	3496	69.48	-0.132970228120603	-0.001889742872721
1	C	26	50	20120601	20	3498	69.52	-0.132675223171492	0.0018061628511848
1	C	26	50	20120601	20	3500	69.56	-0.132035998641299	0.0045087249688798
1	C	26	50	20120601	20	3502	69.6	-0.131801168479267	0.0070881797959702
1	C	26	50	20120601	20	3504	69.64	-0.131731518461320	0.0094142075526833
1	C	26	50	20120601	20	3506	69.68	-0.131468474738719	0.0110815653427212
1	C	26	50	20120601	20	3508	69.72	-0.131048877574763	0.0134932237306361
1	C	26	50	20120601	20	3510	69.76	-0.131948529532466	0.0155482881687985
1	C	26	50	20120601	20	3512	69.8	-0.132449090422868	0.0180089490566496
1	C	26	50	20120601	20	3514	69.84	-0.132987269394029	0.0206756608605384
1	C	26	50	20120601	20	3516	69.88	-0.133214674934859	0.0230690758934986
1	C	26	50	20120601	20	3518	69.92	-0.133537115627080	0.0254231757894249
1	C	26	50	20120601	20	3520	69.96	-0.133686385868588	0.0269554054735780
1	C	26	50	20120601	20	3522	70	-0.136116499743492	0.0298116218948248
1	C	26	50	20120601	20	3524	70.04	-0.136770714937446	0.0309676000607086
1	C	26	50	20120601	20	3526	70.08	-0.138600848708513	0.0317056781189112
1	C	26	50	20120601	20	3528	70.12	-0.140627416743394	0.03294452919955
1	C	26	50	20120601	20	3530	70.16	-0.141737927943247	0.0332708589790676
1	C	26	50	20120601	20	3532	70.2	-0.143434559954026	0.0333985624637499
1	C	26	50	20120601	20	3534	70.24	-0.145696523836364	0.0338971434551645
1	C	26	50	20120601	20	3536	70.28	-0.147785529400023	0.0344597883209546
1	C	26	50	20120601	20	3538	70.32	-0.150024936576041	0.0349187006219447
1	C	26	50	20120601	20	3540	70.36	-0.152373945303143	0.0363710979505019
1	C	26	50	20120601	20	3542	70.4	-0.153965642667594	0.0372033626319584
1	C	26	50	20120601	20	3544	70.44	-0.155020645985124	0.0378807709283351
1	C	26	50	20120601	20	3546	70.48	-0.155934935053198	0.0397510683645736
1	C	26	50	20120601	20	3548	70.52	-0.156814575888994	0.0408626402245988
1	C	26	50	20120601	20	3550	70.56	-0.158386474263572	0.0426169721487227
1	C	26	50	20120601	20	3552	70.6	-0.159993020870428	0.0432901378044122
1	C	26	50	20120601	20	3554	70.64	-0.160084944751982	0.0422181639241334
1	C	26	50	20120601	20	3556	70.68	-0.160514158568162	0.0416390434703416
1	C	26	50	20120601	20	3558	70.72	-0.161651893379091	0.0406837422089586
1	C	26	50	20120601	20	3560	70.76	-0.163286017150414	0.0395120662725325
1	C	26	50	20120601	20	3562	70.8	-0.164659218519478	0.0386691949893582
1	C	26	50	20120601	20	3564	70.84	-0.165973022918922	0.037467113461341
1	C	26	50	20120601	20	3566	70.88	-0.167484817217099	0.0379224902284252
1	C	26	50	20120601	20	3568	70.92	-0.168475473817542	0.0393275114026428
1	C	26	50	20120601	20	3570	70.96	-0.169482393873951	0.0402623065673715
1	C	26	50	20120601	20	3572	71	-0.169875545244291	0.0422323060597572
1	C	26	50	20120601	20	3574	71.04	-0.170070706715898	0.0433891327537783
1	C	26	50	20120601	20	3576	71.08	-0.170304759060471	0.0456950079672277
1	C	26	50	20120601	20	3578	71.12	-0.170504870279547	0.0468129437882836
1	C	26	50	20120601	20	3580	71.16	-0.169493000475669	0.048967498150559
1	C	26	50	20120601	20	3582	71.2	-0.168727910938425	0.0510138651753129
1	C	26	50	20120601	20	3584	71.24	-0.168383549935987	0.0517103653547816
1	C	26	50	20120601	20	3586	71.28	-0.167637552281836	0.0538917897747421
1	C	26	50	20120601	20	3588	71.32	-0.166915101283497	0.0568133428625706
1	C	26	50	20120601	20	3590	71.36	-0.165909100465903	0.0589591998114374
1	C	26	50	20120601	20	3592	71.4	-0.165226247447311	0.061445175122055
1	C	26	50	20120601	20	3594	71.44	-0.164313938278224	0.0636076490802797
1	C	26	50	20120601	20	3596	71.48	-0.163735949195283	0.0653198374402448
1	C	26	50	20120601	20	3598	71.52	-0.164147414631255	0.0665700729400607
1	C	26	50	20120601	20	3600	71.56	-0.164764718851231	0.0678746849513499
1	C	26	50	20120601	20	3602	71.6	-0.164698038681765	0.0700047027083181
1	C	26	50	20120601	20	3604	71.64	-0.163548919451659	0.0709798736702525
1	C	26	50	20120601	20	3606	71.68	-0.162646085513440	0.0711953998171581
1	C	26	50	20120601	20	3608	71.72	-0.161035366976575	0.0715573677784475
1	C	26	50	20120601	20	3610	71.76	-0.159034891181920	0.0716755253215838
1	C	26	50	20120601	20	3612	71.8	-0.157349007194215	0.0722837785747605
1	C	26	50	20120601	20	3614	71.84	-0.154594967702850	0.0734227861778958
1	C	26	50	20120601	20	3616	71.88	-0.152602340793466	0.0747634606350255
1	C	26	50	20120601	20	3618	71.92	-0.150949761535155	0.0757471168783341
1	C	26	50	20120601	20	3620	71.96	-0.149240825866383	0.076812585376226
1	C	26	50	20120601	20	3622	72	-0.147588175897394	0.0783040149991046
1	C	26	50	20120601	20	3624	72.04	-0.146093281451288	0.0786944086529977
1	C	26	50	20120601	20	3626	72.08	-0.144235924069145	0.0777883927342634
1	C	26	50	20120601	20	3628	72.12	-0.141571050742887	0.0776488805663353
1	C	26	50	20120601	20	3630	72.16	-0.139566756571614	0.0774795284922411
1	C	26	50	20120601	20	3632	72.2	-0.137660962374960	0.0772116764435276
1	C	26	50	20120601	20	3634	72.24	-0.135222009665291	0.0781954033975143
1	C	26	50	20120601	20	3636	72.28	-0.132593552338265	0.0789344714052105
1	C	26	50	20120601	20	3638	72.32	-0.129939497745759	0.0795322594780257
1	C	26	50	20120601	20	3640	72.36	-0.127606964606659	0.0800800551014109
1	C	26	50	20120601	20	3642	72.4	-0.125175507228871	0.0812514481951245
1	C	26	50	20120601	20	3644	72.44	-0.122788031892873	0.0820776317582629
1	C	26	50	20120601	20	3646	72.48	-0.122262792975807	0.0825038757259621
1	C	26	50	20120601	20	3648	72.52	-0.121643862410235	0.0826872285143238
1	C	26	50	20120601	20	3650	72.56	-0.121599102550986	0.0825113710578427
1	C	26	50	20120601	20	3652	72.6	-0.121622932049512	0.0823616765522655
1	C	26	50	20120601	20	3654	72.64	-0.121694066991699	0.082320240094888
1	C	26	50	20120601	20	3656	72.68	-0.122037862308712	0.0820400843881819
1	C	26	50	20120601	20	3658	72.72	-0.122372040973501	0.0820453169783626
1	C	26	50	20120601	20	3660	72.76	-0.122848913786733	0.081957352894783
1	C	26	50	20120601	20	3662	72.8	-0.122827134897872	0.0820357003261385
1	C	26	50	20120601	20	3664	72.84	-0.122604891236545	0.0822904708994
1	C	26	50	20120601	20	3666	72.88	-0.122192789404470	0.082480541202183
1	C	26	50	20120601	20	3668	72.92	-0.121359110509451	0.0824925620174632
1	C	26	50	20120601	20	3670	72.96	-0.120587727721854	0.083269601659309
1	C	26	50	20120601	20	3672	73	-0.119983151423940	0.0837681119400455
1	C	26	50	20120601	20	3674	73.04	-0.119187939137818	0.084590194283853
1	C	26	50	20120601	20	3676	73.08	-0.117966129330605	0.0847471012785983
1	C	26	50	20120601	20	3678	73.12	-0.115733439669009	0.0856476017644394
1	C	26	50	20120601	20	3680	73.16	-0.114078314826285	0.0870241265353752
1	C	26	50	20120601	20	3682	73.2	-0.111496526546817	0.0884519165479471
1	C	26	50	20120601	20	3684	73.24	-0.109200550828304	0.0892742817344671
1	C	26	50	20120601	20	3686	73.28	-0.107832794181455	0.0897383559149598
1	C	26	50	20120601	20	3688	73.32	-0.105408832135548	0.0908230577173
1	C	26	50	20120601	20	3690	73.36	-0.102682440519327	0.0916586458006281
1	C	26	50	20120601	20	3692	73.4	-0.101015153439967	0.0924109367051325
1	C	26	50	20120601	20	3694	73.44	-0.0985327136632545	0.0934537070753483
1	C	26	50	20120601	20	3696	73.48	-0.0963573703616125	0.094588189195084
1	C	26	50	20120601	20	3698	73.52	-0.0942040180808653	0.096008978850522
1	C	26	50	20120601	20	3700	73.56	-0.0924951531227717	0.097567937171004
1	C	26	50	20120601	20	3702	73.6	-0.0914504028535686	0.0994583871505063
1	C	26	50	20120601	20	3704	73.64	-0.0911145978431832	0.101604385520729
1	C	26	50	20120601	20	3706	73.68	-0.0908261689871371	0.104360617043116
1	C	26	50	20120601	20	3708	73.72	-0.0907624586661522	0.105465188546008
1	C	26	50	20120601	20	3710	73.76	-0.0902364702158989	0.108429281177793
1	C	26	50	20120601	20	3712	73.8	-0.0896752607768745	0.109510921207770
1	C	26	50	20120601	20	3714	73.84	-0.0889112248287346	0.110280614010160
1	C	26	50	20120601	20	3716	73.88	-0.0882021522906963	0.110522996072615
1	C	26	50	20120601	20	3718	73.92	-0.0879126627744787	0.109501509616513
1	C	26	50	20120601	20	3720	73.96	-0.0867814333459364	0.109279336665864
1	C	26	50	20120601	20	3722	74	-0.0850883580822668	0.108527236680190
1	C	26	50	20120601	20	3724	74.04	-0.0843348721673021	0.107893379090467
1	C	26	50	20120601	20	3726	74.08	-0.0828754956948146	0.106266941569856
1	C	26	50	20120601	20	3728	74.12	-0.0810876044828557	0.104519298875883
1	C	26	50	20120601	20	3730	74.16	-0.078789528657203	0.103129105730866
1	C	26	50	20120601	20	3732	74.2	-0.0775000416599634	0.102001701750010
1	C	26	50	20120601	20	3734	74.24	-0.0745821725984648	0.100580763602148
1	C	26	50	20120601	20	3736	74.28	-0.0722115405459944	0.0997185034510336
1	C	26	50	20120601	20	3738	74.32	-0.0706627355717836	0.0990229515017584
1	C	26	50	20120601	20	3740	74.36	-0.0676876021747174	0.0969903546744614
1	C	26	50	20120601	20	3742	74.4	-0.0660784435154119	0.096408896525651
1	C	26	50	20120601	20	3744	74.44	-0.0641992146134203	0.0947582483759594
1	C	26	50	20120601	20	3746	74.48	-0.0632335273676353	0.0933456526739016
1	C	26	50	20120601	20	3748	74.52	-0.063103667490113	0.0920238223296478
1	C	26	50	20120601	20	3750	74.56	-0.0634468954246447	0.0901928417274996
1	C	26	50	20120601	20	3752	74.6	-0.0638113382596683	0.088611468122054
1	C	26	50	20120601	20	3754	74.64	-0.0635129109137362	0.0857436127231889
1	C	26	50	20120601	20	3756	74.68	-0.0627274567011942	0.0830660821855479
1	C	26	50	20120601	20	3758	74.72	-0.0617496340888305	0.0803894355313834
1	C	26	50	20120601	20	3760	74.76	-0.0603185348165226	0.0777190326300968
1	C	26	50	20120601	20	3762	74.8	-0.0588041312943231	0.0759190852475186
1	C	26	50	20120601	20	3764	74.84	-0.0575123603421804	0.0738629884334556
1	C	26	50	20120601	20	3766	74.88	-0.0554799728184905	0.0728876265526904
1	C	26	50	20120601	20	3768	74.92	-0.0537644044881114	0.0709330278459989
1	C	26	50	20120601	20	3770	74.96	-0.0513339229176814	0.0693553453379511
1	C	26	50	20120601	20	3772	75	-0.0491764269911961	0.0678886361681427
1	C	26	50	20120601	20	3774	75.04	-0.0468690385692351	0.0657289482106359
1	C	26	50	20120601	20	3776	75.08	-0.0442150617584754	0.0640469462391596
1	C	26	50	20120601	20	3778	75.12	-0.0425386176462993	0.0632155654411795
1	C	26	50	20120601	20	3780	75.16	-0.0395998889347558	0.0617169162580649
1	C	26	50	20120601	20	3782	75.2	-0.0373062749528923	0.0613948008349632
1	C	26	50	20120601	20	3784	75.24	-0.0350272273707211	0.0611880852385511
1	C	26	50	20120601	20	3786	75.28	-0.0336408243180521	0.0598862097305052
1	C	26	50	20120601	20	3788	75.32	-0.0314622000409451	0.0587111679658006
1	C	26	50	20120601	20	3790	75.36	-0.0304198157510319	0.058411605006378
1	C	26	50	20120601	20	3792	75.4	-0.0292085192074424	0.059194677683281
1	C	26	50	20120601	20	3794	75.44	-0.0277066569311141	0.059964543019725
1	C	26	50	20120601	20	3796	75.48	-0.0255372038289590	0.0614691743262084
1	C	26	50	20120601	20	3798	75.52	-0.0236591777156022	0.0631926268971978
1	C	26	50	20120601	20	3800	75.56	-0.0209726457086368	0.064692492303976
1	C	26	50	20120601	20	3802	75.6	-0.0192171824136630	0.0661180195748481
1	C	26	50	20120601	20	3804	75.64	-0.0174079082926410	0.0681054846047292
1	C	26	50	20120601	20	3806	75.68	-0.0157091549615185	0.0688458254046315
1	C	26	50	20120601	20	3808	75.72	-0.0133535701413518	0.070716759236973
1	C	26	50	20120601	20	3810	75.76	-0.0116056728889366	0.0718842632433901
1	C	26	50	20120601	20	3812	75.8	-0.00934922443949225	0.0728147450567534
1	C	26	50	20120601	20	3814	75.84	-0.00724848090326515	0.0727371754428573
1	C	26	50	20120601	20	3816	75.88	-0.00544903556650165	0.0729907439345908
1	C	26	50	20120601	20	3818	75.92	-0.00377715229306418	0.071873515220316
1	C	26	50	20120601	20	3820	75.96	-0.00099907117113846	0.0709716712315907
1	C	26	50	20120601	20	3822	76	0.00123856823792636	0.0707990664663031
1	C	26	50	20120601	20	3824	76.04	0.0037116034944482	0.0701591348293292
1	C	26	50	20120601	20	3826	76.08	0.00605502607797853	0.0695281834484765
1	C	26	50	20120601	20	3828	76.12	0.00832526310965607	0.0693775697040838
1	C	26	50	20120601	20	3830	76.16	0.0103668925189760	0.0701199611136515
1	C	26	50	20120601	20	3832	76.2	0.0121593374986058	0.0701368609657219
1	C	26	50	20120601	20	3834	76.24	0.014286385407093	0.071179207071869
1	C	26	50	20120601	20	3836	76.28	0.0161491168007728	0.0722058554074737
1	C	26	50	20120601	20	3838	76.32	0.0182415871876600	0.0743516416456624
1	C	26	50	20120601	20	3840	76.36	0.0198265670376897	0.0754185950677948
1	C	26	50	20120601	20	3842	76.4	0.0217932431282038	0.0761202571267662
1	C	26	50	20120601	20	3844	76.44	0.0238284378658149	0.0776852258548883
1	C	26	50	20120601	20	3846	76.48	0.0256355906664933	0.079009848988085
1	C	26	50	20120601	20	3848	76.52	0.0282199952410521	0.0804500133693277
1	C	26	50	20120601	20	3850	76.56	0.0299835902640095	0.0816572567768475
1	C	26	50	20120601	20	3852	76.6	0.0315412050816071	0.0828955421720613
1	C	26	50	20120601	20	3854	76.64	0.0331084365514290	0.0844736630863135
1	C	26	50	20120601	20	3856	76.68	0.0356100389219108	0.085295745430121
1	C	26	50	20120601	20	3858	76.72	0.0370078476069603	0.0866907256880458
1	C	26	50	20120601	20	3860	76.76	0.0383355820099944	0.0882366732437539
1	C	26	50	20120601	20	3862	76.8	0.0393363502374076	0.0899671756693518
1	C	26	50	20120601	20	3864	76.84	0.0402244056438998	0.0919311647540974
1	C	26	50	20120601	20	3866	76.88	0.0408987733811174	0.0941956742208473
1	C	26	50	20120601	20	3868	76.92	0.0413452406027587	0.0962423240883137
1	C	26	50	20120601	20	3870	76.96	0.0423498272067903	0.098155401484814
1	C	26	50	20120601	20	3872	77	0.043281652523038	0.099839588416244
1	C	26	50	20120601	20	3874	77.04	0.0443008055267622	0.101460065026689
1	C	26	50	20120601	20	3876	77.08	0.0452459244504962	0.103084713567143
1	C	26	50	20120601	20	3878	77.12	0.0465990439869746	0.104377021920440
1	C	26	50	20120601	20	3880	77.16	0.0484071867371468	0.106577184670102
1	C	26	50	20120601	20	3882	77.2	0.050190297907265	0.107797721685108
1	C	26	50	20120601	20	3884	77.24	0.0516139867005060	0.108326496136079
1	C	26	50	20120601	20	3886	77.28	0.0532309277770451	0.108534456240426
1	C	26	50	20120601	20	3888	77.32	0.0555324896391293	0.109295091004949
1	C	26	50	20120601	20	3890	77.36	0.0578436681534375	0.109638532768571
1	C	26	50	20120601	20	3892	77.4	0.0593799990569216	0.109670423284402
1	C	26	50	20120601	20	3894	77.44	0.061219395926822	0.109002278086859
1	C	26	50	20120601	20	3896	77.48	0.0626415997958226	0.108234430833169
1	C	26	50	20120601	20	3898	77.52	0.0633895066382836	0.107148526949301
1	C	26	50	20120601	20	3900	77.56	0.0644846736209854	0.105878987434358
1	C	26	50	20120601	20	3902	77.6	0.0658027913717951	0.104443348536515
1	C	26	50	20120601	20	3904	77.64	0.0673005849557046	0.102426962839284
1	C	26	50	20120601	20	3906	77.68	0.0682073786918981	0.100820699075140
1	C	26	50	20120601	20	3908	77.72	0.0691155300731117	0.098667191230901
1	C	26	50	20120601	20	3910	77.76	0.0697927898770643	0.0981070283099129
1	C	26	50	20120601	20	3912	77.8	0.0711243073013777	0.0948572716095967
1	C	26	50	20120601	20	3914	77.84	0.071077836243718	0.0934158485782836
1	C	26	50	20120601	20	3916	77.88	0.0714873712781778	0.0910330613602445
1	C	26	50	20120601	20	3918	77.92	0.0722829710588164	0.0893491940410795
1	C	26	50	20120601	20	3920	77.96	0.073949835288321	0.0869019667678574
1	C	26	50	20120601	20	3922	78	0.0752186676964822	0.0838966215264584
1	C	26	50	20120601	20	3924	78.04	0.076018971151429	0.08373907813561
1	C	26	50	20120601	20	3926	78.08	0.0779131263704646	0.0803230877021047
1	C	26	50	20120601	20	3928	78.12	0.0772887298694735	0.0807207857690474
1	C	26	50	20120601	20	3930	78.16	0.0770477832337843	0.0807334783357697
1	C	26	50	20120601	20	3932	78.2	0.0765824928296279	0.0795417347088935
1	C	26	50	20120601	20	3934	78.24	0.0761247826101658	0.0779803722253555
1	C	26	50	20120601	20	3936	78.28	0.0760523041650941	0.0755106603707053
1	C	26	50	20120601	20	3938	78.32	0.0761297323576342	0.0733481157018025
1	C	26	50	20120601	20	3940	78.36	0.0770860235685108	0.0712812425803942
1	C	26	50	20120601	20	3942	78.4	0.077098610069216	0.0699945910813471
1	C	26	50	20120601	20	3944	78.44	0.078229203101655	0.0671158886644586
1	C	26	50	20120601	20	3946	78.48	0.0794001012206219	0.063997618470104
1	C	26	50	20120601	20	3948	78.52	0.080593838888621	0.0618477310125844
1	C	26	50	20120601	20	3950	78.56	0.0812949352621675	0.0592897722316421
1	C	26	50	20120601	20	3952	78.6	0.0828980877564737	0.0571466729992219
1	C	26	50	20120601	20	3954	78.64	0.0832551766809728	0.0563028117665539
1	C	26	50	20120601	20	3956	78.68	0.0823635857405748	0.0563481373112279
1	C	26	50	20120601	20	3958	78.72	0.081354190810431	0.0572709823713545
1	C	26	50	20120601	20	3960	78.76	0.0806702064209892	0.0572125046405504
1	C	26	50	20120601	20	3962	78.8	0.0797371790232135	0.0557522584267221
1	C	26	50	20120601	20	3964	78.84	0.0792271429019436	0.0541945728984462
1	C	26	50	20120601	20	3966	78.88	0.0791627254741775	0.0522112090878961
1	C	26	50	20120601	20	3968	78.92	0.079478872916046	0.0504611905151375
1	C	26	50	20120601	20	3970	78.96	0.0796994902317762	0.0473473750935044
1	C	26	50	20120601	20	3972	79	0.0807979099056715	0.0451324338121157
1	C	26	50	20120601	20	3974	79.04	0.0821947993519054	0.0426361347424928
1	C	26	50	20120601	20	3976	79.08	0.0833956080877165	0.0399045812467691
1	C	26	50	20120601	20	3978	79.12	0.084615225863907	0.0379112472306043
1	C	26	50	20120601	20	3980	79.16	0.0859831946427906	0.0355195292539189
1	C	26	50	20120601	20	3982	79.2	0.0871319603195062	0.0333311751875028
1	C	26	50	20120601	20	3984	79.24	0.0877595175878093	0.0321010215202725
1	C	26	50	20120601	20	3986	79.28	0.0890158342059433	0.0294413807841956
1	C	26	50	20120601	20	3988	79.32	0.090267696051356	0.0278494005770322
1	C	26	50	20120601	20	3990	79.36	0.0922174015791218	0.0251409694730533
1	C	26	50	20120601	20	3992	79.4	0.0932405143808206	0.0231684951069335
1	C	26	50	20120601	20	3994	79.44	0.0947936037150186	0.0206479422747159
1	C	26	50	20120601	20	3996	79.48	0.096073254856932	0.019065790851811
1	C	26	50	20120601	20	3998	79.52	0.0976765487725944	0.0172251919003824
1	C	26	50	20120601	20	4000	79.56	0.0992104755130224	0.0152326357016768
1	C	26	50	20120601	20	4002	79.6	0.101068186448556	0.0138184221393038
1	C	26	50	20120601	20	4004	79.64	0.102825346799804	0.0123554182090288
1	C	26	50	20120601	20	4006	79.68	0.105460450930574	0.0112422907140849
1	C	26	50	20120601	20	4008	79.72	0.107386821934560	0.010891919304007
1	C	26	50	20120601	20	4010	79.76	0.109535436599873	0.0108217743113133
1	C	26	50	20120601	20	4012	79.8	0.112210209421068	0.0101590031253071
1	C	26	50	20120601	20	4014	79.84	0.114604048718097	0.0097420929671195
1	C	26	50	20120601	20	4016	79.88	0.117409848425845	0.0095231727076642
1	C	26	50	20120601	20	4018	79.92	0.119907349576996	0.009021268314378
[truncated: 465 more rows]
