# Supplementary material for: How Do Ants Make Sense of Gravity? A Boltzmann Walker Analysis of Lasius niger Trajectories on Various Inclines
Source: PLoS One. 2013 Oct 29;8(10):e76531. doi: 10.1371/journal.pone.0076531 (PMC3812222; doi:10.1371/journal.pone.0076531)
Supplement: Dataset S1 — Trajectories for . (ZIP) [file pone.0076531.s005.zip › Incline1/1-C-26-50-20120601-21.txt]

Pente	Colonie	Temperature	Humidite	Date	Indiv	Frame	Time	X	Y
1	C	26	50	20120601	21	10	0	0	0
1	C	26	50	20120601	21	12	0.04	-0.00119225274375864	-0.0009781408104153
1	C	26	50	20120601	21	14	0.08	-0.00266685322524506	-0.00186612550622940
1	C	26	50	20120601	21	16	0.12	-0.00464745931934858	-0.0024203558013234
1	C	26	50	20120601	21	18	0.16	-0.00714672823745243	-0.0020719642902328
1	C	26	50	20120601	21	20	0.2	-0.0080453195349843	-0.00124068955826990
1	C	26	50	20120601	21	22	0.24	-0.0105264511641507	0.000228148002949902
1	C	26	50	20120601	21	24	0.28	-0.0114314276359167	0.0010361094243371
1	C	26	50	20120601	21	26	0.32	-0.0135956622900265	0.0030886212070195
1	C	26	50	20120601	21	28	0.36	-0.0148179882851890	0.0035575956375058
1	C	26	50	20120601	21	30	0.4	-0.0156352262404386	0.0038429478719469
1	C	26	50	20120601	21	32	0.44	-0.0149717635040004	0.0036120930642386
1	C	26	50	20120601	21	34	0.48	-0.0159033469897289	0.0037370091339895
1	C	26	50	20120601	21	36	0.52	-0.0152030503539520	0.0026649157526647
1	C	26	50	20120601	21	38	0.56	-0.0153358874338657	0.0026489775658167
1	C	26	50	20120601	21	40	0.6	-0.0145228277725861	0.0014041585039447
1	C	26	50	20120601	21	42	0.64	-0.0142670601787631	0.000309479424922002
1	C	26	50	20120601	21	44	0.68	-0.0127884150464883	-0.001348063722993
1	C	26	50	20120601	21	46	0.72	-0.0113573087031127	-0.0027112878153748
1	C	26	50	20120601	21	48	0.76	-0.00989624224541824	-0.0054602785643225
1	C	26	50	20120601	21	50	0.8	-0.00931500047128286	-0.0064606932383452
1	C	26	50	20120601	21	52	0.84	-0.00817839703120361	-0.0084393194334614
1	C	26	50	20120601	21	54	0.88	-0.00677613357343257	-0.0099975706471622
1	C	26	50	20120601	21	56	0.92	-0.00424942891221868	-0.0120735654460478
1	C	26	50	20120601	21	58	0.96	-0.000881337892070912	-0.0132692830130342
1	C	26	50	20120601	21	60	1	0.00111234967748455	-0.0139184777488416
1	C	26	50	20120601	21	62	1.04	0.00353284690016423	-0.0140031184305496
1	C	26	50	20120601	21	64	1.08	0.00460475006976492	-0.0129688333417081
1	C	26	50	20120601	21	66	1.12	0.00704638978520206	-0.0132246645751414
1	C	26	50	20120601	21	68	1.16	0.00906411898531788	-0.0137621364395213
1	C	26	50	20120601	21	70	1.2	0.0109553467822795	-0.0155651173101907
1	C	26	50	20120601	21	72	1.24	0.0126594034142609	-0.0178297681982969
1	C	26	50	20120601	21	74	1.28	0.0144659198188363	-0.0195476134125115
1	C	26	50	20120601	21	76	1.32	0.0149466817193650	-0.0207938891143528
1	C	26	50	20120601	21	78	1.36	0.0165049329330658	-0.0222563980698809
1	C	26	50	20120601	21	80	1.4	0.0182114644387815	-0.0233017847351871
1	C	26	50	20120601	21	82	1.44	0.0193724630628116	-0.0229594743424147
1	C	26	50	20120601	21	84	1.48	0.0197473710781968	-0.0216381746110895
1	C	26	50	20120601	21	86	1.52	0.0213022281793479	-0.0201588365141691
1	C	26	50	20120601	21	88	1.56	0.0215253910794903	-0.0195853729146268
1	C	26	50	20120601	21	90	1.6	0.0233706357224713	-0.0171733114758467
1	C	26	50	20120601	21	92	1.64	0.0251812109199707	-0.0171382814059067
1	C	26	50	20120601	21	94	1.68	0.0271524337070879	-0.0176878942937196
1	C	26	50	20120601	21	96	1.72	0.0304105696227611	-0.0183134716630353
1	C	26	50	20120601	21	98	1.76	0.0319355656045427	-0.0192165389464921
1	C	26	50	20120601	21	100	1.8	0.0345184074731150	-0.0201696552479213
1	C	26	50	20120601	21	102	1.84	0.0361451490496415	-0.0201770374427169
1	C	26	50	20120601	21	104	1.88	0.0387205662970114	-0.0214586048440072
1	C	26	50	20120601	21	106	1.92	0.0412193614535718	-0.0225120313134155
1	C	26	50	20120601	21	108	1.96	0.0431831405276035	-0.0217715469708366
1	C	26	50	20120601	21	110	2	0.0431477477118847	-0.0210593864974849
1	C	26	50	20120601	21	112	2.04	0.0432109984134619	-0.0186612692044298
1	C	26	50	20120601	21	114	2.08	0.043780184016978	-0.0166183316475646
1	C	26	50	20120601	21	116	2.12	0.0447410148533899	-0.0141138867078225
1	C	26	50	20120601	21	118	2.16	0.0465386924232004	-0.0136625404493911
1	C	26	50	20120601	21	120	2.2	0.0484029440964597	-0.0133938045172012
1	C	26	50	20120601	21	122	2.24	0.0499893381600517	-0.0141862590868769
1	C	26	50	20120601	21	124	2.28	0.053105062769994	-0.014994411427095
1	C	26	50	20120601	21	126	2.32	0.054959591725012	-0.0152020886887295
1	C	26	50	20120601	21	128	2.36	0.0577484915806898	-0.0160187263103219
1	C	26	50	20120601	21	130	2.4	0.0603946972879243	-0.0157588645682358
1	C	26	50	20120601	21	132	2.44	0.0615783940396305	-0.0152719508387108
1	C	26	50	20120601	21	134	2.48	0.0628132853222947	-0.0145662582710866
1	C	26	50	20120601	21	136	2.52	0.0637871834920229	-0.0122686562069771
1	C	26	50	20120601	21	138	2.56	0.0640531263524272	-0.0103965910037858
1	C	26	50	20120601	21	140	2.6	0.0628101740524575	-0.0087760436826624
1	C	26	50	20120601	21	142	2.64	0.0615666560670628	-0.0074537540018436
1	C	26	50	20120601	21	144	2.68	0.0604455382654916	-0.006166183263981
1	C	26	50	20120601	21	146	2.72	0.0579477542716282	-0.0045503028476135
1	C	26	50	20120601	21	148	2.76	0.055770713913711	-0.0028406600720607
1	C	26	50	20120601	21	150	2.8	0.0531835516227057	-0.000559109331884199
1	C	26	50	20120601	21	152	2.84	0.0512890711345507	0.0010125061999811
1	C	26	50	20120601	21	154	2.88	0.050239229696523	0.0024577617500482
1	C	26	50	20120601	21	156	2.92	0.0488974238685435	0.0045349586304618
1	C	26	50	20120601	21	158	2.96	0.0479053530545387	0.0070195904381951
1	C	26	50	20120601	21	160	3	0.0465182923925632	0.0101004546838249
1	C	26	50	20120601	21	162	3.04	0.0466197622156635	0.0088930698549489
1	C	26	50	20120601	21	164	3.08	0.0428093051932054	0.0139507218180638
1	C	26	50	20120601	21	166	3.12	0.0405064705389152	0.0151134174983688
1	C	26	50	20120601	21	168	3.16	0.0372093023289204	0.0160796789148603
1	C	26	50	20120601	21	170	3.2	0.0357378131172712	0.0175596534078837
1	C	26	50	20120601	21	172	3.24	0.0358889925470889	0.0189478454407091
1	C	26	50	20120601	21	174	3.28	0.0369090647896286	0.0205599074804582
1	C	26	50	20120601	21	176	3.32	0.0379753818156579	0.0219263206244231
1	C	26	50	20120601	21	178	3.36	0.0396879944396917	0.0238790667113479
1	C	26	50	20120601	21	180	3.4	0.0401495230357722	0.0252418736107287
1	C	26	50	20120601	21	182	3.44	0.0400457197602940	0.0270785127641827
1	C	26	50	20120601	21	184	3.48	0.0385622804440428	0.0280815437332958
1	C	26	50	20120601	21	186	3.52	0.0367275504788980	0.0278888571354224
1	C	26	50	20120601	21	188	3.56	0.0351960986122042	0.0282206316371552
1	C	26	50	20120601	21	190	3.6	0.0314164714454059	0.0290431382450314
1	C	26	50	20120601	21	192	3.64	0.0291538004562870	0.0302646652095311
1	C	26	50	20120601	21	194	3.68	0.0263834975089544	0.032141185185444
1	C	26	50	20120601	21	196	3.72	0.0248249210261342	0.0344205863210057
1	C	26	50	20120601	21	198	3.76	0.0225406691380536	0.0364255310305176
1	C	26	50	20120601	21	200	3.8	0.0194523123889704	0.0385291708761205
1	C	26	50	20120601	21	202	3.84	0.0167064725078396	0.0389272748223556
1	C	26	50	20120601	21	204	3.88	0.0143642802901086	0.0391792593948993
1	C	26	50	20120601	21	206	3.92	0.0120052589309852	0.0376152523319996
1	C	26	50	20120601	21	208	3.96	0.0110328668987009	0.0354869811287809
1	C	26	50	20120601	21	210	4	0.00769284094669843	0.0323469391166336
1	C	26	50	20120601	21	212	4.04	0.00575164898457825	0.0311140701593636
1	C	26	50	20120601	21	214	4.08	0.00345920172890365	0.0316752371719811
1	C	26	50	20120601	21	216	4.12	0.00180634669894791	0.0326362589272239
1	C	26	50	20120601	21	218	4.16	-0.000751180746857903	0.0321756707831624
1	C	26	50	20120601	21	220	4.2	-0.00425244825817434	0.0329238321840647
1	C	26	50	20120601	21	222	4.24	-0.00780202530478144	0.0319643872769439
1	C	26	50	20120601	21	224	4.28	-0.0103688413052649	0.0302462408352405
1	C	26	50	20120601	21	226	4.32	-0.0122101148365627	0.0283749859764204
1	C	26	50	20120601	21	228	4.36	-0.0122462833484204	0.0261735150792132
1	C	26	50	20120601	21	230	4.4	-0.0126814156483592	0.0242902280914044
1	C	26	50	20120601	21	232	4.44	-0.0136388453011536	0.0228113778981631
1	C	26	50	20120601	21	234	4.48	-0.0150808905864342	0.0210467504993052
1	C	26	50	20120601	21	236	4.52	-0.0160544352027718	0.0182630125231300
1	C	26	50	20120601	21	238	4.56	-0.0161575525846722	0.0155563703993075
1	C	26	50	20120601	21	240	4.6	-0.0156061153613639	0.0156616939543653
1	C	26	50	20120601	21	242	4.64	-0.0150257928260441	0.0097680296438535
1	C	26	50	20120601	21	244	4.68	-0.0146106292216061	0.0069412076515006
1	C	26	50	20120601	21	246	4.72	-0.0142939514496517	0.0036716519613112
1	C	26	50	20120601	21	248	4.76	-0.0146256198853672	0.000482211469430199
1	C	26	50	20120601	21	250	4.8	-0.0139999293789665	-0.0017996645398656
1	C	26	50	20120601	21	252	4.84	-0.0137526470665177	-0.0035785401403645
1	C	26	50	20120601	21	254	4.88	-0.0121041831696732	-0.0068131859687667
1	C	26	50	20120601	21	256	4.92	-0.0102953333127199	-0.0080357028827601
1	C	26	50	20120601	21	258	4.96	-0.00888783726476807	-0.0084169041484978
1	C	26	50	20120601	21	260	5	-0.00654582889480011	-0.0089429208830225
1	C	26	50	20120601	21	262	5.04	-0.00300378960648045	-0.010987308008789
1	C	26	50	20120601	21	264	5.08	-0.00061999122574437	-0.013307891043287
1	C	26	50	20120601	21	266	5.12	0.00125794296373087	-0.015586754777695
1	C	26	50	20120601	21	268	5.16	0.00238705107192954	-0.0188636290230697
1	C	26	50	20120601	21	270	5.2	0.00299191021255652	-0.0213134711771686
1	C	26	50	20120601	21	272	5.24	0.00302224509346942	-0.0241435246475115
1	C	26	50	20120601	21	274	5.28	0.00390089597977182	-0.0278325007249618
1	C	26	50	20120601	21	276	5.32	0.00422015469147756	-0.0298882722699054
1	C	26	50	20120601	21	278	5.36	0.00403354921192242	-0.0314270073364455
1	C	26	50	20120601	21	280	5.4	0.00516880914911743	-0.031884434713195
1	C	26	50	20120601	21	282	5.44	0.00639224530192639	-0.0312896164888609
1	C	26	50	20120601	21	284	5.48	0.00703090414669408	-0.0310303911428779
1	C	26	50	20120601	21	286	5.52	0.00860259038923742	-0.0303643672656783
1	C	26	50	20120601	21	288	5.56	0.0116198857352386	-0.0291084749116129
1	C	26	50	20120601	21	290	5.6	0.0128722425553981	-0.0277889429472407
1	C	26	50	20120601	21	292	5.64	0.0152085233604384	-0.0262316109723554
1	C	26	50	20120601	21	294	5.68	0.0184004033707145	-0.0251053312912815
1	C	26	50	20120601	21	296	5.72	0.0211686557083817	-0.0244093260865596
1	C	26	50	20120601	21	298	5.76	0.0229335235235452	-0.0240194981180914
1	C	26	50	20120601	21	300	5.8	0.0243398882006471	-0.0251629604939482
1	C	26	50	20120601	21	302	5.84	0.0257294237363568	-0.0263065642911612
1	C	26	50	20120601	21	304	5.88	0.0290716346483132	-0.0275688913169354
1	C	26	50	20120601	21	306	5.92	0.0307801460530161	-0.0289415270005747
1	C	26	50	20120601	21	308	5.96	0.0333701367711462	-0.0312293002804257
1	C	26	50	20120601	21	310	6	0.0348206249113942	-0.0324905666460282
1	C	26	50	20120601	21	312	6.04	0.0363495311936757	-0.0339836933251817
1	C	26	50	20120601	21	314	6.08	0.0361575517025836	-0.0337072852844159
1	C	26	50	20120601	21	316	6.12	0.0354657891385488	-0.033308123506436
1	C	26	50	20120601	21	318	6.16	0.0353802999287033	-0.0320283309431665
1	C	26	50	20120601	21	320	6.2	0.0356754462991706	-0.0308177641337751
1	C	26	50	20120601	21	322	6.24	0.0359877753644207	-0.030076928359126
1	C	26	50	20120601	21	324	6.28	0.0348926083817189	-0.0297638214764166
1	C	26	50	20120601	21	326	6.32	0.0339471359045944	-0.028716384201445
1	C	26	50	20120601	21	328	6.36	0.0337138896617522	-0.0267742871426449
1	C	26	50	20120601	21	330	6.4	0.0339427730557545	-0.0242857733186829
1	C	26	50	20120601	21	332	6.44	0.0349900335540308	-0.0212487143381476
1	C	26	50	20120601	21	334	6.48	0.0360746787878285	-0.0193586744805784
1	C	26	50	20120601	21	336	6.52	0.0372302800657979	-0.017741191053138
1	C	26	50	20120601	21	338	6.56	0.0384251512259673	-0.0149940790869079
1	C	26	50	20120601	21	340	6.6	0.0415184181245391	-0.0136789029003078
1	C	26	50	20120601	21	342	6.64	0.0433219858938369	-0.0122181404985292
1	C	26	50	20120601	21	344	6.68	0.0454801182164251	-0.0090765640646667
1	C	26	50	20120601	21	346	6.72	0.0434759654665081	-0.0075994887094461
1	C	26	50	20120601	21	348	6.76	0.0437036538500502	-0.0073634564658861
1	C	26	50	20120601	21	350	6.8	0.0433392110150266	-0.0078570169991543
1	C	26	50	20120601	21	352	6.84	0.0435860619923388	-0.0071962257121355
1	C	26	50	20120601	21	354	6.88	0.0432216898679934	-0.0061575565612505
1	C	26	50	20120601	21	356	6.92	0.0419196941517946	-0.0052880273524254
1	C	26	50	20120601	21	358	6.96	0.0413872427455611	-0.0039388676139215
1	C	26	50	20120601	21	360	7	0.0396867216474856	-0.0028788438382447
1	C	26	50	20120601	21	362	7.04	0.0385361882038170	-0.00111284465223130
1	C	26	50	20120601	21	364	7.08	0.0370753055938856	-9.47523086789956e-06
1	C	26	50	20120601	21	366	7.12	0.0339971990647024	0.0021116329806574
1	C	26	50	20120601	21	368	7.16	0.0331074466019354	0.0033226947647956
1	C	26	50	20120601	21	370	7.2	0.0310228251003193	0.0045908907768537
1	C	26	50	20120601	21	372	7.24	0.0293009493774520	0.005965294227446
1	C	26	50	20120601	21	374	7.28	0.0274115600581215	0.0076456627822577
1	C	26	50	20120601	21	376	7.32	0.0255387170374708	0.009525435449364
1	C	26	50	20120601	21	378	7.36	0.0232300841075749	0.0121702269430361
1	C	26	50	20120601	21	380	7.4	0.0209553215924977	0.0137548532396751
1	C	26	50	20120601	21	382	7.44	0.0191990097693866	0.0166380104292852
1	C	26	50	20120601	21	384	7.48	0.0173688052876414	0.0199535634155908
1	C	26	50	20120601	21	386	7.52	0.0154038262534022	0.0221227548882367
1	C	26	50	20120601	21	388	7.56	0.0140960039773264	0.02285937630647
1	C	26	50	20120601	21	390	7.6	0.0105809973812515	0.0245561285254018
1	C	26	50	20120601	21	392	7.64	0.00817658683784378	0.0218884055588159
1	C	26	50	20120601	21	394	7.68	0.0070673837855355	0.0195077679453917
1	C	26	50	20120601	21	396	7.72	0.00551264406411007	0.0153264659431132
1	C	26	50	20120601	21	398	7.76	0.00522742193731676	0.0146628568355714
1	C	26	50	20120601	21	400	7.8	0.0051776352559602	0.0144147549863632
1	C	26	50	20120601	21	402	7.84	0.00434027799146553	0.0136596200983849
1	C	26	50	20120601	21	404	7.88	0.00409199158738749	0.0137574341794265
1	C	26	50	20120601	21	406	7.92	0.00364481018789731	0.0137244335059485
1	C	26	50	20120601	21	408	7.96	0.00215330278327271	0.0143047631123361
1	C	26	50	20120601	21	410	8	-0.000223523524600878	0.015935436202566
1	C	26	50	20120601	21	412	8.04	-0.000649917398937741	0.0179361467566722
1	C	26	50	20120601	21	414	8.08	-0.00153604028259694	0.0192245285460128
1	C	26	50	20120601	21	416	8.12	-0.00202703331114266	0.0213551353229298
1	C	26	50	20120601	21	418	8.16	-0.00163181860321544	0.0230401127997413
1	C	26	50	20120601	21	420	8.2	-0.000359797143471148	0.0252541560555179
1	C	26	50	20120601	21	422	8.24	0.00156262113360853	0.0278451155099382
1	C	26	50	20120601	21	424	8.28	0.00309000006524272	0.02876603723962
1	C	26	50	20120601	21	426	8.32	0.00549767037091167	0.0306278493944841
1	C	26	50	20120601	21	428	8.36	0.0080624173769534	0.032591979900586
1	C	26	50	20120601	21	430	8.4	0.00893698825712835	0.0333936763558919
1	C	26	50	20120601	21	432	8.44	0.00773943928357863	0.0349070192179195
1	C	26	50	20120601	21	434	8.48	0.00633525249536276	0.0348385854236363
1	C	26	50	20120601	21	436	8.52	0.00396580838228476	0.0362330707068143
1	C	26	50	20120601	21	438	8.56	0.00370137873039223	0.0362517100415664
1	C	26	50	20120601	21	440	8.6	0.000925673487251313	0.0355280852459713
1	C	26	50	20120601	21	442	8.64	-2.87085353161505e-06	0.0344149860352987
1	C	26	50	20120601	21	444	8.68	-0.00296455225119241	0.0314927611960281
1	C	26	50	20120601	21	446	8.72	-0.00463125243192378	0.0301330867796879
1	C	26	50	20120601	21	448	8.76	-0.00667643151728526	0.0284239248367463
1	C	26	50	20120601	21	450	8.8	-0.00817584437572352	0.0259171959421009
1	C	26	50	20120601	21	452	8.84	-0.0101284278280886	0.023387259802897
1	C	26	50	20120601	21	454	8.88	-0.0115179845770017	0.0219996263844287
1	C	26	50	20120601	21	456	8.92	-0.0145134373945320	0.0196746097904127
1	C	26	50	20120601	21	458	8.96	-0.0172720023692969	0.0172744065323530
1	C	26	50	20120601	21	460	9	-0.0189439563534125	0.016287497597851
1	C	26	50	20120601	21	462	9.04	-0.0198762271469323	0.0139546321185638
1	C	26	50	20120601	21	464	9.08	-0.0188628724188139	0.0115529439362636
1	C	26	50	20120601	21	466	9.12	-0.0178346118797480	0.0105945455471790
1	C	26	50	20120601	21	468	9.16	-0.0160510552323577	0.0084268884962482
1	C	26	50	20120601	21	470	9.2	-0.0147216944837270	0.0072224028051751
1	C	26	50	20120601	21	472	9.24	-0.0144372487601795	0.0049545225603992
1	C	26	50	20120601	21	474	9.28	-0.0145708191098253	0.0014914649782178
1	C	26	50	20120601	21	476	9.32	-0.0144036519956849	-0.000231337054532901
1	C	26	50	20120601	21	478	9.36	-0.0150011855100588	-0.0032728578788575
1	C	26	50	20120601	21	480	9.4	-0.0156842860160241	-0.0062949969063098
1	C	26	50	20120601	21	482	9.44	-0.0148638865863558	-0.0075204271002417
1	C	26	50	20120601	21	484	9.48	-0.0134485275109972	-0.0071301182991623
1	C	26	50	20120601	21	486	9.52	-0.0120079459367537	-0.0057376058439038
1	C	26	50	20120601	21	488	9.56	-0.0113038231461837	-0.0050416572077244
1	C	26	50	20120601	21	490	9.6	-0.00939391358806328	-0.0043778395036821
1	C	26	50	20120601	21	492	9.64	-0.00861984379469837	-0.0037087043566453
1	C	26	50	20120601	21	494	9.68	-0.00603508566674906	-0.0047036035977747
1	C	26	50	20120601	21	496	9.72	-0.00295202939009759	-0.0057653244297264
1	C	26	50	20120601	21	498	9.76	0.000304480179978925	-0.0060849366948227
1	C	26	50	20120601	21	500	9.8	0.00294121065634545	-0.0064426620154249
1	C	26	50	20120601	21	502	9.84	0.0049356053326821	-0.005983254739688
1	C	26	50	20120601	21	504	9.88	0.00528201694478539	-0.0057663850898981
1	C	26	50	20120601	21	506	9.92	0.00640157911143805	-0.0059251305622745
1	C	26	50	20120601	21	508	9.96	0.00820823693736968	-0.0051026239543983
1	C	26	50	20120601	21	510	10	0.0104565536588305	-0.0044414791139889
1	C	26	50	20120601	21	512	10.04	0.0119065468243316	-0.0033095425786655
1	C	26	50	20120601	21	514	10.08	0.0141891723668155	-0.001347802093484
1	C	26	50	20120601	21	516	10.12	0.0172845959410699	0.000148145941726401
1	C	26	50	20120601	21	518	10.16	0.0189648789359611	0.0005395146958708
1	C	26	50	20120601	21	520	10.2	0.0226103050138648	2.77185858226017e-05
1	C	26	50	20120601	21	522	10.24	0.0259625709842497	0.000267724769492900
1	C	26	50	20120601	21	524	10.28	0.0293871881204855	-0.000201412295553101
1	C	26	50	20120601	21	526	10.32	0.0306906899741282	0.000800154962522899
1	C	26	50	20120601	21	528	10.36	0.0313625191980013	0.0031240684699603
1	C	26	50	20120601	21	530	10.4	0.0313200927911301	0.0056944016195734
1	C	26	50	20120601	21	532	10.44	0.0299828124465502	0.0088932112763051
1	C	26	50	20120601	21	534	10.48	0.0301387294918018	0.0114798785925636
1	C	26	50	20120601	21	536	10.52	0.0289741246231875	0.0148085130543212
1	C	26	50	20120601	21	538	10.56	0.0275096357686721	0.0192315366813212
1	C	26	50	20120601	21	540	10.6	0.0260858762647530	0.0214366491784514
1	C	26	50	20120601	21	542	10.64	0.0240336402537152	0.0253833656776441
1	C	26	50	20120601	21	544	10.68	0.0235072699658000	0.0271887507113696
1	C	26	50	20120601	21	546	10.72	0.0218158776162696	0.0306087362981887
1	C	26	50	20120601	21	548	10.76	0.0192259646798854	0.0332699255981164
1	C	26	50	20120601	21	550	10.8	0.0162636723419657	0.0348194185872254
1	C	26	50	20120601	21	552	10.84	0.0132461676923573	0.0352784694811446
1	C	26	50	20120601	21	554	10.88	0.0105935061002107	0.0356450548497152
1	C	26	50	20120601	21	556	10.92	0.00709628323968259	0.0347183348444277
1	C	26	50	20120601	21	558	10.96	0.00451006847176404	0.0346684555320828
1	C	26	50	20120601	21	560	11	0.000216141329805295	0.033320420093361
1	C	26	50	20120601	21	562	11.04	-0.00205961820583330	0.0319962000110295
1	C	26	50	20120601	21	564	11.08	-0.00343831379458739	0.0318818113470369
1	C	26	50	20120601	21	566	11.12	-0.00759876746052937	0.0321605740533841
1	C	26	50	20120601	21	568	11.16	-0.0107853512410143	0.0335061204762362
1	C	26	50	20120601	21	570	11.2	-0.0121540200556112	0.0338995617603562
1	C	26	50	20120601	21	572	11.24	-0.0142016528015034	0.0361608963176586
1	C	26	50	20120601	21	574	11.28	-0.0161546110204625	0.0391006927604416
1	C	26	50	20120601	21	576	11.32	-0.0182309947280777	0.0413542067167441
1	C	26	50	20120601	21	578	11.36	-0.0201101946386913	0.0438334715840082
1	C	26	50	20120601	21	580	11.4	-0.0215335015942704	0.045255138051855
1	C	26	50	20120601	21	582	11.44	-0.0231407482368397	0.044874438831932
1	C	26	50	20120601	21	584	11.48	-0.0250289213325065	0.0436790889604717
1	C	26	50	20120601	21	586	11.52	-0.0258889965236671	0.0420834812955209
1	C	26	50	20120601	21	588	11.56	-0.0276785352944262	0.0405924830077787
1	C	26	50	20120601	21	590	11.6	-0.0290751348268800	0.0394080155096809
1	C	26	50	20120601	21	592	11.64	-0.0303022479349511	0.0373815888961565
1	C	26	50	20120601	21	594	11.68	-0.0320097340348213	0.0337306905188732
1	C	26	50	20120601	21	596	11.72	-0.0330060474895131	0.0331712276335984
1	C	26	50	20120601	21	598	11.76	-0.0344819207632057	0.0300630690662148
1	C	26	50	20120601	21	600	11.8	-0.0353162360543277	0.0266871291607959
1	C	26	50	20120601	21	602	11.84	-0.0356393838533300	0.0239989920214371
1	C	26	50	20120601	21	604	11.88	-0.0356654760935558	0.0205690291579355
1	C	26	50	20120601	21	606	11.92	-0.0363341162658458	0.0179469357919396
1	C	26	50	20120601	21	608	11.96	-0.0360128776551527	0.0140156342205767
1	C	26	50	20120601	21	610	12	-0.0354751229480603	0.0108532405630761
1	C	26	50	20120601	21	612	12.04	-0.0356542330957349	0.0080175302384837
1	C	26	50	20120601	21	614	12.08	-0.0353527934749151	0.0048384488609471
1	C	26	50	20120601	21	616	12.12	-0.0363932303927530	0.00162507280452300
1	C	26	50	20120601	21	618	12.16	-0.0378873470214001	-0.0018001524435447
1	C	26	50	20120601	21	620	12.2	-0.0392782896996044	-0.0057217030123949
1	C	26	50	20120601	21	622	12.24	-0.0398602032251818	-0.006850422211864
1	C	26	50	20120601	21	624	12.28	-0.0400182840171839	-0.0106896160539095
1	C	26	50	20120601	21	626	12.32	-0.0392980674762742	-0.0125076865832894
1	C	26	50	20120601	21	628	12.36	-0.0375373433068484	-0.0142336210990808
1	C	26	50	20120601	21	630	12.4	-0.0358604982651273	-0.0147124858321156
1	C	26	50	20120601	21	632	12.44	-0.0336841346083998	-0.0165048905066589
1	C	26	50	20120601	21	634	12.48	-0.0317678681603165	-0.017935940281492
1	C	26	50	20120601	21	636	12.52	-0.0293810080072178	-0.0201051529673414
1	C	26	50	20120601	21	638	12.56	-0.0276362078825044	-0.0224682472615244
1	C	26	50	20120601	21	640	12.6	-0.0252299942168047	-0.0247707990731021
1	C	26	50	20120601	21	642	12.64	-0.0230588935558495	-0.0270045493948704
1	C	26	50	20120601	21	644	12.68	-0.0207774842370292	-0.0301251530416029
1	C	26	50	20120601	21	646	12.72	-0.0182879733925058	-0.0314408666293567
1	C	26	50	20120601	21	648	12.76	-0.0161958565590091	-0.0320013901748033
1	C	26	50	20120601	21	650	12.8	-0.0130659191027650	-0.032576267987908
1	C	26	50	20120601	21	652	12.84	-0.0103265874324483	-0.0325216793444004
1	C	26	50	20120601	21	654	12.88	-0.00765909781110021	-0.0303836712808047
1	C	26	50	20120601	21	656	12.92	-0.0041240588799143	-0.0291423453264317
1	C	26	50	20120601	21	658	12.96	-0.00148273220947007	-0.0283068279537817
1	C	26	50	20120601	21	660	13	0.00140304127523035	-0.02842979382303
1	C	26	50	20120601	21	662	13.04	0.00277801041124759	-0.0288071767121493
1	C	26	50	20120601	21	664	13.08	0.00444812591773209	-0.0288107829567334
1	C	26	50	20120601	21	666	13.12	0.00524630805233547	-0.0295552249759666
1	C	26	50	20120601	21	668	13.16	0.0072083879487719	-0.0306829188706029
1	C	26	50	20120601	21	670	13.2	0.0100250771009504	-0.0324560598351062
1	C	26	50	20120601	21	672	13.24	0.0126893847417832	-0.0333315287408933
1	C	26	50	20120601	21	674	13.28	0.0143311452663422	-0.0335408323481245
1	C	26	50	20120601	21	676	13.32	0.0175759168638510	-0.033504769902284
1	C	26	50	20120601	21	678	13.36	0.0223551101765346	-0.0326783034964332
1	C	26	50	20120601	21	680	13.4	0.0242766728544091	-0.0312945662363292
1	C	26	50	20120601	21	682	13.44	0.0272908569305730	-0.0309675293500304
1	C	26	50	20120601	21	684	13.48	0.0299151423275906	-0.0317442861491639
1	C	26	50	20120601	21	686	13.52	0.0319427710226430	-0.032641251101099
1	C	26	50	20120601	21	688	13.56	0.0347603794136371	-0.0331642979871427
1	C	26	50	20120601	21	690	13.6	0.0375687247057975	-0.0344581619753578
1	C	26	50	20120601	21	692	13.64	0.0409911215267404	-0.0349411159069082
1	C	26	50	20120601	21	694	13.68	0.0442545607432726	-0.0361048722473851
1	C	26	50	20120601	21	696	13.72	0.0468296527215231	-0.0357503784047728
1	C	26	50	20120601	21	698	13.76	0.0491526187058737	-0.0344392822243002
1	C	26	50	20120601	21	700	13.8	0.0501514494607066	-0.0328747660445181
1	C	26	50	20120601	21	702	13.84	0.0514077708164561	-0.031222464891304
1	C	26	50	20120601	21	704	13.88	0.0533428910647783	-0.0276983342842994
1	C	26	50	20120601	21	706	13.92	0.0549780330698653	-0.0256042799782224
1	C	26	50	20120601	21	708	13.96	0.056887108241984	-0.0229125790206864
1	C	26	50	20120601	21	710	14	0.059334461380213	-0.0198333552627889
1	C	26	50	20120601	21	712	14.04	0.0603877676414686	-0.0178299803303312
1	C	26	50	20120601	21	714	14.08	0.0626432261414194	-0.0157610565992575
1	C	26	50	20120601	21	716	14.12	0.0639257764211354	-0.014127922777429
1	C	26	50	20120601	21	718	14.16	0.066544687806616	-0.0114646050860899
1	C	26	50	20120601	21	720	14.2	0.0692572201299258	-0.0084169041484978
1	C	26	50	20120601	21	722	14.24	0.0708835657266549	-0.0059922349958091
1	C	26	50	20120601	21	724	14.28	0.0723875818502386	-0.0038812384112548
1	C	26	50	20120601	21	726	14.32	0.0737710362676302	-0.0023570697444072
1	C	26	50	20120601	21	728	14.36	0.0749873306419492	-0.0021257751162811
1	C	26	50	20120601	21	730	14.4	0.0757674108429541	-0.0031618279720756
1	C	26	50	20120601	21	732	14.44	0.0780704576292787	-0.0040401960156655
1	C	26	50	20120601	21	734	14.48	0.0796595386986393	-0.0057849819982433
1	C	26	50	20120601	21	736	14.52	0.0812635397210828	-0.0069382731583586
1	C	26	50	20120601	21	738	14.56	0.0812271944325299	-0.0091298799159682
1	C	26	50	20120601	21	740	14.6	0.0813690400528359	-0.0116835253455453
1	C	26	50	20120601	21	742	14.64	0.0811314521743572	-0.0143091542454472
1	C	26	50	20120601	21	744	14.68	0.0806163248842627	-0.0173813210776684
1	C	26	50	20120601	21	746	14.72	0.0794762566209557	-0.0205198145259649
1	C	26	50	20120601	21	748	14.76	0.0794408305712183	-0.0226525192887016
1	C	26	50	20120601	21	750	14.8	0.0795510685184052	-0.0254439647287917
1	C	26	50	20120601	21	752	14.84	0.0803283202922855	-0.02863952169433
1	C	26	50	20120601	21	754	14.88	0.0804094254400876	-0.0316612011023744
1	C	26	50	20120601	21	756	14.92	0.0802885101805047	-0.0356526774608163
1	C	26	50	20120601	21	758	14.96	0.0799106323166386	-0.0384505575726152
1	C	26	50	20120601	21	760	15	0.0793682107047904	-0.0417620093395899
1	C	26	50	20120601	21	762	15.04	0.0791145007917007	-0.0429097850668119
1	C	26	50	20120601	21	764	15.08	0.0784608512831718	-0.043806679308069
1	C	26	50	20120601	21	766	15.12	0.078352975072634	-0.0465464069581831
1	C	26	50	20120601	21	768	15.16	0.0770775736424756	-0.0485218441017161
1	C	26	50	20120601	21	770	15.2	0.0751139168979172	-0.0508164268198699
1	C	26	50	20120601	21	772	15.24	0.0728477057079876	-0.0525876632629689
1	C	26	50	20120601	21	774	15.28	0.0712155028629473	-0.0555138715175806
1	C	26	50	20120601	21	776	15.32	0.0685086556781583	-0.0568545884011171
1	C	26	50	20120601	21	778	15.36	0.0669550713692133	-0.0583402904590682
1	C	26	50	20120601	21	780	15.4	0.0649658315013116	-0.0587258121472389
1	C	26	50	20120601	21	782	15.44	0.061146634639038	-0.0606117790697484
1	C	26	50	20120601	21	784	15.48	0.0578353242934195	-0.0609198654943114
1	C	26	50	20120601	21	786	15.52	0.0548736782510978	-0.0611068245272571
1	C	26	50	20120601	21	788	15.56	0.0517141837314001	-0.0603159963031781
1	C	26	50	20120601	21	790	15.6	0.0485831149043060	-0.0587832716442781
1	C	26	50	20120601	21	792	15.64	0.0461711029630006	-0.057311853143307
1	C	26	50	20120601	21	794	15.68	0.0440193063171718	-0.055575269599391
1	C	26	50	20120601	21	796	15.72	0.0414721662699816	-0.0537693188802406
1	C	26	50	20120601	21	798	15.76	0.0388701547365714	-0.0515826618700993
1	C	26	50	20120601	21	800	15.8	0.0362484856346441	-0.0499673471391567
1	C	26	50	20120601	21	802	15.84	0.0348374540527864	-0.0480425317700888
1	C	26	50	20120601	21	804	15.88	0.0335248517348698	-0.0458634408025063
1	C	26	50	20120601	21	806	15.92	0.0328960923850387	-0.0429899002651204
1	C	26	50	20120601	21	808	15.96	0.0317585697061439	-0.0397065913480369
1	C	26	50	20120601	21	810	16	0.0311365985814122	-0.036642980507868
1	C	26	50	20120601	21	812	16.04	0.0300571293692529	-0.0345759659651035
1	C	26	50	20120601	21	814	16.08	0.0286789075420422	-0.0317474681296792
1	C	26	50	20120601	21	816	16.12	0.0266263886882920	-0.0297551947736861
1	C	26	50	20120601	21	818	16.16	0.0256115490359330	-0.0289144448108553
1	C	26	50	20120601	21	820	16.2	0.0243357869813163	-0.028892241657926
1	C	26	50	20120601	21	822	16.24	0.0225531000752669	-0.0290675334289822
1	C	26	50	20120601	21	824	16.28	0.0198631951689551	-0.0297346886770317
1	C	26	50	20120601	21	826	16.32	0.0164055844303091	-0.0298404718514972
1	C	26	50	20120601	21	828	16.36	0.0138067548774142	-0.0298237134207831
1	C	26	50	20120601	21	830	16.4	0.0120102793891317	-0.0301686401086459
1	C	26	50	20120601	21	832	16.44	0.0107525485574352	-0.0304679584091221
1	C	26	50	20120601	21	834	16.48	0.0110352498485535	-0.0313599029029109
1	C	26	50	20120601	21	836	16.52	0.0105701857185671	-0.0305568417315173
1	C	26	50	20120601	21	838	16.56	0.00943273375035042	-0.0317797121989013
1	C	26	50	20120601	21	840	16.6	0.00908858487994693	-0.0330546964360588
1	C	26	50	20120601	21	842	16.64	0.00833367768035217	-0.0344626874587574
1	C	26	50	20120601	21	844	16.68	0.00707410837102457	-0.0366574761968824
1	C	26	50	20120601	21	846	16.72	0.00497987021718438	-0.0377070347921975
1	C	26	50	20120601	21	848	16.76	0.00256488842739797	-0.0388263141161377
1	C	26	50	20120601	21	850	16.8	0.00067161002077098	-0.0387671292785524
1	C	26	50	20120601	21	852	16.84	-0.00129648028330553	-0.037987402630938
1	C	26	50	20120601	21	854	16.88	-0.00351580562673763	-0.0373962613618661
1	C	26	50	20120601	21	856	16.92	-0.00444077200720776	-0.0360972354941483
1	C	26	50	20120601	21	858	16.96	-0.00700000358035623	-0.035441535375954
1	C	26	50	20120601	21	860	17	-0.00926988705864316	-0.0345748345942536
1	C	26	50	20120601	21	862	17.04	-0.0110136830917273	-0.0332302710498274
1	C	26	50	20120601	21	864	17.08	-0.0134401907220470	-0.0325037895428363
1	C	26	50	20120601	21	866	17.12	-0.0160728906897608	-0.0305535890403238
1	C	26	50	20120601	21	868	17.16	-0.0177880488982069	-0.0295837213792484
1	C	26	50	20120601	21	870	17.2	-0.0200640134948120	-0.0274579462629672
1	C	26	50	20120601	21	872	17.24	-0.0230062848113292	-0.0255640314602372
1	C	26	50	20120601	21	874	17.28	-0.0244753698599224	-0.0245643238929957
1	C	26	50	20120601	21	876	17.32	-0.0262679562609084	-0.0225740304359899
1	C	26	50	20120601	21	878	17.36	-0.0274370300443798	-0.0210540902676938
1	C	26	50	20120601	21	880	17.4	-0.0293416928701838	-0.0187475079474633
1	C	26	50	20120601	21	882	17.44	-0.0316863246063100	-0.01713642878614
1	C	26	50	20120601	21	884	17.48	-0.0341615165385145	-0.0167261300763565
1	C	26	50	20120601	21	886	17.52	-0.0378106421990974	-0.0167538182565874
1	C	26	50	20120601	21	888	17.56	-0.0408610916607480	-0.0170047089349406
1	C	26	50	20120601	21	890	17.6	-0.0445352184957933	-0.0177398171446621
1	C	26	50	20120601	21	892	17.64	-0.0470213705831061	-0.018447100702544
1	C	26	50	20120601	21	894	17.68	-0.0484371397803978	-0.0188852240641672
1	C	26	50	20120601	21	896	17.72	-0.0491396432964388	-0.0187781044578852
1	C	26	50	20120601	21	898	17.76	-0.0500838712656285	-0.017884788176941
1	C	26	50	20120601	21	900	17.8	-0.0500904615008291	-0.0171767480148033
1	C	26	50	20120601	21	902	17.84	-0.0502507908923954	-0.0165155041794445
1	C	26	50	20120601	21	904	17.88	-0.0501282139318767	-0.0145811075134915
1	C	26	50	20120601	21	906	17.92	-0.0502839895557721	-0.0131750256791021
1	C	26	50	20120601	21	908	17.96	-0.0505509930763481	-0.0104403609135412
1	C	26	50	20120601	21	910	18	-0.0504748376760143	-0.0082591486256151
1	C	26	50	20120601	21	912	18.04	-0.0501136475321842	-0.0055418786868714
1	C	26	50	20120601	21	914	18.08	-0.0509085769755942	-0.002247892457392
1	C	26	50	20120601	21	916	18.12	-0.0511595291722373	0.000517390031794299
1	C	26	50	20120601	21	918	18.16	-0.0513662871950562	0.003130998116416
1	C	26	50	20120601	21	920	18.2	-0.0501267997183143	0.0058367422146263
1	C	26	50	20120601	21	922	18.24	-0.0491345167722752	0.0084422185712644
1	C	26	50	20120601	21	924	18.28	-0.0480003882059301	0.0098188847635565
1	C	26	50	20120601	21	926	18.32	-0.0458946242115566	0.0129638128835617
1	C	26	50	20120601	21	928	18.36	-0.0453408181805313	0.0155842091932828
1	C	26	50	20120601	21	930	18.4	-0.0447054827376352	0.0184677199362835
1	C	26	50	20120601	21	932	18.44	-0.0436226194129261	0.0219073701626873
1	C	26	50	20120601	21	934	18.48	-0.0429749803120373	0.0229582015502086
1	C	26	50	20120601	21	936	18.52	-0.0413417050688526	0.0264510262065577
1	C	26	50	20120601	21	938	18.56	-0.0387099243399544	0.0293107781617105
1	C	26	50	20120601	21	940	18.6	-0.0374801242261148	0.0303455582252989
1	C	26	50	20120601	21	942	18.64	-0.0375845638976960	0.0311759137184462
1	C	26	50	20120601	21	944	18.68	-0.0389893022292012	0.0323625803186335
1	C	26	50	20120601	21	946	18.72	-0.0403755143630393	0.0324816571005853
1	C	26	50	20120601	21	948	18.76	-0.0421958193498479	0.0329730256028318
1	C	26	50	20120601	21	950	18.8	-0.0433279680172057	0.0329972793654265
1	C	26	50	20120601	21	952	18.84	-0.0458222871878412	0.0341833095695107
1	C	26	50	20120601	21	954	18.88	-0.0472567240041562	0.0345491666180966
1	C	26	50	20120601	21	956	18.92	-0.0490662809678907	0.0344578791326455
1	C	26	50	20120601	21	958	18.96	-0.0509251232742739	0.0359559555592673
1	C	26	50	20120601	21	960	19	-0.0531934511176423	0.0362562638092372
1	C	26	50	20120601	21	962	19.04	-0.0551067406461768	0.0361934727270678
1	C	26	50	20120601	21	964	19.08	-0.0579640177275954	0.0359254792569981
1	C	26	50	20120601	21	966	19.12	-0.0605166024970007	0.035415301714372
1	C	26	50	20120601	21	968	19.16	-0.0638573284847166	0.0361098927055316
1	C	26	50	20120601	21	970	19.2	-0.066300311703038	0.0360956798592297
1	C	26	50	20120601	21	972	19.24	-0.0694854741988928	0.0358979020925319
1	C	26	50	20120601	21	974	19.28	-0.0707458213256797	0.0369598350565178
1	C	26	50	20120601	21	976	19.32	-0.0701621046778102	0.0371339954567241
1	C	26	50	20120601	21	978	19.36	-0.0699889342270976	0.0370601027980901
1	C	26	50	20120601	21	980	19.4	-0.0694443912949058	0.0371085396126014
1	C	26	50	20120601	21	982	19.44	-0.0690669376951084	0.0372880033136665
1	C	26	50	20120601	21	984	19.48	-0.0689919843763027	0.0366418491370182
1	C	26	50	20120601	21	986	19.52	-0.068238915654339	0.0374598302614948
1	C	26	50	20120601	21	988	19.56	-0.0674217830579998	0.0368736387398912
1	C	26	50	20120601	21	990	19.6	-0.0665301921176017	0.0373757552652118
1	C	26	50	20120601	21	992	19.64	-0.0651373331800205	0.038010595733361
1	C	26	50	20120601	21	994	19.68	-0.064681107884799	0.0379746747088768
1	C	26	50	20120601	21	996	19.72	-0.0622522668021012	0.0393056618031042
1	C	26	50	20120601	21	998	19.76	-0.0599817469277112	0.0400556192552306
1	C	26	50	20120601	21	1000	19.8	-0.0577525928000206	0.0412456092572895
1	C	26	50	20120601	21	1002	19.84	-0.0565398339596076	0.0410895507906816
1	C	26	50	20120601	21	1004	19.88	-0.0545795218301241	0.04260466849073
1	C	26	50	20120601	21	1006	19.92	-0.0521247299285569	0.0423232399918178
1	C	26	50	20120601	21	1008	19.96	-0.0491056668156028	0.0429846676749397
1	C	26	50	20120601	21	1010	20	-0.0460325100338880	0.0432861072957595
1	C	26	50	20120601	21	1012	20.04	-0.0444696626261094	0.0434749048063363
1	C	26	50	20120601	21	1014	20.08	-0.0412938339397663	0.043797699051948
1	C	26	50	20120601	21	1016	20.12	-0.0380648308234779	0.0441738091488611
1	C	26	50	20120601	21	1018	20.16	-0.0343206509196205	0.0439052994908411
1	C	26	50	20120601	21	1020	20.2	-0.0317686954752504	0.0433396211369597
1	C	26	50	20120601	21	1022	20.24	-0.0300373303793795	0.0421657673116475
1	C	26	50	20120601	21	1024	20.28	-0.0273090366459172	0.040290513056873
1	C	26	50	20120601	21	1026	20.32	-0.0294875407148714	0.0405969236383646
1	C	26	50	20120601	21	1028	20.36	-0.0272769198559157	0.0397068812618172
1	C	26	50	20120601	21	1030	20.4	-0.0220065206755452	0.0386428764749624
1	C	26	50	20120601	21	1032	20.44	-0.0191655982668687	0.0382509066800541
1	C	26	50	20120601	21	1034	20.48	-0.0169181555293895	0.0379858576026212
1	C	26	50	20120601	21	1036	20.52	-0.0151178157025477	0.037768963204094
1	C	26	50	20120601	21	1038	20.56	-0.0130139821096868	0.0369155348166765
1	C	26	50	20120601	21	1040	20.6	-0.0115730894084596	0.0355496378606619
1	C	26	50	20120601	21	1042	20.64	-0.0103640570207834	0.0344151769541296
1	C	26	50	20120601	21	1044	20.68	-0.00912015719772691	0.0343465451699476
1	C	26	50	20120601	21	1046	20.72	-0.00951381061388127	0.03435141713567
1	C	26	50	20120601	21	1048	20.76	-0.00943941590943263	0.0332005372096786
1	C	26	50	20120601	21	1050	20.8	-0.00896165921272394	0.0331776623053072
1	C	26	50	20120601	21	1052	20.84	-0.00839610106699532	0.0325165316070334
1	C	26	50	20120601	21	1054	20.88	-0.00805579178641367	0.0311490365896933
1	C	26	50	20120601	21	1056	20.92	-0.00821777580784788	0.0303172810251192
1	C	26	50	20120601	21	1058	20.96	-0.00808336046559857	0.0294787174364558
1	C	26	50	20120601	21	1060	21	-0.00797695786559274	0.0285323794606311
1	C	26	50	20120601	21	1062	21.04	-0.00772352725968158	0.0282675007959325
1	C	26	50	20120601	21	1064	21.08	-0.0081407216747952	0.027620920941002
1	C	26	50	20120601	21	1066	21.12	-0.008002596143265	0.0270144630319428
1	C	26	50	20120601	21	1068	21.16	-0.0083348302644055	0.0249846918033434
1	C	26	50	20120601	21	1070	21.2	-0.00942146246825831	0.0223707796628057
1	C	26	50	20120601	21	1072	21.24	-0.0100686136654680	0.0204824863589861
1	C	26	50	20120601	21	1074	21.28	-0.0104260349301544	0.0179366827436124
1	C	26	50	20120601	21	1076	21.32	-0.0100702400110647	0.0159264983728518
1	C	26	50	20120601	21	1078	21.36	-0.0100460357459447	0.0134760693201245
1	C	26	50	20120601	21	1080	21.4	-0.0106201732182495	0.0104173749934053
1	C	26	50	20120601	21	1082	21.44	-0.0114289400342604	0.007651009923737
1	C	26	50	20120601	21	1084	21.48	-0.0129984964711788	0.0037905519665677
1	C	26	50	20120601	21	1086	21.52	-0.0135193088997940	0.0018123076091134
1	C	26	50	20120601	21	1088	21.56	-0.0148928284669098	-1.21339523651010e-05
1	C	26	50	20120601	21	1090	21.6	-0.0158237769707488	-0.0006837722574073
1	C	26	50	20120601	21	1092	21.64	-0.0148970498943935	-0.000560445763700599
1	C	26	50	20120601	21	1094	21.68	-0.0135593028593379	0.000257210091656700
1	C	26	50	20120601	21	1096	21.72	-0.0120957403147058	-0.000195614019947402
1	C	26	50	20120601	21	1098	21.76	-0.00976278998260487	-0.0007182295708546
1	C	26	50	20120601	21	1100	21.8	-0.00764104537497651	0.000106115514652699
1	C	26	50	20120601	21	1102	21.84	-0.00394586797105529	0.000796980053075401
1	C	26	50	20120601	21	1104	21.88	-0.00143337615614325	0.000990727311120501
1	C	26	50	20120601	21	1106	21.92	0.000371584613513531	0.0014130114808451
1	C	26	50	20120601	21	1108	21.96	0.000999566145885303	0.0028919253136968
1	C	26	50	20120601	21	1110	22	0.0028199701276432	0.0048148597787267
1	C	26	50	20120601	21	1112	22.04	0.00521781872012147	0.0066061521743032
1	C	26	50	20120601	21	1114	22.08	0.00716269470857163	0.0088938335302726
1	C	26	50	20120601	21	1116	22.12	0.00910028325453489	0.0115559236842396
1	C	26	50	20120601	21	1118	22.16	0.0114110134631439	0.0172420705392494
1	C	26	50	20120601	21	1120	22.2	0.0101920320830564	0.0184520150946733
1	C	26	50	20120601	21	1122	22.24	0.00739482372269955	0.0164730848436412
1	C	26	50	20120601	21	1124	22.28	0.00809781514241959	0.0147343234108391
1	C	26	50	20120601	21	1126	22.32	0.00801878181748637	0.0156482094280480
1	C	26	50	20120601	21	1128	22.36	0.00888850194514239	0.0165161052202086
1	C	26	50	20120601	21	1130	22.4	0.00872829276172895	0.0166281038632807
1	C	26	50	20120601	21	1132	22.44	0.00897637410484044	0.0173957814113437
1	C	26	50	20120601	21	1134	22.48	0.0091143094246465	0.0179040851209997
1	C	26	50	20120601	21	1136	22.52	0.0085054975571127	0.0187989782500659
1	C	26	50	20120601	21	1138	22.56	0.00856958971575945	0.0198007929955154
1	C	26	50	20120601	21	1140	22.6	0.00849893560618329	0.0223367324712916
1	C	26	50	20120601	21	1142	22.64	0.00927262356188636	0.0258441376694687
1	C	26	50	20120601	21	1144	22.68	0.0110268352778574	0.0292082476784384
1	C	26	50	20120601	21	1146	22.72	0.0123371819251420	0.0307242068355564
1	C	26	50	20120601	21	1148	22.76	0.0149325112994701	0.0308882909641308
1	C	26	50	20120601	21	1150	22.8	0.0180440356951321	0.0300173051153364
1	C	26	50	20120601	21	1152	22.84	0.0194087305696187	0.0288025168784614
1	C	26	50	20120601	21	1154	22.88	0.0216612262921563	0.0255695468931305
1	C	26	50	20120601	21	1156	22.92	0.0229227047897931	0.0229269474304802
1	C	26	50	20120601	21	1158	22.96	0.0242752586408467	0.0200481743029135
1	C	26	50	20120601	21	1160	23	0.0237299378911956	0.0175611383321242
1	C	26	50	20120601	21	1162	23.04	0.0223616862695997	0.0147403479606148
1	C	26	50	20120601	21	1164	23.08	0.0214959754373930	0.0130842331683978
1	C	26	50	20120601	21	1166	23.12	0.0212519953136124	0.0117733703331629
1	C	26	50	20120601	21	1168	23.16	0.0196559421713893	0.0084767253821863
1	C	26	50	20120601	21	1170	23.2	0.0191366005248791	0.0062330331390745
1	C	26	50	20120601	21	1172	23.24	0.0192016119223414	0.004465082338345
1	C	26	50	20120601	21	1174	23.28	0.0187692797652561	0.0033631200594761
1	C	26	50	20120601	21	1176	23.32	0.0176187533926553	0.0041321057550842
1	C	26	50	20120601	21	1178	23.36	0.0175498246236252	0.0047312514729192
1	C	26	50	20120601	21	1180	23.4	0.0159070041460013	0.0053103019231397
1	C	26	50	20120601	21	1182	23.44	0.0149001017672612	0.0059725958120685
1	C	26	50	20120601	21	1184	23.48	0.0116742127492371	0.0067817409302074
1	C	26	50	20120601	21	1186	23.52	0.00930746271299542	0.007602203999486
1	C	26	50	20120601	21	1188	23.56	0.00590453254173859	0.0095748410001655
1	C	26	50	20120601	21	1190	23.6	0.00218218102421637	0.0103170202776989
1	C	26	50	20120601	21	1192	23.64	-0.00134138863497869	0.0124448318615099
1	C	26	50	20120601	21	1194	23.68	-0.0026169385575611	0.0145144768415004
1	C	26	50	20120601	21	1196	23.72	-0.0054478122717702	0.0167503626257479
1	C	26	50	20120601	21	1198	23.76	-0.00819420793883093	0.0185694301756893
1	C	26	50	20120601	21	1200	23.8	-0.00850036396188128	0.0204197659874949
1	C	26	50	20120601	21	1202	23.84	-0.00764023927324596	0.0204196669925455
1	C	26	50	20120601	21	1204	23.88	-0.00648008917735319	0.0209393480503107
1	C	26	50	20120601	21	1206	23.92	-0.00535509643062102	0.0220535079211551
1	C	26	50	20120601	21	1208	23.96	-0.00394000605583925	0.0224041904582168
1	C	26	50	20120601	21	1210	24	-0.00174948187871166	0.0232850538816375
1	C	26	50	20120601	21	1212	24.04	6.40638743755169e-06	0.0240205446361277
1	C	26	50	20120601	21	1214	24.08	0.00324380286121861	0.0247977751968045
1	C	26	50	20120601	21	1216	24.12	0.00623852735876425	0.0244410256835603
1	C	26	50	20120601	21	1218	24.16	0.0081232144179998	0.0246661755537579
1	C	26	50	20120601	21	1220	24.2	0.0116016565224196	0.0248164640290313
1	C	26	50	20120601	21	1222	24.24	0.0153720135193166	0.0243943990624088
1	C	26	50	20120601	21	1224	24.28	0.0167689666051609	0.0225515444403483
1	C	26	50	20120601	21	1226	24.32	0.0168047462082889	0.0202745191835713
1	C	26	50	20120601	21	1228	24.36	0.0170672242454654	0.0188847715158273
1	C	26	50	20120601	21	1230	24.4	0.0169506789057902	0.0173175259038698
1	C	26	50	20120601	21	1232	24.44	0.0174578300313928	0.0182463955137721
1	C	26	50	20120601	21	1234	24.48	0.0181278137065671	0.0177045395873488
1	C	26	50	20120601	21	1236	24.52	0.0197355623949509	0.0184619216606777
1	C	26	50	20120601	21	1238	24.56	0.0217014606680058	0.0187668261047254
1	C	26	50	20120601	21	1240	24.6	0.0234995625018851	0.0199971211933118
1	C	26	50	20120601	21	1242	24.64	0.0253243222614151	0.0232604189884878
1	C	26	50	20120601	21	1244	24.68	0.0269932356863715	0.0254414191443795
1	C	26	50	20120601	21	1246	24.72	0.0278235204688408	0.0275747603032194
1	C	26	50	20120601	21	1248	24.76	0.0270435816891920	0.0292138338220098
1	C	26	50	20120601	21	1250	24.8	0.0261276662755211	0.0303168496899827
1	C	26	50	20120601	21	1252	24.84	0.0251380703352505	0.0313323257384447
1	C	26	50	20120601	21	1254	24.88	0.0238078539874146	0.0335310106349339
1	C	26	50	20120601	21	1256	24.92	0.0223608801678691	0.0362050975625505
1	C	26	50	20120601	21	1258	24.96	0.0217205949775047	0.0383566113656669
1	C	26	50	20120601	21	1260	25	0.0201005921286029	0.0375223879984264
1	C	26	50	20120601	21	1262	25.04	0.0179009236465810	0.0371735022196957
1	C	26	50	20120601	21	1264	25.08	0.0155080141949693	0.0364504749293308
1	C	26	50	20120601	21	1266	25.12	0.0134049626622084	0.0351821827507505
1	C	26	50	20120601	21	1268	25.16	0.0114961844749378	0.0336418354807493
1	C	26	50	20120601	21	1270	25.2	0.00726456051146937	0.0315605515231404
1	C	26	50	20120601	21	1272	25.24	0.00810114561535898	0.0304479119318756
1	C	26	50	20120601	21	1274	25.28	0.00988975383359404	0.0290736682874159
1	C	26	50	20120601	21	1276	25.32	0.0107462977334895	0.0276928754199488
1	C	26	50	20120601	21	1278	25.36	0.0115433414261751	0.0269962408901916
1	C	26	50	20120601	21	1280	25.4	0.0115112458493771	0.0263987285890211
1	C	26	50	20120601	21	1282	25.44	0.0117910621448282	0.0262468986209648
1	C	26	50	20120601	21	1284	25.48	0.0115481285390838	0.0255312782741327
1	C	26	50	20120601	21	1286	25.52	0.0110326971930735	0.0249341478106241
1	C	26	50	20120601	21	1288	25.56	0.0110062443283893	0.0238030668745059
1	C	26	50	20120601	21	1290	25.6	0.0106103705969420	0.0231626331917175
1	C	26	50	20120601	21	1292	25.64	0.0121159211422409	0.0226485594907270
1	C	26	50	20120601	21	1294	25.68	0.0122259116020545	0.0219187899372035
1	C	26	50	20120601	21	1296	25.72	0.0119652013318310	0.0222500128956469
1	C	26	50	20120601	21	1298	25.76	0.0122507027658029	0.0224310463737663
1	C	26	50	20120601	21	1300	25.8	0.0122078308816596	0.0231599532570168
1	C	26	50	20120601	21	1302	25.84	0.0136828414850791	0.0229755539506189
1	C	26	50	20120601	21	1304	25.88	0.0144076754332700	0.0229848382626559
1	C	26	50	20120601	21	1306	25.92	0.0168798480195188	0.0232176319571582
1	C	26	50	20120601	21	1308	25.96	0.0188014743370035	0.0230132851684631
1	C	26	50	20120601	21	1310	26	0.0203732312902250	0.0210035462749747
1	C	26	50	20120601	21	1312	26.04	0.0214020716568514	0.0191635130089710
1	C	26	50	20120601	21	1314	26.08	0.0215127338681071	0.0175614211748367
1	C	26	50	20120601	21	1316	26.12	0.0217793131246144	0.0153143772455821
1	C	26	50	20120601	21	1318	26.16	0.0226024561285937	0.0123322958172840
1	C	26	50	20120601	21	1320	26.2	0.0230705254624001	0.0096596796717723
1	C	26	50	20120601	21	1322	26.24	0.0241612800987872	0.0064191224306793
1	C	26	50	20120601	21	1324	26.28	0.0251519791256365	0.0048218106383858
1	C	26	50	20120601	21	1326	26.32	0.0263948819281315	0.0027769497510759
1	C	26	50	20120601	21	1328	26.36	0.0262845803413342	0.0020514652646463
1	C	26	50	20120601	21	1330	26.4	0.0251758227662981	0.0032468858467846
1	C	26	50	20120601	21	1332	26.44	0.0241345726756618	0.0039808980409953
1	C	26	50	20120601	21	1334	26.48	0.0232168117132920	0.0047419499985186
1	C	26	50	20120601	21	1336	26.52	0.0219065145634821	0.0044261278257694
1	C	26	50	20120601	21	1338	26.56	0.0215675275725812	0.0053848231997022
1	C	26	50	20120601	21	1340	26.6	0.0187790024834974	0.0066617378383723
1	C	26	50	20120601	21	1342	26.64	0.0174822181442760	0.0064744040388325
1	C	26	50	20120601	21	1344	26.68	0.0146543623618090	0.0070494289301476
1	C	26	50	20120601	21	1346	26.72	0.0129652558056594	0.0072774302791511
1	C	26	50	20120601	21	1348	26.76	0.0125092252476454	0.0079816205277079
1	C	26	50	20120601	21	1350	26.8	0.0111184709426877	0.0092464764501744
1	C	26	50	20120601	21	1352	26.84	0.00911949534577972	0.0105731654665431
1	C	26	50	20120601	21	1354	26.88	0.00634204072046215	0.0124411619773155
1	C	26	50	20120601	21	1356	26.92	0.00420285178854192	0.0127488312088776
1	C	26	50	20120601	21	1358	26.96	0.000946059375752918	0.0128488443920086
1	C	26	50	20120601	21	1360	27	-0.00239758696296922	0.0137902085787345
1	C	26	50	20120601	21	1362	27.04	-0.00405787368519524	0.0139027092676212
1	C	26	50	20120601	21	1364	27.08	-0.00412463163640706	0.0133850717484536
1	C	26	50	20120601	21	1366	27.12	-0.00506079858829118	0.0113863212943449
1	C	26	50	20120601	21	1368	27.16	-0.00575614618370659	0.0100468701319466
1	C	26	50	20120601	21	1370	27.2	-0.00661248077999475	0.0088825763903161
1	C	26	50	20120601	21	1372	27.24	-0.00656922705818957	0.0094277769318144
1	C	26	50	20120601	21	1374	27.28	-0.00723993763913488	0.0113442682398541
1	C	26	50	20120601	21	1376	27.32	-0.00719006398364423	0.0120532615819329
1	C	26	50	20120601	21	1378	27.36	-0.00804500840800058	0.0136109287254324
1	C	26	50	20120601	21	1380	27.4	-0.00907168502787657	0.0150351407776915
1	C	26	50	20120601	21	1382	27.44	-0.00978615986172308	0.0167453492386693
1	C	26	50	20120601	21	1384	27.48	-0.00943356106528441	0.0189415592614244
1	C	26	50	20120601	21	1386	27.52	-0.00927248214053012	0.0217253113797352
1	C	26	50	20120601	21	1388	27.56	-0.0092106739367866	0.0236344077650573
1	C	26	50	20120601	21	1390	27.6	-0.00665854595836193	0.0258931429978321
1	C	26	50	20120601	21	1392	27.64	-0.00464402985145983	0.0262034751935321
1	C	26	50	20120601	21	1394	27.68	-0.00158471114945279	0.0280318341265784
1	C	26	50	20120601	21	1396	27.72	0.00147231652658320	0.0292362844623125
1	C	26	50	20120601	21	1398	27.76	0.00399412800887128	0.0312353460434049
1	C	26	50	20120601	21	1400	27.8	0.00669114640940176	0.0334432445412531
1	C	26	50	20120601	21	1402	27.84	0.00817651612716566	0.0354528208001818
1	C	26	50	20120601	21	1404	27.88	0.0111824411961253	0.0367963095423006
1	C	26	50	20120601	21	1406	27.92	0.0134748884517999	0.0357355008780967
1	C	26	50	20120601	21	1408	27.96	0.0155936759388694	0.0345971876538206
1	C	26	50	20120601	21	1410	28	0.0171709426681298	0.0327235017618867
1	C	26	50	20120601	21	1412	28.04	0.0185229308337585	0.0308694677816156
1	C	26	50	20120601	21	1414	28.08	0.0210968490147522	0.0287097727530410
1	C	26	50	20120601	21	1416	28.12	0.0227841118606805	0.025971466387557
1	C	26	50	20120601	21	1418	28.16	0.0239272913938248	0.0234833697565959
1	C	26	50	20120601	21	1420	28.2	0.0252154278171123	0.0212160318627212
1	C	26	50	20120601	21	1422	28.24	0.0265263330787541	0.0200157181016571
1	C	26	50	20120601	21	1424	28.28	0.0288145306226737	0.0182000093089262
1	C	26	50	20120601	21	1426	28.32	0.0309866919438007	0.0164716282036720
1	C	26	50	20120601	21	1428	28.36	0.0321566708239519	0.0163519857362952
1	C	26	50	20120601	21	1430	28.4	0.0354098569921569	0.0157713803582629
1	C	26	50	20120601	21	1432	28.44	0.0394946714457154	0.0151058514558101
1	C	26	50	20120601	21	1434	28.48	0.0420415993608712	0.0142103007174374
1	C	26	50	20120601	21	1436	28.52	0.0434502974903510	0.0124590800631508
1	C	26	50	20120601	21	1438	28.56	0.0442914717172505	0.0102394718770062
1	C	26	50	20120601	21	1440	28.6	0.0446072656057284	0.0074827453798723
1	C	26	50	20120601	21	1442	28.64	0.0448775218174979	0.0045420296982737
1	C	26	50	20120601	21	1444	28.68	0.0451484851360486	0.00123743686707650
1	C	26	50	20120601	21	1446	28.72	0.0455726784940824	-0.0012269009760367
1	C	26	50	20120601	21	1448	28.76	0.0461737192580910	-0.0048464391675744
1	C	26	50	20120601	21	1450	28.8	0.0466708860359433	-0.0077715277893088
1	C	26	50	20120601	21	1452	28.84	0.0470585219733897	-0.0096061870437754
1	C	26	50	20120601	21	1454	28.88	0.0470201967858494	-0.0099041618413675
1	C	26	50	20120601	21	1456	28.92	0.0472557340546627	-0.010855574015454
1	C	26	50	20120601	21	1458	28.96	0.0463437147993561	-0.0135456839827322
1	C	26	50	20120601	21	1460	29	0.0458885360221707	-0.0156800999438795
1	C	26	50	20120601	21	1462	29.04	0.0455357109515620	-0.018516708294084
1	C	26	50	20120601	21	1464	29.08	0.0447022441885774	-0.0202138352796098
1	C	26	50	20120601	21	1466	29.12	0.0428944974182028	-0.0234004402732982
1	C	26	50	20120601	21	1468	29.16	0.0408257292506209	-0.0256000231953996
1	C	26	50	20120601	21	1470	29.2	0.0375300459648666	-0.0286588257094564
1	C	26	50	20120601	21	1472	29.24	0.0359584304330014	-0.0307254159881522
1	C	26	50	20120601	21	1474	29.28	0.0340673440573961	-0.0322684644060575
1	C	26	50	20120601	21	1476	29.32	0.0324583932874842	-0.0332793442604418
1	C	26	50	20120601	21	1478	29.36	0.0299878329046966	-0.03382063450144
1	C	26	50	20120601	21	1480	29.4	0.0290326023539917	-0.033331953004962
1	C	26	50	20120601	21	1482	29.44	0.0266304191969447	-0.0325525799107382
1	C	26	50	20120601	21	1484	29.48	0.0242270339583698	-0.0312409675423153
1	C	26	50	20120601	21	1486	29.52	0.0227987489710511	-0.0298160766675463
1	C	26	50	20120601	21	1488	29.56	0.0185450774181453	-0.0274455718942965
1	C	26	50	20120601	21	1490	29.6	0.0177182574589038	-0.0270546125549784
1	C	26	50	20120601	21	1492	29.64	0.0169024683654489	-0.0252501467600685
1	C	26	50	20120601	21	1494	29.68	0.0156230293555700	-0.023495390571876
1	C	26	50	20120601	21	1496	29.72	0.0136329480305986	-0.0211708477394033
1	C	26	50	20120601	21	1498	29.76	0.0119404879498286	-0.0189332083303385
1	C	26	50	20120601	21	1500	29.8	0.00962824877534851	-0.0151120032848064
1	C	26	50	20120601	21	1502	29.84	0.00795954748242637	-0.013440756407472
1	C	26	50	20120601	21	1504	29.88	0.00820137800159217	-0.0104812316854938
1	C	26	50	20120601	21	1506	29.92	0.00832073762625646	-0.0083599113419341
1	C	26	50	20120601	21	1508	29.96	0.00947996848333369	-0.0051062301989824
1	C	26	50	20120601	21	1510	30	0.0104730433889677	-0.0023544393071812
1	C	26	50	20120601	21	1512	30.04	0.0102127432406773	0.000976938728887398
1	C	26	50	20120601	21	1514	30.08	0.0096016049918334	0.0016347743095608
1	C	26	50	20120601	21	1516	30.12	0.00771263286550384	0.00300598870857
1	C	26	50	20120601	21	1518	30.16	0.0054560359236354	0.0043441812208977
1	C	26	50	20120601	21	1520	30.2	0.0035790704704504	0.0048706717169658
1	C	26	50	20120601	21	1522	30.24	0.000558402225103017	0.0046072956541772
1	C	26	50	20120601	21	1524	30.28	-0.00174207776360586	0.0050988550752547
1	C	26	50	20120601	21	1526	30.32	-0.00313026272536348	0.0064291987023112
1	C	26	50	20120601	21	1528	30.36	-0.00364978114856905	0.0076917449311876
1	C	26	50	20120601	21	1530	30.4	-0.00296083994059118	0.0098446375925273
1	C	26	50	20120601	21	1532	30.44	-0.00299037579084134	0.0113119902295065
1	C	26	50	20120601	21	1534	30.48	-0.00317157897458821	0.0125602599724708
1	C	26	50	20120601	21	1536	30.52	-0.0041206499181222	0.0152522925630871
1	C	26	50	20120601	21	1538	30.56	-0.00369872283732209	0.0164670772644282
1	C	26	50	20120601	21	1540	30.6	-0.00245842423839149	0.0176078334719227
1	C	26	50	20120601	21	1542	30.64	-0.00190469393850245	0.017751070041978
1	C	26	50	20120601	21	1544	30.68	-0.00174201907374302	0.0170910021251964
1	C	26	50	20120601	21	1546	30.72	-0.00170836715491957	0.0173226425285385
1	C	26	50	20120601	21	1548	30.76	-0.00166097332291054	0.0174268382482802
1	C	26	50	20120601	21	1550	30.8	-0.00132074323828839	0.017424237509539
1	C	26	50	20120601	21	1552	30.84	-0.00107266684492437	0.0172158439487352
1	C	26	50	20120601	21	1554	30.88	-0.000689386685250011	0.0170891162714109
1	C	26	50	20120601	21	1556	30.92	-0.000469101709706966	0.0172551661568370
1	C	26	50	20120601	21	1558	30.96	-0.000136938299244586	0.0174472941403532
1	C	26	50	20120601	21	1560	31	0.00125225782521013	0.0171519497799872
1	C	26	50	20120601	21	1562	31.04	0.00316552331211413	0.0177529099338227
1	C	26	50	20120601	21	1564	31.08	0.00517744999398353	0.018880910712802
1	C	26	50	20120601	21	1566	31.12	0.00618490745154687	0.0200933301419601
1	C	26	50	20120601	21	1568	31.16	0.00748097761291932	0.0204126454222083
1	C	26	50	20120601	21	1570	31.2	0.0116924985305986	0.0239188131835184
1	C	26	50	20120601	21	1572	31.24	0.0131790349745515	0.0252881396074217
1	C	26	50	20120601	21	1574	31.28	0.0141275762951064	0.0257344371234354
1	C	26	50	20120601	21	1576	31.32	0.0151991824798590	0.0252501538311364
1	C	26	50	20120601	21	1578	31.36	0.0149074443640770	0.0247622360099821
1	C	26	50	20120601	21	1580	31.4	0.0152586996576314	0.024671620275973
1	C	26	50	20120601	21	1582	31.44	0.0166859451979818	0.0229789268499652
1	C	26	50	20120601	21	1584	31.48	0.0165086735279383	0.0233302882095368
1	C	26	50	20120601	21	1586	31.52	0.0195912419009108	0.0211949600806419
1	C	26	50	20120601	21	1588	31.56	0.0201551595589070	0.0212753581216628
1	C	26	50	20120601	21	1590	31.6	0.0209682616465934	0.0222737221860201
1	C	26	50	20120601	21	1592	31.64	0.0199450781342165	0.0227148153961242
1	C	26	50	20120601	21	1594	31.68	0.0197118743177812	0.0239508380496383
1	C	26	50	20120601	21	1596	31.72	0.0186799014681141	0.0261437388126575
1	C	26	50	20120601	21	1598	31.76	0.0176195594943858	0.0285177437644741
1	C	26	50	20120601	21	1600	31.8	0.0159025415951052	0.0312196199885914
1	C	26	50	20120601	21	1602	31.84	0.0138211812699640	0.0343909147062535
1	C	26	50	20120601	21	1604	31.88	0.0126840602277209	0.0363723212452333
1	C	26	50	20120601	21	1606	31.92	0.0101207486484449	0.0387816249675668
1	C	26	50	20120601	21	1608	31.96	0.00863110093465487	0.0388563520122026
1	C	26	50	20120601	21	1610	32	0.00763183177361766	0.0386485898977544
1	C	26	50	20120601	21	1612	32.04	0.00579960496647833	0.0378247822134008
1	C	26	50	20120601	21	1614	32.08	0.00406558822017799	0.0356882378608422
1	C	26	50	20120601	21	1616	32.12	0.00305619329003419	0.0343948688473739
1	C	26	50	20120601	21	1618	32.16	0.000123114361672393	0.0312811665628258
1	C	26	50	20120601	21	1620	32.2	-0.00300917776015309	0.029609445923948
1	C	26	50	20120601	21	1622	32.24	-0.00446568337910895	0.0276631415797999
1	C	26	50	20120601	21	1624	32.28	-0.00662271615065242	0.0258996420162580
1	C	26	50	20120601	21	1626	32.32	-0.00823939206214876	0.0242054247751367
1	C	26	50	20120601	21	1628	32.36	-0.0102346989062331	0.0224949829689211
1	C	26	50	20120601	21	1630	32.4	-0.0136606878296244	0.0219509067272050
1	C	26	50	20120601	21	1632	32.44	-0.0159633810625584	0.0223070764128886
1	C	26	50	20120601	21	1634	32.48	-0.0184291826167087	0.0232663586854497
1	C	26	50	20120601	21	1636	32.52	-0.0198821456306908	0.0242995831141195
1	C	26	50	20120601	21	1638	32.56	-0.0214831768046534	0.026127595564843
1	C	26	50	20120601	21	1640	32.6	-0.0240860368662011	0.0285686695948552
1	C	26	50	20120601	21	1642	32.64	-0.0251689001909102	0.0292497548464941
1	C	26	50	20120601	21	1644	32.68	-0.0258361968603159	0.0281676693392443
1	C	26	50	20120601	21	1646	32.72	-0.0263839924837011	0.0268916951525932
1	C	26	50	20120601	21	1648	32.76	-0.0260153070079905	0.0259288985593296
1	C	26	50	20120601	21	1650	32.8	-0.0262633600668307	0.0236357512679416
1	C	26	50	20120601	21	1652	32.84	-0.0272229746795790	0.0215601807331247
1	C	26	50	20120601	21	1654	32.88	-0.0283123433866750	0.0201569980365381
1	C	26	50	20120601	21	1656	32.92	-0.0284002367595765	0.0186483857188766
1	C	26	50	20120601	21	1658	32.96	-0.0277254447582901	0.0180471328228337
1	C	26	50	20120601	21	1660	33	-0.0260814922027095	0.0168981550140837
1	C	26	50	20120601	21	1662	33.04	-0.0251516467854492	0.0163548141634199
1	C	26	50	20120601	21	1664	33.08	-0.0230004865357235	0.0144954061716118
1	C	26	50	20120601	21	1666	33.12	-0.0199167514365621	0.0110042361451307
1	C	26	50	20120601	21	1668	33.16	-0.0173843050682850	0.0088929425757283
1	C	26	50	20120601	21	1670	33.2	-0.0142029538779808	0.0083940716705334
1	C	26	50	20120601	21	1672	33.24	-0.0119339175136177	0.007496681040316
1	C	26	50	20120601	21	1674	33.28	-0.0112544953771282	0.00690281882435
1	C	26	50	20120601	21	1676	33.32	-0.00806673072831863	0.0048233733443722
1	C	26	50	20120601	21	1678	33.36	-0.00587677152950921	0.0050907516315423
1	C	26	50	20120601	21	1680	33.4	-0.00274988170349199	0.0043067894143086
1	C	26	50	20120601	21	1682	33.44	-0.00124538474729699	0.0048405984655619
1	C	26	50	20120601	21	1684	33.48	0.00191584218401465	0.0065322595156692
1	C	26	50	20120601	21	1686	33.52	0.0041000384625574	0.0075593462574783
1	C	26	50	20120601	21	1688	33.56	0.00655341615056224	0.0096692114711827
1	C	26	50	20120601	21	1690	33.6	0.00868593070157485	0.0107990486064728
1	C	26	50	20120601	21	1692	33.64	0.0107433632403475	0.0127226965422449
1	C	26	50	20120601	21	1694	33.68	0.0106387750763422	0.0152618392117399
1	C	26	50	20120601	21	1696	33.72	0.0112095516701160	0.0182136140433963
1	C	26	50	20120601	21	1698	33.76	0.0114948126877823	0.0208001399382985
1	C	26	50	20120601	21	1700	33.8	0.0108505464862398	0.0224735576334512
1	C	26	50	20120601	21	1702	33.84	0.0101165696473681	0.02364994290104
1	C	26	50	20120601	21	1704	33.88	0.00861731942348954	0.0248518264391584
1	C	26	50	20120601	21	1706	33.92	0.00772975899174418	0.0248781449535542
1	C	26	50	20120601	21	1708	33.96	0.00542394883211872	0.0266105763664511
1	C	26	50	20120601	21	1710	34	0.00315320126934518	0.028407887654949
1	C	26	50	20120601	21	1712	34.04	0.00278655933223214	0.0312250222843996
1	C	26	50	20120601	21	1714	34.08	0.00247531214035726	0.0321925777063006
1	C	26	50	20120601	21	1716	34.12	0.00350039776997558	0.0338840549086448
1	C	26	50	20120601	21	1718	34.16	0.00594759534471286	0.0350597896379949
1	C	26	50	20120601	21	1720	34.2	0.00808976119618188	0.0354687236316907
1	C	26	50	20120601	21	1722	34.24	0.0109001288137366	0.0363727879357089
1	C	26	50	20120601	21	1724	34.28	0.0139631032578024	0.0370581865387131
1	C	26	50	20120601	21	1726	34.32	0.0172222338464426	0.0371844003756816
1	C	26	50	20120601	21	1728	34.36	0.0192287223963320	0.0369192329851421
1	C	26	50	20120601	21	1730	34.4	0.0214791816513398	0.0356206808789677
1	C	26	50	20120601	21	1732	34.44	0.0240159696552534	0.0353331995460085
1	C	26	50	20120601	21	1734	34.48	0.0265681372316578	0.0352478446864514
1	C	26	50	20120601	21	1736	34.52	0.0293599220830029	0.0339976940394493
1	C	26	50	20120601	21	1738	34.56	0.0312423110451996	0.0334524440004763
1	C	26	50	20120601	21	1740	34.6	0.0334356855697622	0.0330466354187533
1	C	26	50	20120601	21	1742	34.64	0.0357121451411142	0.0312917378092046
1	C	26	50	20120601	21	1744	34.68	0.0384907212377867	0.0290555126137021
1	C	26	50	20120601	21	1746	34.72	0.0407552307045366	0.0272012665013966
1	C	26	50	20120601	21	1748	34.76	0.0431519691393684	0.0242388426416156
1	C	26	50	20120601	21	1750	34.8	0.0446660968899232	0.0225598175896881
1	C	26	50	20120601	21	1752	34.84	0.0456667236959803	0.0206294867877270
1	C	26	50	20120601	21	1754	34.88	0.0478654015214017	0.0170881546061885
1	C	26	50	20120601	21	1756	34.92	0.0473291317385498	0.0177214394394192
1	C	26	50	20120601	21	1758	34.96	0.0469499810824776	0.017923954821551
1	C	26	50	20120601	21	1760	35	0.0472263891232434	0.0188889434458363
1	C	26	50	20120601	21	1762	35.04	0.0476929381774703	0.0198824284734034
1	C	26	50	20120601	21	1764	35.08	0.0492550784784676	0.0205879796196713
1	C	26	50	20120601	21	1766	35.12	0.0507590238913733	0.0221852631276936
1	C	26	50	20120601	21	1768	35.16	0.0532406151399475	0.0244439743188378
1	C	26	50	20120601	21	1770	35.2	0.0563081150674128	0.0254940985995779
1	C	26	50	20120601	21	1772	35.24	0.058286175577104	0.0268021047234168
1	C	26	50	20120601	21	1774	35.28	0.0597005305608334	0.0268535820970872
1	C	26	50	20120601	21	1776	35.32	0.0622299929384939	0.0276261669662116
1	C	26	50	20120601	21	1778	35.36	0.0623668181006535	0.0266963922596294
1	C	26	50	20120601	21	1780	35.4	0.0664923619048083	0.0259221103342302
1	C	26	50	20120601	21	1782	35.44	0.0690056315371797	0.0244163264436934
1	C	26	50	20120601	21	1784	35.48	0.0713447407693448	0.0238787838686354
1	C	26	50	20120601	21	1786	35.52	0.073321669908186	0.0227486858109430
1	C	26	50	20120601	21	1788	35.56	0.0750663851800858	0.0215891721111534
1	C	26	50	20120601	21	1790	35.6	0.077286983315724	0.0192490729294946
1	C	26	50	20120601	21	1792	35.64	0.0783759277587513	0.0177814020944638
1	C	26	50	20120601	21	1794	35.68	0.0797000559172013	0.0165381669517816
1	C	26	50	20120601	21	1796	35.72	0.081781495438302	0.0143184173442808
1	C	26	50	20120601	21	1798	35.76	0.0823964662058999	0.0136294832073708
1	C	26	50	20120601	21	1800	35.8	0.0824130125045796	0.0120882732670965
1	C	26	50	20120601	21	1802	35.84	0.0811232497356954	0.0104849793514342
1	C	26	50	20120601	21	1804	35.88	0.0802407804727746	0.0093323952981001
1	C	26	50	20120601	21	1806	35.92	0.0785446434367424	0.0075361319418519
1	C	26	50	20120601	21	1808	35.96	0.076056334673747	0.0051592632075714
1	C	26	50	20120601	21	1810	36	0.0740412924793997	0.0043390900520732
1	C	26	50	20120601	21	1812	36.04	0.0702678171415976	0.002210910772736
1	C	26	50	20120601	21	1814	36.08	0.0707943995615473	0.0022258307258191
1	C	26	50	20120601	21	1816	36.12	0.071144629550269	0.0020762776415981
1	C	26	50	20120601	21	1818	36.16	0.0715352353361964	0.0021353917685053
1	C	26	50	20120601	21	1820	36.2	0.0707861971228855	0.0017007332301099
1	C	26	50	20120601	21	1822	36.24	0.0695950050392987	0.0016857425663488
1	C	26	50	20120601	21	1824	36.28	0.0676206214848696	0.0013353004455927
1	C	26	50	20120601	21	1826	36.32	0.0656959475371579	0.0014188097564508
1	C	26	50	20120601	21	1828	36.36	0.0637784153679362	0.0008040511208873
1	C	26	50	20120601	21	1830	36.4	0.060717632954892	-0.000533794909117698
1	C	26	50	20120601	21	1832	36.44	0.0581243188348905	-0.0012001016290298
1	C	26	50	20120601	21	1834	36.48	0.05486908205702	-0.001540502833493
1	C	26	50	20120601	21	1836	36.52	0.0521977740590536	-0.000882610684276999
1	C	26	50	20120601	21	1838	36.56	0.0491043233127187	0.0004863480441001
1	C	26	50	20120601	21	1840	36.6	0.0470798058875034	0.0029768488381173
1	C	26	50	20120601	21	1842	36.64	0.0458717846625243	0.0049844664112621
1	C	26	50	20120601	21	1844	36.68	0.0440171142861502	0.0078305004948599
1	C	26	50	20120601	21	1846	36.72	0.0430440646445593	0.0108400176662679
1	C	26	50	20120601	21	1848	36.76	0.0411075113029237	0.0127198610440524
1	C	26	50	20120601	21	1850	36.8	0.0387447139935889	0.0155145591753360
1	C	26	50	20120601	21	1852	36.84	0.0372623353375094	0.0183193689335905
1	C	26	50	20120601	21	1854	36.88	0.0371558450562627	0.0209558872779227
1	C	26	50	20120601	21	1856	36.92	0.0375173887534834	0.0236962796084111
1	C	26	50	20120601	21	1858	36.96	0.0379043175841487	0.0269584460327372
1	C	26	50	20120601	21	1860	37	0.0394936814962217	0.0305528819335427
1	C	26	50	20120601	21	1862	37.04	0.0414097994518810	0.033330114527331
1	C	26	50	20120601	21	1864	37.08	0.0428402764702214	0.0356293429370372
1	C	26	50	20120601	21	1866	37.12	0.0450965834983095	0.0372174340569041
1	C	26	50	20120601	21	1868	37.16	0.0465431825512610	0.040360947963347
1	C	26	50	20120601	21	1870	37.2	0.0465415562056642	0.0409705447194079
1	C	26	50	20120601	21	1872	37.24	0.0465192116313787	0.0415674842640856
1	C	26	50	20120601	21	1874	37.28	0.0462096402825753	0.0432280538290241
1	C	26	50	20120601	21	1876	37.32	0.0451600816872601	0.0452087306338057
1	C	26	50	20120601	21	1878	37.36	0.0443442218831270	0.0474618556813785
1	C	26	50	20120601	21	1880	37.4	0.0424938295027790	0.0493224303993756
1	C	26	50	20120601	21	1882	37.44	0.0405949295972416	0.0519909453255565
1	C	26	50	20120601	21	1884	37.48	0.0387085949792059	0.0535634659541016
1	C	26	50	20120601	21	1886	37.52	0.0368476865068081	0.0558786198227337
1	C	26	50	20120601	21	1888	37.56	0.0349731337019605	0.0579613448639626
1	C	26	50	20120601	21	1890	37.6	0.0327033421475551	0.0602438643404294
1	C	26	50	20120601	21	1892	37.64	0.0310698547723360	0.0616290158140957
1	C	26	50	20120601	21	1894	37.68	0.0286641290103154	0.0628610857407029
1	C	26	50	20120601	21	1896	37.72	0.0267217773930740	0.0646355702080906
1	C	26	50	20120601	21	1898	37.76	0.0246578741201467	0.0656140645718965
1	C	26	50	20120601	21	1900	37.8	0.0220601759381017	0.0682308546370336
1	C	26	50	20120601	21	1902	37.84	0.0208757720796143	0.0704329265750047
1	C	26	50	20120601	21	1904	37.88	0.0203280471669071	0.0724961227411508
1	C	26	50	20120601	21	1906	37.92	0.0204498109546275	0.0747445808839678
1	C	26	50	20120601	21	1908	37.96	0.0205031268059289	0.077980018671965
1	C	26	50	20120601	21	1910	38	0.0209197541214041	0.0811402202984439
1	C	26	50	20120601	21	1912	38.04	0.0211334417906786	0.0838614500351622
1	C	26	50	20120601	21	1914	38.08	0.0216177392251133	0.0866063678490503
1	C	26	50	20120601	21	1916	38.12	0.0225485038811891	0.0881113032114496
1	C	26	50	20120601	21	1918	38.16	0.0234185987754392	0.0903441342944024
1	C	26	50	20120601	21	1920	38.2	0.0250060534992030	0.0920796571781466
1	C	26	50	20120601	21	1922	38.24	0.0254998968751837	0.0940427270240767
1	C	26	50	20120601	21	1924	38.28	0.0264266310226068	0.0958517890130644
1	C	26	50	20120601	21	1926	38.32	0.0261350908967236	0.097725834115243
1	C	26	50	20120601	21	1928	38.36	0.0251625362298796	0.099062548774398
1	C	26	50	20120601	21	1930	38.4	0.0241523634822765	0.0979250968061814
1	C	26	50	20120601	21	1932	38.44	0.0221418467713288	0.0976892766946557
1	C	26	50	20120601	21	1934	38.48	0.0196390423193190	0.0979514011784416
1	C	26	50	20120601	21	1936	38.52	0.0163034075004277	0.0977397641188325
1	C	26	50	20120601	21	1938	38.56	0.0138804354040139	0.0984047273358603
1	C	26	50	20120601	21	1940	38.6	0.0108027531388994	0.0979799682924015
1	C	26	50	20120601	21	1942	38.64	0.00974591134373795	0.0964239091097224
1	C	26	50	20120601	21	1944	38.68	0.00793154605389139	0.095707397808346
1	C	26	50	20120601	21	1946	38.72	0.00544168165597732	0.0947058517634735
1	C	26	50	20120601	21	1948	38.76	0.00369145095118438	0.0935501564403022
1	C	26	50	20120601	21	1950	38.8	0.00101908229304606	0.0915452965836039
1	C	26	50	20120601	21	1952	38.84	-0.000406798531216617	0.0885683063241305
1	C	26	50	20120601	21	1954	38.88	-0.00103852772952868	0.086360718953266
1	C	26	50	20120601	21	1956	38.92	-0.00152522932701938	0.0831581616305941
1	C	26	50	20120601	21	1958	38.96	-0.00147608540572691	0.0812078904174035
1	C	26	50	20120601	21	1960	39	-0.000836436611465562	0.079900732821702
1	C	26	50	20120601	21	1962	39.04	-0.000857084129476212	0.0776920140799877
1	C	26	50	20120601	21	1964	39.08	-0.000534219173186431	0.0755234590034448
1	C	26	50	20120601	21	1966	39.12	0.00030794500320675	0.0720220076443653
1	C	26	50	20120601	21	1968	39.16	0.00186365063249527	0.0686626140376261
1	C	26	50	20120601	21	1970	39.2	0.00207910606872281	0.0656345706685509
1	C	26	50	20120601	21	1972	39.24	0.0027662724386799	0.0615648883001099
1	C	26	50	20120601	21	1974	39.28	0.00332785664429825	0.06036591804193
1	C	26	50	20120601	21	1976	39.32	0.00350993664045379	0.057770624022941
1	C	26	50	20120601	21	1978	39.36	0.00323557920935341	0.0524083504584909
1	C	26	50	20120601	21	1980	39.4	0.00288018734112905	0.0501666805407733
1	C	26	50	20120601	21	1982	39.44	0.00230410744649637	0.0475076054901213
1	C	26	50	20120601	21	1984	39.48	-8.98025612106621e-06	0.0455006950237577
1	C	26	50	20120601	21	1986	39.52	-0.00135326095783481	0.0440947546107244
1	C	26	50	20120601	21	1988	39.56	-0.00383287230742168	0.0425083605471324
1	C	26	50	20120601	21	1990	39.6	-0.00547901689402396	0.0416957534341928
1	C	26	50	20120601	21	1992	39.64	-0.00627560096730185	0.0402801680846642
1	C	26	50	20120601	21	1994	39.68	-0.0079780312536866	0.038881935135546
1	C	26	50	20120601	21	1996	39.72	-0.0105058884989538	0.0366509213170208
1	C	26	50	20120601	21	1998	39.76	-0.0131102476268776	0.0354234405134235
1	C	26	50	20120601	21	2000	39.8	-0.0145981671716944	0.0361047831519307
1	C	26	50	20120601	21	2002	39.84	-0.0174196179809374	0.0362289977717547
1	C	26	50	20120601	21	2004	39.88	-0.0207023753547316	0.0378148120077861
1	C	26	50	20120601	21	2006	39.92	-0.0237195292793765	0.0400135605438857
1	C	26	50	20120601	21	2008	39.96	-0.0268472605624633	0.0424482140443247
1	C	26	50	20120601	21	2010	40	-0.0291372682997428	0.0431194280852982
1	C	26	50	20120601	21	2012	40.04	-0.0309126649348782	0.0427214754599142
1	C	26	50	20120601	21	2014	40.08	-0.0319906633649327	0.0411173895846569
1	C	26	50	20120601	21	2016	40.12	-0.0341480956518075	0.0395447346058234
1	C	26	50	20120601	21	2018	40.16	-0.0348908406147659	0.0373331874369843
1	C	26	50	20120601	21	2020	40.2	-0.035969532009466	0.0337531765145149
1	C	26	50	20120601	21	2022	40.24	-0.0370852757995002	0.031519072639356
1	C	26	50	20120601	21	2024	40.28	-0.0374728410262686	0.0278727351008114
1	C	26	50	20120601	21	2026	40.32	-0.0380032418228366	0.0267025440886258
1	C	26	50	20120601	21	2028	40.36	-0.0372713155936304	0.0237348876386639
1	C	26	50	20120601	21	2030	40.4	-0.0358395657830839	0.0205056723903412
1	C	26	50	20120601	21	2032	40.44	-0.0345843098251215	0.0184072623064920
1	C	26	50	20120601	21	2034	40.48	-0.0327975924104194	0.0145000730763676
1	C	26	50	20120601	21	2036	40.52	-0.0307356690364794	0.0119478418603529
1	C	26	50	20120601	21	2038	40.56	-0.0290094092515687	0.0082880692929657
1	C	26	50	20120601	21	2040	40.6	-0.0282034489423722	0.0067025944681892
1	C	26	50	20120601	21	2042	40.64	-0.0281099694258994	0.0061561423476882
1	C	26	50	20120601	21	2044	40.68	-0.0281856086382829	0.0048523576513331
1	C	26	50	20120601	21	2046	40.72	-0.0286606854002909	0.0029477372519358
1	C	26	50	20120601	21	2048	40.76	-0.0290902103434549	0.0018804585606841
1	C	26	50	20120601	21	2050	40.8	-0.0295843719174871	-0.0013205784824083
1	C	26	50	20120601	21	2052	40.84	-0.0307111607154435	-0.0040690176880667
1	C	26	50	20120601	21	2054	40.88	-0.0315793039949774	-0.0070015733574104
1	C	26	50	20120601	21	2056	40.92	-0.0314264275088849	-0.0120159503855167
1	C	26	50	20120601	21	2058	40.96	-0.0300016002737262	-0.0143825024318596
1	C	26	50	20120601	21	2060	41	-0.0289708931451974	-0.0182136352565996
1	C	26	50	20120601	21	2062	41.04	-0.0279172898990939	-0.0214263183483782
1	C	26	50	20120601	21	2064	41.08	-0.0283484624010580	-0.0216152784935147
1	C	26	50	20120601	21	2066	41.12	-0.0268277726995738	-0.0289203845078173
1	C	26	50	20120601	21	2068	41.16	-0.0260854520006842	-0.031589429764084
1	C	26	50	20120601	21	2070	41.2	-0.0260930887539210	-0.0354833253867221
1	C	26	50	20120601	21	2072	41.24	-0.0259255751574579	-0.0399305320656386
1	C	26	50	20120601	21	2074	41.28	-0.0255930228382659	-0.0432531561197561
1	C	26	50	20120601	21	2076	41.32	-0.0238232759863122	-0.0465168781790007
1	C	26	50	20120601	21	2078	41.36	-0.0225606661178255	-0.0471662850468425
1	C	26	50	20120601	21	2080	41.4	-0.0203370981337063	-0.0485411834721816
1	C	26	50	20120601	21	2082	41.44	-0.0181674116863135	-0.0491413757080527
1	C	26	50	20120601	21	2084	41.48	-0.0155970785367004	-0.050409076745364
1	C	26	50	20120601	21	2086	41.52	-0.0120588576249991	-0.0521676513101749
1	C	26	50	20120601	21	2088	41.56	-0.00903590542474853	-0.0525226896250087
1	C	26	50	20120601	21	2090	41.6	-0.00532380695555352	-0.0535767737037235
1	C	26	50	20120601	21	2092	41.64	-0.00298540483016961	-0.0544619299724128
1	C	26	50	20120601	21	2094	41.68	-0.000506924851432637	-0.0565328336024738
1	C	26	50	20120601	21	2096	41.72	0.00243753849610626	-0.0577044388282218
1	C	26	50	20120601	21	2098	41.76	0.00540059875199038	-0.0592199100816608
1	C	26	50	20120601	21	2100	41.8	0.00765612796261922	-0.0607812018545207
1	C	26	50	20120601	21	2102	41.84	0.0096361683712978	-0.0609719792640849
1	C	26	50	20120601	21	2104	41.88	0.0127592468917645	-0.0616916018352984
1	C	26	50	20120601	21	2106	41.92	0.0149253270945732	-0.0626797835620066
1	C	26	50	20120601	21	2108	41.96	0.0191584925508246	-0.0638573991953947
1	C	26	50	20120601	21	2110	42	0.0222999558476021	-0.0651633547095681
1	C	26	50	20120601	21	2112	42.04	0.0254791786464949	-0.0665243231313179
1	C	26	50	20120601	21	2114	42.08	0.0276926350036432	-0.0676216821450413
1	C	26	50	20120601	21	2116	42.12	0.0304186023557954	-0.0686669980996694
1	C	26	50	20120601	21	2118	42.16	0.0331015069049734	-0.0697502856884471
1	C	26	50	20120601	21	2120	42.2	0.0364586377700128	-0.0690192079873784
1	C	26	50	20120601	21	2122	42.24	0.0383273088606545	-0.068517798568839
1	C	26	50	20120601	21	2124	42.28	0.0404112939661675	-0.0666684314933237
1	C	26	50	20120601	21	2126	42.32	0.0423832733575405	-0.0651201504852376
1	C	26	50	20120601	21	2128	42.36	0.044489037351914	-0.0628195078619691
1	C	26	50	20120601	21	2130	42.4	0.0462817651742563	-0.0611078144767508
1	C	26	50	20120601	21	2132	42.44	0.0487156267151004	-0.0599706453512466
1	C	26	50	20120601	21	2134	42.48	0.0529706417708904	-0.0596611447131212
1	C	26	50	20120601	21	2136	42.52	0.0567448949261518	-0.0585030452268939
1	C	26	50	20120601	21	2138	42.56	0.0599113898029832	-0.058032324242658
1	C	26	50	20120601	21	2140	42.6	0.0623473726641709	-0.0571972311340767
1	C	26	50	20120601	21	2142	42.64	0.0655700542458355	-0.0574144826215285
1	C	26	50	20120601	21	2144	42.68	0.0691109409501018	-0.0566327265774521
1	C	26	50	20120601	21	2146	42.72	0.0727827909013117	-0.0558246590900477
1	C	26	50	20120601	21	2148	42.76	0.0750038069370576	-0.0552950424749
1	C	26	50	20120601	21	2150	42.8	0.0784139983878504	-0.0547373197794137
1	C	26	50	20120601	21	2152	42.84	0.0811158816830355	-0.0559768496825625
1	C	26	50	20120601	21	2154	42.88	0.082953136019389	-0.0560954527029709
1	C	26	50	20120601	21	2156	42.92	0.0850936896673969	-0.0556929675231195
1	C	26	50	20120601	21	2158	42.96	0.087499288150197	-0.056117210378628
1	C	26	50	20120601	21	2160	43	0.0899890323399583	-0.0568773289552001
1	C	26	50	20120601	21	2162	43.04	0.0920135426941057	-0.057067477039729
1	C	26	50	20120601	21	2164	43.08	0.0945466113163502	-0.0587855343859779
1	C	26	50	20120601	21	2166	43.12	0.096886710498009	-0.0597292390961495
1	C	26	50	20120601	21	2168	43.16	0.0986774584213639	-0.0612350229866863
1	C	26	50	20120601	21	2170	43.2	0.100946139818123	-0.0635130381929569
1	C	26	50	20120601	21	2172	43.24	0.103092703873771	-0.0655256762242481
1	C	26	50	20120601	21	2174	43.28	0.104496805809173	-0.0671027364783285
1	C	26	50	20120601	21	2176	43.32	0.105114605003896	-0.0692780090692927
1	C	26	50	20120601	21	2178	43.36	0.105163727711985	-0.0714308168778185
1	C	26	50	20120601	21	2180	43.4	0.10582569279626	-0.0744599491913367
1	C	26	50	20120601	21	2182	43.44	0.106127818310658	-0.07545748594076
1	C	26	50	20120601	21	2184	43.48	0.106339052319402	-0.0778583043817193
1	C	26	50	20120601	21	2186	43.52	0.107120992211241	-0.0814165859128032
1	C	26	50	20120601	21	2188	43.56	0.107034746397140	-0.0835788972364682
1	C	26	50	20120601	21	2190	43.6	0.107191309030883	-0.0856709341668982
1	C	26	50	20120601	21	2192	43.64	0.107445023893720	-0.0889371968608072
1	C	26	50	20120601	21	2194	43.68	0.106957530336634	-0.0917991549891172
1	C	26	50	20120601	21	2196	43.72	0.107932566948280	-0.0941390349676742
1	C	26	50	20120601	21	2198	43.76	0.107969605201479	-0.0965825273028782
1	C	26	50	20120601	21	2200	43.8	0.108757619140569	-0.100379393733002
1	C	26	50	20120601	21	2202	43.84	0.108604961857578	-0.102144254477097
1	C	26	50	20120601	21	2204	43.88	0.108613935042632	-0.104924110437044
1	C	26	50	20120601	21	2206	43.92	0.108944790305549	-0.107677654953662
1	C	26	50	20120601	21	2208	43.96	0.108453068249912	-0.109242765103141
1	C	26	50	20120601	21	2210	44	0.108118960295801	-0.111514345637702
1	C	26	50	20120601	21	2212	44.04	0.107994085238244	-0.116242485840784
1	C	26	50	20120601	21	2214	44.08	0.107030369406164	-0.119436416460726
1	C	26	50	20120601	21	2216	44.12	0.106847653013906	-0.123231034291285
1	C	26	50	20120601	21	2218	44.16	0.106441985853539	-0.125432752675866
1	C	26	50	20120601	21	2220	44.2	0.105811529447433	-0.128823753955724
1	C	26	50	20120601	21	2222	44.24	0.105387548221434	-0.131978581570666
1	C	26	50	20120601	21	2224	44.28	0.106013761986853	-0.132422927471964
1	C	26	50	20120601	21	2226	44.32	0.107062896318099	-0.133298537799107
1	C	26	50	20120601	21	2228	44.36	0.109559902494503	-0.134605766105486
1	C	26	50	20120601	21	2230	44.4	0.111943347321849	-0.136818515355854
1	C	26	50	20120601	21	2232	44.44	0.114610271257772	-0.139320541990404
1	C	26	50	20120601	21	2234	44.48	0.115168885614909	-0.139870671066167
1	C	26	50	20120601	21	2236	44.52	0.116248001273678	-0.141808072935940
1	C	26	50	20120601	21	2238	44.56	0.117494135554163	-0.144337888866991
1	C	26	50	20120601	21	2240	44.6	0.118407929647490	-0.147600267423352
1	C	26	50	20120601	21	2242	44.64	0.119474812358945	-0.149771933769732
1	C	26	50	20120601	21	2244	44.68	0.120596495845941	-0.153110679858460
1	C	26	50	20120601	21	2246	44.72	0.121819861288072	-0.156651799907964
1	C	26	50	20120601	21	2248	44.76	0.122798709205268	-0.158524006532512
1	C	26	50	20120601	21	2250	44.8	0.123073278768403	-0.160744109693403
1	C	26	50	20120601	21	2252	44.84	0.122963040821216	-0.163728029599333
1	C	26	50	20120601	21	2254	44.88	0.122744191272439	-0.163952536002359
1	C	26	50	20120601	21	2256	44.92	0.122964242902744	-0.163827236680733
1	C	26	50	20120601	21	2258	44.96	0.122721988119510	-0.163840388866863
1	C	26	50	20120601	21	2260	45	0.123046550132074	-0.163944333563698
1	C	26	50	20120601	21	2262	45.04	0.122952575640854	-0.164022751705731
1	C	26	50	20120601	21	2264	45.08	0.123366940214630	-0.163882744563056
1	C	26	50	20120601	21	2266	45.12	0.123146605741612	-0.164636237549089
1	C	26	50	20120601	21	2268	45.16	0.123016498093874	-0.164125706453072
1	C	26	50	20120601	21	2270	45.2	0.123292835423961	-0.164308988530755
1	C	26	50	20120601	21	2272	45.24	0.123253237444215	-0.164202922513577
1	C	26	50	20120601	21	2274	45.28	0.122883774151045	-0.163838408967876
1	C	26	50	20120601	21	2276	45.32	0.122000668492021	-0.164466956185673
1	C	26	50	20120601	21	2278	45.36	0.12075927182697	-0.165793205664466
1	C	26	50	20120601	21	2280	45.4	0.119987959750052	-0.166737051795994
1	C	26	50	20120601	21	2282	45.44	0.119500409624424	-0.168940042972781
1	C	26	50	20120601	21	2284	45.48	0.119104712669672	-0.171517871454274
1	C	26	50	20120601	21	2286	45.52	0.120494460337416	-0.172836342758475
1	C	26	50	20120601	21	2288	45.56	0.122202688899406	-0.174424646010376
1	C	26	50	20120601	21	2290	45.6	0.125115191020435	-0.176162078082429
1	C	26	50	20120601	21	2292	45.64	0.127136455754457	-0.176537905336630
1	C	26	50	20120601	21	2294	45.68	0.129497626718195	-0.177007989924763
1	C	26	50	20120601	21	2296	45.72	0.129691868950987	-0.179072246751081
1	C	26	50	20120601	21	2298	45.76	0.130292839004318	-0.18016974718616
1	C	26	50	20120601	21	2300	45.8	0.133038888189056	-0.180650933350758
1	C	26	50	20120601	21	2302	45.84	0.134607038897693	-0.180276378888763
1	C	26	50	20120601	21	2304	45.88	0.136830465460456	-0.180601365165397
1	C	26	50	20120601	21	2306	45.92	0.138905187467135	-0.181582758667005
1	C	26	50	20120601	21	2308	45.96	0.141400001612518	-0.182561253030811
1	C	26	50	20120601	21	2310	46	0.142527129821729	-0.18441387279752
1	C	26	50	20120601	21	2312	46.04	0.144367021666377	-0.185986478278879
1	C	26	50	20120601	21	2314	46.08	0.146870462514489	-0.186386417874318
1	C	26	50	20120601	21	2316	46.12	0.148682070087889	-0.186261967080829
1	C	26	50	20120601	21	2318	46.16	0.148181509197487	-0.185492564192220
1	C	26	50	20120601	21	2320	46.2	0.148540648731652	-0.186575922491676
1	C	26	50	20120601	21	2322	46.24	0.148471917952521	-0.187538436242227
1	C	26	50	20120601	21	2324	46.28	0.148375185744854	-0.188308334105583
1	C	26	50	20120601	21	2326	46.32	0.148529052180441	-0.189349478130202
1	C	26	50	20120601	21	2328	46.36	0.149344063456436	-0.191084293907165
1	C	26	50	20120601	21	2330	46.4	0.149310193041617	-0.192147711795392
1	C	26	50	20120601	21	2332	46.44	0.149025511851512	-0.193413857197784
1	C	26	50	20120601	21	2334	46.48	0.148380276913679	-0.195078740114088
1	C	26	50	20120601	21	2336	46.52	0.149191611234412	-0.195674548287916
1	C	26	50	20120601	21	2338	46.56	0.14938712625941	-0.195340440333805
1	C	26	50	20120601	21	2340	46.6	0.150490637102130	-0.196288953370089
1	C	26	50	20120601	21	2342	46.64	0.153703942447876	-0.196541885465719
1	C	26	50	20120601	21	2344	46.68	0.155814656189718	-0.197099792716075
1	C	26	50	20120601	21	2346	46.72	0.158507318812476	-0.195183533339060
1	C	26	50	20120601	21	2348	46.76	0.159250275907469	-0.194961006835021
1	C	26	50	20120601	21	2350	46.8	0.161192839656745	-0.192629534356092
1	C	26	50	20120601	21	2352	46.84	0.162640570080546	-0.188974216561426
1	C	26	50	20120601	21	2354	46.88	0.163102310808661	-0.186442067177997
1	C	26	50	20120601	21	2356	46.92	0.164173719003515	-0.184314241452051
1	C	26	50	20120601	21	2358	46.96	0.164401619519091	-0.181129220377552
1	C	26	50	20120601	21	2360	47	0.164726181531656	-0.178386353173330
1	C	26	50	20120601	21	2362	47.04	0.165370567941351	-0.175701256593130
1	C	26	50	20120601	21	2364	47.08	0.166285634826885	-0.174047970228038
1	C	26	50	20120601	21	2366	47.12	0.167412692325418	-0.173230625499664
1	C	26	50	20120601	21	2368	47.16	0.169457857268644	-0.174950097059476
1	C	26	50	20120601	21	2370	47.2	0.171982299188158	-0.175097104559284
1	C	26	50	20120601	21	2372	47.24	0.172056333268148	-0.176591433319966
1	C	26	50	20120601	21	2374	47.28	0.172621665139707	-0.178896954980025
1	C	26	50	20120601	21	2376	47.32	0.17301467508869	-0.181182465518176
1	C	26	50	20120601	21	2378	47.36	0.174588270519543	-0.184653369864308
1	C	26	50	20120601	21	2380	47.4	0.174726509895265	-0.187855502922911
1	C	26	50	20120601	21	2382	47.44	0.174340005328668	-0.190514648684241
1	C	26	50	20120601	21	2384	47.48	0.174512751515312	-0.193610150040242
1	C	26	50	20120601	21	2386	47.52	0.174400957933206	-0.196946350544558
1	C	26	50	20120601	21	2388	47.56	0.174024211440190	-0.199331280296144
1	C	26	50	20120601	21	2390	47.6	0.172880466221621	-0.200937473349609
1	C	26	50	20120601	21	2392	47.64	0.17232687232263	-0.204813054906615
1	C	26	50	20120601	21	2394	47.68	0.170836927623992	-0.208574226586424
1	C	26	50	20120601	21	2396	47.72	0.169719557488361	-0.210852666056763
1	C	26	50	20120601	21	2398	47.76	0.168821249033542	-0.214544046297269
1	C	26	50	20120601	21	2400	47.8	0.168479857879585	-0.216566937376888
1	C	26	50	20120601	21	2402	47.84	0.167855765434509	-0.220060469140018
1	C	26	50	20120601	21	2404	47.88	0.166426136944306	-0.222375395320267
1	C	26	50	20120601	21	2406	47.92	0.164480179082481	-0.226216399355672
1	C	26	50	20120601	21	2408	47.96	0.163660713033764	-0.22861554195356
1	C	26	50	20120601	21	2410	48	0.163055853893137	-0.229207673172126
