# Supplementary material for: How Do Ants Make Sense of Gravity? A Boltzmann Walker Analysis of Lasius niger Trajectories on Various Inclines
Source: PLoS One. 2013 Oct 29;8(10):e76531. doi: 10.1371/journal.pone.0076531 (PMC3812222; doi:10.1371/journal.pone.0076531)
Supplement: Dataset S1 — Trajectories for . (ZIP) [file pone.0076531.s005.zip › Incline1/1-C-26-50-20120601-22.txt]

Pente	Colonie	Temperature	Humidite	Date	Indiv	Frame	Time	X	Y
1	C	26	50	20120601	22	10	0	0	0
1	C	26	50	20120601	22	12	0.04	-0.0033663656796016	-0.00210842271587077
1	C	26	50	20120601	22	14	0.08	-0.0050970024554879	-0.00237153007808247
1	C	26	50	20120601	22	16	0.12	-0.0071904415786654	-0.0047567214591775
1	C	26	50	20120601	22	18	0.16	-0.006074061392528	-0.0034077031420298
1	C	26	50	20120601	22	20	0.2	-0.0088680524170304	-0.00831226648701781
1	C	26	50	20120601	22	22	0.24	-0.0087552688854312	-0.0109621491495144
1	C	26	50	20120601	22	24	0.28	-0.0083805730020804	-0.0130701051749096
1	C	26	50	20120601	22	26	0.32	-0.0085099735430376	-0.0171096647944721
1	C	26	50	20120601	22	28	0.36	-0.008260506270635	-0.0197135148055135
1	C	26	50	20120601	22	30	0.4	-0.0079497186981679	-0.0221536837388457
1	C	26	50	20120601	22	32	0.44	-0.0072435735822037	-0.0245817752883554
1	C	26	50	20120601	22	34	0.48	-0.0060118572089871	-0.0278707481307562
1	C	26	50	20120601	22	36	0.52	-0.005109101052514	-0.0295376038749794
1	C	26	50	20120601	22	38	0.56	-0.0042391051532133	-0.0332128337966034
1	C	26	50	20120601	22	40	0.6	-0.0037587463035499	-0.0355303974851457
1	C	26	50	20120601	22	42	0.64	-0.0025867309558688	-0.0386391783064967
1	C	26	50	20120601	22	44	0.68	-0.00232811372171760	-0.0425847917191108
1	C	26	50	20120601	22	46	0.72	-0.0016193593817309	-0.044876051035393
1	C	26	50	20120601	22	48	0.76	-0.0010817460959948	-0.0478695875935462
1	C	26	50	20120601	22	50	0.8	-0.000321464884862999	-0.0504626895815136
1	C	26	50	20120601	22	52	0.84	0.000166085240765099	-0.0512882367485488
1	C	26	50	20120601	22	54	0.88	0.000539437621231601	-0.0512855497427803
1	C	26	50	20120601	22	56	0.92	0.0028038763773034	-0.0513114298509718
1	C	26	50	20120601	22	58	0.96	0.0055358541370958	-0.0517092481260673
1	C	26	50	20120601	22	60	1	0.00824513376921202	-0.0538207396853685
1	C	26	50	20120601	22	62	1.04	0.0115176946632215	-0.0547571611956938
1	C	26	50	20120601	22	64	1.08	0.0146287523684079	-0.0556194779153508
1	C	26	50	20120601	22	66	1.12	0.0162701593395763	-0.0558264480702041
1	C	26	50	20120601	22	68	1.16	0.0199666307489071	-0.0561558184088808
1	C	26	50	20120601	22	70	1.2	0.0229847039123675	-0.0561108464175973
1	C	26	50	20120601	22	72	1.24	0.0246484554578213	-0.0550440344168212
1	C	26	50	20120601	22	74	1.28	0.0271876051983841	-0.0532100115584576
1	C	26	50	20120601	22	76	1.32	0.0294897327458931	-0.0509232989387785
1	C	26	50	20120601	22	78	1.36	0.0305071179826643	-0.0486754064813864
1	C	26	50	20120601	22	80	1.4	0.0314179422275107	-0.0460355647351827
1	C	26	50	20120601	22	82	1.44	0.0322038914147996	-0.0438800911340917
1	C	26	50	20120601	22	84	1.48	0.0326934850790253	-0.0408278010734897
1	C	26	50	20120601	22	86	1.52	0.0332966047369706	-0.0375584645864025
1	C	26	50	20120601	22	88	1.56	0.0332454526324195	-0.0361173385399374
1	C	26	50	20120601	22	90	1.6	0.0339475813818665	-0.0319665085972874
1	C	26	50	20120601	22	92	1.64	0.0340454004126555	-0.0286292919805266
1	C	26	50	20120601	22	94	1.68	0.0343740304105323	-0.0253555622390078
1	C	26	50	20120601	22	96	1.72	0.0349882728581456	-0.0212212008132916
1	C	26	50	20120601	22	98	1.76	0.0358661035005819	-0.0179544806212948
1	C	26	50	20120601	22	100	1.8	0.0365126465859598	-0.0146213560314767
1	C	26	50	20120601	22	102	1.84	0.037684393233064	-0.0109563508739087
1	C	26	50	20120601	22	104	1.88	0.039485889179493	-0.00712927684209272
1	C	26	50	20120601	22	106	1.92	0.0400582921188635	-0.00415667064466259
1	C	26	50	20120601	22	108	1.96	0.0404353921652703	-0.000981407643744402
1	C	26	50	20120601	22	110	2	0.0406416057158677	0.0026325939016966
1	C	26	50	20120601	22	112	2.04	0.0404620076645142	0.0039647760063842
1	C	26	50	20120601	22	114	2.08	0.0396497399628295	0.0063615285833517
1	C	26	50	20120601	22	116	2.12	0.0372534703397937	0.0091078160630749
1	C	26	50	20120601	22	118	2.16	0.0343470472157623	0.0105283249971209
1	C	26	50	20120601	22	120	2.2	0.0314767452274342	0.0119344916843241
1	C	26	50	20120601	22	122	2.24	0.0291453010327772	0.0121515451818771
1	C	26	50	20120601	22	124	2.28	0.0265520010549111	0.0130110193322737
1	C	26	50	20120601	22	126	2.32	0.0250691839926273	0.0132025179907547
1	C	26	50	20120601	22	128	2.36	0.0229134275488239	0.0142790880651112
1	C	26	50	20120601	22	130	2.4	0.0209945518767179	0.0145347071665101
1	C	26	50	20120601	22	132	2.44	0.0178493409140002	0.0134497225214575
1	C	26	50	20120601	22	134	2.48	0.0183672259205412	0.0134473183584015
1	C	26	50	20120601	22	136	2.52	0.0143178375167202	0.0121518280245896
1	C	26	50	20120601	22	138	2.56	0.0131942448414148	0.0114223766691175
1	C	26	50	20120601	22	140	2.6	0.00960652645503048	0.0098888034820802
1	C	26	50	20120601	22	142	2.64	0.00790558816395405	0.0084199376365892
1	C	26	50	20120601	22	144	2.68	0.0050845361629356	0.0069986742196076
1	C	26	50	20120601	22	146	2.72	0.0037768765214195	0.0058123541017431
1	C	26	50	20120601	22	148	2.76	0.0013573939969709	0.0043691031994006
1	C	26	50	20120601	22	150	2.8	0.000152501719498498	0.0034467707916904
1	C	26	50	20120601	22	152	2.84	-0.0009421985727276	0.0034603896682961
1	C	26	50	20120601	22	154	2.88	-0.0020058215219206	0.0023437337105141
1	C	26	50	20120601	22	156	2.92	-0.0024078753666355	0.0016668981706301
1	C	26	50	20120601	22	158	2.96	-0.0020438709378163	0.0018116994972815
1	C	26	50	20120601	22	160	3	-0.0017241738199062	0.0014503113635527
1	C	26	50	20120601	22	162	3.04	-0.00145153465828410	0.0014215816150331
1	C	26	50	20120601	22	164	3.08	-0.00155847748787070	0.0015740055527857
1	C	26	50	20120601	22	166	3.12	-0.000851066650768301	0.0010616571923413
1	C	26	50	20120601	22	168	3.16	8.50649457770011e-06	0.000313410938625299
1	C	26	50	20120601	22	170	3.2	0.000367080343317401	-0.0003472389270372
1	C	26	50	20120601	22	172	3.24	0.00105244359098250	-0.000502767063559201
1	C	26	50	20120601	22	174	3.28	0.0012763772375164	-0.000896561901069801
1	C	26	50	20120601	22	176	3.32	0.0017658224093181	-0.0008204913535498
1	C	26	50	20120601	22	178	3.36	0.001876251275336	-0.00099983484646212
1	C	26	50	20120601	22	180	3.4	0.0015530256945878	-0.00117159815468015
1	C	26	50	20120601	22	182	3.44	0.00161988264074900	-0.0007528848742005
1	C	26	50	20120601	22	184	3.48	0.0016359834621567	-0.000745127912810901
1	C	26	50	20120601	22	186	3.52	0.0019826354905655	-0.000728836172572401
1	C	26	50	20120601	22	188	3.56	0.0017175340872309	-0.0008243733697785
1	C	26	50	20120601	22	190	3.6	0.0016431393827823	-0.000793126321117901
1	C	26	50	20120601	22	192	3.64	0.00170494758652580	-0.0007332980163617
1	C	26	50	20120601	22	194	3.68	0.0017902600196759	-0.000667925994441002
1	C	26	50	20120601	22	196	3.72	0.0018380957934232	-0.0005321261371141
1	C	26	50	20120601	22	198	3.76	0.00161349746651490	-0.000165158930881700
1	C	26	50	20120601	22	200	3.8	0.00165013973991600	-0.000711172645178301
1	C	26	50	20120601	22	202	3.84	0.0017380826102922	-0.000209430886451801
1	C	26	50	20120601	22	204	3.88	0.0020260447758626	-0.000353510964186400
1	C	26	50	20120601	22	206	3.92	0.0013546327449903	-0.000760182216182402
1	C	26	50	20120601	22	208	3.96	0.0018131419951151	-0.000751958564317201
1	C	26	50	20120601	22	210	4	0.00130676868697180	-0.000715273864509201
1	C	26	50	20120601	22	212	4.04	0.001698774544326	-0.00153850172130222
1	C	26	50	20120601	22	214	4.08	0.0017305377809369	-0.00254986240829772
1	C	26	50	20120601	22	216	4.12	0.0018549815033579	-0.00280301370703031
1	C	26	50	20120601	22	218	4.16	0.0020007444952317	-0.00312464829752083
1	C	26	50	20120601	22	220	4.2	0.0023859338432153	-0.00394210616297935
1	C	26	50	20120601	22	222	4.24	0.0023808285322551	-0.004253812974262
1	C	26	50	20120601	22	224	4.28	0.0018046001451984	-0.00412024757436367
1	C	26	50	20120601	22	226	4.32	0.00176613353630190	-0.00333550046860284
1	C	26	50	20120601	22	228	4.36	0.00171014482136750	-0.00384474463027777
1	C	26	50	20120601	22	230	4.4	0.0018716975076652	-0.00390380925971028
1	C	26	50	20120601	22	232	4.44	0.0020436375925785	-0.00402800549475789
1	C	26	50	20120601	22	234	4.48	0.0021424911205884	-0.00415118349604059
1	C	26	50	20120601	22	236	4.52	0.0015906154910757	-0.00441696372188517
1	C	26	50	20120601	22	238	4.56	0.001595077334865	-0.00414422556531371
1	C	26	50	20120601	22	240	4.6	0.0020751038443413	-0.00433184927863375
1	C	26	50	20120601	22	242	4.64	0.0021373221700179	-0.00387803521753603
1	C	26	50	20120601	22	244	4.68	0.0016963420969987	-0.00405427451167897
1	C	26	50	20120601	22	246	4.72	0.0018403656061908	-0.00403795448716918
1	C	26	50	20120601	22	248	4.76	0.0019574129916806	-0.00396022223871335
1	C	26	50	20120601	22	250	4.8	0.002087817624267	-0.00386559720925496
1	C	26	50	20120601	22	252	4.84	0.0016617999307378	-0.00430943399367013
1	C	26	50	20120601	22	254	4.88	0.0019009151598638	-0.00415135320166807
1	C	26	50	20120601	22	256	4.92	0.0018754451736055	-0.00398873278413079
1	C	26	50	20120601	22	258	4.96	0.0018759825747592	-0.00377818466896468
1	C	26	50	20120601	22	260	5	0.0018759825747592	-0.00377818466896468
1	C	26	50	20120601	22	262	5.04	0.0023005860547261	-0.00357377424065927
1	C	26	50	20120601	22	264	5.08	0.0019415808708499	-0.00421392508073527
1	C	26	50	20120601	22	266	5.12	0.0022016759581737	-0.00419452914172732
1	C	26	50	20120601	22	268	5.16	0.0015699679730651	-0.00418644691121836
1	C	26	50	20120601	22	270	5.2	0.0019489489235098	-0.00419128352160167
1	C	26	50	20120601	22	272	5.24	0.00122622215352690	-0.00414312247873506
1	C	26	50	20120601	22	274	5.28	0.0014768278678472	-0.00427223310591191
1	C	26	50	20120601	22	276	5.32	0.0013521932265952	-0.00383330364255817
1	C	26	50	20120601	22	278	5.36	0.0016852051651951	-0.00411759592393422
1	C	26	50	20120601	22	280	5.4	0.0014708103891393	-0.00439492320351559
1	C	26	50	20120601	22	282	5.44	0.0014221543715258	-0.00391056212947061
1	C	26	50	20120601	22	284	5.48	0.00166934476009300	-0.00390180814751953
1	C	26	50	20120601	22	286	5.52	0.0016364289394288	-0.00368313537543758
1	C	26	50	20120601	22	288	5.56	0.001575306629263	-0.00395511692775318
1	C	26	50	20120601	22	290	5.6	0.0014728397856013	-0.00378449913252068
1	C	26	50	20120601	22	292	5.64	0.00134947793655550	-0.0036914863065234
1	C	26	50	20120601	22	294	5.68	0.00139954816773130	-0.00351611675372132
1	C	26	50	20120601	22	296	5.72	0.001493261029442	-0.00355491570280503
1	C	26	50	20120601	22	298	5.76	0.0015057626773333	-0.00387192581494658
1	C	26	50	20120601	22	300	5.8	0.0012435179853947	-0.0035957794036898
1	C	26	50	20120601	22	302	5.84	0.0015619564532342	-0.00407679586265976
1	C	26	50	20120601	22	304	5.88	0.00160523138824290	-0.00382407589906369
1	C	26	50	20120601	22	306	5.92	0.0010368306732539	-0.00376230305065923
1	C	26	50	20120601	22	308	5.96	0.0014230806814092	-0.00385815844591688
1	C	26	50	20120601	22	310	6	0.00118651810776320	-0.00381880795354385
1	C	26	50	20120601	22	312	6.04	0.0010163528608707	-0.00406053240669247
1	C	26	50	20120601	22	314	6.08	0.0012492384792545	-0.00413651103033097
1	C	26	50	20120601	22	316	6.12	0.0015307447599127	-0.00420134565109796
1	C	26	50	20120601	22	318	6.16	0.0014425049046884	-0.00401833934505907
1	C	26	50	20120601	22	320	6.2	0.00142151797542280	-0.00396352442738149
1	C	26	50	20120601	22	322	6.24	0.0013795370458237	-0.00385390166309414
1	C	26	50	20120601	22	324	6.28	0.0015492143890373	-0.00355807647011693
1	C	26	50	20120601	22	326	6.32	0.0014395421272752	-0.00368655777225853
1	C	26	50	20120601	22	328	6.36	0.001582561544838	-0.00340932948762653
1	C	26	50	20120601	22	330	6.4	0.0014212280616425	-0.00355991494774802
1	C	26	50	20120601	22	332	6.44	0.0015076647945747	-0.00346555861886648
1	C	26	50	20120601	22	334	6.48	0.0016064688251099	-0.00417087641989663
1	C	26	50	20120601	22	336	6.52	0.0016116307046126	-0.00385925446142772
1	C	26	50	20120601	22	338	6.56	0.0016846253376345	-0.0039593595684403
1	C	26	50	20120601	22	340	6.6	0.0017576199706564	-0.00405946467545288
1	C	26	50	20120601	22	342	6.64	0.0015991149145856	-0.00398929139848792
1	C	26	50	20120601	22	344	6.68	0.00144053207676890	-0.00391905448191267
1	C	26	50	20120601	22	346	6.72	0.0016916469079717	-0.00406222239189951
1	C	26	50	20120601	22	348	6.76	0.0016619342810262	-0.00387046917497734
1	C	26	50	20120601	22	350	6.8	0.0020677570048848	-0.00343692786529624
1	C	26	50	20120601	22	352	6.84	0.001809125628598	-0.00370644868601331
1	C	26	50	20120601	22	354	6.88	0.0015557904821023	-0.00410785199248947
1	C	26	50	20120601	22	356	6.92	0.0014699547899341	-0.00420570849993788
1	C	26	50	20120601	22	358	6.96	0.0014699547899341	-0.00420570849993788
1	C	26	50	20120601	22	360	7	0.00166472028174410	-0.00407684536013444
1	C	26	50	20120601	22	362	7.04	0.0016198260722065	-0.00393789180656348
1	C	26	50	20120601	22	364	7.08	0.0016224140830257	-0.00377945746117082
1	C	26	50	20120601	22	366	7.12	0.0014403906554126	-0.0036857092441211
1	C	26	50	20120601	22	368	7.16	0.00140061589897090	-0.00425821824950879
1	C	26	50	20120601	22	370	7.2	0.0017668265009474	-0.00375935441538168
1	C	26	50	20120601	22	372	7.24	0.00134529186441090	-0.00431043101423161
1	C	26	50	20120601	22	374	7.28	0.00144150788412690	-0.0037879710268163
1	C	26	50	20120601	22	376	7.32	0.0015162702841018	-0.0041265832511231
1	C	26	50	20120601	22	378	7.36	0.00123126382487670	-0.00425475342628098
1	C	26	50	20120601	22	380	7.4	0.00179306016252940	-0.00449835171239974
1	C	26	50	20120601	22	382	7.44	0.0015424544482091	-0.00436924108522289
1	C	26	50	20120601	22	384	7.48	0.002189676356097	-0.00471324146320234
1	C	26	50	20120601	22	386	7.52	0.0023110724482911	-0.00529598230371379
1	C	26	50	20120601	22	388	7.56	0.0028388357365653	-0.00650303479240267
1	C	26	50	20120601	22	390	7.6	0.0031558034223	-0.00850764009065966
1	C	26	50	20120601	22	392	7.64	0.0039617990868354	-0.0109859008662945
1	C	26	50	20120601	22	394	7.68	0.0048836046999937	-0.0137489135427131
1	C	26	50	20120601	22	396	7.72	0.0053195360305952	-0.0170086050933049
1	C	26	50	20120601	22	398	7.76	0.0062338180276016	-0.0189213218653467
1	C	26	50	20120601	22	400	7.8	0.0071272050192239	-0.0223380901163114
1	C	26	50	20120601	22	402	7.84	0.00816807327219831	-0.0248826916501571
1	C	26	50	20120601	22	404	7.88	0.00868660881697803	-0.0283706514118516
1	C	26	50	20120601	22	406	7.92	0.00866695831952885	-0.030847087851991
1	C	26	50	20120601	22	408	7.96	0.00867979230760739	-0.033152786288745
1	C	26	50	20120601	22	410	8	0.00926506459039549	-0.0327954852322114
1	C	26	50	20120601	22	412	8.04	0.0103916271141819	-0.0327236431832429
1	C	26	50	20120601	22	414	8.08	0.0121277863940292	-0.0335421192824663
1	C	26	50	20120601	22	416	8.12	0.0143218680253730	-0.0330572561626067
1	C	26	50	20120601	22	418	8.16	0.0169231017413239	-0.033373262183119
1	C	26	50	20120601	22	420	8.2	0.0195745400387391	-0.0331729388320088
1	C	26	50	20120601	22	422	8.24	0.0228545255539510	-0.0327076625699881
1	C	26	50	20120601	22	424	8.28	0.0268182833265703	-0.0334040213281006
1	C	26	50	20120601	22	426	8.32	0.0272029352734002	-0.0337256276343198
1	C	26	50	20120601	22	428	8.36	0.032774081109945	-0.0338319835652781
1	C	26	50	20120601	22	430	8.4	0.0337712713770455	-0.0333088376842851
1	C	26	50	20120601	22	432	8.44	0.0344044147889199	-0.0315840628236148
1	C	26	50	20120601	22	434	8.48	0.0342945494870066	-0.0296935230415514
1	C	26	50	20120601	22	436	8.52	0.0347868747047281	-0.0270511689449541
1	C	26	50	20120601	22	438	8.56	0.0364185306733839	-0.0230040362117651
1	C	26	50	20120601	22	440	8.6	0.0375547452047335	-0.0197407030612501
1	C	26	50	20120601	22	442	8.64	0.0388028240288668	-0.0162113563396527
1	C	26	50	20120601	22	444	8.68	0.039988854232951	-0.0124797417232970
1	C	26	50	20120601	22	446	8.72	0.0417968555617669	-0.00881516082979769
1	C	26	50	20120601	22	448	8.76	0.0441960688703328	-0.00730265942483967
1	C	26	50	20120601	22	450	8.8	0.0471316226724288	-0.0048943244387964
1	C	26	50	20120601	22	452	8.84	0.0504426501753348	-0.00332193108947188
1	C	26	50	20120601	22	454	8.88	0.0523209379182006	-0.00134804250978963
1	C	26	50	20120601	22	456	8.92	0.0541331818877036	0.0012857181180959
1	C	26	50	20120601	22	458	8.96	0.055020176634024	0.0040093520178702
1	C	26	50	20120601	22	460	9	0.0544785328396351	0.0069841502463221
1	C	26	50	20120601	22	462	9.04	0.0543322324466076	0.0093724033997796
1	C	26	50	20120601	22	464	9.08	0.0537841822647812	0.0131427391834732
1	C	26	50	20120601	22	466	9.12	0.0523503464892302	0.0153932832912946
1	C	26	50	20120601	22	468	9.16	0.0512517358965041	0.0171698678658224
1	C	26	50	20120601	22	470	9.2	0.0496103784228104	0.0192388835207777
1	C	26	50	20120601	22	472	9.24	0.0488215336332526	0.0214352950689654
1	C	26	50	20120601	22	474	9.28	0.0477008294891483	0.022265378326002
1	C	26	50	20120601	22	476	9.32	0.0467793986425841	0.0226216894330419
1	C	26	50	20120601	22	478	9.36	0.0450293235012831	0.0225816530470912
1	C	26	50	20120601	22	480	9.4	0.0439683027050448	0.0226869483178776
1	C	26	50	20120601	22	482	9.44	0.0423066795510024	0.0223146495265151
1	C	26	50	20120601	22	484	9.48	0.0402012620389516	0.0229383954892676
1	C	26	50	20120601	22	486	9.52	0.0372746248533664	0.0235834819346763
1	C	26	50	20120601	22	488	9.56	0.0352298134635312	0.0237438537526494
1	C	26	50	20120601	22	490	9.6	0.0353230808479697	0.0231433079633876
1	C	26	50	20120601	22	492	9.64	0.0352506731135762	0.0236486064692235
1	C	26	50	20120601	22	494	9.68	0.0360066551154783	0.0220845428377814
1	C	26	50	20120601	22	496	9.72	0.0365401954661548	0.0211220715136371
1	C	26	50	20120601	22	498	9.76	0.0370208088742595	0.0211164924411336
1	C	26	50	20120601	22	500	9.8	0.03570553369271	0.0179803890137575
1	C	26	50	20120601	22	502	9.84	0.0351645899340345	0.0157098762104353
1	C	26	50	20120601	22	504	9.88	0.034455715385895	0.0131117537643216
1	C	26	50	20120601	22	506	9.92	0.0336264841925297	0.0098481094868229
1	C	26	50	20120601	22	508	9.96	0.033011318970567	0.0062895062221539
1	C	26	50	20120601	22	510	10	0.0331584431429945	0.00313505690934
1	C	26	50	20120601	22	512	10.04	0.0329160469384038	0.000153187613076299
1	C	26	50	20120601	22	514	10.08	0.0332603655144348	-0.000949290853742901
1	C	26	50	20120601	22	516	10.12	0.0327652917726548	-0.00158587080457391
1	C	26	50	20120601	22	518	10.16	0.0329779682792323	-0.00413991928501629
1	C	26	50	20120601	22	520	10.2	0.0331535570351365	-0.00565264696414429
1	C	26	50	20120601	22	522	10.24	0.0334961361284858	-0.00687613968549575
1	C	26	50	20120601	22	524	10.28	0.0328404289392237	-0.00729283064058117
1	C	26	50	20120601	22	526	10.32	0.031392111616794	-0.00783996865465989
1	C	26	50	20120601	22	528	10.36	0.0302014286500896	-0.00819120273501087
1	C	26	50	20120601	22	530	10.4	0.0283764850427965	-0.00788144753844429
1	C	26	50	20120601	22	532	10.44	0.0257910693055407	-0.00818466199728489
1	C	26	50	20120601	22	534	10.48	0.0234172128461481	-0.00850042760149156
1	C	26	50	20120601	22	536	10.52	0.0220568030387554	-0.00885821656170414
1	C	26	50	20120601	22	538	10.56	0.0183252577188642	-0.00952497441574262
1	C	26	50	20120601	22	540	10.6	0.0165125032182652	-0.0105179361842916
1	C	26	50	20120601	22	542	10.64	0.0170696284085214	-0.00951085490753588
1	C	26	50	20120601	22	544	10.68	0.0162456651606760	-0.00967992272470403
1	C	26	50	20120601	22	546	10.72	0.0168028681326781	-0.00914123887930118
1	C	26	50	20120601	22	548	10.76	0.0163407342531929	-0.0100874806886036
1	C	26	50	20120601	22	550	10.8	0.0160316969821413	-0.0112919517425664
1	C	26	50	20120601	22	552	10.84	0.0156267091392593	-0.0126010133646976
1	C	26	50	20120601	22	554	10.88	0.0159119885417018	-0.0148742103453612
1	C	26	50	20120601	22	556	10.92	0.0165631985318356	-0.0172393340360061
1	C	26	50	20120601	22	558	10.96	0.0171698466526190	-0.0194715782203305
1	C	26	50	20120601	22	560	11	0.0187442269719986	-0.0227082110187879
1	C	26	50	20120601	22	562	11.04	0.0200532654717380	-0.0239402314479204
1	C	26	50	20120601	22	564	11.08	0.0222726615258482	-0.0259455155686874
1	C	26	50	20120601	22	566	11.12	0.024074843365855	-0.02734072917185
1	C	26	50	20120601	22	568	11.16	0.0241642782315395	-0.0274632849191652
1	C	26	50	20120601	22	570	11.2	0.0237104995257808	-0.0272545045709521
1	C	26	50	20120601	22	572	11.24	0.0231202421401853	-0.0266115677301582
1	C	26	50	20120601	22	574	11.28	0.0222998285683814	-0.026265679377073
1	C	26	50	20120601	22	576	11.32	0.0206220692375923	-0.026209754301749
1	C	26	50	20120601	22	578	11.36	0.0183193265071836	-0.0262544222371165
1	C	26	50	20120601	22	580	11.4	0.0161089389934657	-0.0263607428127357
1	C	26	50	20120601	22	582	11.44	0.0114263011117531	-0.0259017951564066
1	C	26	50	20120601	22	584	11.48	0.0104636530109136	-0.0259436629489207
1	C	26	50	20120601	22	586	11.52	0.00821463625373944	-0.0238973029952346
1	C	26	50	20120601	22	588	11.56	0.00725210836105269	-0.0222050409043633
1	C	26	50	20120601	22	590	11.6	0.005539905858952	-0.0202002376162076
1	C	26	50	20120601	22	592	11.64	0.0045543333562663	-0.0175406605197410
1	C	26	50	20120601	22	594	11.68	0.0042772959904653	-0.0161469601250901
1	C	26	50	20120601	22	596	11.72	0.0044562222903767	-0.013643264718536
1	C	26	50	20120601	22	598	11.76	0.0048017500190035	-0.0116621990050247
1	C	26	50	20120601	22	600	11.8	0.0052323426934071	-0.00912763838747183
1	C	26	50	20120601	22	602	11.84	0.0054197259904215	-0.00883488203792498
1	C	26	50	20120601	22	604	11.88	0.0048820207808038	-0.00430230635731577
1	C	26	50	20120601	22	606	11.92	0.0058320965230739	-0.00204083037865715
1	C	26	50	20120601	22	608	11.96	0.00718455915735272	-0.0009072880038336
1	C	26	50	20120601	22	610	12	0.0094219857272764	0.0003130361720313
1	C	26	50	20120601	22	612	12.04	0.0111052039224163	0.000424214571237300
1	C	26	50	20120601	22	614	12.08	0.0127324829000965	0.000439714351880898
1	C	26	50	20120601	22	616	12.12	0.015543798040738	0.000747970482071298
1	C	26	50	20120601	22	618	12.16	0.0183437499754058	0.0023645509341522
1	C	26	50	20120601	22	620	12.2	0.0213342389033322	0.0033904285233655
1	C	26	50	20120601	22	622	12.24	0.0241911129338855	0.0055265768961266
1	C	26	50	20120601	22	624	12.28	0.0279880076482804	0.0066354476082477
1	C	26	50	20120601	22	626	12.32	0.0305754174266591	0.0076715358193813
1	C	26	50	20120601	22	628	12.36	0.0325558750283386	0.0065357879785073
1	C	26	50	20120601	22	630	12.4	0.0323411250725467	0.0050292986075349
1	C	26	50	20120601	22	632	12.44	0.0328070464280839	0.0020575322408288
1	C	26	50	20120601	22	634	12.48	0.0330194188787455	0.000535880874122300
1	C	26	50	20120601	22	636	12.52	0.0343295958204026	-0.00227958498332479
1	C	26	50	20120601	22	638	12.56	0.0361707887415273	-0.00499872168397078
1	C	26	50	20120601	22	640	12.6	0.0380320069266953	-0.00613317551943523
1	C	26	50	20120601	22	642	12.64	0.0406712829874741	-0.00715261136587188
1	C	26	50	20120601	22	644	12.68	0.0433733501304223	-0.00814659136818581
1	C	26	50	20120601	22	646	12.72	0.0459930393333622	-0.00932859106361724
1	C	26	50	20120601	22	648	12.76	0.0469904134482258	-0.0115675032648882
1	C	26	50	20120601	22	650	12.8	0.0466006561904358	-0.0141645650508302
1	C	26	50	20120601	22	652	12.84	0.0461213792141476	-0.0157882236417907
1	C	26	50	20120601	22	654	12.88	0.0447242069252011	-0.0168957649931632
1	C	26	50	20120601	22	656	12.92	0.0428463434464039	-0.0183892452257073
1	C	26	50	20120601	22	658	12.96	0.0414564543573037	-0.0209229502440549
1	C	26	50	20120601	22	660	13	0.0398391031588313	-0.0225263007282598
1	C	26	50	20120601	22	662	13.04	0.0377350150075292	-0.0248675524939719
1	C	26	50	20120601	22	664	13.08	0.0357692086583559	-0.0267758003511566
1	C	26	50	20120601	22	666	13.12	0.0335453535888835	-0.0287665930255499
1	C	26	50	20120601	22	668	13.16	0.0309717012800395	-0.0315127793890034
1	C	26	50	20120601	22	670	13.2	0.0283271077762662	-0.0336706005846079
1	C	26	50	20120601	22	672	13.24	0.0263549869635369	-0.035970394679739
1	C	26	50	20120601	22	674	13.28	0.0241789365551134	-0.0371876082928735
1	C	26	50	20120601	22	676	13.32	0.0224962345479238	-0.0389342327530824
1	C	26	50	20120601	22	678	13.36	0.0202754242802512	-0.0405402843851914
1	C	26	50	20120601	22	680	13.4	0.0179415476382669	-0.040667563605805
1	C	26	50	20120601	22	682	13.44	0.0155446677820789	-0.0420968385426174
1	C	26	50	20120601	22	684	13.48	0.0162299249637267	-0.042640108682603
1	C	26	50	20120601	22	686	13.52	0.0168330870480789	-0.0427717719652599
1	C	26	50	20120601	22	688	13.56	0.0170853120369281	-0.0433783988728399
1	C	26	50	20120601	22	690	13.6	0.0187365477923549	-0.043987500654154
1	C	26	50	20120601	22	692	13.64	0.0194035616190482	-0.0442514636155709
1	C	26	50	20120601	22	694	13.68	0.0214154925435583	-0.0455272963808658
1	C	26	50	20120601	22	696	13.72	0.0227424491291330	-0.046650747634815
1	C	26	50	20120601	22	698	13.76	0.0248587490145462	-0.0485090949664514
1	C	26	50	20120601	22	700	13.8	0.0266741749645645	-0.0501550981316974
1	C	26	50	20120601	22	702	13.84	0.0281276329532935	-0.0514937219791617
1	C	26	50	20120601	22	704	13.88	0.0279480985415502	-0.0511474517884146
1	C	26	50	20120601	22	706	13.92	0.027869326846126	-0.0497332382260415
1	C	26	50	20120601	22	708	13.96	0.0278787313663158	-0.049166209298208
1	C	26	50	20120601	22	710	14	0.0284543869968798	-0.0478489400755356
1	C	26	50	20120601	22	712	14.04	0.0302550344151713	-0.0466800218555561
1	C	26	50	20120601	22	714	14.08	0.0325464139396063	-0.0443920364436708
1	C	26	50	20120601	22	716	14.12	0.0358749564774823	-0.043377005872481
1	C	26	50	20120601	22	718	14.16	0.0382699978560393	-0.0415905005898131
1	C	26	50	20120601	22	720	14.2	0.0416243073650217	-0.040414504230954
1	C	26	50	20120601	22	722	14.24	0.0443033475756405	-0.0396333386210399
1	C	26	50	20120601	22	724	14.28	0.0479300027969309	-0.0376917188593171
1	C	26	50	20120601	22	726	14.32	0.050630118325163	-0.036189442218415
1	C	26	50	20120601	22	728	14.36	0.0532892428732897	-0.0347544609298785
1	C	26	50	20120601	22	730	14.4	0.0567981966353176	-0.0333457557293308
1	C	26	50	20120601	22	732	14.44	0.0597182647989056	-0.0327373610547979
1	C	26	50	20120601	22	734	14.48	0.0621063058203288	-0.0318820446922746
1	C	26	50	20120601	22	736	14.52	0.0630916591199122	-0.0307945851734879
1	C	26	50	20120601	22	738	14.56	0.0634932250609481	-0.0290325457854491
1	C	26	50	20120601	22	740	14.6	0.063546823754962	-0.028503912755834
1	C	26	50	20120601	22	742	14.64	0.062715478312321	-0.0274922550839904
1	C	26	50	20120601	22	744	14.68	0.0616181900092757	-0.0271628847453138
1	C	26	50	20120601	22	746	14.72	0.0590733834144634	-0.0251467111801165
1	C	26	50	20120601	22	748	14.76	0.0565602552034483	-0.0239854297133739
1	C	26	50	20120601	22	750	14.8	0.0545053321866421	-0.0217658922379074
1	C	26	50	20120601	22	752	14.84	0.0529652536172178	-0.0190235907191098
1	C	26	50	20120601	22	754	14.88	0.0514142856033632	-0.0151090475784610
1	C	26	50	20120601	22	756	14.92	0.0500364173295431	-0.0124219003885959
1	C	26	50	20120601	22	758	14.96	0.0484859442904354	-0.0097635324447251
1	C	26	50	20120601	22	760	15	0.0476828124083637	-0.0064397063090796
1	C	26	50	20120601	22	762	15.04	0.0470156571603142	-0.00165549253824954
1	C	26	50	20120601	22	764	15.08	0.046272982908034	0.0006061885013756
1	C	26	50	20120601	22	766	15.12	0.0459235307367716	0.0029171548836495
1	C	26	50	20120601	22	768	15.16	0.0449058273019488	0.0039009171929753
1	C	26	50	20120601	22	770	15.2	0.0435738856135668	0.0037048011272132
1	C	26	50	20120601	22	772	15.24	0.0429431463647484	0.0031153569144161
1	C	26	50	20120601	22	774	15.28	0.0419164131763299	0.0023615952278069
1	C	26	50	20120601	22	776	15.32	0.039234406652764	0.0012388015831642
1	C	26	50	20120601	22	778	15.36	0.0362338626664092	0.0006011397589580
1	C	26	50	20120601	22	780	15.4	0.0333980745600708	-0.000208773277145300
1	C	26	50	20120601	22	782	15.44	0.0313662951482129	0.0008254198878147
1	C	26	50	20120601	22	784	15.48	0.0306137143299282	0.0019664851716833
1	C	26	50	20120601	22	786	15.52	0.0301305015972959	0.0038285561276293
1	C	26	50	20120601	22	788	15.56	0.0297052659638666	0.005960181845418
1	C	26	50	20120601	22	790	15.6	0.0293675022676972	0.0079743542984244
1	C	26	50	20120601	22	792	15.64	0.0278405546711996	0.009280118893767
1	C	26	50	20120601	22	794	15.68	0.0268132487262883	0.0094550783246359
1	C	26	50	20120601	22	796	15.72	0.025747044837344	0.008791699026798
1	C	26	50	20120601	22	798	15.76	0.0237895894192565	0.0080450366922719
1	C	26	50	20120601	22	800	15.8	0.0224674411597939	0.0070210046517575
1	C	26	50	20120601	22	802	15.84	0.0197191858018986	0.0061225689177175
1	C	26	50	20120601	22	804	15.88	0.0177116672237032	0.0063292279455871
1	C	26	50	20120601	22	806	15.92	0.0157695984491743	0.0070068483739981
1	C	26	50	20120601	22	808	15.96	0.0122980577069389	0.0091097132305688
1	C	26	50	20120601	22	810	16	0.0106093452921092	0.010205163055983
1	C	26	50	20120601	22	812	16.04	0.0102543069772755	0.0108639744440145
1	C	26	50	20120601	22	814	16.08	0.0101109057220508	0.009919704048418
1	C	26	50	20120601	22	816	16.12	0.00965859072732925	0.0089678888234662
1	C	26	50	20120601	22	818	16.16	0.00960072110835694	0.0073876183045993
1	C	26	50	20120601	22	820	16.2	0.00977617551397276	0.0058793100428537
1	C	26	50	20120601	22	822	16.24	0.00977997974845554	0.0036038262788598
1	C	26	50	20120601	22	824	16.28	0.00912405335609127	0.0020778757029236
1	C	26	50	20120601	22	826	16.32	0.00808651557605625	-0.00105694079011075
1	C	26	50	20120601	22	828	16.36	0.00707186684252824	-0.00326589287706284
1	C	26	50	20120601	22	830	16.4	0.0055443111341988	-0.00554906289176827
1	C	26	50	20120601	22	832	16.44	0.003560105866579	-0.00620348314668861
1	C	26	50	20120601	22	834	16.48	0.0016391795848076	-0.00824094062599953
1	C	26	50	20120601	22	836	16.52	-0.0004357333407028	-0.00880900900080136
1	C	26	50	20120601	22	838	16.56	-0.003077060011147	-0.00916058249240731
1	C	26	50	20120601	22	840	16.6	-0.0052547367651672	-0.0090100394586927
1	C	26	50	20120601	22	842	16.64	-0.0071001440427078	-0.0097283185270220
1	C	26	50	20120601	22	844	16.68	-0.0070208773725368	-0.0102746999368448
1	C	26	50	20120601	22	846	16.72	-0.0069314283647167	-0.0116441536399688
1	C	26	50	20120601	22	848	16.76	-0.0065819761934543	-0.0129732315458871
1	C	26	50	20120601	22	850	16.8	-0.0058010474643119	-0.0150640048764994
1	C	26	50	20120601	22	852	16.84	-0.0049269927720872	-0.0161858297848519
1	C	26	50	20120601	22	854	16.88	-0.0039883580175368	-0.0178345411690699
1	C	26	50	20120601	22	856	16.92	-0.0027262996923394	-0.0198318491253450
1	C	26	50	20120601	22	858	16.96	-0.00128052088325410	-0.0225282169876368
1	C	26	50	20120601	22	860	17	0.000155747339624198	-0.0247978812628216
1	C	26	50	20120601	22	862	17.04	0.00124730242088760	-0.026354854027462
1	C	26	50	20120601	22	864	17.08	0.0021990384498799	-0.028908894022623
1	C	26	50	20120601	22	866	17.12	0.0041496207900542	-0.0311690477116008
1	C	26	50	20120601	22	868	17.16	0.0055993028285716	-0.0337178565307946
1	C	26	50	20120601	22	870	17.2	0.00710732824760474	-0.0348110931119837
1	C	26	50	20120601	22	872	17.24	0.00934334131107284	-0.036275511255821
1	C	26	50	20120601	22	874	17.28	0.0117129975561852	-0.0379809113906867
1	C	26	50	20120601	22	876	17.32	0.014835581101905	-0.0407879838906411
1	C	26	50	20120601	22	878	17.36	0.0165425368716893	-0.04290407164402
1	C	26	50	20120601	22	880	17.4	0.0181420831214114	-0.0456754352515244
1	C	26	50	20120601	22	882	17.44	0.0178286226853114	-0.0483224894868962
1	C	26	50	20120601	22	884	17.48	0.0182846358484986	-0.0512719025819034
1	C	26	50	20120601	22	886	17.52	0.0183350525619972	-0.0522511747631687
1	C	26	50	20120601	22	888	17.56	0.0185070209311818	-0.0522196378007278
1	C	26	50	20120601	22	890	17.6	0.0204479583348607	-0.0529521297153589
1	C	26	50	20120601	22	892	17.64	0.0224531717449496	-0.0529026322406759
1	C	26	50	20120601	22	894	17.68	0.0250535569327631	-0.0525050260976147
1	C	26	50	20120601	22	896	17.72	0.0276134956126927	-0.0520949748752046
1	C	26	50	20120601	22	898	17.76	0.0303159870197096	-0.0504637502416853
1	C	26	50	20120601	22	900	17.8	0.0338563999624325	-0.0500068885503607
1	C	26	50	20120601	22	902	17.84	0.0378731907436408	-0.0499819983916629
1	C	26	50	20120601	22	904	17.88	0.0408783167819377	-0.0493711359144637
1	C	26	50	20120601	22	906	17.92	0.0436614749305523	-0.0494568513984791
1	C	26	50	20120601	22	908	17.96	0.0465509465837184	-0.0489223281693768
1	C	26	50	20120601	22	910	18	0.049122425246317	-0.0482036106948432
1	C	26	50	20120601	22	912	18.04	0.0484877403416596	-0.0485717163429932
1	C	26	50	20120601	22	914	18.08	0.0499302169620767	-0.0444922971141753
1	C	26	50	20120601	22	916	18.12	0.0541851047386461	-0.043030056859224
1	C	26	50	20120601	22	918	18.16	0.0551478871897741	-0.0388875566344563
1	C	26	50	20120601	22	920	18.2	0.0550910570177701	-0.0374260871258965
1	C	26	50	20120601	22	922	18.24	0.0551187473193214	-0.0341792224923154
1	C	26	50	20120601	22	924	18.28	0.0556644923330412	-0.030539036782767
1	C	26	50	20120601	22	926	18.32	0.0561910747529908	-0.0273193674759903
1	C	26	50	20120601	22	928	18.36	0.056002277242414	-0.0240086935264749
1	C	26	50	20120601	22	930	18.4	0.0564063887678621	-0.02175790193128
1	C	26	50	20120601	22	932	18.44	0.0562076917623487	-0.0183171203340263
1	C	26	50	20120601	22	934	18.48	0.0563957114554662	-0.0158312864447650
1	C	26	50	20120601	22	936	18.52	0.055667957156269	-0.0138267801414574
1	C	26	50	20120601	22	938	18.56	0.0551282225501893	-0.0113279354874222
1	C	26	50	20120601	22	940	18.6	0.0535174333026464	-0.0101244397458427
1	C	26	50	20120601	22	942	18.64	0.0526053362655938	-0.00946421414424882
1	C	26	50	20120601	22	944	18.68	0.0511503933526244	-0.00886642607143371
1	C	26	50	20120601	22	946	18.72	0.04844818478832	-0.00594133744969932
1	C	26	50	20120601	22	948	18.76	0.0461599165337222	-0.00396447902153609
1	C	26	50	20120601	22	950	18.8	0.04519556430554	-0.00194597200396097
1	C	26	50	20120601	22	952	18.84	0.0433875629767241	0.000561640774160899
1	C	26	50	20120601	22	954	18.88	0.0417617901364878	0.0027374012688041
1	C	26	50	20120601	22	956	18.92	0.0394778210911197	0.0046016317288599
1	C	26	50	20120601	22	958	18.96	0.0373440768814146	0.0064448964728536
1	C	26	50	20120601	22	960	19	0.0364809505244931	0.0085796836650609
1	C	26	50	20120601	22	962	19.04	0.0364079021513559	0.010042338284586
1	C	26	50	20120601	22	964	19.08	0.0366732941755776	0.0108910637048018
1	C	26	50	20120601	22	966	19.12	0.0368064211692716	0.0110981964942148
1	C	26	50	20120601	22	968	19.16	0.0367083313165854	0.0110186611234669
1	C	26	50	20120601	22	970	19.2	0.0358077742622018	0.0105467239155674
1	C	26	50	20120601	22	972	19.24	0.0345555942187376	0.0094415513719119
1	C	26	50	20120601	22	974	19.28	0.0323674027868812	0.0090018511621666
1	C	26	50	20120601	22	976	19.32	0.030411326227017	0.0079671488803242
1	C	26	50	20120601	22	978	19.36	0.0286675372650007	0.0080976030103853
1	C	26	50	20120601	22	980	19.4	0.0255826212975147	0.006719402396378
1	C	26	50	20120601	22	982	19.44	0.0241132746194125	0.0057889700804893
1	C	26	50	20120601	22	984	19.48	0.0219600496178857	0.0051366782169803
1	C	26	50	20120601	22	986	19.52	0.0200314724407419	0.0046144232905316
1	C	26	50	20120601	22	988	19.56	0.0187288191152366	0.0047632197704967
1	C	26	50	20120601	22	990	19.6	0.0175179199656580	0.0054207371531186
1	C	26	50	20120601	22	992	19.64	0.0157234243763628	0.0078145764501475
1	C	26	50	20120601	22	994	19.68	0.0146305201353609	0.0095363814623368
1	C	26	50	20120601	22	996	19.72	0.0132146802273911	0.0114686921632853
1	C	26	50	20120601	22	998	19.76	0.0115303518746047	0.0136382371893218
1	C	26	50	20120601	22	1000	19.8	0.0100733583519698	0.0148419450629357
1	C	26	50	20120601	22	1002	19.84	0.00922362813301796	0.0148779367980981
1	C	26	50	20120601	22	1004	19.88	0.00745175996072071	0.0136287619584539
1	C	26	50	20120601	22	1006	19.92	0.0059129683256382	0.0134384229550941
1	C	26	50	20120601	22	1008	19.96	0.0046848652680734	0.0114650293501587
1	C	26	50	20120601	22	1010	20	0.0039291024692734	0.0099099530459054
1	C	26	50	20120601	22	1012	20.04	0.0040776090354582	0.0082822073777496
1	C	26	50	20120601	22	1014	20.08	0.0024465116811595	0.0064751818562918
1	C	26	50	20120601	22	1016	20.12	0.0012621474206518	0.0038225810753283
1	C	26	50	20120601	22	1018	20.16	-0.000878573104556399	0.0015264384796152
1	C	26	50	20120601	22	1020	20.2	-0.0024251711985033	-0.00191053888315571
1	C	26	50	20120601	22	1022	20.24	-0.0037300872657084	-0.00364664866552836
1	C	26	50	20120601	22	1024	20.28	-0.0051728537999058	-0.00602322041496072
1	C	26	50	20120601	22	1026	20.32	-0.007058495453296	-0.0089485918794076
1	C	26	50	20120601	22	1028	20.36	-0.0070444240283503	-0.0115618464106387
1	C	26	50	20120601	22	1030	20.4	-0.0070637987541549	-0.0145244824024541
1	C	26	50	20120601	22	1032	20.44	-0.0070910930759087	-0.0180168827947345
1	C	26	50	20120601	22	1034	20.48	-0.0072213987135457	-0.0211604815539911
1	C	26	50	20120601	22	1036	20.52	-0.0069042118247089	-0.0232680628127923
1	C	26	50	20120601	22	1038	20.56	-0.0060968585151535	-0.0262992669491794
1	C	26	50	20120601	22	1040	20.6	-0.00554689207395	-0.0292055960280089
1	C	26	50	20120601	22	1042	20.64	-0.0045781458842295	-0.0315369369850759
1	C	26	50	20120601	22	1044	20.68	-0.0032427987695893	-0.0343689463127755
1	C	26	50	20120601	22	1046	20.72	-0.0025616003808654	-0.0378010729230276
1	C	26	50	20120601	22	1048	20.76	-0.0011735144140572	-0.0403729970628983
1	C	26	50	20120601	22	1050	20.8	-4.95823274967999e-05	-0.0425230825103166
1	C	26	50	20120601	22	1052	20.84	0.0009075574115173	-0.0474287065154764
1	C	26	50	20120601	22	1054	20.88	0.0017721368728741	-0.0502101110392737
1	C	26	50	20120601	22	1056	20.92	0.0026869916263733	-0.0530972280268584
1	C	26	50	20120601	22	1058	20.96	0.002567632001709	-0.0564439644222143
1	C	26	50	20120601	22	1060	21	0.0022310491738642	-0.0592787555079912
1	C	26	50	20120601	22	1062	21.04	0.0008719899404236	-0.0609051011047203
1	C	26	50	20120601	22	1064	21.08	-0.0005489411363707	-0.0617066066411952
1	C	26	50	20120601	22	1066	21.12	-0.0027802165844049	-0.0628159864701988
1	C	26	50	20120601	22	1068	21.16	-0.0056150076701817	-0.0636946373565012
1	C	26	50	20120601	22	1070	21.2	-0.0086661027203236	-0.0648294730296275
1	C	26	50	20120601	22	1072	21.24	-0.0103316927434085	-0.0663298829086272
1	C	26	50	20120601	22	1074	21.28	-0.0118463154687101	-0.0683918062825672
1	C	26	50	20120601	22	1076	21.32	-0.0121796456053614	-0.0698690937698221
1	C	26	50	20120601	22	1078	21.36	-0.0122320422178473	-0.0709141268817377
1	C	26	50	20120601	22	1080	21.4	-0.011419010840839	-0.072504834296695
1	C	26	50	20120601	22	1082	21.44	-0.0102375061201544	-0.0738568931730018
1	C	26	50	20120601	22	1084	21.48	-0.0089934931600129	-0.0746640555637262
1	C	26	50	20120601	22	1086	21.52	-0.0065592073551001	-0.0763393329497134
1	C	26	50	20120601	22	1088	21.56	-0.0049716819206582	-0.0763954065174615
1	C	26	50	20120601	22	1090	21.6	-0.0031928133912272	-0.0767749107269243
1	C	26	50	20120601	22	1092	21.64	-0.0009456280406164	-0.0778031854081258
1	C	26	50	20120601	22	1094	21.68	0.0020807182721839	-0.0785314346820698
1	C	26	50	20120601	22	1096	21.72	0.0047274189541652	-0.0787852860165158
1	C	26	50	20120601	22	1098	21.76	0.00801143497802986	-0.079257986899739
1	C	26	50	20120601	22	1100	21.8	0.0113738691439281	-0.0802127224756971
1	C	26	50	20120601	22	1102	21.84	0.0137312924417260	-0.0810145108548845
1	C	26	50	20120601	22	1104	21.88	0.0166837460958923	-0.0818429571597226
1	C	26	50	20120601	22	1106	21.92	0.0195261739349060	-0.0828736360039802
1	C	26	50	20120601	22	1108	21.96	0.0215738137518660	-0.0827818535437821
1	C	26	50	20120601	22	1110	22	0.0229103869896648	-0.0818231581698494
1	C	26	50	20120601	22	1112	22.04	0.0246532637839334	-0.0806493609130797
1	C	26	50	20120601	22	1114	22.08	0.0274614676547376	-0.0784443191266276
1	C	26	50	20120601	22	1116	22.12	0.0292884194452893	-0.0770513894783682
1	C	26	50	20120601	22	1118	22.16	0.0321577173419881	-0.075429710786395
1	C	26	50	20120601	22	1120	22.2	0.0350970895207024	-0.0742023855462895
1	C	26	50	20120601	22	1122	22.24	0.0383726202631929	-0.0731717774127101
1	C	26	50	20120601	22	1124	22.28	0.0417474287977619	-0.0729266234916727
1	C	26	50	20120601	22	1126	22.32	0.0453589766826722	-0.0724683475867857
1	C	26	50	20120601	22	1128	22.36	0.0469004694656589	-0.0725049757180512
1	C	26	50	20120601	22	1130	22.4	0.0504514890100996	-0.0712463963582173
1	C	26	50	20120601	22	1132	22.44	0.0533945381440761	-0.0702644371711835
1	C	26	50	20120601	22	1134	22.48	0.0557831448509243	-0.0692835386443215
1	C	26	50	20120601	22	1136	22.52	0.0571773472913898	-0.0681907051139977
1	C	26	50	20120601	22	1138	22.56	0.0584543184986024	-0.0659270371043174
1	C	26	50	20120601	22	1140	22.6	0.0589187179482145	-0.063451767390367
1	C	26	50	20120601	22	1142	22.64	0.0601348567590416	-0.0613497652040694
1	C	26	50	20120601	22	1144	22.68	0.0610576523216935	-0.0578129372927271
1	C	26	50	20120601	22	1146	22.72	0.0624792692920656	-0.0550991533904147
1	C	26	50	20120601	22	1148	22.76	0.0641494201538892	-0.0525131578255983
1	C	26	50	20120601	22	1150	22.8	0.0659645208347882	-0.0502750658681935
1	C	26	50	20120601	22	1152	22.84	0.0685299466633398	-0.0480039378819717
1	C	26	50	20120601	22	1154	22.88	0.0694153857747416	-0.0465400854235593
1	C	26	50	20120601	22	1156	22.92	0.0704814199580585	-0.0443554083124053
1	C	26	50	20120601	22	1158	22.96	0.070369131401206	-0.0422864138706535
1	C	26	50	20120601	22	1160	23	0.0706419331973878	-0.0405977014558238
1	C	26	50	20120601	22	1162	23.04	0.0700171336455314	-0.0375444143746603
1	C	26	50	20120601	22	1164	23.08	0.0686439322764671	-0.0352389634252797
1	C	26	50	20120601	22	1166	23.12	0.0673717057557563	-0.0333231283123328
1	C	26	50	20120601	22	1168	23.16	0.0660434056672973	-0.0313621090760682
1	C	26	50	20120601	22	1170	23.2	0.0645219947168964	-0.0283515312444883
1	C	26	50	20120601	22	1172	23.24	0.0631378331927237	-0.0269339942802437
1	C	26	50	20120601	22	1174	23.28	0.061295961449089	-0.024139225438282
1	C	26	50	20120601	22	1176	23.32	0.0588922933678015	-0.021791277371352
1	C	26	50	20120601	22	1178	23.36	0.0567857515559687	-0.0193689416710413
1	C	26	50	20120601	22	1180	23.4	0.0548236716595323	-0.0172931590041900
1	C	26	50	20120601	22	1182	23.44	0.0535262721374112	-0.0151243210849347
1	C	26	50	20120601	22	1184	23.48	0.0521736475756794	-0.0118758018214855
1	C	26	50	20120601	22	1186	23.52	0.0506410643381357	-0.0101375919319728
1	C	26	50	20120601	22	1188	23.56	0.0481417247093538	-0.00827691114795849
1	C	26	50	20120601	22	1190	23.6	0.0462538203142638	-0.00755672289131999
1	C	26	50	20120601	22	1192	23.64	0.0444784873187387	-0.00685039392759275
1	C	26	50	20120601	22	1194	23.68	0.0429217917399565	-0.00622905919896413
1	C	26	50	20120601	22	1196	23.72	0.0417751473835844	-0.00691184150687786
1	C	26	50	20120601	22	1198	23.76	0.0411349329038981	-0.00746027352636614
1	C	26	50	20120601	22	1200	23.8	0.0407042341634774	-0.00798940153072804
1	C	26	50	20120601	22	1202	23.84	0.0408322912015503	-0.00842335296234222
1	C	26	50	20120601	22	1204	23.88	0.0407034563460181	-0.00854780375583105
1	C	26	50	20120601	22	1206	23.92	0.0403653178832547	-0.0085434196937877
1	C	26	50	20120601	22	1208	23.96	0.0403871674827934	-0.00840970580146532
1	C	26	50	20120601	22	1210	24	0.040754650876976	-0.00834161141843706
1	C	26	50	20120601	22	1212	24.04	0.0407773490046521	-0.00842540357200767
1	C	26	50	20120601	22	1214	24.08	0.0405005166998176	-0.0089808359486297
1	C	26	50	20120601	22	1216	24.12	0.0407747327095617	-0.0087530061437314
1	C	26	50	20120601	22	1218	24.16	0.0393415686854528	-0.00911348918078029
1	C	26	50	20120601	22	1220	24.2	0.0379450327926094	-0.00926792130179143
1	C	26	50	20120601	22	1222	24.24	0.036065825810928	-0.00809596252265285
1	C	26	50	20120601	22	1224	24.28	0.0346090444203275	-0.008155642334985
1	C	26	50	20120601	22	1226	24.32	0.0322579285150178	-0.0082567727468303
1	C	26	50	20120601	22	1228	24.36	0.0304332818925728	-0.00826013857510874
1	C	26	50	20120601	22	1230	24.4	0.0287192267707054	-0.0084829903482675
1	C	26	50	20120601	22	1232	24.44	0.0286984095470673	-0.00841267564994631
1	C	26	50	20120601	22	1234	24.48	0.0277083964137958	-0.00869862256119033
1	C	26	50	20120601	22	1236	24.52	0.0275948987043475	-0.00918036734014491
1	C	26	50	20120601	22	1238	24.56	0.0275344340034883	-0.0091492475707049
1	C	26	50	20120601	22	1240	24.6	0.027482200025562	-0.0100220506839269
1	C	26	50	20120601	22	1242	24.64	0.0276850760321523	-0.0108833138144799
1	C	26	50	20120601	22	1244	24.68	0.0275798161167048	-0.0117194817253686
1	C	26	50	20120601	22	1246	24.72	0.0277381868224872	-0.0132145529481704
1	C	26	50	20120601	22	1248	24.76	0.0278959494164377	-0.0145866017331814
1	C	26	50	20120601	22	1250	24.8	0.027405075888938	-0.0157086387735682
1	C	26	50	20120601	22	1252	24.84	0.0266031531594622	-0.0159970605585463
1	C	26	50	20120601	22	1254	24.88	0.0261851399146959	-0.0156716217335731
1	C	26	50	20120601	22	1256	24.92	0.024194888884097	-0.0148179741430534
1	C	26	50	20120601	22	1258	24.96	0.0227243754798058	-0.0125127636099784
1	C	26	50	20120601	22	1260	25	0.0212502629019984	-0.0113682759292889
1	C	26	50	20120601	22	1262	25.04	0.0208174569833698	-0.00961326518265513
1	C	26	50	20120601	22	1264	25.08	0.021024504919969	-0.00781717860310224
1	C	26	50	20120601	22	1266	25.12	0.0204108126014315	-0.00545836089073191
1	C	26	50	20120601	22	1268	25.16	0.0193634191670803	-0.00337615910852107
1	C	26	50	20120601	22	1270	25.2	0.0180519057936067	-0.00234634293453661
1	C	26	50	20120601	22	1272	25.24	0.0164498988122861	-0.00194279709451344
1	C	26	50	20120601	22	1274	25.28	0.0154107700419934	-0.00321066076638436
1	C	26	50	20120601	22	1276	25.32	0.0145396215586394	-0.00432167401205247
1	C	26	50	20120601	22	1278	25.36	0.0144033479397691	-0.00482940496521566
1	C	26	50	20120601	22	1280	25.4	0.0136382866867965	-0.00639594347039196
1	C	26	50	20120601	22	1282	25.44	0.0121236215350880	-0.00989247336627445
1	C	26	50	20120601	22	1284	25.48	0.0149807976416583	-0.0121570232795323
1	C	26	50	20120601	22	1286	25.52	0.0105081505335468	-0.0153043002668433
1	C	26	50	20120601	22	1288	25.56	0.0093149736012252	-0.0170760786365793
1	C	26	50	20120601	22	1290	25.6	0.00887331470569608	-0.0177523414199705
1	C	26	50	20120601	22	1292	25.64	0.00842196491173081	-0.0185466309317435
1	C	26	50	20120601	22	1294	25.68	0.00827723146733042	-0.0194653860862476
1	C	26	50	20120601	22	1296	25.72	0.00866671012504866	-0.0188485103729812
1	C	26	50	20120601	22	1298	25.76	0.00950724512741798	-0.0173712483415704
1	C	26	50	20120601	22	1300	25.8	0.009384168242405	-0.0168339483041383
1	C	26	50	20120601	22	1302	25.84	0.00917314777990905	-0.0155620696799638
1	C	26	50	20120601	22	1304	25.88	0.0082115674103091	-0.0137431789067177
1	C	26	50	20120601	22	1306	25.92	0.00737241550880377	-0.0117012949389565
1	C	26	50	20120601	22	1308	25.96	0.0064472440673671	-0.00861973065761335
1	C	26	50	20120601	22	1310	26	0.0059289913652999	-0.0066394074062223
1	C	26	50	20120601	22	1312	26.04	0.0049453846194659	-0.00448374288630043
1	C	26	50	20120601	22	1314	26.08	0.0041270145862597	-0.00266573599653076
1	C	26	50	20120601	22	1316	26.12	0.0035555874542472	-0.00173597543208419
1	C	26	50	20120601	22	1318	26.16	0.0027617752395516	-0.00255156653564038
1	C	26	50	20120601	22	1320	26.2	0.0014126579274545	-0.00266282271659227
1	C	26	50	20120601	22	1322	26.24	0.000598537606003199	-0.00329592370205983
1	C	26	50	20120601	22	1324	26.28	0.000342430600925200	-0.00361086199133251
1	C	26	50	20120601	22	1326	26.32	0.000638326504580601	-0.00319037387283212
1	C	26	50	20120601	22	1328	26.36	0.0019199221901421	-0.00309261636033307
1	C	26	50	20120601	22	1330	26.4	0.0028405398639079	-0.00186765992794456
1	C	26	50	20120601	22	1332	26.44	0.0035150348803462	-0.00209967580498749
1	C	26	50	20120601	22	1334	26.48	0.0045145091023499	-0.00152474849440814
1	C	26	50	20120601	22	1336	26.52	0.0053179521114053	0.000702241886532
1	C	26	50	20120601	22	1338	26.56	0.0063862207521507	0.0032210693782035
1	C	26	50	20120601	22	1340	26.6	0.00811750806627566	0.0054180572184179
1	C	26	50	20120601	22	1342	26.64	0.00962176460616505	0.0069276877698443
1	C	26	50	20120601	22	1344	26.68	0.0110167307219543	0.0078063245140111
1	C	26	50	20120601	22	1346	26.72	0.0124724373102474	0.0069449836017121
1	C	26	50	20120601	22	1348	26.76	0.0136667335926036	0.0057605726721569
1	C	26	50	20120601	22	1350	26.8	0.0152012260184566	0.0047545718545628
1	C	26	50	20120601	22	1352	26.84	0.0176247708713631	0.0041672418910414
1	C	26	50	20120601	22	1354	26.88	0.0201790314838399	0.0047945375298354
1	C	26	50	20120601	22	1356	26.92	0.0223031236859818	0.0056391624378271
1	C	26	50	20120601	22	1358	26.96	0.0233033050147667	0.0068492554856751
1	C	26	50	20120601	22	1360	27	0.0236208808123332	0.0091209632994575
1	C	26	50	20120601	22	1362	27.04	0.0238656882510478	0.0112714093713342
1	C	26	50	20120601	22	1364	27.08	0.0235319338503278	0.0129100586260559
1	C	26	50	20120601	22	1366	27.12	0.0223363577046975	0.0140868257313066
1	C	26	50	20120601	22	1368	27.16	0.0222379284407564	0.0152504406504272
1	C	26	50	20120601	22	1370	27.2	0.0209231340918181	0.0159182322945797
1	C	26	50	20120601	22	1372	27.24	0.0203882078118505	0.0167436380402588
1	C	26	50	20120601	22	1374	27.28	0.0207375185617566	0.0165445167706766
1	C	26	50	20120601	22	1376	27.32	0.0208433724469003	0.0164546434987878
1	C	26	50	20120601	22	1378	27.36	0.0214011382759002	0.0159702753536751
1	C	26	50	20120601	22	1380	27.4	0.0218397566122702	0.0147008065494108
1	C	26	50	20120601	22	1382	27.44	0.0216303115836828	0.0139276559948615
1	C	26	50	20120601	22	1384	27.48	0.0218540401692502	0.013420801854107
1	C	26	50	20120601	22	1386	27.52	0.0238639911947730	0.0121980020974011
1	C	26	50	20120601	22	1388	27.56	0.0247231259339146	0.0111026936933431
1	C	26	50	20120601	22	1390	27.6	0.0260259418939796	0.0088827602380792
1	C	26	50	20120601	22	1392	27.64	0.0287731648759743	0.0066643117070558
1	C	26	50	20120601	22	1394	27.68	0.0310588726969174	0.0049582900253294
1	C	26	50	20120601	22	1396	27.72	0.0331391108435969	0.0039541269782596
1	C	26	50	20120601	22	1398	27.76	0.0356488520131301	0.0034807119171874
1	C	26	50	20120601	22	1400	27.8	0.0384822500985481	0.0023655833100528
1	C	26	50	20120601	22	1402	27.84	0.0405571205976516	0.0022072550306773
1	C	26	50	20120601	22	1404	27.88	0.0429620261158061	0.0024333524239617
1	C	26	50	20120601	22	1406	27.92	0.0445813713554014	0.0030368680617044
1	C	26	50	20120601	22	1408	27.96	0.0463048734238655	0.0051373994658971
1	C	26	50	20120601	22	1410	28	0.0472557481967983	0.006049185375966
1	C	26	50	20120601	22	1412	28.04	0.0477274237751887	0.0067566810658822
1	C	26	50	20120601	22	1414	28.08	0.0481730000422856	0.0070957104831899
1	C	26	50	20120601	22	1416	28.12	0.0480533434327733	0.0077793554613766
1	C	26	50	20120601	22	1418	28.16	0.0480820024706147	0.0076136591293412
1	C	26	50	20120601	22	1420	28.2	0.0474340168874032	0.0064879380626244
1	C	26	50	20120601	22	1422	28.24	0.0468257989895656	0.0051350660135192
1	C	26	50	20120601	22	1424	28.28	0.0470531338197171	0.0042641225911318
1	C	26	50	20120601	22	1426	28.32	0.0458360616279388	0.0033294688477594
1	C	26	50	20120601	22	1428	28.36	0.0447737043998841	0.000679232631872199
1	C	26	50	20120601	22	1430	28.4	0.0433633799248075	-0.00148967599806129
1	C	26	50	20120601	22	1432	28.44	0.0429662687564932	-0.00413977079259224
1	C	26	50	20120601	22	1434	28.48	0.0420320392771895	-0.00709759845829557
1	C	26	50	20120601	22	1436	28.52	0.0427142558996783	-0.0085900180306679
1	C	26	50	20120601	22	1438	28.56	0.0431144783378299	-0.010508398728027
1	C	26	50	20120601	22	1440	28.6	0.0427675010403016	-0.0115473507216244
1	C	26	50	20120601	22	1442	28.64	0.042142560067089	-0.0133704134248796
1	C	26	50	20120601	22	1444	28.68	0.040394097129249	-0.0146082038453466
1	C	26	50	20120601	22	1446	28.72	0.0393500539668271	-0.0162769051382687
1	C	26	50	20120601	22	1448	28.76	0.0376136825549454	-0.0175675164352904
1	C	26	50	20120601	22	1450	28.8	0.0355667144894275	-0.0195436324013334
1	C	26	50	20120601	22	1452	28.84	0.0342907049474373	-0.0213908428011661
1	C	26	50	20120601	22	1454	28.88	0.033124601012447	-0.0229300162739105
1	C	26	50	20120601	22	1456	28.92	0.0314065719504692	-0.0236531460947587
1	C	26	50	20120601	22	1458	28.96	0.028684776528326	-0.0251860121750149
1	C	26	50	20120601	22	1460	29	0.0274130944798367	-0.0252116306536973
1	C	26	50	20120601	22	1462	29.04	0.024739799511815	-0.0255779190374197
1	C	26	50	20120601	22	1464	29.08	0.0220225366441391	-0.0251349802786167
1	C	26	50	20120601	22	1466	29.12	0.0189353013664109	-0.0229237230235579
1	C	26	50	20120601	22	1468	29.16	0.0188638623683076	-0.0232191734499411
1	C	26	50	20120601	22	1470	29.2	0.0178168847127437	-0.0210560560245455
1	C	26	50	20120601	22	1472	29.24	0.0171791238935881	-0.0203317736196439
1	C	26	50	20120601	22	1474	29.28	0.0166556032460011	-0.0190115274774227
1	C	26	50	20120601	22	1476	29.32	0.0159072579973357	-0.0178368109818375
1	C	26	50	20120601	22	1478	29.36	0.0138429375314075	-0.0166408742117489
1	C	26	50	20120601	22	1480	29.4	0.0122530121765502	-0.0155461640200278
1	C	26	50	20120601	22	1482	29.44	0.0103776688263213	-0.0144679845706373
1	C	26	50	20120601	22	1484	29.48	0.0102662712240132	-0.0142636024266031
1	C	26	50	20120601	22	1486	29.52	0.00995054804621336	-0.0147853623783051
1	C	26	50	20120601	22	1488	29.56	0.00871827305863956	-0.0151854858215073
1	C	26	50	20120601	22	1490	29.6	0.00832824710027269	-0.015709961063249
1	C	26	50	20120601	22	1492	29.64	0.00870338138982777	-0.0159921532374849
1	C	26	50	20120601	22	1494	29.68	0.00754254327903691	-0.0191392641961237
1	C	26	50	20120601	22	1496	29.72	0.00638630560496444	-0.0222864783923526
1	C	26	50	20120601	22	1498	29.76	0.005647888135507	-0.025550285304411
1	C	26	50	20120601	22	1500	29.8	0.0045832540236169	-0.0282333171328096
1	C	26	50	20120601	22	1502	29.84	0.0031765075088531	-0.0294753926203706
1	C	26	50	20120601	22	1504	29.88	0.0018259689121259	-0.0302850652401683
1	C	26	50	20120601	22	1506	29.92	0.0010236926292594	-0.0304082503125188
1	C	26	50	20120601	22	1508	29.96	0.000608804796465998	-0.0304471836118909
1	C	26	50	20120601	22	1510	30	0.0008350153268354	-0.0309569439615161
1	C	26	50	20120601	22	1512	30.04	0.0011870979353238	-0.0322784699670113
1	C	26	50	20120601	22	1514	30.08	0.00135635101446860	-0.0336756846823646
1	C	26	50	20120601	22	1516	30.12	0.0022158817334077	-0.0358439286319238
1	C	26	50	20120601	22	1518	30.16	0.0014136690901516	-0.0363881887214031
1	C	26	50	20120601	22	1520	30.2	0.0012635432494379	-0.0357903228668421
1	C	26	50	20120601	22	1522	30.24	0.000886004796826802	-0.0345704788164815
1	C	26	50	20120601	22	1524	30.28	-0.0003627599208843	-0.0339344928353467
1	C	26	50	20120601	22	1526	30.32	-0.0013938488870749	-0.0325159093530659
1	C	26	50	20120601	22	1528	30.36	-0.0032169943218235	-0.0306039513066003
1	C	26	50	20120601	22	1530	30.4	-0.0050602894714087	-0.0292573279601205
1	C	26	50	20120601	22	1532	30.44	-0.0053482657791147	-0.0269550872755265
1	C	26	50	20120601	22	1534	30.48	-0.0055673840284688	-0.0233974350694782
1	C	26	50	20120601	22	1536	30.52	-0.005695469350813	-0.0212573481119459
1	C	26	50	20120601	22	1538	30.56	-0.0054905285924217	-0.0189024209010856
1	C	26	50	20120601	22	1540	30.6	-0.0046807781908781	-0.0167035733700367
1	C	26	50	20120601	22	1542	30.64	-0.0045110018527152	-0.0129295323468097
1	C	26	50	20120601	22	1544	30.68	-0.00432439637316	-0.0110901354769092
1	C	26	50	20120601	22	1546	30.72	-0.00397635841546	-0.00783221169327027
1	C	26	50	20120601	22	1548	30.76	-0.0032106536953166	-0.00563772701106125
1	C	26	50	20120601	22	1550	30.8	-0.0018348996707722	-0.00392609726545328
1	C	26	50	20120601	22	1552	30.84	-9.41371257793013e-05	-0.00402763072816386
1	C	26	50	20120601	22	1554	30.88	0.00130794955529640	-0.00445072807068683
1	C	26	50	20120601	22	1556	30.92	0.0035205361711038	-0.00361021145309382
1	C	26	50	20120601	22	1558	30.96	0.0051850655340169	-0.00230757934079196
1	C	26	50	20120601	22	1560	31	0.0051411068267509	-0.00114988078410956
1	C	26	50	20120601	22	1562	31.04	0.0052100879216828	0.0009636288579451
1	C	26	50	20120601	22	1564	31.08	0.0051956438514635	0.0021495692594681
1	C	26	50	20120601	22	1566	31.12	0.0049638896039296	0.0044550555641878
1	C	26	50	20120601	22	1568	31.16	0.0057204585044601	0.0060499702644931
1	C	26	50	20120601	22	1570	31.2	0.0057957017370462	0.0058661295724524
1	C	26	50	20120601	22	1572	31.24	0.00635387768797923	0.0055145419387108
1	C	26	50	20120601	22	1574	31.28	0.00817949304671447	0.0044852843790835
1	C	26	50	20120601	22	1576	31.32	0.00918869705802735	0.0039757644457639
1	C	26	50	20120601	22	1578	31.36	0.0110774358391191	0.0027925485266688
1	C	26	50	20120601	22	1580	31.4	0.0133349378776675	0.0025825307415886
1	C	26	50	20120601	22	1582	31.44	0.0158757634613017	0.0025990558270649
1	C	26	50	20120601	22	1584	31.48	0.0175225868704139	0.0038161704452501
1	C	26	50	20120601	22	1586	31.52	0.0187954497872278	0.0061793920186536
1	C	26	50	20120601	22	1588	31.56	0.0197436799807989	0.007986474108654
1	C	26	50	20120601	22	1590	31.6	0.0199833891796212	0.0102101835141294
1	C	26	50	20120601	22	1592	31.64	0.0207019510906630	0.0130241856605394
1	C	26	50	20120601	22	1594	31.68	0.0220643337259751	0.0136947350211386
1	C	26	50	20120601	22	1596	31.72	0.022746055373717	0.0133609099097405
1	C	26	50	20120601	22	1598	31.76	0.0234429798172545	0.0124879158776875
1	C	26	50	20120601	22	1600	31.8	0.0244752850071087	0.0124164273821096
1	C	26	50	20120601	22	1602	31.84	0.0258948442967476	0.010918944925184
1	C	26	50	20120601	22	1604	31.88	0.0284465805380155	0.0092165853494773
1	C	26	50	20120601	22	1606	31.92	0.0310734963722591	0.0079245456967577
1	C	26	50	20120601	22	1608	31.96	0.0341212856981989	0.0071998849897282
1	C	26	50	20120601	22	1610	32	0.0373527742948232	0.0058429364700295
1	C	26	50	20120601	22	1612	32.04	0.039041104871991	0.0043380293919014
1	C	26	50	20120601	22	1614	32.08	0.040816140882668	0.00136034616778230
1	C	26	50	20120601	22	1616	32.12	0.042268920048887	-0.00201647055004527
1	C	26	50	20120601	22	1618	32.16	0.0437075995058892	-0.00412888134816196
1	C	26	50	20120601	22	1620	32.2	0.0440868915833176	-0.0059666518724658
1	C	26	50	20120601	22	1622	32.24	0.0453688054669307	-0.00880773620859523
1	C	26	50	20120601	22	1624	32.28	0.0445099535705015	-0.0109433401091348
1	C	26	50	20120601	22	1626	32.32	0.043567450941858	-0.0129296737681660
1	C	26	50	20120601	22	1628	32.36	0.0433174179840304	-0.0149679797756143
1	C	26	50	20120601	22	1630	32.4	0.0436791738132855	-0.0166906333159410
1	C	26	50	20120601	22	1632	32.44	0.0445451674882046	-0.0182286612756998
1	C	26	50	20120601	22	1634	32.48	0.0466365772149201	-0.0198808162699422
1	C	26	50	20120601	22	1636	32.52	0.0493118450108613	-0.0211335266434923
1	C	26	50	20120601	22	1638	32.56	0.0516471358664079	-0.0213019594787709
1	C	26	50	20120601	22	1640	32.6	0.0539423337674614	-0.0213424766973329
1	C	26	50	20120601	22	1642	32.64	0.0552904328457935	-0.0206419460092114
1	C	26	50	20120601	22	1644	32.68	0.0548651081169098	-0.0212836454131382
1	C	26	50	20120601	22	1646	32.72	0.054083967255733	-0.0219293046150396
1	C	26	50	20120601	22	1648	32.76	0.0537645671226711	-0.0222512503325139
1	C	26	50	20120601	22	1650	32.8	0.0523580610242129	-0.0227536497005469
1	C	26	50	20120601	22	1652	32.84	0.0505516153303156	-0.0233843182386872
1	C	26	50	20120601	22	1654	32.88	0.0490714287052578	-0.0252568077059473
1	C	26	50	20120601	22	1656	32.92	0.0464026804338392	-0.0272611584457631
1	C	26	50	20120601	22	1658	32.96	0.0443959820995099	-0.0288242179855759
1	C	26	50	20120601	22	1660	33	0.0427121133661313	-0.0319701006997358
1	C	26	50	20120601	22	1662	33.04	0.0422578608988292	-0.0341721797087748
1	C	26	50	20120601	22	1664	33.08	0.0416815688721622	-0.0372356491275874
1	C	26	50	20120601	22	1666	33.12	0.0417559494344752	-0.0400516382440525
1	C	26	50	20120601	22	1668	33.16	0.042065959189483	-0.0428212199424683
1	C	26	50	20120601	22	1670	33.2	0.0430196694606084	-0.0448755419185105
1	C	26	50	20120601	22	1672	33.24	0.0445231552541063	-0.0459626125285677
1	C	26	50	20120601	22	1674	33.28	0.0468234231107808	-0.0472739632674816
1	C	26	50	20120601	22	1676	33.32	0.0489733812789785	-0.0480374264591287
1	C	26	50	20120601	22	1678	33.36	0.0501093129676156	-0.0495201940239378
1	C	26	50	20120601	22	1680	33.4	0.0503289261917165	-0.0500267794641155
1	C	26	50	20120601	22	1682	33.44	0.0495010809276424	-0.0493060608773911
1	C	26	50	20120601	22	1684	33.48	0.048764127169222	-0.049282874846036
1	C	26	50	20120601	22	1686	33.52	0.0469844808223317	-0.0499215336908037
1	C	26	50	20120601	22	1688	33.56	0.0458769182577557	-0.0503266563789489
1	C	26	50	20120601	22	1690	33.6	0.0440253803644222	-0.0505297869439804
1	C	26	50	20120601	22	1692	33.64	0.0420854258391691	-0.0509631797612374
1	C	26	50	20120601	22	1694	33.68	0.0398552110513067	-0.0520543869459645
1	C	26	50	20120601	22	1696	33.72	0.0399501754920201	-0.0535728987585626
1	C	26	50	20120601	22	1698	33.76	0.03943526033396	-0.0548038302432521
1	C	26	50	20120601	22	1700	33.8	0.0398003395650866	-0.053249538827526
1	C	26	50	20120601	22	1702	33.84	0.0397002132448706	-0.0523906869310968
1	C	26	50	20120601	22	1704	33.88	0.0397272954345901	-0.0507515427016283
1	C	26	50	20120601	22	1706	33.92	0.0397996324583055	-0.0496899632910329
1	C	26	50	20120601	22	1708	33.96	0.0387147185239309	-0.0486832553666576
1	C	26	50	20120601	22	1710	34	0.0379755798055566	-0.0481306514171603
1	C	26	50	20120601	22	1712	34.04	0.0363353042052382	-0.0458340393025445
1	C	26	50	20120601	22	1714	34.08	0.0351512539001413	-0.0449185481529423
1	C	26	50	20120601	22	1716	34.12	0.0337665266905437	-0.0434438769607778
1	C	26	50	20120601	22	1718	34.16	0.0313026838221773	-0.0425343962188156
1	C	26	50	20120601	22	1720	34.2	0.0284104756657681	-0.0409484971299704
1	C	26	50	20120601	22	1722	34.24	0.0268553357219045	-0.0396696945161946
1	C	26	50	20120601	22	1724	34.28	0.0246830329794213	-0.0382729464913168
1	C	26	50	20120601	22	1726	34.32	0.0241380657831609	-0.0398082874453071
1	C	26	50	20120601	22	1728	34.36	0.0228335951932279	-0.0402693210666408
1	C	26	50	20120601	22	1730	34.4	0.022917670189511	-0.0406409056801543
1	C	26	50	20120601	22	1732	34.44	0.0227528435988164	-0.0413984291748394
1	C	26	50	20120601	22	1734	34.48	0.0227749760410676	-0.0419578213494361
1	C	26	50	20120601	22	1736	34.52	0.0232060283348789	-0.0421227186508088
1	C	26	50	20120601	22	1738	34.56	0.0235328530891433	-0.0432856264631482
1	C	26	50	20120601	22	1740	34.6	0.0235472073568014	-0.0442858290051366
1	C	26	50	20120601	22	1742	34.64	0.0239295399933889	-0.0455763695914802
1	C	26	50	20120601	22	1744	34.68	0.0239348432942478	-0.0472726480488686
1	C	26	50	20120601	22	1746	34.72	0.0240520108878905	-0.0484523142919221
1	C	26	50	20120601	22	1748	34.76	0.0224562123041087	-0.0486800026754642
1	C	26	50	20120601	22	1750	34.8	0.0206665957516036	-0.0504734376045876
1	C	26	50	20120601	22	1752	34.84	0.0180300066965933	-0.0512404363301406
1	C	26	50	20120601	22	1754	34.88	0.0152863616749114	-0.0524150114043696
1	C	26	50	20120601	22	1756	34.92	0.0135960936251631	-0.0531331490513427
1	C	26	50	20120601	22	1758	34.96	0.0116565704350465	-0.0544136487213934
1	C	26	50	20120601	22	1760	35	0.0109392813162109	-0.0558794810787931
1	C	26	50	20120601	22	1762	35.04	0.0113875870154832	-0.0570163673615848
1	C	26	50	20120601	22	1764	35.08	0.0113595148762701	-0.0567624453164607
1	C	26	50	20120601	22	1766	35.12	0.0115756067086007	-0.0561188367242247
1	C	26	50	20120601	22	1768	35.16	0.0106485190077870	-0.0554446104083634
1	C	26	50	20120601	22	1770	35.2	0.00919329325210505	-0.0560340546211605
1	C	26	50	20120601	22	1772	35.24	0.00731839962178893	-0.0556730766093648
1	C	26	50	20120601	22	1774	35.28	0.00649271103339739	-0.0545238159579023
1	C	26	50	20120601	22	1776	35.32	0.0057088831664521	-0.0523363811303017
1	C	26	50	20120601	22	1778	35.36	0.0050498596463862	-0.0505531992495054
1	C	26	50	20120601	22	1780	35.4	0.0042269287744413	-0.0488793360770806
1	C	26	50	20120601	22	1782	35.44	0.0028113009985059	-0.0461532980142503
1	C	26	50	20120601	22	1784	35.48	0.0017411655958582	-0.043796228269843
1	C	26	50	20120601	22	1786	35.52	7.02722719142998e-05	-0.0407586389592218
1	C	26	50	20120601	22	1788	35.56	-0.0005772254076182	-0.0394843618288456
1	C	26	50	20120601	22	1790	35.6	-0.0026872886112213	-0.0372092599025135
1	C	26	50	20120601	22	1792	35.64	-0.0043968465339604	-0.0350294759702853
1	C	26	50	20120601	22	1794	35.68	-0.0048843471621139	-0.0337758958553944
1	C	26	50	20120601	22	1796	35.72	-0.0061118279657112	-0.0323808307446558
1	C	26	50	20120601	22	1798	35.76	-0.0072661161463879	-0.0304819591233897
1	C	26	50	20120601	22	1800	35.8	-0.0092720083789867	-0.0296358634332931
1	C	26	50	20120601	22	1802	35.84	-0.0110468110444259	-0.0299232669845064
1	C	26	50	20120601	22	1804	35.88	-0.0136067567954233	-0.0299121583369739
1	C	26	50	20120601	22	1806	35.92	-0.0155999776745032	-0.030560688392407
1	C	26	50	20120601	22	1808	35.96	-0.0175177926864374	-0.0316015495743136
1	C	26	50	20120601	22	1810	36	-0.0198482469316008	-0.0337185141401011
1	C	26	50	20120601	22	1812	36.04	-0.0214774492397258	-0.0350419069074986
1	C	26	50	20120601	22	1814	36.08	-0.0232697245137281	-0.0369828725954488
1	C	26	50	20120601	22	1816	36.12	-0.0245385639929571	-0.0382229893972259
1	C	26	50	20120601	22	1818	36.16	-0.0267533992083286	-0.0396507440544588
1	C	26	50	20120601	22	1820	36.2	-0.0290186157818597	-0.0412133793302029
1	C	26	50	20120601	22	1822	36.24	-0.0298097268486512	-0.0413432041352288
1	C	26	50	20120601	22	1824	36.28	-0.0319217133826992	-0.0408773621877831
1	C	26	50	20120601	22	1826	36.32	-0.0337275933911715	-0.04208884823599
1	C	26	50	20120601	22	1828	36.36	-0.0346751871886396	-0.0431276588082311
1	C	26	50	20120601	22	1830	36.4	-0.0350037089991789	-0.0443123455094311
1	C	26	50	20120601	22	1832	36.44	-0.0358185081431402	-0.0442162496978678
1	C	26	50	20120601	22	1834	36.48	-0.0359478379734192	-0.04425450417473
1	C	26	50	20120601	22	1836	36.52	-0.0358187202751745	-0.0433484175453176
1	C	26	50	20120601	22	1838	36.56	-0.0355206040562263	-0.0425420329720524
1	C	26	50	20120601	22	1840	36.6	-0.0353119368450981	-0.0414862518370628
1	C	26	50	20120601	22	1842	36.64	-0.0349296749191887	-0.0398580677627027
1	C	26	50	20120601	22	1844	36.68	-0.0342644288594484	-0.0377088874119643
1	C	26	50	20120601	22	1846	36.72	-0.0331993139149471	-0.0359814962562037
1	C	26	50	20120601	22	1848	36.76	-0.0322138191940074	-0.0333589079154609
1	C	26	50	20120601	22	1850	36.8	-0.0317126926181805	-0.0311805240546595
1	C	26	50	20120601	22	1852	36.84	-0.0307542800869602	-0.0284249289283755
1	C	26	50	20120601	22	1854	36.88	-0.0295138733714028	-0.0264358375528977
1	C	26	50	20120601	22	1856	36.92	-0.0278414244125404	-0.0243273865527557
1	C	26	50	20120601	22	1858	36.96	-0.0249299122410048	-0.0214925247563007
1	C	26	50	20120601	22	1860	37	-0.0235323156879895	-0.0196293690985523
1	C	26	50	20120601	22	1862	37.04	-0.0213803776208045	-0.0180187919830437
1	C	26	50	20120601	22	1864	37.08	-0.0192645727101381	-0.0156936834651461
1	C	26	50	20120601	22	1866	37.12	-0.0165881028326689	-0.0139893439904521
1	C	26	50	20120601	22	1868	37.16	-0.0141262398632899	-0.0119533007247036
1	C	26	50	20120601	22	1870	37.2	-0.0129568973792417	-0.0103953323537153
1	C	26	50	20120601	22	1872	37.24	-0.0110005450477328	-0.00805275829832235
1	C	26	50	20120601	22	1874	37.28	-0.0092923871964205	-0.00561571477696291
1	C	26	50	20120601	22	1876	37.32	-0.0073792390892422	-0.00335594292564694
1	C	26	50	20120601	22	1878	37.36	-0.0043936362691738	-0.00147059825710488
1	C	26	50	20120601	22	1880	37.4	-0.0027528303387695	-0.000200457701398501
1	C	26	50	20120601	22	1882	37.44	-0.000288032876248501	0.000701775196056399
1	C	26	50	20120601	22	1884	37.48	0.0007369042609458	0.0024359404347808
1	C	26	50	20120601	22	1886	37.52	0.00123548313104010	0.0031077604662658
1	C	26	50	20120601	22	1888	37.56	0.0007429521452453	0.004184299427924
1	C	26	50	20120601	22	1890	37.6	-0.000308022784952601	0.0045096371366275
1	C	26	50	20120601	22	1892	37.64	-0.0011949496490221	0.0060029731193883
1	C	26	50	20120601	22	1894	37.68	-0.0017708117547661	0.0080995503824607
1	C	26	50	20120601	22	1896	37.72	-0.000897127586494802	0.0089920435911116
1	C	26	50	20120601	22	1898	37.76	3.59139534165005e-05	0.0091899769213013
1	C	26	50	20120601	22	1900	37.8	0.0020416435514556	0.0090746690184932
1	C	26	50	20120601	22	1902	37.84	0.0043501279889275	0.0086098806601515
1	C	26	50	20120601	22	1904	37.88	0.00630563179229888	0.0080083449213961
1	C	26	50	20120601	22	1906	37.92	0.00892884945807692	0.0077592948419944
1	C	26	50	20120601	22	1908	37.96	0.0111267848213781	0.0068859826118899
1	C	26	50	20120601	22	1910	38	0.0140219840394718	0.0078807616448666
1	C	26	50	20120601	22	1912	38.04	0.0164327938992492	0.0092162035118155
1	C	26	50	20120601	22	1914	38.08	0.0170570984763588	0.0098174564078584
1	C	26	50	20120601	22	1916	38.12	0.0181794183594581	0.0108984812549364
1	C	26	50	20120601	22	1918	38.16	0.0210555044812562	0.010717037654884
1	C	26	50	20120601	22	1920	38.2	0.0232217543896925	0.0101084025640454
1	C	26	50	20120601	22	1922	38.24	0.0246489999300428	0.0088423773698056
1	C	26	50	20120601	22	1924	38.28	0.0259066246957222	0.0068963134419631
1	C	26	50	20120601	22	1926	38.32	0.0267822420939333	0.0045186598191555
1	C	26	50	20120601	22	1928	38.36	0.0266288918462973	0.0021460832230368
1	C	26	50	20120601	22	1930	38.4	0.0265192033210793	0.000613869802339699
1	C	26	50	20120601	22	1932	38.44	0.0279320557028987	0.000163672592427699
1	C	26	50	20120601	22	1934	38.48	0.0286286463920354	-0.000361091148880700
1	C	26	50	20120601	22	1936	38.52	0.0297490995132324	-0.00104370375116694
1	C	26	50	20120601	22	1938	38.56	0.0305953719800242	-0.00143954919834298
1	C	26	50	20120601	22	1940	38.6	0.0308155013920754	-0.00111775197329279
1	C	26	50	20120601	22	1942	38.64	0.0306300272833702	-0.00117693681087811
1	C	26	50	20120601	22	1944	38.68	0.0306905344106363	-0.00120802829604688
1	C	26	50	20120601	22	1946	38.72	0.0298419779889412	-0.000871558605287101
1	C	26	50	20120601	22	1948	38.76	0.0301341262266562	-0.00099230415924249
1	C	26	50	20120601	22	1950	38.8	0.029841645648754	-0.00208122738906634
1	C	26	50	20120601	22	1952	38.84	0.0304299089932266	-0.00259934574084515
1	C	26	50	20120601	22	1954	38.88	0.0304790811987903	-0.00346140790206092
1	C	26	50	20120601	22	1956	38.92	0.0312665648077943	-0.00565674111240736
1	C	26	50	20120601	22	1958	38.96	0.0322227923790607	-0.00649771027834033
1	C	26	50	20120601	22	1960	39	0.0335995080688275	-0.00802518113385608
1	C	26	50	20120601	22	1962	39.04	0.0348971197229829	-0.0086469401265534
1	C	26	50	20120601	22	1964	39.08	0.0356059235604443	-0.008969097976062
1	C	26	50	20120601	22	1966	39.12	0.0367176368418258	-0.0080320400696336
1	C	26	50	20120601	22	1968	39.16	0.0376990303434346	-0.00661549305488258
1	C	26	50	20120601	22	1970	39.2	0.0387352246205854	-0.00514414526458961
1	C	26	50	20120601	22	1972	39.24	0.0396159261165532	-0.00292333499691702
1	C	26	50	20120601	22	1974	39.28	0.0402168890988158	-0.00103825195788399
1	C	26	50	20120601	22	1976	39.32	0.0410197734935141	0.000447344034049899
1	C	26	50	20120601	22	1978	39.36	0.0411362976199858	0.000846725015131899
1	C	26	50	20120601	22	1980	39.4	0.0409904356331627	-9.16905363164012e-05
1	C	26	50	20120601	22	1982	39.44	0.04131602295056	-0.000609752319552801
1	C	26	50	20120601	22	1984	39.48	0.0414684751725838	-0.00147072553632549
1	C	26	50	20120601	22	1986	39.52	0.0413670053494836	-0.00244971487487827
1	C	26	50	20120601	22	1988	39.56	0.0418806477153375	-0.00332412312049356
1	C	26	50	20120601	22	1990	39.6	0.0419430145334381	-0.00549182966889904
1	C	26	50	20120601	22	1992	39.64	0.0422825672097639	-0.00797702716205727
1	C	26	50	20120601	22	1994	39.68	0.042143196463192	-0.0103381274151173
1	C	26	50	20120601	22	1996	39.72	0.0428424543591074	-0.0132124457699625
1	C	26	50	20120601	22	1998	39.76	0.043859486042488	-0.0155400291615942
1	C	26	50	20120601	22	2000	39.8	0.0441219640796645	-0.0176845426075768
1	C	26	50	20120601	22	2002	39.84	0.0443902403924466	-0.0209717406119568
1	C	26	50	20120601	22	2004	39.88	0.0458451833054161	-0.0230461090652457
1	C	26	50	20120601	22	2006	39.92	0.0464672251408259	-0.0237646002656093
1	C	26	50	20120601	22	2008	39.96	0.0491817373631229	-0.0261645913916346
1	C	26	50	20120601	22	2010	40	0.0509902336666856	-0.0260773344148362
1	C	26	50	20120601	22	2012	40.04	0.0521322111183019	-0.0260493329863012
1	C	26	50	20120601	22	2014	40.08	0.0543883060143557	-0.0252013705343023
1	C	26	50	20120601	22	2016	40.12	0.0556924937615762	-0.0246805156792803
1	C	26	50	20120601	22	2018	40.16	0.0555234952408726	-0.0251886426122409
1	C	26	50	20120601	22	2020	40.2	0.0545975389109088	-0.026269738169997
1	C	26	50	20120601	22	2022	40.24	0.0541042612203531	-0.0262690310632158
1	C	26	50	20120601	22	2024	40.28	0.0531387069106429	-0.0263140737651774
1	C	26	50	20120601	22	2026	40.32	0.0526684809011538	-0.0278166756751988
1	C	26	50	20120601	22	2028	40.36	0.0512879256215652	-0.0288581025425304
1	C	26	50	20120601	22	2030	40.4	0.0506482061166257	-0.0312088790365851
1	C	26	50	20120601	22	2032	40.44	0.0497194779280797	-0.0333146571730942
1	C	26	50	20120601	22	2034	40.48	0.0489850626830037	-0.0364864694929202
1	C	26	50	20120601	22	2036	40.52	0.0481884573965224	-0.0393082286007198
1	C	26	50	20120601	22	2038	40.56	0.0472741259020413	-0.0402515514732295
1	C	26	50	20120601	22	2040	40.6	0.0465077282172523	-0.0398639508911221
1	C	26	50	20120601	22	2042	40.64	0.0461109847444641	-0.0393377785931056
1	C	26	50	20120601	22	2044	40.68	0.0446180553481025	-0.0391036703870971
1	C	26	50	20120601	22	2046	40.72	0.0427918537978457	-0.0406624441527092
1	C	26	50	20120601	22	2048	40.76	0.0416738048397048	-0.0415161765960426
1	C	26	50	20120601	22	2050	40.8	0.0405703576365954	-0.0435750664818913
1	C	26	50	20120601	22	2052	40.84	0.0399075510952502	-0.0462751890811912
1	C	26	50	20120601	22	2054	40.88	0.0402672704569754	-0.0482649027106364
1	C	26	50	20120601	22	2056	40.92	0.0406733335971396	-0.0497449761986092
1	C	26	50	20120601	22	2058	40.96	0.0418712431951477	-0.0513513106734307
1	C	26	50	20120601	22	2060	41	0.0433381362127192	-0.053772797845604
1	C	26	50	20120601	22	2062	41.04	0.04539100861986	-0.055979536688331
1	C	26	50	20120601	22	2064	41.08	0.0473459467378064	-0.0572644204204251
1	C	26	50	20120601	22	2066	41.12	0.0497058449093384	-0.0589013726188719
1	C	26	50	20120601	22	2068	41.16	0.0505901526498903	-0.0603362336992557
1	C	26	50	20120601	22	2070	41.2	0.0521098665440164	-0.0615991264104549
1	C	26	50	20120601	22	2072	41.24	0.0518591264794077	-0.0623425784801944
1	C	26	50	20120601	22	2074	41.28	0.0507179975559288	-0.0628999200451256
1	C	26	50	20120601	22	2076	41.32	0.0500428520012519	-0.0629386694967346
1	C	26	50	20120601	22	2078	41.36	0.0484595692074971	-0.063187358951678
1	C	26	50	20120601	22	2080	41.4	0.0470570936176917	-0.0647492164099628
1	C	26	50	20120601	22	2082	41.44	0.0453474508421389	-0.0656043913511298
1	C	26	50	20120601	22	2084	41.48	0.0436668701552928	-0.0670514853788281
1	C	26	50	20120601	22	2086	41.52	0.0411323166088077	-0.0697441480015864
1	C	26	50	20120601	22	2088	41.56	0.0401805508813307	-0.071058518086456
1	C	26	50	20120601	22	2090	41.6	0.0386935053204953	-0.0722112435611463
1	C	26	50	20120601	22	2092	41.64	0.0373845092471628	-0.0732460236247347
1	C	26	50	20120601	22	2094	41.68	0.0355906500539707	-0.0741763640167419
1	C	26	50	20120601	22	2096	41.72	0.0331352217563004	-0.0758189023587601
1	C	26	50	20120601	22	2098	41.76	0.0317648488143608	-0.0778524000400963
1	C	26	50	20120601	22	2100	41.8	0.0300809447256432	-0.0787914378455121
1	C	26	50	20120601	22	2102	41.84	0.0284307696303881	-0.0811813880552445
1	C	26	50	20120601	22	2104	41.88	0.0276827213665709	-0.083111860278562
1	C	26	50	20120601	22	2106	41.92	0.0280357090717392	-0.0847563078088893
1	C	26	50	20120601	22	2108	41.96	0.0284072936852528	-0.0865679860929674
1	C	26	50	20120601	22	2110	42	0.030345402661807	-0.0890126663675636
1	C	26	50	20120601	22	2112	42.04	0.0315532824654298	-0.0907292387895721
1	C	26	50	20120601	22	2114	42.08	0.0330960480406226	-0.0921771106347297
1	C	26	50	20120601	22	2116	42.12	0.0337036648976962	-0.0940846725983366
1	C	26	50	20120601	22	2118	42.16	0.0348562489510303	-0.09613669647734
1	C	26	50	20120601	22	2120	42.2	0.0356096712263846	-0.0986017414272344
1	C	26	50	20120601	22	2122	42.24	0.0357948624923773	-0.099868381804374
1	C	26	50	20120601	22	2124	42.28	0.0368867060732075	-0.102137982439948
1	C	26	50	20120601	22	2126	42.32	0.0382905958765752	-0.105063707457786
1	C	26	50	20120601	22	2128	42.36	0.0399217497994164	-0.106824544764296
1	C	26	50	20120601	22	2130	42.4	0.0414494540001699	-0.109266962297193
1	C	26	50	20120601	22	2132	42.44	0.0423768245436961	-0.111883893783686
1	C	26	50	20120601	22	2134	42.48	0.0422415550164551	-0.114267762875100
1	C	26	50	20120601	22	2136	42.52	0.0420351505470267	-0.116000103778329
1	C	26	50	20120601	22	2138	42.56	0.0411661163129485	-0.117566062455945
1	C	26	50	20120601	22	2140	42.6	0.0408498274497237	-0.118821954810010
1	C	26	50	20120601	22	2142	42.64	0.0399104360909174	-0.120497161485319
1	C	26	50	20120601	22	2144	42.68	0.0393831465641866	-0.120886848032431
1	C	26	50	20120601	22	2146	42.72	0.0395323460950169	-0.120725627686321
1	C	26	50	20120601	22	2148	42.76	0.039687909586878	-0.121209854410077
1	C	26	50	20120601	22	2150	42.8	0.0401898139801642	-0.120889252195487
1	C	26	50	20120601	22	2152	42.84	0.0404966983231992	-0.119944133271753
1	C	26	50	20120601	22	2154	42.88	0.0410881224349836	-0.119024470192142
1	C	26	50	20120601	22	2156	42.92	0.0411361349854262	-0.118299473609392
1	C	26	50	20120601	22	2158	42.96	0.0416422113087214	-0.117932980164703
1	C	26	50	20120601	22	2160	43	0.0433922298814799	-0.117372739461968
1	C	26	50	20120601	22	2162	43.04	0.0449887355720429	-0.116168112349539
1	C	26	50	20120601	22	2164	43.08	0.0462507090444266	-0.114025508091866
1	C	26	50	20120601	22	2166	43.12	0.0475886257851096	-0.112561443501419
1	C	26	50	20120601	22	2168	43.16	0.049151968167635	-0.110129349727528
1	C	26	50	20120601	22	2170	43.2	0.0515248771039408	-0.108496640169768
1	C	26	50	20120601	22	2172	43.24	0.0531285952836719	-0.106585189118865
1	C	26	50	20120601	22	2174	43.28	0.0549883568288706	-0.104094688324848
1	C	26	50	20120601	22	2176	43.32	0.0575295571790988	-0.102425492057179
1	C	26	50	20120601	22	2178	43.36	0.0597751161841129	-0.10091489984053
1	C	26	50	20120601	22	2180	43.4	0.0617501361346451	-0.0993443449688365
1	C	26	50	20120601	22	2182	43.44	0.0632033819913397	-0.0980564206775834
1	C	26	50	20120601	22	2184	43.48	0.0661014591340328	-0.0960272363476123
1	C	26	50	20120601	22	2186	43.52	0.0681778074863089	-0.0940094364368184
1	C	26	50	20120601	22	2188	43.56	0.0697484330686805	-0.093458600254274
1	C	26	50	20120601	22	2190	43.6	0.0703638281003472	-0.0929854751069822
1	C	26	50	20120601	22	2192	43.64	0.0692325279611268	-0.0928272953200307
1	C	26	50	20120601	22	2194	43.68	0.0682828835539933	-0.0931238559040603
1	C	26	50	20120601	22	2196	43.72	0.0669434818890697	-0.0922724993395117
1	C	26	50	20120601	22	2198	43.76	0.0658778012591435	-0.0908812667475272
1	C	26	50	20120601	22	2200	43.8	0.0643380055324316	-0.0887698458989042
1	C	26	50	20120601	22	2202	43.84	0.0630805575434476	-0.0863763601552658
1	C	26	50	20120601	22	2204	43.88	0.0631700772619458	-0.0836593730592346
1	C	26	50	20120601	22	2206	43.92	0.0643196914667989	-0.0820369872604802
1	C	26	50	20120601	22	2208	43.96	0.0659165507107525	-0.0806562198488573
1	C	26	50	20120601	22	2210	44	0.0677878380964845	-0.0796511382700787
1	C	26	50	20120601	22	2212	44.04	0.0705591804907856	-0.0788895347692661
1	C	26	50	20120601	22	2214	44.08	0.0730022273487173	-0.0781332204271768
1	C	26	50	20120601	22	2216	44.12	0.0746022968574574	-0.0770525915598963
1	C	26	50	20120601	22	2218	44.16	0.076976344235681	-0.0758128848800522
1	C	26	50	20120601	22	2220	44.2	0.0793402661276406	-0.0740698027419743
1	C	26	50	20120601	22	2222	44.24	0.0805606190120409	-0.0731615667907898
1	C	26	50	20120601	22	2224	44.28	0.0833206194135716	-0.0717112695693727
1	C	26	50	20120601	22	2226	44.32	0.0859170023770037	-0.0701974670879373
1	C	26	50	20120601	22	2228	44.36	0.0878752638968217	-0.0698054470884475
1	C	26	50	20120601	22	2230	44.4	0.0896865815564413	-0.0694919230127372
1	C	26	50	20120601	22	2232	44.44	0.0902999966891207	-0.0689668962277062
1	C	26	50	20120601	22	2234	44.48	0.0914774001904744	-0.0692913875295927
1	C	26	50	20120601	22	2236	44.52	0.0933911139830777	-0.0686882254452406
1	C	26	50	20120601	22	2238	44.56	0.0940559357787492	-0.0675497835275302
1	C	26	50	20120601	22	2240	44.6	0.094037904555829	-0.0666399492321775
1	C	26	50	20120601	22	2242	44.64	0.0946962209691137	-0.0652866882743427
1	C	26	50	20120601	22	2244	44.68	0.0952073177505553	-0.0640769699930887
1	C	26	50	20120601	22	2246	44.72	0.0951358999656555	-0.0624039553488014
1	C	26	50	20120601	22	2248	44.76	0.0945119489419365	-0.0607808624432658
1	C	26	50	20120601	22	2250	44.8	0.0938793005048089	-0.0582141355382367
1	C	26	50	20120601	22	2252	44.84	0.0935403842245861	-0.0556810669159922
1	C	26	50	20120601	22	2254	44.88	0.0928834113141857	-0.0531096731062073
1	C	26	50	20120601	22	2256	44.92	0.0932296815049328	-0.0504705384667847
1	C	26	50	20120601	22	2258	44.96	0.0932216911983054	-0.0476212516919935
1	C	26	50	20120601	22	2260	45	0.093147586407637	-0.0443684190771792
1	C	26	50	20120601	22	2262	45.04	0.0925300700556268	-0.0425604177483633
1	C	26	50	20120601	22	2264	45.08	0.0920014370260117	-0.0404163285664495
1	C	26	50	20120601	22	2266	45.12	0.0915591417343795	-0.0388952711694391
1	C	26	50	20120601	22	2268	45.16	0.0902726316566887	-0.0371365551832719
1	C	26	50	20120601	22	2270	45.2	0.0890035164058151	-0.03548588511327
1	C	26	50	20120601	22	2272	45.24	0.0870079196479505	-0.034268388657423
1	C	26	50	20120601	22	2274	45.28	0.0850453447767672	-0.0327618976601051
1	C	26	50	20120601	22	2276	45.32	0.0835951394792317	-0.0320608012865586
1	C	26	50	20120601	22	2278	45.36	0.0819229026524036	-0.0302993275839448
1	C	26	50	20120601	22	2280	45.4	0.080219340995169	-0.0273392371765417
1	C	26	50	20120601	22	2282	45.44	0.0793991678396707	-0.0247107091388369
1	C	26	50	20120601	22	2284	45.48	0.0786296235297054	-0.0218293197161799
1	C	26	50	20120601	22	2286	45.52	0.077963104677759	-0.0192684617974347
1	C	26	50	20120601	22	2288	45.56	0.0776197336248148	-0.0175753653205616
1	C	26	50	20120601	22	2290	45.6	0.0770068134668823	-0.0162356808129256
1	C	26	50	20120601	22	2292	45.64	0.0759407792835654	-0.0148237299922523
1	C	26	50	20120601	22	2294	45.68	0.0752447740788435	-0.0146685200537818
1	C	26	50	20120601	22	2296	45.72	0.0744923417529829	-0.0142607315730715
1	C	26	50	20120601	22	2298	45.76	0.0729676074007104	-0.0136121025226891
1	C	26	50	20120601	22	2300	45.8	0.071493643315327	-0.0134867324903847
1	C	26	50	20120601	22	2302	45.84	0.0691127440723938	-0.0131516345867804
1	C	26	50	20120601	22	2304	45.88	0.0674186576460271	-0.0117822515943346
1	C	26	50	20120601	22	2306	45.92	0.066416263073017	-0.00992213649574524
1	C	26	50	20120601	22	2308	45.96	0.0664206471350604	-0.00757680472390569
1	C	26	50	20120601	22	2310	46	0.0665620684912977	-0.00557441974094163
1	C	26	50	20120601	22	2312	46.04	0.0668982977657519	-0.00317909551967219
1	C	26	50	20120601	22	2314	46.08	0.06753243112712	7.1050089373699e-05
1	C	26	50	20120601	22	2316	46.12	0.0683815249499688	0.0028235339458204
1	C	26	50	20120601	22	2318	46.16	0.0690563876619332	0.0046525363460375
1	C	26	50	20120601	22	2320	46.2	0.0700920869643372	0.0058371523365594
1	C	26	50	20120601	22	2322	46.24	0.0699343314414544	0.0057728763301495
1	C	26	50	20120601	22	2324	46.28	0.0698299624805513	0.0059154290572367
1	C	26	50	20120601	22	2326	46.32	0.0702885212281508	0.0059846548111149
1	C	26	50	20120601	22	2328	46.36	0.0700011530322766	0.0053655121135079
1	C	26	50	20120601	22	2330	46.4	0.0708078204482542	0.0058920238227794
1	C	26	50	20120601	22	2332	46.44	0.0703151084431234	0.0054563046242123
1	C	26	50	20120601	22	2334	46.48	0.0710946936693816	0.0056704872682337
1	C	26	50	20120601	22	2336	46.52	0.0710956836188752	0.0059663407454821
1	C	26	50	20120601	22	2338	46.56	0.0703902738939635	0.0063193284506505
1	C	26	50	20120601	22	2340	46.6	0.0695406143856898	0.0065142070795455
1	C	26	50	20120601	22	2342	46.64	0.0688451748663928	0.005979987906359
1	C	26	50	20120601	22	2344	46.68	0.0678189507948568	0.005887003364633
1	C	26	50	20120601	22	2346	46.72	0.0664326679503405	0.0053567439894212
1	C	26	50	20120601	22	2348	46.76	0.0644220805287147	0.0059286519540449
1	C	26	50	20120601	22	2350	46.8	0.0619083159215965	0.0070081211662043
1	C	26	50	20120601	22	2352	46.84	0.059281697072201	0.0081031467275498
1	C	26	50	20120601	22	2354	46.88	0.0570735440159116	0.0091882727939586
1	C	26	50	20120601	22	2356	46.92	0.0551714267745198	0.0112342155546438
1	C	26	50	20120601	22	2358	46.96	0.0536989758976482	0.0133849232560296
1	C	26	50	20120601	22	2360	47	0.0529390058135002	0.0162379294124898
1	C	26	50	20120601	22	2362	47.04	0.0522493080012664	0.0185555284563712
1	C	26	50	20120601	22	2364	47.08	0.0519290664111348	0.0202981860475376
1	C	26	50	20120601	22	2366	47.12	0.0509175996581222	0.0215844344957194
1	C	26	50	20120601	22	2368	47.16	0.0504181687243565	0.0226949471097864
1	C	26	50	20120601	22	2370	47.2	0.0507648575223181	0.02199852329785
1	C	26	50	20120601	22	2372	47.24	0.050517511570259	0.0216285650299333
1	C	26	50	20120601	22	2374	47.28	0.0504045866173035	0.0207144880938934
1	C	26	50	20120601	22	2376	47.32	0.0505934406964228	0.0196984605021421
1	C	26	50	20120601	22	2378	47.36	0.0496727664541145	0.0186079816373996
1	C	26	50	20120601	22	2380	47.4	0.049356166463906	0.0170421219547332
1	C	26	50	20120601	22	2382	47.44	0.0485520163480694	0.0157436193460335
1	C	26	50	20120601	22	2384	47.48	0.0471298124790689	0.0144372395677914
1	C	26	50	20120601	22	2386	47.52	0.0462617257680775	0.0131016987058931
1	C	26	50	20120601	22	2388	47.56	0.0439267389684467	0.0119325471406758
1	C	26	50	20120601	22	2390	47.6	0.0424403368747822	0.0117527228151523
1	C	26	50	20120601	22	2392	47.64	0.0405847267534959	0.0119706736312106
1	C	26	50	20120601	22	2394	47.68	0.039756463589314	0.0120983353965928
1	C	26	50	20120601	22	2396	47.72	0.0387902580342583	0.0126415496751427
1	C	26	50	20120601	22	2398	47.76	0.0379527543986599	0.0134851344290593
1	C	26	50	20120601	22	2400	47.8	0.0381177365528464	0.0146595539397964
1	C	26	50	20120601	22	2402	47.84	0.0376910753921462	0.014705084545437
1	C	26	50	20120601	22	2404	47.88	0.0378054216297319	0.0158136087752354
1	C	26	50	20120601	22	2406	47.92	0.0374348764631867	0.0174618958953846
1	C	26	50	20120601	22	2408	47.96	0.0362243379380666	0.0181464883966582
1	C	26	50	20120601	22	2410	48	0.0347820593075482	0.0180336977939911
1	C	26	50	20120601	22	2412	48.04	0.033069086059056	0.0182449176605994
1	C	26	50	20120601	22	2414	48.08	0.0313897923065517	0.0179247962786206
1	C	26	50	20120601	22	2416	48.12	0.0299195829581764	0.0166606237041475
1	C	26	50	20120601	22	2418	48.16	0.0274468305443671	0.0156402686188953
1	C	26	50	20120601	22	2420	48.2	0.0252697901864499	0.0157729218510459
1	C	26	50	20120601	22	2422	48.24	0.0232312013362891	0.0163011306165922
1	C	26	50	20120601	22	2424	48.28	0.0212169369594011	0.0172531791867818
1	C	26	50	20120601	22	2426	48.32	0.0200427861492408	0.0170890597028684
1	C	26	50	20120601	22	2428	48.36	0.0190031270488623	0.0177485781976811
1	C	26	50	20120601	22	2430	48.4	0.0178127834934128	0.0192055010096379
1	C	26	50	20120601	22	2432	48.44	0.0179469923604820	0.0204662724004935
1	C	26	50	20120601	22	2434	48.48	0.0175957724222667	0.0227930072639878
1	C	26	50	20120601	22	2436	48.52	0.0169112223474	0.0238927704407673
1	C	26	50	20120601	22	2438	48.56	0.0164190053170160	0.0239711885828008
1	C	26	50	20120601	22	2440	48.6	0.0159636285499319	0.0237413788789152
1	C	26	50	20120601	22	2442	48.64	0.0153280809750014	0.0222022902589846
1	C	26	50	20120601	22	2444	48.68	0.0147872857087500	0.0205697221225811
1	C	26	50	20120601	22	2446	48.72	0.0140690773510988	0.0191223452521703
1	C	26	50	20120601	22	2448	48.76	0.0124928656251558	0.0169234552947145
1	C	26	50	20120601	22	2450	48.8	0.0110172044834976	0.0161648004291795
1	C	26	50	20120601	22	2452	48.84	0.00950753150566436	0.0152537640522987
1	C	26	50	20120601	22	2454	48.88	0.00832609749565788	0.0154395917143946
1	C	26	50	20120601	22	2456	48.92	0.00737645308852435	0.0159966504366133
1	C	26	50	20120601	22	2458	48.96	0.0050751033584746	0.0170696142663858
1	C	26	50	20120601	22	2460	49	0.0045715019089136	0.0177357088542635
1	C	26	50	20120601	22	2462	49.04	0.0038631223355209	0.0190626654398382
1	C	26	50	20120601	22	2464	49.08	0.0017289326485436	0.0210411502135981
1	C	26	50	20120601	22	2466	49.12	0.000641543840435	0.0221448024776741
1	C	26	50	20120601	22	2468	49.16	-0.0011806703346828	0.0225980579244147
1	C	26	50	20120601	22	2470	49.2	-0.0033705588228141	0.0226282018864967
1	C	26	50	20120601	22	2472	49.24	-0.0054138216487985	0.0226153254720113
1	C	26	50	20120601	22	2474	49.28	-0.0067779154825211	0.0215612272511609
1	C	26	50	20120601	22	2476	49.32	-0.007066726176229	0.0203138626048765
1	C	26	50	20120601	22	2478	49.36	-0.0070233239619997	0.0192529054482486
1	C	26	50	20120601	22	2480	49.4	-0.0067118717091583	0.0171699527186362
1	C	26	50	20120601	22	2482	49.44	-0.0069802965143645	0.0147735607661271
1	C	26	50	20120601	22	2484	49.48	-0.0064912685355637	0.0137073780903862
1	C	26	50	20120601	22	2486	49.52	-0.007379824573657	0.011640075048055
1	C	26	50	20120601	22	2488	49.56	-0.0087579417490641	0.0080607344628142
1	C	26	50	20120601	22	2490	49.6	-0.0097898580301887	0.0062860732187313
1	C	26	50	20120601	22	2492	49.64	-0.0112527488233786	0.0039093176215358
1	C	26	50	20120601	22	2494	49.68	-0.0119694934699928	0.0023788344911322
1	C	26	50	20120601	22	2496	49.72	-0.0134206887170219	0.000697970961573698
1	C	26	50	20120601	22	2498	49.76	-0.0144133252164516	-0.0004479662880173
1	C	26	50	20120601	22	2500	49.8	-0.0164784305709069	-0.00186479614548075
1	C	26	50	20120601	22	2502	49.84	-0.018721585412865	-0.00337524694077334
1	C	26	50	20120601	22	2504	49.88	-0.0207958831554757	-0.00543526112640411
1	C	26	50	20120601	22	2506	49.92	-0.0230726255695402	-0.00611747774889289
1	C	26	50	20120601	22	2508	49.96	-0.025733397676467	-0.00598093542944577
1	C	26	50	20120601	22	2510	50	-0.0277407324068994	-0.00547422271004749
1	C	26	50	20120601	22	2512	50.04	-0.0299134594134513	-0.00426231239777186
1	C	26	50	20120601	22	2514	50.08	-0.0320409315860073	-0.00286924132815624
1	C	26	50	20120601	22	2516	50.12	-0.0341890512765739	-0.00178560018598786
1	C	26	50	20120601	22	2518	50.16	-0.0352625807917713	-0.00178432739378172
1	C	26	50	20120601	22	2520	50.2	-0.0354361047958745	-0.00220109613061308
1	C	26	50	20120601	22	2522	50.24	-0.0364602782577451	-0.00370228382707212
1	C	26	50	20120601	22	2524	50.28	-0.0375276559439462	-0.00558834974453099
1	C	26	50	20120601	22	2526	50.32	-0.0381888714950337	-0.0078289590020768
1	C	26	50	20120601	22	2528	50.36	-0.0391203432578908	-0.00940220087953875
1	C	26	50	20120601	22	2530	50.4	-0.039091281169184	-0.0127615944862779
1	C	26	50	20120601	22	2532	50.44	-0.0396024486613037	-0.0146377609088002
1	C	26	50	20120601	22	2534	50.48	-0.0414822920390882	-0.0177594252157044
1	C	26	50	20120601	22	2536	50.52	-0.0429998846128707	-0.0188731183960733
1	C	26	50	20120601	22	2538	50.56	-0.0445710758806673	-0.0199988323917222
1	C	26	50	20120601	22	2540	50.6	-0.0470175239222165	-0.0211263848650023
1	C	26	50	20120601	22	2542	50.64	-0.0497146413176963	-0.0224749082074032
1	C	26	50	20120601	22	2544	50.68	-0.0522012530244169	-0.0246173003330422
1	C	26	50	20120601	22	2546	50.72	-0.0531421293074637	-0.0268100384615017
1	C	26	50	20120601	22	2548	50.76	-0.0539504937797162	-0.028664213863129
1	C	26	50	20120601	22	2550	50.8	-0.0540973598581686	-0.0308961964179444
1	C	26	50	20120601	22	2552	50.84	-0.0535596758617544	-0.0326556195108927
1	C	26	50	20120601	22	2554	50.88	-0.0543000873723348	-0.0354455093160642
1	C	26	50	20120601	22	2556	50.92	-0.0548859253405479	-0.0374541875493809
1	C	26	50	20120601	22	2558	50.96	-0.0563071392600547	-0.0425110616950365
1	C	26	50	20120601	22	2560	51	-0.0564735921963461	-0.0434175725885176
1	C	26	50	20120601	22	2562	51.04	-0.0571061699227955	-0.0466366054991913
1	C	26	50	20120601	22	2564	51.08	-0.0575162211452056	-0.0502115252528361
1	C	26	50	20120601	22	2566	51.12	-0.0574099429959933	-0.0529632312918235
1	C	26	50	20120601	22	2568	51.16	-0.0561397670849479	-0.0545383116469166
1	C	26	50	20120601	22	2570	51.2	-0.0545465847962565	-0.0559045126588471
1	C	26	50	20120601	22	2572	51.24	-0.0528500234961556	-0.0559945273520922
1	C	26	50	20120601	22	2574	51.28	-0.0508556995304971	-0.0569178673869655
1	C	26	50	20120601	22	2576	51.32	-0.0484950235415058	-0.0573727491793029
1	C	26	50	20120601	22	2578	51.36	-0.04552262947611	-0.0576277318845987
1	C	26	50	20120601	22	2580	51.4	-0.042635074082321	-0.0576966182272219
1	C	26	50	20120601	22	2582	51.44	-0.0389957722562491	-0.0583179883111896
1	C	26	50	20120601	22	2584	51.48	-0.0363835006034438	-0.0591069144180272
1	C	26	50	20120601	22	2586	51.52	-0.033520355949955	-0.0597501680426591
1	C	26	50	20120601	22	2588	51.56	-0.0307939982748595	-0.0606456848399063
1	C	26	50	20120601	22	2590	51.6	-0.0281042277188362	-0.0617977809895614
1	C	26	50	20120601	22	2592	51.64	-0.0256572352050654	-0.0634966545288368
1	C	26	50	20120601	22	2594	51.68	-0.0239887531152455	-0.0658719605571308
1	C	26	50	20120601	22	2596	51.72	-0.0225681048811636	-0.0685265101243832
1	C	26	50	20120601	22	2598	51.76	-0.021943800304054	-0.0709366835880576
1	C	26	50	20120601	22	2600	51.8	-0.020085665104452	-0.0742359024077178
1	C	26	50	20120601	22	2602	51.84	-0.0189197874436316	-0.0767297266036065
1	C	26	50	20120601	22	2604	51.88	-0.0172135387806284	-0.078218610642073
1	C	26	50	20120601	22	2606	51.92	-0.0144139616125547	-0.0797257380354939
1	C	26	50	20120601	22	2608	51.96	-0.0119305318863494	-0.0801702960688259
1	C	26	50	20120601	22	2610	52	-0.009445829367938	-0.0799169397091267
1	C	26	50	20120601	22	2612	52.04	-0.0071837947749222	-0.0796295715132525
1	C	26	50	20120601	22	2614	52.08	-0.0035763481093428	-0.079480301271744
1	C	26	50	20120601	22	2616	52.12	-0.001891736913844	-0.0797951052107283
1	C	26	50	20120601	22	2618	52.16	3.20177950520993e-05	-0.08090455575041
1	C	26	50	20120601	22	2620	52.2	0.002800058000685	-0.0832276843693203
1	C	26	50	20120601	22	2622	52.24	0.0054357985275579	-0.085530236180898
1	C	26	50	20120601	22	2624	52.28	0.00724563833400483	-0.0874701836350833
1	C	26	50	20120601	22	2626	52.32	0.00696456338848318	-0.0870280297648074
1	C	26	50	20120601	22	2628	52.36	0.00748577179689578	-0.0871450559370937
1	C	26	50	20120601	22	2630	52.4	0.00889058083907909	-0.0883281162926969
1	C	26	50	20120601	22	2632	52.44	0.0110945619653594	-0.0903594219430115
1	C	26	50	20120601	22	2634	52.48	0.0130196601771398	-0.0932846519861022
1	C	26	50	20120601	22	2636	52.52	0.0139270903094365	-0.0955675462291629
1	C	26	50	20120601	22	2638	52.56	0.0149929830713971	-0.0977491120704796
1	C	26	50	20120601	22	2640	52.6	0.0162126008475877	-0.100525637557487
1	C	26	50	20120601	22	2642	52.64	0.0163890947001718	-0.101758973205232
1	C	26	50	20120601	22	2644	52.68	0.0166960497538849	-0.105184127742622
1	C	26	50	20120601	22	2646	52.72	0.0166486735995454	-0.108061486656626
1	C	26	50	20120601	22	2648	52.76	0.0169990450096234	-0.110876266620496
1	C	26	50	20120601	22	2650	52.8	0.0176772311234594	-0.112213051990328
1	C	26	50	20120601	22	2652	52.84	0.0187857624243255	-0.113528624156726
1	C	26	50	20120601	22	2654	52.88	0.0201335079492671	-0.114954151427598
1	C	26	50	20120601	22	2656	52.92	0.0225891483789717	-0.116223125257115
1	C	26	50	20120601	22	2658	52.96	0.0252190906302389	-0.117704018988954
1	C	26	50	20120601	22	2660	53	0.0280643468963773	-0.118247359839618
1	C	26	50	20120601	22	2662	53.04	0.0303299877339771	-0.118782851805011
1	C	26	50	20120601	22	2664	53.08	0.0334571674737746	-0.118779245560427
1	C	26	50	20120601	22	2666	53.12	0.0358601284482808	-0.118266098169320
1	C	26	50	20120601	22	2668	53.16	0.0390884951684661	-0.118022994857948
1	C	26	50	20120601	22	2670	53.2	0.0421470855504885	-0.117764405908068
1	C	26	50	20120601	22	2672	53.24	0.0449883820186524	-0.117290502943316
1	C	26	50	20120601	22	2674	53.28	0.0476762363152987	-0.116771486565926
1	C	26	50	20120601	22	2676	53.32	0.0499741919327987	-0.115388385701925
1	C	26	50	20120601	22	2678	53.36	0.0525749306740028	-0.113879561252229
1	C	26	50	20120601	22	2680	53.4	0.0547343640730684	-0.112623386055451
1	C	26	50	20120601	22	2682	53.44	0.0565942670396234	-0.109986089893660
1	C	26	50	20120601	22	2684	53.48	0.0583420935813603	-0.107997705624963
1	C	26	50	20120601	22	2686	53.52	0.0588040464415095	-0.105494052644816
1	C	26	50	20120601	22	2688	53.56	0.0602073705594523	-0.103877747964380
1	C	26	50	20120601	22	2690	53.6	0.0620500908312244	-0.100485898156384
1	C	26	50	20120601	22	2692	53.64	0.0631717743182206	-0.0977538496859136
1	C	26	50	20120601	22	2694	53.68	0.0640628702838719	-0.095416154667311
1	C	26	50	20120601	22	2696	53.72	0.0655349251809461	-0.0930848236097389
1	C	26	50	20120601	22	2698	53.76	0.0662513657716443	-0.0909784939299404
1	C	26	50	20120601	22	2700	53.8	0.0675462904200312	-0.0887282680201704
1	C	26	50	20120601	22	2702	53.84	0.0685666455052834	-0.085450969510727
1	C	26	50	20120601	22	2704	53.88	0.0700839552363535	-0.0823733579562907
1	C	26	50	20120601	22	2706	53.92	0.0717275118121367	-0.0800185933799901
1	C	26	50	20120601	22	2708	53.96	0.072442368483645	-0.0784566227846203
1	C	26	50	20120601	22	2710	54	0.0732962777036737	-0.0768284316391923
1	C	26	50	20120601	22	2712	54.04	0.0740327152741439	-0.0735864319002657
1	C	26	50	20120601	22	2714	54.08	0.0751474549725488	-0.0722305687894762
1	C	26	50	20120601	22	2716	54.12	0.0760952396888478	-0.0684297496324457
1	C	26	50	20120601	22	2718	54.16	0.0766682648821858	-0.0657379496799603
1	C	26	50	20120601	22	2720	54.2	0.077173252261038	-0.0623012975863087
1	C	26	50	20120601	22	2722	54.24	0.0777524363544401	-0.0592141471613942
1	C	26	50	20120601	22	2724	54.28	0.0779447199014481	-0.0569285446993615
1	C	26	50	20120601	22	2726	54.32	0.0789653578294128	-0.053590435006736
1	C	26	50	20120601	22	2728	54.36	0.0790886772520517	-0.0512528814094895
1	C	26	50	20120601	22	2730	54.4	0.0782179459616986	-0.0495466327464864
1	C	26	50	20120601	22	2732	54.44	0.0767498508625991	-0.0464678898212002
1	C	26	50	20120601	22	2734	54.48	0.075665219770937	-0.0451015473879134
1	C	26	50	20120601	22	2736	54.52	0.0740778357578514	-0.0428411391404944
1	C	26	50	20120601	22	2738	54.56	0.0732015183239269	-0.0414838476740068
1	C	26	50	20120601	22	2740	54.6	0.0715719200360044	-0.0385033925913055
1	C	26	50	20120601	22	2742	54.64	0.0713664348053916	-0.0361686674211837
1	C	26	50	20120601	22	2744	54.68	0.0714210234488992	-0.0350389936275601
1	C	26	50	20120601	22	2746	54.72	0.0722802288987189	-0.0320265066076711
1	C	26	50	20120601	22	2748	54.76	0.0729289286597795	-0.0288059180620788
1	C	26	50	20120601	22	2750	54.8	0.0725059373832737	-0.0261225892488321
1	C	26	50	20120601	22	2752	54.84	0.0722679252407263	-0.0246939507081228
1	C	26	50	20120601	22	2754	54.88	0.070511542706937	-0.0223286078143757
1	C	26	50	20120601	22	2756	54.92	0.0686648626371902	-0.0206479564168515
1	C	26	50	20120601	22	2758	54.96	0.0667668466151293	-0.0194240959999738
1	C	26	50	20120601	22	2760	55	0.0644065948902067	-0.0178350149306133
1	C	26	50	20120601	22	2762	55.04	0.0632616475901095	-0.016609598878817
1	C	26	50	20120601	22	2764	55.08	0.0630314843328332	-0.0138707621832472
1	C	26	50	20120601	22	2766	55.12	0.0626226351919512	-0.0112086465734360
1	C	26	50	20120601	22	2768	55.16	0.0618596669750509	-0.00897107787504932
1	C	26	50	20120601	22	2770	55.2	0.0611551764889547	-0.00642697838701825
1	C	26	50	20120601	22	2772	55.24	0.0606808492601348	-0.00347381762607075
1	C	26	50	20120601	22	2774	55.28	0.0596919604266454	-0.00134931530199577
1	C	26	50	20120601	22	2776	55.32	0.058716789464711	0.000454443386132999
1	C	26	50	20120601	22	2778	55.36	0.0564945649834761	0.0016124721616822
1	C	26	50	20120601	22	2780	55.4	0.0543110899538501	0.00179384505105660
1	C	26	50	20120601	22	2782	55.44	0.0522084372293138	0.00127313161739080
1	C	26	50	20120601	22	2784	55.48	0.0501052895300307	0.0013242554376706
1	C	26	50	20120601	22	2786	55.52	0.0476591950418721	0.0020123410464432
1	C	26	50	20120601	22	2788	55.56	0.0465587954689896	0.0019805212412898
1	C	26	50	20120601	22	2790	55.6	0.0457334604339886	0.0019516712846174
1	C	26	50	20120601	22	2792	55.64	0.0444509101542725	0.0020906884777987
1	C	26	50	20120601	22	2794	55.68	0.0440958718394387	0.0022775768000663
1	C	26	50	20120601	22	2796	55.72	0.0441739364280817	0.0014566258271087
1	C	26	50	20120601	22	2798	55.76	0.0446334851251748	0.0015419736155979
1	C	26	50	20120601	22	2800	55.8	0.0443721384588483	0.0010826370505391
1	C	26	50	20120601	22	2802	55.84	0.0445301768244435	0.00128564740741780
1	C	26	50	20120601	22	2804	55.88	0.0448106860845402	0.000723285384340099
1	C	26	50	20120601	22	2806	55.92	0.0446310102514407	0.0006131888585094
1	C	26	50	20120601	22	2808	55.96	0.0444945386426717	0.000976076058614299
1	C	26	50	20120601	22	2810	56	0.0434495055307561	-0.0003570323559567
1	C	26	50	20120601	22	2812	56.04	0.0412863951764283	-0.00211426341788337
1	C	26	50	20120601	22	2814	56.08	0.0408196339901671	-0.00362132010062626
1	C	26	50	20120601	22	2816	56.12	0.0399993901239907	-0.0053309628761791
1	C	26	50	20120601	22	2818	56.16	0.0393550037142954	-0.00675641943637306
1	C	26	50	20120601	22	2820	56.2	0.0382846561796133	-0.00890595334050204
1	C	26	50	20120601	22	2822	56.24	0.037489514604169	-0.0107733516389376
1	C	26	50	20120601	22	2824	56.28	0.0372208847379962	-0.011920773812769
1	C	26	50	20120601	22	2826	56.32	0.0360784123116331	-0.0136234162311881
1	C	26	50	20120601	22	2828	56.36	0.0350204391456218	-0.0148400641588977
1	C	26	50	20120601	22	2830	56.4	0.0342206660207608	-0.0170730013078676
1	C	26	50	20120601	22	2832	56.44	0.0340868602045569	-0.0185282482767530
1	C	26	50	20120601	22	2834	56.48	0.0347823633634641	-0.0198744452378437
1	C	26	50	20120601	22	2836	56.52	0.0349969349162152	-0.0201869510797891
1	C	26	50	20120601	22	2838	56.56	0.0352943440283822	-0.0215774058543143
1	C	26	50	20120601	22	2840	56.6	0.0354486205859015	-0.0226905474913938
1	C	26	50	20120601	22	2842	56.64	0.0354612282998101	-0.021925719583659
1	C	26	50	20120601	22	2844	56.68	0.0349631988516848	-0.021192958968451
1	C	26	50	20120601	22	2846	56.72	0.0337184787847621	-0.0209769378467985
1	C	26	50	20120601	22	2848	56.76	0.0325011591056104	-0.0205011610490772
1	C	26	50	20120601	22	2850	56.8	0.0322726858335412	-0.0206426601870604
1	C	26	50	20120601	22	2852	56.84	0.0319286288870193	-0.0197820900211529
1	C	26	50	20120601	22	2854	56.88	0.0316225860010539	-0.0190717376198408
1	C	26	50	20120601	22	2856	56.92	0.0318472055411656	-0.0191893577618233
1	C	26	50	20120601	22	2858	56.96	0.0314671639305491	-0.0192988603179579
1	C	26	50	20120601	22	2860	57	0.0314605666242806	-0.0194630010150747
1	C	26	50	20120601	22	2862	57.04	0.0316344795371135	-0.0196296307280613
1	C	26	50	20120601	22	2864	57.08	0.031797616142601	-0.0190317648735003
1	C	26	50	20120601	22	2866	57.12	0.0317773080358453	-0.0191162782759877
1	C	26	50	20120601	22	2868	57.16	0.0322074057355021	-0.019502040380464
1	C	26	50	20120601	22	2870	57.2	0.0320236216120039	-0.0195451102545061
1	C	26	50	20120601	22	2872	57.24	0.031947169226822	-0.0195222848476094
1	C	26	50	20120601	22	2874	57.28	0.0318751574722259	-0.0192263182332759
1	C	26	50	20120601	22	2876	57.32	0.0317562716091051	-0.0196047122850923
1	C	26	50	20120601	22	2878	57.36	0.0316720551914657	-0.0195844183204722
1	C	26	50	20120601	22	2880	57.4	0.031441948502732	-0.0191591784444023
1	C	26	50	20120601	22	2882	57.44	0.0319128886900701	-0.0195972947349577
1	C	26	50	20120601	22	2884	57.48	0.0322252036131845	-0.0195937026325092
1	C	26	50	20120601	22	2886	57.52	0.0321829469119408	-0.0195931086628130
1	C	26	50	20120601	22	2888	57.56	0.0321406972817649	-0.019592507622049
1	C	26	50	20120601	22	2890	57.6	0.0321399831039159	-0.0196380523698252
1	C	26	50	20120601	22	2892	57.64	0.0316914440594059	-0.0196040617468536
1	C	26	50	20120601	22	2894	57.68	0.0320443539828283	-0.0194579098462502
1	C	26	50	20120601	22	2896	57.72	0.0317757736141302	-0.01997185626802
1	C	26	50	20120601	22	2898	57.76	0.0321006326115429	-0.0199359211014001
1	C	26	50	20120601	22	2900	57.8	0.0319477278411791	-0.0201265853738792
1	C	26	50	20120601	22	2902	57.84	0.0318697127500108	-0.0200995243973632
1	C	26	50	20120601	22	2904	57.88	0.0318997435750078	-0.0198658468193845
1	C	26	50	20120601	22	2906	57.92	0.031749433886531	-0.0197538198920411
1	C	26	50	20120601	22	2908	57.96	0.0317512228666874	-0.0196438435743632
1	C	26	50	20120601	22	2910	58	0.0319463065565489	-0.019842901204335
1	C	26	50	20120601	22	2912	58.04	0.0319904229486272	-0.0200652226474079
1	C	26	50	20120601	22	2914	58.08	0.0316280802207437	-0.0195971391714658
1	C	26	50	20120601	22	2916	58.12	0.0316703581351909	-0.0196959997705435
1	C	26	50	20120601	22	2918	58.16	0.0316917976127965	-0.0197874145352153
1	C	26	50	20120601	22	2920	58.2	0.0321132120411802	-0.0196901378553274
1	C	26	50	20120601	22	2922	58.24	0.0319703411160415	-0.0196644345238313
1	C	26	50	20120601	22	2924	58.28	0.031782809326603	-0.0193857001017554
1	C	26	50	20120601	22	2926	58.32	0.0317782909142712	-0.0196587776695818
1	C	26	50	20120601	22	2928	58.36	0.0316321602268712	-0.0194831747715420
1	C	26	50	20120601	22	2930	58.4	0.0323141435041222	-0.0191997168761677
1	C	26	50	20120601	22	2932	58.44	0.0322455258620758	-0.0193400351458264
1	C	26	50	20120601	22	2934	58.48	0.0321143646252335	-0.0196114863680561
1	C	26	50	20120601	22	2936	58.52	0.0318398587017091	-0.0194448990814763
1	C	26	50	20120601	22	2938	58.56	0.0318353402893773	-0.0197179766493028
1	C	26	50	20120601	22	2940	58.6	0.0317633356058491	-0.0194220029639015
1	C	26	50	20120601	22	2942	58.64	0.0319884854760467	-0.0195849132952191
1	C	26	50	20120601	22	2944	58.68	0.031886053987724	-0.0195771775470329
1	C	26	50	20120601	22	2946	58.72	0.0308288869234433	-0.0186741031925083
1	C	26	50	20120601	22	2948	58.76	0.0308791622155856	-0.0184133929222848
1	C	26	50	20120601	22	2950	58.8	0.0300672268540882	-0.0182598446847502
1	C	26	50	20120601	22	2952	58.84	0.0299658560259373	-0.0182728271652528
1	C	26	50	20120601	22	2954	58.88	0.0290060009968834	-0.0185401418128125
1	C	26	50	20120601	22	2956	58.92	0.0279465358355638	-0.0191336236053302
1	C	26	50	20120601	22	2958	58.96	0.0269482919793593	-0.0192618432779628
1	C	26	50	20120601	22	2960	59	0.0259795556891337	-0.0188340436753449
1	C	26	50	20120601	22	2962	59.04	0.0249025797354848	-0.0188615317443567
1	C	26	50	20120601	22	2964	59.08	0.0243001092015647	-0.0198154343485266
1	C	26	50	20120601	22	2966	59.12	0.0243934331545457	-0.02039697310751
1	C	26	50	20120601	22	2968	59.16	0.0244276083323872	-0.0205431101588711
1	C	26	50	20120601	22	2970	59.2	0.0246044239185568	-0.021262340285821
1	C	26	50	20120601	22	2972	59.24	0.0244899150464115	-0.0215520702183444
1	C	26	50	20120601	22	2974	59.28	0.0242909210560499	-0.0218405839272042
1	C	26	50	20120601	22	2976	59.32	0.0246538506825618	-0.0221922564137595
1	C	26	50	20120601	22	2978	59.36	0.0245540001339904	-0.0211181682842049
1	C	26	50	20120601	22	2980	59.4	0.0244174224592042	-0.0210772621569133
1	C	26	50	20120601	22	2982	59.44	0.0242927666047489	-0.0203767243977240
1	C	26	50	20120601	22	2984	59.48	0.0240275414577275	-0.0200154529366140
1	C	26	50	20120601	22	2986	59.52	0.0239496486960323	-0.0188816475180679
1	C	26	50	20120601	22	2988	59.56	0.0234360841119244	-0.0176878320683229
1	C	26	50	20120601	22	2990	59.6	0.0234968684250487	-0.0166786478559999
1	C	26	50	20120601	22	2992	59.64	0.0228493000348381	-0.0148432390683452
1	C	26	50	20120601	22	2994	59.68	0.0230510163863072	-0.013373552978988
1	C	26	50	20120601	22	2996	59.72	0.0231219321253924	-0.0126196003735479
1	C	26	50	20120601	22	2998	59.76	0.0243907503914179	-0.0118875610072567
1	C	26	50	20120601	22	3000	59.8	0.0250674232967422	-0.0113976915713863
1	C	26	50	20120601	22	3002	59.84	0.0258679671679947	-0.0106913201812521
1	C	26	50	20120601	22	3004	59.88	0.0274066951634669	-0.0106031227524347
1	C	26	50	20120601	22	3006	59.92	0.0290039645293536	-0.00935363678580687
1	C	26	50	20120601	22	3008	59.96	0.0309769126570169	-0.00871156261528605
1	C	26	50	20120601	22	3010	60	0.03180524582477	-0.00714633932872275
1	C	26	50	20120601	22	3012	60.04	0.0328488293677842	-0.00513819142549202
1	C	26	50	20120601	22	3014	60.08	0.0332928217156912	-0.00449705770699018
1	C	26	50	20120601	22	3016	60.12	0.0327108940479781	-0.00435099065920047
1	C	26	50	20120601	22	3018	60.16	0.0317054235604699	-0.00395052073367547
1	C	26	50	20120601	22	3020	60.2	0.0309922568741686	-0.00456431063294883
1	C	26	50	20120601	22	3022	60.24	0.0297367675709685	-0.00462418136411189
1	C	26	50	20120601	22	3024	60.28	0.0282648965216574	-0.00424818440428376
1	C	26	50	20120601	22	3026	60.32	0.0231636019280077	-0.00254467931559162
1	C	26	50	20120601	22	3028	60.36	0.0225847077483859	-0.00252765218430065
1	C	26	50	20120601	22	3030	60.4	0.0194580229833352	-0.000849914066715
1	C	26	50	20120601	22	3032	60.44	0.0166928465601661	-0.000101788021151801
1	C	26	50	20120601	22	3034	60.48	0.0148411248190695	-0.00156457274832457
1	C	26	50	20120601	22	3036	60.52	0.0132785319697322	-0.00151449544608094
1	C	26	50	20120601	22	3038	60.56	0.0132537195927804	-0.0023737503933754
1	C	26	50	20120601	22	3040	60.6	0.0131192632383378	-0.00322804145106593
1	C	26	50	20120601	22	3042	60.64	0.0141001264098607	-0.00458736231401551
1	C	26	50	20120601	22	3044	60.68	0.0145800609954554	-0.0049065998125178
1	C	26	50	20120601	22	3046	60.72	0.0153673183302895	-0.00662675726590688
1	C	26	50	20120601	22	3048	60.76	0.0151141543036348	-0.00885498366950055
1	C	26	50	20120601	22	3050	60.8	0.0152830748304604	-0.00991121049389437
1	C	26	50	20120601	22	3052	60.84	0.0156876364293748	-0.0103154277318063
1	C	26	50	20120601	22	3054	60.88	0.0163255173152618	-0.0105444809728574
1	C	26	50	20120601	22	3056	60.92	0.0159774510732905	-0.0105004777178641
1	C	26	50	20120601	22	3058	60.96	0.0160875567915094	-0.00994299543868345
1	C	26	50	20120601	22	3060	61	0.0162770005976842	-0.0101105726747568
1	C	26	50	20120601	22	3062	61.04	0.0162056521092490	-0.0101551246446123
1	C	26	50	20120601	22	3064	61.08	0.0161661927224316	-0.0102732312760603
1	C	26	50	20120601	22	3066	61.12	0.0159222698743003	-0.0103252241305742
1	C	26	50	20120601	22	3068	61.16	0.0155458740355369	-0.0102466377678374
1	C	26	50	20120601	22	3070	61.2	0.0156596242528167	-0.00997999692232938
1	C	26	50	20120601	22	3072	61.24	0.0156663488383058	-0.00984163733845461
1	C	26	50	20120601	22	3074	61.28	0.0156773302066176	-0.00974768406043835
1	C	26	50	20120601	22	3076	61.32	0.0154804627691898	-0.0102254567377603
1	C	26	50	20120601	22	3078	61.36	0.0158809554635532	-0.0105155103837681
1	C	26	50	20120601	22	3080	61.4	0.0159142816889932	-0.0105728239339677
1	C	26	50	20120601	22	3082	61.44	0.0152166600381695	-0.0110658894924891
1	C	26	50	20120601	22	3084	61.48	0.0147967714047982	-0.0124710972014756
1	C	26	50	20120601	22	3086	61.52	0.0141225982633668	-0.0134511155218164
1	C	26	50	20120601	22	3088	61.56	0.0135992692417174	-0.0139307184743307
1	C	26	50	20120601	22	3090	61.6	0.0120580677867246	-0.0156259871832356
1	C	26	50	20120601	22	3092	61.64	0.0106120718958575	-0.0157257408581779
1	C	26	50	20120601	22	3094	61.68	0.00922522619434344	-0.0152359308192771
1	C	26	50	20120601	22	3096	61.72	0.00748603342640482	-0.0139005384498029
1	C	26	50	20120601	22	3098	61.76	0.0066368688928779	-0.0131877182458244
1	C	26	50	20120601	22	3100	61.8	0.0052971066034959	-0.0118592272385345
1	C	26	50	20120601	22	3102	61.84	0.00660501373238544	-0.0127011368564865
1	C	26	50	20120601	22	3104	61.88	0.00673094237904696	-0.0132134003641171
1	C	26	50	20120601	22	3106	61.92	0.00682078736666452	-0.0136181907120751
1	C	26	50	20120601	22	3108	61.96	0.00771626032329135	-0.0141348099974778
1	C	26	50	20120601	22	3110	62	0.00815723332524272	-0.0150345963054699
1	C	26	50	20120601	22	3112	62.04	0.00933372465884871	-0.0153679476553247
1	C	26	50	20120601	22	3114	62.08	0.0105190640196077	-0.0164348042038280
1	C	26	50	20120601	22	3116	62.12	0.0118568513597498	-0.0182434539495623
1	C	26	50	20120601	22	3118	62.16	0.0133614048844873	-0.0197634648285365
1	C	26	50	20120601	22	3120	62.2	0.0151140680366075	-0.0208296404332096
1	C	26	50	20120601	22	3122	62.24	0.0165702483864440	-0.0215325116447768
1	C	26	50	20120601	22	3124	62.28	0.0189179206817293	-0.022277894116029
1	C	26	50	20120601	22	3126	62.32	0.0211528448007544	-0.0228847755820501
1	C	26	50	20120601	22	3128	62.36	0.0224850976161201	-0.0220728119362814
1	C	26	50	20120601	22	3130	62.4	0.0247786497261403	-0.0194097258224132
1	C	26	50	20120601	22	3132	62.44	0.0257328319910421	-0.0181217891567913
1	C	26	50	20120601	22	3134	62.48	0.0259960524903388	-0.0160224951894656
1	C	26	50	20120601	22	3136	62.52	0.026955483255324	-0.0135773765086650
1	C	26	50	20120601	22	3138	62.56	0.0277248790728652	-0.0126659512230546
1	C	26	50	20120601	22	3140	62.6	0.0285734213524247	-0.0111407926067134
1	C	26	50	20120601	22	3142	62.64	0.0303433025546668	-0.00878378650191644
1	C	26	50	20120601	22	3144	62.68	0.0314772755575201	-0.00661316667357247
1	C	26	50	20120601	22	3146	62.72	0.03286386952902	-0.00377904026816992
1	C	26	50	20120601	22	3148	62.76	0.0331787795340215	-0.0006955950827888
1	C	26	50	20120601	22	3150	62.8	0.033106294017882	0.0019108782944107
1	C	26	50	20120601	22	3152	62.84	0.0314420199205169	0.0039183820233638
1	C	26	50	20120601	22	3154	62.88	0.0300799010360342	0.0042342657144029
1	C	26	50	20120601	22	3156	62.92	0.0283816610644347	0.0041559706089493
1	C	26	50	20120601	22	3158	62.96	0.0262465945650488	0.0038933794346878
1	C	26	50	20120601	22	3160	63	0.0238965181067075	0.0038078972959102
1	C	26	50	20120601	22	3162	63.04	0.0214175431532237	0.0037995534358922
1	C	26	50	20120601	22	3164	63.08	0.0196498610530711	0.0027924071053126
1	C	26	50	20120601	22	3166	63.12	0.0167460917007895	0.0005227428301278
1	C	26	50	20120601	22	3168	63.16	0.0145921878767528	-0.000581022571033101
1	C	26	50	20120601	22	3170	63.2	0.0129093090928678	-0.00221556353535615
1	C	26	50	20120601	22	3172	63.24	0.010279769892466	-0.00335696823047967
1	C	26	50	20120601	22	3174	63.28	0.00873217477795769	-0.0045070844811474
1	C	26	50	20120601	22	3176	63.32	0.005565199068515	-0.00553057912050805
1	C	26	50	20120601	22	3178	63.36	0.0027605873001592	-0.00585833725572364
1	C	26	50	20120601	22	3180	63.4	0.0013006946397214	-0.00761139638764133
1	C	26	50	20120601	22	3182	63.44	0.0016977916659002	-0.00788152532019022
1	C	26	50	20120601	22	3184	63.48	0.0008800721709326	-0.00911771060826397
1	C	26	50	20120601	22	3186	63.52	0.0016859405562475	-0.0106527899327453
1	C	26	50	20120601	22	3188	63.56	0.0027458370527036	-0.0118778665732866
1	C	26	50	20120601	22	3190	63.6	0.0041715905977457	-0.0135443192666446
1	C	26	50	20120601	22	3192	63.64	0.0058993989465072	-0.0161811840932995
1	C	26	50	20120601	22	3194	63.68	0.00794345443919337	-0.0180015110004183
1	C	26	50	20120601	22	3196	63.72	0.0097787069562494	-0.0192823918010240
1	C	26	50	20120601	22	3198	63.76	0.0114536166467104	-0.0205330374227730
1	C	26	50	20120601	22	3200	63.8	0.0131399036852806	-0.0219044215274097
1	C	26	50	20120601	22	3202	63.84	0.0130515294797679	-0.0233560834649144
1	C	26	50	20120601	22	3204	63.88	0.0131979783652195	-0.0244497725944435
1	C	26	50	20120601	22	3206	63.92	0.0125299675179647	-0.0272553530990895
1	C	26	50	20120601	22	3208	63.96	0.0130067201230441	-0.0294495266543148
1	C	26	50	20120601	22	3210	64	0.0137864467706585	-0.0300719927537933
1	C	26	50	20120601	22	3212	64.04	0.0148351568378363	-0.0299747655713802
1	C	26	50	20120601	22	3214	64.08	0.0164662400499993	-0.0298370918810832
1	C	26	50	20120601	22	3216	64.12	0.0184508766527556	-0.0282481522330789
1	C	26	50	20120601	22	3218	64.16	0.0207917960782805	-0.0272955662617356
1	C	26	50	20120601	22	3220	64.2	0.023428038650968	-0.0262151000290147
1	C	26	50	20120601	22	3222	64.24	0.0255951158743382	-0.0251225422703356
1	C	26	50	20120601	22	3224	64.28	0.0271573339570815	-0.0239357978884024
1	C	26	50	20120601	22	3226	64.32	0.0297114467842409	-0.0230148188830714
1	C	26	50	20120601	22	3228	64.36	0.031852190643973	-0.0209966873391971
1	C	26	50	20120601	22	3230	64.4	0.0337869408633166	-0.0193590633893081
1	C	26	50	20120601	22	3232	64.44	0.0360743818029804	-0.0162673591967227
1	C	26	50	20120601	22	3234	64.48	0.0362660077406819	-0.0141621608877741
1	C	26	50	20120601	22	3236	64.52	0.0372563814984118	-0.0113204401555416
1	C	26	50	20120601	22	3238	64.56	0.0372674830748764	-0.00803529276082705
1	C	26	50	20120601	22	3240	64.6	0.0366288949407869	-0.00635428780991227
1	C	26	50	20120601	22	3242	64.64	0.0356722784607908	-0.00424862281048809
1	C	26	50	20120601	22	3244	64.68	0.0345665826581172	-0.00159747442685318
1	C	26	50	20120601	22	3246	64.72	0.0328117628303144	0.0007186467638555
1	C	26	50	20120601	22	3248	64.76	0.0316699197289865	0.0028402570211955
1	C	26	50	20120601	22	3250	64.8	0.0301984022330661	0.004690218066407
1	C	26	50	20120601	22	3252	64.84	0.0291889507343798	0.0051686323724222
1	C	26	50	20120601	22	3254	64.88	0.0295837213792484	0.0073255272581433
1	C	26	50	20120601	22	3256	64.92	0.0300069742852633	0.0092552428772048
1	C	26	50	20120601	22	3258	64.96	0.0304664946980852	0.011051958781793
1	C	26	50	20120601	22	3260	65	0.030823484627635	0.0110964640826008
1	C	26	50	20120601	22	3262	65.04	0.0307047613990738	0.0111229805868953
1	C	26	50	20120601	22	3264	65.08	0.0293233717334834	0.0119194515230882
1	C	26	50	20120601	22	3266	65.12	0.0277899965363447	0.0124000861443964
1	C	26	50	20120601	22	3268	65.16	0.0265340829690759	0.012820340917659
1	C	26	50	20120601	22	3270	65.2	0.0237926441205512	0.0141983364706997
1	C	26	50	20120601	22	3272	65.24	0.0216326450360607	0.0144555112070172
1	C	26	50	20120601	22	3274	65.28	0.0190822522976771	0.0150318032336843
1	C	26	50	20120601	22	3276	65.32	0.0174753521374306	0.0137496065073587
1	C	26	50	20120601	22	3278	65.36	0.0153222119887176	0.0138142360671592
1	C	26	50	20120601	22	3280	65.4	0.0128347517538595	0.0125701523963395
1	C	26	50	20120601	22	3282	65.44	0.0101819699535601	0.0116468123614662
1	C	26	50	20120601	22	3284	65.48	0.00693715592964439	0.0112365065806148
1	C	26	50	20120601	22	3286	65.52	0.0043057782516115	0.0113635524559906
1	C	26	50	20120601	22	3288	65.56	0.0012317305153523	0.0121254175863123
1	C	26	50	20120601	22	3290	65.6	-0.0012496344590519	0.0117078144634791
1	C	26	50	20120601	22	3292	65.64	-0.0023795769532524	0.0108486938664731
1	C	26	50	20120601	22	3294	65.68	-0.0036270745356116	0.0094741999062128
1	C	26	50	20120601	22	3296	65.72	-0.0056060344851285	0.0072621775616168
1	C	26	50	20120601	22	3298	65.76	-0.0070559286556802	0.0055984543004342
1	C	26	50	20120601	22	3300	65.8	-0.0081719482173592	0.0027271128651378
1	C	26	50	20120601	22	3302	65.84	-0.0095675224449802	-0.0003725887051428
1	C	26	50	20120601	22	3304	65.88	-0.0113936257073944	-0.00316870104998875
1	C	26	50	20120601	22	3306	65.92	-0.0134863789369941	-0.00606175773453539
1	C	26	50	20120601	22	3308	65.96	-0.0155880417120368	-0.0077622081219328
1	C	26	50	20120601	22	3310	66	-0.0182554606227068	-0.0103292178696743
1	C	26	50	20120601	22	3312	66.04	-0.0196044082291764	-0.0119482802665572
1	C	26	50	20120601	22	3314	66.08	-0.0219211021763779	-0.0137892327713763
1	C	26	50	20120601	22	3316	66.12	-0.0235676710270489	-0.0158508733026038
1	C	26	50	20120601	22	3318	66.16	-0.024219694189981	-0.016750242417595
1	C	26	50	20120601	22	3320	66.2	-0.0236675852152305	-0.0185297473431291
1	C	26	50	20120601	22	3322	66.24	-0.0227548517820749	-0.0201658510134385
1	C	26	50	20120601	22	3324	66.28	-0.0209425371018938	-0.0212720488619267
1	C	26	50	20120601	22	3326	66.32	-0.0188915738830622	-0.0227619935605649
1	C	26	50	20120601	22	3328	66.36	-0.0162836933633681	-0.0241263560948644
1	C	26	50	20120601	22	3330	66.4	-0.0140218709023867	-0.0250989814723865
1	C	26	50	20120601	22	3332	66.44	-0.0113560076266353	-0.0273503387530063
1	C	26	50	20120601	22	3334	66.48	-0.0084778779662395	-0.0285826066695123
1	C	26	50	20120601	22	3336	66.52	-0.0056846859723999	-0.0306211743064697
1	C	26	50	20120601	22	3338	66.56	-0.0033617100885543	-0.0319783837485706
1	C	26	50	20120601	22	3340	66.6	-0.000449698699631202	-0.0332207746057561
1	C	26	50	20120601	22	3342	66.64	0.0022862883556105	-0.0344617965042132
1	C	26	50	20120601	22	3344	66.68	0.0048498474222598	-0.0357039144181811
1	C	26	50	20120601	22	3346	66.72	0.00730722733464618	-0.0364529243472207
1	C	26	50	20120601	22	3348	66.76	0.00961769874217322	-0.035885753998031
1	C	26	50	20120601	22	3350	66.8	0.0115422312685287	-0.0358170939295778
1	C	26	50	20120601	22	3352	66.84	0.0147630319461553	-0.0354862386666606
1	C	26	50	20120601	22	3354	66.88	0.0177004242258823	-0.0347350791330061
1	C	26	50	20120601	22	3356	66.92	0.021332478207447	-0.0344958649089307
1	C	26	50	20120601	22	3358	66.96	0.0240628296216426	-0.0344581761174935
1	C	26	50	20120601	22	3360	67	0.0274253132850156	-0.0347268271968697
1	C	26	50	20120601	22	3362	67.04	0.0305852462109176	-0.0352857102545839
1	C	26	50	20120601	22	3364	67.08	0.0334964543265373	-0.0361897674875343
1	C	26	50	20120601	22	3366	67.12	0.0369687092466217	-0.0363627894458229
1	C	26	50	20120601	22	3368	67.16	0.0396293470032601	-0.0368858292607988
1	C	26	50	20120601	22	3370	67.2	0.0425363718751623	-0.0363430866224719
1	C	26	50	20120601	22	3372	67.24	0.0447143569277391	-0.035241883776286
1	C	26	50	20120601	22	3374	67.28	0.04630650684053	-0.0331689012522882
1	C	26	50	20120601	22	3376	67.32	0.0469283294728376	-0.0308565277275198
1	C	26	50	20120601	22	3378	67.36	0.047514231080661	-0.0286777973843956
1	C	26	50	20120601	22	3380	67.4	0.047839719403109	-0.0253045374136774
1	C	26	50	20120601	22	3382	67.44	0.0477577657271695	-0.0228284615979965
1	C	26	50	20120601	22	3384	67.48	0.0478673672782534	-0.0193832959386993
1	C	26	50	20120601	22	3386	67.52	0.0476570030108504	-0.0168096393872147
1	C	26	50	20120601	22	3388	67.56	0.0478565485445012	-0.0127188852366943
1	C	26	50	20120601	22	3390	67.6	0.0480197487895991	-0.0113458252889862
1	C	26	50	20120601	22	3392	67.64	0.0478637610336693	-0.00804985916051949
1	C	26	50	20120601	22	3394	67.68	0.0476428608752266	-0.00476647953275787
1	C	26	50	20120601	22	3396	67.72	0.0460899129623848	-0.00167133173014812
1	C	26	50	20120601	22	3398	67.76	0.0445851190213417	0.0005861066687899
1	C	26	50	20120601	22	3400	67.8	0.0424733516903959	0.0019667255879889
1	C	26	50	20120601	22	3402	67.84	0.0411487497704025	0.0037853123053191
1	C	26	50	20120601	22	3404	67.88	0.0403069532895356	0.0058409282867709
1	C	26	50	20120601	22	3406	67.92	0.0401704321832919	0.008154065486863
1	C	26	50	20120601	22	3408	67.96	0.0408105264548254	0.0090416047054049
1	C	26	50	20120601	22	3410	68	0.0413899014670584	0.0093929236385697
1	C	26	50	20120601	22	3412	68.04	0.0418128220328861	0.0098308348681585
1	C	26	50	20120601	22	3414	68.08	0.0425512889998182	0.0110016976317862
1	C	26	50	20120601	22	3416	68.12	0.0446433563358402	0.0125370880832513
1	C	26	50	20120601	22	3418	68.16	0.0455573625612019	0.013738321083131
1	C	26	50	20120601	22	3420	68.2	0.0476125825628562	0.0168705778496174
1	C	26	50	20120601	22	3422	68.24	0.0484678352857692	0.0188752892138916
1	C	26	50	20120601	22	3424	68.28	0.0493125167623034	0.0201335433046062
1	C	26	50	20120601	22	3426	68.32	0.0492061438607824	0.0222851518600311
1	C	26	50	20120601	22	3428	68.36	0.0495826888283659	0.0234628275974956
1	C	26	50	20120601	22	3430	68.4	0.049827297570075	0.0261160838664452
1	C	26	50	20120601	22	3432	68.44	0.0493925046813912	0.0281548777775726
1	C	26	50	20120601	22	3434	68.48	0.0493087620252953	0.0278433477429852
1	C	26	50	20120601	22	3436	68.52	0.0490575623412788	0.0282177254282845
1	C	26	50	20120601	22	3438	68.56	0.0484353083738346	0.0292212513721444
1	C	26	50	20120601	22	3440	68.6	0.0471583230244864	0.029973422068496
1	C	26	50	20120601	22	3442	68.64	0.0451469012168588	0.0316553321160907
1	C	26	50	20120601	22	3444	68.68	0.0438626680230034	0.0320607730022874
1	C	26	50	20120601	22	3446	68.72	0.0417899259153112	0.0335054628669297
1	C	26	50	20120601	22	3448	68.76	0.040288596797496	0.0352490467679794
1	C	26	50	20120601	22	3450	68.8	0.039424512310886	0.0354345915873628
1	C	26	50	20120601	22	3452	68.84	0.0389805906736571	0.0361238792776634
1	C	26	50	20120601	22	3454	68.88	0.0389747216873732	0.0363407489274534
1	C	26	50	20120601	22	3456	68.92	0.0386741305946908	0.0361729524882778
1	C	26	50	20120601	22	3458	68.96	0.0391919448905538	0.036305959273819
1	C	26	50	20120601	22	3460	69	0.0394535036889146	0.0356918370343585
1	C	26	50	20120601	22	3462	69.04	0.0400749798388995	0.0352947965767222
1	C	26	50	20120601	22	3464	69.08	0.0407997642896157	0.0348111355383906
1	C	26	50	20120601	22	3466	69.12	0.0414289479035155	0.0340754616432441
1	C	26	50	20120601	22	3468	69.16	0.0422542122278383	0.0334009524846703
1	C	26	50	20120601	22	3470	69.2	0.0439737544983278	0.0326645714827426
1	C	26	50	20120601	22	3472	69.24	0.0451798241085908	0.0319916603854942
1	C	26	50	20120601	22	3474	69.28	0.0472869457479842	0.0307056311404146
1	C	26	50	20120601	22	3476	69.32	0.0495528057886862	0.0296079115022328
1	C	26	50	20120601	22	3478	69.36	0.0524272089963451	0.0283237914454624
1	C	26	50	20120601	22	3480	69.4	0.0530604514031689	0.0283259551922129
1	C	26	50	20120601	22	3482	69.44	0.0545235324080831	0.027735443955283
1	C	26	50	20120601	22	3484	69.48	0.0571112398784167	0.0279017759763147
1	C	26	50	20120601	22	3486	69.52	0.0601078523510681	0.0278665267032725
1	C	26	50	20120601	22	3488	69.56	0.0625407027292151	0.0275458042805298
1	C	26	50	20120601	22	3490	69.6	0.0659673209776417	0.0273092275647482
1	C	26	50	20120601	22	3492	69.64	0.0683530568309582	0.0271911831586969
1	C	26	50	20120601	22	3494	69.68	0.0710566513245537	0.0266709929840492
1	C	26	50	20120601	22	3496	69.72	0.0737002407366978	0.0267288343187503
1	C	26	50	20120601	22	3498	69.76	0.075802257065131	0.0266341527207494
1	C	26	50	20120601	22	3500	69.8	0.0788792322234643	0.0274087881995392
1	C	26	50	20120601	22	3502	69.84	0.0824429089792882	0.0286117182556938
1	C	26	50	20120601	22	3504	69.88	0.0832084227806008	0.0293172694019617
1	C	26	50	20120601	22	3506	69.92	0.0843226816463945	0.02964282136402
1	C	26	50	20120601	22	3508	69.96	0.0851082772802928	0.0296101530307292
1	C	26	50	20120601	22	3510	70	0.0869437850628968	0.0309201390535554
1	C	26	50	20120601	22	3512	70.04	0.0889806061461047	0.0318947443300648
1	C	26	50	20120601	22	3514	70.08	0.0897538274113322	0.0323793246072119
1	C	26	50	20120601	22	3516	70.12	0.0894722574910637	0.0321888300403603
1	C	26	50	20120601	22	3518	70.16	0.0897891827503915	0.0315388574870936
1	C	26	50	20120601	22	3520	70.2	0.0895927484865779	0.0315057648897341
1	C	26	50	20120601	22	3522	70.24	0.0898719142437903	0.0302008700357324
1	C	26	50	20120601	22	3524	70.28	0.0892367909329286	0.0293632313427389
1	C	26	50	20120601	22	3526	70.32	0.0891501703522332	0.026763270418994
1	C	26	50	20120601	22	3528	70.36	0.0893304825814358	0.0243019731350399
1	C	26	50	20120601	22	3530	70.4	0.0894294775308019	0.0220117956921329
1	C	26	50	20120601	22	3532	70.44	0.0894134969175471	0.0187530233803566
1	C	26	50	20120601	22	3534	70.48	0.0894433368237132	0.0161593557069643
1	C	26	50	20120601	22	3536	70.52	0.0891672116256598	0.0133776683404546
1	C	26	50	20120601	22	3538	70.56	0.0895993245796429	0.0100530643873498
1	C	26	50	20120601	22	3540	70.6	0.0905240788280787	0.0068289403078516
1	C	26	50	20120601	22	3542	70.64	0.0916989367450201	0.0048230905016597
1	C	26	50	20120601	22	3544	70.68	0.0932221154623741	0.0016298669884994
1	C	26	50	20120601	22	3546	70.72	0.094517676506864	-1.58533340342010e-05
1	C	26	50	20120601	22	3548	70.76	0.096257159188583	-0.00384497797551557
1	C	26	50	20120601	22	3550	70.8	0.097663665287041	-0.00665395966377912
1	C	26	50	20120601	22	3552	70.84	0.0992715553967812	-0.00876318848138048
1	C	26	50	20120601	22	3554	70.88	0.101491375714960	-0.0110846907546940
1	C	26	50	20120601	22	3556	70.92	0.103476648713820	-0.0128139910987639
1	C	26	50	20120601	22	3558	70.96	0.104995089815740	-0.0154755410231500
1	C	26	50	20120601	22	3560	71	0.107790565764482	-0.0175354844981027
1	C	26	50	20120601	22	3562	71.04	0.109998082424669	-0.0189770630929077
1	C	26	50	20120601	22	3564	71.08	0.112275107681446	-0.0206133081845734
1	C	26	50	20120601	22	3566	71.12	0.114698504041928	-0.0224895453177737
1	C	26	50	20120601	22	3568	71.16	0.117694232631103	-0.0232768380079468
1	C	26	50	20120601	22	3570	71.2	0.120702689142340	-0.0255124268073462
1	C	26	50	20120601	22	3572	71.24	0.122985371253366	-0.0270298779597726
1	C	26	50	20120601	22	3574	71.28	0.125261689403362	-0.0274291104484305
1	C	26	50	20120601	22	3576	71.32	0.127172433347484	-0.0278293328865821
1	C	26	50	20120601	22	3578	71.36	0.129392748640410	-0.0289315709370957
1	C	26	50	20120601	22	3580	71.4	0.130213770324046	-0.0291283587542999
1	C	26	50	20120601	22	3582	71.44	0.132990295811053	-0.0284310100466937
1	C	26	50	20120601	22	3584	71.48	0.135644350403558	-0.0278764969088872
1	C	26	50	20120601	22	3586	71.52	0.137643341273973	-0.0275916742974253
1	C	26	50	20120601	22	3588	71.56	0.140066879055811	-0.0270455050196368
1	C	26	50	20120601	22	3590	71.6	0.142623211491157	-0.0264834965499497
1	C	26	50	20120601	22	3592	71.64	0.145200686419260	-0.0266835370583474
1	C	26	50	20120601	22	3594	71.68	0.146657538520539	-0.0265023055903293
1	C	26	50	20120601	22	3596	71.72	0.146958907430680	-0.026441352985791
1	C	26	50	20120601	22	3598	71.76	0.146295924112640	-0.0267790671844857
1	C	26	50	20120601	22	3600	71.8	0.146576786926127	-0.0272703649760541
1	C	26	50	20120601	22	3602	71.84	0.145957361385808	-0.0275560361156535
1	C	26	50	20120601	22	3604	71.88	0.145282852227234	-0.0280594254331802
1	C	26	50	20120601	22	3606	71.92	0.144454971607821	-0.0288420512185974
1	C	26	50	20120601	22	3608	71.96	0.144188675194026	-0.0306088282220702
1	C	26	50	20120601	22	3610	72	0.143834061143261	-0.0335457962377285
1	C	26	50	20120601	22	3612	72.04	0.144155511885988	-0.0362479340913547
1	C	26	50	20120601	22	3614	72.08	0.144754572751010	-0.0391943066272029
1	C	26	50	20120601	22	3616	72.12	0.144958290214669	-0.0421980255230052
1	C	26	50	20120601	22	3618	72.16	0.145244173486303	-0.0449102750036024
1	C	26	50	20120601	22	3620	72.2	0.145753148947401	-0.0476638902308991
1	C	26	50	20120601	22	3622	72.24	0.146387847994194	-0.05094090589763
1	C	26	50	20120601	22	3624	72.28	0.146286307460416	-0.0524057483055361
1	C	26	50	20120601	22	3626	72.32	0.147586040434915	-0.0557106946901239
1	C	26	50	20120601	22	3628	72.36	0.149523795858078	-0.0572123066506516
1	C	26	50	20120601	22	3630	72.4	0.151230185942438	-0.0576753201709726
1	C	26	50	20120601	22	3632	72.44	0.153781710051671	-0.0581459704445304
1	C	26	50	20120601	22	3634	72.48	0.155040430832862	-0.0586804724604293
1	C	26	50	20120601	22	3636	72.52	0.157833997593295	-0.059982468176628
1	C	26	50	20120601	22	3638	72.56	0.160271677510758	-0.0604594824112165
1	C	26	50	20120601	22	3640	72.6	0.162552945408222	-0.0613106975544089
1	C	26	50	20120601	22	3642	72.64	0.165059921790241	-0.061028279106003
1	C	26	50	20120601	22	3644	72.68	0.168688157395187	-0.0615705592964949
1	C	26	50	20120601	22	3646	72.72	0.171526554725548	-0.0618660592203528
1	C	26	50	20120601	22	3648	72.76	0.174076098935794	-0.0624730396813233
1	C	26	50	20120601	22	3650	72.8	0.176212834207183	-0.062724911116782
1	C	26	50	20120601	22	3652	72.84	0.177361812015934	-0.0626281081984375
1	C	26	50	20120601	22	3654	72.88	0.178195773753665	-0.0637740454480284
1	C	26	50	20120601	22	3656	72.92	0.179707921605232	-0.0643026077669654
1	C	26	50	20120601	22	3658	72.96	0.181369198276952	-0.0659449339769493
1	C	26	50	20120601	22	3660	73	0.183344006095450	-0.0676131402951246
1	C	26	50	20120601	22	3662	73.04	0.183473477347085	-0.0694437690409384
1	C	26	50	20120601	22	3664	73.08	0.183872497703709	-0.0716058894457725
1	C	26	50	20120601	22	3666	73.12	0.183962088132885	-0.07339578884099
1	C	26	50	20120601	22	3668	73.16	0.184864427096357	-0.0770557028297335
1	C	26	50	20120601	22	3670	73.2	0.185944391283263	-0.0809056871212599
1	C	26	50	20120601	22	3672	73.24	0.186127390518234	-0.0830589686913292
1	C	26	50	20120601	22	3674	73.28	0.186998121808588	-0.0857463987239067
1	C	26	50	20120601	22	3676	73.32	0.187638689841664	-0.0878833461273306
1	C	26	50	20120601	22	3678	73.36	0.189043569594526	-0.0906970654310281
1	C	26	50	20120601	22	3680	73.4	0.189992931158947	-0.0919934750036555
1	C	26	50	20120601	22	3682	73.44	0.191322362618256	-0.0928079913049043
1	C	26	50	20120601	22	3684	73.48	0.193114312623139	-0.0926551148188118
1	C	26	50	20120601	22	3686	73.52	0.193814206915157	-0.0924699942634971
1	C	26	50	20120601	22	3688	73.56	0.194495999273577	-0.0928290630869837
1	C	26	50	20120601	22	3690	73.6	0.195889777449974	-0.0928523269000847
1	C	26	50	20120601	22	3692	73.64	0.198882819033380	-0.093367949164926
1	C	26	50	20120601	22	3694	73.68	0.201045434412961	-0.0935232298140745
1	C	26	50	20120601	22	3696	73.72	0.202253455637941	-0.0934833489916156
1	C	26	50	20120601	22	3698	73.76	0.202975058108141	-0.0938648331000657
1	C	26	50	20120601	22	3700	73.8	0.204964503037010	-0.0940603481250638
1	C	26	50	20120601	22	3702	73.84	0.206260205502856	-0.0933473016469153
1	C	26	50	20120601	22	3704	73.88	0.206563483601307	-0.0936931475735937
1	C	26	50	20120601	22	3706	73.92	0.206924532323781	-0.093541402458351
1	C	26	50	20120601	22	3708	73.96	0.206561715834354	-0.0937712828729148
1	C	26	50	20120601	22	3710	74	0.206751361873068	-0.0945758289685488
1	C	26	50	20120601	22	3712	74.04	0.207017021890760	-0.0955278068280603
1	C	26	50	20120601	22	3714	74.08	0.205929633082651	-0.0960367822891583
1	C	26	50	20120601	22	3716	74.12	0.205492075406453	-0.0971574051159828
1	C	26	50	20120601	22	3718	74.16	0.205113631857162	-0.0984904428198757
1	C	26	50	20120601	22	3720	74.2	0.205016263253393	-0.100600237322902
1	C	26	50	20120601	22	3722	74.24	0.204350168665515	-0.103332497925407
1	C	26	50	20120601	22	3724	74.28	0.203717025253640	-0.105495820411769
1	C	26	50	20120601	22	3726	74.32	0.203330803529756	-0.109114934339238
1	C	26	50	20120601	22	3728	74.36	0.203086073872788	-0.110577301873410
1	C	26	50	20120601	22	3730	74.4	0.202985806131215	-0.113391445441176
1	C	26	50	20120601	22	3732	74.44	0.203505529615388	-0.115714291217374
1	C	26	50	20120601	22	3734	74.48	0.203799968879074	-0.119035996032675
1	C	26	50	20120601	22	3736	74.52	0.204528713127764	-0.120991429125369
1	C	26	50	20120601	22	3738	74.56	0.204682791695385	-0.124263990019378
1	C	26	50	20120601	22	3740	74.6	0.203962603438746	-0.126872153381785
1	C	26	50	20120601	22	3742	74.64	0.204265245141094	-0.128598908141442
1	C	26	50	20120601	22	3744	74.68	0.204971008419397	-0.130862993344124
1	C	26	50	20120601	22	3746	74.72	0.205341885926129	-0.130483630556017
1	C	26	50	20120601	22	3748	74.76	0.204707045457980	-0.130476418066849
1	C	26	50	20120601	22	3750	74.8	0.204451497067259	-0.129915965232080
1	C	26	50	20120601	22	3752	74.84	0.203706065098532	-0.129401332916733
1	C	26	50	20120601	22	3754	74.88	0.201807412680368	-0.130100732234004
1	C	26	50	20120601	22	3756	74.92	0.200405290643953	-0.130732107878926
1	C	26	50	20120601	22	3758	74.96	0.197863171054909	-0.133725361594367
1	C	26	50	20120601	22	3760	75	0.196504818928250	-0.135481107732053
1	C	26	50	20120601	22	3762	75.04	0.194718596488295	-0.137237631687198
1	C	26	50	20120601	22	3764	75.08	0.192743293695050	-0.139576387365973
1	C	26	50	20120601	22	3766	75.12	0.191451480316500	-0.141771883210879
1	C	26	50	20120601	22	3768	75.16	0.189563788053445	-0.143212683988225
1	C	26	50	20120601	22	3770	75.2	0.187767878250587	-0.144394825105012
1	C	26	50	20120601	22	3772	75.24	0.185377928040855	-0.145848565936454
1	C	26	50	20120601	22	3774	75.28	0.183123671622432	-0.147351874953256
1	C	26	50	20120601	22	3776	75.32	0.180715124504354	-0.148572482678941
1	C	26	50	20120601	22	3778	75.36	0.179148246587923	-0.148505943930831
1	C	26	50	20120601	22	3780	75.4	0.175281998840430	-0.151136169024811
1	C	26	50	20120601	22	3782	75.44	0.174166537893108	-0.152043740578463
1	C	26	50	20120601	22	3784	75.48	0.171948004509271	-0.153784269778219
1	C	26	50	20120601	22	3786	75.52	0.169792629903129	-0.155140613721619
1	C	26	50	20120601	22	3788	75.56	0.167092259816456	-0.155820072627661
1	C	26	50	20120601	22	3790	75.6	0.164830882832746	-0.156599353798004
1	C	26	50	20120601	22	3792	75.64	0.162321421677499	-0.156274730974256
1	C	26	50	20120601	22	3794	75.68	0.159874389565748	-0.157388159696689
1	C	26	50	20120601	22	3796	75.72	0.158718644745102	-0.158488750188402
1	C	26	50	20120601	22	3798	75.76	0.157795693618958	-0.159960416176747
1	C	26	50	20120601	22	3800	75.8	0.157502109954478	-0.162113690675748
1	C	26	50	20120601	22	3802	75.84	0.156813628365907	-0.164912178899379
1	C	26	50	20120601	22	3804	75.88	0.156160275842227	-0.166569623052344
1	C	26	50	20120601	22	3806	75.92	0.155411520471628	-0.170336310165047
1	C	26	50	20120601	22	3808	75.96	0.154755891064112	-0.172029972327345
1	C	26	50	20120601	22	3810	76	0.154471139163328	-0.174079662753970
1	C	26	50	20120601	22	3812	76.04	0.153630954885922	-0.176117685918706
1	C	26	50	20120601	22	3814	76.08	0.153594397465335	-0.179669978255353
1	C	26	50	20120601	22	3816	76.12	0.153666593067694	-0.181741730413552
1	C	26	50	20120601	22	3818	76.16	0.154028702450340	-0.183969046063611
1	C	26	50	20120601	22	3820	76.2	0.153689715459439	-0.185364450585605
1	C	26	50	20120601	22	3822	76.24	0.153679250279077	-0.188446587623441
1	C	26	50	20120601	22	3824	76.28	0.153490240636466	-0.191019961332213
1	C	26	50	20120601	22	3826	76.32	0.153915141101281	-0.193157615842418
1	C	26	50	20120601	22	3828	76.36	0.154247269156405	-0.195431883382748
1	C	26	50	20120601	22	3830	76.4	0.155174074014506	-0.197255723903463
1	C	26	50	20120601	22	3832	76.44	0.156334153399720	-0.198881645236123
1	C	26	50	20120601	22	3834	76.48	0.157765408235520	-0.201528982314207
1	C	26	50	20120601	22	3836	76.52	0.158369418848010	-0.203744913545090
1	C	26	50	20120601	22	3838	76.56	0.159948953975824	-0.204627524229367
1	C	26	50	20120601	22	3840	76.6	0.162209291512565	-0.204834989358967
1	C	26	50	20120601	22	3842	76.64	0.163582563592308	-0.205434545198735
1	C	26	50	20120601	22	3844	76.68	0.166017132239933	-0.205421110169892
1	C	26	50	20120601	22	3846	76.72	0.169349867921021	-0.205687548005043
1	C	26	50	20120601	22	3848	76.76	0.171434913686706	-0.206305064357054
1	C	26	50	20120601	22	3850	76.8	0.173288028428162	-0.206457304447043
1	C	26	50	20120601	22	3852	76.84	0.174262633704671	-0.206526388779565
1	C	26	50	20120601	22	3854	76.88	0.175001489580333	-0.206924560608051
1	C	26	50	20120601	22	3856	76.92	0.175836936242305	-0.206384684580615
1	C	26	50	20120601	22	3858	76.96	0.176300020473304	-0.206740430002230
1	C	26	50	20120601	22	3860	77	0.177838119143741	-0.206774936813152
1	C	26	50	20120601	22	3862	77.04	0.178725043179383	-0.206436727639711
1	C	26	50	20120601	22	3864	77.08	0.179856838293350	-0.206439131802767
1	C	26	50	20120601	22	3866	77.12	0.179081637129135	-0.206729257715088
1	C	26	50	20120601	22	3868	77.16	0.178534690033888	-0.207054173281043
1	C	26	50	20120601	22	3870	77.2	0.177971196639960	-0.207464931610234
1	C	26	50	20120601	22	3872	77.24	0.177179166334353	-0.208217363936095
1	C	26	50	20120601	22	3874	77.28	0.176651947518300	-0.209069851871493
1	C	26	50	20120601	22	3876	77.32	0.175325910171541	-0.210690045639226
1	C	26	50	20120601	22	3878	77.36	0.174898393411636	-0.212987152728588
1	C	26	50	20120601	22	3880	77.4	0.174640158015146	-0.215498230329938
1	C	26	50	20120601	22	3882	77.44	0.173852228928870	-0.217148829689262
1	C	26	50	20120601	22	3884	77.48	0.173003842212803	-0.221037775564432
1	C	26	50	20120601	22	3886	77.52	0.172176597989493	-0.223665313652643
1	C	26	50	20120601	22	3888	77.56	0.171788113523909	-0.225545793426530
1	C	26	50	20120601	22	3890	77.6	0.170980314737081	-0.227496276771755
1	C	26	50	20120601	22	3892	77.64	0.170263167039602	-0.229650265448606
1	C	26	50	20120601	22	3894	77.68	0.170124786242524	-0.231448932967910
1	C	26	50	20120601	22	3896	77.72	0.169046731243927	-0.233266621659628
1	C	26	50	20120601	22	3898	77.76	0.167475752108164	-0.234888512483636
1	C	26	50	20120601	22	3900	77.8	0.166093711904335	-0.235892957666311
1	C	26	50	20120601	22	3902	77.84	0.164754027396699	-0.236983740586969
1	C	26	50	20120601	22	3904	77.88	0.163177179274653	-0.237849239287142
1	C	26	50	20120601	22	3906	77.92	0.161037332733427	-0.238779933232540
1	C	26	50	20120601	22	3908	77.96	0.159424563586896	-0.238859694877457
1	C	26	50	20120601	22	3910	78	0.156939790357807	-0.238459472439306
1	C	26	50	20120601	22	3912	78.04	0.155621814028353	-0.238907707427900
1	C	26	50	20120601	22	3914	78.08	0.154312535112308	-0.237875048684655
1	C	26	50	20120601	22	3916	78.12	0.153762335325867	-0.237541364994613
1	C	26	50	20120601	22	3918	78.16	0.152904119825541	-0.236644541464034
1	C	26	50	20120601	22	3920	78.2	0.151492381136902	-0.235959001439674
1	C	26	50	20120601	22	3922	78.24	0.150565576278801	-0.235318857670666
1	C	26	50	20120601	22	3924	78.28	0.150135796777195	-0.235477108168295
1	C	26	50	20120601	22	3926	78.32	0.148729856364162	-0.235013458251871
1	C	26	50	20120601	22	3928	78.36	0.148324754889220	-0.234817518962804
1	C	26	50	20120601	22	3930	78.4	0.147029971662190	-0.232991132857678
1	C	26	50	20120601	22	3932	78.44	0.146466548978940	-0.232355302440035
1	C	26	50	20120601	22	3934	78.48	0.144973634431821	-0.231535977812674
1	C	26	50	20120601	22	3936	78.52	0.144961401484507	-0.231244154844078
1	C	26	50	20120601	22	3938	78.56	0.143777492600766	-0.230830002402337
1	C	26	50	20120601	22	3940	78.6	0.143772684274654	-0.231020072705120
1	C	26	50	20120601	22	3942	78.64	0.143407887886240	-0.230353907406564
1	C	26	50	20120601	22	3944	78.68	0.143539409747540	-0.230167231216331
1	C	26	50	20120601	22	3946	78.72	0.144171421788565	-0.229868973576027
1	C	26	50	20120601	22	3948	78.76	0.143680901814456	-0.229563291314520
1	C	26	50	20120601	22	3950	78.8	0.143344106854577	-0.229200050561024
1	C	26	50	20120601	22	3952	78.84	0.143742915079166	-0.229226920618709
1	C	26	50	20120601	22	3954	78.88	0.142878406328487	-0.228967129587301
1	C	26	50	20120601	22	3956	78.92	0.143414605400661	-0.230112430440789
1	C	26	50	20120601	22	3958	78.96	0.143689599227864	-0.230256043828048
1	C	26	50	20120601	22	3960	79	0.144283568924061	-0.230790616554625
1	C	26	50	20120601	22	3962	79.04	0.145135137620644	-0.231330634003417
1	C	26	50	20120601	22	3964	79.08	0.145721046299535	-0.232062772364658
1	C	26	50	20120601	22	3966	79.12	0.145937845238647	-0.232379131938561
1	C	26	50	20120601	22	3968	79.16	0.147251861770126	-0.233399981998560
1	C	26	50	20120601	22	3970	79.2	0.149202981511454	-0.235431287648874
1	C	26	50	20120601	22	3972	79.24	0.151020670203172	-0.237122262805404
1	C	26	50	20120601	22	3974	79.28	0.152179618217537	-0.239344699418673
1	C	26	50	20120601	22	3976	79.32	0.152710726120886	-0.239119061644797
1	C	26	50	20120601	22	3978	79.36	0.153283906877716	-0.239480676052695
1	C	26	50	20120601	22	3980	79.4	0.154639571998607	-0.239940861145892
1	C	26	50	20120601	22	3982	79.44	0.154653077738128	-0.239117011035131
1	C	26	50	20120601	22	3984	79.48	0.154198973763250	-0.238988459022311
1	C	26	50	20120601	22	3986	79.52	0.154262401241522	-0.237537688039351
1	C	26	50	20120601	22	3988	79.56	0.154725202629809	-0.236203731096643
1	C	26	50	20120601	22	3990	79.6	0.156898919585854	-0.234027185713472
1	C	26	50	20120601	22	3992	79.64	0.158384055958380	-0.232208294940226
1	C	26	50	20120601	22	3994	79.68	0.160451141211823	-0.229666033929826
1	C	26	50	20120601	22	3996	79.72	0.162227464156842	-0.227499388041592
1	C	26	50	20120601	22	3998	79.76	0.163151652719852	-0.225706872351285
1	C	26	50	20120601	22	4000	79.8	0.163836202794719	-0.223097577618028
1	C	26	50	20120601	22	4002	79.84	0.163350986121469	-0.220874575319334
1	C	26	50	20120601	22	4004	79.88	0.163027626190432	-0.219424511443155
1	C	26	50	20120601	22	4006	79.92	0.162535974845473	-0.215566041870254
[truncated: 136 more rows]
