# Supplementary material for: How Do Ants Make Sense of Gravity? A Boltzmann Walker Analysis of Lasius niger Trajectories on Various Inclines
Source: PLoS One. 2013 Oct 29;8(10):e76531. doi: 10.1371/journal.pone.0076531 (PMC3812222; doi:10.1371/journal.pone.0076531)
Supplement: Dataset S1 — Trajectories for . (ZIP) [file pone.0076531.s005.zip › Incline1/1-C-26-50-20120601-23.txt]

Pente	Colonie	Temperature	Humidite	Date	Indiv	Frame	Time	X	Y
1	C	26	50	20120601	23	8	0	0	0
1	C	26	50	20120601	23	10	0.04	-0.00067065542661639	-0.0041321552525588
1	C	26	50	20120601	23	12	0.08	-0.0015087325258143	-0.0067526788415006
1	C	26	50	20120601	23	14	0.12	-0.00290214300668489	-0.0101328048190641
1	C	26	50	20120601	23	16	0.16	-0.00359652893687787	-0.0118663407327532
1	C	26	50	20120601	23	18	0.2	-0.00477579920013397	-0.0135145076447497
1	C	26	50	20120601	23	20	0.24	-0.00571721288433447	-0.0140942220682377
1	C	26	50	20120601	23	22	0.28	-0.00716929201484007	-0.013269629495357
1	C	26	50	20120601	23	24	0.32	-0.00756474855328647	-0.0129392267807798
1	C	26	50	20120601	23	26	0.36	-0.00922776470768787	-0.0110094899485148
1	C	26	50	20120601	23	28	0.4	-0.0104903250786999	-0.0091348579477077
1	C	26	50	20120601	23	30	0.44	-0.0120324698141389	-0.0073382961923979
1	C	26	50	20120601	23	32	0.48	-0.0129502222912273	-0.0051186187097888
1	C	26	50	20120601	23	34	0.52	-0.0142033781420495	-0.0028807459554861
1	C	26	50	20120601	23	36	0.56	-0.0147089453484623	-0.0005658339173732
1	C	26	50	20120601	23	38	0.6	-0.0155114832608378	0.0014953540655143
1	C	26	50	20120601	23	40	0.64	-0.0173482284803089	0.00406296485401983
1	C	26	50	20120601	23	42	0.68	-0.0182654873968641	0.00663895485788242
1	C	26	50	20120601	23	44	0.72	-0.0195292993468788	0.00872357635949848
1	C	26	50	20120601	23	46	0.76	-0.0204990255865980	0.0104781911263348
1	C	26	50	20120601	23	48	0.8	-0.0221442509343848	0.0126141485802650
1	C	26	50	20120601	23	50	0.84	-0.0226508929431049	0.0147891383285167
1	C	26	50	20120601	23	52	0.88	-0.0228305687762044	0.0163338130920187
1	C	26	50	20120601	23	54	0.92	-0.0225965871423098	0.0187930597663074
1	C	26	50	20120601	23	56	0.96	-0.0223008043757395	0.0204172133320148
1	C	26	50	20120601	23	58	1	-0.0211733226131375	0.0220495693363839
1	C	26	50	20120601	23	60	1.04	-0.0194557602416354	0.0239077045359859
1	C	26	50	20120601	23	62	1.08	-0.0181339231091565	0.0241442741806997
1	C	26	50	20120601	23	64	1.12	-0.0155960178765286	0.024225973298198
1	C	26	50	20120601	23	66	1.16	-0.0128688979403230	0.0243028570185164
1	C	26	50	20120601	23	68	1.2	-0.0109951215387212	0.0245041844612558
1	C	26	50	20120601	23	70	1.24	-0.00830361150001617	0.024592693017057
1	C	26	50	20120601	23	72	1.28	-0.00520604256378757	0.0241363432710419
1	C	26	50	20120601	23	74	1.32	-0.00317010889959017	0.0242277332869764
1	C	26	50	20120601	23	76	1.36	-0.000726000674379851	0.024414049559858
1	C	26	50	20120601	23	78	1.4	0.00251328377450697	0.0243497311270413
1	C	26	50	20120601	23	80	1.44	0.00462459855711282	0.0245493120160312
1	C	26	50	20120601	23	82	1.48	0.00753246912872532	0.0253670739374056
1	C	26	50	20120601	23	84	1.52	0.0100552069208967	0.0254896367557887
1	C	26	50	20120601	23	86	1.56	0.0130307051850619	0.02578493161868
1	C	26	50	20120601	23	88	1.6	0.0153941388904998	0.0263009781475899
1	C	26	50	20120601	23	90	1.64	0.0176559259961422	0.0266540719187754
1	C	26	50	20120601	23	92	1.68	0.0205224576911129	0.0262030169883379
1	C	26	50	20120601	23	94	1.72	0.0226507020242740	0.0266152658986239
1	C	26	50	20120601	23	96	1.76	0.0249336174805382	0.0262833994730096
1	C	26	50	20120601	23	98	1.8	0.0273711276923732	0.0259311471588937
1	C	26	50	20120601	23	100	1.84	0.0287925042464397	0.0258098571327168
1	C	26	50	20120601	23	102	1.88	0.0301449732446796	0.0241066631710084
1	C	26	50	20120601	23	104	1.92	0.030601127829223	0.0219572706882356
1	C	26	50	20120601	23	106	1.96	0.0308519173913065	0.0194604271463912
1	C	26	50	20120601	23	108	2	0.0310251585526972	0.0168400308366701
1	C	26	50	20120601	23	110	2.04	0.0304576346501168	0.0147990378234533
1	C	26	50	20120601	23	112	2.08	0.0304652006926755	0.0130495849361197
1	C	26	50	20120601	23	114	2.12	0.0310315225137278	0.0121697319682892
1	C	26	50	20120601	23	116	2.16	0.0303003033913028	0.0120560999085526
1	C	26	50	20120601	23	118	2.2	0.0293835394494945	0.0113344974383517
1	C	26	50	20120601	23	120	2.24	0.0283260612582300	0.0104396538067601
1	C	26	50	20120601	23	122	2.28	0.0260689764126825	0.00914126433514537
1	C	26	50	20120601	23	124	2.32	0.0250736316942809	0.00826655203361418
1	C	26	50	20120601	23	126	2.36	0.0241291915930569	0.00809045416082748
1	C	26	50	20120601	23	128	2.4	0.0235373715014750	0.00810335178851632
1	C	26	50	20120601	23	130	2.44	0.0219559271853513	0.00830127097657044
1	C	26	50	20120601	23	132	2.48	0.0217634951459192	0.00832280944912538
1	C	26	50	20120601	23	134	2.52	0.0202119190202328	0.00856898160392766
1	C	26	50	20120601	23	136	2.56	0.0203359667628564	0.00915915413670939
1	C	26	50	20120601	23	138	2.6	0.0202110209946207	0.0108299767499751
1	C	26	50	20120601	23	140	2.64	0.0196146471353680	0.0114062263502352
1	C	26	50	20120601	23	142	2.68	0.0180567353329221	0.0115973997395968
1	C	26	50	20120601	23	144	2.72	0.0146323020444495	0.0114110488184829
1	C	26	50	20120601	23	146	2.76	0.0130675454483618	0.0109050997744083
1	C	26	50	20120601	23	148	2.8	0.0108803001253785	0.00989723785176616
1	C	26	50	20120601	23	150	2.84	0.0104268816198142	0.0091331307686841
1	C	26	50	20120601	23	152	2.88	0.0104716362464731	0.00664474606242034
1	C	26	50	20120601	23	154	2.92	0.0116464093106008	0.00513573776496137
1	C	26	50	20120601	23	156	2.96	0.0123437863024783	0.00339181445265662
1	C	26	50	20120601	23	158	3	0.0137813838861052	0.00115387098767590
1	C	26	50	20120601	23	160	3.04	0.0156467245038075	-0.0007974679567543
1	C	26	50	20120601	23	162	3.08	0.0165887321577042	-0.0030254200029169
1	C	26	50	20120601	23	164	3.12	0.0175961825441997	-0.0059574029157679
1	C	26	50	20120601	23	166	3.16	0.0179474944062966	-0.0087694039499871
1	C	26	50	20120601	23	168	3.2	0.0176993069971680	-0.0110281787807416
1	C	26	50	20120601	23	170	3.24	0.0164103927564212	-0.0143043459193351
1	C	26	50	20120601	23	172	3.28	0.0157657942146915	-0.0170036553458366
1	C	26	50	20120601	23	174	3.32	0.0148110586387334	-0.0199934442380496
1	C	26	50	20120601	23	176	3.36	0.0135339530812324	-0.0223460592097354
1	C	26	50	20120601	23	178	3.4	0.0120082994901443	-0.0246195489326063
1	C	26	50	20120601	23	180	3.44	0.0104240267468958	-0.0259018870802881
1	C	26	50	20120601	23	182	3.48	0.00807968492454996	-0.0272540166672731
1	C	26	50	20120601	23	184	3.52	0.00576108178903927	-0.0275980948269984
1	C	26	50	20120601	23	186	3.56	0.00371273486529808	-0.0260676329097983
1	C	26	50	20120601	23	188	3.6	0.00187468149828177	-0.0247536870889974
1	C	26	50	20120601	23	190	3.64	-0.00067274139162089	-0.022864297769667
1	C	26	50	20120601	23	192	3.68	-0.00177802000129358	-0.0213570996655678
1	C	26	50	20120601	23	194	3.72	-0.00272681588028969	-0.0191674728069456
1	C	26	50	20120601	23	196	3.76	-0.00363594306886127	-0.0165612893435263
1	C	26	50	20120601	23	198	3.8	-0.00331343166596207	-0.0137415596321887
1	C	26	50	20120601	23	200	3.84	-0.00305393761940217	-0.0115324024842701
1	C	26	50	20120601	23	202	3.88	-0.00303836005701267	-0.0082869449931835
1	C	26	50	20120601	23	204	3.92	-0.00259970636530359	-0.0047058380552033
1	C	26	50	20120601	23	206	3.96	-0.00244809560034939	-0.002612243368534
1	C	26	50	20120601	23	208	4	-0.00304301989070067	0.000292233090528799
1	C	26	50	20120601	23	210	4.04	-0.00340597285173627	0.0023061389642788
1	C	26	50	20120601	23	212	4.08	-0.00357993101940307	0.0013589086196962
1	C	26	50	20120601	23	214	4.12	-0.00304894615263377	0.0012128726846049
1	C	26	50	20120601	23	216	4.16	-0.00317695298612527	0.0019332935793744
1	C	26	50	20120601	23	218	4.2	-0.00366077241637577	0.0019597563435535
1	C	26	50	20120601	23	220	4.24	-0.00370472122414687	0.00299096763921724
1	C	26	50	20120601	23	222	4.28	-0.00454458235375377	0.00401524221735755
1	C	26	50	20120601	23	224	4.32	-0.00575843720967767	0.00432626313506245
1	C	26	50	20120601	23	226	4.36	-0.00746932449316537	0.00451305246238069
1	C	26	50	20120601	23	228	4.4	-0.00932746676383517	0.00345650058099956
1	C	26	50	20120601	23	230	4.44	-0.0117573048670944	0.0023151665965542
1	C	26	50	20120601	23	232	4.48	-0.0133975451120737	0.0019349199249711
1	C	26	50	20120601	23	234	4.52	-0.0164896947819313	0.0010606248164408
1	C	26	50	20120601	23	236	4.56	-0.0187773761379007	0.000511676609002299
1	C	26	50	20120601	23	238	4.6	-0.0214816918804130	0.0004859944907096
1	C	26	50	20120601	23	240	4.64	-0.0239185232697381	0.000810132239205499
1	C	26	50	20120601	23	242	4.68	-0.0255412626218831	0.0020254366640308
1	C	26	50	20120601	23	244	4.72	-0.0253477274958723	0.00298462701271034
1	C	26	50	20120601	23	246	4.76	-0.0254448132569292	0.00446976338523645
1	C	26	50	20120601	23	248	4.8	-0.0252839464642093	0.00670570573802643
1	C	26	50	20120601	23	250	4.84	-0.0243140080924557	0.00898534728989374
1	C	26	50	20120601	23	252	4.88	-0.0227053401652563	0.0115590745520565
1	C	26	50	20120601	23	254	4.92	-0.0208199813545786	0.0133105073383775
1	C	26	50	20120601	23	256	4.96	-0.0196034041375472	0.0152392825054200
1	C	26	50	20120601	23	258	5	-0.0167751891448353	0.0177473195476106
1	C	26	50	20120601	23	260	5.04	-0.0159412274071039	0.0189233795460801
1	C	26	50	20120601	23	262	5.08	-0.0138529006659544	0.0201969778539464
1	C	26	50	20120601	23	264	5.12	-0.0121914684307429	0.0225030086308876
1	C	26	50	20120601	23	266	5.16	-0.00899913587212687	0.0244266502026987
1	C	26	50	20120601	23	268	5.2	-0.00743849251618527	0.0256815405864552
1	C	26	50	20120601	23	270	5.24	-0.00506500587363927	0.0265404045036997
1	C	26	50	20120601	23	272	5.28	-0.00341987952080187	0.0276964958066684
1	C	26	50	20120601	23	274	5.32	-0.00070411571950213	0.0289124861250715
1	C	26	50	20120601	23	276	5.36	0.00231327155038054	0.0293028302814899
1	C	26	50	20120601	23	278	5.4	0.00485541942369554	0.0298138846365247
1	C	26	50	20120601	23	280	5.44	0.00779457947037555	0.0294580685042316
1	C	26	50	20120601	23	282	5.48	0.00964006452966213	0.0291092456580045
1	C	26	50	20120601	23	284	5.52	0.0116922581142930	0.0275629162646345
1	C	26	50	20120601	23	286	5.56	0.0137010565557624	0.0254312226645948
1	C	26	50	20120601	23	288	5.6	0.0158754594053857	0.0232505972752971
1	C	26	50	20120601	23	290	5.64	0.0181172778155273	0.0217850406895420
1	C	26	50	20120601	23	292	5.68	0.0201293784456649	0.0198435093161669
1	C	26	50	20120601	23	294	5.72	0.0193019220903204	0.0196647527218829
1	C	26	50	20120601	23	296	5.76	0.0187282463587438	0.0186192953458986
1	C	26	50	20120601	23	298	5.8	0.0185882887135435	0.0175286043491218
1	C	26	50	20120601	23	300	5.84	0.0189894303905106	0.0168861978384138
1	C	26	50	20120601	23	302	5.88	0.0186981801784077	0.0165969133831626
1	C	26	50	20120601	23	304	5.92	0.0185603650667544	0.0170011663299669
1	C	26	50	20120601	23	306	5.96	0.0181112108393448	0.0172196623253536
1	C	26	50	20120601	23	308	6	0.0169023057308892	0.0164634186939424
1	C	26	50	20120601	23	310	6.04	0.0166152486619987	0.0156038455485964
1	C	26	50	20120601	23	312	6.08	0.0158637285038858	0.0147239572254269
1	C	26	50	20120601	23	314	6.12	0.0156521480128192	0.0124886795530112
1	C	26	50	20120601	23	316	6.16	0.0164429833079660	0.0111760277376200
1	C	26	50	20120601	23	318	6.2	0.0169618229086617	0.00871415769717308
1	C	26	50	20120601	23	320	6.24	0.0186369730154282	0.00648675719429983
1	C	26	50	20120601	23	322	6.28	0.0201269106429986	0.00551582180198477
1	C	26	50	20120601	23	324	6.32	0.0220276419550992	0.00620612772605032
1	C	26	50	20120601	23	326	6.36	0.0233218807099084	0.00699011822755528
1	C	26	50	20120601	23	328	6.4	0.0248735204752051	0.00810773585055968
1	C	26	50	20120601	23	330	6.44	0.0275493044590966	0.0105312241349238
1	C	26	50	20120601	23	332	6.48	0.0290422897168938	0.0125609034396416
1	C	26	50	20120601	23	334	6.52	0.0317350230503303	0.0151793905610535
1	C	26	50	20120601	23	336	6.56	0.0335449335674554	0.0168980843034056
1	C	26	50	20120601	23	338	6.6	0.0358379394374872	0.0184541434860847
1	C	26	50	20120601	23	340	6.64	0.0381571082584228	0.0201476642270265
1	C	26	50	20120601	23	342	6.68	0.0408953085578896	0.0213237242254959
1	C	26	50	20120601	23	344	6.72	0.0428870869391359	0.0227464230692433
1	C	26	50	20120601	23	346	6.76	0.0448027099200483	0.0231083910305327
1	C	26	50	20120601	23	348	6.8	0.0473227677775191	0.0241375849505497
1	C	26	50	20120601	23	350	6.84	0.0496877571178756	0.0247779408515922
1	C	26	50	20120601	23	352	6.88	0.0513607010514848	0.0247242714469002
1	C	26	50	20120601	23	354	6.92	0.0521443167863958	0.0240223972558944
1	C	26	50	20120601	23	356	6.96	0.0519920059857282	0.0245258572840992
1	C	26	50	20120601	23	358	7	0.0529661162874908	0.0243355041386038
1	C	26	50	20120601	23	360	7.04	0.0533883297465373	0.0229722729751542
1	C	26	50	20120601	23	362	7.08	0.0543353578585804	0.0218251336440353
1	C	26	50	20120601	23	364	7.12	0.0556080793540381	0.0195420979796183
1	C	26	50	20120601	23	366	7.16	0.0573092368482167	0.0174023928597478
1	C	26	50	20120601	23	368	7.2	0.0588333348043862	0.0162700320603557
1	C	26	50	20120601	23	370	7.24	0.0609852728715712	0.0141593890291919
1	C	26	50	20120601	23	372	7.28	0.0629018858019773	0.0123543575488570
1	C	26	50	20120601	23	374	7.32	0.064302735046186	0.0104643318334235
1	C	26	50	20120601	23	376	7.36	0.0645708699376119	0.00876784124400075
1	C	26	50	20120601	23	378	7.4	0.0637790517640392	0.00708945258817637
1	C	26	50	20120601	23	380	7.44	0.0629596564260003	0.00522424632076249
1	C	26	50	20120601	23	382	7.48	0.062088218028866	0.0025313008552916
1	C	26	50	20120601	23	384	7.52	0.061150240883622	0.0008433662579212
1	C	26	50	20120601	23	386	7.56	0.060178251902203	-0.0014503467188917
1	C	26	50	20120601	23	388	7.6	0.0589287235091682	-0.0046975931901347
1	C	26	50	20120601	23	390	7.64	0.0588757612112574	-0.0072749266968815
1	C	26	50	20120601	23	392	7.68	0.058402353221253	-0.0104230367974022
1	C	26	50	20120601	23	394	7.72	0.0579213084780118	-0.012938993435542
1	C	26	50	20120601	23	396	7.76	0.0575058832440646	-0.0154777189120361
1	C	26	50	20120601	23	398	7.8	0.0574155857081071	-0.0183219145180027
1	C	26	50	20120601	23	400	7.84	0.0572249497198992	-0.0213773229195098
1	C	26	50	20120601	23	402	7.88	0.057433970484418	-0.0234327409110628
1	C	26	50	20120601	23	404	7.92	0.0580183376705262	-0.0261775738721372
1	C	26	50	20120601	23	406	7.96	0.0579095351501050	-0.0294264961864516
1	C	26	50	20120601	23	408	8	0.0579336757756147	-0.0321883562788168
1	C	26	50	20120601	23	410	8.04	0.0572571655048501	-0.034067230920311
1	C	26	50	20120601	23	412	8.08	0.0566136502507092	-0.0355739821329245
1	C	26	50	20120601	23	414	8.12	0.0548404230191785	-0.038764251353953
1	C	26	50	20120601	23	416	8.16	0.0530961956509579	-0.0415651790959788
1	C	26	50	20120601	23	418	8.2	0.051309167109272	-0.0434305550690202
1	C	26	50	20120601	23	420	8.24	0.0501220338186091	-0.044554473013445
1	C	26	50	20120601	23	422	8.28	0.0481667704315433	-0.0453440001610466
1	C	26	50	20120601	23	424	8.32	0.0461703958562193	-0.0467992966274067
1	C	26	50	20120601	23	426	8.36	0.0450984926866187	-0.0467567995098573
1	C	26	50	20120601	23	428	8.4	0.0426996329314433	-0.0468854222333552
1	C	26	50	20120601	23	430	8.44	0.0413516752744674	-0.0460529454198643
1	C	26	50	20120601	23	432	8.48	0.0407043897269692	-0.044776900522535
1	C	26	50	20120601	23	434	8.52	0.0393674629357798	-0.0425338871019332
1	C	26	50	20120601	23	436	8.56	0.0384683766635011	-0.0409624837021023
1	C	26	50	20120601	23	438	8.6	0.0376529411234368	-0.0380715483378992
1	C	26	50	20120601	23	440	8.64	0.0367584510452358	-0.0353094478292283
1	C	26	50	20120601	23	442	8.68	0.0350586370539415	-0.0320282602324884
1	C	26	50	20120601	23	444	8.72	0.0349350347885901	-0.0294956865849906
1	C	26	50	20120601	23	446	8.76	0.0339680804074531	-0.0277046416767876
1	C	26	50	20120601	23	448	8.8	0.0333637515969120	-0.0252938671723493
1	C	26	50	20120601	23	450	8.84	0.0319810608548442	-0.0218194414344467
1	C	26	50	20120601	23	452	8.88	0.0310680870053830	-0.0194090134123311
1	C	26	50	20120601	23	454	8.92	0.0301811912540120	-0.0170662696513107
1	C	26	50	20120601	23	456	8.96	0.0292456041296884	-0.0140481399193078
1	C	26	50	20120601	23	458	9	0.0277757978321784	-0.0113051454358646
1	C	26	50	20120601	23	460	9.04	0.0258563211193085	-0.0090364286837666
1	C	26	50	20120601	23	462	9.08	0.0236942148566100	-0.0084347373815193
1	C	26	50	20120601	23	464	9.12	0.0199655205912605	-0.0065798336599073
1	C	26	50	20120601	23	466	9.16	0.0183611589443586	-0.0060542482605192
1	C	26	50	20120601	23	468	9.2	0.0158230274375607	-0.0064747363790196
1	C	26	50	20120601	23	470	9.24	0.0135789957831940	-0.0082339756242048
1	C	26	50	20120601	23	472	9.28	0.0130709395609114	-0.0099806000844137
1	C	26	50	20120601	23	474	9.32	0.0133875112668487	-0.0115221635780785
1	C	26	50	20120601	23	476	9.36	0.0138033607648645	-0.0130177651309662
1	C	26	50	20120601	23	478	9.4	0.0150054422928816	-0.0147015277983276
1	C	26	50	20120601	23	480	9.44	0.0155303983672345	-0.0167262573555771
1	C	26	50	20120601	23	482	9.48	0.0161395708592267	-0.0180151008856459
1	C	26	50	20120601	23	484	9.52	0.0166235147402708	-0.0192856303500819
1	C	26	50	20120601	23	486	9.56	0.0173940489997297	-0.0226255078096603
1	C	26	50	20120601	23	488	9.6	0.0171477637078425	-0.0250301658404414
1	C	26	50	20120601	23	490	9.64	0.01701518118637	-0.0286354911856772
1	C	26	50	20120601	23	492	9.68	0.0156765573389058	-0.0314437657671596
1	C	26	50	20120601	23	494	9.72	0.0143780971566129	-0.0324627773495275
1	C	26	50	20120601	23	496	9.76	0.0125547516106453	-0.0332357864827207
1	C	26	50	20120601	23	498	9.8	0.00997614531169228	-0.0339763394146573
1	C	26	50	20120601	23	500	9.84	0.00810846417054425	-0.0331778037266634
1	C	26	50	20120601	23	502	9.88	0.00692533310426292	-0.0321326999040696
1	C	26	50	20120601	23	504	9.92	0.00553664609669066	-0.029547163958661
1	C	26	50	20120601	23	506	9.96	0.00484587348214952	-0.026966719182077
1	C	26	50	20120601	23	508	10	0.00372687700092181	-0.0242872794561268
1	C	26	50	20120601	23	510	10.04	0.00360758808693564	-0.0223751920091202
1	C	26	50	20120601	23	512	10.08	0.002039295956942	-0.0195440071679274
1	C	26	50	20120601	23	514	10.12	0.00136407969158696	-0.0161686329479334
1	C	26	50	20120601	23	516	10.16	0.00052721881605269	-0.012750690899712
1	C	26	50	20120601	23	518	10.2	-0.000272872506859890	-0.0104440378688034
1	C	26	50	20120601	23	520	10.24	-0.00149495101464898	-0.0071154882598596
1	C	26	50	20120601	23	522	10.28	-0.0025970264306029	-0.0047278927157085
1	C	26	50	20120601	23	524	10.32	-0.00354187665375997	-0.0018570250419555
1	C	26	50	20120601	23	526	10.36	-0.00526244352197537	0.000641076442852599
1	C	26	50	20120601	23	528	10.4	-0.00697273047180587	0.00314403009439323
1	C	26	50	20120601	23	530	10.44	-0.00861678909340367	0.00495638012991341
1	C	26	50	20120601	23	532	10.48	-0.00954309897675807	0.00682300061088965
1	C	26	50	20120601	23	534	10.52	-0.00975835642308687	0.0105982578577803
1	C	26	50	20120601	23	536	10.56	-0.00963107720247327	0.0123697017660088
1	C	26	50	20120601	23	538	10.6	-0.00833626569117127	0.0162636963835962
1	C	26	50	20120601	23	540	10.64	-0.00522513020423897	0.0193687507522104
1	C	26	50	20120601	23	542	10.68	-0.00161732291420112	0.0227912960655774
1	C	26	50	20120601	23	544	10.72	0.00174009079355072	0.0249107072208278
1	C	26	50	20120601	23	546	10.76	0.00607194714325232	0.0260827862081192
1	C	26	50	20120601	23	548	10.8	0.0111129679548737	0.0269300839797438
1	C	26	50	20120601	23	550	10.84	0.0148922415682815	0.0266874756431187
1	C	26	50	20120601	23	552	10.88	0.0194789109176514	0.0270423513233928
1	C	26	50	20120601	23	554	10.92	0.0229025805308004	0.0249242836710266
1	C	26	50	20120601	23	556	10.96	0.0251890315209706	0.0218948048751856
1	C	26	50	20120601	23	558	11	0.0267042906423752	0.0193963844852192
1	C	26	50	20120601	23	560	11.04	0.0271396067900771	0.0145526818208879
1	C	26	50	20120601	23	562	11.08	0.0272077011731053	0.0108391691381305
1	C	26	50	20120601	23	564	11.12	0.0270219442216876	0.00720414530808483
1	C	26	50	20120601	23	566	11.16	0.0254702196035772	0.00424570245948186
1	C	26	50	20120601	23	568	11.2	0.0221987830093498	0.0011278494581282
1	C	26	50	20120601	23	570	11.24	0.0190544842143798	-0.0005238883431133
1	C	26	50	20120601	23	572	11.28	0.0157543249427007	-0.0014777258934592
1	C	26	50	20120601	23	574	11.32	0.0133373208275200	-0.002446716742126
1	C	26	50	20120601	23	576	11.36	0.0111492849591554	-0.0028303575262588
1	C	26	50	20120601	23	578	11.4	0.00871994890171095	-0.0021822234506232
1	C	26	50	20120601	23	580	11.44	0.00629714651092461	-0.0008255542381031
1	C	26	50	20120601	23	582	11.48	0.00301673673164397	0.0008959679313737
1	C	26	50	20120601	23	584	11.52	-0.000123496199334230	0.0024850914271411
1	C	26	50	20120601	23	586	11.56	-0.00234204372530703	0.00486683919821175
1	C	26	50	20120601	23	588	11.6	-0.00473887408402037	0.0076999544409172
1	C	26	50	20120601	23	590	11.64	-0.00673037669362197	0.0104255753107467
1	C	26	50	20120601	23	592	11.68	-0.00794165768086237	0.0123755000416145
1	C	26	50	20120601	23	594	11.72	-0.00826926025258607	0.0158157866641214
1	C	26	50	20120601	23	596	11.76	-0.00788467901643437	0.0201287703338332
1	C	26	50	20120601	23	598	11.8	-0.00761071756513147	0.0233759743786693
1	C	26	50	20120601	23	600	11.84	-0.00663270615525707	0.0267715838734205
1	C	26	50	20120601	23	602	11.88	-0.00615592314458607	0.028634861860642
1	C	26	50	20120601	23	604	11.92	-0.00675230407490657	0.0313778634151531
1	C	26	50	20120601	23	606	11.96	-0.00765271263686607	0.0329487930534406
1	C	26	50	20120601	23	608	12	-0.00845107154816477	0.0346011248243782
1	C	26	50	20120601	23	610	12.04	-0.0105069633012612	0.0344213287831259
1	C	26	50	20120601	23	612	12.08	-0.0129672663930810	0.0330701933882754
1	C	26	50	20120601	23	614	12.12	-0.0156455365644151	0.0321391840732532
1	C	26	50	20120601	23	616	12.16	-0.0173367521372502	0.0296513420007333
1	C	26	50	20120601	23	618	12.2	-0.0178125430771072	0.027836856502734
1	C	26	50	20120601	23	620	12.24	-0.0186980599702550	0.0261780476336806
1	C	26	50	20120601	23	622	12.28	-0.0208592257809345	0.0240108007046829
1	C	26	50	20120601	23	624	12.32	-0.0228845917342871	0.0217337047372279
1	C	26	50	20120601	23	626	12.36	-0.0245332819053017	0.0196490125249337
1	C	26	50	20120601	23	628	12.4	-0.027373729845328	0.0179533704636484
1	C	26	50	20120601	23	630	12.44	-0.0304427146970339	0.0175244394901806
1	C	26	50	20120601	23	632	12.48	-0.0329591663099206	0.0157785928474310
1	C	26	50	20120601	23	634	12.52	-0.0360037559776755	0.015092062873577
1	C	26	50	20120601	23	636	12.56	-0.038709641497242	0.0138566766161660
1	C	26	50	20120601	23	638	12.6	-0.0414994605917354	0.0138545552958224
1	C	26	50	20120601	23	640	12.64	-0.0421842935093146	0.0142498986971838
1	C	26	50	20120601	23	642	12.68	-0.0434960472990938	0.0164480815478584
1	C	26	50	20120601	23	644	12.72	-0.0433779604666356	0.0181106310117843
1	C	26	50	20120601	23	646	12.76	-0.0426602470837313	0.0203465026538961
1	C	26	50	20120601	23	648	12.8	-0.0418726715508457	0.0227056937186469
1	C	26	50	20120601	23	650	12.84	-0.0414827728716994	0.0254110842634667
1	C	26	50	20120601	23	652	12.88	-0.0402792064194418	0.0278057013779549
1	C	26	50	20120601	23	654	12.92	-0.0393186018571999	0.0309078495376984
1	C	26	50	20120601	23	656	12.96	-0.03795275439866	0.0345026389918946
1	C	26	50	20120601	23	658	13	-0.0371407836818234	0.0372905488980788
1	C	26	50	20120601	23	660	13.04	-0.0360708604112101	0.040702409827982
1	C	26	50	20120601	23	662	13.08	-0.0350430241362129	0.0414919511177193
1	C	26	50	20120601	23	664	13.12	-0.0340397456797264	0.0417097753616638
1	C	26	50	20120601	23	666	13.16	-0.0327301909920367	0.0422652713778961
1	C	26	50	20120601	23	668	13.2	-0.0307164710873702	0.0424536658376076
1	C	26	50	20120601	23	670	13.24	-0.0283478472181584	0.043251098439023
1	C	26	50	20120601	23	672	13.28	-0.0251126109555939	0.044881767993719
1	C	26	50	20120601	23	674	13.32	-0.0221655489906341	0.0452621737643278
1	C	26	50	20120601	23	676	13.36	-0.0193798028312004	0.046745429232816
1	C	26	50	20120601	23	678	13.4	-0.0161314532733787	0.0474655892051832
1	C	26	50	20120601	23	680	13.44	-0.0131140023638857	0.0484284706512606
1	C	26	50	20120601	23	682	13.48	-0.00999870201801217	0.0494879287415124
1	C	26	50	20120601	23	684	13.52	-0.00783191470842217	0.0508576652873488
1	C	26	50	20120601	23	686	13.56	-0.00465976297734127	0.0515726209538065
1	C	26	50	20120601	23	688	13.6	-0.00133225988643357	0.0523398318113939
1	C	26	50	20120601	23	690	13.64	0.00123071935265519	0.0536693339813809
1	C	26	50	20120601	23	692	13.68	0.00408658222051141	0.0548096143767223
1	C	26	50	20120601	23	694	13.72	0.00664390460535068	0.0557920685385029
1	C	26	50	20120601	23	696	13.76	0.00782477292993222	0.0566792047061795
1	C	26	50	20120601	23	698	13.8	0.00824323872303842	0.0572513955135157
1	C	26	50	20120601	23	700	13.84	0.00779776145089089	0.0567644817839906
1	C	26	50	20120601	23	702	13.88	0.00886125004979546	0.0586979945664671
1	C	26	50	20120601	23	704	13.92	0.00970122219516696	0.0588243545482652
1	C	26	50	20120601	23	706	13.96	0.0112104709089315	0.0588001714963486
1	C	26	50	20120601	23	708	14	0.0113785501908196	0.0587326427987453
1	C	26	50	20120601	23	710	14.04	0.0157198322739144	0.0560601327192507
1	C	26	50	20120601	23	712	14.08	0.0178966604997971	0.0548250293045522
1	C	26	50	20120601	23	714	14.12	0.0204652258824573	0.0533811879680474
1	C	26	50	20120601	23	716	14.16	0.0229387561137259	0.0519486603400415
1	C	26	50	20120601	23	718	14.2	0.0254672992525709	0.0499566698267609
1	C	26	50	20120601	23	720	14.24	0.0276529663132185	0.0483289100164695
1	C	26	50	20120601	23	722	14.28	0.0297484489749936	0.046377394295344
1	C	26	50	20120601	23	724	14.32	0.03155379865338	0.0442388559016624
1	C	26	50	20120601	23	726	14.36	0.0341591053043906	0.0417117552606511
1	C	26	50	20120601	23	728	14.4	0.036323997567807	0.0403391054348761
1	C	26	50	20120601	23	730	14.44	0.0386513334720653	0.0388454484256367
1	C	26	50	20120601	23	732	14.48	0.0403220641614495	0.0382092149571285
1	C	26	50	20120601	23	734	14.52	0.0420507563936875	0.0366507940378002
1	C	26	50	20120601	23	736	14.56	0.0440892391778311	0.0348945882807063
1	C	26	50	20120601	23	738	14.6	0.0450017604789524	0.0329305991959606
1	C	26	50	20120601	23	740	14.64	0.0452205393170515	0.030970216355799
1	C	26	50	20120601	23	742	14.68	0.0458553090745226	0.0302514423127229
1	C	26	50	20120601	23	744	14.72	0.0462712999938947	0.0282922615540893
1	C	26	50	20120601	23	746	14.76	0.0464970084784494	0.0256039829933743
1	C	26	50	20120601	23	748	14.8	0.046283391519853	0.0234899458496609
1	C	26	50	20120601	23	750	14.84	0.0476142371927242	0.0202664581662658
1	C	26	50	20120601	23	752	14.88	0.0489548409391757	0.0194345470381998
1	C	26	50	20120601	23	754	14.92	0.0504090060346859	0.0188348497770755
1	C	26	50	20120601	23	756	14.96	0.0514621708745851	0.0191073687305448
1	C	26	50	20120601	23	758	15	0.0528888295163071	0.020046689378673
1	C	26	50	20120601	23	760	15.04	0.054379834875117	0.0204742061385784
1	C	26	50	20120601	23	762	15.08	0.0565756135627356	0.0218276792284476
1	C	26	50	20120601	23	764	15.12	0.0581424207684888	0.0225729697758182
1	C	26	50	20120601	23	766	15.16	0.0609953844985422	0.0235673740422008
1	C	26	50	20120601	23	768	15.2	0.063981567146171	0.0240629851851345
1	C	26	50	20120601	23	770	15.24	0.0657261409967145	0.0238713592474329
1	C	26	50	20120601	23	772	15.28	0.0675117270405668	0.0249440402344929
1	C	26	50	20120601	23	774	15.32	0.0671559816189518	0.0258049427405875
1	C	26	50	20120601	23	776	15.36	0.0666595219478807	0.0269097970861915
1	C	26	50	20120601	23	778	15.4	0.0666264293505212	0.0284152274233377
1	C	26	50	20120601	23	780	15.44	0.0668650071784936	0.0310838484155357
1	C	26	50	20120601	23	782	15.48	0.0671535774558958	0.0336067347001312
1	C	26	50	20120601	23	784	15.52	0.0677641641614504	0.0361317423050702
1	C	26	50	20120601	23	786	15.56	0.0674805436315164	0.0384347183807167
1	C	26	50	20120601	23	788	15.6	0.0679357082665662	0.0424958447571054
1	C	26	50	20120601	23	790	15.64	0.0683524062927195	0.0451502529030016
1	C	26	50	20120601	23	792	15.68	0.0686480476379336	0.0468418644556342
1	C	26	50	20120601	23	794	15.72	0.0683911557443285	0.0475422537223994
1	C	26	50	20120601	23	796	15.76	0.0684839281540202	0.0488660990381369
1	C	26	50	20120601	23	798	15.8	0.0681814278730285	0.0499509422618333
1	C	26	50	20120601	23	800	15.84	0.0689148390264752	0.0516853337747277
1	C	26	50	20120601	23	802	15.88	0.0702967378089481	0.05485592987089
1	C	26	50	20120601	23	804	15.92	0.0724278162260881	0.0564033623508387
1	C	26	50	20120601	23	806	15.96	0.0752492429937006	0.058197362965387
1	C	26	50	20120601	23	808	16	0.0779702605983845	0.05917408956224
1	C	26	50	20120601	23	810	16.04	0.0804922276441645	0.058093630400587
1	C	26	50	20120601	23	812	16.08	0.0835113614677967	0.0567625018850033
1	C	26	50	20120601	23	814	16.12	0.0853556373744874	0.0547026998314069
1	C	26	50	20120601	23	816	16.16	0.0871707097711152	0.0519907331935221
1	C	26	50	20120601	23	818	16.2	0.089324344894575	0.0482635026392097
1	C	26	50	20120601	23	820	16.24	0.0898021369466228	0.0458544605463853
1	C	26	50	20120601	23	822	16.28	0.0906628980313612	0.0422132141766651
1	C	26	50	20120601	23	824	16.32	0.0917271644477251	0.038555845772334
1	C	26	50	20120601	23	826	16.36	0.0918304727484564	0.0364532637584758
1	C	26	50	20120601	23	828	16.4	0.0910511703649107	0.0337161241191808
1	C	26	50	20120601	23	830	16.44	0.0888468356852398	0.0316437355648792
1	C	26	50	20120601	23	832	16.48	0.0867865386568965	0.029842663882519
1	C	26	50	20120601	23	834	16.52	0.0838098312401355	0.0281195153674455
1	C	26	50	20120601	23	836	16.56	0.0812890662758836	0.026576961924287
1	C	26	50	20120601	23	838	16.6	0.0782743872249729	0.0247596974966376
1	C	26	50	20120601	23	840	16.64	0.0752806385347853	0.0236134774043342
1	C	26	50	20120601	23	842	16.68	0.071637553687434	0.0217241587956819
1	C	26	50	20120601	23	844	16.72	0.0693918532610637	0.0212629130423139
1	C	26	50	20120601	23	846	16.76	0.0665020492677105	0.0199437346313322
1	C	26	50	20120601	23	848	16.8	0.0632724097553191	0.0186631642506034
1	C	26	50	20120601	23	850	16.84	0.0612722875140548	0.0180954989266669
1	C	26	50	20120601	23	852	16.88	0.0578151010394775	0.0173188128382116
1	C	26	50	20120601	23	854	16.92	0.0551148723741605	0.0172118275822180
1	C	26	50	20120601	23	856	16.96	0.052393571926764	0.0177256820801063
1	C	26	50	20120601	23	858	17	0.0495811961259508	0.0183209952791872
1	C	26	50	20120601	23	860	17.04	0.0471315661038862	0.0184016761629206
1	C	26	50	20120601	23	862	17.08	0.045372213721616	0.0174031706772071
1	C	26	50	20120601	23	864	17.12	0.0441925474785625	0.0146180891981477
1	C	26	50	20120601	23	866	17.16	0.0438175687524992	0.0136975068797209
1	C	26	50	20120601	23	868	17.2	0.0433964159536245	0.0111570136362739
1	C	26	50	20120601	23	870	17.24	0.0422804600315559	0.00902338963472157
1	C	26	50	20120601	23	872	17.28	0.0413147643004894	0.00587273394978867
1	C	26	50	20120601	23	874	17.32	0.0411402503468926	0.0037550905614912
1	C	26	50	20120601	23	876	17.36	0.0411635848706718	0.0002559019441115
1	C	26	50	20120601	23	878	17.4	0.0422073451903812	-0.0012058999046355
1	C	26	50	20120601	23	880	17.44	0.0443616874206223	-0.0034607927191613
1	C	26	50	20120601	23	882	17.48	0.0460713301961751	-0.0055245545707323
1	C	26	50	20120601	23	884	17.52	0.0481799933283515	-0.0085309604723032
1	C	26	50	20120601	23	886	17.56	0.0496975859021341	-0.0115661456198683
1	C	26	50	20120601	23	888	17.6	0.0506785551396742	-0.0136315338170361
1	C	26	50	20120601	23	890	17.64	0.0506687263554157	-0.0164023317391156
1	C	26	50	20120601	23	892	17.68	0.0502168709801019	-0.0193523953723615
1	C	26	50	20120601	23	894	17.72	0.0485329244649773	-0.0216021687337915
1	C	26	50	20120601	23	896	17.76	0.0471116327637246	-0.0237577201166284
1	C	26	50	20120601	23	898	17.8	0.0450940732692362	-0.0269808966730398
1	C	26	50	20120601	23	900	17.84	0.0440509847009689	-0.0287387287757305
1	C	26	50	20120601	23	902	17.88	0.0417876207472045	-0.0314492670579172
1	C	26	50	20120601	23	904	17.92	0.0399684117759068	-0.033635040184582
1	C	26	50	20120601	23	906	17.96	0.0376044335982474	-0.0365577741407351
1	C	26	50	20120601	23	908	18	0.0357032355956711	-0.0365991398874345
1	C	26	50	20120601	23	910	18.04	0.0336542522758269	-0.0365095494582581
1	C	26	50	20120601	23	912	18.08	0.0321125473608058	-0.0356613748742249
1	C	26	50	20120601	23	914	18.12	0.0301939545314124	-0.0344989620366323
1	C	26	50	20120601	23	916	18.16	0.027848693470251	-0.0328791925329683
1	C	26	50	20120601	23	918	18.2	0.0252600462550051	-0.0311445888880396
1	C	26	50	20120601	23	920	18.24	0.0222245782647275	-0.0299825296038376
1	C	26	50	20120601	23	922	18.28	0.0196421535891561	-0.0287718920837681
1	C	26	50	20120601	23	924	18.32	0.0156049274219715	-0.0284763921599102
1	C	26	50	20120601	23	926	18.36	0.0131945418262629	-0.0274025798020004
1	C	26	50	20120601	23	928	18.4	0.00950966696814352	-0.0268740881937415
1	C	26	50	20120601	23	930	18.44	0.00669050294223087	-0.0263101705357453
1	C	26	50	20120601	23	932	18.48	0.00429574440638639	-0.0265100696227867
1	C	26	50	20120601	23	934	18.52	0.00137758543110763	-0.0260550464090931
1	C	26	50	20120601	23	936	18.56	-0.000769968574034041	-0.0254378128997954
1	C	26	50	20120601	23	938	18.6	-0.00390860344368677	-0.0252954723047426
1	C	26	50	20120601	23	940	18.64	-0.00707248202542787	-0.0262029731477174
1	C	26	50	20120601	23	942	18.68	-0.00954438591109977	-0.0261571526282965
1	C	26	50	20120601	23	944	18.72	-0.0121770858788136	-0.0261104835807382
1	C	26	50	20120601	23	946	18.76	-0.0146557779895849	-0.0261263227726367
1	C	26	50	20120601	23	948	18.8	-0.0165443541361170	-0.0247102353772935
1	C	26	50	20120601	23	950	18.84	-0.0169088464686152	-0.0230418381402873
1	C	26	50	20120601	23	952	18.88	-0.0181029518321406	-0.0211216755338396
1	C	26	50	20120601	23	954	18.92	-0.0197930501762614	-0.0196216474925017
1	C	26	50	20120601	23	956	18.96	-0.0212825090925409	-0.0166338293068879
1	C	26	50	20120601	23	958	19	-0.0228650685160585	-0.0153014442625541
1	C	26	50	20120601	23	960	19.04	-0.0247723617790886	-0.0141595233794803
1	C	26	50	20120601	23	962	19.08	-0.0261957323742781	-0.0129617198474893
1	C	26	50	20120601	23	964	19.12	-0.0267105061109819	-0.0113104840920625
1	C	26	50	20120601	23	966	19.16	-0.0254748299397906	-0.010026031695105
1	C	26	50	20120601	23	968	19.2	-0.0245141758800740	-0.0096511024665164
1	C	26	50	20120601	23	970	19.24	-0.0227877463895358	-0.0078967281159857
1	C	26	50	20120601	23	972	19.28	-0.0201548625740589	-0.0069213874484239
1	C	26	50	20120601	23	974	19.32	-0.0173104336228545	-0.0047884917668562
1	C	26	50	20120601	23	976	19.36	-0.0147533021568461	-0.0038938107698243
1	C	26	50	20120601	23	978	19.4	-0.0118540865722354	-0.0017811949107411
1	C	26	50	20120601	23	980	19.44	-0.00999487657032597	0.000664178328500799
1	C	26	50	20120601	23	982	19.48	-0.00847936996154787	0.00332173309957321
1	C	26	50	20120601	23	984	19.52	-0.00800476696108327	0.0048988711353995
1	C	26	50	20120601	23	986	19.56	-0.00678810489123807	0.00707405887354994
1	C	26	50	20120601	23	988	19.6	-0.00425285130903967	0.009196941923096
1	C	26	50	20120601	23	990	19.64	-0.00163457631966207	0.00935073764800408
1	C	26	50	20120601	23	992	19.68	0.000205527657019680	0.0100702753664039
1	C	26	50	20120601	23	994	19.72	0.00281728312187469	0.0113873041727707
1	C	26	50	20120601	23	996	19.76	0.00382135353795615	0.0119843073570587
1	C	26	50	20120601	23	998	19.8	0.00603302706677699	0.0135544653297159
1	C	26	50	20120601	23	1000	19.84	0.00742580984895792	0.0132106744674757
1	C	26	50	20120601	23	1002	19.88	0.00816405902700149	0.0122840237586528
1	C	26	50	20120601	23	1004	19.92	0.00888428688161973	0.0121753456890251
1	C	26	50	20120601	23	1006	19.96	0.0111646079631038	0.0118724218510715
1	C	26	50	20120601	23	1008	20	0.0151947913467477	0.0119919936077702
1	C	26	50	20120601	23	1010	20.04	0.0171572884361850	0.0125406165460894
1	C	26	50	20120601	23	1012	20.08	0.0197283640479184	0.0140805324809540
1	C	26	50	20120601	23	1014	20.12	0.0202759687524727	0.0175656991708628
1	C	26	50	20120601	23	1016	20.16	0.0194275254678626	0.0197944148923491
1	C	26	50	20120601	23	1018	20.2	0.0177601349387807	0.0231400526558991
1	C	26	50	20120601	23	1020	20.24	0.0163299522889934	0.0249049796559002
1	C	26	50	20120601	23	1022	20.28	0.0140879005336139	0.0262163374658819
1	C	26	50	20120601	23	1024	20.32	0.0100869135889652	0.0266673655262617
1	C	26	50	20120601	23	1026	20.36	0.00712101076382068	0.0266018167276457
1	C	26	50	20120601	23	1028	20.4	0.00408833584532876	0.0255477538621344
1	C	26	50	20120601	23	1030	20.44	0.00145799054319635	0.0244057269130434
1	C	26	50	20120601	23	1032	20.48	-0.00173256929871925	0.0219053032895659
1	C	26	50	20120601	23	1034	20.52	-0.00451771229606867	0.0202617134797640
1	C	26	50	20120601	23	1036	20.56	-0.00702288555579547	0.0172399280057024
1	C	26	50	20120601	23	1038	20.6	-0.00899092636239727	0.0153769632667849
1	C	26	50	20120601	23	1040	20.64	-0.0104390174106570	0.0139031335316899
1	C	26	50	20120601	23	1042	20.68	-0.0108685847802279	0.0127998348210046
1	C	26	50	20120601	23	1044	20.72	-0.0117204363195233	0.0118054305546219
1	C	26	50	20120601	23	1046	20.76	-0.0137847638565193	0.00991391991494792
1	C	26	50	20120601	23	1048	20.8	-0.0157966947810294	0.00755593093172514
1	C	26	50	20120601	23	1050	20.84	-0.0181192577145147	0.00534565655509223
1	C	26	50	20120601	23	1052	20.88	-0.0200671247646493	0.00333414989465085
1	C	26	50	20120601	23	1054	20.92	-0.0210840150266737	0.0009589075059671
1	C	26	50	20120601	23	1056	20.96	-0.0214727116242919	-0.001808072039494
1	C	26	50	20120601	23	1058	21	-0.0216699307766327	-0.0044363101634184
1	C	26	50	20120601	23	1060	21.04	-0.0200822780629701	-0.0065035226960817
1	C	26	50	20120601	23	1062	21.08	-0.0180793627499202	-0.0079799262998601
1	C	26	50	20120601	23	1064	21.12	-0.0154121962763710	-0.0093386623855017
1	C	26	50	20120601	23	1066	21.16	-0.0118092065048335	-0.0110542427366961
1	C	26	50	20120601	23	1068	21.2	-0.00979351377224747	-0.0126818752677669
1	C	26	50	20120601	23	1070	21.24	-0.00646250343170507	-0.0143039499395376
1	C	26	50	20120601	23	1072	21.28	-0.00335557523012077	-0.0154077860513767
1	C	26	50	20120601	23	1074	21.32	-0.0002819941843372	-0.0170265656055471
1	C	26	50	20120601	23	1076	21.36	0.00299028386695979	-0.0173866950892054
1	C	26	50	20120601	23	1078	21.4	0.00554583848484609	-0.0171071757786023
1	C	26	50	20120601	23	1080	21.44	0.00762968216900284	-0.0163488744664579
1	C	26	50	20120601	23	1082	21.48	0.0106573719846874	-0.0145484391802007
1	C	26	50	20120601	23	1084	21.52	0.0130210885328378	-0.0132605148889475
1	C	26	50	20120601	23	1086	21.56	0.0162860056025426	-0.0107612530419115
1	C	26	50	20120601	23	1088	21.6	0.0184509049370268	-0.0094948035836029
1	C	26	50	20120601	23	1090	21.64	0.0215170260062688	-0.0078100863220869
1	C	26	50	20120601	23	1092	21.68	0.0230805027390826	-0.0061873540410097
1	C	26	50	20120601	23	1094	21.72	0.0262136009626386	-0.0040075771798494
1	C	26	50	20120601	23	1096	21.76	0.0283353384991992	-0.000764368288327
1	C	26	50	20120601	23	1098	21.8	0.0305311666842924	0.0018796241746823
1	C	26	50	20120601	23	1100	21.84	0.0328417158735654	0.00546027856432256
1	C	26	50	20120601	23	1102	21.88	0.0348016744496583	0.00881974288173985
1	C	26	50	20120601	23	1104	21.92	0.0367858160776677	0.0118205626397393
1	C	26	50	20120601	23	1106	21.96	0.0380209902030444	0.0139462670453423
1	C	26	50	20120601	23	1108	22	0.0396290924448188	0.0178903672494446
1	C	26	50	20120601	23	1110	22.04	0.0403200771913943	0.0206229106946619
1	C	26	50	20120601	23	1112	22.08	0.0409515235469939	0.0220772879222064
1	C	26	50	20120601	23	1114	22.12	0.0416480237264627	0.0251297264752325
1	C	26	50	20120601	23	1116	22.16	0.0422021833108786	0.0264590165131851
1	C	26	50	20120601	23	1118	22.2	0.0439157151737279	0.0301839843257977
1	C	26	50	20120601	23	1120	22.24	0.0444099828137773	0.0326254826198786
1	C	26	50	20120601	23	1122	22.28	0.0455383131045167	0.0358570313205793
1	C	26	50	20120601	23	1124	22.32	0.0469591027599548	0.0382175658882143
1	C	26	50	20120601	23	1126	22.36	0.0484523072208543	0.0411402432758249
1	C	26	50	20120601	23	1128	22.4	0.0499922797242614	0.0430153136828363
1	C	26	50	20120601	23	1130	22.44	0.0521316595750125	0.045221387845189
1	C	26	50	20120601	23	1132	22.48	0.0542666482926525	0.0473552027655722
1	C	26	50	20120601	23	1134	22.52	0.0562760689880894	0.0487101961350209
1	C	26	50	20120601	23	1136	22.56	0.0592112055971844	0.0511113115608282
1	C	26	50	20120601	23	1138	22.6	0.0617916574448363	0.0519719241531426
1	C	26	50	20120601	23	1140	22.64	0.064374789227189	0.0528223614788756
1	C	26	50	20120601	23	1142	22.68	0.0673194647067622	0.0524140780234185
1	C	26	50	20120601	23	1144	22.72	0.0698473007388259	0.0520762931140457
1	C	26	50	20120601	23	1146	22.76	0.0712784141532694	0.0510472406153849
1	C	26	50	20120601	23	1148	22.8	0.0746450909598548	0.049912617074293
1	C	26	50	20120601	23	1150	22.84	0.0767346622089392	0.0488111568412387
1	C	26	50	20120601	23	1152	22.88	0.078168391918473	0.0479985497282991
1	C	26	50	20120601	23	1154	22.92	0.0802038694987966	0.0460682896370161
1	C	26	50	20120601	23	1156	22.96	0.0825518882764046	0.0439362212703824
1	C	26	50	20120601	23	1158	23	0.0839342820336244	0.042221487326005
1	C	26	50	20120601	23	1160	23.04	0.0849836992075833	0.0395102277949014
1	C	26	50	20120601	23	1162	23.08	0.0851469701633593	0.0369607542953334
1	C	26	50	20120601	23	1164	23.12	0.0861164842710442	0.0336164927737116
1	C	26	50	20120601	23	1166	23.16	0.0862441170450483	0.0300724028757265
1	C	26	50	20120601	23	1168	23.2	0.0862611583184749	0.0275505065406246
1	C	26	50	20120601	23	1170	23.24	0.0871313239234031	0.0245133414940722
1	C	26	50	20120601	23	1172	23.28	0.0870580676608722	0.0211798987062026
1	C	26	50	20120601	23	1174	23.32	0.0871509814919201	0.0180871550666489
1	C	26	50	20120601	23	1176	23.36	0.0865074436103622	0.014771460658987
1	C	26	50	20120601	23	1178	23.4	0.0857852047440582	0.0125054662679966
1	C	26	50	20120601	23	1180	23.44	0.0852538139979966	0.00858222571393928
1	C	26	50	20120601	23	1182	23.48	0.0849809414911367	0.00541219530320187
1	C	26	50	20120601	23	1184	23.52	0.0857527485428018	0.0016715297200469
1	C	26	50	20120601	23	1186	23.56	0.0861221411252936	-0.000445972246894299
1	C	26	50	20120601	23	1188	23.6	0.0871319603195062	-0.0042313269786203
1	C	26	50	20120601	23	1190	23.64	0.0874100654165468	-0.0066761486745728
1	C	26	50	20120601	23	1192	23.68	0.0878621187817594	-0.0099406485512767
1	C	26	50	20120601	23	1194	23.72	0.0878025096801054	-0.0135346601880135
1	C	26	50	20120601	23	1196	23.76	0.0878659371583778	-0.0162009477278337
1	C	26	50	20120601	23	1198	23.8	0.08753585971292	-0.0186991559857658
1	C	26	50	20120601	23	1200	23.84	0.087001357697021	-0.0223507261144912
1	C	26	50	20120601	23	1202	23.88	0.086968547942374	-0.0249718295309935
1	C	26	50	20120601	23	1204	23.92	0.0867588907817521	-0.027881503224898
1	C	26	50	20120601	23	1206	23.96	0.0869152320910725	-0.031190126564748
1	C	26	50	20120601	23	1208	24	0.0866496427840588	-0.0339148918353722
1	C	26	50	20120601	23	1210	24.04	0.0867288387435517	-0.0369828867375844
1	C	26	50	20120601	23	1212	24.08	0.086819560543578	-0.0397454822210021
1	C	26	50	20120601	23	1214	24.12	0.0860565923266777	-0.0418718937333863
1	C	26	50	20120601	23	1216	24.16	0.0849247972127104	-0.0427861828014605
1	C	26	50	20120601	23	1218	24.2	0.0845849616936722	-0.0426861979026007
1	C	26	50	20120601	23	1220	24.24	0.0830358321574487	-0.0430421554562501
1	C	26	50	20120601	23	1222	24.28	0.0801031067824775	-0.0438674197805729
1	C	26	50	20120601	23	1224	24.32	0.0772813759589492	-0.0444166508307239
1	C	26	50	20120601	23	1226	24.36	0.0733152705918163	-0.0453970685249747
1	C	26	50	20120601	23	1228	24.4	0.0707778037653927	-0.04719065901759
1	C	26	50	20120601	23	1230	24.44	0.068443589126367	-0.0486467884557383
1	C	26	50	20120601	23	1232	24.48	0.0658101947797942	-0.0498754444708059
1	C	26	50	20120601	23	1234	24.52	0.0629975785626753	-0.0512922319018625
1	C	26	50	20120601	23	1236	24.56	0.0608090547906317	-0.0530812403425358
1	C	26	50	20120601	23	1238	24.6	0.0581078432468888	-0.0544946690163817
1	C	26	50	20120601	23	1240	24.64	0.0558259389533217	-0.0567460262970016
1	C	26	50	20120601	23	1242	24.68	0.0517969152247988	-0.0588464869905162
1	C	26	50	20120601	23	1244	24.72	0.0487859838398284	-0.0609847071861462
1	C	26	50	20120601	23	1246	24.76	0.0462505817652059	-0.0628245990307936
1	C	26	50	20120601	23	1248	24.8	0.0441815166127759	-0.0651946088292966
1	C	26	50	20120601	23	1250	24.84	0.0422615802804982	-0.0677249197350945
1	C	26	50	20120601	23	1252	24.88	0.0398354262035691	-0.0708778381617272
1	C	26	50	20120601	23	1254	24.92	0.0385670180594766	-0.073672041318264
1	C	26	50	20120601	23	1256	24.96	0.0377537038397559	-0.0758212216690024
1	C	26	50	20120601	23	1258	25	0.0368486778705152	-0.0785030655580086
1	C	26	50	20120601	23	1260	25.04	0.0358518694410765	-0.0808725096710866
1	C	26	50	20120601	23	1262	25.08	0.0343330747857659	-0.0834310341374539
1	C	26	50	20120601	23	1264	25.12	0.0317513572169757	-0.0862443998877608
1	C	26	50	20120601	23	1266	25.16	0.0301665187883023	-0.0887163744841105
1	C	26	50	20120601	23	1268	25.2	0.0279044134846084	-0.0914365435606575
1	C	26	50	20120601	23	1270	25.24	0.0251270394694639	-0.0932984971368775
1	C	26	50	20120601	23	1272	25.28	0.0230465898978569	-0.0954268885482495
1	C	26	50	20120601	23	1274	25.32	0.0205925758137489	-0.0974859127843865
1	C	26	50	20120601	23	1276	25.36	0.0185625429556405	-0.0986626091789585
1	C	26	50	20120601	23	1278	25.4	0.0164820226733553	-0.0995024399029745
1	C	26	50	20120601	23	1280	25.44	0.0128764144854070	-0.100978666730058
1	C	26	50	20120601	23	1282	25.48	0.0111162842856775	-0.102371525667639
1	C	26	50	20120601	23	1284	25.52	0.00819883241717989	-0.103861753208990
1	C	26	50	20120601	23	1286	25.56	0.00536686975852778	-0.106332949987881
1	C	26	50	20120601	23	1288	25.6	0.00279024335856211	-0.106840299103381
1	C	26	50	20120601	23	1290	25.64	-0.00040729350596346	-0.107601994528076
1	C	26	50	20120601	23	1292	25.68	-0.00438052650945067	-0.109287454251712
1	C	26	50	20120601	23	1294	25.72	-0.00679826601568377	-0.109779317728705
1	C	26	50	20120601	23	1296	25.76	-0.00945755319837007	-0.110085636386316
1	C	26	50	20120601	23	1298	25.8	-0.0121771565894917	-0.108785761990460
1	C	26	50	20120601	23	1300	25.84	-0.0148081595009306	-0.108115707604608
1	C	26	50	20120601	23	1302	25.88	-0.0170013218934588	-0.105943758415514
1	C	26	50	20120601	23	1304	25.92	-0.0185929485472316	-0.104089088039141
1	C	26	50	20120601	23	1306	25.96	-0.0201948282493316	-0.101741917789670
1	C	26	50	20120601	23	1308	26	-0.0229587672356336	-0.0984429818127225
1	C	26	50	20120601	23	1310	26.04	-0.0254657436176524	-0.0963281668515495
1	C	26	50	20120601	23	1312	26.08	-0.0273257172948855	-0.0950169080365175
1	C	26	50	20120601	23	1314	26.12	-0.029125162631649	-0.0928115834073525
1	C	26	50	20120601	23	1316	26.16	-0.0316701813584956	-0.0907007282441545
1	C	26	50	20120601	23	1318	26.2	-0.0340237155689969	-0.0889524774383495
1	C	26	50	20120601	23	1320	26.24	-0.036048162283534	-0.0868361068422577
1	C	26	50	20120601	23	1322	26.28	-0.0381409155131337	-0.0849314440164536
1	C	26	50	20120601	23	1324	26.32	-0.0400624781910082	-0.0831810011796263
1	C	26	50	20120601	23	1326	26.36	-0.0406959044455951	-0.0804958338887485
1	C	26	50	20120601	23	1328	26.4	-0.0428511659146517	-0.0774982668219425
1	C	26	50	20120601	23	1330	26.44	-0.0444430754111369	-0.0747479749965174
1	C	26	50	20120601	23	1332	26.48	-0.0465639007799497	-0.0716106129190708
1	C	26	50	20120601	23	1334	26.52	-0.0476143786140805	-0.070062473332341
1	C	26	50	20120601	23	1336	26.56	-0.0495542553575876	-0.0671907712725862
1	C	26	50	20120601	23	1338	26.6	-0.0501272946930612	-0.0650735521483574
1	C	26	50	20120601	23	1340	26.64	-0.0501475886576813	-0.0628582573135781
1	C	26	50	20120601	23	1342	26.68	-0.0490751905133338	-0.0617423013915095
1	C	26	50	20120601	23	1344	26.72	-0.0486381985225605	-0.0615880106918546
1	C	26	50	20120601	23	1346	26.76	-0.0471394856998356	-0.0598452046082641
1	C	26	50	20120601	23	1348	26.8	-0.0450378229247929	-0.0592010303306031
1	C	26	50	20120601	23	1350	26.84	-0.0428627624658631	-0.0570334652035539
1	C	26	50	20120601	23	1352	26.88	-0.0411588472552379	-0.0549098114076163
1	C	26	50	20120601	23	1354	26.92	-0.0392109802051033	-0.0532309277770451
1	C	26	50	20120601	23	1356	26.96	-0.0367660170877946	-0.0506197945661576
1	C	26	50	20120601	23	1358	27	-0.0343368931623844	-0.0473123025971575
1	C	26	50	20120601	23	1360	27.04	-0.0319740251423715	-0.0447771833652475
1	C	26	50	20120601	23	1362	27.08	-0.0303890452923418	-0.0427651110193812
1	C	26	50	20120601	23	1364	27.12	-0.0282268541768296	-0.0408550741820401
1	C	26	50	20120601	23	1366	27.16	-0.0262311159976087	-0.0383854330380679
1	C	26	50	20120601	23	1368	27.2	-0.0242869966134144	-0.0355162765627254
1	C	26	50	20120601	23	1370	27.24	-0.0225916373948415	-0.0322727777574227
1	C	26	50	20120601	23	1372	27.28	-0.0216358270165760	-0.0292468698508267
1	C	26	50	20120601	23	1374	27.32	-0.0196165563236772	-0.0258590364093482
1	C	26	50	20120601	23	1376	27.36	-0.0192547934233544	-0.0238471832665841
1	C	26	50	20120601	23	1378	27.4	-0.0178030112776968	-0.0198983666602512
1	C	26	50	20120601	23	1380	27.44	-0.0166896221532440	-0.0169282141233518
1	C	26	50	20120601	23	1382	27.48	-0.0158343552881954	-0.0139857518880037
1	C	26	50	20120601	23	1384	27.52	-0.0154512165498773	-0.0118627627724404
1	C	26	50	20120601	23	1386	27.56	-0.0142071477283001	-0.009935457680396
1	C	26	50	20120601	23	1388	27.6	-0.0139757816823890	-0.0065843379301035
1	C	26	50	20120601	23	1390	27.64	-0.0139080832791582	-0.0043615760477148
1	C	26	50	20120601	23	1392	27.68	-0.0139171271748896	-0.0015801078843072
1	C	26	50	20120601	23	1394	27.72	-0.0140769615917090	0.0011830108581286
1	C	26	50	20120601	23	1396	27.76	-0.0149742093863566	0.00428968450127167
1	C	26	50	20120601	23	1398	27.8	-0.0158057457478286	0.00690638264252717
1	C	26	50	20120601	23	1400	27.84	-0.0163512786295140	0.00930481813363382
1	C	26	50	20120601	23	1402	27.88	-0.0154897397273163	0.00999467150935942
1	C	26	50	20120601	23	1404	27.92	-0.0154596876891159	0.0103176071763273
1	C	26	50	20120601	23	1406	27.96	-0.0156063416355340	0.0102039044059125
1	C	26	50	20120601	23	1408	28	-0.0155338631904623	0.00906284619311179
1	C	26	50	20120601	23	1410	28.04	-0.0154570713940255	0.00951214184187772
1	C	26	50	20120601	23	1412	28.08	-0.0158239183921051	0.00947523086789978
1	C	26	50	20120601	23	1414	28.12	-0.0164139282903271	0.00988789838540025
1	C	26	50	20120601	23	1416	28.16	-0.0166106453968532	0.00994602256281378
1	C	26	50	20120601	23	1418	28.2	-0.0174581128741053	0.0116147238557359
1	C	26	50	20120601	23	1420	28.24	-0.0190723669448761	0.0132414230058556
1	C	26	50	20120601	23	1422	28.28	-0.0204416085159657	0.0143155182064779
1	C	26	50	20120601	23	1424	28.32	-0.0218409728359339	0.0141827235529711
1	C	26	50	20120601	23	1426	28.36	-0.0241558990161824	0.0159066498855039
1	C	26	50	20120601	23	1428	28.4	-0.026103766066317	0.0180484056150398
1	C	26	50	20120601	23	1430	28.44	-0.0269208279519780	0.0200700946131303
1	C	26	50	20120601	23	1432	28.48	-0.0266979478945480	0.0230588935558496
1	C	26	50	20120601	23	1434	28.52	-0.0252595512802584	0.0244332262957638
1	C	26	50	20120601	23	1436	28.56	-0.0233850819140109	0.0260595011818147
1	C	26	50	20120601	23	1438	28.6	-0.0217479529388688	0.0272753359367259
1	C	26	50	20120601	23	1440	28.64	-0.0188832795205190	0.0285484534119811
1	C	26	50	20120601	23	1442	28.68	-0.0162598285095031	0.0293942379750939
1	C	26	50	20120601	23	1444	28.72	-0.0133129822121116	0.0297450124360371
1	C	26	50	20120601	23	1446	28.76	-0.0101208688565978	0.0302099563578707
1	C	26	50	20120601	23	1448	28.8	-0.00694098844839837	0.0296895469801208
1	C	26	50	20120601	23	1450	28.84	-0.00422392357062127	0.0302646439963277
1	C	26	50	20120601	23	1452	28.88	-0.00077187069127542	0.0311162409771819
1	C	26	50	20120601	23	1454	28.92	0.00184929636483717	0.0319900057556263
1	C	26	50	20120601	23	1456	28.96	0.00322087138830472	0.0332932742640312
1	C	26	50	20120601	23	1458	29	0.00393243294221275	0.0344084523686405
1	C	26	50	20120601	23	1460	29.04	0.00349593592618629	0.0344358174010724
1	C	26	50	20120601	23	1462	29.08	0.0037950420946282	0.035362268705783
1	C	26	50	20120601	23	1464	29.12	0.00462433692760378	0.0367648857169447
1	C	26	50	20120601	23	1466	29.16	0.00634522270097748	0.0387721497366989
1	C	26	50	20120601	23	1468	29.2	0.00856674007543126	0.0398324563550882
1	C	26	50	20120601	23	1470	29.24	0.0107376993150302	0.0413810202058867
1	C	26	50	20120601	23	1472	29.28	0.0126420792981218	0.0427330083715154
1	C	26	50	20120601	23	1474	29.32	0.0141856934014520	0.0438073864148502
1	C	26	50	20120601	23	1476	29.36	0.0159157715629812	0.0426420037287767
1	C	26	50	20120601	23	1478	29.4	0.0166437379942127	0.0417832225430256
1	C	26	50	20120601	23	1480	29.44	0.0180921048141171	0.0379803315631262
1	C	26	50	20120601	23	1482	29.48	0.0186332253494879	0.0365086585037139
1	C	26	50	20120601	23	1484	29.52	0.0198453972912726	0.0340033296804953
1	C	26	50	20120601	23	1486	29.56	0.0206665250409254	0.0306787610827296
1	C	26	50	20120601	23	1488	29.6	0.0216609335499488	0.028439278953393
1	C	26	50	20120601	23	1490	29.64	0.0230119063102397	0.0259476015336919
1	C	26	50	20120601	23	1492	29.68	0.0243582800480257	0.0232674829852318
1	C	26	50	20120601	23	1494	29.72	0.026637433696214	0.0209082848494132
1	C	26	50	20120601	23	1496	29.76	0.0293088689734012	0.0185930899685878
1	C	26	50	20120601	23	1498	29.8	0.0320273409936729	0.0157580867507766
1	C	26	50	20120601	23	1500	29.84	0.0322980921801892	0.0146282008251186
1	C	26	50	20120601	23	1502	29.88	0.0312806362327399	0.0128449482336443
1	C	26	50	20120601	23	1504	29.92	0.0296339259607126	0.0123676511563433
1	C	26	50	20120601	23	1506	29.96	0.0274013777204723	0.0119269114996298
1	C	26	50	20120601	23	1508	30	0.0269544155240843	0.0114759895052671
1	C	26	50	20120601	23	1510	30.04	0.0256713702696213	0.0117499933829769
1	C	26	50	20120601	23	1512	30.08	0.0250820674781805	0.0114135519764883
1	C	26	50	20120601	23	1514	30.12	0.0238538229992594	0.0113814493286225
1	C	26	50	20120601	23	1516	30.16	0.0226099514604742	0.0117121631701834
1	C	26	50	20120601	23	1518	30.2	0.0218851670097580	0.0129231542436435
1	C	26	50	20120601	23	1520	30.24	0.0208809198169812	0.0138450942070901
1	C	26	50	20120601	23	1522	30.28	0.0200454165864668	0.0152274738221742
1	C	26	50	20120601	23	1524	30.32	0.0179888601529960	0.0175159612798742
1	C	26	50	20120601	23	1526	30.36	0.0171232483157387	0.0187573296606540
1	C	26	50	20120601	23	1528	30.4	0.0144189679285655	0.0180409668517017
1	C	26	50	20120601	23	1530	30.44	0.0113743902816258	0.0174191675539179
1	C	26	50	20120601	23	1532	30.48	0.00688975149103362	0.0145342121917633
1	C	26	50	20120601	23	1534	30.52	0.00542202338035354	0.0130066204209880
1	C	26	50	20120601	23	1536	30.56	0.00499875703930987	0.0122103411107328
1	C	26	50	20120601	23	1538	30.6	0.00556827922565383	0.0117715629682302
1	C	26	50	20120601	23	1540	30.64	0.00581856815613618	0.0108456052240529
1	C	26	50	20120601	23	1542	30.68	0.00639081694622839	0.00907475387130697
1	C	26	50	20120601	23	1544	30.72	0.00813535544143278	0.00602758326380072
1	C	26	50	20120601	23	1546	30.76	0.00975311676183824	0.0037761269882315
1	C	26	50	20120601	23	1548	30.8	0.0121412072807361	0.0008265088322577
1	C	26	50	20120601	23	1550	30.84	0.0140308935849147	-0.0020101065890146
1	C	26	50	20120601	23	1552	30.88	0.0151384137230837	-0.005318185456643
1	C	26	50	20120601	23	1554	30.92	0.0158854791084751	-0.0080896834144359
1	C	26	50	20120601	23	1556	30.96	0.0159495005564438	-0.012096334284402
1	C	26	50	20120601	23	1558	31	0.0155941086882194	-0.0148466968205052
1	C	26	50	20120601	23	1560	31.04	0.0154979421659780	-0.0175320055327392
1	C	26	50	20120601	23	1562	31.08	0.0163406013171180	-0.0201306936642779
1	C	26	50	20120601	23	1564	31.12	0.0174813059765281	-0.0209447149907799
1	C	26	50	20120601	23	1566	31.16	0.0188895091312612	-0.0206123040929441
1	C	26	50	20120601	23	1568	31.2	0.0196494367890023	-0.0195631697616976
1	C	26	50	20120601	23	1570	31.24	0.0226917637150575	-0.0186469715053142
1	C	26	50	20120601	23	1572	31.28	0.0256230960896697	-0.0171729862067274
1	C	26	50	20120601	23	1574	31.32	0.0283429045417579	-0.0157975291670311
1	C	26	50	20120601	23	1576	31.36	0.0315234637724671	-0.0150228300486309
1	C	26	50	20120601	23	1578	31.4	0.0345919656702414	-0.0145013267766906
1	C	26	50	20120601	23	1580	31.44	0.0374901580713398	-0.0147050704033013
1	C	26	50	20120601	23	1582	31.48	0.0408732256131131	-0.0138424142723894
1	C	26	50	20120601	23	1584	31.52	0.0423746395837421	-0.0146456027230035
1	C	26	50	20120601	23	1586	31.56	0.0447284849212272	-0.0158702833837474
1	C	26	50	20120601	23	1588	31.6	0.0469848273046544	-0.0173092810388011
1	C	26	50	20120601	23	1590	31.64	0.0488450979667356	-0.0190152327169561
1	C	26	50	20120601	23	1592	31.68	0.0503967306609645	-0.0208913708552071
1	C	26	50	20120601	23	1594	31.72	0.0522621632025483	-0.0235265315545194
1	C	26	50	20120601	23	1596	31.76	0.0542434481191618	-0.0250408997213798
1	C	26	50	20120601	23	1598	31.8	0.0568149479949638	-0.0272924337786949
1	C	26	50	20120601	23	1600	31.84	0.0592980383099141	-0.0286548729825495
1	C	26	50	20120601	23	1602	31.88	0.0620829712965496	-0.0308730033155214
1	C	26	50	20120601	23	1604	31.92	0.0636659076079816	-0.032777800491614
1	C	26	50	20120601	23	1606	31.96	0.0663783550784775	-0.0354651032449709
1	C	26	50	20120601	23	1608	32	0.0672644517991858	-0.0377410466283726
1	C	26	50	20120601	23	1610	32.04	0.0666204825824914	-0.0402254733751394
1	C	26	50	20120601	23	1612	32.08	0.0666779208663272	-0.0429763803834641
1	C	26	50	20120601	23	1614	32.12	0.0666859479425072	-0.0458232262256466
1	C	26	50	20120601	23	1616	32.16	0.067164528418616	-0.0486121861854009
1	C	26	50	20120601	23	1618	32.2	0.067760494277256	-0.0523594115981649
1	C	26	50	20120601	23	1620	32.24	0.0678453541620662	-0.0558754222858691
1	C	26	50	20120601	23	1622	32.28	0.0687744924725453	-0.0591566805932871
1	C	26	50	20120601	23	1624	32.32	0.0689880457915315	-0.0621779993768732
1	C	26	50	20120601	23	1626	32.36	0.0696649378999579	-0.0648636828557013
1	C	26	50	20120601	23	1628	32.4	0.0695567505624364	-0.0679185255717834
1	C	26	50	20120601	23	1630	32.44	0.0695957121460798	-0.0689048688208605
1	C	26	50	20120601	23	1632	32.48	0.0689715489903264	-0.0732738694897778
1	C	26	50	20120601	23	1634	32.52	0.0690544219050815	-0.0770348290375528
1	C	26	50	20120601	23	1636	32.56	0.0692703016053777	-0.0788455173721372
1	C	26	50	20120601	23	1638	32.6	0.069907546236583	-0.082480611912861
1	C	26	50	20120601	23	1640	32.64	0.0700537052082543	-0.08539763951729
1	C	26	50	20120601	23	1642	32.68	0.0697948334156619	-0.0884283698921335
1	C	26	50	20120601	23	1644	32.72	0.069804450067886	-0.0909332249538085
1	C	26	50	20120601	23	1646	32.76	0.0708047233205525	-0.0928971433278765
1	C	26	50	20120601	23	1648	32.8	0.070359175337727	-0.0948813556665635
1	C	26	50	20120601	23	1650	32.84	0.070357407570774	-0.0970072722042015
1	C	26	50	20120601	23	1652	32.88	0.069153063301057	-0.0993726858086265
1	C	26	50	20120601	23	1654	32.92	0.0680310262606702	-0.101149503728393
1	C	26	50	20120601	23	1656	32.96	0.0668902508905819	-0.102971930035545
1	C	26	50	20120601	23	1658	33	0.064999376647011	-0.106349142733170
1	C	26	50	20120601	23	1660	33.04	0.0644818451938605	-0.108744749797151
1	C	26	50	20120601	23	1662	33.08	0.0642203571061777	-0.110574600725505
1	C	26	50	20120601	23	1664	33.12	0.0659366466854737	-0.112088374922670
1	C	26	50	20120601	23	1666	33.16	0.0682901101852969	-0.114223625269819
1	C	26	50	20120601	23	1668	33.2	0.0702957478594544	-0.115964239322388
1	C	26	50	20120601	23	1670	33.24	0.072454544862417	-0.117456941737472
1	C	26	50	20120601	23	1672	33.28	0.074606482929602	-0.119577342842217
1	C	26	50	20120601	23	1674	33.32	0.0772987212882917	-0.121259267031946
1	C	26	50	20120601	23	1676	33.36	0.080398323863623	-0.122830811853134
1	C	26	50	20120601	23	1678	33.4	0.0830772686148262	-0.123850035567537
1	C	26	50	20120601	23	1680	33.44	0.0853653247373897	-0.125189437232460
1	C	26	50	20120601	23	1682	33.48	0.0880521183738642	-0.125929283057616
1	C	26	50	20120601	23	1684	33.52	0.0911785202962024	-0.126264875935967
1	C	26	50	20120601	23	1686	33.56	0.0940420199172954	-0.126325969961861
1	C	26	50	20120601	23	1688	33.6	0.0972404760206366	-0.126459401011471
1	C	26	50	20120601	23	1690	33.64	0.0998975004616231	-0.127137092150561
1	C	26	50	20120601	23	1692	33.68	0.103160303282052	-0.127681352240040
1	C	26	50	20120601	23	1694	33.72	0.106026489908914	-0.128688696560518
1	C	26	50	20120601	23	1696	33.76	0.109273170694732	-0.129159983230179
1	C	26	50	20120601	23	1698	33.8	0.111271454458365	-0.129701627024568
1	C	26	50	20120601	23	1700	33.84	0.113330407983824	-0.130254725948811
1	C	26	50	20120601	23	1702	33.88	0.115435889135485	-0.129854786353372
1	C	26	50	20120601	23	1704	33.92	0.117466699811053	-0.130099445299662
1	C	26	50	20120601	23	1706	33.96	0.120027487019120	-0.130122426270051
1	C	26	50	20120601	23	1708	34	0.123169445290644	-0.130168105368117
1	C	26	50	20120601	23	1710	34.04	0.126662340657672	-0.130011339794728
1	C	26	50	20120601	23	1712	34.08	0.129817592536682	-0.130871040219294
1	C	26	50	20120601	23	1714	34.12	0.131928589121237	-0.132141428262374
1	C	26	50	20120601	23	1716	34.16	0.135061849979352	-0.134413291639647
1	C	26	50	20120601	23	1718	34.2	0.136686074255738	-0.135303539077162
1	C	26	50	20120601	23	1720	34.24	0.138155371436365	-0.136679639584029
1	C	26	50	20120601	23	1722	34.28	0.140333048190386	-0.137425142263433
1	C	26	50	20120601	23	1724	34.32	0.140399162674426	-0.137091741416105
1	C	26	50	20120601	23	1726	34.36	0.139821385723519	-0.136993524284197
1	C	26	50	20120601	23	1728	34.4	0.139266589743000	-0.136982634839768
1	C	26	50	20120601	23	1730	34.44	0.137449608158063	-0.136642940742085
1	C	26	50	20120601	23	1732	34.48	0.136103630400074	-0.136513893754519
1	C	26	50	20120601	23	1734	34.52	0.136692155374056	-0.136493882632612
1	C	26	50	20120601	23	1736	34.56	0.136723692336497	-0.136076265367643
1	C	26	50	20120601	23	1738	34.6	0.136680346690810	-0.136509933956543
1	C	26	50	20120601	23	1740	34.64	0.136580644634663	-0.136181129303293
1	C	26	50	20120601	23	1742	34.68	0.136695620197284	-0.136269800493653
1	C	26	50	20120601	23	1744	34.72	0.136431727946545	-0.136417727232278
1	C	26	50	20120601	23	1746	34.76	0.136083972831557	-0.136441627441482
1	C	26	50	20120601	23	1748	34.8	0.136228364036276	-0.135496791360460
1	C	26	50	20120601	23	1750	34.84	0.135786493008712	-0.135809968953848
1	C	26	50	20120601	23	1752	34.88	0.135458041908851	-0.135690114354437
1	C	26	50	20120601	23	1754	34.92	0.134376097822958	-0.135571391125876
1	C	26	50	20120601	23	1756	34.96	0.133273294087019	-0.133697275313019
1	C	26	50	20120601	23	1758	35	0.131993289391715	-0.132426038741801
1	C	26	50	20120601	23	1760	35.04	0.130754579732433	-0.130960772069826
1	C	26	50	20120601	23	1762	35.08	0.130118961446824	-0.129081918641536
1	C	26	50	20120601	23	1764	35.12	0.129287616004183	-0.128139840276961
1	C	26	50	20120601	23	1766	35.16	0.128225683040197	-0.125237732625614
1	C	26	50	20120601	23	1768	35.2	0.127445037153767	-0.123882916032862
1	C	26	50	20120601	23	1770	35.24	0.126599620286180	-0.121853236728144
1	C	26	50	20120601	23	1772	35.28	0.125781087618415	-0.120120528129388
1	C	26	50	20120601	23	1774	35.32	0.125542311800543	-0.117178737645482
1	C	26	50	20120601	23	1776	35.36	0.125770431519222	-0.114987689502229
1	C	26	50	20120601	23	1778	35.4	0.126239611010675	-0.111924842337385
1	C	26	50	20120601	23	1780	35.44	0.126346065936583	-0.109036629334290
1	C	26	50	20120601	23	1782	35.48	0.126560369495864	-0.105644587900356
1	C	26	50	20120601	23	1784	35.52	0.126519222245160	-0.102978930392677
1	C	26	50	20120601	23	1786	35.56	0.127788252643219	-0.100678938307648
1	C	26	50	20120601	23	1788	35.6	0.128313717834455	-0.0979345720370495
1	C	26	50	20120601	23	1790	35.64	0.129251115152138	-0.0958997449949645
1	C	26	50	20120601	23	1792	35.68	0.130505748856133	-0.0941388228356395
1	C	26	50	20120601	23	1794	35.72	0.132991794877429	-0.0926101993960705
1	C	26	50	20120601	23	1796	35.76	0.135170956555689	-0.0907662063320925
1	C	26	50	20120601	23	1798	35.8	0.137336612494429	-0.0896626247786945
1	C	26	50	20120601	23	1800	35.84	0.139103884472649	-0.0878967670140375
1	C	26	50	20120601	23	1802	35.88	0.141160645967086	-0.0860351669912077
1	C	26	50	20120601	23	1804	35.92	0.143297593370510	-0.084391780121052
1	C	26	50	20120601	23	1806	35.96	0.143297593370510	-0.084391780121052
1	C	26	50	20120601	23	1808	36	0.143297593370510	-0.084391780121052
1	C	26	50	20120601	23	1810	36.04	0.148396964633715	-0.0815438368491451
1	C	26	50	20120601	23	1812	36.08	0.149834017745120	-0.0810967332314008
1	C	26	50	20120601	23	1814	36.12	0.152582400382236	-0.079724380390474
1	C	26	50	20120601	23	1816	36.16	0.154836727511337	-0.0780329102591976
1	C	26	50	20120601	23	1818	36.2	0.157417879394702	-0.0770088075080052
1	C	26	50	20120601	23	1820	36.24	0.159126461510083	-0.0762293637031032
1	C	26	50	20120601	23	1822	36.28	0.160673823279354	-0.0761103576318296
1	C	26	50	20120601	23	1824	36.32	0.162708876595609	-0.0746183623235259
1	C	26	50	20120601	23	1826	36.36	0.164667633090174	-0.0733808547457714
1	C	26	50	20120601	23	1828	36.4	0.166947203931363	-0.0717447510754619
1	C	26	50	20120601	23	1830	36.44	0.168957791352989	-0.071223330535015
1	C	26	50	20120601	23	1832	36.48	0.171539933185848	-0.0704740094789916
1	C	26	50	20120601	23	1834	36.52	0.173611756054724	-0.0710326238361289
1	C	26	50	20120601	23	1836	36.56	0.175830162159341	-0.0714686965880867
1	C	26	50	20120601	23	1838	36.6	0.178269114869009	-0.0722555650141911
1	C	26	50	20120601	23	1840	36.64	0.180412991918889	-0.0717436904152901
1	C	26	50	20120601	23	1842	36.68	0.182527524037349	-0.0715482461009702
1	C	26	50	20120601	23	1844	36.72	0.184082805402569	-0.0707028999440617
1	C	26	50	20120601	23	1846	36.76	0.184595669950964	-0.0690855346034537
1	C	26	50	20120601	23	1848	36.8	0.184919383435391	-0.0676940898794348
1	C	26	50	20120601	23	1850	36.84	0.185319888716255	-0.0654437932589867
1	C	26	50	20120601	23	1852	36.88	0.185365002128895	-0.0627555146982717
1	C	26	50	20120601	23	1854	36.92	0.186390731225684	-0.0621116232633232
1	C	26	50	20120601	23	1856	36.96	0.186693726481422	-0.0628650455386775
1	C	26	50	20120601	23	1858	37	0.187204328288117	-0.0630459941639831
1	C	26	50	20120601	23	1860	37.04	0.189657281712053	-0.0631414535794433
1	C	26	50	20120601	23	1862	37.08	0.191951348242257	-0.062845670812873
1	C	26	50	20120601	23	1864	37.12	0.192942853370836	-0.0624184368956801
1	C	26	50	20120601	23	1866	37.16	0.192322650013058	-0.0620345486241739
1	C	26	50	20120601	23	1868	37.2	0.191310285234433	-0.0610853991917872
1	C	26	50	20120601	23	1870	37.24	0.191061807911524	-0.0603623117973458
1	C	26	50	20120601	23	1872	37.28	0.189606370023808	-0.0575142978147608
1	C	26	50	20120601	23	1874	37.32	0.189425633530536	-0.0548680213968482
1	C	26	50	20120601	23	1876	37.36	0.188782378491691	-0.0519474582585134
1	C	26	50	20120601	23	1878	37.4	0.188772691128789	-0.049016995625242
1	C	26	50	20120601	23	1880	37.44	0.188690383899459	-0.0466626128866033
1	C	26	50	20120601	23	1882	37.48	0.189461271712308	-0.046195780989664
1	C	26	50	20120601	23	1884	37.52	0.188784004837288	-0.0432936733383181
1	C	26	50	20120601	23	1886	37.56	0.187405429456686	-0.0426103253449794
1	C	26	50	20120601	23	1888	37.6	0.186077412210940	-0.0413305327817099
1	C	26	50	20120601	23	1890	37.64	0.184385022840848	-0.0394619324017463
1	C	26	50	20120601	23	1892	37.68	0.182947191911983	-0.0372298791362529
1	C	26	50	20120601	23	1894	37.72	0.182172485722515	-0.0351577734246638
1	C	26	50	20120601	23	1896	37.76	0.182328332057089	-0.0329640453467107
1	C	26	50	20120601	23	1898	37.8	0.182774799278730	-0.0311556904645042
1	C	26	50	20120601	23	1900	37.84	0.184236671838155	-0.0284337536210047
1	C	26	50	20120601	23	1902	37.88	0.185492634902899	-0.0265357375989438
1	C	26	50	20120601	23	1904	37.92	0.186735162938800	-0.0226302454250942
1	C	26	50	20120601	23	1906	37.96	0.187797944430923	-0.0213355329087417
1	C	26	50	20120601	23	1908	38	0.189645614450164	-0.0189759175799222
1	C	26	50	20120601	23	1910	38.04	0.191311558026639	-0.0179350563980156
1	C	26	50	20120601	23	1912	38.08	0.193316205751303	-0.01564332332019
1	C	26	50	20120601	23	1914	38.12	0.195694205856433	-0.0143754808615225
1	C	26	50	20120601	23	1916	38.16	0.197493792614553	-0.0138967695706592
1	C	26	50	20120601	23	1918	38.2	0.198846487886963	-0.0131705709063806
1	C	26	50	20120601	23	1920	38.24	0.197885529771330	-0.0137808040585446
1	C	26	50	20120601	23	1922	38.28	0.197884115557768	-0.0131019815486055
1	C	26	50	20120601	23	1924	38.32	0.197034173206782	-0.0132844150981516
1	C	26	50	20120601	23	1926	38.36	0.197206000154610	-0.0129259119600901
1	C	26	50	20120601	23	1928	38.4	0.197141653437522	-0.0116184715216761
1	C	26	50	20120601	23	1930	38.44	0.197247012347919	-0.0108852017895857
1	C	26	50	20120601	23	1932	38.48	0.197115490486618	-0.0090608662941244
1	C	26	50	20120601	23	1934	38.52	0.197587837816451	-0.0071969328189166
1	C	26	50	20120601	23	1936	38.56	0.198729108161286	-0.0047248875118885
1	C	26	50	20120601	23	1938	38.6	0.200165242033876	-0.0026862986617277
1	C	26	50	20120601	23	1940	38.64	0.201815629261165	-0.000460326514552399
1	C	26	50	20120601	23	1942	38.68	0.203677441416029	0.0013095617587575
1	C	26	50	20120601	23	1944	38.72	0.204625671609601	0.00359988062302075
1	C	26	50	20120601	23	1946	38.76	0.20605544152116	0.00531249324705453
1	C	26	50	20120601	23	1948	38.8	0.207702293214543	0.00829719097044296
1	C	26	50	20120601	23	1950	38.84	0.209491273370945	0.00995464926554425
1	C	26	50	20120601	23	1952	38.88	0.210848211284042	0.0120441498039505
1	C	26	50	20120601	23	1954	38.92	0.211978167920378	0.0137157502346755
1	C	26	50	20120601	23	1956	38.96	0.213989179606073	0.0135799857326877
1	C	26	50	20120601	23	1958	39	0.216304247207678	0.0166488291630373
1	C	26	50	20120601	23	1960	39.04	0.216860740244471	0.0164444753032744
1	C	26	50	20120601	23	1962	39.08	0.217374099767613	0.0169875333112257
1	C	26	50	20120601	23	1964	39.12	0.217169038801069	0.0158872751596994
1	C	26	50	20120601	23	1966	39.16	0.218033123287679	0.0155407928369179
1	C	26	50	20120601	23	1968	39.2	0.218679418885683	0.0150953155647704
1	C	26	50	20120601	23	1970	39.24	0.219809375522019	0.0149157104423491
1	C	26	50	20120601	23	1972	39.28	0.219596536380882	0.0154580613435192
1	C	26	50	20120601	23	1974	39.32	0.219486934829798	0.0161163777568038
1	C	26	50	20120601	23	1976	39.36	0.219411274404211	0.0174011907782198
1	C	26	50	20120601	23	1978	39.4	0.218201414701601	0.0193761400180738
1	C	26	50	20120601	23	1980	39.44	0.217833719175384	0.0209218754417476
1	C	26	50	20120601	23	1982	39.48	0.217388949010018	0.022613981969127
1	C	26	50	20120601	23	1984	39.52	0.216828213332537	0.0235169573287022
1	C	26	50	20120601	23	1986	39.56	0.215368037829387	0.0251708800898976
1	C	26	50	20120601	23	1988	39.6	0.214177977116650	0.0279052620127459
1	C	26	50	20120601	23	1990	39.64	0.213565622644142	0.029236036974939
1	C	26	50	20120601	23	1992	39.68	0.212385461426342	0.03124492734029
1	C	26	50	20120601	23	1994	39.72	0.211048322503118	0.0325042845175832
1	C	26	50	20120601	23	1996	39.76	0.210133326328263	0.0348900627973067
1	C	26	50	20120601	23	1998	39.8	0.209343488053677	0.0376145452252184
1	C	26	50	20120601	23	2000	39.84	0.208712748804859	0.0395166624666102
1	C	26	50	20120601	23	2002	39.88	0.207627339895737	0.0422227601182112
1	C	26	50	20120601	23	2004	39.92	0.206788004146469	0.0447916790542619
1	C	26	50	20120601	23	2006	39.96	0.206760426982003	0.0470947258405865
1	C	26	50	20120601	23	2008	40	0.206218076080833	0.0505602561751817
1	C	26	50	20120601	23	2010	40.04	0.206430915221970	0.0523796419231747
1	C	26	50	20120601	23	2012	40.08	0.207005793035075	0.0556514249997249
1	C	26	50	20120601	23	2014	40.12	0.206838915834714	0.0579862915912028
1	C	26	50	20120601	23	2016	40.16	0.207884019657308	0.0606011724680307
1	C	26	50	20120601	23	2018	40.2	0.208743861503231	0.0633475752061592
1	C	26	50	20120601	23	2020	40.24	0.210096556775641	0.0651443335371543
1	C	26	50	20120601	23	2022	40.28	0.211402583000492	0.0681474160368535
1	C	26	50	20120601	23	2024	40.32	0.212362126902563	0.0706569380032846
1	C	26	50	20120601	23	2026	40.36	0.212574258936919	0.0727881578417809
1	C	26	50	20120601	23	2028	40.4	0.212919327046138	0.0758838713298156
1	C	26	50	20120601	23	2030	40.44	0.213481406226503	0.0778433349311616
1	C	26	50	20120601	23	2032	40.48	0.213453192665933	0.0774359707145201
1	C	26	50	20120601	23	2034	40.52	0.213612998798482	0.077575977857195
1	C	26	50	20120601	23	2036	40.56	0.213456374646449	0.0776307786327369
1	C	26	50	20120601	23	2038	40.6	0.213597442449296	0.0773270762702173
1	C	26	50	20120601	23	2040	40.64	0.213125802226244	0.0771015092070188
1	C	26	50	20120601	23	2042	40.68	0.213627848040887	0.0775399154113545
1	C	26	50	20120601	23	2044	40.72	0.213750884620813	0.0773730382109944
1	C	26	50	20120601	23	2046	40.76	0.213770683610686	0.0770109995390269
1	C	26	50	20120601	23	2048	40.8	0.214568300059865	0.0770307985289001
1	C	26	50	20120601	23	2050	40.84	0.214157471019995	0.0771050447409247
1	C	26	50	20120601	23	2052	40.88	0.214111509079218	0.0773376828719351
1	C	26	50	20120601	23	2054	40.92	0.213735328271627	0.0770732249357713
1	C	26	50	20120601	23	2056	40.96	0.213256758402120	0.0782207178202809
1	C	26	50	20120601	23	2058	41	0.212143065221751	0.0794178496008297
1	C	26	50	20120601	23	2060	41.04	0.211207421528885	0.0811977787904325
1	C	26	50	20120601	23	2062	41.08	0.210203117767566	0.0836573083074336
1	C	26	50	20120601	23	2064	41.12	0.209340730337231	0.0846300043956338
1	C	26	50	20120601	23	2066	41.16	0.209908961346592	0.0851889015954837
1	C	26	50	20120601	23	2068	41.2	0.210248514022918	0.0855027155849743
1	C	26	50	20120601	23	2070	41.24	0.210816532900245	0.08749300904198
1	C	26	50	20120601	23	2072	41.28	0.210788672893066	0.0902418159431647
1	C	26	50	20120601	23	2074	41.32	0.211423089097147	0.0924131994468323
1	C	26	50	20120601	23	2076	41.36	0.211501931503249	0.093733014253917
1	C	26	50	20120601	23	2078	41.4	0.212830443723742	0.094752096546963
1	C	26	50	20120601	23	2080	41.44	0.213434666468266	0.0967372988351443
1	C	26	50	20120601	23	2082	41.48	0.214817130936164	0.0989936058632324
1	C	26	50	20120601	23	2084	41.52	0.215236162414695	0.101265822793897
1	C	26	50	20120601	23	2086	41.56	0.216191392965400	0.104510806523440
1	C	26	50	20120601	23	2088	41.6	0.216161977323303	0.106252834789572
1	C	26	50	20120601	23	2090	41.64	0.215803615606598	0.108098949173893
1	C	26	50	20120601	23	2092	41.68	0.215237364496223	0.110202450426567
1	C	26	50	20120601	23	2094	41.72	0.213670062315723	0.111226694599116
1	C	26	50	20120601	23	2096	41.76	0.211596966654641	0.112671879438504
1	C	26	50	20120601	23	2098	41.8	0.209543740694109	0.113571107132139
1	C	26	50	20120601	23	2100	41.84	0.207369670184673	0.114140045248283
1	C	26	50	20120601	23	2102	41.88	0.205460481875469	0.114309750875768
1	C	26	50	20120601	23	2104	41.92	0.202672006283860	0.115478951938460
1	C	26	50	20120601	23	2106	41.96	0.200132997964654	0.116772038109215
1	C	26	50	20120601	23	2108	42	0.197517339270367	0.117946613183445
1	C	26	50	20120601	23	2110	42.04	0.195440778786056	0.118929986584040
1	C	26	50	20120601	23	2112	42.08	0.191989814851153	0.119884863581355
1	C	26	50	20120601	23	2114	42.12	0.189772964381455	0.120432942047453
1	C	26	50	20120601	23	2116	42.16	0.186913141715624	0.121063964138984
1	C	26	50	20120601	23	2118	42.2	0.184407296704456	0.121288682674044
1	C	26	50	20120601	23	2120	42.24	0.181910290528052	0.121346170455354
1	C	26	50	20120601	23	2122	42.28	0.178928491942466	0.121332664715834
1	C	26	50	20120601	23	2124	42.32	0.176299044665946	0.120662751751337
1	C	26	50	20120601	23	2126	42.36	0.175134369086653	0.119676408502260
1	C	26	50	20120601	23	2128	42.4	0.173663021296360	0.118699752616085
1	C	26	50	20120601	23	2130	42.44	0.171578611926779	0.116163926277394
1	C	26	50	20120601	23	2132	42.48	0.169775701766787	0.113888244523502
1	C	26	50	20120601	23	2134	42.52	0.167850957108397	0.112032796329669
1	C	26	50	20120601	23	2136	42.56	0.165496079395012	0.110419390787035
1	C	26	50	20120601	23	2138	42.6	0.163020639975434	0.107769720256573
1	C	26	50	20120601	23	2140	42.64	0.160777555844154	0.106540910092227
1	C	26	50	20120601	23	2142	42.68	0.158366745984377	0.104163192829809
1	C	26	50	20120601	23	2144	42.72	0.155852698534546	0.102878662651106
1	C	26	50	20120601	23	2146	42.76	0.152897840717324	0.101091662393691
1	C	26	50	20120601	23	2148	42.8	0.150564246918052	0.09975254357148
1	C	26	50	20120601	23	2150	42.84	0.147738718931109	0.0977131769038598
1	C	26	50	20120601	23	2152	42.88	0.144673340323987	0.0957382983746839
1	C	26	50	20120601	23	2154	42.92	0.142232902690078	0.0944027857970569
1	C	26	50	20120601	23	2156	42.96	0.139845851618148	0.0933829963972296
1	C	26	50	20120601	23	2158	43	0.136753037267916	0.091644857218395
1	C	26	50	20120601	23	2160	43.04	0.134743651927818	0.0903237696191042
1	C	26	50	20120601	23	2162	43.08	0.131764752480036	0.0893456995193669
1	C	26	50	20120601	23	2164	43.12	0.128567003483476	0.0879076564584679
1	C	26	50	20120601	23	2166	43.16	0.125639086434617	0.0863468596603548
1	C	26	50	20120601	23	2168	43.2	0.122590112704818	0.0846667032375774
1	C	26	50	20120601	23	2170	43.24	0.119280570126153	0.0830731673954954
1	C	26	50	20120601	23	2172	43.28	0.120219537220890	0.0836219529683743
1	C	26	50	20120601	23	2174	43.32	0.120220810013097	0.0834043055011251
1	C	26	50	20120601	23	2176	43.36	0.120084550536362	0.0838615914565184
1	C	26	50	20120601	23	2178	43.4	0.119635537730308	0.0838170437293037
1	C	26	50	20120601	23	2180	43.44	0.119310551453675	0.0836654400354173
1	C	26	50	20120601	23	2182	43.48	0.119421567218321	0.083281481053233
1	C	26	50	20120601	23	2184	43.52	0.119270387788504	0.083312452330249
1	C	26	50	20120601	23	2186	43.56	0.118094469211391	0.0829878903176843
1	C	26	50	20120601	23	2188	43.6	0.115981492727849	0.0814451247424915
1	C	26	50	20120601	23	2190	43.64	0.113581572312502	0.0797028136336479
1	C	26	50	20120601	23	2192	43.68	0.111080394206089	0.0782300516297925
1	C	26	50	20120601	23	2194	43.72	0.108067765764843	0.0773564212016366
1	C	26	50	20120601	23	2196	43.76	0.105283815656634	0.0764308891357415
1	C	26	50	20120601	23	2198	43.8	0.102623397103097	0.0759064987468135
1	C	26	50	20120601	23	2200	43.84	0.100334704584431	0.0752903966083657
1	C	26	50	20120601	23	2202	43.88	0.0970754372979076	0.0746846182289232
1	C	26	50	20120601	23	2204	43.92	0.0943049929292187	0.0741811582007184
1	C	26	50	20120601	23	2206	43.96	0.0915124161182787	0.0735881077433372
1	C	26	50	20120601	23	2208	44	0.0881882364292426	0.0719981781458393
1	C	26	50	20120601	23	2210	44.04	0.0861329598590458	0.0715628832113408
1	C	26	50	20120601	23	2212	44.08	0.0830850467894193	0.0708327247490876
1	C	26	50	20120601	23	2214	44.12	0.0816482765207264	0.070083262271708
1	C	26	50	20120601	23	2216	44.16	0.08121892128319	0.0700558265285979
1	C	26	50	20120601	23	2218	44.2	0.081654569771079	0.0701271736028196
1	C	26	50	20120601	23	2220	44.24	0.0821153205497001	0.0706935661345501
1	C	26	50	20120601	23	2222	44.28	0.0829009868942764	0.0713256488862527
1	C	26	50	20120601	23	2224	44.32	0.0827156542069274	0.0712514733849063
1	C	26	50	20120601	23	2226	44.36	0.0822625401815431	0.0720807682178818
1	C	26	50	20120601	23	2228	44.4	0.081278452603098	0.0731480115537945
1	C	26	50	20120601	23	2230	44.44	0.0819246845614922	0.0726799705042593
1	C	26	50	20120601	23	2232	44.48	0.0815626458895247	0.0724773137007713
1	C	26	50	20120601	23	2234	44.52	0.0813288056769863	0.0719094362448003
1	C	26	50	20120601	23	2236	44.56	0.0801745528516486	0.0720239592590813
1	C	26	50	20120601	23	2238	44.6	0.0780274655369825	0.0689139904983379
1	C	26	50	20120601	23	2240	44.64	0.0766531327970683	0.0675207072966879
1	C	26	50	20120601	23	2242	44.68	0.0746026645529836	0.0651162613979412
1	C	26	50	20120601	23	2244	44.72	0.0721762983440201	0.063330109668664
1	C	26	50	20120601	23	2246	44.76	0.0694722442310168	0.0609890983192575
1	C	26	50	20120601	23	2248	44.8	0.0673012001386041	0.0588134156063602
1	C	26	50	20120601	23	2250	44.84	0.0650068083392813	0.0565799198430331
1	C	26	50	20120601	23	2252	44.88	0.0626804906687878	0.0546716578437128
1	C	26	50	20120601	23	2254	44.92	0.0605731286130888	0.0522317576109574
1	C	26	50	20120601	23	2256	44.96	0.0588303437427017	0.0503811672407106
1	C	26	50	20120601	23	2258	45	0.0562521758499531	0.0480056278671788
1	C	26	50	20120601	23	2260	45.04	0.0543756417319046	0.0459513553886113
1	C	26	50	20120601	23	2262	45.08	0.0524483373469669	0.0438096845118891
1	C	26	50	20120601	23	2264	45.12	0.0506721911786435	0.0415614031457674
1	C	26	50	20120601	23	2266	45.16	0.0486779096393918	0.0401211256274398
1	C	26	50	20120601	23	2268	45.2	0.0456606850040688	0.0388863757661318
1	C	26	50	20120601	23	2270	45.24	0.0430736994897588	0.0385852543433635
1	C	26	50	20120601	23	2272	45.28	0.0407681283322254	0.0379980516590628
1	C	26	50	20120601	23	2274	45.32	0.0376491510310896	0.0378657519803028
1	C	26	50	20120601	23	2276	45.36	0.0347367408339419	0.0381866158244018
1	C	26	50	20120601	23	2278	45.4	0.0324990789388814	0.0379226753489805
1	C	26	50	20120601	23	2280	45.44	0.0293354844726450	0.037218112879414
1	C	26	50	20120601	23	2282	45.48	0.0265869462720373	0.0375032324757241
1	C	26	50	20120601	23	2284	45.52	0.0246137365148650	0.0386059937852557
1	C	26	50	20120601	23	2286	45.56	0.0232352459870774	0.0395192080510225
1	C	26	50	20120601	23	2288	45.6	0.0241264550898137	0.0402403438307478
1	C	26	50	20120601	23	2290	45.64	0.0239353099847234	0.0419824569496927
1	C	26	50	20120601	23	2292	45.68	0.0237419587064757	0.0434433678438954
1	C	26	50	20120601	23	2294	45.72	0.0229177550423247	0.0451911943856323
1	C	26	50	20120601	23	2296	45.76	0.0221644741883267	0.0474332178567405
1	C	26	50	20120601	23	2298	45.8	0.0206645592840738	0.0474445315652395
1	C	26	50	20120601	23	2300	45.84	0.0191483102131754	0.047052158012359
1	C	26	50	20120601	23	2302	45.88	0.0174434050530566	0.0459968011414381
1	C	26	50	20120601	23	2304	45.92	0.0159143573494188	0.0444280140366977
1	C	26	50	20120601	23	2306	45.96	0.0147914717808946	0.0425612521343652
1	C	26	50	20120601	23	2308	46	0.0134205331535301	0.040852599308306
1	C	26	50	20120601	23	2310	46.04	0.0118170271058333	0.0382140303543084
1	C	26	50	20120601	23	2312	46.08	0.0103842166351150	0.0367021653454534
1	C	26	50	20120601	23	2314	46.12	0.00906631101633955	0.0338761423837633
1	C	26	50	20120601	23	2316	46.16	0.00844299638872361	0.0321986729667544
1	C	26	50	20120601	23	2318	46.2	0.00887065456998524	0.0306919698374021
1	C	26	50	20120601	23	2320	46.24	0.00880347942577251	0.0288624017517601
1	C	26	50	20120601	23	2322	46.28	0.00900834947348569	0.0275731127444192
1	C	26	50	20120601	23	2324	46.32	0.00825376754301028	0.0249903486575928
1	C	26	50	20120601	23	2326	46.36	0.00842750367914782	0.0233846081524676
1	C	26	50	20120601	23	2328	46.4	0.0100750836925159	0.0224118625667927
1	C	26	50	20120601	23	2330	46.44	0.0118073397429311	0.0206151042357976
1	C	26	50	20120601	23	2332	46.48	0.0130678848596167	0.0205518888895596
1	C	26	50	20120601	23	2334	46.52	0.0156869885781418	0.0198963217074401
1	C	26	50	20120601	23	2336	46.56	0.0171082222966385	0.0185364648575504
1	C	26	50	20120601	23	2338	46.6	0.0167183024042888	0.0149723850508612
1	C	26	50	20120601	23	2340	46.64	0.0153942520275848	0.0143076693212068
1	C	26	50	20120601	23	2342	46.68	0.0135457122670035	0.0123293754662777
1	C	26	50	20120601	23	2344	46.72	0.0136100377708881	0.0113179935660788
1	C	26	50	20120601	23	2346	46.76	0.0143318594441911	0.0103558262978504
1	C	26	50	20120601	23	2348	46.8	0.0152130983413127	0.00960298385005675
1	C	26	50	20120601	23	2350	46.84	0.0160062812309730	0.00895242439816169
1	C	26	50	20120601	23	2352	46.88	0.0174348632031398	0.00895007680364815
1	C	26	50	20120601	23	2354	46.92	0.0187963619549755	0.00940541821539323
1	C	26	50	20120601	23	2356	46.96	0.0211212088433640	0.0100037931868367
1	C	26	50	20120601	23	2358	47	0.0242121847159648	0.0116556653383666
1	C	26	50	20120601	23	2360	47.04	0.0249484950072143	0.0112977985964081
1	C	26	50	20120601	23	2362	47.08	0.0260586526536772	0.0119935916690957
1	C	26	50	20120601	23	2364	47.12	0.0251316356635416	0.0119897732924773
1	C	26	50	20120601	23	2366	47.16	0.0241198365703418	0.012013461369647
1	C	26	50	20120601	23	2368	47.2	0.0238267408095400	0.0111790046571688
1	C	26	50	20120601	23	2370	47.24	0.0231265778169447	0.00993281380814122
1	C	26	50	20120601	23	2372	47.28	0.0222344141200538	0.00943337721752135
1	C	26	50	20120601	23	2374	47.32	0.0214781634175748	0.00823815462528173
1	C	26	50	20120601	23	2376	47.36	0.0198134289936951	0.00656917756071493
1	C	26	50	20120601	23	2378	47.4	0.0167828541823434	0.00373531985588923
1	C	26	50	20120601	23	2380	47.44	0.0135868305263295	0.00153249838473
1	C	26	50	20120601	23	2382	47.48	0.0110402349513609	0.000220086985644399
1	C	26	50	20120601	23	2384	47.52	0.00862746640579956	0.0011591035778567
1	C	26	50	20120601	23	2386	47.56	0.00701481039635427	0.002428077407374
1	C	26	50	20120601	23	2388	47.6	0.0058501913856044	0.00373598453626354
1	C	26	50	20120601	23	2390	47.64	0.0040042184226388	0.0074253990199181
1	C	26	50	20120601	23	2392	47.68	0.00388328902092028	0.0110819330382475
1	C	26	50	20120601	23	2394	47.72	0.00124033600487932	0.0134026433519661
1	C	26	50	20120601	23	2396	47.76	-0.00018847931252528	0.0154123751743867
1	C	26	50	20120601	23	2398	47.8	-0.00221918392207586	0.0190968328395051
1	C	26	50	20120601	23	2400	47.84	-0.00382369406140187	0.0207047088071096
1	C	26	50	20120601	23	2402	47.88	-0.00488070556219077	0.0205423288058779
1	C	26	50	20120601	23	2404	47.92	-0.00663484656748367	0.0193288416454802
1	C	26	50	20120601	23	2406	47.96	-0.00821271999436237	0.0182268510823401
1	C	26	50	20120601	23	2408	48	-0.00936882543946677	0.0162745434016196
1	C	26	50	20120601	23	2410	48.04	-0.0105108594596256	0.0138382211291770
1	C	26	50	20120601	23	2412	48.08	-0.0125818338003647	0.0108241077636912
1	C	26	50	20120601	23	2414	48.12	-0.0140564342818512	0.00839222612183446
1	C	26	50	20120601	23	2416	48.16	-0.0162176354478697	0.00661526678071267
1	C	26	50	20120601	23	2418	48.2	-0.0184197780965190	0.0034514589096497
1	C	26	50	20120601	23	2420	48.24	-0.0198968534517396	0.0014946823140722
1	C	26	50	20120601	23	2422	48.28	-0.0213416847377381	-0.000652730269713301
1	C	26	50	20120601	23	2424	48.32	-0.0232981077799250	-0.002045872050007
1	C	26	50	20120601	23	2426	48.36	-0.024576415418954	-0.003166212034119
1	C	26	50	20120601	23	2428	48.4	-0.02621640817656	-0.0021976878759277
1	C	26	50	20120601	23	2430	48.44	-0.0281973678240541	-0.0019748785291759
1	C	26	50	20120601	23	2432	48.48	-0.0304765851118527	-0.0005188749560346
1	C	26	50	20120601	23	2434	48.52	-0.0328378267862689	0.00095537197206120
1	C	26	50	20120601	23	2436	48.56	-0.0353277618948611	0.0022691056608277
1	C	26	50	20120601	23	2438	48.6	-0.0383014287524630	0.00406487404232903
1	C	26	50	20120601	23	2440	48.64	-0.0404894999761667	0.00536128361495645
1	C	26	50	20120601	23	2442	48.68	-0.0427764954385583	0.00626107699401634
1	C	26	50	20120601	23	2444	48.72	-0.0445201500502863	0.00700177134730924
1	C	26	50	20120601	23	2446	48.76	-0.0473067164535862	0.00750551421822654
1	C	26	50	20120601	23	2448	48.8	-0.0503100817959979	0.00727344177264111
1	C	26	50	20120601	23	2450	48.84	-0.053111638863059	0.00724247049562514
1	C	26	50	20120601	23	2452	48.88	-0.0561266714673604	0.00834506209952933
1	C	26	50	20120601	23	2454	48.92	-0.0577549969630767	0.00874768870073694
1	C	26	50	20120601	23	2456	48.96	-0.0613712117527429	0.0100897066607509
1	C	26	50	20120601	23	2458	49	-0.0623207147385202	0.0111225068253520
1	C	26	50	20120601	23	2460	49.04	-0.0636849358514634	0.0137400039972702
1	C	26	50	20120601	23	2462	49.08	-0.065047035644063	0.0162245650943254
1	C	26	50	20120601	23	2464	49.12	-0.0654660671225942	0.0177161361385603
1	C	26	50	20120601	23	2466	49.16	-0.0643910526831563	0.0187416531033151
1	C	26	50	20120601	23	2468	49.2	-0.062250923299217	0.0203114301575493
1	C	26	50	20120601	23	2470	49.24	-0.0612659942637023	0.0219220072730579
1	C	26	50	20120601	23	2472	49.28	-0.0585717052953472	0.0237109167187817
1	C	26	50	20120601	23	2474	49.32	-0.056411352657466	0.0238615304631744
1	C	26	50	20120601	23	2476	49.36	-0.0535996132527559	0.0235942440998859
1	C	26	50	20120601	23	2478	49.4	-0.0507600138408669	0.0236079619714409
1	C	26	50	20120601	23	2480	49.44	-0.0478967263518083	0.0230637018819617
1	C	26	50	20120601	23	2482	49.48	-0.0449047454285736	0.0225539486034043
1	C	26	50	20120601	23	2484	49.52	-0.0418903492203754	0.0228257604500924
1	C	26	50	20120601	23	2486	49.56	-0.038019505278804	0.0226709040650125
1	C	26	50	20120601	23	2488	49.6	-0.0351055889442123	0.0226985519401569
1	C	26	50	20120601	23	2490	49.64	-0.0324093200768699	0.0226393671025716
1	C	26	50	20120601	23	2492	49.68	-0.0292201270723623	0.0227806470374527
1	C	26	50	20120601	23	2494	49.72	-0.0266540365634363	0.0223838187118508
1	C	26	50	20120601	23	2496	49.76	-0.0242403275658561	0.0221054307720977
1	C	26	50	20120601	23	2498	49.8	-0.0219380585969908	0.022509683718902
1	C	26	50	20120601	23	2500	49.84	-0.0195149450792207	0.0221432609848911
1	C	26	50	20120601	23	2502	49.88	-0.0169763610240829	0.0215113196545447
1	C	26	50	20120601	23	2504	49.92	-0.0146401580007885	0.0207000489734216
1	C	26	50	20120601	23	2506	49.96	-0.0109396843670762	0.0203306988173366
1	C	26	50	20120601	23	2508	50	-0.00832204577380167	0.0197154452070262
1	C	26	50	20120601	23	2510	50.04	-0.00590529621706227	0.0180408749278202
1	C	26	50	20120601	23	2512	50.08	-0.00431883144279217	0.0171586885076119
1	C	26	50	20120601	23	2514	50.12	-0.00427636968058187	0.0174555672896930
1	C	26	50	20120601	23	2516	50.16	-0.00459429196047117	0.0175505953700167
1	C	26	50	20120601	23	2518	50.2	-0.00450946035993217	0.0177132087164862
1	C	26	50	20120601	23	2520	50.24	-0.00339102249306167	0.0152472940252509
1	C	26	50	20120601	23	2522	50.28	-0.00235803848069746	0.0139379019721209
1	C	26	50	20120601	23	2524	50.32	-0.00093820341941394	0.0115793968009478
1	C	26	50	20120601	23	2526	50.36	0.00019776362456225	0.0103102815500742
1	C	26	50	20120601	23	2528	50.4	0.00139568029363819	0.00976973377119617
1	C	26	50	20120601	23	2530	50.44	0.00270422381863077	0.0090549902367728
1	C	26	50	20120601	23	2532	50.48	0.00471494771186537	0.00971814821018826
1	C	26	50	20120601	23	2534	50.52	0.00669584866949664	0.0100913047220764
1	C	26	50	20120601	23	2536	50.56	0.00900488182183075	0.0100876178673193
1	C	26	50	20120601	23	2538	50.6	0.0114278143202648	0.0109739507616925
1	C	26	50	20120601	23	2540	50.64	0.0134821433673749	0.0112791804748595
1	C	26	50	20120601	23	2542	50.68	0.0154827110859113	0.0121065873327293
1	C	26	50	20120601	23	2544	50.72	0.0163592123675989	0.0127491776912004
1	C	26	50	20120601	23	2546	50.76	0.0170012016853060	0.0132555297861402
1	C	26	50	20120601	23	2548	50.8	0.0177625152723382	0.0138120369650697
1	C	26	50	20120601	23	2550	50.84	0.0175544632441097	0.0135167138179071
1	C	26	50	20120601	23	2552	50.88	0.0187418652353494	0.0130024633402214
1	C	26	50	20120601	23	2554	50.92	0.0196162169124222	0.0115488356458649
1	C	26	50	20120601	23	2556	50.96	0.0214678538007051	0.00881785490663408
1	C	26	50	20120601	23	2558	51	0.0216704116092438	0.00594775090820476
1	C	26	50	20120601	23	2560	51.04	0.0208335365915739	0.00352709812203323
1	C	26	50	20120601	23	2562	51.08	0.0195269036691041	0.0008629616010415
1	C	26	50	20120601	23	2564	51.12	0.0173801826357507	-0.0021730169203322
1	C	26	50	20120601	23	2566	51.16	0.0160353857460867	-0.0031461584858045
1	C	26	50	20120601	23	2568	51.2	0.0139686752592381	-0.0048340011592934
1	C	26	50	20120601	23	2570	51.24	0.01172206266512	-0.0070649159828691
1	C	26	50	20120601	23	2572	51.28	0.00978048886533796	-0.0083283743794932
1	C	26	50	20120601	23	2574	51.32	0.00806554278892623	-0.0110649483333633
1	C	26	50	20120601	23	2576	51.36	0.00558861844510787	-0.0139000929725308
1	C	26	50	20120601	23	2578	51.4	0.00395131269327042	-0.0161200547120659
1	C	26	50	20120601	23	2580	51.44	0.00246044875581671	-0.0183047318232199
1	C	26	50	20120601	23	2582	51.48	0.00083261823484715	-0.0206771457847789
1	C	26	50	20120601	23	2584	51.52	-0.00115633171927437	-0.0228656412725512
1	C	26	50	20120601	23	2586	51.56	-0.00314273608898357	-0.0235542218560707
1	C	26	50	20120601	23	2588	51.6	-0.00468924933011667	-0.0240566212241037
1	C	26	50	20120601	23	2590	51.64	-0.00614525290325797	-0.0244945324536926
1	C	26	50	20120601	23	2592	51.68	-0.00800664079405337	-0.0233576461709008
1	C	26	50	20120601	23	2594	51.72	-0.0119123450999373	-0.0219543927636361
1	C	26	50	20120601	23	2596	51.76	-0.0142539150637010	-0.0213732358423145
1	C	26	50	20120601	23	2598	51.8	-0.0173103416989729	-0.0204972436775094
1	C	26	50	20120601	23	2600	51.84	-0.0198357523547773	-0.0200326250247951
1	C	26	50	20120601	23	2602	51.88	-0.0229631512976769	-0.0194435980049989
1	C	26	50	20120601	23	2604	51.92	-0.0257384379336034	-0.0193947736959716
1	C	26	50	20120601	23	2606	51.96	-0.0291493951810402	-0.0193008543590808
1	C	26	50	20120601	23	2608	52	-0.0319183687676243	-0.0193511155090875
1	C	26	50	20120601	23	2610	52.04	-0.0348682909795139	-0.0193805170090493
1	C	26	50	20120601	23	2612	52.08	-0.0382439692554238	-0.0194432161673371
1	C	26	50	20120601	23	2614	52.12	-0.0405059755641683	-0.0190017269774355
1	C	26	50	20120601	23	2616	52.16	-0.0428457919031146	-0.0180369504851845
1	C	26	50	20120601	23	2618	52.2	-0.0450454596780297	-0.0173660475711947
1	C	26	50	20120601	23	2620	52.24	-0.0490580078185509	-0.0168133729110193
1	C	26	50	20120601	23	2622	52.28	-0.0515920663902892	-0.0164492836293864
1	C	26	50	20120601	23	2624	52.32	-0.0545536417219328	-0.0149468938513993
1	C	26	50	20120601	23	2626	52.36	-0.0571494307156686	-0.0142474238234496
1	C	26	50	20120601	23	2628	52.4	-0.0598542555750634	-0.0132911326125729
1	C	26	50	20120601	23	2630	52.44	-0.0620408418745265	-0.0126430692476154
1	C	26	50	20120601	23	2632	52.48	-0.0645584248582631	-0.0116801312329956
1	C	26	50	20120601	23	2634	52.52	-0.0665581228354587	-0.010973590137234
1	C	26	50	20120601	23	2636	52.56	-0.069104131511799	-0.0101543362205512
1	C	26	50	20120601	23	2638	52.6	-0.0716973042104444	-0.0092964035629376
1	C	26	50	20120601	23	2640	52.64	-0.0743447827098849	-0.0084783517277829
1	C	26	50	20120601	23	2642	52.68	-0.0761781691721454	-0.0066868259869687
1	C	26	50	20120601	23	2644	52.72	-0.0776891149421848	-0.0038746623181897
1	C	26	50	20120601	23	2646	52.76	-0.078954977501865	-0.0016368107770906
1	C	26	50	20120601	23	2648	52.8	-0.0802736609380998	0.0007552607529854
1	C	26	50	20120601	23	2650	52.84	-0.0812349018964448	0.0023186738461889
1	C	26	50	20120601	23	2652	52.88	-0.0815975769645153	0.00541474088761416
1	C	26	50	20120601	23	2654	52.92	-0.082221386566878	0.00770760533628967
1	C	26	50	20120601	23	2656	52.96	-0.0832840266376453	0.0106839591996601
1	C	26	50	20120601	23	2658	53	-0.083937039750071	0.0134976077926795
1	C	26	50	20120601	23	2660	53.04	-0.0848105994675489	0.0161707542682771
1	C	26	50	20120601	23	2662	53.08	-0.0851260398026362	0.0189510274212245
1	C	26	50	20120601	23	2664	53.12	-0.085848844354365	0.0215528975332785
1	C	26	50	20120601	23	2666	53.16	-0.0861463241772103	0.0237850215094501
1	C	26	50	20120601	23	2668	53.2	-0.0864683406053626	0.026147889529463
1	C	26	50	20120601	23	2670	53.24	-0.0874485320254434	0.0286854129244291
1	C	26	50	20120601	23	2672	53.28	-0.0882479162415748	0.0300254509854557
1	C	26	50	20120601	23	2674	53.32	-0.0903240524618166	0.0303297190334003
1	C	26	50	20120601	23	2676	53.36	-0.091387399639365	0.0303472552815737
1	C	26	50	20120601	23	2678	53.4	-0.0936563638788363	0.031062564501422
1	C	26	50	20120601	23	2680	53.44	-0.0961902810292183	0.0319097491359616
1	C	26	50	20120601	23	2682	53.48	-0.0972936504505823	0.032746680722174
1	C	26	50	20120601	23	2684	53.52	-0.0995240066598003	0.0344452926319403
1	C	26	50	20120601	23	2686	53.56	-0.100906258995664	0.0355202363607001
1	C	26	50	20120601	23	2688	53.6	-0.102957787899920	0.0376153230426777
1	C	26	50	20120601	23	2690	53.64	-0.104207740557024	0.0386566791993312
1	C	26	50	20120601	23	2692	53.68	-0.106056966211183	0.0407601804520049
1	C	26	50	20120601	23	2694	53.72	-0.107803802803426	0.0420537615975076
1	C	26	50	20120601	23	2696	53.76	-0.108669867189023	0.0445040280156752
1	C	26	50	20120601	23	2698	53.8	-0.109945558532962	0.0461317171152885
1	C	26	50	20120601	23	2700	53.84	-0.111465484559122	0.0465846190086385
1	C	26	50	20120601	23	2702	53.88	-0.113288193708987	0.0485039189448132
1	C	26	50	20120601	23	2704	53.92	-0.114958945611574	0.0492005605456381
1	C	26	50	20120601	23	2706	53.96	-0.117099074995514	0.0496357140587804
1	C	26	50	20120601	23	2708	54	-0.119526501864649	0.0503082433183669
1	C	26	50	20120601	23	2710	54.04	-0.122079086634054	0.0512770503192706
1	C	26	50	20120601	23	2712	54.08	-0.124203376826095	0.0515130825628306
1	C	26	50	20120601	23	2714	54.12	-0.126456219030955	0.0523205985069457
1	C	26	50	20120601	23	2716	54.16	-0.128667200514369	0.0531190634842615
1	C	26	50	20120601	23	2718	54.2	-0.130553195721150	0.0543033259213927
1	C	26	50	20120601	23	2720	54.24	-0.132512305769106	0.0556478187551409
1	C	26	50	20120601	23	2722	54.28	-0.132512305769106	0.0556478187551409
1	C	26	50	20120601	23	2724	54.32	-0.137042385362777	0.0581916354004595
1	C	26	50	20120601	23	2726	54.36	-0.138828819934767	0.0593934340857641
1	C	26	50	20120601	23	2728	54.4	-0.141333816417798	0.0596235266323622
1	C	26	50	20120601	23	2730	54.44	-0.143458460163230	0.0587872314422529
1	C	26	50	20120601	23	2732	54.48	-0.146069734795473	0.0589817565177573
1	C	26	50	20120601	23	2734	54.52	-0.148575721227998	0.0587880092597122
1	C	26	50	20120601	23	2736	54.56	-0.151005622970868	0.0588145964746848
1	C	26	50	20120601	23	2738	54.6	-0.153516276308149	0.0579203892391963
1	C	26	50	20120601	23	2740	54.64	-0.155430767918211	0.0570495872381651
1	C	26	50	20120601	23	2742	54.68	-0.157690327637493	0.0561731283828844
1	C	26	50	20120601	23	2744	54.72	-0.158298439469313	0.0551223677060411
1	C	26	50	20120601	23	2746	54.76	-0.160035517987976	0.0553651881747006
1	C	26	50	20120601	23	2748	54.8	-0.160458579975160	0.0552433536763021
1	C	26	50	20120601	23	2750	54.84	-0.161790203465491	0.0558732443969831
1	C	26	50	20120601	23	2752	54.88	-0.162060247545226	0.0543502071009854
1	C	26	50	20120601	23	2754	54.92	-0.162386153060675	0.0535264984115812
1	C	26	50	20120601	23	2756	54.96	-0.162715523399352	0.0515269418557419
1	C	26	50	20120601	23	2758	55	-0.163082582529465	0.0489593664225754
1	C	26	50	20120601	23	2760	55.04	-0.163618569469605	0.0463939830204306
1	C	26	50	20120601	23	2762	55.08	-0.163895401774439	0.0441994771250182
1	C	26	50	20120601	23	2764	55.12	-0.163838479678554	0.0419201184158633
1	C	26	50	20120601	23	2766	55.16	-0.164393558501785	0.0397500077044018
1	C	26	50	20120601	23	2768	55.2	-0.165916666508461	0.0374236263942981
1	C	26	50	20120601	23	2770	55.24	-0.166881160158000	0.0351128014333805
1	C	26	50	20120601	23	2772	55.28	-0.168680746916119	0.0331859354546471
1	C	26	50	20120601	23	2774	55.32	-0.170428714879212	0.0300902219666124
1	C	26	50	20120601	23	2776	55.36	-0.171072889156873	0.0275877710679932
1	C	26	50	20120601	23	2778	55.4	-0.170741963183278	0.0273572542573264
1	C	26	50	20120601	23	2780	55.44	-0.170387702685904	0.027386245635355
1	C	26	50	20120601	23	2782	55.48	-0.169900506113666	0.0269754165954857
1	C	26	50	20120601	23	2784	55.52	-0.170353761560407	0.0263029580465773
1	C	26	50	20120601	23	2786	55.56	-0.169754135009961	0.0251970430408015
1	C	26	50	20120601	23	2788	55.6	-0.169502404995858	0.0248703597078933
1	C	26	50	20120601	23	2790	55.64	-0.168846917009698	0.0232220938009475
1	C	26	50	20120601	23	2792	55.68	-0.168332850379776	0.0216685802026806
1	C	26	50	20120601	23	2794	55.72	-0.168296787933935	0.0199651599668022
1	C	26	50	20120601	23	2796	55.76	-0.168100919355546	0.0167442885784975
1	C	26	50	20120601	23	2798	55.8	-0.167936870582311	0.0146229682349379
1	C	26	50	20120601	23	2800	55.84	-0.167926971087374	0.0119048497680568
1	C	26	50	20120601	23	2802	55.88	-0.167772821809076	0.00882469262920814
1	C	26	50	20120601	23	2804	55.92	-0.166794893130695	0.00571837253945568
1	C	26	50	20120601	23	2806	55.96	-0.166086372135946	0.00340047651072617
1	C	26	50	20120601	23	2808	56	-0.165912423867774	0.0012197591975469
1	C	26	50	20120601	23	2810	56.04	-0.165228651610367	-0.001960099997449
1	C	26	50	20120601	23	2812	56.08	-0.164218196020051	-0.0044370950519455
1	C	26	50	20120601	23	2814	56.12	-0.164224559981082	-0.0068801489809451
1	C	26	50	20120601	23	2816	56.16	-0.164254258465892	-0.0093974491219692
1	C	26	50	20120601	23	2818	56.2	-0.164466390500248	-0.0117210020049482
1	C	26	50	20120601	23	2820	56.24	-0.165088644467692	-0.0136471608769003
1	C	26	50	20120601	23	2822	56.28	-0.166669028123644	-0.0166983266377203
1	C	26	50	20120601	23	2824	56.32	-0.167393105467579	-0.0179725330574184
1	C	26	50	20120601	23	2826	56.36	-0.168399318417207	-0.0201355727010681
1	C	26	50	20120601	23	2828	56.4	-0.169899091900104	-0.0216056476991549
1	C	26	50	20120601	23	2830	56.44	-0.171999906147009	-0.0233698791182153
1	C	26	50	20120601	23	2832	56.48	-0.173264920178552	-0.0255626172466748
1	C	26	50	20120601	23	2834	56.52	-0.174843182514160	-0.0271946196976534
1	C	26	50	20120601	23	2836	56.56	-0.176251032115503	-0.0291002724729511
1	C	26	50	20120601	23	2838	56.6	-0.178275478830040	-0.0306382297220319
1	C	26	50	20120601	23	2840	56.64	-0.180051023957599	-0.0326188358161354
1	C	26	50	20120601	23	2842	56.68	-0.181719795961199	-0.0334178664788762
1	C	26	50	20120601	23	2844	56.72	-0.182932484090934	-0.0336278771928886
1	C	26	50	20120601	23	2846	56.76	-0.185929909736384	-0.0329893597694771
1	C	26	50	20120601	23	2848	56.8	-0.188057594040974	-0.0325120626921762
1	C	26	50	20120601	23	2850	56.84	-0.189529790359405	-0.0322999306578202
1	C	26	50	20120601	23	2852	56.88	-0.192101537722580	-0.0310547156161507
1	C	26	50	20120601	23	2854	56.92	-0.195182401968210	-0.0303073037484366
1	C	26	50	20120601	23	2856	56.96	-0.197218869498027	-0.0295040304450086
1	C	26	50	20120601	23	2858	57	-0.199590505642127	-0.0291858323934747
1	C	26	50	20120601	23	2860	57.04	-0.202430953582153	-0.0276153482324594
1	C	26	50	20120601	23	2862	57.08	-0.204254581970833	-0.0265143829741519
1	C	26	50	20120601	23	2864	57.12	-0.206362467285550	-0.0252748247867319
1	C	26	50	20120601	23	2866	57.16	-0.207946386475408	-0.023596153288195
1	C	26	50	20120601	23	2868	57.2	-0.210197814466706	-0.0215059456430076
1	C	26	50	20120601	23	2870	57.24	-0.211721629580163	-0.0194489720165359
1	C	26	50	20120601	23	2872	57.28	-0.213516266590815	-0.0179046508064245
1	C	26	50	20120601	23	2874	57.32	-0.214487831308165	-0.015492002469016
1	C	26	50	20120601	23	2876	57.36	-0.215685670195495	-0.0132929003795258
1	C	26	50	20120601	23	2878	57.4	-0.216541976507512	-0.0115682669402118
1	C	26	50	20120601	23	2880	57.44	-0.217802040791586	-0.008824692629208
1	C	26	50	20120601	23	2882	57.48	-0.218773605508937	-0.0060401061248954
1	C	26	50	20120601	23	2884	57.52	-0.219588899627645	-0.0038558532778102
1	C	26	50	20120601	23	2886	57.56	-0.220407022173478	-0.0014608826099314
1	C	26	50	20120601	23	2888	57.6	-0.220779667447163	0.0006427600640986
1	C	26	50	20120601	23	2890	57.64	-0.221450004675728	0.00325622672736412
1	C	26	50	20120601	23	2892	57.68	-0.221671329098239	0.00590292740934537
1	C	26	50	20120601	23	2894	57.72	-0.222284390677528	0.00634628336114933
1	C	26	50	20120601	23	2896	57.76	-0.221891946413969	0.00613768686069931
1	C	26	50	20120601	23	2898	57.8	-0.222358636889553	0.00610515994876469
1	C	26	50	20120601	23	2900	57.84	-0.222124584544980	0.00586120810925535
1	C	26	50	20120601	23	2902	57.88	-0.221906088549593	0.00557200143575004
1	C	26	50	20120601	23	2904	57.92	-0.221306461999147	0.00571059436486262
1	C	26	50	20120601	23	2906	57.96	-0.221013719791736	0.00607121882326777
1	C	26	50	20120601	23	2908	58	-0.219883056048618	0.00726552217669183
1	C	26	50	20120601	23	2910	58.04	-0.219063519289223	0.00941441968471777
1	C	26	50	20120601	23	2912	58.08	-0.217734158540593	0.0114579582823469
1	C	26	50	20120601	23	2914	58.12	-0.216316409444314	0.0139844508115264
1	C	26	50	20120601	23	2916	58.16	-0.215288276184468	0.0156815070863741
1	C	26	50	20120601	23	2918	58.2	-0.214012655551208	0.0182355767800199
1	C	26	50	20120601	23	2920	58.24	-0.212355904362888	0.0196547400898613
1	C	26	50	20120601	23	2922	58.28	-0.210658140981259	0.0221868894732904
1	C	26	50	20120601	23	2924	58.32	-0.208506415046108	0.0242353778183878
1	C	26	50	20120601	23	2926	58.36	-0.206988963893682	0.0261926493887121
1	C	26	50	20120601	23	2928	58.4	-0.206462169341698	0.027416651226946
1	C	26	50	20120601	23	2930	58.44	-0.205866078325158	0.0280820387080426
1	C	26	50	20120601	23	2932	58.48	-0.204104675333222	0.0305717616846004
1	C	26	50	20120601	23	2934	58.52	-0.202769657730342	0.0319661762571003
1	C	26	50	20120601	23	2936	58.56	-0.201088157804680	0.0345824713474906
1	C	26	50	20120601	23	2938	58.6	-0.200443983527019	0.0358474853790333
1	C	26	50	20120601	23	2940	58.64	-0.198622476458683	0.0387522800361476
1	C	26	50	20120601	23	2942	58.68	-0.197252103516743	0.0403574124294411
1	C	26	50	20120601	23	2944	58.72	-0.196341349982575	0.0415708076659572
1	C	26	50	20120601	23	2946	58.76	-0.195138561347776	0.0427622825922565
1	C	26	50	20120601	23	2948	58.8	-0.194080022496340	0.0435351503040934
1	C	26	50	20120601	23	2950	58.84	-0.193227251718229	0.0432169522525595
1	C	26	50	20120601	23	2952	58.88	-0.193539085808732	0.0429659293452382
1	C	26	50	20120601	23	2954	58.92	-0.193492416761174	0.0427212703989477
1	C	26	50	20120601	23	2956	58.96	-0.193067445585681	0.0417009153136955
1	C	26	50	20120601	23	2958	59	-0.190425694651168	0.0409655242612615
1	C	26	50	20120601	23	2960	59.04	-0.188550447467461	0.0390563359520578
1	C	26	50	20120601	23	2962	59.08	-0.185988599599222	0.0379836549649978
1	C	26	50	20120601	23	2964	59.12	-0.184370032177086	0.0372913974262162
1	C	26	50	20120601	23	2966	59.16	-0.182168808767253	0.0363290250970213
1	C	26	50	20120601	23	2968	59.2	-0.179303612089885	0.035134014636816
1	C	26	50	20120601	23	2970	59.24	-0.177274215627879	0.0340818397464105
1	C	26	50	20120601	23	2972	59.28	-0.174941470356745	0.0334899913705573
1	C	26	50	20120601	23	2974	59.32	-0.172389521983443	0.0321641661558326
1	C	26	50	20120601	23	2976	59.36	-0.169547659829854	0.031710910709092
1	C	26	50	20120601	23	2978	59.4	-0.166561547892903	0.0313566502117175
1	C	26	50	20120601	23	2980	59.44	-0.162921362183355	0.030865918105574
1	C	26	50	20120601	23	2982	59.48	-0.164359617376288	0.0311558318858605
1	C	26	50	20120601	23	2984	59.52	-0.162815296166177	0.0301927524498845
1	C	26	50	20120601	23	2986	59.56	-0.163304614058758	0.0304699383081096
1	C	26	50	20120601	23	2988	59.6	-0.163367546562284	0.0304706454148908
1	C	26	50	20120601	23	2990	59.64	-0.163962930472043	0.0301566900040439
1	C	26	50	20120601	23	2992	59.68	-0.164095159440125	0.0300739585106451
1	C	26	50	20120601	23	2994	59.72	-0.164251430038767	0.0305229713166986
1	C	26	50	20120601	23	2996	59.76	-0.164023741655225	0.0300548666275531
1	C	26	50	20120601	23	2998	59.8	-0.163585335450889	0.0296419162673401
1	C	26	50	20120601	23	3000	59.84	-0.163985557889041	0.0291172430356997
1	C	26	50	20120601	23	3002	59.88	-0.164341232599978	0.0285409510090327
1	C	26	50	20120601	23	3004	59.92	-0.165292291220673	0.0273381623742344
1	C	26	50	20120601	23	3006	59.96	-0.165711605541917	0.0259416264813909
1	C	26	50	20120601	23	3008	60	-0.166726303772920	0.0243301301270668
1	C	26	50	20120601	23	3010	60.04	-0.166833076896879	0.0209833937317108
1	C	26	50	20120601	23	3012	60.08	-0.166758123578073	0.0201023386823524
1	C	26	50	20120601	23	3014	60.12	-0.164709635232976	0.0197565634663522
1	C	26	50	20120601	23	3016	60.16	-0.162624377335257	0.0201023386823524
1	C	26	50	20120601	23	3018	60.2	-0.160451438196670	0.0209826866249297
1	C	26	50	20120601	23	3020	60.24	-0.157659780624546	0.0221508270274498
1	C	26	50	20120601	23	3022	60.28	-0.156775190041281	0.0235105933676716
1	C	26	50	20120601	23	3024	60.32	-0.155629677055759	0.0250379440150345
1	C	26	50	20120601	23	3026	60.36	-0.153784128356862	0.0278437437227827
1	C	26	50	20120601	23	3028	60.4	-0.152509214830383	0.0297112127318964
1	C	26	50	20120601	23	3030	60.44	-0.151179500528362	0.032402814694483
1	C	26	50	20120601	23	3032	60.48	-0.149447796021236	0.0342236146560384
1	C	26	50	20120601	23	3034	60.52	-0.150185591236726	0.0331308518363927
1	C	26	50	20120601	23	3036	60.56	-0.148115606845480	0.0346549497925622
1	C	26	50	20120601	23	3038	60.6	-0.147858007845094	0.0338207759227964
1	C	26	50	20120601	23	3040	60.64	-0.147312757806121	0.0325940163681158
1	C	26	50	20120601	23	3042	60.68	-0.145016287112862	0.0309844292021009
1	C	26	50	20120601	23	3044	60.72	-0.142964687497927	0.0289998633100227
1	C	26	50	20120601	23	3046	60.76	-0.140898309351266	0.0279846701042732
1	C	26	50	20120601	23	3048	60.8	-0.138371392558017	0.0268473595574128
1	C	26	50	20120601	23	3050	60.84	-0.136310600554927	0.0251647282609013
1	C	26	50	20120601	23	3052	60.88	-0.134172309648619	0.0234408019283685
1	C	26	50	20120601	23	3054	60.92	-0.131945206130594	0.0223473320019416
1	C	26	50	20120601	23	3056	60.96	-0.129556104448999	0.0210495789264299
1	C	26	50	20120601	23	3058	61	-0.127108525036600	0.0199743523549576
1	C	26	50	20120601	23	3060	61.04	-0.124741697218612	0.0190672757760515
1	C	26	50	20120601	23	3062	61.08	-0.122428114541248	0.0170481323623733
1	C	26	50	20120601	23	3064	61.12	-0.118926026786065	0.0159175393299342
1	C	26	50	20120601	23	3066	61.16	-0.116576593794895	0.0147915424915727
1	C	26	50	20120601	23	3068	61.2	-0.112918023309036	0.0139884106095011
1	C	26	50	20120601	23	3070	61.24	-0.111060383084181	0.0132318770643096
1	C	26	50	20120601	23	3072	61.28	-0.108792762347593	0.0117395282026154
1	C	26	50	20120601	23	3074	61.32	-0.106625055799188	0.0102531897485612
1	C	26	50	20120601	23	3076	61.36	-0.105050611840198	0.00852926341602842
1	C	26	50	20120601	23	3078	61.4	-0.102933746269360	0.00707297700017473
1	C	26	50	20120601	23	3080	61.44	-0.101582535921190	0.00540059875199042
1	C	26	50	20120601	23	3082	61.48	-0.100961413324596	0.00345959063763335
1	C	26	50	20120601	23	3084	61.52	-0.100020749173584	0.0015887982266481
1	C	26	50	20120601	23	3086	61.56	-0.0984052223106073	-0.000264316514807501
1	C	26	50	20120601	23	3088	61.6	-0.0980622755217313	-0.0010209207706771
1	C	26	50	20120601	23	3090	61.64	-0.0954583548000123	-0.0019195827788871
1	C	26	50	20120601	23	3092	61.68	-0.0933142656180983	-0.0026524282469088
1	C	26	50	20120601	23	3094	61.72	-0.0910285429479128	-0.0031573731993541
1	C	26	50	20120601	23	3096	61.76	-0.088540022052883	-0.0040826224225367
1	C	26	50	20120601	23	3098	61.8	-0.0869623254026996	-0.0061800425568923
1	C	26	50	20120601	23	3100	61.84	-0.085297583907752	-0.0087753365758813
1	C	26	50	20120601	23	3102	61.88	-0.0833921432644887	-0.011777499836765
1	C	26	50	20120601	23	3104	61.92	-0.082389960823513	-0.0135442061295595
1	C	26	50	20120601	23	3106	61.96	-0.0807673628927242	-0.0155359138001277
1	C	26	50	20120601	23	3108	62	-0.0793525836449262	-0.01807357861645
1	C	26	50	20120601	23	3110	62.04	-0.0777435621643362	-0.0207366134650766
1	C	26	50	20120601	23	3112	62.08	-0.076237566141765	-0.023119987581744
1	C	26	50	20120601	23	3114	62.12	-0.0768815989980698	-0.0228179115648211
1	C	26	50	20120601	23	3116	62.16	-0.0761227320005004	-0.0227770407928685
1	C	26	50	20120601	23	3118	62.2	-0.0761056200163957	-0.0231909811025751
1	C	26	50	20120601	23	3120	62.24	-0.0745239635682376	-0.0248164781711668
1	C	26	50	20120601	23	3122	62.28	-0.0730021283537679	-0.0267666786736793
1	C	26	50	20120601	23	3124	62.32	-0.0709171532987612	-0.0281192325247329
1	C	26	50	20120601	23	3126	62.36	-0.0691379312159397	-0.0304560790151982
1	C	26	50	20120601	23	3128	62.4	-0.0669794170556896	-0.032525639142375
1	C	26	50	20120601	23	3130	62.44	-0.0651065740350389	-0.0339435296600103
1	C	26	50	20120601	23	3132	62.48	-0.0626753287892852	-0.0361742394226195
1	C	26	50	20120601	23	3134	62.52	-0.0604558620244969	-0.0387360872908583
1	C	26	50	20120601	23	3136	62.56	-0.0592871912918908	-0.0401163243723954
1	C	26	50	20120601	23	3138	62.6	-0.0596140514014943	-0.0403630692836905
1	C	26	50	20120601	23	3140	62.64	-0.0553999354019281	-0.0450963430820038
1	C	26	50	20120601	23	3142	62.68	-0.0529689899694496	-0.0469046102829694
1	C	26	50	20120601	23	3144	62.72	-0.0508014785825157	-0.0469650848833236
1	C	26	50	20120601	23	3146	62.76	-0.0492075962581109	-0.046209534216558
1	C	26	50	20120601	23	3148	62.8	-0.0463247077690778	-0.0443880412903571
1	C	26	50	20120601	23	3150	62.84	-0.0445819723961654	-0.042547159496216
1	C	26	50	20120601	23	3152	62.88	-0.043792961436514	-0.041507592319719
1	C	26	50	20120601	23	3154	62.92	-0.0419274511131842	-0.0394724187953113
1	C	26	50	20120601	23	3156	62.96	-0.040208877578985	-0.0372611756823882
1	C	26	50	20120601	23	3158	63	-0.0383636541492075	-0.0350590613180102
1	C	26	50	20120601	23	3160	63.04	-0.0360732433610627	-0.0330061394133947
1	C	26	50	20120601	23	3162	63.08	-0.0337631820754687	-0.0312421342685042
1	C	26	50	20120601	23	3164	63.12	-0.0312855364827336	-0.0285331516212361
1	C	26	50	20120601	23	3166	63.16	-0.0294124459747094	-0.0262795669542555
1	C	26	50	20120601	23	3168	63.2	-0.0271977592517619	-0.0239922462227445
1	C	26	50	20120601	23	3170	63.24	-0.0252260768452370	-0.0225788670463732
1	C	26	50	20120601	23	3172	63.28	-0.0233607574407381	-0.0199510885418565
1	C	26	50	20120601	23	3174	63.32	-0.0217762584233197	-0.0188096909178008
1	C	26	50	20120601	23	3176	63.36	-0.0197401515179608	-0.0171257090473372
1	C	26	50	20120601	23	3178	63.4	-0.0169160023892408	-0.0147875544093267
1	C	26	50	20120601	23	3180	63.44	-0.0154648283554151	-0.0131732791253525
1	C	26	50	20120601	23	3182	63.48	-0.0133725701005622	-0.0115232454514537
1	C	26	50	20120601	23	3184	63.52	-0.0112939236512472	-0.0094353359033051
1	C	26	50	20120601	23	3186	63.56	-0.0100504622343950	-0.0073275354414018
1	C	26	50	20120601	23	3188	63.6	-0.00790446032863807	-0.0038081978162921
1	C	26	50	20120601	23	3190	63.64	-0.00578801477922787	-0.0014466775418041
1	C	26	50	20120601	23	3192	63.68	-0.00410473365158447	0.000357067711295799
1	C	26	50	20120601	23	3194	63.72	-0.00271574258809631	0.0011455412697935
1	C	26	50	20120601	23	3196	63.76	-0.000377057619999920	0.0023218841109754
1	C	26	50	20120601	23	3198	63.8	0.00160028164077452	0.00315911268203593
1	C	26	50	20120601	23	3200	63.84	0.00440645611511677	0.00328031785539912
1	C	26	50	20120601	23	3202	63.88	0.0081322088162565	0.00436373979446534
1	C	26	50	20120601	23	3204	63.92	0.0108856684800613	0.00557095491771388
1	C	26	50	20120601	23	3206	63.96	0.0131034714225935	0.00604705486323425
1	C	26	50	20120601	23	3208	64	0.0132039594279281	0.00654943407872403
1	C	26	50	20120601	23	3210	64.04	0.0137431364803108	0.00768400918300145
1	C	26	50	20120601	23	3212	64.08	0.0133938688639183	0.00766220271697644
1	C	26	50	20120601	23	3214	64.12	0.0137636991455077	0.00755354798187253
1	C	26	50	20120601	23	3216	64.16	0.0122449172181192	0.00815485603224439
1	C	26	50	20120601	23	3218	64.2	0.0118592413806702	0.00928081892948035
1	C	26	50	20120601	23	3220	64.24	0.0121883925162447	0.0103612144515231
1	C	26	50	20120601	23	3222	64.28	0.0117022000356365	0.0114505973007547
1	C	26	50	20120601	23	3224	64.32	0.0110522628377088	0.0131037775998298
1	C	26	50	20120601	23	3226	64.36	0.0100230597253037	0.0149008845344679
1	C	26	50	20120601	23	3228	64.4	0.00869459912360541	0.0169088464686152
1	C	26	50	20120601	23	3230	64.44	0.00817807176208426	0.0189331800460673
1	C	26	50	20120601	23	3232	64.48	0.00799611197408153	0.0205188033632678
1	C	26	50	20120601	23	3234	64.52	0.00863047868068741	0.0208968580038292
1	C	26	50	20120601	23	3236	64.56	0.00900899294065657	0.0216807141550458
1	C	26	50	20120601	23	3238	64.6	0.0085558577020688	0.0217015808761586
1	C	26	50	20120601	23	3240	64.64	0.00876803923389945	0.0212744813092541
1	C	26	50	20120601	23	3242	64.68	0.00897160820513524	0.0218821052373955
1	C	26	50	20120601	23	3244	64.72	0.00949203879608854	0.0211912194857694
1	C	26	50	20120601	23	3246	64.76	0.0105697614544984	0.0211612169450436
1	C	26	50	20120601	23	3248	64.8	0.0119583777513925	0.0211499739472228
1	C	26	50	20120601	23	3250	64.84	0.0125477158981725	0.020730214148707
1	C	26	50	20120601	23	3252	64.88	0.0128731052256711	0.0210572722482092
1	C	26	50	20120601	23	3254	64.92	0.0133332337503248	0.0212335398266234
1	C	26	50	20120601	23	3256	64.96	0.0128983701509629	0.0210049958438761
1	C	26	50	20120601	23	3258	65	0.0129756144957397	0.0209970479636555
1	C	26	50	20120601	23	3260	65.04	0.0133269122157010	0.0213986775443017
1	C	26	50	20120601	23	3262	65.08	0.0135393907323797	0.0212945277865007
1	C	26	50	20120601	23	3264	65.12	0.0134745490405449	0.0215228525661459
1	C	26	50	20120601	23	3266	65.16	0.0136513823043840	0.0211565146849487
1	C	26	50	20120601	23	3268	65.2	0.0137296802382648	0.0210691657842688
1	C	26	50	20120601	23	3270	65.24	0.0137442112826182	0.0209414976549255
1	C	26	50	20120601	23	3272	65.28	0.0138337734275233	0.0215341521325092
1	C	26	50	20120601	23	3274	65.32	0.0133964985940375	0.0213187674069598
1	C	26	50	20120601	23	3276	65.36	0.0130780813394014	0.0211374015886533
1	C	26	50	20120601	23	3278	65.4	0.0130653039198654	0.0208997217862930
1	C	26	50	20120601	23	3280	65.44	0.0132114699626045	0.0211471313779624
1	C	26	50	20120601	23	3282	65.48	0.0132738155675017	0.0209109789262495
1	C	26	50	20120601	23	3284	65.52	0.0131517830792045	0.0212765389899874
1	C	26	50	20120601	23	3286	65.56	0.0129476059961369	0.0210970399335831
1	C	26	50	20120601	23	3288	65.6	0.0132919952828460	0.0209106183017911
1	C	26	50	20120601	23	3290	65.64	0.0131368348418502	0.0213415503874496
1	C	26	50	20120601	23	3292	65.68	0.0137625960589291	0.0211796512188292
1	C	26	50	20120601	23	3294	65.72	0.0144906119876353	0.0214683134201129
1	C	26	50	20120601	23	3296	65.76	0.0158665951147768	0.0220186305862799
1	C	26	50	20120601	23	3298	65.8	0.0171523867719779	0.0216810691226499
1	C	26	50	20120601	23	3300	65.84	0.0182739090386280	0.0207722445757807
1	C	26	50	20120601	23	3302	65.88	0.0201969849250141	0.0199026163720063
1	C	26	50	20120601	23	3304	65.92	0.0215140915131269	0.0195630141982058
1	C	26	50	20120601	23	3306	65.96	0.0237443628695318	0.0182181819532027
1	C	26	50	20120601	23	3308	66	0.0256236334908234	0.0176637465971422
1	C	26	50	20120601	23	3310	66.04	0.0270374298601956	0.0180897006510611
1	C	26	50	20120601	23	3312	66.08	0.0270990188608370	0.0180624770399854
1	C	26	50	20120601	23	3314	66.12	0.0268642594094830	0.0181044791827879
1	C	26	50	20120601	23	3316	66.16	0.0266688858058412	0.0180485470363961
1	C	26	50	20120601	23	3318	66.2	0.0268733740158925	0.0182024205430501
1	C	26	50	20120601	23	3320	66.24	0.0268063473641039	0.0179154695401768
1	C	26	50	20120601	23	3322	66.28	0.0271472435433139	0.017894751311488
1	C	26	50	20120601	23	3324	66.32	0.0268803814440941	0.0181155100485744
1	C	26	50	20120601	23	3326	66.36	0.0267910385022912	0.0182532190942105
1	C	26	50	20120601	23	3328	66.4	0.0269362428798078	0.0181941403226424
1	C	26	50	20120601	23	3330	66.44	0.0264704362877012	0.0181371121607397
1	C	26	50	20120601	23	3332	66.48	0.026812357771744	0.0180467792694431
1	C	26	50	20120601	23	3334	66.52	0.0267786994889595	0.0183887361088249
1	C	26	50	20120601	23	3336	66.56	0.0265416490116345	0.0183657127120295
1	C	26	50	20120601	23	3338	66.6	0.0268166640520414	0.0183520443379491
1	C	26	50	20120601	23	3340	66.64	0.0264976528277091	0.0182269925036963
1	C	26	50	20120601	23	3342	66.68	0.0265219773009819	0.0185910110746512
1	C	26	50	20120601	23	3344	66.72	0.0266059533023156	0.0182414457663038
1	C	26	50	20120601	23	3346	66.76	0.0266212621641283	0.0180591182827748
1	C	26	50	20120601	23	3348	66.8	0.0269416876020230	0.0181916654489082
1	C	26	50	20120601	23	3350	66.84	0.0269877626798851	0.0183206700100679
1	C	26	50	20120601	23	3352	66.88	0.0265242400426817	0.0181954555412554
1	C	26	50	20120601	23	3354	66.92	0.026582972331927	0.0178076357560458
1	C	26	50	20120601	23	3356	66.96	0.026777363057143	0.0182442671223607
1	C	26	50	20120601	23	3358	67	0.0262191658930066	0.0177050345620956
1	C	26	50	20120601	23	3360	67.04	0.0265711777908168	0.0179554776418563
1	C	26	50	20120601	23	3362	67.08	0.0265614055751008	0.0176710934365987
1	C	26	50	20120601	23	3364	67.12	0.0264183720154024	0.0184737162017879
1	C	26	50	20120601	23	3366	67.16	0.0264684705308495	0.0181816457458188
1	C	26	50	20120601	23	3368	67.2	0.0268266413287239	0.0179558453373825
1	C	26	50	20120601	23	3370	67.24	0.0267474595113667	0.0180913128545222
1	C	26	50	20120601	23	3372	67.28	0.0266253421702557	0.0180058236446768
1	C	26	50	20120601	23	3374	67.32	0.0268122234214555	0.0184650965701253
1	C	26	50	20120601	23	3376	67.36	0.0267623511801784	0.0182152969575355
1	C	26	50	20120601	23	3378	67.4	0.0266715445273385	0.0182619801472294
1	C	26	50	20120601	23	3380	67.44	0.0263209821984296	0.0180625548217314
1	C	26	50	20120601	23	3382	67.48	0.0268110142688597	0.0183084794891602
1	C	26	50	20120601	23	3384	67.52	0.0266782125442851	0.0185834096767534
1	C	26	50	20120601	23	3386	67.56	0.0266099838109684	0.0182900240021713
1	C	26	50	20120601	23	3388	67.6	0.026514757740746	0.0178431820139361
1	C	26	50	20120601	23	3390	67.64	0.0265541930859327	0.0178556483064884
1	C	26	50	20120601	23	3392	67.68	0.0268931093661555	0.0177862811312540
1	C	26	50	20120601	23	3394	67.72	0.0270201057440566	0.0179878065638922
1	C	26	50	20120601	23	3396	67.76	0.0265853057843049	0.0177982312358560
1	C	26	50	20120601	23	3398	67.8	0.0269421825767698	0.0180278288077073
1	C	26	50	20120601	23	3400	67.84	0.0271171207944354	0.0180664368379601
1	C	26	50	20120601	23	3402	67.88	0.0268764216461195	0.0178989939521751
1	C	26	50	20120601	23	3404	67.92	0.0266050340635001	0.0174774168892317
1	C	26	50	20120601	23	3406	67.96	0.0267538093302617	0.0177157118744916
1	C	26	50	20120601	23	3408	68	0.0267208864385297	0.0183622620309373
1	C	26	50	20120601	23	3410	68.04	0.0267830128403247	0.0179146210120393
1	C	26	50	20120601	23	3412	68.08	0.0269026553077015	0.0180434558675715
1	C	26	50	20120601	23	3414	68.12	0.0265076654597307	0.0177211565967067
1	C	26	50	20120601	23	3416	68.16	0.0268974227175207	0.0174241717486084
1	C	26	50	20120601	23	3418	68.2	0.0266398944278126	0.0176466275419696
1	C	26	50	20120601	23	3420	68.24	0.0268551377320057	0.0178569210986945
1	C	26	50	20120601	23	3422	68.28	0.0271411624249957	0.0174342833755793
1	C	26	50	20120601	23	3424	68.32	0.0271021301306742	0.0176239294142935
1	C	26	50	20120601	23	3426	68.36	0.0267721941065726	0.017668901405577
1	C	26	50	20120601	23	3428	68.4	0.0270620371761809	0.0174830030328031
1	C	26	50	20120601	23	3430	68.44	0.0268075494456319	0.0175955037216898
1	C	26	50	20120601	23	3432	68.48	0.0269717396402234	0.0177681791976556
1	C	26	50	20120601	23	3434	68.52	0.0270005895968958	0.0179435416793899
1	C	26	50	20120601	23	3436	68.56	0.0267974166054575	0.0181779687905567
1	C	26	50	20120601	23	3438	68.6	0.0267992055856139	0.0180300915494071
1	C	26	50	20120601	23	3440	68.64	0.0266918667762298	0.0179200657342545
1	C	26	50	20120601	23	3442	68.68	0.0264807317624353	0.0182057298027860
1	C	26	50	20120601	23	3444	68.72	0.0265437561898424	0.0184586406852130
1	C	26	50	20120601	23	3446	68.76	0.0267671524352227	0.0181707563013885
1	C	26	50	20120601	23	3448	68.8	0.0266899575879206	0.0179276317768132
1	C	26	50	20120601	23	3450	68.84	0.0264586063912519	0.0179936614080404
1	C	26	50	20120601	23	3452	68.88	0.0273134843475709	0.0183878168700094
1	C	26	50	20120601	23	3454	68.92	0.0269242220645277	0.0178463852076548
1	C	26	50	20120601	23	3456	68.96	0.0264622197069038	0.0180204536839795
1	C	26	50	20120601	23	3458	69	0.0267765074579378	0.0178877509543542
1	C	26	50	20120601	23	3460	69.04	0.0266303202019953	0.0179749655047458
1	C	26	50	20120601	23	3462	69.08	0.0268204187890495	0.0177802000129358
1	C	26	50	20120601	23	3464	69.12	0.0266178609805108	0.0181913543219245
1	C	26	50	20120601	23	3466	69.16	0.0272918468800666	0.0180783869425621
1	C	26	50	20120601	23	3468	69.2	0.0269142518589129	0.0180831952686742
1	C	26	50	20120601	23	3470	69.24	0.0268283383849988	0.0177868468166789
1	C	26	50	20120601	23	3472	69.28	0.0269115648531444	0.0180798011561245
1	C	26	50	20120601	23	3474	69.32	0.0271118174935765	0.0181237831979143
1	C	26	50	20120601	23	3476	69.36	0.0267008258191474	0.0181882925495620
1	C	26	50	20120601	23	3478	69.4	0.0271996401557998	0.0183493502611128
1	C	26	50	20120601	23	3480	69.44	0.0279102824708923	0.0188924082690641
1	C	26	50	20120601	23	3482	69.48	0.0277357685172955	0.0187238340124292
1	C	26	50	20120601	23	3484	69.52	0.0285369912110579	0.0189242987848956
1	C	26	50	20120601	23	3486	69.56	0.0296064195069245	0.0191508557975878
1	C	26	50	20120601	23	3488	69.6	0.0305525283801521	0.0198291126221019
1	C	26	50	20120601	23	3490	69.64	0.0317295783281152	0.0199019446205641
1	C	26	50	20120601	23	3492	69.68	0.0326257654625910	0.0198617809553927
1	C	26	50	20120601	23	3494	69.72	0.0325078200514891	0.0192160510428132
1	C	26	50	20120601	23	3496	69.76	0.0334346956202684	0.0191252585321088
1	C	26	50	20120601	23	3498	69.8	0.033722275948177	0.0181434407664313
1	C	26	50	20120601	23	3500	69.84	0.0342289886675753	0.0182782153189255
1	C	26	50	20120601	23	3502	69.88	0.0351308326563006	0.0176558199301251
1	C	26	50	20120601	23	3504	69.92	0.0356207869449848	0.0169494909663978
1	C	26	50	20120601	23	3506	69.96	0.0363868664317223	0.0165621378716638
1	C	26	50	20120601	23	3508	70	0.0367768358215467	0.0169301869512714
1	C	26	50	20120601	23	3510	70.04	0.0370774269142291	0.0167008722221326
1	C	26	50	20120601	23	3512	70.08	0.0371740177005391	0.0173488648764120
1	C	26	50	20120601	23	3514	70.12	0.0375121561633026	0.0175643910233176
1	C	26	50	20120601	23	3516	70.16	0.0379060146404235	0.0179131360877988
1	C	26	50	20120601	23	3518	70.2	0.0376183636018368	0.0184055652502172
1	C	26	50	20120601	23	3520	70.24	0.037669770264829	0.0189585934637832
1	C	26	50	20120601	23	3522	70.28	0.0381015296654215	0.0199827669256538
1	C	26	50	20120601	23	3524	70.32	0.0374730531583029	0.0206286382595895
1	C	26	50	20120601	23	3526	70.36	0.0376016051711226	0.0216597413679158
1	C	26	50	20120601	23	3528	70.4	0.0374970240781852	0.0212849040632088
1	C	26	50	20120601	23	3530	70.44	0.0363858057715505	0.0234280740063071
1	C	26	50	20120601	23	3532	70.48	0.0361632792675111	0.0245243016491806
1	C	26	50	20120601	23	3534	70.52	0.0356321006534838	0.0258721885954784
1	C	26	50	20120601	23	3536	70.56	0.0342323120694469	0.0276753108875041
1	C	26	50	20120601	23	3538	70.6	0.0331184986809253	0.0296109237771207
1	C	26	50	20120601	23	3540	70.64	0.0323146384788689	0.0319394476207714
1	C	26	50	20120601	23	3542	70.68	0.0309309153609006	0.0332012655296632
1	C	26	50	20120601	23	3544	70.72	0.0298989326117386	0.0348924132202473
1	C	26	50	20120601	23	3546	70.76	0.0291732600349052	0.0367488909615542
1	C	26	50	20120601	23	3548	70.8	0.0283872684212095	0.0390657687565188
1	C	26	50	20120601	23	3550	70.84	0.026856106468296	0.0413002191140005
1	C	26	50	20120601	23	3552	70.88	0.0263203811576656	0.0436962009445764
1	C	26	50	20120601	23	3554	70.92	0.0256522783865293	0.0455054326391916
1	C	26	50	20120601	23	3556	70.96	0.0258050841619437	0.0477078581305533
1	C	26	50	20120601	23	3558	71	0.0255858103490978	0.0499559627199797
1	C	26	50	20120601	23	3560	71.04	0.0270718659604394	0.0512998898683029
1	C	26	50	20120601	23	3562	71.08	0.0286312485449901	0.0522129768548491
1	C	26	50	20120601	23	3564	71.12	0.0306790297833064	0.0529649142059628
1	C	26	50	20120601	23	3566	71.16	0.0332239777994749	0.0533578534442682
1	C	26	50	20120601	23	3568	71.2	0.0356549331314483	0.0538537545009821
1	C	26	50	20120601	23	3570	71.24	0.0379576687907891	0.0540253268903692
1	C	26	50	20120601	23	3572	71.28	0.0406106768652586	0.0543927961424163
1	C	26	50	20120601	23	3574	71.32	0.0415641467200783	0.0544421451246753
1	C	26	50	20120601	23	3576	71.36	0.0422858340430929	0.055237908954087
1	C	26	50	20120601	23	3578	71.4	0.0436192111582408	0.0556253469016347
1	C	26	50	20120601	23	3580	71.44	0.0454349694484463	0.0560529555854217
1	C	26	50	20120601	23	3582	71.48	0.0468008664044609	0.0565307688506729
1	C	26	50	20120601	23	3584	71.52	0.0485843028436984	0.0559116544373372
1	C	26	50	20120601	23	3586	71.56	0.0506944692848916	0.0551970339394937
1	C	26	50	20120601	23	3588	71.6	0.0531182361693275	0.0551883195555224
1	C	26	50	20120601	23	3590	71.64	0.0551915793177836	0.053998011355412
1	C	26	50	20120601	23	3592	71.68	0.057191206584301	0.0533191181347948
1	C	26	50	20120601	23	3594	71.72	0.0591792797260139	0.051360884899248
1	C	26	50	20120601	23	3596	71.76	0.0605042988390081	0.0497776303897645
1	C	26	50	20120601	23	3598	71.8	0.0624235987751827	0.0481983073939843
1	C	26	50	20120601	23	3600	71.84	0.0640362265003568	0.0464985641133681
1	C	26	50	20120601	23	3602	71.88	0.065461258796482	0.0443336152814093
1	C	26	50	20120601	23	3604	71.92	0.0668763915976707	0.0423832026468624
1	C	26	50	20120601	23	3606	71.96	0.0676783921088924	0.0401654329383489
1	C	26	50	20120601	23	3608	72	0.0668348137189369	0.0385837764901908
1	C	26	50	20120601	23	3610	72.04	0.0658974022591179	0.0379348645970959
1	C	26	50	20120601	23	3612	72.08	0.0642532375715029	0.0360914372185426
1	C	26	50	20120601	23	3614	72.12	0.0628406503547266	0.0341900977946101
1	C	26	50	20120601	23	3616	72.16	0.0616091531846121	0.0327491555959082
1	C	26	50	20120601	23	3618	72.2	0.0614943897540255	0.0320582415600108
1	C	26	50	20120601	23	3620	72.24	0.0610785402560097	0.0319621457484475
1	C	26	50	20120601	23	3622	72.28	0.0611947179001586	0.0321217397489613
1	C	26	50	20120601	23	3624	72.32	0.0605824341383292	0.0314902226826836
1	C	26	50	20120601	23	3626	72.36	0.0608769441126934	0.0310354823117026
1	C	26	50	20120601	23	3628	72.4	0.0603442098637475	0.0312723630834001
1	C	26	50	20120601	23	3630	72.44	0.060456569131278	0.0318183202291542
1	C	26	50	20120601	23	3632	72.48	0.0599960304846912	0.0312351692667096
1	C	26	50	20120601	23	3634	72.52	0.0600497706000614	0.0315403565534698
1	C	26	50	20120601	23	3636	72.56	0.0598231428766911	0.0318167645942356
1	C	26	50	20120601	23	3638	72.6	0.0600547203475297	0.031894475629488
1	C	26	50	20120601	23	3640	72.64	0.0601950103329171	0.0325366700081616
1	C	26	50	20120601	23	3642	72.68	0.0594826709615498	0.0335659346388567
1	C	26	50	20120601	23	3644	72.72	0.0580732657252887	0.034978451144955
1	C	26	50	20120601	23	3646	72.76	0.056175320413906	0.0365754518102648
1	C	26	50	20120601	23	3648	72.8	0.0544231805208038	0.0368859423978838
1	C	26	50	20120601	23	3650	72.84	0.0523843088279305	0.0363981801402213
1	C	26	50	20120601	23	3652	72.88	0.0503976923261869	0.0354399797410354
1	C	26	50	20120601	23	3654	72.92	0.0495166372768285	0.0341854308898543
1	C	26	50	20120601	23	3656	72.96	0.0493296075332046	0.0340668490826493
1	C	26	50	20120601	23	3658	73	0.0484180054708989	0.033370631745893
1	C	26	50	20120601	23	3660	73.04	0.0469470819446747	0.032529740361706
1	C	26	50	20120601	23	3662	73.08	0.0457612638726248	0.0314133601755686
1	C	26	50	20120601	23	3664	73.12	0.0442517323161478	0.0291687204093701
1	C	26	50	20120601	23	3666	73.16	0.0426147801177009	0.0269764065449793
1	C	26	50	20120601	23	3668	73.2	0.0416449124566254	0.0243858501414243
1	C	26	50	20120601	23	3670	73.24	0.0404308101133281	0.0224555900501412
1	C	26	50	20120601	23	3672	73.28	0.0396980353559845	0.0206422147097883
1	C	26	50	20120601	23	3674	73.32	0.0389459565835145	0.0181257630969016
1	C	26	50	20120601	23	3676	73.36	0.0386614875254432	0.0156474245395209
1	C	26	50	20120601	23	3678	73.4	0.0375552896769549	0.0140688793612001
1	C	26	50	20120601	23	3680	73.44	0.0368120497392497	0.0134827585502745
1	C	26	50	20120601	23	3682	73.48	0.0365488645952921	0.0136496357506346
1	C	26	50	20120601	23	3684	73.52	0.035701962803465	0.0134692528107539
1	C	26	50	20120601	23	3686	73.56	0.0337188111249492	0.0126751718954814
1	C	26	50	20120601	23	3688	73.6	0.0330679900435451	0.0126836571768556
1	C	26	50	20120601	23	3690	73.64	0.0328865464434926	0.0130578580854595
1	C	26	50	20120601	23	3692	73.68	0.0322867784716902	0.0140435649384336
1	C	26	50	20120601	23	3694	73.72	0.0313095569000904	0.0151211956729619
1	C	26	50	20120601	23	3696	73.76	0.0303431540622427	0.0172350913953191
1	C	26	50	20120601	23	3698	73.8	0.0301703371649207	0.0178908622241915
1	C	26	50	20120601	23	3700	73.84	0.0303785094013021	0.0189744326556817
1	C	26	50	20120601	23	3702	73.88	0.0291351328372636	0.0204020812468974
1	C	26	50	20120601	23	3704	73.92	0.0282497432233365	0.0210749145623998
1	C	26	50	20120601	23	3706	73.96	0.0274075012651974	0.0204704160462312
1	C	26	50	20120601	23	3708	74	0.0250403411070226	0.0196985877813627
1	C	26	50	20120601	23	3710	74.04	0.0229720254877808	0.0194341581294702
1	C	26	50	20120601	23	3712	74.08	0.0204583033070694	0.0186636521542824
1	C	26	50	20120601	23	3714	74.12	0.0181944585206938	0.0184084997433591
1	C	26	50	20120601	23	3716	74.16	0.0159124693743130	0.0174965865540697
1	C	26	50	20120601	23	3718	74.2	0.0134134196593113	0.0162908775682650
1	C	26	50	20120601	23	3720	74.24	0.0119108856315409	0.0161100449084715
1	C	26	50	20120601	23	3722	74.28	0.0116370585305264	0.0163172484085626
1	C	26	50	20120601	23	3724	74.32	0.0108636258403714	0.0170760298462115
1	C	26	50	20120601	23	3726	74.36	0.0109957876333090	0.0168533018167395
1	C	26	50	20120601	23	3728	74.4	0.0107775433679365	0.0165527701210267
1	C	26	50	20120601	23	3730	74.44	0.0108652345577960	0.0163252839205266
1	C	26	50	20120601	23	3732	74.48	0.0104524107201995	0.0148303195203462
1	C	26	50	20120601	23	3734	74.52	0.0106928758161708	0.0142725756116565
1	C	26	50	20120601	23	3736	74.56	0.0104382254510621	0.0139050285778635
1	C	26	50	20120601	23	3738	74.6	0.010723274336694	0.0127971336731004
1	C	26	50	20120601	23	3740	74.64	0.0113659354058432	0.0121411365700581
1	C	26	50	20120601	23	3742	74.68	0.0116004332276881	0.0104609306498060
1	C	26	50	20120601	23	3744	74.72	0.0127990145771383	0.00831899814357478
1	C	26	50	20120601	23	3746	74.76	0.0139934954143645	0.00662999652207157
1	C	26	50	20120601	23	3748	74.8	0.0153163451237541	0.00476843326879436
1	C	26	50	20120601	23	3750	74.84	0.0170604042005608	0.0012060802168648
1	C	26	50	20120601	23	3752	74.88	0.0177075023647619	-0.0002657377994377
1	C	26	50	20120601	23	3754	74.92	0.0183397477510242	-0.0031756731228512
1	C	26	50	20120601	23	3756	74.96	0.0190645180596048	-0.005130413250899
1	C	26	50	20120601	23	3758	75	0.0193831191620040	-0.0088459977565252
1	C	26	50	20120601	23	3760	75.04	0.0185499988813422	-0.0111101607409524
1	C	26	50	20120601	23	3762	75.08	0.0178593959724286	-0.0138648083441495
1	C	26	50	20120601	23	3764	75.12	0.0159357826848887	-0.0154942652107158
1	C	26	50	20120601	23	3766	75.16	0.0139627426333439	-0.0169610168069311
1	C	26	50	20120601	23	3768	75.2	0.0119459326720436	-0.0181971808818014
1	C	26	50	20120601	23	3770	75.24	0.00979484313299605	-0.0200614679103997
1	C	26	50	20120601	23	3772	75.28	0.00788190715785208	-0.0209908183529132
1	C	26	50	20120601	23	3774	75.32	0.00651202919065939	-0.0220441953248468
1	C	26	50	20120601	23	3776	75.36	0.00413049355162309	-0.0238310541609052
1	C	26	50	20120601	23	3778	75.4	0.00203038641149905	-0.0256191857891698
1	C	26	50	20120601	23	3780	75.44	0.00102360777644564	-0.0272576936225352
1	C	26	50	20120601	23	3782	75.48	-2.68700576851015e-06	-0.029346911318229
1	C	26	50	20120601	23	3784	75.52	-0.00049985378362078	-0.0318152089593169
1	C	26	50	20120601	23	3786	75.56	-0.00090106617126602	-0.0343732384509373
1	C	26	50	20120601	23	3788	75.6	-0.00113186582464531	-0.0367916850639516
1	C	26	50	20120601	23	3790	75.64	-0.00150924871376458	-0.0396645892052344
1	C	26	50	20120601	23	3792	75.68	-0.00091379409332738	-0.0428238715928978
1	C	26	50	20120601	23	3794	75.72	-0.00144242712294245	-0.0453588494034515
1	C	26	50	20120601	23	3796	75.76	-0.00092892617844477	-0.0474977059951846
1	C	26	50	20120601	23	3798	75.8	-0.00140134421895551	-0.0501171830660902
1	C	26	50	20120601	23	3800	75.84	-0.00108314616742156	-0.0527764702487765
1	C	26	50	20120601	23	3802	75.88	-0.00162196153468571	-0.0539786931981499
1	C	26	50	20120601	23	3804	75.92	-0.00108958083913035	-0.0553550765477295
1	C	26	50	20120601	23	3806	75.96	-0.00085743768286681	-0.0580356476445296
1	C	26	50	20120601	23	3808	76	-0.00060471771927074	-0.0606424675040519
1	C	26	50	20120601	23	3810	76.04	-0.00034238110345053	-0.0628776320393826
1	C	26	50	20120601	23	3812	76.08	-0.00035355339059328	-0.0664943418037956
1	C	26	50	20120601	23	3814	76.12	-5.00631601080105e-05	-0.0691732865549989
1	C	26	50	20120601	23	3816	76.16	0.000258871792592380	-0.0718276947008951
1	C	26	50	20120601	23	3818	76.2	8.01151983084196e-05	-0.0744663343655708
1	C	26	50	20120601	23	3820	76.24	0.000187100454301950	-0.076082002649904
1	C	26	50	20120601	23	3822	76.28	0.00112415836073037	-0.0788039394934035
1	C	26	50	20120601	23	3824	76.32	0.00169634916806652	-0.0812416194108659
1	C	26	50	20120601	23	3826	76.36	0.00249212713961385	-0.0838819561318165
1	C	26	50	20120601	23	3828	76.4	0.00339559747393592	-0.0866267325243484
1	C	26	50	20120601	23	3830	76.44	0.00329540044304177	-0.0890282792852925
1	C	26	50	20120601	23	3832	76.48	0.00413339268942595	-0.0921004461175135
1	C	26	50	20120601	23	3834	76.52	0.00511761461815951	-0.0941985026479725
1	C	26	50	20120601	23	3836	76.56	0.0054852394336984	-0.0967080953250815
1	C	26	50	20120601	23	3838	76.6	0.00638538636614888	-0.0985527954958405
1	C	26	50	20120601	23	3840	76.64	0.00667593654253843	-0.101127017732750
1	C	26	50	20120601	23	3842	76.68	0.0069624562102752	-0.103604437051316
1	C	26	50	20120601	23	3844	76.72	0.00729875619540754	-0.105563547099271
1	C	26	50	20120601	23	3846	76.76	0.00814212245332872	-0.107733021414630
1	C	26	50	20120601	23	3848	76.8	0.00824606715016315	-0.109865796888045
1	C	26	50	20120601	23	3850	76.84	0.00879555982982321	-0.112304113201610
1	C	26	50	20120601	23	3852	76.88	0.008529051283994	-0.114057808729630
1	C	26	50	20120601	23	3854	76.92	0.00756201205004327	-0.115058223403654
1	C	26	50	20120601	23	3856	76.96	0.00608684588313191	-0.116502135450836
1	C	26	50	20120601	23	3858	77	0.00369929983645553	-0.117227980561724
1	C	26	50	20120601	23	3860	77.04	0.00164409397693682	-0.118422213204471
1	C	26	50	20120601	23	3862	77.08	-0.0001155412480459	-0.119206606756841
1	C	26	50	20120601	23	3864	77.12	-0.00281456783183494	-0.121029952302809
1	C	26	50	20120601	23	3866	77.16	-0.0027218661328214	-0.121272560639433
1	C	26	50	20120601	23	3868	77.2	-0.0027355132936983	-0.121124563190130
1	C	26	50	20120601	23	3870	77.24	-0.00203003285810849	-0.120998486051046
1	C	26	50	20120601	23	3872	77.28	-0.00218715198488813	-0.120872479622638
1	C	26	50	20120601	23	3874	77.32	-0.00169323789822932	-0.120223709150900
1	C	26	50	20120601	23	3876	77.36	-0.00172739115576063	-0.120394616859911
1	C	26	50	20120601	23	3878	77.4	-0.00128410591463478	-0.120348442787101
1	C	26	50	20120601	23	3880	77.44	-0.00113985613127272	-0.120040427073216
1	C	26	50	20120601	23	3882	77.48	-0.00098832314806445	-0.120565029594178
1	C	26	50	20120601	23	3884	77.52	-0.00058385806922576	-0.120536038216150
1	C	26	50	20120601	23	3886	77.56	-0.00018179715344307	-0.122213154079768
1	C	26	50	20120601	23	3888	77.6	-7.42462120247988e-06	-0.124033671198611
1	C	26	50	20120601	23	3890	77.64	-4.24264068711998e-05	-0.125121554981465
1	C	26	50	20120601	23	3892	77.68	0.00022896117574819	-0.127954083325542
1	C	26	50	20120601	23	3894	77.72	0.00057374644225476	-0.130796369743201
1	C	26	50	20120601	23	3896	77.76	0.00052969368978684	-0.133484577593238
1	C	26	50	20120601	23	3898	77.8	-1.59099025767205e-05	-0.134959885181504
1	C	26	50	20120601	23	3900	77.84	-0.000373776644535220	-0.138003202057054
1	C	26	50	20120601	23	3902	77.88	-0.00105047783413074	-0.140545250935420
1	C	26	50	20120601	23	3904	77.92	-0.00156454446405337	-0.142742231704566
1	C	26	50	20120601	23	3906	77.96	-0.00268884424613996	-0.144625964169647
1	C	26	50	20120601	23	3908	78	-0.00332806877633267	-0.147107908971612
1	C	26	50	20120601	23	3910	78.04	-0.00412144258482387	-0.149096293240308
1	C	26	50	20120601	23	3912	78.08	-0.00513189817513947	-0.151728851786666
1	C	26	50	20120601	23	3914	78.12	-0.00567283486274727	-0.154051697562864
1	C	26	50	20120601	23	3916	78.16	-0.00714998092864587	-0.156429697667994
1	C	26	50	20120601	23	3918	78.2	-0.00739463987493647	-0.158726380493288
1	C	26	50	20120601	23	3920	78.24	-0.00864904730476137	-0.160915583087841
1	C	26	50	20120601	23	3922	78.28	-0.00932150585366977	-0.162121200149764
1	C	26	50	20120601	23	3924	78.32	-0.0116888993570824	-0.165294695383729
1	C	26	50	20120601	23	3926	78.36	-0.0136362714324701	-0.166771134342848
1	C	26	50	20120601	23	3928	78.4	-0.0146665260126589	-0.167917354435150
1	C	26	50	20120601	23	3930	78.44	-0.0165841996032368	-0.169724719367863
1	C	26	50	20120601	23	3932	78.48	-0.0174631333322517	-0.171121255260706
1	C	26	50	20120601	23	3934	78.52	-0.0199768979393699	-0.171879980836921
1	C	26	50	20120601	23	3936	78.56	-0.0212221129810394	-0.172597694219825
1	C	26	50	20120601	23	3938	78.6	-0.0226723889892530	-0.172647898801289
1	C	26	50	20120601	23	3940	78.64	-0.0245243016491806	-0.172026351940625
1	C	26	50	20120601	23	3942	78.68	-0.0253855577086658	-0.171565318319292
1	C	26	50	20120601	23	3944	78.72	-0.0277211314069250	-0.170823563305827
1	C	26	50	20120601	23	3946	78.76	-0.0305764285893563	-0.170474252555922
1	C	26	50	20120601	23	3948	78.8	-0.0327302758448505	-0.170232422036755
1	C	26	50	20120601	23	3950	78.84	-0.0349120538182016	-0.169930133887798
1	C	26	50	20120601	23	3952	78.88	-0.0376375969062851	-0.169631381272747
1	C	26	50	20120601	23	3954	78.92	-0.040554624510714	-0.169804410302104
1	C	26	50	20120601	23	3956	78.96	-0.0422939657710767	-0.169640502950224
1	C	26	50	20120601	23	3958	79	-0.0432654597777489	-0.169989884410808
1	C	26	50	20120601	23	3960	79.04	-0.0449176854826693	-0.169573681359401
1	C	26	50	20120601	23	3962	79.08	-0.0459680218954438	-0.169101758293638
1	C	26	50	20120601	23	3964	79.12	-0.047429965165547	-0.167931143017383
1	C	26	50	20120601	23	3966	79.16	-0.0495931462305529	-0.166612247449115
1	C	26	50	20120601	23	3968	79.2	-0.0520344323925995	-0.165350415398087
1	C	26	50	20120601	23	3970	79.24	-0.0543665412676308	-0.164443833793928
1	C	26	50	20120601	23	3972	79.28	-0.0566458292661075	-0.163240762316417
1	C	26	50	20120601	23	3974	79.32	-0.0586789733940532	-0.163160647118109
1	C	26	50	20120601	23	3976	79.36	-0.0606706810646213	-0.163120554163615
1	C	26	50	20120601	23	3978	79.4	-0.0633361907869822	-0.163417821854426
1	C	26	50	20120601	23	3980	79.44	-0.0650359340675984	-0.163584840476143
1	C	26	50	20120601	23	3982	79.48	-0.0658875734748595	-0.164704614774830
1	C	26	50	20120601	23	3984	79.52	-0.0663257675471608	-0.166321273008657
1	C	26	50	20120601	23	3986	79.56	-0.066669774996208	-0.168245664113655
1	C	26	50	20120601	23	3988	79.6	-0.0663021501806692	-0.170267918797171
1	C	26	50	20120601	23	3990	79.64	-0.0660683099681308	-0.172584895587085
1	C	26	50	20120601	23	3992	79.68	-0.0654259741681009	-0.174446283477880
1	C	26	50	20120601	23	3994	79.72	-0.0647594553161545	-0.177113914520585
1	C	26	50	20120601	23	3996	79.76	-0.0643281201796306	-0.179093813507907
1	C	26	50	20120601	23	3998	79.8	-0.0646367015789405	-0.182566839174382
1	C	26	50	20120601	23	4000	79.84	-0.0649657183642266	-0.185947304563202
1	C	26	50	20120601	23	4002	79.88	-0.0646944014922853	-0.187992045242359
1	C	26	50	20120601	23	4004	79.92	-0.0653476267367454	-0.191223664653738
[truncated: 71 more rows]
