# Supplementary material for: How Do Ants Make Sense of Gravity? A Boltzmann Walker Analysis of Lasius niger Trajectories on Various Inclines
Source: PLoS One. 2013 Oct 29;8(10):e76531. doi: 10.1371/journal.pone.0076531 (PMC3812222; doi:10.1371/journal.pone.0076531)
Supplement: Dataset S1 — Trajectories for . (ZIP) [file pone.0076531.s005.zip › Incline1/1-D-26-50-20120529-01.txt]

Pente	Colonie	Temperature	Humidite	Date	Indiv	Frame	Time	X	Y
1	D	26	50	20120529	1	12	0	0	0
1	D	26	50	20120529	1	14	0.04	0.00202091118063115	-0.0016988947524788
1	D	26	50	20120529	1	16	0.08	0.00650580665098495	-0.0063445863048744
1	D	26	50	20120529	1	18	0.12	0.00485916708963584	-0.0064394093242315
1	D	26	50	20120529	1	20	0.16	0.00665090496248443	-0.0073689011881013
1	D	26	50	20120529	1	22	0.2	0.0083659924602524	-0.0094048737431717
1	D	26	50	20120529	1	24	0.24	0.00939299434924774	-0.0113659636901145
1	D	26	50	20120529	1	26	0.28	0.00881125760036557	-0.0119061225602629
1	D	26	50	20120529	1	28	0.32	0.00758449804568503	-0.0106662108194522
1	D	26	50	20120529	1	30	0.36	0.0053593744266472	-0.0096984644787203
1	D	26	50	20120529	1	32	0.4	0.00344191296810364	-0.0083666288563555
1	D	26	50	20120529	1	34	0.44	-0.00017034202358784	-0.006540384172585
1	D	26	50	20120529	1	36	0.48	-0.00258999071813008	-0.0034410644399662
1	D	26	50	20120529	1	38	0.52	-0.00441365446214925	-0.00137910571068720
1	D	26	50	20120529	1	40	0.56	-0.00627138661088598	0.0006592215099646
1	D	26	50	20120529	1	42	0.6	-0.00848687236449624	0.0032742225949452
1	D	26	50	20120529	1	44	0.64	-0.00873188981392484	0.0065429700620838
1	D	26	50	20120529	1	46	0.68	-0.00787009140353844	0.00865809120049274
1	D	26	50	20120529	1	48	0.72	-0.00534116642703164	0.0112928842042788
1	D	26	50	20120529	1	50	0.76	-0.00347674504814489	0.0132850656363903
1	D	26	50	20120529	1	52	0.8	-0.00030571266709853	0.015224902074811
1	D	26	50	20120529	1	54	0.84	0.00143943040440377	0.018103745205949
1	D	26	50	20120529	1	56	0.88	0.00373929379599946	0.0203270006488709
1	D	26	50	20120529	1	58	0.92	0.00567312477652749	0.0233142510277394
1	D	26	50	20120529	1	60	0.96	0.00803829796464712	0.0260351837796096
1	D	26	50	20120529	1	62	1	0.0111936983360818	0.0288919022466711
1	D	26	50	20120529	1	64	1.04	0.0134741247764763	0.0301508280888278
1	D	26	50	20120529	1	66	1.08	0.0159020501558923	0.0295923516175128
1	D	26	50	20120529	1	68	1.12	0.0169713688502077	0.0274049556807852
1	D	26	50	20120529	1	70	1.16	0.0187589206509117	0.0250025038231614
1	D	26	50	20120529	1	72	1.2	0.0203125544573314	0.0213718145576844
1	D	26	50	20120529	1	74	1.24	0.0215047435614797	0.0181707350881850
1	D	26	50	20120529	1	76	1.28	0.0218230123236917	0.0148762538839588
1	D	26	50	20120529	1	78	1.32	0.0221593688773666	0.0109791621386698
1	D	26	50	20120529	1	80	1.36	0.0228144538126612	0.008641205490558
1	D	26	50	20120529	1	82	1.4	0.0234850809550064	0.0051920871043541
1	D	26	50	20120529	1	84	1.44	0.0240710108471010	0.0014840403570153
1	D	26	50	20120529	1	86	1.48	0.0246119758189799	-0.0017847445867827
1	D	26	50	20120529	1	88	1.52	0.0241673400039020	-0.0059404182108838
1	D	26	50	20120529	1	90	1.56	0.0234923641548526	-0.0081215315038606
1	D	26	50	20120529	1	92	1.6	0.0233581340745799	-0.0103011386593935
1	D	26	50	20120529	1	94	1.64	0.0240190243565481	-0.0126547860069797
1	D	26	50	20120529	1	96	1.68	0.0257214758561363	-0.01507886826104
1	D	26	50	20120529	1	98	1.72	0.0272634706849376	-0.0177095105480205
1	D	26	50	20120529	1	100	1.76	0.0283300846958150	-0.0211201552542601
1	D	26	50	20120529	1	102	1.8	0.0292748571372262	-0.024484067273331
1	D	26	50	20120529	1	104	1.84	0.0277929734558935	-0.0264725222527057
1	D	26	50	20120529	1	106	1.88	0.0257468892738521	-0.0267316061773325
1	D	26	50	20120529	1	108	1.92	0.0233289376355847	-0.0278821396210011
1	D	26	50	20120529	1	110	1.96	0.0205575033174022	-0.0300758676989543
1	D	26	50	20120529	1	112	2	0.0185155910653698	-0.0331080122873603
1	D	26	50	20120529	1	114	2.04	0.0166074634163379	-0.0351704306360471
1	D	26	50	20120529	1	116	2.08	0.0141319532860819	-0.0378221517761748
1	D	26	50	20120529	1	118	2.12	0.0123235984038754	-0.0409386542035764
1	D	26	50	20120529	1	120	2.16	0.0108683726481935	-0.0434237102753784
1	D	26	50	20120529	1	122	2.2	0.0094069243528371	-0.0437577475188109
1	D	26	50	20120529	1	124	2.24	0.00902763227540865	-0.0427351296918589
1	D	26	50	20120529	1	126	2.28	0.00765174390057587	-0.0415029254149632
1	D	26	50	20120529	1	128	2.32	0.00764431927937341	-0.0404675089552718
1	D	26	50	20120529	1	130	2.36	0.00624757125449562	-0.0387309254113557
1	D	26	50	20120529	1	132	2.4	0.00617367859586163	-0.036004675216491
1	D	26	50	20120529	1	134	2.44	0.00606662262918998	-0.032870636540916
1	D	26	50	20120529	1	136	2.48	0.0053184329440165	-0.0300108845857632
1	D	26	50	20120529	1	138	2.52	0.00419484026871107	-0.0267883161411836
1	D	26	50	20120529	1	140	2.56	0.00340471915141322	-0.0232953500634783
1	D	26	50	20120529	1	142	2.6	0.00313149309116275	-0.0200692460849928
1	D	26	50	20120529	1	144	2.64	0.00258136401539961	-0.0163500058373078
1	D	26	50	20120529	1	146	2.68	0.00141789051763527	-0.0130686061085335
1	D	26	50	20120529	1	148	2.72	0.00048733799359377	-0.0097425172311883
1	D	26	50	20120529	1	150	2.76	6.36396103068006e-06	-0.0069840936777795
1	D	26	50	20120529	1	152	2.8	-0.00043084016177696	-0.0032229219979702
1	D	26	50	20120529	1	154	2.84	-0.00036790765825136	4.6881179592697e-05
1	D	26	50	20120529	1	156	2.88	5.51119025256801e-05	0.0037778311155741
1	D	26	50	20120529	1	158	2.92	-0.00044639651096306	0.00747954925722131
1	D	26	50	20120529	1	160	2.96	6.59518494812699e-05	0.00976249299775676
1	D	26	50	20120529	1	162	3	-0.00044811605323355	0.0137096067495391
1	D	26	50	20120529	1	164	3.04	-0.0011461069552184	0.0154649627057035
1	D	26	50	20120529	1	166	3.08	-0.00332882538058847	0.0178734320420352
1	D	26	50	20120529	1	168	3.12	-0.00348558388290972	0.0206359073173001
1	D	26	50	20120529	1	170	3.16	-0.00207987327958039	0.0220332457763402
1	D	26	50	20120529	1	172	3.2	3.89474415077602e-05	0.0218743765602771
1	D	26	50	20120529	1	174	3.24	0.00133971279190728	0.0210788390050353
1	D	26	50	20120529	1	176	3.28	0.0045891575874223	0.0188815690999259
1	D	26	50	20120529	1	178	3.32	0.00798144657943972	0.0173536661314562
1	D	26	50	20120529	1	180	3.36	0.0116085083871292	0.0159246174688138
1	D	26	50	20120529	1	182	3.4	0.0148115111870734	0.0147531041669474
1	D	26	50	20120529	1	184	3.44	0.0169131386067770	0.0127679372341052
1	D	26	50	20120529	1	186	3.48	0.0183549293336164	0.0107960992640884
1	D	26	50	20120529	1	188	3.52	0.0187781115289531	0.0072391188094823
1	D	26	50	20120529	1	190	3.56	0.0184162991311556	0.0044003113571882
1	D	26	50	20120529	1	192	3.6	0.0176856315520199	0.000533908046202698
1	D	26	50	20120529	1	194	3.64	0.0176329733100249	-0.00225426348949050
1	D	26	50	20120529	1	196	3.68	0.0187792075444639	-0.0065769345221045
1	D	26	50	20120529	1	198	3.72	0.0202546989804947	-0.0091736710389271
1	D	26	50	20120529	1	200	3.76	0.0225687554194023	-0.0121134179842355
1	D	26	50	20120529	1	202	3.8	0.0238975858379471	-0.0137868215372525
1	D	26	50	20120529	1	204	3.84	0.0271401441912309	-0.0170152801813194
1	D	26	50	20120529	1	206	3.88	0.0284732455347340	-0.0191509618636049
1	D	26	50	20120529	1	208	3.92	0.0313027545328555	-0.0202712099238353
1	D	26	50	20120529	1	210	3.96	0.0333237081398935	-0.0215463638666203
1	D	26	50	20120529	1	212	4	0.0325624157660646	-0.0212527943442751
1	D	26	50	20120529	1	214	4.04	0.0303068158447576	-0.0208222370252106
1	D	26	50	20120529	1	216	4.08	0.0291658071294316	-0.0201396173518565
1	D	26	50	20120529	1	218	4.12	0.0273585482627359	-0.0200894481257313
1	D	26	50	20120529	1	220	4.16	0.0253386058183950	-0.0201703623547025
1	D	26	50	20120529	1	222	4.2	0.0222749242675481	-0.0190458504405816
1	D	26	50	20120529	1	224	4.24	0.0191150761944597	-0.0193778370743486
1	D	26	50	20120529	1	226	4.28	0.0156858911484175	-0.0194822060352518
1	D	26	50	20120529	1	228	4.32	0.0129629643554243	-0.0194898427884886
1	D	26	50	20120529	1	230	4.36	0.0100688470107058	-0.0188308899791008
1	D	26	50	20120529	1	232	4.4	0.00708160370290515	-0.0182816094314751
1	D	26	50	20120529	1	234	4.44	0.00411903842176788	-0.0170713961754744
1	D	26	50	20120529	1	236	4.48	0.00241208265198356	-0.0134477567646058
1	D	26	50	20120529	1	238	4.52	0.00092086516113924	-0.010215500957124
1	D	26	50	20120529	1	240	4.56	-5.09823989235498e-05	-0.0067535061564346
1	D	26	50	20120529	1	242	4.6	8.273149339883e-05	-0.0033720508181224
1	D	26	50	20120529	1	244	4.64	0.000146752941367460	0.000665712750215899
1	D	26	50	20120529	1	246	4.68	0.00025039358228597	0.0035340419106244
1	D	26	50	20120529	1	248	4.72	-0.000229951125241860	0.00728779604029914
1	D	26	50	20120529	1	250	4.76	-0.00068725829383864	0.0102138251140525
1	D	26	50	20120529	1	252	4.8	-0.00193439808016654	0.0135366627144179
1	D	26	50	20120529	1	254	4.84	-0.00249507577489141	0.0162128483349611
1	D	26	50	20120529	1	256	4.88	-0.00069073018813426	0.0185197771375144
1	D	26	50	20120529	1	258	4.92	0.00028895140795729	0.0195150999356058
1	D	26	50	20120529	1	260	4.96	0.00259875884221680	0.0194249445281113
1	D	26	50	20120529	1	262	5	0.00589492296058227	0.0184282350936220
1	D	26	50	20120529	1	264	5.04	0.00859906899746711	0.0184850864788293
1	D	26	50	20120529	1	266	5.08	0.0101943160379596	0.0177878650504438
1	D	26	50	20120529	1	268	5.12	0.0134945318781813	0.0175160602748235
1	D	26	50	20120529	1	270	5.16	0.0166017499935459	0.0168726991699609
1	D	26	50	20120529	1	272	5.2	0.0174236131342512	0.0181242003909152
1	D	26	50	20120529	1	274	5.24	0.0173496002674644	0.0188040623478226
1	D	26	50	20120529	1	276	5.28	0.0159201202696855	0.0196185008673254
1	D	26	50	20120529	1	278	5.32	0.0147616389457963	0.0212811493262006
1	D	26	50	20120529	1	280	5.36	0.0132462525451711	0.0224699938152739
1	D	26	50	20120529	1	282	5.4	0.0113444626942189	0.0243142251742375
1	D	26	50	20120529	1	284	5.44	0.00956538698250102	0.0256274589385097
1	D	26	50	20120529	1	286	5.48	0.00767345914982611	0.0255249779527123
1	D	26	50	20120529	1	288	5.52	0.00564105748400068	0.0252956137260988
1	D	26	50	20120529	1	290	5.56	0.0032125699546936	0.0249203238730519
1	D	26	50	20120529	1	292	5.6	-0.000148365144828560	0.0236907076069753
1	D	26	50	20120529	1	294	5.64	-0.00318937614516389	0.0241095559448502
1	D	26	50	20120529	1	296	5.68	-0.00613689843663821	0.0251771839468518
1	D	26	50	20120529	1	298	5.72	-0.00969058730917794	0.0259804042172711
1	D	26	50	20120529	1	300	5.76	-0.0126073037866230	0.0264063229158510
1	D	26	50	20120529	1	302	5.8	-0.0142128745861208	0.0261649025186183
1	D	26	50	20120529	1	304	5.84	-0.0140877732543933	0.0247586934050083
1	D	26	50	20120529	1	306	5.88	-0.0139655286340618	0.0225425358999559
1	D	26	50	20120529	1	308	5.92	-0.0135740389646578	0.0203096694616641
1	D	26	50	20120529	1	310	5.96	-0.0121362858175390	0.0171201158326981
1	D	26	50	20120529	1	312	6	-0.0114610271257771	0.0147801863566668
1	D	26	50	20120529	1	314	6.04	-0.0106907191404881	0.0109889767807926
1	D	26	50	20120529	1	316	6.08	-0.0101500440823895	0.00848410050591398
1	D	26	50	20120529	1	318	6.12	-0.00900390155970004	0.0053334516799169
1	D	26	50	20120529	1	320	6.16	-0.00850604910040204	0.0027658976720859
1	D	26	50	20120529	1	322	6.2	-0.00763474505355614	-0.0009926647837009
1	D	26	50	20120529	1	324	6.24	-0.00628520347739037	-0.003548530528571
1	D	26	50	20120529	1	326	6.28	-0.00458438539446674	-0.0080122976483029
1	D	26	50	20120529	1	328	6.32	-0.00311056273043962	-0.0111099203246468
1	D	26	50	20120529	1	330	6.36	-0.00101943584643664	-0.0136288468112676
1	D	26	50	20120529	1	332	6.4	0.00129888444636157	-0.0151074070907287
1	D	26	50	20120529	1	334	6.44	0.00256262568569817	-0.0162578698237192
1	D	26	50	20120529	1	336	6.48	0.00383994337523355	-0.0185942920501158
1	D	26	50	20120529	1	338	6.52	0.00471576583441121	-0.0213401291028194
1	D	26	50	20120529	1	340	6.56	0.00419201184158633	-0.0238304884754803
1	D	26	50	20120529	1	342	6.6	0.00240147605026575	-0.0270700274828084
1	D	26	50	20120529	1	344	6.64	0.00052523891706537	-0.0308834543537474
1	D	26	50	20120529	1	346	6.68	-0.00026573072836991	-0.0330257050580302
1	D	26	50	20120529	1	348	6.72	9.43987552884003e-05	-0.0338502622755718
1	D	26	50	20120529	1	350	6.76	0.00156631223100632	-0.033386117384401
1	D	26	50	20120529	1	352	6.8	0.00307145972544001	-0.0325337708703587
1	D	26	50	20120529	1	354	6.84	0.0043859712316658	-0.031555983613334
1	D	26	50	20120529	1	356	6.88	0.00733863701786646	-0.0307560337117776
1	D	26	50	20120529	1	358	6.92	0.00999382298122195	-0.0302897675002632
1	D	26	50	20120529	1	360	6.96	0.0136000675652734	-0.0308346639858456
1	D	26	50	20120529	1	362	7	0.0168150699672943	-0.0312130368244585
1	D	26	50	20120529	1	364	7.04	0.0196013535278817	-0.0312209564204078
1	D	26	50	20120529	1	366	7.08	0.0228372155799476	-0.0305838532105587
1	D	26	50	20120529	1	368	7.12	0.0255983261391248	-0.0299483056356282
1	D	26	50	20120529	1	370	7.16	0.0270624614402497	-0.0283855996492059
1	D	26	50	20120529	1	372	7.2	0.0275754674100005	-0.027110332569336
1	D	26	50	20120529	1	374	7.24	0.0275703762411760	-0.0248946841811661
1	D	26	50	20120529	1	376	7.28	0.0266307020396572	-0.0228608329464392
1	D	26	50	20120529	1	378	7.32	0.0261963263439743	-0.0204683371522945
1	D	26	50	20120529	1	380	7.36	0.0253712882938215	-0.017238400655055
1	D	26	50	20120529	1	382	7.4	0.0241501148827123	-0.0132473485606819
1	D	26	50	20120529	1	384	7.44	0.0231861162079207	-0.0119220183207039
1	D	26	50	20120529	1	386	7.48	0.0221758373943004	-0.0076168340387887
1	D	26	50	20120529	1	388	7.52	0.0205874492895854	-0.0039949765370087
1	D	26	50	20120529	1	390	7.56	0.0193969501706441	-0.00113969349671310
1	D	26	50	20120529	1	392	7.6	0.0180923975563246	0.00154977583182150
1	D	26	50	20120529	1	394	7.64	0.0166077896046961	0.0037766299532849
1	D	26	50	20120529	1	396	7.68	0.0138509702644418	0.0061297884779534
1	D	26	50	20120529	1	398	7.72	0.0110009056721913	0.00746537176625852
1	D	26	50	20120529	1	400	7.76	0.00828263871288613	0.00861527588489189
1	D	26	50	20120529	1	402	7.8	0.0055907751207905	0.00996345274496998
1	D	26	50	20120529	1	404	7.84	0.00354209585686215	0.0133563278577983
1	D	26	50	20120529	1	406	7.88	0.00235903196572503	0.0161919427229753
1	D	26	50	20120529	1	408	7.92	0.00159326502018481	0.0180139391092044
1	D	26	50	20120529	1	410	7.96	-0.00027754718979031	0.0207193522814411
1	D	26	50	20120529	1	412	8	-0.00092870131848835	0.0202393179937902
1	D	26	50	20120529	1	414	8.04	-0.00192045959129579	0.0192213260594008
1	D	26	50	20120529	1	416	8.08	-0.00374750330572903	0.0174989341485831
1	D	26	50	20120529	1	418	8.12	-0.00511306085048867	0.0157128036325094
1	D	26	50	20120529	1	420	8.16	-0.00642274281739896	0.0127795337853166
1	D	26	50	20120529	1	422	8.2	-0.00813004506950604	0.00999185722437024
1	D	26	50	20120529	1	424	8.24	-0.00950282217450164	0.00993613721001274
1	D	26	50	20120529	1	426	8.28	-0.00846504397816104	0.0105822631023898
1	D	26	50	20120529	1	428	8.32	-0.00805533923807374	0.0113910447676431
1	D	26	50	20120529	1	430	8.36	-0.00771122572300924	0.0126069502332324
1	D	26	50	20120529	1	432	8.4	-0.00649738500922102	0.0135928480050374
1	D	26	50	20120529	1	434	8.44	-0.00560070289999835	0.0160144058878889
1	D	26	50	20120529	1	436	8.48	-0.0049858452694854	0.0178661771264602
1	D	26	50	20120529	1	438	8.52	-0.0040621446101536	0.0210624765541187
1	D	26	50	20120529	1	440	8.56	-0.00322854915373484	0.0241332730133979
1	D	26	50	20120529	1	442	8.6	-0.00227555447467205	0.0270395370384036
1	D	26	50	20120529	1	444	8.64	-0.00178928421231787	0.0300296724129393
1	D	26	50	20120529	1	446	8.68	-0.00056009221031005	0.0304782185285172
1	D	26	50	20120529	1	448	8.72	0.000237877792258970	0.0290847231948329
1	D	26	50	20120529	1	450	8.76	0.00070816037029052	0.0282990992766634
1	D	26	50	20120529	1	452	8.8	0.00145268017126965	0.0280366848790972
1	D	26	50	20120529	1	454	8.84	0.00218979656424975	0.0261704603779184
1	D	26	50	20120529	1	456	8.88	0.00345068816325817	0.0242379446160034
1	D	26	50	20120529	1	458	8.92	0.00546757590630437	0.0211455050323656
1	D	26	50	20120529	1	460	8.96	0.00796795498205468	0.0188542740003547
1	D	26	50	20120529	1	462	9	0.0107107373334636	0.0177863023444574
1	D	26	50	20120529	1	464	9.04	0.0135369865693237	0.0169801581874978
1	D	26	50	20120529	1	466	9.08	0.0172445100576445	0.0163900422232586
1	D	26	50	20120529	1	468	9.12	0.0196748926331251	0.0163800578755082
1	D	26	50	20120529	1	470	9.16	0.0217064104154741	0.0158541118516617
1	D	26	50	20120529	1	472	9.2	0.0208703273573991	0.0149896031009830
1	D	26	50	20120529	1	474	9.24	0.0201507754968637	0.0147945830507318
1	D	26	50	20120529	1	476	9.28	0.0184742536029416	0.0145056875042102
1	D	26	50	20120529	1	478	9.32	0.0171549903391463	0.0140727118799540
1	D	26	50	20120529	1	480	9.36	0.0154286032750149	0.0125554870016977
1	D	26	50	20120529	1	482	9.4	0.0138109692338301	0.0109647230181979
1	D	26	50	20120529	1	484	9.44	0.0122333333948298	0.00770728430981093
1	D	26	50	20120529	1	486	9.48	0.0109707970654483	0.0042900521967978
1	D	26	50	20120529	1	488	9.52	0.0109806894893171	0.0021337937071798
1	D	26	50	20120529	1	490	9.56	0.0112521619247503	-0.0014867910023941
1	D	26	50	20120529	1	492	9.6	0.0119369453448548	-0.0046987316320524
1	D	26	50	20120529	1	494	9.64	0.0126749597634470	-0.0068645219210809
1	D	26	50	20120529	1	496	9.68	0.0139939260423943	-0.0081373848378948
1	D	26	50	20120529	1	498	9.72	0.0144270643012101	-0.0081890389882605
1	D	26	50	20120529	1	500	9.76	0.0143821983759438	-0.0084802609160922
1	D	26	50	20120529	1	502	9.8	0.0137895721826314	-0.0084089138418704
1	D	26	50	20120529	1	504	9.84	0.0129546912060844	-0.0083746191629829
1	D	26	50	20120529	1	506	9.88	0.0126071482231312	-0.0079434961584935
1	D	26	50	20120529	1	508	9.92	0.0129882080675126	-0.0071794672814214
1	D	26	50	20120529	1	510	9.96	0.0123023852004398	-0.0070566428335293
1	D	26	50	20120529	1	512	10	0.0118226839600828	-0.0066674512611642
1	D	26	50	20120529	1	514	10.04	0.0119450558596350	-0.0056908943699387
1	D	26	50	20120529	1	516	10.08	0.0115936520736565	-0.0057536571678368
1	D	26	50	20120529	1	518	10.12	0.0118400080762219	-0.0051247563966495
1	D	26	50	20120529	1	520	10.16	0.0111784319006760	-0.0043052267083221
1	D	26	50	20120529	1	522	10.2	0.0108425844638836	-0.003922653655429
1	D	26	50	20120529	1	524	10.24	0.00913072844410565	-0.0035202603994591
1	D	26	50	20120529	1	526	10.28	0.00745877445999006	-0.0025098755198217
1	D	26	50	20120529	1	528	10.32	0.00483236774262887	-0.0018213656469803
1	D	26	50	20120529	1	530	10.36	0.0026071027022348	-0.00116290781233940
1	D	26	50	20120529	1	532	10.4	-0.00066064279459478	0.0014386016752562
1	D	26	50	20120529	1	534	10.44	-0.00278503905265258	0.0027625530570108
1	D	26	50	20120529	1	536	10.48	-0.00591021768025933	0.0048656795430906
1	D	26	50	20120529	1	538	10.52	-0.00770014323842774	0.0068654743939151
1	D	26	50	20120529	1	540	10.56	-0.00887283952993914	0.0095786735189195
1	D	26	50	20120529	1	542	10.6	-0.00920730810850814	0.0127370437388351
1	D	26	50	20120529	1	544	10.64	-0.00902094304525864	0.0159301541149105
1	D	26	50	20120529	1	546	10.68	-0.00797364719164324	0.0185915767600760
1	D	26	50	20120529	1	548	10.72	-0.00599416539732179	0.0213579128383662
1	D	26	50	20120529	1	550	10.76	-0.00412934450310367	0.0234968083209723
1	D	26	50	20120529	1	552	10.8	-0.00213883537852963	0.0258097439956318
1	D	26	50	20120529	1	554	10.84	0.00069669109829967	0.0273789977908478
1	D	26	50	20120529	1	556	10.88	0.0039536178613771	0.0283189619061469
1	D	26	50	20120529	1	558	10.92	0.00720684645598892	0.0294252446074489
1	D	26	50	20120529	1	560	10.96	0.00881933275980672	0.0307271696129695
1	D	26	50	20120529	1	562	11	0.00816786821123175	0.031002877618022
1	D	26	50	20120529	1	564	11.04	0.00776121817243917	0.0308041028307626
1	D	26	50	20120529	1	566	11.08	0.00645569399340226	0.0303295563988405
1	D	26	50	20120529	1	568	11.12	0.00564889222713622	0.030602633966667
1	D	26	50	20120529	1	570	11.16	0.00394504065612131	0.0310583006475314
1	D	26	50	20120529	1	572	11.2	0.00185916050443473	0.0311917882656838
1	D	26	50	20120529	1	574	11.24	-0.00107751052637549	0.0316011465234483
1	D	26	50	20120529	1	576	11.28	-0.00357267115408065	0.0313407261670051
1	D	26	50	20120529	1	578	11.32	-0.00648897750959271	0.0305463058404777
1	D	26	50	20120529	1	580	11.36	-0.00882613088440104	0.0293765857614083
1	D	26	50	20120529	1	582	11.4	-0.0107354577865338	0.027269693224612
1	D	26	50	20120529	1	584	11.44	-0.0118857437428290	0.0255745107827344
1	D	26	50	20120529	1	586	11.48	-0.0129033269694989	0.0224375871114922
1	D	26	50	20120529	1	588	11.52	-0.0134929479589913	0.0202695623650352
1	D	26	50	20120529	1	590	11.56	-0.0144079370627789	0.0161273379119122
1	D	26	50	20120529	1	592	11.6	-0.0146429793568453	0.0143346808002480
1	D	26	50	20120529	1	594	11.64	-0.0160142573954648	0.00989014698496437
1	D	26	50	20120529	1	596	11.68	-0.0169924618454904	0.0068706525368738
1	D	26	50	20120529	1	598	11.72	-0.0184204781322323	0.0036087123867177
1	D	26	50	20120529	1	600	11.76	-0.0193782259830782	-0.000151356206513003
1	D	26	50	20120529	1	602	11.8	-0.0195790725932065	-0.002533429246703
1	D	26	50	20120529	1	604	11.84	-0.0199461783923680	-0.0058732600372338
1	D	26	50	20120529	1	606	11.88	-0.0193470284318923	-0.0085773254639456
1	D	26	50	20120529	1	608	11.92	-0.0174668597849885	-0.0115061334673491
1	D	26	50	20120529	1	610	11.96	-0.0153618311816674	-0.013267791017726
1	D	26	50	20120529	1	612	12	-0.0134545449897051	-0.0154549500736819
1	D	26	50	20120529	1	614	12.04	-0.0116848688484295	-0.018210615910644
1	D	26	50	20120529	1	616	12.08	-0.0102933534137325	-0.0207418460552575
1	D	26	50	20120529	1	618	12.12	-0.00918927688558794	-0.0239225537783908
1	D	26	50	20120529	1	620	12.16	-0.00821304526348174	-0.0281380415651125
1	D	26	50	20120529	1	622	12.2	-0.00725788542345494	-0.0313162037038336
1	D	26	50	20120529	1	624	12.24	-0.00635575859201717	-0.0345754002796786
1	D	26	50	20120529	1	626	12.28	-0.00479404255508856	-0.0368897607745022
1	D	26	50	20120529	1	628	12.32	-0.00175376623869887	-0.0383950496902921
1	D	26	50	20120529	1	630	12.36	0.0009252492231826	-0.0381916150693448
1	D	26	50	20120529	1	632	12.4	0.00444190337805765	-0.038259709452373
1	D	26	50	20120529	1	634	12.44	0.00736020377469265	-0.0383220055597956
1	D	26	50	20120529	1	636	12.48	0.00851823255024185	-0.0389067121571587
1	D	26	50	20120529	1	638	12.52	0.00869812051537572	-0.0403135718090075
1	D	26	50	20120529	1	640	12.56	0.00927207908966484	-0.042621356210766
1	D	26	50	20120529	1	642	12.6	0.0108190165948666	-0.0449476668101916
1	D	26	50	20120529	1	644	12.64	0.0133373066853845	-0.0456947958351933
1	D	26	50	20120529	1	646	12.68	0.0158527683487775	-0.0457085137067484
1	D	26	50	20120529	1	648	12.72	0.0180944382664951	-0.0450714104968993
1	D	26	50	20120529	1	650	12.76	0.0205777265713441	-0.0439133817213501
1	D	26	50	20120529	1	652	12.8	0.0230381753271608	-0.0415821920851342
1	D	26	50	20120529	1	654	12.84	0.0240835619924670	-0.0397613921235789
1	D	26	50	20120529	1	656	12.88	0.0270307123457744	-0.0371635525201776
1	D	26	50	20120529	1	658	12.92	0.0292769784575697	-0.0347840674908068
1	D	26	50	20120529	1	660	12.96	0.0314532409980276	-0.0323895917976748
1	D	26	50	20120529	1	662	13	0.0321500947308869	-0.0294393301745301
1	D	26	50	20120529	1	664	13.04	0.0326281130571046	-0.026004615553459
1	D	26	50	20120529	1	666	13.08	0.0323232015419892	-0.0234812413651845
1	D	26	50	20120529	1	668	13.12	0.0317479489622905	-0.020907464605547
1	D	26	50	20120529	1	670	13.16	0.0307635361147260	-0.0182184577248474
1	D	26	50	20120529	1	672	13.2	0.0294315661420727	-0.0150136305894078
1	D	26	50	20120529	1	674	13.24	0.0285204449123782	-0.0133291042467227
1	D	26	50	20120529	1	676	13.28	0.0275314429418039	-0.0105997144977495
1	D	26	50	20120529	1	678	13.32	0.0263367931060570	-0.0093861000581312
1	D	26	50	20120529	1	680	13.36	0.0239936250809679	-0.0060106127010522
1	D	26	50	20120529	1	682	13.4	0.0222408629338983	-0.0025579375677389
1	D	26	50	20120529	1	684	13.44	0.0201925414660012	0.000313082841078800
1	D	26	50	20120529	1	686	13.48	0.0185298131040598	0.0026532859674344
1	D	26	50	20120529	1	688	13.52	0.0161321320958887	0.0058261921814509
1	D	26	50	20120529	1	690	13.56	0.0146160103042110	0.00793144705894201
1	D	26	50	20120529	1	692	13.6	0.0126120272599214	0.0101433760654429
1	D	26	50	20120529	1	694	13.64	0.0114579794955503	0.0134545944871798
1	D	26	50	20120529	1	696	13.68	0.0104971203748671	0.0169113991240952
1	D	26	50	20120529	1	698	13.72	0.0101607850343957	0.0201686370141564
1	D	26	50	20120529	1	700	13.76	0.0117252375745675	0.0220585000950302
1	D	26	50	20120529	1	702	13.8	0.0139700187621224	0.0234527591040383
1	D	26	50	20120529	1	704	13.84	0.0167223611972129	0.0236665881946691
1	D	26	50	20120529	1	706	13.88	0.0189205228346841	0.0236194453855674
1	D	26	50	20120529	1	708	13.92	0.0185292665105179	0.0244522191839064
1	D	26	50	20120529	1	710	13.96	0.0170931467800637	0.0240159201577787
1	D	26	50	20120529	1	712	14	0.0165810883333996	0.0250679253425568
1	D	26	50	20120529	1	714	14.04	0.0152893456655280	0.0252671880334951
1	D	26	50	20120529	1	716	14.08	0.0136110878244582	0.0267019182991243
1	D	26	50	20120529	1	718	14.12	0.0114144641442360	0.0278668731855953
1	D	26	50	20120529	1	720	14.16	0.00943924620380516	0.0284251905578846
1	D	26	50	20120529	1	722	14.2	0.00590565684152068	0.028673986078845
1	D	26	50	20120529	1	724	14.24	0.00274081659455718	0.0285962467593214
1	D	26	50	20120529	1	726	14.28	0.00069547487463603	0.0275144228815807
1	D	26	50	20120529	1	728	14.32	-0.00189343397011884	0.0270422240441721
1	D	26	50	20120529	1	730	14.36	-0.0048753937760505	0.0260192328648396
1	D	26	50	20120529	1	732	14.4	-0.00716656258266474	0.0257501066097065
1	D	26	50	20120529	1	734	14.44	-0.0105472613167210	0.0258405950644949
1	D	26	50	20120529	1	736	14.48	-0.0129249502948676	0.0259178394092717
1	D	26	50	20120529	1	738	14.52	-0.0155772159072168	0.0257929148542395
1	D	26	50	20120529	1	740	14.56	-0.0182089047122335	0.0245293362494626
1	D	26	50	20120529	1	742	14.6	-0.0203259258465635	0.0229740407421072
1	D	26	50	20120529	1	744	14.64	-0.0216223354191909	0.0208218905428878
1	D	26	50	20120529	1	746	14.68	-0.0223899705408470	0.0183041661377950
1	D	26	50	20120529	1	748	14.72	-0.0222885714284249	0.0157027202898096
1	D	26	50	20120529	1	750	14.76	-0.0219452003754807	0.0126410893486281
1	D	26	50	20120529	1	752	14.8	-0.0216797524898233	0.0105869441492812
1	D	26	50	20120529	1	754	14.84	-0.0208152649523480	0.0074433100346855
1	D	26	50	20120529	1	756	14.88	-0.0195853304882200	0.0067454027127222
1	D	26	50	20120529	1	758	14.92	-0.0182946484805202	0.0064261440010165
1	D	26	50	20120529	1	760	14.96	-0.0172894466935888	0.0047781821499865
1	D	26	50	20120529	1	762	15	-0.0157539006786319	0.0024126341952729
1	D	26	50	20120529	1	764	15.04	-0.0137618323836053	0.000754178879610098
1	D	26	50	20120529	1	766	15.08	-0.0120944958067709	-0.0025742929475878
1	D	26	50	20120529	1	768	15.12	-0.0106730838973653	-0.0050731941701654
1	D	26	50	20120529	1	770	15.16	-0.00900271383243964	-0.0077098963622607
1	D	26	50	20120529	1	772	15.2	-0.00864247121169634	-0.0122423518347171
1	D	26	50	20120529	1	774	15.24	-0.00869861549012254	-0.0143795113701753
1	D	26	50	20120529	1	776	15.28	-0.0100965655965283	-0.0175834121957315
1	D	26	50	20120529	1	778	15.32	-0.0109530840405796	-0.0206060815532697
1	D	26	50	20120529	1	780	15.36	-0.0120326239634171	-0.0235583230754016
1	D	26	50	20120529	1	782	15.4	-0.0125450642477430	-0.0259168777440493
1	D	26	50	20120529	1	784	15.44	-0.0109556296249919	-0.0282845540901744
1	D	26	50	20120529	1	786	15.48	-0.00916912434232404	-0.0289344559327629
1	D	26	50	20120529	1	788	15.52	-0.00689598817284368	-0.0299637912741362
1	D	26	50	20120529	1	790	15.56	-0.00455518188440373	-0.0311073243606711
1	D	26	50	20120529	1	792	15.6	-0.00231492618024852	-0.0326889808088292
1	D	26	50	20120529	1	794	15.64	7.40340799902299e-05	-0.0337579141299489
1	D	26	50	20120529	1	796	15.68	0.00289298597386852	-0.0347505506293785
1	D	26	50	20120529	1	798	15.72	0.00455150492914157	-0.0362598700538212
1	D	26	50	20120529	1	800	15.76	0.00724989511682755	-0.0372121307560451
1	D	26	50	20120529	1	802	15.8	0.00992459722734378	-0.0388712861074213
1	D	26	50	20120529	1	804	15.84	0.0106635238136837	-0.0416623779941208
1	D	26	50	20120529	1	806	15.88	0.0100685641679934	-0.0437836983376804
1	D	26	50	20120529	1	808	15.92	0.00947643294942775	-0.0452222363733263
1	D	26	50	20120529	1	810	15.96	0.00748896791954672	-0.0464877453796159
1	D	26	50	20120529	1	812	16	0.00517637519167611	-0.0487977925230742
1	D	26	50	20120529	1	814	16.04	0.00408205673711181	-0.051102112101605
1	D	26	50	20120529	1	816	16.08	0.00452413989670965	-0.0522677069197129
1	D	26	50	20120529	1	818	16.12	0.00552490812412297	-0.0531095175427155
1	D	26	50	20120529	1	820	16.16	0.00702192389057301	-0.0532600605764301
1	D	26	50	20120529	1	822	16.2	0.00925786624336299	-0.0545446614658117
1	D	26	50	20120529	1	824	16.24	0.0116229970050758	-0.0545196298857577
1	D	26	50	20120529	1	826	16.28	0.0140989313994005	-0.0554713249025566
1	D	26	50	20120529	1	828	16.32	0.0160806688643539	-0.0557083470956104
1	D	26	50	20120529	1	830	16.36	0.0188866099934584	-0.0558195042816129
1	D	26	50	20120529	1	832	16.4	0.0212182238937429	-0.0553515410138236
1	D	26	50	20120529	1	834	16.44	0.0245297463713957	-0.0546162913827459
1	D	26	50	20120529	1	836	16.48	0.0268912708885244	-0.0540905574909337
1	D	26	50	20120529	1	838	16.52	0.0304350779437971	-0.0539820166000215
1	D	26	50	20120529	1	840	16.56	0.0340475450675229	-0.0535894309151068
1	D	26	50	20120529	1	842	16.6	0.0373614009975537	-0.05396440964117
1	D	26	50	20120529	1	844	16.64	0.0404288302143409	-0.0539020428230693
1	D	26	50	20120529	1	846	16.68	0.0431610201061676	-0.0534461710812384
1	D	26	50	20120529	1	848	16.72	0.0438244276882768	-0.0521196387597324
1	D	26	50	20120529	1	850	16.76	0.0442623389178656	-0.0498699785353874
1	D	26	50	20120529	1	852	16.8	0.0433421101528295	-0.0481978124192375
1	D	26	50	20120529	1	854	16.84	0.0430615301820547	-0.0450834313121794
1	D	26	50	20120529	1	856	16.88	0.0420034155946871	-0.042416931640325
1	D	26	50	20120529	1	858	16.92	0.0413673023343317	-0.0394832870265382
1	D	26	50	20120529	1	860	16.96	0.0414613475362295	-0.0391858779143712
1	D	26	50	20120529	1	862	17	0.0405377953693217	-0.0376355462966197
1	D	26	50	20120529	1	864	17.04	0.0393642102445864	-0.0364169891806009
1	D	26	50	20120529	1	866	17.08	0.0380818720969046	-0.0331571562086528
1	D	26	50	20120529	1	868	17.12	0.0365498545447858	-0.0306786055192377
1	D	26	50	20120529	1	870	17.16	0.035165473817511	-0.0269037937496192
1	D	26	50	20120529	1	872	17.2	0.0337744957839677	-0.0239377212188473
1	D	26	50	20120529	1	874	17.24	0.0311527418292267	-0.0208696697480926
1	D	26	50	20120529	1	876	17.28	0.0289730781051514	-0.0188559074170192
1	D	26	50	20120529	1	878	17.32	0.0268257079477728	-0.0172093668506195
1	D	26	50	20120529	1	880	17.36	0.0254868719682742	-0.0145340990546783
1	D	26	50	20120529	1	882	17.4	0.0269351185800258	-0.0117932612469177
1	D	26	50	20120529	1	884	17.44	0.0287398955019195	-0.0099828274707745
1	D	26	50	20120529	1	886	17.48	0.0309145175546450	-0.0084354091329615
1	D	26	50	20120529	1	888	17.52	0.0329908376226499	-0.0067331485522042
1	D	26	50	20120529	1	890	17.56	0.0344121081106992	-0.0044255904246157
1	D	26	50	20120529	1	892	17.6	0.0341543464757533	-0.0026907251501779
1	D	26	50	20120529	1	894	17.64	0.0328657999305327	-0.00112114608584250
1	D	26	50	20120529	1	896	17.68	0.0315023424929132	0.000438293067250697
1	D	26	50	20120529	1	898	17.72	0.0292947126956419	0.00209641604272620
1	D	26	50	20120529	1	900	17.76	0.0269860302682713	0.0034149085601301
1	D	26	50	20120529	1	902	17.8	0.0239986879655212	0.0037286235546713
1	D	26	50	20120529	1	904	17.84	0.0212814675242522	0.0042930856848891
1	D	26	50	20120529	1	906	17.88	0.0188995359054185	0.0053737145521697
1	D	26	50	20120529	1	908	17.92	0.0164195780735088	0.0066528777904039
1	D	26	50	20120529	1	910	17.96	0.0141826245580217	0.00748660618289755
1	D	26	50	20120529	1	912	18	0.0114513114786037	0.00989610082406196
1	D	26	50	20120529	1	914	18.04	0.0101925199867354	0.0119980464418171
1	D	26	50	20120529	1	916	18.08	0.0106811237014675	0.0132606068128291
1	D	26	50	20120529	1	918	18.12	0.0120264297080139	0.0141509744584958
1	D	26	50	20120529	1	920	18.16	0.0139976100687243	0.0145602266502431
1	D	26	50	20120529	1	922	18.2	0.0161575667268079	0.0151580005809226
1	D	26	50	20120529	1	924	18.24	0.0197772816950409	0.0165043672476408
1	D	26	50	20120529	1	926	18.28	0.0226593782244792	0.0183190153801999
1	D	26	50	20120529	1	928	18.32	0.0232715205649524	0.0191551691489530
1	D	26	50	20120529	1	930	18.36	0.0222945818360651	0.0209449978334924
1	D	26	50	20120529	1	932	18.4	0.0213340479845013	0.0212763480711564
1	D	26	50	20120529	1	934	18.44	0.0197851871488546	0.021582680870902
1	D	26	50	20120529	1	936	18.48	0.0184720757140556	0.0220887006256547
1	D	26	50	20120529	1	938	18.52	0.0166594145515517	0.0220524189767120
1	D	26	50	20120529	1	940	18.56	0.0145093503173368	0.0221081743464086
1	D	26	50	20120529	1	942	18.6	0.0120120683692880	0.0227601904382729
1	D	26	50	20120529	1	944	18.64	0.00922496527194117	0.0242046108952315
1	D	26	50	20120529	1	946	18.68	0.00549272769451117	0.0253145712589024
1	D	26	50	20120529	1	948	18.72	0.00255455759732483	0.0262798568680358
1	D	26	50	20120529	1	950	18.76	9.34795164728702e-05	0.0271450090858854
1	D	26	50	20120529	1	952	18.8	-0.00246829764108788	0.0286507646921509
1	D	26	50	20120529	1	954	18.84	-0.00541183467874342	0.0296152654127571
1	D	26	50	20120529	1	956	18.88	-0.00820671665779014	0.0294105155731968
1	D	26	50	20120529	1	958	18.92	-0.00999126325467404	0.0281299946899426
1	D	26	50	20120529	1	960	18.96	-0.0111954448898313	0.0271122064023061
1	D	26	50	20120529	1	962	19	-0.0120333947098086	0.0253487952271119
1	D	26	50	20120529	1	964	19.04	-0.0116806332788102	0.0233555177794895
1	D	26	50	20120529	1	966	19.08	-0.0122364121377550	0.0208697616719741
1	D	26	50	20120529	1	968	19.12	-0.0127981377647296	0.0179692096555469
1	D	26	50	20120529	1	970	19.16	-0.0135673285213044	0.0150060079783065
1	D	26	50	20120529	1	972	19.2	-0.0148625996520141	0.0115546127082672
1	D	26	50	20120529	1	974	19.24	-0.0168330516927397	0.00905035161628817
1	D	26	50	20120529	1	976	19.28	-0.0190670353597458	0.0072456241918692
1	D	26	50	20120529	1	978	19.32	-0.0209915183886266	0.0044735039801089
1	D	26	50	20120529	1	980	19.36	-0.0220235619489718	0.00115514377988200
1	D	26	50	20120529	1	982	19.4	-0.0217108156907208	-0.000817889200595102
1	D	26	50	20120529	1	984	19.44	-0.0212624180675670	-0.0033125124271465
1	D	26	50	20120529	1	986	19.48	-0.0214304429022329	-0.0059037596740268
1	D	26	50	20120529	1	988	19.52	-0.0215801211443541	-0.0090236017667559
1	D	26	50	20120529	1	990	19.56	-0.0215875669787600	-0.0123017983018114
1	D	26	50	20120529	1	992	19.6	-0.0223632277623826	-0.01450772397174
1	D	26	50	20120529	1	994	19.64	-0.0229627765310828	-0.0172482647946525
1	D	26	50	20120529	1	996	19.68	-0.0232431867962302	-0.0192255050604776
1	D	26	50	20120529	1	998	19.72	-0.0235849739299845	-0.0201734806956075
1	D	26	50	20120529	1	1000	19.76	-0.0230871424717579	-0.0186685029068014
1	D	26	50	20120529	1	1002	19.8	-0.0222160717701498	-0.0172861657181241
1	D	26	50	20120529	1	1004	19.84	-0.0225861997436941	-0.0159122289580074
1	D	26	50	20120529	1	1006	19.88	-0.0233115993773100	-0.0133971420612084
1	D	26	50	20120529	1	1008	19.92	-0.0240229558702514	-0.0118447527627237
1	D	26	50	20120529	1	1010	19.96	-0.0250572621722964	-0.0087660593349121
1	D	26	50	20120529	1	1012	20	-0.0261799356087863	-0.0053177116950997
1	D	26	50	20120529	1	1014	20.04	-0.0271079637616190	-0.0028933041719201
1	D	26	50	20120529	1	1016	20.08	-0.0283319302445138	0.000537825417770497
1	D	26	50	20120529	1	1018	20.12	-0.0297423254302685	0.0034965016116112
1	D	26	50	20120529	1	1020	20.16	-0.0309479424921916	0.0061501319400481
1	D	26	50	20120529	1	1022	20.2	-0.0323465289947005	0.00729246294505498
1	D	26	50	20120529	1	1024	20.24	-0.0339152453887628	0.00838062957062295
1	D	26	50	20120529	1	1026	20.28	-0.0365820986140079	0.00961940994058367
1	D	26	50	20120529	1	1028	20.32	-0.0384543052385555	0.00991731402749756
1	D	26	50	20120529	1	1030	20.36	-0.0399525937972117	0.0105752768873916
1	D	26	50	20120529	1	1032	20.4	-0.038499913625942	0.00939596419772872
1	D	26	50	20120529	1	1034	20.44	-0.0375617950593418	0.0102209456793391
1	D	26	50	20120529	1	1036	20.48	-0.0364060997361705	0.0092408956806145
1	D	26	50	20120529	1	1038	20.52	-0.0352422019743375	0.00924810816978261
1	D	26	50	20120529	1	1040	20.56	-0.0324927586770498	0.00974598205441606
1	D	26	50	20120529	1	1042	20.6	-0.0296956563827102	0.00982072324118747
1	D	26	50	20120529	1	1044	20.64	-0.0268465817399534	0.00969415112735508
1	D	26	50	20120529	1	1046	20.68	-0.0239625053115278	0.0101751958705963
1	D	26	50	20120529	1	1048	20.72	-0.0210677515707063	0.00950599001288134
1	D	26	50	20120529	1	1050	20.76	-0.0181132543779424	0.0098340239197416
1	D	26	50	20120529	1	1052	20.8	-0.0157841789910023	0.0103832973962995
1	D	26	50	20120529	1	1054	20.84	-0.0144344606381412	0.0121793556915811
1	D	26	50	20120529	1	1056	20.88	-0.0137578301592238	0.0130334699725764
1	D	26	50	20120529	1	1058	20.92	-0.0126216297700098	0.0151163024940360
1	D	26	50	20120529	1	1060	20.96	-0.0119230931230113	0.0170244442852035
1	D	26	50	20120529	1	1062	21	-0.0101272469597640	0.0176123116498786
1	D	26	50	20120529	1	1064	21.04	-0.00853060691891264	0.0168016349384517
1	D	26	50	20120529	1	1066	21.08	-0.00670567745375514	0.0181315755146429
1	D	26	50	20120529	1	1068	21.12	-0.00566857100885664	0.0192380915611827
1	D	26	50	20120529	1	1070	21.16	-0.00529845010638016	0.0211318154450818
1	D	26	50	20120529	1	1072	21.2	-0.00540976992694236	0.0224094654748044
1	D	26	50	20120529	1	1074	21.24	-0.00446963327758866	0.0239232495714635
1	D	26	50	20120529	1	1076	21.28	-0.0037006504104076	0.0235561381154477
1	D	26	50	20120529	1	1078	21.32	-0.00169833330969453	0.0227728221938120
1	D	26	50	20120529	1	1080	21.36	-0.00049752952363101	0.0211520295066356
1	D	26	50	20120529	1	1082	21.4	-0.00046415500279782	0.0207728920734602
1	D	26	50	20120529	1	1084	21.44	-0.00045102098931202	0.0190574752760642
1	D	26	50	20120529	1	1086	21.48	-0.00055748298628747	0.0173989280365199
1	D	26	50	20120529	1	1088	21.52	-0.00022640852026812	0.0163819741348853
1	D	26	50	20120529	1	1090	21.56	0.00121302117702887	0.0161209096041644
1	D	26	50	20120529	1	1092	21.6	0.00320190819864687	0.016274121965978
1	D	26	50	20120529	1	1094	21.64	0.00480421852877661	0.0165367463742582
1	D	26	50	20120529	1	1096	21.68	0.00581721192532987	0.0180998405623033
1	D	26	50	20120529	1	1098	21.72	0.00705126882199226	0.0192651666798343
1	D	26	50	20120529	1	1100	21.76	0.00717458753752441	0.0204112177736170
1	D	26	50	20120529	1	1102	21.8	0.00778088634755788	0.0207247093224154
1	D	26	50	20120529	1	1104	21.84	0.00836542253218677	0.0216877470390914
1	D	26	50	20120529	1	1106	21.88	0.00837245753755279	0.0212162277312995
1	D	26	50	20120529	1	1108	21.92	0.00734408103297482	0.020312632946184
1	D	26	50	20120529	1	1110	21.96	0.00772705077277224	0.0194610352582230
1	D	26	50	20120529	1	1112	22	0.00870950493455283	0.0185543970855213
1	D	26	50	20120529	1	1114	22.04	0.00931649246659117	0.0166170022868160
1	D	26	50	20120529	1	1116	22.08	0.0120422476867091	0.0137820556375473
1	D	26	50	20120529	1	1118	22.12	0.0140754695964007	0.0117886862660434
1	D	26	50	20120529	1	1120	22.16	0.0169769054963044	0.00975593104682735
1	D	26	50	20120529	1	1122	22.2	0.0191281223145726	0.00731533784942636
1	D	26	50	20120529	1	1124	22.24	0.0205155789563456	0.0071143498179419
1	D	26	50	20120529	1	1126	22.28	0.0217035890594171	0.0061017021966046
1	D	26	50	20120529	1	1128	22.32	0.0199853407943373	0.0063132897587391
1	D	26	50	20120529	1	1130	22.36	0.0189516850305310	0.0060997364397529
1	D	26	50	20120529	1	1132	22.4	0.0179312663056685	0.0056031424183934
1	D	26	50	20120529	1	1134	22.44	0.0161972297603783	0.0047549692485737
1	D	26	50	20120529	1	1136	22.48	0.0145953062176578	0.0022994263996049
1	D	26	50	20120529	1	1138	22.52	0.0135307993849883	-0.000242650763032003
1	D	26	50	20120529	1	1140	22.56	0.0121828417280124	-0.00344252107993550
1	D	26	50	20120529	1	1142	22.6	0.0122393112755579	-0.0066421368383977
1	D	26	50	20120529	1	1144	22.64	0.0123880865423196	-0.0090106617126602
1	D	26	50	20120529	1	1146	22.68	0.0140043205120777	-0.0115929449668753
1	D	26	50	20120529	1	1148	22.72	0.0159429951740569	-0.0134193310720021
1	D	26	50	20120529	1	1150	22.76	0.0185894837240038	-0.0152222412319934
1	D	26	50	20120529	1	1152	22.8	0.0212683577645290	-0.0169107415147888
1	D	26	50	20120529	1	1154	22.84	0.0241423791345261	-0.0176508843247924
1	D	26	50	20120529	1	1156	22.88	0.0271875415587738	-0.0186700302574487
1	D	26	50	20120529	1	1158	22.92	0.0290573581624010	-0.0182263066101185
1	D	26	50	20120529	1	1160	22.96	0.0314847708894007	-0.0175721762689785
1	D	26	50	20120529	1	1162	23	0.0336998253078744	-0.0174006604481339
1	D	26	50	20120529	1	1164	23.04	0.035954011015619	-0.01714447566131
1	D	26	50	20120529	1	1166	23.08	0.0387390274408546	-0.0173677743259545
1	D	26	50	20120529	1	1168	23.12	0.0404809156998431	-0.0165164163471923
1	D	26	50	20120529	1	1170	23.16	0.0401002659773948	-0.015658356410358
1	D	26	50	20120529	1	1172	23.2	0.0393110146014378	-0.0150312729035984
1	D	26	50	20120529	1	1174	23.24	0.0392219545023473	-0.0132513083586565
1	D	26	50	20120529	1	1176	23.28	0.0383443077076742	-0.0109687535268507
1	D	26	50	20120529	1	1178	23.32	0.0379467086356808	-0.0078284145298553
1	D	26	50	20120529	1	1180	23.36	0.0383154789642052	-0.0053729720900494
1	D	26	50	20120529	1	1182	23.4	0.0368698769318153	-0.003223077561462
1	D	26	50	20120529	1	1184	23.44	0.0360315452741761	-0.000719481149857301
1	D	26	50	20120529	1	1186	23.48	0.0349455706796298	0.0033049463845878
1	D	26	50	20120529	1	1188	23.52	0.0338479995338721	0.0064804215175403
1	D	26	50	20120529	1	1190	23.56	0.0326850210108545	0.0083053934091047
1	D	26	50	20120529	1	1192	23.6	0.0309642059481590	0.0110993137229290
1	D	26	50	20120529	1	1194	23.64	0.0283792356881753	0.0131825210109827
1	D	26	50	20120529	1	1196	23.68	0.0261370707957109	0.0152477677867942
1	D	26	50	20120529	1	1198	23.72	0.0232255586241753	0.0159488641603407
1	D	26	50	20120529	1	1200	23.76	0.0207040158424640	0.0177211565967066
1	D	26	50	20120529	1	1202	23.8	0.0176540380210365	0.0185334242983913
1	D	26	50	20120529	1	1204	23.84	0.0159959504009000	0.0199522269837742
1	D	26	50	20120529	1	1206	23.88	0.0147798681586153	0.0211548741972163
1	D	26	50	20120529	1	1208	23.92	0.0130202824311073	0.0222750939731755
1	D	26	50	20120529	1	1210	23.96	0.0124123190917109	0.0246898565598597
1	D	26	50	20120529	1	1212	24	0.0122983228719819	0.0278711405750197
1	D	26	50	20120529	1	1214	24.04	0.0124708533910575	0.0311641403905394
1	D	26	50	20120529	1	1216	24.08	0.0116556724094344	0.0328815896249565
1	D	26	50	20120529	1	1218	24.12	0.0108801742603715	0.0345730738983685
1	D	26	50	20120529	1	1220	24.16	0.00932540908310194	0.0351516074535319
1	D	26	50	20120529	1	1222	24.2	0.00840557629786323	0.0340445893611775
1	D	26	50	20120529	1	1224	24.24	0.00689274255271804	0.0338691349555617
1	D	26	50	20120529	1	1226	24.28	0.00535627729894561	0.0335234233791717
1	D	26	50	20120529	1	1228	24.32	0.00279109188669954	0.0332863446175755
1	D	26	50	20120529	1	1230	24.36	0.000295330218230380	0.0325857856451828
1	D	26	50	20120529	1	1232	24.4	-0.00244810267141719	0.0326436269798838
1	D	26	50	20120529	1	1234	24.44	-0.00501107483943814	0.0327167488921263
1	D	26	50	20120529	1	1236	24.48	-0.00732221799840734	0.0327752619782695
1	D	26	50	20120529	1	1238	24.52	-0.0104500270632400	0.0327185590854862
1	D	26	50	20120529	1	1240	24.56	-0.0131783702941771	0.0313433353910277
1	D	26	50	20120529	1	1242	24.6	-0.0147728678014815	0.0291899406838734
1	D	26	50	20120529	1	1244	24.64	-0.0168923567384779	0.0275900338096929
1	D	26	50	20120529	1	1246	24.68	-0.0198707894957850	0.0262161677602543
1	D	26	50	20120529	1	1248	24.72	-0.0219303511330758	0.0245160992105188
1	D	26	50	20120529	1	1250	24.76	-0.0243167658089023	0.0229973045552082
1	D	26	50	20120529	1	1252	24.8	-0.0273868820314580	0.0216962280778249
1	D	26	50	20120529	1	1254	24.84	-0.0292467142873349	0.0215672518009365
1	D	26	50	20120529	1	1256	24.88	-0.0304492907900988	0.0227736466803189
1	D	26	50	20120529	1	1258	24.92	-0.0302995255738435	0.0242400447231435
1	D	26	50	20120529	1	1260	24.96	-0.0309403057389548	0.0265498797345675
1	D	26	50	20120529	1	1262	25	-0.0317710854961708	0.0299784283845067
1	D	26	50	20120529	1	1264	25.04	-0.0333973603822218	0.0320928897922889
1	D	26	50	20120529	1	1266	25.08	-0.0340680511641772	0.0341553081409757
1	D	26	50	20120529	1	1268	25.12	-0.0359461267750087	0.0362035136433606
1	D	26	50	20120529	1	1270	25.16	-0.0383836652711150	0.0387622502417623
1	D	26	50	20120529	1	1272	25.2	-0.0398154150816615	0.0402146475703194
1	D	26	50	20120529	1	1274	25.24	-0.041671499671598	0.0424964104425303
1	D	26	50	20120529	1	1276	25.28	-0.0434537623135787	0.0453418788407031
1	D	26	50	20120529	1	1278	25.32	-0.0453092105074122	0.0466282474970377
1	D	26	50	20120529	1	1280	25.36	-0.047832238213364	0.047871553350398
1	D	26	50	20120529	1	1282	25.4	-0.0504306435021902	0.0490867163538671
1	D	26	50	20120529	1	1284	25.44	-0.0517328513504233	0.0510428565533415
1	D	26	50	20120529	1	1286	25.48	-0.0537681167987125	0.0525393066343666
1	D	26	50	20120529	1	1288	25.52	-0.0552739713999274	0.054220665138672
1	D	26	50	20120529	1	1290	25.56	-0.0571099741572783	0.0555851690943277
1	D	26	50	20120529	1	1292	25.6	-0.0585029038055377	0.0550805069845948
1	D	26	50	20120529	1	1294	25.64	-0.0610052839934787	0.0544690717509028
1	D	26	50	20120529	1	1296	25.68	-0.0635485349533724	0.0540537879383119
1	D	26	50	20120529	1	1298	25.72	-0.0656174586844461	0.0532841022069904
1	D	26	50	20120529	1	1300	25.76	-0.0675968626970216	0.0515280025159136
1	D	26	50	20120529	1	1302	25.8	-0.0692922219155945	0.0495056771217201
1	D	26	50	20120529	1	1304	25.84	-0.0705375783786202	0.0473379705733146
1	D	26	50	20120529	1	1306	25.88	-0.0713595900117496	0.0450228322610317
1	D	26	50	20120529	1	1308	25.92	-0.0718821419230465	0.0419070369404113
1	D	26	50	20120529	1	1310	25.96	-0.0722157549024103	0.0396874287542667
1	D	26	50	20120529	1	1312	26	-0.0719579437699897	0.037122045352122
1	D	26	50	20120529	1	1314	26.04	-0.0726110983037717	0.0369440665752973
1	D	26	50	20120529	1	1316	26.08	-0.0724314931813503	0.0356977201627779
1	D	26	50	20120529	1	1318	26.12	-0.0722714042060897	0.0347984217584649
1	D	26	50	20120529	1	1320	26.16	-0.0720685352705672	0.0348407774546579
1	D	26	50	20120529	1	1322	26.2	-0.0710360179486786	0.033333084375812
1	D	26	50	20120529	1	1324	26.24	-0.0693886712805483	0.0312770299881558
1	D	26	50	20120529	1	1326	26.28	-0.0681110000376224	0.0291427695905005
1	D	26	50	20120529	1	1328	26.32	-0.0669566482173353	0.0257804061352803
1	D	26	50	20120529	1	1330	26.36	-0.0660532485936914	0.0229731922139697
1	D	26	50	20120529	1	1332	26.4	-0.0649288781009267	0.0200513562834288
1	D	26	50	20120529	1	1334	26.44	-0.0639828399383772	0.0171901901147137
1	D	26	50	20120529	1	1336	26.48	-0.0626652171623142	0.0146393731122613
1	D	26	50	20120529	1	1338	26.52	-0.0611629688056834	0.0119206182492772
1	D	26	50	20120529	1	1340	26.56	-0.0598484572994576	0.00914338565548888
1	D	26	50	20120529	1	1342	26.6	-0.0588818423295756	0.0068789468994171
1	D	26	50	20120529	1	1344	26.64	-0.057899388167795	0.0069794974837018
1	D	26	50	20120529	1	1346	26.68	-0.0565123982164975	0.005449247698536
1	D	26	50	20120529	1	1348	26.72	-0.0543453280641951	0.0042895218667119
1	D	26	50	20120529	1	1350	26.76	-0.0522772528612588	0.0032088505730245
1	D	26	50	20120529	1	1352	26.8	-0.0502555638631684	0.0009466038479744
1	D	26	50	20120529	1	1354	26.84	-0.0486096314086005	-0.0027818994985441
1	D	26	50	20120529	1	1356	26.88	-0.0476901804610236	-0.0054240039864477
1	D	26	50	20120529	1	1358	26.92	-0.0468017007904627	-0.0085769224130804
1	D	26	50	20120529	1	1360	26.96	-0.0459848510368360	-0.0114071880154576
1	D	26	50	20120529	1	1362	27	-0.0457141705609978	-0.0135064466274443
1	D	26	50	20120529	1	1364	27.04	-0.046917454170543	-0.0164856996286175
1	D	26	50	20120529	1	1366	27.08	-0.0476502147857509	-0.0200985344478696
1	D	26	50	20120529	1	1368	27.12	-0.0482424662124693	-0.0226350891065454
1	D	26	50	20120529	1	1370	27.16	-0.0485366014202395	-0.0252246767738102
1	D	26	50	20120529	1	1372	27.2	-0.0484348841097658	-0.0273318903370852
1	D	26	50	20120529	1	1374	27.24	-0.0485757822069851	-0.0304534415069044
1	D	26	50	20120529	1	1376	27.28	-0.0479697591685963	-0.0329188725371014
1	D	26	50	20120529	1	1378	27.32	-0.0467391784088702	-0.0339439680662147
1	D	26	50	20120529	1	1380	27.36	-0.0450118791769911	-0.0350729135398537
1	D	26	50	20120529	1	1382	27.4	-0.0423533344564250	-0.0359615699871099
1	D	26	50	20120529	1	1384	27.44	-0.039291045905937	-0.0369586824724644
1	D	26	50	20120529	1	1386	27.48	-0.0369728528923594	-0.0367608481372241
1	D	26	50	20120529	1	1388	27.52	-0.0344184225742552	-0.036977866279438
1	D	26	50	20120529	1	1390	27.56	-0.0319580445291166	-0.0368418896454159
1	D	26	50	20120529	1	1392	27.6	-0.0285844380760756	-0.0364494453818573
1	D	26	50	20120529	1	1394	27.64	-0.0257615263842226	-0.0358584455341416
1	D	26	50	20120529	1	1396	27.68	-0.0225524636791637	-0.0342820923868424
1	D	26	50	20120529	1	1398	27.72	-0.0199289560996054	-0.0330925973595304
1	D	26	50	20120529	1	1400	27.76	-0.0178989232414969	-0.030911809335673
1	D	26	50	20120529	1	1402	27.8	-0.0175909075276121	-0.0298189050946711
1	D	26	50	20120529	1	1404	27.84	-0.0171818462546956	-0.029467260892387
1	D	26	50	20120529	1	1406	27.88	-0.0157131854701712	-0.0290748166288285
1	D	26	50	20120529	1	1408	27.92	-0.0140994970848254	-0.0287699828954589
1	D	26	50	20120529	1	1410	27.96	-0.0113111629145724	-0.02844520875086
1	D	26	50	20120529	1	1412	28	-0.00803004602851064	-0.0288472696666426
1	D	26	50	20120529	1	1414	28.04	-0.00509428009438037	-0.0290899487139459
1	D	26	50	20120529	1	1416	28.08	-0.00293357390310863	-0.0297070408018874
1	D	26	50	20120529	1	1418	28.12	-0.00022394071760178	-0.0308780096315323
1	D	26	50	20120529	1	1420	28.16	0.00098669680246771	-0.032294980910352
1	D	26	50	20120529	1	1422	28.2	0.00053421917318644	-0.0334818596425736
1	D	26	50	20120529	1	1424	28.24	-9.050966799187e-05	-0.0354240698384587
1	D	26	50	20120529	1	1426	28.28	-0.00140685965184875	-0.0380532342722666
1	D	26	50	20120529	1	1428	28.32	-0.0017075921658874	-0.0402221429022
1	D	26	50	20120529	1	1430	28.36	-0.001448720373295	-0.0419414730406551
1	D	26	50	20120529	1	1432	28.4	0.00078587847661073	-0.0437912643802391
1	D	26	50	20120529	1	1434	28.44	0.00303122534959049	-0.0445853452955116
1	D	26	50	20120529	1	1436	28.48	0.00611392807285137	-0.0439840216887906
1	D	26	50	20120529	1	1438	28.52	0.00853117260433758	-0.0433659396513554
1	D	26	50	20120529	1	1440	28.56	0.0105773982077352	-0.0428254272278164
1	D	26	50	20120529	1	1442	28.6	0.0139317006456499	-0.0419218154721381
1	D	26	50	20120529	1	1444	28.64	0.0162440105308080	-0.0421096937438994
1	D	26	50	20120529	1	1446	28.68	0.0187263088861634	-0.0430645000305356
1	D	26	50	20120529	1	1448	28.72	0.0206234763800869	-0.044296562886075
1	D	26	50	20120529	1	1450	28.76	0.0230852686387879	-0.0468597542571982
1	D	26	50	20120529	1	1452	28.8	0.0254733096602111	-0.0484930295003828
1	D	26	50	20120529	1	1454	28.84	0.0284413196635635	-0.0496317542608057
1	D	26	50	20120529	1	1456	28.88	0.0307711657968950	-0.0492754431537658
1	D	26	50	20120529	1	1458	28.92	0.0341536110847009	-0.0490858678257296
1	D	26	50	20120529	1	1460	28.96	0.0361240348411553	-0.0476433699921091
1	D	26	50	20120529	1	1462	29	0.0388915800720413	-0.0464799672050229
1	D	26	50	20120529	1	1464	29.04	0.0415662821825576	-0.0454399545512537
1	D	26	50	20120529	1	1466	29.08	0.0441753647837797	-0.0441465148271073
1	D	26	50	20120529	1	1468	29.12	0.046175487025044	-0.0424589337831274
1	D	26	50	20120529	1	1470	29.16	0.0479538605797281	-0.0398987829711634
1	D	26	50	20120529	1	1472	29.2	0.0485343386785398	-0.0371703973138195
1	D	26	50	20120529	1	1474	29.24	0.0489851970332922	-0.0338874348790588
1	D	26	50	20120529	1	1476	29.28	0.0500588538277102	-0.0320116361520628
1	D	26	50	20120529	1	1478	29.32	0.0508232716135119	-0.0282075077352963
1	D	26	50	20120529	1	1480	29.36	0.051852988792547	-0.0249209885534262
1	D	26	50	20120529	1	1482	29.4	0.052274431505202	-0.0223011508580623
1	D	26	50	20120529	1	1484	29.44	0.052432476941865	-0.0202262803589588
1	D	26	50	20120529	1	1486	29.48	0.0521347001341717	-0.0170968520195971
1	D	26	50	20120529	1	1488	29.52	0.0516731715380913	-0.0150730417011631
1	D	26	50	20120529	1	1490	29.56	0.0525447513565818	-0.0146651825097747
1	D	26	50	20120529	1	1492	29.6	0.0538492926571929	-0.0145853501541787
1	D	26	50	20120529	1	1494	29.64	0.0535984111712279	-0.0154030484359428
1	D	26	50	20120529	1	1496	29.68	0.0548282819957456	-0.0166961346066987
1	D	26	50	20120529	1	1498	29.72	0.0567391673612242	-0.0176353138334706
1	D	26	50	20120529	1	1500	29.76	0.0576021911876623	-0.0197821607318311
1	D	26	50	20120529	1	1502	29.8	0.0591470780831987	-0.022204001457395
1	D	26	50	20120529	1	1504	29.84	0.059874903093074	-0.0242354485290659
1	D	26	50	20120529	1	1506	29.88	0.061279761632732	-0.0275237991174992
1	D	26	50	20120529	1	1508	29.92	0.0617612801375166	-0.0297210839425617
1	D	26	50	20120529	1	1510	29.96	0.0619144182531182	-0.0326338194088288
1	D	26	50	20120529	1	1512	30	0.0630320783025295	-0.0355739623339346
1	D	26	50	20120529	1	1514	30.04	0.0636803820837925	-0.037682102207093
1	D	26	50	20120529	1	1516	30.08	0.0636475440448742	-0.0393200726393047
1	D	26	50	20120529	1	1518	30.12	0.0634136889830934	-0.0418516004758731
1	D	26	50	20120529	1	1520	30.16	0.063988366472847	-0.0436912683798029
1	D	26	50	20120529	1	1522	30.2	0.063900610490793	-0.0458628680460136
1	D	26	50	20120529	1	1524	30.24	0.0643101313831173	-0.0489335853093333
1	D	26	50	20120529	1	1526	30.28	0.0646104962016297	-0.0507112658993719
1	D	26	50	20120529	1	1528	30.32	0.0647580481736599	-0.0538243247167491
1	D	26	50	20120529	1	1530	30.36	0.0635844064803821	-0.0552174523549072
1	D	26	50	20120529	1	1532	30.4	0.0626201037496746	-0.0573325006613178
1	D	26	50	20120529	1	1534	30.44	0.061331330930284	-0.0577683612812412
1	D	26	50	20120529	1	1536	30.48	0.0595874641865217	-0.0590496387687512
1	D	26	50	20120529	1	1538	30.52	0.0571842910799811	-0.0610948744226551
1	D	26	50	20120529	1	1540	30.56	0.05516825893614	-0.0639496766303396
1	D	26	50	20120529	1	1542	30.6	0.0548176753940278	-0.0659871341096505
1	D	26	50	20120529	1	1544	30.64	0.0561220045626045	-0.0675313138984057
1	D	26	50	20120529	1	1546	30.68	0.0570069486992595	-0.069913485933545
1	D	26	50	20120529	1	1548	30.72	0.0580022722044577	-0.072290637510538
1	D	26	50	20120529	1	1550	30.76	0.0581580478283531	-0.0742533538030775
1	D	26	50	20120529	1	1552	30.8	0.0580228490117902	-0.0749853507429618
1	D	26	50	20120529	1	1554	30.84	0.0576943272012509	-0.0750296156274641
1	D	26	50	20120529	1	1556	30.88	0.0572624970899803	-0.0743456312380223
1	D	26	50	20120529	1	1558	30.92	0.0564076757022039	-0.0732573231910981
1	D	26	50	20120529	1	1560	30.96	0.055703397348142	-0.0723847534231139
1	D	26	50	20120529	1	1562	31	0.0543381155750271	-0.0711287903583704
1	D	26	50	20120529	1	1564	31.04	0.0528015018288306	-0.0699075462365831
1	D	26	50	20120529	1	1566	31.08	0.0500721403641287	-0.0686725842432408
1	D	26	50	20120529	1	1568	31.12	0.0469390209273692	-0.0665825887300877
1	D	26	50	20120529	1	1570	31.16	0.0439536868078777	-0.0655000789587692
1	D	26	50	20120529	1	1572	31.2	0.0410094355923732	-0.0650127409651754
1	D	26	50	20120529	1	1574	31.24	0.0373770280574179	-0.0646273677694288
1	D	26	50	20120529	1	1576	31.28	0.0335069619333058	-0.0656200749795366
1	D	26	50	20120529	1	1578	31.32	0.0297042123747626	-0.0664881899747993
1	D	26	50	20120529	1	1580	31.36	0.0272296921940003	-0.0665246059740304
1	D	26	50	20120529	1	1582	31.4	0.0237353826134108	-0.06681515615042
1	D	26	50	20120529	1	1584	31.44	0.0210869848751547	-0.0668718661142711
1	D	26	50	20120529	1	1586	31.48	0.0170799521675267	-0.0667701841591365
1	D	26	50	20120529	1	1588	31.52	0.0137847638565193	-0.0674684521055582
1	D	26	50	20120529	1	1590	31.56	0.0121010011891579	-0.069916455782026
1	D	26	50	20120529	1	1592	31.6	0.0106264714183495	-0.073658959842812
1	D	26	50	20120529	1	1594	31.64	0.0100169453729667	-0.0740648391352131
1	D	26	50	20120529	1	1596	31.68	0.0100645336593406	-0.0726376855187444
1	D	26	50	20120529	1	1598	31.72	0.00981718770728155	-0.0722699899925273
1	D	26	50	20120529	1	1600	31.76	0.0102892521944017	-0.0715106987308892
1	D	26	50	20120529	1	1602	31.8	0.0105146071255658	-0.0680008328011136
1	D	26	50	20120529	1	1604	31.84	0.0109214763674606	-0.0653360301855339
1	D	26	50	20120529	1	1606	31.88	0.010787055368357	-0.0618589740104053
1	D	26	50	20120529	1	1608	31.92	0.0115665698839371	-0.0581190862447097
1	D	26	50	20120529	1	1610	31.96	0.0124969809866223	-0.0542360800665019
1	D	26	50	20120529	1	1612	32	0.0133428221182777	-0.051205844666405
1	D	26	50	20120529	1	1614	32.04	0.0146287665105436	-0.0474017516049776
1	D	26	50	20120529	1	1616	32.08	0.0165110847620622	-0.044481259177321
1	D	26	50	20120529	1	1618	32.12	0.0181778768666751	-0.0425777277223668
1	D	26	50	20120529	1	1620	32.16	0.0202173142449733	-0.0389719074023841
1	D	26	50	20120529	1	1622	32.2	0.0203441692015182	-0.0364797802627702
1	D	26	50	20120529	1	1624	32.24	0.0196434970920405	-0.0331070930485448
1	D	26	50	20120529	1	1626	32.28	0.0183656844277582	-0.0314407959186787
1	D	26	50	20120529	1	1628	32.32	0.0159847851848250	-0.0303481038097111
1	D	26	50	20120529	1	1630	32.36	0.0135737631930132	-0.028506585619467
1	D	26	50	20120529	1	1632	32.4	0.0104779789943004	-0.026549526181177
1	D	26	50	20120529	1	1634	32.44	0.00744024826232297	-0.0263938212679597
1	D	26	50	20120529	1	1636	32.48	0.00753450559625513	-0.0276003575686983
1	D	26	50	20120529	1	1638	32.52	0.00637895169444007	-0.0279923775681881
1	D	26	50	20120529	1	1640	32.56	0.0047403731503965	-0.0287842664524389
1	D	26	50	20120529	1	1642	32.6	0.00294092781363297	-0.0310543620627602
1	D	26	50	20120529	1	1644	32.64	0.00208384368415675	-0.0335584393069761
1	D	26	50	20120529	1	1646	32.68	0.00154227060044597	-0.0361213478353868
1	D	26	50	20120529	1	1648	32.72	0.00035022998872169	-0.0392975300751205
1	D	26	50	20120529	1	1650	32.76	-0.000209303607231220	-0.0405350376528751
1	D	26	50	20120529	1	1652	32.8	-0.00127809550699469	-0.040431305088075
1	D	26	50	20120529	1	1654	32.84	-0.00177816142264981	-0.039102934288938
1	D	26	50	20120529	1	1656	32.88	-0.00252698750392637	-0.0372951450921564
1	D	26	50	20120529	1	1658	32.92	-0.002134048265621	-0.0361071349890849
1	D	26	50	20120529	1	1660	32.96	-0.00223629590618058	-0.0351982199325477
1	D	26	50	20120529	1	1662	33	-0.00228296495373889	-0.0340743444145298
1	D	26	50	20120529	1	1664	33.04	-0.00270383490990112	-0.0318401698286928
1	D	26	50	20120529	1	1666	33.08	-0.00266197418845488	-0.029662139521282
1	D	26	50	20120529	1	1668	33.12	-0.00357180848380761	-0.0264457229056988
1	D	26	50	20120529	1	1670	33.16	-0.0043742332590981	-0.024874955901971
1	D	26	50	20120529	1	1672	33.2	-0.00603063089402758	-0.0219454832181932
1	D	26	50	20120529	1	1674	33.24	-0.00730116035846354	-0.0192060101265203
1	D	26	50	20120529	1	1676	33.28	-0.00905139106325654	-0.0158964675478548
1	D	26	50	20120529	1	1678	33.32	-0.0104432600513441	-0.013325144448748
1	D	26	50	20120529	1	1680	33.36	-0.0120547564056682	-0.0109680747043408
1	D	26	50	20120529	1	1682	33.4	-0.0139961251444837	-0.0084977900931978
1	D	26	50	20120529	1	1684	33.44	-0.0149261756227106	-0.0067110090388853
1	D	26	50	20120529	1	1686	33.48	-0.0138350320775938	-0.0075992129378015
1	D	26	50	20120529	1	1688	33.52	-0.0126830914914306	-0.0075804675370323
1	D	26	50	20120529	1	1690	33.56	-0.0113900618892172	-0.0075321155753347
1	D	26	50	20120529	1	1692	33.6	-0.0100537714941309	-0.0069033562255037
1	D	26	50	20120529	1	1694	33.64	-0.00714465641458354	-0.0052203784466694
1	D	26	50	20120529	1	1696	33.68	-0.00526165934055503	-0.0025855288743408
1	D	26	50	20120529	1	1698	33.72	-0.00366093222250836	0.000766178481686898
1	D	26	50	20120529	1	1700	33.76	-0.00223354526080176	0.0035184997035739
1	D	26	50	20120529	1	1702	33.8	-0.00070438442007898	0.005587522429597
1	D	26	50	20120529	1	1704	33.84	0.0019924501326884	0.006225983284466
1	D	26	50	20120529	1	1706	33.88	0.00299658418838017	0.0057217595809375
1	D	26	50	20120529	1	1708	33.92	0.00285985095010212	0.0052004026801008
1	D	26	50	20120529	1	1710	33.96	0.00295848527500983	0.0044407507940043
1	D	26	50	20120529	1	1712	34	0.0035362268705783	0.0034116346557332
1	D	26	50	20120529	1	1714	34.04	0.00404209106183916	0.0021927239863238
1	D	26	50	20120529	1	1716	34.08	0.00478711290863293	0.000514490893991297
1	D	26	50	20120529	1	1718	34.12	0.00524581307758864	0.000210505688759199
1	D	26	50	20120529	1	1720	34.16	0.00566136559075635	0.000667777502016898
1	D	26	50	20120529	1	1722	34.2	0.00559485512691794	0.0012037220157495
1	D	26	50	20120529	1	1724	34.24	0.00574836093804573	0.00136868295673250
1	D	26	50	20120529	1	1726	34.28	0.00515471651096838	0.001406060621186
1	D	26	50	20120529	1	1728	34.32	0.00529108912478802	0.00154285749907440
1	D	26	50	20120529	1	1730	34.36	0.0050668867776772	0.0012752387955987
1	D	26	50	20120529	1	1732	34.4	0.00529652677593534	0.0016250869466585
1	D	26	50	20120529	1	1734	34.44	0.00535781879172859	0.0011535032921496
1	D	26	50	20120529	1	1736	34.48	0.00554688500288225	0.00146744456086080
1	D	26	50	20120529	1	1738	34.52	0.00554619203823669	0.000812112138192697
1	D	26	50	20120529	1	1740	34.56	0.00550256354983748	0.0010299717374763
1	D	26	50	20120529	1	1742	34.6	0.00565027108535954	0.00119394272896570
1	D	26	50	20120529	1	1744	34.64	0.00561910888951264	0.0014415220262625
1	D	26	50	20120529	1	1746	34.68	0.0053441787019195	0.00105614175944800
1	D	26	50	20120529	1	1748	34.72	0.00525567014611838	0.001320479487459
1	D	26	50	20120529	1	1750	34.76	0.00524415844772067	0.0012942599680126
1	D	26	50	20120529	1	1752	34.8	0.00563725324951789	0.00140111794478550
1	D	26	50	20120529	1	1754	34.84	0.00548449697157816	0.0009370932617675
1	D	26	50	20120529	1	1756	34.88	0.00531996029466386	0.00115439424669390
1	D	26	50	20120529	1	1758	34.92	0.00564872252150874	0.00127045875375790
1	D	26	50	20120529	1	1760	34.96	0.00589052475640329	0.0008683695537039
1	D	26	50	20120529	1	1762	35	0.00588970451253711	0.0008295069650099
1	D	26	50	20120529	1	1764	35.04	0.00549295396868115	0.0011771984403872
1	D	26	50	20120529	1	1766	35.08	0.00589502902659945	0.000447619805694497
1	D	26	50	20120529	1	1768	35.12	0.00559873007207885	0.000412384674787998
1	D	26	50	20120529	1	1770	35.16	0.00617835257168527	0.000646090537037899
1	D	26	50	20120529	1	1772	35.2	0.00651818809072353	0.000197926259121899
1	D	26	50	20120529	1	1774	35.24	0.00752389899453734	-0.000133077496219301
1	D	26	50	20120529	1	1776	35.28	0.00833676066591815	-0.000261092107885302
1	D	26	50	20120529	1	1778	35.32	0.0105168345119266	-0.00112836564607840
1	D	26	50	20120529	1	1780	35.36	0.0124289573142722	-0.0008345274231564
1	D	26	50	20120529	1	1782	35.4	0.0153070516193290	-0.000153696729958703
1	D	26	50	20120529	1	1784	35.44	0.0171768399386849	0.00110444422367090
1	D	26	50	20120529	1	1786	35.48	0.0194288548286113	0.0035339429156751
1	D	26	50	20120529	1	1788	35.52	0.0203451732931475	0.006280253729922
1	D	26	50	20120529	1	1790	35.56	0.0203924363104020	0.00937245996832207
1	D	26	50	20120529	1	1792	35.6	0.0203807831906480	0.0125442015774699
1	D	26	50	20120529	1	1794	35.64	0.0198233850571743	0.0154118872707076
1	D	26	50	20120529	1	1796	35.68	0.0193472193507233	0.0186196064728823
1	D	26	50	20120529	1	1798	35.72	0.0182836105436659	0.0213149348882057
1	D	26	50	20120529	1	1800	35.76	0.0177807444851573	0.0224537727857135
1	D	26	50	20120529	1	1802	35.8	0.0165509373002498	0.0237305318608918
1	D	26	50	20120529	1	1804	35.84	0.0140632225069506	0.0251696072976914
1	D	26	50	20120529	1	1806	35.88	0.0127486197839500	0.0260093171064471
1	D	26	50	20120529	1	1808	35.92	0.0103611225276415	0.0263527100797015
1	D	26	50	20120529	1	1810	35.96	0.00776077269516703	0.0270722972955760
1	D	26	50	20120529	1	1812	36	0.00667038575430612	0.0272538116063065
1	D	26	50	20120529	1	1814	36.04	0.00690402797694578	0.0274313944033337
1	D	26	50	20120529	1	1816	36.08	0.00587429665577506	0.027686136692324
1	D	26	50	20120529	1	1818	36.12	0.00555230851189395	0.0274040152287662
1	D	26	50	20120529	1	1820	36.16	0.00533376301903263	0.0277251901998489
1	D	26	50	20120529	1	1822	36.2	0.00335379332103218	0.0273559531808489
1	D	26	50	20120529	1	1824	36.24	0.0017499620042161	0.0270619240390959
1	D	26	50	20120529	1	1826	36.28	-0.00086742910168497	0.0277674256878892
1	D	26	50	20120529	1	1828	36.32	-0.00356736078215394	0.0269783793728988
1	D	26	50	20120529	1	1830	36.36	-0.00651689903506142	0.0277667489866996
1	D	26	50	20120529	1	1832	36.4	-0.00908714803896754	0.0286063103030312
1	D	26	50	20120529	1	1834	36.44	-0.0116985534859658	0.0314113427999219
1	D	26	50	20120529	1	1836	36.48	-0.0117783080598159	0.0334660607557616
1	D	26	50	20120529	1	1838	36.52	-0.0117419677210104	0.0356974019647264
1	D	26	50	20120529	1	1840	36.56	-0.0104699957587407	0.0374640658311141
1	D	26	50	20120529	1	1842	36.6	-0.00816220428591444	0.0400453662069034
1	D	26	50	20120529	1	1844	36.64	-0.00630986736191815	0.0415891217315898
1	D	26	50	20120529	1	1846	36.68	-0.00383584215590266	0.0431866173716465
1	D	26	50	20120529	1	1848	36.72	-0.00301984093041338	0.0433727278764548
1	D	26	50	20120529	1	1850	36.76	-0.00142206244764426	0.0439966789001738
1	D	26	50	20120529	1	1852	36.8	0.00022959757185128	0.0439402517790351
1	D	26	50	20120529	1	1854	36.84	0.00285381225819079	0.0447732235672729
1	D	26	50	20120529	1	1856	36.88	0.00458198123141071	0.0444503586109831
1	D	26	50	20120529	1	1858	36.92	0.00711809041281439	0.0445851331634773
1	D	26	50	20120529	1	1860	36.96	0.00854390052639894	0.04334246370622
1	D	26	50	20120529	1	1862	37	0.00898131678124094	0.042049872510211
1	D	26	50	20120529	1	1864	37.04	0.0100522300013480	0.0405996672126755
1	D	26	50	20120529	1	1866	37.08	0.0118604363911304	0.0378751918558316
1	D	26	50	20120529	1	1868	37.12	0.0134441293068183	0.0366722052311345
1	D	26	50	20120529	1	1870	37.16	0.0148390247119294	0.0363245349689607
1	D	26	50	20120529	1	1872	37.2	0.0159675529925675	0.0349903800363535
1	D	26	50	20120529	1	1874	37.24	0.0183090564882937	0.0332248857245819
1	D	26	50	20120529	1	1876	37.28	0.0210082202507983	0.0314234647314718
1	D	26	50	20120529	1	1878	37.32	0.0240242357335255	0.0299133038499595
1	D	26	50	20120529	1	1880	37.36	0.0270274950099200	0.0287571489073804
1	D	26	50	20120529	1	1882	37.4	0.0304522606385799	0.0287856099553232
1	D	26	50	20120529	1	1884	37.44	0.0332896680194472	0.0291156166901029
1	D	26	50	20120529	1	1886	37.48	0.0348202006473254	0.0285549517233001
1	D	26	50	20120529	1	1888	37.52	0.0375924127829673	0.0281338696351035
1	D	26	50	20120529	1	1890	37.56	0.0403344314590525	0.0275290104944765
1	D	26	50	20120529	1	1892	37.6	0.0438073864148502	0.0270353792505302
1	D	26	50	20120529	1	1894	37.64	0.0462706635977917	0.0257392525206153
1	D	26	50	20120529	1	1896	37.68	0.048193923331941	0.0245177255561155
1	D	26	50	20120529	1	1898	37.72	0.0494005303433577	0.0231787481552607
1	D	26	50	20120529	1	1900	37.76	0.0490888376742107	0.0218957736114758
1	D	26	50	20120529	1	1902	37.8	0.0484477746663869	0.0204037783031722
1	D	26	50	20120529	1	1904	37.84	0.0477328897106073	0.0194890649710293
1	D	26	50	20120529	1	1906	37.88	0.0469535873270616	0.0171719467597590
1	D	26	50	20120529	1	1908	37.92	0.047345324483839	0.0144169173189000
1	D	26	50	20120529	1	1910	37.96	0.0485429512391346	0.0120596354424584
1	D	26	50	20120529	1	1912	38	0.0495493056101193	0.0089982873439894
1	D	26	50	20120529	1	1914	38.04	0.0507979147643386	0.0058974826871301
1	D	26	50	20120529	1	1916	38.08	0.050931062971236	0.0033007744545788
1	D	26	50	20120529	1	1918	38.12	0.0519500745536039	0.0012568823035591
1	D	26	50	20120529	1	1920	38.16	0.0529379734375996	-0.00116955461608260
1	D	26	50	20120529	1	1922	38.2	0.0544979924182534	-0.0022938543981692
1	D	26	50	20120529	1	1924	38.24	0.0562847098329556	-0.0036022847860768
1	D	26	50	20120529	1	1926	38.28	0.058845709173057	-0.0053673647332746
1	D	26	50	20120529	1	1928	38.32	0.0607212391994762	-0.0073533448389152
1	D	26	50	20120529	1	1930	38.36	0.0636904512843566	-0.0090709779210954
1	D	26	50	20120529	1	1932	38.4	0.0660760174320457	-0.010004005318871
1	D	26	50	20120529	1	1934	38.44	0.0682539770287784	-0.0096585836562614
1	D	26	50	20120529	1	1936	38.48	0.070499889587183	-0.0098933431076154
1	D	26	50	20120529	1	1938	38.52	0.0715245580238005	-0.0104571193442554
1	D	26	50	20120529	1	1940	38.56	0.0706961117189624	-0.0113267192637586
1	D	26	50	20120529	1	1942	38.6	0.0697344464965486	-0.0120857276826842
1	D	26	50	20120529	1	1944	38.64	0.068149466646519	-0.0131812482187766
1	D	26	50	20120529	1	1946	38.68	0.0672056205149912	-0.01442405909739
1	D	26	50	20120529	1	1948	38.72	0.0657856086770124	-0.0147986842700627
1	D	26	50	20120529	1	1950	38.76	0.0655299188649353	-0.0140317562551878
1	D	26	50	20120529	1	1952	38.8	0.0658608448385306	-0.0120971121018614
1	D	26	50	20120529	1	1954	38.84	0.0648953612394985	-0.011538497744724
1	D	26	50	20120529	1	1956	38.88	0.0625493930715559	-0.0110797975757683
1	D	26	50	20120529	1	1958	38.92	0.0594016365244259	-0.0114701205189833
1	D	26	50	20120529	1	1960	38.96	0.0567648353373812	-0.0123385890676366
1	D	26	50	20120529	1	1962	39	0.0534355644795206	-0.012346013688839
1	D	26	50	20120529	1	1964	39.04	0.0503609227735653	-0.0134519286946148
1	D	26	50	20120529	1	1966	39.08	0.0474887610944027	-0.0155341106778357
1	D	26	50	20120529	1	1968	39.12	0.0440722756861505	-0.0165168759666001
1	D	26	50	20120529	1	1970	39.16	0.0409829968698246	-0.0183562728365006
1	D	26	50	20120529	1	1972	39.2	0.0388298241941996	-0.0199439015085326
1	D	26	50	20120529	1	1974	39.24	0.0366137699267373	-0.0216333026453672
1	D	26	50	20120529	1	1976	39.28	0.0342417660871114	-0.0238795828992981
1	D	26	50	20120529	1	1978	39.32	0.0331716165423281	-0.0256552835903494
1	D	26	50	20120529	1	1980	39.36	0.0321532767114023	-0.0291141317658624
1	D	26	50	20120529	1	1982	39.4	0.0312338257638254	-0.0321522160512304
1	D	26	50	20120529	1	1984	39.44	0.0305353456853693	-0.0360063722727658
1	D	26	50	20120529	1	1986	39.48	0.0293940046298561	-0.0390703366663253
1	D	26	50	20120529	1	1988	39.52	0.0277407889754420	-0.0422490644904713
1	D	26	50	20120529	1	1990	39.56	0.0271131609964608	-0.0450511872429573
1	D	26	50	20120529	1	1992	39.6	0.0265242824690886	-0.0490060354701337
1	D	26	50	20120529	1	1994	39.64	0.0270215906682971	-0.0528852939824012
1	D	26	50	20120529	1	1996	39.68	0.0285669725385803	-0.0551875629512665
1	D	26	50	20120529	1	1998	39.72	0.0301448106101200	-0.0578329908410416
1	D	26	50	20120529	1	2000	39.76	0.0319504784865580	-0.0597703220001365
1	D	26	50	20120529	1	2002	39.8	0.0328004208375442	-0.0623021885408531
1	D	26	50	20120529	1	2004	39.84	0.0324918394382344	-0.0636820367136605
1	D	26	50	20120529	1	2006	39.88	0.0302681300327589	-0.0644612683865281
1	D	26	50	20120529	1	2008	39.92	0.0278195606708661	-0.0651327369859428
1	D	26	50	20120529	1	2010	39.96	0.0248192358876135	-0.0635285238314649
1	D	26	50	20120529	1	2012	40	0.0211891618050361	-0.0625028654453538
1	D	26	50	20120529	1	2014	40.04	0.0184706897847644	-0.060874893503028
1	D	26	50	20120529	1	2016	40.08	0.0146744456086082	-0.0586489920665309
1	D	26	50	20120529	1	2018	40.12	0.0115044859085489	-0.0571987160583173
1	D	26	50	20120529	1	2020	40.16	0.00907458416567943	-0.0560667795229938
1	D	26	50	20120529	1	2022	40.2	0.00473301923987215	-0.0548496366205374
1	D	26	50	20120529	1	2024	40.24	0.00136139268581846	-0.0529673183690188
1	D	26	50	20120529	1	2026	40.28	-0.00195875649456486	-0.0514459074186179
1	D	26	50	20120529	1	2028	40.32	-0.00502144809591815	-0.0489281123028469
1	D	26	50	20120529	1	2030	40.36	-0.00660635723526968	-0.0462938567002146
1	D	26	50	20120529	1	2032	40.4	-0.00805097638923384	-0.0434907439982349
1	D	26	50	20120529	1	2034	40.44	-0.00801873232001164	-0.0400204053375275
1	D	26	50	20120529	1	2036	40.48	-0.00756236560343384	-0.0363304393105836
1	D	26	50	20120529	1	2038	40.52	-0.00769657447050314	-0.033102496854467
1	D	26	50	20120529	1	2040	40.56	-0.00799744840589794	-0.0299014951667137
1	D	26	50	20120529	1	2042	40.6	-0.00721899455048974	-0.0265647289769725
1	D	26	50	20120529	1	2044	40.64	-0.00578123433230309	-0.0235052900668126
1	D	26	50	20120529	1	2046	40.68	-0.00422008398079943	-0.0207361184903299
1	D	26	50	20120529	1	2048	40.72	-0.00263453844534484	-0.0174427686569535
1	D	26	50	20120529	1	2050	40.76	-0.00118829294578399	-0.0157759058416625
1	D	26	50	20120529	1	2052	40.8	0.0014593269750128	-0.0133530044559268
1	D	26	50	20120529	1	2054	40.84	0.00405447957264555	-0.0114594432065873
1	D	26	50	20120529	1	2056	40.88	0.00683376277609927	-0.0094968683354041
1	D	26	50	20120529	1	2058	40.92	0.0085604468250787	-0.0069506475270294
1	D	26	50	20120529	1	2060	40.96	0.0096195513619399	-0.004247802566622
1	D	26	50	20120529	1	2062	41	0.0104372920701109	-0.00147986135593850
1	D	26	50	20120529	1	2064	41.04	0.0113137226411204	0.00122783435698790
1	D	26	50	20120529	1	2066	41.08	0.0130019047258642	0.0037365431506206
1	D	26	50	20120529	1	2068	41.12	0.0140836840558778	0.0071807662365784
1	D	26	50	20120529	1	2070	41.16	0.0154282426505565	0.00893785092740138
1	D	26	50	20120529	1	2072	41.2	0.0182502351035939	0.0095959552086517
1	D	26	50	20120529	1	2074	41.24	0.0207533294693840	0.0102928160125789
1	D	26	50	20120529	1	2076	41.28	0.0231638140600421	0.0109587267526935
1	D	26	50	20120529	1	2078	41.32	0.0236679246264856	0.0112205825359025
1	D	26	50	20120529	1	2080	41.36	0.0233350187539029	0.0134895467753739
1	D	26	50	20120529	1	2082	41.4	0.0225741011466681	0.0150417168707565
1	D	26	50	20120529	1	2084	41.44	0.0210758125880119	0.0171567439639635
1	D	26	50	20120529	1	2086	41.48	0.0189043159472593	0.0190309729139054
1	D	26	50	20120529	1	2088	41.52	0.0157519207796447	0.0211348701463766
1	D	26	50	20120529	1	2090	41.56	0.0135503296742847	0.0217584817588406
1	D	26	50	20120529	1	2092	41.6	0.0105541626789054	0.0230965257787443
1	D	26	50	20120529	1	2094	41.64	0.00729116893964542	0.0248037997465801
1	D	26	50	20120529	1	2096	41.68	0.00426527517518507	0.0258477439140527
1	D	26	50	20120529	1	2098	41.72	0.00065227065030553	0.0267111071517459
1	D	26	50	20120529	1	2100	41.76	-0.00222424680662915	0.0283960224031606
1	D	26	50	20120529	1	2102	41.8	-0.00499993790763445	0.0284899120415666
1	D	26	50	20120529	1	2104	41.84	-0.00846211231344624	0.0291392807256421
1	D	26	50	20120529	1	2106	41.88	-0.0109082110442455	0.0290892840335715
1	D	26	50	20120529	1	2108	41.92	-0.0138578645555583	0.0275715217541615
1	D	26	50	20120529	1	2110	41.96	-0.0156723641956933	0.0261952868970059
1	D	26	50	20120529	1	2112	42	-0.0177227970844390	0.0240585869809555
1	D	26	50	20120529	1	2114	42.04	-0.0196249001836952	0.0209148043739357
1	D	26	50	20120529	1	2116	42.08	-0.0212740853294565	0.0182834479091062
1	D	26	50	20120529	1	2118	42.12	-0.0223925868359374	0.0146750820047112
1	D	26	50	20120529	1	2120	42.16	-0.0235099569715684	0.0130502920429008
1	D	26	50	20120529	1	2122	42.2	-0.0257463235884271	0.0107700848056085
1	D	26	50	20120529	1	2124	42.24	-0.0268208430531182	0.00930382818414011
1	D	26	50	20120529	1	2126	42.28	-0.0288278949408381	0.0065374850347821
1	D	26	50	20120529	1	2128	42.32	-0.0302643116561404	0.0044945121225779
1	D	26	50	20120529	1	2130	42.36	-0.0309634281306996	0.0050058210360539
1	D	26	50	20120529	1	2132	42.4	-0.0322094917005065	0.0050335396218764
1	D	26	50	20120529	1	2134	42.44	-0.033240170544764	0.0053886486473883
1	D	26	50	20120529	1	2136	42.48	-0.0349083768629393	0.0067775477869949
1	D	26	50	20120529	1	2138	42.52	-0.0360803356420779	0.00915526504941282
1	D	26	50	20120529	1	2140	42.56	-0.0378951251959932	0.0111888334414272
1	D	26	50	20120529	1	2142	42.6	-0.0380965799179532	0.0135751066958974
1	D	26	50	20120529	1	2144	42.64	-0.0382729323491812	0.0161894218873004
1	D	26	50	20120529	1	2146	42.68	-0.0384760841274160	0.0186756800406304
1	D	26	50	20120529	1	2148	42.72	-0.0394151219328318	0.0213351086446730
1	D	26	50	20120529	1	2150	42.76	-0.0401371486671014	0.024874390216546
1	D	26	50	20120529	1	2152	42.8	-0.0407251079556580	0.0272913519053197
1	D	26	50	20120529	1	2154	42.84	-0.0408073444743100	0.0306879393287493
1	D	26	50	20120529	1	2156	42.88	-0.0410754086550578	0.0324151890631537
1	D	26	50	20120529	1	2158	42.92	-0.0418654590616775	0.03267278806354
1	D	26	50	20120529	1	2160	42.96	-0.0433454335547010	0.0322946273569614
1	D	26	50	20120529	1	2162	43	-0.0453923662648798	0.0331427312303165
1	D	26	50	20120529	1	2164	43.04	-0.0466039230237648	0.0335449335674555
1	D	26	50	20120529	1	2166	43.08	-0.0476778768030309	0.0343278421955852
1	D	26	50	20120529	1	2168	43.12	-0.0469721842354068	0.0352077658740937
1	D	26	50	20120529	1	2170	43.16	-0.0457830427614853	0.0353806534820938
1	D	26	50	20120529	1	2172	43.2	-0.0443833248881266	0.0371285507345089
1	D	26	50	20120529	1	2174	43.24	-0.0418052135639204	0.0379919281143376
1	D	26	50	20120529	1	2176	43.28	-0.0381955748673193	0.0400351838692543
1	D	26	50	20120529	1	2178	43.32	-0.0366056452698214	0.0412835808914391
1	D	26	50	20120529	1	2180	43.36	-0.0326981590548489	0.0437423467331166
1	D	26	50	20120529	1	2182	43.4	-0.0297019001355881	0.044642458310228
1	D	26	50	20120529	1	2184	43.44	-0.0270368712458385	0.0451404877583534
1	D	26	50	20120529	1	2186	43.48	-0.0232518417832319	0.045596034231065
1	D	26	50	20120529	1	2188	43.52	-0.0203202689923140	0.046062915625479
1	D	26	50	20120529	1	2190	43.56	-0.0180786415010033	0.0454411849170529
1	D	26	50	20120529	1	2192	43.6	-0.0155740409977693	0.0439178223519359
1	D	26	50	20120529	1	2194	43.64	-0.0125112998989413	0.042794774148852
1	D	26	50	20120529	1	2196	43.68	-0.00958755478009124	0.0413063143744543
1	D	26	50	20120529	1	2198	43.72	-0.00767903115126184	0.0403574195005088
1	D	26	50	20120529	1	2200	43.76	-0.00479546383971873	0.037894269596788
1	D	26	50	20120529	1	2202	43.8	-0.00192830140549915	0.0355421354577134
1	D	26	50	20120529	1	2204	43.84	-0.000137687832432640	0.0336828052476512
1	D	26	50	20120529	1	2206	43.88	0.00276301974748644	0.0318481601353202
1	D	26	50	20120529	1	2208	43.92	0.00563474302044468	0.0296122672800049
1	D	26	50	20120529	1	2210	43.96	0.00772092015697935	0.0284837955679093
1	D	26	50	20120529	1	2212	44	0.0102947322719559	0.0277863620074894
1	D	26	50	20120529	1	2214	44.04	0.0117850863854204	0.0263530007005885
1	D	26	50	20120529	1	2216	44.08	0.0114494029974012	0.0243972338534945
1	D	26	50	20120529	1	2218	44.12	0.0102811756207470	0.0232335362028806
1	D	26	50	20120529	1	2220	44.16	0.00891640437872801	0.0211762500352116
1	D	26	50	20120529	1	2222	44.2	0.0086970244998649	0.0200895754049519
1	D	26	50	20120529	1	2224	44.24	0.00686752500358059	0.0200416215443722
1	D	26	50	20120529	1	2226	44.28	0.00632119945519346	0.0200624253329815
1	D	26	50	20120529	1	2228	44.32	0.00534354654845712	0.0204225194613007
1	D	26	50	20120529	1	2230	44.36	0.00401867168524626	0.0208733396322869
1	D	26	50	20120529	1	2232	44.4	0.00158741936842474	0.0210524709931649
1	D	26	50	20120529	1	2234	44.44	-0.00042098167903366	0.0212776647039829
1	D	26	50	20120529	1	2236	44.48	-0.00229035775513619	0.0212346464487359
1	D	26	50	20120529	1	2238	44.52	-0.00404868836810762	0.0207811965476305
1	D	26	50	20120529	1	2240	44.56	-0.00613596152015313	0.0199777888939141
1	D	26	50	20120529	1	2242	44.6	-0.00735108209721534	0.0183743818411668
1	D	26	50	20120529	1	2244	44.64	-0.00735227710767554	0.0159249851643400
1	D	26	50	20120529	1	2246	44.68	-0.00556574354073649	0.0138783494390093
1	D	26	50	20120529	1	2248	44.72	-0.00297182625865047	0.0117726611050613
1	D	26	50	20120529	1	2250	44.76	-0.00054926640549008	0.0103559747902744
1	D	26	50	20120529	1	2252	44.8	0.00193918377886161	0.00860154387120125
1	D	26	50	20120529	1	2254	44.84	0.0041765615584174	0.00801265827276128
1	D	26	50	20120529	1	2256	44.88	0.00707543773177321	0.0071245109423875
1	D	26	50	20120529	1	2258	44.92	0.0092129296074186	0.00774921857036242
1	D	26	50	20120529	1	2260	44.96	0.0112561839481217	0.00834884370659505
1	D	26	50	20120529	1	2262	45	0.0137614788302148	0.0102794021969397
1	D	26	50	20120529	1	2264	45.04	0.0163106412027992	0.0117645102851946
1	D	26	50	20120529	1	2266	45.08	0.0177481610046802	0.0132734478719754
1	D	26	50	20120529	1	2268	45.12	0.0187664018406567	0.0127668836450012
1	D	26	50	20120529	1	2270	45.16	0.0198499652010791	0.0112321720160461
1	D	26	50	20120529	1	2272	45.2	0.0203243631405772	0.00902225119280381
1	D	26	50	20120529	1	2274	45.24	0.0208934143938049	0.0060652437709667
1	D	26	50	20120529	1	2276	45.28	0.0207255048175443	0.002878271081752
1	D	26	50	20120529	1	2278	45.32	0.0203803030651436	-0.000445688697075102
1	D	26	50	20120529	1	2280	45.36	0.0201685238770715	-0.0037149976069979
1	D	26	50	20120529	1	2282	45.4	0.0205331152045191	-0.0069434986774716
1	D	26	50	20120529	1	2284	45.44	0.0201958464830965	-0.010146529761687
1	D	26	50	20120529	1	2286	45.48	0.0190989541598487	-0.0133815715698867
1	D	26	50	20120529	1	2288	45.52	0.0170142619475545	-0.0166945082611019
1	D	26	50	20120529	1	2290	45.56	0.0158678297232168	-0.0193436838168173
1	D	26	50	20120529	1	2292	45.6	0.0132573329084323	-0.0213716660652603
1	D	26	50	20120529	1	2294	45.64	0.0115052637260082	-0.0234365592876813
1	D	26	50	20120529	1	2296	45.68	0.00896314413696444	-0.0259914067987864
1	D	26	50	20120529	1	2298	45.72	0.00629218969238849	-0.0281589012151575
1	D	26	50	20120529	1	2300	45.76	0.00462709464405041	-0.030482736940849
1	D	26	50	20120529	1	2302	45.8	0.00184611438432184	-0.0326954861912161
1	D	26	50	20120529	1	2304	45.84	-0.00112910810819868	-0.0337977242417297
1	D	26	50	20120529	1	2306	45.88	-0.00443242814718975	-0.0344612732451951
1	D	26	50	20120529	1	2308	45.92	-0.00694916260278892	-0.0368361620804883
1	D	26	50	20120529	1	2310	45.96	-0.00712516148062624	-0.0385006207327233
1	D	26	50	20120529	1	2312	46	-0.00644584399594033	-0.0396061821851084
1	D	26	50	20120529	1	2314	46.04	-0.00420085067635117	-0.0412943996251913
1	D	26	50	20120529	1	2316	46.08	-0.00202296179029659	-0.0434041234175395
1	D	26	50	20120529	1	2318	46.12	0.00081190000615839	-0.045469935878776
1	D	26	50	20120529	1	2320	46.16	0.00316564634869406	-0.0466850988822451
1	D	26	50	20120529	1	2322	46.2	0.00656520362060461	-0.0487799027215102
1	D	26	50	20120529	1	2324	46.24	0.0095903478518769	-0.0503793782605542
1	D	26	50	20120529	1	2326	46.28	0.0127167497742151	-0.0524298465046389
1	D	26	50	20120529	1	2328	46.32	0.0155859769602358	-0.0536745665715616
1	D	26	50	20120529	1	2330	46.36	0.0187927769235949	-0.056059708455182
1	D	26	50	20120529	1	2332	46.4	0.0218190525257171	-0.0586420624200753
1	D	26	50	20120529	1	2334	46.44	0.0238863499111941	-0.0601305221944729
1	D	26	50	20120529	1	2336	46.48	0.0271471021219577	-0.0617070874738065
1	D	26	50	20120529	1	2338	46.52	0.0298645134820576	-0.0633017546867384
1	D	26	50	20120529	1	2340	46.56	0.0328757984204187	-0.0644346811715554
1	D	26	50	20120529	1	2342	46.6	0.0357200647370634	-0.0656359141714352
1	D	26	50	20120529	1	2344	46.64	0.0382956304768573	-0.0670013373659064
1	D	26	50	20120529	1	2346	46.68	0.0404465785945487	-0.0685696294959
1	D	26	50	20120529	1	2348	46.72	0.0425555952801157	-0.0688059445821726
1	D	26	50	20120529	1	2350	46.76	0.0443800721969332	-0.0679156971446587
1	D	26	50	20120529	1	2352	46.8	0.0453848709329993	-0.0670524611861862
1	D	26	50	20120529	1	2354	46.84	0.0464748760361983	-0.0652981999727405
1	D	26	50	20120529	1	2356	46.88	0.048679634979938	-0.0628806018878637
1	D	26	50	20120529	1	2358	46.92	0.0516895764154148	-0.0600993387854226
1	D	26	50	20120529	1	2360	46.96	0.0525439028284444	-0.0586958732461235
1	D	26	50	20120529	1	2362	47	0.0546266858524293	-0.0546361610832972
1	D	26	50	20120529	1	2364	47.04	0.0560674159190969	-0.0522353214291345
1	D	26	50	20120529	1	2366	47.08	0.0566691425766832	-0.0484168246025744
1	D	26	50	20120529	1	2368	47.12	0.0574694248184267	-0.0453052931358445
1	D	26	50	20120529	1	2370	47.16	0.0576447236605507	-0.0424715556391716
1	D	26	50	20120529	1	2372	47.2	0.0575636255838164	-0.0386470201207001
1	D	26	50	20120529	1	2374	47.24	0.057980422604919	-0.0356078468908891
1	D	26	50	20120529	1	2376	47.28	0.0576931463329264	-0.0332714741619672
1	D	26	50	20120529	1	2378	47.32	0.0572881862793408	-0.0300857459806875
1	D	26	50	20120529	1	2380	47.36	0.0571820707646881	-0.0276394888579691
1	D	26	50	20120529	1	2382	47.4	0.0566182450305734	-0.0245956557944701
1	D	26	50	20120529	1	2384	47.44	0.0566946196340094	-0.0207734537283765
1	D	26	50	20120529	1	2386	47.48	0.0557526826907908	-0.0174379603308415
1	D	26	50	20120529	1	2388	47.52	0.0551648648235904	-0.0140031891412278
1	D	26	50	20120529	1	2390	47.56	0.0543918556903973	-0.0116550289422635
1	D	26	50	20120529	1	2392	47.6	0.0526677172258301	-0.0082690481205517
1	D	26	50	20120529	1	2394	47.64	0.0516495541715996	-0.0055746177308404
1	D	26	50	20120529	1	2396	47.68	0.0502080462874727	-0.0029644037587684
1	D	26	50	20120529	1	2398	47.72	0.0482941203628351	-0.00122357757416520
1	D	26	50	20120529	1	2400	47.76	0.0463830935760003	0.000526653130627698
1	D	26	50	20120529	1	2402	47.8	0.0435760917867241	0.0028528223086971
1	D	26	50	20120529	1	2404	47.84	0.0412748834780306	0.0040878550127175
1	D	26	50	20120529	1	2406	47.88	0.0387375015044208	0.0056699357249443
1	D	26	50	20120529	1	2408	47.92	0.0349068212280208	0.0068472685156199
1	D	26	50	20120529	1	2410	47.96	0.0319939655536009	0.00755762798799992
1	D	26	50	20120529	1	2412	48	0.0291185865385840	0.00777994236000497
1	D	26	50	20120529	1	2414	48.04	0.0260259136097083	0.00882865242718275
1	D	26	50	20120529	1	2416	48.08	0.0226971660108658	0.0097774765904501
1	D	26	50	20120529	1	2418	48.12	0.0201505562937615	0.0104571122731876
1	D	26	50	20120529	1	2420	48.16	0.0180094086760574	0.0126280432285152
1	D	26	50	20120529	1	2422	48.2	0.0177246284910023	0.0153614776282768
1	D	26	50	20120529	1	2424	48.24	0.0180066156042717	0.0174933975024865
1	D	26	50	20120529	1	2426	48.28	0.0193127125398014	0.0190247786585022
1	D	26	50	20120529	1	2428	48.32	0.0210370631364029	0.0200489521203728
1	D	26	50	20120529	1	2430	48.36	0.0235559896230237	0.0221518169769434
1	D	26	50	20120529	1	2432	48.4	0.0242017902462814	0.0232894810771945
1	D	26	50	20120529	1	2434	48.44	0.0240620235199121	0.0260712815807892
1	D	26	50	20120529	1	2436	48.48	0.0223390376393983	0.0279709027352434
1	D	26	50	20120529	1	2438	48.52	0.0201338897869289	0.0294552259349712
1	D	26	50	20120529	1	2440	48.56	0.0180367687587419	0.0310508668339408
1	D	26	50	20120529	1	2442	48.6	0.0153927529612088	0.0316430001738267
1	D	26	50	20120529	1	2444	48.64	0.0121049892714038	0.0322720423663703
1	D	26	50	20120529	1	2446	48.68	0.0089449432084167	0.0323751243929317
1	D	26	50	20120529	1	2448	48.72	0.00607308558517003	0.0324650825176342
1	D	26	50	20120529	1	2450	48.76	0.00350908811231637	0.0320060570795592
1	D	26	50	20120529	1	2452	48.8	0.00063368788409595	0.0311198896481727
1	D	26	50	20120529	1	2454	48.84	-0.0019993090684659	0.0303362597711262
1	D	26	50	20120529	1	2456	48.88	-0.0035271122641688	0.029368485146123
1	D	26	50	20120529	1	2458	48.92	-0.00613711410420647	0.0279158756855315
1	D	26	50	20120529	1	2460	48.96	-0.00864243585635724	0.0271312275747200
1	D	26	50	20120529	1	2462	49	-0.0125399447946472	0.0261666561434357
1	D	26	50	20120529	1	2464	49.04	-0.0147887494197869	0.0268413137944336
1	D	26	50	20120529	1	2466	49.08	-0.0176748057471998	0.0269808259623617
1	D	26	50	20120529	1	2468	49.12	-0.0204070804918403	0.026683402708059
1	D	26	50	20120529	1	2470	49.16	-0.0222417609595103	0.0250420452343653
1	D	26	50	20120529	1	2472	49.2	-0.0235833546554556	0.0226759952338370
1	D	26	50	20120529	1	2474	49.24	-0.0242710160001595	0.0204526393817522
1	D	26	50	20120529	1	2476	49.28	-0.0253550814063966	0.0170781136898956
1	D	26	50	20120529	1	2478	49.32	-0.0269907608126373	0.0149627330432979
1	D	26	50	20120529	1	2480	49.36	-0.0291584673610428	0.0135131641418655
1	D	26	50	20120529	1	2482	49.4	-0.0320727372490250	0.0132586057006383
1	D	26	50	20120529	1	2484	49.44	-0.0337654094618294	0.0143567425318211
1	D	26	50	20120529	1	2486	49.48	-0.0345014369103665	0.0160087561047072
1	D	26	50	20120529	1	2488	49.52	-0.0354542632980153	0.019012757843222
1	D	26	50	20120529	1	2490	49.56	-0.0366834270157519	0.0205167032561277
1	D	26	50	20120529	1	2492	49.6	-0.0368416068027033	0.0232133963875388
1	D	26	50	20120529	1	2494	49.64	-0.0377582293231555	0.0274051960970908
1	D	26	50	20120529	1	2496	49.68	-0.0381156718010453	0.0297167988754677
1	D	26	50	20120529	1	2498	49.72	-0.0383659876015853	0.0327907334746419
1	D	26	50	20120529	1	2500	49.76	-0.0381809377569488	0.0359966849098636
1	D	26	50	20120529	1	2502	49.8	-0.0375045901207438	0.0392855092598403
1	D	26	50	20120529	1	2504	49.84	-0.0364857199597321	0.0419147444043263
1	D	26	50	20120529	1	2506	49.88	-0.0355146219328574	0.0450507205524817
1	D	26	50	20120529	1	2508	49.92	-0.0345399883720767	0.0479761203011998
1	D	26	50	20120529	1	2510	49.96	-0.0339371798411152	0.0509227049690823
1	D	26	50	20120529	1	2512	50	-0.0328275595958060	0.0548044666393552
1	D	26	50	20120529	1	2514	50.04	-0.0318072822922998	0.0586381804038465
1	D	26	50	20120529	1	2516	50.08	-0.0312604836894760	0.0601842623098431
1	D	26	50	20120529	1	2518	50.12	-0.0297781474598034	0.0634178191938023
1	D	26	50	20120529	1	2520	50.16	-0.028368982639848	0.0674622295658837
1	D	26	50	20120529	1	2522	50.2	-0.0268726032695010	0.070757912851638
1	D	26	50	20120529	1	2524	50.24	-0.0258134280219617	0.0736359081617454
1	D	26	50	20120529	1	2526	50.28	-0.0249910628354417	0.0763379045940154
1	D	26	50	20120529	1	2528	50.32	-0.0244996943331952	0.0795930706612077
1	D	26	50	20120529	1	2530	50.36	-0.0229912941475681	0.0832206698700509
1	D	26	50	20120529	1	2532	50.4	-0.0222468521283349	0.0853117260433758
1	D	26	50	20120529	1	2534	50.44	-0.0206101120619224	0.085684300606383
1	D	26	50	20120529	1	2536	50.48	-0.0188959438029699	0.0851794263646158
1	D	26	50	20120529	1	2538	50.52	-0.0168228481418872	0.0840856735954764
1	D	26	50	20120529	1	2540	50.56	-0.0129800763395289	0.0842326810952851
1	D	26	50	20120529	1	2542	50.6	-0.0103970859785326	0.0848608040490131
1	D	26	50	20120529	1	2544	50.64	-0.0068539860300412	0.0853596678831402
1	D	26	50	20120529	1	2546	50.68	-0.00423875159982275	0.0860084383548789
1	D	26	50	20120529	1	2548	50.72	-0.00192785592822699	0.0864290961790067
1	D	26	50	20120529	1	2550	50.76	0.00080999081784919	0.0859875079941557
1	D	26	50	20120529	1	2552	50.8	0.0036835313552351	0.0855509402674512
1	D	26	50	20120529	1	2554	50.84	0.00805734035026448	0.084375658086441
1	D	26	50	20120529	1	2556	50.88	0.0111820452163278	0.0839738800133708
1	D	26	50	20120529	1	2558	50.92	0.0141711977124378	0.0834720463307627
1	D	26	50	20120529	1	2560	50.96	0.0173931297609143	0.0829359886799452
1	D	26	50	20120529	1	2562	51	0.0205777265713441	0.08369803765803
1	D	26	50	20120529	1	2564	51.04	0.0236823496048218	0.0831150988276197
1	D	26	50	20120529	1	2566	51.08	0.0272779168764773	0.0827239980669455
1	D	26	50	20120529	1	2568	51.12	0.0292086719425071	0.0826007493549846
1	D	26	50	20120529	1	2570	51.16	0.0316630395800056	0.082510381108349
1	D	26	50	20120529	1	2572	51.2	0.0336001586070662	0.0825716872662779
1	D	26	50	20120529	1	2574	51.24	0.0353149632621217	0.0826959259277324
1	D	26	50	20120529	1	2576	51.28	0.0374847204201926	0.0820287706796828
1	D	26	50	20120529	1	2578	51.32	0.0400126978736126	0.0824695103363964
1	D	26	50	20120529	1	2580	51.36	0.0433073912098732	0.0826144672265397
1	D	26	50	20120529	1	2582	51.4	0.0466228734855007	0.082972828943245
1	D	26	50	20120529	1	2584	51.44	0.0492509772591367	0.0824578430745069
1	D	26	50	20120529	1	2586	51.48	0.0519154263213258	0.0826704700836097
1	D	26	50	20120529	1	2588	51.52	0.0534296247825586	0.0835023105009975
1	D	26	50	20120529	1	2590	51.56	0.0532233617344865	0.0846196099259504
1	D	26	50	20120529	1	2592	51.6	0.0535404284151706	0.0874181971445305
1	D	26	50	20120529	1	2594	51.64	0.0535168110486789	0.0890067832391442
1	D	26	50	20120529	1	2596	51.68	0.0536522927079543	0.0925493882128888
1	D	26	50	20120529	1	2598	51.72	0.0537520654747797	0.0947931087402718
1	D	26	50	20120529	1	2600	51.76	0.053754045373767	0.0971100148195077
1	D	26	50	20120529	1	2602	51.8	0.0544782641390583	0.0997691605808378
1	D	26	50	20120529	1	2604	51.84	0.055101437345318	0.103146656121175
1	D	26	50	20120529	1	2606	51.88	0.0553398737519341	0.104953031104394
1	D	26	50	20120529	1	2608	51.92	0.056300478314176	0.106493180384497
1	D	26	50	20120529	1	2610	51.96	0.0576468096255552	0.107983761479238
1	D	26	50	20120529	1	2612	52	0.0584713668430969	0.108809591488986
1	D	26	50	20120529	1	2614	52.04	0.0599584831146103	0.109658756022513
1	D	26	50	20120529	1	2616	52.08	0.0619149061567972	0.110648139830749
1	D	26	50	20120529	1	2618	52.12	0.0632461760937371	0.111244442979324
1	D	26	50	20120529	1	2620	52.16	0.06486410711977	0.110786167074437
1	D	26	50	20120529	1	2622	52.2	0.0655085642401435	0.110359498842669
1	D	26	50	20120529	1	2624	52.24	0.0649347470872106	0.110015491393621
1	D	26	50	20120529	1	2626	52.28	0.064112594032725	0.108804005345415
1	D	26	50	20120529	1	2628	52.32	0.0641146446423904	0.108304151561794
1	D	26	50	20120529	1	2630	52.36	0.0643005430151644	0.105854097275661
1	D	26	50	20120529	1	2632	52.4	0.0639675664319036	0.103993628623681
1	D	26	50	20120529	1	2634	52.44	0.0642736729574793	0.101167393529956
1	D	26	50	20120529	1	2636	52.48	0.0646258828451883	0.0975002670520445
1	D	26	50	20120529	1	2638	52.52	0.0648063364957471	0.0951349948689755
1	D	26	50	20120529	1	2640	52.56	0.0646415806157307	0.0930374333132637
1	D	26	50	20120529	1	2642	52.6	0.0644462918649026	0.0885943844222206
1	D	26	50	20120529	1	2644	52.64	0.0635995244233639	0.0852871823670008
1	D	26	50	20120529	1	2646	52.68	0.0627902477833637	0.0818293524252526
1	D	26	50	20120529	1	2648	52.72	0.0619965274925496	0.0785304800879152
1	D	26	50	20120529	1	2650	52.76	0.0616968747305658	0.0745928661743167
1	D	26	50	20120529	1	2652	52.8	0.061164149674008	0.0722183924107041
1	D	26	50	20120529	1	2654	52.84	0.0601883706002418	0.0684888001197425
1	D	26	50	20120529	1	2656	52.88	0.0602853573663494	0.0652178938556011
1	D	26	50	20120529	1	2658	52.92	0.059557793985983	0.0609976896666488
1	D	26	50	20120529	1	2660	52.96	0.0583723718937307	0.0579177022334277
1	D	26	50	20120529	1	2662	53	0.0575791395065957	0.0548576269271648
1	D	26	50	20120529	1	2664	53.04	0.0574754069417956	0.053115245107643
1	D	26	50	20120529	1	2666	53.08	0.0578899836476053	0.0522858795639893
1	D	26	50	20120529	1	2668	53.12	0.0588515074486627	0.0523278817067918
1	D	26	50	20120529	1	2670	53.16	0.0610311641016703	0.0506341488338157
1	D	26	50	20120529	1	2672	53.2	0.064279471233085	0.048872180156455
1	D	26	50	20120529	1	2674	53.24	0.067049349916349	0.0472824626909915
1	D	26	50	20120529	1	2676	53.28	0.0694864641483865	0.0460782598426308
1	D	26	50	20120529	1	2678	53.32	0.072222755259544	0.0436497016026456
1	D	26	50	20120529	1	2680	53.36	0.0745827241417542	0.0420119715867394
1	D	26	50	20120529	1	2682	53.4	0.0762295758351377	0.0401644429888552
1	D	26	50	20120529	1	2684	53.44	0.076484204987043	0.037794857454421
1	D	26	50	20120529	1	2686	53.48	0.0760107262863605	0.0353648142901953
1	D	26	50	20120529	1	2688	53.52	0.0741938154121016	0.0333780563670954
1	D	26	50	20120529	1	2690	53.56	0.0731852690100952	0.0309915002699127
1	D	26	50	20120529	1	2692	53.6	0.072304921067518	0.0285563659368625
1	D	26	50	20120529	1	2694	53.64	0.0707211432990164	0.0259279086098358
1	D	26	50	20120529	1	2696	53.68	0.069524860046605	0.0237139572779407
1	D	26	50	20120529	1	2698	53.72	0.0675635579676278	0.0217792424139362
1	D	26	50	20120529	1	2700	53.76	0.0652194989879944	0.0201181071635728
1	D	26	50	20120529	1	2702	53.8	0.062131705095909	0.0177484509184604
1	D	26	50	20120529	1	2704	53.84	0.0596662358819459	0.0160701329733142
1	D	26	50	20120529	1	2706	53.88	0.0570360814986444	0.0147239430832912
1	D	26	50	20120529	1	2708	53.92	0.0538978001823823	0.0132035220823839
1	D	26	50	20120529	1	2710	53.96	0.0505446291153175	0.0117230526146136
1	D	26	50	20120529	1	2712	54	0.0482869785843451	0.0099281327612497
1	D	26	50	20120529	1	2714	54.04	0.0471241414826838	0.00850720168445534
1	D	26	50	20120529	1	2716	54.08	0.0466573802964226	0.0065275148291674
1	D	26	50	20120529	1	2718	54.12	0.0472715025358831	0.0045027145612397
1	D	26	50	20120529	1	2720	54.16	0.0491741147520218	0.00163716433048120
1	D	26	50	20120529	1	2722	54.2	0.0503560437367751	-0.0012179207199157
1	D	26	50	20120529	1	2724	54.24	0.0516729594060569	-0.0031265433436945
1	D	26	50	20120529	1	2726	54.28	0.0540095937644878	-0.0068916748214785
1	D	26	50	20120529	1	2728	54.32	0.0556415962154664	-0.0095294659580168
1	D	26	50	20120529	1	2730	54.36	0.0574978222267592	-0.0121571454675841
1	D	26	50	20120529	1	2732	54.4	0.0599557961088418	-0.0133455798347243
1	D	26	50	20120529	1	2734	54.44	0.0624759246769906	-0.0162090794558174
1	D	26	50	20120529	1	2736	54.48	0.064229973758402	-0.0186497292217609
1	D	26	50	20120529	1	2738	54.52	0.064619731016192	-0.0208650947672183
1	D	26	50	20120529	1	2740	54.56	0.063239034315247	-0.0243655561768042
1	D	26	50	20120529	1	2742	54.6	0.0612911672651126	-0.0263540111561789
1	D	26	50	20120529	1	2744	54.64	0.0591567866593044	-0.0283621024908671
1	D	26	50	20120529	1	2746	54.68	0.0578803033557708	-0.0311410462830659
1	D	26	50	20120529	1	2748	54.72	0.0563824744165224	-0.033318687681747
1	D	26	50	20120529	1	2750	54.76	0.0544119587361864	-0.0356710410239238
1	D	26	50	20120529	1	2752	54.8	0.0530127075533032	-0.0393970977809794
1	D	26	50	20120529	1	2754	54.84	0.0517069076026217	-0.0424541183859476
1	D	26	50	20120529	1	2756	54.88	0.0521146677990607	-0.0455448397001071
1	D	26	50	20120529	1	2758	54.92	0.0532114823405626	-0.0487637806868992
1	D	26	50	20120529	1	2760	54.96	0.0546785167794903	-0.0524942639324051
1	D	26	50	20120529	1	2762	55	0.056898195676313	-0.0552350805269622
1	D	26	50	20120529	1	2764	55.04	0.0594502147602934	-0.0575601183341817
1	D	26	50	20120529	1	2766	55.08	0.0621343213909994	-0.0596768424836636
1	D	26	50	20120529	1	2768	55.12	0.0645960429390222	-0.0606624079152815
1	D	26	50	20120529	1	2770	55.16	0.0675614366472843	-0.0624217602975517
1	D	26	50	20120529	1	2772	55.2	0.0689372543114389	-0.0634925320963025
1	D	26	50	20120529	1	2774	55.24	0.0704242998722742	-0.0654377828513467
1	D	26	50	20120529	1	2776	55.28	0.0725546004719549	-0.0671456578599465
1	D	26	50	20120529	1	2778	55.32	0.0720930011651964	-0.0680371780896666
1	D	26	50	20120529	1	2780	55.36	0.071230543024183	-0.0692277337771503
1	D	26	50	20120529	1	2782	55.4	0.0710836062350526	-0.0703773479820034
1	D	26	50	20120529	1	2784	55.44	0.0696100664137379	-0.0714817780635387
1	D	26	50	20120529	1	2786	55.48	0.0672257023475769	-0.0736370395325953
1	D	26	50	20120529	1	2788	55.52	0.0653690520722154	-0.0752815577736009
1	D	26	50	20120529	1	2790	55.56	0.0630100024288208	-0.0777297028714249
1	D	26	50	20120529	1	2792	55.6	0.0603691000224453	-0.0797228954662335
1	D	26	50	20120529	1	2794	55.64	0.0582009692099711	-0.0825118660325895
1	D	26	50	20120529	1	2796	55.68	0.0558156151943164	-0.085318655689831
1	D	26	50	20120529	1	2798	55.72	0.0532984564746485	-0.0882431079154631
1	D	26	50	20120529	1	2800	55.76	0.0517059812927383	-0.0898553820872461
1	D	26	50	20120529	1	2802	55.8	0.0484526537031771	-0.09327700109073
1	D	26	50	20120529	1	2804	55.84	0.0462624611591299	-0.0961488445718411
1	D	26	50	20120529	1	2806	55.88	0.0444659856708474	-0.0994033742429301
1	D	26	50	20120529	1	2808	55.92	0.0435002192291028	-0.103022205327686
1	D	26	50	20120529	1	2810	55.96	0.0425324021776928	-0.105940222881609
1	D	26	50	20120529	1	2812	56	0.041248296263058	-0.109642633987902
1	D	26	50	20120529	1	2814	56.04	0.0412765805343054	-0.112280142281728
1	D	26	50	20120529	1	2816	56.08	0.0423934556951896	-0.115048111776682
1	D	26	50	20120529	1	2818	56.12	0.0434353775372680	-0.118832900822983
1	D	26	50	20120529	1	2820	56.16	0.0442918252706411	-0.121035397025023
1	D	26	50	20120529	1	2822	56.2	0.0454459649588938	-0.124222892973256
1	D	26	50	20120529	1	2824	56.24	0.0467185450329952	-0.126649895578322
1	D	26	50	20120529	1	2826	56.28	0.0474843416770203	-0.128207651817276
1	D	26	50	20120529	1	2828	56.32	0.0472742602523298	-0.129669312244667
1	D	26	50	20120529	1	2830	56.36	0.0461283937134169	-0.129965236432594
1	D	26	50	20120529	1	2832	56.4	0.044195234484331	-0.129297656920475
1	D	26	50	20120529	1	2834	56.44	0.042211941384459	-0.128649098580771
1	D	26	50	20120529	1	2836	56.48	0.0395085307386266	-0.127551103170945
1	D	26	50	20120529	1	2838	56.52	0.0365548750029323	-0.127615520598711
1	D	26	50	20120529	1	2840	56.56	0.0332803342099355	-0.126435288670232
1	D	26	50	20120529	1	2842	56.6	0.0296245921512010	-0.125387356420514
1	D	26	50	20120529	1	2844	56.64	0.0267742447162381	-0.124381143470885
1	D	26	50	20120529	1	2846	56.68	0.0233630201824379	-0.123474773998761
1	D	26	50	20120529	1	2848	56.72	0.0199747766190263	-0.121561130916835
1	D	26	50	20120529	1	2850	56.76	0.0167308535496549	-0.120201788840682
1	D	26	50	20120529	1	2852	56.8	0.0128890009861122	-0.118675286721457
1	D	26	50	20120529	1	2854	56.84	0.0100572504594944	-0.117845638335091
1	D	26	50	20120529	1	2856	56.88	0.00623151993056268	-0.116684427579026
1	D	26	50	20120529	1	2858	56.92	0.00380140605565888	-0.116457941277012
1	D	26	50	20120529	1	2860	56.96	0.00160385960108732	-0.116192351969998
1	D	26	50	20120529	1	2862	57	-0.00188408601847155	-0.117666174634025
1	D	26	50	20120529	1	2864	57.04	-0.00419024407463338	-0.118871084589167
1	D	26	50	20120529	1	2866	57.08	-0.00645199582493665	-0.121294622371006
1	D	26	50	20120529	1	2868	57.12	-0.00788190715785214	-0.123807538449987
1	D	26	50	20120529	1	2870	57.16	-0.00926253314811884	-0.126598842468721
1	D	26	50	20120529	1	2872	57.2	-0.00992523362344684	-0.129184590546164
1	D	26	50	20120529	1	2874	57.24	-0.0121137291112192	-0.131296718501568
1	D	26	50	20120529	1	2876	57.28	-0.0134352409745787	-0.13338487553709
1	D	26	50	20120529	1	2878	57.32	-0.0155468739552361	-0.135005352147535
1	D	26	50	20120529	1	2880	57.36	-0.0182874077070808	-0.135582563413018
1	D	26	50	20120529	1	2882	57.4	-0.0207284110264149	-0.135284093640679
1	D	26	50	20120529	1	2884	57.44	-0.0229724143965104	-0.134321367758093
1	D	26	50	20120529	1	2886	57.48	-0.0247538992210318	-0.132638877882938
1	D	26	50	20120529	1	2888	57.52	-0.0266232067077765	-0.130881293267621
1	D	26	50	20120529	1	2890	57.56	-0.0285276574015463	-0.129477474174931
1	D	26	50	20120529	1	2892	57.6	-0.0314605241978737	-0.127188074549484
1	D	26	50	20120529	1	2894	57.64	-0.0313985109331637	-0.12565061227515
1	D	26	50	20120529	1	2896	57.68	-0.0312626757204977	-0.124270410548952
1	D	26	50	20120529	1	2898	57.72	-0.0310079051472362	-0.122658419219881
1	D	26	50	20120529	1	2900	57.76	-0.0318007132703026	-0.1204867528735
1	D	26	50	20120529	1	2902	57.8	-0.0326462715592454	-0.119281984339715
1	D	26	50	20120529	1	2904	57.84	-0.0319285581763411	-0.120443760781204
1	D	26	50	20120529	1	2906	57.88	-0.0311762672718367	-0.120942907458044
1	D	26	50	20120529	1	2908	57.92	-0.0301247287775342	-0.122022730223594
1	D	26	50	20120529	1	2910	57.96	-0.0284215913843683	-0.121747382843
1	D	26	50	20120529	1	2912	58	-0.0265652239517193	-0.12147111622359
1	D	26	50	20120529	1	2914	58.04	-0.0240431861952612	-0.120094167188586
1	D	26	50	20120529	1	2916	58.08	-0.0207600894102121	-0.117973553951807
1	D	26	50	20120529	1	2918	58.12	-0.0173574915791424	-0.116125176825786
1	D	26	50	20120529	1	2920	58.16	-0.0151506113150592	-0.114324175854103
1	D	26	50	20120529	1	2922	58.2	-0.0126101887822903	-0.111569782809348
1	D	26	50	20120529	1	2924	58.24	-0.0101688319095656	-0.108923506391435
1	D	26	50	20120529	1	2926	58.28	-0.00720725657792204	-0.106873815964810
1	D	26	50	20120529	1	2928	58.32	-0.00519016377390925	-0.104058682447550
1	D	26	50	20120529	1	2930	58.36	-0.00282694220050571	-0.100387454750307
1	D	26	50	20120529	1	2932	58.4	-0.0018019909211758	-0.098022960384698
1	D	26	50	20120529	1	2934	58.44	-0.00159912198565339	-0.0947586019293501
1	D	26	50	20120529	1	2936	58.48	-0.00240380950264366	-0.091473383823957
1	D	26	50	20120529	1	2938	58.52	-0.00448447120628509	-0.0884730590407041
1	D	26	50	20120529	1	2940	58.56	-0.00581241774135342	-0.0852246104879341
1	D	26	50	20120529	1	2942	58.6	-0.00808795807388984	-0.0819773640166906
1	D	26	50	20120529	1	2944	58.64	-0.0101879945033357	-0.0792515380858946
1	D	26	50	20120529	1	2946	58.68	-0.0129468423208132	-0.077439506248426
1	D	26	50	20120529	1	2948	58.72	-0.0159960988933239	-0.0756419700999716
1	D	26	50	20120529	1	2950	58.76	-0.0189952923057267	-0.0734514240025338
1	D	26	50	20120529	1	2952	58.8	-0.0215298458522117	-0.0730356452151961
1	D	26	50	20120529	1	2954	58.84	-0.0243688088679976	-0.0726149873910682
1	D	26	50	20120529	1	2956	58.88	-0.0257324642955159	-0.0739995731793096
1	D	26	50	20120529	1	2958	58.92	-0.0308239866734496	-0.0742491111623904
1	D	26	50	20120529	1	2960	58.96	-0.0339052751831481	-0.0744113214579946
1	D	26	50	20120529	1	2962	59	-0.0370651232562364	-0.075413928163039
1	D	26	50	20120529	1	2964	59.04	-0.0398810345909556	-0.0762242018236006
1	D	26	50	20120529	1	2966	59.08	-0.0429129670473273	-0.0765870890237056
1	D	26	50	20120529	1	2968	59.12	-0.0451922550458040	-0.076891852046397
1	D	26	50	20120529	1	2970	59.16	-0.0469818715983090	-0.0759139940786941
1	D	26	50	20120529	1	2972	59.2	-0.0496845044266821	-0.0749748855626002
1	D	26	50	20120529	1	2974	59.24	-0.0515869752214645	-0.0733807133244152
1	D	26	50	20120529	1	2976	59.28	-0.0531431758254999	-0.0707794088977861
1	D	26	50	20120529	1	2978	59.32	-0.0546785167794902	-0.0690036516381923
1	D	26	50	20120529	1	2980	59.36	-0.0566304850489557	-0.0666854020560722
1	D	26	50	20120529	1	2982	59.4	-0.0587882213917464	-0.0640609752376983
1	D	26	50	20120529	1	2984	59.44	-0.0613691611430774	-0.0623526052543516
1	D	26	50	20120529	1	2986	59.48	-0.0640410136132654	-0.0613438679335144
1	D	26	50	20120529	1	2988	59.52	-0.0669765037757511	-0.0605070706975904
1	D	26	50	20120529	1	2990	59.56	-0.0696104694646031	-0.0593453013271687
1	D	26	50	20120529	1	2992	59.6	-0.0705595616213406	-0.0572902941646555
1	D	26	50	20120529	1	2994	59.64	-0.0696015302206754	-0.0562387280931885
1	D	26	50	20120529	1	2996	59.68	-0.0681547982316491	-0.0555202991182216
1	D	26	50	20120529	1	2998	59.72	-0.0659621378849355	-0.0537627781425146
1	D	26	50	20120529	1	3000	59.76	-0.0629490922506893	-0.0521630834003685
1	D	26	50	20120529	1	3002	59.8	-0.0603389914157023	-0.0501610095443882
1	D	26	50	20120529	1	3004	59.84	-0.0581041733626944	-0.0478687885628835
1	D	26	50	20120529	1	3006	59.88	-0.054620229967517	-0.0461733162072257
1	D	26	50	20120529	1	3008	59.92	-0.0515853559469356	-0.0444493615904216
1	D	26	50	20120529	1	3010	59.96	-0.0494263680251422	-0.0431377280087953
1	D	26	50	20120529	1	3012	60	-0.0457903542456028	-0.0423649310076365
1	D	26	50	20120529	1	3014	60.04	-0.041864652959947	-0.0414777806978242
1	D	26	50	20120529	1	3016	60.08	-0.0392524873731589	-0.0419732928458085
1	D	26	50	20120529	1	3018	60.12	-0.0358454347693677	-0.041944372178458
1	D	26	50	20120529	1	3020	60.16	-0.0319861166683297	-0.042092793891829
1	D	26	50	20120529	1	3022	60.2	-0.0287498303521951	-0.0418069813308734
1	D	26	50	20120529	1	3024	60.24	-0.0245862442032125	-0.0420130322469112
1	D	26	50	20120529	1	3026	60.28	-0.0207296131079429	-0.0420180527050576
1	D	26	50	20120529	1	3028	60.32	-0.0173555116801551	-0.0412111731570457
1	D	26	50	20120529	1	3030	60.36	-0.0148756881985338	-0.0391187027701584
1	D	26	50	20120529	1	3032	60.4	-0.0124028650740464	-0.0374860639230768
1	D	26	50	20120529	1	3034	60.44	-0.00947367523298114	-0.0340971132528841
1	D	26	50	20120529	1	3036	60.48	-0.00821728790416884	-0.0325865917469133
1	D	26	50	20120529	1	3038	60.52	-0.00750862548806374	-0.0293384260368548
1	D	26	50	20120529	1	3040	60.56	-0.00836634601364304	-0.0279052620127459
1	D	26	50	20120529	1	3042	60.6	-0.00978699424772484	-0.0261432226247072
1	D	26	50	20120529	1	3044	60.64	-0.0111992986217887	-0.0240576111735974
1	D	26	50	20120529	1	3046	60.68	-0.0134336146289820	-0.0218474782183208
1	D	26	50	20120529	1	3048	60.72	-0.0148062503126213	-0.0198725289784667
1	D	26	50	20120529	1	3050	60.76	-0.0155289841536721	-0.0168614561721401
1	D	26	50	20120529	1	3052	60.8	-0.0159397849092702	-0.0137561543161525
1	D	26	50	20120529	1	3054	60.84	-0.0154698983110361	-0.0110046038406569
1	D	26	50	20120529	1	3056	60.88	-0.0141738281496637	-0.0077911712156902
1	D	26	50	20120529	1	3058	60.92	-0.0126405448764066	-0.0044710149642391
1	D	26	50	20120529	1	3060	60.96	-0.0107211035188757	-0.00135529035429680
1	D	26	50	20120529	1	3062	61	-0.00892812820916004	0.000146427672248099
1	D	26	50	20120529	1	3064	61.04	-0.00699651754392494	0.002906611921542
1	D	26	50	20120529	1	3066	61.08	-0.00529933398985665	0.0062898491689428
1	D	26	50	20120529	1	3068	61.12	-0.00373315610913875	0.0084965102299238
1	D	26	50	20120529	1	3070	61.16	-0.00233570097747978	0.0089121758801765
1	D	26	50	20120529	1	3072	61.2	-9.79060049230897e-05	0.00909640548094684
1	D	26	50	20120529	1	3074	61.24	0.0001813446051031	0.00978157780978098
1	D	26	50	20120529	1	3076	61.28	0.00035212503489528	0.0105352829278477
1	D	26	50	20120529	1	3078	61.32	-0.00072520871478492	0.0117099569970261
1	D	26	50	20120529	1	3080	61.36	-0.00219531341135656	0.0124800825487655
1	D	26	50	20120529	1	3082	61.4	-0.00254945935743247	0.0141867964880307
1	D	26	50	20120529	1	3084	61.44	-0.00218073852638275	0.0148876878006106
1	D	26	50	20120529	1	3086	61.48	-0.00132197148276731	0.0148617228396054
1	D	26	50	20120529	1	3088	61.52	-0.00133385087669124	0.0149407773777421
1	D	26	50	20120529	1	3090	61.56	-0.00081854680990154	0.0153027806943705
1	D	26	50	20120529	1	3092	61.6	-0.00085163233619326	0.0152422169985619
1	D	26	50	20120529	1	3094	61.64	-0.0008762679364498	0.0150864272325309
1	D	26	50	20120529	1	3096	61.68	-0.00107688120134024	0.0148546305585901
1	D	26	50	20120529	1	3098	61.72	-0.00123412053627269	0.014692229344155
1	D	26	50	20120529	1	3100	61.76	-0.00072671555933563	0.0145772403465052
1	D	26	50	20120529	1	3102	61.8	-0.00110618370635261	0.0148009470117624
1	D	26	50	20120529	1	3104	61.84	-0.00088245653499875	0.0146791846382557
1	D	26	50	20120529	1	3106	61.88	-0.00100044295829397	0.0150288616694745
1	D	26	50	20120529	1	3108	61.92	-0.00087444360095434	0.0149130305076483
1	D	26	50	20120529	1	3110	61.96	-0.00068763023200554	0.0148573430202028
1	D	26	50	20120529	1	3112	62	-0.00122700704205395	0.0146930071616143
1	D	26	50	20120529	1	3114	62.04	-0.00079895995206268	0.0145375780200417
1	D	26	50	20120529	1	3116	62.08	-0.00074310841584388	0.0147402164387535
1	D	26	50	20120529	1	3118	62.12	-0.00086494291424232	0.0146024013271002
1	D	26	50	20120529	1	3120	62.16	-0.00082124088673787	0.0149169195949448
1	D	26	50	20120529	1	3122	62.2	-0.00072340983513358	0.0148432433109859
1	D	26	50	20120529	1	3124	62.24	-0.00088878372647681	0.0148291535012640
1	D	26	50	20120529	1	3126	62.28	-0.00090425805127629	0.0146725038933870
1	D	26	50	20120529	1	3128	62.32	-0.00045486765020168	0.0152080849542340
1	D	26	50	20120529	1	3130	62.36	-0.00056178573105099	0.0148221354664607
1	D	26	50	20120529	1	3132	62.4	-0.00031820512260176	0.0151744761689242
1	D	26	50	20120529	1	3134	62.44	-0.00095148288476462	0.0148612490780620
1	D	26	50	20120529	1	3136	62.48	-0.00085869633293732	0.0149288909127503
1	D	26	50	20120529	1	3138	62.52	-0.00076457334929358	0.0150662181207246
1	D	26	50	20120529	1	3140	62.56	-0.00076038020608114	0.0152842969231103
1	D	26	50	20120529	1	3142	62.6	-0.00068238632811626	0.0151628866887806
1	D	26	50	20120529	1	3144	62.64	-0.00028053047330014	0.0156735662772213
1	D	26	50	20120529	1	3146	62.68	-0.00021836164509821	0.0159018769147308
1	D	26	50	20120529	1	3148	62.72	-0.00062899269506887	0.0158127956024370
1	D	26	50	20120529	1	3150	62.76	-0.00075285658992931	0.0157624708128199
1	D	26	50	20120529	1	3152	62.8	-0.00086872310709454	0.0158811091885674
1	D	26	50	20120529	1	3154	62.84	-0.00057241708150613	0.0152027957955108
1	D	26	50	20120529	1	3156	62.88	-0.00037257456300719	0.0155209797049091
1	D	26	50	20120529	1	3158	62.92	-0.00052699254188271	0.0154467476350201
1	D	26	50	20120529	1	3160	62.96	-0.00048427622123123	0.0154734126317387
1	D	26	50	20120529	1	3162	63	-0.00063881440825955	0.0151312790156615
1	D	26	50	20120529	1	3164	63.04	-0.00046405296728929	0.0155458486504034
1	D	26	50	20120529	1	3166	63.08	0.00047072098423589	0.0165113958890458
1	D	26	50	20120529	1	3168	63.12	0.00122719796088488	0.0173131276996908
1	D	26	50	20120529	1	3170	63.16	0.00201377173559355	0.0182506546300471
1	D	26	50	20120529	1	3172	63.2	0.00216994666268828	0.0189237387563249
1	D	26	50	20120529	1	3174	63.24	0.00154820322634014	0.0208465473563477
1	D	26	50	20120529	1	3176	63.28	0.00061536674739541	0.0214996806769263
1	D	26	50	20120529	1	3178	63.32	-0.00145299483378727	0.0223460132477946
1	D	26	50	20120529	1	3180	63.36	-0.00468619462882198	0.0225792630261707
1	D	26	50	20120529	1	3182	63.4	-0.00744070788173074	0.0225458522307596
1	D	26	50	20120529	1	3184	63.44	-0.00982506487682394	0.0221904674336031
1	D	26	50	20120529	1	3186	63.48	-0.0115224888471979	0.0208224138019059
1	D	26	50	20120529	1	3188	63.52	-0.0128001388769204	0.0197141865569556
1	D	26	50	20120529	1	3190	63.56	-0.0134785866202655	0.0179760685913244
1	D	26	50	20120529	1	3192	63.6	-0.0134416049356094	0.0181862914373712
1	D	26	50	20120529	1	3194	63.64	-0.0121908037503685	0.0188237482006108
1	D	26	50	20120529	1	3196	63.68	-0.0116229333654654	0.0195085740471222
1	D	26	50	20120529	1	3198	63.72	-0.0106088149620233	0.0199712905825951
1	D	26	50	20120529	1	3200	63.76	-0.00996897524893104	0.0205347627633192
1	D	26	50	20120529	1	3202	63.8	-0.00876601690850524	0.0216450901154095
1	D	26	50	20120529	1	3204	63.84	-0.00726334428780574	0.0231442272022031
1	D	26	50	20120529	1	3206	63.88	-0.00581444713781542	0.0240031144539714
1	D	26	50	20120529	1	3208	63.92	-0.00401177032306187	0.0260917452510368
1	D	26	50	20120529	1	3210	63.96	-0.0020363190373932	0.0277622920926578
1	D	26	50	20120529	1	3212	64	0.00075337277787959	0.0286374074450543
1	D	26	50	20120529	1	3214	64.04	0.00349260545324691	0.0284716474734085
1	D	26	50	20120529	1	3216	64.08	0.00504836765107793	0.0280112219639067
1	D	26	50	20120529	1	3218	64.12	0.00669681740578687	0.0251759924719255
1	D	26	50	20120529	1	3220	64.16	0.00691436587808673	0.0233589826027173
1	D	26	50	20120529	1	3222	64.2	0.00801618673559942	0.0202023801497546
1	D	26	50	20120529	1	3224	64.24	0.00977958376865805	0.0180593940544194
1	D	26	50	20120529	1	3226	64.28	0.0111174651540021	0.0156795908269970
1	D	26	50	20120529	1	3228	64.32	0.0131785187866012	0.0136391281438661
1	D	26	50	20120529	1	3230	64.36	0.0149790035703331	0.0108852795713316
1	D	26	50	20120529	1	3232	64.4	0.0169738154396706	0.00754751636102896
1	D	26	50	20120529	1	3234	64.44	0.0189638260539639	0.0043607982302555
1	D	26	50	20120529	1	3236	64.48	0.0197668235857472	0.00221049357973510
1	D	26	50	20120529	1	3238	64.52	0.0223143850685790	-0.00160392606912480
1	D	26	50	20120529	1	3240	64.56	0.0234025219956621	-0.0037609850036191
1	D	26	50	20120529	1	3242	64.6	0.0229029199420555	-0.0051365509377597
1	D	26	50	20120529	1	3244	64.64	0.0207023682836639	-0.0063294754329605
1	D	26	50	20120529	1	3246	64.68	0.0185091210383219	-0.0065760577096958
1	D	26	50	20120529	1	3248	64.72	0.0151964318344801	-0.0073734266715009
1	D	26	50	20120529	1	3250	64.76	0.0115695397324181	-0.0073918114478117
1	D	26	50	20120529	1	3252	64.8	0.00859997409414703	-0.0076472184171763
1	D	26	50	20120529	1	3254	64.84	0.00613259569187469	-0.005830661096308
1	D	26	50	20120529	1	3256	64.88	0.00331138105629660	-0.0040981080610448
1	D	26	50	20120529	1	3258	64.92	0.00048047905781626	-0.00147820672607050
1	D	26	50	20120529	1	3260	64.96	-0.00118117238049744	0.00156315146369440
1	D	26	50	20120529	1	3262	65	-0.00253040282967949	0.00525530952166
1	D	26	50	20120529	1	3264	65.04	-0.00331032039612482	0.0085085451873396
1	D	26	50	20120529	1	3266	65.08	-0.00328263292300068	0.011815205598765
1	D	26	50	20120529	1	3268	65.12	-0.00326629592792815	0.0155230727409814
1	D	26	50	20120529	1	3270	65.16	-0.00248829462085983	0.0183340201860967
1	D	26	50	20120529	1	3272	65.2	-0.00016709852478253	0.0193205946590912
1	D	26	50	20120529	1	3274	65.24	0.00165366820275411	0.0220218083241545
1	D	26	50	20120529	1	3276	65.28	0.00381631186660630	0.0226332294157109
1	D	26	50	20120529	1	3278	65.32	0.00609636354040669	0.0230338478336599
1	D	26	50	20120529	1	3280	65.36	0.00775129746429913	0.0234075466964492
1	D	26	50	20120529	1	3282	65.4	0.00818805610983462	0.0246687352803057
1	D	26	50	20120529	1	3284	65.44	0.00715845913895232	0.0256247931459446
1	D	26	50	20120529	1	3286	65.48	0.00571265204559581	0.0280852843281682
1	D	26	50	20120529	1	3288	65.52	0.00372090901968861	0.0292190522700549
1	D	26	50	20120529	1	3290	65.56	0.00118516753381115	0.0305969912545531
1	D	26	50	20120529	1	3292	65.6	-0.00113265778424023	0.0316232153260891
1	D	26	50	20120529	1	3294	65.64	-0.00402478815890352	0.0317962514265133
1	D	26	50	20120529	1	3296	65.68	-0.00633892237955711	0.0316792393963626
1	D	26	50	20120529	1	3298	65.72	-0.00898287948722734	0.0310706184476597
1	D	26	50	20120529	1	3300	65.76	-0.0114436393700277	0.0292082123230993
1	D	26	50	20120529	1	3302	65.8	-0.0127303827929563	0.0274634051273181
1	D	26	50	20120529	1	3304	65.84	-0.0141370444549064	0.0246182054297221
1	D	26	50	20120529	1	3306	65.88	-0.0148551608886760	0.0226601065444638
1	D	26	50	20120529	1	3308	65.92	-0.0150648392625012	0.0188487090699867
1	D	26	50	20120529	1	3310	65.96	-0.0141159726728270	0.0157973311771324
1	D	26	50	20120529	1	3312	66	-0.0130157357345042	0.0124815872719959
1	D	26	50	20120529	1	3314	66.04	-0.0127403459275033	0.00916903241844251
1	D	26	50	20120529	1	3316	66.08	-0.0116154663178561	0.0057730672489804
1	D	26	50	20120529	1	3318	66.12	-0.0105135040389871	0.001837162412472
1	D	26	50	20120529	1	3320	66.16	-0.00926246950850854	-0.0019369705346365
1	D	26	50	20120529	1	3322	66.2	-0.00792202839661664	-0.0039617495893608
1	D	26	50	20120529	1	3324	66.24	-0.00644174277660945	-0.0072653807553356
1	D	26	50	20120529	1	3326	66.28	-0.00540250794029958	-0.0094079850130089
1	D	26	50	20120529	1	3328	66.32	-0.00307577307680524	-0.0117898742054358
1	D	26	50	20120529	1	3330	66.36	-0.00091407693603985	-0.0133875819775268
1	D	26	50	20120529	1	3332	66.4	0.00254183674633128	-0.0140514138237047
1	D	26	50	20120529	1	3334	66.44	0.00522601408771541	-0.0140170484341391
1	D	26	50	20120529	1	3336	66.48	0.00855641631642594	-0.012665413821901
1	D	26	50	20120529	1	3338	66.52	0.0113434776944727	-0.0111046170237879
1	D	26	50	20120529	1	3340	66.56	0.0127347102864573	-0.0101730038395746
1	D	26	50	20120529	1	3342	66.6	0.0150400339566173	-0.0085235924196433
1	D	26	50	20120529	1	3344	66.64	0.0164984134085433	-0.0062780616989004
1	D	26	50	20120529	1	3346	66.68	0.0180220588163728	-0.0032306011776139
1	D	26	50	20120529	1	3348	66.72	0.0182979718823918	0.000456112158136599
1	D	26	50	20120529	1	3350	66.76	0.0190250685722825	0.0037770179427757
1	D	26	50	20120529	1	3352	66.8	0.0205870815940592	0.0066130959628944
1	D	26	50	20120529	1	3354	66.84	0.0218790788203720	0.0107861290584736
1	D	26	50	20120529	1	3356	66.88	0.0232372258860648	0.0130563024505409
1	D	26	50	20120529	1	3358	66.92	0.0246650158986367	0.0157550461916174
1	D	26	50	20120529	1	3360	66.96	0.0259506067375120	0.0180430316035028
1	D	26	50	20120529	1	3362	67	0.0275821849244218	0.0190222330740899
1	D	26	50	20120529	1	3364	67.04	0.0301660945242337	0.0190386379514134
1	D	26	50	20120529	1	3366	67.08	0.0334315136397532	0.0183463804126318
1	D	26	50	20120529	1	3368	67.12	0.0368435867016907	0.0173435615755530
1	D	26	50	20120529	1	3370	67.16	0.0395175817054258	0.0162021498093617
1	D	26	50	20120529	1	3372	67.2	0.0414045668617002	0.0143420347107724
1	D	26	50	20120529	1	3374	67.24	0.0429329074585568	0.0119535694252804
1	D	26	50	20120529	1	3376	67.28	0.0440012043835735	0.00922526862075027
1	D	26	50	20120529	1	3378	67.32	0.045106977967993	0.0059451416841821
1	D	26	50	20120529	1	3380	67.36	0.0450943207566097	0.0032154973767677
1	D	26	50	20120529	1	3382	67.4	0.0448829665397131	0.000361826539933097
1	D	26	50	20120529	1	3384	67.44	0.0450537328273696	-0.0028455391088509
1	D	26	50	20120529	1	3386	67.48	0.0444015682430813	-0.0061438386896956
1	D	26	50	20120529	1	3388	67.52	0.0442742890224677	-0.009548699262465
1	D	26	50	20120529	1	3390	67.56	0.0440821893232227	-0.0130626451983682
1	D	26	50	20120529	1	3392	67.6	0.0437270449423718	-0.0168434390913554
1	D	26	50	20120529	1	3394	67.64	0.0442018742170064	-0.020676728591778
1	D	26	50	20120529	1	3396	67.68	0.0441406638013357	-0.0237693057783954
1	D	26	50	20120529	1	3398	67.72	0.0444545446831278	-0.0274435071424955
1	D	26	50	20120529	1	3400	67.76	0.0437481096533834	-0.0301562869531786
1	D	26	50	20120529	1	3402	67.8	0.0432341703026813	-0.034482663225326
1	D	26	50	20120529	1	3404	67.84	0.0440904412593592	-0.0376380918810319
1	D	26	50	20120529	1	3406	67.88	0.045363233465495	-0.0401174910985844
1	D	26	50	20120529	1	3408	67.92	0.0481982366833062	-0.0424968347065991
1	D	26	50	20120529	1	3410	67.96	0.050675330732752	-0.0433029788635586
1	D	26	50	20120529	1	3412	68	0.0547273212895278	-0.043684830667535
1	D	26	50	20120529	1	3414	68.04	0.0579812216355818	-0.0433635849857741
1	D	26	50	20120529	1	3416	68.08	0.0604423774981797	-0.0427486849288543
1	D	26	50	20120529	1	3418	68.12	0.0636913280967653	-0.0416893611888909
1	D	26	50	20120529	1	3420	68.16	0.0670413101122469	-0.0406050907216872
1	D	26	50	20120529	1	3422	68.2	0.0678615893337623	-0.0402053986136216
1	D	26	50	20120529	1	3424	68.24	0.0651730844988773	-0.0406477080473894
1	D	26	50	20120529	1	3426	68.28	0.064091621245595	-0.040842035132995
1	D	26	50	20120529	1	3428	68.32	0.0631570749824534	-0.0417712073845997
1	D	26	50	20120529	1	3430	68.36	0.0612285458885707	-0.0427345357221627
1	D	26	50	20120529	1	3432	68.4	0.0582059967391853	-0.0449070010992056
1	D	26	50	20120529	1	3434	68.44	0.0554978626200546	-0.0465382115905892
1	D	26	50	20120529	1	3436	68.48	0.0521165274898952	-0.0483270008281602
1	D	26	50	20120529	1	3438	68.52	0.0493037981356914	-0.0497478611942765
1	D	26	50	20120529	1	3440	68.56	0.0463889625622842	-0.0513149512427421
1	D	26	50	20120529	1	3442	68.6	0.0429392007089094	-0.0531393574488815
1	D	26	50	20120529	1	3444	68.64	0.0398531038730988	-0.0535837033501792
1	D	26	50	20120529	1	3446	68.68	0.0364909525499130	-0.0526773338780543
1	D	26	50	20120529	1	3448	68.72	0.0332456152669792	-0.0509399725166789
1	D	26	50	20120529	1	3450	68.76	0.0305651148808573	-0.0484718870076254
1	D	26	50	20120529	1	3452	68.8	0.0280078632066961	-0.0450464496275234
1	D	26	50	20120529	1	3454	68.84	0.0246790873235823	-0.0417081985135417
1	D	26	50	20120529	1	3456	68.88	0.0224727727449241	-0.0408261535146896
1	D	26	50	20120529	1	3458	68.92	0.0202705593855967	-0.0385800995349286
1	D	26	50	20120529	1	3460	68.96	0.0169132870992011	-0.0356564251267566
1	D	26	50	20120529	1	3462	69	0.0139799960388049	-0.0339615608829306
1	D	26	50	20120529	1	3464	69.04	0.0112287849745643	-0.0329542165624522
1	D	26	50	20120529	1	3466	69.08	0.00766906801671493	-0.0319529533602921
1	D	26	50	20120529	1	3468	69.12	0.00438441559674719	-0.0302752718112489
1	D	26	50	20120529	1	3470	69.16	0.00121431447533166	-0.0291101012572097
1	D	26	50	20120529	1	3472	69.2	-0.00205464017409375	-0.0267871140596556
1	D	26	50	20120529	1	3474	69.24	-0.0051736174752295	-0.02499000217527
1	D	26	50	20120529	1	3476	69.28	-0.00731162553882514	-0.0221023195022604
1	D	26	50	20120529	1	3478	69.32	-0.00839074119759394	-0.0188084039834591
1	D	26	50	20120529	1	3480	69.36	-0.00838409439385074	-0.0155335096370717
1	D	26	50	20120529	1	3482	69.4	-0.00678454814412868	-0.0130333921908305
1	D	26	50	20120529	1	3484	69.44	-0.0046255390091318	-0.009810894456929
1	D	26	50	20120529	1	3486	69.48	-0.00176097872786698	-0.0075697195139582
1	D	26	50	20120529	1	3488	69.52	-0.00011886464991746	-0.005738242240007
1	D	26	50	20120529	1	3490	69.56	0.00218587919268198	-0.0034409937292881
1	D	26	50	20120529	1	3492	69.6	0.00421400286248123	-0.0005602407027341
1	D	26	50	20120529	1	3494	69.64	0.00644706021960397	0.001863169799884
1	D	26	50	20120529	1	3496	69.68	0.00885800442966981	0.0035465011321089
1	D	26	50	20120529	1	3498	69.72	0.011279647165335	0.0059634769630183
1	D	26	50	20120529	1	3500	69.76	0.0132661073964800	0.00829585383151971
1	D	26	50	20120529	1	3502	69.8	0.0140790192724423	0.0108602692044811
1	D	26	50	20120529	1	3504	69.84	0.0136645627747854	0.0129393540600004
1	D	26	50	20120529	1	3506	69.88	0.0133643252354936	0.0137141026758753
1	D	26	50	20120529	1	3508	69.92	0.0110743104271462	0.0159359665326518
1	D	26	50	20120529	1	3510	69.96	0.00888694631022378	0.0169373852983039
1	D	26	50	20120529	1	3512	70	0.00700271887039599	0.0168105444838946
1	D	26	50	20120529	1	3514	70.04	0.00704931013620837	0.0155618434057938
1	D	26	50	20120529	1	3516	70.08	0.00651470912536009	0.0158183958881440
1	D	26	50	20120529	1	3518	70.12	0.00611356037732515	0.0158999040868113
1	D	26	50	20120529	1	3520	70.16	0.00495752161239023	0.0151847463999462
1	D	26	50	20120529	1	3522	70.2	0.00329114366021905	0.0141277813560728
1	D	26	50	20120529	1	3524	70.24	0.00304108948918805	0.014224181223552
1	D	26	50	20120529	1	3526	70.28	0.00307708829541825	0.0144158990851351
1	D	26	50	20120529	1	3528	70.32	0.00208494677073541	0.0147464290789330
1	D	26	50	20120529	1	3530	70.36	0.00158084681089361	0.0149421880557705
1	D	26	50	20120529	1	3532	70.4	0.00191137326915755	0.0135472820440577
1	D	26	50	20120529	1	3534	70.44	0.00150040280793193	0.0129712021494251
1	D	26	50	20120529	1	3536	70.48	0.0010791792983791	0.0126911878640752
1	D	26	50	20120529	1	3538	70.52	-3.11480537112697e-05	0.0125034510136702
1	D	26	50	20120529	1	3540	70.56	-0.00171191039628942	0.01260527219813
1	D	26	50	20120529	1	3542	70.6	-0.00436625709460631	0.0138011404495715
1	D	26	50	20120529	1	3544	70.64	-0.00552366361618808	0.0160281025462405
1	D	26	50	20120529	1	3546	70.68	-0.00577865339255176	0.0182829458632916
1	D	26	50	20120529	1	3548	70.72	-0.00597339060009054	0.0203906049038387
1	D	26	50	20120529	1	3550	70.76	-0.00463582741279806	0.0233493659504932
1	D	26	50	20120529	1	3552	70.8	-0.00267604561340048	0.0253234171647351
1	D	26	50	20120529	1	3554	70.84	-0.00119857427838244	0.026246134945641
1	D	26	50	20120529	1	3556	70.88	0.0016376875894993	0.0262254167169523
1	D	26	50	20120529	1	3558	70.92	0.00305982781888949	0.026787927232454
1	D	26	50	20120529	1	3560	70.96	0.00593906056586393	0.0271708043412631
1	D	26	50	20120529	1	3562	71	0.00932356353440304	0.0275237708332279
1	D	26	50	20120529	1	3564	71.04	0.0117257141645380	0.0272041910950436
1	D	26	50	20120529	1	3566	71.08	0.0136778280980005	0.0258524108188085
1	D	26	50	20120529	1	3568	71.12	0.0163806942716114	0.024338049723016
1	D	26	50	20120529	1	3570	71.16	0.0187262240333496	0.0230855656236359
1	D	26	50	20120529	1	3572	71.2	0.0204698645029419	0.0208640623913177
1	D	26	50	20120529	1	3574	71.24	0.0226877332064048	0.0179072671015149
1	D	26	50	20120529	1	3576	71.28	0.0239473025157324	0.0157102156216902
1	D	26	50	20120529	1	3578	71.32	0.0243829510036214	0.0131634291278906
1	D	26	50	20120529	1	3580	71.36	0.0244481462488468	0.0120145220298187
1	D	26	50	20120529	1	3582	71.4	0.0251557480047802	0.0103400224612909
1	D	26	50	20120529	1	3584	71.44	0.0276963119589053	0.00846781583674325
1	D	26	50	20120529	1	3586	71.48	0.0298394819020036	0.0058141147976283
1	D	26	50	20120529	1	3588	71.52	0.0334515247616608	0.0042375495182947
1	D	26	50	20120529	1	3590	71.56	0.035753793730526	0.0046220034752259
1	D	26	50	20120529	1	3592	71.6	0.0375159038292429	0.0049912546363615
1	D	26	50	20120529	1	3594	71.64	0.039032011478785	0.0056659052162916
1	D	26	50	20120529	1	3596	71.68	0.0393582705476245	0.0052217007363502
1	D	26	50	20120529	1	3598	71.72	0.0373353087573279	0.0044866632373067
1	D	26	50	20120529	1	3600	71.76	0.0361984931852143	0.0039431102546086
1	D	26	50	20120529	1	3602	71.8	0.0348319386198931	0.0016399220469278
1	D	26	50	20120529	1	3604	71.84	0.0332926944364706	-0.0008281776042613
1	D	26	50	20120529	1	3606	71.88	0.0316987414013877	-0.0026717393331031
1	D	26	50	20120529	1	3608	71.92	0.0276595070509446	-0.0057039122057804
1	D	26	50	20120529	1	3610	71.96	0.0256691570253963	-0.0072726851683852
1	D	26	50	20120529	1	3612	72	0.0220020022632135	-0.009020893547784
1	D	26	50	20120529	1	3614	72.04	0.0191015845970747	-0.0095319974002934
1	D	26	50	20120529	1	3616	72.08	0.0159889571148340	-0.0107480230740355
1	D	26	50	20120529	1	3618	72.12	0.0135925722333928	-0.0124138252291548
1	D	26	50	20120529	1	3620	72.16	0.0101795799326397	-0.0129402662277482
1	D	26	50	20120529	1	3622	72.2	0.0070381873465403	-0.0130452008740763
1	D	26	50	20120529	1	3624	72.24	0.00359478945419617	-0.0117719136931937
1	D	26	50	20120529	1	3626	72.28	0.00102275924830822	-0.0098345825340988
1	D	26	50	20120529	1	3628	72.32	-0.0016041424437998	-0.0062208426181668
1	D	26	50	20120529	1	3630	72.36	-0.00395361079030928	-0.0034420190341208
1	D	26	50	20120529	1	3632	72.4	-0.00603050361480697	-0.000337134371134102
1	D	26	50	20120529	1	3634	72.44	-0.00862506931381134	0.0024320867028233
1	D	26	50	20120529	1	3636	72.48	-0.0106377921979163	0.005259255177499
1	D	26	50	20120529	1	3638	72.52	-0.0123360505542920	0.00811306743568977
1	D	26	50	20120529	1	3640	72.56	-0.0130429169191730	0.0111167580472209
1	D	26	50	20120529	1	3642	72.6	-0.0125875330810210	0.0145325009933528
1	D	26	50	20120529	1	3644	72.64	-0.0114603624454028	0.0168536072868689
1	D	26	50	20120529	1	3646	72.68	-0.00932587577357754	0.0194096710216376
1	D	26	50	20120529	1	3648	72.72	-0.0067290190486021	0.0213529348066267
1	D	26	50	20120529	1	3650	72.76	-0.00399032872413595	0.0236098025703923
1	D	26	50	20120529	1	3652	72.8	-0.00146407873258237	0.0255427616882591
1	D	26	50	20120529	1	3654	72.84	0.00106475432004289	0.0287035219290952
1	D	26	50	20120529	1	3656	72.88	0.00216880963498413	0.0306968913005991
1	D	26	50	20120529	1	3658	72.92	0.00239811729305512	0.0319926574060557
1	D	26	50	20120529	1	3660	72.96	0.00418727422615238	0.0328349983591442
1	D	26	50	20120529	1	3662	73	0.00578914685718458	0.0322936444785355
1	D	26	50	20120529	1	3664	73.04	0.00835908402700021	0.0308118032236098
1	D	26	50	20120529	1	3666	73.08	0.0105533000086324	0.0301636055083639
1	D	26	50	20120529	1	3668	73.12	0.0111250806940354	0.0305854512718841
1	D	26	50	20120529	1	3670	73.16	0.0118191059997700	0.0313735217795165
1	D	26	50	20120529	1	3672	73.2	0.0121177454777364	0.0328470333165599
1	D	26	50	20120529	1	3674	73.24	0.0116051779141899	0.0347526012390439
1	D	26	50	20120529	1	3676	73.28	0.0109583731993029	0.0367181601008438
1	D	26	50	20120529	1	3678	73.32	0.00842963207055919	0.0394915601758781
1	D	26	50	20120529	1	3680	73.36	0.00624417714194593	0.042011759454705
1	D	26	50	20120529	1	3682	73.4	0.00349098617871799	0.0430411655067564
1	D	26	50	20120529	1	3684	73.44	0.00076084689655673	0.0440400245458605
1	D	26	50	20120529	1	3686	73.48	-0.00184470017075946	0.0438915321218114
1	D	26	50	20120529	1	3688	73.52	-0.00585357135601847	0.0444245492134698
1	D	26	50	20120529	1	3690	73.56	-0.00866686639564724	0.0441837086437976
1	D	26	50	20120529	1	3692	73.6	-0.0125293099086581	0.0438450610641518
1	D	26	50	20120529	1	3694	73.64	-0.0154204432627599	0.0426512668276102
1	D	26	50	20120529	1	3696	73.68	-0.0191949297632591	0.0426231734751936
1	D	26	50	20120529	1	3698	73.72	-0.0221634361555719	0.0428118988608788
1	D	26	50	20120529	1	3700	73.76	-0.0258607971052334	0.0425234997033176
1	D	26	50	20120529	1	3702	73.8	-0.0284288109446042	0.042504464388768
1	D	26	50	20120529	1	3704	73.84	-0.0310740125602093	0.0438892057405013
1	D	26	50	20120529	1	3706	73.88	-0.0325440451318893	0.045300350459444
1	D	26	50	20120529	1	3708	73.92	-0.0346342527770767	0.0465657887550555
1	D	26	50	20120529	1	3710	73.96	-0.0371186300263688	0.0483465381885244
1	D	26	50	20120529	1	3712	74	-0.0396599010872751	0.0491040616832096
1	D	26	50	20120529	1	3714	74.04	-0.0421980184519374	0.049285618420347
1	D	26	50	20120529	1	3716	74.08	-0.0447771126545694	0.0491811151091555
1	D	26	50	20120529	1	3718	74.12	-0.0475983272901475	0.05002172365063
1	D	26	50	20120529	1	3720	74.16	-0.050901293775748	0.0498663722908033
1	D	26	50	20120529	1	3722	74.2	-0.0536097955904049	0.0503743578024078
1	D	26	50	20120529	1	3724	74.24	-0.055802887272255	0.0504748376760144
1	D	26	50	20120529	1	3726	74.28	-0.0569505922887989	0.0515778535439873
1	D	26	50	20120529	1	3728	74.32	-0.0577803820965213	0.0533055275424603
1	D	26	50	20120529	1	3730	74.36	-0.0587917569256524	0.0551838152853262
1	D	26	50	20120529	1	3732	74.4	-0.0601727364693097	0.0583003177127278
1	D	26	50	20120529	1	3734	74.44	-0.0616725806628845	0.0601844037311993
1	D	26	50	20120529	1	3736	74.48	-0.0633022496614851	0.0633090378865846
1	D	26	50	20120529	1	3738	74.52	-0.064750899324102	0.0648858152979524
1	D	26	50	20120529	1	3740	74.56	-0.0663919527418797	0.0661027460683745
1	D	26	50	20120529	1	3742	74.6	-0.0669261012043881	0.0663232219627485
1	D	26	50	20120529	1	3744	74.64	-0.0686766854625716	0.0670432687980307
1	D	26	50	20120529	1	3746	74.68	-0.070828269976366	0.0662992510428662
1	D	26	50	20120529	1	3748	74.72	-0.0725773693103091	0.0653865176097106
1	D	26	50	20120529	1	3750	74.76	-0.0749942602884047	0.0645129578922328
1	D	26	50	20120529	1	3752	74.8	-0.0767419454087854	0.0634087399427319
1	D	26	50	20120529	1	3754	74.84	-0.0794136776708206	0.0609844950541119
1	D	26	50	20120529	1	3756	74.88	-0.081845912866068	0.0588466991225506
1	D	26	50	20120529	1	3758	74.92	-0.08382206418745	0.0573682095537677
1	D	26	50	20120529	1	3760	74.96	-0.085792841497295	0.0554385858585877
1	D	26	50	20120529	1	3762	75	-0.0865917307386796	0.0526340589430456
1	D	26	50	20120529	1	3764	75.04	-0.0871095450345425	0.0505863484154075
1	D	26	50	20120529	1	3766	75.08	-0.0872537948179046	0.0479178688445657
1	D	26	50	20120529	1	3768	75.12	-0.0861854271822098	0.0450130034767732
1	D	26	50	20120529	1	3770	75.16	-0.0845170794426783	0.042533179995152
1	D	26	50	20120529	1	3772	75.2	-0.0837456259444038	0.0393724126832481
1	D	26	50	20120529	1	3774	75.24	-0.0825822231573175	0.0365555113990353
1	D	26	50	20120529	1	3776	75.28	-0.0816240934688098	0.0336773039568936
1	D	26	50	20120529	1	3778	75.32	-0.07969333840278	0.0305325879689226
1	D	26	50	20120529	1	3780	75.36	-0.0781008632208697	0.0281702149236565
1	D	26	50	20120529	1	3782	75.4	-0.076186937296232	0.0254125691877071
1	D	26	50	20120529	1	3784	75.44	-0.0741873807403927	0.023649751982209
1	D	26	50	20120529	1	3786	75.48	-0.072021866223009	0.0209761105318646
1	D	26	50	20120529	1	3788	75.52	-0.0699274866478125	0.0188193641385675
1	D	26	50	20120529	1	3790	75.56	-0.0679402337499658	0.0171532791407357
1	D	26	50	20120529	1	3792	75.6	-0.0664455514358937	0.0149792086312996
1	D	26	50	20120529	1	3794	75.64	-0.0635635963278117	0.0124786669209896
1	D	26	50	20120529	1	3796	75.68	-0.0610652466485234	0.0107176881931226
1	D	26	50	20120529	1	3798	75.72	-0.0583484716845265	0.00894801205184704
1	D	26	50	20120529	1	3800	75.76	-0.0551668447225777	0.00766482537602781
1	D	26	50	20120529	1	3802	75.8	-0.0522513020423893	0.006802013681624
1	D	26	50	20120529	1	3804	75.84	-0.0485270413365579	0.0061547988448039
1	D	26	50	20120529	1	3806	75.88	-0.0451769815393304	0.0056461769370965
1	D	26	50	20120529	1	3808	75.92	-0.0418709037838927	0.0057992655552233
1	D	26	50	20120529	1	3810	75.96	-0.0381192073349512	0.0049170084243369
1	D	26	50	20120529	1	3812	76	-0.0347441866683478	0.0040249225091919
1	D	26	50	20120529	1	3814	76.04	-0.0317148705070665	0.0032828139423367
1	D	26	50	20120529	1	3816	76.08	-0.0290399562645159	0.0023298461333315
1	D	26	50	20120529	1	3818	76.12	-0.0247927900939970	0.000216162543008699
1	D	26	50	20120529	1	3820	76.16	-0.0218472448730829	-0.00107192438280410
1	D	26	50	20120529	1	3822	76.2	-0.0191400370638355	-0.0030014561541026
1	D	26	50	20120529	1	3824	76.24	-0.0171701365663992	-0.0059867619893228
1	D	26	50	20120529	1	3826	76.28	-0.0147954598631404	-0.0083738837719305
1	D	26	50	20120529	1	3828	76.32	-0.0123547818129257	-0.0105786709999414
1	D	26	50	20120529	1	3830	76.36	-0.0111424472365813	-0.0124452207702395
1	D	26	50	20120529	1	3832	76.4	-0.0107507100798040	-0.0147676422823686
1	D	26	50	20120529	1	3834	76.44	-0.0125749748645872	-0.015814938135984
1	D	26	50	20120529	1	3836	76.48	-0.0145590457819185	-0.018039566780275
1	D	26	50	20120529	1	3838	76.52	-0.0169027512081613	-0.0207532304744346
1	D	26	50	20120529	1	3840	76.56	-0.0187073584244275	-0.022828518166539
1	D	26	50	20120529	1	3842	76.6	-0.0204804286782528	-0.0258890884475487
1	D	26	50	20120529	1	3844	76.64	-0.0210943387856789	-0.0296315217976566
1	D	26	50	20120529	1	3846	76.68	-0.0208158094245695	-0.032328922035849
1	D	26	50	20120529	1	3848	76.72	-0.0195503004182800	-0.0346920021878963
1	D	26	50	20120529	1	3850	76.76	-0.0183428448787258	-0.0364737698551302
1	D	26	50	20120529	1	3852	76.8	-0.0160159685938753	-0.0374804777795054
1	D	26	50	20120529	1	3854	76.84	-0.0132519588968952	-0.0381951506032507
1	D	26	50	20120529	1	3856	76.88	-0.0108658270637812	-0.0395235921130658
1	D	26	50	20120529	1	3858	76.92	-0.00757360860125474	-0.0412368411332027
1	D	26	50	20120529	1	3860	76.96	-0.00470933116270241	-0.0432030929596482
1	D	26	50	20120529	1	3862	77	-0.00216021121652491	-0.0451383027983995
1	D	26	50	20120529	1	3864	77.04	0.00022577919523287	-0.0480430267448357
1	D	26	50	20120529	1	3866	77.08	0.00213447252968971	-0.0509947025815427
1	D	26	50	20120529	1	3868	77.12	0.00322221489118897	-0.0536130482815984
1	D	26	50	20120529	1	3870	77.16	0.005592861085795	-0.0574102116965702
1	D	26	50	20120529	1	3872	77.2	0.00760776185878607	-0.0597168647274788
1	D	26	50	20120529	1	3874	77.24	0.0103384668263723	-0.0624607218811951
1	D	26	50	20120529	1	3876	77.28	0.0129811369997008	-0.0655442024219153
1	D	26	50	20120529	1	3878	77.32	0.0160972858737118	-0.0676484814920483
1	D	26	50	20120529	1	3880	77.36	0.0189487646795247	-0.0701332547211378
1	D	26	50	20120529	1	3882	77.4	0.0218987434599568	-0.070971246967522
1	D	26	50	20120529	1	3884	77.44	0.0250898456527736	-0.070753104525526
1	D	26	50	20120529	1	3886	77.48	0.0273668709095505	-0.0705197592877344
1	D	26	50	20120529	1	3888	77.52	0.0303304968508596	-0.0688996362306798
1	D	26	50	20120529	1	3890	77.56	0.0330121993185095	-0.0663447887195747
1	D	26	50	20120529	1	3892	77.6	0.0354614757871835	-0.0631428677930057
1	D	26	50	20120529	1	3894	77.64	0.0383095604804467	-0.0615568272828043
1	D	26	50	20120529	1	3896	77.68	0.0403902221840881	-0.0583668564608374
1	D	26	50	20120529	1	3898	77.72	0.0429232200956546	-0.0559165900426698
1	D	26	50	20120529	1	3900	77.76	0.0450747338987709	-0.0529147096244986
1	D	26	50	20120529	1	3902	77.8	0.0469713357072694	-0.0504036320231489
1	D	26	50	20120529	1	3904	77.84	0.0491365673819407	-0.0471058981277292
1	D	26	50	20120529	1	3906	77.88	0.051080425136626	-0.0442822581158916
1	D	26	50	20120529	1	3908	77.92	0.05271493074561	-0.0402664997105839
1	D	26	50	20120529	1	3910	77.96	0.0535100723210542	-0.0365266826555663
1	D	26	50	20120529	1	3912	78	0.0542675456111579	-0.0332866988780729
1	D	26	50	20120529	1	3914	78.04	0.0544729042696569	-0.0293512105274587
1	D	26	50	20120529	1	3916	78.08	0.0548581148308439	-0.0259189354247826
1	D	26	50	20120529	1	3918	78.12	0.0556570889250422	-0.0232547550631704
1	D	26	50	20120529	1	3920	78.16	0.0561816136642586	-0.0187482291963801
1	D	26	50	20120529	1	3922	78.2	0.0570834576529839	-0.0154470304777326
1	D	26	50	20120529	1	3924	78.24	0.0577639772191978	-0.0122323816291023
1	D	26	50	20120529	1	3926	78.28	0.0581736748882173	-0.0094292689271226
1	D	26	50	20120529	1	3928	78.32	0.0575050347159273	-0.0060894621782223
1	D	26	50	20120529	1	3930	78.36	0.0573203384246814	-0.0028673179977115
1	D	26	50	20120529	1	3932	78.4	0.0561483796455428	0.000622253967444097
1	D	26	50	20120529	1	3934	78.44	0.0549952299067838	0.0040269731188574
1	D	26	50	20120529	1	3936	78.48	0.0536249276755224	0.0070701485730499
1	D	26	50	20120529	1	3938	78.52	0.0521852582690265	0.0101737816570339
1	D	26	50	20120529	1	3940	78.56	0.0504290171565935	0.0122985668238214
1	D	26	50	20120529	1	3942	78.6	0.049476473611657	0.0139685409089496
1	D	26	50	20120529	1	3944	78.64	0.0479667299231457	0.0169873918898694
1	D	26	50	20120529	1	3946	78.68	0.0482005701356841	0.0186650027282344
1	D	26	50	20120529	1	3948	78.72	0.0481751142915614	0.0214087184605945
1	D	26	50	20120529	1	3950	78.76	0.0500867774744992	0.0246797237196853
1	D	26	50	20120529	1	3952	78.8	0.0525004864720795	0.0266154285331835
1	D	26	50	20120529	1	3954	78.84	0.0558371819511426	0.0277784777668791
1	D	26	50	20120529	1	3956	78.88	0.0595258751858803	0.0285831652838694
1	D	26	50	20120529	1	3958	78.92	0.0628538025408567	0.0302085209311048
1	D	26	50	20120529	1	3960	78.96	0.0661835683734642	0.0315484882814533
1	D	26	50	20120529	1	3962	79	0.068439168294771	0.0330114215010502
1	D	26	50	20120529	1	3964	79.04	0.070754872292479	0.0341486613372325
1	D	26	50	20120529	1	3966	79.08	0.074163692663223	0.0359247721502169
1	D	26	50	20120529	1	3968	79.12	0.0766740631577915	0.0357899975977227
1	D	26	50	20120529	1	3970	79.16	0.0796220620392364	0.0363063976800233
1	D	26	50	20120529	1	3972	79.2	0.082363797872609	0.0351944015559293
1	D	26	50	20120529	1	3974	79.24	0.0841122608104491	0.0336010778458817
1	D	26	50	20120529	1	3976	79.28	0.0855452834132017	0.0316479074948882
1	D	26	50	20120529	1	3978	79.32	0.0871652650489	0.0292741500304449
1	D	26	50	20120529	1	3980	79.36	0.0896671502620943	0.0273547793835922
1	D	26	50	20120529	1	3982	79.4	0.0920607067164108	0.0255433132315485
1	D	26	50	20120529	1	3984	79.44	0.0939936538134624	0.0227762629754093
1	D	26	50	20120529	1	3986	79.48	0.094310508362112	0.0206711353771388
1	D	26	50	20120529	1	3988	79.52	0.0951133574014713	0.0185846046872135
1	D	26	50	20120529	1	3990	79.56	0.0953001750130607	0.0154362824546585
1	D	26	50	20120529	1	3992	79.6	0.0964580623672537	0.0135601160321363
1	D	26	50	20120529	1	3994	79.64	0.0971689168143806	0.0110851715873052
1	D	26	50	20120529	1	3996	79.68	0.0973274501547226	0.00968029183444381
1	D	26	50	20120529	1	3998	79.72	0.0974562142995766	0.00866509862869428
1	D	26	50	20120529	1	4000	79.76	0.0976789529356504	0.00747291659561377
1	D	26	50	20120529	1	4002	79.8	0.098492196444693	0.005078582323838
1	D	26	50	20120529	1	4004	79.84	0.0989535129087392	0.0035079567414664
1	D	26	50	20120529	1	4006	79.88	0.100079014772354	0.001555988472001
1	D	26	50	20120529	1	4008	79.92	0.100877974724416	0.0008124656915833
[truncated: 447 more rows]
