# Supplementary material for: How Do Ants Make Sense of Gravity? A Boltzmann Walker Analysis of Lasius niger Trajectories on Various Inclines
Source: PLoS One. 2013 Oct 29;8(10):e76531. doi: 10.1371/journal.pone.0076531 (PMC3812222; doi:10.1371/journal.pone.0076531)
Supplement: Dataset S1 — Trajectories for . (ZIP) [file pone.0076531.s005.zip › Incline1/1-D-26-50-20120529-02.txt]

Pente	Colonie	Temperature	Humidite	Date	Indiv	Frame	Time	X	Y
1	D	26	50	20120529	2	80	0	0	0
1	D	26	50	20120529	2	82	0.0399999999999998	-0.0005516705685461	-0.000161234488246160
1	D	26	50	20120529	2	84	0.0799999999999998	-5.69645222923999e-05	0.00033089768932406
1	D	26	50	20120529	2	86	0.12	-0.0008750446417184	-0.000169917759519130
1	D	26	50	20120529	2	88	0.16	-0.0005206215097842	-0.000343604398181980
1	D	26	50	20120529	2	90	0.2	-0.0007855744206948	-0.00019560694887964
1	D	26	50	20120529	2	92	0.24	-0.0006292331113745	-0.00062786132421897
1	D	26	50	20120529	2	94	0.28	-0.000483569114450098	-0.000467630927602099
1	D	26	50	20120529	2	96	0.32	-0.000615423315937901	-0.000192234049533379
1	D	26	50	20120529	2	98	0.36	-0.0007441096790461	-0.00069824673321828
1	D	26	50	20120529	2	100	0.4	-0.000667261314066699	1.26218560441800e-05
1	D	26	50	20120529	2	102	0.44	-0.000898768074227198	-0.00042012749404199
1	D	26	50	20120529	2	104	0.48	-0.000846032050486299	-0.00024687219051566
1	D	26	50	20120529	2	106	0.52	-0.000571858467149002	-0.000252910882426989
1	D	26	50	20120529	2	108	0.56	-0.0012102627534755	-0.00026306493580483
1	D	26	50	20120529	2	110	0.6	-0.0016292023081251	-0.000181132473068750
1	D	26	50	20120529	2	112	0.64	-0.00152016644246610	0.00020183655962189
1	D	26	50	20120529	2	114	0.68	-0.00151533690315060	0.00045326251780839
1	D	26	50	20120529	2	116	0.72	-0.0014476597131232	0.00040637426714791
1	D	26	50	20120529	2	118	0.76	-0.0013198855177628	0.00030942992744723
1	D	26	50	20120529	2	120	0.8	-0.0017033848805393	0.00032325386501943
1	D	26	50	20120529	2	122	0.84	-0.0018469699835271	0.00054674203428125
1	D	26	50	20120529	2	124	0.88	-0.0016636242662332	0.000388993582466341
1	D	26	50	20120529	2	126	0.92	-0.0020166543978084	0.00045507978223604
1	D	26	50	20120529	2	128	0.96	-0.0016009816764879	0.00067948011924559
1	D	26	50	20120529	2	130	1	-0.0014430776611811	0.0007652451007357
1	D	26	50	20120529	2	132	1.04	-0.0013625028434649	0.00065072915752254
1	D	26	50	20120529	2	134	1.08	-0.00147981892953160	0.00066820176608566
1	D	26	50	20120529	2	136	1.12	-0.00134693235214320	0.000630350340088751
1	D	26	50	20120529	2	138	1.16	-0.0017503509129458	0.00104791103651503
1	D	26	50	20120529	2	140	1.2	-0.00162109179334490	0.00063637488986446
1	D	26	50	20120529	2	142	1.24	-0.0014607270464396	0.00082744221320887
1	D	26	50	20120529	2	144	1.28	-0.0018201564943845	0.00090756448258512
1	D	26	50	20120529	2	146	1.32	-0.0016261334646947	0.00183741697091324
1	D	26	50	20120529	2	148	1.36	-0.0023626629590464	0.00141768545666872
1	D	26	50	20120529	2	150	1.4	-0.0027030570924418	0.00186895393335416
1	D	26	50	20120529	2	152	1.44	-0.0037316146163558	0.00232588633535691
1	D	26	50	20120529	2	154	1.48	-0.0044106351161936	0.00243526161227085
1	D	26	50	20120529	2	156	1.52	-0.0058363179505575	0.00456296005899679
1	D	26	50	20120529	2	158	1.56	-0.0063810023041055	0.00475649518500755
1	D	26	50	20120529	2	160	1.6	-0.0065640722497547	0.00542209479813844
1	D	26	50	20120529	2	162	1.64	-0.0083697401261927	0.00817556860407886
1	D	26	50	20120529	2	164	1.68	-0.0093881153124576	0.009461088732276
1	D	26	50	20120529	2	166	1.72	-0.0101974697342037	0.0106344617249770
1	D	26	50	20120529	2	168	1.76	-0.0122445438657387	0.0126423621408343
1	D	26	50	20120529	2	170	1.8	-0.0125940667476793	0.0126397458457439
1	D	26	50	20120529	2	172	1.84	-0.0136292710753364	0.0139461963346642
1	D	26	50	20120529	2	174	1.88	-0.0139975322869783	0.0143646621277704
1	D	26	50	20120529	2	176	1.92	-0.0143797235022096	0.0149270241508480
1	D	26	50	20120529	2	178	1.96	-0.0150726174370943	0.0154241909287003
1	D	26	50	20120529	2	180	2	-0.0164962355196572	0.0154118165600295
1	D	26	50	20120529	2	182	2.04	-0.0170902052158539	0.0157440153258309
1	D	26	50	20120529	2	184	2.08	-0.0172317679934475	0.0157889873171144
1	D	26	50	20120529	2	186	2.12	-0.0172853666874614	0.014888274699239
1	D	26	50	20120529	2	188	2.16	-0.0187758063608464	0.0152525761129063
1	D	26	50	20120529	2	190	2.2	-0.0206280018634865	0.015442504994333
1	D	26	50	20120529	2	192	2.24	-0.0220051630305254	0.0150180995042648
1	D	26	50	20120529	2	194	2.28	-0.0232324175599527	0.0138245032576219
1	D	26	50	20120529	2	196	2.32	-0.0246608439686277	0.0133803694883587
1	D	26	50	20120529	2	198	2.36	-0.0254788958037824	0.0135484487702467
1	D	26	50	20120529	2	200	2.4	-0.0253873961862969	0.0151343478590919
1	D	26	50	20120529	2	202	2.44	-0.0259339190174759	0.0145545910091971
1	D	26	50	20120529	2	204	2.48	-0.0274261264578139	0.0148267564092758
1	D	26	50	20120529	2	206	2.52	-0.0286540173833444	0.0150232613837675
1	D	26	50	20120529	2	208	2.56	-0.0305458108657308	0.0155888053873605
1	D	26	50	20120529	2	210	2.6	-0.0321468420396934	0.0152382218452482
1	D	26	50	20120529	2	212	2.64	-0.0338796779176692	0.0163355101482935
1	D	26	50	20120529	2	214	2.68	-0.0360297775072231	0.0160383131681608
1	D	26	50	20120529	2	216	2.72	-0.0368944983899361	0.0162106350907360
1	D	26	50	20120529	2	218	2.76	-0.0388553762048446	0.0153273880103558
1	D	26	50	20120529	2	220	2.8	-0.0396254154895567	0.0146321606230932
1	D	26	50	20120529	2	222	2.84	-0.0396872873329105	0.0154243323500565
1	D	26	50	20120529	2	224	2.88	-0.0403284917620905	0.0148729304820873
1	D	26	50	20120529	2	226	2.92	-0.0405542709573234	0.0138105025433545
1	D	26	50	20120529	2	228	2.96	-0.041105884957327	0.0135502165371997
1	D	26	50	20120529	2	230	3	-0.0407785652283157	0.0138478377814011
1	D	26	50	20120529	2	232	3.04	-0.0411411695857082	0.0135835212665936
1	D	26	50	20120529	2	234	3.08	-0.0411930712234473	0.0136456052419818
1	D	26	50	20120529	2	236	3.12	-0.0415549684740586	0.0146096746274515
1	D	26	50	20120529	2	238	3.16	-0.0412883185068731	0.0146726778416552
1	D	26	50	20120529	2	240	3.2	-0.0424267604245835	0.0134215231030237
1	D	26	50	20120529	2	242	3.24	-0.0420920867850479	0.0138321400108588
1	D	26	50	20120529	2	244	3.28	-0.0425691717303144	0.0140447670199616
1	D	26	50	20120529	2	246	3.32	-0.0435136542579453	0.0137945219300997
1	D	26	50	20120529	2	248	3.36	-0.0433242203512654	0.0139037699277930
1	D	26	50	20120529	2	250	3.4	-0.0437007547122473	0.0146502625566916
1	D	26	50	20120529	2	252	3.44	-0.044166030974268	0.0143469137475626
1	D	26	50	20120529	2	254	3.48	-0.0451944470768257	0.0146799610415014
1	D	26	50	20120529	2	256	3.52	-0.047490139952626	0.0156358279883094
1	D	26	50	20120529	2	258	3.56	-0.0477047468607161	0.0162845984600481
1	D	26	50	20120529	2	260	3.6	-0.0495391939831483	0.0174399402298288
1	D	26	50	20120529	2	262	3.64	-0.0502327950248142	0.0185636036158123
1	D	26	50	20120529	2	264	3.68	-0.0507006875819254	0.018643294550052
1	D	26	50	20120529	2	266	3.72	-0.0531644597396137	0.0210011421119186
1	D	26	50	20120529	2	268	3.76	-0.0537176293745359	0.0234681669608003
1	D	26	50	20120529	2	270	3.8	-0.0547304891279075	0.0245694150618202
1	D	26	50	20120529	2	272	3.84	-0.055423878037539	0.0267637088251983
1	D	26	50	20120529	2	274	3.88	-0.0562381822067535	0.0282286926544606
1	D	26	50	20120529	2	276	3.92	-0.056483406838469	0.0300370475366671
1	D	26	50	20120529	2	278	3.96	-0.0560181305764482	0.0305895807754863
1	D	26	50	20120529	2	280	4	-0.0565039836458015	0.0338636973044143
1	D	26	50	20120529	2	282	4.04	-0.0565021451681704	0.0349517932193042
1	D	26	50	20120529	2	284	4.08	-0.0552797696755332	0.035272890408641
1	D	26	50	20120529	2	286	4.12	-0.0553923410750981	0.0351408028619154
1	D	26	50	20120529	2	288	4.16	-0.0553823708694834	0.0356846386873259
1	D	26	50	20120529	2	290	4.2	-0.0559819267092514	0.0360873359992117
1	D	26	50	20120529	2	292	4.24	-0.0561790680798463	0.0363239339281967
1	D	26	50	20120529	2	294	4.28	-0.0567843514845419	0.036612574916277
1	D	26	50	20120529	2	296	4.32	-0.0572622142472678	0.0367894930329299
1	D	26	50	20120529	2	298	4.36	-0.0587014593896949	0.0364195347650131
1	D	26	50	20120529	2	300	4.4	-0.0592374463298343	0.0355292873274992
1	D	26	50	20120529	2	302	4.44	-0.0597297340708964	0.0361651177451422
1	D	26	50	20120529	2	304	4.48	-0.0598914493917538	0.0357446013423706
1	D	26	50	20120529	2	306	4.52	-0.059853477757604	0.0355294287488555
1	D	26	50	20120529	2	308	4.56	-0.0606744994412397	0.0354102812562256
1	D	26	50	20120529	2	310	4.6	-0.0613213607246692	0.0352640515738762
1	D	26	50	20120529	2	312	4.64	-0.062641246242432	0.0357747240912491
1	D	26	50	20120529	2	314	4.68	-0.0642311758399299	0.0353317216928357
1	D	26	50	20120529	2	316	4.72	-0.0647672334907475	0.0343880876933423
1	D	26	50	20120529	2	318	4.76	-0.0659854370533757	0.0339482672754442
1	D	26	50	20120529	2	320	4.8	-0.0667581633438563	0.0339642478886991
1	D	26	50	20120529	2	322	4.84	-0.0670983524162852	0.0355933512018747
1	D	26	50	20120529	2	324	4.88	-0.0671730228923785	0.035100639196744
1	D	26	50	20120529	2	326	4.92	-0.0681062624221885	0.0351516923063456
1	D	26	50	20120529	2	328	4.96	-0.0689448203539976	0.0340425953200545
1	D	26	50	20120529	2	330	5	-0.0699389417776678	0.0339148211246941
1	D	26	50	20120529	2	332	5.04	-0.0702028340284066	0.033849767300825
1	D	26	50	20120529	2	334	5.08	-0.0697340222324799	0.0333870366232165
1	D	26	50	20120529	2	336	5.12	-0.0700275422573504	0.0333154067062823
1	D	26	50	20120529	2	338	5.16	-0.0706463314015668	0.0326407561263522
1	D	26	50	20120529	2	340	5.2	-0.0707357096987088	0.0316479782055663
1	D	26	50	20120529	2	342	5.24	-0.0718520898848461	0.031489869129293
1	D	26	50	20120529	2	344	5.28	-0.0736575456292497	0.0297981161553042
1	D	26	50	20120529	2	346	5.32	-0.0740485049685677	0.0290536034253928
1	D	26	50	20120529	2	348	5.36	-0.074096941783079	0.0286117323978294
1	D	26	50	20120529	2	350	5.4	-0.0741697030708631	0.028491736377062
1	D	26	50	20120529	2	352	5.44	-0.0741155386914242	0.0283679926903544
1	D	26	50	20120529	2	354	5.48	-0.0720447764827194	0.0287202025780634
1	D	26	50	20120529	2	356	5.52	-0.0705335478699675	0.0282150454935837
1	D	26	50	20120529	2	358	5.56	-0.0708462304886082	0.028187185486405
1	D	26	50	20120529	2	360	5.6	-0.0714578071436565	0.0286802510449263
1	D	26	50	20120529	2	362	5.64	-0.0713076883740106	0.0289969641722198
1	D	26	50	20120529	2	364	5.68	-0.0713064862924826	0.0290608159145609
1	D	26	50	20120529	2	366	5.72	-0.0710014404270787	0.02975392198148
1	D	26	50	20120529	2	368	5.76	-0.0710654335907761	0.0298726452100412
1	D	26	50	20120529	2	370	5.8	-0.0709218202035171	0.0304444824639868
1	D	26	50	20120529	2	372	5.84	-0.0709947229126574	0.0307177792349154
1	D	26	50	20120529	2	374	5.88	-0.0711504985365528	0.030721102636787
1	D	26	50	20120529	2	376	5.92	-0.071010562104556	0.0308017835205204
1	D	26	50	20120529	2	378	5.96	-0.0714753433918299	0.0306232390582707
1	D	26	50	20120529	2	380	6	-0.0714915361371191	0.0311219614710416
1	D	26	50	20120529	2	382	6.04	-0.0715909553505539	0.0310075515938456
1	D	26	50	20120529	2	384	6.08	-0.0715103451774986	0.0309454676184575
1	D	26	50	20120529	2	386	6.12	-0.0712082691605757	0.0310354116010244
1	D	26	50	20120529	2	388	6.16	-0.0711294974651516	0.0306737971931256
1	D	26	50	20120529	2	390	6.2	-0.0717484987414023	0.0315196383247809
1	D	26	50	20120529	2	392	6.24	-0.0722144113995261	0.0316988898938117
1	D	26	50	20120529	2	394	6.28	-0.0723798036756456	0.0320516654669457
1	D	26	50	20120529	2	396	6.32	-0.0727974916512925	0.0328644847119196
1	D	26	50	20120529	2	398	6.36	-0.0731831476897516	0.0335410444801589
1	D	26	50	20120529	2	400	6.4	-0.0737315089985618	0.0346120991216222
1	D	26	50	20120529	2	402	6.44	-0.0740462422268679	0.0357480661655984
1	D	26	50	20120529	2	404	6.48	-0.0750868912767402	0.0364942759517845
1	D	26	50	20120529	2	406	6.52	-0.0757558850024208	0.0378584970647277
1	D	26	50	20120529	2	408	6.56	-0.0762990844317283	0.0386151013205973
1	D	26	50	20120529	2	410	6.6	-0.0769731693262334	0.0398555787468329
1	D	26	50	20120529	2	412	6.64	-0.0756568193423766	0.0402218600594875
1	D	26	50	20120529	2	414	6.68	-0.0757815529785778	0.0407571398928458
1	D	26	50	20120529	2	416	6.72	-0.0757283078379545	0.0412888134816199
1	D	26	50	20120529	2	418	6.76	-0.0759454603304569	0.0409513114149596
1	D	26	50	20120529	2	420	6.8	-0.0761288838294967	0.0411491598923356
1	D	26	50	20120529	2	422	6.84	-0.0760643956910525	0.0409439575044352
1	D	26	50	20120529	2	424	6.88	-0.0764023220217815	0.0419482612657545
1	D	26	50	20120529	2	426	6.92	-0.0763211461633013	0.0425429380687324
1	D	26	50	20120529	2	428	6.96	-0.0766472638107845	0.0430741166827597
1	D	26	50	20120529	2	430	7	-0.0767379856108108	0.0438337614977884
1	D	26	50	20120529	2	432	7.04	-0.0767396119564075	0.0446560559736303
1	D	26	50	20120529	2	434	7.08	-0.0776693866629897	0.0448907447143061
1	D	26	50	20120529	2	436	7.12	-0.0777930596390192	0.0460285502359133
1	D	26	50	20120529	2	438	7.16	-0.078150502116909	0.0469871748991679
1	D	26	50	20120529	2	440	7.2	-0.0784458606194106	0.0480961304641028
1	D	26	50	20120529	2	442	7.24	-0.078959149431874	0.0490394816208838
1	D	26	50	20120529	2	444	7.28	-0.0794584375300698	0.0501368406346072
1	D	26	50	20120529	2	446	7.32	-0.0797914141133305	0.0515587616608952
1	D	26	50	20120529	2	448	7.36	-0.0799691807581208	0.0514823941285271
1	D	26	50	20120529	2	450	7.4	-0.0803776056349342	0.0515758736449999
1	D	26	50	20120529	2	452	7.44	-0.0813717977692824	0.052274353723456
1	D	26	50	20120529	2	454	7.48	-0.0821530800518155	0.0522889908338266
1	D	26	50	20120529	2	456	7.52	-0.0834726827268658	0.052972197405809
1	D	26	50	20120529	2	458	7.56	-0.0838243269291499	0.0527520750648256
1	D	26	50	20120529	2	460	7.6	-0.0854932403541064	0.0530079062982589
1	D	26	50	20120529	2	462	7.64	-0.0868869478198251	0.0539137100849589
1	D	26	50	20120529	2	464	7.68	-0.0875751748499539	0.0539269329817671
1	D	26	50	20120529	2	466	7.72	-0.0868124894757661	0.0543445502467359
1	D	26	50	20120529	2	468	7.76	-0.0877337081902958	0.0547781481249595
1	D	26	50	20120529	2	470	7.8	-0.0886703418326558	0.0547253979590829
1	D	26	50	20120529	2	472	7.84	-0.0898048946630698	0.0544535154017167
1	D	26	50	20120529	2	474	7.88	-0.0908259568551028	0.0544789712458394
1	D	26	50	20120529	2	476	7.92	-0.0914982739826548	0.053775541419915
1	D	26	50	20120529	2	478	7.96	-0.0922823846923128	0.0535952999013906
1	D	26	50	20120529	2	480	8	-0.0929793798465288	0.052920932164173
1	D	26	50	20120529	2	482	8.04	-0.0940468989540858	0.0524388974714381
1	D	26	50	20120529	2	484	8.08	-0.0951452479173028	0.0519175476416693
1	D	26	50	20120529	2	486	8.12	-0.0958947811053608	0.0514734845830841
1	D	26	50	20120529	2	488	8.16	-0.0962504558162978	0.0503102939280322
1	D	26	50	20120529	2	490	8.2	-0.0973707958004088	0.0500582810712174
1	D	26	50	20120529	2	492	8.24	-0.0975401478745038	0.0497913482613194
1	D	26	50	20120529	2	494	8.28	-0.0990402749107908	0.0485019390458258
1	D	26	50	20120529	2	496	8.32	-0.0995190569123318	0.047938304230542
1	D	26	50	20120529	2	498	8.36	-0.100048679891441	0.0469038070096661
1	D	26	50	20120529	2	500	8.4	-0.101340917534059	0.0457374343740988
1	D	26	50	20120529	2	502	8.44	-0.102297420876971	0.0451344844217811
1	D	26	50	20120529	2	504	8.48	-0.103526867437420	0.043715533243974
1	D	26	50	20120529	2	506	8.52	-0.104031458836474	0.0428701163763874
1	D	26	50	20120529	2	508	8.56	-0.105090280530623	0.0412342955487904
1	D	26	50	20120529	2	510	8.6	-0.105926646431410	0.0400288199082236
1	D	26	50	20120529	2	512	8.64	-0.106675260380653	0.037891448240731
1	D	26	50	20120529	2	514	8.68	-0.107449330174018	0.0367864524737708
1	D	26	50	20120529	2	516	8.72	-0.107108009730739	0.0351959571908479
1	D	26	50	20120529	2	518	8.76	-0.106859178854439	0.0351138620935522
1	D	26	50	20120529	2	520	8.8	-0.107559355989170	0.0342581214669602
1	D	26	50	20120529	2	522	8.84	-0.107987226302466	0.0340975375169527
1	D	26	50	20120529	2	524	8.88	-0.108736547358490	0.0330271899822707
1	D	26	50	20120529	2	526	8.92	-0.109211935247481	0.0327837331175081
1	D	26	50	20120529	2	528	8.96	-0.109946194929065	0.0328584035936014
1	D	26	50	20120529	2	530	9	-0.110314173297995	0.0325370942722303
1	D	26	50	20120529	2	532	9.04	-0.111079969942020	0.0328786268475434
1	D	26	50	20120529	2	534	9.08	-0.111223512618601	0.0328411501881405
1	D	26	50	20120529	2	536	9.12	-0.111413300078671	0.0329568328575426
1	D	26	50	20120529	2	538	9.16	-0.111633422419655	0.0328597470964857
1	D	26	50	20120529	2	540	9.2	-0.111156478895744	0.0326606965375817
1	D	26	50	20120529	2	542	9.24	-0.111487687712052	0.0324383821655766
1	D	26	50	20120529	2	544	9.28	-0.111597784237883	0.0327737629118934
1	D	26	50	20120529	2	546	9.32	-0.111756105446190	0.0328756569990624
1	D	26	50	20120529	2	548	9.36	-0.111899153148025	0.0331073758912572
1	D	26	50	20120529	2	550	9.4	-0.111900638072265	0.0329984107362764
1	D	26	50	20120529	2	552	9.44	-0.112180510936259	0.0331413877274323
1	D	26	50	20120529	2	554	9.48	-0.111799097538487	0.0335114874167053
1	D	26	50	20120529	2	556	9.52	-0.111884303905620	0.0336440699381778
1	D	26	50	20120529	2	558	9.56	-0.112306093100597	0.0335857336287299
1	D	26	50	20120529	2	560	9.6	-0.112373692508879	0.0339070429501011
1	D	26	50	20120529	2	562	9.64	-0.112998279928701	0.0341069420371425
1	D	26	50	20120529	2	564	9.68	-0.113200936732189	0.0345067402112254
1	D	26	50	20120529	2	566	9.72	-0.113863283654126	0.0349828352069983
1	D	26	50	20120529	2	568	9.76	-0.113687850461714	0.0350635160907317
1	D	26	50	20120529	2	570	9.8	-0.114066506143039	0.0355984423706993
1	D	26	50	20120529	2	572	9.84	-0.114897851585680	0.035706134733474
1	D	26	50	20120529	2	574	9.88	-0.115932843781303	0.0357572585537538
1	D	26	50	20120529	2	576	9.92	-0.115847354571458	0.0354382826847605
1	D	26	50	20120529	2	578	9.96	-0.117808939493147	0.0367308031700914
1	D	26	50	20120529	2	580	10	-0.118882681140379	0.037447455892824
1	D	26	50	20120529	2	582	10.04	-0.119265296619679	0.0378652852898271
1	D	26	50	20120529	2	584	10.08	-0.120314006686857	0.0388488001117795
1	D	26	50	20120529	2	586	10.12	-0.120806647981310	0.040070185654923
1	D	26	50	20120529	2	588	10.16	-0.121841923019645	0.0412665396180125
1	D	26	50	20120529	2	590	10.2	-0.121793061941065	0.0419022993249774
1	D	26	50	20120529	2	592	10.24	-0.122133816698919	0.0424072442774227
1	D	26	50	20120529	2	594	10.28	-0.122683097246544	0.0437968505238105
1	D	26	50	20120529	2	596	10.32	-0.122660964804293	0.0441018256785362
1	D	26	50	20120529	2	598	10.36	-0.123461904655343	0.0448777339495322
1	D	26	50	20120529	2	600	10.4	-0.123887229384227	0.0452811383681992
1	D	26	50	20120529	2	602	10.44	-0.124623468964798	0.0454160543420496
1	D	26	50	20120529	2	604	10.48	-0.125511029396544	0.0460954425374136
1	D	26	50	20120529	2	606	10.52	-0.126843996389758	0.0463732647917418
1	D	26	50	20120529	2	608	10.56	-0.128020127098906	0.0465915486550941
1	D	26	50	20120529	2	610	10.6	-0.129507809055844	0.0468065798272529
1	D	26	50	20120529	2	612	10.64	-0.130291566212112	0.0474030951078619
1	D	26	50	20120529	2	614	10.68	-0.132208108431840	0.0473462437226545
1	D	26	50	20120529	2	616	10.72	-0.133515902423644	0.0468586935970263
1	D	26	50	20120529	2	618	10.76	-0.134358561574784	0.0469480011834902
1	D	26	50	20120529	2	620	10.8	-0.135152218225988	0.0472843011686226
1	D	26	50	20120529	2	622	10.84	-0.136540905233560	0.0472688155301146
1	D	26	50	20120529	2	624	10.88	-0.137827061757860	0.0469330105197291
1	D	26	50	20120529	2	626	10.92	-0.138260235372015	0.0471220908730184
1	D	26	50	20120529	2	628	10.96	-0.138782575151278	0.0469108780774779
1	D	26	50	20120529	2	630	11	-0.139657336950284	0.0459286360477317
1	D	26	50	20120529	2	632	11.04	-0.140655418171928	0.0454707844069134
1	D	26	50	20120529	2	634	11.08	-0.140450640048097	0.0449995684479307
1	D	26	50	20120529	2	636	11.12	-0.141620123953501	0.0443024318723589
1	D	26	50	20120529	2	638	11.16	-0.143388880855961	0.0420995114062503
1	D	26	50	20120529	2	640	11.2	-0.143648035491266	0.0413623525868633
1	D	26	50	20120529	2	642	11.24	-0.144324170995437	0.0406522759571958
1	D	26	50	20120529	2	644	11.28	-0.145654733825595	0.0391435222181781
1	D	26	50	20120529	2	646	11.32	-0.146519101154918	0.0391276830262795
1	D	26	50	20120529	2	648	11.36	-0.146490675462314	0.0397288652116443
1	D	26	50	20120529	2	650	11.4	-0.146618308236318	0.039953371614671
1	D	26	50	20120529	2	652	11.44	-0.146852148448857	0.0386546285896657
1	D	26	50	20120529	2	654	11.48	-0.147671755918930	0.0377317835295391
1	D	26	50	20120529	2	656	11.52	-0.147826117329263	0.0369947661315084
1	D	26	50	20120529	2	658	11.56	-0.148265796325805	0.0360544555338865
1	D	26	50	20120529	2	660	11.6	-0.148881191357472	0.0352467274577371
1	D	26	50	20120529	2	662	11.64	-0.148904808723963	0.0343675108860097
1	D	26	50	20120529	2	664	11.68	-0.148798106310682	0.0331476809777848
1	D	26	50	20120529	2	666	11.72	-0.148464634752675	0.0328702122768473
1	D	26	50	20120529	2	668	11.76	-0.148072190489116	0.0321199719820083
1	D	26	50	20120529	2	670	11.8	-0.147931405528982	0.0314758684150255
1	D	26	50	20120529	2	672	11.84	-0.148006924533213	0.0310029553997679
1	D	26	50	20120529	2	674	11.88	-0.148026157837661	0.0299202334964151
1	D	26	50	20120529	2	676	11.92	-0.148303202274530	0.0284807055112755
1	D	26	50	20120529	2	678	11.96	-0.148563629702041	0.0273264951123447
1	D	26	50	20120529	2	680	12	-0.148145305330291	0.0264508140745233
1	D	26	50	20120529	2	682	12.04	-0.147979064526034	0.0247898909561942
1	D	26	50	20120529	2	684	12.08	-0.147746426395023	0.0237822637930034
1	D	26	50	20120529	2	686	12.12	-0.147026591691775	0.0213088042724128
1	D	26	50	20120529	2	688	12.16	-0.146743041872520	0.0197114500537124
1	D	26	50	20120529	2	690	12.2	-0.146836379967636	0.0185602802139407
1	D	26	50	20120529	2	692	12.24	-0.146675159621526	0.0165266411112482
1	D	26	50	20120529	2	694	12.28	-0.146261502154532	0.0154511316970635
1	D	26	50	20120529	2	696	12.32	-0.145519040034286	0.0135758845133568
1	D	26	50	20120529	2	698	12.36	-0.145492169976601	0.0124374425956464
1	D	26	50	20120529	2	700	12.4	-0.144749707856355	0.0109284767245943
1	D	26	50	20120529	2	702	12.44	-0.144763142885197	0.0101329815957595
1	D	26	50	20120529	2	704	12.48	-0.144551010850841	0.00888705944730878
1	D	26	50	20120529	2	706	12.52	-0.144184729538187	0.00764113729885808
1	D	26	50	20120529	2	708	12.56	-0.144214428022997	0.00633298975366297
1	D	26	50	20120529	2	710	12.6	-0.143839661428968	0.00548163318911437
1	D	26	50	20120529	2	712	12.64	-0.143551868969025	0.0052744509022267
1	D	26	50	20120529	2	714	12.68	-0.142489087476901	0.00364315555802935
1	D	26	50	20120529	2	716	12.72	-0.142233114822112	0.00253865476581595
1	D	26	50	20120529	2	718	12.76	-0.143037095232321	0.00196377695271129
1	D	26	50	20120529	2	720	12.8	-0.143161546025810	0.00203873027151707
1	D	26	50	20120529	2	722	12.84	-0.143072450571380	0.00214621050225742
1	D	26	50	20120529	2	724	12.88	-0.143098613522284	0.00248208622332101
1	D	26	50	20120529	2	726	12.92	-0.142844762187838	0.00274725126626598
1	D	26	50	20120529	2	728	12.96	-0.142428983400501	0.00273876598489173
1	D	26	50	20120529	2	730	13	-0.143061136862881	0.0024474379910429
1	D	26	50	20120529	2	732	13.04	-0.143609144618301	0.00205357951392199
1	D	26	50	20120529	2	734	13.08	-0.143174981054652	0.00086281169440384
1	D	26	50	20120529	2	736	13.12	-0.144248369148494	7.21248916812044e-06
1	D	26	50	20120529	2	738	13.16	-0.144329686428330	-0.00027916575721244
1	D	26	50	20120529	2	740	13.2	-0.145593993353092	-0.000163200245097830
1	D	26	50	20120529	2	742	13.24	-0.146019671635366	-0.00070625825304912
1	D	26	50	20120529	2	744	13.28	-0.147846835557952	-0.00136528177311498
1	D	26	50	20120529	2	746	13.32	-0.148831128197364	-0.00238775817871074
1	D	26	50	20120529	2	748	13.36	-0.150853453591557	-0.00319951676351289
1	D	26	50	20120529	2	750	13.4	-0.152017351353390	-0.00359832498810208
1	D	26	50	20120529	2	752	13.44	-0.154241202180222	-0.00414350431639688
1	D	26	50	20120529	2	754	13.48	-0.156358279883094	-0.00583490373699508
1	D	26	50	20120529	2	756	13.52	-0.158241305241394	-0.00614108097324888
1	D	26	50	20120529	2	758	13.56	-0.158610414981173	-0.00537457722244268
1	D	26	50	20120529	2	760	13.6	-0.158432931179096	-0.00641473129756808
1	D	26	50	20120529	2	762	13.64	-0.158495863682621	-0.00600248804413638
1	D	26	50	20120529	2	764	13.68	-0.159830881285501	-0.00580874078609128
1	D	26	50	20120529	2	766	13.72	-0.160597385036308	-0.00571540269097458
1	D	26	50	20120529	2	768	13.76	-0.162148777314231	-0.00509456293709278
1	D	26	50	20120529	2	770	13.8	-0.163179739001201	-0.00519638631358368
1	D	26	50	20120529	2	772	13.84	-0.165027409020441	-0.00445887394080608
1	D	26	50	20120529	2	774	13.88	-0.166481927669342	-0.00429977491503908
1	D	26	50	20120529	2	776	13.92	-0.168021299131985	-0.00471626080915798
1	D	26	50	20120529	2	778	13.96	-0.170004026546432	-0.00443341809668338
1	D	26	50	20120529	2	780	14	-0.171760479790900	-0.00393278649560338
1	D	26	50	20120529	2	782	14.04	-0.173237625856798	-0.00333528126550071
1	D	26	50	20120529	2	784	14.08	-0.174837101395842	-0.00284596337291959
1	D	26	50	20120529	2	786	14.12	-0.176618303377651	-0.00273353339471095
1	D	26	50	20120529	2	788	14.16	-0.177804121449701	-0.00158448487528281
1	D	26	50	20120529	2	790	14.2	-0.178529613007199	-0.00080383898885286
1	D	26	50	20120529	2	792	14.24	-0.179074792335493	-0.00022330432149869
1	D	26	50	20120529	2	794	14.28	-0.180085955032590	0.000226415591335950
1	D	26	50	20120529	2	796	14.32	-0.180860236957989	0.00047743849865717
1	D	26	50	20120529	2	798	14.36	-0.182390416032477	0.00116050364928338
1	D	26	50	20120529	2	800	14.4	-0.183104593881476	0.00196660537983604
1	D	26	50	20120529	2	802	14.44	-0.183521786882376	0.00157769665018342
1	D	26	50	20120529	2	804	14.48	-0.184907716173501	0.00241915371979543
1	D	26	50	20120529	2	806	14.52	-0.184779022739325	0.00279109188669956
1	D	26	50	20120529	2	808	14.56	-0.184396477970703	0.00287806602078549
1	D	26	50	20120529	2	810	14.6	-0.185419661483080	0.00240642579773406
1	D	26	50	20120529	2	812	14.64	-0.185421782803424	0.00198852569005282
1	D	26	50	20120529	2	814	14.68	-0.186637299360283	0.00159183878580717
1	D	26	50	20120529	2	816	14.72	-0.186674068912905	0.00159325299936954
1	D	26	50	20120529	2	818	14.76	-0.187183892902141	0.00128990419024052
1	D	26	50	20120529	2	820	14.8	-0.1883393053826	0.0003551090255119
1	D	26	50	20120529	2	822	14.84	-0.189267736586297	-3.87494516089900e-05
1	D	26	50	20120529	2	824	14.88	-0.190469818114315	-0.00064827549699182
1	D	26	50	20120529	2	826	14.92	-0.19159906764387	-0.0010633471775483
1	D	26	50	20120529	2	828	14.96	-0.191804128610414	2.27688383542301e-05
1	D	26	50	20120529	2	830	15	-0.192509114071257	-0.00030886424202226
1	D	26	50	20120529	2	832	15.04	-0.192345772404802	-0.0008003034549469
1	D	26	50	20120529	2	834	15.08	-0.192770036473514	-0.00081303137700827
1	D	26	50	20120529	2	836	15.12	-0.192770036473514	-0.00081303137700827
1	D	26	50	20120529	2	838	15.16	-0.192584774496844	-0.00106900403179782
1	D	26	50	20120529	2	840	15.2	-0.192492143508508	-0.00085899331778541
1	D	26	50	20120529	2	842	15.24	-0.192342943977678	-0.00089222733650119
1	D	26	50	20120529	2	844	15.28	-0.191876960608876	-0.00068221662248879
1	D	26	50	20120529	2	846	15.32	-0.191948378393776	-0.00083707300756864
1	D	26	50	20120529	2	848	15.36	-0.191660585933833	-0.00068504504961351
1	D	26	50	20120529	2	850	15.4	-0.191954742354806	-0.00052099627637826
1	D	26	50	20120529	2	852	15.44	-0.191915851481841	-0.00043260792872992
1	D	26	50	20120529	2	854	15.48	-0.191746852961137	-0.000413516045637869
1	D	26	50	20120529	2	856	15.52	-0.192076364721170	5.31744299452101e-05
1	D	26	50	20120529	2	858	15.56	-0.192416483082921	0.00054744206999464
1	D	26	50	20120529	2	860	15.6	-0.19239173434558	0.0006598720482033
1	D	26	50	20120529	2	862	15.64	-0.193120054330202	0.00068108525163891
1	D	26	50	20120529	2	864	15.68	-0.19342905999358	0.00115555390181506
1	D	26	50	20120529	2	866	15.72	-0.193439666595298	0.00190013734240451
1	D	26	50	20120529	2	868	15.76	-0.193722509307773	0.00193973532215096
1	D	26	50	20120529	2	870	15.8	-0.193712609812836	0.00149425805000345
1	D	26	50	20120529	2	872	15.84	-0.193972118001532	0.00162083016383583
1	D	26	50	20120529	2	874	15.88	-0.193976360642219	0.00185841804231451
1	D	26	50	20120529	2	876	15.92	-0.193581795058317	0.00183437641175416
1	D	26	50	20120529	2	878	15.96	-0.194027272330464	0.00189235916781146
1	D	26	50	20120529	2	880	16	-0.193848374314824	0.00188882363390553
1	D	26	50	20120529	2	882	16.04	-0.193910599711568	0.00198499015614691
1	D	26	50	20120529	2	884	16.08	-0.194018787049090	0.00199701097142706
1	D	26	50	20120529	2	886	16.12	-0.193853324062292	0.00186266068300164
1	D	26	50	20120529	2	888	16.16	-0.193829989538513	0.00205145819357842
1	D	26	50	20120529	2	890	16.2	-0.193778370743486	0.00252734105731699
1	D	26	50	20120529	2	892	16.24	-0.193957975865908	0.00255986796925155
1	D	26	50	20120529	2	894	16.28	-0.193668062085621	0.00238450548751728
1	D	26	50	20120529	2	896	16.32	-0.193858273809761	0.00237389888579948
1	D	26	50	20120529	2	898	16.36	-0.193658162590685	0.00279179899348075
1	D	26	50	20120529	2	900	16.4	-0.193677961580558	0.00294170563109231
1	D	26	50	20120529	2	902	16.44	-0.193866051984354	0.00326273210975098
1	D	26	50	20120529	2	904	16.48	-0.193468657973327	0.00352436161878997
1	D	26	50	20120529	2	906	16.52	-0.193647555988967	0.00334829203027454
1	D	26	50	20120529	2	908	16.56	-0.193633413853343	0.00427460191362895
1	D	26	50	20120529	2	910	16.6	-0.193956561652345	0.00422722575928943
1	D	26	50	20120529	2	912	16.64	-0.193331479257777	0.00416075772185791
1	D	26	50	20120529	2	914	16.68	-0.193560581854881	0.00407873333524027
1	D	26	50	20120529	2	916	16.72	-0.193409261003707	0.00405893434536705
1	D	26	50	20120529	2	918	16.76	-0.193361884849368	0.00431419989337537
1	D	26	50	20120529	2	920	16.8	-0.193629171212656	0.00428591562212791
1	D	26	50	20120529	2	922	16.84	-0.192821655268541	0.00447117759879879
1	D	26	50	20120529	2	924	16.88	-0.192815998414292	0.00483180205720394
1	D	26	50	20120529	2	926	16.92	-0.192709932397114	0.00519242651560906
1	D	26	50	20120529	2	928	16.96	-0.192184552058692	0.00558769920629237
1	D	26	50	20120529	2	930	17	-0.191753924028949	0.00623894455176516
1	D	26	50	20120529	2	932	17.04	-0.191185410176875	0.00705211735012969
1	D	26	50	20120529	2	934	17.08	-0.19106308070373	0.00796782063176626
1	D	26	50	20120529	2	936	17.12	-0.190490324210969	0.00942870324169766
1	D	26	50	20120529	2	938	17.16	-0.190486788677063	0.00960901547090024
1	D	26	50	20120529	2	940	17.2	-0.189882919485930	0.00986640233925213
1	D	26	50	20120529	2	942	17.24	-0.189809380380686	0.0106753324969296
1	D	26	50	20120529	2	944	17.28	-0.190368701844605	0.0112049554760383
1	D	26	50	20120529	2	946	17.32	-0.190273242429145	0.0113612260746805
1	D	26	50	20120529	2	948	17.36	-0.189798066672187	0.0129904000985343
1	D	26	50	20120529	2	950	17.4	-0.189869484457087	0.0144435045338727
1	D	26	50	20120529	2	952	17.44	-0.189658059529512	0.0151145488692187
1	D	26	50	20120529	2	954	17.48	-0.189788874284032	0.0162890532327696
1	D	26	50	20120529	2	956	17.52	-0.190199703323901	0.0175144692845658
1	D	26	50	20120529	2	958	17.56	-0.190434462775255	0.018527046195225
1	D	26	50	20120529	2	960	17.6	-0.190054746433758	0.0190976813676425
1	D	26	50	20120529	2	962	17.64	-0.191253292427869	0.0205719990064164
1	D	26	50	20120529	2	964	17.68	-0.191401784851918	0.0221290481385892
1	D	26	50	20120529	2	966	17.72	-0.192246070348655	0.0229987894794487
1	D	26	50	20120529	2	968	17.76	-0.192502750110226	0.0245664452133393
1	D	26	50	20120529	2	970	17.8	-0.19354785393282	0.0256879165683011
1	D	26	50	20120529	2	972	17.84	-0.193757864646832	0.0271198078002039
1	D	26	50	20120529	2	974	17.88	-0.194262738888599	0.0281168283616769
1	D	26	50	20120529	2	976	17.92	-0.194778219732084	0.0296448861158211
1	D	26	50	20120529	2	978	17.96	-0.194332742459937	0.031088798163004
1	D	26	50	20120529	2	980	18	-0.194137580988329	0.0313716408754786
1	D	26	50	20120529	2	982	18.04	-0.194042121572869	0.0328544437956268
1	D	26	50	20120529	2	984	18.08	-0.194061213455961	0.0338281298333207
1	D	26	50	20120529	2	986	18.12	-0.193949490584534	0.0352791129483154
1	D	26	50	20120529	2	988	18.16	-0.193726044841679	0.0350825372631456
1	D	26	50	20120529	2	990	18.2	-0.193663112338153	0.0345387721484131
1	D	26	50	20120529	2	992	18.24	-0.194171522113826	0.0350415250698368
1	D	26	50	20120529	2	994	18.28	-0.194379411507495	0.0347699960658611
1	D	26	50	20120529	2	996	18.32	-0.195061769551340	0.035136984485297
1	D	26	50	20120529	2	998	18.36	-0.195227939644919	0.0361615822112363
1	D	26	50	20120529	2	1000	18.4	-0.195975351512633	0.0364380609626802
1	D	26	50	20120529	2	1002	18.44	-0.196168391663897	0.0361502685027373
1	D	26	50	20120529	2	1004	18.48	-0.196560128820674	0.0359621780989417
1	D	26	50	20120529	2	1006	18.52	-0.197924844908364	0.0368078778092408
1	D	26	50	20120529	2	1008	18.56	-0.198985505080144	0.0368969732636703
1	D	26	50	20120529	2	1010	18.6	-0.198986919293707	0.0367315102768726
1	D	26	50	20120529	2	1012	18.64	-0.199692611861331	0.0375008424548036
1	D	26	50	20120529	2	1014	18.68	-0.200610436463311	0.0371614311998340
1	D	26	50	20120529	2	1016	18.72	-0.201808275350641	0.0381358243443091
1	D	26	50	20120529	2	1018	18.76	-0.201813225098109	0.0374845789988363
1	D	26	50	20120529	2	1020	18.8	-0.201735443352179	0.0374393241648404
1	D	26	50	20120529	2	1022	18.84	-0.202127887615737	0.0367145397141242
1	D	26	50	20120529	2	1024	18.88	-0.201849994650731	0.0371819372964885
1	D	26	50	20120529	2	1026	18.92	-0.202529524267451	0.0371091052980262
1	D	26	50	20120529	2	1028	18.96	-0.203141171633178	0.0366063523766026
1	D	26	50	20120529	2	1030	19	-0.203800195153243	0.0369500062722593
1	D	26	50	20120529	2	1032	19.04	-0.205282290966610	0.0366530214241609
1	D	26	50	20120529	2	1034	19.08	-0.206238299334775	0.0364507888847416
1	D	26	50	20120529	2	1036	19.12	-0.207170266072378	0.0368425260415189
1	D	26	50	20120529	2	1038	19.16	-0.20857175171269	0.0367053473259687
1	D	26	50	20120529	2	1040	19.2	-0.210252544531571	0.0365745325714492
1	D	26	50	20120529	2	1042	19.24	-0.211500588000365	0.0372512337610447
1	D	26	50	20120529	2	1044	19.28	-0.213030767074853	0.037449223659777
1	D	26	50	20120529	2	1046	19.32	-0.213831211951156	0.0381337030239655
1	D	26	50	20120529	2	1048	19.36	-0.214211635399434	0.0386230209165467
1	D	26	50	20120529	2	1050	19.4	-0.214242040991025	0.0385006914434014
1	D	26	50	20120529	2	1052	19.44	-0.215202999106658	0.0392396180297413
1	D	26	50	20120529	2	1054	19.48	-0.215256739222028	0.039750149125758
1	D	26	50	20120529	2	1056	19.52	-0.215909398781063	0.0400025862466416
1	D	26	50	20120529	2	1058	19.56	-0.216073447554298	0.0403759386271081
1	D	26	50	20120529	2	1060	19.6	-0.216415687236393	0.0412272951916567
1	D	26	50	20120529	2	1062	19.64	-0.217090267105645	0.0422257299666921
1	D	26	50	20120529	2	1064	19.68	-0.217520895135387	0.0429236443597232
1	D	26	50	20120529	2	1066	19.72	-0.217967786621097	0.0443548284848448
1	D	26	50	20120529	2	1068	19.76	-0.218596404549572	0.0454487226753404
1	D	26	50	20120529	2	1070	19.8	-0.218611253791977	0.0466189843982041
1	D	26	50	20120529	2	1072	19.84	-0.219063802131936	0.0477390415396036
1	D	26	50	20120529	2	1074	19.88	-0.219781515514841	0.0487127275772975
1	D	26	50	20120529	2	1076	19.92	-0.220066479547659	0.0497896512050446
1	D	26	50	20120529	2	1078	19.96	-0.219776565767372	0.0510652718383051
1	D	26	50	20120529	2	1080	20	-0.220151332361401	0.0520453218370297
1	D	26	50	20120529	2	1082	20.04	-0.220264469446391	0.0523578630343141
1	D	26	50	20120529	2	1084	20.08	-0.220465287772248	0.0536306552404499
1	D	26	50	20120529	2	1086	20.12	-0.220902986869802	0.0542720010909861
1	D	26	50	20120529	2	1088	20.16	-0.221426245887880	0.0548687992143076
1	D	26	50	20120529	2	1090	20.2	-0.222203356240404	0.0556826791194533
1	D	26	50	20120529	2	1092	20.24	-0.222650247726114	0.056261092466464
1	D	26	50	20120529	2	1094	20.28	-0.223283815402057	0.0570983068953888
1	D	26	50	20120529	2	1096	20.32	-0.224064461288487	0.0575550978760353
1	D	26	50	20120529	2	1098	20.36	-0.224535394404758	0.0580147172838065
1	D	26	50	20120529	2	1100	20.4	-0.224555193394631	0.0594317592733044
1	D	26	50	20120529	2	1102	20.44	-0.224529737550508	0.0596537908025969
1	D	26	50	20120529	2	1104	20.48	-0.224345889787400	0.0611217444803402
1	D	26	50	20120529	2	1106	20.52	-0.224366395884054	0.0610064860750068
1	D	26	50	20120529	2	1108	20.56	-0.22425679433297	0.0615615648982383
1	D	26	50	20120529	2	1110	20.6	-0.224870563019040	0.0616308613627945
1	D	26	50	20120529	2	1112	20.64	-0.225459582967769	0.0619144111820503
1	D	26	50	20120529	2	1114	20.68	-0.226724596999311	0.0621314929638746
1	D	26	50	20120529	2	1116	20.72	-0.227851725208523	0.0624949458494045
1	D	26	50	20120529	2	1118	20.76	-0.228991581339795	0.062890925646869
1	D	26	50	20120529	2	1120	20.8	-0.230120123762569	0.0635160080414379
1	D	26	50	20120529	2	1122	20.84	-0.230858343242128	0.0632501358917117
1	D	26	50	20120529	2	1124	20.88	-0.231791017086513	0.0631094216422556
1	D	26	50	20120529	2	1126	20.92	-0.232510851789761	0.0627756672415355
1	D	26	50	20120529	2	1128	20.96	-0.233314125093189	0.0628576916281532
1	D	26	50	20120529	2	1130	21	-0.234313266975005	0.0622403874081773
1	D	26	50	20120529	2	1132	21.04	-0.235620000306638	0.0617963243495922
1	D	26	50	20120529	2	1134	21.08	-0.237197555535465	0.0610474982683156
1	D	26	50	20120529	2	1136	21.12	-0.236879357483931	0.061511360316774
1	D	26	50	20120529	2	1138	21.16	-0.236957846336643	0.0613310480875714
1	D	26	50	20120529	2	1140	21.2	-0.237317056581486	0.0616237902949827
1	D	26	50	20120529	2	1142	21.24	-0.237417465744414	0.0608417301949903
1	D	26	50	20120529	2	1144	21.28	-0.237524238868373	0.0612695297976082
1	D	26	50	20120529	2	1146	21.32	-0.23718836314731	0.0612560947687657
1	D	26	50	20120529	2	1148	21.36	-0.237028557014762	0.0607243504693134
1	D	26	50	20120529	2	1150	21.4	-0.237638083060144	0.0598418812063926
1	D	26	50	20120529	2	1152	21.44	-0.238566514263842	0.059422566885149
1	D	26	50	20120529	2	1154	21.48	-0.239028962098738	0.0590039596706865
1	D	26	50	20120529	2	1156	21.52	-0.240460853330641	0.0578676390733197
1	D	26	50	20120529	2	1158	21.56	-0.241066843842118	0.0575246922844442
1	D	26	50	20120529	2	1160	21.6	-0.241587274433071	0.0575077217216958
1	D	26	50	20120529	2	1162	21.64	-0.241619801345006	0.0568119286490082
1	D	26	50	20120529	2	1164	21.68	-0.242025680637407	0.0560821944508237
1	D	26	50	20120529	2	1166	21.72	-0.241549090666887	0.0557682390399769
1	D	26	50	20120529	2	1168	21.76	-0.242210942614078	0.0564456473363536
1	D	26	50	20120529	2	1170	21.8	-0.242242762419231	0.0560899726254167
1	D	26	50	20120529	2	1172	21.84	-0.242355899504221	0.0556360100718949
1	D	26	50	20120529	2	1174	21.88	-0.242285895932884	0.0557130847110443
1	D	26	50	20120529	2	1176	21.92	-0.241995982152597	0.0556650014499236
1	D	26	50	20120529	2	1178	21.96	-0.242625307187853	0.0556621730227989
1	D	26	50	20120529	2	1180	22	-0.242267511156573	0.0559945132099565
