# Supplementary material for: How Do Ants Make Sense of Gravity? A Boltzmann Walker Analysis of Lasius niger Trajectories on Various Inclines
Source: PLoS One. 2013 Oct 29;8(10):e76531. doi: 10.1371/journal.pone.0076531 (PMC3812222; doi:10.1371/journal.pone.0076531)
Supplement: Dataset S1 — Trajectories for . (ZIP) [file pone.0076531.s005.zip › Incline1/1-D-26-50-20120529-03.txt]

Pente	Colonie	Temperature	Humidite	Date	Indiv	Frame	Time	X	Y
1	D	26	50	20120529	3	12	0	0	0
1	D	26	50	20120529	3	14	0.04	-0.0021159958294973	-0.00310216937294694
1	D	26	50	20120529	3	16	0.08	-0.0034188400738335	-0.00623967287174977
1	D	26	50	20120529	3	18	0.12	-0.0048833925679593	-0.00888411788309904
1	D	26	50	20120529	3	20	0.16	-0.004963309776369	-0.0110223946472715
1	D	26	50	20120529	3	22	0.2	-0.0035314963262121	-0.0125384952257458
1	D	26	50	20120529	3	24	0.24	-0.0010936551884035	-0.0136614005932599
1	D	26	50	20120529	3	26	0.28	0.0022112148286519	-0.0142307573166170
1	D	26	50	20120529	3	28	0.32	0.00626307103513926	-0.0153454333754117
1	D	26	50	20120529	3	30	0.36	0.00930913855606686	-0.0161055660941194
1	D	26	50	20120529	3	32	0.4	0.0142304391185656	-0.0171247685953183
1	D	26	50	20120529	3	34	0.44	0.0172264505504530	-0.0185358708878541
1	D	26	50	20120529	3	36	0.48	0.0208021481215571	-0.0197676509006811
1	D	26	50	20120529	3	38	0.52	0.0242755273414235	-0.0207860967976241
1	D	26	50	20120529	3	40	0.56	0.0276717117139878	-0.0221521351749949
1	D	26	50	20120529	3	42	0.6	0.0308967974587084	-0.0229381833572332
1	D	26	50	20120529	3	44	0.64	0.0340000982025053	-0.0215931743355348
1	D	26	50	20120529	3	46	0.68	0.035418646329447	-0.0193750298604273
1	D	26	50	20120529	3	48	0.72	0.0359755282749705	-0.0162540373049652
1	D	26	50	20120529	3	50	0.76	0.0362170264539491	-0.0129226239135575
1	D	26	50	20120529	3	52	0.8	0.035532568302964	-0.00955889574224974
1	D	26	50	20120529	3	54	0.84	0.0355146360749931	-0.00954034126031144
1	D	26	50	20120529	3	56	0.88	0.0330676223480189	-0.00280147221424736
1	D	26	50	20120529	3	58	0.92	0.0321303523095562	-0.000325254977210188
1	D	26	50	20120529	3	60	0.96	0.0296074235985538	0.00294437849472516
1	D	26	50	20120529	3	62	1	0.0272071284166127	0.00558989830838182
1	D	26	50	20120529	3	64	1.04	0.0247159982975603	0.00788544269175802
1	D	26	50	20120529	3	66	1.08	0.0219761037702458	0.00971458368490425
1	D	26	50	20120529	3	68	1.12	0.0191798471756164	0.0112681708222764
1	D	26	50	20120529	3	70	1.16	0.0160796577016568	0.0121048832053866
1	D	26	50	20120529	3	72	1.2	0.0140958625559701	0.0113061565985617
1	D	26	50	20120529	3	74	1.24	0.0103059469855055	0.0115356339622602
1	D	26	50	20120529	3	76	1.28	0.00545787652258686	0.00986275578958155
1	D	26	50	20120529	3	78	1.32	0.0024153494853127	0.00937769255850286
1	D	26	50	20120529	3	80	1.36	0.002695384983866	0.00967455719844841
1	D	26	50	20120529	3	82	1.4	-0.0037180664504282	0.00776806296608106
1	D	26	50	20120529	3	84	1.44	-0.00656033872595	0.00567970794066033
1	D	26	50	20120529	3	86	1.48	-0.0099459659942712	0.00377872207011842
1	D	26	50	20120529	3	88	1.52	-0.0110514567359783	0.00197036718791194
1	D	26	50	20120529	3	90	1.56	-0.0129968489123787	-9.67887762088199e-05
1	D	26	50	20120529	3	92	1.6	-0.0138958644739793	-0.00357179434167199
1	D	26	50	20120529	3	94	1.64	-0.0145621004832132	-0.00614566302519101
1	D	26	50	20120529	3	96	1.68	-0.0141335937738142	-0.0100348917430732
1	D	26	50	20120529	3	98	1.72	-0.0137559280419824	-0.0110704496241209
1	D	26	50	20120529	3	100	1.76	-0.0133462798704376	-0.0138274094664926
1	D	26	50	20120529	3	102	1.8	-0.0126056350146194	-0.0175944713457892
1	D	26	50	20120529	3	104	1.84	-0.0120428770117443	-0.0201379768641241
1	D	26	50	20120529	3	106	1.88	-0.0108019670482907	-0.0238850146814591
1	D	26	50	20120529	3	108	1.92	-0.0097530743354313	-0.0266419945349527
1	D	26	50	20120529	3	110	1.96	-0.0078616556196389	-0.0299194839632270
1	D	26	50	20120529	3	112	2	-0.006401953878032	-0.0317359917866206
1	D	26	50	20120529	3	114	2.04	-0.0043093349987208	-0.0339782344608309
1	D	26	50	20120529	3	116	2.08	-0.0023104148389845	-0.0357344755732639
1	D	26	50	20120529	3	118	2.12	-0.000518394123423501	-0.0384402196714743
1	D	26	50	20120529	3	120	2.16	0.0017273063029469	-0.0410520599891430
1	D	26	50	20120529	3	122	2.2	0.0040787899037828	-0.0426559903009085
1	D	26	50	20120529	3	124	2.24	0.00559065491263772	-0.0427625512928333
1	D	26	50	20120529	3	126	2.28	0.00788549926030055	-0.0429724205854894
1	D	26	50	20120529	3	128	2.32	0.0124383476923264	-0.0446394248221367
1	D	26	50	20120529	3	130	2.36	0.0152316316100476	-0.0447400461170996
1	D	26	50	20120529	3	132	2.4	0.0177743875951944	-0.0457531887131837
1	D	26	50	20120529	3	134	2.44	0.0209987945174051	-0.0468204956887066
1	D	26	50	20120529	3	136	2.48	0.0233369845107546	-0.0485604733451724
1	D	26	50	20120529	3	138	2.52	0.0242987204438464	-0.049976171831786
1	D	26	50	20120529	3	140	2.56	0.0244082512842522	-0.0502285382419914
1	D	26	50	20120529	3	142	2.6	0.0240655873380892	-0.0496884500825211
1	D	26	50	20120529	3	144	2.64	0.0239811587884156	-0.0479738575595
1	D	26	50	20120529	3	146	2.68	0.0256519814016813	-0.0471467547575461
1	D	26	50	20120529	3	148	2.72	0.0272634070453273	-0.0448142216184460
1	D	26	50	20120529	3	150	2.76	0.0289647059608621	-0.0432484043621866
1	D	26	50	20120529	3	152	2.8	0.0319424033271168	-0.0408993249244067
1	D	26	50	20120529	3	154	2.84	0.0346446118914212	-0.0390907579101659
1	D	26	50	20120529	3	156	2.88	0.0384139152992142	-0.0368406027110741
1	D	26	50	20120529	3	158	2.92	0.0409310033082039	-0.0347422633379030
1	D	26	50	20120529	3	160	2.96	0.0437341937919296	-0.0328769792887432
1	D	26	50	20120529	3	162	3	0.0469578794652234	-0.0316858013472919
1	D	26	50	20120529	3	164	3.04	0.0489943328529051	-0.0292467213584027
1	D	26	50	20120529	3	166	3.08	0.0508777895463414	-0.0268339245285701
1	D	26	50	20120529	3	168	3.12	0.0514000586149258	-0.0251643039968325
1	D	26	50	20120529	3	170	3.16	0.0511403807206028	-0.0230227886836021
1	D	26	50	20120529	3	172	3.2	0.0497434983454366	-0.0220060327718662
1	D	26	50	20120529	3	174	3.24	0.0474781757058883	-0.0192674435636697
1	D	26	50	20120529	3	176	3.28	0.0467566227331621	-0.0175730955077940
1	D	26	50	20120529	3	178	3.32	0.0450086052725943	-0.0148507838977005
1	D	26	50	20120529	3	180	3.36	0.0420949717807151	-0.0114657930254823
1	D	26	50	20120529	3	182	3.4	0.0403865310866903	-0.00836746324235727
1	D	26	50	20120529	3	184	3.44	0.0382205923052378	-0.00538580607812795
1	D	26	50	20120529	3	186	3.48	0.0360794729718049	-0.00304146425578208
1	D	26	50	20120529	3	188	3.52	0.0344246309717941	-0.00108454623884831
1	D	26	50	20120529	3	190	3.56	0.032762505771937	0.00278940897256031
1	D	26	50	20120529	3	192	3.6	0.0314199362686337	0.00546940024179982
1	D	26	50	20120529	3	194	3.64	0.0299005617857625	0.0088859422185945
1	D	26	50	20120529	3	196	3.68	0.0286827329897284	0.0110723658834980
1	D	26	50	20120529	3	198	3.72	0.0274315754226698	0.0137141196464381
1	D	26	50	20120529	3	200	3.76	0.0269205026828587	0.0169404824260055
1	D	26	50	20120529	3	202	3.8	0.0271408300848086	0.0190726992850632
1	D	26	50	20120529	3	204	3.84	0.0263938495522309	0.0212361561217138
1	D	26	50	20120529	3	206	3.88	0.0269195198044328	0.0206611298161851
1	D	26	50	20120529	3	208	3.92	0.0274911024999372	0.0208311607127892
1	D	26	50	20120529	3	210	3.96	0.0277149583647252	0.0206726415145828
1	D	26	50	20120529	3	212	4	0.0280839196120805	0.0203995639467564
1	D	26	50	20120529	3	214	4.04	0.0281395123472174	0.0207000701866250
1	D	26	50	20120529	3	216	4.08	0.0288003319185075	0.0210816674321601
1	D	26	50	20120529	3	218	4.12	0.0292404139659146	0.0222956495673046
1	D	26	50	20120529	3	220	4.16	0.0304321646638586	0.0226527455628717
1	D	26	50	20120529	3	222	4.2	0.0326716001241476	0.0251024180113431
1	D	26	50	20120529	3	224	4.24	0.0330143277099209	0.0269162246868325
1	D	26	50	20120529	3	226	4.28	0.0341901543631526	0.0288717497034073
1	D	26	50	20120529	3	228	4.32	0.0343679492922141	0.0299916371391793
1	D	26	50	20120529	3	230	4.36	0.0345187539554378	0.0301969314509612
1	D	26	50	20120529	3	232	4.4	0.0353954885823632	0.031937057599851
1	D	26	50	20120529	3	234	4.44	0.0372240950027828	0.0334930884982589
1	D	26	50	20120529	3	236	4.48	0.0389637261769258	0.0335001524950029
1	D	26	50	20120529	3	238	4.52	0.041706572167945	0.03393377158643
1	D	26	50	20120529	3	240	4.56	0.0440264551667296	0.0350454777967437
1	D	26	50	20120529	3	242	4.6	0.0437944392896867	0.0349549115602093
1	D	26	50	20120529	3	244	4.64	0.044407218026263	0.0353313752105130
1	D	26	50	20120529	3	246	4.68	0.0432133884343823	0.0353449021632371
1	D	26	50	20120529	3	248	4.72	0.0431015948522767	0.0362179669059681
1	D	26	50	20120529	3	250	4.76	0.0429502103614924	0.0387593723171629
1	D	26	50	20120529	3	252	4.8	0.0421992912441436	0.0411441323631214
1	D	26	50	20120529	3	254	4.84	0.042412271806637	0.0432490478293575
1	D	26	50	20120529	3	256	4.88	0.0426916991933585	0.0459406002944694
1	D	26	50	20120529	3	258	4.92	0.0427591571802837	0.0485014582132146
1	D	26	50	20120529	3	260	4.96	0.0424003711995096	0.0496466883560244
1	D	26	50	20120529	3	262	5	0.0410103406890531	0.0507229048769903
1	D	26	50	20120529	3	264	5.04	0.0392819595837988	0.0532327803968119
1	D	26	50	20120529	3	266	5.08	0.0377811961514085	0.0536990466083263
1	D	26	50	20120529	3	268	5.12	0.0365487797424784	0.0539649894687306
1	D	26	50	20120529	3	270	5.16	0.0344227217834848	0.0535986374453978
1	D	26	50	20120529	3	272	5.2	0.031977687955498	0.0535928391697921
1	D	26	50	20120529	3	274	5.24	0.0295762826159104	0.0534053851620996
1	D	26	50	20120529	3	276	5.28	0.0263220357875336	0.0531956572907996
1	D	26	50	20120529	3	278	5.32	0.0236783049540334	0.0534353664896219
1	D	26	50	20120529	3	280	5.36	0.0219533886720069	0.0542882786890891
1	D	26	50	20120529	3	282	5.4	0.0182970809278475	0.054548069720497
1	D	26	50	20120529	3	284	5.44	0.0154954531501083	0.0550138409572646
1	D	26	50	20120529	3	286	5.48	0.0125931333667281	0.0548634393449062
1	D	26	50	20120529	3	288	5.52	0.0087522000420009	0.0560353274133667
1	D	26	50	20120529	3	290	5.56	0.00606561853756074	0.0565249281486603
1	D	26	50	20120529	3	292	5.6	0.0034786683785898	0.0566935731159732
1	D	26	50	20120529	3	294	5.64	0.0016001685036896	0.0574085994931091
1	D	26	50	20120529	3	296	5.68	-0.0011203541262476	0.0575925886775738
1	D	26	50	20120529	3	298	5.72	-0.0031230219519241	0.058231530365054
1	D	26	50	20120529	3	300	5.76	-0.0045843288259242	0.0586434907757733
1	D	26	50	20120529	3	302	5.8	-0.0072892951066752	0.0587891547726977
1	D	26	50	20120529	3	304	5.84	-0.008911893037464	0.0590836647470619
1	D	26	50	20120529	3	306	5.88	-0.009581098895179	0.0601724677687329
1	D	26	50	20120529	3	308	5.92	-0.0112522043511571	0.0609804786875948
1	D	26	50	20120529	3	310	5.96	-0.0109557144778056	0.06179174229765
1	D	26	50	20120529	3	312	6	-0.010264659020552	0.0631071730426915
1	D	26	50	20120529	3	314	6.04	-0.0101974838763393	0.0650456355726363
1	D	26	50	20120529	3	316	6.08	-0.0099872610302925	0.0665350145858495
1	D	26	50	20120529	3	318	6.12	-0.0096878720191381	0.067861264064643
1	D	26	50	20120529	3	320	6.16	-0.009560239245134	0.0695374606894457
1	D	26	50	20120529	3	322	6.2	-0.0105197831472041	0.0727101073952735
1	D	26	50	20120529	3	324	6.24	-0.0106715989731249	0.0748273972301804
1	D	26	50	20120529	3	326	6.28	-0.0098807707490458	0.0759251097972944
1	D	26	50	20120529	3	328	6.32	-0.0098289398219848	0.0769060790348345
1	D	26	50	20120529	3	330	6.36	-0.0092513750031117	0.0778666128863983
1	D	26	50	20120529	3	332	6.4	-0.0084077966131561	0.0793694976391322
1	D	26	50	20120529	3	334	6.44	-0.008877315515864	0.0826612211269118
1	D	26	50	20120529	3	336	6.48	-0.0094085648405694	0.0846800816978775
1	D	26	50	20120529	3	338	6.52	-0.0094713559227388	0.085645848139622
1	D	26	50	20120529	3	340	6.56	-0.009208100068103	0.0879547639122305
1	D	26	50	20120529	3	342	6.6	-0.0083155191782113	0.0902079596704814
1	D	26	50	20120529	3	344	6.64	-0.0082151100152828	0.0901875949951833
1	D	26	50	20120529	3	346	6.68	-0.0085902301627022	0.0900383247536748
1	D	26	50	20120529	3	348	6.72	-0.0089379145670117	0.0909784232192623
1	D	26	50	20120529	3	350	6.76	-0.0092194844872801	0.0925018140686506
1	D	26	50	20120529	3	352	6.8	-0.0104270814481905	0.0937826672920919
1	D	26	50	20120529	3	354	6.84	-0.0104871148139133	0.096404265683341
1	D	26	50	20120529	3	356	6.88	-0.0102994486741863	0.097370880653223
1	D	26	50	20120529	3	358	6.92	-0.0112099900763203	0.0968799364150452
1	D	26	50	20120529	3	360	6.96	-0.0119105207644418	0.0974510665622096
1	D	26	50	20120529	3	362	7	-0.013245538367322	0.0971386667862814
1	D	26	50	20120529	3	364	7.04	-0.0156528834038716	0.0982727953526265
1	D	26	50	20120529	3	366	7.08	-0.0185714666432191	0.0997187580094748
1	D	26	50	20120529	3	368	7.12	-0.0211275162358522	0.100734021925902
1	D	26	50	20120529	3	370	7.16	-0.0232288254575043	0.102518264466870
1	D	26	50	20120529	3	372	7.2	-0.0261778142884428	0.104146377830552
1	D	26	50	20120529	3	374	7.24	-0.0282068571970576	0.104602108151027
1	D	26	50	20120529	3	376	7.28	-0.0306568407725127	0.105297335538290
1	D	26	50	20120529	3	378	7.32	-0.0327406137459913	0.106719397985934
1	D	26	50	20120529	3	380	7.36	-0.0355382110150778	0.107344197537790
1	D	26	50	20120529	3	382	7.4	-0.0377114329963765	0.107022181109638
1	D	26	50	20120529	3	384	7.44	-0.0401344758034685	0.108114873218606
1	D	26	50	20120529	3	386	7.48	-0.0421560233802027	0.108052011425758
1	D	26	50	20120529	3	388	7.52	-0.0446957388061904	0.108247385029400
1	D	26	50	20120529	3	390	7.56	-0.0463384185695649	0.108390856995303
1	D	26	50	20120529	3	392	7.6	-0.0484438290105478	0.107285295542917
1	D	26	50	20120529	3	394	7.64	-0.0500873573020597	0.106132499357549
1	D	26	50	20120529	3	396	7.68	-0.0519379971697812	0.106250444768651
1	D	26	50	20120529	3	398	7.72	-0.0526150519127673	0.106766986272308
1	D	26	50	20120529	3	400	7.76	-0.0555263519522685	0.106125499000415
1	D	26	50	20120529	3	402	7.8	-0.0562640057464023	0.105117730415868
1	D	26	50	20120529	3	404	7.84	-0.0578540060545784	0.104000077437525
1	D	26	50	20120529	3	406	7.88	-0.0606723922630317	0.101212803927444
1	D	26	50	20120529	3	408	7.92	-0.0615303956313235	0.101517284107423
1	D	26	50	20120529	3	410	7.96	-0.0635761969706524	0.100915394815277
1	D	26	50	20120529	3	412	8	-0.0657776325125205	0.099401267064722
1	D	26	50	20120529	3	414	8.04	-0.0681055694575429	0.0977210399312666
1	D	26	50	20120529	3	416	8.08	-0.0704017007395474	0.0956101706259329
1	D	26	50	20120529	3	418	8.12	-0.0717070976393637	0.0936570639145498
1	D	26	50	20120529	3	420	8.16	-0.072982202084674	0.0931739190641684
1	D	26	50	20120529	3	422	8.2	-0.0741007601596974	0.0921571843656359
1	D	26	50	20120529	3	424	8.24	-0.07523376230494	0.08955622854265
1	D	26	50	20120529	3	426	8.28	-0.0769128177624591	0.0874316958129834
1	D	26	50	20120529	3	428	8.32	-0.078424046375211	0.086298062221385
1	D	26	50	20120529	3	430	8.36	-0.080685621348819	0.084214678156636
1	D	26	50	20120529	3	432	8.4	-0.0822708981836967	0.083875323470209
1	D	26	50	20120529	3	434	8.44	-0.0839052340870532	0.0830301187346568
1	D	26	50	20120529	3	436	8.48	-0.084876515961691	0.0818424621849759
1	D	26	50	20120529	3	438	8.52	-0.0859222561803883	0.081047037766819
1	D	26	50	20120529	3	440	8.56	-0.0869758452843553	0.078859249385828
1	D	26	50	20120529	3	442	8.6	-0.0879124789267153	0.0784699163921067
1	D	26	50	20120529	3	444	8.64	-0.0898230107388033	0.077023246628477
1	D	26	50	20120529	3	446	8.68	-0.0896434056163823	0.0780796641595698
1	D	26	50	20120529	3	448	8.72	-0.0899310566549683	0.0783181005661859
1	D	26	50	20120529	3	450	8.76	-0.0897281170087683	0.079945153269696
1	D	26	50	20120529	3	452	8.8	-0.0907226626965073	0.082145316019358
1	D	26	50	20120529	3	454	8.84	-0.0913973132764373	0.0839568528820799
1	D	26	50	20120529	3	456	8.88	-0.0926691155330793	0.086241797734806
1	D	26	50	20120529	3	458	8.92	-0.0940054766388433	0.0889599869123653
1	D	26	50	20120529	3	460	8.96	-0.0959530608462663	0.0909679580389008
1	D	26	50	20120529	3	462	9	-0.0970375505165713	0.0924502659843021
1	D	26	50	20120529	3	464	9.04	-0.0985186563804453	0.0944452970567418
1	D	26	50	20120529	3	466	9.08	-0.0990920492693093	0.0964104175123374
1	D	26	50	20120529	3	468	9.12	-0.100313646944487	0.0989152725740126
1	D	26	50	20120529	3	470	9.16	-0.101906122126397	0.101211884688628
1	D	26	50	20120529	3	472	9.2	-0.102556023968986	0.103627997849264
1	D	26	50	20120529	3	474	9.24	-0.103310259417138	0.105516927549187
1	D	26	50	20120529	3	476	9.28	-0.103528309935253	0.107175538428342
1	D	26	50	20120529	3	478	9.32	-0.104986314620585	0.109111646292705
1	D	26	50	20120529	3	480	9.36	-0.105153708008895	0.111751466825705
1	D	26	50	20120529	3	482	9.4	-0.105256203136828	0.114080004811492
1	D	26	50	20120529	3	484	9.44	-0.105654099193669	0.114994498940533
1	D	26	50	20120529	3	486	9.48	-0.104701534435530	0.114784580150402
1	D	26	50	20120529	3	488	9.52	-0.103838998512770	0.115227094645136
1	D	26	50	20120529	3	490	9.56	-0.102409396185518	0.116624170060454
1	D	26	50	20120529	3	492	9.6	-0.101764220644655	0.117781290910896
1	D	26	50	20120529	3	494	9.64	-0.100564309227350	0.120056004635605
1	D	26	50	20120529	3	496	9.68	-0.0991442125365573	0.122154923836337
1	D	26	50	20120529	3	498	9.72	-0.0982265717823403	0.123324294604656
1	D	26	50	20120529	3	500	9.76	-0.0965420312975193	0.124629825854761
1	D	26	50	20120529	3	502	9.8	-0.0956905120984113	0.126201179757117
1	D	26	50	20120529	3	504	9.84	-0.0959775974515733	0.127994402554206
1	D	26	50	20120529	3	506	9.88	-0.0950270338056243	0.128389180270142
1	D	26	50	20120529	3	508	9.92	-0.0941599087598553	0.129297317509220
1	D	26	50	20120529	3	510	9.96	-0.0932578526390953	0.130728289502308
1	D	26	50	20120529	3	512	10	-0.0918333153177163	0.131622496737796
1	D	26	50	20120529	3	514	10.04	-0.0912455681611943	0.132371464240429
1	D	26	50	20120529	3	516	10.08	-0.0903036312179763	0.133577859119811
1	D	26	50	20120529	3	518	10.12	-0.0887906348382713	0.133371171807670
1	D	26	50	20120529	3	520	10.16	-0.0867728349274773	0.134287299353376
1	D	26	50	20120529	3	522	10.2	-0.0858617278399183	0.135352555719233
1	D	26	50	20120529	3	524	10.24	-0.0848239779278489	0.135695926772177
1	D	26	50	20120529	3	526	10.28	-0.0841167297253061	0.136263167832045
1	D	26	50	20120529	3	528	10.32	-0.0837541960785917	0.136581860858326
1	D	26	50	20120529	3	530	10.36	-0.084821078790046	0.136101876775257
1	D	26	50	20120529	3	532	10.4	-0.0855090936881405	0.137256582148934
1	D	26	50	20120529	3	534	10.44	-0.0853070025700774	0.137556254002801
1	D	26	50	20120529	3	536	10.48	-0.0864233120455363	0.138763497410321
1	D	26	50	20120529	3	538	10.52	-0.0870316360093913	0.140135072433788
1	D	26	50	20120529	3	540	10.56	-0.0877639157919883	0.142679525475210
1	D	26	50	20120529	3	542	10.6	-0.0885588452353983	0.143734387371384
1	D	26	50	20120529	3	544	10.64	-0.0891051559345433	0.145831241820315
1	D	26	50	20120529	3	546	10.68	-0.0900240411966943	0.146934681952356
1	D	26	50	20120529	3	548	10.72	-0.0897848976832973	0.148309438956339
1	D	26	50	20120529	3	550	10.76	-0.0907548360550513	0.149565472731761
1	D	26	50	20120529	3	552	10.8	-0.0913198850838973	0.150284529617550
1	D	26	50	20120529	3	554	10.84	-0.0927868488121473	0.151214657877522
1	D	26	50	20120529	3	556	10.88	-0.0936127495325723	0.151307995972639
1	D	26	50	20120529	3	558	10.92	-0.0941225028111303	0.150358422276184
1	D	26	50	20120529	3	560	10.96	-0.0948402869047123	0.150540078008270
1	D	26	50	20120529	3	562	11	-0.0949130481924963	0.149740410949426
1	D	26	50	20120529	3	564	11.04	-0.0946863497584483	0.149824273813675
1	D	26	50	20120529	3	566	11.08	-0.0946778644770743	0.150324905414755
1	D	26	50	20120529	3	568	11.12	-0.0951846479071503	0.152380676959699
1	D	26	50	20120529	3	570	11.16	-0.0959743447603793	0.154610326062136
1	D	26	50	20120529	3	572	11.2	-0.0966270750300933	0.157265441314814
1	D	26	50	20120529	3	574	11.24	-0.0974375608226893	0.159388034450579
1	D	26	50	20120529	3	576	11.28	-0.0980784116984783	0.161630765028469
1	D	26	50	20120529	3	578	11.32	-0.0992222983384033	0.163459555296652
1	D	26	50	20120529	3	580	11.36	-0.0996106413826313	0.164970501066691
1	D	26	50	20120529	3	582	11.4	-0.101330183653120	0.165270455763270
1	D	26	50	20120529	3	584	11.44	-0.101974287220103	0.164613624274226
1	D	26	50	20120529	3	586	11.48	-0.102365529402134	0.163782561674298
1	D	26	50	20120529	3	588	11.52	-0.101905273598260	0.163484799008740
1	D	26	50	20120529	3	590	11.56	-0.102132254875020	0.163488334542646
1	D	26	50	20120529	3	592	11.6	-0.103284838928354	0.164476869822745
1	D	26	50	20120529	3	594	11.64	-0.105069010758644	0.166085396328588
1	D	26	50	20120529	3	596	11.68	-0.106984421607522	0.168978311591778
1	D	26	50	20120529	3	598	11.72	-0.108248940664318	0.170007646933152
1	D	26	50	20120529	3	600	11.76	-0.109717601448843	0.171621971714600
1	D	26	50	20120529	3	602	11.8	-0.111407091681132	0.172564332921888
1	D	26	50	20120529	3	604	11.84	-0.113293864705372	0.173875096762173
1	D	26	50	20120529	3	606	11.88	-0.114327513398110	0.174924584646810
1	D	26	50	20120529	3	608	11.92	-0.116334989549899	0.176189598678353
1	D	26	50	20120529	3	610	11.96	-0.117618246936396	0.176497331549525
1	D	26	50	20120529	3	612	12	-0.117575396265457	0.175705796218665
1	D	26	50	20120529	3	614	12.04	-0.119193539423524	0.175633388484272
1	D	26	50	20120529	3	616	12.08	-0.119334324383658	0.175588770046379
1	D	26	50	20120529	3	618	12.12	-0.119696858030372	0.175438368434020
1	D	26	50	20120529	3	620	12.16	-0.119873564014991	0.175449752853198
1	D	26	50	20120529	3	622	12.2	-0.120278170515186	0.175206366699113
1	D	26	50	20120529	3	624	12.24	-0.120106484988714	0.174941060234812
1	D	26	50	20120529	3	626	12.28	-0.120923051899628	0.174876854939080
1	D	26	50	20120529	3	628	12.32	-0.122150235718377	0.175134595360823
1	D	26	50	20120529	3	630	12.36	-0.124080920073729	0.175581204003820
1	D	26	50	20120529	3	632	12.4	-0.125946055630465	0.176288522917041
1	D	26	50	20120529	3	634	12.44	-0.128005928394739	0.177648218546585
1	D	26	50	20120529	3	636	12.48	-0.129152926304502	0.178075240331743
1	D	26	50	20120529	3	638	12.52	-0.131613162928284	0.179181650312266
1	D	26	50	20120529	3	640	12.56	-0.132536432252480	0.179212975142672
1	D	26	50	20120529	3	642	12.6	-0.132508713666657	0.179475453179849
1	D	26	50	20120529	3	644	12.64	-0.132144412252990	0.179900565776698
1	D	26	50	20120529	3	646	12.68	-0.131748644587560	0.180258149675944
1	D	26	50	20120529	3	648	12.72	-0.130234728969039	0.180355023304967
1	D	26	50	20120529	3	650	12.76	-0.130289883297972	0.182456544658653
1	D	26	50	20120529	3	652	12.8	-0.130411859217726	0.184462960150270
1	D	26	50	20120529	3	654	12.84	-0.130922036760353	0.186509680728415
1	D	26	50	20120529	3	656	12.88	-0.131397283227988	0.189162674660748
1	D	26	50	20120529	3	658	12.92	-0.131433557805863	0.190892752822277
1	D	26	50	20120529	3	660	12.96	-0.131435466994172	0.193456227036113
1	D	26	50	20120529	3	662	13	-0.130798434495001	0.193760919348126
1	D	26	50	20120529	3	664	13.04	-0.130109429647413	0.194005861137129
1	D	26	50	20120529	3	666	13.08	-0.129352613259509	0.193557767569891
1	D	26	50	20120529	3	668	13.12	-0.129177250777775	0.193663833587069
1	D	26	50	20120529	3	670	13.16	-0.128799585045943	0.194035842464652
1	D	26	50	20120529	3	672	13.2	-0.128889246185797	0.195480603039972
1	D	26	50	20120529	3	674	13.24	-0.129082569179774	0.196536030621571
1	D	26	50	20120529	3	676	13.28	-0.128985624840073	0.198798135925265
1	D	26	50	20120529	3	678	13.32	-0.128298882734185	0.200617663094614
1	D	26	50	20120529	3	680	13.36	-0.127972340822633	0.202118002262936
1	D	26	50	20120529	3	682	13.4	-0.127217292201682	0.203165793091298
1	D	26	50	20120529	3	684	13.44	-0.126695518107844	0.204224968338837
1	D	26	50	20120529	3	686	13.48	-0.126209735749169	0.204607513107459
1	D	26	50	20120529	3	688	13.52	-0.125557712586237	0.205120943341279
1	D	26	50	20120529	3	690	13.56	-0.124784774163722	0.205427191288211
1	D	26	50	20120529	3	692	13.6	-0.124103618201405	0.205534176544204
1	D	26	50	20120529	3	694	13.64	-0.123268312960789	0.206355339649196
1	D	26	50	20120529	3	696	13.68	-0.122954074707230	0.208680589588450
1	D	26	50	20120529	3	698	13.72	-0.122553852269078	0.210599677392590
1	D	26	50	20120529	3	700	13.76	-0.121745770639539	0.212896925903309
1	D	26	50	20120529	3	702	13.8	-0.120807157098191	0.214833974219692
1	D	26	50	20120529	3	704	13.84	-0.119574528557227	0.215322726426848
1	D	26	50	20120529	3	706	13.88	-0.118975326270850	0.216228813056260
1	D	26	50	20120529	3	708	13.92	-0.117151768592848	0.217273139061395
1	D	26	50	20120529	3	710	13.96	-0.115898421823194	0.218049895860528
1	D	26	50	20120529	3	712	14	-0.114825457993422	0.219473584653769
1	D	26	50	20120529	3	714	14.04	-0.114187223412723	0.220495071109871
1	D	26	50	20120529	3	716	14.08	-0.113366625993156	0.221267585268317
1	D	26	50	20120529	3	718	14.12	-0.112644033573461	0.222405956475350
1	D	26	50	20120529	3	720	14.16	-0.111429506966095	0.223372995709300
1	D	26	50	20120529	3	722	14.2	-0.111500217644214	0.224023533947992
1	D	26	50	20120529	3	724	14.24	-0.112623103212738	0.223794431350887
1	D	26	50	20120529	3	726	14.28	-0.113945887868304	0.223342802249744
1	D	26	50	20120529	3	728	14.32	-0.115223771243264	0.222910618585082
1	D	26	50	20120529	3	730	14.36	-0.116255864301084	0.223370520835566
1	D	26	50	20120529	3	732	14.4	-0.118429227703739	0.224940580732513
1	D	26	50	20120529	3	734	14.44	-0.120431188422635	0.225890083718290
1	D	26	50	20120529	3	736	14.48	-0.122093101490457	0.227991392939942
1	D	26	50	20120529	3	738	14.52	-0.123751973999121	0.230340401667044
1	D	26	50	20120529	3	740	14.56	-0.124830806815177	0.232905997201223
1	D	26	50	20120529	3	742	14.6	-0.126624383165657	0.234413195305322
1	D	26	50	20120529	3	744	14.64	-0.127484932118361	0.235661238774116
1	D	26	50	20120529	3	746	14.68	-0.128951825135932	0.237780791350723
1	D	26	50	20120529	3	748	14.72	-0.129823192822389	0.239088726763884
1	D	26	50	20120529	3	750	14.76	-0.131180908552945	0.23968686839009
1	D	26	50	20120529	3	752	14.8	-0.132580767847660	0.240314991343817
1	D	26	50	20120529	3	754	14.84	-0.134847469345432	0.241197743449451
1	D	26	50	20120529	3	756	14.88	-0.136645571179311	0.241433280718264
1	D	26	50	20120529	3	758	14.92	-0.137472673981265	0.241201561826069
1	D	26	50	20120529	3	760	14.96	-0.139215055800787	0.240828138734925
1	D	26	50	20120529	3	762	15	-0.140768215845663	0.240697677533796
1	D	26	50	20120529	3	764	15.04	-0.142275343239084	0.239510162405471
1	D	26	50	20120529	3	766	15.08	-0.144317538333829	0.238701161537115
1	D	26	50	20120529	3	768	15.12	-0.146538560733536	0.237730303926546
1	D	26	50	20120529	3	770	15.16	-0.148092781438584	0.237675149597614
1	D	26	50	20120529	3	772	15.2	-0.150849154382327	0.237171618858731
1	D	26	50	20120529	3	774	15.24	-0.151761534262092	0.237544759107163
1	D	26	50	20120529	3	776	15.28	-0.154374505950611	0.237874765841943
1	D	26	50	20120529	3	778	15.32	-0.155655005620661	0.23706378507460
1	D	26	50	20120529	3	780	15.36	-0.158168275253033	0.236848612481085
1	D	26	50	20120529	3	782	15.4	-0.159941557638892	0.236469744667725
1	D	26	50	20120529	3	784	15.44	-0.160184873082298	0.235981770278028
1	D	26	50	20120529	3	786	15.48	-0.159966872061659	0.234604538400311
1	D	26	50	20120529	3	788	15.52	-0.160687131028975	0.233742858076757
1	D	26	50	20120529	3	790	15.56	-0.162547458259599	0.232169616199295
1	D	26	50	20120529	3	792	15.6	-0.163559823038224	0.231031386413619
1	D	26	50	20120529	3	794	15.64	-0.164809422141937	0.230248477785490
1	D	26	50	20120529	3	796	15.68	-0.166595715292570	0.229182019338104
1	D	26	50	20120529	3	798	15.72	-0.168465164200671	0.228623546402323
1	D	26	50	20120529	3	800	15.76	-0.169542229249774	0.228880084742537
1	D	26	50	20120529	3	802	15.8	-0.171321663464630	0.228234849804705
1	D	26	50	20120529	3	804	15.84	-0.173051670915481	0.226526055557289
1	D	26	50	20120529	3	806	15.88	-0.174343625715387	0.225436333296803
1	D	26	50	20120529	3	808	15.92	-0.175023226042786	0.224608240545355
1	D	26	50	20120529	3	810	15.96	-0.176383345936398	0.223205694244872
1	D	26	50	20120529	3	812	16	-0.177249693164708	0.221466777248578
1	D	26	50	20120529	3	814	16.04	-0.177467835606704	0.220511829540585
1	D	26	50	20120529	3	816	16.08	-0.177158122836544	0.220527385889771
1	D	26	50	20120529	3	818	16.12	-0.177720555570300	0.219880100342273
1	D	26	50	20120529	3	820	16.16	-0.179177761224969	0.218726950603514
1	D	26	50	20120529	3	822	16.2	-0.179979337472122	0.217458683880778
1	D	26	50	20120529	3	824	16.24	-0.179361467566721	0.217450057178047
1	D	26	50	20120529	3	826	16.28	-0.179624087025254	0.217942627761822
1	D	26	50	20120529	3	828	16.32	-0.179147214212022	0.217894827343414
1	D	26	50	20120529	3	830	16.36	-0.179553305636457	0.216978204822962
1	D	26	50	20120529	3	832	16.4	-0.180919648069744	0.215904604597086
1	D	26	50	20120529	3	834	16.44	-0.182930376912726	0.215344858869099
1	D	26	50	20120529	3	836	16.48	-0.184738448952220	0.214246722037916
1	D	26	50	20120529	3	838	16.52	-0.186765349327288	0.214045571371872
1	D	26	50	20120529	3	840	16.56	-0.189918628378379	0.213426563024553
1	D	26	50	20120529	3	842	16.6	-0.192343658155526	0.212465244284463
1	D	26	50	20120529	3	844	16.64	-0.195041875809158	0.211421656498808
1	D	26	50	20120529	3	846	16.68	-0.197770052162894	0.210400435914855
1	D	26	50	20120529	3	848	16.72	-0.199357577597336	0.209553958387097
1	D	26	50	20120529	3	850	16.76	-0.201456624077288	0.208177575037517
1	D	26	50	20120529	3	852	16.8	-0.202942792825715	0.207885002535734
1	D	26	50	20120529	3	854	16.84	-0.205049327566480	0.206839127966748
1	D	26	50	20120529	3	856	16.88	-0.207856032370908	0.205392896609323
1	D	26	50	20120529	3	858	16.92	-0.209835931358231	0.204772056855441
1	D	26	50	20120529	3	860	16.96	-0.210184464290677	0.203600451629693
1	D	26	50	20120529	3	862	17	-0.210027557295932	0.203774329187187
1	D	26	50	20120529	3	864	17.04	-0.209443911358741	0.202935276280631
1	D	26	50	20120529	3	866	17.08	-0.210033002018147	0.201586752938230
1	D	26	50	20120529	3	868	17.12	-0.209878216343746	0.200088322958218
1	D	26	50	20120529	3	870	17.16	-0.210711612396052	0.197820914353665
1	D	26	50	20120529	3	872	17.2	-0.211463408325810	0.196415751758091
1	D	26	50	20120529	3	874	17.24	-0.212107724024827	0.194149333103032
1	D	26	50	20120529	3	876	17.28	-0.213147453835883	0.191931563394519
1	D	26	50	20120529	3	878	17.32	-0.213343110282238	0.191648225707297
1	D	26	50	20120529	3	880	17.36	-0.213992799992792	0.189954846387712
1	D	26	50	20120529	3	882	17.4	-0.214836731936138	0.189359816031343
1	D	26	50	20120529	3	884	17.44	-0.215284754792698	0.188067507678047
1	D	26	50	20120529	3	886	17.48	-0.215494129110607	0.188600595480383
1	D	26	50	20120529	3	888	17.52	-0.216510877951275	0.189140895771888
1	D	26	50	20120529	3	890	17.56	-0.218304383591077	0.189956614154665
1	D	26	50	20120529	3	892	17.6	-0.219992601031160	0.190688116119802
1	D	26	50	20120529	3	894	17.64	-0.220877898721205	0.190871963882910
1	D	26	50	20120529	3	896	17.68	-0.224967521500876	0.192115340446949
1	D	26	50	20120529	3	898	17.72	-0.226374310442046	0.193350302440291
1	D	26	50	20120529	3	900	17.76	-0.228591090201066	0.194291461566051
1	D	26	50	20120529	3	902	17.8	-0.230517885469122	0.195081370551314
1	D	26	50	20120529	3	904	17.84	-0.232525008067520	0.195850349175854
1	D	26	50	20120529	3	906	17.88	-0.235068400448769	0.196518635794754
1	D	26	50	20120529	3	908	17.92	-0.236022358207268	0.196797872262644
