# Supplementary material for: How Do Ants Make Sense of Gravity? A Boltzmann Walker Analysis of Lasius niger Trajectories on Various Inclines
Source: PLoS One. 2013 Oct 29;8(10):e76531. doi: 10.1371/journal.pone.0076531 (PMC3812222; doi:10.1371/journal.pone.0076531)
Supplement: Dataset S1 — Trajectories for . (ZIP) [file pone.0076531.s005.zip › Incline1/1-D-26-50-20120529-04.txt]

Pente	Colonie	Temperature	Humidite	Date	Indiv	Frame	Time	X	Y
1	D	26	50	20120529	4	10	0	0	0
1	D	26	50	20120529	4	12	0.04	0.00204404064344377	-0.000797255824720101
1	D	26	50	20120529	4	14	0.08	0.00444898858800514	-0.0017542329291745
1	D	26	50	20120529	4	16	0.12	0.00569753410261404	-0.00312331186570447
1	D	26	50	20120529	4	18	0.16	0.00675253034907656	-0.00573995343841747
1	D	26	50	20120529	4	20	0.2	0.00724321154353178	-0.00892411749949724
1	D	26	50	20120529	4	22	0.24	0.00929448023249283	-0.0127974730843554
1	D	26	50	20120529	4	24	0.28	0.0114049252737578	-0.0146200125285925
1	D	26	50	20120529	4	26	0.32	0.0127917101640887	-0.0172237847578879
1	D	26	50	20120529	4	28	0.36	0.0121840636085303	-0.0197439288823859
1	D	26	50	20120529	4	30	0.4	0.0115171431199321	-0.0207825046951758
1	D	26	50	20120529	4	32	0.44	0.00868177220659469	-0.0219820972073231
1	D	26	50	20120529	4	34	0.48	0.0071297859589752	-0.0220620285578684
1	D	26	50	20120529	4	36	0.52	0.00515862681146834	-0.0226073775917907
1	D	26	50	20120529	4	38	0.56	0.00293761855389701	-0.0225664926777025
1	D	26	50	20120529	4	40	0.6	7.43805623130093e-05	-0.022230426037808
1	D	26	50	20120529	4	42	0.64	-0.0038068288575638	-0.0224614668145997
1	D	26	50	20120529	4	44	0.68	-0.00582046603073693	-0.0221195714935078
1	D	26	50	20120529	4	46	0.72	-0.00939064675473423	-0.0217566857076165
1	D	26	50	20120529	4	48	0.76	-0.0112649110600150	-0.0207620622381317
1	D	26	50	20120529	4	50	0.8	-0.0120440083825942	-0.0183454470316807
1	D	26	50	20120529	4	52	0.84	-0.0108060411854318	-0.0188686706944197
1	D	26	50	20120529	4	54	0.88	-0.0111688859591299	-0.0132678617284041
1	D	26	50	20120529	4	56	0.92	-0.0102311492301916	-0.0110720406143787
1	D	26	50	20120529	4	58	0.96	-0.00885528206856223	-0.00834121543863967
1	D	26	50	20120529	4	60	1	-0.00738725768014083	-0.00549023160757363
1	D	26	50	20120529	4	62	1.04	-0.00570518499798643	-0.00320386547021724
1	D	26	50	20120529	4	64	1.08	-0.00385848371503626	-0.0019580635299193
1	D	26	50	20120529	4	66	1.12	-0.00167045491773948	-0.000629452314476701
1	D	26	50	20120529	4	68	1.16	0.00114001876583239	-8.92156625824005e-05
1	D	26	50	20120529	4	70	1.2	0.00390801654505838	-0.000366146962366301
1	D	26	50	20120529	4	72	1.24	0.00527012340872583	-0.0009405368717919
1	D	26	50	20120529	4	74	1.28	0.00644694708251898	-0.00258386717340506
1	D	26	50	20120529	4	76	1.32	0.00799734941094861	-0.00364130293826267
1	D	26	50	20120529	4	78	1.36	0.00857978619554415	-0.00601257845790395
1	D	26	50	20120529	4	80	1.4	0.00961331185170272	-0.00843080303938888
1	D	26	50	20120529	4	82	1.44	0.0123866511155538	-0.0111228108812679
1	D	26	50	20120529	4	84	1.48	0.013663862739072	-0.0129338881245819
1	D	26	50	20120529	4	86	1.52	0.0148117586744468	-0.0150460655774608
1	D	26	50	20120529	4	88	1.56	0.0155812817712087	-0.0171977844415437
1	D	26	50	20120529	4	90	1.6	0.0161470732621751	-0.0176148713764266
1	D	26	50	20120529	4	92	1.64	0.0175228131445839	-0.0213532105782714
1	D	26	50	20120529	4	94	1.68	0.0178843002732621	-0.0232046848319946
1	D	26	50	20120529	4	96	1.72	0.0172410593765523	-0.0242813821855718
1	D	26	50	20120529	4	98	1.76	0.0162367061177583	-0.0254506327457384
1	D	26	50	20120529	4	100	1.8	0.0140122896055017	-0.0265262835812794
1	D	26	50	20120529	4	102	1.84	0.0116849678433789	-0.0278186838584575
1	D	26	50	20120529	4	104	1.88	0.00860346720164609	-0.0284705656000334
1	D	26	50	20120529	4	106	1.92	0.00517496804918156	-0.0304279998049174
1	D	26	50	20120529	4	108	1.96	0.00146371810812396	-0.031796039294479
1	D	26	50	20120529	4	110	2	-0.00105831964833409	-0.0331922216339318
1	D	26	50	20120529	4	112	2.04	-0.00415678378174762	-0.0346052401858447
1	D	26	50	20120529	4	114	2.08	-0.00660866240337633	-0.0350345388548387
1	D	26	50	20120529	4	116	2.12	-0.00975104493896933	-0.0362322363208125
1	D	26	50	20120529	4	118	2.16	-0.0120301349475473	-0.0359382778897376
1	D	26	50	20120529	4	120	2.2	-0.0128807985474504	-0.0351798210141013
1	D	26	50	20120529	4	122	2.24	-0.0144426913610743	-0.034677881265476
1	D	26	50	20120529	4	124	2.28	-0.0157328444529017	-0.0334649442341541
1	D	26	50	20120529	4	126	2.32	-0.0171211977060733	-0.0316390333047843
1	D	26	50	20120529	4	128	2.36	-0.0176050920896427	-0.0294650122928229
1	D	26	50	20120529	4	130	2.4	-0.0187316758266325	-0.0268708991421585
1	D	26	50	20120529	4	132	2.44	-0.0195861436610183	-0.0238618769454972
1	D	26	50	20120529	4	134	2.48	-0.0209631634067010	-0.0214309852531341
1	D	26	50	20120529	4	136	2.52	-0.0212259949972681	-0.0189174327780503
1	D	26	50	20120529	4	138	2.56	-0.0213116963391479	-0.0162093552274621
1	D	26	50	20120529	4	140	2.6	-0.0219557291954526	-0.0129053280816898
1	D	26	50	20120529	4	142	2.64	-0.0217662245780946	-0.0106884069013137
1	D	26	50	20120529	4	144	2.68	-0.0210968772990234	-0.00853385253903833
1	D	26	50	20120529	4	146	2.72	-0.0198015990972459	-0.00705373662465864
1	D	26	50	20120529	4	148	2.76	-0.0194149531092931	-0.00700155214420708
1	D	26	50	20120529	4	150	2.8	-0.0171439382601562	-0.00575966050440914
1	D	26	50	20120529	4	152	2.84	-0.0142070055998370	-0.00371467233787859
1	D	26	50	20120529	4	154	2.88	-0.0117400514616333	-0.00273575371000393
1	D	26	50	20120529	4	156	2.92	-0.00959761690958753	-0.0017597625042034
1	D	26	50	20120529	4	158	2.96	-0.00644349498721323	-0.0009375373248261
1	D	26	50	20120529	4	160	3	-0.00520199225614493	-0.0013539171529278
1	D	26	50	20120529	4	162	3.04	-0.00232816321919233	-0.0011993379537062
1	D	26	50	20120529	4	164	3.08	0.000624983399619538	-0.00108027531389000
1	D	26	50	20120529	4	166	3.12	0.00312066728634278	-0.000969705026515801
1	D	26	50	20120529	4	168	3.16	0.00546812744959369	-0.0019092873041531
1	D	26	50	20120529	4	170	3.2	0.00687435070533938	-0.0024831751677641
1	D	26	50	20120529	4	172	3.24	0.00878921001092817	-0.00293856607698386
1	D	26	50	20120529	4	174	3.28	0.00898597661492895	-0.00436571262238486
1	D	26	50	20120529	4	176	3.32	0.0106158612810979	-0.00721634643559421
1	D	26	50	20120529	4	178	3.36	0.0112716356455042	-0.0095070082466463
1	D	26	50	20120529	4	180	3.4	0.0116990463393924	-0.0122665136734302
1	D	26	50	20120529	4	182	3.44	0.0119038315342918	-0.0150464544861905
1	D	26	50	20120529	4	184	3.48	0.0120825032757620	-0.0172793562798214
1	D	26	50	20120529	4	186	3.52	0.012799749261084	-0.0199677204004569
1	D	26	50	20120529	4	188	3.56	0.0144825516774366	-0.0210026121869167
1	D	26	50	20120529	4	190	3.6	0.0159890829798411	-0.0225790664504856
1	D	26	50	20120529	4	192	3.64	0.0174433909109210	-0.0226381084525011
1	D	26	50	20120529	4	194	3.68	0.0187889090495018	-0.0224144859329509
1	D	26	50	20120529	4	196	3.72	0.0199157756292041	-0.0214433242664658
1	D	26	50	20120529	4	198	3.76	0.0205628066182611	-0.0218866519339986
1	D	26	50	20120529	4	200	3.8	0.0203503422437179	-0.0215000554435204
1	D	26	50	20120529	4	202	3.84	0.0209888313828582	-0.0211868354237260
1	D	26	50	20120529	4	204	3.88	0.0203149091229127	-0.0218409586937983
1	D	26	50	20120529	4	206	3.92	0.0194152147388022	-0.0222091916211690
1	D	26	50	20120529	4	208	3.96	0.0189723396196094	-0.0225799418486807
1	D	26	50	20120529	4	210	4	0.0184171618014286	-0.0234427111166777
1	D	26	50	20120529	4	212	4.04	0.0168241103274917	-0.0240892294533182
1	D	26	50	20120529	4	214	4.08	0.0152836817402107	-0.0249079848597202
1	D	26	50	20120529	4	216	4.12	0.0132470091494269	-0.0268698455530545
1	D	26	50	20120529	4	218	4.16	0.0112524659806662	-0.0287849099196098
1	D	26	50	20120529	4	220	4.2	0.0101886945390492	-0.0298177100842109
1	D	26	50	20120529	4	222	4.24	0.0084106886798912	-0.031359825121165
1	D	26	50	20120529	4	224	4.28	0.00691947118904689	-0.0335014394293447
1	D	26	50	20120529	4	226	4.32	0.00557610972614869	-0.0345430077180325
1	D	26	50	20120529	4	228	4.36	0.0038420010559668	-0.0374120227720188
1	D	26	50	20120529	4	230	4.4	0.00198351230297419	-0.0403266462133916
1	D	26	50	20120529	4	232	4.44	-1.95090760929419e-05	-0.0414207525359216
1	D	26	50	20120529	4	234	4.48	-0.00115137490073825	-0.0421502746020717
1	D	26	50	20120529	4	236	4.52	-0.00264669361091344	-0.0426499869643363
1	D	26	50	20120529	4	238	4.56	-0.00396615486460754	-0.0418387940649591
1	D	26	50	20120529	4	240	4.6	-0.00537902492409633	-0.0405270402751799
1	D	26	50	20120529	4	242	4.64	-0.00691860851877383	-0.0397654155611639
1	D	26	50	20120529	4	244	4.68	-0.00855461319413393	-0.0382910554959831
1	D	26	50	20120529	4	246	4.72	-0.0109576236661148	-0.0370768329445329
1	D	26	50	20120529	4	248	4.76	-0.0120908754200512	-0.0360274440548452
1	D	26	50	20120529	4	250	4.8	-0.0139465569591225	-0.0348456352782447
1	D	26	50	20120529	4	252	4.84	-0.0160114035124959	-0.0335478581611025
1	D	26	50	20120529	4	254	4.88	-0.0171109022313392	-0.0322983113832914
1	D	26	50	20120529	4	256	4.92	-0.0187114596437584	-0.030864489749876
1	D	26	50	20120529	4	258	4.96	-0.0206458138833045	-0.029113134745301
1	D	26	50	20120529	4	260	5	-0.0225692221098778	-0.0274550329830289
1	D	26	50	20120529	4	262	5.04	-0.0249805198733343	-0.0265480341858687
1	D	26	50	20120529	4	264	5.08	-0.0271516912449676	-0.0254045718100119
1	D	26	50	20120529	4	266	5.12	-0.0291876638000380	-0.0243234762522558
1	D	26	50	20120529	4	268	5.16	-0.0302374345273875	-0.0233072223863345
1	D	26	50	20120529	4	270	5.2	-0.0309952408647852	-0.0223162122325016
1	D	26	50	20120529	4	272	5.24	-0.031604766910168	-0.0208799369385554
1	D	26	50	20120529	4	274	5.28	-0.0314173836131535	-0.0209181207047395
1	D	26	50	20120529	4	276	5.32	-0.0306910435275187	-0.0199021496815307
1	D	26	50	20120529	4	278	5.36	-0.0301321463276689	-0.0205576376676906
1	D	26	50	20120529	4	280	5.4	-0.0291856839010507	-0.0202723200814818
1	D	26	50	20120529	4	282	5.44	-0.0282116443099662	-0.0211286971041769
1	D	26	50	20120529	4	284	5.48	-0.0262266541538193	-0.0197082610021293
1	D	26	50	20120529	4	286	5.52	-0.0229145659907415	-0.0193276961324947
1	D	26	50	20120529	4	288	5.56	-0.0204480361166066	-0.0178799657086934
1	D	26	50	20120529	4	290	5.6	-0.0182690865703803	-0.0166492463560382
1	D	26	50	20120529	4	292	5.64	-0.0159815254225637	-0.0158392555381890
1	D	26	50	20120529	4	294	5.68	-0.0139546745449706	-0.0146797418383993
1	D	26	50	20120529	4	296	5.72	-0.0115011554356095	-0.0133646646467486
1	D	26	50	20120529	4	298	5.76	-0.00887585887589473	-0.0117508136268431
1	D	26	50	20120529	4	300	5.8	-0.00692635840909563	-0.0104449500365512
1	D	26	50	20120529	4	302	5.84	-0.00551920177239883	-0.0096188513262266
1	D	26	50	20120529	4	304	5.88	-0.00374065851208714	-0.00878720889873746
1	D	26	50	20120529	4	306	5.92	-0.00210369217150466	-0.00796951061697334
1	D	26	50	20120529	4	308	5.96	0.000305530233548989	-0.0080903445592764
1	D	26	50	20120529	4	310	6	0.00136487589382259	-0.00832788930424143
1	D	26	50	20120529	4	312	6.04	0.00229493344311725	-0.0105732220350856
1	D	26	50	20120529	4	314	6.08	0.00299769399247324	-0.0106373753584689
1	D	26	50	20120529	4	316	6.12	0.00349797027239576	-0.0118607142840954
1	D	26	50	20120529	4	318	6.16	0.00630551511967995	-0.0147820071566284
1	D	26	50	20120529	4	320	6.2	0.00683920042724659	-0.0171418876504909
1	D	26	50	20120529	4	322	6.24	0.00729597019468967	-0.0185138940090949
1	D	26	50	20120529	4	324	6.28	0.0075077911020619	-0.0218842336288069
1	D	26	50	20120529	4	326	6.32	0.00769894327822007	-0.0240997900930953
1	D	26	50	20120529	4	328	6.36	0.0079032476405083	-0.0263833702297338
1	D	26	50	20120529	4	330	6.4	0.00773074187017003	-0.0270180409922556
1	D	26	50	20120529	4	332	6.44	0.00724007340363687	-0.0296675064617513
1	D	26	50	20120529	4	334	6.48	0.00608501447656864	-0.0327525426373901
1	D	26	50	20120529	4	336	6.52	0.00463275856936771	-0.0341000053196191
1	D	26	50	20120529	4	338	6.56	0.00292198442296498	-0.0358172848484088
1	D	26	50	20120529	4	340	6.6	0.0011393682275937	-0.0370055070835147
1	D	26	50	20120529	4	342	6.64	-0.0004859874196417	-0.038472329390408
1	D	26	50	20120529	4	344	6.68	-0.00201821710379483	-0.0391270395591087
1	D	26	50	20120529	4	346	6.72	-0.00205138041183248	-0.0389475051473654
1	D	26	50	20120529	4	348	6.76	-0.00340937898510125	-0.039897785950602
1	D	26	50	20120529	4	350	6.8	-0.00288237230108292	-0.0400733605643706
1	D	26	50	20120529	4	352	6.84	-0.00139907440618789	-0.039379335258636
1	D	26	50	20120529	4	354	6.88	-0.00140338775755313	-0.0391010887402391
1	D	26	50	20120529	4	356	6.92	-0.00061241811211786	-0.0387355145343657
1	D	26	50	20120529	4	358	6.96	0.00163547434527418	-0.0397963161275017
1	D	26	50	20120529	4	360	7	0.00437777586407184	-0.0408128528361355
1	D	26	50	20120529	4	362	7.04	0.00691713773666897	-0.0420357233035195
1	D	26	50	20120529	4	364	7.08	0.00864573097395761	-0.0433848830420235
1	D	26	50	20120529	4	366	7.12	0.0111863656387609	-0.0443469725285059
1	D	26	50	20120529	4	368	7.16	0.0121038366873504	-0.045063342408526
1	D	26	50	20120529	4	370	7.2	0.0146393094726510	-0.0467384076624788
1	D	26	50	20120529	4	372	7.24	0.0163524170714317	-0.0475366605077603
1	D	26	50	20120529	4	374	7.28	0.0178982939164617	-0.0491420757437662
1	D	26	50	20120529	4	376	7.32	0.0192999209781297	-0.0496527482611391
1	D	26	50	20120529	4	378	7.36	0.0202818801651635	-0.0506024633789508
1	D	26	50	20120529	4	380	7.4	0.0195437313962828	-0.0498872248697806
1	D	26	50	20120529	4	382	7.44	0.0200278874093613	-0.0494029274353459
1	D	26	50	20120529	4	384	7.48	0.0200718694511511	-0.0493200545205909
1	D	26	50	20120529	4	386	7.52	0.0205078007817526	-0.0481034773035594
1	D	26	50	20120529	4	388	7.56	0.0210341710696678	-0.0469552773122687
1	D	26	50	20120529	4	390	7.6	0.0213736530353155	-0.04513723506716
1	D	26	50	20120529	4	392	7.64	0.0214617585402513	-0.0433775291314991
1	D	26	50	20120529	4	394	7.68	0.0213445485202019	-0.0400532504475137
1	D	26	50	20120529	4	396	7.72	0.0211867576419801	-0.037683417425706
1	D	26	50	20120529	4	398	7.76	0.0203813135207339	-0.0356093813126043
1	D	26	50	20120529	4	400	7.8	0.0196433698128198	-0.0329539195776042
1	D	26	50	20120529	4	402	7.84	0.0183600063603053	-0.0307314476089958
1	D	26	50	20120529	4	404	7.88	0.0173273264038570	-0.0284284220358746
1	D	26	50	20120529	4	406	7.92	0.0153658546192524	-0.0266978064731918
1	D	26	50	20120529	4	408	7.96	0.0145506241401546	-0.0250433958083175
1	D	26	50	20120529	4	410	8	0.0142634327209757	-0.0245537597176848
1	D	26	50	20120529	4	412	8.04	0.0155274143766179	-0.0244567870937129
1	D	26	50	20120529	4	414	8.08	0.0162298040484672	-0.0226607860740805
1	D	26	50	20120529	4	416	8.12	0.0167151769923160	-0.0217286630658780
1	D	26	50	20120529	4	418	8.16	0.0162502967100927	-0.020191016943781
1	D	26	50	20120529	4	420	8.2	0.0163604498044660	-0.0204536505444493
1	D	26	50	20120529	4	422	8.24	0.0166044864967891	-0.0215304893193827
1	D	26	50	20120529	4	424	8.28	0.0159393111477269	-0.0216516167110000
1	D	26	50	20120529	4	426	8.32	0.0154718852810913	-0.02112173917345
1	D	26	50	20120529	4	428	8.36	0.0146677344581479	-0.0208254904235109
1	D	26	50	20120529	4	430	8.4	0.0117302389408308	-0.0196234131381344
1	D	26	50	20120529	4	432	8.44	0.0100929572306240	-0.0186446118899854
1	D	26	50	20120529	4	434	8.48	0.00832401860172117	-0.0177876812026807
1	D	26	50	20120529	4	436	8.52	0.00576462439401302	-0.016699054957705
1	D	26	50	20120529	4	438	8.56	0.00293882063542503	-0.0160748564466126
1	D	26	50	20120529	4	440	8.6	0.000701039805003969	-0.0151444736281986
1	D	26	50	20120529	4	442	8.64	-0.00226468624344522	-0.0146205711429496
1	D	26	50	20120529	4	444	8.68	-0.00469552136726583	-0.0147188731276702
1	D	26	50	20120529	4	446	8.72	-0.00677208892264413	-0.0155259435945131
1	D	26	50	20120529	4	448	8.76	-0.00928716167730753	-0.0171122315920879
1	D	26	50	20120529	4	450	8.8	-0.0100904066964642	-0.0179408476025536
1	D	26	50	20120529	4	452	8.84	-0.0106158506744961	-0.0182205154055807
1	D	26	50	20120529	4	454	8.88	-0.0117304206672736	-0.0196655305393422
1	D	26	50	20120529	4	456	8.92	-0.0127933435807532	-0.0205677987921363
1	D	26	50	20120529	4	458	8.96	-0.0136053850082678	-0.0214274992167029
1	D	26	50	20120529	4	460	9	-0.0149565529300303	-0.021776923103694
1	D	26	50	20120529	4	462	9.04	-0.0166197105057880	-0.0227543850915994
1	D	26	50	20120529	4	464	9.08	-0.0187087302115830	-0.0244510736709209
1	D	26	50	20120529	4	466	9.12	-0.0203412064241050	-0.0259121896260901
1	D	26	50	20120529	4	468	9.16	-0.0224743142377070	-0.0276058022909135
1	D	26	50	20120529	4	470	9.2	-0.0238339957251150	-0.0288707597539137
1	D	26	50	20120529	4	472	9.24	-0.0247124556925865	-0.0309106708937553
1	D	26	50	20120529	4	474	9.28	-0.0259768403990939	-0.032207709791418
1	D	26	50	20120529	4	476	9.32	-0.027571238911449	-0.0347754832144832
1	D	26	50	20120529	4	478	9.36	-0.0281564192703555	-0.0364686009045597
1	D	26	50	20120529	4	480	9.4	-0.0292704872173184	-0.0388934609760793
1	D	26	50	20120529	4	482	9.44	-0.0303853966213508	-0.041120621062647
1	D	26	50	20120529	4	484	9.48	-0.0311983572876810	-0.0441213701099683
1	D	26	50	20120529	4	486	9.52	-0.0313960714147686	-0.0455968120485243
1	D	26	50	20120529	4	488	9.56	-0.0312445108543958	-0.0476775013293302
1	D	26	50	20120529	4	490	9.6	-0.0316069518701218	-0.050722466470786
1	D	26	50	20120529	4	492	9.64	-0.0320981223824696	-0.0532022758102715
1	D	26	50	20120529	4	494	9.68	-0.0328580076138039	-0.0562972539072538
1	D	26	50	20120529	4	496	9.72	-0.0327916597845252	-0.0583480262072545
1	D	26	50	20120529	4	498	9.76	-0.0332370097774521	-0.0603202742992044
1	D	26	50	20120529	4	500	9.8	-0.0324917050879459	-0.0620511444203284
1	D	26	50	20120529	4	502	9.84	-0.0317091358710711	-0.0635804183981362
1	D	26	50	20120529	4	504	9.88	-0.0312131004640687	-0.0643444472752083
1	D	26	50	20120529	4	506	9.92	-0.0310916902297390	-0.0660275735464666
1	D	26	50	20120529	4	508	9.96	-0.0315704722312804	-0.0661133455990245
1	D	26	50	20120529	4	510	10	-0.0316703864194621	-0.0665547923625193
1	D	26	50	20120529	4	512	10.04	-0.0317633709611881	-0.0649350228588553
1	D	26	50	20120529	4	514	10.08	-0.0328090404692068	-0.0647258606729803
1	D	26	50	20120529	4	516	10.12	-0.0337693126912615	-0.0646595128437016
1	D	26	50	20120529	4	518	10.16	-0.0350530438393023	-0.0637617205768324
1	D	26	50	20120529	4	520	10.2	-0.0362193104088523	-0.0617057722551935
1	D	26	50	20120529	4	522	10.24	-0.0374437435822228	-0.060136836658029
1	D	26	50	20120529	4	524	10.28	-0.0382145111869195	-0.0585315416301758
1	D	26	50	20120529	4	526	10.32	-0.0379853308080692	-0.0572456750196559
1	D	26	50	20120529	4	528	10.36	-0.0383857066883923	-0.0553989829290938
1	D	26	50	20120529	4	530	10.4	-0.0375939118493433	-0.0529460061706339
1	D	26	50	20120529	4	532	10.44	-0.0378835003605105	-0.0511849284478176
1	D	26	50	20120529	4	534	10.48	-0.0381922868207868	-0.0485095970122661
1	D	26	50	20120529	4	536	10.52	-0.0384480685567454	-0.0458169838869824
1	D	26	50	20120529	4	538	10.56	-0.0391479487066283	-0.0436733331112729
1	D	26	50	20120529	4	540	10.6	-0.0392974522933745	-0.041340566626935
1	D	26	50	20120529	4	542	10.64	-0.0410635929007442	-0.0381807185538467
1	D	26	50	20120529	4	544	10.68	-0.0415582140941842	-0.0365115929968559
1	D	26	50	20120529	4	546	10.72	-0.0411652748558788	-0.0352944500943994
1	D	26	50	20120529	4	548	10.76	-0.0414356017783264	-0.0342174557559742
1	D	26	50	20120529	4	550	10.8	-0.040999741158403	-0.0352789644558915
1	D	26	50	20120529	4	552	10.84	-0.0398870379275279	-0.0351853435180624
1	D	26	50	20120529	4	554	10.88	-0.0391683345951299	-0.0360556505443468
1	D	26	50	20120529	4	556	10.92	-0.0379275036155037	-0.0359911624059026
1	D	26	50	20120529	4	558	10.96	-0.0365345739672443	-0.0367864454027031
1	D	26	50	20120529	4	560	11	-0.0339263398941596	-0.0367527871199186
1	D	26	50	20120529	4	562	11.04	-0.0312656738532500	-0.0370050474641069
1	D	26	50	20120529	4	564	11.08	-0.0297984484954913	-0.0369949853346106
1	D	26	50	20120529	4	566	11.12	-0.0269948903162395	-0.0372266547293307
1	D	26	50	20120529	4	568	11.16	-0.0238668974036436	-0.0371347662031156
1	D	26	50	20120529	4	570	11.2	-0.0213142157606092	-0.0382818609865073
1	D	26	50	20120529	4	572	11.24	-0.0192680516755016	-0.0382379588477837
1	D	26	50	20120529	4	574	11.28	-0.0162694239485238	-0.0382299685411563
1	D	26	50	20120529	4	576	11.32	-0.0147633572152746	-0.0390942651598007
1	D	26	50	20120529	4	578	11.36	-0.0120869863327547	-0.0396445073726488
1	D	26	50	20120529	4	580	11.4	-0.00999478464644433	-0.0404581185772177
1	D	26	50	20120529	4	582	11.44	-0.00789674932918923	-0.0408657444233683
1	D	26	50	20120529	4	584	11.48	-0.00570337480462663	-0.0425089898721677
1	D	26	50	20120529	4	586	11.52	-0.00398333755939037	-0.0432741501200896
1	D	26	50	20120529	4	588	11.56	-0.00179660983857097	-0.0439159909453727
1	D	26	50	20120529	4	590	11.6	-0.00116884043823355	-0.043372084409284
1	D	26	50	20120529	4	592	11.64	0.00153117609504916	-0.0421589720154803
1	D	26	50	20120529	4	594	11.68	0.00343866734797799	-0.0414473397508942
1	D	26	50	20120529	4	596	11.72	0.00492733925441003	-0.0402003569422717
1	D	26	50	20120529	4	598	11.76	0.00693898733620764	-0.0381013104623195
1	D	26	50	20120529	4	600	11.8	0.00839237461425847	-0.037164252555891
1	D	26	50	20120529	4	602	11.84	0.0101941534033999	-0.0362063349994176
1	D	26	50	20120529	4	604	11.88	0.0108138617864318	-0.0348704688684
1	D	26	50	20120529	4	606	11.92	0.0107862846219655	-0.0337655438121179
1	D	26	50	20120529	4	608	11.96	0.0110196015754858	-0.0323567325455531
1	D	26	50	20120529	4	610	12	0.0119281630786324	-0.0313348925360604
1	D	26	50	20120529	4	612	12.04	0.0130958792170839	-0.0302866774436295
1	D	26	50	20120529	4	614	12.08	0.0140461105228458	-0.0285150709008412
1	D	26	50	20120529	4	616	12.12	0.0151086162433246	-0.027104810065375
1	D	26	50	20120529	4	618	12.16	0.0161534513653414	-0.0265145031823048
1	D	26	50	20120529	4	620	12.2	0.0178087982395941	-0.0265125133838226
1	D	26	50	20120529	4	622	12.24	0.0183349677091835	-0.0277242709610335
1	D	26	50	20120529	4	624	12.28	0.0191120497774363	-0.0287599278370305
1	D	26	50	20120529	4	626	12.32	0.0203467218569983	-0.0300603749893785
1	D	26	50	20120529	4	628	12.36	0.0209214936040858	-0.03160055962482
1	D	26	50	20120529	4	630	12.4	0.0222626983913013	-0.0333218343069233
1	D	26	50	20120529	4	632	12.44	0.0230548276918578	-0.0368529558665415
1	D	26	50	20120529	4	634	12.48	0.0237688570484321	-0.0381305634698571
1	D	26	50	20120529	4	636	12.52	0.0237368533955156	-0.0405258594068553
1	D	26	50	20120529	4	638	12.56	0.0245580518558466	-0.0431011776592758
1	D	26	50	20120529	4	640	12.6	0.0248896425098162	-0.0456510471386414
1	D	26	50	20120529	4	642	12.64	0.0248579924102903	-0.0472681720629437
1	D	26	50	20120529	4	644	12.68	0.0247073079552195	-0.0505616633176763
1	D	26	50	20120529	4	646	12.72	0.0245049339944439	-0.0531127631628412
1	D	26	50	20120529	4	648	12.76	0.0242582244384879	-0.0552523975720335
1	D	26	50	20120529	4	650	12.8	0.0244082724974557	-0.057436791840475
1	D	26	50	20120529	4	652	12.84	0.0237834729455992	-0.0598607538863825
1	D	26	50	20120529	4	654	12.88	0.0233961198508653	-0.0624945852249461
1	D	26	50	20120529	4	656	12.92	0.0222004022838788	-0.0638354011034321
1	D	26	50	20120529	4	658	12.96	0.0213990381687601	-0.0655156989475657
1	D	26	50	20120529	4	660	13	0.0196046840008211	-0.0676513028481053
1	D	26	50	20120529	4	662	13.04	0.0179309622497525	-0.0692729815400785
1	D	26	50	20120529	4	664	13.08	0.0157435981328301	-0.0711032567325018
1	D	26	50	20120529	4	666	13.12	0.0142896451693543	-0.0719899686361097
1	D	26	50	20120529	4	668	13.16	0.0137855487450464	-0.0717596639574772
1	D	26	50	20120529	4	670	13.2	0.0122294895623673	-0.0730559321087484
1	D	26	50	20120529	4	672	13.24	0.0106445097123376	-0.0723200460815676
1	D	26	50	20120529	4	674	13.28	0.00865605473296293	-0.0723604218787733
1	D	26	50	20120529	4	676	13.32	0.0093181188121879	-0.0713559766960978
1	D	26	50	20120529	4	678	13.36	0.0054825594989977	-0.0711771493911358
1	D	26	50	20120529	4	680	13.4	0.00459033216249652	-0.0703535114124097
1	D	26	50	20120529	4	682	13.44	0.0030771236507573	-0.0685243675908363
1	D	26	50	20120529	4	684	13.48	0.00203979800275665	-0.0666378066986306
1	D	26	50	20120529	4	686	13.52	0.000592279710989659	-0.0645155671162554
1	D	26	50	20120529	4	688	13.56	-0.00112019149168792	-0.0632690792823798
1	D	26	50	20120529	4	690	13.6	-0.00272362682870654	-0.0613067165432309
1	D	26	50	20120529	4	692	13.64	-0.00384212833518742	-0.0594965231833933
1	D	26	50	20120529	4	694	13.68	-0.00467764570783744	-0.0573664347157469
1	D	26	50	20120529	4	696	13.72	-0.00600926919816793	-0.0551206635786985
1	D	26	50	20120529	4	698	13.76	-0.00856998569555693	-0.0532256174051185
1	D	26	50	20120529	4	700	13.8	-0.0101622487454327	-0.0508792956837853
1	D	26	50	20120529	4	702	13.84	-0.0111461171207757	-0.0490302114509825
1	D	26	50	20120529	4	704	13.88	-0.0125739071333476	-0.0470307963164994
1	D	26	50	20120529	4	706	13.92	-0.0142550464345508	-0.0453865679892741
1	D	26	50	20120529	4	708	13.96	-0.0163269400141055	-0.0435804051380893
1	D	26	50	20120529	4	710	14	-0.0187644643680761	-0.0420165819229528
1	D	26	50	20120529	4	712	14.04	-0.0201386274023628	-0.0410644202156782
1	D	26	50	20120529	4	714	14.08	-0.0217947153245222	-0.0401291569462605
1	D	26	50	20120529	4	716	14.12	-0.0220891934790812	-0.0402494676295455
1	D	26	50	20120529	4	718	14.16	-0.0228952916741000	-0.0405030396568129
1	D	26	50	20120529	4	720	14.2	-0.0235135462455897	-0.0401550412970926
1	D	26	50	20120529	4	722	14.24	-0.0236186880742047	-0.0405646732051814
1	D	26	50	20120529	4	724	14.28	-0.0236900903027554	-0.0407765379531741
1	D	26	50	20120529	4	726	14.32	-0.0220182162217060	-0.0408678869569153
1	D	26	50	20120529	4	728	14.36	-0.0212609543565299	-0.0407457908290078
1	D	26	50	20120529	4	730	14.4	-0.0198488338302291	-0.0400534201531412
1	D	26	50	20120529	4	732	14.44	-0.0193372845004475	-0.0394973796646873
1	D	26	50	20120529	4	734	14.48	-0.0175696872531087	-0.0396417425851344
1	D	26	50	20120529	4	736	14.52	-0.0163189143521390	-0.0402836965475024
1	D	26	50	20120529	4	738	14.56	-0.0147660512921109	-0.040284460222826
1	D	26	50	20120529	4	740	14.6	-0.0124594124033379	-0.040446868508329
1	D	26	50	20120529	4	742	14.64	-0.00932608790561183	-0.0394365472683018
1	D	26	50	20120529	4	744	14.68	-0.00674883218061093	-0.0387220795055231
1	D	26	50	20120529	4	746	14.72	-0.00493892166348587	-0.0384290544553994
1	D	26	50	20120529	4	748	14.76	-0.00232821271666702	-0.0375476458526504
1	D	26	50	20120529	4	750	14.8	0.00117981473547756	-0.0373427970181406
1	D	26	50	20120529	4	752	14.84	0.00372257072062439	-0.0362978346169032
1	D	26	50	20120529	4	754	14.88	0.00649584351643803	-0.0352729540482514
1	D	26	50	20120529	4	756	14.92	0.00695192739030335	-0.0346335880967025
1	D	26	50	20120529	4	758	14.96	0.0083989507073235	-0.0329437443110229
1	D	26	50	20120529	4	760	15	0.00938013207689795	-0.0313760885771323
1	D	26	50	20120529	4	762	15.04	0.0105600245941214	-0.0291372329444038
1	D	26	50	20120529	4	764	15.08	0.0109766872649356	-0.0274780422376887
1	D	26	50	20120529	4	766	15.12	0.0118124945513659	-0.0252325468722849
1	D	26	50	20120529	4	768	15.16	0.0116412050046913	-0.0234086639251635
1	D	26	50	20120529	4	770	15.2	0.0117328884699400	-0.0216837052167302
1	D	26	50	20120529	4	772	15.24	0.0113549017116296	-0.0199373593565931
1	D	26	50	20120529	4	774	15.28	0.0105521255042688	-0.0191759587954267
1	D	26	50	20120529	4	776	15.32	0.00966592554597047	-0.0184822276461131
1	D	26	50	20120529	4	778	15.36	0.00832589243469131	-0.0174099094048318
1	D	26	50	20120529	4	780	15.4	0.0077671741328571	-0.0166026671110411
1	D	26	50	20120529	4	782	15.44	0.00616230124775234	-0.0156516742512759
1	D	26	50	20120529	4	784	15.48	0.00464746639041639	-0.0149557963257746
1	D	26	50	20120529	4	786	15.52	0.00294902135785043	-0.0142591094701156
1	D	26	50	20120529	4	788	15.56	0.00228167801939713	-0.0139846346592895
1	D	26	50	20120529	4	790	15.6	0.000444869160315709	-0.0130410713704742
1	D	26	50	20120529	4	792	15.64	-0.00166467078426937	-0.0130634442290309
1	D	26	50	20120529	4	794	15.68	-0.00364935688450034	-0.0119129461407014
1	D	26	50	20120529	4	796	15.72	-0.00537618942590383	-0.0102083167522271
1	D	26	50	20120529	4	798	15.76	-0.00543366306507863	-0.0091168408669232
1	D	26	50	20120529	4	800	15.8	-0.00492185917685584	-0.00940955479006318
1	D	26	50	20120529	4	802	15.84	-0.00454607434906206	-0.00899470938367666
1	D	26	50	20120529	4	804	15.88	-0.00367264898187262	-0.00852997759387742
1	D	26	50	20120529	4	806	15.92	-0.00195732813886686	-0.00761372984001933
1	D	26	50	20120529	4	808	15.96	-0.000123361849045801	-0.00626698840670706
1	D	26	50	20120529	4	810	16	0.0023076429804023	-0.00552536067246298
1	D	26	50	20120529	4	812	16.04	0.00359461267750087	-0.00387783722763738
1	D	26	50	20120529	4	814	16.08	0.00608834494950804	-0.00273530116166397
1	D	26	50	20120529	4	816	16.12	0.0083594446514586	-0.0021784262872083
1	D	26	50	20120529	4	818	16.16	0.00915440237913978	-0.0018580362046527
1	D	26	50	20120529	4	820	16.2	0.0115339510481209	-0.0016736156850514
1	D	26	50	20120529	4	822	16.24	0.0133258020580545	-0.0018191806870265
1	D	26	50	20120529	4	824	16.28	0.0139613567040528	-0.00127400842979950
1	D	26	50	20120529	4	826	16.32	0.0149757968410804	-0.00295609878962338
1	D	26	50	20120529	4	828	16.36	0.0148354679648200	-0.00425232805002159
1	D	26	50	20120529	4	830	16.4	0.0152107083203923	-0.00569643101603544
1	D	26	50	20120529	4	832	16.44	0.0158550523036807	-0.00786543864091831
1	D	26	50	20120529	4	834	16.48	0.0177657255371249	-0.00998018289141291
1	D	26	50	20120529	4	836	16.52	0.0188522728881639	-0.0119639073264215
1	D	26	50	20120529	4	838	16.56	0.0200200668083613	-0.0140810062424974
1	D	26	50	20120529	4	840	16.6	0.0209352821863189	-0.0167383771658068
1	D	26	50	20120529	4	842	16.64	0.0221795567759694	-0.0191736034227386
1	D	26	50	20120529	4	844	16.68	0.0231476213147529	-0.0212732509434548
1	D	26	50	20120529	4	846	16.72	0.0234559693688249	-0.0237292661397535
1	D	26	50	20120529	4	848	16.76	0.024430624142809	-0.0257298338582899
1	D	26	50	20120529	4	850	16.8	0.0244241187604221	-0.0267663109781532
1	D	26	50	20120529	4	852	16.84	0.0246915253318634	-0.028993577130738
1	D	26	50	20120529	4	854	16.88	0.0253075892865450	-0.0321130168797086
1	D	26	50	20120529	4	856	16.92	0.0258622113187958	-0.0349295971374428
1	D	26	50	20120529	4	858	16.96	0.0263863966467572	-0.03768101326265
1	D	26	50	20120529	4	860	17	0.0261025710558568	-0.0388494294368148
1	D	26	50	20120529	4	862	17.04	0.0262744192168885	-0.0399089370245413
1	D	26	50	20120529	4	864	17.08	0.0265684059322347	-0.0410858738354194
1	D	26	50	20120529	4	866	17.12	0.0267395540575530	-0.0416052861926078
1	D	26	50	20120529	4	868	17.16	0.0269077252633226	-0.0422805519554376
1	D	26	50	20120529	4	870	17.2	0.0264273239872523	-0.0430795755471105
1	D	26	50	20120529	4	872	17.24	0.0260702492048887	-0.0435258872052599
1	D	26	50	20120529	4	874	17.28	0.0260628104415506	-0.0443141132763841
1	D	26	50	20120529	4	876	17.32	0.0253495659735034	-0.0444567225720138
1	D	26	50	20120529	4	878	17.36	0.0251226554074206	-0.0451728096093214
1	D	26	50	20120529	4	880	17.4	0.0247224895378115	-0.0458442216401937
1	D	26	50	20120529	4	882	17.44	0.0251766783655033	-0.0441822944302353
1	D	26	50	20120529	4	884	17.48	0.0249478303268401	-0.043157583567211
1	D	26	50	20120529	4	886	17.52	0.0258089449649691	-0.0426911759343404
1	D	26	50	20120529	4	888	17.56	0.0254210120426745	-0.0414322571632515
1	D	26	50	20120529	4	890	17.6	0.0268716769596177	-0.0413201453830944
1	D	26	50	20120529	4	892	17.64	0.0283633399277342	-0.0401605397594231
1	D	26	50	20120529	4	894	17.68	0.0301394747823491	-0.0386416503518038
1	D	26	50	20120529	4	896	17.72	0.0296835782917808	-0.037900839325892
1	D	26	50	20120529	4	898	17.76	0.0301798244166040	-0.0369118811959381
1	D	26	50	20120529	4	900	17.8	0.0298325310423446	-0.0355540572780443
1	D	26	50	20120529	4	902	17.84	0.0299060842897236	-0.0336732805193087
1	D	26	50	20120529	4	904	17.88	0.0298998971053882	-0.0319037811547284
1	D	26	50	20120529	4	906	17.92	0.0310218139376222	-0.0289457908544654
1	D	26	50	20120529	4	908	17.96	0.0320706866393597	-0.0261984476643179
1	D	26	50	20120529	4	910	18	0.0329983470966661	-0.0241426690483064
1	D	26	50	20120529	4	912	18.04	0.0338692905190536	-0.021842097135716
1	D	26	50	20120529	4	914	18.08	0.0346135911169305	-0.0206600974402846
1	D	26	50	20120529	4	916	18.12	0.0349227382016653	-0.0196120237692099
1	D	26	50	20120529	4	918	18.16	0.0350967571805153	-0.0182328119925055
1	D	26	50	20120529	4	920	18.2	0.0345301525167505	-0.0183851935038512
1	D	26	50	20120529	4	922	18.24	0.0339538604900835	-0.0172210128993057
1	D	26	50	20120529	4	924	18.28	0.0327609006395437	-0.0150566297527718
1	D	26	50	20120529	4	926	18.32	0.0319809618598949	-0.0127243087457060
1	D	26	50	20120529	4	928	18.36	0.0320496926390262	-0.0110522840509123
1	D	26	50	20120529	4	930	18.4	0.0316310854245638	-0.00785347439418063
1	D	26	50	20120529	4	932	18.44	0.0312092962295860	-0.00630384988321031
1	D	26	50	20120529	4	934	18.48	0.0303247763569998	-0.00574827608523204
1	D	26	50	20120529	4	936	18.52	0.0289865767736042	-0.00451402119867092
1	D	26	50	20120529	4	938	18.56	0.0280727119695987	-0.00381695533377723
1	D	26	50	20120529	4	940	18.6	0.0259362383277183	-0.00331644394084995
1	D	26	50	20120529	4	942	18.64	0.0240725806241552	-0.0021458923042059
1	D	26	50	20120529	4	944	18.68	0.0222313947740982	-0.000508070364418202
1	D	26	50	20120529	4	946	18.72	0.0201195800669981	0.0013432462044928
1	D	26	50	20120529	4	948	18.76	0.0179586808355751	0.0026308685611504
1	D	26	50	20120529	4	950	18.8	0.0155430272943465	0.0044259651912097
1	D	26	50	20120529	4	952	18.84	0.0132639726411076	0.0054424099759619
1	D	26	50	20120529	4	954	18.88	0.0115141096318408	0.005828405425676
1	D	26	50	20120529	4	956	18.92	0.0086062744155674	0.0070261736023279
1	D	26	50	20120529	4	958	18.96	0.00488809482805418	0.0070775802653202
1	D	26	50	20120529	4	960	19	0.00235078356512249	0.0082156686296399
1	D	26	50	20120529	4	962	19.04	0.000155358430894498	0.00861857807356
1	D	26	50	20120529	4	964	19.08	-0.00361660369839577	0.0092685789110979
1	D	26	50	20120529	4	966	19.12	-0.00502747264569385	0.0095131883599138
1	D	26	50	20120529	4	968	19.16	-0.00794143140669233	0.0094860637437875
1	D	26	50	20120529	4	970	19.2	-0.0104750515722262	0.0088890676305673
1	D	26	50	20120529	4	972	19.24	-0.0115739379365970	0.0087983741148123
1	D	26	50	20120529	4	974	19.28	-0.0134216701812342	0.0073013668336436
1	D	26	50	20120529	4	976	19.32	-0.0153895709806934	0.0056489770799499
1	D	26	50	20120529	4	978	19.36	-0.0177378089614036	0.0038809909238814
1	D	26	50	20120529	4	980	19.4	-0.0190780025859221	0.0035529499459533
1	D	26	50	20120529	4	982	19.44	-0.0210680556266222	0.0023909189460226
1	D	26	50	20120529	4	984	19.48	-0.0217306005384584	0.0015852556216743
1	D	26	50	20120529	4	986	19.52	-0.0224062481389500	0.0012532619168394
1	D	26	50	20120529	4	988	19.56	-0.0232732812608375	-6.33496965265004e-05
1	D	26	50	20120529	4	990	19.6	-0.0250544125319683	-0.0015428292148032
1	D	26	50	20120529	4	992	19.64	-0.0266948295536429	-0.00354995181320118
1	D	26	50	20120529	4	994	19.68	-0.028417129540579	-0.00489168693050265
1	D	26	50	20120529	4	996	19.72	-0.0304817399202875	-0.00543898757914104
1	D	26	50	20120529	4	998	19.76	-0.0321559566461029	-0.0065646308641119
1	D	26	50	20120529	4	1000	19.8	-0.0333476437044366	-0.00769366826163246
1	D	26	50	20120529	4	1002	19.84	-0.0344786610009445	-0.00858313788168702
1	D	26	50	20120529	4	1004	19.88	-0.0355986474316658	-0.00854601477567473
1	D	26	50	20120529	4	1006	19.92	-0.0371211897529167	-0.00921522063338968
1	D	26	50	20120529	4	1008	19.96	-0.0389016846279444	-0.00875687401782456
1	D	26	50	20120529	4	1010	20	-0.0420653510776512	-0.00729167805652791
1	D	26	50	20120529	4	1012	20.04	-0.0434720693081437	-0.00646309033033352
1	D	26	50	20120529	4	1014	20.08	-0.0444694434230073	-0.00459116654849837
1	D	26	50	20120529	4	1016	20.12	-0.0451222444033987	-0.00289693870077541
1	D	26	50	20120529	4	1018	20.16	-0.0453000817588671	-0.00115568825210350
1	D	26	50	20120529	4	1020	20.2	-0.0459470137529747	0.0010856281122235
1	D	26	50	20120529	4	1022	20.24	-0.0466818391199838	0.0038383948113827
1	D	26	50	20120529	4	1024	20.28	-0.0474683539926976	0.0057666042930003
1	D	26	50	20120529	4	1026	20.32	-0.0478830014091854	0.0084193860932997
1	D	26	50	20120529	4	1028	20.36	-0.0481809054960992	0.0105785366496529
1	D	26	50	20120529	4	1030	20.4	-0.0483334284288012	0.0128061351424249
1	D	26	50	20120529	4	1032	20.44	-0.0482340799260445	0.0148808571491043
1	D	26	50	20120529	4	1034	20.48	-0.0476804153163754	0.016162558900683
1	D	26	50	20120529	4	1036	20.52	-0.0461860158450158	0.0188775660977269
1	D	26	50	20120529	4	1038	20.56	-0.0448891112976415	0.0208774762069568
1	D	26	50	20120529	4	1040	20.6	-0.044501475360195	0.0223807852237594
1	D	26	50	20120529	4	1042	20.64	-0.0430557106932454	0.0243674865783168
1	D	26	50	20120529	4	1044	20.68	-0.0415326733972477	0.0261870844583441
1	D	26	50	20120529	4	1046	20.72	-0.0406127345459918	0.0283815125720106
1	D	26	50	20120529	4	1048	20.76	-0.0384305853415806	0.0301463273541655
1	D	26	50	20120529	4	1050	20.8	-0.0379635611115968	0.0307230945565895
1	D	26	50	20120529	4	1052	20.84	-0.0366568398007793	0.0318446953120924
1	D	26	50	20120529	4	1054	20.88	-0.0362108392696137	0.0327576691615536
1	D	26	50	20120529	4	1056	20.92	-0.0362054299027376	0.0324902767322479
1	D	26	50	20120529	4	1058	20.96	-0.0364720727988553	0.0328702122768472
1	D	26	50	20120529	4	1060	21	-0.0362280573197356	0.0325718768547968
1	D	26	50	20120529	4	1062	21.04	-0.0372833859063853	0.0321519544217213
1	D	26	50	20120529	4	1064	21.08	-0.0378457055030561	0.0317582090816854
1	D	26	50	20120529	4	1066	21.12	-0.0386858494753754	0.0317204898846566
1	D	26	50	20120529	4	1068	21.16	-0.0395048134782778	0.0318329269339331
1	D	26	50	20120529	4	1070	21.2	-0.0403482723671874	0.0319870542919215
1	D	26	50	20120529	4	1072	21.24	-0.041752385616298	0.0316766938119502
1	D	26	50	20120529	4	1074	21.28	-0.0442033096437721	0.0322910776809198
1	D	26	50	20120529	4	1076	21.32	-0.0437467802926346	0.0313438586500457
1	D	26	50	20120529	4	1078	21.36	-0.0433139531608025	0.0301055096152215
1	D	26	50	20120529	4	1080	21.4	-0.0445664443312505	0.029913395773841
1	D	26	50	20120529	4	1082	21.44	-0.045639782927617	0.0286820895225574
1	D	26	50	20120529	4	1084	21.48	-0.0481668835686283	0.0281633135614721
1	D	26	50	20120529	4	1086	21.52	-0.050827889020793	0.0285803439278125
1	D	26	50	20120529	4	1088	21.56	-0.0545911113102678	0.0278919047656493
1	D	26	50	20120529	4	1090	21.6	-0.0565296445508907	0.0288779651720139
1	D	26	50	20120529	4	1092	21.64	-0.0583841735059087	0.0292132044969744
1	D	26	50	20120529	4	1094	21.68	-0.0618941808570406	0.0299773747954027
1	D	26	50	20120529	4	1096	21.72	-0.0644298657743755	0.0304915828466816
1	D	26	50	20120529	4	1098	21.76	-0.0673343068780993	0.0309350095091637
1	D	26	50	20120529	4	1100	21.8	-0.0699959982238417	0.0317511521560092
1	D	26	50	20120529	4	1102	21.84	-0.0722920446530325	0.0323951143016358
1	D	26	50	20120529	4	1104	21.88	-0.0748890357282963	0.0329246665700664
1	D	26	50	20120529	4	1106	21.92	-0.0770704601482568	0.0339833468428589
1	D	26	50	20120529	4	1108	21.96	-0.0787112307233221	0.033981649786584
1	D	26	50	20120529	4	1110	22	-0.080060885436573	0.0339694168392695
1	D	26	50	20120529	4	1112	22.04	-0.0826004594412043	0.0342787760560386
1	D	26	50	20120529	4	1114	22.08	-0.0850243507764337	0.0341710836932639
1	D	26	50	20120529	4	1116	22.12	-0.0872651014553358	0.0340795133651003
1	D	26	50	20120529	4	1118	22.16	-0.0890938210128404	0.0343381730256583
1	D	26	50	20120529	4	1120	22.2	-0.0910831245203525	0.0342666845300803
1	D	26	50	20120529	4	1122	22.24	-0.091771634393194	0.0335513045995539
1	D	26	50	20120529	4	1124	22.28	-0.0930299309103153	0.0333621535355865
1	D	26	50	20120529	4	1126	22.32	-0.0948368715789594	0.0322198932412578
1	D	26	50	20120529	4	1128	22.36	-0.0968929259666157	0.0312047000355082
1	D	26	50	20120529	4	1130	22.4	-0.0982524094641247	0.0303656471289523
1	D	26	50	20120529	4	1132	22.44	-0.0988636325657827	0.0303554647913032
1	D	26	50	20120529	4	1134	22.48	-0.101062098259170	0.0292657425308166
1	D	26	50	20120529	4	1136	22.52	-0.101993216468636	0.0294320540457517
1	D	26	50	20120529	4	1138	22.56	-0.103495181982555	0.0286287100316456
1	D	26	50	20120529	4	1140	22.6	-0.104431391360846	0.0281521200611259
1	D	26	50	20120529	4	1142	22.64	-0.104406642623504	0.0276734087702626
1	D	26	50	20120529	4	1144	22.68	-0.104510587320339	0.0269330679703603
1	D	26	50	20120529	4	1146	22.72	-0.103695929597734	0.0264650339918929
1	D	26	50	20120529	4	1148	22.76	-0.103601884395836	0.0251491082721048
1	D	26	50	20120529	4	1150	22.8	-0.104056200502748	0.0232904780977559
1	D	26	50	20120529	4	1152	22.84	-0.104904728640172	0.0214972553006669
1	D	26	50	20120529	4	1154	22.88	-0.105385490540701	0.0209387116542076
1	D	26	50	20120529	4	1156	22.92	-0.104719608084857	0.0205255491619603
1	D	26	50	20120529	4	1158	22.96	-0.103750023266494	0.0200280288307174
1	D	26	50	20120529	4	1160	23	-0.102567316464282	0.0199239427125268
1	D	26	50	20120529	4	1162	23.04	-0.101428874546571	0.019158287489858
1	D	26	50	20120529	4	1164	23.08	-0.0990257721507087	0.0163023539113236
1	D	26	50	20120529	4	1166	23.12	-0.0976430955507767	0.0147066967488981
1	D	26	50	20120529	4	1168	23.16	-0.0961499688716227	0.0117104024742982
1	D	26	50	20120529	4	1170	23.2	-0.0960282757945807	0.0090712678348756
1	D	26	50	20120529	4	1172	23.24	-0.0952752777832947	0.0067309565211825
1	D	26	50	20120529	4	1174	23.28	-0.0944777320447948	0.0037056001578759
1	D	26	50	20120529	4	1176	23.32	-0.0937105211872074	0.0016641828805903
1	D	26	50	20120529	4	1178	23.36	-0.0932391638068684	-0.0009368387033263
1	D	26	50	20120529	4	1180	23.4	-0.0931258853005223	-0.00354818404624821
1	D	26	50	20120529	4	1182	23.44	-0.093288307728161	-0.00612297196858278
1	D	26	50	20120529	4	1184	23.48	-0.0936719131569546	-0.00870822507127892
1	D	26	50	20120529	4	1186	23.52	-0.094907440835722	-0.0101966141349985
1	D	26	50	20120529	4	1188	23.56	-0.0958036279701977	-0.0124469107554466
1	D	26	50	20120529	4	1190	23.6	-0.0962575905237197	-0.0139028436179097
1	D	26	50	20120529	4	1192	23.64	-0.0975025934333547	-0.0165117140870974
1	D	26	50	20120529	4	1194	23.68	-0.0978675312431247	-0.0178895116502394
1	D	26	50	20120529	4	1196	23.72	-0.0990887753649127	-0.0199130391259609
1	D	26	50	20120529	4	1198	23.76	-0.100702888014327	-0.0209198884716925
1	D	26	50	20120529	4	1200	23.8	-0.101334263659249	-0.0213949935179717
1	D	26	50	20120529	4	1202	23.84	-0.101667664506578	-0.0221376677702520
1	D	26	50	20120529	4	1204	23.88	-0.101545900718858	-0.0219378393938886
1	D	26	50	20120529	4	1206	23.92	-0.100862694146875	-0.0222969082173752
1	D	26	50	20120529	4	1208	23.96	-0.0994124181386617	-0.0216986958804913
1	D	26	50	20120529	4	1210	24	-0.0989352624827167	-0.0219375565511762
1	D	26	50	20120529	4	1212	24.04	-0.0978605308859917	-0.0218799273485094
1	D	26	50	20120529	4	1214	24.08	-0.0965209170890337	-0.0219746089465103
1	D	26	50	20120529	4	1216	24.12	-0.0951530190208277	-0.0228107627152634
1	D	26	50	20120529	4	1218	24.16	-0.0923112982885954	-0.0248130062768713
1	D	26	50	20120529	4	1220	24.2	-0.0905021655889297	-0.0264381497920723
1	D	26	50	20120529	4	1222	24.24	-0.0889496419401565	-0.0275211545381376
1	D	26	50	20120529	4	1224	24.28	-0.0874806983129195	-0.0299318229765588
1	D	26	50	20120529	4	1226	24.32	-0.0860237047902847	-0.0307693909588743
1	D	26	50	20120529	4	1228	24.36	-0.0842887475919653	-0.0340490936313737
1	D	26	50	20120529	4	1230	24.4	-0.0826721600688167	-0.0361950212909186
1	D	26	50	20120529	4	1232	24.44	-0.0811994687756394	-0.0384507626335818
1	D	26	50	20120529	4	1234	24.48	-0.0790553088830475	-0.040419842887152
1	D	26	50	20120529	4	1236	24.52	-0.0779361709804635	-0.0421371931266198
1	D	26	50	20120529	4	1238	24.56	-0.0767808292106828	-0.0442950708907668
1	D	26	50	20120529	4	1240	24.6	-0.0759618581367126	-0.0454182393020035
1	D	26	50	20120529	4	1242	24.64	-0.0755943747425299	-0.0473625708182321
1	D	26	50	20120529	4	1244	24.68	-0.0743334619303181	-0.0508146661239849
1	D	26	50	20120529	4	1246	24.72	-0.0740160416962434	-0.0529520377914774
1	D	26	50	20120529	4	1248	24.76	-0.0740395883520569	-0.0552316793433447
1	D	26	50	20120529	4	1250	24.8	-0.0748564381056836	-0.0575422214615499
1	D	26	50	20120529	4	1252	24.84	-0.0745873839754422	-0.0587732236569176
1	D	26	50	20120529	4	1254	24.88	-0.0749970816444617	-0.0583803551292903
1	D	26	50	20120529	4	1256	24.92	-0.0748939147650865	-0.059151313652818
1	D	26	50	20120529	4	1258	24.96	-0.0747312094947355	-0.0591004726752507
1	D	26	50	20120529	4	1260	25	-0.0744695092750184	-0.059455228147372
1	D	26	50	20120529	4	1262	25.04	-0.0748155673337311	-0.0603516981245603
1	D	26	50	20120529	4	1264	25.08	-0.0744217088566102	-0.05968645206482
1	D	26	50	20120529	4	1266	25.12	-0.0742013036729143	-0.0590655416002601
1	D	26	50	20120529	4	1268	25.16	-0.0742127588027695	-0.0584693091623636
1	D	26	50	20120529	4	1270	25.2	-0.073325693345771	-0.0578314281350552
1	D	26	50	20120529	4	1272	25.24	-0.0732182838257088	-0.0572878751523571
1	D	26	50	20120529	4	1274	25.28	-0.0720369205263804	-0.0563255735338403
1	D	26	50	20120529	4	1276	25.32	-0.0693151251042371	-0.0559533525242237
1	D	26	50	20120529	4	1278	25.36	-0.0672581514777655	-0.0557224114494882
1	D	26	50	20120529	4	1280	25.4	-0.0647462960589565	-0.05559831420939
1	D	26	50	20120529	4	1282	25.44	-0.0627938328147442	-0.0556626609264779
1	D	26	50	20120529	4	1284	25.48	-0.0603169084709259	-0.0558776920986368
1	D	26	50	20120529	4	1286	25.52	-0.0586260747357526	-0.0566873293630954
1	D	26	50	20120529	4	1288	25.56	-0.0577238771936367	-0.0569927287818899
1	D	26	50	20120529	4	1290	25.6	-0.0578498836220441	-0.0564913900740286
1	D	26	50	20120529	4	1292	25.64	-0.0576999769844326	-0.0557654742524625
1	D	26	50	20120529	4	1294	25.68	-0.0582452977340836	-0.0549097336258705
1	D	26	50	20120529	4	1296	25.72	-0.0584387621494163	-0.0535082479855588
1	D	26	50	20120529	4	1298	25.76	-0.0578371556999827	-0.0503080241152647
1	D	26	50	20120529	4	1300	25.8	-0.0568803695143592	-0.04776293467774
1	D	26	50	20120529	4	1302	25.84	-0.0554991071279894	-0.0459446803005969
1	D	26	50	20120529	4	1304	25.88	-0.0534113743565361	-0.0436268549825455
1	D	26	50	20120529	4	1306	25.92	-0.0509034787357018	-0.0409667899823998
1	D	26	50	20120529	4	1308	25.96	-0.0487468030530828	-0.0392645011173713
1	D	26	50	20120529	4	1310	26	-0.0470303720524306	-0.0375636264659052
1	D	26	50	20120529	4	1312	26.04	-0.0444535335204306	-0.0356937532937355
1	D	26	50	20120529	4	1314	26.08	-0.0412491377201275	-0.0341558667553329
1	D	26	50	20120529	4	1316	26.12	-0.0394052153668274	-0.034016496008761
1	D	26	50	20120529	4	1318	26.16	-0.0385237360534002	-0.0334590130224735
1	D	26	50	20120529	4	1320	26.2	-0.0352838434926816	-0.0333057829829904
1	D	26	50	20120529	4	1322	26.24	-0.0329474919769631	-0.0341968082379636
1	D	26	50	20120529	4	1324	26.28	-0.0305285221049308	-0.0341157313744327
1	D	26	50	20120529	4	1326	26.32	-0.0274162269628773	-0.0330016492853343
1	D	26	50	20120529	4	1328	26.36	-0.0254270790188570	-0.0335094085227687
1	D	26	50	20120529	4	1330	26.4	-0.0224899200843678	-0.0342716484196844
1	D	26	50	20120529	4	1332	26.44	-0.0205796004043142	-0.0346445765360821
1	D	26	50	20120529	4	1334	26.48	-0.0186692948663962	-0.0363461441521938
1	D	26	50	20120529	4	1336	26.52	-0.0181130493169758	-0.0380426700969556
1	D	26	50	20120529	4	1338	26.56	-0.0173844606317768	-0.0397531472585103
1	D	26	50	20120529	4	1340	26.6	-0.0166497766861240	-0.0421162981212357
1	D	26	50	20120529	4	1342	26.64	-0.0157536602623263	-0.0443925455605533
1	D	26	50	20120529	4	1344	26.68	-0.0148100545471041	-0.0458671884684466
1	D	26	50	20120529	4	1346	26.72	-0.0135361380411862	-0.0478794658752795
1	D	26	50	20120529	4	1348	26.76	-0.0125360062098760	-0.0520502645134302
1	D	26	50	20120529	4	1350	26.8	-0.0126608812674335	-0.0547692315084488
1	D	26	50	20120529	4	1352	26.84	-0.0129177731610386	-0.056302733984808
1	D	26	50	20120529	4	1354	26.88	-0.0133760490659256	-0.0577498280125063
1	D	26	50	20120529	4	1356	26.92	-0.0134084345565040	-0.0600518848493372
1	D	26	50	20120529	4	1358	26.96	-0.0135681699783740	-0.0622418652613501
1	D	26	50	20120529	4	1360	27	-0.0132542145675272	-0.0635360120922777
1	D	26	50	20120529	4	1362	27.04	-0.0137539976404698	-0.062989135707708
1	D	26	50	20120529	4	1364	27.08	-0.0135394614430578	-0.0633969948990964
1	D	26	50	20120529	4	1366	27.12	-0.0135222080375969	-0.0633059195456796
1	D	26	50	20120529	4	1368	27.16	-0.0122129998322300	-0.0638452298876906
1	D	26	50	20120529	4	1370	27.2	-0.0110644462875487	-0.0644170671416361
1	D	26	50	20120529	4	1372	27.24	-0.0101258327462016	-0.0655805406394005
1	D	26	50	20120529	4	1374	27.28	-0.00727859658107593	-0.0666539287332417
1	D	26	50	20120529	4	1376	27.32	-0.00562849219649903	-0.0669404484009784
1	D	26	50	20120529	4	1378	27.36	-0.00392118287332408	-0.0679393781507607
1	D	26	50	20120529	4	1380	27.4	-0.00109749336401183	-0.0696226458433753
1	D	26	50	20120529	4	1382	27.44	0.000587895648946299	-0.071406746962987
1	D	26	50	20120529	4	1384	27.48	0.00232858041219323	-0.0729845143238486
1	D	26	50	20120529	4	1386	27.52	0.00424392055039322	-0.0741979802710428
1	D	26	50	20120529	4	1388	27.56	0.00620932384870124	-0.0749461699562163
1	D	26	50	20120529	4	1390	27.6	0.00758125242555938	-0.075684389435775
1	D	26	50	20120529	4	1392	27.64	0.00862133579000667	-0.0765485446330631
1	D	26	50	20120529	4	1394	27.68	0.00984215564772525	-0.0766546813609192
1	D	26	50	20120529	4	1396	27.72	0.0109679403540523	-0.0763185935078213
1	D	26	50	20120529	4	1398	27.76	0.0113511215187773	-0.0758675300921024
1	D	26	50	20120529	4	1400	27.8	0.0136432081499935	-0.0749063598444355
1	D	26	50	20120529	4	1402	27.84	0.0151449615318775	-0.0747523519874931
1	D	26	50	20120529	4	1404	27.88	0.0167570235716266	-0.0733023588219919
1	D	26	50	20120529	4	1406	27.92	0.0187335991570774	-0.0728165057526387
1	D	26	50	20120529	4	1408	27.96	0.0220294945748660	-0.0710643658595365
1	D	26	50	20120529	4	1410	28	0.0242010194998899	-0.0707791189840059
1	D	26	50	20120529	4	1412	28.04	0.0267357851784093	-0.0708103023930562
1	D	26	50	20120529	4	1414	28.08	0.0283585952412324	-0.0698501928055611
1	D	26	50	20120529	4	1416	28.12	0.0304352264362211	-0.0691371463274126
1	D	26	50	20120529	4	1418	28.16	0.0330494709169459	-0.0689409241956333
1	D	26	50	20120529	4	1420	28.2	0.0349544872961406	-0.068731549877724
1	D	26	50	20120529	4	1422	28.24	0.0360788577889053	-0.0675316603807285
1	D	26	50	20120529	4	1424	28.28	0.0361650541055319	-0.0665437614967328
1	D	26	50	20120529	4	1426	28.32	0.0369303557748101	-0.0657409831680517
1	D	26	50	20120529	4	1428	28.36	0.037118587599962	-0.0641741759622985
1	D	26	50	20120529	4	1430	28.4	0.0372436040788758	-0.0635174151839325
1	D	26	50	20120529	4	1432	28.44	0.0368954246998195	-0.0628221877966699
1	D	26	50	20120529	4	1434	28.48	0.0360789284995834	-0.0625445069636979
1	D	26	50	20120529	4	1436	28.52	0.035500020177826	-0.0606838968903618
1	D	26	50	20120529	4	1438	28.56	0.0347413653122909	-0.0578405498125325
1	D	26	50	20120529	4	1440	28.6	0.034262038838528	-0.0555857772061595
1	D	26	50	20120529	4	1442	28.64	0.0347915416094839	-0.0533358836365768
1	D	26	50	20120529	4	1444	28.68	0.0355545239685198	-0.050188678632736
1	D	26	50	20120529	4	1446	28.72	0.0363987953231209	-0.0480793932465922
1	D	26	50	20120529	4	1448	28.76	0.0370473607338931	-0.0464575660621949
1	D	26	50	20120529	4	1450	28.8	0.0380587850604989	-0.0440135433969052
1	D	26	50	20120529	4	1452	28.84	0.0406389328522348	-0.0419326129926869
1	D	26	50	20120529	4	1454	28.88	0.0418743756781884	-0.0402242571514758
1	D	26	50	20120529	4	1456	28.92	0.0431453081934896	-0.0385376872701931
1	D	26	50	20120529	4	1458	28.96	0.0445159851913451	-0.0363763234696149
1	D	26	50	20120529	4	1460	29	0.0447152478822834	-0.0354644385645967
1	D	26	50	20120529	4	1462	29.04	0.0448489617746058	-0.0350570743479551
1	D	26	50	20120529	4	1464	29.08	0.0450525378169094	-0.0335876357459714
1	D	26	50	20120529	4	1466	29.12	0.0459642105898932	-0.0321824024397193
1	D	26	50	20120529	4	1468	29.16	0.0474933290042091	-0.0315572493344723
1	D	26	50	20120529	4	1470	29.2	0.0485195530757452	-0.0304296261505141
1	D	26	50	20120529	4	1472	29.24	0.0494981181502292	-0.0287350447494006
1	D	26	50	20120529	4	1474	29.28	0.0501106847547711	-0.0271421453034216
1	D	26	50	20120529	4	1476	29.32	0.0504204682356090	-0.0250125518105221
1	D	26	50	20120529	4	1478	29.36	0.0504095080805006	-0.0238320370393312
1	D	26	50	20120529	4	1480	29.4	0.0503965680264049	-0.0214651385106654
1	D	26	50	20120529	4	1482	29.44	0.0505850119835911	-0.0199084429318832
1	D	26	50	20120529	4	1484	29.48	0.0514506521051197	-0.0172891779930120
1	D	26	50	20120529	4	1486	29.52	0.0517418386776123	-0.0155198554051271
1	D	26	50	20120529	4	1488	29.56	0.0513839012249756	-0.0142395678671107
1	D	26	50	20120529	4	1490	29.6	0.0506590460635813	-0.0130573560396449
1	D	26	50	20120529	4	1492	29.64	0.0500065986365805	-0.0115898973366485
1	D	26	50	20120529	4	1494	29.68	0.0494074670608811	-0.00996630945636604
1	D	26	50	20120529	4	1496	29.72	0.0478774294077497	-0.00815753031009085
1	D	26	50	20120529	4	1498	29.76	0.0463975963360825	-0.00612898237622288
1	D	26	50	20120529	4	1500	29.8	0.0456487702548059	-0.00456330654131963
1	D	26	50	20120529	4	1502	29.84	0.0449318346893609	-0.00365672493716035
1	D	26	50	20120529	4	1504	29.88	0.0436771444168235	-0.00249579702380828
1	D	26	50	20120529	4	1506	29.92	0.0435362887460111	-0.0019122925079731
1	D	26	50	20120529	4	1508	29.96	0.0414779009059771	-0.0008114686710219
1	D	26	50	20120529	4	1510	30	0.0401475502078527	0.000591289761496
1	D	26	50	20120529	4	1512	30.04	0.0381341343591021	0.0020038062675942
1	D	26	50	20120529	4	1514	30.08	0.0374893236853381	0.003745622401691
1	D	26	50	20120529	4	1516	30.12	0.036906455565606	0.0044093835371908
1	D	26	50	20120529	4	1518	30.16	0.0365983267146362	0.0055448273221489
1	D	26	50	20120529	4	1520	30.2	0.036916567192577	0.0049675029195814
1	D	26	50	20120529	4	1522	30.24	0.0373351744070394	0.0050711647737033
1	D	26	50	20120529	4	1524	30.28	0.0376885863762765	0.0043716947457536
1	D	26	50	20120529	4	1526	30.32	0.0380927686124027	0.0039945239886687
1	D	26	50	20120529	4	1528	30.36	0.0370738277407129	0.003375522712418
1	D	26	50	20120529	4	1530	30.4	0.0371470132925657	0.00165421267497560
1	D	26	50	20120529	4	1532	30.44	0.0372167340211907	0.000997169053897
1	D	26	50	20120529	4	1534	30.48	0.0362256531566796	0.00101809941462010
1	D	26	50	20120529	4	1536	30.52	0.0349650231871802	-7.28249273945006e-05
1	D	26	50	20120529	4	1538	30.56	0.0341683966874955	-0.0016868668661309
1	D	26	50	20120529	4	1540	30.6	0.0325769114550789	-0.00344763346196349
1	D	26	50	20120529	4	1542	30.64	0.0309635766231237	-0.00477218588448213
1	D	26	50	20120529	4	1544	30.68	0.0295873346949003	-0.00577620680308891
1	D	26	50	20120529	4	1546	30.72	0.0271952631648243	-0.00798513767683757
1	D	26	50	20120529	4	1548	30.76	0.0260360323077471	-0.00908468872158265
1	D	26	50	20120529	4	1550	30.8	0.0239062266828132	-0.0115539056014861
1	D	26	50	20120529	4	1552	30.84	0.0231083273909223	-0.0111794218501697
1	D	26	50	20120529	4	1554	30.88	0.0213894215165360	-0.01135004671647
1	D	26	50	20120529	4	1556	30.92	0.0200886349529330	-0.0110717365584628
1	D	26	50	20120529	4	1558	30.96	0.0198154159637503	-0.0102150130534450
1	D	26	50	20120529	4	1560	31	0.0188368013917916	-0.00987548159032262
1	D	26	50	20120529	4	1562	31.04	0.0179109511278450	-0.00901199814447667
1	D	26	50	20120529	4	1564	31.08	0.0169718567538867	-0.00782244654862216
1	D	26	50	20120529	4	1566	31.12	0.0163204346317186	-0.00661792550220994
1	D	26	50	20120529	4	1568	31.16	0.0150730487722309	-0.00434028506253339
1	D	26	50	20120529	4	1570	31.2	0.0143175476029399	-0.00361165395092752
1	D	26	50	20120529	4	1572	31.24	0.0129553134600518	-0.00283575275099934
1	D	26	50	20120529	4	1574	31.28	0.0122219800883511	-0.00259781839019787
1	D	26	50	20120529	4	1576	31.32	0.0115134520225343	-0.00342300493277476
1	D	26	50	20120529	4	1578	31.36	0.0105935980240922	-0.00372899125019762
1	D	26	50	20120529	4	1580	31.4	0.00812373767701789	-0.00444484494226744
1	D	26	50	20120529	4	1582	31.44	0.00692142280376297	-0.00516685046333359
1	D	26	50	20120529	4	1584	31.48	0.00511743784146422	-0.00558968617634752
1	D	26	50	20120529	4	1586	31.52	0.00450613695806064	-0.00487837210981291
1	D	26	50	20120529	4	1588	31.56	0.00317144462429978	-0.00459889522561674
1	D	26	50	20120529	4	1590	31.6	0.00212801664477748	-0.00450911387760949
1	D	26	50	20120529	4	1592	31.64	0.00126731212858159	-0.0039882165961806
1	D	26	50	20120529	4	1594	31.68	0.00125062440854559	-0.00393450476508167
1	D	26	50	20120529	4	1596	31.72	0.00130633735183528	-0.00371414907886051
1	D	26	50	20120529	4	1598	31.76	0.00200964696960685	-0.00439364334024172
1	D	26	50	20120529	4	1600	31.8	0.00145965224413214	-0.00539912796988556
1	D	26	50	20120529	4	1602	31.84	0.00162739918583303	-0.00554881540439494
1	D	26	50	20120529	4	1604	31.88	0.00163588446720727	-0.00635484642426948
1	D	26	50	20120529	4	1606	31.92	0.00136297660500832	-0.00729758239815082
1	D	26	50	20120529	4	1608	31.96	0.00149421491648976	-0.00925358188337583
1	D	26	50	20120529	4	1610	32	0.00118440385848747	-0.0104307159770459
1	D	26	50	20120529	4	1612	32.04	0.00112358560423761	-0.0111207885558737
1	D	26	50	20120529	4	1614	32.08	0.00151149024226093	-0.0125327676608182
1	D	26	50	20120529	4	1616	32.12	0.00192589724244312	-0.0138092509643518
1	D	26	50	20120529	4	1618	32.16	0.00243491230152094	-0.0144295929150596
1	D	26	50	20120529	4	1620	32.2	0.00266845270078411	-0.0157758224030623
1	D	26	50	20120529	4	1622	32.24	0.00352207059281894	-0.0187561063659226
1	D	26	50	20120529	4	1624	32.28	0.00344781730972655	-0.0209211046953561
1	D	26	50	20120529	4	1626	32.32	0.00298382091097974	-0.0239153978577652
1	D	26	50	20120529	4	1628	32.36	0.00203656652476662	-0.0259149826978758
1	D	26	50	20120529	4	1630	32.4	0.00138899813455598	-0.0266929415785372
1	D	26	50	20120529	4	1632	32.44	-8.27951330091316e-05	-0.028033311979751
1	D	26	50	20120529	4	1634	32.48	-0.00176776695296637	-0.0282604983174785
1	D	26	50	20120529	4	1636	32.52	-0.00350644353295472	-0.0276311308558156
1	D	26	50	20120529	4	1638	32.56	-0.00607197542752353	-0.0269730902141755
1	D	26	50	20120529	4	1640	32.6	-0.00723788349393553	-0.0255649273645291
1	D	26	50	20120529	4	1642	32.64	-0.00835434641156623	-0.0239353877664694
1	D	26	50	20120529	4	1644	32.68	-0.00963716539185923	-0.0226889140747294
1	D	26	50	20120529	4	1646	32.72	-0.0103616104313205	-0.0214802423115116
1	D	26	50	20120529	4	1648	32.76	-0.0107628864585760	-0.0193308568998066
1	D	26	50	20120529	4	1650	32.8	-0.0118724077089358	-0.0165280977512175
1	D	26	50	20120529	4	1652	32.84	-0.0132323649679885	-0.0138720137622499
1	D	26	50	20120529	4	1654	32.88	-0.0137646749528657	-0.0118819324372785
1	D	26	50	20120529	4	1656	32.92	-0.0141776253130787	-0.00941299840008756
1	D	26	50	20120529	4	1658	32.96	-0.0145060764129398	-0.00801511900435987
1	D	26	50	20120529	4	1660	33	-0.0149944397113663	-0.00517923190307216
1	D	26	50	20120529	4	1662	33.04	-0.0148305323594873	-0.00365683100317752
1	D	26	50	20120529	4	1664	33.08	-0.0145232378945192	-0.0019194837839378
1	D	26	50	20120529	4	1666	33.12	-0.0137737754171396	-0.0003738190709421
1	D	26	50	20120529	4	1668	33.16	-0.0131619795589892	0.0026987083857375
1	D	26	50	20120529	4	1670	33.2	-0.0130439068686667	0.0035955884848589
1	D	26	50	20120529	4	1672	33.24	-0.0129876706663589	0.0038499560072551
1	D	26	50	20120529	4	1674	33.28	-0.0138036082522379	0.004200178924909
1	D	26	50	20120529	4	1676	33.32	-0.0138351310725432	0.0038374472882959
1	D	26	50	20120529	4	1678	33.36	-0.0150191672355044	0.0031280211968671
1	D	26	50	20120529	4	1680	33.4	-0.0164214306932754	0.0031384156665505
1	D	26	50	20120529	4	1682	33.44	-0.0177166028290358	0.0030364155133644
1	D	26	50	20120529	4	1684	33.48	-0.0211093294494401	0.0022738432762615
1	D	26	50	20120529	4	1686	33.52	-0.0226853007590774	0.002330015838959
1	D	26	50	20120529	4	1688	33.56	-0.0224430247626395	0.0026554475928645
1	D	26	50	20120529	4	1690	33.6	-0.0230801916120989	0.0038659507626455
1	D	26	50	20120529	4	1692	33.64	-0.0247648310918689	0.0057189665091518
1	D	26	50	20120529	4	1694	33.68	-0.0264472643984817	0.007465576827225
1	D	26	50	20120529	4	1696	33.72	-0.0276770150148467	0.0096900428369563
1	D	26	50	20120529	4	1698	33.76	-0.0284459582840480	0.0109643553226717
1	D	26	50	20120529	4	1700	33.8	-0.0294999928652881	0.013165557519302
1	D	26	50	20120529	4	1702	33.84	-0.0308114143148801	0.015196771245735
1	D	26	50	20120529	4	1704	33.88	-0.0328653190979214	0.0160312562424845
1	D	26	50	20120529	4	1706	33.92	-0.0341234741936866	0.0176387220881559
1	D	26	50	20120529	4	1708	33.96	-0.0343593791580261	0.0174936096345208
1	D	26	50	20120529	4	1710	34	-0.0345319061415678	0.0179369726573926
1	D	26	50	20120529	4	1712	34.04	-0.0343233167121856	0.0184842662349631
1	D	26	50	20120529	4	1714	34.08	-0.0338202950901851	0.0185815499859188
1	D	26	50	20120529	4	1716	34.12	-0.0329612664170606	0.0184005660052741
1	D	26	50	20120529	4	1718	34.16	-0.0308316163556186	0.0205323373870597
1	D	26	50	20120529	4	1720	34.2	-0.0294313214831264	0.0214048477580742
1	D	26	50	20120529	4	1722	34.24	-0.0271393380895002	0.0223046793209003
1	D	26	50	20120529	4	1724	34.28	-0.0250284263577597	0.0247146972210828
1	D	26	50	20120529	4	1726	34.32	-0.0238008819145520	0.0264556011874319
1	D	26	50	20120529	4	1728	34.36	-0.0221552747291034	0.0291687981911159
1	D	26	50	20120529	4	1730	34.4	-0.0200548140355888	0.0311795977447761
1	D	26	50	20120529	4	1732	34.44	-0.0175094417553516	0.0333407282001165
1	D	26	50	20120529	4	1734	34.48	-0.0162148706603552	0.0354968381973106
1	D	26	50	20120529	4	1736	34.52	-0.0148107687249531	0.0375746714738272
1	D	26	50	20120529	4	1738	34.56	-0.0124356677576256	0.0392558178460983
1	D	26	50	20120529	4	1740	34.6	-0.0115396927551841	0.0418925483224648
1	D	26	50	20120529	4	1742	34.64	-0.00996659229907843	0.0434434456256412
1	D	26	50	20120529	4	1744	34.68	-0.00946737491156073	0.0446759327452494
1	D	26	50	20120529	4	1746	34.72	-0.00874492391322243	0.0468007179120368
1	D	26	50	20120529	4	1748	34.76	-0.00809530491334633	0.0484767731154833
1	D	26	50	20120529	4	1750	34.8	-0.00852232669850493	0.0485751316687464
1	D	26	50	20120529	4	1752	34.84	-0.00900400783784923	0.049192294467366
1	D	26	50	20120529	4	1754	34.88	-0.00914931828138303	0.0487686667947571
1	D	26	50	20120529	4	1756	34.92	-0.00954642944969743	0.0489820716213192
1	D	26	50	20120529	4	1758	34.96	-0.0100120592651087	0.050105876428659
1	D	26	50	20120529	4	1760	35	-0.0104090290120668	0.0502361254977536
1	D	26	50	20120529	4	1762	35.04	-0.0116225656699392	0.0516569858638698
1	D	26	50	20120529	4	1764	35.08	-0.0133522195673996	0.0533443547758153
1	D	26	50	20120529	4	1766	35.12	-0.0147431693166717	0.0544404409973325
1	D	26	50	20120529	4	1768	35.16	-0.0154026171008062	0.055028895260636
1	D	26	50	20120529	4	1770	35.2	-0.0153343105857436	0.0554170968835074
1	D	26	50	20120529	4	1772	35.24	-0.0149609582052771	0.0550742915159882
1	D	26	50	20120529	4	1774	35.28	-0.0142872975748407	0.0538356525673837
1	D	26	50	20120529	4	1776	35.32	-0.0127885847521158	0.0526738054152161
1	D	26	50	20120529	4	1778	35.36	-0.0128770438104423	0.0521104534426447
1	D	26	50	20120529	4	1780	35.4	-0.0129191873746010	0.0510329641294727
1	D	26	50	20120529	4	1782	35.44	-0.0118093125708506	0.049756636389431
1	D	26	50	20120529	4	1784	35.48	-0.0106041197729962	0.0479726059804973
1	D	26	50	20120529	4	1786	35.52	-0.00881634169812233	0.0473607464827366
1	D	26	50	20120529	4	1788	35.56	-0.00641995681668113	0.0458820447819193
1	D	26	50	20120529	4	1790	35.6	-0.00346962448285833	0.0444157881604509
1	D	26	50	20120529	4	1792	35.64	-0.000925878548217851	0.0429771087034487
1	D	26	50	20120529	4	1794	35.68	0.000513437304887369	0.0421258228495782
1	D	26	50	20120529	4	1796	35.72	0.00151441766433505	0.0418073419553318
1	D	26	50	20120529	4	1798	35.76	0.00340309987688431	0.0411361561986295
1	D	26	50	20120529	4	1800	35.8	0.00550073214327421	0.03987064719234
1	D	26	50	20120529	4	1802	35.84	0.00648551975743271	0.0398741120155678
1	D	26	50	20120529	4	1804	35.88	0.00623958801893603	0.0390005522980899
1	D	26	50	20120529	4	1806	35.92	0.00585329558437382	0.0386238765157518
1	D	26	50	20120529	4	1808	35.96	0.00623463827146773	0.0371780552802597
1	D	26	50	20120529	4	1810	36	0.00646154883755049	0.035267664889528
1	D	26	50	20120529	4	1812	36.04	0.00670521783434737	0.0330862404695675
1	D	26	50	20120529	4	1814	36.08	0.00709631859502165	0.0311458687513135
1	D	26	50	20120529	4	1816	36.12	0.00772430012739342	0.0278696309020419
1	D	26	50	20120529	4	1818	36.16	0.00848316712496283	0.0257700894473428
1	D	26	50	20120529	4	1820	36.2	0.0083500189180654	0.0237147421664678
1	D	26	50	20120529	4	1822	36.24	0.00761413289088456	0.0223297321141577
1	D	26	50	20120529	4	1824	36.28	0.00650581372205277	0.0211596118126502
1	D	26	50	20120529	4	1826	36.32	0.00442154577382729	0.019939004086966
1	D	26	50	20120529	4	1828	36.36	0.00252162056345716	0.0192154217177778
1	D	26	50	20120529	4	1830	36.4	0.000354691832510988	0.0175136278274962
1	D	26	50	20120529	4	1832	36.44	-0.00139525602956948	0.0154720691288544
1	D	26	50	20120529	4	1834	36.48	-0.00293165764373161	0.0136126611370462
1	D	26	50	20120529	4	1836	36.52	-0.00367185702227769	0.0118615819041159
1	D	26	50	20120529	4	1838	36.56	-0.00368368691872694	0.0097995666062943
1	D	26	50	20120529	4	1840	36.6	-0.00307418915761538	0.0077875366868349
1	D	26	50	20120529	4	1842	36.64	-0.00273453748634024	0.0050535366016483
1	D	26	50	20120529	4	1844	36.68	-0.00178273640352409	0.0030724001774589
1	D	26	50	20120529	4	1846	36.72	-0.000219549584490612	0.0022447175479445
1	D	26	50	20120529	4	1848	36.76	0.00101570939369979	0.000702461089634098
1	D	26	50	20120529	4	1850	36.8	0.00168803359231978	-0.0005566061738789
1	D	26	50	20120529	4	1852	36.84	0.00329750762124972	-0.00102612507658670
1	D	26	50	20120529	4	1854	36.88	0.00326055422086491	-0.0009084625081973
1	D	26	50	20120529	4	1856	36.92	0.00613114612297326	-0.0022340119512774
1	D	26	50	20120529	4	1858	36.96	0.0073660091213662	-0.00198755695376260
1	D	26	50	20120529	4	1860	37	0.00851809112888563	-0.00294816858707237
1	D	26	50	20120529	4	1862	37.04	0.0101875985235383	-0.00343839157633338
1	D	26	50	20120529	4	1864	37.08	0.0108446067892778	-0.00356153422227702
1	D	26	50	20120529	4	1866	37.12	0.0111755751892800	-0.00302304412413221
1	D	26	50	20120529	4	1868	37.16	0.0118880347688001	-0.0028138607250538
1	D	26	50	20120529	4	1870	37.2	0.0122967778436650	-0.00299307693874553
1	D	26	50	20120529	4	1872	37.24	0.0121249226115654	-0.00351899467832084
1	D	26	50	20120529	4	1874	37.28	0.0128072530782460	-0.00349421836381484
1	D	26	50	20120529	4	1876	37.32	0.0130930203843676	-0.0036679799557965
1	D	26	50	20120529	4	1878	37.36	0.0143732888305008	-0.00479169496057507
1	D	26	50	20120529	4	1880	37.4	0.0154829797864882	-0.00611790201296168
1	D	26	50	20120529	4	1882	37.44	0.0164549051282969	-0.0060841800905669
1	D	26	50	20120529	4	1884	37.48	0.0184535212321172	-0.00646055181698906
1	D	26	50	20120529	4	1886	37.52	0.0202411508145671	-0.0063739241652259
1	D	26	50	20120529	4	1888	37.56	0.0212265041141506	-0.00613089156453208
1	D	26	50	20120529	4	1890	37.6	0.0230399784494528	-0.00501567103351591
1	D	26	50	20120529	4	1892	37.64	0.0228397540932921	-0.00520633530599505
1	D	26	50	20120529	4	1894	37.68	0.0218933765194876	-0.00540745061670013
1	D	26	50	20120529	4	1896	37.72	0.0217479458678010	-0.00687280921255644
1	D	26	50	20120529	4	1898	37.76	0.0210218108431327	-0.0080685904191532
1	D	26	50	20120529	4	1900	37.8	0.0199651246114631	-0.0103145171196935
1	D	26	50	20120529	4	1902	37.84	0.0196943451406756	-0.0127471482947384
1	D	26	50	20120529	4	1904	37.88	0.0185334242983913	-0.0150473595828704
1	D	26	50	20120529	4	1906	37.92	0.0178487540153718	-0.017742193023447
1	D	26	50	20120529	4	1908	37.96	0.0171545943593488	-0.0190704860408381
1	D	26	50	20120529	4	1910	38	0.0163455934909933	-0.0216601232055776
1	D	26	50	20120529	4	1912	38.04	0.0156164115432048	-0.023734929357964
1	D	26	50	20120529	4	1914	38.08	0.0144721352874429	-0.0258926310525225
1	D	26	50	20120529	4	1916	38.12	0.0131449312144948	-0.0275957330903494
1	D	26	50	20120529	4	1918	38.16	0.0120168908375357	-0.028244355069664
1	D	26	50	20120529	4	1920	38.2	0.0107495999221576	-0.0310330569354431
1	D	26	50	20120529	4	1922	38.24	0.0100660256546489	-0.0325623309132509
1	D	26	50	20120529	4	1924	38.28	0.00835942343825518	-0.034921734110036
1	D	26	50	20120529	4	1926	38.32	0.00733256297061607	-0.0379170384351422
1	D	26	50	20120529	4	1928	38.36	0.00780618309265482	-0.039552152155958
1	D	26	50	20120529	4	1930	38.4	0.00873701845940879	-0.0407354246435956
1	D	26	50	20120529	4	1932	38.44	0.00988698621765247	-0.0412006301949382
1	D	26	50	20120529	4	1934	38.48	0.0120817749557774	-0.0423817106515541
1	D	26	50	20120529	4	1936	38.52	0.0144818367924808	-0.0437544877565497
1	D	26	50	20120529	4	1938	38.56	0.0164755950727144	-0.0449182440970265
1	D	26	50	20120529	4	1940	38.6	0.0184111584648563	-0.0470032898627113
1	D	26	50	20120529	4	1942	38.64	0.0208789611311974	-0.0476245538806618
1	D	26	50	20120529	4	1944	38.68	0.0228159387369017	-0.0491656931102578
1	D	26	50	20120529	4	1946	38.72	0.0256868629791972	-0.0511733813940808
1	D	26	50	20120529	4	1948	38.76	0.0275183402531485	-0.0525586742891034
1	D	26	50	20120529	4	1950	38.8	0.0281860611866229	-0.0542949749903069
1	D	26	50	20120529	4	1952	38.84	0.0294968957375866	-0.0566490748862332
1	D	26	50	20120529	4	1954	38.88	0.0308908860460177	-0.0586832796743507
1	D	26	50	20120529	4	1956	38.92	0.0324794014299533	-0.0608439858656224
1	D	26	50	20120529	4	1958	38.96	0.0339690632858790	-0.0633713976336175
1	D	26	50	20120529	4	1960	39	0.0352624322993473	-0.065692899906931
1	D	26	50	20120529	4	1962	39.04	0.0357633467431398	-0.0671844709511659
1	D	26	50	20120529	4	1964	39.08	0.0366767872830766	-0.0694945888053024
1	D	26	50	20120529	4	1966	39.12	0.0384468876884209	-0.0712239598600503
1	D	26	50	20120529	4	1968	39.16	0.0395215485744682	-0.0717603710642584
1	D	26	50	20120529	4	1970	39.2	0.0423953719545666	-0.0726073435667637
1	D	26	50	20120529	4	1972	39.24	0.045241830302233	-0.0734765899328763
1	D	26	50	20120529	4	1974	39.28	0.0463883332372489	-0.0743552408191787
1	D	26	50	20120529	4	1976	39.32	0.0487828089303809	-0.0756306493204049
1	D	26	50	20120529	4	1978	39.36	0.0501950425937667	-0.0774187809486694
1	D	26	50	20120529	4	1980	39.4	0.0520199437746529	-0.0791685873893936
1	D	26	50	20120529	4	1982	39.44	0.0540933929891262	-0.079154515964448
1	D	26	50	20120529	4	1984	39.48	0.0563486393570426	-0.0798186306533384
1	D	26	50	20120529	4	1986	39.52	0.0587808179837475	-0.0796315160569009
1	D	26	50	20120529	4	1988	39.56	0.0596805477231971	-0.079757798256953
1	D	26	50	20120529	4	1990	39.6	0.062456401458762	-0.0794452217043294
1	D	26	50	20120529	4	1992	39.64	0.0653267882999038	-0.0791378141022764
1	D	26	50	20120529	4	1994	39.68	0.0671716157498839	-0.0784386410591748
1	D	26	50	20120529	4	1996	39.72	0.0688287275626624	-0.0783579531043736
1	D	26	50	20120529	4	1998	39.76	0.0719401623678953	-0.0794323076010526
1	D	26	50	20120529	4	2000	39.8	0.0736636055343645	-0.0796616105215082
1	D	26	50	20120529	4	2002	39.84	0.0758554951346865	-0.078921976828387
1	D	26	50	20120529	4	2004	39.88	0.0771818153241582	-0.0787574330804049
1	D	26	50	20120529	4	2006	39.92	0.07850819915324	-0.078963773910223
1	D	26	50	20120529	4	2008	39.96	0.0815078168297115	-0.0795573900530291
1	D	26	50	20120529	4	2010	40	0.0832789001134816	-0.0808919197522303
1	D	26	50	20120529	4	2012	40.04	0.0848379220735739	-0.0811883459859715
1	D	26	50	20120529	4	2014	40.08	0.0873249933997023	-0.0820770024332277
1	D	26	50	20120529	4	2016	40.12	0.0884676496738285	-0.0824136135453437
1	D	26	50	20120529	4	2018	40.16	0.0895551516190222	-0.0816004690312504
1	D	26	50	20120529	4	2020	40.2	0.0897205438951417	-0.0812667853412085
1	D	26	50	20120529	4	2022	40.24	0.0895016236356864	-0.081266502498496
1	D	26	50	20120529	4	2024	40.28	0.0911747089906519	-0.0797221105777065
1	D	26	50	20120529	4	2026	40.32	0.092433995457267	-0.0786820272132592
1	D	26	50	20120529	4	2028	40.36	0.0931613962030736	-0.078039479281195
1	D	26	50	20120529	4	2030	40.4	0.0937960245391885	-0.0768858345676891
1	D	26	50	20120529	4	2032	40.44	0.0945587099133763	-0.0764173056144749
1	D	26	50	20120529	4	2034	40.48	0.0950818982207762	-0.076049680798936
1	D	26	50	20120529	4	2036	40.52	0.09553465869277	-0.075766625954427
1	D	26	50	20120529	4	2038	40.56	0.0959075160984897	-0.0753442710740243
1	D	26	50	20120529	4	2040	40.6	0.0954168547030243	-0.0759565548358538
1	D	26	50	20120529	4	2042	40.64	0.0947103843179409	-0.0763688687999636
1	D	26	50	20120529	4	2044	40.68	0.094434046987853	-0.0772985727958677
1	D	26	50	20120529	4	2046	40.72	0.0933658914841927	-0.077665278372591
1	D	26	50	20120529	4	2048	40.76	0.093448905820304	-0.0777760112945249
1	D	26	50	20120529	4	2050	40.8	0.0923509104104776	-0.0790521976132103
1	D	26	50	20120529	4	2052	40.84	0.0919615774167562	-0.0796197215157907
1	D	26	50	20120529	4	2054	40.88	0.0904472375341671	-0.0810845639236967
1	D	26	50	20120529	4	2056	40.92	0.0899250391762609	-0.0830110763490395
1	D	26	50	20120529	4	2058	40.96	0.0891614416343253	-0.0845680476994663
1	D	26	50	20120529	4	2060	41	0.0889812142579365	-0.0840680383523537
1	D	26	50	20120529	4	2062	41.04	0.0882478667441	-0.085119583917724
1	D	26	50	20120529	4	2064	41.08	0.087305646958169	-0.0854706624345831
1	D	26	50	20120529	4	2066	41.12	0.0867971806139535	-0.0851659559804342
1	D	26	50	20120529	4	2068	41.16	0.0849575291856116	-0.0854429014223538
1	D	26	50	20120529	4	2070	41.2	0.0831315673445536	-0.0848038890241955
1	D	26	50	20120529	4	2072	41.24	0.0834020356883575	-0.0827995948529222
1	D	26	50	20120529	4	2074	41.28	0.0831053336829716	-0.0822972661955673
1	D	26	50	20120529	4	2076	41.32	0.082254047829101	-0.083414424199164
1	D	26	50	20120529	4	2078	41.36	0.0819786863063715	-0.0831382424325681
1	D	26	50	20120529	4	2080	41.4	0.0805165591885052	-0.0826699680377951
1	D	26	50	20120529	4	2082	41.44	0.0799198812733365	-0.08213810353019
1	D	26	50	20120529	4	2084	41.48	0.0797844986090105	-0.0811265589954314
1	D	26	50	20120529	4	2086	41.52	0.0789271952764322	-0.079986992777939
1	D	26	50	20120529	4	2088	41.56	0.0788508348151318	-0.078946407367677
1	D	26	50	20120529	4	2090	41.6	0.0780778186108709	-0.0782295495839779
1	D	26	50	20120529	4	2092	41.64	0.0783661696851709	-0.0779775437982308
1	D	26	50	20120529	4	2094	41.68	0.0781679464412009	-0.0772585081256457
1	D	26	50	20120529	4	2096	41.72	0.078352897290888	-0.0768923965186185
1	D	26	50	20120529	4	2098	41.76	0.078347827335267	-0.0753644589726272
1	D	26	50	20120529	4	2100	41.8	0.0777041975298275	-0.0743633584050267
1	D	26	50	20120529	4	2102	41.84	0.078079430814332	-0.0719673553612473
1	D	26	50	20120529	4	2104	41.88	0.0785264778635337	-0.0702477989486223
1	D	26	50	20120529	4	2106	41.92	0.0790367261168379	-0.0681319940379559
1	D	26	50	20120529	4	2108	41.96	0.0793423376676668	-0.0666777582317676
1	D	26	50	20120529	4	2110	42	0.0800787186695944	-0.064383620990886
1	D	26	50	20120529	4	2112	42.04	0.0812430406954962	-0.0622932719243423
1	D	26	50	20120529	4	2114	42.08	0.0818637390280218	-0.060068431148017
1	D	26	50	20120529	4	2116	42.12	0.0833139443255573	-0.0588194684404072
1	D	26	50	20120529	4	2118	42.16	0.0840474261896821	-0.0564050523360457
1	D	26	50	20120529	4	2120	42.2	0.0848014848611394	-0.0545527154120494
1	D	26	50	20120529	4	2122	42.24	0.0854272036518114	-0.0526598612694912
1	D	26	50	20120529	4	2124	42.28	0.0867509782568707	-0.0516402840016983
1	D	26	50	20120529	4	2126	42.32	0.0880016380207554	-0.0500261713522838
1	D	26	50	20120529	4	2128	42.36	0.0896974215033969	-0.0482199377904208
1	D	26	50	20120529	4	2130	42.4	0.0910124986950477	-0.0470325640834524
1	D	26	50	20120529	4	2132	42.44	0.092355930868624	-0.0462375639293643
1	D	26	50	20120529	4	2134	42.48	0.0940976762920427	-0.0455045770399864
1	D	26	50	20120529	4	2136	42.52	0.0956258047568649	-0.0440849187553981
1	D	26	50	20120529	4	2138	42.56	0.0979056584407666	-0.0437324967356548
1	D	26	50	20120529	4	2140	42.6	0.100117559162996	-0.0428918174835021
1	D	26	50	20120529	4	2142	42.64	0.102016918687941	-0.0418678561536658
1	D	26	50	20120529	4	2144	42.68	0.104501621206353	-0.0417185859121574
1	D	26	50	20120529	4	2146	42.72	0.106473600597726	-0.0412134288276777
1	D	26	50	20120529	4	2148	42.76	0.107474722378530	-0.0410379249245872
1	D	26	50	20120529	4	2150	42.8	0.107896087309439	-0.0400339040059804
1	D	26	50	20120529	4	2152	42.84	0.107885551418399	-0.0396845225453961
1	D	26	50	20120529	4	2154	42.88	0.107304451065620	-0.0401315554524623
1	D	26	50	20120529	4	2156	42.92	0.106693652228031	-0.0402581275662947
1	D	26	50	20120529	4	2158	42.96	0.106490995424543	-0.0393391715934646
1	D	26	50	20120529	4	2160	43	0.105349512947673	-0.0388076394260467
1	D	26	50	20120529	4	2162	43.04	0.105573736507988	-0.0386477625828204
1	D	26	50	20120529	4	2164	43.08	0.105302985321471	-0.0385901333801537
1	D	26	50	20120529	4	2166	43.12	0.104719905069705	-0.0367032896452355
1	D	26	50	20120529	4	2168	43.16	0.104465983024581	-0.0362550546566414
1	D	26	50	20120529	4	2170	43.2	0.104036981340435	-0.0340362242879561
1	D	26	50	20120529	4	2172	43.24	0.104059467336077	-0.0329419058333918
1	D	26	50	20120529	4	2174	43.28	0.10419240341094	-0.0315261366361001
1	D	26	50	20120529	4	2176	43.32	0.104421364586688	-0.0303366416087881
1	D	26	50	20120529	4	2178	43.36	0.104269690182124	-0.0300203527455634
1	D	26	50	20120529	4	2180	43.4	0.104131804359792	-0.0301969880195038
1	D	26	50	20120529	4	2182	43.44	0.104049284998428	-0.0309779874593243
1	D	26	50	20120529	4	2184	43.48	0.104020505752433	-0.0320852459679843
1	D	26	50	20120529	4	2186	43.52	0.104258376473625	-0.0327282888747954
1	D	26	50	20120529	4	2188	43.56	0.103827112047779	-0.0339014497354619
1	D	26	50	20120529	4	2190	43.6	0.103774503303259	-0.033971170464087
1	D	26	50	20120529	4	2192	43.64	0.103437425500667	-0.0351827979336501
1	D	26	50	20120529	4	2194	43.68	0.103468750331074	-0.0363576558505916
1	D	26	50	20120529	4	2196	43.72	0.103460123628343	-0.0375236749327682
1	D	26	50	20120529	4	2198	43.76	0.103241910475669	-0.0405324142867169
1	D	26	50	20120529	4	2200	43.8	0.103345572329791	-0.0427419815565687
1	D	26	50	20120529	4	2202	43.84	0.103606636153405	-0.0435141421616244
1	D	26	50	20120529	4	2204	43.88	0.103589877722691	-0.0467025573486726
1	D	26	50	20120529	4	2206	43.92	0.104495964352103	-0.0494209586582662
1	D	26	50	20120529	4	2208	43.96	0.105269892724112	-0.0513842406362306
1	D	26	50	20120529	4	2210	44	0.105551816197771	-0.0522998732071891
1	D	26	50	20120529	4	2212	44.04	0.105368463409409	-0.0521790286582843
1	D	26	50	20120529	4	2214	44.08	0.105115884867169	-0.0512817101529586
1	D	26	50	20120529	4	2216	44.12	0.104345633450423	-0.0507056302583259
1	D	26	50	20120529	4	2218	44.16	0.103876538811784	-0.0502324344003559
1	D	26	50	20120529	4	2220	44.2	0.103208110771528	-0.0500442732858821
1	D	26	50	20120529	4	2222	44.24	0.102017696505401	-0.0496011294661125
1	D	26	50	20120529	4	2224	44.28	0.100097406619732	-0.0492798908554195
1	D	26	50	20120529	4	2226	44.32	0.0980091081628542	-0.0495765221501272
1	D	26	50	20120529	4	2228	44.36	0.0963429524543444	-0.0495259640152724
1	D	26	50	20120529	4	2230	44.4	0.0941434968114636	-0.0499761789028539
1	D	26	50	20120529	4	2232	44.44	0.0917102716667226	-0.0508628200957837
1	D	26	50	20120529	4	2234	44.48	0.0892228821425426	-0.0516979839150431
1	D	26	50	20120529	4	2236	44.52	0.0884792886514469	-0.0520086866346965
1	D	26	50	20120529	4	2238	44.56	0.0849843426747542	-0.0527470475356115
1	D	26	50	20120529	4	2240	44.6	0.0826054233308083	-0.0542843683885891
1	D	26	50	20120529	4	2242	44.64	0.0811242467562569	-0.0553038042350258
1	D	26	50	20120529	4	2244	44.68	0.0799292362960516	-0.0568840464696215
1	D	26	50	20120529	4	2246	44.72	0.0794244327649625	-0.0591984776751232
1	D	26	50	20120529	4	2248	44.76	0.0786282305293465	-0.0604847049101015
1	D	26	50	20120529	4	2250	44.8	0.0781791470126149	-0.0622044593126253
1	D	26	50	20120529	4	2252	44.84	0.0780834047544422	-0.0634622608549999
1	D	26	50	20120529	4	2254	44.88	0.0786357965719052	-0.0643874393675044
1	D	26	50	20120529	4	2256	44.92	0.079108356033772	-0.0656059964835232
1	D	26	50	20120529	4	2258	44.96	0.0783385995917725	-0.0676090885732684
1	D	26	50	20120529	4	2260	45	0.0786193916945817	-0.0695944322828059
1	D	26	50	20120529	4	2262	45.04	0.0782004733531355	-0.0720973357297651
1	D	26	50	20120529	4	2264	45.08	0.0783909679199872	-0.0729942299710221
1	D	26	50	20120529	4	2266	45.12	0.078133665904449	-0.0735786395835371
1	D	26	50	20120529	4	2268	45.16	0.0777095503281611	-0.0738232914587599
1	D	26	50	20120529	4	2270	45.2	0.0775978769542083	-0.0740906697459299
1	D	26	50	20120529	4	2272	45.24	0.0775337565112903	-0.0741101010402769
1	D	26	50	20120529	4	2274	45.28	0.0781721678686846	-0.0753165312749984
1	D	26	50	20120529	4	2276	45.32	0.078196994387772	-0.076038975202269
1	D	26	50	20120529	4	2278	45.36	0.0790576847618323	-0.0769898924016085
1	D	26	50	20120529	4	2280	45.4	0.079036344279176	-0.0771578868306828
1	D	26	50	20120529	4	2282	45.44	0.0795585992056249	-0.0780788368446358
1	D	26	50	20120529	4	2284	45.48	0.0801356266233443	-0.078344256446022
1	D	26	50	20120529	4	2286	45.52	0.0794271692682057	-0.0777664865661823
1	D	26	50	20120529	4	2288	45.56	0.0786048535791604	-0.0764865737947599
1	D	26	50	20120529	4	2290	45.6	0.078211504218922	-0.0756296169445043
1	D	26	50	20120529	4	2292	45.64	0.0778934051623374	-0.0756300836349799
1	D	26	50	20120529	4	2294	45.68	0.0773220275277996	-0.0761624289751962
1	D	26	50	20120529	4	2296	45.72	0.0766852566581377	-0.0757863400914865
1	D	26	50	20120529	4	2298	45.76	0.076450263861546	-0.0766150197415625
1	D	26	50	20120529	4	2300	45.8	0.0752164968786639	-0.0766394927072594
1	D	26	50	20120529	4	2302	45.84	0.0737467330075608	-0.0776503442773724
1	D	26	50	20120529	4	2304	45.88	0.0723072828041671	-0.0785835060254365
1	D	26	50	20120529	4	2306	45.92	0.070711795347369	-0.0797801852576453
1	D	26	50	20120529	4	2308	45.96	0.0693259721222606	-0.080082155208551
1	D	26	50	20120529	4	2310	46	0.0663875757509043	-0.0816476330535556
1	D	26	50	20120529	4	2312	46.04	0.0652095358534475	-0.0830741502739213
1	D	26	50	20120529	4	2314	46.08	0.0631004838125414	-0.0841136325976046
1	D	26	50	20120529	4	2316	46.12	0.0613391161759448	-0.0851513471543349
1	D	26	50	20120529	4	2318	46.16	0.0601365396731808	-0.0862867485128861
1	D	26	50	20120529	4	2320	46.2	0.0589010827050917	-0.0875459642688231
1	D	26	50	20120529	4	2322	46.24	0.0577919857188006	-0.0887369442203756
1	D	26	50	20120529	4	2324	46.28	0.0571692367766096	-0.0895579659040114
1	D	26	50	20120529	4	2326	46.32	0.0566918689886306	-0.0907179745785479
1	D	26	50	20120529	4	2328	46.36	0.0565385682384693	-0.0910305157758323
1	D	26	50	20120529	4	2330	46.4	0.0559678623553737	-0.0910889935066365
1	D	26	50	20120529	4	2332	46.44	0.0561732768753084	-0.0900030896227683
1	D	26	50	20120529	4	2334	46.48	0.0555025153826748	-0.0896991751282143
1	D	26	50	20120529	4	2336	46.52	0.0547284455893099	-0.0895712595114977
1	D	26	50	20120529	4	2338	46.56	0.0543384761994855	-0.0893197416294296
1	D	26	50	20120529	4	2340	46.6	0.0536054185994294	-0.0885154076658299
1	D	26	50	20120529	4	2342	46.64	0.0511642031480610	-0.0875115988792575
1	D	26	50	20120529	4	2344	46.68	0.0493866074108361	-0.0866833647064537
1	D	26	50	20120529	4	2346	46.72	0.0478471652375149	-0.0869355896953029
1	D	26	50	20120529	4	2348	46.76	0.0466521547773096	-0.0870194525595517
1	D	26	50	20120529	4	2350	46.8	0.0450871153385094	-0.0873027902467731
1	D	26	50	20120529	4	2352	46.84	0.0447334205265599	-0.0883648646321153
1	D	26	50	20120529	4	2354	46.88	0.0447933124709264	-0.0888705166913418
1	D	26	50	20120529	4	2356	46.92	0.0447279758043448	-0.0907386928072366
1	D	26	50	20120529	4	2358	46.96	0.0446439715187398	-0.0917256724524168
1	D	26	50	20120529	4	2360	47	0.0445629370816158	-0.0938410530990145
1	D	26	50	20120529	4	2362	47.04	0.0444719324388771	-0.0958702374289855
1	D	26	50	20120529	4	2364	47.08	0.0434713056328201	-0.0990565312956902
1	D	26	50	20120529	4	2366	47.12	0.0426879020299435	-0.101196024283526
1	D	26	50	20120529	4	2368	47.16	0.0418191506385777	-0.102803419418520
1	D	26	50	20120529	4	2370	47.2	0.0415307924932098	-0.104394833940258
1	D	26	50	20120529	4	2372	47.24	0.0413830071759418	-0.105733245655688
1	D	26	50	20120529	4	2374	47.28	0.0421884017997133	-0.108081830118721
1	D	26	50	20120529	4	2376	47.32	0.0423361164063032	-0.109961390653793
1	D	26	50	20120529	4	2378	47.36	0.0426278686642207	-0.112602858745594
1	D	26	50	20120529	4	2380	47.4	0.0424491120699368	-0.114487722581524
1	D	26	50	20120529	4	2382	47.44	0.0429276819394438	-0.115183374232856
1	D	26	50	20120529	4	2384	47.48	0.0429148125960262	-0.116261004967384
1	D	26	50	20120529	4	2386	47.52	0.0424071806378124	-0.117403618815103
1	D	26	50	20120529	4	2388	47.56	0.0412910832943876	-0.119929687080214
1	D	26	50	20120529	4	2390	47.6	0.0407879768195733	-0.121531637492992
1	D	26	50	20120529	4	2392	47.64	0.0402707282091354	-0.124025956663628
1	D	26	50	20120529	4	2394	47.68	0.0392041283403936	-0.125697839937065
1	D	26	50	20120529	4	2396	47.72	0.0398117451974672	-0.126610502659543
1	D	26	50	20120529	4	2398	47.76	0.0403711373720639	-0.128694275633022
1	D	26	50	20120529	4	2400	47.8	0.0417546625001335	-0.129690871930426
1	D	26	50	20120529	4	2402	47.84	0.0427130750313537	-0.131757462209122
1	D	26	50	20120529	4	2404	47.88	0.0431955339881573	-0.132874478791362
1	D	26	50	20120529	4	2406	47.92	0.0433765533241411	-0.133990293292074
1	D	26	50	20120529	4	2408	47.96	0.0431116004132304	-0.135608648582176
1	D	26	50	20120529	4	2410	48	0.0433682094641230	-0.136039347322597
1	D	26	50	20120529	4	2412	48.04	0.0431860587572894	-0.135968353801766
1	D	26	50	20120529	4	2414	48.08	0.0429727246414054	-0.136191587412586
1	D	26	50	20120529	4	2416	48.12	0.0429028624914242	-0.135065024888800
1	D	26	50	20120529	4	2418	48.16	0.0422618701942786	-0.134663741790476
1	D	26	50	20120529	4	2420	48.2	0.041167410318358	-0.134346816531149
1	D	26	50	20120529	4	2422	48.24	0.0402188265713963	-0.133640770410134
1	D	26	50	20120529	4	2424	48.28	0.038570277821738	-0.133268407979161
1	D	26	50	20120529	4	2426	48.32	0.0375162644537013	-0.132312823875066
1	D	26	50	20120529	4	2428	48.36	0.0361496391777020	-0.131306398793403
1	D	26	50	20120529	4	2430	48.4	0.0340819175281564	-0.130540036463953
1	D	26	50	20120529	4	2432	48.44	0.0321827701352455	-0.130421101103357
1	D	26	50	20120529	4	2434	48.48	0.0294483882123971	-0.129670860808518
1	D	26	50	20120529	4	2436	48.52	0.0273252293912064	-0.129133883918885
1	D	26	50	20120529	4	2438	48.56	0.0251691901046905	-0.129069466491119
1	D	26	50	20120529	4	2440	48.6	0.0228371519403373	-0.129118539701733
1	D	26	50	20120529	4	2442	48.64	0.0216189483777091	-0.129380734896197
1	D	26	50	20120529	4	2444	48.68	0.0188055119167241	-0.130484387160273
1	D	26	50	20120529	4	2446	48.72	0.0165458107760862	-0.131210797956586
1	D	26	50	20120529	4	2448	48.76	0.0139527087881189	-0.131555724644449
1	D	26	50	20120529	4	2450	48.8	0.0131130194854598	-0.131335885146178
1	D	26	50	20120529	4	2452	48.84	0.0107953355887647	-0.132433102738545
1	D	26	50	20120529	4	2454	48.88	0.00895346384512999	-0.133520774389367
1	D	26	50	20120529	4	2456	48.92	0.00836677734877952	-0.134564393287720
1	D	26	50	20120529	4	2458	48.96	0.00740129374974739	-0.135631417420530
1	D	26	50	20120529	4	2460	49	0.00716356444991248	-0.136038710926494
1	D	26	50	20120529	4	2462	49.04	0.00545618441605943	-0.137818498694740
1	D	26	50	20120529	4	2464	49.08	0.00409479173024098	-0.139544617058295
1	D	26	50	20120529	4	2466	49.12	0.00370086254244195	-0.141689059793599
1	D	26	50	20120529	4	2468	49.16	0.00324958699468871	-0.143760599819763
1	D	26	50	20120529	4	2470	49.2	0.00261439297314884	-0.145232584006159
1	D	26	50	20120529	4	2472	49.24	0.00290197330105739	-0.146233069390860
1	D	26	50	20120529	4	2474	49.28	0.00192072122080482	-0.147361116838887
1	D	26	50	20120529	4	2476	49.32	0.00208717415709614	-0.148356298922729
1	D	26	50	20120529	4	2478	49.36	0.00211404421478122	-0.148672234232563
1	D	26	50	20120529	4	2480	49.4	0.00233890417119855	-0.148598977970032
1	D	26	50	20120529	4	2482	49.44	0.00283105049090438	-0.149797241121431
1	D	26	50	20120529	4	2484	49.48	0.00301291835502557	-0.151678852266168
1	D	26	50	20120529	4	2486	49.52	0.00262160546231694	-0.152364321579851
1	D	26	50	20120529	4	2488	49.56	0.00219246235681481	-0.153760928183372
1	D	26	50	20120529	4	2490	49.6	0.00230432664959853	-0.154306956039804
1	D	26	50	20120529	4	2492	49.64	0.0021670772233702	-0.153200970323351
1	D	26	50	20120529	4	2494	49.68	0.0026071097733026	-0.152267801504219
1	D	26	50	20120529	4	2496	49.72	0.0030437482106853	-0.151882216176438
1	D	26	50	20120529	4	2498	49.76	0.00234392462934497	-0.150820212501774
1	D	26	50	20120529	4	2500	49.8	0.0024656884170653	-0.149815272344351
1	D	26	50	20120529	4	2502	49.84	0.00229534639347747	-0.148193664363056
1	D	26	50	20120529	4	2504	49.88	0.00243888907005832	-0.146530832056418
1	D	26	50	20120529	4	2506	49.92	0.00143041337873006	-0.144920467072944
1	D	26	50	20120529	4	2508	49.96	0.000375410061199719	-0.142401469875645
1	D	26	50	20120529	4	2510	50	-0.00114550591445442	-0.140541142645021
1	D	26	50	20120529	4	2512	50.04	-0.0026605529038247	-0.139052824291979
1	D	26	50	20120529	4	2514	50.08	-0.00448969672539808	-0.136724745925601
1	D	26	50	20120529	4	2516	50.12	-0.00528427261541743	-0.136047974025327
1	D	26	50	20120529	4	2518	50.16	-0.00860152265799783	-0.135002940913412
1	D	26	50	20120529	4	2520	50.2	-0.0103528140229625	-0.134088581134659
1	D	26	50	20120529	4	2522	50.24	-0.0117023273148571	-0.135096137587172
1	D	26	50	20120529	4	2524	50.28	-0.0130471029913176	-0.135125270386557
1	D	26	50	20120529	4	2526	50.32	-0.0143619680509340	-0.135939362423737
1	D	26	50	20120529	4	2528	50.36	-0.0171271091187640	-0.137037852808310
1	D	26	50	20120529	4	2530	50.4	-0.0189459998920102	-0.136983900560906
1	D	26	50	20120529	4	2532	50.44	-0.0210073575805252	-0.138137050299665
1	D	26	50	20120529	4	2534	50.48	-0.0234337945001668	-0.138543283145456
1	D	26	50	20120529	4	2536	50.52	-0.0252804745699136	-0.138866006680390
1	D	26	50	20120529	4	2538	50.56	-0.0268315132944463	-0.139116676034321
1	D	26	50	20120529	4	2540	50.6	-0.0283069623040701	-0.139144536041499
1	D	26	50	20120529	4	2542	50.64	-0.0287120637790119	-0.139025105706157
1	D	26	50	20120529	4	2544	50.68	-0.0291085385512232	-0.138836520327615
1	D	26	50	20120529	4	2546	50.72	-0.0295506217108210	-0.137428529304916
1	D	26	50	20120529	4	2548	50.76	-0.0302180598015830	-0.136027114375282
1	D	26	50	20120529	4	2550	50.8	-0.0309992006627598	-0.135042326761124
1	D	26	50	20120529	4	2552	50.84	-0.0314819424622759	-0.133551250691636
1	D	26	50	20120529	4	2554	50.88	-0.0325594317754479	-0.131932117584075
1	D	26	50	20120529	4	2556	50.92	-0.0339417548219895	-0.130487569140789
1	D	26	50	20120529	4	2558	50.96	-0.0358145271319621	-0.128824100438047
1	D	26	50	20120529	4	2560	51	-0.036384172354886	-0.128135661275884
1	D	26	50	20120529	4	2562	51.04	-0.0384920576696031	-0.127727660663140
1	D	26	50	20120529	4	2564	51.08	-0.0404979781864731	-0.127872758974639
1	D	26	50	20120529	4	2566	51.12	-0.0422715434150452	-0.127147125995785
1	D	26	50	20120529	4	2568	51.16	-0.0444154204649247	-0.126606967125637
1	D	26	50	20120529	4	2570	51.2	-0.0455904905139005	-0.126587309557120
1	D	26	50	20120529	4	2572	51.24	-0.045813724124721	-0.126184470823878
1	D	26	50	20120529	4	2574	51.28	-0.0456269772238097	-0.126273636988986
1	D	26	50	20120529	4	2576	51.32	-0.0455696308638555	-0.126616654488539
1	D	26	50	20120529	4	2578	51.36	-0.0457189718160421	-0.126429129770169
1	D	26	50	20120529	4	2580	51.4	-0.0440947475396566	-0.126619341494308
1	D	26	50	20120529	4	2582	51.44	-0.0426518961526454	-0.126994461641727
1	D	26	50	20120529	4	2584	51.48	-0.0423933072027655	-0.127011220072441
1	D	26	50	20120529	4	2586	51.52	-0.0417990546638563	-0.127370713159997
1	D	26	50	20120529	4	2588	51.56	-0.0410406826410338	-0.127549257622246
1	D	26	50	20120529	4	2590	51.6	-0.0400231559829063	-0.128637494958492
1	D	26	50	20120529	4	2592	51.64	-0.0399812245507819	-0.129069749333832
1	D	26	50	20120529	4	2594	51.68	-0.0395713854604062	-0.128782381137957
1	D	26	50	20120529	4	2596	51.72	-0.0390244383651584	-0.129814403485099
1	D	26	50	20120529	4	2598	51.76	-0.0384999772655523	-0.129899044166807
1	D	26	50	20120529	4	2600	51.8	-0.0375265740705710	-0.130656072686745
1	D	26	50	20120529	4	2602	51.84	-0.0371041484794901	-0.131060113501515
1	D	26	50	20120529	4	2604	51.88	-0.0373012191394068	-0.131302863259497
1	D	26	50	20120529	4	2606	51.92	-0.0369793441326107	-0.131934451036453
1	D	26	50	20120529	4	2608	51.96	-0.0358708835424227	-0.131658396549077
1	D	26	50	20120529	4	2610	52	-0.0351561400079993	-0.131677347010813
1	D	26	50	20120529	4	2612	52.04	-0.0335214505512522	-0.131667306094520
1	D	26	50	20120529	4	2614	52.08	-0.0311899073616458	-0.131799747194637
1	D	26	50	20120529	4	2616	52.12	-0.0287055583966250	-0.131112015139255
1	D	26	50	20120529	4	2618	52.16	-0.0274768189429571	-0.131179685258214
1	D	26	50	20120529	4	2620	52.2	-0.0256559482707237	-0.130047678012213
1	D	26	50	20120529	4	2622	52.24	-0.0233113236056653	-0.129409726274226
1	D	26	50	20120529	4	2624	52.28	-0.0219208688311401	-0.128224898151670
1	D	26	50	20120529	4	2626	52.32	-0.0195375654251508	-0.127209704945920
1	D	26	50	20120529	4	2628	52.36	-0.0178577625557641	-0.126639776880284
1	D	26	50	20120529	4	2630	52.4	-0.0152078091825894	-0.126814997940662
1	D	26	50	20120529	4	2632	52.44	-0.0142015255222828	-0.126686658059877
1	D	26	50	20120529	4	2634	52.48	-0.0125696644926605	-0.125964419193573
1	D	26	50	20120529	4	2636	52.52	-0.0104245146505748	-0.125956994572370
1	D	26	50	20120529	4	2638	52.56	-0.00958602742944383	-0.126229372104483
1	D	26	50	20120529	4	2640	52.6	-0.00728347561786613	-0.126157317923480
1	D	26	50	20120529	4	2642	52.64	-0.00616348918714473	-0.126096577450976
1	D	26	50	20120529	4	2644	52.68	-0.0035691144069713	-0.125743306903096
1	D	26	50	20120529	4	2646	52.72	-0.00155173876024608	-0.126036473374576
1	D	26	50	20120529	4	2648	52.76	-0.0005011195047591	-0.126388188287538
1	D	26	50	20120529	4	2650	52.8	0.000617523423078019	-0.125239846874891
1	D	26	50	20120529	4	2652	52.84	0.000482748870583869	-0.125834382256513
1	D	26	50	20120529	4	2654	52.88	0.00159969474214612	-0.126136034009367
1	D	26	50	20120529	4	2656	52.92	0.00203152485341677	-0.127163672294465
1	D	26	50	20120529	4	2658	52.96	0.00306093090546814	-0.129252748568803
1	D	26	50	20120529	4	2660	53	0.00376216870037083	-0.131902631231299
1	D	26	50	20120529	4	2662	53.04	0.00396192636605603	-0.133521127942757
1	D	26	50	20120529	4	2664	53.08	0.0039902106373035	-0.136366808472964
1	D	26	50	20120529	4	2666	53.12	0.00439821125004812	-0.138655713123665
1	D	26	50	20120529	4	2668	53.16	0.00431144924799654	-0.140770174531447
1	D	26	50	20120529	4	2670	53.2	0.00466401268909615	-0.141823622214059
1	D	26	50	20120529	4	2672	53.24	0.00425049664345825	-0.14396742855326
1	D	26	50	20120529	4	2674	53.28	0.00390309508186129	-0.147762965622635
1	D	26	50	20120529	4	2676	53.32	0.00334151087624295	-0.149886124443826
1	D	26	50	20120529	4	2678	53.36	0.00277002717568799	-0.151945643654710
1	D	26	50	20120529	4	2680	53.4	0.00154885376457881	-0.154530118939947
1	D	26	50	20120529	4	2682	53.44	0.000979491384367408	-0.155623871709086
1	D	26	50	20120529	4	2684	53.48	-0.000277178787157311	-0.157641105934455
1	D	26	50	20120529	4	2686	53.52	-0.00113051525069327	-0.160611802943576
1	D	26	50	20120529	4	2688	53.56	-0.0019797504948983	-0.161777822025753
1	D	26	50	20120529	4	2690	53.6	-0.0025263440367555	-0.161870453014088
1	D	26	50	20120529	4	2692	53.64	-0.00303828934633455	-0.162095312970506
1	D	26	50	20120529	4	2694	53.68	-0.00367701890178037	-0.161316576272385
1	D	26	50	20120529	4	2696	53.72	-0.00563216915176113	-0.161116465053309
1	D	26	50	20120529	4	2698	53.76	-0.00755592386065733	-0.161220692592856
1	D	26	50	20120529	4	2700	53.8	-0.0106881240586012	-0.162701657035373
1	D	26	50	20120529	4	2702	53.84	-0.0124709523860068	-0.163631290320599
1	D	26	50	20120529	4	2704	53.88	-0.0145436944936990	-0.163662897993718
1	D	26	50	20120529	4	2706	53.92	-0.0181509290272440	-0.164926214968986
1	D	26	50	20120529	4	2708	53.96	-0.0194925934338674	-0.165240594643901
1	D	26	50	20120529	4	2710	54	-0.0222010245378462	-0.164998551992701
1	D	26	50	20120529	4	2712	54.04	-0.0242596952205927	-0.164658150788238
1	D	26	50	20120529	4	2714	54.08	-0.0254960007168193	-0.164075211957828
1	D	26	50	20120529	4	2716	54.12	-0.0276420697977204	-0.163911870291374
1	D	26	50	20120529	4	2718	54.16	-0.0286707687429906	-0.163447442557490
1	D	26	50	20120529	4	2720	54.2	-0.0305636935962270	-0.162879635812198
1	D	26	50	20120529	4	2722	54.24	-0.0316719420543807	-0.161516828912817
1	D	26	50	20120529	4	2724	54.28	-0.0330258394083186	-0.160997317560679
1	D	26	50	20120529	4	2726	54.32	-0.0340343150996468	-0.160018540354161
1	D	26	50	20120529	4	2728	54.36	-0.035296642125421	-0.159692422706677
1	D	26	50	20120529	4	2730	54.4	-0.035682156742524	-0.159516211696806
1	D	26	50	20120529	4	2732	54.44	-0.0363225126435665	-0.158984750240066
1	D	26	50	20120529	4	2734	54.48	-0.0354176280956821	-0.159291422451067
1	D	26	50	20120529	4	2736	54.52	-0.0340901765353606	-0.159720848399281
1	D	26	50	20120529	4	2738	54.56	-0.0328062827527601	-0.160156214044458
1	D	26	50	20120529	4	2740	54.6	-0.0329520174603627	-0.159720565556569
1	D	26	50	20120529	4	2742	54.64	-0.0321121160256693	-0.160058421176620
1	D	26	50	20120529	4	2744	54.68	-0.0323195104445913	-0.160631672644127
1	D	26	50	20120529	4	2746	54.72	-0.0317642194893255	-0.161954881563762
1	D	26	50	20120529	4	2748	54.76	-0.0308195248296603	-0.162892505155615
1	D	26	50	20120529	4	2750	54.8	-0.0299813204512418	-0.164987945390983
1	D	26	50	20120529	4	2752	54.84	-0.028854545795421	-0.167898043348957
1	D	26	50	20120529	4	2754	54.88	-0.0285764406983804	-0.16948288177763
1	D	26	50	20120529	4	2756	54.92	-0.0287394288114438	-0.169889821730203
1	D	26	50	20120529	4	2758	54.96	-0.0275500752054881	-0.173856690772659
1	D	26	50	20120529	4	2760	55	-0.0269524992647073	-0.176100411300043
1	D	26	50	20120529	4	2762	55.04	-0.0266095524758318	-0.178189911838449
1	D	26	50	20120529	4	2764	55.08	-0.0265509333236715	-0.179303534308139
1	D	26	50	20120529	4	2766	55.12	-0.0258366847639950	-0.178897725726416
1	D	26	50	20120529	4	2768	55.16	-0.0253283456990000	-0.180031147185980
1	D	26	50	20120529	4	2770	55.2	-0.0242479572480250	-0.183211642777079
1	D	26	50	20120529	4	2772	55.24	-0.0229497091977665	-0.184481606556090
1	D	26	50	20120529	4	2774	55.28	-0.0224794831882775	-0.185339327081670
1	D	26	50	20120529	4	2776	55.32	-0.0216549966814140	-0.186597977152182
1	D	26	50	20120529	4	2778	55.36	-0.0203397780684070	-0.188056031334988
1	D	26	50	20120529	4	2780	55.4	-0.0184899867288230	-0.189628636816347
1	D	26	50	20120529	4	2782	55.44	-0.0171210280004458	-0.190802434073117
1	D	26	50	20120529	4	2784	55.48	-0.0160158201014512	-0.192456356834312
1	D	26	50	20120529	4	2786	55.52	-0.0153299265237003	-0.193999263830861
1	D	26	50	20120529	4	2788	55.56	-0.0139652104360103	-0.194552221333749
1	D	26	50	20120529	4	2790	55.6	-0.0125382689515758	-0.195325796152367
1	D	26	50	20120529	4	2792	55.64	-0.0119174291976940	-0.195557727176597
1	D	26	50	20120529	4	2794	55.68	-0.0105576628574723	-0.195930372450282
1	D	26	50	20120529	4	2796	55.72	-0.0102635064364987	-0.195960070935092
1	D	26	50	20120529	4	2798	55.76	-0.00762882656979763	-0.195788951094044
1	D	26	50	20120529	4	2800	55.8	-0.00658584406754743	-0.196267662384908
1	D	26	50	20120529	4	2802	55.84	-0.0047551446110555	-0.196784557441955
1	D	26	50	20120529	4	2804	55.88	-0.00208864493920102	-0.198585558413637
1	D	26	50	20120529	4	2806	55.92	-0.00137800262410856	-0.198606064510292
1	D	26	50	20120529	4	2808	55.96	-0.00164599609417824	-0.198386154301343
1	D	26	50	20120529	4	2810	56	-0.00176054739273046	-0.197755415052524
1	D	26	50	20120529	4	2812	56.04	-0.000824338014439471	-0.197783699323772
1	D	26	50	20120529	4	2814	56.08	0.000239857691246249	-0.197388426633088
1	D	26	50	20120529	4	2816	56.12	0.00119940159331643	-0.197130332657955
1	D	26	50	20120529	4	2818	56.16	0.0024566374502661	-0.196283218734094
1	D	26	50	20120529	4	2820	56.2	0.00379165505314631	-0.195711876454895
1	D	26	50	20120529	4	2822	56.24	0.00450371158180113	-0.195306704269275
1	D	26	50	20120529	4	2824	56.28	0.00617106937183902	-0.194120179090444
1	D	26	50	20120529	4	2826	56.32	0.00757255501215078	-0.192498076134402
1	D	26	50	20120529	4	2828	56.36	0.00893090713881013	-0.192248467440643
1	D	26	50	20120529	4	2830	56.4	0.00998803177668403	-0.191973402902762
1	D	26	50	20120529	4	2832	56.44	0.0130710173426574	-0.19135822000313
1	D	26	50	20120529	4	2834	56.48	0.0152701194321476	-0.190232506007481
1	D	26	50	20120529	4	2836	56.52	0.0167097888386434	-0.190081185156307
1	D	26	50	20120529	4	2838	56.56	0.0166574629368356	-0.189944006440756
1	D	26	50	20120529	4	2840	56.6	0.0176509479644027	-0.190492014196176
1	D	26	50	20120529	4	2842	56.64	0.0178567160377280	-0.189867638908388
1	D	26	50	20120529	4	2844	56.68	0.0187879756685506	-0.189948956188225
1	D	26	50	20120529	4	2846	56.72	0.0198648992962977	-0.188997897567529
1	D	26	50	20120529	4	2848	56.76	0.0212359793450185	-0.187812079495479
1	D	26	50	20120529	4	2850	56.8	0.0231013270337886	-0.187218109799282
1	D	26	50	20120529	4	2852	56.84	0.0242722958634335	-0.186066939959511
1	D	26	50	20120529	4	2854	56.88	0.0263115918203755	-0.184833745733121
1	D	26	50	20120529	4	2856	56.92	0.0294037697745043	-0.183828946997055
1	D	26	50	20120529	4	2858	56.96	0.0316877246777368	-0.183604087040638
1	D	26	50	20120529	4	2860	57	0.033814701875546	-0.18315860976849
1	D	26	50	20120529	4	2862	57.04	0.0357895804047218	-0.181831441050881
1	D	26	50	20120529	4	2864	57.08	0.0380625751528460	-0.181023571553376
1	D	26	50	20120529	4	2866	57.12	0.0402095634725627	-0.180867795929480
1	D	26	50	20120529	4	2868	57.16	0.0422509807498483	-0.181005681751812
1	D	26	50	20120529	4	2870	57.2	0.0427631381914617	-0.181069109230084
1	D	26	50	20120529	4	2872	57.24	0.044008211811775	-0.182335678896545
1	D	26	50	20120529	4	2874	57.28	0.0459263096664216	-0.182702950158694
1	D	26	50	20120529	4	2876	57.32	0.0478622973226323	-0.183575590637356
1	D	26	50	20120529	4	2878	57.36	0.0488676617441233	-0.183086414166131
1	D	26	50	20120529	4	2880	57.4	0.0510417322535595	-0.183132658949621
1	D	26	50	20120529	4	2882	57.44	0.0537899734693191	-0.182681100559155
1	D	26	50	20120529	4	2884	57.48	0.0554701298920965	-0.182519809502366
1	D	26	50	20120529	4	2886	57.52	0.057059210961457	-0.182892242644017
1	D	26	50	20120529	4	2888	57.56	0.0589059617418819	-0.183960186015643
1	D	26	50	20120529	4	2890	57.6	0.0601398630750524	-0.185776743336512
1	D	26	50	20120529	4	2892	57.64	0.0616684865146215	-0.187363632374851
1	D	26	50	20120529	4	2894	57.68	0.0624393743274711	-0.189564007256547
1	D	26	50	20120529	4	2896	57.72	0.0632595474829693	-0.190818485397050
1	D	26	50	20120529	4	2898	57.76	0.0631148734355386	-0.191284185923139
1	D	26	50	20120529	4	2900	57.8	0.0628200099077838	-0.191610162149266
1	D	26	50	20120529	4	2902	57.84	0.0630440213360637	-0.191169776045943
1	D	26	50	20120529	4	2904	57.88	0.0632256770681505	-0.190589312089267
1	D	26	50	20120529	4	2906	57.92	0.0629636232950428	-0.190363462183356
1	D	26	50	20120529	4	2908	57.96	0.0636411730127757	-0.190415646663808
1	D	26	50	20120529	4	2910	58	0.0639633308622843	-0.189899741556254
1	D	26	50	20120529	4	2912	58.04	0.0646391835237424	-0.18979805960112
1	D	26	50	20120529	4	2914	58.08	0.0660407398747323	-0.188320135717762
1	D	26	50	20120529	4	2916	58.12	0.0669037637011704	-0.187691871342677
1	D	26	50	20120529	4	2918	58.16	0.0670192342385382	-0.186764642220507
1	D	26	50	20120529	4	2920	58.2	0.0690106590663939	-0.184644523958476
1	D	26	50	20120529	4	2922	58.24	0.0702995025964626	-0.182310576605813
1	D	26	50	20120529	4	2924	58.28	0.071541747789651	-0.180727505944093
1	D	26	50	20120529	4	2926	58.32	0.0733959231912785	-0.179151930614253
1	D	26	50	20120529	4	2928	58.36	0.0747113539363198	-0.177105351457465
1	D	26	50	20120529	4	2930	58.4	0.0757386386680276	-0.176341110448358
1	D	26	50	20120529	4	2932	58.44	0.0778849198809632	-0.174177858672674
1	D	26	50	20120529	4	2934	58.48	0.078899759533322	-0.173751331862263
1	D	26	50	20120529	4	2936	58.52	0.0805346611221035	-0.17179964643551
1	D	26	50	20120529	4	2938	58.56	0.0818307878520185	-0.169656405781733
1	D	26	50	20120529	4	2940	58.6	0.0829350058015194	-0.168171764383954
1	D	26	50	20120529	4	2942	58.64	0.0828142319632927	-0.166669021052576
1	D	26	50	20120529	4	2944	58.68	0.0828363644055438	-0.165579157370734
1	D	26	50	20120529	4	2946	58.72	0.0836163738958707	-0.163420289657093
1	D	26	50	20120529	4	2948	58.76	0.0841835442450604	-0.162034289655289
1	D	26	50	20120529	4	2950	58.8	0.0856181931934099	-0.161466553620674
1	D	26	50	20120529	4	2952	58.84	0.0864684183871085	-0.160258532395695
1	D	26	50	20120529	4	2954	58.88	0.0876884604273678	-0.159096473111493
1	D	26	50	20120529	4	2956	58.92	0.0885113205886346	-0.157565091955478
1	D	26	50	20120529	4	2958	58.96	0.089179607207534	-0.156649317963163
1	D	26	50	20120529	4	2960	59	0.0912441468765644	-0.155603012059041
1	D	26	50	20120529	4	2962	59.04	0.0923466677697905	-0.154030972263107
1	D	26	50	20120529	4	2964	59.08	0.0924532287617152	-0.152382918488196
1	D	26	50	20120529	4	2966	59.12	0.0930282479961762	-0.151387877825710
1	D	26	50	20120529	4	2968	59.16	0.0933704169675923	-0.150396584829165
1	D	26	50	20120529	4	2970	59.2	0.0941146468547912	-0.148950905015029
1	D	26	50	20120529	4	2972	59.24	0.0939377994488164	-0.148395189795694
1	D	26	50	20120529	4	2974	59.28	0.0948365321677045	-0.146680455851317
1	D	26	50	20120529	4	2976	59.32	0.096158609716489	-0.144532477582107
1	D	26	50	20120529	4	2978	59.36	0.0968734239615905	-0.143551791187279
1	D	26	50	20120529	4	2980	59.4	0.0981271949953123	-0.142428127801295
1	D	26	50	20120529	4	2982	59.44	0.0982520700528699	-0.141186024029463
1	D	26	50	20120529	4	2984	59.48	0.0991242155567854	-0.139772234731159
1	D	26	50	20120529	4	2986	59.52	0.0998067857326647	-0.138345788221471
1	D	26	50	20120529	4	2988	59.56	0.100357480493853	-0.136286127589231
1	D	26	50	20120529	4	2990	59.6	0.100274607579098	-0.135134392064034
1	D	26	50	20120529	4	2992	59.64	0.100366177907261	-0.133849225489228
1	D	26	50	20120529	4	2994	59.68	0.100539560490008	-0.132810344206308
1	D	26	50	20120529	4	2996	59.72	0.100688689310161	-0.130443728520355
1	D	26	50	20120529	4	2998	59.76	0.100541257546283	-0.130439839433059
1	D	26	50	20120529	4	3000	59.8	0.0997364286079367	-0.129216686122962
1	D	26	50	20120529	4	3002	59.84	0.0995190639834	-0.128155601687114
1	D	26	50	20120529	4	3004	59.88	0.0986139673034812	-0.127609715252038
1	D	26	50	20120529	4	3006	59.92	0.0983029817411153	-0.127533206298313
1	D	26	50	20120529	4	3008	59.96	0.0974712827450837	-0.126539155585321
1	D	26	50	20120529	4	3010	60	0.0965712772339895	-0.126700941616857
1	D	26	50	20120529	4	3012	60.04	0.0962441696370126	-0.127879405778382
1	D	26	50	20120529	4	3014	60.08	0.094852371359603	-0.128186502253451
1	D	26	50	20120529	4	3016	60.12	0.0940519264832999	-0.128879466899014
1	D	26	50	20120529	4	3018	60.16	0.0919421319802736	-0.129116842645459
1	D	26	50	20120529	4	3020	60.2	0.0894049621386982	-0.129213079878378
1	D	26	50	20120529	4	3022	60.24	0.0871096935269666	-0.129343187526116
1	D	26	50	20120529	4	3024	60.28	0.0838497898443404	-0.128752187678401
1	D	26	50	20120529	4	3026	60.32	0.0816890836530687	-0.128993806065532
1	D	26	50	20120529	4	3028	60.36	0.0804427372405493	-0.128840081051302
1	D	26	50	20120529	4	3030	60.4	0.0776148050905499	-0.128857970852866
1	D	26	50	20120529	4	3032	60.44	0.0745350015050919	-0.128126468887729
1	D	26	50	20120529	4	3034	60.48	0.0730978776830084	-0.127293779942203
1	D	26	50	20120529	4	3036	60.52	0.0700719556342768	-0.126849221908871
1	D	26	50	20120529	4	3038	60.56	0.0669628071173995	-0.125818967328683
1	D	26	50	20120529	4	3040	60.6	0.0644339811358421	-0.124434664383154
1	D	26	50	20120529	4	3042	60.64	0.0618101907135713	-0.122969963396604
1	D	26	50	20120529	4	3044	60.68	0.0603275292147793	-0.121775518621824
1	D	26	50	20120529	4	3046	60.72	0.0586513325899766	-0.120047703201994
1	D	26	50	20120529	4	3048	60.76	0.0584393419769769	-0.118412730902535
1	D	26	50	20120529	4	3050	60.8	0.0585456201261892	-0.117108613865992
1	D	26	50	20120529	4	3052	60.84	0.0586884556959889	-0.115476611415014
1	D	26	50	20120529	4	3054	60.88	0.0592124925315263	-0.112695489733929
1	D	26	50	20120529	4	3056	60.92	0.0594351604569219	-0.11208956993313
1	D	26	50	20120529	4	3058	60.96	0.0595349332237473	-0.110057981440103
1	D	26	50	20120529	4	3060	61	0.0601733092258025	-0.109334752624305
1	D	26	50	20120529	4	3062	61.04	0.0606170894416752	-0.108028302135385
1	D	26	50	20120529	4	3064	61.08	0.062452455802923	-0.105658363047560
1	D	26	50	20120529	4	3066	61.12	0.0629190048571499	-0.103672948627345
1	D	26	50	20120529	4	3068	61.16	0.0635655125871888	-0.102002550278148
1	D	26	50	20120529	4	3070	61.2	0.064193847672951	-0.100124050403248
1	D	26	50	20120529	4	3072	61.24	0.0652822264305535	-0.0984120034646387
1	D	26	50	20120529	4	3074	61.28	0.066971999505555	-0.096160787605375
1	D	26	50	20120529	4	3076	61.32	0.067811123122789	-0.0946145572069545
1	D	26	50	20120529	4	3078	61.36	0.0690986231499735	-0.0930682560978557
1	D	26	50	20120529	4	3080	61.4	0.070788954839332	-0.0909734593296584
1	D	26	50	20120529	4	3082	61.44	0.0714422154391313	-0.0898789640983988
1	D	26	50	20120529	4	3084	61.48	0.0727522792437034	-0.0879777590247547
1	D	26	50	20120529	4	3086	61.52	0.0737675573022667	-0.0857886837094218
1	D	26	50	20120529	4	3088	61.56	0.0735945636282494	-0.084240579478031
1	D	26	50	20120529	4	3090	61.6	0.0744826105494602	-0.0815458747308886
1	D	26	50	20120529	4	3092	61.64	0.0738563649642363	-0.0804968429301254
1	D	26	50	20120529	4	3094	61.68	0.0742511334877846	-0.0784422119484198
1	D	26	50	20120529	4	3096	61.72	0.0736239580571433	-0.076306014078184
1	D	26	50	20120529	4	3098	61.76	0.0729565199663814	-0.0751803707932131
1	D	26	50	20120529	4	3100	61.8	0.0718127393924731	-0.0728655506789818
1	D	26	50	20120529	4	3102	61.84	0.0709869235248609	-0.0719357618302639
1	D	26	50	20120529	4	3104	61.88	0.0709018585790842	-0.0733231760456301
1	D	26	50	20120529	4	3106	61.92	0.068995583549819	-0.0732707652910085
1	D	26	50	20120529	4	3108	61.96	0.0680038521470692	-0.0733746534193004
1	D	26	50	20120529	4	3110	62	0.0662979888572619	-0.0726863945693664
1	D	26	50	20120529	4	3112	62.04	0.0649004658433519	-0.0721332928166952
1	D	26	50	20120529	4	3114	62.08	0.0625689947786371	-0.0714787933658153
1	D	26	50	20120529	4	3116	62.12	0.0596677490904576	-0.0706124327024768
1	D	26	50	20120529	4	3118	62.16	0.0571692509187452	-0.0695530523939709
1	D	26	50	20120529	4	3120	62.2	0.0562233329643486	-0.0677240004962791
1	D	26	50	20120529	4	3122	62.24	0.0563663523819113	-0.0670150128110546
1	D	26	50	20120529	4	3124	62.28	0.0557008588347976	-0.0656656762958553
1	D	26	50	20120529	4	3126	62.32	0.0545962731897705	-0.0637346525292486
1	D	26	50	20120529	4	3128	62.36	0.054424912225311	-0.0615775108632608
1	D	26	50	20120529	4	3130	62.4	0.0538133079930982	-0.0599057258776659
1	D	26	50	20120529	4	3132	62.44	0.0542608924434537	-0.0584697475685679
1	D	26	50	20120529	4	3134	62.48	0.0539634409048798	-0.0560434237860113
1	D	26	50	20120529	4	3136	62.52	0.0540639702759611	-0.0539594598937017
1	D	26	50	20120529	4	3138	62.56	0.0538768132531166	-0.0524437623660928
1	D	26	50	20120529	4	3140	62.6	0.0535953918252722	-0.05032526337859
1	D	26	50	20120529	4	3142	62.64	0.0529383835595327	-0.0473251153720327
1	D	26	50	20120529	4	3144	62.68	0.0528132256592627	-0.0462302312320434
1	D	26	50	20120529	4	3146	62.72	0.0536445923151072	-0.0441330020165188
1	D	26	50	20120529	4	3148	62.76	0.0543946204779117	-0.0420579971671269
1	D	26	50	20120529	4	3150	62.8	0.0553234759456784	-0.0401025640744336
1	D	26	50	20120529	4	3152	62.84	0.0548903730422016	-0.0389729609914881
1	D	26	50	20120529	4	3154	62.88	0.0557336685894447	-0.0369066535555048
1	D	26	50	20120529	4	3156	62.92	0.055840512424082	-0.0353201180705565
1	D	26	50	20120529	4	3158	62.96	0.0561840956090605	-0.0346611652611688
1	D	26	50	20120529	4	3160	63	0.056678999645213	-0.0331341681671964
1	D	26	50	20120529	4	3162	63.04	0.0568453111601481	-0.0329084596826417
1	D	26	50	20120529	4	3164	63.08	0.0567987128232679	-0.0318416476818655
1	D	26	50	20120529	4	3166	63.12	0.056351255652133	-0.031079103729034
1	D	26	50	20120529	4	3168	63.16	0.0552878377639066	-0.0304296261505141
1	D	26	50	20120529	4	3170	63.2	0.0542121162176875	-0.0300298986871094
1	D	26	50	20120529	4	3172	63.24	0.0530960188742626	-0.0304592539246458
1	D	26	50	20120529	4	3174	63.28	0.0513765473144513	-0.0303324696787791
1	D	26	50	20120529	4	3176	63.32	0.0496967444450645	-0.0296223930491116
1	D	26	50	20120529	4	3178	63.36	0.0479589588196205	-0.0293261153077944
1	D	26	50	20120529	4	3180	63.4	0.0488076283784006	-0.0303534000395022
1	D	26	50	20120529	4	3182	63.44	0.0495419587706628	-0.0300167465009793
1	D	26	50	20120529	4	3184	63.48	0.0497521109060314	-0.0303400357213378
1	D	26	50	20120529	4	3186	63.52	0.0489684951711205	-0.0302285956926228
1	D	26	50	20120529	4	3188	63.56	0.0498094572659857	-0.0300747999677147
1	D	26	50	20120529	4	3190	63.6	0.0498319432616274	-0.0300534453429229
1	D	26	50	20120529	4	3192	63.64	0.0499066137377207	-0.0303237015546924
1	D	26	50	20120529	4	3194	63.68	0.0504514395126249	-0.0296216152316523
1	D	26	50	20120529	4	3196	63.72	0.050766102030253	-0.0286460907163273
1	D	26	50	20120529	4	3198	63.76	0.0527915386942837	-0.0270597673634134
1	D	26	50	20120529	4	3200	63.8	0.0537497390934696	-0.0254399978597494
1	D	26	50	20120529	4	3202	63.84	0.0543330314772704	-0.0232675536959099
1	D	26	50	20120529	4	3204	63.88	0.0560392094295954	-0.0221761343791485
1	D	26	50	20120529	4	3206	63.92	0.0566321891762984	-0.0210631483055609
1	D	26	50	20120529	4	3208	63.96	0.0572622213183356	-0.0196175392021031
1	D	26	50	20120529	4	3210	64	0.0586051585171651	-0.0191719205085993
1	D	26	50	20120529	4	3212	64.04	0.0597651671917017	-0.0184288219922504
1	D	26	50	20120529	4	3214	64.08	0.0608695265625588	-0.0178054366539563
1	D	26	50	20120529	4	3216	64.12	0.0622809116978072	-0.0170092344183403
1	D	26	50	20120529	4	3218	64.16	0.0636833872876126	-0.0163526150613305
1	D	26	50	20120529	4	3220	64.2	0.065004899150972	-0.0165428974961478
1	D	26	50	20120529	4	3222	64.24	0.0664447099788242	-0.0159779191779797
1	D	26	50	20120529	4	3224	64.28	0.0675827983431439	-0.0156726611805415
1	D	26	50	20120529	4	3226	64.32	0.06842673028649	-0.0148936416397083
1	D	26	50	20120529	4	3228	64.36	0.0691126945749191	-0.0151136225593354
1	D	26	50	20120529	4	3230	64.4	0.0705916791184489	-0.0144752465572802
1	D	26	50	20120529	4	3232	64.44	0.0707828100814036	-0.0144430731987362
1	D	26	50	20120529	4	3234	64.48	0.0714199840019308	-0.0142969142270649
1	D	26	50	20120529	4	3236	64.52	0.071643005480717	-0.0141943837437929
1	D	26	50	20120529	4	3238	64.56	0.0715408992615137	-0.0143679077478961
1	D	26	50	20120529	4	3240	64.6	0.0718069835432742	-0.0148684686382980
1	D	26	50	20120529	4	3242	64.64	0.0709908408964287	-0.0139766655658655
1	D	26	50	20120529	4	3244	64.68	0.06995945494539	-0.0143997982637276
1	D	26	50	20120529	4	3246	64.72	0.0688196695247954	-0.0146281230433727
1	D	26	50	20120529	4	3248	64.76	0.0686584491786849	-0.0140310420773388
1	D	26	50	20120529	4	3250	64.8	0.0681634744318543	-0.0138395575609935
1	D	26	50	20120529	4	3252	64.84	0.0677696866654115	-0.0127099544780480
1	D	26	50	20120529	4	3254	64.88	0.0659883432622464	-0.0122745181221933
1	D	26	50	20120529	4	3256	64.92	0.0645935044256778	-0.0110335457212109
1	D	26	50	20120529	4	3258	64.96	0.0628308286415359	-0.00869712349481431
1	D	26	50	20120529	4	3260	65	0.061491214844578	-0.00734053913510791
1	D	26	50	20120529	4	3262	65.04	0.059434029086072	-0.00573434608164267
1	D	26	50	20120529	4	3264	65.08	0.0582270685212647	-0.00399549979602683
1	D	26	50	20120529	4	3266	65.12	0.0573109409755594	-0.002194074560276
1	D	26	50	20120529	4	3268	65.16	0.0559989043430678	0.000612785807644
1	D	26	50	20120529	4	3270	65.2	0.0542461987645407	0.0025237418838007
1	D	26	50	20120529	4	3272	65.24	0.0533233537044141	0.0046598407590871
1	D	26	50	20120529	4	3274	65.28	0.0521913464584126	0.0067130667196185
1	D	26	50	20120529	4	3276	65.32	0.0516088318920711	0.0066948233646639
1	D	26	50	20120529	4	3278	65.36	0.0493738087780966	0.0111928710211477
1	D	26	50	20120529	4	3280	65.4	0.0484260028485942	0.0133861748350322
1	D	26	50	20120529	4	3282	65.44	0.0470560824549946	0.0156367260139215
1	D	26	50	20120529	4	3284	65.48	0.0459850066003279	0.0177908066146535
1	D	26	50	20120529	4	3286	65.52	0.0449535570096789	0.0200636528703536
1	D	26	50	20120529	4	3288	65.56	0.0438859601203757	0.0222644590871864
1	D	26	50	20120529	4	3290	65.6	0.0422551236884793	0.0251675220397936
1	D	26	50	20120529	4	3292	65.64	0.0419882835095697	0.027615362374595
1	D	26	50	20120529	4	3294	65.68	0.0411791482909257	0.0291952439847323
1	D	26	50	20120529	4	3296	65.72	0.0404320616923309	0.0302704281297977
1	D	26	50	20120529	4	3298	65.76	0.0388517346049215	0.0322323100363354
1	D	26	50	20120529	4	3300	65.8	0.0379461146659846	0.0335558300829535
1	D	26	50	20120529	4	3302	65.84	0.0369477506016273	0.0355940653797237
1	D	26	50	20120529	4	3304	65.88	0.035466079052329	0.036983954468824
1	D	26	50	20120529	4	3306	65.92	0.0342037520265548	0.0389075677563639
1	D	26	50	20120529	4	3308	65.96	0.0326966953438119	0.0400032297138124
1	D	26	50	20120529	4	3310	66	0.0309391814391728	0.0416691025796098
1	D	26	50	20120529	4	3312	66.04	0.0300048105385129	0.0424681332423506
1	D	26	50	20120529	4	3314	66.08	0.0292173764269835	0.0424959932495294
1	D	26	50	20120529	4	3316	66.12	0.0286456805943942	0.0424276160237886
1	D	26	50	20120529	4	3318	66.16	0.0275264012704540	0.0424440916117903
1	D	26	50	20120529	4	3320	66.2	0.0272729742000768	0.0420766789282857
1	D	26	50	20120529	4	3322	66.24	0.0255409868502384	0.0418949524855208
1	D	26	50	20120529	4	3324	66.28	0.0229035492670907	0.0420371516592174
1	D	26	50	20120529	4	3326	66.32	0.0212180188327763	0.0421121756887013
1	D	26	50	20120529	4	3328	66.36	0.0193994816129208	0.0413246001558157
1	D	26	50	20120529	4	3330	66.4	0.0183361344353724	0.0412086346437011
1	D	26	50	20120529	4	3332	66.44	0.0176425333937066	0.0409691375769133
1	D	26	50	20120529	4	3334	66.48	0.0170470080625912	0.0406554650087789
1	D	26	50	20120529	4	3336	66.52	0.0165622863640879	0.0407443483311741
1	D	26	50	20120529	4	3338	66.56	0.0153000300489918	0.0400230287036857
1	D	26	50	20120529	4	3340	66.6	0.0145961052483205	0.0391783896535583
1	D	26	50	20120529	4	3342	66.64	0.0135163531934487	0.0384393216458621
1	D	26	50	20120529	4	3344	66.68	0.0123172415139125	0.0379364273030823
1	D	26	50	20120529	4	3346	66.72	0.0112287213349540	0.0376677267262314
1	D	26	50	20120529	4	3348	66.76	0.00922704345877107	0.0372888589128716
1	D	26	50	20120529	4	3350	66.8	0.00687746904624442	0.0366316738704369
1	D	26	50	20120529	4	3352	66.84	0.00517100825120692	0.0363306585136857
1	D	26	50	20120529	4	3354	66.88	0.00225341496135311	0.0362619984452325
1	D	26	50	20120529	4	3356	66.92	0.000234059415640558	0.0353175866282798
1	D	26	50	20120529	4	3358	66.96	-0.00176577998291123	0.0354332692976819
1	D	26	50	20120529	4	3360	67	-0.00390852566194083	0.0356833729661876
1	D	26	50	20120529	4	3362	67.04	-0.00537612578629353	0.0352006311666715
1	D	26	50	20120529	4	3364	67.08	-0.00655239791679733	0.0354729379881065
1	D	26	50	20120529	4	3366	67.12	-0.00756971244289043	0.0356398858991446
1	D	26	50	20120529	4	3368	67.16	-0.00808681963197213	0.0364737769261979
1	D	26	50	20120529	4	3370	67.2	-0.00950690218062903	0.0375588322819287
1	D	26	50	20120529	4	3372	67.24	-0.0101775222519064	0.0384995671436192
1	D	26	50	20120529	4	3374	67.28	-0.0113602290541190	0.0395719652879668
1	D	26	50	20120529	4	3376	67.32	-0.0132523760898961	0.0406454240924861
1	D	26	50	20120529	4	3378	67.36	-0.0144157788769823	0.0421827449454637
1	D	26	50	20120529	4	3380	67.4	-0.0153886163865387	0.0428716083716957
1	D	26	50	20120529	4	3382	67.44	-0.0166809247398353	0.0434251315600085
1	D	26	50	20120529	4	3384	67.48	-0.0177396050126278	0.0435406728080544
1	D	26	50	20120529	4	3386	67.52	-0.0175278265316624	0.044499297471309
1	D	26	50	20120529	4	3388	67.56	-0.0171022189600662	0.0446084040476461
1	D	26	50	20120529	4	3390	67.6	-0.0172718538768729	0.0456299612144263
1	D	26	50	20120529	4	3392	67.64	-0.0172024159909604	0.0467128245391353
1	D	26	50	20120529	4	3394	67.68	-0.0171964762939984	0.0490686214913364
1	D	26	50	20120529	4	3396	67.72	-0.0173153409439159	0.0508877951072951
1	D	26	50	20120529	4	3398	67.76	-0.0174847637286882	0.0527753459489945
1	D	26	50	20120529	4	3400	67.8	-0.0178578332664422	0.0543702960046388
1	D	26	50	20120529	4	3402	67.84	-0.0178141340673649	0.0564066221130999
1	D	26	50	20120529	4	3404	67.88	-0.0170843998691803	0.0571205171193858
1	D	26	50	20120529	4	3406	67.92	-0.0158237698996810	0.058075959802125
1	D	26	50	20120529	4	3408	67.96	-0.0151346943414147	0.0597747838439257
1	D	26	50	20120529	4	3410	68	-0.0139130966662368	0.0609424999823772
1	D	26	50	20120529	4	3412	68.04	-0.0133537044916401	0.0630278285907744
1	D	26	50	20120529	4	3414	68.08	-0.0117866851538526	0.0647347136498806
1	D	26	50	20120529	4	3416	68.12	-0.0106200296755729	0.0667206230448431
1	D	26	50	20120529	4	3418	68.16	-0.00923650454750333	0.0674099107351437
1	D	26	50	20120529	4	3420	68.2	-0.00742949316818113	0.0689114519849933
1	D	26	50	20120529	4	3422	68.24	-0.00687738419343063	0.0701351709805148
1	D	26	50	20120529	4	3424	68.28	-0.00488595936557499	0.0717819519632201
1	D	26	50	20120529	4	3426	68.32	-0.00346375549657449	0.0731607394758558
1	D	26	50	20120529	4	3428	68.36	-0.0018077114150356	0.0740673917906932
1	D	26	50	20120529	4	3430	68.4	-0.00137397211545576	0.0742598662565321
1	D	26	50	20120529	4	3432	68.44	-0.000959536831002321	0.0746973532220523
1	D	26	50	20120529	4	3434	68.48	-0.000924393623977362	0.0744864232692243
1	D	26	50	20120529	4	3436	68.52	-0.00128926072306961	0.0743519315594426
1	D	26	50	20120529	4	3438	68.56	-0.00085842056129265	0.0746628464111304
1	D	26	50	20120529	4	3440	68.6	-0.000573315107118232	0.0752040659414505
1	D	26	50	20120529	4	3442	68.64	-0.000685603663970661	0.0754591900681026
1	D	26	50	20120529	4	3444	68.68	-0.000538596164161971	0.0754851408869722
1	D	26	50	20120529	4	3446	68.72	0.000199552604718659	0.0760503313371746
1	D	26	50	20120529	4	3448	68.76	0.000111234967748470	0.0754297037153272
1	D	26	50	20120529	4	3450	68.8	4.92217030384091e-05	0.0760135617845529
1	D	26	50	20120529	4	3452	68.84	-2.53073516986620e-05	0.0760142688913341
1	D	26	50	20120529	4	3454	68.88	-0.000347394490529141	0.0757469118173675
1	D	26	50	20120529	4	3456	68.92	-0.00105435985035944	0.0747011008879926
1	D	26	50	20120529	4	3458	68.96	-0.00167838158475657	0.0745096870823254
1	D	26	50	20120529	4	3460	69	-0.00226924001111605	0.0738484008205597
1	D	26	50	20120529	4	3462	69.04	-0.00291730337607352	0.0738210357881278
1	D	26	50	20120529	4	3464	69.08	-0.00318982232954282	0.0734628154927787
1	D	26	50	20120529	4	3466	69.12	-0.00393065810419196	0.0731933370984685
1	D	26	50	20120529	4	3468	69.16	-0.00487330215419175	0.0729112722034532
1	D	26	50	20120529	4	3470	69.2	-0.00565423088333413	0.0718511777170983
1	D	26	50	20120529	4	3472	69.24	-0.00650339541686113	0.0712357826854317
1	D	26	50	20120529	4	3474	69.28	-0.00795048944455933	0.0706655010664047
1	D	26	50	20120529	4	3476	69.32	-0.0112613755261091	0.0696689754796785
1	D	26	50	20120529	4	3478	69.36	-0.0131680182509005	0.0693561514396816
1	D	26	50	20120529	4	3480	69.4	-0.0145304715968908	0.0691192706679841
1	D	26	50	20120529	4	3482	69.44	-0.0147270472820606	0.0695682834740375
1	D	26	50	20120529	4	3484	69.48	-0.0151890708528879	0.0712743907156844
1	D	26	50	20120529	4	3486	69.52	-0.0162337504114129	0.0723316567749146
1	D	26	50	20120529	4	3488	69.56	-0.0174318721414554	0.0734696744285562
1	D	26	50	20120529	4	3490	69.6	-0.0188251553431054	0.0748918075868786
1	D	26	50	20120529	4	3492	69.64	-0.0196539552013341	0.0754958889100462
1	D	26	50	20120529	4	3494	69.68	-0.0211438998999723	0.0764779895184362
1	D	26	50	20120529	4	3496	69.72	-0.0216042971252029	0.0772686056104809
1	D	26	50	20120529	4	3498	69.76	-0.0221445267060294	0.0774374627098283
1	D	26	50	20120529	4	3500	69.8	-0.0221689218899803	0.0783666717309855
1	D	26	50	20120529	4	3502	69.84	-0.0225330111716133	0.0790554644465393
1	D	26	50	20120529	4	3504	69.88	-0.0225130707603838	0.0793170939555783
1	D	26	50	20120529	4	3506	69.92	-0.0233543864086396	0.0798158870790273
1	D	26	50	20120529	4	3508	69.96	-0.0228917971523873	0.0798076846403656
1	D	26	50	20120529	4	3510	70	-0.0229378298038426	0.07874836797147
1	D	26	50	20120529	4	3512	70.04	-0.0231012421809748	0.0783476505585716
1	D	26	50	20120529	4	3514	70.08	-0.0233559420435582	0.0780837583078328
1	D	26	50	20120529	4	3516	70.12	-0.0231392138151245	0.0767442859322311
1	D	26	50	20120529	4	3518	70.16	-0.0231551944283793	0.075973115276669
1	D	26	50	20120529	4	3520	70.2	-0.0232056818525560	0.0753123947003283
1	D	26	50	20120529	4	3522	70.24	-0.0236513005460598	0.0733374454604743
1	D	26	50	20120529	4	3524	70.28	-0.0245987529221717	0.0720604813243295
1	D	26	50	20120529	4	3526	70.32	-0.0257434173795564	0.0708019726751737
1	D	26	50	20120529	4	3528	70.36	-0.0278231598443823	0.0689947491638171
1	D	26	50	20120529	4	3530	70.4	-0.0295373281033347	0.0674296390143388
1	D	26	50	20120529	4	3532	70.44	-0.0317242679561885	0.0653262791830213
1	D	26	50	20120529	4	3534	70.48	-0.0336813273944785	0.0641987974204194
1	D	26	50	20120529	4	3536	70.52	-0.0335079448117316	0.0638831449532977
1	D	26	50	20120529	4	3538	70.56	-0.0338745089670987	0.0640418197149959
1	D	26	50	20120529	4	3540	70.6	-0.0342464471340028	0.0629897862459466
1	D	26	50	20120529	4	3542	70.64	-0.0344095766684225	0.0626152317839521
1	D	26	50	20120529	4	3544	70.68	-0.0358445791701625	0.0610393736113997
1	D	26	50	20120529	4	3546	70.72	-0.0373217959467393	0.059602744764063
1	D	26	50	20120529	4	3548	70.76	-0.0384659654293773	0.0592940926540751
1	D	26	50	20120529	4	3550	70.8	-0.038183900534362	0.0599390447491954
1	D	26	50	20120529	4	3552	70.84	-0.0382889058913682	0.0607788754732106
1	D	26	50	20120529	4	3554	70.88	-0.0394832092447922	0.0612483943759185
1	D	26	50	20120529	4	3556	70.92	-0.0412588250830298	0.0617393386140963
1	D	26	50	20120529	4	3558	70.96	-0.0408059939003579	0.0616529301654353
1	D	26	50	20120529	4	3560	71	-0.0405323435760387	0.0616478389966108
1	D	26	50	20120529	4	3562	71.04	-0.039192871200437	0.0617658551183908
1	D	26	50	20120529	4	3564	71.08	-0.0385075433081110	0.0618115342164555
1	D	26	50	20120529	4	3566	71.12	-0.037071338724843	0.0620405661028818
1	D	26	50	20120529	4	3568	71.16	-0.0367974055578114	0.062214090106985
1	D	26	50	20120529	4	3570	71.2	-0.0362939455296065	0.0606088162923353
1	D	26	50	20120529	4	3572	71.24	-0.0360335888127737	0.0590441304069257
1	D	26	50	20120529	4	3574	71.28	-0.0353936571757998	0.0567796916508539
1	D	26	50	20120529	4	3576	71.32	-0.0353696155452395	0.0540385215029061
1	D	26	50	20120529	4	3578	71.36	-0.0349338963466723	0.0523029986191618
1	D	26	50	20120529	4	3580	71.4	-0.0348957832911664	0.0512841284581501
1	D	26	50	20120529	4	3582	71.44	-0.0351458869596721	0.0490976835800432
1	D	26	50	20120529	4	3584	71.48	-0.0354659234888371	0.0447182884414425
1	D	26	50	20120529	4	3586	71.52	-0.0360383971388857	0.0426963873113176
1	D	26	50	20120529	4	3588	71.56	-0.0359432064240024	0.0395605243002472
1	D	26	50	20120529	4	3590	71.6	-0.0367050149857815	0.0367222259648356
1	D	26	50	20120529	4	3592	71.64	-0.0369088455865264	0.0340976860093768
1	D	26	50	20120529	4	3594	71.68	-0.037101221057416	0.0314072437019113
1	D	26	50	20120529	4	3596	71.72	-0.0382193831526419	0.0287491444586173
1	D	26	50	20120529	4	3598	71.76	-0.0387494233247515	0.0258788636834927
1	D	26	50	20120529	4	3600	71.8	-0.0400524160615118	0.0230755317784108
1	D	26	50	20120529	4	3602	71.84	-0.0404662149498622	0.0212816018745406
1	D	26	50	20120529	4	3604	71.88	-0.0415973878098619	0.0193177400690155
1	D	26	50	20120529	4	3606	71.92	-0.0426970095652851	0.0173809038846675
1	D	26	50	20120529	4	3608	71.96	-0.0438283097045055	0.0152627655216232
1	D	26	50	20120529	4	3610	72	-0.0459039509500004	0.0124879370908909
1	D	26	50	20120529	4	3612	72.04	-0.0478486360196197	0.0121838811749807
1	D	26	50	20120529	4	3614	72.08	-0.0492517480055282	0.0122061550385881
1	D	26	50	20120529	4	3616	72.12	-0.0519997770892534	0.0129027259287349
1	D	26	50	20120529	4	3618	72.16	-0.0545327042901418	0.0135295760902568
1	D	26	50	20120529	4	3620	72.2	-0.0578567425578216	0.0137694974211134
1	D	26	50	20120529	4	3622	72.24	-0.0605161711618642	0.0138725935898104
1	D	26	50	20120529	4	3624	72.28	-0.0630864336007992	0.0146895140541152
1	D	26	50	20120529	4	3626	72.32	-0.065449725884881	0.0154422999333664
1	D	26	50	20120529	4	3628	72.36	-0.0673447013477827	0.0175873083540958
1	D	26	50	20120529	4	3630	72.4	-0.0696235650821907	0.0185577417005962
1	D	26	50	20120529	4	3632	72.44	-0.0698402225999463	0.019214926743031
1	D	26	50	20120529	4	3634	72.48	-0.0724932165322801	0.0223992407107484
1	D	26	50	20120529	4	3636	72.52	-0.0732836912029685	0.0226962962695249
1	D	26	50	20120529	4	3638	72.56	-0.0750417707930326	0.0235453193816955
1	D	26	50	20120529	4	3640	72.6	-0.0765553328581624	0.0253183896355208
1	D	26	50	20120529	4	3642	72.64	-0.0776905927953574	0.0267598268089696
1	D	26	50	20120529	4	3644	72.68	-0.0782008410486616	0.0266338203805621
1	D	26	50	20120529	4	3646	72.72	-0.078227852527703	0.0261041974014534
1	D	26	50	20120529	4	3648	72.76	-0.0787058567117851	0.0265994549909965
1	D	26	50	20120529	4	3650	72.8	-0.0807078881413586	0.0279317148774301
1	D	26	50	20120529	4	3652	72.84	-0.082356436891017	0.0290912285772198
1	D	26	50	20120529	4	3654	72.88	-0.0842567156547776	0.0299943453581512
1	D	26	50	20120529	4	3656	72.92	-0.085642503524547	0.0313846587113202
1	D	26	50	20120529	4	3658	72.96	-0.0868931632884316	0.032909534484949
1	D	26	50	20120529	4	3660	73	-0.0885474396030176	0.0339360413991975
1	D	26	50	20120529	4	3662	73.04	-0.091127530826211	0.0360989396214909
1	D	26	50	20120529	4	3664	73.08	-0.0919682807890419	0.0370839393676838
1	D	26	50	20120529	4	3666	73.12	-0.0945041778384112	0.0382207549397974
1	D	26	50	20120529	4	3668	73.16	-0.0966003958912387	0.0392259072292541
1	D	26	50	20120529	4	3670	73.2	-0.0987344441568597	0.039722296189647
1	D	26	50	20120529	4	3672	73.24	-0.100763416354797	0.0409050029918596
1	D	26	50	20120529	4	3674	73.28	-0.102779094945247	0.0423612186970352
1	D	26	50	20120529	4	3676	73.32	-0.104725547781819	0.0433209747311397
1	D	26	50	20120529	4	3678	73.36	-0.106055474215875	0.0437163888431792
1	D	26	50	20120529	4	3680	73.4	-0.107782016843498	0.0445651291126375
1	D	26	50	20120529	4	3682	73.44	-0.110203221172959	0.044468891879718
1	D	26	50	20120529	4	3684	73.48	-0.111082013480618	0.0456576798002488
1	D	26	50	20120529	4	3686	73.52	-0.113489146385133	0.0456278398940827
1	D	26	50	20120529	4	3688	73.56	-0.116214689473216	0.0461408458638336
1	D	26	50	20120529	4	3690	73.6	-0.118084774777420	0.0461361082483996
1	D	26	50	20120529	4	3692	73.64	-0.119068431020729	0.0450280012116022
1	D	26	50	20120529	4	3694	73.68	-0.120416459388383	0.0442272734925865
1	D	26	50	20120529	4	3696	73.72	-0.121812571017158	0.0438847509677798
1	D	26	50	20120529	4	3698	73.76	-0.122862553876542	0.0430002310951935
1	D	26	50	20120529	4	3700	73.8	-0.125015128339830	0.043393241044177
1	D	26	50	20120529	4	3702	73.84	-0.126949277518409	0.0427700678379173
1	D	26	50	20120529	4	3704	73.88	-0.128009018451374	0.042551783974565
1	D	26	50	20120529	4	3706	73.92	-0.127904508069114	0.0416451316597276
1	D	26	50	20120529	4	3708	73.96	-0.128521034471631	0.041324175891747
1	D	26	50	20120529	4	3710	74	-0.129078588168596	0.0413280649790436
1	D	26	50	20120529	4	3712	74.04	-0.128973441390234	0.0406652937930374
1	D	26	50	20120529	4	3714	74.08	-0.129648516234233	0.0405686322960492
1	D	26	50	20120529	4	3716	74.12	-0.129595129672253	0.0403533182811779
1	D	26	50	20120529	4	3718	74.16	-0.129815110591880	0.0405646724980746
1	D	26	50	20120529	4	3720	74.2	-0.128789876469838	0.0413509045280759
1	D	26	50	20120529	4	3722	74.24	-0.128471042022201	0.0418663146608828
1	D	26	50	20120529	4	3724	74.28	-0.127921761474575	0.0430095649047052
1	D	26	50	20120529	4	3726	74.32	-0.127861303844784	0.0434377180607136
1	D	26	50	20120529	4	3728	74.36	-0.127590340526233	0.0447820694731055
1	D	26	50	20120529	4	3730	74.4	-0.126965682395733	0.0458790749334383
1	D	26	50	20120529	4	3732	74.44	-0.126821644744405	0.0481104918028287
1	D	26	50	20120529	4	3734	74.48	-0.126638150534687	0.0503587378136113
1	D	26	50	20120529	4	3736	74.52	-0.126183693006419	0.0520845733344533
1	D	26	50	20120529	4	3738	74.56	-0.125705264558268	0.054374609356004
1	D	26	50	20120529	4	3740	74.6	-0.125308577654022	0.055882868120275
1	D	26	50	20120529	4	3742	74.64	-0.124829512809768	0.0580646460936261
1	D	26	50	20120529	4	3744	74.68	-0.124180671627352	0.0602634653404038
1	D	26	50	20120529	4	3746	74.72	-0.123777762183431	0.0628555773788774
1	D	26	50	20120529	4	3748	74.76	-0.123569024261625	0.0651630082272453
1	D	26	50	20120529	4	3750	74.8	-0.122535870543634	0.0676980567484772
1	D	26	50	20120529	4	3752	74.84	-0.121779619841155	0.0701937901326751
1	D	26	50	20120529	4	3754	74.88	-0.121099241696297	0.0713196455496804
1	D	26	50	20120529	4	3756	74.92	-0.120453299651683	0.0730036203490761
1	D	26	50	20120529	4	3758	74.96	-0.119438106445933	0.0739141617512101
1	D	26	50	20120529	4	3760	75	-0.118240550401316	0.0747624070459214
1	D	26	50	20120529	4	3762	75.04	-0.116948171337341	0.0760463008285218
1	D	26	50	20120529	4	3764	75.08	-0.116001213935976	0.0766439474799807
1	D	26	50	20120529	4	3766	75.12	-0.115333068738433	0.0777660552310457
1	D	26	50	20120529	4	3768	75.16	-0.114441548508713	0.0792911431367088
1	D	26	50	20120529	4	3770	75.2	-0.114564372956605	0.0802643341996559
1	D	26	50	20120529	4	3772	75.24	-0.114849266278745	0.0812776889277743
1	D	26	50	20120529	4	3774	75.28	-0.115486015935204	0.0818458492264577
1	D	26	50	20120529	4	3776	75.32	-0.116291481269653	0.0824786390849415
1	D	26	50	20120529	4	3778	75.36	-0.117223235875223	0.0844021816618033
1	D	26	50	20120529	4	3780	75.4	-0.118602023387858	0.085738684188924
1	D	26	50	20120529	4	3782	75.44	-0.120215782483882	0.0884184774682652
1	D	26	50	20120529	4	3784	75.48	-0.120692301743724	0.0903729913221422
1	D	26	50	20120529	4	3786	75.52	-0.121886534386470	0.0911091601920362
1	D	26	50	20120529	4	3788	75.56	-0.123337800344177	0.0932825235946912
1	D	26	50	20120529	4	3790	75.6	-0.124740346644661	0.0949558917923692
1	D	26	50	20120529	4	3792	75.64	-0.126447160993089	0.0963080213793532
1	D	26	50	20120529	4	3794	75.68	-0.126851131097181	0.0969703683012912
1	D	26	50	20120529	4	3796	75.72	-0.127148469498670	0.0970902229007022
1	D	26	50	20120529	4	3798	75.76	-0.129740227983753	0.0989306097200962
1	D	26	50	20120529	4	3800	75.8	-0.130576240331149	0.0994197154806432
1	D	26	50	20120529	4	3802	75.84	-0.131825485881472	0.100218251168637
1	D	26	50	20120529	4	3804	75.88	-0.133211910147344	0.100842838588459
1	D	26	50	20120529	4	3806	75.92	-0.133162271251305	0.0997483787125382
1	D	26	50	20120529	4	3808	75.96	-0.134554988767530	0.100363844454883
1	D	26	50	20120529	4	3810	76	-0.137402790618081	0.101533823335035
1	D	26	50	20120529	4	3812	76.04	-0.139147010915234	0.102299832111094
1	D	26	50	20120529	4	3814	76.08	-0.140050764092268	0.103040809307099
1	D	26	50	20120529	4	3816	76.12	-0.141369588949859	0.103670770738458
1	D	26	50	20120529	4	3818	76.16	-0.143051654560946	0.103411403971119
1	D	26	50	20120529	4	3820	76.2	-0.143559498651194	0.102841334484127
1	D	26	50	20120529	4	3822	76.24	-0.145099011535193	0.101760026794336
1	D	26	50	20120529	4	3824	76.28	-0.146413310909385	0.101207988530264
1	D	26	50	20120529	4	3826	76.32	-0.147525519165513	0.100559642322594
1	D	26	50	20120529	4	3828	76.36	-0.149414625642131	0.0995784609530192
1	D	26	50	20120529	4	3830	76.4	-0.150790089752895	0.0987248416467712
1	D	26	50	20120529	4	3832	76.44	-0.152120511161697	0.0981425392124642
1	D	26	50	20120529	4	3834	76.48	-0.153564423208880	0.0966250880600382
1	D	26	50	20120529	4	3836	76.52	-0.155021911706262	0.0955098392447502
1	D	26	50	20120529	4	3838	76.56	-0.156740605448614	0.0934531484609912
1	D	26	50	20120529	4	3840	76.6	-0.157377567237107	0.0932178233242122
1	D	26	50	20120529	4	3842	76.64	-0.159255642847938	0.0917215853752212
1	D	26	50	20120529	4	3844	76.68	-0.162086332714384	0.0896008307170872
1	D	26	50	20120529	4	3846	76.72	-0.163316557092293	0.0887467871467692
1	D	26	50	20120529	4	3848	76.76	-0.165904072936689	0.0877714747634792
1	D	26	50	20120529	4	3850	76.8	-0.167935166454969	0.0868038698441034
1	D	26	50	20120529	4	3852	76.84	-0.170216929327180	0.0854342747196232
1	D	26	50	20120529	4	3854	76.88	-0.171510015497936	0.0847888983604342
1	D	26	50	20120529	4	3856	76.92	-0.172621587357961	0.0835967163273537
1	D	26	50	20120529	4	3858	76.96	-0.173033689190036	0.0824379097343452
1	D	26	50	20120529	4	3860	77	-0.172919844998265	0.0809593494548841
1	D	26	50	20120529	4	3862	77.04	-0.173571161054416	0.0790578686095954
1	D	26	50	20120529	4	3864	77.08	-0.174045417572558	0.0765598724836976
1	D	26	50	20120529	4	3866	77.12	-0.174938352015841	0.0762354518924892
1	D	26	50	20120529	4	3868	77.16	-0.174643700620120	0.0755288400860495
1	D	26	50	20120529	4	3870	77.2	-0.174412052438603	0.074588105224359
1	D	26	50	20120529	4	3872	77.24	-0.173314127739455	0.0737400720616819
1	D	26	50	20120529	4	3874	77.28	-0.172207929890967	0.0733514461747418
1	D	26	50	20120529	4	3876	77.32	-0.170748744337310	0.0729014434191947
1	D	26	50	20120529	4	3878	77.36	-0.169885366957481	0.07224312700591
1	D	26	50	20120529	4	3880	77.4	-0.168051131967084	0.0701232208759127
1	D	26	50	20120529	4	3882	77.44	-0.166166197420475	0.0683368570146012
1	D	26	50	20120529	4	3884	77.48	-0.164735649691456	0.0669007938526894
1	D	26	50	20120529	4	3886	77.52	-0.163358629945773	0.0640252734163162
1	D	26	50	20120529	4	3888	77.56	-0.161902414240598	0.0624253736132035
1	D	26	50	20120529	4	3890	77.6	-0.160384963088171	0.0600056542079831
1	D	26	50	20120529	4	3892	77.64	-0.159951789474017	0.0585989359774906
1	D	26	50	20120529	4	3894	77.68	-0.158345172156483	0.0559530131129687
1	D	26	50	20120529	4	3896	77.72	-0.157504068640261	0.0528739166342919
1	D	26	50	20120529	4	3898	77.76	-0.156734877883687	0.0512163169178343
1	D	26	50	20120529	4	3900	77.8	-0.156315280719730	0.0487198057161772
1	D	26	50	20120529	4	3902	77.84	-0.156081228375158	0.0466105061878977
1	D	26	50	20120529	4	3904	77.88	-0.155051610191072	0.0449955450103457
1	D	26	50	20120529	4	3906	77.92	-0.154282065881107	0.0433849678948371
1	D	26	50	20120529	4	3908	77.96	-0.153120077307583	0.040919498680874
1	D	26	50	20120529	4	3910	78	-0.152497469786748	0.0398507067811105
1	D	26	50	20120529	4	3912	78.04	-0.151381443154001	0.0383179114115324
1	D	26	50	20120529	4	3914	78.08	-0.150956118425118	0.0384335233702564
1	D	26	50	20120529	4	3916	78.12	-0.149269173777241	0.0378591405318986
1	D	26	50	20120529	4	3918	78.16	-0.148600675026307	0.0391456506095894
1	D	26	50	20120529	4	3920	78.2	-0.147233625486239	0.0398169070769698
1	D	26	50	20120529	4	3922	78.24	-0.145418058114865	0.0398434942919424
1	D	26	50	20120529	4	3924	78.28	-0.143502364423274	0.040822978605242
1	D	26	50	20120529	4	3926	78.32	-0.141733607520814	0.0403261653807803
1	D	26	50	20120529	4	3928	78.36	-0.139023903624629	0.0399231852261821
1	D	26	50	20120529	4	3930	78.4	-0.136851105907399	0.039317053293349
1	D	26	50	20120529	4	3932	78.44	-0.134490005654339	0.038524457302317
1	D	26	50	20120529	4	3934	78.48	-0.131996676433197	0.0372602210882336
1	D	26	50	20120529	4	3936	78.52	-0.131308944377815	0.0371475082673125
1	D	26	50	20120529	4	3938	78.56	-0.131328672657010	0.0359341837414745
1	D	26	50	20120529	4	3940	78.6	-0.131549997079522	0.0348883728120995
1	D	26	50	20120529	4	3942	78.64	-0.131268710001966	0.0348076212176881
1	D	26	50	20120529	4	3944	78.68	-0.131513934633681	0.0354194100047707
1	D	26	50	20120529	4	3946	78.72	-0.131213838515745	0.0353956512169228
1	D	26	50	20120529	4	3948	78.76	-0.131435233648935	0.0349748519714387
1	D	26	50	20120529	4	3950	78.8	-0.131270548479597	0.0362666653499884
1	D	26	50	20120529	4	3952	78.84	-0.131612646740335	0.0371860455868871
1	D	26	50	20120529	4	3954	78.88	-0.131097236607528	0.0386249371759236
1	D	26	50	20120529	4	3956	78.92	-0.129351884939525	0.0393803393502652
1	D	26	50	20120529	4	3958	78.96	-0.127801199768383	0.0404360497745767
1	D	26	50	20120529	4	3960	79	-0.125173237416103	0.0407659150880003
1	D	26	50	20120529	4	3962	79.04	-0.122416652340325	0.0409981289549419
1	D	26	50	20120529	4	3964	79.08	-0.121015166700014	0.0420969728929058
1	D	26	50	20120529	4	3966	79.12	-0.117940524994058	0.0424633956269167
1	D	26	50	20120529	4	3968	79.16	-0.115654378059804	0.0420681936469115
1	D	26	50	20120529	4	3970	79.2	-0.113628163578314	0.042200776168384
1	D	26	50	20120529	4	3972	79.24	-0.111730359688288	0.0417255297007485
1	D	26	50	20120529	4	3974	79.28	-0.110321873690842	0.0409235999002049
1	D	26	50	20120529	4	3976	79.32	-0.110003392796596	0.0398674652118246
1	D	26	50	20120529	4	3978	79.36	-0.109790341523424	0.0393281548698136
1	D	26	50	20120529	4	3980	79.4	-0.109061385142699	0.0376161786418829
1	D	26	50	20120529	4	3982	79.44	-0.109190785683656	0.035929728968753
1	D	26	50	20120529	4	3984	79.48	-0.109085497483937	0.0342304806628836
1	D	26	50	20120529	4	3986	79.52	-0.109429434222307	0.0315092509261653
1	D	26	50	20120529	4	3988	79.56	-0.109652172858380	0.0293942945436363
1	D	26	50	20120529	4	3990	79.6	-0.109396412335625	0.0266886918667822
1	D	26	50	20120529	4	3992	79.64	-0.109594472945035	0.0244951759208634
1	D	26	50	20120529	4	3994	79.68	-0.109962804867356	0.0221526018654705
1	D	26	50	20120529	4	3996	79.72	-0.110354824866845	0.0193649040913207
1	D	26	50	20120529	4	3998	79.76	-0.110393645029133	0.0172160772939729
1	D	26	50	20120529	4	4000	79.8	-0.111315288007731	0.0138789575508411
1	D	26	50	20120529	4	4002	79.84	-0.111338127556763	0.0105864562456022
1	D	26	50	20120529	4	4004	79.88	-0.112282822216429	0.0084348717318077
1	D	26	50	20120529	4	4006	79.92	-0.113237345660352	0.0063157434192698
[truncated: 1,612 more rows]
