# Supplementary material for: How Do Ants Make Sense of Gravity? A Boltzmann Walker Analysis of Lasius niger Trajectories on Various Inclines
Source: PLoS One. 2013 Oct 29;8(10):e76531. doi: 10.1371/journal.pone.0076531 (PMC3812222; doi:10.1371/journal.pone.0076531)
Supplement: Dataset S1 — Trajectories for . (ZIP) [file pone.0076531.s005.zip › Incline1/1-D-26-50-20120529-05.txt]

Pente	Colonie	Temperature	Humidite	Date	Indiv	Frame	Time	X	Y
1	D	26	50	20120529	5	10	0	0	0
1	D	26	50	20120529	5	12	0.04	0.000781105505837699	-0.00114031575068045
1	D	26	50	20120529	5	14	0.08	0.0021378679150316	-0.00292431207706725
1	D	26	50	20120529	5	16	0.12	0.0036235899133939	-0.00347283474764495
1	D	26	50	20120529	5	18	0.16	0.00662813612413018	-0.00570903872994395
1	D	26	50	20120529	5	20	0.2	0.00876581184753866	-0.00744875475690065
1	D	26	50	20120529	5	22	0.24	0.0120048770933233	-0.00974397387115745
1	D	26	50	20120529	5	24	0.28	0.0146376477717152	-0.0104816983759695
1	D	26	50	20120529	5	26	0.32	0.0164930252548706	-0.00971498249312885
1	D	26	50	20120529	5	28	0.36	0.0180782879476127	-0.00820608733275485
1	D	26	50	20120529	5	30	0.4	0.0201341655585735	-0.00623916375486735
1	D	26	50	20120529	5	32	0.44	0.0201661904246935	-0.00445478686361085
1	D	26	50	20120529	5	34	0.48	0.0199042710018741	-0.00153203876532225
1	D	26	50	20120529	5	36	0.52	0.0192080678072535	0.00192193744446847
1	D	26	50	20120529	5	38	0.56	0.0190110537158793	0.00478881703597558
1	D	26	50	20120529	5	40	0.6	0.0174008881365174	0.00696123432975733
1	D	26	50	20120529	5	42	0.64	0.0163916261424484	0.00921921578670333
1	D	26	50	20120529	5	44	0.68	0.0143735341965539	0.00995316221998338
1	D	26	50	20120529	5	46	0.72	0.0125828732473330	0.00990087379483498
1	D	26	50	20120529	5	48	0.76	0.0117405322942445	0.0100935391795049
1	D	26	50	20120529	5	50	0.8	0.00852849974070465	0.00938640411404708
1	D	26	50	20120529	5	52	0.84	0.00625899102901174	0.0101559554950802
1	D	26	50	20120529	5	54	0.88	0.0039949058263305	0.0119256033520845
1	D	26	50	20120529	5	56	0.92	0.0031621249569237	0.0139476812589047
1	D	26	50	20120529	5	58	0.96	0.0038671104177667	0.0162064631607270
1	D	26	50	20120529	5	60	1	0.00533780766982097	0.0172403098433642
1	D	26	50	20120529	5	62	1.04	0.00827539086837893	0.0191326477979722
1	D	26	50	20120529	5	64	1.08	0.0106586659900969	0.0190961186616561
1	D	26	50	20120529	5	66	1.12	0.0141080177215387	0.0201715997915696
1	D	26	50	20120529	5	68	1.16	0.0152181187994590	0.0205940395247860
1	D	26	50	20120529	5	70	1.2	0.0192754480124328	0.0211446140778214
1	D	26	50	20120529	5	72	1.24	0.0235625819795447	0.0195334550134319
1	D	26	50	20120529	5	74	1.28	0.0239721721683334	0.0179786346818333
1	D	26	50	20120529	5	76	1.32	0.0247931082920486	0.0163059177295008
1	D	26	50	20120529	5	78	1.36	0.0260013133647908	0.0138011616627750
1	D	26	50	20120529	5	80	1.4	0.0270999027443135	0.0107178932540892
1	D	26	50	20120529	5	82	1.44	0.0284956183932907	0.00771168534241705
1	D	26	50	20120529	5	84	1.48	0.0297322562297044	0.0047845956084919
1	D	26	50	20120529	5	86	1.52	0.0315294883222428	0.00144101998044787
1	D	26	50	20120529	5	88	1.56	0.0331485436480579	-0.00240331452789685
1	D	26	50	20120529	5	90	1.6	0.0340444337976856	-0.00612610445162345
1	D	26	50	20120529	5	92	1.64	0.0338731237449143	-0.00951602315099965
1	D	26	50	20120529	5	94	1.68	0.03284567567154	-0.0117459770164598
1	D	26	50	20120529	5	96	1.72	0.0300342332516779	-0.0137503277562754
1	D	26	50	20120529	5	98	1.76	0.0264421237321825	-0.0162496744561253
1	D	26	50	20120529	5	100	1.8	0.0228388843519511	-0.0173378764370323
1	D	26	50	20120529	5	102	1.84	0.0180431447405877	-0.0192921781588756
1	D	26	50	20120529	5	104	1.88	0.0160669227085276	-0.0200845620178733
1	D	26	50	20120529	5	106	1.92	0.0126539304077745	-0.0216063265216648
1	D	26	50	20120529	5	108	1.96	0.00911974000472597	-0.0217789312869525
1	D	26	50	20120529	5	110	2	0.00645295749015902	-0.0217707288482907
1	D	26	50	20120529	5	112	2.04	0.0036911398242006	-0.0202330544419226
1	D	26	50	20120529	5	114	2.08	0.0003620598851709	-0.0179510582244739
1	D	26	50	20120529	5	116	2.12	-0.00127829349689350	-0.0153856677512612
1	D	26	50	20120529	5	118	2.16	-0.0016771865742964	-0.0126130172094150
1	D	26	50	20120529	5	120	2.2	-0.0025090298201114	-0.00887765209869185
1	D	26	50	20120529	5	122	2.24	-0.00230407209115730	-0.00500684634088665
1	D	26	50	20120529	5	124	2.28	-0.002093156280465	-0.00010863281479369
1	D	26	50	20120529	5	126	2.32	-0.0019898904061405	0.00342715564958027
1	D	26	50	20120529	5	128	2.36	-0.0025915039266419	0.00773839276554247
1	D	26	50	20120529	5	130	2.4	-0.0027136919784309	0.0110721183961246
1	D	26	50	20120529	5	132	2.44	-0.0021877813099234	0.0142051317668669
1	D	26	50	20120529	5	134	2.48	-0.000232772481298800	0.0156122742614281
1	D	26	50	20120529	5	136	2.52	0.0025409599339226	0.017004320026211
1	D	26	50	20120529	5	138	2.56	0.00589609887915934	0.0175741653603539
1	D	26	50	20120529	5	140	2.6	0.00850959877644353	0.0174334984870522
1	D	26	50	20120529	5	142	2.64	0.0123456530643805	0.0185421287828677
1	D	26	50	20120529	5	144	2.68	0.01496731509524	0.0184041368945191
1	D	26	50	20120529	5	146	2.72	0.0194407625068064	0.0189028098098153
1	D	26	50	20120529	5	148	2.76	0.0225077130123027	0.0188421944952116
1	D	26	50	20120529	5	150	2.8	0.0266250946828823	0.0171013987162001
1	D	26	50	20120529	5	152	2.84	0.0296797889065404	0.0160814749660844
1	D	26	50	20120529	5	154	2.88	0.0315263487681344	0.0138177221035904
1	D	26	50	20120529	5	156	2.92	0.0330872657744002	0.0120557039287550
1	D	26	50	20120529	5	158	2.96	0.0332883669429697	0.00909773484169548
1	D	26	50	20120529	5	160	3	0.0347990298702966	0.00489356076347275
1	D	26	50	20120529	5	162	3.04	0.0356161058980933	0.00158113318913999
1	D	26	50	20120529	5	164	3.08	0.0366289302961259	-0.00177016404495455
1	D	26	50	20120529	5	166	3.12	0.0373315398781841	-0.00537199628269135
1	D	26	50	20120529	5	168	3.16	0.0388799552365585	-0.00897457098254845
1	D	26	50	20120529	5	170	3.2	0.0394348219277556	-0.0134205048692588
1	D	26	50	20120529	5	172	3.24	0.0394412474070763	-0.0150964278437372
1	D	26	50	20120529	5	174	3.28	0.0395729410953248	-0.0184820247064668
1	D	26	50	20120529	5	176	3.32	0.0386503364515038	-0.0237452750372795
1	D	26	50	20120529	5	178	3.36	0.0370684042317011	-0.0269920194627078
1	D	26	50	20120529	5	180	3.4	0.0360423357236569	-0.0292631615910654
1	D	26	50	20120529	5	182	3.44	0.0345166114218907	-0.0332974179097689
1	D	26	50	20120529	5	184	3.48	0.0333816343274082	-0.0362553162861504
1	D	26	50	20120529	5	186	3.52	0.0328236563663739	-0.0382304776580388
1	D	26	50	20120529	5	188	3.56	0.0302499998148892	-0.0400980173778306
1	D	26	50	20120529	5	190	3.6	0.0273140217487245	-0.0416124279710977
1	D	26	50	20120529	5	192	3.64	0.0241548807824174	-0.0412467830545462
1	D	26	50	20120529	5	194	3.68	0.0214332267816304	-0.0409092102772078
1	D	26	50	20120529	5	196	3.72	0.0188749144472974	-0.0401145636765103
1	D	26	50	20120529	5	198	3.76	0.0160578010310502	-0.0392230434467903
1	D	26	50	20120529	5	200	3.8	0.0128957609269402	-0.0385012288445551
1	D	26	50	20120529	5	202	3.84	0.00842479546017583	-0.0370081728760797
1	D	26	50	20120529	5	204	3.88	0.0043882056890943	-0.0358482349122213
1	D	26	50	20120529	5	206	3.92	0.0009011085976728	-0.0349296324927819
1	D	26	50	20120529	5	208	3.96	-0.0020077872787724	-0.0347416835103425
1	D	26	50	20120529	5	210	4	-0.005478903756939	-0.0332629110988471
1	D	26	50	20120529	5	212	4.04	-0.0083168768232312	-0.0326499202302364
1	D	26	50	20120529	5	214	4.08	-0.0103474753667646	-0.0308161802145854
1	D	26	50	20120529	5	216	4.12	-0.012298658747703	-0.0281054227292963
1	D	26	50	20120529	5	218	4.16	-0.0142639913353329	-0.0258464994061178
1	D	26	50	20120529	5	220	4.2	-0.0152671495836666	-0.0226258542919831
1	D	26	50	20120529	5	222	4.24	-0.0164173139175955	-0.0201705122613401
1	D	26	50	20120529	5	224	4.28	-0.0167269220359515	-0.0164294563552419
1	D	26	50	20120529	5	226	4.32	-0.0170908628251605	-0.0136671507856045
1	D	26	50	20120529	5	228	4.36	-0.0180688056456771	-0.0102861762799035
1	D	26	50	20120529	5	230	4.4	-0.0184970931519739	-0.00673205253669335
1	D	26	50	20120529	5	232	4.44	-0.0200057761803136	-0.00402906615492965
1	D	26	50	20120529	5	234	4.48	-0.0220618305679697	-0.00307143144116875
1	D	26	50	20120529	5	236	4.52	-0.0238222436104117	-0.00232401957345455
1	D	26	50	20120529	5	238	4.56	-0.0271315740570429	-0.00151558439052395
1	D	26	50	20120529	5	240	4.6	-0.0304628955245689	-0.00146622833719715
1	D	26	50	20120529	5	242	4.64	-0.0339678117068763	-0.000116290781233940
1	D	26	50	20120529	5	244	4.68	-0.0364417662022137	0.00169043775537581
1	D	26	50	20120529	5	246	4.72	-0.0368613633661698	0.00432978452683272
1	D	26	50	20120529	5	248	4.76	-0.0366517769162261	0.00708212696192324
1	D	26	50	20120529	5	250	4.8	-0.0359292552072097	0.00891636195232114
1	D	26	50	20120529	5	252	4.84	-0.0349073444870389	0.0121055549568287
1	D	26	50	20120529	5	254	4.88	-0.0348468161465693	0.0153484880767065
1	D	26	50	20120529	5	256	4.92	-0.033973609982482	0.0191577430176365
1	D	26	50	20120529	5	258	4.96	-0.0334738976202175	0.0235176927197547
1	D	26	50	20120529	5	260	5	-0.0324858573148655	0.0268449836786280
1	D	26	50	20120529	5	262	5.04	-0.0304361668882401	0.0297226961460228
1	D	26	50	20120529	5	264	5.08	-0.0278713491715202	0.0310584208556842
1	D	26	50	20120529	5	266	5.12	-0.0244737010879189	0.0318988879758026
1	D	26	50	20120529	5	268	5.16	-0.0206644602891245	0.0314642152952715
1	D	26	50	20120529	5	270	5.2	-0.0172189905739114	0.0313936672517126
1	D	26	50	20120529	5	272	5.24	-0.0135431454693879	0.0306813490935487
1	D	26	50	20120529	5	274	5.28	-0.0093601209549904	0.0308352791687451
1	D	26	50	20120529	5	276	5.32	-0.0077821556042301	0.0298307491332560
1	D	26	50	20120529	5	278	5.36	-0.0045713491738488	0.0289227999845818
1	D	26	50	20120529	5	280	5.4	-0.000572445365777401	0.0272853556398153
1	D	26	50	20120529	5	282	5.44	0.0021438770498795	0.0266149194163010
1	D	26	50	20120529	5	284	5.48	0.00587242282280487	0.0254822474899252
1	D	26	50	20120529	5	286	5.52	0.00947324389784456	0.0247462412545916
1	D	26	50	20120529	5	288	5.56	0.0117492650629922	0.0236857083620323
1	D	26	50	20120529	5	290	5.6	0.0133526014050615	0.0218674964112962
1	D	26	50	20120529	5	292	5.64	0.0144472663419485	0.0198607910058990
1	D	26	50	20120529	5	294	5.68	0.0163198477330902	0.0176181806361625
1	D	26	50	20120529	5	296	5.72	0.0190058423389020	0.0168268645084044
1	D	26	50	20120529	5	298	5.76	0.0202630414262990	0.0140455674648379
1	D	26	50	20120529	5	300	5.8	0.0214372855745544	0.0102249903301275
1	D	26	50	20120529	5	302	5.84	0.0219750261395112	0.00923250939418964
1	D	26	50	20120529	5	304	5.88	0.0246570892316195	0.00637180284488228
1	D	26	50	20120529	5	306	5.92	0.0282366122504099	0.0040301409572371
1	D	26	50	20120529	5	308	5.96	0.0305921758573732	0.00561679665033816
1	D	26	50	20120529	5	310	6	0.0332796695295611	0.00710418869349625
1	D	26	50	20120529	5	312	6.04	0.0363604630645128	0.00954830328266755
1	D	26	50	20120529	5	314	6.08	0.0392653284323052	0.0116254294524030
1	D	26	50	20120529	5	316	6.12	0.0415431315065414	0.0125559112657664
1	D	26	50	20120529	5	318	6.16	0.0445788116288534	0.0134722509435061
1	D	26	50	20120529	5	320	6.2	0.0464832623226231	0.0122969687624959
1	D	26	50	20120529	5	322	6.24	0.0476415739408848	0.0101719007529960
1	D	26	50	20120529	5	324	6.28	0.0474698177037346	0.00754351413664745
1	D	26	50	20120529	5	326	6.32	0.0474129663185272	0.0046583770480501
1	D	26	50	20120529	5	328	6.36	0.0464064705261863	0.00192427796791419
1	D	26	50	20120529	5	330	6.4	0.0464063998155082	-0.00136935470817465
1	D	26	50	20120529	5	332	6.44	0.0458984143039037	-0.00647240292664175
1	D	26	50	20120529	5	334	6.48	0.0451099336743382	-0.0104647843817634
1	D	26	50	20120529	5	336	6.52	0.043578686868611	-0.0140274075484834
1	D	26	50	20120529	5	338	6.56	0.0419439125590502	-0.0163885219436791
1	D	26	50	20120529	5	340	6.6	0.0404197297500669	-0.0204884119138125
1	D	26	50	20120529	5	342	6.64	0.0382734980346061	-0.0230982228350191
1	D	26	50	20120529	5	344	6.68	0.0358813770070554	-0.0258518168491124
1	D	26	50	20120529	5	346	6.72	0.0335869781366648	-0.0286807884460801
1	D	26	50	20120529	5	348	6.76	0.0312145641751058	-0.0312907902861177
1	D	26	50	20120529	5	350	6.8	0.0283839450193379	-0.0339937059572034
1	D	26	50	20120529	5	352	6.84	0.025722536516308	-0.0366702465453507
1	D	26	50	20120529	5	354	6.88	0.0244904736607685	-0.0376693884271673
1	D	26	50	20120529	5	356	6.92	0.0215721025534554	-0.0402180841092761
1	D	26	50	20120529	5	358	6.96	0.0185317555263876	-0.0430494103718250
1	D	26	50	20120529	5	360	7	0.0152958227636436	-0.0445523658352370
1	D	26	50	20120529	5	362	7.04	0.0114472526856796	-0.0461521949276716
1	D	26	50	20120529	5	364	7.08	0.00824222048927346	-0.0473759139231930
1	D	26	50	20120529	5	366	7.12	0.00549397927351382	-0.0481513272194423
1	D	26	50	20120529	5	368	7.16	0.0018786130119851	-0.0486197854619784
1	D	26	50	20120529	5	370	7.2	-0.00140031184305500	-0.049957419359949
1	D	26	50	20120529	5	372	7.24	-0.0045446742776354	-0.0499456813873813
1	D	26	50	20120529	5	374	7.28	-0.0072245382676542	-0.0482962133989073
1	D	26	50	20120529	5	376	7.32	-0.008171919933088	-0.0452540986048867
1	D	26	50	20120529	5	378	7.36	-0.0082122957302937	-0.0425581125802567
1	D	26	50	20120529	5	380	7.4	-0.0086190942615104	-0.0403071795637055
1	D	26	50	20120529	5	382	7.44	-0.0086378325912118	-0.0365395025015092
1	D	26	50	20120529	5	384	7.48	-0.009088471742862	-0.0325779367599117
1	D	26	50	20120529	5	386	7.52	-0.0096330500303928	-0.0281632216375905
1	D	26	50	20120529	5	388	7.56	-0.0095503821766043	-0.0238107743384209
1	D	26	50	20120529	5	390	7.6	-0.0103142696323201	-0.0207603863950601
1	D	26	50	20120529	5	392	7.64	-0.0106408398281433	-0.0192339974129196
1	D	26	50	20120529	5	394	7.68	-0.0104729514650862	-0.0191978147589263
1	D	26	50	20120529	5	396	7.72	-0.0107930869892006	-0.0178272014006812
1	D	26	50	20120529	5	398	7.76	-0.010058544464904	-0.0173316609684257
1	D	26	50	20120529	5	400	7.8	-0.0092064666514386	-0.0161771111582399
1	D	26	50	20120529	5	402	7.84	-0.0065509200636247	-0.0143641671530235
1	D	26	50	20120529	5	404	7.88	-0.0032922326046621	-0.0118367412428928
1	D	26	50	20120529	5	406	7.92	-0.0022075095891185	-0.0107992953867393
1	D	26	50	20120529	5	408	7.96	-0.000122796163620901	-0.00764604461991955
1	D	26	50	20120529	5	410	8	0.0026277360781098	-0.00396176373149635
1	D	26	50	20120529	5	412	8.04	0.00507380581753106	-0.00113267546190975
1	D	26	50	20120529	5	414	8.08	0.00569426019821711	0.00215434223024105
1	D	26	50	20120529	5	416	8.12	0.00682544225060501	0.00222552454858276
1	D	26	50	20120529	5	418	8.16	0.00642348457241239	0.00207749457236848
1	D	26	50	20120529	5	420	8.2	0.00653204172678049	0.00184307241094917
1	D	26	50	20120529	5	422	8.24	0.00701596248543282	0.00186317736592661
1	D	26	50	20120529	5	424	8.28	0.00754000971543985	0.00138311217770939
1	D	26	50	20120529	5	426	8.32	0.0092306002058804	-5.84353043972599e-05
1	D	26	50	20120529	5	428	8.36	0.0106885341805343	-0.00074760278654515
1	D	26	50	20120529	5	430	8.4	0.0139000222618526	-0.00314488569359845
1	D	26	50	20120529	5	432	8.44	0.0149768256814469	-0.00425925062540935
1	D	26	50	20120529	5	434	8.48	0.0189584237581556	-0.00711975918481795
1	D	26	50	20120529	5	436	8.52	0.0223579386036593	-0.00787774936997875
1	D	26	50	20120529	5	438	8.56	0.0234019464107422	-0.00719549739215085
1	D	26	50	20120529	5	440	8.6	0.0248060695593477	-0.00578458601844595
1	D	26	50	20120529	5	442	8.64	0.026422086447324	-0.00305954285485665
1	D	26	50	20120529	5	444	8.68	0.028873524541428	0.00065832348435249
1	D	26	50	20120529	5	446	8.72	0.0295871579182049	0.00301626297010058
1	D	26	50	20120529	5	448	8.76	0.0300944999626385	0.00548130084892719
1	D	26	50	20120529	5	450	8.8	0.0303947445729981	0.0087320192144658
1	D	26	50	20120529	5	452	8.84	0.030563092555463	0.0119690974901953
1	D	26	50	20120529	5	454	8.88	0.0304775609192107	0.0156040223252916
1	D	26	50	20120529	5	456	8.92	0.0301629337569217	0.0185826035750228
1	D	26	50	20120529	5	458	8.96	0.0295760987681472	0.0208515041748839
1	D	26	50	20120529	5	460	9	0.0279681365335154	0.0236854481467368
1	D	26	50	20120529	5	462	9.04	0.0258599768613672	0.0257125733817611
1	D	26	50	20120529	5	464	9.08	0.0240278278359738	0.0277080640736087
1	D	26	50	20120529	5	466	9.12	0.0211479091954216	0.0305615369205444
1	D	26	50	20120529	5	468	9.16	0.0195424232487376	0.0326956558968435
1	D	26	50	20120529	5	470	9.2	0.0171180369387614	0.0353644183103979
1	D	26	50	20120529	5	472	9.24	0.0153761500939864	0.0378210486895961
1	D	26	50	20120529	5	474	9.28	0.0135819373474037	0.039913943340552
1	D	26	50	20120529	5	476	9.32	0.0113022957955364	0.0425180054836278
1	D	26	50	20120529	5	478	9.36	0.00925578734942626	0.0431932924596609
1	D	26	50	20120529	5	480	9.4	0.0072420179472851	0.0449598573310992
1	D	26	50	20120529	5	482	9.44	0.00570278790599822	0.0457983445522302
1	D	26	50	20120529	5	484	9.48	0.0038479761082678	0.0462325788265570
1	D	26	50	20120529	5	486	9.52	0.0005583739408317	0.0458370232931611
1	D	26	50	20120529	5	488	9.56	-0.0030269402824965	0.045727846006146
1	D	26	50	20120529	5	490	9.6	-0.0070398985449508	0.0451525580711082
1	D	26	50	20120529	5	492	9.64	-0.0099375160682361	0.0441597447949833
1	D	26	50	20120529	5	494	9.68	-0.0130171853034057	0.0446929669476082
1	D	26	50	20120529	5	496	9.72	-0.0170156832321847	0.0438328917564475
1	D	26	50	20120529	5	498	9.76	-0.0185683893145074	0.0438229512493177
1	D	26	50	20120529	5	500	9.8	-0.0182517553831735	0.046087381520108
1	D	26	50	20120529	5	502	9.84	-0.0181448974064005	0.0452426151907602
1	D	26	50	20120529	5	504	9.88	-0.018063735690056	0.0453967503269231
1	D	26	50	20120529	5	506	9.92	-0.0189839149576174	0.0450217503876566
1	D	26	50	20120529	5	508	9.96	-0.0183355263235406	0.0445954781356860
1	D	26	50	20120529	5	510	10	-0.0186820567295832	0.0441172844469865
1	D	26	50	20120529	5	512	10.04	-0.0195027814283708	0.0432363142504419
1	D	26	50	20120529	5	514	10.08	-0.0210990622589773	0.0407763731972941
1	D	26	50	20120529	5	516	10.12	-0.0222490229461532	0.0392795059232681
1	D	26	50	20120529	5	518	10.16	-0.0243027933789061	0.0365972589833966
1	D	26	50	20120529	5	520	10.2	-0.0256103045279981	0.0345332849997912
1	D	26	50	20120529	5	522	10.24	-0.0263710807138767	0.0334596847739157
1	D	26	50	20120529	5	524	10.28	-0.0280641064800717	0.0351935813120632
1	D	26	50	20120529	5	526	10.32	-0.0279602324939154	0.0350447353346234
1	D	26	50	20120529	5	528	10.36	-0.0280688440955056	0.0345892171461829
1	D	26	50	20120529	5	530	10.4	-0.0284151142862527	0.0338124603470496
1	D	26	50	20120529	5	532	10.44	-0.0279004819709051	0.0335873175479197
1	D	26	50	20120529	5	534	10.48	-0.028165576303172	0.0333406079919637
1	D	26	50	20120529	5	536	10.52	-0.0277097752720191	0.0336080357766085
1	D	26	50	20120529	5	538	10.56	-0.0280928150153879	0.0321987012510257
1	D	26	50	20120529	5	540	10.6	-0.0281396961949805	0.0310197421147533
1	D	26	50	20120529	5	542	10.64	-0.028796103419956	0.0291404644223939
1	D	26	50	20120529	5	544	10.68	-0.029690027812732	0.0271242201465185
1	D	26	50	20120529	5	546	10.72	-0.0301523342262718	0.0246552861093276
1	D	26	50	20120529	5	548	10.76	-0.0310331771435959	0.0226241218803691
1	D	26	50	20120529	5	550	10.8	-0.0319483854504856	0.0199784818585598
1	D	26	50	20120529	5	552	10.84	-0.0325812460196476	0.0171479334134700
1	D	26	50	20120529	5	554	10.88	-0.0333373553007704	0.0149609228499381
1	D	26	50	20120529	5	556	10.92	-0.0338195314148615	0.0117380008519679
1	D	26	50	20120529	5	558	10.96	-0.0340071975545884	0.00963916650405002
1	D	26	50	20120529	5	560	11	-0.0343010711328495	0.00735012043199293
1	D	26	50	20120529	5	562	11.04	-0.0338309158340386	0.00519591962310812
1	D	26	50	20120529	5	564	11.08	-0.0330212078589019	0.00359538342389237
1	D	26	50	20120529	5	566	11.12	-0.0314603403501107	0.001175664018672
1	D	26	50	20120529	5	568	11.16	-0.0299497481334619	-0.00161733705633675
1	D	26	50	20120529	5	570	11.2	-0.0293693548874639	-0.00342738899481805
1	D	26	50	20120529	5	572	11.24	-0.0288685818650276	-0.00396549725530105
1	D	26	50	20120529	5	574	11.28	-0.0281010174540496	-0.00380830741784325
1	D	26	50	20120529	5	576	11.32	-0.0276358826133851	-0.00425307758320955
1	D	26	50	20120529	5	578	11.36	-0.0253959804626205	-0.00349739256615555
1	D	26	50	20120529	5	580	11.4	-0.0242298906697658	-0.00301804487918915
1	D	26	50	20120529	5	582	11.44	-0.0221386223644065	-0.00287938123939845
1	D	26	50	20120529	5	584	11.48	-0.0191631170291736	-0.00266244087893045
1	D	26	50	20120529	5	586	11.52	-0.0161798335193475	-0.00277289095815185
1	D	26	50	20120529	5	588	11.56	-0.0141910956972604	-0.00238122451205255
1	D	26	50	20120529	5	590	11.6	-0.0112858697050095	-0.00323343667580645
1	D	26	50	20120529	5	592	11.64	-0.0078532693332141	-0.00427219775057285
1	D	26	50	20120529	5	594	11.68	-0.0054099325615021	-0.00535647528884435
1	D	26	50	20120529	5	596	11.72	-0.0031113900453737	-0.00597790194135455
1	D	26	50	20120529	5	598	11.76	-0.0014854637629658	-0.00697563455935615
1	D	26	50	20120529	5	600	11.8	0.000188535881067700	-0.00738136748065355
1	D	26	50	20120529	5	602	11.84	0.0013369833597319	-0.00661086857653365
1	D	26	50	20120529	5	604	11.88	0.0015822292046508	-0.00722932538056285
1	D	26	50	20120529	5	606	11.92	0.0021294096451364	-0.00813599890860365
1	D	26	50	20120529	5	608	11.96	0.0021444922327791	-0.00836986033434545
1	D	26	50	20120529	5	610	12	0.0023783960849278	-0.00797839894921285
1	D	26	50	20120529	5	612	12.04	0.0032872262886512	-0.00830103763133265
1	D	26	50	20120529	5	614	12.08	0.0044139231627261	-0.00782189500533275
1	D	26	50	20120529	5	616	12.12	0.00605342094558519	-0.00740753043155745
1	D	26	50	20120529	5	618	12.16	0.00924298871668678	-0.00583317839644905
1	D	26	50	20120529	5	620	12.2	0.0118776473701844	-0.00525799652742845
1	D	26	50	20120529	5	622	12.24	0.0133067172460302	-0.00474322986179245
1	D	26	50	20120529	5	624	12.28	0.0142211689486641	-0.00290825240927435
1	D	26	50	20120529	5	626	12.32	0.0142763374197323	-4.729837259357e-05
1	D	26	50	20120529	5	628	12.36	0.0140721532655969	0.00135609645602737
1	D	26	50	20120529	5	630	12.4	0.0153336883317762	0.00456535715098501
1	D	26	50	20120529	5	632	12.44	0.0168658963077511	0.00711295632260822
1	D	26	50	20120529	5	634	12.48	0.0195197392631971	0.00917509232355729
1	D	26	50	20120529	5	636	12.52	0.0224860168549356	0.0118120137187547
1	D	26	50	20120529	5	638	12.56	0.0233049737867702	0.0131274586059317
1	D	26	50	20120529	5	640	12.6	0.0225967851322085	0.0152867859389801
1	D	26	50	20120529	5	642	12.64	0.0211918162838926	0.016727647527509
1	D	26	50	20120529	5	644	12.68	0.0187335708728061	0.0174817373116647
1	D	26	50	20120529	5	646	12.72	0.0157664659661336	0.0186526071463603
1	D	26	50	20120529	5	648	12.76	0.0130558004047262	0.0199288783178595
1	D	26	50	20120529	5	650	12.8	0.0119142189329074	0.0212485092771810
1	D	26	50	20120529	5	652	12.84	0.0124972072607923	0.0206301373259657
1	D	26	50	20120529	5	654	12.88	0.0133576784317504	0.0203823883230412
1	D	26	50	20120529	5	656	12.92	0.0142917099211553	0.0197651265294723
1	D	26	50	20120529	5	658	12.96	0.015406046568695	0.0194574572979102
1	D	26	50	20120529	5	660	13	0.0186817753010842	0.0187057037945596
1	D	26	50	20120529	5	662	13.04	0.0220518242999090	0.018070828678178
1	D	26	50	20120529	5	664	13.08	0.0250277192509785	0.0173835555350969
1	D	26	50	20120529	5	666	13.12	0.027666479123807	0.0173634949157147
1	D	26	50	20120529	5	668	13.16	0.0303200387415657	0.0162050418760968
1	D	26	50	20120529	5	670	13.2	0.033550137873365	0.013270796221546
1	D	26	50	20120529	5	672	13.24	0.0344132324104813	0.0109123122635764
1	D	26	50	20120529	5	674	13.28	0.0362228600848939	0.00804414573772753
1	D	26	50	20120529	5	676	13.32	0.0371091477244331	0.00573515925444098
1	D	26	50	20120529	5	678	13.36	0.0384252855762556	0.0030277180999558
1	D	26	50	20120529	5	680	13.4	0.0398216093370647	0.00161428235504201
1	D	26	50	20120529	5	682	13.44	0.041989245174792	-0.00167836037155315
1	D	26	50	20120529	5	684	13.48	0.044786559601166	-0.00345843098251215
1	D	26	50	20120529	5	686	13.52	0.0473020919752372	-0.00454362775959915
1	D	26	50	20120529	5	688	13.56	0.049868111773485	-0.00439789305199665
1	D	26	50	20120529	5	690	13.6	0.0512707287846467	-0.00356817395495235
1	D	26	50	20120529	5	692	13.64	0.0522467482747185	-0.00391797967960535
1	D	26	50	20120529	5	694	13.68	0.0511938662775317	-0.00414057689432285
1	D	26	50	20120529	5	696	13.72	0.0502197559757691	-0.00424268311352615
1	D	26	50	20120529	5	698	13.76	0.0493351653925047	-0.00578983275076235
1	D	26	50	20120529	5	700	13.8	0.0481544384892794	-0.00720616763347895
1	D	26	50	20120529	5	702	13.84	0.0462122353644621	-0.00896721000095625
1	D	26	50	20120529	5	704	13.88	0.0451285376537513	-0.0111173661590526
1	D	26	50	20120529	5	706	13.92	0.0435064134845059	-0.0132535569582206
1	D	26	50	20120529	5	708	13.96	0.0413041675982666	-0.0167881334415717
1	D	26	50	20120529	5	710	14	0.0400227105056341	-0.0193921630577354
1	D	26	50	20120529	5	712	14.04	0.0378470277927369	-0.0222021205533570
1	D	26	50	20120529	5	714	14.08	0.0360053681811365	-0.0249548165418382
1	D	26	50	20120529	5	716	14.12	0.0345686544809861	-0.0287449230311336
1	D	26	50	20120529	5	718	14.16	0.0338719421694829	-0.0290032291383011
1	D	26	50	20120529	5	720	14.2	0.0322757193216324	-0.0322801033836759
1	D	26	50	20120529	5	722	14.24	0.0303117302368868	-0.0348485273449798
1	D	26	50	20120529	5	724	14.28	0.027356589576952	-0.0370134054662605
1	D	26	50	20120529	5	726	14.32	0.0245892564781003	-0.0380375789281311
1	D	26	50	20120529	5	728	14.36	0.0206198418512315	-0.0394888448858383
1	D	26	50	20120529	5	730	14.4	0.0177047941457899	-0.0410209331486352
1	D	26	50	20120529	5	732	14.44	0.0150071817755633	-0.0433368492783774
1	D	26	50	20120529	5	734	14.48	0.0130530921857543	-0.0455792970135543
1	D	26	50	20120529	5	736	14.52	0.0105390447359236	-0.0480244722628973
1	D	26	50	20120529	5	738	14.56	0.0105571466695220	-0.0499383274768568
1	D	26	50	20120529	5	740	14.6	0.0110055230794724	-0.0514684358406665
1	D	26	50	20120529	5	742	14.64	0.0123136706246675	-0.0526140902475450
1	D	26	50	20120529	5	744	14.68	0.0140590930033483	-0.0536628710254008
1	D	26	50	20120529	5	746	14.72	0.0162258096022602	-0.0557638266936622
1	D	26	50	20120529	5	748	14.76	0.0188165781378496	-0.0589356955820308
1	D	26	50	20120529	5	750	14.8	0.0203855066639463	-0.0616227013505396
1	D	26	50	20120529	5	752	14.84	0.0218207212977206	-0.0648467547193597
1	D	26	50	20120529	5	754	14.88	0.0235484660068718	-0.0683477818143705
1	D	26	50	20120529	5	756	14.92	0.0247194348365167	-0.071311690598392
1	D	26	50	20120529	5	758	14.96	0.0264062380630373	-0.0751886863689599
1	D	26	50	20120529	5	760	15	0.0262381587811492	-0.0785646262743787
1	D	26	50	20120529	5	762	15.04	0.0262856056461668	-0.0804412169609698
1	D	26	50	20120529	5	764	15.08	0.0250800592949219	-0.0837813772632607
1	D	26	50	20120529	5	766	15.12	0.0235515772767091	-0.0863774490997088
1	D	26	50	20120529	5	768	15.16	0.0228494202429908	-0.0895734303293159
1	D	26	50	20120529	5	770	15.2	0.0221860833715597	-0.0904114225757
1	D	26	50	20120529	5	772	15.24	0.0207263321324782	-0.0941006814958623
1	D	26	50	20120529	5	774	15.28	0.0201729503655216	-0.0979303718227693
1	D	26	50	20120529	5	776	15.32	0.0182600851010557	-0.0993650914817963
1	D	26	50	20120529	5	778	15.36	0.0155802211110368	-0.100585062811377
1	D	26	50	20120529	5	780	15.4	0.0129105394586670	-0.101400993326189
1	D	26	50	20120529	5	782	15.44	0.0106521111102353	-0.103277159748711
1	D	26	50	20120529	5	784	15.48	0.00915488321175094	-0.104366669877163
1	D	26	50	20120529	5	786	15.52	0.00878676342146521	-0.104398631103673
1	D	26	50	20120529	5	788	15.56	0.0036337934642464	-0.107242331734893
1	D	26	50	20120529	5	790	15.6	0.0011037654011609	-0.109617361991542
1	D	26	50	20120529	5	792	15.64	-0.0019957664634922	-0.111274820286643
1	D	26	50	20120529	5	794	15.68	-0.0043326836646356	-0.112319287713134
1	D	26	50	20120529	5	796	15.72	-0.0061133906716977	-0.112738672745056
1	D	26	50	20120529	5	798	15.76	-0.0081754554669939	-0.114141431177573
1	D	26	50	20120529	5	800	15.8	-0.0076652072136897	-0.114465003240644
1	D	26	50	20120529	5	802	15.84	-0.0074392865971006	-0.115761483523950
1	D	26	50	20120529	5	804	15.88	-0.0068180225791501	-0.117137937584208
1	D	26	50	20120529	5	806	15.92	-0.0058028293734006	-0.118844681221958
1	D	26	50	20120529	5	808	15.96	-0.0049407954964561	-0.119341847999810
1	D	26	50	20120529	5	810	16	-0.0045875249485753	-0.118272419703943
1	D	26	50	20120529	5	812	16.04	-0.0027558355425896	-0.117794698362574
1	D	26	50	20120529	5	814	16.08	-0.0018278993136385	-0.115846124205658
1	D	26	50	20120529	5	816	16.12	-0.000847566472201501	-0.113818283378571
1	D	26	50	20120529	5	818	16.16	-0.0014565268321594	-0.112414252153847
1	D	26	50	20120529	5	820	16.2	-0.0019817657492247	-0.111767815134486
1	D	26	50	20120529	5	822	16.24	-0.0025929181402042	-0.111105468212549
1	D	26	50	20120529	5	824	16.28	-0.002714328374534	-0.110837404031801
1	D	26	50	20120529	5	826	16.32	-0.002795362811658	-0.110061000786058
1	D	26	50	20120529	5	828	16.36	-0.0033749075295184	-0.109339610447892
1	D	26	50	20120529	5	830	16.4	-0.0033313497517974	-0.108494052158949
1	D	26	50	20120529	5	832	16.44	-0.0028091513938911	-0.108032523562869
1	D	26	50	20120529	5	834	16.48	-0.0017697044255469	-0.105447765434919
1	D	26	50	20120529	5	836	16.52	-0.001077305465409	-0.102391508505275
1	D	26	50	20120529	5	838	16.56	-7.90828224080005e-05	-0.0993931636210093
1	D	26	50	20120529	5	840	16.6	0.000583051967495099	-0.0967925663011623
1	D	26	50	20120529	5	842	16.64	0.0009166649468589	-0.0936753567669792
1	D	26	50	20120529	5	844	16.68	0.0010538436624091	-0.0916103221232022
1	D	26	50	20120529	5	846	16.72	0.0012468131029949	-0.0905559552017743
1	D	26	50	20120529	5	848	16.76	0.0013900729368633	-0.0887970977942512
1	D	26	50	20120529	5	850	16.8	0.0014177208120077	-0.0872572313568611
1	D	26	50	20120529	5	852	16.84	0.0017328783043826	-0.0851084045595134
1	D	26	50	20120529	5	854	16.88	0.0022892299198202	-0.082391841727551
1	D	26	50	20120529	5	856	16.92	0.0036463799649515	-0.079743514699973
1	D	26	50	20120529	5	858	16.96	0.0043660732468432	-0.0762672363423036
1	D	26	50	20120529	5	860	17	0.00629753541965421	-0.0740986105550827
1	D	26	50	20120529	5	862	17.04	0.0078743128310221	-0.070998159451614
1	D	26	50	20120529	5	864	17.08	0.0088242400808681	-0.068139468156633
1	D	26	50	20120529	5	866	17.12	0.0109362973255942	-0.0661685494254318
1	D	26	50	20120529	5	868	17.16	0.0132974682893323	-0.0658158445629758
1	D	26	50	20120529	5	870	17.2	0.0155985351766696	-0.0668842829093488
1	D	26	50	20120529	5	872	17.24	0.0175867073133318	-0.0675466298312861
1	D	26	50	20120529	5	874	17.28	0.0198248416971435	-0.0675207497230947
1	D	26	50	20120529	5	876	17.32	0.0229434654448886	-0.0694617578374518
1	D	26	50	20120529	5	878	17.36	0.0255883276492388	-0.0719115999915508
1	D	26	50	20120529	5	880	17.4	0.029373258116896	-0.0728449102320388
1	D	26	50	20120529	5	882	17.44	0.0328842554175216	-0.0737926454508631
1	D	26	50	20120529	5	884	17.48	0.0366042734826659	-0.0738379709955373
1	D	26	50	20120529	5	886	17.52	0.0405210793650144	-0.0751626648394121
1	D	26	50	20120529	5	888	17.56	0.0447175459793222	-0.0751939896698187
1	D	26	50	20120529	5	890	17.6	0.0471891670222817	-0.0741419562007694
1	D	26	50	20120529	5	892	17.64	0.0491914812945676	-0.0718797094757193
1	D	26	50	20120529	5	894	17.68	0.0497806426646522	-0.0690698085486401
1	D	26	50	20120529	5	896	17.72	0.0501258521952275	-0.066404157404923
1	D	26	50	20120529	5	898	17.76	0.0501175790458876	-0.063043066741909
1	D	26	50	20120529	5	900	17.8	0.0499971587610516	-0.061349333868933
1	D	26	50	20120529	5	902	17.84	0.0497600658573197	-0.0591780210759434
1	D	26	50	20120529	5	904	17.88	0.0489141540149862	-0.0557170869354259
1	D	26	50	20120529	5	906	17.92	0.0488184117568136	-0.0523625723654768
1	D	26	50	20120529	5	908	17.96	0.0483909657075863	-0.048359145902433
1	D	26	50	20120529	5	910	18	0.048756681334816	-0.0445501030935372
1	D	26	50	20120529	5	912	18.04	0.0485283565551709	-0.0413348178488039
1	D	26	50	20120529	5	914	18.08	0.0493655780551636	-0.0380764627300285
1	D	26	50	20120529	5	916	18.12	0.0502065330789609	-0.0342167274359895
1	D	26	50	20120529	5	918	18.16	0.0501795145288518	-0.0314716045611350
1	D	26	50	20120529	5	920	18.2	0.0505301440329048	-0.0276601116272424
1	D	26	50	20120529	5	922	18.24	0.0496167508691224	-0.0243342582164553
1	D	26	50	20120529	5	924	18.28	0.0490187916764662	-0.0205306191175815
1	D	26	50	20120529	5	926	18.32	0.0480615600135706	-0.0183007790963131
1	D	26	50	20120529	5	928	18.36	0.0468845383498787	-0.0148544537818949
1	D	26	50	20120529	5	930	18.4	0.0449613493264075	-0.0116661093055247
1	D	26	50	20120529	5	932	18.44	0.0427620987444933	-0.00823198158308195
1	D	26	50	20120529	5	934	18.48	0.0406400217966778	-0.00539625004528605
1	D	26	50	20120529	5	936	18.52	0.0397114915980305	-0.00282078330044155
1	D	26	50	20120529	5	938	18.56	0.0377960312516777	0.0010259695130948
1	D	26	50	20120529	5	940	18.6	0.0353321176726332	0.00348083212534014
1	D	26	50	20120529	5	942	18.64	0.0329518406836674	0.00478825842161845
1	D	26	50	20120529	5	944	18.68	0.0315168664661987	0.005581660514381
1	D	26	50	20120529	5	946	18.72	0.0312572734246894	0.00461397074219158
1	D	26	50	20120529	5	948	18.76	0.0312126974132035	0.00369795633357128
1	D	26	50	20120529	5	950	18.8	0.0304562911472326	0.00331023554331107
1	D	26	50	20120529	5	952	18.84	0.0301991446951863	0.00372908317407911
1	D	26	50	20120529	5	954	18.88	0.029644850760482	0.00298146624539839
1	D	26	50	20120529	5	956	18.92	0.0289345761409157	0.00149521264415801
1	D	26	50	20120529	5	958	18.96	0.0278871530080797	0.00088647855837014
1	D	26	50	20120529	5	960	19	0.027562781914346	0.000107154961621000
1	D	26	50	20120529	5	962	19.04	0.0260939330394177	-0.00155826959847715
1	D	26	50	20120529	5	964	19.08	0.0228788005297491	-0.00374272326388825
1	D	26	50	20120529	5	966	19.12	0.0200590637473437	-0.00539856228446055
1	D	26	50	20120529	5	968	19.16	0.0169582944458235	-0.00665038877453415
1	D	26	50	20120529	5	970	19.2	0.0137376422606210	-0.00659628803470555
1	D	26	50	20120529	5	972	19.24	0.0122879814353070	-0.00496744635103895
1	D	26	50	20120529	5	974	19.28	0.0116815242333545	-0.00298283803255385
1	D	26	50	20120529	5	976	19.32	0.0124834045364235	-0.00044245085512405
1	D	26	50	20120529	5	978	19.36	0.0125756112606902	0.00193853324062292
1	D	26	50	20120529	5	980	19.4	0.0115220857963326	0.00473308287948246
1	D	26	50	20120529	5	982	19.44	0.0121344275409181	0.00802015219042831
1	D	26	50	20120529	5	984	19.48	0.0132437684790487	0.0105814548793389
1	D	26	50	20120529	5	986	19.52	0.0160257054542522	0.0137482417912710
1	D	26	50	20120529	5	988	19.56	0.0171496516829482	0.0156766775470586
1	D	26	50	20120529	5	990	19.6	0.0163013073932875	0.0177208949671976
1	D	26	50	20120529	5	992	19.64	0.0146280664748301	0.0176787514030389
1	D	26	50	20120529	5	994	19.68	0.013156273207265	0.0176134642339320
1	D	26	50	20120529	5	996	19.72	0.0129038502285170	0.017179541086589
1	D	26	50	20120529	5	998	19.76	0.0118417404878358	0.0170579257912927
1	D	26	50	20120529	5	1000	19.8	0.0110020723983802	0.0159245396870679
1	D	26	50	20120529	5	1002	19.84	0.00851130078246585	0.0147691392274243
1	D	26	50	20120529	5	1004	19.88	0.00709327096479469	0.0132281718247761
1	D	26	50	20120529	5	1006	19.92	0.00576642751630501	0.0110859352626289
1	D	26	50	20120529	5	1008	19.96	0.00492576240628794	0.008297827366546
1	D	26	50	20120529	5	1010	20	0.00497521745456413	0.00658248531033682
1	D	26	50	20120529	5	1012	20.04	0.00653513036920071	0.00544214127538508
1	D	26	50	20120529	5	1014	20.08	0.00824903487732376	0.00408768742841041
1	D	26	50	20120529	5	1016	20.12	0.0098759412097303	0.00278254296571499
1	D	26	50	20120529	5	1018	20.16	0.0126617085823675	0.00117287801795412
1	D	26	50	20120529	5	1020	20.2	0.0160552059491633	-0.00083321927561115
1	D	26	50	20120529	5	1022	20.24	0.0186509030190176	-0.00199952827156805
1	D	26	50	20120529	5	1024	20.28	0.0198411405084498	-0.00087971861754195
1	D	26	50	20120529	5	1026	20.32	0.0214052324241632	9.11107087558805e-05
1	D	26	50	20120529	5	1028	20.36	0.0234990392428669	0.0029806954990069
1	D	26	50	20120529	5	1030	20.4	0.0239772767721868	0.00495833881569725
1	D	26	50	20120529	5	1032	20.44	0.0240993163315518	0.00813574435016243
1	D	26	50	20120529	5	1034	20.48	0.0242543141379879	0.0111249109884080
1	D	26	50	20120529	5	1036	20.52	0.0237372776595843	0.0148628329972519
1	D	26	50	20120529	5	1038	20.56	0.0223188695397852	0.0159549820482115
1	D	26	50	20120529	5	1040	20.6	0.0208270029249157	0.0180238477965292
1	D	26	50	20120529	5	1042	20.64	0.0190898678377104	0.0187996146461690
1	D	26	50	20120529	5	1044	20.68	0.0164403104443331	0.0200579253054260
1	D	26	50	20120529	5	1046	20.72	0.0138128713510714	0.0200998850218217
1	D	26	50	20120529	5	1048	20.76	0.0115806554510183	0.0213161581829371
1	D	26	50	20120529	5	1050	20.8	0.0088049855632164	0.0229775833470810
1	D	26	50	20120529	5	1052	20.84	0.00637369081998801	0.0245506343057120
1	D	26	50	20120529	5	1054	20.88	0.00477036154898658	0.0253982785596593
1	D	26	50	20120529	5	1056	20.92	0.0026924292775205	0.0269360661031126
1	D	26	50	20120529	5	1058	20.96	0.000323564992003100	0.0264406105236707
1	D	26	50	20120529	5	1060	21	-0.0008311934146831	0.0254641844471999
1	D	26	50	20120529	5	1062	21.04	-0.0017218714802267	0.0253796081122089
1	D	26	50	20120529	5	1064	21.08	-0.0038083639863858	0.0250316083382751
1	D	26	50	20120529	5	1066	21.12	-0.0052645089808833	0.0258679035283844
1	D	26	50	20120529	5	1068	21.16	-0.0078051436456865	0.0278728340957606
1	D	26	50	20120529	5	1070	21.2	-0.0094491174144706	0.0293406958496224
1	D	26	50	20120529	5	1072	21.24	-0.0121804587781598	0.0314370553238062
1	D	26	50	20120529	5	1074	21.28	-0.0144037509906344	0.0331759652490324
1	D	26	50	20120529	5	1076	21.32	-0.016546008765985	0.0339803628522423
1	D	26	50	20120529	5	1078	21.36	-0.0192451414157912	0.0348535336609905
1	D	26	50	20120529	5	1080	21.4	-0.0224654117633319	0.0361144818285414
1	D	26	50	20120529	5	1082	21.44	-0.0243570001847519	0.0370110154453401
1	D	26	50	20120529	5	1084	21.48	-0.026954281173796	0.0377955433479987
1	D	26	50	20120529	5	1086	21.52	-0.0302279239411806	0.0396354139794427
1	D	26	50	20120529	5	1088	21.56	-0.0331477799727343	0.0408635877476856
1	D	26	50	20120529	5	1090	21.6	-0.0350532206159976	0.0414794070434210
1	D	26	50	20120529	5	1092	21.64	-0.0374442314859018	0.040311408062257
1	D	26	50	20120529	5	1094	21.68	-0.0401714009195821	0.0399230650180293
1	D	26	50	20120529	5	1096	21.72	-0.0423708565624629	0.0401406417746005
1	D	26	50	20120529	5	1098	21.76	-0.0434631951180398	0.0400194436723051
1	D	26	50	20120529	5	1100	21.8	-0.0486906941299958	0.0402042813849072
1	D	26	50	20120529	5	1102	21.84	-0.0516657044904819	0.0413949784937472
1	D	26	50	20120529	5	1104	21.88	-0.0538841813057766	0.0424266472874984
1	D	26	50	20120529	5	1106	21.92	-0.0561643178323907	0.0437014193926215
1	D	26	50	20120529	5	1108	21.96	-0.0582561518231749	0.0453794544950554
1	D	26	50	20120529	5	1110	22	-0.0605409552545449	0.0466692172639397
1	D	26	50	20120529	5	1112	22.04	-0.0637229357698843	0.0485518183581706
1	D	26	50	20120529	5	1114	22.08	-0.0653020466336301	0.050793346854532
1	D	26	50	20120529	5	1116	22.12	-0.0665519285800555	0.0531573462453950
1	D	26	50	20120529	5	1118	22.16	-0.0678735818647713	0.055759852753552
1	D	26	50	20120529	5	1120	22.2	-0.0694775828872148	0.0579325090494258
1	D	26	50	20120529	5	1122	22.24	-0.0708920792923004	0.0601361366223155
1	D	26	50	20120529	5	1124	22.28	-0.0728063587703286	0.0623517850104854
1	D	26	50	20120529	5	1126	22.32	-0.0747564178514849	0.0640133445249176
1	D	26	50	20120529	5	1128	22.36	-0.0779299837961282	0.064970696395966
1	D	26	50	20120529	5	1130	22.4	-0.0799391570041917	0.0664489738327146
1	D	26	50	20120529	5	1132	22.44	-0.0828295973936479	0.0672722582580501
1	D	26	50	20120529	5	1134	22.48	-0.0846471446640098	0.0685857798147823
1	D	26	50	20120529	5	1136	22.52	-0.087633398022317	0.0693288076204532
1	D	26	50	20120529	5	1138	22.56	-0.091605570365632	0.0704124487626215
1	D	26	50	20120529	5	1140	22.6	-0.094120890607669	0.0709673861644967
1	D	26	50	20120529	5	1142	22.64	-0.096060343087108	0.070228600999513
1	D	26	50	20120529	5	1144	22.68	-0.098425332427464	0.0702946447728759
1	D	26	50	20120529	5	1146	22.72	-0.099835020506438	0.0689005130430884
1	D	26	50	20120529	5	1148	22.76	-0.101047991478885	0.0675517775686532
1	D	26	50	20120529	5	1150	22.8	-0.104137977401992	0.0664798743990526
1	D	26	50	20120529	5	1152	22.84	-0.107935140816964	0.0661701616288929
1	D	26	50	20120529	5	1154	22.88	-0.110753456314739	0.0655834751325423
1	D	26	50	20120529	5	1156	22.92	-0.114008339539219	0.0644781965228697
1	D	26	50	20120529	5	1158	22.96	-0.115852756867266	0.063059457477097
1	D	26	50	20120529	5	1160	23	-0.116735438262221	0.0621074796175856
1	D	26	50	20120529	5	1162	23.04	-0.117649020223514	0.0610694468628037
1	D	26	50	20120529	5	1164	23.08	-0.119231737331844	0.059483901327349
1	D	26	50	20120529	5	1166	23.12	-0.120607272153286	0.0588734560431507
1	D	26	50	20120529	5	1168	23.16	-0.12302423384206	0.0578989921879976
1	D	26	50	20120529	5	1170	23.2	-0.123285226954996	0.0568615958293187
1	D	26	50	20120529	5	1172	23.24	-0.123643305828989	0.0571894105330768
1	D	26	50	20120529	5	1174	23.28	-0.124415325012688	0.0559818135721665
1	D	26	50	20120529	5	1176	23.32	-0.125481217774649	0.0545948943315471
1	D	26	50	20120529	5	1178	23.36	-0.126120937279588	0.0527658212206520
1	D	26	50	20120529	5	1180	23.4	-0.126380657600318	0.0504102364004851
1	D	26	50	20120529	5	1182	23.44	-0.126582960850415	0.0493028364704690
1	D	26	50	20120529	5	1184	23.48	-0.126805628775811	0.0471540096731211
1	D	26	50	20120529	5	1186	23.52	-0.12682146796771	0.0459148757497698
1	D	26	50	20120529	5	1188	23.56	-0.126134725861821	0.0437293501104785
1	D	26	50	20120529	5	1190	23.6	-0.12478358622433	0.0421148839076734
1	D	26	50	20120529	5	1192	23.64	-0.123336704328666	0.0400333029652164
1	D	26	50	20120529	5	1194	23.68	-0.122607606526585	0.0404979428311341
1	D	26	50	20120529	5	1196	23.72	-0.121611929467996	0.0402321413920861
1	D	26	50	20120529	5	1198	23.76	-0.120352643001381	0.0401521676151338
1	D	26	50	20120529	5	1200	23.8	-0.119304286487594	0.0392432525585967
1	D	26	50	20120529	5	1202	23.84	-0.119777411634886	0.0377391657243348
1	D	26	50	20120529	5	1204	23.88	-0.120165047572332	0.0363785508559755
1	D	26	50	20120529	5	1206	23.92	-0.120716520150979	0.0351185572825792
1	D	26	50	20120529	5	1208	23.96	-0.122254194557348	0.0324905242196213
1	D	26	50	20120529	5	1210	24	-0.123431103083955	0.0309360206718608
1	D	26	50	20120529	5	1212	24.04	-0.124765201448019	0.0311236161009096
1	D	26	50	20120529	5	1214	24.08	-0.126728766268696	0.0295602737183842
1	D	26	50	20120529	5	1216	24.12	-0.128283057684422	0.0272140227077293
1	D	26	50	20120529	5	1218	24.16	-0.128990235176287	0.0256512460106289
1	D	26	50	20120529	5	1220	24.2	-0.129115463787235	0.0241316028271807
1	D	26	50	20120529	5	1222	24.24	-0.128615610003614	0.0215060446379571
1	D	26	50	20120529	5	1224	24.28	-0.128151111559053	0.0188281605469254
1	D	26	50	20120529	5	1226	24.32	-0.12867401702374	0.0168330587638076
1	D	26	50	20120529	5	1228	24.36	-0.128760071919011	0.0138195817944249
1	D	26	50	20120529	5	1230	24.4	-0.129634268032592	0.0126017317851873
1	D	26	50	20120529	5	1232	24.44	-0.129016680969903	0.0104672592554976
1	D	26	50	20120529	5	1234	24.48	-0.127815306548667	0.00940730619049896
1	D	26	50	20120529	5	1236	24.52	-0.127136625460084	0.00830860367389133
1	D	26	50	20120529	5	1238	24.56	-0.125249003907707	0.00726385340468818
1	D	26	50	20120529	5	1240	24.6	-0.123903662545821	0.00606983289397658
1	D	26	50	20120529	5	1242	24.64	-0.121692468930373	0.00289697405611441
1	D	26	50	20120529	5	1244	24.68	-0.120086417298264	0.000725236999056191
1	D	26	50	20120529	5	1246	24.72	-0.118541035427981	-0.00083711543397545
1	D	26	50	20120529	5	1248	24.76	-0.116596562490396	-0.00236863801134745
1	D	26	50	20120529	5	1250	24.8	-0.114294222810853	-0.00318039659614965
1	D	26	50	20120529	5	1252	24.84	-0.112563720385255	-0.00470626231927205
1	D	26	50	20120529	5	1254	24.88	-0.110666552891331	-0.00588317084587895
1	D	26	50	20120529	5	1256	24.92	-0.108690684412662	-0.00758906595549145
1	D	26	50	20120529	5	1258	24.96	-0.106536837157167	-0.00831766878282615
1	D	26	50	20120529	5	1260	25	-0.105146311671964	-0.00854797346145855
1	D	26	50	20120529	5	1262	25.04	-0.102631203561962	-0.00983412998575875
1	D	26	50	20120529	5	1264	25.08	-0.100216999589635	-0.00998488515150775
1	D	26	50	20120529	5	1266	25.12	-0.098130115346319	-0.0105602579393593
1	D	26	50	20120529	5	1268	25.16	-0.095890071774198	-0.0130098879614238
1	D	26	50	20120529	5	1270	25.2	-0.096084808981737	-0.0137622495766062
1	D	26	50	20120529	5	1272	25.24	-0.096417926986354	-0.0160457095050920
1	D	26	50	20120529	5	1274	25.28	-0.097292830206716	-0.0178851063749925
1	D	26	50	20120529	5	1276	25.32	-0.099275911174553	-0.0204161950982499
1	D	26	50	20120529	5	1278	25.36	-0.101419293249686	-0.0231914477930508
1	D	26	50	20120529	5	1280	25.4	-0.103273044387245	-0.0255548814984886
1	D	26	50	20120529	5	1282	25.44	-0.104128360749768	-0.0279890258820453
1	D	26	50	20120529	5	1284	25.48	-0.105428517988336	-0.0302979416546537
1	D	26	50	20120529	5	1286	25.52	-0.106960111276386	-0.0336948826314738
1	D	26	50	20120529	5	1288	25.56	-0.108406498197303	-0.0364670947671157
1	D	26	50	20120529	5	1290	25.6	-0.109320787265377	-0.0379032286397057
1	D	26	50	20120529	5	1292	25.64	-0.110712514832108	-0.0409917296385722
1	D	26	50	20120529	5	1294	25.68	-0.112757326221944	-0.0447819634070884
1	D	26	50	20120529	5	1296	25.72	-0.114493556212469	-0.0468146125602871
1	D	26	50	20120529	5	1298	25.76	-0.116906345971234	-0.0496287561280534
1	D	26	50	20120529	5	1300	25.8	-0.118420261589754	-0.0508626574612239
1	D	26	50	20120529	5	1302	25.84	-0.119860355260319	-0.0535053983452306
1	D	26	50	20120529	5	1304	25.88	-0.120069517446194	-0.0564032633558893
1	D	26	50	20120529	5	1306	25.92	-0.120916560659377	-0.0597309785788313
1	D	26	50	20120529	5	1308	25.96	-0.120455456327365	-0.061606296473216
1	D	26	50	20120529	5	1310	26	-0.119908862785508	-0.0640069239953445
1	D	26	50	20120529	5	1312	26.04	-0.119720418828322	-0.0671694590742012
1	D	26	50	20120529	5	1314	26.08	-0.120501206136108	-0.0693655913152104
1	D	26	50	20120529	5	1316	26.12	-0.120399312048939	-0.0705083465842861
1	D	26	50	20120529	5	1318	26.16	-0.119872941761024	-0.0726341924112452
1	D	26	50	20120529	5	1320	26.2	-0.117773824570393	-0.0757359870175981
1	D	26	50	20120529	5	1322	26.24	-0.116267050730363	-0.0771918491693832
1	D	26	50	20120529	5	1324	26.28	-0.114687374181192	-0.079711977737532
1	D	26	50	20120529	5	1326	26.32	-0.114621259697151	-0.081711322161337
1	D	26	50	20120529	5	1328	26.36	-0.113235259695348	-0.0836474512389039
1	D	26	50	20120529	5	1330	26.4	-0.110943738749556	-0.0853761151868707
1	D	26	50	20120529	5	1332	26.44	-0.109008387489449	-0.0869154866495138
1	D	26	50	20120529	5	1334	26.48	-0.106450004444438	-0.0879069210674154
1	D	26	50	20120529	5	1336	26.52	-0.104136209635039	-0.088693365229451
1	D	26	50	20120529	5	1338	26.56	-0.102324743482995	-0.0890863751784345
1	D	26	50	20120529	5	1340	26.6	-0.100484215242245	-0.0901321153971313
1	D	26	50	20120529	5	1342	26.64	-0.09837263883013	-0.0905537066022103
1	D	26	50	20120529	5	1344	26.68	-0.09651937559625	-0.0908668912666653
1	D	26	50	20120529	5	1346	26.72	-0.094365316208722	-0.0910014536871253
1	D	26	50	20120529	5	1348	26.76	-0.094855814969627	-0.0918247593256643
1	D	26	50	20120529	5	1350	26.8	-0.094109987021103	-0.0935265956423532
1	D	26	50	20120529	5	1352	26.84	-0.094300615938243	-0.0952720250921013
1	D	26	50	20120529	5	1354	26.88	-0.095226784400241	-0.0967528481132623
1	D	26	50	20120529	5	1356	26.92	-0.096784279009686	-0.0989755463560412
1	D	26	50	20120529	5	1358	26.96	-0.098176727825335	-0.100923469974718
1	D	26	50	20120529	5	1360	27	-0.098758786307802	-0.103162767549184
1	D	26	50	20120529	5	1362	27.04	-0.099617675680891	-0.106034573553636
1	D	26	50	20120529	5	1364	27.08	-0.100108649617553	-0.108596886698137
1	D	26	50	20120529	5	1366	27.12	-0.100514578407429	-0.111498803430652
1	D	26	50	20120529	5	1368	27.16	-0.100249250729924	-0.113162788321343
1	D	26	50	20120529	5	1370	27.2	-0.100119425924899	-0.115674148765406
1	D	26	50	20120529	5	1372	27.24	-0.100635536093419	-0.120048389095572
1	D	26	50	20120529	5	1374	27.28	-0.101212181673476	-0.122110666022902
1	D	26	50	20120529	5	1376	27.32	-0.101086670219816	-0.125232896015231
1	D	26	50	20120529	5	1378	27.36	-0.101602151063301	-0.128752166465197
1	D	26	50	20120529	5	1380	27.4	-0.10215206800703	-0.130937338551098
1	D	26	50	20120529	5	1382	27.44	-0.103095843427879	-0.134031142850823
1	D	26	50	20120529	5	1384	27.48	-0.104007233358151	-0.135806758689061
1	D	26	50	20120529	5	1386	27.52	-0.104608203411481	-0.137315795270791
1	D	26	50	20120529	5	1388	27.56	-0.10556704020677	-0.139278723695365
1	D	26	50	20120529	5	1390	27.6	-0.107285946081156	-0.141917009806650
1	D	26	50	20120529	5	1392	27.64	-0.109566153318449	-0.143308100977278
1	D	26	50	20120529	5	1394	27.68	-0.110056885424592	-0.143938840226096
1	D	26	50	20120529	5	1396	27.72	-0.110685574063745	-0.144305757934854
1	D	26	50	20120529	5	1398	27.76	-0.110781528453952	-0.145038532692198
1	D	26	50	20120529	5	1400	27.8	-0.110783791195652	-0.145191833442359
1	D	26	50	20120529	5	1402	27.84	-0.110447349789163	-0.146011935887179
1	D	26	50	20120529	5	1404	27.88	-0.110560557584831	-0.147049897931283
1	D	26	50	20120529	5	1406	27.92	-0.11013063666187	-0.148150156082809
1	D	26	50	20120529	5	1408	27.96	-0.109808761655074	-0.150169087364453
1	D	26	50	20120529	5	1410	28	-0.109361233773261	-0.152363168995797
1	D	26	50	20120529	5	1412	28.04	-0.10906248115821	-0.154926077524207
1	D	26	50	20120529	5	1414	28.08	-0.108515039088215	-0.156920260068510
1	D	26	50	20120529	5	1416	28.12	-0.107722725939895	-0.159156485264012
1	D	26	50	20120529	5	1418	28.16	-0.106556424015006	-0.161126060492329
1	D	26	50	20120529	5	1420	28.2	-0.105995688337525	-0.162290665360943
1	D	26	50	20120529	5	1422	28.24	-0.105573262746445	-0.163884059781669
1	D	26	50	20120529	5	1424	28.28	-0.104196101579406	-0.166512799951408
1	D	26	50	20120529	5	1426	28.32	-0.102844679099202	-0.168528902805927
1	D	26	50	20120529	5	1428	28.36	-0.101804454313398	-0.169533772252672
1	D	26	50	20120529	5	1430	28.4	-0.099862668381582	-0.170221150754663
1	D	26	50	20120529	5	1432	28.44	-0.098564703174036	-0.171548814447019
1	D	26	50	20120529	5	1434	28.48	-0.096678425124543	-0.172289579510990
1	D	26	50	20120529	5	1436	28.52	-0.095145205490896	-0.172960128871589
1	D	26	50	20120529	5	1438	28.56	-0.092402408997351	-0.174714390085035
1	D	26	50	20120529	5	1440	28.6	-0.090511110489712	-0.176295975822515
1	D	26	50	20120529	5	1442	28.64	-0.08796064704065	-0.177155039850978
1	D	26	50	20120529	5	1444	28.68	-0.085816133594667	-0.178100300196068
1	D	26	50	20120529	5	1446	28.72	-0.0836112332295716	-0.178599659004942
1	D	26	50	20120529	5	1448	28.76	-0.0818052825104211	-0.180035085770751
1	D	26	50	20120529	5	1450	28.8	-0.0787172764863013	-0.181069653702305
1	D	26	50	20120529	5	1452	28.84	-0.0753598627785495	-0.182710212145336
1	D	26	50	20120529	5	1454	28.88	-0.0735832569908183	-0.184427420963448
1	D	26	50	20120529	5	1456	28.92	-0.0711479812364118	-0.185493737989477
1	D	26	50	20120529	5	1458	28.96	-0.0682444593715036	-0.187009916349697
1	D	26	50	20120529	5	1460	29	-0.0661423723323923	-0.188527933187548
1	D	26	50	20120529	5	1462	29.04	-0.0633623113114792	-0.188806250416623
1	D	26	50	20120529	5	1464	29.08	-0.0610093427864028	-0.190033504946051
1	D	26	50	20120529	5	1466	29.12	-0.0578433428843182	-0.190286224909647
1	D	26	50	20120529	5	1468	29.16	-0.055144245589851	-0.191177957271401
1	D	26	50	20120529	5	1470	29.2	-0.0525152225773995	-0.191848294499966
1	D	26	50	20120529	5	1472	29.24	-0.0512678155047083	-0.192061911458563
1	D	26	50	20120529	5	1474	29.28	-0.0492644405722506	-0.191948208688148
1	D	26	50	20120529	5	1476	29.32	-0.0458288915651776	-0.191665790239742
1	D	26	50	20120529	5	1478	29.36	-0.0433733218461511	-0.192060850798391
1	D	26	50	20120529	5	1480	29.4	-0.039969309801519	-0.191598402963495
1	D	26	50	20120529	5	1482	29.44	-0.0375142350572393	-0.191582846614309
1	D	26	50	20120529	5	1484	29.48	-0.0353653375492134	-0.191539713100656
1	D	26	50	20120529	5	1486	29.52	-0.033567165004656	-0.190325610757359
1	D	26	50	20120529	5	1488	29.56	-0.031054107504319	-0.189502538464058
1	D	26	50	20120529	5	1490	29.6	-0.0289257160929475	-0.189512437958994
1	D	26	50	20120529	5	1492	29.64	-0.0268072241765126	-0.190078123383944
1	D	26	50	20120529	5	1494	29.68	-0.0240714280401019	-0.190848162668656
1	D	26	50	20120529	5	1496	29.72	-0.0209566226689751	-0.191512135936190
1	D	26	50	20120529	5	1498	29.76	-0.0189894516037141	-0.191960441635462
1	D	26	50	20120529	5	1500	29.8	-0.0165471047814958	-0.192524712846849
1	D	26	50	20120529	5	1502	29.84	-0.0138289863146147	-0.193296873451905
1	D	26	50	20120529	5	1504	29.88	-0.0114927055095744	-0.194811496177206
1	D	26	50	20120529	5	1506	29.92	-0.0088198418766892	-0.196929988093641
1	D	26	50	20120529	5	1508	29.96	-0.007545635456991	-0.197864783258370
1	D	26	50	20120529	5	1510	30	-0.0054646201999591	-0.199623357823181
1	D	26	50	20120529	5	1512	30.04	-0.0021497036097565	-0.200518555008163
1	D	26	50	20120529	5	1514	30.08	-0.0001528340596857	-0.202342890503624
1	D	26	50	20120529	5	1516	30.12	0.0027788306551137	-0.204015905147912
1	D	26	50	20120529	5	1518	30.16	0.0053604775132258	-0.204514415428648
1	D	26	50	20120529	5	1520	30.2	0.00754473036031103	-0.205905294467242
1	D	26	50	20120529	5	1522	30.24	0.0103088107679692	-0.205764580217786
1	D	26	50	20120529	5	1524	30.28	0.0121784010974265	-0.206062979279447
1	D	26	50	20120529	5	1526	30.32	0.0144559920396284	-0.206277232634146
1	D	26	50	20120529	5	1528	30.36	0.0176450436227797	-0.206975854133959
1	D	26	50	20120529	5	1530	30.4	0.0204918555238367	-0.207548610626720
1	D	26	50	20120529	5	1532	30.44	0.0225007458891877	-0.208583107847596
1	D	26	50	20120529	5	1534	30.48	0.0249643059148416	-0.209273244066034
1	D	26	50	20120529	5	1536	30.52	0.0273472557674403	-0.210626646445225
1	D	26	50	20120529	5	1538	30.56	0.0298984970339613	-0.211404463904530
1	D	26	50	20120529	5	1540	30.6	0.0320714361725476	-0.212564826132457
1	D	26	50	20120529	5	1542	30.64	0.034688438369719	-0.213484772054781
1	D	26	50	20120529	5	1544	30.68	0.0365799490093931	-0.214814839910193
1	D	26	50	20120529	5	1546	30.72	0.0384658027948176	-0.215791354375011
1	D	26	50	20120529	5	1548	30.76	0.0409682536934368	-0.217050711552304
1	D	26	50	20120529	5	1550	30.8	0.0425443947087016	-0.218375122553467
1	D	26	50	20120529	5	1552	30.84	0.0446968277506334	-0.219383456823439
1	D	26	50	20120529	5	1554	30.88	0.0472834243562138	-0.221073442030475
1	D	26	50	20120529	5	1556	30.92	0.05002841288078	-0.222819995780006
1	D	26	50	20120529	5	1558	30.96	0.0516618295453209	-0.224313405301872
1	D	26	50	20120529	5	1560	31	0.0544223744190732	-0.226085414895525
1	D	26	50	20120529	5	1562	31.04	0.0560147788903053	-0.227290324850667
1	D	26	50	20120529	5	1564	31.08	0.058007405799689	-0.229625191442145
1	D	26	50	20120529	5	1566	31.12	0.0596323371828557	-0.231933187975938
1	D	26	50	20120529	5	1568	31.16	0.0601068058330319	-0.234446952583056
1	D	26	50	20120529	5	1570	31.2	0.0602743901401731	-0.236301693670108
1	D	26	50	20120529	5	1572	31.24	0.0597829509272484	-0.237759040746134
1	D	26	50	20120529	5	1574	31.28	0.0604179328167539	-0.239040318233644
1	D	26	50	20120529	5	1576	31.32	0.0608018917989382	-0.239799043809857
1	D	26	50	20120529	5	1578	31.36	0.0615443539191841	-0.240496251096107
1	D	26	50	20120529	5	1580	31.4	0.0619565971726159	-0.240543627250446
