# Supplementary material for: How Do Ants Make Sense of Gravity? A Boltzmann Walker Analysis of Lasius niger Trajectories on Various Inclines
Source: PLoS One. 2013 Oct 29;8(10):e76531. doi: 10.1371/journal.pone.0076531 (PMC3812222; doi:10.1371/journal.pone.0076531)
Supplement: Dataset S1 — Trajectories for . (ZIP) [file pone.0076531.s005.zip › Incline1/1-D-26-50-20120529-06.txt]

Pente	Colonie	Temperature	Humidite	Date	Indiv	Frame	Time	X	Y
1	D	26	50	20120529	6	8	0	0	0
1	D	26	50	20120529	6	10	0.04	-0.000850861589801698	0.00104687158954669
1	D	26	50	20120529	6	12	0.08	-0.000249396561724499	0.00219379878863127
1	D	26	50	20120529	6	14	0.12	0.000193994745418601	0.00371269950995903
1	D	26	50	20120529	6	16	0.16	0.000335522167673099	0.00467461221974615
1	D	26	50	20120529	6	18	0.2	0.0025230277059518	0.00743077303145508
1	D	26	50	20120529	6	20	0.24	0.0050222047001741	0.00837431510706692
1	D	26	50	20120529	6	22	0.28	0.0078409918381723	0.00896854431145232
1	D	26	50	20120529	6	24	0.32	0.0112010310334027	0.00986375068882272
1	D	26	50	20120529	6	26	0.36	0.0129564094755627	0.00955833712789262
1	D	26	50	20120529	6	28	0.4	0.0158517854703516	0.00875441328622602
1	D	26	50	20120529	6	30	0.44	0.0188161609448488	0.00716775052205711
1	D	26	50	20120529	6	32	0.48	0.0219862549951965	0.00571920692545741
1	D	26	50	20120529	6	34	0.52	0.0257994612488198	0.0040009035060486
1	D	26	50	20120529	6	36	0.56	0.0292646323731702	0.00281425670485121
1	D	26	50	20120529	6	38	0.6	0.0331360490712344	-0.00017497357300461
1	D	26	50	20120529	6	40	0.64	0.0344469896882152	-0.00174216968748742
1	D	26	50	20120529	6	42	0.68	0.0343513181407206	-0.00332898801514815
1	D	26	50	20120529	6	44	0.72	0.0339020578472938	-0.00659309898312243
1	D	26	50	20120529	6	46	0.76	0.0325344921192755	-0.00873720937823971
1	D	26	50	20120529	6	48	0.8	0.0330451575655807	-0.00972221619550039
1	D	26	50	20120529	6	50	0.84	0.0311794598589539	-0.0155450248710034
1	D	26	50	20120529	6	52	0.88	0.030077833455806	-0.0193500619199836
1	D	26	50	20120529	6	54	0.92	0.0295114338530078	-0.0232088921173427
1	D	26	50	20120529	6	56	0.96	0.0285297575086865	-0.0260038730913387
1	D	26	50	20120529	6	58	1	0.0263239591179785	-0.0282123584878152
1	D	26	50	20120529	6	60	1.04	0.0235363320545067	-0.0299444165483317
1	D	26	50	20120529	6	62	1.08	0.0211964450048823	-0.0302198346396039
1	D	26	50	20120529	6	64	1.12	0.0181079440060157	-0.0302171476338353
1	D	26	50	20120529	6	66	1.16	0.0160603041890557	-0.0299569323383587
1	D	26	50	20120529	6	68	1.2	0.0156390806795029	-0.0307905405226995
1	D	26	50	20120529	6	70	1.24	0.0165550668038520	-0.0320435337389621
1	D	26	50	20120529	6	72	1.28	0.0173356419796038	-0.0322541808490776
1	D	26	50	20120529	6	74	1.32	0.0179098126859273	-0.0322998599471422
1	D	26	50	20120529	6	76	1.36	0.0210070110982025	-0.0346116041468754
1	D	26	50	20120529	6	78	1.4	0.0228604086823705	-0.0351216402681452
1	D	26	50	20120529	6	80	1.44	0.0244262966493081	-0.0357098823994143
1	D	26	50	20120529	6	82	1.48	0.0264599357520006	-0.0356312521253464
1	D	26	50	20120529	6	84	1.52	0.028997034882898	-0.0353740066783507
1	D	26	50	20120529	6	86	1.56	0.0316059053520857	-0.0335350340725189
1	D	26	50	20120529	6	88	1.6	0.033579793931768	-0.0321903291067364
1	D	26	50	20120529	6	90	1.64	0.0366130911042274	-0.0296241466739289
1	D	26	50	20120529	6	92	1.68	0.0374625738358058	-0.0287460968283905
1	D	26	50	20120529	6	94	1.72	0.0393795049642635	-0.0254549743813749
1	D	26	50	20120529	6	96	1.76	0.039726817430406	-0.0227351772429952
1	D	26	50	20120529	6	98	1.8	0.039928792582957	-0.0191552115753599
1	D	26	50	20120529	6	100	1.84	0.0385730143249812	-0.0172834716412878
1	D	26	50	20120529	6	102	1.88	0.0371023241439947	-0.0155067032189970
1	D	26	50	20120529	6	104	1.92	0.0348219684142784	-0.0126318262497946
1	D	26	50	20120529	6	106	1.96	0.0327578317961133	-0.0104984355934801
1	D	26	50	20120529	6	108	2	0.0296600818405488	-0.00905853991281431
1	D	26	50	20120529	6	110	2.04	0.0264288513378997	-0.00737930979992031
1	D	26	50	20120529	6	112	2.08	0.0228145598786784	-0.00801700697946559
1	D	26	50	20120529	6	114	2.12	0.0218961695912733	-0.00884080052168354
1	D	26	50	20120529	6	116	2.16	0.0192294931427235	-0.0104105422205786
1	D	26	50	20120529	6	118	2.2	0.0175617747282273	-0.0114640676849363
1	D	26	50	20120529	6	120	2.24	0.0147757527971488	-0.0125329515085813
1	D	26	50	20120529	6	122	2.28	0.0110453544044567	-0.0129320567180186
1	D	26	50	20120529	6	124	2.32	0.0099393807088181	-0.0106227287021567
1	D	26	50	20120529	6	126	2.36	0.0112461211115186	-0.00967832395627179
1	D	26	50	20120529	6	128	2.4	0.0116440334318161	-0.00816004761023181
1	D	26	50	20120529	6	130	2.44	0.0132672465455045	-0.00561087816657963
1	D	26	50	20120529	6	132	2.48	0.0141066954318579	-0.00489554066246007
1	D	26	50	20120529	6	134	2.52	0.0145792478226571	-0.00242436509677276
1	D	26	50	20120529	6	136	2.56	0.0148001154541878	0.00049695747424503
1	D	26	50	20120529	6	138	2.6	0.0148310768317089	0.00392842364676342
1	D	26	50	20120529	6	140	2.64	0.0150138851478490	0.00650545309759436
1	D	26	50	20120529	6	142	2.68	0.0164424812621514	0.00863407078313582
1	D	26	50	20120529	6	144	2.72	0.0177339340162428	0.00907211636301312
1	D	26	50	20120529	6	146	2.76	0.0196501438957836	0.00918015520811062
1	D	26	50	20120529	6	148	2.8	0.0217236072523925	0.00815388871016772
1	D	26	50	20120529	6	150	2.84	0.0230960378750653	0.00717558526519266
1	D	26	50	20120529	6	152	2.88	0.0253929823298683	0.00546148064585054
1	D	26	50	20120529	6	154	2.92	0.0261833488132192	0.0045002488798937
1	D	26	50	20120529	6	156	2.96	0.0276794545332418	0.00299698723924544
1	D	26	50	20120529	6	158	3	0.029790345051779	0.00068782397926359
1	D	26	50	20120529	6	160	3.04	0.0315108348453552	-0.00077148885361358
1	D	26	50	20120529	6	162	3.08	0.0342366961314903	-0.00345266099117768
1	D	26	50	20120529	6	164	3.12	0.0363542617380418	-0.00584106263705929
1	D	26	50	20120529	6	166	3.16	0.0372814342916693	-0.00854629761838716
1	D	26	50	20120529	6	168	3.2	0.0370497931812204	-0.0106693079471538
1	D	26	50	20120529	6	170	3.24	0.0363213883437845	-0.0127675200411043
1	D	26	50	20120529	6	172	3.28	0.034554865898753	-0.0154651606956022
1	D	26	50	20120529	6	174	3.32	0.0328360448771804	-0.0182785830144517
1	D	26	50	20120529	6	176	3.36	0.0306907889690776	-0.0209574216996378
1	D	26	50	20120529	6	178	3.4	0.0281219548858406	-0.0230283111875633
1	D	26	50	20120529	6	180	3.44	0.0267283534861391	-0.0253739611574543
1	D	26	50	20120529	6	182	3.48	0.0241345443913906	-0.0276461780881192
1	D	26	50	20120529	6	184	3.52	0.0211039554379032	-0.029666311451291
1	D	26	50	20120529	6	186	3.56	0.0182211518016837	-0.0308335326149957
1	D	26	50	20120529	6	188	3.6	0.0159058720680446	-0.029546527562558
1	D	26	50	20120529	6	190	3.64	0.0140781424600336	-0.0279317785170404
1	D	26	50	20120529	6	192	3.68	0.0133833393368397	-0.0259760625816347
1	D	26	50	20120529	6	194	3.72	0.0122275733029903	-0.0239112400698918
1	D	26	50	20120529	6	196	3.76	0.0112209714446322	-0.0211497406019850
1	D	26	50	20120529	6	198	3.8	0.0103474470824934	-0.0183592497560494
1	D	26	50	20120529	6	200	3.84	0.00933843399001143	-0.0146541799282594
1	D	26	50	20120529	6	202	3.88	0.0085469905830328	-0.0112905648940365
1	D	26	50	20120529	6	204	3.92	0.0074787148712196	-0.00690723117066455
1	D	26	50	20120529	6	206	3.96	0.0066710575057483	-0.00431780613795941
1	D	26	50	20120529	6	208	4	0.0062836761267431	-0.00126632925015574
1	D	26	50	20120529	6	210	4.04	0.0064303866417036	0.00088978074703828
1	D	26	50	20120529	6	212	4.08	0.0075735449616445	0.00185078836014548
1	D	26	50	20120529	6	214	4.12	0.0089464493458607	0.00217293206751845
1	D	26	50	20120529	6	216	4.16	0.011127654562719	0.00389395219118058
1	D	26	50	20120529	6	218	4.2	0.0124641549685193	0.00457029770606517
1	D	26	50	20120529	6	220	4.24	0.0155601675627225	0.00582310919588496
1	D	26	50	20120529	6	222	4.28	0.0180838175226417	0.00707934096120536
1	D	26	50	20120529	6	224	4.32	0.0210311375815766	0.00681189903442498
1	D	26	50	20120529	6	226	4.36	0.0251975097312771	0.00631767382078246
1	D	26	50	20120529	6	228	4.4	0.0284552065336392	0.0062010867618072
1	D	26	50	20120529	6	230	4.44	0.0323160526924314	0.00682810592184978
1	D	26	50	20120529	6	232	4.48	0.0351408452883223	0.00462358739441573
1	D	26	50	20120529	6	234	4.52	0.036166178405314	0.0023577061405103
1	D	26	50	20120529	6	236	4.56	0.0365045997107899	-0.00026481148955436
1	D	26	50	20120529	6	238	4.6	0.0370891648867968	-0.00324661007513991
1	D	26	50	20120529	6	240	4.64	0.0362362031898549	-0.00560599205872163
1	D	26	50	20120529	6	242	4.68	0.0348156468796546	-0.00888510783259269
1	D	26	50	20120529	6	244	4.72	0.0333561926254212	-0.0126491645080693
1	D	26	50	20120529	6	246	4.76	0.0323483936352825	-0.0152779350834000
1	D	26	50	20120529	6	248	4.8	0.0307869625623867	-0.0181946070131179
1	D	26	50	20120529	6	250	4.84	0.0298293419907614	-0.0209537942418503
1	D	26	50	20120529	6	252	4.88	0.0282261046436415	-0.0250290768959984
1	D	26	50	20120529	6	254	4.92	0.0273540015661329	-0.0277180201370877
1	D	26	50	20120529	6	256	4.96	0.0256080135020271	-0.0309134356812697
1	D	26	50	20120529	6	258	5	0.0240339938071058	-0.0321324877720354
1	D	26	50	20120529	6	260	5.04	0.0221887279509214	-0.0344824864486307
1	D	26	50	20120529	6	262	5.08	0.0199896258614313	-0.0361354192603324
1	D	26	50	20120529	6	264	5.12	0.0181411780247315	-0.0392254051834395
1	D	26	50	20120529	6	266	5.16	0.0178733259760181	-0.0407808986806937
1	D	26	50	20120529	6	268	5.2	0.0192989946682464	-0.040855569156787
1	D	26	50	20120529	6	270	5.24	0.0211955257660668	-0.0406275272198543
1	D	26	50	20120529	6	272	5.28	0.0217429678360614	-0.0407129457190216
1	D	26	50	20120529	6	274	5.32	0.0259229588623676	-0.0411172693765041
1	D	26	50	20120529	6	276	5.36	0.029583438536536	-0.0413361189252813
1	D	26	50	20120529	6	278	5.4	0.0334737986252681	-0.0416889652090934
1	D	26	50	20120529	6	280	5.44	0.0357144785934921	-0.0409508871508909
1	D	26	50	20120529	6	282	5.48	0.0377515825194124	-0.0396600637218349
1	D	26	50	20120529	6	284	5.52	0.0392587099128334	-0.0379392486591393
1	D	26	50	20120529	6	286	5.56	0.040907173809678	-0.0360277410396933
1	D	26	50	20120529	6	288	5.6	0.0428009825463908	-0.032957872304511
1	D	26	50	20120529	6	290	5.64	0.0440042944402072	-0.0304906777500017
1	D	26	50	20120529	6	292	5.68	0.0439022849532116	-0.0273899177822911
1	D	26	50	20120529	6	294	5.72	0.0433151623133985	-0.0248413046902543
1	D	26	50	20120529	6	296	5.76	0.0421258016363749	-0.0228440179471826
1	D	26	50	20120529	6	298	5.8	0.0401737202298244	-0.0207409833849844
1	D	26	50	20120529	6	300	5.84	0.0382192558734214	-0.0185290331652801
1	D	26	50	20120529	6	302	5.88	0.0357333583445497	-0.0170064837729614
1	D	26	50	20120529	6	304	5.92	0.0322332879650139	-0.0151968893325675
1	D	26	50	20120529	6	306	5.96	0.0290205956808471	-0.0140832194867225
1	D	26	50	20120529	6	308	6	0.0255595059768377	-0.0142788900752124
1	D	26	50	20120529	6	310	6.04	0.0222686734436024	-0.0145406185792008
1	D	26	50	20120529	6	312	6.08	0.0203779689056589	-0.0153691073104459
1	D	26	50	20120529	6	314	6.12	0.018310105834757	-0.0175499660449814
1	D	26	50	20120529	6	316	6.16	0.0159594000513804	-0.0195599877811823
1	D	26	50	20120529	6	318	6.2	0.0139584929215890	-0.0213913165627095
1	D	26	50	20120529	6	320	6.24	0.0113326589607206	-0.0237901833889527
1	D	26	50	20120529	6	322	6.28	0.00932808901780267	-0.0248441331173791
1	D	26	50	20120529	6	324	6.32	0.008404006520809	-0.0236506429367533
1	D	26	50	20120529	6	326	6.36	0.0079498035509817	-0.0226044501697166
1	D	26	50	20120529	6	328	6.4	0.0082934008780958	-0.0211873516116763
1	D	26	50	20120529	6	330	6.44	0.0084468076942743	-0.0195421616192286
1	D	26	50	20120529	6	332	6.48	0.0088051694109796	-0.0170653079860883
1	D	26	50	20120529	6	334	6.52	0.00987997878945096	-0.0153782996986013
1	D	26	50	20120529	6	336	6.56	0.0108396223935773	-0.0120637656531674
1	D	26	50	20120529	6	338	6.6	0.0113401472215334	-0.0075383593282126
1	D	26	50	20120529	6	340	6.64	0.0110233209571549	-0.00580010701229296
1	D	26	50	20120529	6	342	6.68	0.0109381287321576	-0.00210538922777951
1	D	26	50	20120529	6	344	6.72	0.009099446040106	-0.000153413887246230
1	D	26	50	20120529	6	346	6.76	0.0087470452335661	0.00251573743503769
1	D	26	50	20120529	6	348	6.8	0.0090362943334782	0.00508201179172678
1	D	26	50	20120529	6	350	6.84	0.0110261253426491	0.00577175627300807
1	D	26	50	20120529	6	352	6.88	0.0119544073468162	0.00528356197310229
1	D	26	50	20120529	6	354	6.92	0.0146680392211707	0.00523865715696303
1	D	26	50	20120529	6	356	6.96	0.0179009597090268	0.00448687536934112
1	D	26	50	20120529	6	358	7	0.0207760134549244	0.00422240329104173
1	D	26	50	20120529	6	360	7.04	0.0242929645946476	0.00514256134539978
1	D	26	50	20120529	6	362	7.08	0.0271303083359046	0.00513200424115667
1	D	26	50	20120529	6	364	7.12	0.0298899268997735	0.00461122716788059
1	D	26	50	20120529	6	366	7.16	0.0332422282254974	0.00323868340812281
1	D	26	50	20120529	6	368	7.2	0.031925821673098	0.00202336484116187
1	D	26	50	20120529	6	370	7.24	0.0352814464006934	-0.00157352472017442
1	D	26	50	20120529	6	372	7.28	0.0353071850875286	-0.00363686230767677
1	D	26	50	20120529	6	374	7.32	0.0350855707512369	-0.00694499774384772
1	D	26	50	20120529	6	376	7.36	0.0342418367977895	-0.0107348213904308
1	D	26	50	20120529	6	378	7.4	0.0336905056404984	-0.0128555053378874
1	D	26	50	20120529	6	380	7.44	0.0336161540695634	-0.0166724316802865
1	D	26	50	20120529	6	382	7.48	0.032758708608522	-0.0214940591780159
1	D	26	50	20120529	6	384	7.52	0.0317097722671742	-0.0247098535396317
1	D	26	50	20120529	6	386	7.56	0.0308084161821279	-0.0274840526453287
1	D	26	50	20120529	6	388	7.6	0.029548295329511	-0.0307748427521572
1	D	26	50	20120529	6	390	7.64	0.0275090700832471	-0.0335736421027716
1	D	26	50	20120529	6	392	7.68	0.0256585716368819	-0.0363819873949321
1	D	26	50	20120529	6	394	7.72	0.0228454887292875	-0.0383117525114684
1	D	26	50	20120529	6	396	7.76	0.0197654730117951	-0.0390693467168316
1	D	26	50	20120529	6	398	7.8	0.0169103879613982	-0.0394591746852998
1	D	26	50	20120529	6	400	7.84	0.0158901035868241	-0.038357431609533
1	D	26	50	20120529	6	402	7.88	0.0142126341698153	-0.0371199240317784
1	D	26	50	20120529	6	404	7.92	0.0121885410086688	-0.0349473384465828
1	D	26	50	20120529	6	406	7.96	0.0105791659746882	-0.0330375844519541
1	D	26	50	20120529	6	408	8	0.00920023704069633	-0.0313845809295743
1	D	26	50	20120529	6	410	8.04	0.0067519788057873	-0.0280745009497551
1	D	26	50	20120529	6	412	8.08	0.0061074651168714	-0.0240063176476902
1	D	26	50	20120529	6	414	8.12	0.0055413271435822	-0.0218094500156286
1	D	26	50	20120529	6	416	8.16	0.0054278152919983	-0.0190100637663857
1	D	26	50	20120529	6	418	8.2	0.0061487870229503	-0.0159654090448069
1	D	26	50	20120529	6	420	8.24	0.0079015357349911	-0.0130129278134761
1	D	26	50	20120529	6	422	8.28	0.00967354674285814	-0.0108169384080367
1	D	26	50	20120529	6	424	8.32	0.0108885605467964	-0.00898050360844257
1	D	26	50	20120529	6	426	8.36	0.0109483817804848	-0.00520806064654109
1	D	26	50	20120529	6	428	8.4	0.0094244676720784	-0.00278619163670592
1	D	26	50	20120529	6	430	8.44	0.0088220268366431	-0.00053780420456705
1	D	26	50	20120529	6	432	8.48	0.0072669222481186	-0.00011937376679991
1	D	26	50	20120529	6	434	8.52	0.0049951790789971	0.00154223524510692
1	D	26	50	20120529	6	436	8.56	0.0025965597401274	0.00279751948734053
1	D	26	50	20120529	6	438	8.6	0.00118854043315750	0.00327563680850763
1	D	26	50	20120529	6	440	8.64	0.0014414937419913	0.00378724977789953
1	D	26	50	20120529	6	442	8.68	0.0009198752116456	0.0037859204171509
1	D	26	50	20120529	6	444	8.72	0.000975757860562799	0.00395239456664565
1	D	26	50	20120529	6	446	8.76	0.0019407676980515	0.00374997110839537
1	D	26	50	20120529	6	448	8.8	0.0025883007329231	0.00458658449655624
1	D	26	50	20120529	6	450	8.84	0.0043066197086811	0.00393199453600842
1	D	26	50	20120529	6	452	8.88	0.0047074997561392	0.00407280070934609
1	D	26	50	20120529	6	454	8.92	0.006453714094415	0.00460901392365547
1	D	26	50	20120529	6	456	8.96	0.0075104993210339	0.0047652279537552
1	D	26	50	20120529	6	458	9	0.0106273956069126	0.00535209617654845
1	D	26	50	20120529	6	460	9.04	0.0144180628318856	0.00712609486157742
1	D	26	50	20120529	6	462	9.08	0.0166389367391685	0.00765938772488052
1	D	26	50	20120529	6	464	9.12	0.0197860498191277	0.00894280774593752
1	D	26	50	20120529	6	466	9.16	0.0223780345783807	0.00850838962384772
1	D	26	50	20120529	6	468	9.2	0.0245199953688832	0.00738536970503509
1	D	26	50	20120529	6	470	9.24	0.0263586639187991	0.00678767355610153
1	D	26	50	20120529	6	472	9.28	0.030016081820605	0.00689390220783919
1	D	26	50	20120529	6	474	9.32	0.0335070326439839	0.00631905975007358
1	D	26	50	20120529	6	476	9.36	0.036229549315044	0.00584245563741822
1	D	26	50	20120529	6	478	9.4	0.038829015264042	0.00710803535438591
1	D	26	50	20120529	6	480	9.44	0.041154293487567	0.00872968576208792
1	D	26	50	20120529	6	482	9.48	0.0426796288806036	0.00774613558479642
1	D	26	50	20120529	6	484	9.52	0.0433903348353064	0.00681014540960764
1	D	26	50	20120529	6	486	9.56	0.0436942493298604	0.0039409889342651
1	D	26	50	20120529	6	488	9.6	0.0443478988383892	0.00088105504935844
1	D	26	50	20120529	6	490	9.64	0.0453041900492659	-0.00173297729933199
1	D	26	50	20120529	6	492	9.68	0.0456842599441537	-0.00408601653508647
1	D	26	50	20120529	6	494	9.72	0.0459320301602814	-0.00748691730988128
1	D	26	50	20120529	6	496	9.76	0.0459631428586537	-0.0105809337416411
1	D	26	50	20120529	6	498	9.8	0.0453403232057845	-0.0137190736365471
1	D	26	50	20120529	6	500	9.84	0.0455239941921977	-0.0159063316874523
1	D	26	50	20120529	6	502	9.88	0.0443849017362487	-0.0188629714137633
1	D	26	50	20120529	6	504	9.92	0.0445314779009209	-0.0224132909224906
1	D	26	50	20120529	6	506	9.96	0.0442815934355174	-0.0251359278017035
1	D	26	50	20120529	6	508	10	0.0439100369648537	-0.0273205060593294
1	D	26	50	20120529	6	510	10.04	0.0439152131279134	-0.0301078359965317
1	D	26	50	20120529	6	512	10.08	0.0435921360395892	-0.0344638259006752
1	D	26	50	20120529	6	514	10.12	0.0429630089942319	-0.0381346434759846
1	D	26	50	20120529	6	516	10.16	0.0427146943058826	-0.0410985310468027
1	D	26	50	20120529	6	518	10.2	0.0420666309409252	-0.0431820211775688
1	D	26	50	20120529	6	520	10.24	0.040771564871182	-0.045841803335002
1	D	26	50	20120529	6	522	10.28	0.0389262990149976	-0.0467978117031662
1	D	26	50	20120529	6	524	10.32	0.0356439800474078	-0.0493530834783401
1	D	26	50	20120529	6	526	10.36	0.0338266449090802	-0.0511800352688917
1	D	26	50	20120529	6	528	10.4	0.0321987436774325	-0.0533631567451271
1	D	26	50	20120529	6	530	10.44	0.0304729081565905	-0.0561493695950364
1	D	26	50	20120529	6	532	10.48	0.0280217932102855	-0.0583009541088309
1	D	26	50	20120529	6	534	10.52	0.0276917864755057	-0.0593826153520119
1	D	26	50	20120529	6	536	10.56	0.0251355247508383	-0.061433861413556
1	D	26	50	20120529	6	538	10.6	0.0237638083060145	-0.0642147002519283
1	D	26	50	20120529	6	540	10.64	0.0216052941457644	-0.0660002862957806
1	D	26	50	20120529	6	542	10.68	0.0197135006633779	-0.0675226871956752
1	D	26	50	20120529	6	544	10.72	0.0181210254814677	-0.0679280715133295
1	D	26	50	20120529	6	546	10.76	0.0145518332927505	-0.068238915654339
1	D	26	50	20120529	6	548	10.8	0.0134276749320201	-0.0684902214043728
1	D	26	50	20120529	6	550	10.84	0.0124554738185667	-0.0696093593069567
1	D	26	50	20120529	6	552	10.88	0.0115975411609531	-0.0707801160045673
1	D	26	50	20120529	6	554	10.92	0.0101492450517268	-0.0722929002522378
1	D	26	50	20120529	6	556	10.96	0.0098362088796955	-0.0741846230239462
1	D	26	50	20120529	6	558	11	0.0109453765766647	-0.073626150088165
1	D	26	50	20120529	6	560	11.04	0.0109502556134549	-0.0729895418530628
1	D	26	50	20120529	6	562	11.08	0.0121393263766982	-0.0729254779786873
1	D	26	50	20120529	6	564	11.12	0.0142487673263339	-0.0737601468231999
1	D	26	50	20120529	6	566	11.16	0.016941854213161	-0.0745755823632642
1	D	26	50	20120529	6	568	11.2	0.0197968685528798	-0.0754448994400549
1	D	26	50	20120529	6	570	11.24	0.0228486707098028	-0.0770544866060699
1	D	26	50	20120529	6	572	11.28	0.0249924063383261	-0.0780043431452378
1	D	26	50	20120529	6	574	11.32	0.0275003019591604	-0.0796760142866409
1	D	26	50	20120529	6	576	11.36	0.0302076724029675	-0.0802972783045914
1	D	26	50	20120529	6	578	11.4	0.0325129112203137	-0.0796428509786032
1	D	26	50	20120529	6	580	11.44	0.0331502972728753	-0.0793058438866897
1	D	26	50	20120529	6	582	11.48	0.0355757442430233	-0.0777907261866413
1	D	26	50	20120529	6	584	11.52	0.0376486984827497	-0.0763352175882469
1	D	26	50	20120529	6	586	11.56	0.0389550075503138	-0.0749969472941733
1	D	26	50	20120529	6	588	11.6	0.0395294610993497	-0.0737291048355058
1	D	26	50	20120529	6	590	11.64	0.0413520995385362	-0.0709752067654967
1	D	26	50	20120529	6	592	11.68	0.0427581813729256	-0.0688368451485104
1	D	26	50	20120529	6	594	11.72	0.043614770527655	-0.0672226617884178
1	D	26	50	20120529	6	596	11.76	0.0447636069150488	-0.064734848000169
1	D	26	50	20120529	6	598	11.8	0.0457536271193881	-0.0616130422719086
1	D	26	50	20120529	6	600	11.84	0.0471316368145644	-0.0594825295401936
1	D	26	50	20120529	6	602	11.88	0.0471218080303059	-0.0568473546987457
1	D	26	50	20120529	6	604	11.92	0.0476340361825975	-0.0539623590315046
1	D	26	50	20120529	6	606	11.96	0.0473222020920942	-0.0513252750017475
1	D	26	50	20120529	6	608	12	0.0480406932924578	-0.0485503758603371
1	D	26	50	20120529	6	610	12.04	0.047976417286048	-0.0458215800810601
1	D	26	50	20120529	6	612	12.08	0.0478252237140947	-0.0441816721762679
1	D	26	50	20120529	6	614	12.12	0.0476610335195032	-0.0405346982416201
1	D	26	50	20120529	6	616	12.16	0.0465992985454159	-0.0367268716563881
1	D	26	50	20120529	6	618	12.2	0.0458156474551659	-0.0345946972237372
1	D	26	50	20120529	6	620	12.24	0.0443938678502342	-0.0322706493660114
1	D	26	50	20120529	6	622	12.28	0.0436787212649455	-0.0295718844117314
1	D	26	50	20120529	6	624	12.32	0.0415788241355355	-0.0263270442248648
1	D	26	50	20120529	6	626	12.36	0.0402024139158982	-0.0241293125083165
1	D	26	50	20120529	6	628	12.4	0.0389563616597997	-0.0222144560311549
1	D	26	50	20120529	6	630	12.44	0.0363634611972651	-0.0212136984103433
1	D	26	50	20120529	6	632	12.48	0.0339026730301934	-0.0206747981902654
1	D	26	50	20120529	6	634	12.52	0.0317616031942352	-0.0211083465710143
1	D	26	50	20120529	6	636	12.56	0.0293734348935914	-0.021436288553993
1	D	26	50	20120529	6	638	12.6	0.0278054468195137	-0.0219982050997985
1	D	26	50	20120529	6	640	12.64	0.0265810136461432	-0.0230191329415435
1	D	26	50	20120529	6	642	12.68	0.026493410187022	-0.0239940139896975
1	D	26	50	20120529	6	644	12.72	0.0253154834266502	-0.0258964423580731
1	D	26	50	20120529	6	646	12.76	0.0233947692769132	-0.0271285759242906
1	D	26	50	20120529	6	648	12.8	0.0211867576419801	-0.0266542486954707
1	D	26	50	20120529	6	650	12.84	0.0194093740367896	-0.0256638749377408
1	D	26	50	20120529	6	652	12.88	0.0183096815706883	-0.0246537021901377
1	D	26	50	20120529	6	654	12.92	0.01717604797909	-0.0224284371497436
1	D	26	50	20120529	6	656	12.96	0.0173230554788987	-0.0207330072204927
1	D	26	50	20120529	6	658	13	0.017704044612602	-0.0180991758819290
1	D	26	50	20120529	6	660	13.04	0.0172247039967034	-0.0169626502235957
1	D	26	50	20120529	6	662	13.08	0.0150288828826780	-0.0158429042091799
1	D	26	50	20120529	6	664	13.12	0.0143620316905444	-0.0159346371719032
1	D	26	50	20120529	6	666	13.16	0.0130004905123019	-0.0152229271255712
1	D	26	50	20120529	6	668	13.2	0.0128824319641150	-0.0145360718825978
1	D	26	50	20120529	6	670	13.24	0.0140679671934523	-0.0135404655346871
1	D	26	50	20120529	6	672	13.28	0.0144207074112472	-0.0133509962726682
1	D	26	50	20120529	6	674	13.32	0.0146855542561407	-0.0122666833790577
1	D	26	50	20120529	6	676	13.36	0.0142861591329231	-0.0101723957277428
1	D	26	50	20120529	6	678	13.4	0.0131032585834524	-0.00829269801395529
1	D	26	50	20120529	6	680	13.44	0.0119553089079622	-0.0071563024632697
1	D	26	50	20120529	6	682	13.48	0.0104665238644452	-0.00480387133934705
1	D	26	50	20120529	6	684	13.52	0.0104978628369874	-0.00316925259327811
1	D	26	50	20120529	6	686	13.56	0.0113296325436971	-0.0008564194491019
1	D	26	50	20120529	6	688	13.6	0.0126665239795475	-0.00041488076172558
1	D	26	50	20120529	6	690	13.64	0.0149115187133502	0.0014057791926871
1	D	26	50	20120529	6	692	13.68	0.0160901087398828	0.00212408513107408
1	D	26	50	20120529	6	694	13.72	0.0175447475969363	0.00398628619466792
1	D	26	50	20120529	6	696	13.76	0.0186723000702164	0.00595474419427065
1	D	26	50	20120529	6	698	13.8	0.0204890553809833	0.00798093039148942
1	D	26	50	20120529	6	700	13.84	0.0220927452764432	0.00911583677529382
1	D	26	50	20120529	6	702	13.88	0.0238728795270125	0.00988821658345172
1	D	26	50	20120529	6	704	13.92	0.0254784715397137	0.0114841212332507
1	D	26	50	20120529	6	706	13.96	0.0250152812426975	0.0115801816894749
1	D	26	50	20120529	6	708	14	0.0237944331007077	0.00959034078080912
1	D	26	50	20120529	6	710	14.04	0.0231633897959733	0.00924826373327452
1	D	26	50	20120529	6	712	14.08	0.0223888745253363	0.00897824086674282
1	D	26	50	20120529	6	714	14.12	0.0214611362862839	0.00889665488632942
1	D	26	50	20120529	6	716	14.16	0.0206178831654477	0.00949261862364912
1	D	26	50	20120529	6	718	14.2	0.0191112153914345	0.00890780596026882
1	D	26	50	20120529	6	720	14.24	0.0166194135209400	0.00830627022151342
1	D	26	50	20120529	6	722	14.28	0.0146218227219523	0.00808985312006342
1	D	26	50	20120529	6	724	14.32	0.0121986738488432	0.00739826733272393
1	D	26	50	20120529	6	726	14.36	0.0104038833960202	0.00730930127883538
1	D	26	50	20120529	6	728	14.4	0.008073858364673	0.00695705391446696
1	D	26	50	20120529	6	730	14.44	0.0063065793153857	0.00602317091748607
1	D	26	50	20120529	6	732	14.48	0.0065915150639326	0.0050344659317598
1	D	26	50	20120529	6	734	14.52	0.0055285780083174	0.00381978376090192
1	D	26	50	20120529	6	736	14.56	0.0052215098175193	0.00281777102555371
1	D	26	50	20120529	6	738	14.6	0.0046665653445763	0.00194830545633892
1	D	26	50	20120529	6	740	14.64	0.0041193849040907	0.00160972151630337
1	D	26	50	20120529	6	742	14.68	0.0042863116019254	0.00143695411645606
1	D	26	50	20120529	6	744	14.72	0.0038121682208686	0.00060770170988735
1	D	26	50	20120529	6	746	14.76	0.0023231993295884	-0.00110301586797289
1	D	26	50	20120529	6	748	14.8	0.0009217136892767	-0.00270729973312893
1	D	26	50	20120529	6	750	14.84	-0.000898167033463099	-0.00476137422179773
1	D	26	50	20120529	6	752	14.88	-0.0013483112103665	-0.00601069048279813
1	D	26	50	20120529	6	754	14.92	-0.0030141133654857	-0.00788593766650485
1	D	26	50	20120529	6	756	14.96	-0.0048793196328996	-0.00997034703608656
1	D	26	50	20120529	6	758	15	-0.0061636376795687	-0.0113670950609643
1	D	26	50	20120529	6	760	15.04	-0.0084802609160921	-0.0122477258462541
1	D	26	50	20120529	6	762	15.08	-0.0102109047630462	-0.0131015572845368
1	D	26	50	20120529	6	764	15.12	-0.0124498876749953	-0.0141765010132966
1	D	26	50	20120529	6	766	15.16	-0.0149570054783703	-0.0153884820362504
1	D	26	50	20120529	6	768	15.2	-0.0163738353358338	-0.0161269136478435
1	D	26	50	20120529	6	770	15.24	-0.0184100907336167	-0.0170678606415684
1	D	26	50	20120529	6	772	15.28	-0.0208565387751659	-0.0188770640519123
1	D	26	50	20120529	6	774	15.32	-0.0237058962606352	-0.0195283093973851
1	D	26	50	20120529	6	776	15.36	-0.0255357471889897	-0.0199948584516120
1	D	26	50	20120529	6	778	15.4	-0.0266476726024056	-0.0199114905621101
1	D	26	50	20120529	6	780	15.44	-0.0284797862724599	-0.0187722001162624
1	D	26	50	20120529	6	782	15.48	-0.0296426233741212	-0.0185751294563457
1	D	26	50	20120529	6	784	15.52	-0.0303951264106599	-0.0181722200124256
1	D	26	50	20120529	6	786	15.56	-0.0313261031987702	-0.0186690332368872
1	D	26	50	20120529	6	788	15.6	-0.0318118148467672	-0.0199073893427792
1	D	26	50	20120529	6	790	15.64	-0.0314941824806582	-0.021439972580323
1	D	26	50	20120529	6	792	15.68	-0.0301488411187727	-0.0220861267569712
1	D	26	50	20120529	6	794	15.72	-0.0302865855197478	-0.0214593473061275
1	D	26	50	20120529	6	796	15.76	-0.0290623008388014	-0.0233074415894366
1	D	26	50	20120529	6	798	15.8	-0.0287159599373762	-0.0252552379288931
1	D	26	50	20120529	6	800	15.84	-0.0280591991590102	-0.027359446288348
1	D	26	50	20120529	6	802	15.88	-0.0270541882909097	-0.0293422444134732
1	D	26	50	20120529	6	804	15.92	-0.0265792953766649	-0.0317547513295255
1	D	26	50	20120529	6	806	15.96	-0.0258525875955038	-0.0348436200239183
1	D	26	50	20120529	6	808	16	-0.0257518390213204	-0.0370062919720417
1	D	26	50	20120529	6	810	16.04	-0.0252614251132284	-0.0386668261816412
1	D	26	50	20120529	6	812	16.08	-0.0248188116235447	-0.0413225424750825
1	D	26	50	20120529	6	814	16.12	-0.0244673229847525	-0.0437516522583571
1	D	26	50	20120529	6	816	16.16	-0.0232347446483696	-0.0451038730621168
1	D	26	50	20120529	6	818	16.2	-0.0219427113596109	-0.0466528689551586
1	D	26	50	20120529	6	820	16.24	-0.020886527173756	-0.0464269271253661
1	D	26	50	20120529	6	822	16.28	-0.0188929810255568	-0.0463964508230969
1	D	26	50	20120529	6	824	16.32	-0.0166093938178505	-0.0469525761643645
1	D	26	50	20120529	6	826	16.36	-0.0135922257510699	-0.0478212709871878
1	D	26	50	20120529	6	828	16.4	-0.0106480381751757	-0.049422804206965
1	D	26	50	20120529	6	830	16.44	-0.0085311018936594	-0.0503782468897043
1	D	26	50	20120529	6	832	16.48	-0.0061260195988096	-0.051806531877023
1	D	26	50	20120529	6	834	16.52	-0.003434417636223	-0.0529839353783767
1	D	26	50	20120529	6	836	16.56	-0.0008571548401543	-0.0546522831179083
1	D	26	50	20120529	6	838	16.6	0.00142050681272570	-0.055690810847437
1	D	26	50	20120529	6	840	16.64	0.0038784806948083	-0.0572407182011198
1	D	26	50	20120529	6	842	16.68	0.0061443336644424	-0.0569167218739801
1	D	26	50	20120529	6	844	16.72	0.008055855426024	-0.0565909577798874
1	D	26	50	20120529	6	846	16.76	0.0100931714839787	-0.056403574482873
1	D	26	50	20120529	6	848	16.8	0.0134114114760528	-0.0564289596163176
1	D	26	50	20120529	6	850	16.84	0.0153606220290717	-0.055268314545678
1	D	26	50	20120529	6	852	16.88	0.0170009683400682	-0.0542113313291603
1	D	26	50	20120529	6	854	16.92	0.0180841852181679	-0.0532388473729945
1	D	26	50	20120529	6	856	16.96	0.0196410222183063	-0.0514858589517549
1	D	26	50	20120529	6	858	17	0.0213271890487237	-0.0497585385066724
1	D	26	50	20120529	6	860	17.04	0.0219757473884280	-0.0480921706661282
1	D	26	50	20120529	6	862	17.08	0.0231844757201883	-0.0460417024220435
1	D	26	50	20120529	6	864	17.12	0.0245889312089810	-0.0447373732534667
1	D	26	50	20120529	6	866	17.16	0.0254595210779779	-0.0434157906794291
1	D	26	50	20120529	6	868	17.2	0.0274885639865927	-0.0418172343792007
1	D	26	50	20120529	6	870	17.24	0.0285570023329656	-0.0409465030888475
1	D	26	50	20120529	6	872	17.28	0.029221117021856	-0.0391419665832595
1	D	26	50	20120529	6	874	17.32	0.0293144551169726	-0.0370613755902962
1	D	26	50	20120529	6	876	17.36	0.0308685344006644	-0.034154883876907
1	D	26	50	20120529	6	878	17.4	0.0329204168583115	-0.0325664392036495
1	D	26	50	20120529	6	880	17.44	0.0334747885747618	-0.0323313969095831
1	D	26	50	20120529	6	882	17.48	0.0352214837456488	-0.0329714699679132
1	D	26	50	20120529	6	884	17.52	0.0350258272992945	-0.0345483888006373
1	D	26	50	20120529	6	886	17.56	0.0342458885196457	-0.0369559459692213
1	D	26	50	20120529	6	888	17.6	0.0335379332103218	-0.0368486071598371
1	D	26	50	20120529	6	890	17.64	0.0346001490170202	-0.0380752960038396
1	D	26	50	20120529	6	892	17.68	0.0348718194423521	-0.0401633823286834
1	D	26	50	20120529	6	894	17.72	0.036039252738091	-0.0420017185384122
1	D	26	50	20120529	6	896	17.76	0.0368509406122151	-0.044711281013241
1	D	26	50	20120529	6	898	17.8	0.0375996959828135	-0.0458939171047755
1	D	26	50	20120529	6	900	17.84	0.0382547597049047	-0.0480578052765625
1	D	26	50	20120529	6	902	17.88	0.0392621747360612	-0.0518435842723572
1	D	26	50	20120529	6	904	17.92	0.0393479467886191	-0.0538572122531421
1	D	26	50	20120529	6	906	17.96	0.0397975252800975	-0.0563811591979094
1	D	26	50	20120529	6	908	18	0.0404871665237888	-0.0586108790110249
1	D	26	50	20120529	6	910	18.04	0.0407086323676564	-0.0613417253999674
1	D	26	50	20120529	6	912	18.08	0.0405900505604514	-0.0640962598660796
1	D	26	50	20120529	6	914	18.12	0.0400758425091726	-0.0655874066462458
1	D	26	50	20120529	6	916	18.16	0.0381251470319132	-0.0671274145049919
1	D	26	50	20120529	6	918	18.2	0.0367361771816285	-0.0677235762322103
1	D	26	50	20120529	6	920	18.24	0.0350066647055243	-0.0679702857881663
1	D	26	50	20120529	6	922	18.28	0.0328003501268661	-0.0683273747126655
1	D	26	50	20120529	6	924	18.32	0.0307715900609637	-0.06898081208916
1	D	26	50	20120529	6	926	18.36	0.0282436833182218	-0.0704023795620574
1	D	26	50	20120529	6	928	18.4	0.0250586622437233	-0.07163394744285
1	D	26	50	20120529	6	930	18.44	0.0224918646280161	-0.0726268667849922
1	D	26	50	20120529	6	932	18.48	0.0203270572174135	-0.0728088053597915
1	D	26	50	20120529	6	934	18.52	0.0185266219311563	-0.0735345797600014
1	D	26	50	20120529	6	936	18.56	0.0160796082041821	-0.0745147711800822
1	D	26	50	20120529	6	938	18.6	0.0135877639072807	-0.0747022958984528
1	D	26	50	20120529	6	940	18.64	0.0126380487894691	-0.0745391663640331
1	D	26	50	20120529	6	942	18.68	0.0102734130025031	-0.0743890475943872
1	D	26	50	20120529	6	944	18.72	0.0084923524420505	-0.0735690865709233
1	D	26	50	20120529	6	946	18.76	0.0072836948209683	-0.0727392967632009
1	D	26	50	20120529	6	948	18.8	0.0045087249688798	-0.0723984712946689
1	D	26	50	20120529	6	950	18.84	0.0027718585822513	-0.0722607976043719
1	D	26	50	20120529	6	952	18.88	-0.000275700933984602	-0.0716794851195585
1	D	26	50	20120529	6	954	18.92	-0.0036295083971524	-0.0712750200407198
1	D	26	50	20120529	6	956	18.96	-0.0065474552403968	-0.070483767552572
1	D	26	50	20120529	6	958	19	-0.0093074344287241	-0.0703064251718504
1	D	26	50	20120529	6	960	19.04	-0.011276938946363	-0.0707248202542785
1	D	26	50	20120529	6	962	19.08	-0.012961055167115	-0.0710275326673045
1	D	26	50	20120529	6	964	19.12	-0.0140422214355493	-0.0711215778692023
1	D	26	50	20120529	6	966	19.16	-0.0153983108205088	-0.0720375639935513
1	D	26	50	20120529	6	968	19.2	-0.0175427535558133	-0.07318583469552
1	D	26	50	20120529	6	970	19.24	-0.0190384965300572	-0.0751546321063779
1	D	26	50	20120529	6	972	19.28	-0.0211932630243669	-0.0774000496900357
1	D	26	50	20120529	6	974	19.32	-0.0227609894689356	-0.0793556949147634
1	D	26	50	20120529	6	976	19.36	-0.0235005524513786	-0.0798397095064856
1	D	26	50	20120529	6	978	19.4	-0.0255904065431755	-0.082774980465869
1	D	26	50	20120529	6	980	19.44	-0.0266458341247745	-0.083415053524199
1	D	26	50	20120529	6	982	19.48	-0.0277598808585339	-0.0835391507642973
1	D	26	50	20120529	6	984	19.52	-0.0298667055130792	-0.0852686632404015
1	D	26	50	20120529	6	986	19.56	-0.0318992132449218	-0.08662291414773
1	D	26	50	20120529	6	988	19.6	-0.0336016435313066	-0.0874574415708864
1	D	26	50	20120529	6	990	19.64	-0.0351313276310474	-0.0868561886748434
1	D	26	50	20120529	6	992	19.68	-0.0365543800281854	-0.0851425153906379
1	D	26	50	20120529	6	994	19.72	-0.0366752952877683	-0.0840935931914257
1	D	26	50	20120529	6	996	19.76	-0.0365724112511056	-0.0827582220351549
1	D	26	50	20120529	6	998	19.8	-0.0358127664360769	-0.0818216591034733
1	D	26	50	20120529	6	1000	19.84	-0.034893881173925	-0.080837578596096
1	D	26	50	20120529	6	1002	19.88	-0.0351152055964364	-0.0783969288301525
1	D	26	50	20120529	6	1004	19.92	-0.0347273575269556	-0.0762150094354452
1	D	26	50	20120529	6	1006	19.96	-0.0353283982909641	-0.0738300796838592
1	D	26	50	20120529	6	1008	20	-0.0356059377025798	-0.0719327000579014
1	D	26	50	20120529	6	1010	20.04	-0.0356221163057334	-0.0696691946827807
1	D	26	50	20120529	6	1012	20.08	-0.0367152185366341	-0.066551645737343
1	D	26	50	20120529	6	1014	20.12	-0.0366899889666813	-0.0642776468975895
1	D	26	50	20120529	6	1016	20.16	-0.0371855011146656	-0.0615495157986868
1	D	26	50	20120529	6	1018	20.2	-0.0373137879624424	-0.0591500019697389
1	D	26	50	20120529	6	1020	20.24	-0.0374700196702116	-0.05752680653372
1	D	26	50	20120529	6	1022	20.28	-0.0376715026764429	-0.0543168670162524
1	D	26	50	20120529	6	1024	20.32	-0.0372837960283184	-0.0520121938843311
1	D	26	50	20120529	6	1026	20.36	-0.0357996496052859	-0.0502307797704879
1	D	26	50	20120529	6	1028	20.4	-0.0352920105760043	-0.0481229722375167
1	D	26	50	20120529	6	1030	20.44	-0.0344867361603856	-0.046028826007558
1	D	26	50	20120529	6	1032	20.48	-0.0332485426890533	-0.0437293642526141
1	D	26	50	20120529	6	1034	20.52	-0.0311214240698879	-0.0426220350332759
1	D	26	50	20120529	6	1036	20.56	-0.0296449356132957	-0.0405284827730135
1	D	26	50	20120529	6	1038	20.6	-0.028380897389111	-0.0383950143349531
1	D	26	50	20120529	6	1040	20.64	-0.0273003463035764	-0.035900716377521
1	D	26	50	20120529	6	1042	20.68	-0.0261360808462171	-0.0332504235930913
1	D	26	50	20120529	6	1044	20.72	-0.0254598039206903	-0.0309905103204191
1	D	26	50	20120529	6	1046	20.76	-0.0235653234325353	-0.0275932865008864
1	D	26	50	20120529	6	1048	20.8	-0.0225404428638835	-0.026921393637403
1	D	26	50	20120529	6	1050	20.84	-0.0222845409197721	-0.0241111391569333
1	D	26	50	20120529	6	1052	20.88	-0.022164686320361	-0.0213707468264448
1	D	26	50	20120529	6	1054	20.92	-0.0219642215478946	-0.0192575582108688
1	D	26	50	20120529	6	1056	20.96	-0.0216223354191909	-0.0171261262403382
1	D	26	50	20120529	6	1058	21	-0.0219282298127322	-0.0137379533876047
1	D	26	50	20120529	6	1060	21.04	-0.0232623281767969	-0.0116411696493522
1	D	26	50	20120529	6	1062	21.08	-0.0241253520032351	-0.0111619633837421
1	D	26	50	20120529	6	1064	21.12	-0.0247848704980477	-0.0103591850550610
1	D	26	50	20120529	6	1066	21.16	-0.0262284289918401	-0.0098511288327785
1	D	26	50	20120529	6	1068	21.2	-0.028182447870971	-0.00909862579623977
1	D	26	50	20120529	6	1070	21.24	-0.0293003129813488	-0.00782251018823241
1	D	26	50	20120529	6	1072	21.28	-0.031116233906114	-0.0074524812096375
1	D	26	50	20120529	6	1074	21.32	-0.0329047897984472	-0.00673448498402067
1	D	26	50	20120529	6	1076	21.36	-0.0343083967591025	-0.00614603072071723
1	D	26	50	20120529	6	1078	21.4	-0.0358660115767003	-0.0053366762989711
1	D	26	50	20120529	6	1080	21.44	-0.037051193252647	-0.00474178736395886
1	D	26	50	20120529	6	1082	21.48	-0.0388876909847447	-0.00414470639792494
1	D	26	50	20120529	6	1084	21.52	-0.0391208240905019	-0.00424716617051887
1	D	26	50	20120529	6	1086	21.56	-0.0394263649306526	-0.00379977971006214
1	D	26	50	20120529	6	1088	21.6	-0.0383055299717938	-0.00423670099015731
1	D	26	50	20120529	6	1090	21.64	-0.0381060551488211	-0.00332686669480458
1	D	26	50	20120529	6	1092	21.68	-0.0369570773400711	-0.00342635661891753
1	D	26	50	20120529	6	1094	21.72	-0.0359462681963649	-0.00198972777158082
1	D	26	50	20120529	6	1096	21.76	-0.0339713189565109	-0.00023426447660709
1	D	26	50	20120529	6	1098	21.8	-0.0339578132169902	0.00205428662070316
1	D	26	50	20120529	6	1100	21.84	-0.0331027796971795	0.00430953298861954
1	D	26	50	20120529	6	1102	21.88	-0.0327232047770385	0.00707672466611497
1	D	26	50	20120529	6	1104	21.92	-0.0328297657689633	0.00918340789930402
1	D	26	50	20120529	6	1106	21.96	-0.0327750357040995	0.0110208955808954
1	D	26	50	20120529	6	1108	22	-0.0328807481678869	0.0133677122769754
1	D	26	50	20120529	6	1110	22.04	-0.0323530343770874	0.0160100996075914
1	D	26	50	20120529	6	1112	22.08	-0.0320689895830847	0.0178012717950151
1	D	26	50	20120529	6	1114	22.12	-0.0324219772882531	0.0204875704567428
1	D	26	50	20120529	6	1116	22.16	-0.0332835869011289	0.0222554081203873
1	D	26	50	20120529	6	1118	22.2	-0.0347866837858971	0.0237364432735825
1	D	26	50	20120529	6	1120	22.24	-0.0356939017861594	0.0242598437130168
1	D	26	50	20120529	6	1122	22.28	-0.0373265406332411	0.024999548116816
1	D	26	50	20120529	6	1124	22.32	-0.0387218037338784	0.0256731380365743
1	D	26	50	20120529	6	1126	22.36	-0.0399062783030439	0.0264836945398485
1	D	26	50	20120529	6	1128	22.4	-0.0414897732288331	0.0276727653030918
1	D	26	50	20120529	6	1130	22.44	-0.0425732729496453	0.0283942263519364
1	D	26	50	20120529	6	1132	22.48	-0.042651761802357	0.0290761601317127
1	D	26	50	20120529	6	1134	22.52	-0.0438741372949941	0.0305133546644744
1	D	26	50	20120529	6	1136	22.56	-0.0449292113232026	0.0312599887147292
1	D	26	50	20120529	6	1138	22.6	-0.0438406204335659	0.0306774034377096
1	D	26	50	20120529	6	1140	22.64	-0.0430457617008341	0.0301266379658434
1	D	26	50	20120529	6	1142	22.68	-0.0424231541799993	0.0292769077468916
1	D	26	50	20120529	6	1144	22.72	-0.0414175776264739	0.0296081872738775
1	D	26	50	20120529	6	1146	22.76	-0.041436103824141	0.0281820943175804
1	D	26	50	20120529	6	1148	22.8	-0.0399821508606653	0.0281269399886479
1	D	26	50	20120529	6	1150	22.84	-0.0388482344263545	0.0273475668944241
1	D	26	50	20120529	6	1152	22.88	-0.0360568596969425	0.0279650125357562
1	D	26	50	20120529	6	1154	22.92	-0.0333875315979633	0.0278684217494461
1	D	26	50	20120529	6	1156	22.96	-0.0316727269429078	0.0280502189028891
1	D	26	50	20120529	6	1158	23	-0.029621056617295	0.0285336678091864
1	D	26	50	20120529	6	1160	23.04	-0.027079997688423	0.0290944034866673
1	D	26	50	20120529	6	1162	23.08	-0.0245207236888677	0.029379763499283
1	D	26	50	20120529	6	1164	23.12	-0.0222824337415642	0.0290123649579141
1	D	26	50	20120529	6	1166	23.16	-0.0198240850928876	0.0292648232920011
1	D	26	50	20120529	6	1168	23.2	-0.0173078668252387	0.0292071728761309
1	D	26	50	20120529	6	1170	23.24	-0.0143445201911082	0.0298338144411524
1	D	26	50	20120529	6	1172	23.28	-0.012563493571781	0.0298558422315999
1	D	26	50	20120529	6	1174	23.32	-0.0097568007881682	0.0301786103142606
1	D	26	50	20120529	6	1176	23.36	-0.0071076676588596	0.031347344686477
1	D	26	50	20120529	6	1178	23.4	-0.004621133733885	0.0321652480292077
1	D	26	50	20120529	6	1180	23.44	-0.0021850448066801	0.0323105938280806
1	D	26	50	20120529	6	1182	23.48	0.0004543868175905	0.0338168161248217
1	D	26	50	20120529	6	1184	23.52	0.0027737677705605	0.0346374135443887
1	D	26	50	20120529	6	1186	23.56	0.0050138820533595	0.0349959166824502
1	D	26	50	20120529	6	1188	23.6	0.0074836646186879	0.0339720260632921
1	D	26	50	20120529	6	1190	23.64	0.0088645734516671	0.0339467823512038
1	D	26	50	20120529	6	1192	23.68	0.0106945658013779	0.0323416499579103
1	D	26	50	20120529	6	1194	23.72	0.0115332651545432	0.0307484676692189
1	D	26	50	20120529	6	1196	23.76	0.0113163955047533	0.0288864433823203
1	D	26	50	20120529	6	1198	23.8	0.0122859096124382	0.0267473746585529
1	D	26	50	20120529	6	1200	23.84	0.0137465093796571	0.0239134321009135
1	D	26	50	20120529	6	1202	23.88	0.0141471560818774	0.0219193909779674
1	D	26	50	20120529	6	1204	23.92	0.0139952695452785	0.0193513205700541
1	D	26	50	20120529	6	1206	23.96	0.0139111945489955	0.0168803359231977
1	D	26	50	20120529	6	1208	24	0.0149587944585268	0.0148183630517831
1	D	26	50	20120529	6	1210	24.04	0.0157464548442261	0.0142316906975682
1	D	26	50	20120529	6	1212	24.08	0.0175752804677479	0.0141398728820311
1	D	26	50	20120529	6	1214	24.12	0.0196414464823750	0.0135846526374435
1	D	26	50	20120529	6	1216	24.16	0.0217834426282165	0.0137662093745809
1	D	26	50	20120529	6	1218	24.2	0.0242396416722783	0.0135871770086523
1	D	26	50	20120529	6	1220	24.24	0.026054678713567	0.0134984704629524
1	D	26	50	20120529	6	1222	24.28	0.0285624187709095	0.0139222536990532
1	D	26	50	20120529	6	1224	24.32	0.030529908034222	0.0150564176207373
1	D	26	50	20120529	6	1226	24.36	0.032831547678052	0.0155843364725034
1	D	26	50	20120529	6	1228	24.4	0.0346279100292496	0.0160354423146292
1	D	26	50	20120529	6	1230	24.44	0.0355151169076043	0.0159935108825048
1	D	26	50	20120529	6	1232	24.48	0.0363964760128787	0.0163087178723543
1	D	26	50	20120529	6	1234	24.52	0.036896699613346	0.0155133479014197
1	D	26	50	20120529	6	1236	24.56	0.0362182893466604	0.0149816156227827
1	D	26	50	20120529	6	1238	24.6	0.0358900369438047	0.0136231355097960
1	D	26	50	20120529	6	1240	24.64	0.0348904022085616	0.0118087680986291
1	D	26	50	20120529	6	1242	24.68	0.0353187957808757	0.00888570180228892
1	D	26	50	20120529	6	1244	24.72	0.0353489892404324	0.00609114509236153
1	D	26	50	20120529	6	1246	24.76	0.0353211716596605	0.00387601996320968
1	D	26	50	20120529	6	1248	24.8	0.035622660777955	0.00173845737688619
1	D	26	50	20120529	6	1250	24.84	0.0359688249026849	-0.00061320300064497
1	D	26	50	20120529	6	1252	24.88	0.0364776589424267	-0.0028868341448722
1	D	26	50	20120529	6	1254	24.92	0.0377442993195662	-0.00512942330140533
1	D	26	50	20120529	6	1256	24.96	0.0380513675103642	-0.00782275060453802
1	D	26	50	20120529	6	1258	25	0.0386235229623613	-0.0094043009866789
1	D	26	50	20120529	6	1260	25.04	0.038806762613638	-0.0113681203657971
1	D	26	50	20120529	6	1262	25.08	0.0394586302130783	-0.0119846609104492
1	D	26	50	20120529	6	1264	25.12	0.0403668947313768	-0.0136591746211127
1	D	26	50	20120529	6	1266	25.16	0.0411072072470078	-0.0164331828079788
1	D	26	50	20120529	6	1268	25.2	0.0417199082018382	-0.0179846528676480
1	D	26	50	20120529	6	1270	25.24	0.0419541938916487	-0.0202361303564207
1	D	26	50	20120529	6	1272	25.28	0.0412263264553665	-0.0213703013491727
1	D	26	50	20120529	6	1274	25.32	0.0404989419730159	-0.0234608462842947
1	D	26	50	20120529	6	1276	25.36	0.0398222337123525	-0.0246041035991849
1	D	26	50	20120529	6	1278	25.4	0.039160853405385	-0.0261265985442815
1	D	26	50	20120529	6	1280	25.44	0.0378383020950571	-0.0277748432380239
1	D	26	50	20120529	6	1282	25.48	0.0361763395297597	-0.0297363362358319
1	D	26	50	20120529	6	1284	25.52	0.0347999915355191	-0.0311691113512112
1	D	26	50	20120529	6	1286	25.56	0.0341677532203246	-0.0327563680850762
1	D	26	50	20120529	6	1288	25.6	0.0340573031411033	-0.0333219120886692
1	D	26	50	20120529	6	1290	25.64	0.0324374629267611	-0.0349250645829754
1	D	26	50	20120529	6	1292	25.68	0.0324742324793828	-0.0361155495597811
1	D	26	50	20120529	6	1294	25.72	0.0336751119258719	-0.034999947191103
1	D	26	50	20120529	6	1296	25.76	0.0344532122278896	-0.0347370448898579
1	D	26	50	20120529	6	1298	25.8	0.0351303376815539	-0.0342463127837144
1	D	26	50	20120529	6	1300	25.84	0.0369104082925129	-0.0351094073208307
1	D	26	50	20120529	6	1302	25.88	0.039890382542603	-0.0353469103464957
1	D	26	50	20120529	6	1304	25.92	0.041865480274881	-0.0366322819822687
1	D	26	50	20120529	6	1306	25.96	0.0439753879149923	-0.0383032743011619
1	D	26	50	20120529	6	1308	26	0.0456819972024539	-0.0393794130403819
1	D	26	50	20120529	6	1310	26.04	0.0466246836788605	-0.0417154392869811
1	D	26	50	20120529	6	1312	26.08	0.0463391115342105	-0.042962818075401
1	D	26	50	20120529	6	1314	26.12	0.0462331940094566	-0.0429830342582751
1	D	26	50	20120529	6	1316	26.16	0.0456868055285659	-0.0443865775793201
1	D	26	50	20120529	6	1318	26.2	0.0435906581864165	-0.0468867657362395
1	D	26	50	20120529	6	1320	26.24	0.0421591205079044	-0.0487920649581466
1	D	26	50	20120529	6	1322	26.28	0.040572514312278	-0.0508781713840032
1	D	26	50	20120529	6	1324	26.32	0.0390068384773747	-0.0527609138995905
1	D	26	50	20120529	6	1326	26.36	0.0374974483422539	-0.0540331404203013
1	D	26	50	20120529	6	1328	26.4	0.0353484094128718	-0.0554999627271947
1	D	26	50	20120529	6	1330	26.44	0.0335772483473557	-0.056742066499027
1	D	26	50	20120529	6	1332	26.48	0.0313887528595834	-0.0574600627246438
1	D	26	50	20120529	6	1334	26.52	0.0290080657486845	-0.0577918372263766
1	D	26	50	20120529	6	1336	26.56	0.0263586073502566	-0.0588563864854529
1	D	26	50	20120529	6	1338	26.6	0.0239858398353070	-0.0598495886703075
1	D	26	50	20120529	6	1340	26.64	0.0209039856401836	-0.05987730725613
1	D	26	50	20120529	6	1342	26.68	0.0183785537711758	-0.0602371538970759
1	D	26	50	20120529	6	1344	26.72	0.0157715924902973	-0.0599670391066626
1	D	26	50	20120529	6	1346	26.76	0.0132183006141108	-0.0599679583454781
1	D	26	50	20120529	6	1348	26.8	0.0108904343797665	-0.0599919292653604
1	D	26	50	20120529	6	1350	26.84	0.0086556941085046	-0.0587803725064753
1	D	26	50	20120529	6	1352	26.88	0.0058993211647613	-0.0586369005405726
1	D	26	50	20120529	6	1354	26.92	0.002928412023606	-0.0575220052786758
1	D	26	50	20120529	6	1356	26.96	0.0022047589437397	-0.0563459452802063
1	D	26	50	20120529	6	1358	27	0.0015147641466579	-0.0550030080813768
1	D	26	50	20120529	6	1360	27.04	0.0015325832375438	-0.0532724349451008
1	D	26	50	20120529	6	1362	27.08	0.0013186127255567	-0.0510794139739289
1	D	26	50	20120529	6	1364	27.12	0.000619496250997598	-0.0490530580710826
1	D	26	50	20120529	6	1366	27.16	0.00107953992283750	-0.0474211970414603
1	D	26	50	20120529	6	1368	27.2	0.000341037600566300	-0.0442284685030468
1	D	26	50	20120529	6	1370	27.24	-0.0005190163773909	-0.0416470337769691
1	D	26	50	20120529	6	1372	27.28	-0.001510733638005	-0.0390472142745805
1	D	26	50	20120529	6	1374	27.32	-0.0018740380311109	-0.0368286031089974
1	D	26	50	20120529	6	1376	27.36	-0.0014700113584765	-0.0369782127617608
1	D	26	50	20120529	6	1378	27.4	-0.000665316770418398	-0.0370449707129726
1	D	26	50	20120529	6	1380	27.44	-0.000434941381107799	-0.0371575421125376
1	D	26	50	20120529	6	1382	27.48	0.000103025458018900	-0.0357726027709056
1	D	26	50	20120529	6	1384	27.52	0.000358856691452199	-0.0358295955774692
1	D	26	50	20120529	6	1386	27.56	0.00129485393770880	-0.0346534648683216
1	D	26	50	20120529	6	1388	27.6	0.0013145680747683	-0.0326238421321463
1	D	26	50	20120529	6	1390	27.64	0.0017694993645803	-0.0317631305448826
1	D	26	50	20120529	6	1392	27.68	0.00195665638742480	-0.0300904553118502
1	D	26	50	20120529	6	1394	27.72	0.0030788631334391	-0.0278360857563424
1	D	26	50	20120529	6	1396	27.76	0.0032113042335553	-0.0253127752076783
1	D	26	50	20120529	6	1398	27.8	0.0035947894541962	-0.0224574285277723
1	D	26	50	20120529	6	1400	27.84	0.0038918450129727	-0.0206883180719217
1	D	26	50	20120529	6	1402	27.88	0.0046124575336799	-0.0183711998606515
1	D	26	50	20120529	6	1404	27.92	0.0043558371690788	-0.0160447365261611
1	D	26	50	20120529	6	1406	27.96	0.0038647628232532	-0.0144340293030048
1	D	26	50	20120529	6	1408	28	0.0036140015454411	-0.0127259209491671
1	D	26	50	20120529	6	1410	28.04	0.0026914605412304	-0.0118962937760043
1	D	26	50	20120529	6	1412	28.08	0.0025474582452418	-0.0104605488121441
1	D	26	50	20120529	6	1414	28.12	0.0007581174643814	-0.00890186626330681
1	D	26	50	20120529	6	1416	28.16	0.000500850804182301	-0.00723363873192807
1	D	26	50	20120529	6	1418	28.2	0.000210859242149902	-0.00634119219232472
1	D	26	50	20120529	6	1420	28.24	0.00161319341059900	-0.00543609551240594
1	D	26	50	20120529	6	1422	28.28	0.0032659140902664	-0.00524326749317636
1	D	26	50	20120529	6	1424	28.32	0.0043460479828001	-0.00552804767823143
1	D	26	50	20120529	6	1426	28.36	0.0056416019562222	-0.00408695698710544
1	D	26	50	20120529	6	1428	28.4	0.0057061749474802	-0.0023874399806592
1	D	26	50	20120529	6	1430	28.44	0.0059378796975394	-0.00102995052427289
1	D	26	50	20120529	6	1432	28.48	0.0064818145178993	0.00112986471245455
1	D	26	50	20120529	6	1434	28.52	0.0067010812596775	0.00321999457589606
1	D	26	50	20120529	6	1436	28.56	0.0083341938683025	0.00497062833155427
1	D	26	50	20120529	6	1438	28.6	0.00953864278982303	0.00639583599016126
1	D	26	50	20120529	6	1440	28.64	0.0107247168345277	0.00763734720651092
1	D	26	50	20120529	6	1442	28.68	0.0127811530598456	0.00925452869935582
1	D	26	50	20120529	6	1444	28.72	0.0133818826968705	0.00944626777414232
1	D	26	50	20120529	6	1446	28.76	0.0165398215816496	0.0105166860195025
1	D	26	50	20120529	6	1448	28.8	0.0181827559034653	0.0118214818785548
1	D	26	50	20120529	6	1450	28.84	0.0204541596613318	0.0126636106996089
1	D	26	50	20120529	6	1452	28.88	0.0221077147270009	0.0132976874924345
1	D	26	50	20120529	6	1454	28.92	0.023330882179233	0.0144133464296550
1	D	26	50	20120529	6	1456	28.96	0.0237470428042325	0.0153548308245337
1	D	26	50	20120529	6	1458	29	0.0242608760889174	0.0162895764917876
1	D	26	50	20120529	6	1460	29.04	0.0239516158670976	0.0177862104205758
1	D	26	50	20120529	6	1462	29.08	0.0239559292184628	0.0193928277381098
1	D	26	50	20120529	6	1464	29.12	0.0238436406616104	0.0215512004770036
1	D	26	50	20120529	6	1466	29.16	0.0238391858888890	0.0230503375637972
1	D	26	50	20120529	6	1468	29.2	0.0243801932871748	0.0249844867423767
1	D	26	50	20120529	6	1470	29.24	0.0249529497799359	0.0263869623321821
1	D	26	50	20120529	6	1472	29.28	0.0251609805949610	0.0279018679001962
1	D	26	50	20120529	6	1474	29.32	0.0263470107990452	0.0283130504934562
1	D	26	50	20120529	6	1476	29.36	0.0276958169841585	0.0291965804165488
1	D	26	50	20120529	6	1478	29.4	0.0280642196171567	0.028218793159524
1	D	26	50	20120529	6	1480	29.44	0.0278998880012089	0.0274777452528405
1	D	26	50	20120529	6	1482	29.48	0.0279390617168867	0.0265900433997389
1	D	26	50	20120529	6	1484	29.52	0.0274790180450467	0.0252174077160996
1	D	26	50	20120529	6	1486	29.56	0.0276174695528030	0.0244175285252214
1	D	26	50	20120529	6	1488	29.6	0.0277559917712375	0.0224423671533330
1	D	26	50	20120529	6	1490	29.64	0.0281124372285658	0.0202819508758415
1	D	26	50	20120529	6	1492	29.68	0.0277432567781083	0.0182038347566124
1	D	26	50	20120529	6	1494	29.72	0.0287313677941384	0.0155452546807072
1	D	26	50	20120529	6	1496	29.76	0.0292946985535063	0.0149363862446309
1	D	26	50	20120529	6	1498	29.8	0.0304360254668839	0.0125545111943396
1	D	26	50	20120529	6	1500	29.84	0.0334231895787251	0.0110589181267334
1	D	26	50	20120529	6	1502	29.88	0.0347390884284555	0.0113586168506579
1	D	26	50	20120529	6	1504	29.92	0.0376839336136563	0.0113769733426975
1	D	26	50	20120529	6	1506	29.96	0.0394963472887868	0.00984132126172342
1	D	26	50	20120529	6	1508	30	0.041548866142537	0.00937441865410592
1	D	26	50	20120529	6	1510	30.04	0.0439046913790093	0.00886301074568062
1	D	26	50	20120529	6	1512	30.08	0.0450526721671979	0.00794257691967792
1	D	26	50	20120529	6	1514	30.12	0.0447636776257269	0.00650764512861604
1	D	26	50	20120529	6	1516	30.16	0.0445391712227002	0.00562948921706046
1	D	26	50	20120529	6	1518	30.2	0.0438538433303742	0.00330918902527493
1	D	26	50	20120529	6	1520	30.24	0.0441443227960856	0.000126501403154270
1	D	26	50	20120529	6	1522	30.28	0.0442892796862289	-0.00138444436688514
1	D	26	50	20120529	6	1524	30.32	0.0445556468107018	-0.00384029692862414
1	D	26	50	20120529	6	1526	30.36	0.0456846842082224	-0.00657135544960094
1	D	26	50	20120529	6	1528	30.4	0.0462189740920869	-0.00847276558421157
1	D	26	50	20120529	6	1530	30.44	0.0467479606750926	-0.0111304264213012
1	D	26	50	20120529	6	1532	30.48	0.0476162170917116	-0.0142544948912615
1	D	26	50	20120529	6	1534	30.52	0.0487840746515193	-0.0161057004444079
1	D	26	50	20120529	6	1536	30.56	0.0502750800103292	-0.0184740838973141
1	D	26	50	20120529	6	1538	30.6	0.0509929560277932	-0.021164886829238
1	D	26	50	20120529	6	1540	30.64	0.0515437639260663	-0.0233934328450967
1	D	26	50	20120529	6	1542	30.68	0.0519194285457073	-0.0262870057175936
1	D	26	50	20120529	6	1544	30.72	0.0524316566979988	-0.0290813502954866
1	D	26	50	20120529	6	1546	30.76	0.051070992332165	-0.0312952097035002
1	D	26	50	20120529	6	1548	30.8	0.0503480145392747	-0.0327678621058044
1	D	26	50	20120529	6	1550	30.84	0.0497028043501793	-0.0349911932091519
1	D	26	50	20120529	6	1552	30.88	0.0484952922420827	-0.037487336715283
1	D	26	50	20120529	6	1554	30.92	0.0472859487274228	-0.039626384225847
1	D	26	50	20120529	6	1556	30.96	0.0458235599800474	-0.0418228912334501
1	D	26	50	20120529	6	1558	31	0.0434343875877743	-0.0439238469017116
1	D	26	50	20120529	6	1560	31.04	0.0421223509552827	-0.0452825525817616
1	D	26	50	20120529	6	1562	31.08	0.0398602456515888	-0.0476461984192338
1	D	26	50	20120529	6	1564	31.12	0.0382507999069301	-0.0489637504846187
1	D	26	50	20120529	6	1566	31.16	0.0364643653349404	-0.0493287590050672
1	D	26	50	20120529	6	1568	31.2	0.0343412772244278	-0.0504405429971268
1	D	26	50	20120529	6	1570	31.24	0.0313474578235621	-0.0511232545943625
1	D	26	50	20120529	6	1572	31.28	0.0284227227552183	-0.0521823591312237
1	D	26	50	20120529	6	1574	31.32	0.0265907505065202	-0.0522294524428507
1	D	26	50	20120529	6	1576	31.36	0.0247714354692053	-0.0516347049291947
1	D	26	50	20120529	6	1578	31.4	0.0215749592648515	-0.0521102342395426
1	D	26	50	20120529	6	1580	31.44	0.0198798828889911	-0.0513578726243601
1	D	26	50	20120529	6	1582	31.48	0.0184887917183628	-0.0504350275642336
1	D	26	50	20120529	6	1584	31.52	0.015426382959722	-0.0484141870942806
1	D	26	50	20120529	6	1586	31.56	0.0139356604436245	-0.0475530724561516
1	D	26	50	20120529	6	1588	31.6	0.0121718532886328	-0.0455274943707646
1	D	26	50	20120529	6	1590	31.64	0.0110582308189421	-0.0440388224643325
1	D	26	50	20120529	6	1592	31.68	0.00953095088225728	-0.0425037643530547
1	D	26	50	20120529	6	1594	31.72	0.0073640928619892	-0.0410915306896689
1	D	26	50	20120529	6	1596	31.76	0.0057820121497624	-0.0391283194223826
1	D	26	50	20120529	6	1598	31.8	0.0044870167906974	-0.0374537491431766
1	D	26	50	20120529	6	1600	31.84	0.0032979460274541	-0.0356681630993243
1	D	26	50	20120529	6	1602	31.88	0.0016400634682841	-0.0337058003601754
1	D	26	50	20120529	6	1604	31.92	1.89221774645996e-05	-0.0328414047465817
1	D	26	50	20120529	6	1606	31.96	-0.0013919184855622	-0.0320941130870204
1	D	26	50	20120529	6	1608	32	-0.0016274628254433	-0.0331580895896039
1	D	26	50	20120529	6	1610	32.04	-0.0015887487291733	-0.0335711460158341
1	D	26	50	20120529	6	1612	32.08	-0.00114769087440820	-0.0352035373755423
1	D	26	50	20120529	6	1614	32.12	-0.0010095787779069	-0.0364929607331716
1	D	26	50	20120529	6	1616	32.16	-0.0021107844525199	-0.0388968833729002
1	D	26	50	20120529	6	1618	32.2	-0.0033741721384659	-0.040500389420597
1	D	26	50	20120529	6	1620	32.24	-0.0035902639707965	-0.0428827735877707
1	D	26	50	20120529	6	1622	32.28	-0.0054428837375053	-0.0450161147466105
1	D	26	50	20120529	6	1624	32.32	-0.0067702645871487	-0.0472450567422667
1	D	26	50	20120529	6	1626	32.36	-0.0078995848273817	-0.0483453856044711
1	D	26	50	20120529	6	1628	32.4	-0.0098458962425977	-0.0493328602243981
1	D	26	50	20120529	6	1630	32.44	-0.0121102642879914	-0.0505164862654263
1	D	26	50	20120529	6	1632	32.48	-0.0143693290325262	-0.0510939096629432
1	D	26	50	20120529	6	1634	32.52	-0.0153544702000752	-0.0507304567774133
1	D	26	50	20120529	6	1636	32.56	-0.0167609055878553	-0.0507529427730551
1	D	26	50	20120529	6	1638	32.6	-0.018340320507517	-0.0496909885958657
1	D	26	50	20120529	6	1640	32.64	-0.0197046688996808	-0.0501539455476441
1	D	26	50	20120529	6	1642	32.68	-0.0224053289001344	-0.049292046020988
1	D	26	50	20120529	6	1644	32.72	-0.0232530155804887	-0.0492175098951832
1	D	26	50	20120529	6	1646	32.76	-0.025107905159965	-0.0481442561516304
1	D	26	50	20120529	6	1648	32.8	-0.0262479515029619	-0.0474957904429144
1	D	26	50	20120529	6	1650	32.84	-0.0272354339010635	-0.0462789226049959
1	D	26	50	20120529	6	1652	32.88	-0.0286257613963681	-0.0455860852386537
1	D	26	50	20120529	6	1654	32.92	-0.0300219578779566	-0.0445447149398647
1	D	26	50	20120529	6	1656	32.96	-0.0308584298447612	-0.043321455563751
1	D	26	50	20120529	6	1658	33	-0.0313109357583137	-0.0421872987131346
1	D	26	50	20120529	6	1660	33.04	-0.0299699643163359	-0.0411952420412655
1	D	26	50	20120529	6	1662	33.08	-0.0290253403673488	-0.0402171012308502
1	D	26	50	20120529	6	1664	33.12	-0.027911986598235	-0.0391556773837467
1	D	26	50	20120529	6	1666	33.16	-0.0275047213765428	-0.037937304115491
1	D	26	50	20120529	6	1668	33.2	-0.0273960744196134	-0.0352066345032439
1	D	26	50	20120529	6	1670	33.24	-0.0270319851379805	-0.0325262048278
1	D	26	50	20120529	6	1672	33.28	-0.0266050340635	-0.0299725593982229
1	D	26	50	20120529	6	1674	33.32	-0.0267930537566175	-0.0273576078107169
1	D	26	50	20120529	6	1676	33.36	-0.0270932205852312	-0.0254569754935656
1	D	26	50	20120529	6	1678	33.4	-0.0278246518396906	-0.023293370164491
1	D	26	50	20120529	6	1680	33.44	-0.0288963428772569	-0.0217470690553923
1	D	26	50	20120529	6	1682	33.48	-0.0299430023347693	-0.0194284659198816
1	D	26	50	20120529	6	1684	33.52	-0.0306507455120589	-0.0172249090576700
1	D	26	50	20120529	6	1686	33.56	-0.0324265734823308	-0.0155062153153179
1	D	26	50	20120529	6	1688	33.6	-0.0341741878920333	-0.0131956024864347
1	D	26	50	20120529	6	1690	33.64	-0.0355003666601487	-0.0127267199798299
1	D	26	50	20120529	6	1692	33.68	-0.036741904746556	-0.0115858738990635
1	D	26	50	20120529	6	1694	33.72	-0.0374323238077066	-0.0113765702918322
1	D	26	50	20120529	6	1696	33.76	-0.0382445773672556	-0.0101362342869529
1	D	26	50	20120529	6	1698	33.8	-0.0382423146255558	-0.00903031928117715
1	D	26	50	20120529	6	1700	33.84	-0.0373574411995789	-0.00874592093378392
1	D	26	50	20120529	6	1702	33.88	-0.0357024577782118	-0.0087370820990191
1	D	26	50	20120529	6	1704	33.92	-0.034557156924724	-0.00796329514836665
1	D	26	50	20120529	6	1706	33.96	-0.0334745764427274	-0.00694548564752674
1	D	26	50	20120529	6	1708	34	-0.0311636807711316	-0.00492167532909272
1	D	26	50	20120529	6	1710	34.04	-0.0297770443732248	-0.0025460793870184
1	D	26	50	20120529	6	1712	34.08	-0.0292443101242788	-0.00059319187873739
1	D	26	50	20120529	6	1714	34.12	-0.0283247177553457	0.00246398428972265
1	D	26	50	20120529	6	1716	34.16	-0.0279273237443189	0.00459067864481931
1	D	26	50	20120529	6	1718	34.2	-0.0278032265042207	0.00712671711554487
1	D	26	50	20120529	6	1720	34.24	-0.0281200103421922	0.00969026204005862
1	D	26	50	20120529	6	1722	34.28	-0.0283276168931486	0.0129282454124680
1	D	26	50	20120529	6	1724	34.32	-0.029186610210934	0.0150398076824473
1	D	26	50	20120529	6	1726	34.36	-0.0304030460066092	0.0172756086138810
1	D	26	50	20120529	6	1728	34.4	-0.0311748530582743	0.0182301320578047
1	D	26	50	20120529	6	1730	34.44	-0.0328774954766934	0.0194954996427380
1	D	26	50	20120529	6	1732	34.48	-0.0344113515064433	0.0214107690702599
1	D	26	50	20120529	6	1734	34.52	-0.0361228327596272	0.0224845814281698
1	D	26	50	20120529	6	1736	34.56	-0.0376110096913124	0.0239215638288971
1	D	26	50	20120529	6	1738	34.6	-0.0402515585442973	0.0259093117014906
1	D	26	50	20120529	6	1740	34.64	-0.0417907178749061	0.0271250403903847
1	D	26	50	20120529	6	1742	34.68	-0.0432035172237168	0.028099009270791
1	D	26	50	20120529	6	1744	34.72	-0.0452573088696731	0.0296890802896452
1	D	26	50	20120529	6	1746	34.76	-0.0479271319433992	0.0309916416912689
1	D	26	50	20120529	6	1748	34.8	-0.0499263349458479	0.031820017285429
1	D	26	50	20120529	6	1750	34.84	-0.0522826268727958	0.0333550753967068
1	D	26	50	20120529	6	1752	34.88	-0.0535112956157856	0.0339836933251817
1	D	26	50	20120529	6	1754	34.92	-0.0553085489215274	0.0340141696274508
1	D	26	50	20120529	6	1756	34.96	-0.0576353544956999	0.0358178576049015
1	D	26	50	20120529	6	1758	35	-0.0598589931904972	0.0365101858543612
1	D	26	50	20120529	6	1760	35.04	-0.0627182501709032	0.0372102215677359
1	D	26	50	20120529	6	1762	35.08	-0.0656801083452593	0.0383468957184933
1	D	26	50	20120529	6	1764	35.12	-0.0667897710169753	0.0386121314721164
1	D	26	50	20120529	6	1766	35.16	-0.0685817917325364	0.0388560126009476
1	D	26	50	20120529	6	1768	35.2	-0.0703098192844001	0.0396155867052982
1	D	26	50	20120529	6	1770	35.24	-0.0720109060679005	0.0397246932816353
1	D	26	50	20120529	6	1772	35.28	-0.0736305341502083	0.0405906869565544
1	D	26	50	20120529	6	1774	35.32	-0.0752901844763313	0.0412398816923618
1	D	26	50	20120529	6	1776	35.36	-0.0751460054036473	0.0418276995595622
1	D	26	50	20120529	6	1778	35.4	-0.0752481823335288	0.0418014658979802
1	D	26	50	20120529	6	1780	35.44	-0.0739846532262265	0.0414889954113738
1	D	26	50	20120529	6	1782	35.48	-0.0733155887898678	0.0416499329147719
1	D	26	50	20120529	6	1784	35.52	-0.0722273514536217	0.0414638224099636
1	D	26	50	20120529	6	1786	35.56	-0.0713400031539107	0.0421543121817923
1	D	26	50	20120529	6	1788	35.6	-0.0707111730934015	0.0444345194190845
1	D	26	50	20120529	6	1790	35.64	-0.0711720652933789	0.0464593903976903
1	D	26	50	20120529	6	1792	35.68	-0.0712065013936227	0.0484027319644253
1	D	26	50	20120529	6	1794	35.72	-0.0723007491375089	0.0504572307171628
1	D	26	50	20120529	6	1796	35.76	-0.0727779047934536	0.051446614525399
1	D	26	50	20120529	6	1798	35.8	-0.0736264329308774	0.0532681215937356
1	D	26	50	20120529	6	1800	35.84	-0.074278738936522	0.054287416018816
1	D	26	50	20120529	6	1802	35.88	-0.0746115740984265	0.055074637998311
1	D	26	50	20120529	6	1804	35.92	-0.0755545717018169	0.0561327525856785
1	D	26	50	20120529	6	1806	35.96	-0.0767164188539845	0.0565420967013074
1	D	26	50	20120529	6	1808	36	-0.0769198534749319	0.0568308084000659
1	D	26	50	20120529	6	1810	36.04	-0.0777323898771934	0.0571552997019524
1	D	26	50	20120529	6	1812	36.08	-0.0796639934713607	0.0573068326851607
1	D	26	50	20120529	6	1814	36.12	-0.0814794901320575	0.0579181264974964
1	D	26	50	20120529	6	1816	36.16	-0.0825965774249755	0.0588304356665833
1	D	26	50	20120529	6	1818	36.2	-0.0842281556118855	0.0592310823688036
1	D	26	50	20120529	6	1820	36.24	-0.0854833408591695	0.059801646830543
1	D	26	50	20120529	6	1822	36.28	-0.0875043227504785	0.0600929041137138
1	D	26	50	20120529	6	1824	36.32	-0.0888373604543715	0.0608472456278836
1	D	26	50	20120529	6	1826	36.36	-0.0887858123700235	0.0612976019368213
1	D	26	50	20120529	6	1828	36.4	-0.0878846047774015	0.0613870509446414
1	D	26	50	20120529	6	1830	36.44	-0.0881947418116295	0.0610896418324743
1	D	26	50	20120529	6	1832	36.48	-0.0892746352878575	0.0616573071564109
1	D	26	50	20120529	6	1834	36.52	-0.0897124050960905	0.0621628177942811
1	D	26	50	20120529	6	1836	36.56	-0.0894606750819875	0.062382020896449
1	D	26	50	20120529	6	1838	36.6	-0.0892033589243145	0.0619562719034966
1	D	26	50	20120529	6	1840	36.64	-0.0885169703718165	0.0620345486241739
1	D	26	50	20120529	6	1842	36.68	-0.0882259959313575	0.0622251139017037
1	D	26	50	20120529	6	1844	36.72	-0.0875278694062925	0.0618328817701795
1	D	26	50	20120529	6	1846	36.76	-0.0876411479126385	0.062309330319343
1	D	26	50	20120529	6	1848	36.8	-0.0877590933237405	0.062766969828127
1	D	26	50	20120529	6	1850	36.84	-0.0889331734232225	0.0637085532179549
1	D	26	50	20120529	6	1852	36.88	-0.0892771101615915	0.0652780474294766
1	D	26	50	20120529	6	1854	36.92	-0.0894552303597725	0.0664589864647363
1	D	26	50	20120529	6	1856	36.96	-0.0898216530937835	0.067390811780984
1	D	26	50	20120529	6	1858	37	-0.0894919999123945	0.0667404149636485
1	D	26	50	20120529	6	1860	37.04	-0.0885157682902885	0.067668563324634
1	D	26	50	20120529	6	1862	37.08	-0.0882144700908245	0.0664396824496099
1	D	26	50	20120529	6	1864	37.12	-0.0877648915993465	0.0654976747957132
1	D	26	50	20120529	6	1866	37.16	-0.0871140705179425	0.0644104274089607
1	D	26	50	20120529	6	1868	37.2	-0.0857466674244835	0.063351040029387
1	D	26	50	20120529	6	1870	37.24	-0.0844990482197585	0.0628252354268967
1	D	26	50	20120529	6	1872	37.28	-0.0823390491352675	0.0613422203747142
1	D	26	50	20120529	6	1874	37.32	-0.0806497003243347	0.0603615339798866
1	D	26	50	20120529	6	1876	37.36	-0.0784052726901705	0.0599302695540409
1	D	26	50	20120529	6	1878	37.4	-0.0766903973244368	0.0590514772463822
1	D	26	50	20120529	6	1880	37.44	-0.0745170339217819	0.0584671242024097
1	D	26	50	20120529	6	1882	37.48	-0.0715781567178144	0.0587472799091158
1	D	26	50	20120529	6	1884	37.52	-0.069826441088781	0.0595260166072365
1	D	26	50	20120529	6	1886	37.56	-0.0688328146398576	0.0597503108782289
1	D	26	50	20120529	6	1888	37.6	-0.0666170955410095	0.0604938336586466
1	D	26	50	20120529	6	1890	37.64	-0.0659950537055997	0.0613789192166578
1	D	26	50	20120529	6	1892	37.68	-0.0646357823401249	0.061625204508545
1	D	26	50	20120529	6	1894	37.72	-0.0630424586300772	0.0635197557073781
1	D	26	50	20120529	6	1896	37.76	-0.0629227454520223	0.0639095836758463
1	D	26	50	20120529	6	1898	37.8	-0.0622822764138948	0.0653773676479621
1	D	26	50	20120529	6	1900	37.84	-0.0616682531693836	0.0663972701848743
1	D	26	50	20120529	6	1902	37.88	-0.0616846721888428	0.0668871396207447
1	D	26	50	20120529	6	1904	37.92	-0.0612127632652145	0.067230355110197
1	D	26	50	20120529	6	1906	37.96	-0.060786377876159	0.0673738977867779
1	D	26	50	20120529	6	1908	38	-0.0611071639385121	0.0663870171365471
1	D	26	50	20120529	6	1910	38.04	-0.061107581131513	0.0662409359466218
1	D	26	50	20120529	6	1912	38.08	-0.0613589646632926	0.0654959918815739
1	D	26	50	20120529	6	1914	38.12	-0.0621404944331991	0.0650057901055164
1	D	26	50	20120529	6	1916	38.16	-0.0619240278342744	0.0628888043265254
1	D	26	50	20120529	6	1918	38.2	-0.0622978751894878	0.0619323009836143
1	D	26	50	20120529	6	1920	38.24	-0.0617955465321328	0.0594676095871105
1	D	26	50	20120529	6	1922	38.28	-0.0610980564031704	0.0571372684790321
1	D	26	50	20120529	6	1924	38.32	-0.0605556347913222	0.0550861638388443
1	D	26	50	20120529	6	1926	38.36	-0.0597170768595131	0.0524398167102537
1	D	26	50	20120529	6	1928	38.4	-0.059541219403032	0.0504022885202646
1	D	26	50	20120529	6	1930	38.44	-0.0600528111592205	0.0480025802369518
1	D	26	50	20120529	6	1932	38.48	-0.0605840604839259	0.0465748609350581
1	D	26	50	20120529	6	1934	38.52	-0.0615339170230938	0.0453258982274483
1	D	26	50	20120529	6	1936	38.56	-0.0630046284172837	0.0431697175195761
1	D	26	50	20120529	6	1938	38.6	-0.0641891029864493	0.0424881372931904
1	D	26	50	20120529	6	1940	38.64	-0.0649867194356277	0.0408243150370585
1	D	26	50	20120529	6	1942	38.68	-0.0674941200817152	0.0378534766065813
1	D	26	50	20120529	6	1944	38.72	-0.0695419013200315	0.0361763607429631
1	D	26	50	20120529	6	1946	38.76	-0.0722385237407645	0.0353510257079621
1	D	26	50	20120529	6	1948	38.8	-0.0737559748931908	0.0348072605932297
1	D	26	50	20120529	6	1950	38.84	-0.0755518846960484	0.0351801887096275
1	D	26	50	20120529	6	1952	38.88	-0.0787088336313339	0.0347340043306988
1	D	26	50	20120529	6	1954	38.92	-0.0815131484148415	0.034988633482604
1	D	26	50	20120529	6	1956	38.96	-0.0836925929358145	0.0354376462886575
1	D	26	50	20120529	6	1958	39	-0.0867828617016345	0.0366058574018558
1	D	26	50	20120529	6	1960	39.04	-0.0886149753716885	0.0374791342766212
1	D	26	50	20120529	6	1962	39.08	-0.0909525289689355	0.0386855998666816
1	D	26	50	20120529	6	1964	39.12	-0.0920120577698655	0.0394928329680842
1	D	26	50	20120529	6	1966	39.16	-0.0937822995965655	0.0403940405607065
1	D	26	50	20120529	6	1968	39.2	-0.0967303691886885	0.0407071474434159
1	D	26	50	20120529	6	1970	39.24	-0.0985923934755875	0.0425121789237508
1	D	26	50	20120529	6	1972	39.28	-0.100146614180636	0.0436294076380255
1	D	26	50	20120529	6	1974	39.32	-0.101755777082582	0.0452064678921059
1	D	26	50	20120529	6	1976	39.36	-0.102888279303329	0.0449677486427773
1	D	26	50	20120529	6	1978	39.4	-0.104460884784689	0.0454514096811089
1	D	26	50	20120529	6	1980	39.44	-0.105218832543442	0.0452549047066172
1	D	26	50	20120529	6	1982	39.48	-0.106109009270278	0.0452330551070785
1	D	26	50	20120529	6	1984	39.52	-0.105890089010823	0.0450941793352535
1	D	26	50	20120529	6	1986	39.56	-0.106285503122863	0.0449236251796312
1	D	26	50	20120529	6	1988	39.6	-0.105361950955954	0.0450368329752992
1	D	26	50	20120529	6	1990	39.64	-0.105526777546649	0.0455791131657912
1	D	26	50	20120529	6	1992	39.68	-0.104951829022867	0.0458203072888539
1	D	26	50	20120529	6	1994	39.72	-0.105268471439482	0.04568326999466
1	D	26	50	20120529	6	1996	39.76	-0.105274623268479	0.0465030188860895
1	D	26	50	20120529	6	1998	39.8	-0.106226318285278	0.0469924074893487
1	D	26	50	20120529	6	2000	39.84	-0.106671654136068	0.0474945947253474
1	D	26	50	20120529	6	2002	39.88	-0.107041965957376	0.0482443400454395
1	D	26	50	20120529	6	2004	39.92	-0.107663795660751	0.0488613614227029
1	D	26	50	20120529	6	2006	39.96	-0.107440632760609	0.049166548709463
1	D	26	50	20120529	6	2008	40	-0.107283372212472	0.0487538811919626
1	D	26	50	20120529	6	2010	40.04	-0.106903655870976	0.0482412287756023
1	D	26	50	20120529	6	2012	40.08	-0.106579518122479	0.0476178434373082
1	D	26	50	20120529	6	2014	40.12	-0.106299291705095	0.0469915589612113
1	D	26	50	20120529	6	2016	40.16	-0.105327797698424	0.0469207775724145
1	D	26	50	20120529	6	2018	40.2	-0.105106685407947	0.0468647040046664
1	D	26	50	20120529	6	2020	40.24	-0.103580466131434	0.0471223737157308
1	D	26	50	20120529	6	2022	40.28	-0.103042640713663	0.0468243989181388
1	D	26	50	20120529	6	2024	40.32	-0.102684066864924	0.0466229441961788
1	D	26	50	20120529	6	2026	40.36	-0.102647509444336	0.0456313683569209
1	D	26	50	20120529	6	2028	40.4	-0.102509552911326	0.0446294687586576
1	D	26	50	20120529	6	2030	40.44	-0.102146665711221	0.0446769863343534
1	D	26	50	20120529	6	2032	40.48	-0.101790778868250	0.0443017247655777
1	D	26	50	20120529	6	2034	40.52	-0.101784980592645	0.0432666618592768
1	D	26	50	20120529	6	2036	40.56	-0.101669934319346	0.0415771716269878
1	D	26	50	20120529	6	2038	40.6	-0.102382910086815	0.0407171176490306
1	D	26	50	20120529	6	2040	40.64	-0.102985435775064	0.0396097177190144
1	D	26	50	20120529	6	2042	40.68	-0.103403335882746	0.038785938318932
1	D	26	50	20120529	6	2044	40.72	-0.103997588421655	0.0383882614651927
1	D	26	50	20120529	6	2046	40.76	-0.104610862132979	0.0370438393421227
1	D	26	50	20120529	6	2048	40.8	-0.105382598473965	0.0358775374172336
1	D	26	50	20120529	6	2050	40.84	-0.106230490215286	0.0349957045504159
1	D	26	50	20120529	6	2052	40.88	-0.107448340224523	0.0330127650039345
1	D	26	50	20120529	6	2054	40.92	-0.108227218344001	0.032144791430028
1	D	26	50	20120529	6	2056	40.96	-0.109061038660376	0.0310762116622989
1	D	26	50	20120529	6	2058	41	-0.110208248702172	0.030467816987766
1	D	26	50	20120529	6	2060	41.04	-0.111282414613473	0.0301304563424619
1	D	26	50	20120529	6	2062	41.08	-0.112091910456575	0.0304353607865095
1	D	26	50	20120529	6	2064	41.12	-0.112701931476705	0.0306738679038037
1	D	26	50	20120529	6	2066	41.16	-0.113527973618487	0.0300288450980053
1	D	26	50	20120529	6	2068	41.2	-0.115147106726048	0.0306045714392474
1	D	26	50	20120529	6	2070	41.24	-0.117059830569159	0.0308725649093171
1	D	26	50	20120529	6	2072	41.28	-0.118516894802471	0.0309117386249949
1	D	26	50	20120529	6	2074	41.32	-0.119633274988608	0.0312604836894761
1	D	26	50	20120529	6	2076	41.36	-0.120786283306011	0.0319530240709702
1	D	26	50	20120529	6	2078	41.4	-0.122308896337941	0.0319478621914675
1	D	26	50	20120529	6	2080	41.44	-0.123296583089901	0.0323291341678833
1	D	26	50	20120529	6	2082	41.48	-0.124797487943649	0.0321830459068902
1	D	26	50	20120529	6	2084	41.52	-0.125982386776883	0.0320262803335011
1	D	26	50	20120529	6	2086	41.56	-0.127285796706644	0.0326645856248782
1	D	26	50	20120529	6	2088	41.6	-0.128583479071477	0.0336126743970931
1	D	26	50	20120529	6	2090	41.64	-0.128860311376311	0.033269374054827
1	D	26	50	20120529	6	2092	41.68	-0.129698798597442	0.0344616975092638
1	D	26	50	20120529	6	2094	41.72	-0.130239381731659	0.0347894415023438
1	D	26	50	20120529	6	2096	41.76	-0.130825714674620	0.0342992750816253
1	D	26	50	20120529	6	2098	41.8	-0.131476182202633	0.033172217583092
1	D	26	50	20120529	6	2100	41.84	-0.132304769928828	0.0333335793505588
1	D	26	50	20120529	6	2102	41.88	-0.133056919411976	0.0333224777740942
1	D	26	50	20120529	6	2104	41.92	-0.133649262762575	0.0321135373102995
1	D	26	50	20120529	6	2106	41.96	-0.134644232714383	0.0319289117297317
1	D	26	50	20120529	6	2108	42	-0.135079386227525	0.0312830403957959
1	D	26	50	20120529	6	2110	42.04	-0.135409605094339	0.0322369274436166
1	D	26	50	20120529	6	2112	42.08	-0.135436192309313	0.0321113452792779
1	D	26	50	20120529	6	2114	42.12	-0.134854738403142	0.031974378695762
1	D	26	50	20120529	6	2116	42.16	-0.134596503006653	0.0324659593300429
1	D	26	50	20120529	6	2118	42.2	-0.134201442448004	0.0314383210449445
1	D	26	50	20120529	6	2120	42.24	-0.133930974104200	0.0320142595182209
1	D	26	50	20120529	6	2122	42.28	-0.133120841864995	0.0312715852659407
1	D	26	50	20120529	6	2124	42.32	-0.132513295718599	0.0300222690049403
1	D	26	50	20120529	6	2126	42.36	-0.131850807375305	0.0298998688211169
1	D	26	50	20120529	6	2128	42.4	-0.131270272707951	0.0290053787429159
1	D	26	50	20120529	6	2130	42.44	-0.130840422495668	0.0277706995922861
1	D	26	50	20120529	6	2132	42.48	-0.129857049095073	0.0265662846118911
1	D	26	50	20120529	6	2134	42.52	-0.128874807065326	0.0248473787375047
1	D	26	50	20120529	6	2136	42.56	-0.128369649980846	0.0229879707456965
1	D	26	50	20120529	6	2138	42.6	-0.127946587993662	0.0218370130379592
1	D	26	50	20120529	6	2140	42.64	-0.126817338464108	0.0201647055004530
1	D	26	50	20120529	6	2142	42.68	-0.126150324637414	0.0197795444367407
1	D	26	50	20120529	6	2144	42.72	-0.125133505086067	0.0184629116101714
1	D	26	50	20120529	6	2146	42.76	-0.124698775836994	0.0177775837178453
1	D	26	50	20120529	6	2148	42.8	-0.123735979243731	0.0162584355091442
1	D	26	50	20120529	6	2150	42.84	-0.122517704970424	0.0146765669289517
1	D	26	50	20120529	6	2152	42.88	-0.121634528600722	0.0137410646574419
1	D	26	50	20120529	6	2154	42.92	-0.120446872051041	0.0124976880934035
1	D	26	50	20120529	6	2156	42.96	-0.119532017297543	0.0114086022290200
1	D	26	50	20120529	6	2158	43	-0.119170190757609	0.00991073793443252
1	D	26	50	20120529	6	2160	43.04	-0.118081034182548	0.00904827979341932
1	D	26	50	20120529	6	2162	43.08	-0.117695943829513	0.00774621336654242
1	D	26	50	20120529	6	2164	43.12	-0.116542016273295	0.00702065109836689
1	D	26	50	20120529	6	2166	43.16	-0.116171350898598	0.00588942166982465
1	D	26	50	20120529	6	2168	43.2	-0.116770482474296	0.00552646375904158
1	D	26	50	20120529	6	2170	43.24	-0.116955885872324	0.00466648049176251
1	D	26	50	20120529	6	2172	43.28	-0.117151330186644	0.00491792766315246
1	D	26	50	20120529	6	2174	43.32	-0.117509338349958	0.00504499475173168
1	D	26	50	20120529	6	2176	43.36	-0.117498448905528	0.00394714076326143
1	D	26	50	20120529	6	2178	43.4	-0.117665608948601	0.00426929861277003
1	D	26	50	20120529	6	2180	43.44	-0.117583443140626	0.00481956910988939
1	D	26	50	20120529	6	2182	43.48	-0.116271477218814	0.00491672558162443
1	D	26	50	20120529	6	2184	43.52	-0.116019676494032	0.00688113893043878
1	D	26	50	20120529	6	2186	43.56	-0.114824171059080	0.00623958094786822
1	D	26	50	20120529	6	2188	43.6	-0.114869425893076	0.00777683109016782
1	D	26	50	20120529	6	2190	43.64	-0.113791724447871	0.00822803592724292
1	D	26	50	20120529	6	2192	43.68	-0.111841028970610	0.00816913393237012
1	D	26	50	20120529	6	2194	43.72	-0.110287656793701	0.00817790205645682
1	D	26	50	20120529	6	2196	43.76	-0.108526819487190	0.00838579145012562
1	D	26	50	20120529	6	2198	43.8	-0.107305716786758	0.00882978379803262
1	D	26	50	20120529	6	2200	43.84	-0.105694786117860	0.00859544861074742
1	D	26	50	20120529	6	2202	43.88	-0.104090643674060	0.00790488812824072
1	D	26	50	20120529	6	2204	43.92	-0.103564414807501	0.00773914229873052
1	D	26	50	20120529	6	2206	43.96	-0.102788930800573	0.0062599456231664
1	D	26	50	20120529	6	2208	44	-0.102350171042846	0.00481879129243009
1	D	26	50	20120529	6	2210	44.04	-0.101373090892603	0.00373069537754023
1	D	26	50	20120529	6	2212	44.08	-0.100705511380485	0.0025149666886462
1	D	26	50	20120529	6	2214	44.12	-0.100182181651729	0.00148633845405414
1	D	26	50	20120529	6	2216	44.16	-0.100200495717362	0.00026848844481654
1	D	26	50	20120529	6	2218	44.2	-0.100482065637631	-0.00082314300397925
1	D	26	50	20120529	6	2220	44.24	-0.100739593927338	-0.0018778634787971
1	D	26	50	20120529	6	2222	44.28	-0.100874722033223	-0.00318325330754559
1	D	26	50	20120529	6	2224	44.32	-0.101123977173592	-0.00288167226536952
1	D	26	50	20120529	6	2226	44.36	-0.102072065945807	-0.00500002276044818
1	D	26	50	20120529	6	2228	44.4	-0.102433538932348	-0.00715160727424261
1	D	26	50	20120529	6	2230	44.44	-0.103539029674056	-0.0097790746517756
1	D	26	50	20120529	6	2232	44.48	-0.103800659183095	-0.00947049325246577
1	D	26	50	20120529	6	2234	44.52	-0.104788770199124	-0.0106178447156191
1	D	26	50	20120529	6	2236	44.56	-0.105798730814694	-0.0119489732312027
1	D	26	50	20120529	6	2238	44.6	-0.107258977028521	-0.0133573178072920
1	D	26	50	20120529	6	2240	44.64	-0.107851744643191	-0.0146434743315922
1	D	26	50	20120529	6	2242	44.68	-0.108435814844451	-0.0155943915309319
1	D	26	50	20120529	6	2244	44.72	-0.108633521900470	-0.0167181256275935
1	D	26	50	20120529	6	2246	44.76	-0.109386024937009	-0.0168014228064173
1	D	26	50	20120529	6	2248	44.8	-0.109576165950470	-0.0163241964397945
1	D	26	50	20120529	6	2250	44.84	-0.110137396602698	-0.016211271486839
1	D	26	50	20120529	6	2252	44.88	-0.110366711331837	-0.0166876493253244
1	D	26	50	20120529	6	2254	44.92	-0.110181944329912	-0.0169544407138661
1	D	26	50	20120529	6	2256	44.96	-0.110349528637053	-0.0165634106638699
1	D	26	50	20120529	6	2258	45	-0.111156196053032	-0.0162686885574714
1	D	26	50	20120529	6	2260	45.04	-0.110683495169808	-0.0163468238567925
1	D	26	50	20120529	6	2262	45.08	-0.109627784745497	-0.0163602588856350
1	D	26	50	20120529	6	2264	45.12	-0.108604106258373	-0.0160673045461895
1	D	26	50	20120529	6	2266	45.16	-0.108220430118902	-0.0156352623028845
1	D	26	50	20120529	6	2268	45.2	-0.107404358182734	-0.0155568441608509
1	D	26	50	20120529	6	2270	45.24	-0.107232601945583	-0.0149011440426566
1	D	26	50	20120529	6	2272	45.28	-0.106318383588187	-0.0146326555978401
1	D	26	50	20120529	6	2274	45.32	-0.106287058757780	-0.0133490446579521
1	D	26	50	20120529	6	2276	45.36	-0.106006620208362	-0.0128956477898553
1	D	26	50	20120529	6	2278	45.4	-0.105673785046457	-0.0123479935878263
1	D	26	50	20120529	6	2280	45.44	-0.105649884837254	-0.0111198905302615
1	D	26	50	20120529	6	2282	45.48	-0.105009528936212	-0.00989899996186483
1	D	26	50	20120529	6	2284	45.52	-0.103633640561378	-0.00826756319631123
1	D	26	50	20120529	6	2286	45.56	-0.101716179102835	-0.00661880231461854
1	D	26	50	20120529	6	2288	45.6	-0.100210112369585	-0.00597399164085454
1	D	26	50	20120529	6	2290	45.64	-0.0983937671807515	-0.0052002046902021
1	D	26	50	20120529	6	2292	45.68	-0.0978188186569695	-0.0054750570960493
1	D	26	50	20120529	6	2294	45.72	-0.0959960387964265	-0.00539303270943166
1	D	26	50	20120529	6	2296	45.76	-0.0954751132307265	-0.0057562734629272
1	D	26	50	20120529	6	2298	45.8	-0.0941432068976835	-0.00573548452356031
1	D	26	50	20120529	6	2300	45.84	-0.0936359992035385	-0.00562892353163549
1	D	26	50	20120529	6	2302	45.88	-0.0929905521336715	-0.00467843059636453
1	D	26	50	20120529	6	2304	45.92	-0.0910681409276595	-0.00363523596208004
1	D	26	50	20120529	6	2306	45.96	-0.0894134403490045	-0.00338202102373712
1	D	26	50	20120529	6	2308	46	-0.0877757810437765	-0.00271069384567861
1	D	26	50	20120529	6	2310	46.04	-0.0869767503810355	-0.00209367246841524
1	D	26	50	20120529	6	2312	46.08	-0.0850196202320675	-0.00092567348725131
1	D	26	50	20120529	6	2314	46.12	-0.0838354992162925	0.00062345604897219
1	D	26	50	20120529	6	2316	46.16	-0.0824482264222825	0.00107678220639087
1	D	26	50	20120529	6	2318	46.2	-0.0814536807345435	0.0018345885437885
1	D	26	50	20120529	6	2320	46.24	-0.0801253806460849	0.00188910647661798
1	D	26	50	20120529	6	2322	46.28	-0.0794829034246988	0.00127788337496033
1	D	26	50	20120529	6	2324	46.32	-0.0789736451208882	9.95606347910598e-05
1	D	26	50	20120529	6	2326	46.36	-0.077763149022175	-0.00031176337982515
1	D	26	50	20120529	6	2328	46.4	-0.0779869483184205	-0.00024579031714042
1	D	26	50	20120529	6	2330	46.44	-0.077850193866939	-0.00021001071401239
1	D	26	50	20120529	6	2332	46.48	-0.0793670793339404	0.00083297178823777
1	D	26	50	20120529	6	2334	46.52	-0.0794532756505671	0.00108830804692422
1	D	26	50	20120529	6	2336	46.56	-0.0799350982112676	0.00192905800975501
1	D	26	50	20120529	6	2338	46.6	-0.0805393209557915	0.00227037845303379
1	D	26	50	20120529	6	2340	46.64	-0.0810383969219525	0.00335423172723651
1	D	26	50	20120529	6	2342	46.68	-0.0813630296451955	0.00511287700272558
1	D	26	50	20120529	6	2344	46.72	-0.0815916372675535	0.0072329952647572
1	D	26	50	20120529	6	2346	46.76	-0.0816440338800395	0.00936117454409432
1	D	26	50	20120529	6	2348	46.8	-0.0807745046712141	0.0109878736942140
1	D	26	50	20120529	6	2350	46.84	-0.079708894751966	0.0120097844143848
1	D	26	50	20120529	6	2352	46.88	-0.0786043232490745	0.0131714901451962
1	D	26	50	20120529	6	2354	46.92	-0.0777232681997161	0.0138299479798371
1	D	26	50	20120529	6	2356	46.96	-0.0758476674626187	0.0153956945254185
1	D	26	50	20120529	6	2358	47	-0.0741132759497244	0.0157244991786702
1	D	26	50	20120529	6	2360	47.04	-0.0727440343786347	0.0164382527635999
1	D	26	50	20120529	6	2362	47.08	-0.0713346998530518	0.0158097055458032
1	D	26	50	20120529	6	2364	47.12	-0.0697601144727056	0.0158067356973222
1	D	26	50	20120529	6	2366	47.16	-0.0678268845329416	0.0151164580575279
1	D	26	50	20120529	6	2368	47.2	-0.0658662188500676	0.0147839764490140
1	D	26	50	20120529	6	2370	47.24	-0.0648385805649691	0.0145123767343602
1	D	26	50	20120529	6	2372	47.28	-0.0632292055309886	0.0132828594632330
1	D	26	50	20120529	6	2374	47.32	-0.0636992901191214	0.0128809399688066
1	D	26	50	20120529	6	2376	47.36	-0.0623419986526338	0.0118298257385728
1	D	26	50	20120529	6	2378	47.4	-0.0614688631992247	0.0105687715050047
1	D	26	50	20120529	6	2380	47.44	-0.0604752367503013	0.00983677456512042
1	D	26	50	20120529	6	2382	47.48	-0.0597970506364653	0.00935926535578512
1	D	26	50	20120529	6	2384	47.52	-0.059610374446232	0.00812762676431442
1	D	26	50	20120529	6	2386	47.56	-0.0592118490643553	0.00727952289095927
1	D	26	50	20120529	6	2388	47.6	-0.0588022221060139	0.00756130494326212
1	D	26	50	20120529	6	2390	47.64	-0.058638951150238	0.00662771186006152
1	D	26	50	20120529	6	2392	47.68	-0.0586418502880408	0.00556528392132874
1	D	26	50	20120529	6	2394	47.72	-0.0584541134376358	0.00475105046279242
1	D	26	50	20120529	6	2396	47.76	-0.058437567138956	0.0040174978879895
1	D	26	50	20120529	6	2398	47.8	-0.0579761092535537	0.00358135442535364
1	D	26	50	20120529	6	2400	47.84	-0.0578738616129941	0.00176932258788499
1	D	26	50	20120529	6	2402	47.88	-0.0572139895647908	0.00026516504294496
1	D	26	50	20120529	6	2404	47.92	-0.0569182067982205	-0.00229845059224686
1	D	26	50	20120529	6	2406	47.96	-0.0569328439085911	-0.00309642059481587
1	D	26	50	20120529	6	2408	48	-0.0571539561990681	-0.005308604159758
1	D	26	50	20120529	6	2410	48.04	-0.0576939029371822	-0.00644506617848101
1	D	26	50	20120529	6	2412	48.08	-0.0574121208848793	-0.00843125841615591
1	D	26	50	20120529	6	2414	48.12	-0.0587892113412401	-0.0099042325520456
1	D	26	50	20120529	6	2416	48.16	-0.0593370069646253	-0.0114716761539018
1	D	26	50	20120529	6	2418	48.2	-0.0597410477793953	-0.0136812434237536
1	D	26	50	20120529	6	2420	48.24	-0.0610199211038493	-0.0156192816896297
1	D	26	50	20120529	6	2422	48.28	-0.0617082895553344	-0.0171821998080863
1	D	26	50	20120529	6	2424	48.32	-0.0630237910110539	-0.0183691492509860
1	D	26	50	20120529	6	2426	48.36	-0.0646386107672496	-0.0201888885523696
1	D	26	50	20120529	6	2428	48.4	-0.0658266208703211	-0.0212633373063826
1	D	26	50	20120529	6	2430	48.44	-0.0672731492125944	-0.0222202649133623
1	D	26	50	20120529	6	2432	48.48	-0.0682521385511472	-0.0231103002188418
1	D	26	50	20120529	6	2434	48.52	-0.0697404569041887	-0.0236194171012961
1	D	26	50	20120529	6	2436	48.56	-0.0710473316571776	-0.0252985128639017
1	D	26	50	20120529	6	2438	48.6	-0.0716175425655265	-0.0252541065580432
1	D	26	50	20120529	6	2440	48.64	-0.071278202021235	-0.0255695468931305
1	D	26	50	20120529	6	2442	48.68	-0.0710556755171956	-0.0258137108646742
1	D	26	50	20120529	6	2444	48.72	-0.0701897525529546	-0.025108583982475
1	D	26	50	20120529	6	2446	48.76	-0.0693189505519233	-0.0246148113171724
1	D	26	50	20120529	6	2448	48.8	-0.0688825949572531	-0.0245885776555904
1	D	26	50	20120529	6	2450	48.84	-0.0672453599160938	-0.0232266899950251
1	D	26	50	20120529	6	2452	48.88	-0.0669627293356535	-0.0230283465429023
1	D	26	50	20120529	6	2454	48.92	-0.0655043215994563	-0.0219226436691609
1	D	26	50	20120529	6	2456	48.96	-0.064310513220779	-0.0218479024823895
1	D	26	50	20120529	6	2458	49	-0.0623014814340718	-0.0212072637386345
1	D	26	50	20120529	6	2460	49.04	-0.0607647969771972	-0.0211334417906786
1	D	26	50	20120529	6	2462	49.08	-0.0583806450430705	-0.020419758916427
1	D	26	50	20120529	6	2464	49.12	-0.0559264188269282	-0.0195449264067430
1	D	26	50	20120529	6	2466	49.16	-0.0540885068812682	-0.0188758619703843
1	D	26	50	20120529	6	2468	49.2	-0.0512689185912868	-0.0182487289661500
1	D	26	50	20120529	6	2470	49.24	-0.0486041159757072	-0.0171115598406458
1	D	26	50	20120529	6	2472	49.28	-0.0458760273032114	-0.0169803915327357
1	D	26	50	20120529	6	2474	49.32	-0.0436251649973383	-0.0171031452699496
1	D	26	50	20120529	6	2476	49.36	-0.041092803481875	-0.0166363840836884
1	D	26	50	20120529	6	2478	49.4	-0.0379705027788677	-0.016167148023693
1	D	26	50	20120529	6	2480	49.44	-0.0361512584522309	-0.0155385300952182
1	D	26	50	20120529	6	2482	49.48	-0.0331693184452891	-0.0146740920552176
1	D	26	50	20120529	6	2484	49.52	-0.0313011423293943	-0.0127373265815477
1	D	26	50	20120529	6	2486	49.56	-0.0301379516743424	-0.011925285154033
1	D	26	50	20120529	6	2488	49.6	-0.0297042123747626	-0.0103934090232705
1	D	26	50	20120529	6	2490	49.64	-0.0278411274276922	-0.00881825795749931
1	D	26	50	20120529	6	2492	49.68	-0.0274212474210237	-0.00757558850024208
1	D	26	50	20120529	6	2494	49.72	-0.0278663711397806	-0.00700629683070878
1	D	26	50	20120529	6	2496	49.76	-0.0289184046088299	-0.00580987215694114
1	D	26	50	20120529	6	2498	49.8	-0.0298155816927995	-0.0047282816244382
1	D	26	50	20120529	6	2500	49.84	-0.0313819646344839	-0.00350371410077934
1	D	26	50	20120529	6	2502	49.88	-0.0323230530495651	-0.00286399459583987
1	D	26	50	20120529	6	2504	49.92	-0.0323057996441041	-0.00244213469018398
1	D	26	50	20120529	6	2506	49.96	-0.0324122899253508	-0.00135092750545689
1	D	26	50	20120529	6	2508	50	-0.0320999608601007	-0.00084980092962999
1	D	26	50	20120529	6	2510	50.04	-0.0314704944034884	5.89727055509601e-05
1	D	26	50	20120529	6	2512	50.08	-0.0305079806529373	0.000138592929112570
1	D	26	50	20120529	6	2514	50.12	-0.0291610129454551	-0.00105733676990824
1	D	26	50	20120529	6	2516	50.16	-0.0278044285857487	-0.0011940205107116
1	D	26	50	20120529	6	2518	50.2	-0.0256821182926954	-0.0010586802727925
1	D	26	50	20120529	6	2520	50.24	-0.0239712027249364	-0.0014692264699494
1	D	26	50	20120529	6	2522	50.28	-0.0230273565934086	-0.00153923004128687
1	D	26	50	20120529	6	2524	50.32	-0.0219394728105531	-0.00258779868710840
1	D	26	50	20120529	6	2526	50.36	-0.021860135429704	-0.00366500515756799
1	D	26	50	20120529	6	2528	50.4	-0.0212896416786426	-0.00436702076992999
1	D	26	50	20120529	6	2530	50.44	-0.0202091118063115	-0.00612693883762519
1	D	26	50	20120529	6	2532	50.48	-0.0193792512879109	-0.00721192348267783
1	D	26	50	20120529	6	2534	50.52	-0.0190641645062142	-0.00752870732064941
1	D	26	50	20120529	6	2536	50.56	-0.0179966453986569	-0.00770527188391168
1	D	26	50	20120529	6	2538	50.6	-0.0175043576575948	-0.00875589113939866
1	D	26	50	20120529	6	2540	50.64	-0.0171828362041893	-0.0086419762369495
1	D	26	50	20120529	6	2542	50.68	-0.0173517640142148	-0.00867372533142478
1	D	26	50	20120529	6	2544	50.72	-0.0177611788405218	-0.00757601276431079
1	D	26	50	20120529	6	2546	50.76	-0.0172831746564397	-0.00770088782186833
1	D	26	50	20120529	6	2548	50.8	-0.0170685677483496	-0.00640865017924991
1	D	26	50	20120529	6	2550	50.84	-0.0167884120416434	-0.0050091444379255
1	D	26	50	20120529	6	2552	50.88	-0.0166884978534618	-0.00332177552598004
1	D	26	50	20120529	6	2554	50.92	-0.0166288180411296	-0.00251708800898974
1	D	26	50	20120529	6	2556	50.96	-0.0157862296006677	-0.00017585745648109
1	D	26	50	20120529	6	2558	51	-0.014150550194427	0.00212478516678746
1	D	26	50	20120529	6	2560	51.04	-0.0126319676711508	0.00423422611642317
1	D	26	50	20120529	6	2562	51.08	-0.0116396847251117	0.00578865895350556
1	D	26	50	20120529	6	2564	51.12	-0.0099091115888358	0.00736494139012661
1	D	26	50	20120529	6	2566	51.16	-0.0076185805925382	0.00893889037436972
1	D	26	50	20120529	6	2568	51.2	-0.0058238870133442	0.00997047431530722
1	D	26	50	20120529	6	2570	51.24	-0.003177561097957	0.0116540036374308
1	D	26	50	20120529	6	2572	51.28	-0.0021193545867079	0.0124758950624073
1	D	26	50	20120529	6	2574	51.32	-0.000662120647767401	0.0130892677686798
1	D	26	50	20120529	6	2576	51.36	0.0011433138834328	0.0136458103029483
1	D	26	50	20120529	6	2578	51.4	0.0030380178173306	0.0134381443550223
1	D	26	50	20120529	6	2580	51.44	0.0042339609513803	0.0124942409478452
1	D	26	50	20120529	6	2582	51.48	0.0052295821485333	0.0116865984316163
1	D	26	50	20120529	6	2584	51.52	0.0063992605083026	0.0113697969159752
1	D	26	50	20120529	6	2586	51.56	0.0074410119376467	0.0109154518176849
1	D	26	50	20120529	6	2588	51.6	0.00950181101180458	0.0110640927341581
1	D	26	50	20120529	6	2590	51.64	0.0112444191054963	0.0102741271803521
1	D	26	50	20120529	6	2592	51.68	0.0123895997508314	0.00956060694066022
1	D	26	50	20120529	6	2594	51.72	0.0132265454791794	0.0105879058145036
1	D	26	50	20120529	6	2596	51.76	0.0142211901618676	0.0110212491342860
1	D	26	50	20120529	6	2598	51.8	0.0147143335021350	0.0116828253098319
1	D	26	50	20120529	6	2600	51.84	0.0148200530369902	0.0105928272777007
1	D	26	50	20120529	6	2602	51.88	0.0152236342323524	0.0103424761218216
1	D	26	50	20120529	6	2604	51.92	0.0161159039952604	0.0105624287571775
1	D	26	50	20120529	6	2606	51.96	0.0166369921955202	0.0100351604436501
1	D	26	50	20120529	6	2608	52	0.0170361963999069	0.0100314552041167
1	D	26	50	20120529	6	2610	52.04	0.0183104240328085	0.0103002477048491
1	D	26	50	20120529	6	2612	52.08	0.0180649872690587	0.00948229486464382
1	D	26	50	20120529	6	2614	52.12	0.0181998113190275	0.0101460772133470
1	D	26	50	20120529	6	2616	52.16	0.0181349130586502	0.00949419547177112
1	D	26	50	20120529	6	2618	52.2	0.0183484946619076	0.00968401828718072
1	D	26	50	20120529	6	2620	52.24	0.0190530770718853	0.00958549709935802
1	D	26	50	20120529	6	2622	52.28	0.0188503990551938	0.00952067662072662
1	D	26	50	20120529	6	2624	52.32	0.0195328843782594	0.0101109835037967
1	D	26	50	20120529	6	2626	52.36	0.0198226708793253	0.0104988315732776
1	D	26	50	20120529	6	2628	52.4	0.0204104816754579	0.0116787311615689
1	D	26	50	20120529	6	2630	52.44	0.0204616691353480	0.0125661572430258
1	D	26	50	20120529	6	2632	52.48	0.0213953682845658	0.0131639099605018
1	D	26	50	20120529	6	2634	52.52	0.0210974076291094	0.0119598343913618
1	D	26	50	20120529	6	2636	52.56	0.0217135097675572	0.0115541672309950
1	D	26	50	20120529	6	2638	52.6	0.0221486774228350	0.00996754689323302
1	D	26	50	20120529	6	2640	52.64	0.0240763777875702	0.0101994920595979
1	D	26	50	20120529	6	2642	52.68	0.0246398711814977	0.00983073587320912
1	D	26	50	20120529	6	2644	52.72	0.0262655945242593	0.00816541455070102
1	D	26	50	20120529	6	2646	52.76	0.027213053971439	0.00731624294610629
1	D	26	50	20120529	6	2648	52.8	0.0272379794854758	0.00639442319081245
1	D	26	50	20120529	6	2650	52.84	0.0282609862211575	0.00417569888814436
1	D	26	50	20120529	6	2652	52.88	0.0285912616565141	0.00323137192400535
1	D	26	50	20120529	6	2654	52.92	0.0300644196401669	0.00186371427210557
1	D	26	50	20120529	6	2656	52.96	0.0313779341258312	0.00051597581823182
1	D	26	50	20120529	6	2658	53	0.0328456968847436	-0.000584374257176
1	D	26	50	20120529	6	2660	53.04	0.0326331123020476	-0.00139412465871958
1	D	26	50	20120529	6	2662	53.08	0.0322319918382839	-0.00247464745998294
1	D	26	50	20120529	6	2664	53.12	0.03192371449489	-0.00236611364013861
1	D	26	50	20120529	6	2666	53.16	0.0324325980321066	-0.00237716571912856
1	D	26	50	20120529	6	2668	53.2	0.032404243050181	-0.00378717906722141
1	D	26	50	20120529	6	2670	53.24	0.0326251149243524	-0.00528005118793369
1	D	26	50	20120529	6	2672	53.28	0.0317618648237443	-0.00566204441326629
1	D	26	50	20120529	6	2674	53.32	0.0316967120049257	-0.00683806198532888
1	D	26	50	20120529	6	2676	53.36	0.0313268315187549	-0.00737552677864097
1	D	26	50	20120529	6	2678	53.4	0.031394480424511	-0.00860796440077443
1	D	26	50	20120529	6	2680	53.44	0.0315466073774154	-0.0102115835855562
1	D	26	50	20120529	6	2682	53.48	0.030953606417509	-0.0114258485634131
1	D	26	50	20120529	6	2684	53.52	0.0317143048216416	-0.0124245732522288
1	D	26	50	20120529	6	2686	53.56	0.0314986513955154	-0.0130644907470670
1	D	26	50	20120529	6	2688	53.6	0.0324034687682556	-0.0147803525267604
1	D	26	50	20120529	6	2690	53.64	0.0316522646868739	-0.0147726896105727
1	D	26	50	20120529	6	2692	53.68	0.0317903746620549	-0.0150555910129102
1	D	26	50	20120529	6	2694	53.72	0.0308969671643359	-0.0159750200401768
1	D	26	50	20120529	6	2696	53.76	0.0313949259017831	-0.0169113566976884
1	D	26	50	20120529	6	2698	53.8	0.0319590698339494	-0.0172596633559653
1	D	26	50	20120529	6	2700	53.84	0.0327948629782441	-0.0183801518325013
1	D	26	50	20120529	6	2702	53.88	0.0333712186445214	-0.0194721439057555
1	D	26	50	20120529	6	2704	53.92	0.0343450461035715	-0.0205009842723819
1	D	26	50	20120529	6	2706	53.96	0.0347178045143418	-0.0228184843213140
1	D	26	50	20120529	6	2708	54	0.0341059591587167	-0.0236918177646218
1	D	26	50	20120529	6	2710	54.04	0.0337451437814807	-0.0249663565245072
1	D	26	50	20120529	6	2712	54.08	0.0328425785438385	-0.0259260559900692
1	D	26	50	20120529	6	2714	54.12	0.0323870957107372	-0.0261299502304243
1	D	26	50	20120529	6	2716	54.16	0.0333496943141021	-0.0250922568868974
1	D	26	50	20120529	6	2718	54.2	0.0338325138953641	-0.0254318024921554
1	D	26	50	20120529	6	2720	54.24	0.0348976641952044	-0.0255106095429186
1	D	26	50	20120529	6	2722	54.28	0.0352020595223696	-0.0254015171087172
1	D	26	50	20120529	6	2724	54.32	0.036551466748247	-0.0245639137710626
1	D	26	50	20120529	6	2726	54.36	0.0378742089774058	-0.0248894374488497
1	D	26	50	20120529	6	2728	54.4	0.039064501621167	-0.0238914778495712
1	D	26	50	20120529	6	2730	54.44	0.0407865272506719	-0.0225665633883806
1	D	26	50	20120529	6	2732	54.48	0.0422924525625649	-0.0237268549056296
1	D	26	50	20120529	6	2734	54.52	0.0444940436679249	-0.0236987686242809
1	D	26	50	20120529	6	2736	54.56	0.0455753654998509	-0.0242675511769317
1	D	26	50	20120529	6	2738	54.6	0.0482384781302235	-0.0241278198059015
1	D	26	50	20120529	6	2740	54.64	0.0481539293723971	-0.0237620829654684
1	D	26	50	20120529	6	2742	54.68	0.0474352826085415	-0.024350904924298
1	D	26	50	20120529	6	2744	54.72	0.0475130148569974	-0.0239453579720841
1	D	26	50	20120529	6	2746	54.76	0.0473738915977989	-0.0240618538142846
1	D	26	50	20120529	6	2748	54.8	0.0468331741132934	-0.0258231790244743
1	D	26	50	20120529	6	2750	54.84	0.04590575902204	-0.0281230883780108
1	D	26	50	20120529	6	2752	54.88	0.0452742157928114	-0.0301839772547299
1	D	26	50	20120529	6	2754	54.92	0.0448806613716064	-0.0321299139033518
1	D	26	50	20120529	6	2756	54.96	0.0437864701962627	-0.0335250497247685
1	D	26	50	20120529	6	2758	55	0.0420163556487828	-0.0354457780166412
1	D	26	50	20120529	6	2760	55.04	0.0404251461880109	-0.0377042134361407
1	D	26	50	20120529	6	2762	55.08	0.0394870346924785	-0.0397365019648811
1	D	26	50	20120529	6	2764	55.12	0.0392699529106543	-0.0420490239820736
1	D	26	50	20120529	6	2766	55.16	0.0390024544153314	-0.043973556508429
1	D	26	50	20120529	6	2768	55.2	0.0381702604445529	-0.0459941141356696
1	D	26	50	20120529	6	2770	55.24	0.0384014843620009	-0.0472263184125653
1	D	26	50	20120529	6	2772	55.28	0.0374270912175259	-0.0489437393627112
1	D	26	50	20120529	6	2774	55.32	0.0362846187911628	-0.04946508919248
1	D	26	50	20120529	6	2776	55.36	0.0358751332541776	-0.049100999910847
1	D	26	50	20120529	6	2778	55.4	0.0351734711952062	-0.0482473098939205
1	D	26	50	20120529	6	2780	55.44	0.0347897243450563	-0.0469744469771066
1	D	26	50	20120529	6	2782	55.48	0.0349025078766555	-0.0449492224451102
1	D	26	50	20120529	6	2784	55.52	0.0345013661996884	-0.0434697429268336
1	D	26	50	20120529	6	2786	55.56	0.0331647929618896	-0.041256640123076
1	D	26	50	20120529	6	2788	55.6	0.0317595596556376	-0.0379792709029544
1	D	26	50	20120529	6	2790	55.64	0.0309248201004469	-0.035818140447614
1	D	26	50	20120529	6	2792	55.68	0.0297050609029001	-0.0339768343894042
1	D	26	50	20120529	6	2794	55.72	0.027730677348471	-0.0328409380561062
1	D	26	50	20120529	6	2796	55.76	0.0267874676130463	-0.0316537764811721
1	D	26	50	20120529	6	2798	55.8	0.0246261250256715	-0.0311357500532748
1	D	26	50	20120529	6	2800	55.84	0.0227032895555909	-0.0311544883829762
1	D	26	50	20120529	6	2802	55.88	0.0209387752938180	-0.0306527254110463
1	D	26	50	20120529	6	2804	55.92	0.0197764331669035	-0.0310564833831038
1	D	26	50	20120529	6	2806	55.96	0.0190094344413505	-0.0318199465747509
1	D	26	50	20120529	6	2808	56	0.0185001054268618	-0.0320233811956983
1	D	26	50	20120529	6	2810	56.04	0.0188596692250952	-0.0312208857097296
1	D	26	50	20120529	6	2812	56.08	0.0197399464569943	-0.0309515487367757
1	D	26	50	20120529	6	2814	56.12	0.0208361033891897	-0.0308317648480427
1	D	26	50	20120529	6	2816	56.16	0.0209519981906262	-0.0307773883365694
1	D	26	50	20120529	6	2818	56.2	0.0212663778655417	-0.0283501735994685
1	D	26	50	20120529	6	2820	56.24	0.0212874496476211	-0.02726052204966
1	D	26	50	20120529	6	2822	56.28	0.0213959198278551	-0.0250775419947809
1	D	26	50	20120529	6	2824	56.32	0.0216888034566225	-0.0242615407692916
1	D	26	50	20120529	6	2826	56.36	0.0210316891248659	-0.0244308928433858
1	D	26	50	20120529	6	2828	56.4	0.0205715747423478	-0.0233796371917958
1	D	26	50	20120529	6	2830	56.44	0.0203124201070429	-0.0233280891074473
1	D	26	50	20120529	6	2832	56.48	0.0187182478688579	-0.0223517867746630
1	D	26	50	20120529	6	2834	56.52	0.0180572444498047	-0.0218015162775437
1	D	26	50	20120529	6	2836	56.56	0.0183038832950825	-0.0208356084144428
1	D	26	50	20120529	6	2838	56.6	0.0188610834386575	-0.0197007020306384
1	D	26	50	20120529	6	2840	56.64	0.0192296274930120	-0.0196809030407652
1	D	26	50	20120529	6	2842	56.68	0.0188921961370297	-0.0192487193761040
1	D	26	50	20120529	6	2844	56.72	0.0183326625410768	-0.0180096561634308
1	D	26	50	20120529	6	2846	56.76	0.0166968134292086	-0.0169298758242877
1	D	26	50	20120529	6	2848	56.8	0.0162842661198610	-0.0159626739557773
1	D	26	50	20120529	6	2850	56.84	0.0151772904539134	-0.0150521325536434
1	D	26	50	20120529	6	2852	56.88	0.0150057392777297	-0.0149112698117632
1	D	26	50	20120529	6	2854	56.92	0.0158838386207428	-0.0151255373085983
1	D	26	50	20120529	6	2856	56.96	0.0153023564303019	-0.0149127405938681
1	D	26	50	20120529	6	2858	57	0.0141002395469457	-0.0149907698271720
1	D	26	50	20120529	6	2860	57.04	0.0138445214505974	-0.0145452642707532
1	D	26	50	20120529	6	2862	57.08	0.0135414130577740	-0.0135610706262909
1	D	26	50	20120529	6	2864	57.12	0.0136899196239588	-0.0129739032973292
1	D	26	50	20120529	6	2866	57.16	0.0136959866001413	-0.0120655397840813
1	D	26	50	20120529	6	2868	57.2	0.013086142356707	-0.0114940207281873
1	D	26	50	20120529	6	2870	57.24	0.012208333634581	-0.0102482336371318
1	D	26	50	20120529	6	2872	57.28	0.0114349228647362	-0.00983997280909172
1	D	26	50	20120529	6	2874	57.32	0.0116817179806126	-0.00937301434003853
1	D	26	50	20120529	6	2876	57.36	0.0106086099010568	-0.00833851429073549
1	D	26	50	20120529	6	2878	57.4	0.0101436801213589	-0.00795716453257377
1	D	26	50	20120529	6	2880	57.44	0.0108896777755107	-0.00748302115151694
1	D	26	50	20120529	6	2882	57.48	0.0117761775470842	-0.00800865604837978
1	D	26	50	20120529	6	2884	57.52	0.0125771272976292	-0.0076575308624731
1	D	26	50	20120529	6	2886	57.56	0.0134899427551714	-0.0063628720862359
1	D	26	50	20120529	6	2888	57.6	0.0142686158136818	-0.00524823845384811
1	D	26	50	20120529	6	2890	57.64	0.0154013867350071	-0.00421077138449121
1	D	26	50	20120529	6	2892	57.68	0.0149189489914069	-0.00274372987449566
1	D	26	50	20120529	6	2894	57.72	0.0148069927747417	-0.00312029959081656
1	D	26	50	20120529	6	2896	57.76	0.0153093780006391	-0.00340384941007236
1	D	26	50	20120529	6	2898	57.8	0.0152374369567212	-0.00338793950749567
1	D	26	50	20120529	6	2900	57.84	0.015613631906448	-0.00348858908672976
1	D	26	50	20120529	6	2902	57.88	0.0155823000049736	-0.00365582691154819
1	D	26	50	20120529	6	2904	57.92	0.0162886289687009	-0.00374294246699037
1	D	26	50	20120529	6	2906	57.96	0.0166300293150459	-0.0036368007893868
1	D	26	50	20120529	6	2908	58	0.0169965913490927	-0.00305139910605774
1	D	26	50	20120529	6	2910	58.04	0.0180097608152344	-0.00271817079278289
1	D	26	50	20120529	6	2912	58.08	0.0183558697856354	-0.00241603679310394
1	D	26	50	20120529	6	2914	58.12	0.0196971162921510	-0.00228479989583606
1	D	26	50	20120529	6	2916	58.16	0.0204437510495127	-0.00239543028728661
1	D	26	50	20120529	6	2918	58.2	0.0209367034709491	-0.00236373776135382
1	D	26	50	20120529	6	2920	58.24	0.0218064023854017	-0.00121784293816978
1	D	26	50	20120529	6	2922	58.28	0.0220297491333073	-0.0010318031440396
1	D	26	50	20120529	6	2924	58.32	0.0202802297779362	-0.00035526176057662
1	D	26	50	20120529	6	2926	58.36	0.0204992341830985	0.0003243675581998
1	D	26	50	20120529	6	2928	58.4	0.0194633262841941	0.00072540670468366
1	D	26	50	20120529	6	2930	58.44	0.0179961150685711	0.00164582638855075
1	D	26	50	20120529	6	2932	58.48	0.0164326100514861	0.00341468935702796
1	D	26	50	20120529	6	2934	58.52	0.0157417808684025	0.00480012367340676
1	D	26	50	20120529	6	2936	58.56	0.0154960612619401	0.00637388880988679
1	D	26	50	20120529	6	2938	58.6	0.0163665097095808	0.00712523219130437
1	D	26	50	20120529	6	2940	58.64	0.0174028241948843	0.00808103549850202
1	D	26	50	20120529	6	2942	58.68	0.0188225602612185	0.00843835776823902
1	D	26	50	20120529	6	2944	58.72	0.0196379958012828	0.00799778781715292
1	D	26	50	20120529	6	2946	58.76	0.0206979205820102	0.00693876813310547
1	D	26	50	20120529	6	2948	58.8	0.0224673138805733	0.00611908995235403
1	D	26	50	20120529	6	2950	58.84	0.0232187562569403	0.00556628801295801
1	D	26	50	20120529	6	2952	58.88	0.0267027364216702	0.00437899067352193
1	D	26	50	20120529	6	2954	58.92	0.0279633437637526	0.00314086932708128
1	D	26	50	20120529	6	2956	58.96	0.0313484265598523	0.00159284994850425
1	D	26	50	20120529	6	2958	59	0.0329281455354299	0.00134051182257002
1	D	26	50	20120529	6	2960	59.04	0.0344041531594109	-0.00039797383858741
1	D	26	50	20120529	6	2962	59.08	0.0345520657558995	-0.00171020846097778
1	D	26	50	20120529	6	2964	59.12	0.0331829443929627	-0.00343443884942650
1	D	26	50	20120529	6	2966	59.16	0.032377443703174	-0.00453848002223211
1	D	26	50	20120529	6	2968	59.2	0.0325852270308257	-0.00459755879380025
1	D	26	50	20120529	6	2970	59.24	0.0307157498384534	-0.0077891842456351
1	D	26	50	20120529	6	2972	59.28	0.0305747881016239	-0.0103689572707770
1	D	26	50	20120529	6	2974	59.32	0.031086768766542	-0.0123089400803014
1	D	26	50	20120529	6	2976	59.36	0.0316197406033664	-0.0147436954041169
1	D	26	50	20120529	6	2978	59.4	0.0316669923069125	-0.0157293852865282
1	D	26	50	20120529	6	2980	59.44	0.031898796051921	-0.0171994461424794
1	D	26	50	20120529	6	2982	59.48	0.0312684669250357	-0.0169048795995727
1	D	26	50	20120529	6	2984	59.52	0.029571184376018	-0.0167409156791512
1	D	26	50	20120529	6	2986	59.56	0.0283197609368097	-0.0159618112855042
1	D	26	50	20120529	6	2988	59.6	0.0265085705564107	-0.0157156037753629
1	D	26	50	20120529	6	2990	59.64	0.0242305624212079	-0.0160574121223207
1	D	26	50	20120529	6	2992	59.68	0.0213058202817963	-0.0155566461709522
1	D	26	50	20120529	6	2994	59.72	0.0194103993416223	-0.0154648566396863
1	D	26	50	20120529	6	2996	59.76	0.0172323478210081	-0.0145113867848666
1	D	26	50	20120529	6	2998	59.8	0.0153351732560168	-0.0132967258272121
1	D	26	50	20120529	6	3000	59.84	0.0145291210229388	-0.0114665425586704
1	D	26	50	20120529	6	3002	59.88	0.014120335521667	-0.0107656371039549
1	D	26	50	20120529	6	3004	59.92	0.0143834259133160	-0.0079977142780477
1	D	26	50	20120529	6	3006	59.96	0.0153464961569039	-0.00488304113588904
1	D	26	50	20120529	6	3008	60	0.0154635767764124	-0.00355432880417667
1	D	26	50	20120529	6	3010	60.04	0.014599810487854	-0.00231483425636696
1	D	26	50	20120529	6	3012	60.08	0.0127696908589226	-0.00181360868559069
1	D	26	50	20120529	6	3014	60.12	0.0115429030199708	-0.00206603166433866
1	D	26	50	20120529	6	3016	60.16	0.00973640075753103	-0.00189956458591173
1	D	26	50	20120529	6	3018	60.2	0.0079305702465334	-0.00121431447533166
1	D	26	50	20120529	6	3020	60.24	0.0073978077133162	9.63645121401101e-05
1	D	26	50	20120529	6	3022	60.28	0.0075054152232772	0.00086554112657921
1	D	26	50	20120529	6	3024	60.32	0.0088562154495135	0.00114019554252769
1	D	26	50	20120529	6	3026	60.36	0.0100055892380609	0.00239276449472154
1	D	26	50	20120529	6	3028	60.4	0.0112673364362746	0.00358841135102987
1	D	26	50	20120529	6	3030	60.44	0.0134014554125737	0.00497626397260033
1	D	26	50	20120529	6	3032	60.48	0.0156953098107429	0.00511796817155011
1	D	26	50	20120529	6	3034	60.52	0.0188230693781010	0.00524434229548377
1	D	26	50	20120529	6	3036	60.56	0.0205832915017121	0.00663698202996287
1	D	26	50	20120529	6	3038	60.6	0.0219568181398957	0.00794295168627192
1	D	26	50	20120529	6	3040	60.64	0.0228362397725896	0.00784088082240762
1	D	26	50	20120529	6	3042	60.68	0.0256721693002842	0.00904535944241302
1	D	26	50	20120529	6	3044	60.72	0.0265040945704858	0.00834113765689372
1	D	26	50	20120529	6	3046	60.76	0.0288777792029305	0.00710674347029668
1	D	26	50	20120529	6	3048	60.8	0.0304433015956623	0.00592899843636765
1	D	26	50	20120529	6	3050	60.84	0.0309436998515046	0.00472276619154495
1	D	26	50	20120529	6	3052	60.88	0.0313245051374448	0.00245497574933033
1	D	26	50	20120529	6	3054	60.92	0.0326923112817686	0.00067817904276821
1	D	26	50	20120529	6	3056	60.96	0.0329912265313796	-0.00104555637093368
1	D	26	50	20120529	6	3058	61	0.0336849407101304	-0.00274534207795677
1	D	26	50	20120529	6	3060	61.04	0.0350202623689265	-0.00508301588335606
1	D	26	50	20120529	6	3062	61.08	0.0356324471358066	-0.00528400391484052
1	D	26	50	20120529	6	3064	61.12	0.0356539431819547	-0.00518698886446173
1	D	26	50	20120529	6	3066	61.16	0.0356437679153734	-0.0040304379420852
1	D	26	50	20120529	6	3068	61.2	0.0355908056174625	-0.00331774501732728
1	D	26	50	20120529	6	3070	61.24	0.0355078619920294	-0.00184858925805599
1	D	26	50	20120529	6	3072	61.28	0.0352996190449699	-0.00044081036739169
1	D	26	50	20120529	6	3074	61.32	0.0355683408350242	0.00163551677168105
1	D	26	50	20120529	6	3076	61.36	0.0367191500503375	0.0047472886547165
1	D	26	50	20120529	6	3078	61.4	0.0372217403372015	0.00593666347387571
1	D	26	50	20120529	6	3080	61.44	0.0380108644339379	0.00873327786453632
1	D	26	50	20120529	6	3082	61.48	0.0380815751120565	0.0100056458066034
1	D	26	50	20120529	6	3084	61.52	0.0379393547251565	0.0111843433133667
1	D	26	50	20120529	6	3086	61.56	0.037296778508821	0.0113114386862171
1	D	26	50	20120529	6	3088	61.6	0.0362978204747675	0.0121002445849020
1	D	26	50	20120529	6	3090	61.64	0.0343605981747616	0.0128300113453538
1	D	26	50	20120529	6	3092	61.68	0.032616184165706	0.0138674599945790
1	D	26	50	20120529	6	3094	61.72	0.0307351387063936	0.0164683401571394
1	D	26	50	20120529	6	3096	61.76	0.0283696756044937	0.0170974318471576
1	D	26	50	20120529	6	3098	61.8	0.0262889361191063	0.0186001822496031
1	D	26	50	20120529	6	3100	61.84	0.0255691933397400	0.0192791956783731
1	D	26	50	20120529	6	3102	61.88	0.0244911383411429	0.0182466783564845
1	D	26	50	20120529	6	3104	61.92	0.0229919305436712	0.0184862461339505
1	D	26	50	20120529	6	3106	61.96	0.0198264963270115	0.0181703108241163
1	D	26	50	20120529	6	3108	62	0.0179928977327167	0.0180402738870561
1	D	26	50	20120529	6	3110	62.04	0.0150900829745897	0.0175484104100628
1	D	26	50	20120529	6	3112	62.08	0.0109831785051870	0.0164015963480632
1	D	26	50	20120529	6	3114	62.12	0.00917210833294074	0.0160111036992207
1	D	26	50	20120529	6	3116	62.16	0.0062259267159235	0.0157184109892842
1	D	26	50	20120529	6	3118	62.2	0.0037223798017935	0.0153859647361093
1	D	26	50	20120529	6	3120	62.24	0.000301178698417601	0.0154851654535488
1	D	26	50	20120529	6	3122	62.28	-0.0016163329647074	0.0155823424313804
1	D	26	50	20120529	6	3124	62.32	-0.0037945329777457	0.0166373174646395
1	D	26	50	20120529	6	3126	62.36	-0.005899893921254	0.0176351653410465
1	D	26	50	20120529	6	3128	62.4	-0.0074717993668995	0.0187255169265684
1	D	26	50	20120529	6	3130	62.44	-0.0089464422747928	0.0212105305719635
1	D	26	50	20120529	6	3132	62.48	-0.0092270717430423	0.0225845309716905
1	D	26	50	20120529	6	3134	62.52	-0.0099042254809778	0.0244774275406557
1	D	26	50	20120529	6	3136	62.56	-0.0092124346326717	0.0262269087122606
1	D	26	50	20120529	6	3138	62.6	-0.0087304070110047	0.0281054722267711
1	D	26	50	20120529	6	3140	62.64	-0.0085849905014536	0.0309606633431852
1	D	26	50	20120529	6	3142	62.68	-0.0085300058781486	0.0320263863995183
1	D	26	50	20120529	6	3144	62.72	-0.0075585189425442	0.0324661290356704
1	D	26	50	20120529	6	3146	62.76	-0.0061001394906182	0.0338904259407432
1	D	26	50	20120529	6	3148	62.8	-0.0061268186294724	0.0350375440586587
1	D	26	50	20120529	6	3150	62.84	-0.0057540107212274	0.0370292022317522
1	D	26	50	20120529	6	3152	62.88	-0.0044643893736993	0.0395534320192319
1	D	26	50	20120529	6	3154	62.92	-0.0034237403238271	0.0402067279743701
1	D	26	50	20120529	6	3156	62.96	-0.003386758639171	0.0404654583456063
1	D	26	50	20120529	6	3158	63	-0.0037342309114461	0.039157169379055
1	D	26	50	20120529	6	3160	63.04	-0.0042109623033221	0.0391616948624545
1	D	26	50	20120529	6	3162	63.08	-0.0051603945784213	0.0387342488132273
1	D	26	50	20120529	6	3164	63.12	-0.0054649454690783	0.0377003879884544
1	D	26	50	20120529	6	3166	63.16	-0.0068018086206574	0.0370876021808104
1	D	26	50	20120529	6	3168	63.2	-0.007735889607537	0.0363680573913427
1	D	26	50	20120529	6	3170	63.24	-0.009552644918304	0.0357313218770199
1	D	26	50	20120529	6	3172	63.28	-0.0128367104396434	0.0346995328751159
1	D	26	50	20120529	6	3174	63.32	-0.015043873546439	0.0344497827600008
1	D	26	50	20120529	6	3176	63.36	-0.0173526800003391	0.033796030438146
1	D	26	50	20120529	6	3178	63.4	-0.0198996818788642	0.0344129071413619
1	D	26	50	20120529	6	3180	63.44	-0.0215757300112429	0.032630651570449
1	D	26	50	20120529	6	3182	63.48	-0.0224501736121973	0.0325051754721275
1	D	26	50	20120529	6	3184	63.52	-0.0211427685291224	0.032604417908867
1	D	26	50	20120529	6	3186	63.56	-0.02080737364067	0.0317733694510741
1	D	26	50	20120529	6	3188	63.6	-0.021582341459647	0.0297049619079506
1	D	26	50	20120529	6	3190	63.64	-0.0219712501892996	0.0279162645942612
1	D	26	50	20120529	6	3192	63.68	-0.0222981739385134	0.0255275588924636
1	D	26	50	20120529	6	3194	63.72	-0.0238250437532651	0.0236194171012961
1	D	26	50	20120529	6	3196	63.76	-0.0250337720850254	0.0214925813248432
1	D	26	50	20120529	6	3198	63.8	-0.0263834975089543	0.0188272130238386
1	D	26	50	20120529	6	3200	63.84	-0.027624045645868	0.0166333435245293
1	D	26	50	20120529	6	3202	63.88	-0.0295359209608402	0.0139917340113726
1	D	26	50	20120529	6	3204	63.92	-0.030907071720239	0.0117959553237540
1	D	26	50	20120529	6	3206	63.96	-0.0326173508918949	0.00956906393776322
1	D	26	50	20120529	6	3208	64	-0.0341851480471417	0.00812642468278642
1	D	26	50	20120529	6	3210	64.04	-0.035069667919728	0.00662163074174331
1	D	26	50	20120529	6	3212	64.08	-0.0360347272546914	0.00516103097452437
1	D	26	50	20120529	6	3214	64.12	-0.036631030403266	0.00337862691118745
1	D	26	50	20120529	6	3216	64.16	-0.0365621582027784	-0.00027258966414741
1	D	26	50	20120529	6	3218	64.2	-0.035954046370958	-0.00278380868685331
1	D	26	50	20120529	6	3220	64.24	-0.0354993059999769	-0.00503771155188544
1	D	26	50	20120529	6	3222	64.28	-0.0345973913005735	-0.00714043498709987
1	D	26	50	20120529	6	3224	64.32	-0.0336173413018489	-0.00893351636283272
1	D	26	50	20120529	6	3226	64.36	-0.0326985974610532	-0.0120708784402793
1	D	26	50	20120529	6	3228	64.4	-0.0317190424370755	-0.0141242458221669
1	D	26	50	20120529	6	3230	64.44	-0.0310874546601197	-0.0169052967925736
1	D	26	50	20120529	6	3232	64.48	-0.0302025105234647	-0.0198931764964774
1	D	26	50	20120529	6	3234	64.52	-0.0293855900591599	-0.0219002990948754
1	D	26	50	20120529	6	3236	64.56	-0.0290202279853208	-0.0247280898235185
1	D	26	50	20120529	6	3238	64.6	-0.0287148285665263	-0.0256901085993228
1	D	26	50	20120529	6	3240	64.64	-0.0284412489528853	-0.0288649473361723
1	D	26	50	20120529	6	3242	64.68	-0.0277951654869151	-0.032609007031877
1	D	26	50	20120529	6	3244	64.72	-0.0276267185095009	-0.0357850619923901
1	D	26	50	20120529	6	3246	64.76	-0.027192265032072	-0.0386228299977157
1	D	26	50	20120529	6	3248	64.8	-0.0277351886897349	-0.0413396686013229
1	D	26	50	20120529	6	3250	64.84	-0.0278223396005161	-0.0440915514170056
1	D	26	50	20120529	6	3252	64.88	-0.0280008699206301	-0.0463299120749873
1	D	26	50	20120529	6	3254	64.92	-0.0288554226078297	-0.0481760830278516
1	D	26	50	20120529	6	3256	64.96	-0.0298719168900566	-0.0503767831786672
1	D	26	50	20120529	6	3258	65	-0.0298800118484876	-0.0522551076910857
1	D	26	50	20120529	6	3260	65.04	-0.0313450034559245	-0.0533554994857936
1	D	26	50	20120529	6	3262	65.08	-0.0321376715718482	-0.0543717519375014
1	D	26	50	20120529	6	3264	65.12	-0.0335560933388081	-0.0550651752832331
1	D	26	50	20120529	6	3266	65.16	-0.0347955933313401	-0.0548729004336385
1	D	26	50	20120529	6	3268	65.2	-0.0374223182467528	-0.0545874060707344
1	D	26	50	20120529	6	3270	65.24	-0.0400554495496031	-0.0533387898454474
1	D	26	50	20120529	6	3272	65.28	-0.0417029942076321	-0.0518790527485015
1	D	26	50	20120529	6	3274	65.32	-0.044316856850695	-0.0507857525277021
1	D	26	50	20120529	6	3276	65.36	-0.0458282268848032	-0.048878685538842
1	D	26	50	20120529	6	3278	65.4	-0.0479106563553976	-0.0483402944356466
1	D	26	50	20120529	6	3280	65.44	-0.049979438665115	-0.0474670882715593
1	D	26	50	20120529	6	3282	65.48	-0.051416208933808	-0.0465274140700405
1	D	26	50	20120529	6	3284	65.52	-0.0534212102118624	-0.0452044879931186
1	D	26	50	20120529	6	3286	65.56	-0.0556106956491285	-0.045189214486645
1	D	26	50	20120529	6	3288	65.6	-0.0559341262908432	-0.0426047392014081
1	D	26	50	20120529	6	3290	65.64	-0.0563185095370962	-0.0414504580917992
1	D	26	50	20120529	6	3292	65.68	-0.05720274656697	-0.0384634269160329
1	D	26	50	20120529	6	3294	65.72	-0.0572482135330003	-0.0357093167139894
1	D	26	50	20120529	6	3296	65.76	-0.057447688355973	-0.033948691539513
1	D	26	50	20120529	6	3298	65.8	-0.0573421173135418	-0.0324382407442204
1	D	26	50	20120529	6	3300	65.84	-0.0565378540606203	-0.0294739076961302
1	D	26	50	20120529	6	3302	65.88	-0.0553707036075937	-0.0263138474910075
1	D	26	50	20120529	6	3304	65.92	-0.054321993540416	-0.0249117254545927
1	D	26	50	20120529	6	3306	65.96	-0.0519932080672562	-0.0234522570582236
1	D	26	50	20120529	6	3308	66	-0.0498182183190045	-0.0215964553109995
1	D	26	50	20120529	6	3310	66.04	-0.0473112419369857	-0.0202685087759312
1	D	26	50	20120529	6	3312	66.08	-0.0452700367917345	-0.0188301828723197
1	D	26	50	20120529	6	3314	66.12	-0.042893733742879	-0.0179998980898504
1	D	26	50	20120529	6	3316	66.16	-0.041145270805039	-0.0171766136645149
1	D	26	50	20120529	6	3318	66.2	-0.0383448451088278	-0.0171487536573362
1	D	26	50	20120529	6	3320	66.24	-0.0351416513900528	-0.0175950794576211
1	D	26	50	20120529	6	3322	66.28	-0.0327768741817306	-0.0172059585959342
1	D	26	50	20120529	6	3324	66.32	-0.0295219202465727	-0.0170317274850498
1	D	26	50	20120529	6	3326	66.36	-0.0270597744344811	-0.0166315050468982
1	D	26	50	20120529	6	3328	66.4	-0.0258425608213466	-0.0165189336473333
1	D	26	50	20120529	6	3330	66.44	-0.0243690917107101	-0.0152460000198413
1	D	26	50	20120529	6	3332	66.48	-0.022329159357665	-0.0132702729625280
1	D	26	50	20120529	6	3334	66.52	-0.019569957986797	-0.0120487459980282
1	D	26	50	20120529	6	3336	66.56	-0.0179310966000409	-0.0117191635273171
1	D	26	50	20120529	6	3338	66.6	-0.0151597329925365	-0.0124624034650223
1	D	26	50	20120529	6	3340	66.64	-0.0128313717834454	-0.0118439678741965
1	D	26	50	20120529	6	3342	66.68	-0.0118307449773883	-0.0115124055044982
1	D	26	50	20120529	6	3344	66.72	-0.0113102436757569	-0.0108429875147489
1	D	26	50	20120529	6	3346	66.76	-0.0113714084123295	-0.0102841610255772
1	D	26	50	20120529	6	3348	66.8	-0.0105612761731241	-0.00882405623310504
1	D	26	50	20120529	6	3350	66.84	-0.0107639329766122	-0.00798882170316749
1	D	26	50	20120529	6	3352	66.88	-0.0105778224718039	-0.00700184205798731
1	D	26	50	20120529	6	3354	66.92	-0.0099624274401372	-0.00624488424872711
1	D	26	50	20120529	6	3356	66.96	-0.009933082508718	-0.00505970257278034
1	D	26	50	20120529	6	3358	67	-0.0095422645907562	-0.00266282271659230
1	D	26	50	20120529	6	3360	67.04	-0.0088221470447958	-0.00051067251737292
1	D	26	50	20120529	6	3362	67.08	-0.0081175151373434	0.00046393275913649
1	D	26	50	20120529	6	3364	67.12	-0.0059304338631334	0.00073942156108678
1	D	26	50	20120529	6	3366	67.16	-0.0043209881184747	0.00077527187489293
1	D	26	50	20120529	6	3368	67.2	-0.0027161385678937	0.00045877087963384
1	D	26	50	20120529	6	3370	67.24	-8.09637264457992e-05	0.00068964124369124
1	D	26	50	20120529	6	3372	67.28	0.0017023383625032	0.00130084313214546
1	D	26	50	20120529	6	3374	67.32	0.0022896046864143	0.00168121001188133
1	D	26	50	20120529	6	3376	67.36	0.0021520229199988	0.00266000843160318
1	D	26	50	20120529	6	3378	67.4	0.0020589888807981	0.00300877470928782
1	D	26	50	20120529	6	3380	67.44	0.0017289609328149	0.00356913562017472
1	D	26	50	20120529	6	3382	67.48	0.0020740078288305	0.00405220975987794
1	D	26	50	20120529	6	3384	67.52	0.0022850862740825	0.00311339115756437
1	D	26	50	20120529	6	3386	67.56	0.003513953006971	0.00278619870777373
1	D	26	50	20120529	6	3388	67.6	0.0032173146411954	0.00271668304011528
1	D	26	50	20120529	6	3390	67.64	0.0039273629865917	0.00317768837717766
1	D	26	50	20120529	6	3392	67.68	0.0059887560304458	0.00347470858061507
1	D	26	50	20120529	6	3394	67.72	0.0070311587051354	0.00436084065666243
1	D	26	50	20120529	6	3396	67.76	0.00906916065666778	0.00546998714042821
1	D	26	50	20120529	6	3398	67.8	0.0114470242901894	0.00640054461421718
1	D	26	50	20120529	6	3400	67.84	0.0142851762544972	0.00757855127765522
1	D	26	50	20120529	6	3402	67.88	0.0163102593651374	0.00954819721665042
1	D	26	50	20120529	6	3404	67.92	0.0169944770998169	0.0106192023606389
1	D	26	50	20120529	6	3406	67.96	0.0179276671321522	0.0116559128257400
1	D	26	50	20120529	6	3408	68	0.0184615681072871	0.0139756826874396
1	D	26	50	20120529	6	3410	68.04	0.0185643814332717	0.0156742945972059
1	D	26	50	20120529	6	3412	68.08	0.0188262230743450	0.0178620122675190
1	D	26	50	20120529	6	3414	68.12	0.0191428654909604	0.02003777983323
1	D	26	50	20120529	6	3416	68.16	0.0206523263367593	0.0213888487600431
1	D	26	50	20120529	6	3418	68.2	0.0221955161760208	0.0220376899424599
1	D	26	50	20120529	6	3420	68.24	0.0232640959437499	0.0211569177358140
1	D	26	50	20120529	6	3422	68.28	0.0239757989190142	0.0207782620544886
1	D	26	50	20120529	6	3424	68.32	0.0250416916809748	0.0188376782042002
1	D	26	50	20120529	6	3426	68.36	0.0267403884435549	0.0173475779420702
1	D	26	50	20120529	6	3428	68.4	0.0278591232952735	0.0141691824581113
1	D	26	50	20120529	6	3430	68.44	0.0285264906753574	0.0130696314133662
1	D	26	50	20120529	6	3432	68.48	0.0307400672406584	0.0108255078351179
1	D	26	50	20120529	6	3434	68.52	0.0323255314588332	0.00954438237556592
1	D	26	50	20120529	6	3436	68.56	0.03289634694348	0.00878434511627362
1	D	26	50	20120529	6	3438	68.6	0.0334994948856965	0.00837734859515822
1	D	26	50	20120529	6	3440	68.64	0.0355175988524063	0.00774305259923052
1	D	26	50	20120529	6	3442	68.68	0.0374789362867225	0.00684647655602501
1	D	26	50	20120529	6	3444	68.72	0.0401870633347854	0.0056876204655418
1	D	26	50	20120529	6	3446	68.76	0.0416337401694828	0.00480804326935605
1	D	26	50	20120529	6	3448	68.8	0.042601698642249	0.00215674639329709
1	D	26	50	20120529	6	3450	68.84	0.0426134366148167	-0.00013838079707821
1	D	26	50	20120529	6	3452	68.88	0.042480076275885	-0.00175850385413282
1	D	26	50	20120529	6	3454	68.92	0.0417294117169773	-0.00328882434997675
1	D	26	50	20120529	6	3456	68.96	0.0423348365430292	-0.00649908913656368
1	D	26	50	20120529	6	3458	69	0.0431442616754535	-0.00811871721887146
1	D	26	50	20120529	6	3460	69.04	0.0434515702825571	-0.00834767839461967
1	D	26	50	20120529	6	3462	69.08	0.0431395240600195	-0.00918991328169096
1	D	26	50	20120529	6	3464	69.12	0.0436614395752133	-0.0109720345023154
1	D	26	50	20120529	6	3466	69.16	0.043736958579444	-0.0125538323718297
1	D	26	50	20120529	6	3468	69.2	0.0439507947411427	-0.0140253145124111
1	D	26	50	20120529	6	3470	69.24	0.044570262707869	-0.0153513801434415
1	D	26	50	20120529	6	3472	69.28	0.0441410135363497	-0.0164059945522422
1	D	26	50	20120529	6	3474	69.32	0.0437829346623568	-0.0178285519746333
1	D	26	50	20120529	6	3476	69.36	0.0430981583133201	-0.0181406830499847
1	D	26	50	20120529	6	3478	69.4	0.0419732645615373	-0.0200648903072207
1	D	26	50	20120529	6	3480	69.44	0.0423374245538484	-0.021121024995601
1	D	26	50	20120529	6	3482	69.48	0.0424600580829096	-0.0222025943149005
1	D	26	50	20120529	6	3484	69.52	0.0434914864603551	-0.0229489738067141
1	D	26	50	20120529	6	3486	69.56	0.0446304092106767	-0.0220746504139126
1	D	26	50	20120529	6	3488	69.6	0.0445178943796543	-0.0228020653018548
1	D	26	50	20120529	6	3490	69.64	0.0440434469426815	-0.024873301272103
1	D	26	50	20120529	6	3492	69.68	0.0444674140265454	-0.0263054894888539
1	D	26	50	20120529	6	3494	69.72	0.0451350041452653	-0.0280393754203997
1	D	26	50	20120529	6	3496	69.76	0.044964566662262	-0.0301815094520635
1	D	26	50	20120529	6	3498	69.8	0.0457496956056847	-0.0313733096474822
1	D	26	50	20120529	6	3500	69.84	0.0460116786681143	-0.0334268184507261
1	D	26	50	20120529	6	3502	69.88	0.0457114906262972	-0.0362215377952131
1	D	26	50	20120529	6	3504	69.92	0.0455273953758152	-0.0376292106198602
1	D	26	50	20120529	6	3506	69.96	0.0445564529124324	-0.0395481004341018
1	D	26	50	20120529	6	3508	70	0.0442292038940992	-0.0398691269127605
1	D	26	50	20120529	6	3510	70.04	0.0428639433341877	-0.0401915463917781
1	D	26	50	20120529	6	3512	70.08	0.0417052993757389	-0.041393748127948
1	D	26	50	20120529	6	3514	70.12	0.0399548565389115	-0.0418374576331426
1	D	26	50	20120529	6	3516	70.16	0.0384142829947404	-0.0435388272593555
1	D	26	50	20120529	6	3518	70.2	0.0371120044358292	-0.0446337821100229
1	D	26	50	20120529	6	3520	70.24	0.0353843304373561	-0.0452940077116168
1	D	26	50	20120529	6	3522	70.28	0.0342663946163001	-0.0456274792696244
1	D	26	50	20120529	6	3524	70.32	0.0337350038702384	-0.0457282419859435
1	D	26	50	20120529	6	3526	70.36	0.0327970267249945	-0.0465358286407366
1	D	26	50	20120529	6	3528	70.4	0.0313846516402525	-0.0474460164894799
1	D	26	50	20120529	6	3530	70.44	0.0327081434025993	-0.0476816951796494
1	D	26	50	20120529	6	3532	70.48	0.0336687479648413	-0.0480073178523858
1	D	26	50	20120529	6	3534	70.52	0.0343255087432073	-0.0491130914368053
1	D	26	50	20120529	6	3536	70.56	0.0354453537525725	-0.0501281432211986
1	D	26	50	20120529	6	3538	70.6	0.0370167571524033	-0.0515080621046842
1	D	26	50	20120529	6	3540	70.64	0.0383645026773449	-0.0527193360208567
1	D	26	50	20120529	6	3542	70.68	0.0399513210050056	-0.0549015382582765
1	D	26	50	20120529	6	3544	70.72	0.0411550288786195	-0.0559880078275697
1	D	26	50	20120529	6	3546	70.76	0.0423094514095846	-0.0574973979626905
1	D	26	50	20120529	6	3548	70.8	0.0430458324115123	-0.0589022777155519
1	D	26	50	20120529	6	3550	70.84	0.0429319882197413	-0.0592476286674834
1	D	26	50	20120529	6	3552	70.88	0.0432870972452532	-0.0607458465154615
1	D	26	50	20120529	6	3554	70.92	0.0431784856436629	-0.0630496004085672
1	D	26	50	20120529	6	3556	70.96	0.0428064767660807	-0.0642892293066654
1	D	26	50	20120529	6	3558	71	0.0423050673475413	-0.0643737285670172
1	D	26	50	20120529	6	3560	71.04	0.0415795050793658	-0.0651509096302193
1	D	26	50	20120529	6	3562	71.08	0.0414769038854156	-0.0661909929946666
1	D	26	50	20120529	6	3564	71.12	0.0413582513675325	-0.066485007994284
1	D	26	50	20120529	6	3566	71.16	0.0417592516231434	-0.0659168476956006
1	D	26	50	20120529	6	3568	71.2	0.0424296595623863	-0.065308099467677
1	D	26	50	20120529	6	3570	71.24	0.0429342509614411	-0.0641553739929868
1	D	26	50	20120529	6	3572	71.28	0.0432277002756335	-0.0629006837204494
1	D	26	50	20120529	6	3574	71.32	0.0436214880420763	-0.0618523979173403
1	D	26	50	20120529	6	3576	71.36	0.0453158573111555	-0.0606825604585453
1	D	26	50	20120529	6	3578	71.4	0.0459209992944949	-0.0598794285764736
1	D	26	50	20120529	6	3580	71.44	0.0486922921913212	-0.0588558208000279
1	D	26	50	20120529	6	3582	71.48	0.05136013536606	-0.058374917478143
1	D	26	50	20120529	6	3584	71.52	0.053583561928823	-0.0570833162316276
1	D	26	50	20120529	6	3586	71.56	0.05496079380654	-0.0560449299234552
1	D	26	50	20120529	6	3588	71.6	0.0572445365777382	-0.0549307417683395
1	D	26	50	20120529	6	3590	71.64	0.0595487359481161	-0.0533036678516259
1	D	26	50	20120529	6	3592	71.68	0.0607197684173713	-0.0525858908291112
1	D	26	50	20120529	6	3594	71.72	0.0631790009495244	-0.0507796006987058
1	D	26	50	20120529	6	3596	71.76	0.0644051523923731	-0.0493393373225138
1	D	26	50	20120529	6	3598	71.8	0.0651365136432612	-0.0480357852642896
1	D	26	50	20120529	6	3600	71.84	0.0667072233713397	-0.0462529435018551
1	D	26	50	20120529	6	3602	71.88	0.0670683357334238	-0.0446043311125865
1	D	26	50	20120529	6	3604	71.92	0.0685893577750952	-0.0413902125940421
1	D	26	50	20120529	6	3606	71.96	0.0697402730564256	-0.0400082148166199
1	D	26	50	20120529	6	3608	72	0.0706403917046048	-0.037731076422758
1	D	26	50	20120529	6	3610	72.04	0.0713624184388744	-0.0354640213715958
1	D	26	50	20120529	6	3612	72.08	0.0729036990898267	-0.033392693477466
1	D	26	50	20120529	6	3614	72.12	0.0749598948988391	-0.0314093296669159
1	D	26	50	20120529	6	3616	72.16	0.0758886089452495	-0.0292597250521088
1	D	26	50	20120529	6	3618	72.2	0.0773994840046108	-0.0269406269418512
1	D	26	50	20120529	6	3620	72.24	0.0785265415031441	-0.0248593995527849
1	D	26	50	20120529	6	3622	72.28	0.0798193448311874	-0.0218001020639813
1	D	26	50	20120529	6	3624	72.32	0.0812802981517969	-0.0196239809448797
1	D	26	50	20120529	6	3626	72.36	0.081560383147825	-0.0185042773568708
1	D	26	50	20120529	6	3628	72.4	0.0832094975829082	-0.0151600865459271
1	D	26	50	20120529	6	3630	72.44	0.083628316929405	-0.0134341096037289
1	D	26	50	20120529	6	3632	72.48	0.0846239232773157	-0.0108247441597943
1	D	26	50	20120529	6	3634	72.52	0.0844675112573172	-0.00874104189699375
1	D	26	50	20120529	6	3636	72.56	0.0844549954672902	-0.00662757043870528
1	D	26	50	20120529	6	3638	72.6	0.0847156350268356	-0.00478117321167097
1	D	26	50	20120529	6	3640	72.64	0.0839796782889766	-0.00285119596310039
1	D	26	50	20120529	6	3642	72.68	0.082628962915554	-0.00084711392386149
1	D	26	50	20120529	6	3644	72.72	0.0816765607919739	0.00055670516882817
1	D	26	50	20120529	6	3646	72.76	0.0799908182256252	0.00168666180516427
1	D	26	50	20120529	6	3648	72.8	0.0780322738630947	0.00301135564903915
1	D	26	50	20120529	6	3650	72.84	0.0766578704125024	0.00416358614898263
1	D	26	50	20120529	6	3652	72.88	0.0753185394582569	0.00480076006950982
1	D	26	50	20120529	6	3654	72.92	0.0745931186114377	0.00609130065585339
1	D	26	50	20120529	6	3656	72.96	0.0729152956410382	0.00706442100812232
1	D	26	50	20120529	6	3658	73	0.0717132141130211	0.00680618561163299
1	D	26	50	20120529	6	3660	73.04	0.0703790450382783	0.00766475466534972
1	D	26	50	20120529	6	3662	73.08	0.0697851460527597	0.00786960349985942
1	D	26	50	20120529	6	3664	73.12	0.0701251229931542	0.00905938136988392
1	D	26	50	20120529	6	3666	73.16	0.0699281937545938	0.0102480985797366
1	D	26	50	20120529	6	3668	73.2	0.0708351996228217	0.0126855663651648
1	D	26	50	20120529	6	3670	73.24	0.0708397958168995	0.0120807779352159
1	D	26	50	20120529	6	3672	73.28	0.071344882190701	0.0123960768489470
1	D	26	50	20120529	6	3674	73.32	0.0724850211646862	0.0119860963372150
1	D	26	50	20120529	6	3676	73.36	0.0734077955141346	0.0124280380754566
1	D	26	50	20120529	6	3678	73.4	0.0742386459820288	0.0123857530899417
1	D	26	50	20120529	6	3680	73.44	0.0761768256692612	0.0125000215457814
1	D	26	50	20120529	6	3682	73.48	0.0789074599261693	0.0134073102567219
1	D	26	50	20120529	6	3684	73.52	0.0814417306299418	0.0140974464751599
1	D	26	50	20120529	6	3686	73.56	0.0834905018177517	0.0148502323544111
1	D	26	50	20120529	6	3688	73.6	0.085945930115422	0.0160339998167955
1	D	26	50	20120529	6	3690	73.64	0.0877243743807843	0.0170415562693082
1	D	26	50	20120529	6	3692	73.68	0.090177681358111	0.0165115797368089
1	D	26	50	20120529	6	3694	73.72	0.0923839252260912	0.0167889777270684
1	D	26	50	20120529	6	3696	73.76	0.0944790119080688	0.0165627742677668
1	D	26	50	20120529	6	3698	73.8	0.0965853415878673	0.0162670622118746
1	D	26	50	20120529	6	3700	73.84	0.0979305415283966	0.0155547228405073
1	D	26	50	20120529	6	3702	73.88	0.099714996201399	0.0143803598983127
1	D	26	50	20120529	6	3704	73.92	0.101064368071937	0.0131363469381712
1	D	26	50	20120529	6	3706	73.96	0.10219708242472	0.0122262298001060
1	D	26	50	20120529	6	3708	74	0.102821104159117	0.0111144458080464
1	D	26	50	20120529	6	3710	74.04	0.103964849377686	0.00996546799929642
1	D	26	50	20120529	6	3712	74.08	0.104521554546514	0.00696061773264414
1	D	26	50	20120529	6	3714	74.12	0.105224701529726	0.00525762176083445
1	D	26	50	20120529	6	3716	74.16	0.105587518019153	0.00307188398950871
1	D	26	50	20120529	6	3718	74.2	0.106476280532427	0.00103039600154504
1	D	26	50	20120529	6	3720	74.24	0.106446794179651	-0.00100402091860678
1	D	26	50	20120529	6	3722	74.28	0.106970053197729	-0.00304529677453612
1	D	26	50	20120529	6	3724	74.32	0.106745405373346	-0.00421251793824073
1	D	26	50	20120529	6	3726	74.36	0.107041046718560	-0.00582351931781805
1	D	26	50	20120529	6	3728	74.4	0.10676555791661	-0.00675944585339658
1	D	26	50	20120529	6	3730	74.44	0.106812792649593	-0.0095081113332249
1	D	26	50	20120529	6	3732	74.48	0.107137778926227	-0.0107558719593067
1	D	26	50	20120529	6	3734	74.52	0.107384417771505	-0.0124626863077348
1	D	26	50	20120529	6	3736	74.56	0.107265977385656	-0.0160994071940553
1	D	26	50	20120529	6	3738	74.6	0.107631056616782	-0.0180959231907356
1	D	26	50	20120529	6	3740	74.64	0.107487655361558	-0.0200216577986190
1	D	26	50	20120529	6	3742	74.68	0.107135091920458	-0.0213851010941029
1	D	26	50	20120529	6	3744	74.72	0.106960436545505	-0.0227126233651025
1	D	26	50	20120529	6	3746	74.76	0.106831318847260	-0.0248322466523873
1	D	26	50	20120529	6	3748	74.8	0.106809115694331	-0.0259259994215267
1	D	26	50	20120529	6	3750	74.84	0.106824177068770	-0.0268126406144565
1	D	26	50	20120529	6	3752	74.88	0.106562547559731	-0.0260772495620225
1	D	26	50	20120529	6	3754	74.92	0.107169033045955	-0.0261541120691375
1	D	26	50	20120529	6	3756	74.96	0.106912636127097	-0.0265640925808694
1	D	26	50	20120529	6	3758	75	0.106794761426673	-0.0263182315530508
1	D	26	50	20120529	6	3760	75.04	0.106501877797906	-0.0266154992438617
1	D	26	50	20120529	6	3762	75.08	0.106208499194391	-0.0268069130495289
1	D	26	50	20120529	6	3764	75.12	0.106247177935322	-0.0268448846836786
1	D	26	50	20120529	6	3766	75.16	0.106654117887895	-0.0272020443188559
1	D	26	50	20120529	6	3768	75.2	0.106531364150681	-0.0274461375797215
1	D	26	50	20120529	6	3770	75.24	0.106953294767015	-0.0281946101076075
1	D	26	50	20120529	6	3772	75.28	0.107935607507439	-0.0288625431731163
1	D	26	50	20120529	6	3774	75.32	0.107848421241319	-0.0293164350159599
1	D	26	50	20120529	6	3776	75.36	0.108881716380667	-0.0297819234100150
1	D	26	50	20120529	6	3778	75.4	0.109219572000718	-0.0299876914833403
1	D	26	50	20120529	6	3780	75.44	0.109370044323754	-0.0302831206965201
1	D	26	50	20120529	6	3782	75.48	0.109336598173004	-0.0294669073389964
1	D	26	50	20120529	6	3784	75.52	0.109653876985723	-0.0289618209651949
1	D	26	50	20120529	6	3786	75.56	0.110636260436825	-0.0295922066606227
1	D	26	50	20120529	6	3788	75.6	0.112219118966511	-0.0301624882796496
1	D	26	50	20120529	6	3790	75.64	0.114570390435313	-0.0302292391597936
1	D	26	50	20120529	6	3792	75.68	0.115482911736434	-0.0307544073661809
1	D	26	50	20120529	6	3794	75.72	0.116987493545443	-0.0316324925670583
1	D	26	50	20120529	6	3796	75.76	0.11807643798847	-0.0318167645942356
1	D	26	50	20120529	6	3798	75.8	0.119147492629933	-0.0327415895533494
1	D	26	50	20120529	6	3800	75.84	0.120398859500600	-0.0334214727234603
1	D	26	50	20120529	6	3802	75.88	0.121045225809282	-0.0339289632603179
1	D	26	50	20120529	6	3804	75.92	0.120852327079374	-0.0336899611682768
1	D	26	50	20120529	6	3806	75.96	0.120621810268707	-0.0332997796464181
1	D	26	50	20120529	6	3808	76	0.121154615228331	-0.0320850409070177
1	D	26	50	20120529	6	3810	76.04	0.121273479878248	-0.031972540218131
1	D	26	50	20120529	6	3812	76.08	0.121344190556367	-0.0317877025055288
1	D	26	50	20120529	6	3814	76.12	0.120360110048990	-0.0321821973787528
1	D	26	50	20120529	6	3816	76.16	0.120272216676089	-0.0328613734420825
1	D	26	50	20120529	6	3818	76.2	0.118868821847468	-0.0327439230057274
1	D	26	50	20120529	6	3820	76.24	0.118303277843875	-0.0324846976597444
1	D	26	50	20120529	6	3822	76.28	0.116999372939367	-0.0319692168162594
1	D	26	50	20120529	6	3824	76.32	0.116579210089986	-0.031594733064943
1	D	26	50	20120529	6	3826	76.36	0.115859446097416	-0.030932668985718
1	D	26	50	20120529	6	3828	76.4	0.115433202129717	-0.030247906778817
1	D	26	50	20120529	6	3830	76.44	0.115564865412373	-0.0293285265419182
1	D	26	50	20120529	6	3832	76.48	0.115602837046523	-0.0287213339489133
1	D	26	50	20120529	6	3834	76.52	0.115782088615554	-0.0279465570487672
1	D	26	50	20120529	6	3836	76.56	0.115678921736179	-0.0269695476092018
1	D	26	50	20120529	6	3838	76.6	0.115736480228167	-0.0257120289095396
1	D	26	50	20120529	6	3840	76.64	0.116412757153694	-0.0232068910051519
1	D	26	50	20120529	6	3842	76.68	0.117920591653896	-0.0216898641167943
1	D	26	50	20120529	6	3844	76.72	0.119359907507001	-0.0198139805369845
1	D	26	50	20120529	6	3846	76.76	0.120593667418816	-0.0181808467151561
1	D	26	50	20120529	6	3848	76.8	0.121594859910299	-0.0171017310563873
1	D	26	50	20120529	6	3850	76.84	0.122369566099766	-0.0159468842613534
1	D	26	50	20120529	6	3852	76.88	0.124852925115294	-0.0143158717598685
1	D	26	50	20120529	6	3854	76.92	0.126580174849697	-0.0120993041328830
1	D	26	50	20120529	6	3856	76.96	0.127752840735617	-0.0104919089978898
1	D	26	50	20120529	6	3858	77	0.129200712580775	-0.00941498537014265
1	D	26	50	20120529	6	3860	77.04	0.131435594273393	-0.00794689027104314
1	D	26	50	20120529	6	3862	77.08	0.132346347807561	-0.00681608510656961
1	D	26	50	20120529	6	3864	77.12	0.134155339085870	-0.00605785450510327
1	D	26	50	20120529	6	3866	77.16	0.136772411993721	-0.00525847028897189
1	D	26	50	20120529	6	3868	77.2	0.138876973906566	-0.00532189776724432
1	D	26	50	20120529	6	3870	77.24	0.139785323277679	-0.00548523943369841
1	D	26	50	20120529	6	3872	77.28	0.140407930798512	-0.00556733453099417
1	D	26	50	20120529	6	3874	77.32	0.140569646119371	-0.00541424591286727
1	D	26	50	20120529	6	3876	77.36	0.142857560820577	-0.00660614510323533
1	D	26	50	20120529	6	3878	77.4	0.143487663673292	-0.00692625234307847
1	D	26	50	20120529	6	3880	77.44	0.144566001514602	-0.00655813255279277
1	D	26	50	20120529	6	3882	77.48	0.147580397722801	-0.00845162309145409
1	D	26	50	20120529	6	3884	77.52	0.148684544961624	-0.0084106816088234
1	D	26	50	20120529	6	3886	77.56	0.149374893312095	-0.00910767676303898
1	D	26	50	20120529	6	3888	77.6	0.149099263088790	-0.00901023744859146
1	D	26	50	20120529	6	3890	77.64	0.149602369563604	-0.009295413613444
1	D	26	50	20120529	6	3892	77.68	0.149653564094562	-0.0104214104518055
1	D	26	50	20120529	6	3894	77.72	0.150614592920873	-0.0109451644446303
1	D	26	50	20120529	6	3896	77.76	0.151250776891905	-0.011507526467708
1	D	26	50	20120529	6	3898	77.8	0.152528306713476	-0.0135583482651834
1	D	26	50	20120529	6	3900	77.84	0.153676294572731	-0.0149347316147630
1	D	26	50	20120529	6	3902	77.88	0.154686962295081	-0.0159718451307293
1	D	26	50	20120529	6	3904	77.92	0.155226414058449	-0.0170502536827169
1	D	26	50	20120529	6	3906	77.96	0.155785735522367	-0.0179065599947338
1	D	26	50	20120529	6	3908	78	0.156928278659409	-0.0190225159168024
1	D	26	50	20120529	6	3910	78.04	0.156969715116787	-0.0203698371776753
1	D	26	50	20120529	6	3912	78.08	0.157376372226646	-0.0218412556786463
1	D	26	50	20120529	6	3914	78.12	0.158031860212806	-0.0224048197832520
1	D	26	50	20120529	6	3916	78.16	0.158641951943614	-0.0232994512828092
1	D	26	50	20120529	6	3918	78.2	0.160091662266403	-0.0248309031495031
1	D	26	50	20120529	6	3920	78.24	0.160890410086432	-0.0264943011415663
1	D	26	50	20120529	6	3922	78.28	0.161928159998500	-0.0274760481965657
1	D	26	50	20120529	6	3924	78.32	0.162475743489851	-0.0285024844001361
1	D	26	50	20120529	6	3926	78.36	0.162735605231938	-0.0302055510826239
1	D	26	50	20120529	6	3928	78.4	0.163085340245913	-0.0317211637574192
1	D	26	50	20120529	6	3930	78.44	0.163200598651246	-0.0329762782940253
1	D	26	50	20120529	6	3932	78.48	0.163310624466398	-0.0347697839338268
1	D	26	50	20120529	6	3934	78.52	0.163479905829815	-0.0366270706052914
1	D	26	50	20120529	6	3936	78.56	0.162923978478446	-0.0383723515626161
1	D	26	50	20120529	6	3938	78.6	0.162613770733539	-0.0381635429301317
1	D	26	50	20120529	6	3940	78.64	0.162126220607911	-0.0373754724224993
1	D	26	50	20120529	6	3942	78.68	0.161602890879154	-0.0367759165827312
1	D	26	50	20120529	6	3944	78.72	0.162263257902104	-0.0360646378715356
1	D	26	50	20120529	6	3946	78.76	0.162469733082211	-0.0353886437887213
1	D	26	50	20120529	6	3948	78.8	0.162401143724437	-0.0349537731182916
1	D	26	50	20120529	6	3950	78.84	0.163353333715983	-0.0348486970506072
1	D	26	50	20120529	6	3952	78.88	0.163034852821735	-0.0339481258540881
1	D	26	50	20120529	6	3954	78.92	0.162725493604966	-0.0330412614072163
1	D	26	50	20120529	6	3956	78.96	0.162648843229886	-0.033156095548481
1	D	26	50	20120529	6	3958	79	0.162050206628933	-0.0327053856861527
1	D	26	50	20120529	6	3960	79.04	0.160890763639821	-0.0322582820684085
1	D	26	50	20120529	6	3962	79.08	0.160280742619692	-0.0321937232192861
1	D	26	50	20120529	6	3964	79.12	0.159854781494706	-0.0317782272746609
1	D	26	50	20120529	6	3966	79.16	0.159521239226019	-0.0314965866437143
1	D	26	50	20120529	6	3968	79.2	0.158550947300876	-0.0307273958871396
1	D	26	50	20120529	6	3970	79.24	0.158483347892594	-0.0289282333930885
1	D	26	50	20120529	6	3972	79.28	0.158387959187813	-0.0261131705865068
1	D	26	50	20120529	6	3974	79.32	0.158851821236271	-0.024533494037336
1	D	26	50	20120529	6	3976	79.36	0.159068761596738	-0.0221132089466907
1	D	26	50	20120529	6	3978	79.4	0.159688611401127	-0.0206731152761262
1	D	26	50	20120529	6	3980	79.44	0.159857539211153	-0.018534187973715
1	D	26	50	20120529	6	3982	79.48	0.160235417075019	-0.0168806894765884
1	D	26	50	20120529	6	3984	79.52	0.160395506050278	-0.0149669756839851
1	D	26	50	20120529	6	3986	79.56	0.160305349935677	-0.0133855313678614
1	D	26	50	20120529	6	3988	79.6	0.160172555282171	-0.0124293815783409
1	D	26	50	20120529	6	3990	79.64	0.158922814757102	-0.0108238249209787
1	D	26	50	20120529	6	3992	79.68	0.158647679508542	-0.0104498361444091
1	D	26	50	20120529	6	3994	79.72	0.157683115148326	-0.00906397756396164
1	D	26	50	20120529	6	3996	79.76	0.156371007805156	-0.00644372267559678
1	D	26	50	20120529	6	3998	79.8	0.154527509715924	-0.00485902566827961
1	D	26	50	20120529	6	4000	79.84	0.154275921123178	-0.00272342176774001
1	D	26	50	20120529	6	4002	79.88	0.153255495327247	-0.00026346798667012
1	D	26	50	20120529	6	4004	79.92	0.152690446298402	0.00149489444610647
[truncated: 554 more rows]
