# Supplementary material for: How Do Ants Make Sense of Gravity? A Boltzmann Walker Analysis of Lasius niger Trajectories on Various Inclines
Source: PLoS One. 2013 Oct 29;8(10):e76531. doi: 10.1371/journal.pone.0076531 (PMC3812222; doi:10.1371/journal.pone.0076531)
Supplement: Dataset S1 — Trajectories for . (ZIP) [file pone.0076531.s005.zip › Incline1/1-D-26-50-20120529-07.txt]

Pente	Colonie	Temperature	Humidite	Date	Indiv	Frame	Time	X	Y
1	D	26	50	20120529	7	8	0	0	0
1	D	26	50	20120529	7	10	0.04	-0.0013632311634495	-0.00161764818332047
1	D	26	50	20120529	7	12	0.08	-0.00204410428305400	-0.00347033866070734
1	D	26	50	20120529	7	14	0.12	-0.0033780612257625	-0.00656824417976372
1	D	26	50	20120529	7	16	0.16	-0.0051853554477971	-0.0081791041379848
1	D	26	50	20120529	7	18	0.2	-0.0048292564727916	-0.00946518995160689
1	D	26	50	20120529	7	20	0.24	-0.0065409498580099	-0.0113810957752318
1	D	26	50	20120529	7	22	0.28	-0.0076856850260728	-0.0134000977675538
1	D	26	50	20120529	7	24	0.32	-0.0082000344987079	-0.01517012746222
1	D	26	50	20120529	7	26	0.36	-0.0086013883077094	-0.0149622380685511
1	D	26	50	20120529	7	28	0.4	-0.008993266885843	-0.0137557724784906
1	D	26	50	20120529	7	30	0.44	-0.0106534828973908	-0.0128158154342593
1	D	26	50	20120529	7	32	0.48	-0.0118284822356885	-0.0114074708581701
1	D	26	50	20120529	7	34	0.52	-0.0145060127733295	-0.0091806501828574
1	D	26	50	20120529	7	36	0.56	-0.0161598648238467	-0.00686466334243712
1	D	26	50	20120529	7	38	0.6	-0.0189964943872547	-0.00496183899426412
1	D	26	50	20120529	7	40	0.64	-0.0215540289041283	-0.00301015356751113
1	D	26	50	20120529	7	42	0.68	-0.0234025474515062	-0.00115060415434675
1	D	26	50	20120529	7	44	0.72	-0.0256209535561227	0.00102990102679821
1	D	26	50	20120529	7	46	0.76	-0.0280768768285398	0.00325898444381068
1	D	26	50	20120529	7	48	0.8	-0.0303058895348742	0.00428110729601584
1	D	26	50	20120529	7	50	0.84	-0.0331738439286887	0.00614383868969556
1	D	26	50	20120529	7	52	0.88	-0.0345201045293898	0.00772980848921891
1	D	26	50	20120529	7	54	0.92	-0.0373278134254472	0.00873481935731931
1	D	26	50	20120529	7	56	0.96	-0.0389888779651325	0.0099195767691974
1	D	26	50	20120529	7	58	1	-0.0417583323843278	0.0114808685420572
1	D	26	50	20120529	7	60	1.04	-0.0447129780695157	0.0124754142297961
1	D	26	50	20120529	7	62	1.08	-0.0472080750576106	0.0142945171350766
1	D	26	50	20120529	7	64	1.12	-0.048951446826626	0.0154765875411862
1	D	26	50	20120529	7	66	1.16	-0.0502026015652575	0.0169179540039569
1	D	26	50	20120529	7	68	1.2	-0.0491542450514703	0.0186073735255678
1	D	26	50	20120529	7	70	1.24	-0.0480996659980087	0.0198906309120651
1	D	26	50	20120529	7	72	1.28	-0.045755394886341	0.0215219969669406
1	D	26	50	20120529	7	74	1.32	-0.0441824358515915	0.0232768238658112
1	D	26	50	20120529	7	76	1.36	-0.0419204012585757	0.0254344894979239
1	D	26	50	20120529	7	78	1.4	-0.0391166521604929	0.0280695229180155
1	D	26	50	20120529	7	80	1.44	-0.0364738405658082	0.028609116102739
1	D	26	50	20120529	7	82	1.48	-0.0338223315577149	0.0294880498317539
1	D	26	50	20120529	7	84	1.52	-0.0321085875628312	0.03006024063909
1	D	26	50	20120529	7	86	1.56	-0.0298454215989655	0.0311917529103447
1	D	26	50	20120529	7	88	1.6	-0.0279389202955303	0.0312624635884634
1	D	26	50	20120529	7	90	1.64	-0.0249339993182	0.0318871217189636
1	D	26	50	20120529	7	92	1.68	-0.0220237175124637	0.0313096700371754
1	D	26	50	20120529	7	94	1.72	-0.0192920862349941	0.0301730029574858
1	D	26	50	20120529	7	96	1.76	-0.0175516631012562	0.0289705890892816
1	D	26	50	20120529	7	98	1.8	-0.0146823015649471	0.0265302858056608
1	D	26	50	20120529	7	100	1.84	-0.0124939616406666	0.0243450288669463
1	D	26	50	20120529	7	102	1.88	-0.0109056442466298	0.0221211921822503
1	D	26	50	20120529	7	104	1.92	-0.0092751267198917	0.0204140242804316
1	D	26	50	20120529	7	106	1.96	-0.0069174135083136	0.0183499159465377
1	D	26	50	20120529	7	108	2	-0.0059291964262663	0.0162861187396276
1	D	26	50	20120529	7	110	2.04	-0.0043071429676991	0.0140658953705834
1	D	26	50	20120529	7	112	2.08	-0.0026422176249885	0.0107810732449882
1	D	26	50	20120529	7	114	2.12	-0.0021697430159353	0.010926723099777
1	D	26	50	20120529	7	116	2.16	0.00107345880451930	0.00608019907938876
1	D	26	50	20120529	7	118	2.2	0.0032284374308635	0.00387671292785525
1	D	26	50	20120529	7	120	2.24	0.0052430553611421	0.00168234845379903
1	D	26	50	20120529	7	122	2.28	0.0071128578226336	0.00017515034969991
1	D	26	50	20120529	7	124	2.32	0.0087464654060055	-0.00030266291555128
1	D	26	50	20120529	7	126	2.36	0.0121374878990671	-0.00023079965337929
1	D	26	50	20120529	7	128	2.4	0.0139969100330109	0.00082922412229746
1	D	26	50	20120529	7	130	2.44	0.0160430154282557	0.00297842568623929
1	D	26	50	20120529	7	132	2.48	0.0172253767380951	0.00478694419295493
1	D	26	50	20120529	7	134	2.52	0.0195684164940141	0.00759964427293801
1	D	26	50	20120529	7	136	2.56	0.0210298435761670	0.00969676035137771
1	D	26	50	20120529	7	138	2.6	0.0224176184159915	0.0128491908743313
1	D	26	50	20120529	7	140	2.64	0.023883309352035	0.0154022706184835
1	D	26	50	20120529	7	142	2.68	0.0244405802062881	0.0176273235268432
1	D	26	50	20120529	7	144	2.72	0.0250061242098811	0.0205759588043911
1	D	26	50	20120529	7	146	2.76	0.024873753820443	0.0232959157489033
1	D	26	50	20120529	7	148	2.8	0.0240232457840318	0.0263863966467572
1	D	26	50	20120529	7	150	2.84	0.0231431806841670	0.0292844030787721
1	D	26	50	20120529	7	152	2.88	0.022732563776332	0.0313975916943481
1	D	26	50	20120529	7	154	2.92	0.0199444417381134	0.0333660355518153
1	D	26	50	20120529	7	156	2.96	0.0175550572138060	0.0351951086627105
1	D	26	50	20120529	7	158	3	0.0152940125702839	0.0370160500456221
1	D	26	50	20120529	7	160	3.04	0.0130720709317614	0.0394263649306527
1	D	26	50	20120529	7	162	3.08	0.0108220571540258	0.0417920613777904
1	D	26	50	20120529	7	164	3.12	0.008479553809311	0.0436569848024918
1	D	26	50	20120529	7	166	3.16	0.006177426261802	0.0462469048099438
1	D	26	50	20120529	7	168	3.2	0.0043789708745321	0.0483298999659631
1	D	26	50	20120529	7	170	3.24	0.0021353210578272	0.0493283347409985
1	D	26	50	20120529	7	172	3.28	0.000218778838099200	0.0503884292273534
1	D	26	50	20120529	7	174	3.32	-0.0018533268734899	0.0512955058062595
1	D	26	50	20120529	7	176	3.36	-0.0047669603653691	0.0507365378957315
1	D	26	50	20120529	7	178	3.4	-0.0069937810406817	0.0506195824341233
1	D	26	50	20120529	7	180	3.44	-0.0092926558969973	0.0497421336293489
1	D	26	50	20120529	7	182	3.48	-0.0131224876452599	0.049392398615374
1	D	26	50	20120529	7	184	3.52	-0.0160581687265765	0.0488813866867461
1	D	26	50	20120529	7	186	3.56	-0.0190329740260961	0.0487201592695678
1	D	26	50	20120529	7	188	3.6	-0.0227584863109302	0.0493912955287953
1	D	26	50	20120529	7	190	3.64	-0.0249864454281606	0.0500477663933811
1	D	26	50	20120529	7	192	3.68	-0.0268950114833968	0.050943161568262
1	D	26	50	20120529	7	194	3.72	-0.0284656582789718	0.0524497020630546
1	D	26	50	20120529	7	196	3.76	-0.0288230724725904	0.0539948293748966
1	D	26	50	20120529	7	198	3.8	-0.0283921191737284	0.0562033077003053
1	D	26	50	20120529	7	200	3.84	-0.027476974506449	0.058834317682812
1	D	26	50	20120529	7	202	3.88	-0.0262055187321296	0.0624017491756441
1	D	26	50	20120529	7	204	3.92	-0.0255644557243059	0.0657668703473109
1	D	26	50	20120529	7	206	3.96	-0.0248903001191227	0.0680856149041778
1	D	26	50	20120529	7	208	4	-0.0244214176125179	0.0716886775077139
1	D	26	50	20120529	7	210	4.04	-0.0234504892912706	0.0740907899540827
1	D	26	50	20120529	7	212	4.08	-0.0216858336081415	0.0766397684789039
1	D	26	50	20120529	7	214	4.12	-0.0203706149951345	0.0789411182089537
1	D	26	50	20120529	7	216	4.16	-0.0196451234376371	0.082081238002847
1	D	26	50	20120529	7	218	4.2	-0.019546128488271	0.0837792842271883
1	D	26	50	20120529	7	220	4.24	-0.020718370110122	0.0853268581284932
1	D	26	50	20120529	7	222	4.28	-0.0221223306241679	0.0859158073665434
1	D	26	50	20120529	7	224	4.32	-0.0227997389205446	0.0870468953737294
1	D	26	50	20120529	7	226	4.36	-0.0235960118668388	0.0887592958657289
1	D	26	50	20120529	7	228	4.4	-0.0241385749000432	0.0917637218683124
1	D	26	50	20120529	7	230	4.44	-0.0253652637440457	0.0934941535832321
1	D	26	50	20120529	7	232	4.48	-0.0273008271361876	0.094999371788344
1	D	26	50	20120529	7	234	4.52	-0.0299800547301034	0.096137106599273
1	D	26	50	20120529	7	236	4.56	-0.031809905658458	0.0965346420316562
1	D	26	50	20120529	7	238	4.6	-0.0343501160591925	0.0966432536332464
1	D	26	50	20120529	7	240	4.64	-0.0366970034659507	0.0972987416194064
1	D	26	50	20120529	7	242	4.68	-0.0399995456874825	0.0973323291915127
1	D	26	50	20120529	7	244	4.72	-0.0431709903117822	0.0980655282129254
1	D	26	50	20120529	7	246	4.76	-0.0456766231909168	0.0989738068733594
1	D	26	50	20120529	7	248	4.8	-0.0490114094816706	0.0996313454691844
1	D	26	50	20120529	7	250	4.84	-0.051591995679611	0.100269509339205
1	D	26	50	20120529	7	252	4.88	-0.0537753999985588	0.101638609488938
1	D	26	50	20120529	7	254	4.92	-0.0564933063334055	0.103119503220777
1	D	26	50	20120529	7	256	4.96	-0.0593273196017231	0.103433529342302
1	D	26	50	20120529	7	258	5	-0.0614006273948402	0.103820953147714
1	D	26	50	20120529	7	260	5.04	-0.0632141441565493	0.103130321954530
1	D	26	50	20120529	7	262	5.08	-0.0650394696015042	0.102191708413183
1	D	26	50	20120529	7	264	5.12	-0.0672820092605627	0.102825679139991
1	D	26	50	20120529	7	266	5.16	-0.0696406629241598	0.102594002674203
1	D	26	50	20120529	7	268	5.2	-0.0722723446581086	0.102806304414186
1	D	26	50	20120529	7	270	5.24	-0.0745908417276021	0.102380025091148
1	D	26	50	20120529	7	272	5.28	-0.0756397002872035	0.101468345247096
1	D	26	50	20120529	7	274	5.32	-0.0756324170873575	0.101064092300292
1	D	26	50	20120529	7	276	5.36	-0.0766067183079515	0.100613050097777
1	D	26	50	20120529	7	278	5.4	-0.0770479465754505	0.100054442104600
1	D	26	50	20120529	7	280	5.44	-0.0777426528250155	0.0990768931425614
1	D	26	50	20120529	7	282	5.48	-0.0787950158058245	0.0970416517359026
1	D	26	50	20120529	7	284	5.52	-0.0807137924829815	0.0958115970636217
1	D	26	50	20120529	7	286	5.56	-0.0834869097153035	0.0944894629462947
1	D	26	50	20120529	7	288	5.6	-0.0863843363197575	0.0934135434101769
1	D	26	50	20120529	7	290	5.64	-0.0887224556024295	0.0935135283090366
1	D	26	50	20120529	7	292	5.68	-0.0901974096373065	0.0931954009681808
1	D	26	50	20120529	7	294	5.72	-0.0917716414642615	0.0942841332791737
1	D	26	50	20120529	7	296	5.76	-0.0923756520767515	0.095938621725794
1	D	26	50	20120529	7	298	5.8	-0.0923704194865705	0.0977922314419964
1	D	26	50	20120529	7	300	5.84	-0.0929624022127125	0.101748359532446
1	D	26	50	20120529	7	302	5.88	-0.0928696651583595	0.104825087203406
1	D	26	50	20120529	7	304	5.92	-0.0927096822491155	0.107013052361093
1	D	26	50	20120529	7	306	5.96	-0.0935244955352125	0.110476235101174
1	D	26	50	20120529	7	308	6	-0.0936601681133195	0.113243942966620
1	D	26	50	20120529	7	310	6.04	-0.0939572788264245	0.115683335496707
1	D	26	50	20120529	7	312	6.08	-0.0939391005252935	0.116258713941412
1	D	26	50	20120529	7	314	6.12	-0.0933371878986235	0.115057504276056
1	D	26	50	20120529	7	316	6.16	-0.0927525378698035	0.114944947018627
1	D	26	50	20120529	7	318	6.2	-0.0931720607875475	0.115936809236131
1	D	26	50	20120529	7	320	6.24	-0.0914324211281235	0.115968078912209
1	D	26	50	20120529	7	322	6.28	-0.0904666122599715	0.116037276381816
1	D	26	50	20120529	7	324	6.32	-0.0887578109414885	0.117205848119473
1	D	26	50	20120529	7	326	6.36	-0.0867042526407695	0.119072730229958
1	D	26	50	20120529	7	328	6.4	-0.0848863306038135	0.120835497937981
1	D	26	50	20120529	7	330	6.44	-0.0833577071642445	0.123300330755841
1	D	26	50	20120529	7	332	6.48	-0.0818032036164845	0.126663613449877
1	D	26	50	20120529	7	334	6.52	-0.0806100316339105	0.129765973741655
1	D	26	50	20120529	7	336	6.56	-0.0801640593870155	0.132092850026506
1	D	26	50	20120529	7	338	6.6	-0.0804521346896715	0.135157875080237
1	D	26	50	20120529	7	340	6.64	-0.0807387250680865	0.137730824524940
1	D	26	50	20120529	7	342	6.68	-0.0806388108799045	0.140551685607128
1	D	26	50	20120529	7	344	6.72	-0.0805677466483955	0.142428700557787
1	D	26	50	20120529	7	346	6.76	-0.0811104511029555	0.144157223084398
1	D	26	50	20120529	7	348	6.8	-0.0827980321469355	0.145210387924297
1	D	26	50	20120529	7	350	6.84	-0.0840856735954765	0.145844662707022
1	D	26	50	20120529	7	352	6.88	-0.0846659254201185	0.145311079929938
1	D	26	50	20120529	7	354	6.92	-0.0864790886284365	0.145269926315273
1	D	26	50	20120529	7	356	6.96	-0.0890909289461055	0.146490604751635
1	D	26	50	20120529	7	358	7	-0.0912640095060475	0.146884321807400
1	D	26	50	20120529	7	360	7.04	-0.0921301446023235	0.148258300993924
1	D	26	50	20120529	7	362	7.08	-0.0932036034068425	0.149859120035852
1	D	26	50	20120529	7	364	7.12	-0.0939405500941955	0.151483909997662
1	D	26	50	20120529	7	366	7.16	-0.0948566776399005	0.153712993414675
1	D	26	50	20120529	7	368	7.2	-0.0959642189912725	0.156326247945906
1	D	26	50	20120529	7	370	7.24	-0.0966514560719085	0.158351472477902
1	D	26	50	20120529	7	372	7.28	-0.0981749883426525	0.160356403045279
1	D	26	50	20120529	7	374	7.32	-0.0995030055883995	0.161531543804933
1	D	26	50	20120529	7	376	7.36	-0.101376485005152	0.162585486462291
1	D	26	50	20120529	7	378	7.4	-0.102833549238466	0.162201810322819
1	D	26	50	20120529	7	380	7.44	-0.104883946771873	0.162322230607655
1	D	26	50	20120529	7	382	7.48	-0.106759830351683	0.161700754457671
1	D	26	50	20120529	7	384	7.52	-0.108562528379639	0.161353282185396
1	D	26	50	20120529	7	386	7.56	-0.110751872395549	0.162006507429856
1	D	26	50	20120529	7	388	7.6	-0.112696698886524	0.162287653086055
1	D	26	50	20120529	7	390	7.64	-0.115477961988965	0.163278097554463
1	D	26	50	20120529	7	392	7.68	-0.117813111423156	0.164188568245919
1	D	26	50	20120529	7	394	7.72	-0.120895248460991	0.164465188418719
1	D	26	50	20120529	7	396	7.76	-0.122925422740456	0.164341374021334
1	D	26	50	20120529	7	398	7.8	-0.125035570796873	0.163875956337957
1	D	26	50	20120529	7	400	7.84	-0.124960688188745	0.163471420548440
1	D	26	50	20120529	7	402	7.88	-0.125363244079276	0.163848096330778
1	D	26	50	20120529	7	404	7.92	-0.125420731860585	0.163758081637533
1	D	26	50	20120529	7	406	7.96	-0.122579152549709	0.163641126175925
1	D	26	50	20120529	7	408	8	-0.122276652268718	0.164522039803927
1	D	26	50	20120529	7	410	8.04	-0.123543575488569	0.166850047459627
1	D	26	50	20120529	7	412	8.08	-0.122532624923507	0.168423855022514
1	D	26	50	20120529	7	414	8.12	-0.121400405545472	0.171485061699627
1	D	26	50	20120529	7	416	8.16	-0.120678732364592	0.174015514026781
1	D	26	50	20120529	7	418	8.2	-0.119944472683008	0.176255911152293
1	D	26	50	20120529	7	420	8.24	-0.119119420490720	0.178070912838242
1	D	26	50	20120529	7	422	8.28	-0.119118784094617	0.180499753920940
1	D	26	50	20120529	7	424	8.32	-0.119033224174093	0.183727696377056
1	D	26	50	20120529	7	426	8.36	-0.119004939902846	0.186540567152617
1	D	26	50	20120529	7	428	8.4	-0.119058043622113	0.188471605061359
1	D	26	50	20120529	7	430	8.44	-0.118955230296128	0.190352084835246
1	D	26	50	20120529	7	432	8.48	-0.119006212695053	0.192114124223285
1	D	26	50	20120529	7	434	8.52	-0.119563483549306	0.193692315848215
1	D	26	50	20120529	7	436	8.56	-0.120344482989125	0.194455637618506
1	D	26	50	20120529	7	438	8.6	-0.120953938323830	0.194629656597356
1	D	26	50	20120529	7	440	8.64	-0.121697107550857	0.195112610528907
1	D	26	50	20120529	7	442	8.68	-0.121410092908373	0.195894599918221
1	D	26	50	20120529	7	444	8.72	-0.120985263154238	0.196161037753372
1	D	26	50	20120529	7	446	8.76	-0.120272499518800	0.195947491505454
1	D	26	50	20120529	7	448	8.8	-0.118358927147553	0.195601150604029
1	D	26	50	20120529	7	450	8.84	-0.116925480280733	0.196188897760551
1	D	26	50	20120529	7	452	8.88	-0.114630070247645	0.196713712413547
1	D	26	50	20120529	7	454	8.92	-0.112720104120982	0.197770907762099
1	D	26	50	20120529	7	456	8.96	-0.110413733932785	0.198779029900037
1	D	26	50	20120529	7	458	9	-0.108149295176713	0.199767848022848
1	D	26	50	20120529	7	460	9.04	-0.105855723621257	0.202045863229119
1	D	26	50	20120529	7	462	9.08	-0.104345697090033	0.204463814867386
1	D	26	50	20120529	7	464	9.12	-0.102085430263971	0.206844289846251
1	D	26	50	20120529	7	466	9.16	-0.100451377203326	0.208855937928048
1	D	26	50	20120529	7	468	9.2	-0.0987927875373755	0.210535740797435
1	D	26	50	20120529	7	470	9.24	-0.0969011354763455	0.212913882323922
1	D	26	50	20120529	7	472	9.28	-0.0956883059252535	0.215051607544805
1	D	26	50	20120529	7	474	9.32	-0.0948128370194665	0.217267750907722
1	D	26	50	20120529	7	476	9.36	-0.0952806588658995	0.218098177111547
1	D	26	50	20120529	7	478	9.4	-0.0960560014514705	0.218428749531752
1	D	26	50	20120529	7	480	9.44	-0.0964244747951475	0.219139321136166
1	D	26	50	20120529	7	482	9.48	-0.0966520217573335	0.218337603467657
1	D	26	50	20120529	7	484	9.52	-0.0966379503323875	0.218436527706345
1	D	26	50	20120529	7	486	9.56	-0.0967254194412205	0.218590889116678
1	D	26	50	20120529	7	488	9.6	-0.0964241919524345	0.218865246547778
1	D	26	50	20120529	7	490	9.64	-0.0964761643008515	0.218588414242944
1	D	26	50	20120529	7	492	9.68	-0.0958790126241395	0.219104955746601
1	D	26	50	20120529	7	494	9.72	-0.0951167515140205	0.218983333380237
1	D	26	50	20120529	7	496	9.76	-0.0946397372794325	0.219030426691864
1	D	26	50	20120529	7	498	9.8	-0.0929933805607955	0.218958513932217
1	D	26	50	20120529	7	500	9.84	-0.0912878390045735	0.219101349502017
1	D	26	50	20120529	7	502	9.88	-0.0889026264102755	0.218942391897606
1	D	26	50	20120529	7	504	9.92	-0.0863690628132835	0.219879308382678
1	D	26	50	20120529	7	506	9.96	-0.0840863099915795	0.221119785808914
1	D	26	50	20120529	7	508	10	-0.0822151640272035	0.221858146709829
1	D	26	50	20120529	7	510	10.04	-0.0811838487868435	0.222236095284373
1	D	26	50	20120529	7	512	10.08	-0.0786397492988115	0.222525938353981
1	D	26	50	20120529	7	514	10.12	-0.0767403190631885	0.222770738721628
1	D	26	50	20120529	7	516	10.16	-0.0747934419625477	0.221764737904034
1	D	26	50	20120529	7	518	10.2	-0.0726187350570085	0.220454822591886
1	D	26	50	20120529	7	520	10.24	-0.0723442362045518	0.219791697852489
1	D	26	50	20120529	7	522	10.28	-0.0710481094746369	0.218140603518418
1	D	26	50	20120529	7	524	10.32	-0.0685934589944259	0.215806726876434
1	D	26	50	20120529	7	526	10.36	-0.0670083377230401	0.214515337761953
1	D	26	50	20120529	7	528	10.4	-0.0652547129056974	0.212238453926532
1	D	26	50	20120529	7	530	10.44	-0.0631070174791995	0.210782733196104
1	D	26	50	20120529	7	532	10.48	-0.060461943142815	0.209557105012273
1	D	26	50	20120529	7	534	10.52	-0.0581453906169697	0.207379286836897
1	D	26	50	20120529	7	536	10.56	-0.056914954107027	0.205491382441807
1	D	26	50	20120529	7	538	10.6	-0.0563037310053694	0.203617832314375
1	D	26	50	20120529	7	540	10.64	-0.0560475462185455	0.201867248056191
1	D	26	50	20120529	7	542	10.68	-0.0556258277342458	0.198883540282296
1	D	26	50	20120529	7	544	10.72	-0.0538678188548599	0.196755290292281
1	D	26	50	20120529	7	546	10.76	-0.0527498123231258	0.193962996324054
1	D	26	50	20120529	7	548	10.8	-0.051461534478482	0.191898173812311
1	D	26	50	20120529	7	550	10.84	-0.0499517200792925	0.189994076671932
1	D	26	50	20120529	7	552	10.88	-0.0494803626989536	0.187276382469119
1	D	26	50	20120529	7	554	10.92	-0.0487188086956156	0.184389265481535
1	D	26	50	20120529	7	556	10.96	-0.0478929786858679	0.181804012378838
1	D	26	50	20120529	7	558	11	-0.0479450217449632	0.178984353378179
1	D	26	50	20120529	7	560	11.04	-0.0476140250606898	0.175965078133191
1	D	26	50	20120529	7	562	11.08	-0.0475732249994153	0.173659697894488
1	D	26	50	20120529	7	564	11.12	-0.0466700375078058	0.170693597079445
1	D	26	50	20120529	7	566	11.16	-0.0466370156211243	0.170095879717308
1	D	26	50	20120529	7	568	11.2	-0.0472957562984777	0.168252028074686
1	D	26	50	20120529	7	570	11.24	-0.0481168486927916	0.166661603502441
1	D	26	50	20120529	7	572	11.28	-0.0483716899767312	0.165930172247982
1	D	26	50	20120529	7	574	11.32	-0.0500917979326456	0.163918736298218
1	D	26	50	20120529	7	576	11.36	-0.0513446497275519	0.161517543090665
1	D	26	50	20120529	7	578	11.4	-0.0529323872940282	0.158570746290748
1	D	26	50	20120529	7	580	11.44	-0.0542051795001639	0.155654637925135
1	D	26	50	20120529	7	582	11.48	-0.0558429802267482	0.154128560069978
1	D	26	50	20120529	7	584	11.52	-0.0568402836309337	0.152110194473759
1	D	26	50	20120529	7	586	11.56	-0.0581306827959211	0.149535689394137
1	D	26	50	20120529	7	588	11.6	-0.0592742865931341	0.149526284873947
1	D	26	50	20120529	7	590	11.64	-0.0593343906695349	0.149992268242749
1	D	26	50	20120529	7	592	11.68	-0.0590276477478562	0.150809542260445
1	D	26	50	20120529	7	594	11.72	-0.0576087672807273	0.151764560679115
1	D	26	50	20120529	7	596	11.76	-0.0572004131145921	0.151912699549774
1	D	26	50	20120529	7	598	11.8	-0.0562791236893841	0.151663020145337
1	D	26	50	20120529	7	600	11.84	-0.0557410154289011	0.151518063255194
1	D	26	50	20120529	7	602	11.88	-0.0551345299426774	0.152142933517728
1	D	26	50	20120529	7	604	11.92	-0.05471648841364	0.152248433849481
1	D	26	50	20120529	7	606	11.96	-0.0535641872030183	0.152690799851792
1	D	26	50	20120529	7	608	12	-0.0516365434068257	0.152385400432997
1	D	26	50	20120529	7	610	12.04	-0.0491000806720314	0.150273343188271
1	D	26	50	20120529	7	612	12.08	-0.0476745534011594	0.149349861732041
1	D	26	50	20120529	7	614	12.12	-0.0452558946561108	0.147695585417455
1	D	26	50	20120529	7	616	12.16	-0.0429568076677608	0.145214630564984
1	D	26	50	20120529	7	618	12.2	-0.0407889596979991	0.142998416491389
1	D	26	50	20120529	7	620	12.24	-0.0374326066504191	0.141460176399596
1	D	26	50	20120529	7	622	12.28	-0.0356576272082846	0.140541079005410
1	D	26	50	20120529	7	624	12.32	-0.0336569392815954	0.139874560153464
1	D	26	50	20120529	7	626	12.36	-0.0305950962083795	0.138895995078979
1	D	26	50	20120529	7	628	12.4	-0.0282779779971093	0.138230536887205
1	D	26	50	20120529	7	630	12.44	-0.0250455807682712	0.137518692490584
1	D	26	50	20120529	7	632	12.48	-0.0223177749384879	0.137666972782599
1	D	26	50	20120529	7	634	12.52	-0.0192722660319174	0.137762432198059
1	D	26	50	20120529	7	636	12.56	-0.0167346012155951	0.138648295573530
1	D	26	50	20120529	7	638	12.6	-0.0147171548581918	0.140669984571620
1	D	26	50	20120529	7	640	12.64	-0.013776914971248	0.142390870344994
1	D	26	50	20120529	7	642	12.68	-0.0127588226276957	0.144756708213488
1	D	26	50	20120529	7	644	12.72	-0.0108563518329132	0.147338001518209
1	D	26	50	20120529	7	646	12.76	-0.0091823472391322	0.149136456905479
1	D	26	50	20120529	7	648	12.8	-0.0071000591898941	0.151238543944591
1	D	26	50	20120529	7	650	12.84	-0.0056246101802702	0.152868142232513
1	D	26	50	20120529	7	652	12.88	-0.0046243369276037	0.154815938571970
1	D	26	50	20120529	7	654	12.92	-0.0037929207742846	0.155534217640299
1	D	26	50	20120529	7	656	12.96	-0.0038127904748359	0.156173371459813
1	D	26	50	20120529	7	658	13	-0.0032659848009444	0.156295913064993
1	D	26	50	20120529	7	660	13.04	-0.0030213965653319	0.155812181315983
1	D	26	50	20120529	7	662	13.08	-0.00296157533164360	0.155836647210612
1	D	26	50	20120529	7	664	13.12	-0.0030143962081982	0.156096367531342
1	D	26	50	20120529	7	666	13.16	-0.0025982638674699	0.155990655067555
1	D	26	50	20120529	7	668	13.2	-0.002685308712234	0.156288276311756
1	D	26	50	20120529	7	670	13.24	-0.0023136533880423	0.156143743685682
1	D	26	50	20120529	7	672	13.28	-0.0024998346035287	0.156336571704911
1	D	26	50	20120529	7	674	13.32	-0.002672792922207	0.156307863169595
1	D	26	50	20120529	7	676	13.36	-0.0026548324099649	0.156119348501731
1	D	26	50	20120529	7	678	13.4	-0.00212061323677840	0.156141622365338
1	D	26	50	20120529	7	680	13.44	-0.0025081784635467	0.155352420486856
1	D	26	50	20120529	7	682	13.48	-0.0027085018146569	0.154814100094339
1	D	26	50	20120529	7	684	13.52	-0.0025523019266928	0.153862970762965
1	D	26	50	20120529	7	686	13.56	-0.0012531346376187	0.152288456093296
1	D	26	50	20120529	7	688	13.6	-0.000596232437896402	0.150493111975864
1	D	26	50	20120529	7	690	13.64	-0.0015224716105727	0.150910375687442
1	D	26	50	20120529	7	692	13.68	-0.00162535564723530	0.151267111058551
1	D	26	50	20120529	7	694	13.72	-0.0017297246081385	0.151261737047014
1	D	26	50	20120529	7	696	13.76	-0.0018141531578122	0.151737337068040
1	D	26	50	20120529	7	698	13.8	-0.00191753216922160	0.151549105242888
1	D	26	50	20120529	7	700	13.84	-0.00206050916037750	0.151608360791151
1	D	26	50	20120529	7	702	13.88	-0.0026230833154896	0.152038564556825
1	D	26	50	20120529	7	704	13.92	-0.0022379222517772	0.152173409819997
1	D	26	50	20120529	7	706	13.96	-0.0026785204871346	0.152144347731291
1	D	26	50	20120529	7	708	14	-0.0030609945450784	0.151517214727056
1	D	26	50	20120529	7	710	14.04	-0.0038844911024482	0.150333093711281
1	D	26	50	20120529	7	712	14.08	-0.0041179777615961	0.149062988510914
1	D	26	50	20120529	7	714	14.12	-0.0043892239228592	0.147609459811507
1	D	26	50	20120529	7	716	14.16	-0.0041217254275363	0.145609973966346
1	D	26	50	20120529	7	718	14.2	-0.0032607522107636	0.143471400217325
1	D	26	50	20120529	7	720	14.24	-0.0019668175118703	0.142102370778270
1	D	26	50	20120529	7	722	14.28	-0.0004598315398055	0.141393284098096
1	D	26	50	20120529	7	724	14.32	0.000938684252025198	0.140587040946187
1	D	26	50	20120529	7	726	14.36	0.0032282252988291	0.140680308330626
1	D	26	50	20120529	7	728	14.4	0.0058410555659915	0.139524259454064
1	D	26	50	20120529	7	730	14.44	0.0085308897616252	0.138145401230750
1	D	26	50	20120529	7	732	14.48	0.0111552458693209	0.136679851716063
1	D	26	50	20120529	7	734	14.52	0.0137540754222158	0.135168976656701
1	D	26	50	20120529	7	736	14.56	0.0173632191440701	0.134218695853465
1	D	26	50	20120529	7	738	14.6	0.0203981214489227	0.134002886863847
1	D	26	50	20120529	7	740	14.64	0.0231430392628108	0.133493699270714
1	D	26	50	20120529	7	742	14.68	0.0264936647454632	0.132299890892037
1	D	26	50	20120529	7	744	14.72	0.029727688319898	0.131660666361844
1	D	26	50	20120529	7	746	14.76	0.0320474228262586	0.131740428006762
1	D	26	50	20120529	7	748	14.8	0.0344484039017776	0.131935943031760
1	D	26	50	20120529	7	750	14.84	0.0367297425099197	0.132041796916904
1	D	26	50	20120529	7	752	14.88	0.0402517706763318	0.133165460302887
1	D	26	50	20120529	7	754	14.92	0.0420191840759076	0.134420221286103
1	D	26	50	20120529	7	756	14.96	0.0434020728078741	0.135448566677983
1	D	26	50	20120529	7	758	15	0.0458000133242339	0.138114924928481
1	D	26	50	20120529	7	760	15.04	0.0464525314619129	0.139880711982460
1	D	26	50	20120529	7	762	15.08	0.0489538509896822	0.142694007022089
1	D	26	50	20120529	7	764	15.12	0.0488424109609672	0.144016013860195
1	D	26	50	20120529	7	766	15.16	0.0486693112209327	0.143924655664066
1	D	26	50	20120529	7	768	15.2	0.0493692762236292	0.144488997586131
1	D	26	50	20120529	7	770	15.24	0.0498215417208762	0.145036581077482
1	D	26	50	20120529	7	772	15.28	0.0501145667709999	0.145976750253747
1	D	26	50	20120529	7	774	15.32	0.0509431544971943	0.147079978253754
1	D	26	50	20120529	7	776	15.36	0.0516125017762655	0.147976165388230
1	D	26	50	20120529	7	778	15.4	0.0532454941767377	0.149520910862410
1	D	26	50	20120529	7	780	15.44	0.0536572424554226	0.150704395482082
1	D	26	50	20120529	7	782	15.48	0.0535796021308483	0.151203471448244
1	D	26	50	20120529	7	784	15.52	0.0533956129463836	0.152360439563621
1	D	26	50	20120529	7	786	15.56	0.0525644796357769	0.153355621647463
1	D	26	50	20120529	7	788	15.6	0.0517032942869698	0.154939470126643
1	D	26	50	20120529	7	790	15.64	0.0521010418513873	0.154859920613759
1	D	26	50	20120529	7	792	15.68	0.0519127393155573	0.154609816945254
1	D	26	50	20120529	7	794	15.72	0.051786237912403	0.154846627006273
1	D	26	50	20120529	7	796	15.76	0.0516296137603702	0.155130530378920
1	D	26	50	20120529	7	798	15.8	0.0519353667325553	0.154721539816681
1	D	26	50	20120529	7	800	15.84	0.0521028096183402	0.154842596497620
1	D	26	50	20120529	7	802	15.88	0.0529383977016684	0.154254495787708
1	D	26	50	20120529	7	804	15.92	0.0531540652699303	0.153574966170987
1	D	26	50	20120529	7	806	15.96	0.0544974974435066	0.153125316968831
1	D	26	50	20120529	7	808	16	0.0558982759770371	0.152355277684119
1	D	26	50	20120529	7	810	16.04	0.0566170500201133	0.151814694549901
1	D	26	50	20120529	7	812	16.08	0.056048960432108	0.151810027645146
1	D	26	50	20120529	7	814	16.12	0.0561980185415821	0.151784006115598
1	D	26	50	20120529	7	816	16.16	0.0559944424992785	0.151001875304927
1	D	26	50	20120529	7	818	16.2	0.0563070544072411	0.150450261304924
1	D	26	50	20120529	7	820	16.24	0.0568450919570459	0.148922274261458
1	D	26	50	20120529	7	822	16.28	0.0578626186151734	0.146589528990323
1	D	26	50	20120529	7	824	16.32	0.0596798830428228	0.143796457204637
1	D	26	50	20120529	7	826	16.36	0.0613667569800214	0.143204184564715
1	D	26	50	20120529	7	828	16.4	0.0632230537019923	0.141374757900429
1	D	26	50	20120529	7	830	16.44	0.0661433339976147	0.140529128900808
1	D	26	50	20120529	7	832	16.48	0.068822278748818	0.139752301390996
1	D	26	50	20120529	7	834	16.52	0.0719650855484797	0.138897692135254
1	D	26	50	20120529	7	836	16.56	0.0753366413918553	0.139105510818245
1	D	26	50	20120529	7	838	16.6	0.0787830798433585	0.138797212261648
1	D	26	50	20120529	7	840	16.64	0.0803365227309473	0.139251952632629
1	D	26	50	20120529	7	842	16.68	0.0824455394165143	0.141047579592774
1	D	26	50	20120529	7	844	16.72	0.0851464751886125	0.142218760554453
1	D	26	50	20120529	7	846	16.76	0.0874462692837437	0.143856137016969
1	D	26	50	20120529	7	848	16.8	0.0880771499539183	0.144967567455638
1	D	26	50	20120529	7	850	16.84	0.0892018740000736	0.147077149826630
1	D	26	50	20120529	7	852	16.88	0.0904926267184515	0.150000753524124
1	D	26	50	20120529	7	854	16.92	0.0918311798552377	0.151369005145720
1	D	26	50	20120529	7	856	16.96	0.0931744706074578	0.154025110347891
1	D	26	50	20120529	7	858	17	0.0944365147905195	0.156707307790287
1	D	26	50	20120529	7	860	17.04	0.0946149178314129	0.158909026174868
1	D	26	50	20120529	7	862	17.08	0.094785401276357	0.160357817258841
1	D	26	50	20120529	7	864	17.12	0.094800886914865	0.162323644821218
1	D	26	50	20120529	7	866	17.16	0.0952111502693094	0.164664026845589
1	D	26	50	20120529	7	868	17.2	0.095290841203549	0.166946072560512
1	D	26	50	20120529	7	870	17.24	0.0955483694932572	0.169644250616164
1	D	26	50	20120529	7	872	17.28	0.0963490972122729	0.171800643456071
1	D	26	50	20120529	7	874	17.32	0.0965379654335278	0.174516569891930
1	D	26	50	20120529	7	876	17.36	0.096587533618889	0.177674438066031
1	D	26	50	20120529	7	878	17.4	0.096079265264572	0.179270236649813
1	D	26	50	20120529	7	880	17.44	0.0953406922316227	0.180013052323449
1	D	26	50	20120529	7	882	17.48	0.0949792192450802	0.180384424804928
1	D	26	50	20120529	7	884	17.52	0.0948625466261844	0.180181485158728
1	D	26	50	20120529	7	886	17.56	0.0949960483864724	0.180323755043103
1	D	26	50	20120529	7	888	17.6	0.0944804261216312	0.179973878607771
1	D	26	50	20120529	7	890	17.64	0.0950046750892029	0.180624841110532
1	D	26	50	20120529	7	892	17.68	0.0945754612730227	0.180221083138474
1	D	26	50	20120529	7	894	17.72	0.0948154533145574	0.180775879118993
1	D	26	50	20120529	7	896	17.76	0.0948686277445026	0.180657650865179
1	D	26	50	20120529	7	898	17.8	0.095574532444161	0.180586728055026
1	D	26	50	20120529	7	900	17.84	0.0960183126600338	0.180708633264102
1	D	26	50	20120529	7	902	17.88	0.0969465317316974	0.180493177827875
1	D	26	50	20120529	7	904	17.92	0.0976749931376758	0.180463337921709
1	D	26	50	20120529	7	906	17.96	0.0984095356619724	0.180649448426517
1	D	26	50	20120529	7	908	18	0.0978140103308571	0.180092389704298
1	D	26	50	20120529	7	910	18.04	0.0987024192907398	0.179902602244228
1	D	26	50	20120529	7	912	18.08	0.0986425273463733	0.180003506381903
1	D	26	50	20120529	7	914	18.12	0.100260953347153	0.179021476484191
1	D	26	50	20120529	7	916	18.16	0.101755706371903	0.179038517757618
1	D	26	50	20120529	7	918	18.2	0.104271380167331	0.178948220221660
1	D	26	50	20120529	7	920	18.24	0.106343415168242	0.180299996255255
1	D	26	50	20120529	7	922	18.28	0.107862704798299	0.181085874731865
1	D	26	50	20120529	7	924	18.32	0.110252584297353	0.182425276396789
1	D	26	50	20120529	7	926	18.36	0.111974813573611	0.184695372007110
1	D	26	50	20120529	7	928	18.4	0.112849504661939	0.187070543685116
1	D	26	50	20120529	7	930	18.44	0.113228018921908	0.189120234111741
1	D	26	50	20120529	7	932	18.48	0.113673142640665	0.190251958515030
1	D	26	50	20120529	7	934	18.52	0.114200997852821	0.192531317224185
1	D	26	50	20120529	7	936	18.56	0.113947995046512	0.194460163101906
1	D	26	50	20120529	7	938	18.6	0.113813856890121	0.196321056017954
1	D	26	50	20120529	7	940	18.64	0.113853454869868	0.198257114384843
1	D	26	50	20120529	7	942	18.68	0.114195058155859	0.200356443707508
1	D	26	50	20120529	7	944	18.72	0.113842918978828	0.202036529419607
1	D	26	50	20120529	7	946	18.76	0.113365621901527	0.205096180461801
1	D	26	50	20120529	7	948	18.8	0.113308629094963	0.206838915834714
1	D	26	50	20120529	7	950	18.84	0.112179167433374	0.209968075473499
1	D	26	50	20120529	7	952	18.88	0.111367762401963	0.211656292913582
1	D	26	50	20120529	7	954	18.92	0.109715324565008	0.212199987317636
1	D	26	50	20120529	7	956	18.96	0.109014935298243	0.212300750033955
1	D	26	50	20120529	7	958	19	0.107874584192223	0.212800462396219
1	D	26	50	20120529	7	960	19.04	0.107530435321820	0.213598573820145
1	D	26	50	20120529	7	962	19.08	0.106428904378087	0.215182351588646
1	D	26	50	20120529	7	964	19.12	0.104740191963257	0.216624990843623
1	D	26	50	20120529	7	966	19.16	0.103645802798015	0.218089903962207
1	D	26	50	20120529	7	968	19.2	0.101967767695581	0.218681823048739
1	D	26	50	20120529	7	970	19.24	0.100783363837094	0.219751675608674
1	D	26	50	20120529	7	972	19.28	0.0997941214502137	0.220064923912739
1	D	26	50	20120529	7	974	19.32	0.0999298859522016	0.220752231704053
1	D	26	50	20120529	7	976	19.36	0.0999624128641361	0.220682935239496
1	D	26	50	20120529	7	978	19.4	0.099837254963866	0.220562019979914
1	D	26	50	20120529	7	980	19.44	0.100271418527515	0.221123462764176
1	D	26	50	20120529	7	982	19.48	0.100301824119106	0.221900573116700
1	D	26	50	20120529	7	984	19.52	0.100414254097314	0.222619700713166
1	D	26	50	20120529	7	986	19.56	0.100810233894779	0.223851480725993
1	D	26	50	20120529	7	988	19.6	0.100940341542517	0.223850066512431
1	D	26	50	20120529	7	990	19.64	0.101742200632383	0.224992751070829
1	D	26	50	20120529	7	992	19.68	0.102275359145397	0.225001236352203
1	D	26	50	20120529	7	994	19.72	0.102991658314739	0.224999115031859
1	D	26	50	20120529	7	996	19.76	0.103678966106053	0.225808045189537
1	D	26	50	20120529	7	998	19.8	0.104188790095288	0.225664502512956
1	D	26	50	20120529	7	1000	19.84	0.104664672959027	0.225969265535647
1	D	26	50	20120529	7	1002	19.88	0.105231772597538	0.225936738623713
1	D	26	50	20120529	7	1004	19.92	0.106933071513073	0.225600155795868
1	D	26	50	20120529	7	1006	19.96	0.108850037996870	0.226053411242608
1	D	26	50	20120529	7	1008	20	0.110257180491431	0.226228773724343
1	D	26	50	20120529	7	1010	20.04	0.112465474969077	0.228267362574503
1	D	26	50	20120529	7	1012	20.08	0.114457394771679	0.230189985912550
1	D	26	50	20120529	7	1014	20.12	0.116112024639656	0.231782390383782
1	D	26	50	20120529	7	1016	20.16	0.117780796643256	0.233091952142539
1	D	26	50	20120529	7	1018	20.2	0.120017233970793	0.234347208100502
1	D	26	50	20120529	7	1020	20.24	0.121307562425102	0.234818989744909
1	D	26	50	20120529	7	1022	20.28	0.121578242900940	0.235091367277022
1	D	26	50	20120529	7	1024	20.32	0.121397082143600	0.235619010357144
1	D	26	50	20120529	7	1026	20.36	0.121428901948754	0.235843163206780
1	D	26	50	20120529	7	1028	20.4	0.121132482786080	0.235810070609420
1	D	26	50	20120529	7	1030	20.44	0.120742159842865	0.236049072701461
1	D	26	50	20120529	7	1032	20.48	0.120887116733008	0.236322723025781
1	D	26	50	20120529	7	1034	20.52	0.121186930008232	0.235833405133200
1	D	26	50	20120529	7	1036	20.56	0.121107734048739	0.236120490486361
1	D	26	50	20120529	7	1038	20.6	0.121030659409589	0.235999575226778
1	D	26	50	20120529	7	1040	20.64	0.121479672215643	0.236397676344586
