# Supplementary material for: How Do Ants Make Sense of Gravity? A Boltzmann Walker Analysis of Lasius niger Trajectories on Various Inclines
Source: PLoS One. 2013 Oct 29;8(10):e76531. doi: 10.1371/journal.pone.0076531 (PMC3812222; doi:10.1371/journal.pone.0076531)
Supplement: Dataset S1 — Trajectories for . (ZIP) [file pone.0076531.s005.zip › Incline1/1-D-26-50-20120529-08.txt]

Pente	Colonie	Temperature	Humidite	Date	Indiv	Frame	Time	X	Y
1	D	26	50	20120529	8	46	0	0	0
1	D	26	50	20120529	8	48	0.0399999999999999	0.000752913158471799	-4.255368609181e-05
1	D	26	50	20120529	8	50	0.08	0.0008752497026849	-0.00035382916223794
1	D	26	50	20120529	8	52	0.12	0.0027081341191307	0.00077380109278806
1	D	26	50	20120529	8	54	0.16	0.0042320058011302	0.00189337740157635
1	D	26	50	20120529	8	56	0.2	0.0058079488264963	0.00289978834110353
1	D	26	50	20120529	8	58	0.24	0.007115622610148	0.00413840607650453
1	D	26	50	20120529	8	60	0.28	0.0082348665787491	0.00511007685987203
1	D	26	50	20120529	8	62	0.32	0.0089907000882273	0.00600434773497093
1	D	26	50	20120529	8	64	0.36	0.0101948605101811	0.00723291748301123
1	D	26	50	20120529	8	66	0.4	0.0106429611484868	0.00895011923005503
1	D	26	50	20120529	8	68	0.44	0.0104856157475372	0.0104690694488574
1	D	26	50	20120529	8	70	0.48	0.0098767260982574	0.0113968642564523
1	D	26	50	20120529	8	72	0.52	0.0095253208980654	0.0132873580765749
1	D	26	50	20120529	8	74	0.56	0.0093787673608102	0.0144592164465506
1	D	26	50	20120529	8	76	0.6	0.0084296462126948	0.0167716394687937
1	D	26	50	20120529	8	78	0.64	0.007996430172133	0.0181983405369226
1	D	26	50	20120529	8	80	0.68	0.0066971285327706	0.0195192796437893
1	D	26	50	20120529	8	82	0.72	0.0061948705860938	0.0204742273517818
1	D	26	50	20120529	8	84	0.76	0.0049797995065062	0.0219813335319993
1	D	26	50	20120529	8	86	0.8	0.0036915287329303	0.0231099395943834
1	D	26	50	20120529	8	88	0.84	0.0017990281437626	0.0247866311939329
1	D	26	50	20120529	8	90	0.88	0.000191491587413099	0.0250998794979986
1	D	26	50	20120529	8	92	0.92	-0.00096392089304571	0.0268054210542205
1	D	26	50	20120529	8	94	0.96	-0.00252606119404303	0.0277745816085148
1	D	26	50	20120529	8	96	1	-0.0038545027038582	0.0285486514018797
1	D	26	50	20120529	8	98	1.04	-0.00522070371578873	0.0283508736351818
1	D	26	50	20120529	8	100	1.08	-0.00684789784065522	0.0285656926753063
1	D	26	50	20120529	8	102	1.12	-0.00890854842238905	0.0288397672636942
1	D	26	50	20120529	8	104	1.16	-0.00987297136124938	0.0281836428814312
1	D	26	50	20120529	8	106	1.2	-0.0114271213556193	0.0275853598338693
1	D	26	50	20120529	8	108	1.24	-0.0133294507290455	0.0274028555736450
1	D	26	50	20120529	8	110	1.28	-0.0151567560729877	0.0267268614908307
1	D	26	50	20120529	8	112	1.32	-0.0173499184655159	0.0263832075951740
1	D	26	50	20120529	8	114	1.36	-0.0176237809218695	0.0266364225335169
1	D	26	50	20120529	8	116	1.4	-0.0221209800502159	0.0260496653264883
1	D	26	50	20120529	8	118	1.44	-0.0243963789613961	0.0254482710090892
1	D	26	50	20120529	8	120	1.48	-0.0257234062576489	0.0247935608403886
1	D	26	50	20120529	8	122	1.52	-0.0273609382836563	0.023505198142931
1	D	26	50	20120529	8	124	1.56	-0.0283642167401429	0.0228768277018296
1	D	26	50	20120529	8	126	1.6	-0.0301334191198751	0.0209977409283010
1	D	26	50	20120529	8	128	1.64	-0.0317945543702385	0.0193890730011016
1	D	26	50	20120529	8	130	1.68	-0.0330346711720156	0.0180625477506635
1	D	26	50	20120529	8	132	1.72	-0.034267610132857	0.0176156286877891
1	D	26	50	20120529	8	134	1.76	-0.0367692768500558	0.0149011228294531
1	D	26	50	20120529	8	136	1.8	-0.0381805771324904	0.0129572297194288
1	D	26	50	20120529	8	138	1.84	-0.0402046137250944	0.0113467091724627
1	D	26	50	20120529	8	140	1.88	-0.040497454927455	0.00990298097304293
1	D	26	50	20120529	8	142	1.92	-0.0409413341382771	0.00864112063774423
1	D	26	50	20120529	8	144	1.96	-0.0414343996967985	0.00603437148890003
1	D	26	50	20120529	8	146	2	-0.0415611132319871	0.00439459086332843
1	D	26	50	20120529	8	148	2.04	-0.0416976555514342	0.0022826750399586
1	D	26	50	20120529	8	150	2.08	-0.0423316474914461	0.00027760305122603
1	D	26	50	20120529	8	152	2.12	-0.0427103031727715	-0.00186075856576021
1	D	26	50	20120529	8	154	2.16	-0.0436081873635221	-0.00308758883111887
1	D	26	50	20120529	8	156	2.2	-0.0443140213525026	-0.00681022319135356
1	D	26	50	20120529	8	158	2.24	-0.0445745902013698	-0.00852884622302747
1	D	26	50	20120529	8	160	2.28	-0.0446417653455825	-0.0100436103696853
1	D	26	50	20120529	8	162	2.32	-0.0440868279437073	-0.0105042197269502
1	D	26	50	20120529	8	164	2.36	-0.0431958733994123	-0.0115559703532871
1	D	26	50	20120529	8	166	2.4	-0.0428688365131135	-0.0131910133634247
1	D	26	50	20120529	8	168	2.44	-0.041830450204941	-0.0150145710414267
1	D	26	50	20120529	8	170	2.48	-0.0406459756357755	-0.0172167136900760
1	D	26	50	20120529	8	172	2.52	-0.0400694007663959	-0.0193885214578124
1	D	26	50	20120529	8	174	2.56	-0.0393371209837992	-0.0213955733455323
1	D	26	50	20120529	8	176	2.6	-0.0386479181463123	-0.0239332947303971
1	D	26	50	20120529	8	178	2.64	-0.0387438796075871	-0.0255964735193581
1	D	26	50	20120529	8	180	2.68	-0.0375828244150144	-0.0274420080761194
1	D	26	50	20120529	8	182	2.72	-0.0369106487088185	-0.0306065937646417
1	D	26	50	20120529	8	184	2.76	-0.0364149201861591	-0.0321665179929867
1	D	26	50	20120529	8	186	2.8	-0.0357911883655423	-0.0334726078574486
1	D	26	50	20120529	8	188	2.84	-0.0338569868610609	-0.0355543118364855
1	D	26	50	20120529	8	190	2.88	-0.03382499735028	-0.034269668520697
1	D	26	50	20120529	8	192	2.92	-0.0325504939457338	-0.0364317323569886
1	D	26	50	20120529	8	194	2.96	-0.0289104072311348	-0.0398565757673944
1	D	26	50	20120529	8	196	3	-0.0273619848016925	-0.0413249537092064
1	D	26	50	20120529	8	198	3.04	-0.0259742170329358	-0.0421948364714221
1	D	26	50	20120529	8	200	3.08	-0.0241964798743547	-0.0431380462068468
1	D	26	50	20120529	8	202	3.12	-0.0223557395015699	-0.0456892874733679
1	D	26	50	20120529	8	204	3.16	-0.0205775073682419	-0.0471661506965541
1	D	26	50	20120529	8	206	3.2	-0.0192639858115098	-0.0488803189555065
1	D	26	50	20120529	8	208	3.24	-0.0176331147313812	-0.0502034571644628
1	D	26	50	20120529	8	210	3.28	-0.0177514136958737	-0.0513964170150026
1	D	26	50	20120529	8	212	3.32	-0.0153993644096129	-0.0541297382776792
1	D	26	50	20120529	8	214	3.36	-0.0136282740547749	-0.0554270670891222
1	D	26	50	20120529	8	216	3.4	-0.0114616988772193	-0.0569204766109882
1	D	26	50	20120529	8	218	3.44	-0.0097354390923086	-0.0588015927809788
1	D	26	50	20120529	8	220	3.48	-0.00918432006705181	-0.0595738948073907
1	D	26	50	20120529	8	222	3.52	-0.00759771387142544	-0.0606410603615574
1	D	26	50	20120529	8	224	3.56	-0.00636268116740501	-0.0616049883256709
1	D	26	50	20120529	8	226	3.6	-0.00510594028520216	-0.0626544054996299
1	D	26	50	20120529	8	228	3.64	-0.00289524164450054	-0.063988150310304
1	D	26	50	20120529	8	230	3.68	-0.000581588256458201	-0.0655333200485528
1	D	26	50	20120529	8	232	3.72	0.0015182360409534	-0.0662129910866293
1	D	26	50	20120529	8	234	3.76	0.0044122826749937	-0.067373070471844
1	D	26	50	20120529	8	236	3.8	0.0070311233497962	-0.0683631613868614
1	D	26	50	20120529	8	238	3.84	0.0094485800133168	-0.0688234879014138
1	D	26	50	20120529	8	240	3.88	0.0120405506304342	-0.0698405902954726
1	D	26	50	20120529	8	242	3.92	0.0138397838351634	-0.0700281857245213
1	D	26	50	20120529	8	244	3.96	0.0164213599825973	-0.0698478027846407
1	D	26	50	20120529	8	246	4	0.0186715151816892	-0.070150727329701
1	D	26	50	20120529	8	248	4.04	0.021090315348094	-0.0699267866120992
1	D	26	50	20120529	8	250	4.08	0.0232250707204962	-0.0703294132133068
1	D	26	50	20120529	8	252	4.12	0.0249196521216097	-0.0701371508795022
1	D	26	50	20120529	8	254	4.16	0.0274349016529684	-0.0703753751540839
1	D	26	50	20120529	8	256	4.2	0.029928089452754	-0.0699342112333016
1	D	26	50	20120529	8	258	4.24	0.0324153375555777	-0.0695039367569496
1	D	26	50	20120529	8	260	4.28	0.0346124597460806	-0.0693251801626657
1	D	26	50	20120529	8	262	4.32	0.0368143902626955	-0.0691404838714197
1	D	26	50	20120529	8	264	4.36	0.0390119437883348	-0.0694928988200953
1	D	26	50	20120529	8	266	4.4	0.0412522489899648	-0.0695656813210829
1	D	26	50	20120529	8	268	4.44	0.0416661398021967	-0.0700464220084082
1	D	26	50	20120529	8	270	4.48	0.0441399599472456	-0.0693941089316957
1	D	26	50	20120529	8	272	4.52	0.048727930373093	-0.0691728057223878
1	D	26	50	20120529	8	274	4.56	0.0504506355322147	-0.0695056599761754
1	D	26	50	20120529	8	276	4.6	0.0528787738921932	-0.0706643914744437
1	D	26	50	20120529	8	278	4.64	0.0546842655576213	-0.0709051254124133
1	D	26	50	20120529	8	280	4.68	0.0564320779572226	-0.0719407681462747
1	D	26	50	20120529	8	282	4.72	0.0578452732858308	-0.0725019563720956
1	D	26	50	20120529	8	284	4.76	0.0601557234801544	-0.0726433282308582
1	D	26	50	20120529	8	286	4.8	0.0614518926364762	-0.0725785148232947
1	D	26	50	20120529	8	288	4.84	0.0623958448340212	-0.0717433156486962
1	D	26	50	20120529	8	290	4.88	0.0630288680377428	-0.070362739155904
1	D	26	50	20120529	8	292	4.92	0.064079515577501	-0.0694738776476814
1	D	26	50	20120529	8	294	4.96	0.0651316833968388	-0.0684068605859387
1	D	26	50	20120529	8	296	5	0.0664980965408037	-0.0677120574627448
1	D	26	50	20120529	8	298	5.04	0.0685802431686856	-0.0667733025000416
1	D	26	50	20120529	8	300	5.08	0.070159141900397	-0.0661349972086644
1	D	26	50	20120529	8	302	5.12	0.0718904928541323	-0.0654723674440145
1	D	26	50	20120529	8	304	5.16	0.0732670176250681	-0.0649133995334866
1	D	26	50	20120529	8	306	5.2	0.0746036615735451	-0.06463175890254
1	D	26	50	20120529	8	308	5.24	0.074962942529066	-0.0639217529835506
1	D	26	50	20120529	8	310	5.28	0.0750685842821752	-0.0641385519226624
1	D	26	50	20120529	8	312	5.32	0.0749813273053768	-0.0646896709479192
1	D	26	50	20120529	8	314	5.36	0.0748811302744827	-0.0650967523218482
1	D	26	50	20120529	8	316	5.4	0.0756188547792946	-0.0658128393591559
1	D	26	50	20120529	8	318	5.44	0.0753757514679226	-0.0666343560175384
1	D	26	50	20120529	8	320	5.48	0.0753647913128143	-0.0680001327654002
1	D	26	50	20120529	8	322	5.52	0.0759369821201504	-0.0686243666318317
1	D	26	50	20120529	8	324	5.56	0.0761182135881685	-0.0700539244113565
1	D	26	50	20120529	8	326	5.6	0.0762094303629416	-0.0712637841139667
1	D	26	50	20120529	8	328	5.64	0.0758966063229447	-0.0730587039673306
1	D	26	50	20120529	8	330	5.68	0.0752596445344518	-0.0751226072402579
1	D	26	50	20120529	8	332	5.72	0.0747771148669701	-0.0765158904419079
1	D	26	50	20120529	8	334	5.76	0.0738968659193422	-0.0779929375128572
1	D	26	50	20120529	8	336	5.8	0.073192941118671	-0.0793276015623469
1	D	26	50	20120529	8	338	5.84	0.0721194398877449	-0.0807518277567416
1	D	26	50	20120529	8	340	5.88	0.071176498852897	-0.0822109567418556
1	D	26	50	20120529	8	342	5.92	0.0694355312469376	-0.0830015728339003
1	D	26	50	20120529	8	344	5.96	0.0687278517092583	-0.0831775080721273
1	D	26	50	20120529	8	346	6	0.0666968048600256	-0.0836345352264387
1	D	26	50	20120529	8	348	6.04	0.065667648416668	-0.083608688352266
1	D	26	50	20120529	8	350	6.08	0.0647655051096422	-0.0825083052549715
1	D	26	50	20120529	8	352	6.12	0.0630276709059623	-0.0819367287112962
1	D	26	50	20120529	8	354	6.16	0.0611592069976074	-0.0814349706891137
1	D	26	50	20120529	8	356	6.2	0.0587771622416887	-0.080661904987378
1	D	26	50	20120529	8	358	6.24	0.0572855982685216	-0.0796906160416724
1	D	26	50	20120529	8	360	6.28	0.0551325995411648	-0.079645078364964
1	D	26	50	20120529	8	362	6.32	0.0532649749685593	-0.0789562290808677
1	D	26	50	20120529	8	364	6.36	0.050976911774928	-0.0777796104680411
1	D	26	50	20120529	8	366	6.4	0.0489120751210496	-0.0765978370467796
1	D	26	50	20120529	8	368	6.44	0.046715242844327	-0.0761237855896043
1	D	26	50	20120529	8	370	6.48	0.0455901016051708	-0.0762636442398552
1	D	26	50	20120529	8	372	6.52	0.0441142354025461	-0.075822402537327
1	D	26	50	20120529	8	374	6.56	0.0423236006162761	-0.0773243963355166
1	D	26	50	20120529	8	376	6.6	0.0407467524942301	-0.0787401655328083
1	D	26	50	20120529	8	378	6.64	0.0397094268462294	-0.0803512376230638
1	D	26	50	20120529	8	380	6.68	0.0387133962342501	-0.0823976046478176
1	D	26	50	20120529	8	382	6.72	0.0380619387567429	-0.0843623008393444
1	D	26	50	20120529	8	384	6.76	0.0376291894066567	-0.085810172684502
1	D	26	50	20120529	8	386	6.8	0.0366260170161874	-0.0876675300666447
1	D	26	50	20120529	8	388	6.84	0.0369862879212019	-0.0882537922989265
1	D	26	50	20120529	8	390	6.88	0.0365527607536565	-0.0890609546896509
1	D	26	50	20120529	8	392	6.92	0.0372888589128716	-0.089625933007819
1	D	26	50	20120529	8	394	6.96	0.0374887579999131	-0.0903481011634448
1	D	26	50	20120529	8	396	7	0.0369045463772968	-0.089798820615819
1	D	26	50	20120529	8	398	7.04	0.0368678475353532	-0.0897979013770036
1	D	26	50	20120529	8	400	7.08	0.0370135822429557	-0.0892710361143415
1	D	26	50	20120529	8	402	7.12	0.0364194711254028	-0.089595598126906
1	D	26	50	20120529	8	404	7.16	0.0360727059599089	-0.0883534943550738
1	D	26	50	20120529	8	406	7.2	0.036053684787495	-0.0882139821871457
1	D	26	50	20120529	8	408	7.24	0.0343454562255045	-0.0879285938902588
1	D	26	50	20120529	8	410	7.28	0.0337622345523818	-0.0872452458969201
1	D	26	50	20120529	8	412	7.32	0.0333601736365992	-0.085833436497603
1	D	26	50	20120529	8	414	7.36	0.0317235042808648	-0.083488387568476
1	D	26	50	20120529	8	416	7.4	0.0291081284292901	-0.081592704998793
1	D	26	50	20120529	8	418	7.44	0.0272881769958722	-0.0803984016453689
1	D	26	50	20120529	8	420	7.48	0.0253204402451863	-0.0789863094033394
1	D	26	50	20120529	8	422	7.52	0.0226573346858815	-0.0780465644911424
1	D	26	50	20120529	8	424	7.56	0.0206627985881886	-0.0776681916525295
1	D	26	50	20120529	8	426	7.6	0.0188856271150324	-0.0777934202634777
1	D	26	50	20120529	8	428	7.64	0.0169883181997527	-0.0773404476594495
1	D	26	50	20120529	8	430	7.68	0.0151949539813074	-0.076933719838911
1	D	26	50	20120529	8	432	7.72	0.0125013721197335	-0.0766194108746736
1	D	26	50	20120529	8	434	7.76	0.0106853097736121	-0.076529679024141
1	D	26	50	20120529	8	436	7.8	0.0078202545176004	-0.0748077325905956
1	D	26	50	20120529	8	438	7.84	0.0057557855592482	-0.073303857888368
1	D	26	50	20120529	8	440	7.88	0.0036660021781294	-0.0720790075219967
1	D	26	50	20120529	8	442	7.92	0.0017032858855899	-0.0708574805574969
1	D	26	50	20120529	8	444	7.96	-0.0008190347135806	-0.069669894718494
1	D	26	50	20120529	8	446	8	-0.00311847525532113	-0.069168061035886
1	D	26	50	20120529	8	448	8.04	-0.00465855382474544	-0.068990435812452
1	D	26	50	20120529	8	450	8.08	-0.00661158275438267	-0.069508320818993
1	D	26	50	20120529	8	452	8.12	-0.00833579192962795	-0.0701274635165999
1	D	26	50	20120529	8	454	8.16	-0.00938153214832474	-0.0714891390451309
1	D	26	50	20120529	8	456	8.2	-0.0104917605054657	-0.0728102266444217
1	D	26	50	20120529	8	458	8.24	-0.0122981354886849	-0.0738056915709761
1	D	26	50	20120529	8	460	8.28	-0.0135053081855266	-0.0760927577440459
1	D	26	50	20120529	8	462	8.32	-0.0140861256955932	-0.0778736768831423
1	D	26	50	20120529	8	464	8.36	-0.0142673571636113	-0.0792117350451816
1	D	26	50	20120529	8	466	8.4	-0.0146543567049547	-0.0812952251759478
1	D	26	50	20120529	8	468	8.44	-0.0149896667405934	-0.0828512843586269
1	D	26	50	20120529	8	470	8.48	-0.0154893791028579	-0.0832975394482337
1	D	26	50	20120529	8	472	8.52	-0.0164826519983906	-0.086920966727068
1	D	26	50	20120529	8	474	8.56	-0.0166430238163638	-0.0885494336441406
1	D	26	50	20120529	8	476	8.6	-0.0171990925890889	-0.0905304640023128
1	D	26	50	20120529	8	478	8.64	-0.0173176743962938	-0.0933438297526197
1	D	26	50	20120529	8	480	8.68	-0.0174258617338154	-0.0956132182561598
1	D	26	50	20120529	8	482	8.72	-0.0173025423111765	-0.0979132951940034
1	D	26	50	20120529	8	484	8.76	-0.0164172446211309	-0.100503851597558
1	D	26	50	20120529	8	486	8.8	-0.0154029706541969	-0.101706215968288
1	D	26	50	20120529	8	488	8.84	-0.0146779740714464	-0.103860841041242
1	D	26	50	20120529	8	490	8.88	-0.0143139555004915	-0.106040568404927
1	D	26	50	20120529	8	492	8.92	-0.0134380623306357	-0.107572232403655
1	D	26	50	20120529	8	494	8.96	-0.0127699171330926	-0.108700562694395
1	D	26	50	20120529	8	496	9	-0.0127480675335539	-0.108882784111906
1	D	26	50	20120529	8	498	9.04	-0.0130883980273390	-0.109495916401873
1	D	26	50	20120529	8	500	9.08	-0.0134106265875257	-0.108796517084602
1	D	26	50	20120529	8	502	9.12	-0.0137335622544936	-0.108536372499803
1	D	26	50	20120529	8	504	9.16	-0.0134934995022808	-0.107597263983709
1	D	26	50	20120529	8	506	9.2	-0.0145543010954168	-0.106635033075871
1	D	26	50	20120529	8	508	9.24	-0.0152526397525167	-0.105812950732063
1	D	26	50	20120529	8	510	9.28	-0.0153556652105355	-0.104042426062650
1	D	26	50	20120529	8	512	9.32	-0.0161254923632133	-0.101765754359264
1	D	26	50	20120529	8	514	9.36	-0.016647337167729	-0.0992463328978963
1	D	26	50	20120529	8	516	9.4	-0.0177691620760815	-0.0964159965848409
1	D	26	50	20120529	8	518	9.44	-0.0188737335789729	-0.093066926737107
1	D	26	50	20120529	8	520	9.48	-0.0203305856802516	-0.0904118114844297
1	D	26	50	20120529	8	522	9.52	-0.021438692717049	-0.0872057186278518
1	D	26	50	20120529	8	524	9.56	-0.0219256064465741	-0.08477440267142
1	D	26	50	20120529	8	526	9.6	-0.0227550427009059	-0.0843055908754933
1	D	26	50	20120529	8	528	9.64	-0.0244264309995966	-0.0798153921042806
1	D	26	50	20120529	8	530	9.68	-0.026106021736949	-0.0764830099765827
1	D	26	50	20120529	8	532	9.72	-0.0275733390185892	-0.0733945796883943
1	D	26	50	20120529	8	534	9.76	-0.0283283876395402	-0.071086441733245
1	D	26	50	20120529	8	536	9.8	-0.0296483438679811	-0.0680564184651827
1	D	26	50	20120529	8	538	9.84	-0.0311655121776949	-0.0653168039521535
1	D	26	50	20120529	8	540	9.88	-0.0332520428676202	-0.0634073328002373
1	D	26	50	20120529	8	542	9.92	-0.0349106325335714	-0.0607609149609686
1	D	26	50	20120529	8	544	9.96	-0.0369488678303416	-0.0588137550176152
1	D	26	50	20120529	8	546	10	-0.039117705749597	-0.0576737574649862
1	D	26	50	20120529	8	548	10.04	-0.041707060071624	-0.056618824858134
1	D	26	50	20120529	8	550	10.08	-0.0445173852627718	-0.0553379716346927
1	D	26	50	20120529	8	552	10.12	-0.047276431070148	-0.0556890642936874
1	D	26	50	20120529	8	554	10.16	-0.0498636287164924	-0.0555548200712792
1	D	26	50	20120529	8	556	10.2	-0.0519041833235049	-0.0554698399783162
1	D	26	50	20120529	8	558	10.24	-0.0547253696748117	-0.0567992290112181
1	D	26	50	20120529	8	560	10.28	-0.0563645634017549	-0.0577150949274144
1	D	26	50	20120529	8	562	10.32	-0.057401309222195	-0.0582518031164706
1	D	26	50	20120529	8	564	10.36	-0.0583040088101256	-0.0584369166007174
1	D	26	50	20120529	8	566	10.4	-0.0584954438289962	-0.0588424211265245
1	D	26	50	20120529	8	568	10.44	-0.0588078648181279	-0.0587972865006813
1	D	26	50	20120529	8	570	10.48	-0.0592562977966208	-0.0588606574104113
1	D	26	50	20120529	8	572	10.52	-0.0591403322845062	-0.0584853251309575
1	D	26	50	20120529	8	574	10.56	-0.0581238662865505	-0.0580447268956001
1	D	26	50	20120529	8	576	10.6	-0.0582889332935507	-0.0576564969884574
1	D	26	50	20120529	8	578	10.64	-0.0582186680927042	-0.0576769818719084
1	D	26	50	20120529	8	580	10.68	-0.0574515279457949	-0.0573509349351033
1	D	26	50	20120529	8	582	10.72	-0.0566904901304073	-0.0564652624784637
1	D	26	50	20120529	8	584	10.76	-0.056704405991861	-0.0552191423401143
1	D	26	50	20120529	8	586	10.8	-0.055501748878924	-0.0531078728123424
1	D	26	50	20120529	8	588	10.84	-0.0550510779074687	-0.0510344554176743
1	D	26	50	20120529	8	590	10.88	-0.0545050564149974	-0.0478213558400016
1	D	26	50	20120529	8	592	10.92	-0.0543085443694379	-0.0446312506677463
1	D	26	50	20120529	8	594	10.96	-0.0534619183492554	-0.0418727634747272
1	D	26	50	20120529	8	596	11	-0.0540011155541814	-0.038542615804458
1	D	26	50	20120529	8	598	11.04	-0.0540587306147125	-0.0353902772053858
1	D	26	50	20120529	8	600	11.08	-0.0546942074789648	-0.0321858814050827
1	D	26	50	20120529	8	602	11.12	-0.055135300689069	-0.0299679702752130
1	D	26	50	20120529	8	604	11.16	-0.0557118048477704	-0.0278967838024395
1	D	26	50	20120529	8	606	11.2	-0.0567182299294332	-0.0251535630448263
1	D	26	50	20120529	8	608	11.24	-0.0590996241471133	-0.0239237629309867
1	D	26	50	20120529	8	610	11.28	-0.0604753711005898	-0.0222998214973136
1	D	26	50	20120529	8	612	11.32	-0.0624660181109862	-0.0201571465289622
1	D	26	50	20120529	8	614	11.36	-0.0640107635851663	-0.0173861364748483
1	D	26	50	20120529	8	616	11.4	-0.0659367810357622	-0.0156841304525323
1	D	26	50	20120529	8	618	11.44	-0.0679727535908327	-0.0131704365560922
1	D	26	50	20120529	8	620	11.48	-0.0700070998003063	-0.0117706479720553
1	D	26	50	20120529	8	622	11.52	-0.0719990196029089	-0.0103021286088871
1	D	26	50	20120529	8	624	11.56	-0.0739467452316872	-0.0077537864801689
1	D	26	50	20120529	8	626	11.6	-0.0762060221082563	-0.00642591065577867
1	D	26	50	20120529	8	628	11.64	-0.0784747035050153	-0.00412215676267291
1	D	26	50	20120529	8	630	11.68	-0.0804681789425364	-0.00236202656294335
1	D	26	50	20120529	8	632	11.72	-0.0819657603944114	-0.00095085355972936
1	D	26	50	20120529	8	634	11.76	-0.0840856665244086	-9.4830090424920e-05
1	D	26	50	20120529	8	636	11.8	-0.0858946578027182	0.00050882696867404
1	D	26	50	20120529	8	638	11.84	-0.0875427822883078	0.00070299849078787
1	D	26	50	20120529	8	640	11.88	-0.0886682841519224	0.00123028801751866
1	D	26	50	20120529	8	642	11.92	-0.0895566224011271	0.00183436934068634
1	D	26	50	20120529	8	644	11.96	-0.0892532028813199	0.00233082901175742
1	D	26	50	20120529	8	646	12	-0.0887097206092999	0.00317596303663153
1	D	26	50	20120529	8	648	12.04	-0.0875092654268795	0.00385697757759233
1	D	26	50	20120529	8	650	12.08	-0.0860891828782226	0.00503947224777063
1	D	26	50	20120529	8	652	12.12	-0.0846249061557415	0.00718327858697203
1	D	26	50	20120529	8	654	12.16	-0.0834775546925882	0.00836301554070363
1	D	26	50	20120529	8	656	12.2	-0.0815101007846148	0.0105768254512424
1	D	26	50	20120529	8	658	12.24	-0.0800234794878482	0.0125512090056715
1	D	26	50	20120529	8	660	12.28	-0.0789224435188626	0.0149134406295814
1	D	26	50	20120529	8	662	12.32	-0.0769515247876613	0.0181366454702640
1	D	26	50	20120529	8	664	12.36	-0.0756153758139312	0.0211992663609392
1	D	26	50	20120529	8	666	12.4	-0.0746696204940942	0.0229625785411841
1	D	26	50	20120529	8	668	12.44	-0.0735929797090596	0.0257478721522779
1	D	26	50	20120529	8	670	12.48	-0.0732498914988279	0.0282817185919818
1	D	26	50	20120529	8	672	12.52	-0.0720051007212271	0.030594664873243
1	D	26	50	20120529	8	674	12.56	-0.0701020642410197	0.0330061111291235
1	D	26	50	20120529	8	676	12.6	-0.0684356964004755	0.0342127181405402
1	D	26	50	20120529	8	678	12.64	-0.0655164696939571	0.0360915079292207
1	D	26	50	20120529	8	680	12.68	-0.0634066893330665	0.0368058837681178
1	D	26	50	20120529	8	682	12.72	-0.0624561610424564	0.0372610130478285
1	D	26	50	20120529	8	684	12.76	-0.0610468194458057	0.0378684955546137
1	D	26	50	20120529	8	686	12.8	-0.0601612389130477	0.0385999268090731
1	D	26	50	20120529	8	688	12.84	-0.0584139002749898	0.0385254755360819
1	D	26	50	20120529	8	690	12.88	-0.0568051980743247	0.0390913366558531
1	D	26	50	20120529	8	692	12.92	-0.0555473339317867	0.0388320324886772
1	D	26	50	20120529	8	694	12.96	-0.0552661309999377	0.0387934817340737
1	D	26	50	20120529	8	696	13	-0.0546880655494634	0.0379515353465691
1	D	26	50	20120529	8	698	13.04	-0.0541459423366769	0.0376683235243547
1	D	26	50	20120529	8	700	13.08	-0.0515318279635999	0.0374801737235895
1	D	26	50	20120529	8	702	13.12	-0.0496646347261309	0.0365408601465291
1	D	26	50	20120529	8	704	13.16	-0.0465508263755656	0.0367995127360193
1	D	26	50	20120529	8	706	13.2	-0.0446411713758863	0.0359078935113500
1	D	26	50	20120529	8	708	13.24	-0.0414048638465483	0.0356663670481001
1	D	26	50	20120529	8	710	13.28	-0.039639988960317	0.0356927492021061
1	D	26	50	20120529	8	712	13.32	-0.0372522873501487	0.0345406742656545
1	D	26	50	20120529	8	714	13.36	-0.0349976066676573	0.0344371538328888
1	D	26	50	20120529	8	716	13.4	-0.0328741650037541	0.0329608562951275
1	D	26	50	20120529	8	718	13.44	-0.0308427179320833	0.0324757103325554
1	D	26	50	20120529	8	720	13.48	-0.0292093012675424	0.0321305008019802
1	D	26	50	20120529	8	722	13.52	-0.0276161896895291	0.0322440621510387
1	D	26	50	20120529	8	724	13.56	-0.0274864355951813	0.0322463956034166
1	D	26	50	20120529	8	726	13.6	-0.0268496152280447	0.0327972317859610
1	D	26	50	20120529	8	728	13.64	-0.0267189418948815	0.0348201228655794
1	D	26	50	20120529	8	730	13.68	-0.026473151577741	0.0366638330868452
1	D	26	50	20120529	8	732	13.72	-0.0262359172526529	0.039707715647819
1	D	26	50	20120529	8	734	13.76	-0.0267507617000348	0.0428593612822455
1	D	26	50	20120529	8	736	13.8	-0.0264670704594228	0.0454838588112975
1	D	26	50	20120529	8	738	13.84	-0.02573952829226	0.0480856582126734
1	D	26	50	20120529	8	740	13.88	-0.0261558020543445	0.0507716033210105
1	D	26	50	20120529	8	742	13.92	-0.0264304423281573	0.0538948939735115
1	D	26	50	20120529	8	744	13.96	-0.0263927535367201	0.0558724595084559
1	D	26	50	20120529	8	746	14	-0.0269318517466967	0.0579328272474773
1	D	26	50	20120529	8	748	14.04	-0.0269516507365699	0.0596710371369901
1	D	26	50	20120529	8	750	14.08	-0.0262253813616132	0.0613591131557167
1	D	26	50	20120529	8	752	14.12	-0.0252852121853476	0.0632941815731118
1	D	26	50	20120529	8	754	14.16	-0.0246744133477587	0.0648401998394981
1	D	26	50	20120529	8	756	14.2	-0.0243019802061077	0.0654366444094289
1	D	26	50	20120529	8	758	14.24	-0.0233232029995893	0.0655776415015975
1	D	26	50	20120529	8	760	14.28	-0.0232117629708743	0.0658372911116492
1	D	26	50	20120529	8	762	14.32	-0.0224281472359634	0.0659364274823716
1	D	26	50	20120529	8	764	14.36	-0.0224864835454113	0.0654237043553332
1	D	26	50	20120529	8	766	14.4	-0.0227063937543603	0.0655580546437587
1	D	26	50	20120529	8	768	14.44	-0.0233220009180613	0.0654031982586788
1	D	26	50	20120529	8	770	14.48	-0.0239680843840314	0.0651119409755081
1	D	26	50	20120529	8	772	14.52	-0.0245260623450657	0.0651445385981208
1	D	26	50	20120529	8	774	14.56	-0.0255817020586991	0.0649907428732127
1	D	26	50	20120529	8	776	14.6	-0.0256930006660579	0.0651079811775334
1	D	26	50	20120529	8	778	14.64	-0.0270274525835131	0.0648167946050408
1	D	26	50	20120529	8	780	14.68	-0.0284572224950723	0.064995126935256
1	D	26	50	20120529	8	782	14.72	-0.0297748452711353	0.0641699333216114
1	D	26	50	20120529	8	784	14.76	-0.0325871503612705	0.064514152902693
1	D	26	50	20120529	8	786	14.8	-0.0344240723574369	0.0648022282053484
1	D	26	50	20120529	8	788	14.84	-0.0369778592083702	0.0654109057225937
1	D	26	50	20120529	8	790	14.88	-0.0404906242759488	0.065835311212662
1	D	26	50	20120529	8	792	14.92	-0.043182014106501	0.0660209974534015
1	D	26	50	20120529	8	794	14.96	-0.0454055113799421	0.0669548733793146
1	D	26	50	20120529	8	796	15	-0.0484616268882304	0.0677580052613862
1	D	26	50	20120529	8	798	15.04	-0.0507193481298809	0.0691045487047998
1	D	26	50	20120529	8	800	15.08	-0.0537477450523466	0.070441970470736
1	D	26	50	20120529	8	802	15.12	-0.0564006682740023	0.0714638811909068
1	D	26	50	20120529	8	804	15.16	-0.0589704357381905	0.0727163087217444
1	D	26	50	20120529	8	806	15.2	-0.0608631484593925	0.07458483839103
1	D	26	50	20120529	8	808	15.24	-0.0628068435795181	0.0766862183233601
1	D	26	50	20120529	8	810	15.28	-0.0636679582176471	0.0784323478088221
1	D	26	50	20120529	8	812	15.32	-0.0656265025801776	0.08128439230006
1	D	26	50	20120529	8	814	15.36	-0.0672623234077745	0.0834697765179951
1	D	26	50	20120529	8	816	15.4	-0.0687116801771726	0.0852745251556175
1	D	26	50	20120529	8	818	15.44	-0.0701751790821944	0.0872404941393505
1	D	26	50	20120529	8	820	15.48	-0.0715137322189805	0.089311609901446
1	D	26	50	20120529	8	822	15.52	-0.0724656393678138	0.0909477135717553
1	D	26	50	20120529	8	824	15.56	-0.0731067023756376	0.0935225722047678
1	D	26	50	20120529	8	826	15.6	-0.0732250720508082	0.0960035270572388
1	D	26	50	20120529	8	828	15.64	-0.0734055964120451	0.0966291044265548
1	D	26	50	20120529	8	830	15.68	-0.074042558200538	0.0969509794333508
1	D	26	50	20120529	8	832	15.72	-0.0740176680418402	0.0983137156220538
1	D	26	50	20120529	8	834	15.76	-0.0741131981679785	0.0986495206324388
1	D	26	50	20120529	8	836	15.8	-0.0741457957905912	0.0982944823176058
1	D	26	50	20120529	8	838	15.84	-0.0740848431860529	0.0982932095253988
1	D	26	50	20120529	8	840	15.88	-0.0739834440736308	0.0983974370649458
1	D	26	50	20120529	8	842	15.92	-0.073904318824816	0.0984115084898918
1	D	26	50	20120529	8	844	15.96	-0.0739995661082418	0.0982794916538438
1	D	26	50	20120529	8	846	16	-0.0739691605166508	0.0974132858468908
1	D	26	50	20120529	8	848	16.04	-0.0744781359777489	0.0969608789282878
1	D	26	50	20120529	8	850	16.08	-0.0749827980874817	0.0964901579440518
1	D	26	50	20120529	8	852	16.12	-0.075901329796243	0.0957568882119608
1	D	26	50	20120529	8	854	16.16	-0.076578313828551	0.0955748789264838
1	D	26	50	20120529	8	856	16.2	-0.0781448381915917	0.0950775000165968
1	D	26	50	20120529	8	858	16.24	-0.0797716080523895	0.0945764441514488
1	D	26	50	20120529	8	860	16.28	-0.0816868774799114	0.0944049000463328
1	D	26	50	20120529	8	862	16.32	-0.084069261647085	0.0948551856445918
1	D	26	50	20120529	8	864	16.36	-0.0859101434412262	0.0952119917263788
1	D	26	50	20120529	8	866	16.4	-0.087320609337659	0.0957135425662748
1	D	26	50	20120529	8	868	16.44	-0.0892588597355694	0.0965386654692408
1	D	26	50	20120529	8	870	16.48	-0.0902456979593934	0.0969660408077898
1	D	26	50	20120529	8	872	16.52	-0.0914483451728354	0.0982368531149388
1	D	26	50	20120529	8	874	16.56	-0.0934681249826167	0.0993410710644398
1	D	26	50	20120529	8	876	16.6	-0.094385525320528	0.100231035659241
1	D	26	50	20120529	8	878	16.64	-0.0946832172754076	0.100757830211225
1	D	26	50	20120529	8	880	16.68	-0.0955806064914115	0.101922364369161
1	D	26	50	20120529	8	882	16.72	-0.0955794751205616	0.101982892709631
1	D	26	50	20120529	8	884	16.76	-0.0957992439081544	0.102439118004852
1	D	26	50	20120529	8	886	16.8	-0.0954724898645681	0.101838147951522
1	D	26	50	20120529	8	888	16.84	-0.0956025975123064	0.102194529769240
1	D	26	50	20120529	8	890	16.88	-0.0957426046549813	0.102006439365444
1	D	26	50	20120529	8	892	16.92	-0.095214466600113	0.101650693943829
1	D	26	50	20120529	8	894	16.96	-0.0953774547131766	0.101138395080860
1	D	26	50	20120529	8	896	17	-0.095882399665622	0.100623550633478
1	D	26	50	20120529	8	898	17.04	-0.0958011530964636	0.0999793056451388
1	D	26	50	20120529	8	900	17.08	-0.0963648586224255	0.0994283280412378
1	D	26	50	20120529	8	902	17.12	-0.0963035524644966	0.0986453487024298
1	D	26	50	20120529	8	904	17.16	-0.0973318978563762	0.0974472976830658
1	D	26	50	20120529	8	906	17.2	-0.0981239988726614	0.0965887286293488
1	D	26	50	20120529	8	908	17.24	-0.0992005689470179	0.0957398469385348
1	D	26	50	20120529	8	910	17.28	-0.101488207876580	0.0950488551208918
1	D	26	50	20120529	8	912	17.32	-0.102564311260461	0.0956033399744268
1	D	26	50	20120529	8	914	17.36	-0.104802551710290	0.0954991477902188
1	D	26	50	20120529	8	916	17.4	-0.105876851971879	0.0958079483926308
1	D	26	50	20120529	8	918	17.44	-0.106436399709968	0.0956811500046288
1	D	26	50	20120529	8	920	17.48	-0.107400136755250	0.0953976496828468
1	D	26	50	20120529	8	922	17.52	-0.109266170337598	0.0955638409896298
1	D	26	50	20120529	8	924	17.56	-0.109951752788365	0.0949800819153528
1	D	26	50	20120529	8	926	17.6	-0.109656189224897	0.0949291631560398
1	D	26	50	20120529	8	928	17.64	-0.110495984593573	0.0947172786090578
1	D	26	50	20120529	8	930	17.68	-0.11009334385023	0.0943180602625348
1	D	26	50	20120529	8	932	17.72	-0.109480412378589	0.0930373597741588
1	D	26	50	20120529	8	934	17.76	-0.109166242007281	0.0930729300736788
1	D	26	50	20120529	8	936	17.8	-0.108086856233722	0.0916929984622717
1	D	26	50	20120529	8	938	17.84	-0.106739375873823	0.0896986921742827
1	D	26	50	20120529	8	940	17.88	-0.105692161337488	0.0867578244647261
1	D	26	50	20120529	8	942	17.92	-0.104755465469731	0.0842763661522268
1	D	26	50	20120529	8	944	17.96	-0.104299063397814	0.0821532426863751
1	D	26	50	20120529	8	946	18	-0.103709682824627	0.0788676780986596
1	D	26	50	20120529	8	948	18.04	-0.102929192501689	0.0762469848040904
1	D	26	50	20120529	8	950	18.08	-0.102828097445183	0.0735309664443495
1	D	26	50	20120529	8	952	18.12	-0.102392385317684	0.0708950067143744
1	D	26	50	20120529	8	954	18.16	-0.102515061273152	0.0676808599115588
1	D	26	50	20120529	8	956	18.2	-0.102320324065613	0.0645479526068337
1	D	26	50	20120529	8	958	18.24	-0.102914223051132	0.061838390132005
1	D	26	50	20120529	8	960	18.28	-0.102955305955119	0.0582136900609646
1	D	26	50	20120529	8	962	18.32	-0.102416773430567	0.056014305128762
1	D	26	50	20120529	8	964	18.36	-0.102742678946016	0.0532913076250907
1	D	26	50	20120529	8	966	18.4	-0.102199974491455	0.0495362170635995
1	D	26	50	20120529	8	968	18.44	-0.102140789653870	0.0468984966377393
1	D	26	50	20120529	8	970	18.48	-0.102116960155344	0.0446666555042802
1	D	26	50	20120529	8	972	18.52	-0.101840198561187	0.040854925689616
1	D	26	50	20120529	8	974	18.56	-0.102079766338653	0.0380643994883414
1	D	26	50	20120529	8	976	18.6	-0.102194671190596	0.0342466592660371
1	D	26	50	20120529	8	978	18.64	-0.102668644866026	0.0326660634780509
1	D	26	50	20120529	8	980	18.68	-0.103352912098180	0.0294383331539686
1	D	26	50	20120529	8	982	18.72	-0.105200794249454	0.0267656816531178
1	D	26	50	20120529	8	984	18.76	-0.106673697674666	0.0236983938576868
1	D	26	50	20120529	8	986	18.8	-0.108149853791071	0.0218821193795311
1	D	26	50	20120529	8	988	18.84	-0.109973623601107	0.0202320149949541
1	D	26	50	20120529	8	990	18.88	-0.112119126996584	0.0178619344857731
1	D	26	50	20120529	8	992	18.92	-0.113811587077354	0.0159999101988745
1	D	26	50	20120529	8	994	18.96	-0.115618669167354	0.0147701100850349
1	D	26	50	20120529	8	996	19	-0.117886784878688	0.0125445622019284
1	D	26	50	20120529	8	998	19.04	-0.120353809727570	0.00973784325536463
1	D	26	50	20120529	8	1000	19.08	-0.121535031605542	0.00854884320279943
1	D	26	50	20120529	8	1002	19.12	-0.122678776824111	0.00817202599910513
1	D	26	50	20120529	8	1004	19.16	-0.123052694890003	0.00793797365453233
1	D	26	50	20120529	8	1006	19.2	-0.123548376743615	0.00751979070413863
1	D	26	50	20120529	8	1008	19.24	-0.124136194610815	0.00740417874541463
1	D	26	50	20120529	8	1010	19.28	-0.123268079615552	0.00755854015574773
1	D	26	50	20120529	8	1012	19.32	-0.122669584435956	0.00721135072618513
1	D	26	50	20120529	8	1014	19.36	-0.122000237156885	0.00736352010549643
1	D	26	50	20120529	8	1016	19.4	-0.121048471429408	0.00671962867054793
1	D	26	50	20120529	8	1018	19.44	-0.119868310211607	0.00581354204113553
1	D	26	50	20120529	8	1020	19.48	-0.118714948340814	0.00563301767989863
1	D	26	50	20120529	8	1022	19.52	-0.116691703707805	0.00459661127071343
1	D	26	50	20120529	8	1024	19.56	-0.114416799771372	0.00397789283717523
1	D	26	50	20120529	8	1026	19.6	-0.111951330557408	0.00230381753271609
1	D	26	50	20120529	8	1028	19.64	-0.109633646660713	0.00117817424774522
1	D	26	50	20120529	8	1030	19.68	-0.107009997659798	-0.00106222287776624
1	D	26	50	20120529	8	1032	19.72	-0.105133831237276	-0.00320001880932752
1	D	26	50	20120529	8	1034	19.76	-0.102512162135349	-0.00566867000380601
1	D	26	50	20120529	8	1036	19.8	-0.100061117899722	-0.00746479193869795
1	D	26	50	20120529	8	1038	19.84	-0.0977563740571225	-0.00943408432430249
1	D	26	50	20120529	8	1040	19.88	-0.0956169517799645	-0.0120755524161030
1	D	26	50	20120529	8	1042	19.92	-0.0930515683778197	-0.0141680228029902
1	D	26	50	20120529	8	1044	19.96	-0.0902961853835701	-0.0162969091891085
1	D	26	50	20120529	8	1046	20	-0.0884173319552793	-0.0181662873865314
1	D	26	50	20120529	8	1048	20.04	-0.0865743995514728	-0.0207973610086485
1	D	26	50	20120529	8	1050	20.08	-0.0844750702288081	-0.0234352228558649
1	D	26	50	20120529	8	1052	20.12	-0.0830947977919319	-0.0257825345266917
1	D	26	50	20120529	8	1054	20.16	-0.0817071007338533	-0.0289030674627461
1	D	26	50	20120529	8	1056	20.2	-0.0811837002944191	-0.0313660618029751
1	D	26	50	20120529	8	1058	20.24	-0.0810921299662554	-0.0336670579796342
1	D	26	50	20120529	8	1060	20.28	-0.0812911805251594	-0.0373675598976178
1	D	26	50	20120529	8	1062	20.32	-0.0818765942293037	-0.0395269932966834
1	D	26	50	20120529	8	1064	20.36	-0.0820434007189857	-0.0429083072136393
1	D	26	50	20120529	8	1066	20.4	-0.0823798421254742	-0.046169059424403
1	D	26	50	20120529	8	1068	20.44	-0.0820856149938225	-0.0493608687240009
1	D	26	50	20120529	8	1070	20.48	-0.0816177931473895	-0.0520301968229801
1	D	26	50	20120529	8	1072	20.52	-0.0821720234424835	-0.0547019290850154
1	D	26	50	20120529	8	1074	20.56	-0.0824846353504461	-0.0568664536529055
1	D	26	50	20120529	8	1076	20.6	-0.0830075408151335	-0.0599676118631554
1	D	26	50	20120529	8	1078	20.64	-0.0836691806302898	-0.0618304846781913
1	D	26	50	20120529	8	1080	20.68	-0.0847675295935068	-0.063014393561932
1	D	26	50	20120529	8	1082	20.72	-0.0860349477881056	-0.0635010244487446
1	D	26	50	20120529	8	1084	20.76	-0.0879649957473543	-0.0644695486069358
1	D	26	50	20120529	8	1086	20.8	-0.0898768710623265	-0.0656102532663459
1	D	26	50	20120529	8	1088	20.84	-0.0912926402596182	-0.0665624432578917
1	D	26	50	20120529	8	1090	20.88	-0.0921950499337684	-0.0674897430907398
1	D	26	50	20120529	8	1092	20.92	-0.094367635518964	-0.069361808293931
1	D	26	50	20120529	8	1094	20.96	-0.0960833594128352	-0.070594719677608
1	D	26	50	20120529	8	1096	21	-0.0982261758025428	-0.0715999426777428
1	D	26	50	20120529	8	1098	21.04	-0.0983048060766108	-0.0712087712063904
1	D	26	50	20120529	8	1100	21.08	-0.099739313603604	-0.0720865028538773
1	D	26	50	20120529	8	1102	21.12	-0.0992033266634645	-0.0721473140370593
1	D	26	50	20120529	8	1104	21.16	-0.0989820022409532	-0.0723742953138202
1	D	26	50	20120529	8	1106	21.2	-0.0982986542476145	-0.0728653102626761
1	D	26	50	20120529	8	1108	21.24	-0.096768050909058	-0.073526172260373
1	D	26	50	20120529	8	1110	21.28	-0.0960538730600597	-0.0735063732704998
1	D	26	50	20120529	8	1112	21.32	-0.095122684139915	-0.073204367964255
1	D	26	50	20120529	8	1114	21.36	-0.0931162686482983	-0.072747223430218
1	D	26	50	20120529	8	1116	21.4	-0.0914158182609009	-0.0721425057109472
1	D	26	50	20120529	8	1118	21.44	-0.0891695804333768	-0.0727793685044907
1	D	26	50	20120529	8	1120	21.48	-0.0862336730778903	-0.0729080619386666
1	D	26	50	20120529	8	1122	21.52	-0.0844554338734945	-0.0730517531076716
1	D	26	50	20120529	8	1124	21.56	-0.0824579844958631	-0.0733230134110704
1	D	26	50	20120529	8	1126	21.6	-0.0794012608757431	-0.0741946356559678
1	D	26	50	20120529	8	1128	21.64	-0.0765519811720197	-0.0757623550294686
1	D	26	50	20120529	8	1130	21.68	-0.0744063009998482	-0.0764303234503165
1	D	26	50	20120529	8	1132	21.72	-0.0715825266377222	-0.076696068320822
1	D	26	50	20120529	8	1134	21.76	-0.0691192848101198	-0.0768528692495502
1	D	26	50	20120529	8	1136	21.8	-0.0655773586588851	-0.0773361343080843
1	D	26	50	20120529	8	1138	21.84	-0.0622386125701566	-0.0769844901058002
1	D	26	50	20120529	8	1140	21.88	-0.060089290798062	-0.0770061275733045
1	D	26	50	20120529	8	1142	21.92	-0.0563191388621315	-0.0775423973561564
1	D	26	50	20120529	8	1144	21.96	-0.0531872922175782	-0.0781635906634288
1	D	26	50	20120529	8	1146	22	-0.05036720895285	-0.0788804555181957
1	D	26	50	20120529	8	1148	22.04	-0.0479427519321957	-0.0798987599937825
1	D	26	50	20120529	8	1150	22.08	-0.0465962791994603	-0.0810193828206069
1	D	26	50	20120529	8	1152	22.12	-0.0426477949333146	-0.0827991705888535
1	D	26	50	20120529	8	1154	22.16	-0.0392655617775431	-0.084346603068802
1	D	26	50	20120529	8	1156	22.2	-0.037393072310283	-0.085103985142131
1	D	26	50	20120529	8	1158	22.24	-0.0352233858628902	-0.0866589129539602
1	D	26	50	20120529	8	1160	22.28	-0.034507581668295	-0.0883090880492153
1	D	26	50	20120529	8	1162	22.32	-0.0329366025325329	-0.0910271358054182
1	D	26	50	20120529	8	1164	22.36	-0.0317310561812879	-0.0929817910806522
1	D	26	50	20120529	8	1166	22.4	-0.0304651936216078	-0.0952446742018054
1	D	26	50	20120529	8	1168	22.44	-0.029123882768375	-0.0972908290945249
1	D	26	50	20120529	8	1170	22.48	-0.0279507926183865	-0.0997256805848627
1	D	26	50	20120529	8	1172	22.52	-0.0258532310626748	-0.101631191938804
1	D	26	50	20120529	8	1174	22.56	-0.024009520841409	-0.103248910832803
1	D	26	50	20120529	8	1176	22.6	-0.0226409156664224	-0.104755967515546
1	D	26	50	20120529	8	1178	22.64	-0.0212663707944739	-0.106956978793345
1	D	26	50	20120529	8	1180	22.68	-0.0204704514015703	-0.109220851863992
1	D	26	50	20120529	8	1182	22.72	-0.0201170394323333	-0.111337222460083
1	D	26	50	20120529	8	1184	22.76	-0.0197414243101670	-0.112744082111932
1	D	26	50	20120529	8	1186	22.8	-0.0201101097858776	-0.114295757232568
1	D	26	50	20120529	8	1188	22.84	-0.020650834341451	-0.115701556224244
1	D	26	50	20120529	8	1190	22.88	-0.0211281314187519	-0.116776358531648
1	D	26	50	20120529	8	1192	22.92	-0.021531606548097	-0.117037422355262
1	D	26	50	20120529	8	1194	22.96	-0.0212118528616444	-0.117206138033253
1	D	26	50	20120529	8	1196	23	-0.0209907405711674	-0.116662160786486
1	D	26	50	20120529	8	1198	23.04	-0.0207257876602568	-0.115722203742255
1	D	26	50	20120529	8	1200	23.08	-0.0205130192297977	-0.115111617036701
1	D	26	50	20120529	8	1202	23.12	-0.0205984377289651	-0.114800914317047
1	D	26	50	20120529	8	1204	23.16	-0.0196639254069489	-0.113969922427797
1	D	26	50	20120529	8	1206	23.2	-0.0192387420994214	-0.112929131956568
1	D	26	50	20120529	8	1208	23.24	-0.0188472877853566	-0.111785457448677
1	D	26	50	20120529	8	1210	23.28	-0.0186315495064166	-0.110363677843745
1	D	26	50	20120529	8	1212	23.32	-0.0188361862088919	-0.108863055832711
1	D	26	50	20120529	8	1214	23.36	-0.0187733951267226	-0.106747958028826
1	D	26	50	20120529	8	1216	23.4	-0.0182639954015558	-0.104468670030349
1	D	26	50	20120529	8	1218	23.44	-0.0172661263119453	-0.101648728186978
1	D	26	50	20120529	8	1220	23.48	-0.0162246287339357	-0.0980830008214882
1	D	26	50	20120529	8	1222	23.52	-0.0151016017440552	-0.095139598134121
1	D	26	50	20120529	8	1224	23.56	-0.0137147532141140	-0.0934946556290468
1	D	26	50	20120529	8	1226	23.6	-0.0115881295696955	-0.0916781690188567
1	D	26	50	20120529	8	1228	23.64	-0.00904445434573311	-0.0900629249985923
1	D	26	50	20120529	8	1230	23.68	-0.00731975019574101	-0.0894141545268536
1	D	26	50	20120529	8	1232	23.72	-0.00490809180782616	-0.0889934259920476
1	D	26	50	20120529	8	1234	23.76	-0.00323917838286968	-0.0895349283650803
1	D	26	50	20120529	8	1236	23.8	-0.0005345656555093	-0.090067591903348
1	D	26	50	20120529	8	1238	23.84	0.002377300069417	-0.0902966945004525
1	D	26	50	20120529	8	1240	23.88	0.0048977114802783	-0.0899643543132949
1	D	26	50	20120529	8	1242	23.92	0.0080361342178967	-0.0898985933826445
1	D	26	50	20120529	8	1244	23.96	0.0110767640876769	-0.089677198249455
1	D	26	50	20120529	8	1246	24	0.0136925642033203	-0.0901695567011952
1	D	26	50	20120529	8	1248	24.04	0.0167482554475399	-0.0901132710014127
1	D	26	50	20120529	8	1250	24.08	0.0194005422730925	-0.0919969327558156
1	D	26	50	20120529	8	1252	24.12	0.0212682941249186	-0.092679007956948
1	D	26	50	20120529	8	1254	24.16	0.0234464658536857	-0.0953887825638112
1	D	26	50	20120529	8	1256	24.2	0.0252004442244189	-0.0966074811011862
1	D	26	50	20120529	8	1258	24.24	0.0270558924182524	-0.0997064472804144
1	D	26	50	20120529	8	1260	24.28	0.0281262399529345	-0.101252394836122
1	D	26	50	20120529	8	1262	24.32	0.0299628791063884	-0.102448253824465
1	D	26	50	20120529	8	1264	24.36	0.0317573746956836	-0.103584715843188
1	D	26	50	20120529	8	1266	24.4	0.0331078072263937	-0.103176715230444
1	D	26	50	20120529	8	1268	24.44	0.033551375310232	-0.102410847875740
1	D	26	50	20120529	8	1270	24.48	0.0342379759947642	-0.101369279587053
1	D	26	50	20120529	8	1272	24.52	0.0350979592620432	-0.0998144931965797
1	D	26	50	20120529	8	1274	24.56	0.0351771552215361	-0.0986978301677299
1	D	26	50	20120529	8	1276	24.6	0.0356418657981319	-0.0969717825148535
1	D	26	50	20120529	8	1278	24.64	0.0353585988215886	-0.094288595122963
1	D	26	50	20120529	8	1280	24.68	0.0349180712969094	-0.0919999733149747
1	D	26	50	20120529	8	1282	24.72	0.0348784026064848	-0.0886640556533709
1	D	26	50	20120529	8	1284	24.76	0.0341268188087616	-0.0869756967919318
1	D	26	50	20120529	8	1286	24.8	0.0341477491694848	-0.083147562099944
1	D	26	50	20120529	8	1288	24.84	0.0342858471238505	-0.0799776731105629
1	D	26	50	20120529	8	1290	24.88	0.0348404309723351	-0.0766834747490491
1	D	26	50	20120529	8	1292	24.92	0.035469685296913	-0.0746337843224237
1	D	26	50	20120529	8	1294	24.96	0.0361115968328742	-0.0712214284177736
1	D	26	50	20120529	8	1296	25	0.0371524580147808	-0.069943969306882
1	D	26	50	20120529	8	1298	25.04	0.0393042263763383	-0.0687723923654053
1	D	26	50	20120529	8	1300	25.08	0.0416465741575612	-0.0678158324539518
1	D	26	50	20120529	8	1302	25.12	0.0438289602427441	-0.067719977058694
1	D	26	50	20120529	8	1304	25.16	0.0464930981779494	-0.0666473950665835
1	D	26	50	20120529	8	1306	25.2	0.0469248151521351	-0.066646023279428
1	D	26	50	20120529	8	1308	25.24	0.0505918284929617	-0.0653278772443469
1	D	26	50	20120529	8	1310	25.28	0.0534975918863662	-0.0649067456586756
1	D	26	50	20120529	8	1312	25.32	0.0549295679710827	-0.0642781842987433
1	D	26	50	20120529	8	1314	25.36	0.0570716984672127	-0.0645119325874
1	D	26	50	20120529	8	1316	25.4	0.0586097547112428	-0.064430374891258
1	D	26	50	20120529	8	1318	25.44	0.0596232720739209	-0.0639582184802563
1	D	26	50	20120529	8	1320	25.48	0.0598512362291076	-0.0637327999094819
1	D	26	50	20120529	8	1322	25.52	0.0600510504633353	-0.0625380864341247
1	D	26	50	20120529	8	1324	25.56	0.0593770362795083	-0.0620993973870766
1	D	26	50	20120529	8	1326	25.6	0.059124174894556	-0.061576421211711
1	D	26	50	20120529	8	1328	25.64	0.0578100169417208	-0.0602396358418778
1	D	26	50	20120529	8	1330	25.68	0.0567019806156015	-0.0597442368309785
1	D	26	50	20120529	8	1332	25.72	0.0547820796386628	-0.0594787535899821
1	D	26	50	20120529	8	1334	25.76	0.0525273636008323	-0.0585316901225999
1	D	26	50	20120529	8	1336	25.8	0.0504982853368785	-0.0571204110533687
1	D	26	50	20120529	8	1338	25.84	0.048555976146044	-0.0555044174999162
1	D	26	50	20120529	8	1340	25.88	0.0463939123097524	-0.0532687014212962
1	D	26	50	20120529	8	1342	25.92	0.0450141843450978	-0.0511797877815183
1	D	26	50	20120529	8	1344	25.96	0.0435099560894797	-0.0489601088846957
1	D	26	50	20120529	8	1346	26	0.0423318101260057	-0.0466116304876798
1	D	26	50	20120529	8	1348	26.04	0.0419720978353483	-0.0442318696866643
1	D	26	50	20120529	8	1350	26.08	0.0420992356346056	-0.0411129630962067
1	D	26	50	20120529	8	1352	26.12	0.0430015038873997	-0.0390757884596082
1	D	26	50	20120529	8	1354	26.16	0.0438655176633315	-0.0354041364982971
1	D	26	50	20120529	8	1356	26.2	0.0440259601919827	-0.0328949680852566
1	D	26	50	20120529	8	1358	26.24	0.0445337335715528	-0.0304249733878939
1	D	26	50	20120529	8	1360	26.28	0.0448074546065501	-0.0282134969297330
1	D	26	50	20120529	8	1362	26.32	0.0445054493003053	-0.0252961864825916
1	D	26	50	20120529	8	1364	26.36	0.0444318394843838	-0.0222762041308220
1	D	26	50	20120529	8	1366	26.4	0.0437858267290918	-0.0199508127702119
1	D	26	50	20120529	8	1368	26.44	0.0425046199522599	-0.0181596405827883
1	D	26	50	20120529	8	1370	26.48	0.0408319588613631	-0.0169897324133151
1	D	26	50	20120529	8	1372	26.52	0.0388060272225855	-0.0162436640484852
1	D	26	50	20120529	8	1374	26.56	0.0367810855333016	-0.0157719531147556
1	D	26	50	20120529	8	1376	26.6	0.0343513252117884	-0.0155807514411228
1	D	26	50	20120529	8	1378	26.64	0.0319195142806097	-0.0154360066830139
1	D	26	50	20120529	8	1380	26.68	0.0299231397052857	-0.0148587954175313
1	D	26	50	20120529	8	1382	26.72	0.0279879298665344	-0.0135910943802201
1	D	26	50	20120529	8	1384	26.76	0.0276478115047837	-0.0141546584848258
1	D	26	50	20120529	8	1386	26.8	0.0271714336662983	-0.0147109393895852
1	D	26	50	20120529	8	1388	26.84	0.0265048441036737	-0.0149874888517073
1	D	26	50	20120529	8	1390	26.88	0.0247377842574886	-0.0153932267227521
1	D	26	50	20120529	8	1392	26.92	0.023667719565519	-0.0137860437197932
1	D	26	50	20120529	8	1394	26.96	0.0233437939490574	-0.0132733205927549
1	D	26	50	20120529	8	1396	27	0.0236121409725177	-0.0128574710947390
1	D	26	50	20120529	8	1398	27.04	0.0239796243667003	-0.0134276112924098
1	D	26	50	20120529	8	1400	27.08	0.024044395347857	-0.0128193580392331
1	D	26	50	20120529	8	1402	27.12	0.024423404582573	-0.0136032566168565
1	D	26	50	20120529	8	1404	27.16	0.0248164852422346	-0.0137484256390341
1	D	26	50	20120529	8	1406	27.2	0.0244849935832144	-0.0134883517649137
1	D	26	50	20120529	8	1408	27.24	0.0242421024038768	-0.0136069335721187
1	D	26	50	20120529	8	1410	27.28	0.0235084791183957	-0.0133643252354936
1	D	26	50	20120529	8	1412	27.32	0.0222268480774951	-0.0128924728804078
1	D	26	50	20120529	8	1414	27.36	0.0212533034611575	-0.0117790625427514
1	D	26	50	20120529	8	1416	27.4	0.0207837138477715	-0.0108867644955721
1	D	26	50	20120529	8	1418	27.44	0.0199542068827616	-0.00954927201895778
1	D	26	50	20120529	8	1420	27.48	0.0189301041315691	-0.00744131599356257
1	D	26	50	20120529	8	1422	27.52	0.0187294272270683	-0.00572050093086698
1	D	26	50	20120529	8	1424	27.56	0.0180409880649051	-0.00256722895084369
1	D	26	50	20120529	8	1426	27.6	0.0171872273373005	-0.00048409237346812
1	D	26	50	20120529	8	1428	27.64	0.0164022680995053	0.00054213169806791
1	D	26	50	20120529	8	1430	27.68	0.0151228290896264	0.00168057361577826
1	D	26	50	20120529	8	1432	27.72	0.0127195852724076	0.00210306991753722
1	D	26	50	20120529	8	1434	27.76	0.0109785398847023	0.00196547400898612
1	D	26	50	20120529	8	1436	27.8	0.0093239170877936	0.00192572753681563
1	D	26	50	20120529	8	1438	27.84	0.0076767259831552	0.00080190858734023
1	D	26	50	20120529	8	1440	27.88	0.0066688230483197	4.7093311627e-06
1	D	26	50	20120529	8	1442	27.92	0.0053728730951	-0.00037461810160482
1	D	26	50	20120529	8	1444	27.96	0.0039878630427899	-0.00182906603982743
1	D	26	50	20120529	8	1446	28	0.0032296960809339	-0.00312589280545575
1	D	26	50	20120529	8	1448	28.04	0.0030582509707674	-0.00434009414370241
1	D	26	50	20120529	8	1450	28.08	0.0018439082111645	-0.00582230309415441
1	D	26	50	20120529	8	1452	28.12	0.0013924205313769	-0.00682580075374311
1	D	26	50	20120529	8	1454	28.16	0.0010240320405143	-0.00821815057444192
1	D	26	50	20120529	8	1456	28.2	0.000408516800694899	-0.00882626947733016
1	D	26	50	20120529	8	1458	28.24	0.000413813030486	-0.0085536020314368
1	D	26	50	20120529	8	1460	28.28	0.0005336393456258	-0.0091005491266846
1	D	26	50	20120529	8	1462	28.32	0.000410129004155999	-0.00926833849479236
1	D	26	50	20120529	8	1464	28.36	0.0005723605129636	-0.0096308085018964
1	D	26	50	20120529	8	1466	28.4	0.000221501199206699	-0.0103596163901976
1	D	26	50	20120529	8	1468	28.44	0.000234434182234599	-0.0114096487470562
1	D	26	50	20120529	8	1470	28.48	-0.000270150145752301	-0.0126260067609854
1	D	26	50	20120529	8	1472	28.52	-0.000205676149443801	-0.0132793875689374
1	D	26	50	20120529	8	1474	28.56	-0.0013874990681799	-0.0143847015339492
1	D	26	50	20120529	8	1476	28.6	-0.00270117208011349	-0.0150147437098316
1	D	26	50	20120529	8	1478	28.64	-0.00367281090932554	-0.0149231767828516
1	D	26	50	20120529	8	1480	28.68	-0.00437521613752398	-0.014780405559769
1	D	26	50	20120529	8	1482	28.72	-0.00538502118960086	-0.0143550666887497
1	D	26	50	20120529	8	1484	28.76	-0.00485747215468136	-0.0141933747024161
1	D	26	50	20120529	8	1486	28.8	-0.00481672866194939	-0.0139076045678673
1	D	26	50	20120529	8	1488	28.84	-0.00457708593116458	-0.0136155652245966
1	D	26	50	20120529	8	1490	28.88	-0.00473349632481745	-0.0131025859127714
1	D	26	50	20120529	8	1492	28.92	-0.00561866977620155	-0.0119226540097002
1	D	26	50	20120529	8	1494	28.96	-0.00587568541349333	-0.011008064421244
1	D	26	50	20120529	8	1496	29	-0.00664540579304717	-0.0100913209855323
1	D	26	50	20120529	8	1498	29.04	-0.00730248194103764	-0.0096852620880088
1	D	26	50	20120529	8	1500	29.08	-0.00768955997123375	-0.00839479999051794
1	D	26	50	20120529	8	1502	29.12	-0.00792520684159808	-0.00870202020927396
1	D	26	50	20120529	8	1504	29.16	-0.00842596360057842	-0.00851022244462458
1	D	26	50	20120529	8	1506	29.2	-0.0085153305840119	-0.00817248279008576
1	D	26	50	20120529	8	1508	29.24	-0.00847795928351941	-0.00842501112774413
1	D	26	50	20120529	8	1510	29.28	-0.00857699383086527	-0.0085340583071116
1	D	26	50	20120529	8	1512	29.32	-0.00889513814228385	-0.00861096606906057
1	D	26	50	20120529	8	1514	29.36	-0.0088155157974019	-0.00804328448166805
1	D	26	50	20120529	8	1516	29.4	-0.00903874509487113	-0.008768135329711
1	D	26	50	20120529	8	1518	29.44	-0.00912203527333777	-0.00912988415860891
1	D	26	50	20120529	8	1520	29.48	-0.00887146632857007	-0.00888016374197863
1	D	26	50	20120529	8	1522	29.52	-0.00965268002174531	-0.00912399042358772
1	D	26	50	20120529	8	1524	29.56	-0.00939786348654302	-0.00920224946659554
1	D	26	50	20120529	8	1526	29.6	-0.00971334200539652	-0.00989095308669493
1	D	26	50	20120529	8	1528	29.64	-0.0116110299299110	-0.0087916594288182
1	D	26	50	20120529	8	1530	29.68	-0.0120236571423249	-0.00852189607047519
1	D	26	50	20120529	8	1532	29.72	-0.0118108731555167	-0.0084252642719718
1	D	26	50	20120529	8	1534	29.76	-0.0121314774914270	-0.0076377007599015
1	D	26	50	20120529	8	1536	29.8	-0.0124509624773027	-0.0071840776176347
1	D	26	50	20120529	8	1538	29.84	-0.0126310908587422	-0.0069568417824326
1	D	26	50	20120529	8	1540	29.88	-0.0121255017320192	-0.00599342929916258
1	D	26	50	20120529	8	1542	29.92	-0.0123551644071918	-0.00534775034776875
1	D	26	50	20120529	8	1544	29.96	-0.0113172440328907	-0.0042460489418046
1	D	26	50	20120529	8	1546	30	-0.0105550819177210	-0.00437607173672919
1	D	26	50	20120529	8	1548	30.04	-0.0092847928695906	-0.00390994694657101
1	D	26	50	20120529	8	1550	30.08	-0.00839123475812722	-0.00350703891686448
1	D	26	50	20120529	8	1552	30.12	-0.00774512088656548	-0.00286904687379145
1	D	26	50	20120529	8	1554	30.16	-0.00660169386604778	-0.00213830151290984
1	D	26	50	20120529	8	1556	30.2	-0.00597363101639617	-0.00073691133201356
1	D	26	50	20120529	8	1558	30.24	-0.00621068856478896	8.91803072432503e-05
1	D	26	50	20120529	8	1560	30.28	-0.00694875955192367	0.00042200839807994
1	D	26	50	20120529	8	1562	30.32	-0.00852843610109441	0.00151860373647967
1	D	26	50	20120529	8	1564	30.36	-0.00937315293296767	0.00185853117939947
1	D	26	50	20120529	8	1566	30.4	-0.0108244471749462	0.00156817899290866
1	D	26	50	20120529	8	1568	30.44	-0.0113382451042920	0.00071465868160962
1	D	26	50	20120529	8	1570	30.48	-0.0130753943336330	3.51007806181003e-05
1	D	26	50	20120529	8	1572	30.52	-0.0139395353887854	-0.00043718998067202
1	D	26	50	20120529	8	1574	30.56	-0.0154277356549944	-0.00243808508964812
1	D	26	50	20120529	8	1576	30.6	-0.0160883218810467	-0.00294224515356632
1	D	26	50	20120529	8	1578	30.64	-0.0170582581314799	-0.00450258728201908
1	D	26	50	20120529	8	1580	30.68	-0.0165131990113379	-0.00589558056988877
1	D	26	50	20120529	8	1582	30.72	-0.0163364152449735	-0.00768470921871478
1	D	26	50	20120529	8	1584	30.76	-0.0165564173778040	-0.0088155073121205
1	D	26	50	20120529	8	1586	30.8	-0.015878231263968	-0.0105247823921471
1	D	26	50	20120529	8	1588	30.84	-0.0159560363444223	-0.0121936724825798
1	D	26	50	20120529	8	1590	30.88	-0.0153505174731685	-0.0132734337298398
1	D	26	50	20120529	8	1592	30.92	-0.0145900806985448	-0.0157796605786706
1	D	26	50	20120529	8	1594	30.96	-0.0138686337918358	-0.0168858725692944
1	D	26	50	20120529	8	1596	31	-0.0126079331116583	-0.0177466902225753
1	D	26	50	20120529	8	1598	31.04	-0.0112509810564257	-0.0182780385422302
1	D	26	50	20120529	8	1600	31.08	-0.0090843705235311	-0.0197793747311132
1	D	26	50	20120529	8	1602	31.12	-0.00773617952131738	-0.0197763836694288
1	D	26	50	20120529	8	1604	31.16	-0.00588294457170899	-0.0210512476984335
1	D	26	50	20120529	8	1606	31.2	-0.00361235398664087	-0.0222835226860073
1	D	26	50	20120529	8	1608	31.24	-0.00222274774025307	-0.0232348641494157
1	D	26	50	20120529	8	1610	31.28	0.000193393704654500	-0.0243183355859566
1	D	26	50	20120529	8	1612	31.32	0.0011468989148133	-0.0237967311977465
1	D	26	50	20120529	8	1614	31.36	0.0030396823466935	-0.0234385109023974
1	D	26	50	20120529	8	1616	31.4	0.0038807611141775	-0.0218128264505087
1	D	26	50	20120529	8	1618	31.44	0.0049800469938796	-0.0207463503254537
1	D	26	50	20120529	8	1620	31.48	0.0060676196497514	-0.0183545899223614
1	D	26	50	20120529	8	1622	31.52	0.0067222096102993	-0.0167504969760363
1	D	26	50	20120529	8	1624	31.56	0.006573759612657	-0.0134028696261360
1	D	26	50	20120529	8	1626	31.6	0.0063041256548549	-0.0116787453037045
1	D	26	50	20120529	8	1628	31.64	0.0050120435757283	-0.00953980385915769
1	D	26	50	20120529	8	1630	31.68	0.0031925800459894	-0.00779856048155363
1	D	26	50	20120529	8	1632	31.72	0.001558053223802	-0.00645854363373044
1	D	26	50	20120529	8	1634	31.76	8.30779757215998e-05	-0.00534542320985439
1	D	26	50	20120529	8	1636	31.8	-0.00179450266036306	-0.00343514595620768
1	D	26	50	20120529	8	1638	31.84	-0.00345341759543357	-0.00225873240434762
1	D	26	50	20120529	8	1640	31.88	-0.00535886318844443	-0.00133122963185339
1	D	26	50	20120529	8	1642	31.92	-0.00739643592616068	-0.00103574172881081
1	D	26	50	20120529	8	1644	31.96	-0.00908289974142622	-0.000526681414898989
1	D	26	50	20120529	8	1646	32	-0.0110883959942275	-0.000257203020588789
1	D	26	50	20120529	8	1648	32.04	-0.0129607228269279	-0.00038586109942569
1	D	26	50	20120529	8	1650	32.08	-0.0139521148184227	-0.00149159225743834
1	D	26	50	20120529	8	1652	32.12	-0.0152973012532125	-0.00251034991776115
1	D	26	50	20120529	8	1654	32.16	-0.0158569261366509	-0.00389635635423661
1	D	26	50	20120529	8	1656	32.2	-0.0164907907974421	-0.00519842278111352
1	D	26	50	20120529	8	1658	32.24	-0.0168161235563982	-0.00641806177050751
1	D	26	50	20120529	8	1660	32.28	-0.0169916486726922	-0.00816941677508254
1	D	26	50	20120529	8	1662	32.32	-0.0182523139975306	-0.0105523029880709
1	D	26	50	20120529	8	1664	32.36	-0.0191586481143164	-0.0119990929598533
1	D	26	50	20120529	8	1666	32.4	-0.0200929341621626	-0.0127982791860859
1	D	26	50	20120529	8	1668	32.44	-0.0213462738607479	-0.0118842093211139
1	D	26	50	20120529	8	1670	32.48	-0.0222031317160542	-0.0117382766236126
1	D	26	50	20120529	8	1672	32.52	-0.023602545533497	-0.0109331153450789
1	D	26	50	20120529	8	1674	32.56	-0.0244155556973019	-0.00946207161070185
1	D	26	50	20120529	8	1676	32.6	-0.0255744188588529	-0.00769255103291814
1	D	26	50	20120529	8	1678	32.64	-0.0265888342471431	-0.00616421043606154
1	D	26	50	20120529	8	1680	32.68	-0.0282408478200293	-0.00436144169742643
1	D	26	50	20120529	8	1682	32.72	-0.0289801986704379	-0.00293775290418544
1	D	26	50	20120529	8	1684	32.76	-0.0294552683613781	-0.00192478708479665
1	D	26	50	20120529	8	1686	32.8	-0.0303228530265549	-0.00075519711337504
1	D	26	50	20120529	8	1688	32.84	-0.0310201734498899	0.000170151104756920
1	D	26	50	20120529	8	1690	32.88	-0.0303105493685623	0.00047007751706501
1	D	26	50	20120529	8	1692	32.92	-0.0297302056200391	0.000166396367748820
1	D	26	50	20120529	8	1694	32.96	-0.0288116314848709	0.0015052747736543
1	D	26	50	20120529	8	1696	33	-0.0280471500594588	0.00356913562017473
1	D	26	50	20120529	8	1698	33.04	-0.0268769519762054	0.00496065812593953
1	D	26	50	20120529	8	1700	33.08	-0.0260211830653422	0.00681443754776943
1	D	26	50	20120529	8	1702	33.12	-0.0253105548923853	0.00909060013427333
1	D	26	50	20120529	8	1704	33.16	-0.0244462794869445	0.0112532650113289
1	D	26	50	20120529	8	1706	33.2	-0.0238440649256791	0.0133795775287637
1	D	26	50	20120529	8	1708	33.24	-0.0232425998976018	0.0144965234003260
1	D	26	50	20120529	8	1710	33.28	-0.0227824360176091	0.0160664206627129
1	D	26	50	20120529	8	1712	33.32	-0.0228784469763586	0.0172499901351986
1	D	26	50	20120529	8	1714	33.36	-0.0229733265642582	0.0176181240676199
1	D	26	50	20120529	8	1716	33.4	-0.0233870547419304	0.0177792737030524
1	D	26	50	20120529	8	1718	33.44	-0.0229918669040609	0.0170696779059960
1	D	26	50	20120529	8	1720	33.48	-0.0229968873622073	0.0162025528602270
1	D	26	50	20120529	8	1722	33.52	-0.0232486385895132	0.0154348965253674
1	D	26	50	20120529	8	1724	33.56	-0.0233837666953979	0.0144544929732523
1	D	26	50	20120529	8	1726	33.6	-0.0236014848733253	0.0138198646371373
1	D	26	50	20120529	8	1728	33.64	-0.0228166175594116	0.0128689262245942
1	D	26	50	20120529	8	1730	33.68	-0.0223396669644335	0.0118024041375984
1	D	26	50	20120529	8	1732	33.72	-0.0220954605664829	0.0107960214823424
1	D	26	50	20120529	8	1734	33.76	-0.0198998020870171	0.00966658103395663
1	D	26	50	20120529	8	1736	33.8	-0.0190989400177131	0.00918305434591343
1	D	26	50	20120529	8	1738	33.84	-0.0168057502999182	0.00864074587115023
1	D	26	50	20120529	8	1740	33.88	-0.0147078564040193	0.00980738013622653
1	D	26	50	20120529	8	1742	33.92	-0.0130542447698077	0.0106346667859435
1	D	26	50	20120529	8	1744	33.96	-0.0111024886323766	0.0118852558391500
1	D	26	50	20120529	8	1746	34	-0.0100613446077575	0.0130724881247622
1	D	26	50	20120529	8	1748	34.04	-0.00959811895540217	0.0148360831477196
1	D	26	50	20120529	8	1750	34.08	-0.00927129420113775	0.0163819599927496
1	D	26	50	20120529	8	1752	34.12	-0.00916176336073195	0.0181708694384735
1	D	26	50	20120529	8	1754	34.16	-0.00845508084361412	0.0199345351721089
1	D	26	50	20120529	8	1756	34.2	-0.00816396498179962	0.0219910138238338
1	D	26	50	20120529	8	1758	34.24	-0.00893280218498375	0.0235898529667747
1	D	26	50	20120529	8	1760	34.28	-0.00924654546379622	0.0251102032570039
1	D	26	50	20120529	8	1762	34.32	-0.00969315410679364	0.0264836874687806
1	D	26	50	20120529	8	1764	34.36	-0.0102846489292562	0.0269732174933961
1	D	26	50	20120529	8	1766	34.4	-0.00928840618524246	0.0268648180238402
1	D	26	50	20120529	8	1768	34.44	-0.00961402885797887	0.0263246591536918
1	D	26	50	20120529	8	1770	34.48	-0.00881061413319471	0.0262085522202209
1	D	26	50	20120529	8	1772	34.52	-0.0079796929546224	0.0254108650603644
1	D	26	50	20120529	8	1774	34.56	-0.00761673504383935	0.0245211125975974
1	D	26	50	20120529	8	1776	34.6	-0.00686762611985032	0.0236413303404451
1	D	26	50	20120529	8	1778	34.64	-0.00567608048287287	0.0221008982176302
1	D	26	50	20120529	8	1780	34.68	-0.00346969519353648	0.0207216864409258
1	D	26	50	20120529	8	1782	34.72	-0.00221825761219253	0.0196466012908098
1	D	26	50	20120529	8	1784	34.76	7.30865569034001e-05	0.0177208313275873
1	D	26	50	20120529	8	1786	34.8	0.0017891498620294	0.0163351283106316
1	D	26	50	20120529	8	1788	34.84	0.00406002328981	0.0151679071469270
1	D	26	50	20120529	8	1790	34.88	0.0064320412715715	0.0144000316089653
1	D	26	50	20120529	8	1792	34.92	0.0074730509459022	0.0145172628422182
1	D	26	50	20120529	8	1794	34.96	0.0096658180657397	0.0144380378913473
1	D	26	50	20120529	8	1796	35	0.0108592523849297	0.0153686109214854
1	D	26	50	20120529	8	1798	35.04	0.0132118885698189	0.0165646608286590
1	D	26	50	20120529	8	1800	35.08	0.0149902960656286	0.0176763401689150
1	D	26	50	20120529	8	1802	35.12	0.0161194098306815	0.0184325145038617
1	D	26	50	20120529	8	1804	35.16	0.0179418729073862	0.0190973702406588
1	D	26	50	20120529	8	1806	35.2	0.0190286536036631	0.0198226213818505
1	D	26	50	20120529	8	1808	35.24	0.0194547349368026	0.0200709784966067
1	D	26	50	20120529	8	1810	35.28	0.0201152716653802	0.0201161343356533
1	D	26	50	20120529	8	1812	35.32	0.0199183989953623	0.0195046425334188
1	D	26	50	20120529	8	1814	35.36	0.019501177710191	0.0187566932645509
1	D	26	50	20120529	8	1816	35.4	0.0191519447420307	0.0178338411333565
1	D	26	50	20120529	8	1818	35.44	0.0190396491141105	0.0167044572535132
1	D	26	50	20120529	8	1820	35.48	0.0185817267626141	0.0151319931935105
1	D	26	50	20120529	8	1822	35.52	0.0190658049939466	0.0137193423371239
1	D	26	50	20120529	8	1824	35.56	0.0197580130352535	0.0107953638730359
1	D	26	50	20120529	8	1826	35.6	0.0200433730478692	0.00930664954019703
1	D	26	50	20120529	8	1828	35.64	0.0220038265987089	0.00850641679592823
1	D	26	50	20120529	8	1830	35.68	0.0229147215542334	0.00819458270542493
1	D	26	50	20120529	8	1832	35.72	0.0239137220146938	0.00871501329637823
1	D	26	50	20120529	8	1834	35.76	0.0258661145482279	0.00915009609884233
1	D	26	50	20120529	8	1836	35.8	0.027861923438127	0.00912838792065993
1	D	26	50	20120529	8	1838	35.84	0.0294111236850286	0.00877547092616973
1	D	26	50	20120529	8	1840	35.88	0.0285939203780113	0.00890692207679233
1	D	26	50	20120529	8	1842	35.92	0.0290716417193809	0.00744236251159873
1	D	26	50	20120529	8	1844	35.96	0.0291057949769122	0.00633948806498203
1	D	26	50	20120529	8	1846	36	0.0284638834409511	0.00453707287973753
1	D	26	50	20120529	8	1848	36.04	0.0276067286007967	0.00287381630903055
1	D	26	50	20120529	8	1850	36.08	0.0267187439049827	0.00032497920556552
1	D	26	50	20120529	8	1852	36.12	0.0266756103913303	-0.00185927364151972
1	D	26	50	20120529	8	1854	36.16	0.0261966162577545	-0.00442592983587065
1	D	26	50	20120529	8	1856	36.2	0.0260826306446273	-0.00671073326724062
1	D	26	50	20120529	8	1858	36.24	0.0275908894088982	-0.0087942941086849
1	D	26	50	20120529	8	1860	36.28	0.0280119714970947	-0.00971643206203028
1	D	26	50	20120529	8	1862	36.32	0.0301723241349759	-0.0106024368588570
1	D	26	50	20120529	8	1864	36.36	0.0320932504167473	-0.0105660915703040
1	D	26	50	20120529	8	1866	36.4	0.0332112569484813	-0.0117631526401747
1	D	26	50	20120529	8	1868	36.44	0.0338000647651754	-0.0123224033934152
1	D	26	50	20120529	8	1870	36.48	0.0325824268879721	-0.0126516323107356
1	D	26	50	20120529	8	1872	36.52	0.0316812192953499	-0.0139492439648911
1	D	26	50	20120529	8	1874	36.56	0.0302161647554095	-0.0154480982089722
1	D	26	50	20120529	8	1876	36.6	0.0286864099449905	-0.0167442249388871
1	D	26	50	20120529	8	1878	36.64	0.0271719993517232	-0.0193775613027040
1	D	26	50	20120529	8	1880	36.68	0.0261254813155672	-0.0212423433060492
1	D	26	50	20120529	8	1882	36.72	0.0246431026594877	-0.0230859121059587
1	D	26	50	20120529	8	1884	36.76	0.0235785534004113	-0.0248363549427860
1	D	26	50	20120529	8	1886	36.8	0.022055989865957	-0.0262447914427568
1	D	26	50	20120529	8	1888	36.84	0.0199374979495221	-0.0269767883826411
1	D	26	50	20120529	8	1890	36.88	0.0171831544022408	-0.0278530563190909
1	D	26	50	20120529	8	1892	36.92	0.0151411219420557	-0.0279252307082467
1	D	26	50	20120529	8	1894	36.96	0.0124168304329748	-0.0277062609513166
1	D	26	50	20120529	8	1896	37	0.0095406941065952	-0.0275612128443986
1	D	26	50	20120529	8	1898	37.04	0.0073830928211996	-0.0274347178052054
1	D	26	50	20120529	8	1900	37.08	0.0054295689168156	-0.0268784369004459
1	D	26	50	20120529	8	1902	37.12	0.0030411389866627	-0.0260063974625476
1	D	26	50	20120529	8	1904	37.16	0.0013625947673464	-0.0243995821551149
1	D	26	50	20120529	8	1906	37.2	-0.00086931000572296	-0.0225810378641915
1	D	26	50	20120529	8	1908	37.24	-0.00264723101206717	-0.0210706294953058
1	D	26	50	20120529	8	1910	37.28	-0.0040370352483537	-0.0190837160087141
1	D	26	50	20120529	8	1912	37.32	-0.00408921265773746	-0.0176069871358163
1	D	26	50	20120529	8	1914	37.36	-0.00357757140407431	-0.0169008915173268
1	D	26	50	20120529	8	1916	37.4	-0.0032560980339299	-0.0153740839279718
1	D	26	50	20120529	8	1918	37.44	-0.00331418544179082	-0.0136964363200541
1	D	26	50	20120529	8	1920	37.48	-0.00302386436799837	-0.0122017285501379
1	D	26	50	20120529	8	1922	37.52	-0.00269308688682711	-0.0103251873610216
1	D	26	50	20120529	8	1924	37.56	-0.002440819471571	-0.00940207360031818
1	D	26	50	20120529	8	1926	37.6	-0.00231815765823857	-0.00843907194608803
1	D	26	50	20120529	8	1928	37.64	-0.00262873309867133	-0.00773600981568987
1	D	26	50	20120529	8	1930	37.68	-0.00303623166560132	-0.00690888580053253
1	D	26	50	20120529	8	1932	37.72	-0.00424824097282631	-0.0058591292153186
1	D	26	50	20120529	8	1934	37.76	-0.00439190385755998	-0.00629615656143095
1	D	26	50	20120529	8	1936	37.8	-0.00593903935266052	-0.0064426125179503
1	D	26	50	20120529	8	1938	37.84	-0.00634247912666651	-0.00683171216643383
1	D	26	50	20120529	8	1940	37.88	-0.00671002616045946	-0.00685011815594811
1	D	26	50	20120529	8	1942	37.92	-0.0065902634849299	-0.0065353354301673
1	D	26	50	20120529	8	1944	37.96	-0.00683061615092302	-0.00670765028167465
1	D	26	50	20120529	8	1946	38	-0.00645621725242036	-0.00686222382404203
1	D	26	50	20120529	8	1948	38.04	-0.00611252093035683	-0.00647226857635327
1	D	26	50	20120529	8	1950	38.08	-0.00675491329892918	-0.00659950537055998
1	D	26	50	20120529	8	1952	38.12	-0.00629892842001323	-0.00675059994756392
1	D	26	50	20120529	8	1954	38.16	-0.00648383684329351	-0.00678722807882938
1	D	26	50	20120529	8	1956	38.2	-0.00611955664282964	-0.00683578510149346
1	D	26	50	20120529	8	1958	38.24	-0.00645082202767991	-0.00691950654438595
1	D	26	50	20120529	8	1960	38.28	-0.00655958212169421	-0.00700665745516719
1	D	26	50	20120529	8	1962	38.32	-0.00662421168149466	-0.00692063084416804
1	D	26	50	20120529	8	1964	38.36	-0.00647615059258201	-0.00763485819064113
1	D	26	50	20120529	8	1966	38.4	-0.00635699602888427	-0.00755954424737695
1	D	26	50	20120529	8	1968	38.44	-0.00653935886775228	-0.00809420182676773
1	D	26	50	20120529	8	1970	38.48	-0.00678563708857174	-0.0082406648543549
1	D	26	50	20120529	8	1972	38.52	-0.00679639218271359	-0.00860111253606474
1	D	26	50	20120529	8	1974	38.56	-0.00656096097991753	-0.0086649713494737
1	D	26	50	20120529	8	1976	38.6	-0.00686263394597514	-0.00908231284279781
1	D	26	50	20120529	8	1978	38.64	-0.00653885682193764	-0.00881209198636737
1	D	26	50	20120529	8	1980	38.68	-0.00672899076433089	-0.00867721136785603
1	D	26	50	20120529	8	1982	38.72	-0.00680074088941789	-0.0085381022507932
1	D	26	50	20120529	8	1984	38.76	-0.00675858318312354	-0.00907339622628704
1	D	26	50	20120529	8	1986	38.8	-0.0067478280889817	-0.009056560013827
1	D	26	50	20120529	8	1988	38.84	-0.00700187034225859	-0.00907741259280418
1	D	26	50	20120529	8	1990	38.88	-0.00733830255635899	-0.00929362251196725
1	D	26	50	20120529	8	1992	38.92	-0.00717750930274429	-0.00922167015434083
1	D	26	50	20120529	8	1994	38.96	-0.00846965572858794	-0.00893749171715655
1	D	26	50	20120529	8	1996	39	-0.00950273732168792	-0.00996162133840671
1	D	26	50	20120529	8	1998	39.04	-0.0107854997334384	-0.0105587588729831
1	D	26	50	20120529	8	2000	39.08	-0.0119476650836576	-0.0112940721436712
1	D	26	50	20120529	8	2002	39.12	-0.0132021502952285	-0.0111553872906771
1	D	26	50	20120529	8	2004	39.16	-0.0139459361193687	-0.0108141007885238
1	D	26	50	20120529	8	2006	39.2	-0.0151221573381843	-0.0100817446383947
1	D	26	50	20120529	8	2008	39.24	-0.0157818384675567	-0.00929257811525144
1	D	26	50	20120529	8	2010	39.28	-0.0158697601247294	-0.00790114753336817
1	D	26	50	20120529	8	2012	39.32	-0.0153979996935252	-0.00711404576202599
1	D	26	50	20120529	8	2014	39.36	-0.0154325277176505	-0.00581976458080995
1	D	26	50	20120529	8	2016	39.4	-0.0142051105536635	-0.00500027731888942
1	D	26	50	20120529	8	2018	39.44	-0.0143212090018529	-0.00394356845980287
1	D	26	50	20120529	8	2020	39.48	-0.0142137443274617	-0.00189001864436571
1	D	26	50	20120529	8	2022	39.52	-0.0143844116201689	-0.00037161996885259
1	D	26	50	20120529	8	2024	39.56	-0.0152198087846661	0.00126789902720997
1	D	26	50	20120529	8	2026	39.6	-0.0154495407068058	0.0023712330932344
1	D	26	50	20120529	8	2028	39.64	-0.0160409789607259	0.00393533915108343
1	D	26	50	20120529	8	2030	39.68	-0.0162584637934154	0.00396307895010933
1	D	26	50	20120529	8	2032	39.72	-0.0176232576628514	0.00431556460946303
1	D	26	50	20120529	8	2034	39.76	-0.018562677305929	0.00338208466334743
1	D	26	50	20120529	8	2036	39.8	-0.0193502563743485	0.00274540218203317
1	D	26	50	20120529	8	2038	39.84	-0.0195405084035742	0.0015663320299962
1	D	26	50	20120529	8	2040	39.88	-0.0206667230308242	-1.17238304320703e-05
1	D	26	50	20120529	8	2042	39.92	-0.0203439782826873	-0.00152561823574903
1	D	26	50	20120529	8	2044	39.96	-0.0205733920067754	-0.00324988397953681
1	D	26	50	20120529	8	2046	40	-0.021006353488896	-0.00538985779998415
1	D	26	50	20120529	8	2048	40.04	-0.021064421097767	-0.00751740068321823
1	D	26	50	20120529	8	2050	40.08	-0.0220652105383837	-0.0101147948093473
1	D	26	50	20120529	8	2052	40.12	-0.0225648309767667	-0.0118626425642877
1	D	26	50	20120529	8	2054	40.16	-0.0231820149885898	-0.0144421468888528
1	D	26	50	20120529	8	2056	40.2	-0.023365233426663	-0.0155980472729906
1	D	26	50	20120529	8	2058	40.24	-0.0225783650005586	-0.0175718651419948
1	D	26	50	20120529	8	2060	40.28	-0.0218335163949263	-0.0186107287472445
1	D	26	50	20120529	8	2062	40.32	-0.0206027829001355	-0.0183817110029538
1	D	26	50	20120529	8	2064	40.36	-0.0196800332994244	-0.0191439473643356
1	D	26	50	20120529	8	2066	40.4	-0.0180158433477662	-0.0198905955567261
1	D	26	50	20120529	8	2068	40.44	-0.0163013073932875	-0.0211097325003054
1	D	26	50	20120529	8	2070	40.48	-0.0146940041821758	-0.0230042624859351
1	D	26	50	20120529	8	2072	40.52	-0.0126692251274516	-0.0256056164100389
1	D	26	50	20120529	8	2074	40.56	-0.0119621890569432	-0.0276042537270626
1	D	26	50	20120529	8	2076	40.6	-0.0117135703126780	-0.0300365596329881
1	D	26	50	20120529	8	2078	40.64	-0.0115295811282132	-0.0315612232745826
1	D	26	50	20120529	8	2080	40.68	-0.0125361476312323	-0.0323392528659221
1	D	26	50	20120529	8	2082	40.72	-0.0128274756250811	-0.0323958214084170
1	D	26	50	20120529	8	2084	40.76	-0.0130237684675385	-0.0323656986595385
1	D	26	50	20120529	8	2086	40.8	-0.0130727002567966	-0.0313705165756965
1	D	26	50	20120529	8	2088	40.84	-0.0132681445711166	-0.0307178570166614
1	D	26	50	20120529	8	2090	40.88	-0.0130973782834600	-0.0301907089112868
1	D	26	50	20120529	8	2092	40.92	-0.0134176269446594	-0.0291476556983585
1	D	26	50	20120529	8	2094	40.96	-0.0138567402557763	-0.0279475540693287
1	D	26	50	20120529	8	2096	41	-0.0145526747498201	-0.0256841052627506
1	D	26	50	20120529	8	2098	41.04	-0.0152676374873456	-0.0235113711851309
1	D	26	50	20120529	8	2100	41.08	-0.0171689344848712	-0.0213594755443527
1	D	26	50	20120529	8	2102	41.12	-0.0187548689290555	-0.0202690815324240
1	D	26	50	20120529	8	2104	41.16	-0.0200754544825317	-0.0194636939797203
1	D	26	50	20120529	8	2106	41.2	-0.0216547598006423	-0.0194405892656450
1	D	26	50	20120529	8	2108	41.24	-0.0233936987172465	-0.0193552902675237
1	D	26	50	20120529	8	2110	41.28	-0.0246688484173907	-0.0193353965253418
1	D	26	50	20120529	8	2112	41.32	-0.0266203641385162	-0.0189611531903310
1	D	26	50	20120529	8	2114	41.36	-0.0272862819496987	-0.0180928614183730
1	D	26	50	20120529	8	2116	41.4	-0.0284135515802663	-0.0177277114765683
1	D	26	50	20120529	8	2118	41.44	-0.0286483110316202	-0.0175772391535318
1	D	26	50	20120529	8	2120	41.48	-0.0281953667118633	-0.0173980300109079
1	D	26	50	20120529	8	2122	41.52	-0.0277687338354344	-0.0165903372900975
1	D	26	50	20120529	8	2124	41.56	-0.0273780785520323	-0.0156574301004747
1	D	26	50	20120529	8	2126	41.6	-0.0266817905045979	-0.0144607932946727
1	D	26	50	20120529	8	2128	41.64	-0.0255232738253697	-0.0128275109804202
1	D	26	50	20120529	8	2130	41.68	-0.0250048160623359	-0.0102505380981317
1	D	26	50	20120529	8	2132	41.72	-0.0246586590086738	-0.00817443016216115
1	D	26	50	20120529	8	2134	41.76	-0.0259651660661366	-0.0065791406952618
1	D	26	50	20120529	8	2136	41.8	-0.027091728589923	-0.00559300957821904
1	D	26	50	20120529	8	2138	41.84	-0.0278498177700331	-0.00544840624146639
1	D	26	50	20120529	8	2140	41.88	-0.0299396011511518	-0.00471061102597635
1	D	26	50	20120529	8	2142	41.92	-0.0309522487724891	-0.00441624247296839
1	D	26	50	20120529	8	2144	41.96	-0.0314872457631348	-0.00326493121184046
1	D	26	50	20120529	8	2146	42	-0.0307664918210714	-0.00284455623042505
1	D	26	50	20120529	8	2148	42.04	-0.0306589408796529	-0.00159248225297803
1	D	26	50	20120529	8	2150	42.08	-0.0299005617857625	-0.000287226774517970
1	D	26	50	20120529	8	2152	42.12	-0.0288029270003944	0.00048287614980448
1	D	26	50	20120529	8	2154	42.16	-0.0272630181365976	0.00256584302155257
1	D	26	50	20120529	8	2156	42.2	-0.026235012155973	0.00437788900115683
1	D	26	50	20120529	8	2158	42.24	-0.0258182999876842	0.00596726705536543
1	D	26	50	20120529	8	2160	42.28	-0.0243609628111536	0.00788422363966723
1	D	26	50	20120529	8	2162	42.32	-0.0239140614259488	0.00883005956967733
1	D	26	50	20120529	8	2164	42.36	-0.0242330514370777	0.0105404660205538
1	D	26	50	20120529	8	2166	42.4	-0.0234795443089096	0.0119679873325488
1	D	26	50	20120529	8	2168	42.44	-0.0234877538186392	0.0131317366019578
1	D	26	50	20120529	8	2170	42.48	-0.0230140629859224	0.0135276456887442
1	D	26	50	20120529	8	2172	42.52	-0.0223449702652924	0.0138942381283825
1	D	26	50	20120529	8	2174	42.56	-0.0212236120474155	0.0141882814122712
1	D	26	50	20120529	8	2176	42.6	-0.0206197923537569	0.0132047878035222
1	D	26	50	20120529	8	2178	42.64	-0.0198591788024380	0.0119279438755302
1	D	26	50	20120529	8	2180	42.68	-0.0187311667097501	0.0117077861792078
1	D	26	50	20120529	8	2182	42.72	-0.0175082538159592	0.0110686040754220
1	D	26	50	20120529	8	2184	42.76	-0.0167514586412587	0.0110433391501302
1	D	26	50	20120529	8	2186	42.8	-0.0160253801851329	0.0110972419000601
1	D	26	50	20120529	8	2188	42.84	-0.0149719183603856	0.0120740533497268
1	D	26	50	20120529	8	2190	42.88	-0.0141991920699049	0.0130944084349790
1	D	26	50	20120529	8	2192	42.92	-0.0132046463821660	0.0144335979678682
1	D	26	50	20120529	8	2194	42.96	-0.0122869632015421	0.0155337146980382
1	D	26	50	20120529	8	2196	43	-0.0124526383203742	0.0172357914310324
1	D	26	50	20120529	8	2198	43.04	-0.0121968777976190	0.0185186952641391
1	D	26	50	20120529	8	2200	43.08	-0.0116273032853732	0.0197767089385481
1	D	26	50	20120529	8	2202	43.12	-0.0116706489310599	0.0217974079871449
1	D	26	50	20120529	8	2204	43.16	-0.0130048887164808	0.0237065255856705
1	D	26	50	20120529	8	2206	43.2	-0.0137527955589419	0.0248021875431190
1	D	26	50	20120529	8	2208	43.24	-0.015060377418712	0.0266053098351447
1	D	26	50	20120529	8	2210	43.28	-0.0163292098268732	0.0271258818474543
1	D	26	50	20120529	8	2212	43.32	-0.0182154878763664	0.0289352266791544
1	D	26	50	20120529	8	2214	43.36	-0.0195866386357652	0.0296691328073479
1	D	26	50	20120529	8	2216	43.4	-0.020866006934966	0.0313146409978471
1	D	26	50	20120529	8	2218	43.44	-0.0225699928562694	0.0322573557585250
1	D	26	50	20120529	8	2220	43.48	-0.0242870602530247	0.0329888577236625
1	D	26	50	20120529	8	2222	43.52	-0.0263345586486284	0.0331106215113828
1	D	26	50	20120529	8	2224	43.56	-0.0282882946850469	0.0335692509696604
1	D	26	50	20120529	8	2226	43.6	-0.0305218328747808	0.0342439015495905
1	D	26	50	20120529	8	2228	43.64	-0.0326089999608092	0.0343124201966875
1	D	26	50	20120529	8	2230	43.68	-0.0345867069171098	0.0342202841830989
1	D	26	50	20120529	8	2232	43.72	-0.037337295727383	0.0337300329095666
1	D	26	50	20120529	8	2234	43.76	-0.0384816207735128	0.0333283114050389
1	D	26	50	20120529	8	2236	43.8	-0.0405852775896784	0.0334872548673140
1	D	26	50	20120529	8	2238	43.84	-0.0428387420485062	0.0335396656219356
1	D	26	50	20120529	8	2240	43.88	-0.0450425605402269	0.0332676628564166
1	D	26	50	20120529	8	2242	43.92	-0.0467575349009098	0.0327482646413638
1	D	26	50	20120529	8	2244	43.96	-0.048217300282127	0.0325976367548354
1	D	26	50	20120529	8	2246	44	-0.0496582750077409	0.0313444695903047
1	D	26	50	20120529	8	2248	44.04	-0.0506010138100493	0.0307096050805249
1	D	26	50	20120529	8	2250	44.08	-0.0517188294229525	0.0296844204559572
1	D	26	50	20120529	8	2252	44.12	-0.0534121733871989	0.0279701461309876
1	D	26	50	20120529	8	2254	44.16	-0.0542739032082276	0.0283209630183376
1	D	26	50	20120529	8	2256	44.2	-0.0554464913124014	0.0284825439889066
1	D	26	50	20120529	8	2258	44.24	-0.0568049990025526	0.0290002734319557
1	D	26	50	20120529	8	2260	44.28	-0.0589417272028743	0.0297652286189112
1	D	26	50	20120529	8	2262	44.32	-0.0612508621785849	0.0301918897796113
1	D	26	50	20120529	8	2264	44.36	-0.0629901963678798	0.0307309950606558
1	D	26	50	20120529	8	2266	44.4	-0.0648857375162065	0.0308652746384031
1	D	26	50	20120529	8	2268	44.44	-0.06681147212409	0.0311185602874241
1	D	26	50	20120529	8	2270	44.48	-0.0686338984312421	0.0301390052634464
1	D	26	50	20120529	8	2272	44.52	-0.0697408740971896	0.029651879401887
1	D	26	50	20120529	8	2274	44.56	-0.0703149033821569	0.0289471767837565
1	D	26	50	20120529	8	2276	44.6	-0.0711103985109917	0.0282576062507433
1	D	26	50	20120529	8	2278	44.64	-0.0723399157821189	0.0269855211513887
1	D	26	50	20120529	8	2280	44.68	-0.07373390609055	0.0252593320771561
1	D	26	50	20120529	8	2282	44.72	-0.0746723782105408	0.0240371687165533
1	D	26	50	20120529	8	2284	44.76	-0.0754696411063287	0.0222551889172851
1	D	26	50	20120529	8	2286	44.8	-0.0763574136701084	0.0204392679925199
1	D	26	50	20120529	8	2288	44.84	-0.0771637982433735	0.0180355292005544
1	D	26	50	20120529	8	2290	44.88	-0.0775760414968053	0.0168880363160448
1	D	26	50	20120529	8	2292	44.92	-0.0786011341974914	0.0153546752610418
1	D	26	50	20120529	8	2294	44.96	-0.0793389294129815	0.0132161015120212
1	D	26	50	20120529	8	2296	45	-0.0802769065582254	0.0119879277437783
1	D	26	50	20120529	8	2298	45.04	-0.0815308897239816	0.0103304694486770
1	D	26	50	20120529	8	2300	45.08	-0.0828062982252078	0.00972766091771553
1	D	26	50	20120529	8	2302	45.12	-0.0831837518250052	0.00913963091848083
1	D	26	50	20120529	8	2304	45.16	-0.0836198952876411	0.00880276524792353
1	D	26	50	20120529	8	2306	45.2	-0.0842118850848504	0.00838528940431103
1	D	26	50	20120529	8	2308	45.24	-0.0843464475053102	0.00849128471081083
1	D	26	50	20120529	8	2310	45.28	-0.0843991269605086	0.00945273780119023
1	D	26	50	20120529	8	2312	45.32	-0.0849049204410914	0.00989319461519133
1	D	26	50	20120529	8	2314	45.36	-0.0859307202485587	0.0103627842285773
1	D	26	50	20120529	8	2316	45.4	-0.0860971024741719	0.0112120901834604
1	D	26	50	20120529	8	2318	45.44	-0.0877976235722474	0.0125514211377059
1	D	26	50	20120529	8	2320	45.48	-0.0887867245377712	0.0137771200322146
1	D	26	50	20120529	8	2322	45.52	-0.0892516472464013	0.0155388765775409
1	D	26	50	20120529	8	2324	45.56	-0.0900295354163846	0.0175233717589409
1	D	26	50	20120529	8	2326	45.6	-0.0905550571761625	0.0186217914328361
1	D	26	50	20120529	8	2328	45.64	-0.0915679169295341	0.0207896394025979
1	D	26	50	20120529	8	2330	45.68	-0.0916913070628511	0.0223327585311813
1	D	26	50	20120529	8	2332	45.72	-0.0924306579132598	0.0240899188824298
1	D	26	50	20120529	8	2334	45.76	-0.0930801354917796	0.0262265834431412
1	D	26	50	20120529	8	2336	45.8	-0.0936218499968466	0.0278612021892102
1	D	26	50	20120529	8	2338	45.84	-0.0933995356248416	0.0290518285873721
1	D	26	50	20120529	8	2340	45.88	-0.0932004850659376	0.0302954172834448
1	D	26	50	20120529	8	2342	45.92	-0.0928011111559234	0.0317953321876978
1	D	26	50	20120529	8	2344	45.96	-0.0926687407664853	0.0330916003389689
1	D	26	50	20120529	8	2346	46	-0.09239381764996	0.0338395778921081
1	D	26	50	20120529	8	2348	46.04	-0.0917289251436102	0.0354484579513418
1	D	26	50	20120529	8	2350	46.08	-0.0914739424383144	0.0364945517234292
1	D	26	50	20120529	8	2352	46.12	-0.0901964833274228	0.0375570503728401
1	D	26	50	20120529	8	2354	46.16	-0.0893353686892938	0.0386046997798461
1	D	26	50	20120529	8	2356	46.2	-0.0884649202416532	0.0397192414883523
1	D	26	50	20120529	8	2358	46.24	-0.0873764707733727	0.0411292831207164
1	D	26	50	20120529	8	2360	46.28	-0.0860329678891183	0.0429543257229589
1	D	26	50	20120529	8	2362	46.32	-0.085420189152542	0.0439666197909056
1	D	26	50	20120529	8	2364	46.36	-0.0848446749433343	0.0452963340929269
1	D	26	50	20120529	8	2366	46.4	-0.0841851564485216	0.0470173612876568
1	D	26	50	20120529	8	2368	46.44	-0.0844001876206804	0.0479204073579101
1	D	26	50	20120529	8	2370	46.48	-0.0847201534391673	0.0484027248933575
1	D	26	50	20120529	8	2372	46.52	-0.0845508013650731	0.0494514349605352
1	D	26	50	20120529	8	2374	46.56	-0.0847302650661383	0.0503551174268917
1	D	26	50	20120529	8	2376	46.6	-0.085593006049864	0.051611575466382
1	D	26	50	20120529	8	2378	46.64	-0.0858624137334961	0.0528533963955018
1	D	26	50	20120529	8	2380	46.68	-0.085917631702039	0.0542191802144315
1	D	26	50	20120529	8	2382	46.72	-0.0859876423444442	0.0549303811438811
1	D	26	50	20120529	8	2384	46.76	-0.0863323003317302	0.0561563487389667
1	D	26	50	20120529	8	2386	46.8	-0.0874589335661947	0.0570643445566884
1	D	26	50	20120529	8	2388	46.84	-0.0880971398626224	0.0574476247163627
1	D	26	50	20120529	8	2390	46.88	-0.0891381566080209	0.0577189981568465
1	D	26	50	20120529	8	2392	46.92	-0.0908043123165307	0.0587158065862852
1	D	26	50	20120529	8	2394	46.96	-0.0915976154143439	0.0592108520437939
1	D	26	50	20120529	8	2396	47	-0.0927732511487447	0.0595894370144411
1	D	26	50	20120529	8	2398	47.04	-0.0928229607554621	0.0601534960937936
1	D	26	50	20120529	8	2400	47.08	-0.0942305982247701	0.0608063677848632
1	D	26	50	20120529	8	2402	47.12	-0.0954267400558253	0.061638208202251
1	D	26	50	20120529	8	2404	47.16	-0.0962046989364867	0.0610483397253852
1	D	26	50	20120529	8	2406	47.2	-0.0969261599853314	0.0612588454141445
1	D	26	50	20120529	8	2408	47.24	-0.0981462020255907	0.0611772452915955
1	D	26	50	20120529	8	2410	47.28	-0.0995660724422132	0.0611022919727897
1	D	26	50	20120529	8	2412	47.32	-0.100537425027529	0.0604491374390077
1	D	26	50	20120529	8	2414	47.36	-0.101453269730522	0.0604893011041791
1	D	26	50	20120529	8	2416	47.4	-0.103315152596064	0.0599256662888953
1	D	26	50	20120529	8	2418	47.44	-0.104539437277011	0.059391517826387
1	D	26	50	20120529	8	2420	47.48	-0.105819866236383	0.0589129479568799
1	D	26	50	20120529	8	2422	47.52	-0.107139256779399	0.0591647486816605
1	D	26	50	20120529	8	2424	47.56	-0.108433827874396	0.0583425249164968
1	D	26	50	20120529	8	2426	47.6	-0.110481609112712	0.0577160283083655
1	D	26	50	20120529	8	2428	47.64	-0.111938319792635	0.0565435745544801
1	D	26	50	20120529	8	2430	47.68	-0.113304662225921	0.0560257602586172
1	D	26	50	20120529	8	2432	47.72	-0.114233093429619	0.05486539803069
1	D	26	50	20120529	8	2434	47.76	-0.115569595956740	0.0544537911733614
1	D	26	50	20120529	8	2436	47.8	-0.117372576827410	0.0533211475312568
1	D	26	50	20120529	8	2438	47.84	-0.118297543207880	0.0523424410354165
1	D	26	50	20120529	8	2440	47.88	-0.119518787329667	0.0514563655279116
1	D	26	50	20120529	8	2442	47.92	-0.120528182259811	0.0510635677109625
1	D	26	50	20120529	8	2444	47.96	-0.122429168130353	0.0499757546387851
1	D	26	50	20120529	8	2446	48	-0.123528719175098	0.0499340353386951
1	D	26	50	20120529	8	2448	48.04	-0.124639018242917	0.0492508287667126
1	D	26	50	20120529	8	2450	48.08	-0.125616451946551	0.049063940444445
1	D	26	50	20120529	8	2452	48.12	-0.126899567911692	0.0485529850843596
1	D	26	50	20120529	8	2454	48.16	-0.127148893762738	0.0483347719316854
1	D	26	50	20120529	8	2456	48.2	-0.127957046102957	0.0480852339486047
1	D	26	50	20120529	8	2458	48.24	-0.128946429911193	0.0480801427797802
1	D	26	50	20120529	8	2460	48.28	-0.129690589087714	0.0486285747992685
1	D	26	50	20120529	8	2462	48.32	-0.130670921929151	0.049068112374454
1	D	26	50	20120529	8	2464	48.36	-0.130827404659827	0.0492807393835568
1	D	26	50	20120529	8	2466	48.4	-0.131634920603942	0.0502042208397865
1	D	26	50	20120529	8	2468	48.44	-0.132687307626382	0.0508842454312535
1	D	26	50	20120529	8	2470	48.48	-0.132644951930189	0.0509647848936307
1	D	26	50	20120529	8	2472	48.52	-0.133664034223235	0.0507843312430719
1	D	26	50	20120529	8	2474	48.56	-0.133885287935068	0.0509166309218319
1	D	26	50	20120529	8	2476	48.6	-0.134253761278745	0.0508310002906302
1	D	26	50	20120529	8	2478	48.64	-0.135132624297081	0.0500129484554755
1	D	26	50	20120529	8	2480	48.68	-0.135239538842397	0.0501238227987655
1	D	26	50	20120529	8	2482	48.72	-0.136114583484115	0.0488216856612105
1	D	26	50	20120529	8	2484	48.76	-0.136680693173133	0.0484295242403645
1	D	26	50	20120529	8	2486	48.8	-0.137223468338372	0.047922104414185
1	D	26	50	20120529	8	2488	48.84	-0.137519251104942	0.0472812535383956
1	D	26	50	20120529	8	2490	48.88	-0.137967627514893	0.0464425541852302
1	D	26	50	20120529	8	2492	48.92	-0.138840126572199	0.045550256138051
1	D	26	50	20120529	8	2494	48.96	-0.138947960356330	0.0452486750958749
1	D	26	50	20120529	8	2496	49	-0.138546252993938	0.0449927731517635
1	D	26	50	20120529	8	2498	49.04	-0.138589386507590	0.0438592809815214
1	D	26	50	20120529	8	2500	49.08	-0.138967688635525	0.0429803472525066
1	D	26	50	20120529	8	2502	49.12	-0.138870744295824	0.0413420515511755
1	D	26	50	20120529	8	2504	49.16	-0.139331000099698	0.040972305415293
1	D	26	50	20120529	8	2506	49.2	-0.139576507574126	0.0409445868294705
1	D	26	50	20120529	8	2508	49.24	-0.139760426047913	0.0410703811258436
1	D	26	50	20120529	8	2510	49.28	-0.140365850873965	0.0405342527643479
1	D	26	50	20120529	8	2512	49.32	-0.140402620426587	0.0409457889109985
1	D	26	50	20120529	8	2514	49.36	-0.140611004795002	0.0407826593765788
1	D	26	50	20120529	8	2516	49.4	-0.140911525177007	0.0399617084036212
1	D	26	50	20120529	8	2518	49.44	-0.141716919800778	0.0401434348463861
1	D	26	50	20120529	8	2520	49.48	-0.141577407632850	0.0394768452837616
1	D	26	50	20120529	8	2522	49.52	-0.142067079078822	0.0389122205189841
1	D	26	50	20120529	8	2524	49.56	-0.142074362278668	0.0381539899175178
1	D	26	50	20120529	8	2526	49.6	-0.142577256621448	0.0371617776821568
1	D	26	50	20120529	8	2528	49.64	-0.142950750423270	0.0364813995372991
1	D	26	50	20120529	8	2530	49.68	-0.143158993370330	0.0353129055813884
1	D	26	50	20120529	8	2532	49.72	-0.143317668132028	0.0347568368086633
1	D	26	50	20120529	8	2534	49.76	-0.143622713997432	0.033987928894801
1	D	26	50	20120529	8	2536	49.8	-0.143749639664655	0.0335187635454837
1	D	26	50	20120529	8	2538	49.84	-0.143667615278037	0.0326688211944975
1	D	26	50	20120529	8	2540	49.88	-0.143590682060244	0.0325406934457465
1	D	26	50	20120529	8	2542	49.92	-0.143658140047170	0.0324279806248254
1	D	26	50	20120529	8	2544	49.96	-0.144166832665555	0.0320932362746117
1	D	26	50	20120529	8	2546	50	-0.144699920467892	0.0324935294234413
1	D	26	50	20120529	8	2548	50.04	-0.145589036534556	0.0326664877421196
1	D	26	50	20120529	8	2550	50.08	-0.146876677983096	0.0329132680087537
1	D	26	50	20120529	8	2552	50.12	-0.148395331217051	0.0325641693908819
1	D	26	50	20120529	8	2554	50.16	-0.149547915270385	0.0322261723494747
1	D	26	50	20120529	8	2556	50.2	-0.151435748954797	0.0310511023004989
1	D	26	50	20120529	8	2558	50.24	-0.152980635850333	0.0303377729796379
1	D	26	50	20120529	8	2560	50.28	-0.153843235412702	0.0301596527814570
1	D	26	50	20120529	8	2562	50.32	-0.154625154091339	0.0304369800610384
1	D	26	50	20120529	8	2564	50.36	-0.154608678503337	0.0304364850862916
1	D	26	50	20120529	8	2566	50.4	-0.155556625854196	0.0312308488442765
1	D	26	50	20120529	8	2568	50.44	-0.155844559735495	0.0318904380497673
1	D	26	50	20120529	8	2570	50.48	-0.156572950430795	0.0329821402092413
1	D	26	50	20120529	8	2572	50.52	-0.157056470047770	0.0337714127984017
1	D	26	50	20120529	8	2574	50.56	-0.157976062416703	0.0349830402679648
1	D	26	50	20120529	8	2576	50.6	-0.159068047418890	0.0369528276283162
1	D	26	50	20120529	8	2578	50.64	-0.159771406534136	0.0381826984528339
1	D	26	50	20120529	8	2580	50.68	-0.160557355721425	0.0398249539521397
1	D	26	50	20120529	8	2582	50.72	-0.160579841717067	0.0412081962374968
1	D	26	50	20120529	8	2584	50.76	-0.159763133384796	0.0417406476437303
1	D	26	50	20120529	8	2586	50.8	-0.159788023543494	0.0430125913217287
1	D	26	50	20120529	8	2588	50.84	-0.159142222920236	0.0441024550035715
1	D	26	50	20120529	8	2590	50.88	-0.159014095171485	0.0460153202680374
1	D	26	50	20120529	8	2592	50.92	-0.158603195420938	0.0477428528451542
1	D	26	50	20120529	8	2594	50.96	-0.158950596982535	0.0498448691735874
1	D	26	50	20120529	8	2596	51	-0.158471390716925	0.0514497894348466
1	D	26	50	20120529	8	2598	51.04	-0.158610407910106	0.053470276351409
1	D	26	50	20120529	8	2600	51.08	-0.157692017622701	0.0546927225547243
1	D	26	50	20120529	8	2602	51.12	-0.157571243784474	0.0559731515140969
1	D	26	50	20120529	8	2604	51.16	-0.157364980736402	0.0571693640558302
1	D	26	50	20120529	8	2606	51.2	-0.157049893954705	0.0588534095659041
1	D	26	50	20120529	8	2608	51.24	-0.157352040682306	0.0602469048995884
1	D	26	50	20120529	8	2610	51.28	-0.157067500913557	0.0618042368744736
1	D	26	50	20120529	8	2612	51.32	-0.156862298525657	0.0622441987137279
1	D	26	50	20120529	8	2614	51.36	-0.157037590296713	0.0622145709395962
1	D	26	50	20120529	8	2616	51.4	-0.156696764828181	0.0618327332777555
1	D	26	50	20120529	8	2618	51.44	-0.157203336126223	0.0617956808824213
1	D	26	50	20120529	8	2620	51.48	-0.157049328269280	0.0617149292880098
1	D	26	50	20120529	8	2622	51.52	-0.157227872731530	0.0615759828055066
1	D	26	50	20120529	8	2624	51.56	-0.157343626111610	0.0611392029467677
1	D	26	50	20120529	8	2626	51.6	-0.157463056446953	0.0606591481530201
1	D	26	50	20120529	8	2628	51.64	-0.157705664783578	0.060647056627062
1	D	26	50	20120529	8	2630	51.68	-0.158037934260057	0.0604265100220098
1	D	26	50	20120529	8	2632	51.72	-0.159083038082651	0.0605707598053718
1	D	26	50	20120529	8	2634	51.76	-0.160344304448253	0.0601877200620031
1	D	26	50	20120529	8	2636	51.8	-0.161921506123690	0.0602255502747966
1	D	26	50	20120529	8	2638	51.84	-0.163300010793613	0.0602046906247516
1	D	26	50	20120529	8	2640	51.88	-0.164950680863615	0.0601421823852947
1	D	26	50	20120529	8	2642	51.92	-0.164912709229465	0.0598973113069698
1	D	26	50	20120529	8	2644	51.96	-0.166254939321514	0.0604741690190617
1	D	26	50	20120529	8	2646	52	-0.167690931772747	0.0608992816159111
1	D	26	50	20120529	8	2648	52.04	-0.168903124927735	0.0600561982007024
1	D	26	50	20120529	8	2650	52.08	-0.170194867595607	0.06019422544439
1	D	26	50	20120529	8	2652	52.12	-0.171976988816231	0.060278866126098
1	D	26	50	20120529	8	2654	52.16	-0.173624759748430	0.0605812956964115
1	D	26	50	20120529	8	2656	52.2	-0.174551776738566	0.061398004028682
1	D	26	50	20120529	8	2658	52.24	-0.176013154323244	0.062173912299678
1	D	26	50	20120529	8	2660	52.28	-0.176931898164040	0.062395024590155
1	D	26	50	20120529	8	2662	52.32	-0.178153495839218	0.0637868935782426
1	D	26	50	20120529	8	2664	52.36	-0.178890371815892	0.0650483013652013
1	D	26	50	20120529	8	2666	52.4	-0.179661118207386	0.0657681360684492
1	D	26	50	20120529	8	2668	52.44	-0.180090332023566	0.067533781701072
1	D	26	50	20120529	8	2670	52.48	-0.181308535586194	0.0686872142825435
1	D	26	50	20120529	8	2672	52.52	-0.181100646192525	0.069462203314724
1	D	26	50	20120529	8	2674	52.56	-0.180770780879102	0.0707735328404344
1	D	26	50	20120529	8	2676	52.6	-0.180614722412494	0.0717993326479017
1	D	26	50	20120529	8	2678	52.64	-0.180804934136633	0.0728508004315261
1	D	26	50	20120529	8	2680	52.68	-0.180699858068949	0.0739373407114974
1	D	26	50	20120529	8	2682	52.72	-0.181130486098691	0.075349432953527
1	D	26	50	20120529	8	2684	52.76	-0.181177791542353	0.0761068150268558
1	D	26	50	20120529	8	2686	52.8	-0.181476402736048	0.0780539749702092
1	D	26	50	20120529	8	2688	52.84	-0.181126455590039	0.0793104330096996
1	D	26	50	20120529	8	2690	52.88	-0.180860442018956	0.080857724068292
1	D	26	50	20120529	8	2692	52.92	-0.180974781185474	0.082054360874094
1	D	26	50	20120529	8	2694	52.96	-0.180556881077793	0.083634744530046
1	D	26	50	20120529	8	2696	53	-0.180983832152273	0.0852060772191987
1	D	26	50	20120529	8	2698	53.04	-0.180355284934476	0.0864526357637524
1	D	26	50	20120529	8	2700	53.08	-0.179496503748725	0.0869649346267221
1	D	26	50	20120529	8	2702	53.12	-0.179063966530674	0.0882488284093225
1	D	26	50	20120529	8	2704	53.16	-0.178642530889086	0.088750874223965
1	D	26	50	20120529	8	2706	53.2	-0.178414559662832	0.0898047461706454
1	D	26	50	20120529	8	2708	53.24	-0.177780426301464	0.0903455414368968
1	D	26	50	20120529	8	2710	53.28	-0.178241813476188	0.0910862357901898
1	D	26	50	20120529	8	2712	53.32	-0.177972193660522	0.0922298395874028
1	D	26	50	20120529	8	2714	53.36	-0.177493765212371	0.0930448508633988
1	D	26	50	20120529	8	2716	53.4	-0.177143040248902	0.0943614836899678
1	D	26	50	20120529	8	2718	53.44	-0.176536554762679	0.0953894048177788
1	D	26	50	20120529	8	2720	53.48	-0.175527089121857	0.0967269680050708
1	D	26	50	20120529	8	2722	53.52	-0.174936513538210	0.0972510755512868
1	D	26	50	20120529	8	2724	53.56	-0.173742563738176	0.0980278323504198
1	D	26	50	20120529	8	2726	53.6	-0.172759119626902	0.0990819871398128
1	D	26	50	20120529	8	2728	53.64	-0.171980170796747	0.100013671034704
1	D	26	50	20120529	8	2730	53.68	-0.170557542663678	0.100920111217508
1	D	26	50	20120529	8	2732	53.72	-0.170232273544332	0.100914454363258
1	D	26	50	20120529	8	2734	53.76	-0.168402422615977	0.103102101322893
1	D	26	50	20120529	8	2736	53.8	-0.166918064060910	0.103853897252651
1	D	26	50	20120529	8	2738	53.84	-0.166058646479056	0.105055554516599
1	D	26	50	20120529	8	2740	53.88	-0.165453292363682	0.105901324937576
1	D	26	50	20120529	8	2742	53.92	-0.164677737646077	0.106980935571092
1	D	26	50	20120529	8	2744	53.96	-0.164020976867711	0.107849828383814
1	D	26	50	20120529	8	2746	54	-0.163717345215870	0.109035929298576
1	D	26	50	20120529	8	2748	54.04	-0.163352760959490	0.109539106484068
1	D	26	50	20120529	8	2750	54.08	-0.162501545816297	0.110796200919662
1	D	26	50	20120529	8	2752	54.12	-0.161389549692203	0.111609797982095
1	D	26	50	20120529	8	2754	54.16	-0.161208459645541	0.112454154189510
1	D	26	50	20120529	8	2756	54.2	-0.160882412708736	0.113164867215281
1	D	26	50	20120529	8	2758	54.24	-0.161217722744375	0.113833648808927
1	D	26	50	20120529	8	2760	54.28	-0.162058543417884	0.114733725030699
1	D	26	50	20120529	8	2762	54.32	-0.162364225679391	0.115275156693054
1	D	26	50	20120529	8	2764	54.36	-0.162704485462498	0.116248701309391
1	D	26	50	20120529	8	2766	54.4	-0.163604137420202	0.116723664934314
1	D	26	50	20120529	8	2768	54.44	-0.164792501076664	0.117098007264275
1	D	26	50	20120529	8	2770	54.48	-0.165917012990785	0.118028347656282
1	D	26	50	20120529	8	2772	54.52	-0.167246727292806	0.118794497853697
1	D	26	50	20120529	8	2774	54.56	-0.167941176862609	0.119989437603224
1	D	26	50	20120529	8	2776	54.6	-0.169498508837494	0.120484129507343
1	D	26	50	20120529	8	2778	54.64	-0.170724207732003	0.121243986454406
1	D	26	50	20120529	8	2780	54.68	-0.172360877087738	0.120938092060864
1	D	26	50	20120529	8	2782	54.72	-0.173883490119667	0.121191731263276
1	D	26	50	20120529	8	2784	54.76	-0.175098158148389	0.120607802483372
1	D	26	50	20120529	8	2786	54.8	-0.176750878828056	0.120427278122135
1	D	26	50	20120529	8	2788	54.84	-0.178269814904723	0.120669037930623
1	D	26	50	20120529	8	2790	54.88	-0.180100372939859	0.120017934006506
1	D	26	50	20120529	8	2792	54.92	-0.182101343709260	0.120426783147388
1	D	26	50	20120529	8	2794	54.96	-0.183569085254969	0.120139909926261
1	D	26	50	20120529	8	2796	55	-0.185196491511870	0.120185518313647
1	D	26	50	20120529	8	2798	55.04	-0.187198310809409	0.119737919721156
1	D	26	50	20120529	8	2800	55.08	-0.188222625692636	0.119393841561431
1	D	26	50	20120529	8	2802	55.12	-0.190008282447167	0.118934717128407
1	D	26	50	20120529	8	2804	55.16	-0.192029264338476	0.118787568207242
1	D	26	50	20120529	8	2806	55.2	-0.193079742172607	0.117959121902404
1	D	26	50	20120529	8	2808	55.24	-0.194288258372332	0.117696714575905
1	D	26	50	20120529	8	2810	55.28	-0.194582414793306	0.116435236078268
1	D	26	50	20120529	8	2812	55.32	-0.194828063689090	0.115802092666394
1	D	26	50	20120529	8	2814	55.36	-0.195738675801902	0.114419133223749
1	D	26	50	20120529	8	2816	55.4	-0.196908018285951	0.113604758343857
1	D	26	50	20120529	8	2818	55.44	-0.197903200369792	0.112965958077733
1	D	26	50	20120529	8	2820	55.48	-0.198373567800638	0.111761613808016
1	D	26	50	20120529	8	2822	55.52	-0.198461744016252	0.111236445601629
1	D	26	50	20120529	8	2824	55.56	-0.198987831461454	0.110269123524965
1	D	26	50	20120529	8	2826	55.6	-0.199249743813206	0.109602746094375
1	D	26	50	20120529	8	2828	55.64	-0.199902898346988	0.108484315298572
1	D	26	50	20120529	8	2830	55.68	-0.201015601577863	0.106624907306764
1	D	26	50	20120529	8	2832	55.72	-0.201157588619525	0.106478677624415
1	D	26	50	20120529	8	2834	55.76	-0.202012904982049	0.105207582474554
1	D	26	50	20120529	8	2836	55.8	-0.202245472402381	0.104682272846811
1	D	26	50	20120529	8	2838	55.84	-0.203399046405209	0.103609309017038
1	D	26	50	20120529	8	2840	55.88	-0.203660958756960	0.103244159075233
1	D	26	50	20120529	8	2842	55.92	-0.203829674434951	0.103356871896154
1	D	26	50	20120529	8	2844	55.96	-0.203992026151912	0.103922840163816
1	D	26	50	20120529	8	2846	56	-0.204385248232930	0.104265009135232
1	D	26	50	20120529	8	2848	56.04	-0.205718993043604	0.104518011941541
1	D	26	50	20120529	8	2850	56.08	-0.206079971055399	0.104608168056142
1	D	26	50	20120529	8	2852	56.12	-0.207173723824539	0.105406633033458
1	D	26	50	20120529	8	2854	56.16	-0.208490215229752	0.106000744151011
1	D	26	50	20120529	8	2856	56.2	-0.209790372468320	0.106507951845156
1	D	26	50	20120529	8	2858	56.24	-0.211663639753039	0.106623068829133
1	D	26	50	20120529	8	2860	56.28	-0.213269479253114	0.107115922255620
1	D	26	50	20120529	8	2862	56.32	-0.214692460939573	0.107182107450339
1	D	26	50	20120529	8	2864	56.36	-0.216347515071619	0.107863334123334
1	D	26	50	20120529	8	2866	56.4	-0.217614721134183	0.108451576254604
1	D	26	50	20120529	8	2868	56.44	-0.218862411049587	0.109401574215128
1	D	26	50	20120529	8	2870	56.48	-0.219373366409672	0.110412312648156
1	D	26	50	20120529	8	2872	56.52	-0.220089665579014	0.111544390604835
1	D	26	50	20120529	8	2874	56.56	-0.220461250192528	0.112958957720599
1	D	26	50	20120529	8	2876	56.6	-0.221452472478395	0.113926421218619
1	D	26	50	20120529	8	2878	56.64	-0.222658655225743	0.116490531828557
1	D	26	50	20120529	8	2880	56.68	-0.223669322948093	0.117430064608720
1	D	26	50	20120529	8	2882	56.72	-0.224738256269213	0.118886916709998
1	D	26	50	20120529	8	2884	56.76	-0.225812351469835	0.120829339037918
1	D	26	50	20120529	8	2886	56.8	-0.227293952308455	0.122053128744117
1	D	26	50	20120529	8	2888	56.84	-0.227657051640594	0.122957164763864
1	D	26	50	20120529	8	2890	56.88	-0.228361754258725	0.125372217264329
1	D	26	50	20120529	8	2892	56.92	-0.228625929352176	0.126724488272670
1	D	26	50	20120529	8	2894	56.96	-0.228965835581893	0.128245687091037
1	D	26	50	20120529	8	2896	57	-0.229180018225914	0.130090599393831
1	D	26	50	20120529	8	2898	57.04	-0.229324480141310	0.130660315327433
1	D	26	50	20120529	8	2900	57.08	-0.228562148320513	0.131515985243346
1	D	26	50	20120529	8	2902	57.12	-0.228720115975430	0.132217859434352
1	D	26	50	20120529	8	2904	57.16	-0.227451849252694	0.133060447874814
1	D	26	50	20120529	8	2906	57.2	-0.227660657885178	0.133288631233103
1	D	26	50	20120529	8	2908	57.24	-0.227797978022085	0.133299803520246
1	D	26	50	20120529	8	2910	57.28	-0.227852283822880	0.132932956522166
1	D	26	50	20120529	8	2912	57.32	-0.228037050824804	0.133477923718427
1	D	26	50	20120529	8	2914	57.36	-0.227470304739683	0.133641618938271
1	D	26	50	20120529	8	2916	57.4	-0.226930499422925	0.133369665670227
1	D	26	50	20120529	8	2918	57.44	-0.226763834354600	0.133789474966217
1	D	26	50	20120529	8	2920	57.48	-0.225221068779407	0.134664731739970
1	D	26	50	20120529	8	2922	57.52	-0.224197885267030	0.135588920302981
1	D	26	50	20120529	8	2924	57.56	-0.223720517479051	0.135711320486804
1	D	26	50	20120529	8	2926	57.6	-0.222800005871302	0.136934473796901
1	D	26	50	20120529	8	2928	57.64	-0.221109808532232	0.138252732969067
1	D	26	50	20120529	8	2930	57.68	-0.219733637314687	0.140037611906138
1	D	26	50	20120529	8	2932	57.72	-0.218296937756672	0.141793923729249
1	D	26	50	20120529	8	2934	57.76	-0.217734787865628	0.143210258611966
1	D	26	50	20120529	8	2936	57.8	-0.215936191057002	0.144945215810285
1	D	26	50	20120529	8	2938	57.84	-0.214574091264403	0.146034372385347
1	D	26	50	20120529	8	2940	57.88	-0.213140573686903	0.146253080512768
1	D	26	50	20120529	8	2942	57.92	-0.212363746177092	0.146438766753507
1	D	26	50	20120529	8	2944	57.96	-0.210839365378210	0.147203714869395
1	D	26	50	20120529	8	2946	58	-0.209348784283468	0.147386148418941
1	D	26	50	20120529	8	2948	58.04	-0.208378350936968	0.147820594825302
1	D	26	50	20120529	8	2950	58.08	-0.207452041053614	0.147786653699805
1	D	26	50	20120529	8	2952	58.12	-0.205255696680570	0.148522115462917
1	D	26	50	20120529	8	2954	58.16	-0.204560610714664	0.148742025671866
1	D	26	50	20120529	8	2956	58.2	-0.202799137012050	0.149365057456770
1	D	26	50	20120529	8	2958	58.24	-0.200699454135995	0.149346248416390
1	D	26	50	20120529	8	2960	58.28	-0.198938828961518	0.149872265150915
1	D	26	50	20120529	8	2962	58.32	-0.198226489590151	0.150017504883771
1	D	26	50	20120529	8	2964	58.36	-0.196448116035467	0.150330753187836
1	D	26	50	20120529	8	2966	58.4	-0.194806567642942	0.150094225969529
1	D	26	50	20120529	8	2968	58.44	-0.193749089451678	0.150846234031321
1	D	26	50	20120529	8	2970	58.48	-0.192034072664588	0.151637769362181
1	D	26	50	20120529	8	2972	58.52	-0.190225788493059	0.152403778138241
1	D	26	50	20120529	8	2974	58.56	-0.188717953992857	0.153163493663948
1	D	26	50	20120529	8	2976	58.6	-0.186958813742621	0.153883186945839
1	D	26	50	20120529	8	2978	58.64	-0.185850324868162	0.154326995445983
1	D	26	50	20120529	8	2980	58.68	-0.184071965455614	0.154863675350768
1	D	26	50	20120529	8	2982	58.72	-0.182888063642941	0.155486134379179
1	D	26	50	20120529	8	2984	58.76	-0.180624013795599	0.156190306667223
1	D	26	50	20120529	8	2986	58.8	-0.179408539665146	0.156806154247230
1	D	26	50	20120529	8	2988	58.84	-0.178144862065420	0.156613191877712
1	D	26	50	20120529	8	2990	58.88	-0.176636914428132	0.157135432662025
1	D	26	50	20120529	8	2992	58.92	-0.175817229741999	0.158123408762081
1	D	26	50	20120529	8	2994	58.96	-0.174539451867370	0.159363002870526
1	D	26	50	20120529	8	2996	59	-0.174601408563537	0.160111390545598
1	D	26	50	20120529	8	2998	59.04	-0.174686169453398	0.161107088817390
1	D	26	50	20120529	8	3000	59.08	-0.175244713099858	0.162244187232216
1	D	26	50	20120529	8	3002	59.12	-0.175261407890961	0.163515840996435
1	D	26	50	20120529	8	3004	59.16	-0.175659954486042	0.166139468784146
1	D	26	50	20120529	8	3006	59.2	-0.176090115825309	0.168348229952267
1	D	26	50	20120529	8	3008	59.24	-0.176651728315198	0.169937636290747
1	D	26	50	20120529	8	3010	59.28	-0.176948939437467	0.171443547460504
1	D	26	50	20120529	8	3012	59.32	-0.176987547467719	0.173599798879054
1	D	26	50	20120529	8	3014	59.36	-0.177723079941510	0.175633296560391
1	D	26	50	20120529	8	3016	59.4	-0.177870865258778	0.177571476247623
1	D	26	50	20120529	8	3018	59.44	-0.177734605782043	0.179277512778592
1	D	26	50	20120529	8	3020	59.48	-0.177613619811782	0.181306272844494
1	D	26	50	20120529	8	3022	59.52	-0.177913928061752	0.183315375341879
1	D	26	50	20120529	8	3024	59.56	-0.177922766896517	0.185340175609807
1	D	26	50	20120529	8	3026	59.6	-0.178304038872932	0.187382865679299
1	D	26	50	20120529	8	3028	59.64	-0.178124858014580	0.188895649926969
1	D	26	50	20120529	8	3030	59.68	-0.177816488747304	0.191097651154262
1	D	26	50	20120529	8	3032	59.72	-0.177520352427343	0.192280499377831
1	D	26	50	20120529	8	3034	59.76	-0.177709644912667	0.194161615547822
1	D	26	50	20120529	8	3036	59.8	-0.176830852605008	0.195733372501043
1	D	26	50	20120529	8	3038	59.84	-0.175964010401952	0.196931140677695
1	D	26	50	20120529	8	3040	59.88	-0.175673884489631	0.198013226184945
1	D	26	50	20120529	8	3042	59.92	-0.174342968106082	0.199129182107013
1	D	26	50	20120529	8	3044	59.96	-0.173300268446544	0.200033288837439
1	D	26	50	20120529	8	3046	60	-0.172392272628822	0.200683897786808
1	D	26	50	20120529	8	3048	60.04	-0.172004565980698	0.200890585098949
1	D	26	50	20120529	8	3050	60.08	-0.170931814282960	0.201718677850397
1	D	26	50	20120529	8	3052	60.12	-0.170372634240397	0.201855008037809
1	D	26	50	20120529	8	3054	60.16	-0.170237011159766	0.202160336745926
1	D	26	50	20120529	8	3056	60.2	-0.169642758620857	0.20309117211268
1	D	26	50	20120529	8	3058	60.24	-0.169756744233984	0.203944508576216
1	D	26	50	20120529	8	3060	60.28	-0.170260769947614	0.204710446641597
1	D	26	50	20120529	8	3062	60.32	-0.171121672453708	0.205252443989376
1	D	26	50	20120529	8	3064	60.36	-0.172053427059278	0.206030473580716
1	D	26	50	20120529	8	3066	60.4	-0.173662236407833	0.206452474907728
1	D	26	50	20120529	8	3068	60.44	-0.174578788217607	0.207204695101554
1	D	26	50	20120529	8	3070	60.48	-0.176675430534504	0.208536106459851
1	D	26	50	20120529	8	3072	60.52	-0.178592184886266	0.209763148857244
1	D	26	50	20120529	8	3074	60.56	-0.179925222590159	0.211160957542293
1	D	26	50	20120529	8	3076	60.6	-0.180815823581063	0.212777757197476
1	D	26	50	20120529	8	3078	60.64	-0.181697373605169	0.213941159984562
1	D	26	50	20120529	8	3080	60.68	-0.182471160555821	0.215227882194288
1	D	26	50	20120529	8	3082	60.72	-0.183326052654276	0.217208488288391
1	D	26	50	20120529	8	3084	60.76	-0.184384379373677	0.218825853628999
1	D	26	50	20120529	8	3086	60.8	-0.185440443351380	0.220458209633368
1	D	26	50	20120529	8	3088	60.84	-0.186215998068985	0.221553659458782
1	D	26	50	20120529	8	3090	60.88	-0.187880456721220	0.222823693948472
1	D	26	50	20120529	8	3092	60.92	-0.188945571665721	0.223243503244462
1	D	26	50	20120529	8	3094	60.96	-0.190811131486526	0.224661747315488
1	D	26	50	20120529	8	3096	61	-0.192254972823031	0.225590956336645
1	D	26	50	20120529	8	3098	61.04	-0.193845538816632	0.225534812058219
1	D	26	50	20120529	8	3100	61.08	-0.195945292403365	0.225584663086293
1	D	26	50	20120529	8	3102	61.12	-0.197657127209940	0.226235979142444
1	D	26	50	20120529	8	3104	61.16	-0.197403488007528	0.225918276065656
1	D	26	50	20120529	8	3106	61.2	-0.197455743198658	0.225588835016302
1	D	26	50	20120529	8	3108	61.24	-0.197633439132770	0.224579581507514
1	D	26	50	20120529	8	3110	61.28	-0.197402568768712	0.224340932968864
1	D	26	50	20120529	8	3112	61.32	-0.197895139352487	0.223817249686717
1	D	26	50	20120529	8	3114	61.36	-0.197367142718975	0.223906840115893
1	D	26	50	20120529	8	3116	61.4	-0.197012033693463	0.224196895317536
1	D	26	50	20120529	8	3118	61.44	-0.196616124606677	0.224239251013729
1	D	26	50	20120529	8	3120	61.48	-0.196140878139041	0.224526407077569
1	D	26	50	20120529	8	3122	61.52	-0.195519331278378	0.224880667574943
1	D	26	50	20120529	8	3124	61.56	-0.195641095066099	0.225565005517776
1	D	26	50	20120529	8	3126	61.6	-0.195149090167749	0.226112164745058
1	D	26	50	20120529	8	3128	61.64	-0.195191233731908	0.227530903790830
1	D	26	50	20120529	8	3130	61.68	-0.195506249802926	0.228791321628295
1	D	26	50	20120529	8	3132	61.72	-0.195314553154547	0.230421273469609
1	D	26	50	20120529	8	3134	61.76	-0.195481359644229	0.231605040931993
1	D	26	50	20120529	8	3136	61.8	-0.195383071801644	0.234220628915602
1	D	26	50	20120529	8	3138	61.84	-0.195748009611414	0.235098784827158
1	D	26	50	20120529	8	3140	61.88	-0.194878409691911	0.236862167718081
1	D	26	50	20120529	8	3142	61.92	-0.195015517696783	0.238621520100351
1	D	26	50	20120529	8	3144	61.96	-0.194794688249018	0.240600217006145
1	D	26	50	20120529	8	3146	62	-0.194054630291828	0.242642765654281
1	D	26	50	20120529	8	3148	62.04	-0.194505764418225	0.243424825754273
