# Supplementary material for: How Do Ants Make Sense of Gravity? A Boltzmann Walker Analysis of Lasius niger Trajectories on Various Inclines
Source: PLoS One. 2013 Oct 29;8(10):e76531. doi: 10.1371/journal.pone.0076531 (PMC3812222; doi:10.1371/journal.pone.0076531)
Supplement: Dataset S1 — Trajectories for . (ZIP) [file pone.0076531.s005.zip › Incline1/1-D-26-50-20120529-09.txt]

Pente	Colonie	Temperature	Humidite	Date	Indiv	Frame	Time	X	Y
1	D	26	50	20120529	9	22	0	0	0
1	D	26	50	20120529	9	24	0.04	0.00184937414658311	-0.00194303751081912
1	D	26	50	20120529	9	26	0.08	0.00395750694867362	-0.00345133163042902
1	D	26	50	20120529	9	28	0.12	0.00623979307990257	-0.00630759047808272
1	D	26	50	20120529	9	30	0.16	0.00672870085055057	-0.00673141614059032
1	D	26	50	20120529	9	32	0.2	0.00659932859386469	-0.00617786466800622
1	D	26	50	20120529	9	34	0.24	0.00810135067632552	-0.00663495263350082
1	D	26	50	20120529	9	36	0.28	0.00927701469499756	-0.00553424193363462
1	D	26	50	20120529	9	38	0.32	0.0118982001358865	-0.00475450397231172
1	D	26	50	20120529	9	40	0.36	0.0151581773576179	-0.00275572240550462
1	D	26	50	20120529	9	42	0.4	0.0176039607187928	-0.000419964859482319
1	D	26	50	20120529	9	44	0.44	0.0194013695880266	0.00155959471658505
1	D	26	50	20120529	9	46	0.48	0.0203718524320017	0.00407892425407117
1	D	26	50	20120529	9	48	0.52	0.0200487753436775	0.00659191104373004
1	D	26	50	20120529	9	50	0.56	0.0186438248801380	0.00890719077736915
1	D	26	50	20120529	9	52	0.6	0.0173756288680799	0.0105657097326422
1	D	26	50	20120529	9	54	0.64	0.0159250700171538	0.0129504980628720
1	D	26	50	20120529	9	56	0.68	0.0137247799882713	0.0157631425642621
1	D	26	50	20120529	9	58	0.72	0.0118643749759016	0.0186934001365669
1	D	26	50	20120529	9	60	0.76	0.0100748161233100	0.0216472810150604
1	D	26	50	20120529	9	62	0.8	0.00840450856662366	0.0246193721559111
1	D	26	50	20120529	9	64	0.84	0.00702507758681711	0.0271291840361225
1	D	26	50	20120529	9	66	0.88	0.00497639125182095	0.0283594649825733
1	D	26	50	20120529	9	68	0.92	0.00345284483894079	0.0281293865781108
1	D	26	50	20120529	9	70	0.96	0.00093136569683987	0.0276508944903497
1	D	26	50	20120529	9	72	1	-0.00101084449904522	0.0259134624182962
1	D	26	50	20120529	9	74	1.04	-0.00368945691006142	0.0237088943933875
1	D	26	50	20120529	9	76	1.08	-0.00721195176694908	0.0229787642154055
1	D	26	50	20120529	9	78	1.12	-0.0102941595154631	0.0224724050493978
1	D	26	50	20120529	9	80	1.16	-0.0139237242690260	0.0219019256526042
1	D	26	50	20120529	9	82	1.2	-0.0167398833032506	0.0221875612247325
1	D	26	50	20120529	9	84	1.24	-0.0190137407216478	0.0207178256379006
1	D	26	50	20120529	9	86	1.28	-0.0203165213263737	0.0182428034113236
1	D	26	50	20120529	9	88	1.32	-0.0180764070435747	0.0163599194743801
1	D	26	50	20120529	9	90	1.36	-0.0197233860161788	0.0145710948814700
1	D	26	50	20120529	9	92	1.4	-0.0210638978387488	0.0112293294467858
1	D	26	50	20120529	9	94	1.44	-0.0217289317664548	0.00797458764366222
1	D	26	50	20120529	9	96	1.48	-0.0214559178382387	0.00567316720293436
1	D	26	50	20120529	9	98	1.52	-0.0220435023602012	0.00147038612507056
1	D	26	50	20120529	9	100	1.56	-0.0218119531736339	-0.000538122402618619
1	D	26	50	20120529	9	102	1.6	-0.0224528959733048	-0.00327757428108802
1	D	26	50	20120529	9	104	1.64	-0.0231611906938838	-0.00675521028377722
1	D	26	50	20120529	9	106	1.68	-0.0231057535222387	-0.00956143425559422
1	D	26	50	20120529	9	108	1.72	-0.0218232124349107	-0.0113914174129168
1	D	26	50	20120529	9	110	1.76	-0.0199580252593800	-0.0135576906558768
1	D	26	50	20120529	9	112	1.8	-0.0188880949176988	-0.0169777610955096
1	D	26	50	20120529	9	114	1.84	-0.0176192554384698	-0.0200850782058236
1	D	26	50	20120529	9	116	1.88	-0.0171449706360568	-0.0232161046065107
1	D	26	50	20120529	9	118	1.92	-0.0172730983848078	-0.0260613608726492
1	D	26	50	20120529	9	120	1.96	-0.0171385359643480	-0.0282424317392191
1	D	26	50	20120529	9	122	2	-0.0157105338197417	-0.0306497767757687
1	D	26	50	20120529	9	124	2.04	-0.0135798796666704	-0.0311566309165232
1	D	26	50	20120529	9	126	2.08	-0.011400859409766	-0.0306142800153531
1	D	26	50	20120529	9	128	2.12	-0.00940045432578926	-0.0296618071810948
1	D	26	50	20120529	9	130	2.16	-0.00764251615708139	-0.0300895360730346
1	D	26	50	20120529	9	132	2.2	-0.00312049758071529	-0.0289607815182265
1	D	26	50	20120529	9	134	2.24	-0.0005331231576756	-0.0280541999140672
1	D	26	50	20120529	9	136	2.28	0.00257149987580206	-0.0268839381912035
1	D	26	50	20120529	9	138	2.32	0.00541937243703088	-0.0254454708662357
1	D	26	50	20120529	9	140	2.36	0.0080443649408297	-0.0244147213113
1	D	26	50	20120529	9	142	2.4	0.0101642710708270	-0.0221463227572536
1	D	26	50	20120529	9	144	2.44	0.0116095266208942	-0.0196213151523146
1	D	26	50	20120529	9	146	2.48	0.0127164245050958	-0.0166164012460520
1	D	26	50	20120529	9	148	2.52	0.0129099596311066	-0.0148655341451560
1	D	26	50	20120529	9	150	2.56	0.0129336123529373	-0.0117427738227409
1	D	26	50	20120529	9	152	2.6	0.0137908025484306	-0.00917169821100762
1	D	26	50	20120529	9	154	2.64	0.0142749274488107	-0.00636430327036102
1	D	26	50	20120529	9	156	2.68	0.0144795386954420	-0.00434964008524842
1	D	26	50	20120529	9	158	2.72	0.0143872046919546	-0.00081607193616742
1	D	26	50	20120529	9	160	2.76	0.0131066767376327	0.00148998712504505
1	D	26	50	20120529	9	162	2.8	0.0116688387377001	0.00357240952457162
1	D	26	50	20120529	9	164	2.84	0.0107007812699845	0.00562440511930373
1	D	26	50	20120529	9	166	2.88	0.00895629227225476	0.00776599114321218
1	D	26	50	20120529	9	168	2.92	0.0072545690926512	0.0101948605101811
1	D	26	50	20120529	9	170	2.96	0.00492454618262435	0.0117827889954883
1	D	26	50	20120529	9	172	3	0.00308164913415691	0.0125565123065304
1	D	26	50	20120529	9	174	3.04	0.00125799033988521	0.0123449622210554
1	D	26	50	20120529	9	176	3.08	5.32995878454994e-05	0.0124456895820354
1	D	26	50	20120529	9	178	3.12	-0.0039965060089764	0.0122683217454697
1	D	26	50	20120529	9	180	3.16	-0.00416592469960043	0.0121134270281312
1	D	26	50	20120529	9	182	3.2	-0.00434241628237183	0.0120736191861632
1	D	26	50	20120529	9	184	3.24	-0.00468215492778106	0.0121536615524732
1	D	26	50	20120529	9	186	3.28	-0.00488065040786184	0.0131918251220095
1	D	26	50	20120529	9	188	3.32	-0.00517390738900977	0.0153615059125481
1	D	26	50	20120529	9	190	3.36	-0.00487032523464295	0.0174168036959483
1	D	26	50	20120529	9	192	3.4	-0.0034003563025733	0.0201325109287056
1	D	26	50	20120529	9	194	3.44	-0.00137226798811310	0.0221126998298082
1	D	26	50	20120529	9	196	3.48	0.00133510952676176	0.0235796706291257
1	D	26	50	20120529	9	198	3.52	0.00290649171338919	0.0242254924655868
1	D	26	50	20120529	9	200	3.56	0.00647114427657119	0.0239258347538555
1	D	26	50	20120529	9	202	3.6	0.00851816891063156	0.0227590166410162
1	D	26	50	20120529	9	204	3.64	0.0107007558141404	0.021896173833914
1	D	26	50	20120529	9	206	3.68	0.0130393884563350	0.0201857348561255
1	D	26	50	20120529	9	208	3.72	0.0148899576133783	0.0185751577406169
1	D	26	50	20120529	9	210	3.76	0.0169459554324919	0.0156549340135371
1	D	26	50	20120529	9	212	3.8	0.0180046003499453	0.0139724794937209
1	D	26	50	20120529	9	214	3.84	0.0187478402876505	0.0110916557564888
1	D	26	50	20120529	9	216	3.88	0.0192976158100231	0.0085021600131055
1	D	26	50	20120529	9	218	3.92	0.0186088938051474	0.00653258478478849
1	D	26	50	20120529	9	220	3.96	0.0179567999315371	0.00536246448328099
1	D	26	50	20120529	9	222	4	0.0180186717748909	0.00408210623458651
1	D	26	50	20120529	9	224	4.04	0.0184068875398980	0.00111877727812555
1	D	26	50	20120529	9	226	4.08	0.0192981744243802	-0.00104689987381792
1	D	26	50	20120529	9	228	4.12	0.0197738380850166	-0.00434959058777372
1	D	26	50	20120529	9	230	4.16	0.0186950406242993	-0.00559865936140072
1	D	26	50	20120529	9	232	4.2	0.0159044140138618	-0.00774652590773972
1	D	26	50	20120529	9	234	4.24	0.0133733479180215	-0.00801159761258952
1	D	26	50	20120529	9	236	4.28	0.0101347422916447	-0.00887135460569862
1	D	26	50	20120529	9	238	4.32	0.00741908455636206	-0.00958080898139872
1	D	26	50	20120529	9	240	4.36	0.00466454301918205	-0.0106951456289384
1	D	26	50	20120529	9	242	4.4	0.0019985312510066	-0.0109847129269021
1	D	26	50	20120529	9	244	4.44	-0.00152342620472736	-0.0113723488643485
1	D	26	50	20120529	9	246	4.48	-0.00445996995631697	-0.0111938044020989
1	D	26	50	20120529	9	248	4.52	-0.00719668533154326	-0.00995558971756322
1	D	26	50	20120529	9	250	4.56	-0.00964154238283481	-0.00707953895110412
1	D	26	50	20120529	9	252	4.6	-0.0111251867600526	-0.00517064055568072
1	D	26	50	20120529	9	254	4.64	-0.0123101159988785	-0.00195207221416232
1	D	26	50	20120529	9	256	4.68	-0.0130352730948684	0.00074350863828204
1	D	26	50	20120529	9	258	4.72	-0.0137996908806701	0.00416622365727646
1	D	26	50	20120529	9	260	4.76	-0.0138440194047827	0.00726016230729039
1	D	26	50	20120529	9	262	4.8	-0.0138076670451619	0.00955955335155624
1	D	26	50	20120529	9	264	4.84	-0.0126913222143636	0.0121892339733143
1	D	26	50	20120529	9	266	4.88	-0.0114905629760273	0.0143569617349232
1	D	26	50	20120529	9	268	4.92	-0.0100355493523798	0.0165124353360142
1	D	26	50	20120529	9	270	4.96	-0.00904180269530363	0.0189253453029317
1	D	26	50	20120529	9	272	5	-0.0093086506523878	0.0209541902216478
1	D	26	50	20120529	9	274	5.04	-0.0105640551027742	0.0218332583009511
1	D	26	50	20120529	9	276	5.08	-0.0116862646772156	0.0210559754143725
1	D	26	50	20120529	9	278	5.12	-0.0136230294437788	0.0205208377094773
1	D	26	50	20120529	9	280	5.16	-0.0152680971067533	0.0192373844544015
1	D	26	50	20120529	9	282	5.2	-0.0172518639681687	0.0174233232204709
1	D	26	50	20120529	9	284	5.24	-0.0182896563066450	0.0149345477669999
1	D	26	50	20120529	9	286	5.28	-0.0194951814446865	0.0132119861505547
1	D	26	50	20120529	9	288	5.32	-0.0210245119910368	0.0110654928055849
1	D	26	50	20120529	9	290	5.36	-0.0227214268445282	0.00838527526217536
1	D	26	50	20120529	9	292	5.4	-0.0238655256164881	0.0058033455613508
1	D	26	50	20120529	9	294	5.44	-0.0241157707063500	0.00364419500499768
1	D	26	50	20120529	9	296	5.48	-0.0234598725982570	0.00108193701482573
1	D	26	50	20120529	9	298	5.52	-0.0223203346650358	-0.00115785906992172
1	D	26	50	20120529	9	300	5.56	-0.0208475585190448	-0.00215050971148702
1	D	26	50	20120529	9	302	5.6	-0.0197714480640961	-0.00475184949345512
1	D	26	50	20120529	9	304	5.64	-0.0193137852207884	-0.00809634648163502
1	D	26	50	20120529	9	306	5.68	-0.0191892021983314	-0.0117198352787592
1	D	26	50	20120529	9	308	5.72	-0.0193686376151253	-0.0142122735453568
1	D	26	50	20120529	9	310	5.76	-0.0190648928261989	-0.0167835683601923
1	D	26	50	20120529	9	312	5.8	-0.0175968542956418	-0.0190656282172513
1	D	26	50	20120529	9	314	5.84	-0.0165249086996343	-0.0223880118550632
1	D	26	50	20120529	9	316	5.88	-0.0152032554149185	-0.0249656282045225
1	D	26	50	20120529	9	318	5.92	-0.0135768391075113	-0.0268020552259421
1	D	26	50	20120529	9	320	5.96	-0.0116569734859118	-0.0290370076292384
1	D	26	50	20120529	9	322	6	-0.0101038134410355	-0.0319520553346799
1	D	26	50	20120529	9	324	6.04	-0.00864766844653806	-0.0339340049316677
1	D	26	50	20120529	9	326	6.08	-0.00663686889287788	-0.0355724420543551
1	D	26	50	20120529	9	328	6.12	-0.004870586864152	-0.0369677758656705
1	D	26	50	20120529	9	330	6.16	-0.00227437360634747	-0.0380547404097104
1	D	26	50	20120529	9	332	6.2	-0.0001889742872721	-0.0368778318831035
1	D	26	50	20120529	9	334	6.24	0.00165862502129022	-0.0363926859205315
1	D	26	50	20120529	9	336	6.28	0.00428213260084856	-0.0354074033316261
1	D	26	50	20120529	9	338	6.32	0.00676966354638471	-0.0339382475723548
1	D	26	50	20120529	9	340	6.36	0.00935689654806816	-0.0329707133636573
1	D	26	50	20120529	9	342	6.4	0.0119138653795169	-0.0314775159738256
1	D	26	50	20120529	9	344	6.44	0.0147255340735490	-0.0311725408190999
1	D	26	50	20120529	9	346	6.48	0.0166769366575895	-0.0331396411736827
1	D	26	50	20120529	9	348	6.52	0.0173910437959098	-0.0339090440622918
1	D	26	50	20120529	9	350	6.56	0.0172620675190213	-0.0364874382292105
1	D	26	50	20120529	9	352	6.6	0.0163795982561005	-0.0390310427424947
1	D	26	50	20120529	9	354	6.64	0.0153711225647723	-0.0410105174657483
1	D	26	50	20120529	9	356	6.68	0.0132724296382106	-0.0429249383651328
1	D	26	50	20120529	9	358	6.72	0.0122862278104897	-0.0455497894475754
1	D	26	50	20120529	9	360	6.76	0.0105961011820976	-0.046855249987002
1	D	26	50	20120529	9	362	6.8	0.00890434820810876	-0.0487865707384568
1	D	26	50	20120529	9	364	6.84	0.00661947406606068	-0.0501536202785247
1	D	26	50	20120529	9	366	6.88	0.00492298347663793	-0.0514356048728159
1	D	26	50	20120529	9	368	6.92	0.00329218310718739	-0.0535346513527682
1	D	26	50	20120529	9	370	6.96	0.00205149354891747	-0.055545238774394
1	D	26	50	20120529	9	372	7	0.00110022279618721	-0.0574229608318349
1	D	26	50	20120529	9	374	7.04	0.000190812764903190	-0.0588421948523544
1	D	26	50	20120529	9	376	7.08	-0.0020208758252921	-0.0596859146636662
1	D	26	50	20120529	9	378	7.12	-0.00267028269313382	-0.0590045465693149
1	D	26	50	20120529	9	380	7.16	-0.00279367282645087	-0.0590771664357427
1	D	26	50	20120529	9	382	7.2	-0.00384351426447855	-0.0575466338078644
1	D	26	50	20120529	9	384	7.24	-0.00551094276519453	-0.0567068030838492
1	D	26	50	20120529	9	386	7.28	-0.00609762926154502	-0.0544683151466469
1	D	26	50	20120529	9	388	7.32	-0.00672836851036342	-0.0520801327038675
1	D	26	50	20120529	9	390	7.36	-0.00750717591916228	-0.0489504780903358
1	D	26	50	20120529	9	392	7.4	-0.00786023433500872	-0.0459172021310799
1	D	26	50	20120529	9	394	7.44	-0.0085484613651376	-0.0430051242741193
1	D	26	50	20120529	9	396	7.48	-0.0091030452136222	-0.0399219265761116
1	D	26	50	20120529	9	398	7.52	-0.0102518816010160	-0.0368996814826422
1	D	26	50	20120529	9	400	7.56	-0.0115102488288156	-0.0338749615154386
1	D	26	50	20120529	9	402	7.6	-0.0127004509629087	-0.0309960469665157
1	D	26	50	20120529	9	404	7.64	-0.0135271295007939	-0.0275226677466493
1	D	26	50	20120529	9	406	7.68	-0.0133692325565550	-0.0250734619886534
1	D	26	50	20120529	9	408	7.72	-0.0124143555592406	-0.0232696325898466
1	D	26	50	20120529	9	410	7.76	-0.0095681093436086	-0.02015256447702
1	D	26	50	20120529	9	412	7.8	-0.00802951569842478	-0.0188317597204417
1	D	26	50	20120529	9	414	7.84	-0.00661940335538257	-0.0168481837778572
1	D	26	50	20120529	9	416	7.88	-0.00460358334357596	-0.0151478748118160
1	D	26	50	20120529	9	418	7.92	-0.00445530305156114	-0.0133122963185338
1	D	26	50	20120529	9	420	7.96	-0.00544935376455319	-0.0114845667105228
1	D	26	50	20120529	9	422	8	-0.00648583088441643	-0.0103814801318718
1	D	26	50	20120529	9	424	8.04	-0.00607730701265371	-0.00782736801181912
1	D	26	50	20120529	9	426	8.08	-0.00477483753491153	-0.00689721853864292
1	D	26	50	20120529	9	428	8.12	-0.00265465563326959	-0.00556162817927002
1	D	26	50	20120529	9	430	8.16	-0.00117441243966930	-0.00482724121846522
1	D	26	50	20120529	9	432	8.2	-0.000619142697606941	-0.00315474276212812
1	D	26	50	20120529	9	434	8.24	-0.00144209478275528	-0.00267103222632192
1	D	26	50	20120529	9	436	8.28	-0.00161725220352300	-0.00112393208656042
1	D	26	50	20120529	9	438	8.32	-0.00260740675815071	0.00067522333642285
1	D	26	50	20120529	9	440	8.36	-0.00202774183213741	0.00149141548074305
1	D	26	50	20120529	9	442	8.4	-0.00188424158196341	0.00227223107280048
1	D	26	50	20120529	9	444	8.44	-0.00132105224395176	0.00313577108718893
1	D	26	50	20120529	9	446	8.48	-0.00158033415847725	0.00352316660832979
1	D	26	50	20120529	9	448	8.52	-0.00117819546094865	0.00340092905906607
1	D	26	50	20120529	9	450	8.56	-0.00137949461941683	0.00383660583122635
1	D	26	50	20120529	9	452	8.6	-0.00153430150702200	0.00350458384212021
1	D	26	50	20120529	9	454	8.64	-0.00145339434911864	0.00363262673805747
1	D	26	50	20120529	9	456	8.68	-0.00133815715698867	0.0034167399666934
1	D	26	50	20120529	9	458	8.72	-0.00113388815003950	0.00331053252815918
1	D	26	50	20120529	9	460	8.76	-0.000940734861690579	0.00332098356638512
1	D	26	50	20120529	9	462	8.8	-0.00130464029556042	0.00340966889888154
1	D	26	50	20120529	9	464	8.84	-0.00059186958905657	0.00365266614423629
1	D	26	50	20120529	9	466	8.88	-0.000846597735911215	0.00345842391144435
1	D	26	50	20120529	9	468	8.92	-0.00108366235537182	0.00345665614449138
1	D	26	50	20120529	9	470	8.96	-0.00103711351596631	0.00362273431418867
1	D	26	50	20120529	9	472	9	-0.00090124294796131	0.00333499135172043
1	D	26	50	20120529	9	474	9.04	-0.00057024626368789	0.00340950626432186
1	D	26	50	20120529	9	476	9.08	-0.00120017941077574	0.00368276060884359
1	D	26	50	20120529	9	478	9.12	-0.00079200909240361	0.00332380492244205
1	D	26	50	20120529	9	480	9.16	-0.00103807518118872	0.00359906037915454
1	D	26	50	20120529	9	482	9.2	-0.00137074063746574	0.00347929063255717
1	D	26	50	20120529	9	484	9.24	-0.00139688237516621	0.00429255535480325
1	D	26	50	20120529	9	486	9.28	-0.00139620355265627	0.00399745141074285
1	D	26	50	20120529	9	488	9.32	-0.00140578484954135	0.00454193070332431
1	D	26	50	20120529	9	490	9.36	-0.000957245805031285	0.00668505114894793
1	D	26	50	20120529	9	492	9.4	-0.000318188929856461	0.00813991125971329
1	D	26	50	20120529	9	494	9.44	0.00187932718983417	0.0107148526949301
1	D	26	50	20120529	9	496	9.48	0.00415657164971326	0.0124308806447170
1	D	26	50	20120529	9	498	9.52	0.00601623419996264	0.0135676113640169
1	D	26	50	20120529	9	500	9.56	0.00749543794659459	0.0142631852336023
1	D	26	50	20120529	9	502	9.6	0.00796684482440822	0.0156758502321246
1	D	26	50	20120529	9	504	9.64	0.00661583246613758	0.0158209626857597
1	D	26	50	20120529	9	506	9.68	0.00516143543960322	0.0163700650424765
1	D	26	50	20120529	9	508	9.72	0.0035429585271352	0.0162378728439473
1	D	26	50	20120529	9	510	9.76	0.00283016660742791	0.0163631155970310
1	D	26	50	20120529	9	512	9.8	0.00290237635192268	0.0160387232900939
1	D	26	50	20120529	9	514	9.84	0.00224696614750868	0.0156118782816306
1	D	26	50	20120529	9	516	9.88	0.00167524910171593	0.0153667031473898
1	D	26	50	20120529	9	518	9.92	0.00152102911273914	0.0154011533897692
1	D	26	50	20120529	9	520	9.96	0.0012290576517194	0.0153508286001522
1	D	26	50	20120529	9	522	10	0.00154731227179584	0.0149985338596294
1	D	26	50	20120529	9	524	10.04	0.00147814308646018	0.0154709236158689
1	D	26	50	20120529	9	526	10.08	0.00153622483746684	0.0153181602668614
1	D	26	50	20120529	9	528	10.12	8.627409837258e-05	0.0157339531963347
1	D	26	50	20120529	9	530	10.16	-0.00116835253455453	0.0151379682458116
1	D	26	50	20120529	9	532	10.2	-0.00445823754470306	0.0143059156963894
1	D	26	50	20120529	9	534	10.24	-0.00725883294654175	0.0126331697526789
1	D	26	50	20120529	9	536	10.28	-0.0101736119514064	0.0106795751376167
1	D	26	50	20120529	9	538	10.32	-0.0122473086532531	0.0098870569283306
1	D	26	50	20120529	9	540	10.36	-0.0143342211808402	0.0105565880551649
1	D	26	50	20120529	9	542	10.4	-0.0153877254319944	0.0128413349179924
1	D	26	50	20120529	9	544	10.44	-0.0153967693277258	0.0153032049584393
1	D	26	50	20120529	9	546	10.48	-0.0136704812585439	0.0165807630642802
1	D	26	50	20120529	9	548	10.52	-0.0120634750322802	0.018540049888931
1	D	26	50	20120529	9	550	10.56	-0.0103342524699564	0.0204720706760992
1	D	26	50	20120529	9	552	10.6	-0.00849504651888675	0.0226467280841638
1	D	26	50	20120529	9	554	10.64	-0.00647014725600971	0.0242636267342962
1	D	26	50	20120529	9	556	10.68	-0.00452395604894654	0.0241163576049784
1	D	26	50	20120529	9	558	10.72	-0.00226879453384390	0.023575336064557
1	D	26	50	20120529	9	560	10.76	-0.000290246120473641	0.0216440082420344
1	D	26	50	20120529	9	562	10.8	0.00288680586060096	0.0211429594479534
1	D	26	50	20120529	9	564	10.84	0.00569318539590975	0.0196656578185628
1	D	26	50	20120529	9	566	10.88	0.00864819099844936	0.0198103255020326
1	D	26	50	20120529	9	568	10.92	0.0122758191986707	0.0192354186975498
1	D	26	50	20120529	9	570	10.96	0.0158031930923485	0.0190817926782692
1	D	26	50	20120529	9	572	11	0.0171166934358772	0.0178305177314850
1	D	26	50	20120529	9	574	11.04	0.0177984857942973	0.0155267638383792
1	D	26	50	20120529	9	576	11.08	0.0177586686114486	0.0134898084048829
1	D	26	50	20120529	9	578	11.12	0.0176878872226519	0.010456532445627
1	D	26	50	20120529	9	580	11.16	0.0174532691926542	0.00759628551572741
1	D	26	50	20120529	9	582	11.2	0.0182399254867242	0.00440362768799203
1	D	26	50	20120529	9	584	11.24	0.0190877465173669	0.00305093241558217
1	D	26	50	20120529	9	586	11.28	0.0217454073544565	0.00151559146159181
1	D	26	50	20120529	9	588	11.32	0.0236799100864267	0.00143483986718031
1	D	26	50	20120529	9	590	11.36	0.0253699660041406	0.00113453161721039
1	D	26	50	20120529	9	592	11.4	0.0257653094055020	-0.00078660679659532
1	D	26	50	20120529	9	594	11.44	0.0250985077108431	-0.00232795815822582
1	D	26	50	20120529	9	596	11.48	0.0238016314477401	-0.00354691125404202
1	D	26	50	20120529	9	598	11.52	0.0218904561684813	-0.00533985827948642
1	D	26	50	20120529	9	600	11.56	0.0197058426969377	-0.00724615452195512
1	D	26	50	20120529	9	602	11.6	0.0181990749380256	-0.0102746160739806
1	D	26	50	20120529	9	604	11.64	0.0171551034762312	-0.0131019108379274
1	D	26	50	20120529	9	606	11.68	0.0175464729374824	-0.0158635305139871
1	D	26	50	20120529	9	608	11.72	0.0182362485314620	-0.0188948336453235
1	D	26	50	20120529	9	610	11.76	0.0190462959178537	-0.0218938290678275
1	D	26	50	20120529	9	612	11.8	0.0191157620880375	-0.0247325516673078
1	D	26	50	20120529	9	614	11.84	0.0180187424855691	-0.0254654112774651
1	D	26	50	20120529	9	616	11.88	0.0157483640325353	-0.0264084088808555
1	D	26	50	20120529	9	618	11.92	0.0132357307962670	-0.0260540069621248
1	D	26	50	20120529	9	620	11.96	0.0116681457730546	-0.0253966097876557
1	D	26	50	20120529	9	622	12	0.00961781895032596	-0.0252428847734257
1	D	26	50	20120529	9	624	12.04	0.00641547375968837	-0.0246704111233771
1	D	26	50	20120529	9	626	12.08	0.00313669032600447	-0.0242527231477302
1	D	26	50	20120529	9	628	12.12	0.000182893168953899	-0.0233754157643121
1	D	26	50	20120529	9	630	12.16	-0.00188185863211082	-0.0210527114094705
1	D	26	50	20120529	9	632	12.2	-0.00359369343868533	-0.0186901969428481
1	D	26	50	20120529	9	634	12.24	-0.00515682368917631	-0.0157740885772348
1	D	26	50	20120529	9	636	12.28	-0.00626931478801711	-0.0122073712622517
1	D	26	50	20120529	9	638	12.32	-0.00734641519245952	-0.00948851033325042
1	D	26	50	20120529	9	640	12.36	-0.00961583198027087	-0.00580191013458502
1	D	26	50	20120529	9	642	12.4	-0.0103346201654826	-0.00331917337302532
1	D	26	50	20120529	9	644	12.44	-0.0106129996199544	-7.81579267381087e-05
1	D	26	50	20120529	9	646	12.48	-0.0101124097381744	0.00241782930879426
1	D	26	50	20120529	9	648	12.52	-0.0102849247009008	0.00622924304672727
1	D	26	50	20120529	9	650	12.56	-0.0103660439908386	0.00709404878225404
1	D	26	50	20120529	9	652	12.6	-0.0103190426030931	0.00716116028685646
1	D	26	50	20120529	9	654	12.64	-0.0103030832030417	0.00640372871605287
1	D	26	50	20120529	9	656	12.68	-0.0106046925294890	0.00657385860760635
1	D	26	50	20120529	9	658	12.72	-0.0102218295628155	0.00605066322913861
1	D	26	50	20120529	9	660	12.76	-0.0103622256142201	0.00631330390087473
1	D	26	50	20120529	9	662	12.8	-0.0103570000951072	0.00658573093046247
1	D	26	50	20120529	9	664	12.84	-0.0101062671015662	0.00657764869995351
1	D	26	50	20120529	9	666	12.88	-0.00921122548007592	0.00762606178228318
1	D	26	50	20120529	9	668	12.92	-0.00867317378813546	0.00831918199133785
1	D	26	50	20120529	9	670	12.96	-0.00757973214597983	0.00972046964175086
1	D	26	50	20120529	9	672	13	-0.00590857012145916	0.0100489773101545
1	D	26	50	20120529	9	674	13.04	-0.00582370316558115	0.0107122717551787
1	D	26	50	20120529	9	676	13.08	-0.00569611281798385	0.0102096885393826
1	D	26	50	20120529	9	678	13.12	-0.00568554864267293	0.0101383414651609
1	D	26	50	20120529	9	680	13.16	-0.00570972462352169	0.0100942392152183
1	D	26	50	20120529	9	682	13.2	-0.00570053930643408	0.00987979494168781
1	D	26	50	20120529	9	684	13.24	-0.00630874306213607	0.00979770691545987
1	D	26	50	20120529	9	686	13.28	-0.00636814710282355	0.00970369706890111
1	D	26	50	20120529	9	688	13.32	-0.00570285154560856	0.00998630643613794
1	D	26	50	20120529	9	690	13.36	-0.00616328412617818	0.00977504414312284
1	D	26	50	20120529	9	692	13.4	-0.00586617199885922	0.00982804886744058
1	D	26	50	20120529	9	694	13.44	-0.00603381287454292	0.00974291321098572
1	D	26	50	20120529	9	696	13.48	-0.00660972306354812	0.00965271466997756
1	D	26	50	20120529	9	698	13.52	-0.0062905279914527	0.00990876510651303
1	D	26	50	20120529	9	700	13.56	-0.00609307549387417	0.0102788506536504
1	D	26	50	20120529	9	702	13.6	-0.00642469443211504	0.0101804921003874
1	D	26	50	20120529	9	704	13.64	-0.00640664199599134	0.00982649323252197
1	D	26	50	20120529	9	706	13.68	-0.00586597400896049	0.00919037997216655
1	D	26	50	20120529	9	708	13.72	-0.00580683159778204	0.00884013584130923
1	D	26	50	20120529	9	710	13.76	-0.00626835312279469	0.00899697919644422
1	D	26	50	20120529	9	712	13.8	-0.00635462722116726	0.00907715803436296
1	D	26	50	20120529	9	714	13.84	-0.00614269317671003	0.00922169066043749
1	D	26	50	20120529	9	716	13.88	-0.00649000281442543	0.00883319912378579
1	D	26	50	20120529	9	718	13.92	-0.00598345980065463	0.00890941109266208
1	D	26	50	20120529	9	720	13.96	-0.0060434507399705	0.00921606916152706
1	D	26	50	20120529	9	722	14	-0.00622266695366223	0.00885635687086965
1	D	26	50	20120529	9	724	14.04	-0.0065342040593174	0.00885734682036331
1	D	26	50	20120529	9	726	14.08	-0.0063047125534833	0.00894425731483895
1	D	26	50	20120529	9	728	14.12	-0.00609757976407033	0.00902204613183728
1	D	26	50	20120529	9	730	14.16	-0.00622625198504284	0.00922224927479463
1	D	26	50	20120529	9	732	14.2	-0.00651415051100295	0.00894010659803339
1	D	26	50	20120529	9	734	14.24	-0.00645913053235882	0.00894693017847184
1	D	26	50	20120529	9	736	14.28	-0.00633269276881485	0.00886757158441927
1	D	26	50	20120529	9	738	14.32	-0.00649968310625987	0.00896791003666964
1	D	26	50	20120529	9	740	14.36	-0.00672960594723049	0.00900825754960415
1	D	26	50	20120529	9	742	14.4	-0.00633448174897126	0.00906906166171838
1	D	26	50	20120529	9	744	14.44	-0.00667467789246792	0.00893515685056508
1	D	26	50	20120529	9	746	14.48	-0.00653705369964558	0.00895484977442113
1	D	26	50	20120529	9	748	14.52	-0.00654387020901622	0.0089837421575004
1	D	26	50	20120529	9	750	14.56	-0.00636610356422592	0.00887083134668054
1	D	26	50	20120529	9	752	14.6	-0.0067983862238365	0.00871396677834212
1	D	26	50	20120529	9	754	14.64	-0.00666271364573024	0.00863197774706354
1	D	26	50	20120529	9	756	14.68	-0.00646385400565715	0.00906759087961351
1	D	26	50	20120529	9	758	14.72	-0.00672163685380651	0.00900069857811326
1	D	26	50	20120529	9	760	14.76	-0.00646089122824398	0.00888144501946615
1	D	26	50	20120529	9	762	14.8	-0.00681698313218171	0.00890194404505275
1	D	26	50	20120529	9	764	14.84	-0.00669973775679317	0.00889350826115319
1	D	26	50	20120529	9	766	14.88	-0.00659760325331858	0.00896156021777459
1	D	26	50	20120529	9	768	14.92	-0.00655478086664993	0.00901230220039253
1	D	26	50	20120529	9	770	14.96	-0.00634754201121977	0.00913014861654508
1	D	26	50	20120529	9	772	15	-0.00664348034128197	0.00896694837144723
1	D	26	50	20120529	9	774	15.04	-0.00609995564285511	0.00886492700505763
1	D	26	50	20120529	9	776	15.08	-0.00637522524170323	0.00899934093309338
1	D	26	50	20120529	9	778	15.12	-0.00672501682422059	0.00921358014565728
1	D	26	50	20120529	9	780	15.16	-0.0060536401486874	0.0090292020524629
1	D	26	50	20120529	9	782	15.2	-0.0062585879781465	0.00950630113986508
1	D	26	50	20120529	9	784	15.24	-0.00636946232143655	0.00954509301788097
1	D	26	50	20120529	9	786	15.28	-0.00608565794373952	0.00905462961231436
1	D	26	50	20120529	9	788	15.32	-0.00616948545264919	0.00953258429892178
1	D	26	50	20120529	9	790	15.36	-0.00613452609338732	0.00946497074850472
1	D	26	50	20120529	9	792	15.4	-0.00608846515766083	0.00934104321403397
1	D	26	50	20120529	9	794	15.44	-0.00607589279909134	0.0091635311276849
1	D	26	50	20120529	9	796	15.48	-0.0061840942787485	0.0090498849258126
1	D	26	50	20120529	9	798	15.52	-0.00626664192438422	0.00919710455765564
1	D	26	50	20120529	9	800	15.56	-0.0060075155733506	0.00939431663892856
1	D	26	50	20120529	9	802	15.6	-0.00642316001039986	0.00939754811691859
1	D	26	50	20120529	9	804	15.64	-0.00624222552722985	0.00938518789038345
1	D	26	50	20120529	9	806	15.68	-0.00604176782583127	0.00939383580631736
1	D	26	50	20120529	9	808	15.72	-0.00553393787771872	0.00932197961521318
1	D	26	50	20120529	9	810	15.76	-0.0056635434796424	0.00928763543885095
1	D	26	50	20120529	9	812	15.8	-0.00587375925462135	0.00909037386010334
1	D	26	50	20120529	9	814	15.84	-0.00578411932797033	0.00921934306592395
1	D	26	50	20120529	9	816	15.88	-0.00597843227144039	0.00955435611671452
1	D	26	50	20120529	9	818	15.92	-0.00573837659029537	0.00962563955132593
1	D	26	50	20120529	9	820	15.96	-0.00523302858698478	0.00951064277550156
1	D	26	50	20120529	9	822	16	-0.00506840705725674	0.00958093626061932
1	D	26	50	20120529	9	824	16.04	-0.00522416853901652	0.0100477822996943
1	D	26	50	20120529	9	826	16.08	-0.00521358315050215	0.00990124856142901
1	D	26	50	20120529	9	828	16.12	-0.00467432937703367	0.00976904787761838
1	D	26	50	20120529	9	830	16.16	-0.0048304868385909	0.00967384302059942
1	D	26	50	20120529	9	832	16.2	-0.00514163503551642	0.00963321973602025
1	D	26	50	20120529	9	834	16.24	-0.00479769122607947	0.0100530502452141
1	D	26	50	20120529	9	836	16.28	-0.00505430734803988	0.00968686085644106
1	D	26	50	20120529	9	838	16.32	-0.00463328182838579	0.00994973487341498
1	D	26	50	20120529	9	840	16.36	-0.00484998884361603	0.00996992277201785
1	D	26	50	20120529	9	842	16.4	-0.00432790362279475	0.0099622011659673
1	D	26	50	20120529	9	844	16.44	-0.00412111024463675	0.00989989798747695
1	D	26	50	20120529	9	846	16.48	-0.00430313367224979	0.00988714178114434
1	D	26	50	20120529	9	848	16.52	-0.0039664942758625	0.00959048220216534
1	D	26	50	20120529	9	850	16.56	-0.00412188806209605	0.00953552586313152
1	D	26	50	20120529	9	852	16.6	-0.00425710809186236	0.0096475527904749
1	D	26	50	20120529	9	854	16.64	-0.00448541872937187	0.00957218934973604
1	D	26	50	20120529	9	856	16.68	-0.00416485894118876	0.00948487580439513
1	D	26	50	20120529	9	858	16.72	-0.00428185682920389	0.0098538016964114
1	D	26	50	20120529	9	860	16.76	-0.00398535281371674	0.00977903222536873
1	D	26	50	20120529	9	862	16.8	-0.00398764383968779	0.00987070154848175
1	D	26	50	20120529	9	864	16.84	-0.00367300960633102	0.00992732665951917
1	D	26	50	20120529	9	866	16.88	-0.0030361298422248	0.00950939543913955
1	D	26	50	20120529	9	868	16.92	-0.00304745486443228	0.00973556495731563
1	D	26	50	20120529	9	870	16.96	-0.00322552415092493	0.00988567807010728
1	D	26	50	20120529	9	872	17	-0.00274850355237545	0.00993385113378918
1	D	26	50	20120529	9	874	17.04	-0.0028855521602779	0.00981784602369484
1	D	26	50	20120529	9	876	17.08	-0.00266768831835364	0.0094661028264614
1	D	26	50	20120529	9	878	17.12	-0.00220557848049905	0.0095673124342662
1	D	26	50	20120529	9	880	17.16	-0.00262206861725861	0.00961910942020167
1	D	26	50	20120529	9	882	17.2	-0.00229598561800765	0.00900380136266911
1	D	26	50	20120529	9	884	17.24	-0.00263176800097615	0.00878040087464815
1	D	26	50	20120529	9	886	17.28	-0.00210309749470168	0.00857517515222404
1	D	26	50	20120529	9	888	17.32	-0.00222094108242711	0.00900346548694804
1	D	26	50	20120529	9	890	17.36	-0.00249421805436583	0.00894321574655026
1	D	26	50	20120529	9	892	17.4	-0.00270916720213804	0.00874511553916016
1	D	26	50	20120529	9	894	17.44	-0.002531015184152	0.00834873622636433
1	D	26	50	20120529	9	896	17.48	-0.00255454628361633	0.0084600758459164
1	D	26	50	20120529	9	898	17.52	-0.00245623298518727	0.00862873778379214
1	D	26	50	20120529	9	900	17.56	-0.00207593045216849	0.00862277899494708
1	D	26	50	20120529	9	902	17.6	-0.00201726321674701	0.00844926206191171
1	D	26	50	20120529	9	904	17.64	-0.00228137396348121	0.00812203354967523
1	D	26	50	20120529	9	906	17.68	-0.00188469413030337	0.00800720647947835
1	D	26	50	20120529	9	908	17.72	-0.00200881965467286	0.00776425873159828
1	D	26	50	20120529	9	910	17.76	-0.00231919569099332	0.00805026786823905
1	D	26	50	20120529	9	912	17.8	-0.00197731804757100	0.00736731019784358
1	D	26	50	20120529	9	914	17.84	-0.00208367397852927	0.00787715540028252
1	D	26	50	20120529	9	916	17.88	-0.00199523613340627	0.00755245903742947
1	D	26	50	20120529	9	918	17.92	-0.00158569402787864	0.00716222094702824
1	D	26	50	20120529	9	920	17.96	-0.00129865110112377	0.00675202830326192
1	D	26	50	20120529	9	922	18	-0.00105919646074276	0.00694858984629616
1	D	26	50	20120529	9	924	18.04	-0.00149223572460922	0.00676455116435674
1	D	26	50	20120529	9	926	18.08	-0.00109605793724602	0.00625797986631469
1	D	26	50	20120529	9	928	18.12	-0.00125444278516399	0.00671189292236177
1	D	26	50	20120529	9	930	18.16	-0.00164030388458968	0.00651921339555625
1	D	26	50	20120529	9	932	18.2	-0.00155114479054987	0.00636406709669611
1	D	26	50	20120529	9	934	18.24	-0.00139086489645831	0.00575852206249139
1	D	26	50	20120529	9	936	18.28	-0.00113127185494911	0.00606604280162942
1	D	26	50	20120529	9	938	18.32	-0.00121799143059383	0.00575500067072108
1	D	26	50	20120529	9	940	18.36	-0.00138466356998731	0.00597371586920989
1	D	26	50	20120529	9	942	18.4	-0.000982284456153101	0.00558358384482583
1	D	26	50	20120529	9	944	18.44	-0.00111838129832808	0.00575055296906741
1	D	26	50	20120529	9	946	18.48	-0.0013294173171732	0.0059166311387647
1	D	26	50	20120529	9	948	18.52	-0.00123345585589837	0.00571623000590862
1	D	26	50	20120529	9	950	18.56	-0.00151557024838837	0.00568683557701469
1	D	26	50	20120529	9	952	18.6	-0.00109607207938164	0.00570632343990419
1	D	26	50	20120529	9	954	18.64	-0.00120337553342670	0.00613915057173629
1	D	26	50	20120529	9	956	18.68	-0.00113771359772572	0.00595103188366942
1	D	26	50	20120529	9	958	18.72	-0.00121455489163726	0.00592242941437043
1	D	26	50	20120529	9	960	18.76	-0.0003382586709162	0.0059713965589676
1	D	26	50	20120529	9	962	18.8	-0.000159692995463171	0.00587139044690438
1	D	26	50	20120529	9	964	18.84	0.00081681793382155	0.00577693158753958
1	D	26	50	20120529	9	966	18.88	0.00143417660101956	0.00564137709626577
1	D	26	50	20120529	9	968	18.92	0.00216408545457903	0.00554312248769956
1	D	26	50	20120529	9	970	18.96	0.00169897889818576	0.00611232930441911
1	D	26	50	20120529	9	972	19	0.0020766672574345	0.00611201252058113
1	D	26	50	20120529	9	974	19.04	0.0027482277807308	0.00592507470083885
1	D	26	50	20120529	9	976	19.08	0.00311547146571462	0.00624621502368931
1	D	26	50	20120529	9	978	19.12	0.00297632204356527	0.00573596182063763
1	D	26	50	20120529	9	980	19.16	0.00297632204356527	0.00573596182063763
1	D	26	50	20120529	9	982	19.2	0.00332704912835414	0.00577171526081476
1	D	26	50	20120529	9	984	19.24	0.00281723291729323	0.00596291057048658
1	D	26	50	20120529	9	986	19.28	0.00295967674993614	0.00613751361953785
1	D	26	50	20120529	9	988	19.32	0.00270773318958581	0.00594290227700612
1	D	26	50	20120529	9	990	19.36	0.00285668169750885	0.0061975915329878
1	D	26	50	20120529	9	992	19.4	0.00277880237084252	0.00609453920491123
1	D	26	50	20120529	9	994	19.44	0.00297822840344735	0.00626070293452904
1	D	26	50	20120529	9	996	19.48	0.00293807675909123	0.00622373327068827
1	D	26	50	20120529	9	998	19.52	0.00318105137702899	0.00602537426221625
1	D	26	50	20120529	9	1000	19.56	0.00320781819712402	0.00685067677030526
1	D	26	50	20120529	9	1002	19.6	0.00367527234803083	0.00769305307873279
1	D	26	50	20120529	9	1004	19.64	0.00376070498933379	0.0091179439535018
1	D	26	50	20120529	9	1006	19.68	0.00402070815277608	0.0112790178402998
1	D	26	50	20120529	9	1008	19.72	0.00495370019521267	0.0145414458941348
1	D	26	50	20120529	9	1010	19.76	0.00674914811592079	0.0184597884609402
1	D	26	50	20120529	9	1012	19.8	0.00845800331594076	0.0202488490860939
1	D	26	50	20120529	9	1014	19.84	0.0109686630171828	0.0212870168982709
1	D	26	50	20120529	9	1016	19.88	0.0133563773552731	0.0206147436113392
1	D	26	50	20120529	9	1018	19.92	0.0155844354674528	0.0204726505036598
1	D	26	50	20120529	9	1020	19.96	0.0179015112523161	0.0178857427710956
1	D	26	50	20120529	9	1022	20	0.0191569015605669	0.0156375745420590
1	D	26	50	20120529	9	1024	20.04	0.0191262131262634	0.0128787267245815
1	D	26	50	20120529	9	1026	20.08	0.0192036413188034	0.0112313800564512
1	D	26	50	20120529	9	1028	20.12	0.0194026918777074	0.00968302833768703
1	D	26	50	20120529	9	1030	20.16	0.0195369007447766	0.0085105038731235
1	D	26	50	20120529	9	1032	20.2	0.0194777866178694	0.006927998896828
1	D	26	50	20120529	9	1034	20.24	0.0189453352116359	0.00487710638867454
1	D	26	50	20120529	9	1036	20.28	0.0180130927023874	0.00317949149946969
1	D	26	50	20120529	9	1038	20.32	0.0163048853536004	0.00169501273625009
1	D	26	50	20120529	9	1040	20.36	0.0143884067734826	-0.00017493821766555
1	D	26	50	20120529	9	1042	20.4	0.0120950261368569	-0.00206993489377082
1	D	26	50	20120529	9	1044	20.44	0.00987346633599616	-0.00397258953631632
1	D	26	50	20120529	9	1046	20.48	0.00676588759617318	-0.00536783849481802
1	D	26	50	20120529	9	1048	20.52	0.00494054093801479	-0.00648423989415872
1	D	26	50	20120529	9	1050	20.56	0.00228425895914846	-0.00625906173968992
1	D	26	50	20120529	9	1052	20.6	0.00057272820848986	-0.00602703879157912
1	D	26	50	20120529	9	1054	20.64	-0.00109641856170442	-0.00361616529219142
1	D	26	50	20120529	9	1056	20.68	-0.00201374818893773	-0.00172637999306352
1	D	26	50	20120529	9	1058	20.72	-0.00268297525985611	0.00051550912775624
1	D	26	50	20120529	9	1060	20.76	-0.00343529444863173	0.00290503507341995
1	D	26	50	20120529	9	1062	20.8	-0.0029529274157097	0.00492866861515867
1	D	26	50	20120529	9	1064	20.84	-0.00251560308474926	0.00523062442392876
1	D	26	50	20120529	9	1066	20.88	-0.00284737758648199	0.00505065160598116
1	D	26	50	20120529	9	1068	20.92	-0.00281935494474356	0.00544569095142665
1	D	26	50	20120529	9	1070	20.96	-0.00288182782886139	0.00533421556737259
1	D	26	50	20120529	9	1072	21	-0.00266314091464383	0.00523795712124966
1	D	26	50	20120529	9	1074	21.04	-0.00283054137402193	0.00548946086118209
1	D	26	50	20120529	9	1076	21.08	-0.00267818814694748	0.00573891399144908
1	D	26	50	20120529	9	1078	21.12	-0.00245485554117752	0.00513727925774432
1	D	26	50	20120529	9	1080	21.16	-0.00227193408795237	0.00502127839029067
1	D	26	50	20120529	9	1082	21.2	-0.00245936688244149	0.00543706424869617
1	D	26	50	20120529	9	1084	21.24	-0.00270929377425188	0.00497709835860213
1	D	26	50	20120529	9	1086	21.28	-0.00247976691307872	0.00501365577918948
1	D	26	50	20120529	9	1088	21.32	-0.00287829229495546	0.00536641721018782
1	D	26	50	20120529	9	1090	21.36	-0.00300844236910066	0.00551046900365115
1	D	26	50	20120529	9	1092	21.4	-0.00316527158210002	0.00551391261367552
1	D	26	50	20120529	9	1094	21.44	-0.00274650880414573	0.00564592944972305
1	D	26	50	20120529	9	1096	21.48	-0.00313047485739783	0.00564616279496084
1	D	26	50	20120529	9	1098	21.52	-0.0032238978053282	0.00594495783641903
1	D	26	50	20120529	9	1100	21.56	-0.00349637433239062	0.00540570406295055
1	D	26	50	20120529	9	1102	21.6	-0.0030641270281191	0.00581755840765265
1	D	26	50	20120529	9	1104	21.64	-0.00355645719558804	0.00617531201252617
1	D	26	50	20120529	9	1106	21.68	-0.00327751064147776	0.00640289433005106
1	D	26	50	20120529	9	1108	21.72	-0.00347730224828846	0.00754934635337869
1	D	26	50	20120529	9	1110	21.76	-0.00367919113381215	0.00743481909645703
1	D	26	50	20120529	9	1112	21.8	-0.00389555308093318	0.00722669070069614
1	D	26	50	20120529	9	1114	21.84	-0.00356532572883768	0.00761646775747604
1	D	26	50	20120529	9	1116	21.88	-0.00393013625938745	0.0082100556160109
1	D	26	50	20120529	9	1118	21.92	-0.00373532233076291	0.00796595634473766
1	D	26	50	20120529	9	1120	21.96	-0.00388410785057289	0.00797242955376603
1	D	26	50	20120529	9	1122	22	-0.00411518893245109	0.00860432704349202
1	D	26	50	20120529	9	1124	22.04	-0.00365450603608093	0.008469351672672
1	D	26	50	20120529	9	1126	22.08	-0.00358329614057476	0.00874545848594904
1	D	26	50	20120529	9	1128	22.12	-0.00371601371944244	0.00860827340643782
1	D	26	50	20120529	9	1130	22.16	-0.0035178512866556	0.0086611338809722
1	D	26	50	20120529	9	1132	22.2	-0.00407011370357758	0.00849791737241838
1	D	26	50	20120529	9	1134	22.24	-0.00411356400106793	0.00865221372892753
1	D	26	50	20120529	9	1136	22.28	-0.00363321222247228	0.00884748833762
1	D	26	50	20120529	9	1138	22.32	-0.00386454008461712	0.00859696535479308
1	D	26	50	20120529	9	1140	22.36	-0.00402329404227487	0.00880237421787353
1	D	26	50	20120529	9	1142	22.4	-0.00367233573356855	0.00864506417226296
1	D	26	50	20120529	9	1144	22.44	-0.00395562604463566	0.00842137306335494
1	D	26	50	20120529	9	1146	22.48	-0.00407530174603114	0.00876623399028708
1	D	26	50	20120529	9	1148	22.52	-0.00426824573077283	0.00863761409521637
1	D	26	50	20120529	9	1150	22.56	-0.00442487483255312	0.00848834880345536
1	D	26	50	20120529	9	1152	22.6	-0.0040013694894174	0.00850180716682169
1	D	26	50	20120529	9	1154	22.64	-0.00391938682209985	0.00915610650648244
1	D	26	50	20120529	9	1156	22.68	-0.00386738618941139	0.0102014931717886
1	D	26	50	20120529	9	1158	22.72	-0.00421808286860867	0.0107274674799064
1	D	26	50	20120529	9	1160	22.76	-0.00396731664104902	0.0124317765490088
1	D	26	50	20120529	9	1162	22.8	-0.00384564265588991	0.0143377779279497
1	D	26	50	20120529	9	1164	22.84	-0.00380858318948792	0.0175294104508523
1	D	26	50	20120529	9	1166	22.88	-0.00370813160015256	0.0193517094787838
1	D	26	50	20120529	9	1168	22.92	-0.00226931779286198	0.0217984332919777
1	D	26	50	20120529	9	1170	22.96	0.00026813489142594	0.0239043245655718
1	D	26	50	20120529	9	1172	23	0.00250061949205592	0.0244960244490009
1	D	26	50	20120529	9	1174	23.04	0.00521007590086748	0.0252774127975511
1	D	26	50	20120529	9	1176	23.08	0.00689191523778406	0.0251304194398781
1	D	26	50	20120529	9	1178	23.12	0.00936985781536736	0.0246678726100327
1	D	26	50	20120529	9	1180	23.16	0.0119017250631907	0.0244927922639041
1	D	26	50	20120529	9	1182	23.2	0.0139964843547286	0.0242905335615339
1	D	26	50	20120529	9	1184	23.24	0.0156185462985773	0.0234615625834641
1	D	26	50	20120529	9	1186	23.28	0.0171507264852557	0.0235598292128456
1	D	26	50	20120529	9	1188	23.32	0.0166142162860982	0.0246509939711658
1	D	26	50	20120529	9	1190	23.36	0.0166177801042754	0.0261073228134263
1	D	26	50	20120529	9	1192	23.4	0.0166573476784303	0.0272784634700191
1	D	26	50	20120529	9	1194	23.44	0.0150686222837807	0.0284398135261195
1	D	26	50	20120529	9	1196	23.48	0.0142717553677903	0.0293560400667742
1	D	26	50	20120529	9	1198	23.52	0.0124767435905448	0.0299913967228737
1	D	26	50	20120529	9	1200	23.56	0.0118629749044749	0.0300363687141572
1	D	26	50	20120529	9	1202	23.6	0.0107765689747921	0.0300710240175032
1	D	26	50	20120529	9	1204	23.64	0.00854980486802186	0.0305855997643082
1	D	26	50	20120529	9	1206	23.68	0.00560505867777047	0.031545497219769
1	D	26	50	20120529	9	1208	23.72	0.00237145936740439	0.0313127176674024
1	D	26	50	20120529	9	1210	23.76	-0.00108692918870090	0.031830956227334
1	D	26	50	20120529	9	1212	23.8	-0.00417026830806484	0.0317026163465486
1	D	26	50	20120529	9	1214	23.84	-0.00614564181198758	0.0321073642680998
1	D	26	50	20120529	9	1216	23.88	-0.00734284430321452	0.0323440329077629
1	D	26	50	20120529	9	1218	23.92	-0.00683888930026287	0.0317638517937994
1	D	26	50	20120529	9	1220	23.96	-0.00786214352331792	0.0312533914084608
1	D	26	50	20120529	9	1222	24	-0.00886477851263357	0.02994613481781
1	D	26	50	20120529	9	1224	24.04	-0.0111151670569632	0.0283940849305802
1	D	26	50	20120529	9	1226	24.08	-0.0135187714986403	0.0270682526447876
1	D	26	50	20120529	9	1228	24.12	-0.0164702274251383	0.0257543146021614
1	D	26	50	20120529	9	1230	24.16	-0.0193854596854498	0.0253798584280094
1	D	26	50	20120529	9	1232	24.2	-0.0222548070796232	0.0243697776042879
1	D	26	50	20120529	9	1234	24.24	-0.0255316742539301	0.023440929207589
1	D	26	50	20120529	9	1236	24.28	-0.0278974909092206	0.0223747748161194
1	D	26	50	20120529	9	1238	24.32	-0.0301466137324119	0.0214041010533134
1	D	26	50	20120529	9	1240	24.36	-0.0320193153317064	0.0193363794037677
1	D	26	50	20120529	9	1242	24.4	-0.0345426258803706	0.0179615516891067
1	D	26	50	20120529	9	1244	24.44	-0.0365633249289674	0.0162707886646115
1	D	26	50	20120529	9	1246	24.48	-0.0373980644841581	0.0141105067374085
1	D	26	50	20120529	9	1248	24.52	-0.0378518149056455	0.0120288550842734
1	D	26	50	20120529	9	1250	24.56	-0.0384940799949972	0.00887254254509101
1	D	26	50	20120529	9	1252	24.6	-0.0391562854955784	0.00623821623178053
1	D	26	50	20120529	9	1254	24.64	-0.0385625986420942	0.00425520597462097
1	D	26	50	20120529	9	1256	24.68	-0.0383987620008933	0.000673780838589232
1	D	26	50	20120529	9	1258	24.72	-0.0381261723367459	-0.00113577612514522
1	D	26	50	20120529	9	1260	24.76	-0.0381231317775868	-0.00451199887327662
1	D	26	50	20120529	9	1262	24.8	-0.0380594921672800	-0.00715473975728332
1	D	26	50	20120529	9	1264	24.84	-0.0382686543531550	-0.0103527008858775
1	D	26	50	20120529	9	1266	24.88	-0.0378648822389618	-0.0124352859199638
1	D	26	50	20120529	9	1268	24.92	-0.0372976906765687	-0.0156617646650433
1	D	26	50	20120529	9	1270	24.96	-0.0362844773698065	-0.0183083946363464
1	D	26	50	20120529	9	1272	25	-0.0346660513690267	-0.0208958397700643
1	D	26	50	20120529	9	1274	25.04	-0.0327961286993823	-0.0226260381397462
1	D	26	50	20120529	9	1276	25.08	-0.0310927013924361	-0.0248367438515156
1	D	26	50	20120529	9	1278	25.12	-0.0288295566417739	-0.0271257687103693
1	D	26	50	20120529	9	1280	25.16	-0.0263938212679596	-0.0284680341577566
1	D	26	50	20120529	9	1282	25.2	-0.0238771928783776	-0.0299645903047989
1	D	26	50	20120529	9	1284	25.24	-0.0220025820907740	-0.0302675855605373
1	D	26	50	20120529	9	1286	25.28	-0.0193868526858087	-0.031831705760522
1	D	26	50	20120529	9	1288	25.32	-0.0166083472998143	-0.0326663746050346
1	D	26	50	20120529	9	1290	25.36	-0.0145479088501148	-0.0345934527158023
1	D	26	50	20120529	9	1292	25.4	-0.0124468824711752	-0.0365182680848702
1	D	26	50	20120529	9	1294	25.44	-0.0115982836230733	-0.0390572764040767
1	D	26	50	20120529	9	1296	25.48	-0.0102801658722634	-0.0415108662241159
1	D	26	50	20120529	9	1298	25.52	-0.00930676267728204	-0.043075269266813
1	D	26	50	20120529	9	1300	25.56	-0.00778881655010888	-0.0438483491106843
1	D	26	50	20120529	9	1302	25.6	-0.00526140478211381	-0.0451132924315489
1	D	26	50	20120529	9	1304	25.64	-0.00382930141817669	-0.0470477244528409
1	D	26	50	20120529	9	1306	25.68	-0.00219249064108607	-0.048969640684106
1	D	26	50	20120529	9	1308	25.72	-0.00023309775041815	-0.0507118103715934
1	D	26	50	20120529	9	1310	25.76	0.00070268736380414	-0.0535856337516918
1	D	26	50	20120529	9	1312	25.8	0.00128081786810225	-0.0545539457778486
1	D	26	50	20120529	9	1314	25.84	0.00198403556199228	-0.0566491738811825
1	D	26	50	20120529	9	1316	25.88	0.00252758854469038	-0.057650083529952
1	D	26	50	20120529	9	1318	25.92	0.00301874491490255	-0.0558821751556294
1	D	26	50	20120529	9	1320	25.96	0.00394703469724425	-0.0555782606610754
1	D	26	50	20120529	9	1322	26	0.00482045299336587	-0.0541926142126623
1	D	26	50	20120529	9	1324	26.04	0.00708079053010679	-0.0517641266833552
1	D	26	50	20120529	9	1326	26.08	0.00892464217272886	-0.0492226434904145
1	D	26	50	20120529	9	1328	26.12	0.0109751104168136	-0.0473326884856591
1	D	26	50	20120529	9	1330	26.16	0.0134770663406860	-0.0448962106497246
1	D	26	50	20120529	9	1332	26.2	0.0155413938776820	-0.0428173167130362
1	D	26	50	20120529	9	1334	26.24	0.0185860542561150	-0.040638437877488
1	D	26	50	20120529	9	1336	26.28	0.0207612561364011	-0.0385643522669116
1	D	26	50	20120529	9	1338	26.32	0.0228969307476188	-0.0362500624827661
1	D	26	50	20120529	9	1340	26.36	0.0240166343356277	-0.0339896542353471
1	D	26	50	20120529	9	1342	26.4	0.0258459761470998	-0.0314310024897592
1	D	26	50	20120529	9	1344	26.44	0.0278937785986195	-0.0287545821097647
1	D	26	50	20120529	9	1346	26.48	0.0286461472848698	-0.0260743574952874
1	D	26	50	20120529	9	1348	26.52	0.0296371574387027	-0.0243855743697795
1	D	26	50	20120529	9	1350	26.56	0.0310232988618627	-0.0203101644364109
1	D	26	50	20120529	9	1352	26.6	0.0318109238922230	-0.0180550099923761
1	D	26	50	20120529	9	1354	26.64	0.0328330538154959	-0.0148513142277864
1	D	26	50	20120529	9	1356	26.68	0.0331571420665172	-0.0116979503238815
1	D	26	50	20120529	9	1358	26.72	0.0339641418226819	-0.00900099556296132
1	D	26	50	20120529	9	1360	26.76	0.0341732332978788	-0.00668698862152842
1	D	26	50	20120529	9	1362	26.8	0.0337906178185788	-0.00416947634846992
1	D	26	50	20120529	9	1364	26.84	0.0336146896514196	-0.00161880076737382
1	D	26	50	20120529	9	1366	26.88	0.0323756264387464	-0.00060332471891182
1	D	26	50	20120529	9	1368	26.92	0.0307028239264934	0.00093385471270964
1	D	26	50	20120529	9	1370	26.96	0.0282220812060566	0.00283689119291699
1	D	26	50	20120529	9	1372	27	0.0271084587363659	0.00407157034354683
1	D	26	50	20120529	9	1374	27.04	0.0257998162164240	0.00728487568929286
1	D	26	50	20120529	9	1376	27.08	0.0255205090378553	0.0100083681677110
1	D	26	50	20120529	9	1378	27.12	0.0257998869271021	0.0126629177349634
1	D	26	50	20120529	9	1380	27.16	0.0260997002023252	0.0155981179836687
1	D	26	50	20120529	9	1382	27.2	0.0279740988578945	0.0173838454488772
1	D	26	50	20120529	9	1384	27.24	0.0297023385417925	0.0186828713165951
1	D	26	50	20120529	9	1386	27.28	0.0317787576047468	0.0193098628994732
1	D	26	50	20120529	9	1388	27.32	0.0342383578324261	0.0197271973217295
1	D	26	50	20120529	9	1390	27.36	0.0360779668343610	0.0198701743128854
1	D	26	50	20120529	9	1392	27.4	0.0361146656763046	0.020990867850388
1	D	26	50	20120529	9	1394	27.44	0.0359380304023642	0.02208264072054
1	D	26	50	20120529	9	1396	27.48	0.0347339689753597	0.0237081377891316
1	D	26	50	20120529	9	1398	27.52	0.0327612117665274	0.0259534139514333
1	D	26	50	20120529	9	1400	27.56	0.0317203505846208	0.026969950660067
1	D	26	50	20120529	9	1402	27.6	0.0293048455358163	0.0291102497496337
1	D	26	50	20120529	9	1404	27.64	0.0274444193102432	0.0306632259467469
1	D	26	50	20120529	9	1406	27.68	0.0251157045477616	0.0312579734604029
1	D	26	50	20120529	9	1408	27.72	0.0229494970657322	0.0320275036282326
1	D	26	50	20120529	9	1410	27.76	0.0200000503124422	0.0316832469947556
1	D	26	50	20120529	9	1412	27.8	0.0171967520656431	0.0320002163775466
1	D	26	50	20120529	9	1414	27.84	0.0144789022993389	0.0317213476051822
1	D	26	50	20120529	9	1416	27.88	0.0124863036742265	0.0303650885145952
1	D	26	50	20120529	9	1418	27.92	0.00911290228215196	0.0301079208493455
1	D	26	50	20120529	9	1420	27.96	0.00624720355896941	0.0290921690292388
1	D	26	50	20120529	9	1422	28	0.00327169822373642	0.0282074370246182
1	D	26	50	20120529	9	1424	28.04	0.000136789806820539	0.027512796535984
1	D	26	50	20120529	9	1426	28.08	-0.00209264716358252	0.0275274336463545
1	D	26	50	20120529	9	1428	28.12	-0.00513696813076059	0.0265901494657561
1	D	26	50	20120529	9	1430	28.16	-0.00818279523538258	0.0259893561891210
1	D	26	50	20120529	9	1432	28.2	-0.0107016085849184	0.0256061467401247
1	D	26	50	20120529	9	1434	28.24	-0.0128964538915858	0.0261128736016587
1	D	26	50	20120529	9	1436	28.28	-0.0127425945270674	0.0264364385936618
1	D	26	50	20120529	9	1438	28.32	-0.0123742838179508	0.0271817786385071
1	D	26	50	20120529	9	1440	28.36	-0.0119972474111543	0.0292265970994102
1	D	26	50	20120529	9	1442	28.4	-0.0118398666548656	0.0312428201620821
1	D	26	50	20120529	9	1444	28.44	-0.0113452808167647	0.0329325578817445
1	D	26	50	20120529	9	1446	28.48	-0.0114993311001140	0.0326232269492466
1	D	26	50	20120529	9	1448	28.52	-0.0122970960417165	0.0331159318833096
1	D	26	50	20120529	9	1450	28.56	-0.0135692589228170	0.0335214505512523
1	D	26	50	20120529	9	1452	28.6	-0.0162920301523183	0.0337064438273463
1	D	26	50	20120529	9	1454	28.64	-0.0183346212268606	0.0331258667335853
1	D	26	50	20120529	9	1456	28.68	-0.0211779470914864	0.0319240185508059
1	D	26	50	20120529	9	1458	28.72	-0.0231172164302686	0.0308741481214002
1	D	26	50	20120529	9	1460	28.76	-0.0261095148444479	0.0303915130950081
1	D	26	50	20120529	9	1462	28.8	-0.0287831138683855	0.0292714276693374
1	D	26	50	20120529	9	1464	28.84	-0.0305839522055080	0.0276274256162821
1	D	26	50	20120529	9	1466	28.88	-0.0322597811347845	0.0262375506693175
1	D	26	50	20120529	9	1468	28.92	-0.0341797386802656	0.023560564603898
1	D	26	50	20120529	9	1470	28.96	-0.0335545148643405	0.0232324670574274
1	D	26	50	20120529	9	1472	29	-0.0378827154719834	0.0196745885772092
1	D	26	50	20120529	9	1474	29.04	-0.0397280520388459	0.017763915343765
1	D	26	50	20120529	9	1476	29.08	-0.0420583931469243	0.0155353976121775
1	D	26	50	20120529	9	1478	29.12	-0.0448830018950521	0.0144772830248099
1	D	26	50	20120529	9	1480	29.16	-0.0468569611854124	0.0147674796478089
1	D	26	50	20120529	9	1482	29.2	-0.0488161419440460	0.0154941732868343
1	D	26	50	20120529	9	1484	29.24	-0.0491032272972077	0.015383723207613
1	D	26	50	20120529	9	1486	29.28	-0.0484277281891402	0.0145916929020059
1	D	26	50	20120529	9	1488	29.32	-0.0475488651708035	0.0139812476178076
1	D	26	50	20120529	9	1490	29.36	-0.0468635372784775	0.0137365886715170
1	D	26	50	20120529	9	1492	29.4	-0.0458445964067876	0.0124365021436275
1	D	26	50	20120529	9	1494	29.44	-0.0456277267569977	0.0117156067802078
1	D	26	50	20120529	9	1496	29.48	-0.0464860129680020	0.0111670333393633
1	D	26	50	20120529	9	1498	29.52	-0.0474932865778022	0.0112764227584128
1	D	26	50	20120529	9	1500	29.56	-0.0488867112008084	0.0111726194829346
1	D	26	50	20120529	9	1502	29.6	-0.0513569180302055	0.0126544324535891
1	D	26	50	20120529	9	1504	29.64	-0.0531960320573936	0.0138657770804398
1	D	26	50	20120529	9	1506	29.68	-0.0553281004240273	0.014479687187866
1	D	26	50	20120529	9	1508	29.72	-0.0582334607665665	0.0152951227279303
1	D	26	50	20120529	9	1510	29.76	-0.0597943282753577	0.0157106186725555
1	D	26	50	20120529	9	1512	29.8	-0.0604647362146007	0.0147579337062629
1	D	26	50	20120529	9	1514	29.84	-0.060903495972327	0.0136314418931546
1	D	26	50	20120529	9	1516	29.88	-0.0604701809368158	0.0124420882871988
1	D	26	50	20120529	9	1518	29.92	-0.0598434721966502	0.00983364208207978
1	D	26	50	20120529	9	1520	29.96	-0.05922595584464	0.00759996247098958
1	D	26	50	20120529	9	1522	30	-0.058134748659913	0.00529154167312799
1	D	26	50	20120529	9	1524	30.04	-0.0571781746063237	0.00360381920779193
1	D	26	50	20120529	9	1526	30.08	-0.0550528944647895	0.00127814500446938
1	D	26	50	20120529	9	1528	30.12	-0.0531317560509837	-0.00092329053739872
1	D	26	50	20120529	9	1530	30.16	-0.0510940157289603	-0.00306313707862542
1	D	26	50	20120529	9	1532	30.2	-0.0491879386895939	-0.00413836365009772
1	D	26	50	20120529	9	1534	30.24	-0.0466650524049984	-0.00580225661690772
1	D	26	50	20120529	9	1536	30.28	-0.0437218618496656	-0.00676738666254932
1	D	26	50	20120529	9	1538	30.32	-0.0409312649377129	-0.00802214764576482
1	D	26	50	20120529	9	1540	30.36	-0.0380080855042877	-0.00929875822851902
1	D	26	50	20120529	9	1542	30.4	-0.0352617746900407	-0.0111075868722689
1	D	26	50	20120529	9	1544	30.44	-0.0325910253064313	-0.0112873404871143
1	D	26	50	20120529	9	1546	30.48	-0.0301291199106454	-0.0123955606609967
1	D	26	50	20120529	9	1548	30.52	-0.0275267618949123	-0.0137285205831437
1	D	26	50	20120529	9	1550	30.56	-0.0250001350154444	-0.0154541369008835
1	D	26	50	20120529	9	1552	30.6	-0.0226077665005203	-0.0169305192914585
1	D	26	50	20120529	9	1554	30.64	-0.0205587336832014	-0.0188659907597189
1	D	26	50	20120529	9	1556	30.68	-0.0193617998925513	-0.0214704913089989
1	D	26	50	20120529	9	1558	30.72	-0.0188398348798828	-0.0234855830008209
1	D	26	50	20120529	9	1560	30.76	-0.0193131014485310	-0.0265280513482323
1	D	26	50	20120529	9	1562	30.8	-0.0200952322592014	-0.0300380586993642
1	D	26	50	20120529	9	1564	30.84	-0.0211495991806287	-0.0322451510954818
1	D	26	50	20120529	9	1566	30.88	-0.0222265228083758	-0.0355150956944008
1	D	26	50	20120529	9	1568	30.92	-0.0234850314575316	-0.0376047376541633
1	D	26	50	20120529	9	1570	30.96	-0.0249054675595791	-0.0402735000677176
1	D	26	50	20120529	9	1572	31	-0.0254357269347909	-0.04223197371957
1	D	26	50	20120529	9	1574	31.04	-0.0247997550957917	-0.0439038569930074
1	D	26	50	20120529	9	1576	31.08	-0.0233190027853090	-0.0434634001790063
1	D	26	50	20120529	9	1578	31.12	-0.0212691002266492	-0.0445816188427747
1	D	26	50	20120529	9	1580	31.16	-0.0186081159876880	-0.044860077493206
1	D	26	50	20120529	9	1582	31.2	-0.0161857802873772	-0.0451807504184741
1	D	26	50	20120529	9	1584	31.24	-0.0128698737476810	-0.0460697250637818
1	D	26	50	20120529	9	1586	31.28	-0.00994429015119983	-0.0480698473050461
1	D	26	50	20120529	9	1588	31.32	-0.00849062003043653	-0.0504460089325454
1	D	26	50	20120529	9	1590	31.36	-0.00663552538999362	-0.0518489794970976
1	D	26	50	20120529	9	1592	31.4	-0.00536874359149793	-0.0548675476353049
1	D	26	50	20120529	9	1594	31.44	-0.00440255288568462	-0.0559801094448238
1	D	26	50	20120529	9	1596	31.48	-0.00199739988015670	-0.0593059154794566
1	D	26	50	20120529	9	1598	31.52	-0.00042493582015405	-0.0619374840763204
1	D	26	50	20120529	9	1600	31.56	0.00174404352045756	-0.063987810899049
1	D	26	50	20120529	9	1602	31.6	0.00339556211859686	-0.0661819632410708
1	D	26	50	20120529	9	1604	31.64	0.00404588822525412	-0.0678095109193279
1	D	26	50	20120529	9	1606	31.68	0.00461560415885613	-0.0708999211065037
1	D	26	50	20120529	9	1608	31.72	0.00423546355329024	-0.0730271811470253
1	D	26	50	20120529	9	1610	31.76	0.00394434769147573	-0.0758159395813469
1	D	26	50	20120529	9	1612	31.8	0.00307078797399788	-0.0778569325945638
1	D	26	50	20120529	9	1614	31.84	0.00398104653341933	-0.0793412204389524
1	D	26	50	20120529	9	1616	31.88	0.00484668665494789	-0.0809631819736382
1	D	26	50	20120529	9	1618	31.92	0.00575553100080695	-0.0808652476844438
1	D	26	50	20120529	9	1620	31.96	0.00634730866598198	-0.0799606459792719
1	D	26	50	20120529	9	1622	32	0.00808148804684199	-0.0804313669635077
1	D	26	50	20120529	9	1624	32.04	0.0111338558891900	-0.0808818646938017
1	D	26	50	20120529	9	1626	32.08	0.0135501104711826	-0.0815170587153416
1	D	26	50	20120529	9	1628	32.12	0.0160854418351269	-0.0811217153139802
1	D	26	50	20120529	9	1630	32.16	0.0176328743150756	-0.0807821626376544
1	D	26	50	20120529	9	1632	32.2	0.0205113645999298	-0.0797413014557478
1	D	26	50	20120529	9	1634	32.24	0.0221596305068756	-0.0781491798272282
1	D	26	50	20120529	9	1636	32.28	0.0243255692883281	-0.0769290670762908
1	D	26	50	20120529	9	1638	32.32	0.0263511473737151	-0.0749221566099271
1	D	26	50	20120529	9	1640	32.36	0.0283366325046088	-0.0729878660099913
1	D	26	50	20120529	9	1642	32.4	0.0300363050745469	-0.0715076793849335
1	D	26	50	20120529	9	1644	32.44	0.0310690345284698	-0.0693505087275677
1	D	26	50	20120529	9	1646	32.48	0.0312932580887841	-0.0671756604006723
1	D	26	50	20120529	9	1648	32.52	0.0308830654450178	-0.0645877202922076
1	D	26	50	20120529	9	1650	32.56	0.0309196935762833	-0.0625697789600574
1	D	26	50	20120529	9	1652	32.6	0.0309549074939863	-0.0593440992456406
1	D	26	50	20120529	9	1654	32.64	0.0319585041485244	-0.0556368091025577
1	D	26	50	20120529	9	1656	32.68	0.0326593883900365	-0.0537344090184534
1	D	26	50	20120529	9	1658	32.72	0.0336501864118351	-0.0505565297224448
1	D	26	50	20120529	9	1660	32.76	0.0343017146000204	-0.048110930209033
1	D	26	50	20120529	9	1662	32.8	0.0355136956229741	-0.0454908167420244
1	D	26	50	20120529	9	1664	32.84	0.0377866338025558	-0.0435963221117338
1	D	26	50	20120529	9	1666	32.88	0.0405061947672705	-0.0426513163250848
1	D	26	50	20120529	9	1668	32.92	0.0426449028665795	-0.042463798677782
1	D	26	50	20120529	9	1670	32.96	0.0455962746473706	-0.0423940284516823
1	D	26	50	20120529	9	1672	33	0.048795734842341	-0.043530688460304
1	D	26	50	20120529	9	1674	33.04	0.0514803173559108	-0.0432051555901289
1	D	26	50	20120529	9	1676	33.08	0.05483082050909	-0.043838774884867
1	D	26	50	20120529	9	1678	33.12	0.0577755101307990	-0.0436331340907624
1	D	26	50	20120529	9	1680	33.16	0.060158184211753	-0.0457684480775217
1	D	26	50	20120529	9	1682	33.2	0.060858092645907	-0.0469303517982318
1	D	26	50	20120529	9	1684	33.24	0.0613857215838928	-0.0483113454840247
1	D	26	50	20120529	9	1686	33.28	0.0613030537301043	-0.0504722001677205
1	D	26	50	20120529	9	1688	33.32	0.0615275382128208	-0.0525692886689957
1	D	26	50	20120529	9	1690	33.36	0.062658386510808	-0.0531818828507021
1	D	26	50	20120529	9	1692	33.4	0.0635559051273528	-0.0542959416052767
1	D	26	50	20120529	9	1694	33.44	0.0651053790245787	-0.0558177153014565
1	D	26	50	20120529	9	1696	33.48	0.0657270213446572	-0.0580525015346592
1	D	26	50	20120529	9	1698	33.52	0.0661404772862186	-0.0603625380715158
1	D	26	50	20120529	9	1700	33.56	0.0669913883734951	-0.0626156843322921
1	D	26	50	20120529	9	1702	33.6	0.0668106943066307	-0.0644732114200623
1	D	26	50	20120529	9	1704	33.64	0.0671284822362316	-0.0659019772399922
1	D	26	50	20120529	9	1706	33.68	0.0681135314798991	-0.0678669774874349
1	D	26	50	20120529	9	1708	33.72	0.0687950197824033	-0.0705810159481886
1	D	26	50	20120529	9	1710	33.76	0.0701372428033837	-0.0723118789982448
1	D	26	50	20120529	9	1712	33.8	0.0708988463041964	-0.0740011076010248
1	D	26	50	20120529	9	1714	33.84	0.0723110375411752	-0.0739734314416091
1	D	26	50	20120529	9	1716	33.88	0.073633362577333	-0.0740879473848223
1	D	26	50	20120529	9	1718	33.92	0.0757587629270202	-0.0742054897450589
1	D	26	50	20120529	9	1720	33.96	0.0765919256340889	-0.0743396491146535
1	D	26	50	20120529	9	1722	34	0.0772327906520139	-0.0734003850350677
1	D	26	50	20120529	9	1724	34.04	0.07675004178143	-0.0726145843402029
1	D	26	50	20120529	9	1726	34.08	0.077408683463834	-0.0716533009554511
1	D	26	50	20120529	9	1728	34.12	0.077852494792405	-0.0702789371028385
1	D	26	50	20120529	9	1730	34.16	0.079041725361781	-0.0683642149759653
1	D	26	50	20120529	9	1732	34.2	0.0799561063537367	-0.0668756632776861
1	D	26	50	20120529	9	1734	34.24	0.0799029036395202	-0.0652813071917379
1	D	26	50	20120529	9	1736	34.28	0.0808986867641262	-0.0630466729864931
1	D	26	50	20120529	9	1738	34.32	0.0820010591649282	-0.0608200008036045
1	D	26	50	20120529	9	1740	34.36	0.0832531614266465	-0.0592115167241682
1	D	26	50	20120529	9	1742	34.4	0.0832419184288256	-0.0565074696822327
1	D	26	50	20120529	9	1744	34.44	0.084052616353456	-0.054391452639532
1	D	26	50	20120529	9	1746	34.48	0.0839934315158707	-0.0519884916650257
1	D	26	50	20120529	9	1748	34.52	0.0847746430877256	-0.0493292044823394
1	D	26	50	20120529	9	1750	34.56	0.085257031333851	-0.0476998890371293
1	D	26	50	20120529	9	1752	34.6	0.0860825077902082	-0.0446710678505949
1	D	26	50	20120529	9	1754	34.64	0.0860682242332282	-0.0429823554357651
1	D	26	50	20120529	9	1756	34.68	0.0861829876638148	-0.0397527866340518
1	D	26	50	20120529	9	1758	34.72	0.0862928720576112	-0.0373457951508928
1	D	26	50	20120529	9	1760	34.76	0.0861458645578025	-0.035548541845151
1	D	26	50	20120529	9	1762	34.8	0.0859561478084102	-0.0333053870031929
1	D	26	50	20120529	9	1764	34.84	0.0856538596594529	-0.0310444130703489
1	D	26	50	20120529	9	1766	34.88	0.0851750069472334	-0.0286963942927408
1	D	26	50	20120529	9	1768	34.92	0.0850527481847662	-0.0261015245378206
1	D	26	50	20120529	9	1770	34.96	0.0850159079214664	-0.023874774573186
1	D	26	50	20120529	9	1772	35	0.0854290704137137	-0.0214343369392769
1	D	26	50	20120529	9	1774	35.04	0.0857265502365589	-0.0189180974584245
1	D	26	50	20120529	9	1776	35.08	0.085920297494604	-0.0170458201231988
1	D	26	50	20120529	9	1778	35.12	0.0864101103619319	-0.0156400211315218
1	D	26	50	20120529	9	1780	35.16	0.08672364150871	-0.0127960376575895
1	D	26	50	20120529	9	1782	35.2	0.0865517438502036	-0.0108901727502574
1	D	26	50	20120529	9	1784	35.24	0.0851173777445667	-0.00913704290766162
1	D	26	50	20120529	9	1786	35.28	0.083823160202961	-0.00744910831029122
1	D	26	50	20120529	9	1788	35.32	0.082991249074895	-0.00617355838770882
1	D	26	50	20120529	9	1790	35.36	0.0819028703172926	-0.00453830324553682
1	D	26	50	20120529	9	1792	35.4	0.0809095974217599	-0.00248394591415552
1	D	26	50	20120529	9	1794	35.44	0.0803057989413047	-0.00092428048689242
1	D	26	50	20120529	9	1796	35.48	0.0792483207500402	0.00195060355337778
1	D	26	50	20120529	9	1798	35.52	0.0782640281106286	0.00356973666093872
1	D	26	50	20120529	9	1800	35.56	0.0773920240280693	0.00498083895347461
1	D	26	50	20120529	9	1802	35.6	0.076482472575429	0.00677172829818577
1	D	26	50	20120529	9	1804	35.64	0.0748649658134648	0.00864011654611499
1	D	26	50	20120529	9	1806	35.68	0.0742772186569426	0.00835175840074711
1	D	26	50	20120529	9	1808	35.72	0.0737251803928702	0.00838973003489683
1	D	26	50	20120529	9	1810	35.76	0.0733461004474761	0.00884065202925948
1	D	26	50	20120529	9	1812	35.8	0.0732208011258499	0.00948171503708322
1	D	26	50	20120529	9	1814	35.84	0.073154120956384	0.0104824832644965
1	D	26	50	20120529	9	1816	35.88	0.0729610100944419	0.0119489520179993
1	D	26	50	20120529	9	1818	35.92	0.0725894961916065	0.0132744943900116
1	D	26	50	20120529	9	1820	35.96	0.0721119869822712	0.0155967037701064
1	D	26	50	20120529	9	1822	36	0.0707056930158474	0.0173633393522228
1	D	26	50	20120529	9	1824	36.04	0.0697725949073937	0.0200123027759039
1	D	26	50	20120529	9	1826	36.08	0.0692522350271185	0.0213956157719391
1	D	26	50	20120529	9	1828	36.12	0.0688447293891207	0.0231114103764883
1	D	26	50	20120529	9	1830	36.16	0.0680152931347889	0.0249623330869222
1	D	26	50	20120529	9	1832	36.2	0.0676868420349277	0.0262596618983652
1	D	26	50	20120529	9	1834	36.24	0.0670024333814172	0.0266363376807032
1	D	26	50	20120529	9	1836	36.28	0.0656494552662949	0.027244025248455
1	D	26	50	20120529	9	1838	36.32	0.0634565050058011	0.0275010585634163
1	D	26	50	20120529	9	1840	36.36	0.0615223558272215	0.0273546167490325
1	D	26	50	20120529	9	1842	36.4	0.0594628366163376	0.0285649007157114
1	D	26	50	20120529	9	1844	36.44	0.0571410515003115	0.0291415462957691
1	D	26	50	20120529	9	1846	36.48	0.0561502534785129	0.0303641339204406
1	D	26	50	20120529	9	1848	36.52	0.0552572483245525	0.03041978322412
1	D	26	50	20120529	9	1850	36.56	0.0536659752241703	0.0309276273143682
1	D	26	50	20120529	9	1852	36.6	0.0519218963483736	0.0309571136671436
1	D	26	50	20120529	9	1854	36.64	0.0504897929844365	0.0305730839742812
1	D	26	50	20120529	9	1856	36.68	0.0483006611005611	0.0298722704434472
1	D	26	50	20120529	9	1858	36.72	0.0465311970913199	0.029501463647393
1	D	26	50	20120529	9	1860	36.76	0.0439904917158385	0.0296020849423559
1	D	26	50	20120529	9	1862	36.8	0.0422530596437850	0.030139698228092
1	D	26	50	20120529	9	1864	36.84	0.0412716661421762	0.0302312685562556
1	D	26	50	20120529	9	1866	36.88	0.0391422140706329	0.0294917055738126
1	D	26	50	20120529	9	1868	36.92	0.0391886709861569	0.0285313838542832
1	D	26	50	20120529	9	1870	36.96	0.0383812964633981	0.02762006463469
1	D	26	50	20120529	9	1872	37	0.0378248741372824	0.0273585058363291
1	D	26	50	20120529	9	1874	37.04	0.0371729923957065	0.0266207813315171
1	D	26	50	20120529	9	1876	37.08	0.0353780725423426	0.025786395329717
1	D	26	50	20120529	9	1878	37.12	0.0346825623123675	0.0245274624164925
1	D	26	50	20120529	9	1880	37.16	0.0350136297073190	0.0233775653689269
1	D	26	50	20120529	9	1882	37.2	0.0335202201854530	0.0231722215596703
1	D	26	50	20120529	9	1884	37.24	0.0325512010525150	0.0234105165449302
1	D	26	50	20120529	9	1886	37.28	0.0310161429412371	0.0234989756032566
1	D	26	50	20120529	9	1888	37.32	0.0285943729263513	0.0231002380893455
1	D	26	50	20120529	9	1890	37.36	0.0262148878969805	0.0231116225085227
1	D	26	50	20120529	9	1892	37.4	0.0229291889589765	0.0230698183556189
1	D	26	50	20120529	9	1894	37.44	0.0197149007348047	0.0239213799811341
1	D	26	50	20120529	9	1896	37.48	0.0177572402557507	0.0245779639828048
1	D	26	50	20120529	9	1898	37.52	0.0156210777408539	0.0234253728584029
1	D	26	50	20120529	9	1900	37.56	0.0141404951359986	0.0217328844933617
1	D	26	50	20120529	9	1902	37.6	0.0139281014721336	0.0202421407640608
1	D	26	50	20120529	9	1904	37.64	0.0126957628449495	0.0188317385072383
1	D	26	50	20120529	9	1906	37.68	0.0127243794563842	0.0179278651220509
1	D	26	50	20120529	9	1908	37.72	0.0133482456272894	0.0163619912972489
1	D	26	50	20120529	9	1910	37.76	0.0134981593359688	0.0143304664438322
1	D	26	50	20120529	9	1912	37.8	0.0143262379452807	0.0126753557432444
1	D	26	50	20120529	9	1914	37.84	0.0160942099592136	0.00973089946677336
1	D	26	50	20120529	9	1916	37.88	0.0162361262901978	0.00782913577877214
1	D	26	50	20120529	9	1918	37.92	0.0163482875678296	0.00528710104254213
1	D	26	50	20120529	9	1920	37.96	0.0156266426712218	0.00374125248178334
1	D	26	50	20120529	9	1922	38	0.0133886284955630	0.00289072323216873
1	D	26	50	20120529	9	1924	38.04	0.0103563000593938	0.00229508476396843
1	D	26	50	20120529	9	1926	38.08	0.00709221030462296	0.00280369252954029
1	D	26	50	20120529	9	1928	38.12	0.00381687472360412	0.00388847635626707
1	D	26	50	20120529	9	1930	38.16	0.00059054729937576	0.00444929971498887
1	D	26	50	20120529	9	1932	38.2	-0.00211551499688610	0.00341827438840858
1	D	26	50	20120529	9	1934	38.24	-0.00414187089973239	0.000897353860664791
1	D	26	50	20120529	9	1936	38.28	-0.00585079949743622	-0.00219775858660592
1	D	26	50	20120529	9	1938	38.32	-0.00622152851174452	-0.00388796299674392
1	D	26	50	20120529	9	1940	38.36	-0.00567335105069746	-0.00300934039471272
1	D	26	50	20120529	9	1942	38.4	-0.00621091483895891	-0.00279365161324742
1	D	26	50	20120529	9	1944	38.44	-0.00765656636882356	-0.00185301574650622
1	D	26	50	20120529	9	1946	38.48	-0.00919788944618275	-0.000684620785544819
1	D	26	50	20120529	9	1948	38.52	-0.0112659059592562	0.00114439363548759
1	D	26	50	20120529	9	1950	38.56	-0.0123613720481263	0.00358378687268091
1	D	26	50	20120529	9	1952	38.6	-0.0132516619120471	0.00621016530577086
1	D	26	50	20120529	9	1954	38.64	-0.0129737618759729	0.00833263823338384
1	D	26	50	20120529	9	1956	38.68	-0.0118511591501612	0.00993099654371353
1	D	26	50	20120529	9	1958	38.72	-0.0101197657700191	0.0113074647461069
1	D	26	50	20120529	9	1960	38.76	-0.00777268744443001	0.0131791551827042
1	D	26	50	20120529	9	1962	38.8	-0.00597940100773062	0.0161536493552401
1	D	26	50	20120529	9	1964	38.84	-0.00501797620162252	0.0179266064719804
1	D	26	50	20120529	9	1966	38.88	-0.0046190477688805	0.0212851869059212
1	D	26	50	20120529	9	1968	38.92	-0.00428136892552487	0.0236156340800168
1	D	26	50	20120529	9	1970	38.96	-0.00416100520923129	0.0257468680606487
1	D	26	50	20120529	9	1972	39	-0.00466715224320462	0.0274712186572502
1	D	26	50	20120529	9	1974	39.04	-0.00513320632268468	0.0291979027062296
1	D	26	50	20120529	9	1976	39.08	-0.00488055706976672	0.0297428699024901
1	D	26	50	20120529	9	1978	39.12	-0.00438232963174268	0.0289296971041256
1	D	26	50	20120529	9	1980	39.16	-0.00327393975223277	0.0283496574115182
1	D	26	50	20120529	9	1982	39.2	-0.00229982945047018	0.0278116905723915
1	D	26	50	20120529	9	1984	39.24	0.00024412861620466	0.0265533940552701
1	D	26	50	20120529	9	1986	39.28	0.00263759314663957	0.0252620261539925
1	D	26	50	20120529	9	1988	39.32	0.00462454198857033	0.0245514050521035
1	D	26	50	20120529	9	1990	39.36	0.00466788763425707	0.0252971905742209
1	D	26	50	20120529	9	1992	39.4	0.00486293596877957	0.0251512154503128
1	D	26	50	20120529	9	1994	39.44	0.00493367493116947	0.0251254484792063
1	D	26	50	20120529	9	1996	39.48	0.00501618015039832	0.0236954805777484
1	D	26	50	20120529	9	1998	39.52	0.00678633005321728	0.0224382659340021
1	D	26	50	20120529	9	2000	39.56	0.00811408425524114	0.020439891660701
1	D	26	50	20120529	9	2002	39.6	0.00919888646674426	0.0175549370056531
1	D	26	50	20120529	9	2004	39.64	0.0103853338638294	0.0156530389673635
1	D	26	50	20120529	9	2006	39.68	0.0108655230078653	0.0128150729721391
1	D	26	50	20120529	9	2008	39.72	0.0114932287685924	0.0094365945533757
1	D	26	50	20120529	9	2010	39.76	0.0107844461443345	0.00673210203416808
1	D	26	50	20120529	9	2012	39.8	0.00999445937732506	0.00463170498026375
1	D	26	50	20120529	9	2014	39.84	0.00874804932519526	0.00394744481917734
1	D	26	50	20120529	9	2016	39.88	0.00848855527863546	0.00296019647342031
1	D	26	50	20120529	9	2018	39.92	0.00771768160792152	0.00226597317778698
1	D	26	50	20120529	9	2020	39.96	0.00777896655264696	0.00193481385895388
1	D	26	50	20120529	9	2022	40	0.00774527786427089	0.00108328546745745
1	D	26	50	20120529	9	2024	40.04	0.00727455122318075	2.09932932266500e-05
1	D	26	50	20120529	9	2026	40.08	0.00612333259304115	-0.00104565536588302
1	D	26	50	20120529	9	2028	40.12	0.00606612058337535	-0.00232757632056392
1	D	26	50	20120529	9	2030	40.16	0.00671578908072611	-0.00313143652262022
1	D	26	50	20120529	9	2032	40.2	0.00677765385301212	-0.00398980051537042
1	D	26	50	20120529	9	2034	40.24	0.00739206600625292	-0.00536688390066342
1	D	26	50	20120529	9	2036	40.28	0.00743026391457262	-0.00800055967573522
1	D	26	50	20120529	9	2038	40.32	0.00805624433475363	-0.0100236841005914
1	D	26	50	20120529	9	2040	40.36	0.00722591712587752	-0.0114590118714508
1	D	26	50	20120529	9	2042	40.4	0.00627294224580459	-0.0118393716801188
1	D	26	50	20120529	9	2044	40.44	0.00565289445151774	-0.0114359531193163
1	D	26	50	20120529	9	2046	40.48	0.00331898245419436	-0.0125495402336679
1	D	26	50	20120529	9	2048	40.52	0.0013928235822422	-0.0123341555081185
1	D	26	50	20120529	9	2050	40.56	-0.00072538549148022	-0.0112138155240065
1	D	26	50	20120529	9	2052	40.6	-0.00193948783477752	-0.00989378858488752
1	D	26	50	20120529	9	2054	40.64	-0.00360811841702153	-0.00884090658770072
1	D	26	50	20120529	9	2056	40.68	-0.00506086222790149	-0.00751332067709082
1	D	26	50	20120529	9	2058	40.72	-0.0071471242172499	-0.00488810189912202
1	D	26	50	20120529	9	2060	40.76	-0.00869719420549236	-0.00306819996317872
1	D	26	50	20120529	9	2062	40.8	-0.0100831800651605	-0.000661293332833419
1	D	26	50	20120529	9	2064	40.84	-0.0112154970239322	0.00170138942520283
1	D	26	50	20120529	9	2066	40.88	-0.0130763065013806	0.0041103480794271
1	D	26	50	20120529	9	2068	40.92	-0.0148578903208514	0.00602642360867954
1	D	26	50	20120529	9	2070	40.96	-0.0174970249602739	0.00733223770149673
1	D	26	50	20120529	9	2072	41	-0.0181269156809549	0.00706579986634564
1	D	26	50	20120529	9	2074	41.04	-0.0185293301501282	0.00601001873135601
1	D	26	50	20120529	9	2076	41.08	-0.0187675473536421	0.00470278335390862
1	D	26	50	20120529	9	2078	41.12	-0.0201942837771100	0.00252624504180613
1	D	26	50	20120529	9	2080	41.16	-0.0213754915129465	8.70660579675112e-05
1	D	26	50	20120529	9	2082	41.2	-0.0225404852902904	-0.00291039494282132
1	D	26	50	20120529	9	2084	41.24	-0.0231248736896020	-0.00607437959057962
1	D	26	50	20120529	9	2086	41.28	-0.0235791402990397	-0.00867297579823672
1	D	26	50	20120529	9	2088	41.32	-0.0230344495815307	-0.0118541848600779
1	D	26	50	20120529	9	2090	41.36	-0.0223344555874561	-0.0153270273858974
1	D	26	50	20120529	9	2092	41.4	-0.0223582497306430	-0.0185652582456803
1	D	26	50	20120529	9	2094	41.44	-0.0220866075895824	-0.0212337095322508
1	D	26	50	20120529	9	2096	41.48	-0.0207877726406955	-0.0233810726185615
1	D	26	50	20120529	9	2098	41.52	-0.0190105304568612	-0.0247405561160708
1	D	26	50	20120529	9	2100	41.56	-0.0176061456787466	-0.0264969386498601
1	D	26	50	20120529	9	2102	41.6	-0.0152524700468891	-0.0291080011500695
1	D	26	50	20120529	9	2104	41.64	-0.0129023299489375	-0.0312161693074991
1	D	26	50	20120529	9	2106	41.68	-0.0111351286813961	-0.0329119527901407
1	D	26	50	20120529	9	2108	41.72	-0.00899118092083848	-0.0344719717707944
1	D	26	50	20120529	9	2110	41.76	-0.00689213444088622	-0.0371352894621336
1	D	26	50	20120529	9	2112	41.8	-0.00466651584710156	-0.0392066173562633
1	D	26	50	20120529	9	2114	41.84	-0.00214928641675558	-0.0407555347604524
1	D	26	50	20120529	9	2116	41.88	0.000436037396618690	-0.0422794912952657
1	D	26	50	20120529	9	2118	41.92	0.00401435126281321	-0.0429872344725553
1	D	26	50	20120529	9	2120	41.96	0.00584505071930518	-0.0431084325748507
1	D	26	50	20120529	9	2122	42	0.00893595588122786	-0.0426680464715277
1	D	26	50	20120529	9	2124	42.04	0.0112928134936007	-0.0418086996003517
1	D	26	50	20120529	9	2126	42.08	0.0136464184147802	-0.0396802374783021
1	D	26	50	20120529	9	2128	42.12	0.0161765878992219	-0.0365138133121487
1	D	26	50	20120529	9	2130	42.16	0.0176395918294968	-0.0343982912441948
1	D	26	50	20120529	9	2132	42.2	0.0201241529265520	-0.0309984511295718
1	D	26	50	20120529	9	2134	42.24	0.0221311341035938	-0.0289322144042665
1	D	26	50	20120529	9	2136	42.28	0.0241579991233225	-0.026518703396585
1	D	26	50	20120529	9	2138	42.32	0.0251912023387889	-0.0235364310494561
1	D	26	50	20120529	9	2140	42.36	0.0248621784824350	-0.0207188297295298
1	D	26	50	20120529	9	2142	42.4	0.0245126174167283	-0.0174996228705880
1	D	26	50	20120529	9	2144	42.44	0.0242887148828927	-0.0143434135689957
1	D	26	50	20120529	9	2146	42.48	0.0242271753797260	-0.0112390945914339
1	D	26	50	20120529	9	2148	42.52	0.0243700958023394	-0.00799833936044222
1	D	26	50	20120529	9	2150	42.56	0.0241726786601000	-0.00568255758098852
1	D	26	50	20120529	9	2152	42.6	0.0234988412529682	-0.00233041181875652
1	D	26	50	20120529	9	2154	42.64	0.0230764651593621	0.00040783797818497
1	D	26	50	20120529	9	2156	42.68	0.0226457664189414	0.00321059712677408
1	D	26	50	20120529	9	2158	42.72	0.0219610042120403	0.00655266661737418
1	D	26	50	20120529	9	2160	42.76	0.0216815556121154	0.00824590451560349
1	D	26	50	20120529	9	2162	42.8	0.0213416493823990	0.0103224649999140
1	D	26	50	20120529	9	2164	42.84	0.0207029198269532	0.0129201631819591
1	D	26	50	20120529	9	2166	42.88	0.0205043642427960	0.0163964415396284
1	D	26	50	20120529	9	2168	42.92	0.0205518111078136	0.0188218885097763
1	D	26	50	20120529	9	2170	42.96	0.0196502782460720	0.0219687682444977
1	D	26	50	20120529	9	2172	43	0.0188296808265050	0.0235083518391752
1	D	26	50	20120529	9	2174	43.04	0.0172423463108940	0.0244550476110312
1	D	26	50	20120529	9	2176	43.08	0.0155945895208307	0.0253603422808487
1	D	26	50	20120529	9	2178	43.12	0.0125222317697785	0.0267152790817549
1	D	26	50	20120529	9	2180	43.16	0.0107900252168380	0.027958592006183
1	D	26	50	20120529	9	2182	43.2	0.0079503833785422	0.0294428515663005
1	D	26	50	20120529	9	2184	43.24	0.00503081726076888	0.0313672356002318
1	D	26	50	20120529	9	2186	43.28	0.0018055618104208	0.032850604205805
1	D	26	50	20120529	9	2188	43.32	0.000296525228690579	0.0336314622242693
1	D	26	50	20120529	9	2190	43.36	0.00046729151634713	0.0349586309418783
1	D	26	50	20120529	9	2192	43.4	0.000827915974752279	0.0365610763294033
1	D	26	50	20120529	9	2194	43.44	0.00237803546046943	0.039065648548366
1	D	26	50	20120529	9	2196	43.48	0.00394837820012851	0.041386231582864
1	D	26	50	20120529	9	2198	43.52	0.00556008668648701	0.0429464626955521
1	D	26	50	20120529	9	2200	43.56	0.00767270961663806	0.0446779550706436
1	D	26	50	20120529	9	2202	43.6	0.00996606904006036	0.0467135033616454
1	D	26	50	20120529	9	2204	43.64	0.0122868642065928	0.0477962959756763
1	D	26	50	20120529	9	2206	43.68	0.0153965076982169	0.0498861500674732
1	D	26	50	20120529	9	2208	43.72	0.0178533502094495	0.0500310362469383
1	D	26	50	20120529	9	2210	43.76	0.0210591602233150	0.0504354306150989
1	D	26	50	20120529	9	2212	43.8	0.0232950318654268	0.050347890795588
1	D	26	50	20120529	9	2214	43.84	0.0258128835497403	0.049485234664676
1	D	26	50	20120529	9	2216	43.88	0.0288514981651942	0.0490121448727232
1	D	26	50	20120529	9	2218	43.92	0.0308684354057151	0.0474275327182197
1	D	26	50	20120529	9	2220	43.96	0.0331502336332650	0.0465516041930249
1	D	26	50	20120529	9	2222	44	0.0352372663690049	0.0443853754977921
1	D	26	50	20120529	9	2224	44.04	0.0375340128339091	0.0422648400427596
1	D	26	50	20120529	9	2226	44.08	0.0393860103466504	0.0398092561815974
1	D	26	50	20120529	9	2228	44.12	0.0394218677315244	0.0371942975230236
1	D	26	50	20120529	9	2230	44.16	0.0399784385500641	0.0349962490226374
1	D	26	50	20120529	9	2232	44.2	0.0401377497078655	0.0316836658848128
1	D	26	50	20120529	9	2234	44.24	0.0402131272907399	0.0279302016689184
1	D	26	50	20120529	9	2236	44.28	0.0408197541983199	0.0254262658460587
1	D	26	50	20120529	9	2238	44.32	0.0417425992584464	0.0233050162131772
1	D	26	50	20120529	9	2240	44.36	0.0431797230805300	0.0196614363910791
1	D	26	50	20120529	9	2242	44.4	0.0444354033025611	0.0176398181036668
1	D	26	50	20120529	9	2244	44.44	0.0457689359812008	0.0153644191924866
1	D	26	50	20120529	9	2246	44.48	0.046677851037738	0.0120432800626096
1	D	26	50	20120529	9	2248	44.52	0.0476460216425386	0.00918685150932843
1	D	26	50	20120529	9	2250	44.56	0.0488484567239463	0.00735070733062132
1	D	26	50	20120529	9	2252	44.6	0.0497883430574995	0.00718453723704248
1	D	26	50	20120529	9	2254	44.64	0.0497073086203755	0.0066588740559084
1	D	26	50	20120529	9	2256	44.68	0.0490429110887726	0.00469156156929118
1	D	26	50	20120529	9	2258	44.72	0.0492008787436897	0.00434635203871591
1	D	26	50	20120529	9	2260	44.76	0.0488968935384576	0.00454625112575735
1	D	26	50	20120529	9	2262	44.8	0.0483038430810764	0.0036583371406214
1	D	26	50	20120529	9	2264	44.84	0.0486993986144722	0.00293086568413668
1	D	26	50	20120529	9	2266	44.88	0.0482140405198657	0.00164053722982747
1	D	26	50	20120529	9	2268	44.92	0.0478378597122745	0.000555976848843551
1	D	26	50	20120529	9	2270	44.96	0.0482800135825504	-0.00131226997772942
1	D	26	50	20120529	9	2272	45	0.0490678719581485	-0.00266256108708322
1	D	26	50	20120529	9	2274	45.04	0.049857285968665	-0.00399574021233242
1	D	26	50	20120529	9	2276	45.08	0.0495642609185414	-0.00504296535526962
1	D	26	50	20120529	9	2278	45.12	0.0484813268831542	-0.00608106882072962
1	D	26	50	20120529	9	2280	45.16	0.0473291670938889	-0.00652640467152092
1	D	26	50	20120529	9	2282	45.2	0.0454578797081568	-0.00755750777984712
1	D	26	50	20120529	9	2284	45.24	0.0431490346462265	-0.00920478373729932
1	D	26	50	20120529	9	2286	45.28	0.0404486645595532	-0.0102665045692509
1	D	26	50	20120529	9	2288	45.32	0.0385192529964076	-0.0121707431309863
1	D	26	50	20120529	9	2290	45.36	0.0359638256577419	-0.0141973960186807
1	D	26	50	20120529	9	2292	45.4	0.0343311160999821	-0.0158766332026425
1	D	26	50	20120529	9	2294	45.44	0.0341349646788810	-0.0194356430537106
1	D	26	50	20120529	9	2296	45.48	0.0346895626695012	-0.0212101133789626
1	D	26	50	20120529	9	2298	45.52	0.0355849578443821	-0.0237290540077191
1	D	26	50	20120529	9	2300	45.56	0.0373367441840937	-0.0250448383061510
1	D	26	50	20120529	9	2302	45.6	0.0398512653954677	-0.0273508054434819
1	D	26	50	20120529	9	2304	45.64	0.0417918775300273	-0.029194204537764
1	D	26	50	20120529	9	2306	45.68	0.0438983344890464	-0.0322968618143899
1	D	26	50	20120529	9	2308	45.72	0.0451073456635192	-0.034850507243967
1	D	26	50	20120529	9	2310	45.76	0.0460458941510423	-0.0369750039111878
1	D	26	50	20120529	9	2312	45.8	0.0472319887018436	-0.0403621931783886
1	D	26	50	20120529	9	2314	45.84	0.0471728682109754	-0.0425809592003568
1	D	26	50	20120529	9	2316	45.88	0.0470402432630961	-0.0452873114103989
1	D	26	50	20120529	9	2318	45.92	0.0458139928252980	-0.0488474384901813
1	D	26	50	20120529	9	2320	45.96	0.0448413320924368	-0.050713740773106
1	D	26	50	20120529	9	2322	46	0.043244069797618	-0.0528573137670696
1	D	26	50	20120529	9	2324	46.04	0.0416245831366664	-0.0557600578145185
1	D	26	50	20120529	9	2326	46.08	0.0398151675942882	-0.05842478971942
1	D	26	50	20120529	9	2328	46.12	0.0382064289564106	-0.0609275941714298
1	D	26	50	20120529	9	2330	46.16	0.0369064838498773	-0.0635612840886372
1	D	26	50	20120529	9	2332	46.2	0.0354261558034632	-0.0671373352131319
1	D	26	50	20120529	9	2334	46.24	0.0343498685718192	-0.0697575193908187
1	D	26	50	20120529	9	2336	46.28	0.0326936123582460	-0.072413200328921
1	D	26	50	20120529	9	2338	46.32	0.0307448967799739	-0.0744925892403563
1	D	26	50	20120529	9	2340	46.36	0.0292809029002053	-0.0769995656223751
1	D	26	50	20120529	9	2342	46.4	0.0279444003730846	-0.078926785154499
1	D	26	50	20120529	9	2344	46.44	0.0256719713103854	-0.0810949866776513
1	D	26	50	20120529	9	2346	46.48	0.0241253166478961	-0.0828287417944426
1	D	26	50	20120529	9	2348	46.52	0.0217107591221784	-0.0850280560159671
1	D	26	50	20120529	9	2350	46.56	0.0196538562063848	-0.0874294613555548
1	D	26	50	20120529	9	2352	46.6	0.0171744569888323	-0.0894524938565295
1	D	26	50	20120529	9	2354	46.64	0.0155399796641196	-0.091293587782705
1	D	26	50	20120529	9	2356	46.68	0.0135578179350975	-0.093156248465706
1	D	26	50	20120529	9	2358	46.72	0.0116389422629916	-0.095769220154225
1	D	26	50	20120529	9	2360	46.76	0.00970288389610276	-0.09776029142869
1	D	26	50	20120529	9	2362	46.8	0.00792415678802799	-0.099817477187196
1	D	26	50	20120529	9	2364	46.84	0.00637538080519509	-0.102126675802517
1	D	26	50	20120529	9	2366	46.88	0.00437886480851487	-0.104443086907006
1	D	26	50	20120529	9	2368	46.92	0.00281007770377439	-0.106400075634618
1	D	26	50	20120529	9	2370	46.96	0.00098185312101659	-0.107469998905231
1	D	26	50	20120529	9	2372	47	-0.00136595352455711	-0.10878401543671
1	D	26	50	20120529	9	2374	47.04	-0.0040101086221261	-0.110486162880383
1	D	26	50	20120529	9	2376	47.08	-0.00664521275289587	-0.111598441847189
1	D	26	50	20120529	9	2378	47.12	-0.00847661931616904	-0.112832201759003
1	D	26	50	20120529	9	2380	47.16	-0.0115850607262651	-0.114069780047436
1	D	26	50	20120529	9	2382	47.2	-0.0138140734325994	-0.115142956009243
1	D	26	50	20120529	9	2384	47.24	-0.0157931238917843	-0.116053285279342
1	D	26	50	20120529	9	2386	47.28	-0.0169168579884460	-0.117417577102964
1	D	26	50	20120529	9	2388	47.32	-0.0175958926304194	-0.118642073915945
1	D	26	50	20120529	9	2390	47.36	-0.0186620682350925	-0.120511805666758
1	D	26	50	20120529	9	2392	47.4	-0.0184500776220928	-0.122893199884438
1	D	26	50	20120529	9	2394	47.44	-0.0183590729793541	-0.124429530787922
1	D	26	50	20120529	9	2396	47.48	-0.0183797204973647	-0.127152457580915
1	D	26	50	20120529	9	2398	47.52	-0.0182102270019143	-0.129468727264048
1	D	26	50	20120529	9	2400	47.56	-0.0182156717241294	-0.131539348051397
1	D	26	50	20120529	9	2402	47.6	-0.0171825887168159	-0.133252667782212
1	D	26	50	20120529	9	2404	47.64	-0.0167443946445146	-0.134562017408935
1	D	26	50	20120529	9	2406	47.68	-0.0149030885863048	-0.136510803697885
1	D	26	50	20120529	9	2408	47.72	-0.0131397764060599	-0.13754155325282
1	D	26	50	20120529	9	2410	47.76	-0.0114156379414928	-0.137526209035669
1	D	26	50	20120529	9	2412	47.8	-0.00891594475932024	-0.139133533459984
1	D	26	50	20120529	9	2414	47.84	-0.00649127560663157	-0.140274096698038
1	D	26	50	20120529	9	2416	47.88	-0.00424338314923953	-0.141502341176959
1	D	26	50	20120529	9	2418	47.92	-0.00223873542457569	-0.142976658815733
1	D	26	50	20120529	9	2420	47.96	-0.00080401576554818	-0.144104494131725
1	D	26	50	20120529	9	2422	48	0.000761518647998829	-0.145645986914712
1	D	26	50	20120529	9	2424	48.04	0.00146084725459234	-0.146355215016242
1	D	26	50	20120529	9	2426	48.08	0.00187026208089935	-0.145435269093918
1	D	26	50	20120529	9	2428	48.12	0.00342943253341569	-0.144877361843562
1	D	26	50	20120529	9	2430	48.16	0.00508264818782984	-0.144471482551161
1	D	26	50	20120529	9	2432	48.2	0.00602239310002675	-0.143179598461933
1	D	26	50	20120529	9	2434	48.24	0.00639645258727444	-0.140896350665482
1	D	26	50	20120529	9	2436	48.28	0.00692423708875208	-0.138419779875054
1	D	26	50	20120529	9	2438	48.32	0.00817100776534026	-0.136357007972977
1	D	26	50	20120529	9	2440	48.36	0.0101470883760442	-0.133252384939499
1	D	26	50	20120529	9	2442	48.4	0.0118517814041287	-0.131267677626065
1	D	26	50	20120529	9	2444	48.44	0.0142114674436263	-0.129155478959982
1	D	26	50	20120529	9	2446	48.48	0.0162282774049266	-0.127008561350944
1	D	26	50	20120529	9	2448	48.52	0.0187482645517192	-0.124794044333624
1	D	26	50	20120529	9	2450	48.56	0.0209515385712184	-0.122518645422444
1	D	26	50	20120529	9	2452	48.6	0.0220054105178988	-0.122180365538324
1	D	26	50	20120529	9	2454	48.64	0.0233657425435455	-0.121159444767647
1	D	26	50	20120529	9	2456	48.68	0.0243657329534995	-0.120076015757513
1	D	26	50	20120529	9	2458	48.72	0.0257991798203209	-0.117683732095402
1	D	26	50	20120529	9	2460	48.76	0.0278578505030674	-0.11627135701066
1	D	26	50	20120529	9	2462	48.8	0.0297734734839799	-0.114488670104611
1	D	26	50	20120529	9	2464	48.84	0.0328074565500170	-0.113956430830412
1	D	26	50	20120529	9	2466	48.88	0.0350938863269837	-0.114724702348171
1	D	26	50	20120529	9	2468	48.92	0.0381187477155435	-0.115546501849266
1	D	26	50	20120529	9	2470	48.96	0.0404285827269675	-0.116066508176151
1	D	26	50	20120529	9	2472	49	0.0432514237081423	-0.117172352471248
1	D	26	50	20120529	9	2474	49.04	0.0465902405075489	-0.118268509403444
1	D	26	50	20120529	9	2476	49.08	0.0487468454794898	-0.119798759188609
1	D	26	50	20120529	9	2478	49.12	0.051525209444128	-0.120892511957749
1	D	26	50	20120529	9	2480	49.16	0.0536233366852647	-0.122594376558709
1	D	26	50	20120529	9	2482	49.2	0.0561631935326087	-0.124209479157617
1	D	26	50	20120529	9	2484	49.24	0.0584649675267271	-0.12553799137811
1	D	26	50	20120529	9	2486	49.28	0.0608890709939908	-0.126475473548607
1	D	26	50	20120529	9	2488	49.32	0.0625793390437391	-0.12741422851131
1	D	26	50	20120529	9	2490	49.36	0.0646119174862599	-0.128457564566951
1	D	26	50	20120529	9	2492	49.4	0.0653687338741638	-0.129219613545036
1	D	26	50	20120529	9	2494	49.44	0.0662608197893088	-0.128313385494267
1	D	26	50	20120529	9	2496	49.48	0.0655506724489631	-0.127518809604248
1	D	26	50	20120529	9	2498	49.52	0.0666932862966825	-0.125777983419645
1	D	26	50	20120529	9	2500	49.56	0.0665648049945409	-0.124096271361949
1	D	26	50	20120529	9	2502	49.6	0.0670252729304496	-0.121674289215029
1	D	26	50	20120529	9	2504	49.64	0.067722197373987	-0.118362483894663
1	D	26	50	20120529	9	2506	49.68	0.0689090761062086	-0.115963624139488
1	D	26	50	20120529	9	2508	49.72	0.070091005090962	-0.113398594290734
1	D	26	50	20120529	9	2510	49.76	0.07078828308789	-0.112916276755286
1	D	26	50	20120529	9	2512	49.8	0.0724180227971688	-0.109375934523242
1	D	26	50	20120529	9	2514	49.84	0.0730666518475512	-0.10657628664449
1	D	26	50	20120529	9	2516	49.88	0.073649944231352	-0.104937990943159
1	D	26	50	20120529	9	2518	49.92	0.0734314482359653	-0.103132747330789
1	D	26	50	20120529	9	2520	49.96	0.073346029736798	-0.102127807173367
1	D	26	50	20120529	9	2522	50	0.0745638090353575	-0.10035707037192
1	D	26	50	20120529	9	2524	50.04	0.0751435658852523	-0.098921714316789
1	D	26	50	20120529	9	2526	50.08	0.0768404807387438	-0.097206414686987
1	D	26	50	20120529	9	2528	50.12	0.0789448305195549	-0.095693206175248
1	D	26	50	20120529	9	2530	50.16	0.0802767368525979	-0.094308973940397
1	D	26	50	20120529	9	2532	50.2	0.0823621361716733	-0.092519145255857
1	D	26	50	20120529	9	2534	50.24	0.0849055285529232	-0.09184251477694
1	D	26	50	20120529	9	2536	50.28	0.0875468552233674	-0.090691769201237
1	D	26	50	20120529	9	2538	50.32	0.0892369818517595	-0.0891515492104565
1	D	26	50	20120529	9	2540	50.36	0.09103579079242	-0.0874672915683483
1	D	26	50	20120529	9	2542	50.4	0.0925578459170986	-0.0858448272807411
1	D	26	50	20120529	9	2544	50.44	0.093826939247662	-0.0836084118735145
1	D	26	50	20120529	9	2546	50.48	0.095426867335046	-0.0816874573074719
1	D	26	50	20120529	9	2548	50.52	0.0961691173232575	-0.0800669806970267
1	D	26	50	20120529	9	2550	50.56	0.0967996656532449	-0.0779741355435454
1	D	26	50	20120529	9	2552	50.6	0.0967487963914064	-0.0754497219083026
1	D	26	50	20120529	9	2554	50.64	0.0958007005481236	-0.0739681988514283
1	D	26	50	20120529	9	2556	50.68	0.0940743417682636	-0.072679454316309
1	D	26	50	20120529	9	2558	50.72	0.0920295586626996	-0.0715988254490285
1	D	26	50	20120529	9	2560	50.76	0.0903875860061063	-0.069845271342364
1	D	26	50	20120529	9	2562	50.8	0.0876963588101137	-0.0675895794971754
1	D	26	50	20120529	9	2564	50.84	0.0853307472157897	-0.0655923422515784
1	D	26	50	20120529	9	2566	50.88	0.0829527471106594	-0.0630177664612782
1	D	26	50	20120529	9	2568	50.92	0.0808310095740988	-0.0607172581882981
1	D	26	50	20120529	9	2570	50.96	0.0801869979309975	-0.0589500357075532
1	D	26	50	20120529	9	2572	51	0.0788760997404236	-0.0563845745236625
1	D	26	50	20120529	9	2574	51.04	0.0784230564257174	-0.0538621125031357
1	D	26	50	20120529	9	2576	51.08	0.0779147880714005	-0.051679980976394
1	D	26	50	20120529	9	2578	51.12	0.0768057617957875	-0.0495323562605742
1	D	26	50	20120529	9	2580	51.16	0.0755415962923822	-0.0478166323667032
1	D	26	50	20120529	9	2582	51.2	0.0733017648522957	-0.0465605278806034
1	D	26	50	20120529	9	2584	51.24	0.0703249160141785	-0.0462173689596936
1	D	26	50	20120529	9	2586	51.28	0.0670553603239891	-0.045562057750229
1	D	26	50	20120529	9	2588	51.32	0.0645100516833622	-0.0452530591579182
1	D	26	50	20120529	9	2590	51.36	0.0617179698471689	-0.0445202136898965
1	D	26	50	20120529	9	2592	51.4	0.0594306703288614	-0.0433412757668276
1	D	26	50	20120529	9	2594	51.44	0.0573815031612540	-0.0435898662268216
1	D	26	50	20120529	9	2596	51.48	0.0551639880111818	-0.0448585854978977
1	D	26	50	20120529	9	2598	51.52	0.0539458707155809	-0.0450000620084639
1	D	26	50	20120529	9	2600	51.56	0.0522694605445303	-0.0457348887896866
1	D	26	50	20120529	9	2602	51.6	0.051571927989161	-0.0454731602856982
1	D	26	50	20120529	9	2604	51.64	0.0502279230590919	-0.0445336345766034
1	D	26	50	20120529	9	2606	51.68	0.0495016395419996	-0.0432773321006049
1	D	26	50	20120529	9	2608	51.72	0.0494508537187612	-0.0420489617566768
1	D	26	50	20120529	9	2610	51.76	0.0491281931163312	-0.0409494892007845
1	D	26	50	20120529	9	2612	51.8	0.0500285543021363	-0.0398722098983264
1	D	26	50	20120529	9	2614	51.84	0.0502211560471959	-0.0377839962942619
1	D	26	50	20120529	9	2616	51.88	0.0505409380179197	-0.0371774118130889
1	D	26	50	20120529	9	2618	51.92	0.0506345660268166	-0.037088592130304
1	D	26	50	20120529	9	2620	51.96	0.0512027899651103	-0.0363058319945983
1	D	26	50	20120529	9	2622	52	0.0507536498798363	-0.0359214346062097
1	D	26	50	20120529	9	2624	52.04	0.0502985135290577	-0.0347428714497348
1	D	26	50	20120529	9	2626	52.08	0.0500093209976881	-0.0336570241344091
1	D	26	50	20120529	9	2628	52.12	0.0496516734588317	-0.0331801442501091
1	D	26	50	20120529	9	2630	52.16	0.0496525997687151	-0.0332226342965906
1	D	26	50	20120529	9	2632	52.2	0.0498538777139798	-0.0329687476068056
1	D	26	50	20120529	9	2634	52.24	0.0503111495272375	-0.0322323100363354
1	D	26	50	20120529	9	2636	52.28	0.0510523459263451	-0.0317227618187446
1	D	26	50	20120529	9	2638	52.32	0.051609362222157	-0.0305463199826133
1	D	26	50	20120529	9	2640	52.36	0.0527101789880404	-0.0294183503163323
1	D	26	50	20120529	9	2642	52.4	0.0523132092410823	-0.0288854746460301
1	D	26	50	20120529	9	2644	52.44	0.0524587318166505	-0.0276336128006175
1	D	26	50	20120529	9	2646	52.48	0.0514771261830073	-0.0270110759904608
1	D	26	50	20120529	9	2648	52.52	0.0504373963719506	-0.026301423624862
1	D	26	50	20120529	9	2650	52.56	0.0492740642955425	-0.0246011146588208
1	D	26	50	20120529	9	2652	52.6	0.0475706440596641	-0.0233386462116904
1	D	26	50	20120529	9	2654	52.64	0.0463490463844862	-0.0213081183788351
1	D	26	50	20120529	9	2656	52.68	0.0453006191600209	-0.0191133296407101
1	D	26	50	20120529	9	2658	52.72	0.0441012953484504	-0.0163836853332957
1	D	26	50	20120529	9	2660	52.76	0.0421030822954953	-0.0135141753045626
1	D	26	50	20120529	9	2662	52.8	0.0410806058898996	-0.0118810414827341
1	D	26	50	20120529	9	2664	52.84	0.0389616189987179	-0.00943056293253222
1	D	26	50	20120529	9	2666	52.88	0.0368204289546069	-0.00718005418004972
1	D	26	50	20120529	9	2668	52.92	0.0358080641759821	-0.00588357389674422
1	D	26	50	20120529	9	2670	52.96	0.0332592270725171	-0.00444404591160462
1	D	26	50	20120529	9	2672	53	0.0324894706305174	-0.00425100576034072
1	D	26	50	20120529	9	2674	53.04	0.0313407049538017	-0.00421805458433742
1	D	26	50	20120529	9	2676	53.08	0.0298588212724691	-0.00402140818848942
1	D	26	50	20120529	9	2678	53.12	0.0280693461413203	-0.00342001387109032
1	D	26	50	20120529	9	2680	53.16	0.0259826740300388	-0.00347332972239172
1	D	26	50	20120529	9	2682	53.2	0.0251426028897179	-0.00482817459941642
1	D	26	50	20120529	9	2684	53.24	0.0239688339172195	-0.00634559746757152
1	D	26	50	20120529	9	2686	53.28	0.0232714003567996	-0.00797952324899492
1	D	26	50	20120529	9	2688	53.32	0.0217157230117823	-0.0102295794531373
1	D	26	50	20120529	9	2690	53.36	0.0212611099200219	-0.0110405743626158
1	D	26	50	20120529	9	2692	53.4	0.0202015478850732	-0.0136151833869347
1	D	26	50	20120529	9	2694	53.44	0.0200686662574323	-0.0149449139524120
1	D	26	50	20120529	9	2696	53.48	0.0193020422984733	-0.0167622985882142
1	D	26	50	20120529	9	2698	53.52	0.0184264814688047	-0.0172458394183930
1	D	26	50	20120529	9	2700	53.56	0.0166621722679983	-0.0176353916152165
1	D	26	50	20120529	9	2702	53.6	0.0142885986513182	-0.0161170495082459
1	D	26	50	20120529	9	2704	53.64	0.0130399894970990	-0.0152238322222511
1	D	26	50	20120529	9	2706	53.68	0.00998047987626096	-0.0134696417194835
1	D	26	50	20120529	9	2708	53.72	0.00830496207396816	-0.0130246877063540
1	D	26	50	20120529	9	2710	53.76	0.00607071677745306	-0.0119710278917079
1	D	26	50	20120529	9	2712	53.8	0.00489889941967071	-0.00981421078773272
1	D	26	50	20120529	9	2714	53.84	0.00457159383279508	-0.00915397104400322
1	D	26	50	20120529	9	2716	53.88	0.003758329110549	-0.00760111505504292
1	D	26	50	20120529	9	2718	53.92	0.00372071102978988	-0.00677252732884852
1	D	26	50	20120529	9	2720	53.96	0.00290374813907818	-0.00524543123992682
1	D	26	50	20120529	9	2722	54	0.00207938184036747	-0.00411959703612502
1	D	26	50	20120529	9	2724	54.04	0.00073862253042403	-0.00288889182560542
1	D	26	50	20120529	9	2726	54.08	-0.000151250140495800	-0.00164538091127862
1	D	26	50	20120529	9	2728	54.12	-0.00123532261780071	-0.000414711056098119
1	D	26	50	20120529	9	2730	54.16	-0.00320867379632925	0.00177017818709022
1	D	26	50	20120529	9	2732	54.2	-0.00347540154526063	0.0038380624711956
1	D	26	50	20120529	9	2734	54.24	-0.00302532807903539	0.00501006367674105
1	D	26	50	20120529	9	2736	54.28	-0.00300431993656634	0.00610008999314355
1	D	26	50	20120529	9	2738	54.32	-0.00360869046640751	0.00765505245320504
1	D	26	50	20120529	9	2740	54.36	-0.00343985118615105	0.00806503664189227
1	D	26	50	20120529	9	2742	54.4	-0.00324194034195695	0.0078960464650487
1	D	26	50	20120529	9	2744	54.44	-0.00348643665368783	0.00850692308438357
1	D	26	50	20120529	9	2746	54.48	-0.00320459096177468	0.00888451103446937
1	D	26	50	20120529	9	2748	54.52	-0.0034071141220811	0.00892932109829995
1	D	26	50	20120529	9	2750	54.56	-0.00336016788866456	0.0088484620236577
1	D	26	50	20120529	9	2752	54.6	-0.00359274591559854	0.00947980584877402
1	D	26	50	20120529	9	2754	54.64	-0.00339659449449739	0.00962667192722647
1	D	26	50	20120529	9	2756	54.68	-0.00337994920086826	0.0097927854522628
1	D	26	50	20120529	9	2758	54.72	-0.00357086803178863	0.0090582287858306
1	D	26	50	20120529	9	2760	54.76	-0.00350558086268167	0.0096322368575944
1	D	26	50	20120529	9	2762	54.8	-0.00335914611936575	0.00968786494807035
1	D	26	50	20120529	9	2764	54.84	-0.00247644280410036	0.0105921774465688
1	D	26	50	20120529	9	2766	54.88	-0.00166086654978658	0.0121358615534704
1	D	26	50	20120529	9	2768	54.92	-0.000283805791910591	0.0123368085727615
1	D	26	50	20120529	9	2770	54.96	0.00291013614173943	0.0148156166490450
1	D	26	50	20120529	9	2772	55	0.00507659818221002	0.0162036248341073
1	D	26	50	20120529	9	2774	55.04	0.00710901045463717	0.0184803495705022
1	D	26	50	20120529	9	2776	55.08	0.00698844945555164	0.0202597830782514
1	D	26	50	20120529	9	2778	55.12	0.00576442640411429	0.0213815584891292
1	D	26	50	20120529	9	2780	55.16	0.00479101613806508	0.0217296035178970
1	D	26	50	20120529	9	2782	55.2	0.00259766282670597	0.0222509321344624
1	D	26	50	20120529	9	2784	55.24	-0.000161100137957730	0.0230846675980238
1	D	26	50	20120529	9	2786	55.28	-0.00222513776117345	0.0229422209369538
1	D	26	50	20120529	9	2788	55.32	-0.0044879431005807	0.0225458239464884
1	D	26	50	20120529	9	2790	55.36	-0.00538234832596795	0.0214633283173056
1	D	26	50	20120529	9	2792	55.4	-0.00613311187982495	0.0199453539058612
1	D	26	50	20120529	9	2794	55.44	-0.00694887976007643	0.0174968764678499
1	D	26	50	20120529	9	2796	55.48	-0.0082176322651713	0.0154440132530973
1	D	26	50	20120529	9	2798	55.52	-0.00990960656358263	0.0134133348064976
1	D	26	50	20120529	9	2800	55.56	-0.0112745772097139	0.0113356712356084
1	D	26	50	20120529	9	2802	55.6	-0.0114624413393395	0.0090553650033668
1	D	26	50	20120529	9	2804	55.64	-0.0124349182244375	0.00602953487851676
1	D	26	50	20120529	9	2806	55.68	-0.0127714020573330	0.00346249684650398
1	D	26	50	20120529	9	2808	55.72	-0.0138121006046799	0.000848301863253891
1	D	26	50	20120529	9	2810	55.76	-0.0146892524246062	-0.000523428723705519
1	D	26	50	20120529	9	2812	55.8	-0.0153765460737839	-0.000571526126961819
1	D	26	50	20120529	9	2814	55.84	-0.0150108375176220	0.00018070113793223
1	D	26	50	20120529	9	2816	55.88	-0.0150319800103795	0.000168185347905230
1	D	26	50	20120529	9	2818	55.92	-0.0151531003309289	0.00042309027145517
1	D	26	50	20120529	9	2820	55.96	-0.0152617755721295	0.000357534401771361
1	D	26	50	20120529	9	2822	56	-0.0157307358604802	0.000640384185313791
1	D	26	50	20120529	9	2824	56.04	-0.0157522672619674	0.00129208915019437
1	D	26	50	20120529	9	2826	56.08	-0.0162128624770967	0.00140450498626741
1	D	26	50	20120529	9	2828	56.12	-0.0163070349582151	0.00189098030958813
1	D	26	50	20120529	9	2830	56.16	-0.0163018589365768	0.00216327298888745
1	D	26	50	20120529	9	2832	56.2	-0.0162419387079390	0.00210900961449919
1	D	26	50	20120529	9	2834	56.24	-0.0160833770833258	0.00273363946072814
1	D	26	50	20120529	9	2836	56.28	-0.0165150940575114	0.00280048933582152
1	D	26	50	20120529	9	2838	56.32	-0.0166461845836756	0.00399280571919046
1	D	26	50	20120529	9	2840	56.36	-0.0179917522197311	0.00490307842074753
1	D	26	50	20120529	9	2842	56.4	-0.0205018893690618	0.00698060764134829
1	D	26	50	20120529	9	2844	56.44	-0.0223392356292969	0.00843880324551119
1	D	26	50	20120529	9	2846	56.48	-0.0241491461464220	0.0108340567561025
1	D	26	50	20120529	9	2848	56.52	-0.0249830371734753	0.0117410626243305
1	D	26	50	20120529	9	2850	56.56	-0.0235341753788240	0.0139352149663523
1	D	26	50	20120529	9	2852	56.6	-0.0226778690668071	0.0152640100295581
1	D	26	50	20120529	9	2854	56.64	-0.0210903648455687	0.0175525399136649
1	D	26	50	20120529	9	2856	56.68	-0.0189531345994323	0.0188087151104428
1	D	26	50	20120529	9	2858	56.72	-0.0167264058480012	0.0199699753639821
1	D	26	50	20120529	9	2860	56.76	-0.0136057123987075	0.0205317907935179
1	D	26	50	20120529	9	2862	56.8	-0.0105514049624588	0.0210949610396464
1	D	26	50	20120529	9	2864	56.84	-0.0076049263605935	0.0211664848905635
1	D	26	50	20120529	9	2866	56.88	-0.00430097699656717	0.0217656093951950
1	D	26	50	20120529	9	2868	56.92	-0.00149196702403236	0.0223816549651003
1	D	26	50	20120529	9	2870	56.96	0.000218319218691350	0.0236103449212935
1	D	26	50	20120529	9	2872	57	0.00080231870927332	0.0253250081549928
1	D	26	50	20120529	9	2874	57.04	0.00243360698240288	0.027847265114553
1	D	26	50	20120529	9	2876	57.08	0.00283437389277597	0.0274972684710691
1	D	26	50	20120529	9	2878	57.12	0.00360847904147995	0.0269956822758344
1	D	26	50	20120529	9	2880	57.16	0.00367211158071893	0.0259459186195527
1	D	26	50	20120529	9	2882	57.2	0.00428611361202664	0.0260363363636630
1	D	26	50	20120529	9	2884	57.24	0.00529529641013608	0.0250469525554268
1	D	26	50	20120529	9	2886	57.28	0.00769570472916224	0.023264131299089
1	D	26	50	20120529	9	2888	57.32	0.0101549004917627	0.0212936877436447
1	D	26	50	20120529	9	2890	57.36	0.0114070041676946	0.020580399434977
1	D	26	50	20120529	9	2892	57.4	0.0145011620208107	0.0193810049127283
1	D	26	50	20120529	9	2894	57.44	0.0161462388761733	0.0181952646224244
1	D	26	50	20120529	9	2896	57.48	0.0166267815735999	0.0169523193935225
1	D	26	50	20120529	9	2898	57.52	0.0165016024601265	0.0156461729605182
1	D	26	50	20120529	9	2900	57.56	0.0159470539669809	0.0140808153236665
1	D	26	50	20120529	9	2902	57.6	0.0149446664650387	0.0115736904492236
1	D	26	50	20120529	9	2904	57.64	0.0134847030939228	0.00958693252612378
1	D	26	50	20120529	9	2906	57.68	0.0121520260144883	0.00800690949463025
1	D	26	50	20120529	9	2908	57.72	0.0102209739636104	0.00579867158552716
1	D	26	50	20120529	9	2910	57.76	0.00869354553450146	0.00453654962071948
1	D	26	50	20120529	9	2912	57.8	0.00728572421743028	0.00374928521481762
1	D	26	50	20120529	9	2914	57.84	0.00609570593110019	0.00406420229088686
1	D	26	50	20120529	9	2916	57.88	0.0055209907525552	0.00400283249334768
1	D	26	50	20120529	9	2918	57.92	0.00566324649479431	0.00472693812155396
1	D	26	50	20120529	9	2920	57.96	0.00589719984441769	0.00409489779625817
1	D	26	50	20120529	9	2922	58	0.00579990902239423	0.00380158283235418
1	D	26	50	20120529	9	2924	58.04	0.00556885481057372	0.0044440741958759
1	D	26	50	20120529	9	2926	58.08	0.00520284219849594	0.00461476977285433
1	D	26	50	20120529	9	2928	58.12	0.00505495788627858	0.00407260271944736
1	D	26	50	20120529	9	2930	58.16	0.00532959816009144	0.00406656402753603
1	D	26	50	20120529	9	2932	58.2	0.0053406947868086	0.00385319667763333
1	D	26	50	20120529	9	2934	58.24	0.00525588227815274	0.00448068111393793
1	D	26	50	20120529	9	2936	58.28	0.0052332951662413	0.00410240514895403
1	D	26	50	20120529	9	2938	58.32	0.00523353770386725	0.0040558230755298
1	D	26	50	20120529	9	2940	58.36	0.00519411013685506	0.00391124873015518
1	D	26	50	20120529	9	2942	58.4	0.00515468256984288	0.00376667438478056
1	D	26	50	20120529	9	2944	58.44	0.0052403047157632	0.00431846374726592
1	D	26	50	20120529	9	2946	58.48	0.00522218156896139	0.00453262517808389
1	D	26	50	20120529	9	2948	58.52	0.00550254233663404	0.00421212902951109
1	D	26	50	20120529	9	2950	58.56	0.00529490750140643	0.0044293522326916
1	D	26	50	20120529	9	2952	58.6	0.00554342017965444	0.00464270756177901
1	D	26	50	20120529	9	2954	58.64	0.00553813809199897	0.00437011082656379
1	D	26	50	20120529	9	2956	58.68	0.00553813809199897	0.00437011082656379
1	D	26	50	20120529	9	2958	58.72	0.0055397644375957	0.00445400197508376
1	D	26	50	20120529	9	2960	58.76	0.00563895737686055	0.00484575327399673
1	D	26	50	20120529	9	2962	58.8	0.00553017606964282	0.00475862357641892
1	D	26	50	20120529	9	2964	58.84	0.00565869272712347	0.00477397486463849
1	D	26	50	20120529	9	2966	58.88	0.00563868160521589	0.00483137779313521
1	D	26	50	20120529	9	2968	58.92	0.00544779812963458	0.00510828787971567
1	D	26	50	20120529	9	2970	58.96	0.00533083559695851	0.00514980211883914
1	D	26	50	20120529	9	2972	59	0.00587486234120001	0.00486514214193687
1	D	26	50	20120529	9	2974	59.04	0.00536935877439756	0.00524589793040239
1	D	26	50	20120529	9	2976	59.08	0.00568985492297036	0.00507328609404694
1	D	26	50	20120529	9	2978	59.12	0.00520095422339017	0.00511959451714685
1	D	26	50	20120529	9	2980	59.16	0.0054866041497861	0.00516047236016724
1	D	26	50	20120529	9	2982	59.2	0.00586748721747223	0.00538442014883683
1	D	26	50	20120529	9	2984	59.24	0.00599425025013554	0.00483619319031509
1	D	26	50	20120529	9	2986	59.28	0.00624565499511861	0.00534317461029022
1	D	26	50	20120529	9	2988	59.32	0.00596080409938542	0.00507669434873226
1	D	26	50	20120529	9	2990	59.36	0.00583339759955123	0.00504652917344684
1	D	26	50	20120529	9	2992	59.4	0.00624011127795411	0.00476487440036461
1	D	26	50	20120529	9	2994	59.44	0.00631119672266679	0.00529112448012708
1	D	26	50	20120529	9	2996	59.48	0.00613285732138373	0.00516892935727023
1	D	26	50	20120529	9	2998	59.52	0.0066221045032867	0.00513842477072984
1	D	26	50	20120529	9	3000	59.56	0.00640380649779879	0.00523586408517735
1	D	26	50	20120529	9	3002	59.6	0.00643020279394049	0.005131841606597
1	D	26	50	20120529	9	3004	59.64	0.00637642025216344	0.00507392956121782
1	D	26	50	20120529	9	3006	59.68	0.0067896180997498	0.00494423910648039
1	D	26	50	20120529	9	3008	59.72	0.00660912202278412	0.00508457151827468
1	D	26	50	20120529	9	3010	59.76	0.00660594004226878	0.00492097529337936
1	D	26	50	20120529	9	3012	59.8	0.00692729179004682	0.00477685278923791
1	D	26	50	20120529	9	3014	59.84	0.00687944894523174	0.00488533711160755
1	D	26	50	20120529	9	3016	59.88	0.00710267548498452	0.00465444553434671
1	D	26	50	20120529	9	3018	59.92	0.00672101459983908	0.0047711252243103
1	D	26	50	20120529	9	3020	59.96	0.00684779177463802	0.00469559914901177
1	D	26	50	20120529	9	3022	60	0.00692840194769328	0.00464748760361983
1	D	26	50	20120529	9	3024	60.04	0.00713022436517954	0.00451542834116544
1	D	26	50	20120529	9	3026	60.08	0.00734815467514124	0.00512428970617392
1	D	26	50	20120529	9	3028	60.12	0.00704165924083593	0.00463391822448886
1	D	26	50	20120529	9	3030	60.16	0.00732955776679603	0.00483670937826535
1	D	26	50	20120529	9	3032	60.2	0.00721107495454042	0.00497637710968532
1	D	26	50	20120529	9	3034	60.24	0.00703956620476362	0.00485429512391347
1	D	26	50	20120529	9	3036	60.28	0.0074562359466456	0.00480155910017257
1	D	26	50	20120529	9	3038	60.32	0.00746154631857231	0.0050741558353878
1	D	26	50	20120529	9	3040	60.36	0.00731159725455389	0.00497254459093129
1	D	26	50	20120529	9	3042	60.4	0.00718033702276224	0.0045006285962352
1	D	26	50	20120529	9	3044	60.44	0.00727145480258593	0.00515094056075684
1	D	26	50	20120529	9	3046	60.48	0.00734147251605903	0.0047106958787901
1	D	26	50	20120529	9	3048	60.52	0.00756035034910751	0.0051076514836126
1	D	26	50	20120529	9	3050	60.56	0.0072426472723204	0.00491978735398696
1	D	26	50	20120529	9	3052	60.6	0.00759827248578255	0.00509099911891566
1	D	26	50	20120529	9	3054	60.64	0.00731564190534228	0.0048244622888152
1	D	26	50	20120529	9	3056	60.68	0.00760381620294705	0.00508425332022314
1	D	26	50	20120529	9	3058	60.72	0.00755371768749998	0.00494429567502289
1	D	26	50	20120529	9	3060	60.76	0.00746413432939146	0.00520960921039189
1	D	26	50	20120529	9	3062	60.8	0.00742346154733761	0.0046119484167974
1	D	26	50	20120529	9	3064	60.84	0.00736371102432734	0.00464624309568495
1	D	26	50	20120529	9	3066	60.88	0.00730207959727912	0.00467356570170999
1	D	26	50	20120529	9	3068	60.92	0.00775520776479909	0.00494440174104007
1	D	26	50	20120529	9	3070	60.96	0.00769956553218752	0.00533372766369357
1	D	26	50	20120529	9	3072	61	0.00776693159523116	0.00494382191347949
1	D	26	50	20120529	9	3074	61.04	0.00784489718892479	0.00509914498903493
1	D	26	50	20120529	9	3076	61.08	0.00739943405891289	0.0046311958633813
1	D	26	50	20120529	9	3078	61.12	0.00751399242853292	0.00469639817967451
1	D	26	50	20120529	9	3080	61.16	0.00745847747514196	0.00474638355803659
1	D	26	50	20120529	9	3082	61.2	0.00741847644453024	0.00496716350832646
1	D	26	50	20120529	9	3084	61.24	0.00769557744994163	0.00521622065879599
1	D	26	50	20120529	9	3086	61.28	0.00792525280353883	0.00517596506974304
1	D	26	50	20120529	9	3088	61.32	0.00738546869998445	0.00500195316196084
1	D	26	50	20120529	9	3090	61.36	0.00733870772854459	0.0046133202039529
1	D	26	50	20120529	9	3092	61.4	0.00775778163348261	0.00462877755818964
1	D	26	50	20120529	9	3094	61.44	0.00757532687073304	0.0046711827518574
1	D	26	50	20120529	9	3096	61.48	0.0072480142127896	0.00466404804443522
1	D	26	50	20120529	9	3098	61.52	0.00752749109698577	0.0045656470647653
1	D	26	50	20120529	9	3100	61.56	0.00731081943709459	0.00446946640038831
1	D	26	50	20120529	9	3102	61.6	0.00739835925660548	0.00493511035793528
1	D	26	50	20120529	9	3104	61.64	0.00733195485878426	0.00460091047994308
1	D	26	50	20120529	9	3106	61.68	0.00713429022917137	0.0049196317904951
1	D	26	50	20120529	9	3108	61.72	0.00719566002671055	0.00481487392086232
1	D	26	50	20120529	9	3110	61.76	0.00721802581419948	0.00478711997970074
1	D	26	50	20120529	9	3112	61.8	0.00725854303276147	0.0045134979396528
1	D	26	50	20120529	9	3114	61.84	0.00708897882663293	0.00498085309561023
1	D	26	50	20120529	9	3116	61.88	0.00702734739958472	0.00500817570163528
1	D	26	50	20120529	9	3118	61.92	0.00750428385242723	0.00530941026148856
1	D	26	50	20120529	9	3120	61.96	0.00677635277653474	0.0047513403765727
1	D	26	50	20120529	9	3122	62	0.0068699525011604	0.00472071558187951
1	D	26	50	20120529	9	3124	62.04	0.0070487939482581	0.00483368296124188
1	D	26	50	20120529	9	3126	62.08	0.00655981546693198	0.00492235415160267
1	D	26	50	20120529	9	3128	62.12	0.00646892396127826	0.00512184311671102
1	D	26	50	20120529	9	3130	62.16	0.00663632442065637	0.00472154996788131
1	D	26	50	20120529	9	3132	62.2	0.00681431026854883	0.00486649978695674
1	D	26	50	20120529	9	3134	62.24	0.00620193458283785	0.00499469117531805
1	D	26	50	20120529	9	3136	62.28	0.00621726465785397	0.00513141734252828
1	D	26	50	20120529	9	3138	62.32	0.00667967713741091	0.0049954336374383
1	D	26	50	20120529	9	3140	62.36	0.00633299682473077	0.00496262388279124
1	D	26	50	20120529	9	3142	62.4	0.00629107953474204	0.00548024018875542
1	D	26	50	20120529	9	3144	62.44	0.00625770409467003	0.00501834389714874
1	D	26	50	20120529	9	3146	62.48	0.00647347065788129	0.00590844991330637
1	D	26	50	20120529	9	3148	62.52	0.00624164569966928	0.00589618161065278
1	D	26	50	20120529	9	3150	62.56	0.0065942091407689	0.00591083286315897
1	D	26	50	20120529	9	3152	62.6	0.00624035876532752	0.00657535767398246
1	D	26	50	20120529	9	3154	62.64	0.00609456748918248	0.00720468270923849
1	D	26	50	20120529	9	3156	62.68	0.00592824890317959	0.00729601969216436
1	D	26	50	20120529	9	3158	62.72	0.00539742384254285	0.00755308129139691
1	D	26	50	20120529	9	3160	62.76	0.00526566156493655	0.00803507355772491
1	D	26	50	20120529	9	3162	62.8	0.00460050035800999	0.00803809997474839
1	D	26	50	20120529	9	3164	62.84	0.00411166329804011	0.00853298986876523
1	D	26	50	20120529	9	3166	62.88	0.00109351235283375	0.00945179734917122
1	D	26	50	20120529	9	3168	62.92	-0.00130579853646801	0.00974751223349056
1	D	26	50	20120529	9	3170	62.96	-0.00332555854725939	0.00981323498037472
1	D	26	50	20120529	9	3172	63	-0.00503254260131496	0.00951869672173928
1	D	26	50	20120529	9	3174	63.04	-0.00764465161956056	0.00964235555563318
1	D	26	50	20120529	9	3176	63.08	-0.00834837843033304	0.00886537248232978
1	D	26	50	20120529	9	3178	63.12	-0.0078928814550961	0.00803956368578545
1	D	26	50	20120529	9	3180	63.16	-0.00734816881727685	0.00730405949626645
1	D	26	50	20120529	9	3182	63.2	-0.00750606576151581	0.00586754378601473
1	D	26	50	20120529	9	3184	63.24	-0.00744285253659808	0.00434481973832109
1	D	26	50	20120529	9	3186	63.28	-0.00742133315592623	0.00126466754921996
1	D	26	50	20120529	9	3188	63.32	-0.00715774496110332	-0.00110039957288252
1	D	26	50	20120529	9	3190	63.36	-0.00748548188311547	-0.00327327507185842
1	D	26	50	20120529	9	3192	63.4	-0.00720732728860012	-0.00638310948231342
1	D	26	50	20120529	9	3194	63.44	-0.00745828655631104	-0.00912292905630912
1	D	26	50	20120529	9	3196	63.48	-0.00848815222777018	-0.0101035093851196
1	D	26	50	20120529	9	3198	63.52	-0.00952493340354934	-0.00995061168582362
1	D	26	50	20120529	9	3200	63.56	-0.0119101177135765	-0.00962423947989922
1	D	26	50	20120529	9	3202	63.6	-0.0137585443370728	-0.00952010386423382
1	D	26	50	20120529	9	3204	63.64	-0.0148987823060074	-0.00830731673954952
1	D	26	50	20120529	9	3206	63.68	-0.0161668086124380	-0.00739355093049342
1	D	26	50	20120529	9	3208	63.72	-0.0174430041235116	-0.00530078850850552
1	D	26	50	20120529	9	3210	63.76	-0.0193537742305848	-0.00326061786047522
1	D	26	50	20120529	9	3212	63.8	-0.0204394447692152	-0.00145284987689712
1	D	26	50	20120529	9	3214	63.84	-0.0221491723975818	0.00119407707925411
1	D	26	50	20120529	9	3216	63.88	-0.0231713164629904	0.00243811125259903
1	D	26	50	20120529	9	3218	63.92	-0.0235802080302793	0.00440744606461044
1	D	26	50	20120529	9	3220	63.96	-0.0230809199320835	0.00562939729317891
1	D	26	50	20120529	9	3222	64	-0.0227394580674485	0.00747742086580996
1	D	26	50	20120529	9	3224	64.04	-0.0215606403525324	0.00860179135857468
1	D	26	50	20120529	9	3226	64.08	-0.0215648122825414	0.0107813065902260
1	D	26	50	20120529	9	3228	64.12	-0.0202622508809177	0.0127233753647548
1	D	26	50	20120529	9	3230	64.16	-0.0194823545276758	0.0145929232678052
1	D	26	50	20120529	9	3232	64.2	-0.0187290312472709	0.0164383022610746
1	D	26	50	20120529	9	3234	64.24	-0.0175887932783363	0.018023027552663
1	D	26	50	20120529	9	3236	64.28	-0.0168982610801008	0.0197135501608526
1	D	26	50	20120529	9	3238	64.32	-0.0167843532487194	0.0214542278530317
1	D	26	50	20120529	9	3240	64.36	-0.0177213616576732	0.0232038009485181
1	D	26	50	20120529	9	3242	64.4	-0.0195249082137676	0.0252097214653881
1	D	26	50	20120529	9	3244	64.44	-0.0214702084662864	0.0265410126155315
1	D	26	50	20120529	9	3246	64.48	-0.0226482059373364	0.0276635163463939
1	D	26	50	20120529	9	3248	64.52	-0.0246882231431952	0.0294216525050005
1	D	26	50	20120529	9	3250	64.56	-0.0265442299513858	0.0299911633776359
1	D	26	50	20120529	9	3252	64.6	-0.0287523830076752	0.0307199076263268
1	D	26	50	20120529	9	3254	64.64	-0.0310280223351610	0.0319068287849553
1	D	26	50	20120529	9	3256	64.68	-0.0334525147111543	0.032301146881484
1	D	26	50	20120529	9	3258	64.72	-0.0362499988431558	0.0319974869453712
1	D	26	50	20120529	9	3260	64.76	-0.0391098992907326	0.0316200969851841
1	D	26	50	20120529	9	3262	64.8	-0.0410028948546471	0.0312004291105499
1	D	26	50	20120529	9	3264	64.84	-0.0438446862975577	0.0314503913576994
1	D	26	50	20120529	9	3266	64.88	-0.0462788306811143	0.0313060001529811
1	D	26	50	20120529	9	3268	64.92	-0.0484485171285071	0.0313707711341378
1	D	26	50	20120529	9	3270	64.96	-0.0506618320642991	0.0304395822139932
1	D	26	50	20120529	9	3272	65	-0.0520344677479384	0.029243440382938
1	D	26	50	20120529	9	3274	65.04	-0.054388779775899	0.0282801488149276
1	D	26	50	20120529	9	3276	65.08	-0.0559908716100334	0.0276062053417787
1	D	26	50	20120529	9	3278	65.12	-0.0574710582350912	0.0265497171000079
1	D	26	50	20120529	9	3280	65.16	-0.0592630082399742	0.0243779093322715
1	D	26	50	20120529	9	3282	65.2	-0.0600344617382487	0.022562341960897
1	D	26	50	20120529	9	3284	65.24	-0.0599061925681414	0.0203950596765602
1	D	26	50	20120529	9	3286	65.28	-0.0599621954252114	0.0176273023136398
1	D	26	50	20120529	9	3288	65.32	-0.0602950305871159	0.0156822636906299
1	D	26	50	20120529	9	3290	65.36	-0.0598559879866772	0.0129933487338119
1	D	26	50	20120529	9	3292	65.4	-0.0599334868898952	0.0102156918759549
1	D	26	50	20120529	9	3294	65.44	-0.0606134407706842	0.00804954096246799
1	D	26	50	20120529	9	3296	65.48	-0.0612709086558315	0.00691322036510121
1	D	26	50	20120529	9	3298	65.52	-0.0619439328901648	0.00464043774901141
1	D	26	50	20120529	9	3300	65.56	-0.0624569388599157	0.00201431387436269
1	D	26	50	20120529	9	3302	65.6	-0.0626475041374455	-0.00023067944522652
1	D	26	50	20120529	9	3304	65.64	-0.06149760708988	-0.000253024019512020
1	D	26	50	20120529	9	3306	65.68	-0.0599662966445423	-0.000256842396130419
1	D	26	50	20120529	9	3308	65.72	-0.0580641794031505	-0.000310441090144319
1	D	26	50	20120529	9	3310	65.76	-0.0554033365855455	-0.000614072741985819
1	D	26	50	20120529	9	3312	65.8	-0.0530959764478557	-0.000150281404205569
1	D	26	50	20120529	9	3314	65.84	-0.0496923179566142	-9.51977859511392e-05
1	D	26	50	20120529	9	3316	65.88	-0.0466094031013190	-0.000140664751981429
1	D	26	50	20120529	9	3318	65.92	-0.0429240332684528	-0.00097003029563512
1	D	26	50	20120529	9	3320	65.96	-0.0401313150361566	-0.00105834793260532
1	D	26	50	20120529	9	3322	66	-0.0368518244956915	-0.00118824344830932
1	D	26	50	20120529	9	3324	66.04	-0.0338869964728544	-0.000764191511631719
1	D	26	50	20120529	9	3326	66.08	-0.0306709334106618	-0.00145560052227592
1	D	26	50	20120529	9	3328	66.12	-0.0277480368199490	-0.00149039017591032
1	D	26	50	20120529	9	3330	66.16	-0.0254418504795160	-0.00190902567464402
1	D	26	50	20120529	9	3332	66.2	-0.0216267053390987	-0.00169931901654752
1	D	26	50	20120529	9	3334	66.24	-0.0185693523939433	-0.00171427432496962
1	D	26	50	20120529	9	3336	66.28	-0.0160350675480351	-0.00193646141775402
1	D	26	50	20120529	9	3338	66.32	-0.0131298811537640	-0.00191549853011902
1	D	26	50	20120529	9	3340	66.36	-0.0111882557351870	-0.00078234082138442
1	D	26	50	20120529	9	3342	66.4	-0.0102681118229646	0.00086304008989415
1	D	26	50	20120529	9	3344	66.44	-0.0088009352555738	0.00250147650547472
1	D	26	50	20120529	9	3346	66.48	-0.00744074889392405	0.00526700365360724
1	D	26	50	20120529	9	3348	66.52	-0.00650195999009529	0.00698638470375058
1	D	26	50	20120529	9	3350	66.56	-0.0051889030025184	0.00760128263935006
1	D	26	50	20120529	9	3352	66.6	-0.00447809946707981	0.00757094210158291
1	D	26	50	20120529	9	3354	66.64	-0.00402913333007391	0.00870821446467716
1	D	26	50	20120529	9	3356	66.68	-0.00421437055800744	0.00895153344361736
1	D	26	50	20120529	9	3358	66.72	-0.00443455653860112	0.00890139250176342
1	D	26	50	20120529	9	3360	66.76	-0.0046087381520108	0.00917055269802208
1	D	26	50	20120529	9	3362	66.8	-0.00440421458662041	0.00956319495147935
1	D	26	50	20120529	9	3364	66.84	-0.00451751430616993	0.00925749147676897
1	D	26	50	20120529	9	3366	66.88	-0.00461954274362733	0.00944507983474995
1	D	26	50	20120529	9	3368	66.92	-0.00488835645756321	0.00935748344669656
1	D	26	50	20120529	9	3370	66.96	-0.00487111719423788	0.00901336286056431
1	D	26	50	20120529	9	3372	67	-0.00482615227402223	0.0088701525241706
1	D	26	50	20120529	9	3374	67.04	-0.00462684715667699	0.00871538099190449
1	D	26	50	20120529	9	3376	67.08	-0.00453997908860822	0.00875731949509666
1	D	26	50	20120529	9	3378	67.12	-0.00458644448941355	0.00833355888641294
1	D	26	50	20120529	9	3380	67.16	-0.00481219398616161	0.0085383921645735
1	D	26	50	20120529	9	3382	67.2	-0.00475449548703035	0.00827320025157086
1	D	26	50	20120529	9	3384	67.24	-0.0051061665593721	0.00872108027256085
1	D	26	50	20120529	9	3386	67.28	-0.00474921198516132	0.00855668501700279
1	D	26	50	20120529	9	3388	67.32	-0.00503959740567086	0.00793828266019575
1	D	26	50	20120529	9	3390	67.36	-0.00482882867318902	0.00818103807503135
1	D	26	50	20120529	9	3392	67.4	-0.0051751165416056	0.00829345744663829
1	D	26	50	20120529	9	3394	67.44	-0.00518903240305936	0.0078718945258305
1	D	26	50	20120529	9	3396	67.48	-0.00523504384131116	0.00808940764279129
1	D	26	50	20120529	9	3398	67.52	-0.00476760171121964	0.00792339099138397
1	D	26	50	20120529	9	3400	67.56	-0.00482991054656424	0.00773450721377985
1	D	26	50	20120529	9	3402	67.6	-0.00478021720330279	0.00788749895827772
1	D	26	50	20120529	9	3404	67.64	-0.00470562663027577	0.00778626460173558
1	D	26	50	20120529	9	3406	67.68	-0.00471483952452785	0.00757555314490302
1	D	26	50	20120529	9	3408	67.72	-0.00480049136893297	0.00793103693700894
1	D	26	50	20120529	9	3410	67.76	-0.00490803806771076	0.00785610765983372
1	D	26	50	20120529	9	3412	67.8	-0.00497892622963149	0.00759592842680291
1	D	26	50	20120529	9	3414	67.84	-0.00516969515391425	0.00748329197341415
1	D	26	50	20120529	9	3416	67.88	-0.00480386497538601	0.00794904765383254
1	D	26	50	20120529	9	3418	67.92	-0.0050734826697321	0.00773070510061741
1	D	26	50	20120529	9	3420	67.96	-0.00537605507561539	0.00803364520202692
1	D	26	50	20120529	9	3422	68	-0.00545193470430451	0.00793044296731274
1	D	26	50	20120529	9	3424	68.04	-0.00551846638134636	0.00776411023917423
1	D	26	50	20120529	9	3426	68.08	-0.00545684202536595	0.00811757170588595
1	D	26	50	20120529	9	3428	68.12	-0.00567310356332404	0.00782566388447652
1	D	26	50	20120529	9	3430	68.16	-0.00642738850895136	0.00685804482296522
1	D	26	50	20120529	9	3432	68.2	-0.00635599193725495	0.00681754881760667
1	D	26	50	20120529	9	3434	68.24	-0.00583345416809372	0.00770304449755096
1	D	26	50	20120529	9	3436	68.28	-0.00582075453030361	0.00825566258918387
1	D	26	50	20120529	9	3438	68.32	-0.00543309737965371	0.00787639172495884
1	D	26	50	20120529	9	3440	68.36	-0.00569270456329853	0.00779433905406995
1	D	26	50	20120529	9	3442	68.4	-0.00578042115950473	0.00747949975974664
1	D	26	50	20120529	9	3444	68.44	-0.0053465390243551	0.00760146012315214
1	D	26	50	20120529	9	3446	68.48	-0.00545482677103957	0.00777829480120483
1	D	26	50	20120529	9	3448	68.52	-0.00563520263985244	0.00784137579715448
1	D	26	50	20120529	9	3450	68.56	-0.00576837205995331	0.00780667806740166
1	D	26	50	20120529	9	3452	68.6	-0.00545899870104857	0.00804543974313711
1	D	26	50	20120529	9	3454	68.64	-0.00606852474643137	0.00785262586604316
1	D	26	50	20120529	9	3456	68.68	-0.00583681292530435	0.00837181902012938
1	D	26	50	20120529	9	3458	68.72	-0.00551079427277048	0.00826773290193872
1	D	26	50	20120529	9	3460	68.76	-0.00556629508402581	0.0083227245963116
1	D	26	50	20120529	9	3462	68.8	-0.00559576729466567	0.00839827188481357
1	D	26	50	20120529	9	3464	68.84	-0.00562874675494021	0.00856028419051903
1	D	26	50	20120529	9	3466	68.88	-0.00564645270874112	0.00900738780826329
1	D	26	50	20120529	9	3468	68.92	-0.00580485169879472	0.00862934730983752
1	D	26	50	20120529	9	3470	68.96	-0.00530012594945157	0.00823179066425101
1	D	26	50	20120529	9	3472	69	-0.00525142043436345	0.00902840302180015
1	D	26	50	20120529	9	3474	69.04	-0.00537546110591919	0.00877193539226379
1	D	26	50	20120529	9	3476	69.08	-0.00552620212953254	0.0089278948639223
1	D	26	50	20120529	9	3478	69.12	-0.00561285806556695	0.008952749667281
1	D	26	50	20120529	9	3480	69.16	-0.005449961876385	0.00898917273757992
1	D	26	50	20120529	9	3482	69.2	-0.00525200733299183	0.0092123427087902
1	D	26	50	20120529	9	3484	69.24	-0.00563796035629907	0.00926072295475899
1	D	26	50	20120529	9	3486	69.28	-0.00517477713035064	0.009101850203162
1	D	26	50	20120529	9	3488	69.32	-0.00493412747950942	0.00912792123018434
1	D	26	50	20120529	9	3490	69.36	-0.00516162494422057	0.00931521260331723
1	D	26	50	20120529	9	3492	69.4	-0.00515651256219259	0.00986110610946105
1	D	26	50	20120529	9	3494	69.44	-0.0051390611668329	0.00995993135319968
1	D	26	50	20120529	9	3496	69.48	-0.00493995403938639	0.0100635649230504
1	D	26	50	20120529	9	3498	69.52	-0.00474028829758275	0.0104043408941076
1	D	26	50	20120529	9	3500	69.56	-0.00496260974065561	0.0101453913197693
1	D	26	50	20120529	9	3502	69.6	-0.00424740658682448	0.0106232045850205
1	D	26	50	20120529	9	3504	69.64	-0.00435603233055036	0.0102959131402805
1	D	26	50	20120529	9	3506	69.68	-0.00412797625148207	0.0102933251294613
1	D	26	50	20120529	9	3508	69.72	-0.00363663603350679	0.00995412600652614
1	D	26	50	20120529	9	3510	69.76	-0.00357137573445752	0.0103090879538275
1	D	26	50	20120529	9	3512	69.8	-0.00299401668365767	0.0103188099649621
1	D	26	50	20120529	9	3514	69.84	-0.0033260655428215	0.0102516715903020
1	D	26	50	20120529	9	3516	69.88	-0.00344363830864973	0.00983594017911862
1	D	26	50	20120529	9	3518	69.92	-0.0028540745948066	0.0102669139840772
1	D	26	50	20120529	9	3520	69.96	-0.00253757218533394	0.0102917871722122
1	D	26	50	20120529	9	3522	70	-0.00277905197953627	0.0102288702250358
1	D	26	50	20120529	9	3524	70.04	-0.00267699950044831	0.0101812211274788
1	D	26	50	20120529	9	3526	70.08	-0.00222853965189774	0.0103358314393988
1	D	26	50	20120529	9	3528	70.12	-0.00229930548434532	0.0103025535800626
1	D	26	50	20120529	9	3530	70.16	-0.00224704605057495	0.0106972987690871
1	D	26	50	20120529	9	3532	70.2	-0.00248678424077522	0.0107252372651186
1	D	26	50	20120529	9	3534	70.24	-0.00233942743021663	0.0109183156001487
1	D	26	50	20120529	9	3536	70.28	-0.00240286905062469	0.0108769498534493
1	D	26	50	20120529	9	3538	70.32	-0.00249782288473632	0.0108498924124672
1	D	26	50	20120529	9	3540	70.36	-0.00204379669160425	0.0108109138582610
1	D	26	50	20120529	9	3542	70.4	-0.00271726067564483	0.0106208662536058
1	D	26	50	20120529	9	3544	70.44	-0.00237299873886702	0.010762641092523
1	D	26	50	20120529	9	3546	70.48	-0.00226562740257097	0.0107002318480155
1	D	26	50	20120529	9	3548	70.52	-0.00203171082250021	0.0110951326005319
1	D	26	50	20120529	9	3550	70.56	-0.00227528294566807	0.0111694474019142
1	D	26	50	20120529	9	3552	70.6	-0.00237318470795047	0.0118936562677105
1	D	26	50	20120529	9	3554	70.64	-0.00204977527943918	0.0117856598490199
1	D	26	50	20120529	9	3556	70.68	-0.00231481304316353	0.0118471498547119
1	D	26	50	20120529	9	3558	70.72	-0.00218341846108344	0.0121477975159368
1	D	26	50	20120529	9	3560	70.76	-0.00163444196937364	0.0127879342138772
1	D	26	50	20120529	9	3562	70.8	-0.000876812408671314	0.0149345477669999
1	D	26	50	20120529	9	3564	70.84	-0.00077226667107288	0.0170182146744613
1	D	26	50	20120529	9	3566	70.88	3.00520382004298e-05	0.0187404793060583
1	D	26	50	20120529	9	3568	70.92	0.00124443722421021	0.0204997609776505
1	D	26	50	20120529	9	3570	70.96	0.00483676594680785	0.0234656213763881
1	D	26	50	20120529	9	3572	71	0.00644058312148831	0.0226560265383364
1	D	26	50	20120529	9	3574	71.04	0.00848740269458216	0.0232117841840777
1	D	26	50	20120529	9	3576	71.08	0.0107523307685466	0.0227296137268409
1	D	26	50	20120529	9	3578	71.12	0.0124518039343724	0.0218208273637379
1	D	26	50	20120529	9	3580	71.16	0.0138998030587506	0.0201022891848777
1	D	26	50	20120529	9	3582	71.2	0.0142605194410372	0.0187223490881887
1	D	26	50	20120529	9	3584	71.24	0.0156357289933601	0.0161336028779935
1	D	26	50	20120529	9	3586	71.28	0.0167249138526930	0.0146703585314129
1	D	26	50	20120529	9	3588	71.32	0.0181511835856853	0.0125374062813028
1	D	26	50	20120529	9	3590	71.36	0.0192940095654390	0.0115726297890518
1	D	26	50	20120529	9	3592	71.4	0.0207140921140959	0.0111178894180708
1	D	26	50	20120529	9	3594	71.44	0.0222922837390262	0.0113020907345699
1	D	26	50	20120529	9	3596	71.48	0.0236785665835424	0.0126530182400268
1	D	26	50	20120529	9	3598	71.52	0.0244056137759584	0.0140553524084759
1	D	26	50	20120529	9	3600	71.56	0.0255447628004500	0.0156083003213178
1	D	26	50	20120529	9	3602	71.6	0.0270789723835904	0.0181729059060033
1	D	26	50	20120529	9	3604	71.64	0.0283637146943283	0.02077993789756
1	D	26	50	20120529	9	3606	71.68	0.0295191271747871	0.0223754536386293
1	D	26	50	20120529	9	3608	71.72	0.0296744078239356	0.0241617467892628
1	D	26	50	20120529	9	3610	71.76	0.0304313656331958	0.0257349886667247
1	D	26	50	20120529	9	3612	71.8	0.0299256782186303	0.0280258378610739
1	D	26	50	20120529	9	3614	71.84	0.0294786453115641	0.0302731646330409
1	D	26	50	20120529	9	3616	71.88	0.0297631992224492	0.0324459482081353
1	D	26	50	20120529	9	3618	71.92	0.0299128088752127	0.034663449216072
1	D	26	50	20120529	9	3620	71.96	0.0301000436798031	0.0353699973829014
1	D	26	50	20120529	9	3622	72	0.0307528305180589	0.0356773201321407
1	D	26	50	20120529	9	3624	72.04	0.0307797924996255	0.0365342416270572
1	D	26	50	20120529	9	3626	72.08	0.0312227948980389	0.0370991492345472
1	D	26	50	20120529	9	3628	72.12	0.0314962401613915	0.0383500847700765
1	D	26	50	20120529	9	3630	72.16	0.0327428835587590	0.0380419134926998
1	D	26	50	20120529	9	3632	72.2	0.0340595658828031	0.03851675690947
1	D	26	50	20120529	9	3634	72.24	0.0361333262242601	0.038394752705444
1	D	26	50	20120529	9	3636	72.28	0.0381891543377463	0.037747764142794
1	D	26	50	20120529	9	3638	72.32	0.0401441843795743	0.0371205392146781
1	D	26	50	20120529	9	3640	72.36	0.0424194418693982	0.0359886733900328
1	D	26	50	20120529	9	3642	72.4	0.0447079929667085	0.0358538281268605
1	D	26	50	20120529	9	3644	72.44	0.0475837962457942	0.0352213918217672
1	D	26	50	20120529	9	3646	72.48	0.0494115965644833	0.0352070375541091
1	D	26	50	20120529	9	3648	72.52	0.0514319420596895	0.0359676016079534
1	D	26	50	20120529	9	3650	72.56	0.0531671113900431	0.0365986944101624
1	D	26	50	20120529	9	3652	72.6	0.0549362218458938	0.0365622784109313
1	D	26	50	20120529	9	3654	72.64	0.0562891292503380	0.0363591266326964
1	D	26	50	20120529	9	3656	72.68	0.0568080042063727	0.0349857838422759
1	D	26	50	20120529	9	3658	72.72	0.0569043828606484	0.033818421257215
1	D	26	50	20120529	9	3660	72.76	0.0566135498415464	0.0316721400442795
1	D	26	50	20120529	9	3662	72.8	0.0553896894246687	0.0297206667495608
1	D	26	50	20120529	9	3664	72.84	0.0541569194623481	0.0289096152715399
1	D	26	50	20120529	9	3666	72.88	0.0537096744232476	0.0277612031482148
1	D	26	50	20120529	9	3668	72.92	0.0518127190613584	0.0266973609959196
1	D	26	50	20120529	9	3670	72.96	0.0502500837856143	0.025590951015397
1	D	26	50	20120529	9	3672	73	0.0489082779576347	0.0233229767254193
1	D	26	50	20120529	9	3674	73.04	0.048079548810084	0.0222040509548697
1	D	26	50	20120529	9	3676	73.08	0.0475172574976845	0.0216693368069365
1	D	26	50	20120529	9	3678	73.12	0.0476077671656764	0.0213132378319309
1	D	26	50	20120529	9	3680	73.16	0.0473237223716737	0.0202973375194002
1	D	26	50	20120529	9	3682	73.2	0.0480563557076611	0.0193126913265979
1	D	26	50	20120529	9	3684	73.24	0.0484806904870512	0.0175220848245992
1	D	26	50	20120529	9	3686	73.28	0.0489053081091537	0.0155914711799256
1	D	26	50	20120529	9	3688	73.32	0.04903661783842	0.0136105115324315
1	D	26	50	20120529	9	3690	73.36	0.0486342740799249	0.0122527250911971
1	D	26	50	20120529	9	3692	73.4	0.0486184348880263	0.0128396237195819
1	D	26	50	20120529	9	3694	73.44	0.0484546689575035	0.0125309008989158
1	D	26	50	20120529	9	3696	73.48	0.0481569062919458	0.0126077634060308
1	D	26	50	20120529	9	3698	73.52	0.0471130752615583	0.0122919695175529
1	D	26	50	20120529	9	3700	73.56	0.046698145002358	0.0111359913516691
1	D	26	50	20120529	9	3702	73.6	0.0454377978755711	0.0090776035116351
1	D	26	50	20120529	9	3704	73.64	0.0440994568708193	0.00681309404488519
1	D	26	50	20120529	9	3706	73.68	0.0436891935163749	0.00508365227945913
1	D	26	50	20120529	9	3708	73.72	0.0433133662621742	0.00312334014997566
1	D	26	50	20120529	9	3710	73.76	0.0438482925421419	0.000846385603876862
1	D	26	50	20120529	9	3712	73.8	0.0443146294643344	-0.000840417622643619
1	D	26	50	20120529	9	3714	73.84	0.0450626070174735	-0.00294717156651082
1	D	26	50	20120529	9	3716	73.88	0.0461374800355552	-0.00498243701480012
1	D	26	50	20120529	9	3718	73.92	0.0474159998066186	-0.00650292872638552
1	D	26	50	20120529	9	3720	73.96	0.0495635538117603	-0.00692358655051342
1	D	26	50	20120529	9	3722	74	0.0509814443293955	-0.00797675139041262
1	D	26	50	20120529	9	3724	74.04	0.052738038995219	-0.00920273312763392
1	D	26	50	20120529	9	3726	74.08	0.053823730747053	-0.0112520700008687
1	D	26	50	20120529	9	3728	74.12	0.0552240143058367	-0.0132528286382360
1	D	26	50	20120529	9	3730	74.16	0.0555789819099923	-0.0146292826984938
1	D	26	50	20120529	9	3732	74.2	0.0552580968526899	-0.0168792964762294
1	D	26	50	20120529	9	3734	74.24	0.0542729556851408	-0.0194738126777591
1	D	26	50	20120529	9	3736	74.28	0.0534395596328343	-0.0215039162465456
1	D	26	50	20120529	9	3738	74.32	0.0523651108788213	-0.0235997100353044
1	D	26	50	20120529	9	3740	74.36	0.0513137138058751	-0.0263703665360277
1	D	26	50	20120529	9	3742	74.4	0.0508721256210241	-0.0278939695174503
1	D	26	50	20120529	9	3744	74.44	0.0499256914786771	-0.0307196106414787
1	D	26	50	20120529	9	3746	74.48	0.0493125804019137	-0.0330218583971405
1	D	26	50	20120529	9	3748	74.52	0.0498708694899317	-0.0348281343854103
1	D	26	50	20120529	9	3750	74.56	0.0511020555330625	-0.0370801563464045
1	D	26	50	20120529	9	3752	74.6	0.0524000136695407	-0.0392580523035268
1	D	26	50	20120529	9	3754	74.64	0.0535256993809185	-0.0417678853969416
1	D	26	50	20120529	9	3756	74.68	0.0548868092240244	-0.043692983608722
1	D	26	50	20120529	9	3758	74.72	0.0553619001281681	-0.0452055698664938
1	D	26	50	20120529	9	3760	74.76	0.055525180983439	-0.0479180922903085
1	D	26	50	20120529	9	3762	74.8	0.0561926919061994	-0.0495891249142882
1	D	26	50	20120529	9	3764	74.84	0.056888161831088	-0.05164826016619
1	D	26	50	20120529	9	3766	74.88	0.0585488021067046	-0.0525995309189203
1	D	26	50	20120529	9	3768	74.92	0.0590690771341660	-0.0538137888257094
1	D	26	50	20120529	9	3770	74.96	0.0601956820843593	-0.0548326872709924
1	D	26	50	20120529	9	3772	75	0.0604018037110752	-0.0560206973740639
1	D	26	50	20120529	9	3774	75.04	0.0599544172506184	-0.0577100461849967
1	D	26	50	20120529	9	3776	75.08	0.0591201585280389	-0.0593532350652536
1	D	26	50	20120529	9	3778	75.12	0.0578051591181341	-0.0604954175778364
1	D	26	50	20120529	9	3780	75.16	0.0566395572289584	-0.0615034760761638
1	D	26	50	20120529	9	3782	75.2	0.0545500708326878	-0.0623896081522111
1	D	26	50	20120529	9	3784	75.24	0.0521541809259934	-0.0632517834505119
1	D	26	50	20120529	9	3786	75.28	0.0506779540989103	-0.0640968467647079
1	D	26	50	20120529	9	3788	75.32	0.0477902714259006	-0.0652113884732141
1	D	26	50	20120529	9	3790	75.36	0.0457006294661381	-0.0666806149431636
1	D	26	50	20120529	9	3792	75.4	0.0430981229579811	-0.0670799181424996
1	D	26	50	20120529	9	3794	75.44	0.0408999401073064	-0.0681068493208168
1	D	26	50	20120529	9	3796	75.48	0.0392564118157945	-0.0689110418630603
1	D	26	50	20120529	9	3798	75.52	0.0378992617706632	-0.070253484087143
1	D	26	50	20120529	9	3800	75.56	0.0380483905908154	-0.0724518083591738
1	D	26	50	20120529	9	3802	75.6	0.0382636338950086	-0.0740394045042938
1	D	26	50	20120529	9	3804	75.64	0.0381564365069807	-0.0770680842694721
1	D	26	50	20120529	9	3806	75.68	0.0381343040647296	-0.0793176030724608
1	D	26	50	20120529	9	3808	75.72	0.0383892160593474	-0.0803462313070529
1	D	26	50	20120529	9	3810	75.76	0.0383791751430545	-0.0812404385425414
1	D	26	50	20120529	9	3812	75.8	0.0382239652045841	-0.0818100130547872
1	D	26	50	20120529	9	3814	75.84	0.0381233439096212	-0.0816306200644001
1	D	26	50	20120529	9	3816	75.88	0.0382420671381824	-0.0825032605430625
1	D	26	50	20120529	9	3818	75.92	0.0388737256258164	-0.0827356865420385
1	D	26	50	20120529	9	3820	75.96	0.0393622657009382	-0.0818473482928338
1	D	26	50	20120529	9	3822	76	0.0401732464682810	-0.0826021847817505
1	D	26	50	20120529	9	3824	76.04	0.0414876165531506	-0.0835540919305838
1	D	26	50	20120529	9	3826	76.08	0.0432036232897341	-0.0843331821820951
1	D	26	50	20120529	9	3828	76.12	0.0451302771364331	-0.0848751795298746
1	D	26	50	20120529	9	3830	76.16	0.0466286364057674	-0.0872517654214426
1	D	26	50	20120529	9	3832	76.2	0.0487274000430072	-0.0888511702498084
1	D	26	50	20120529	9	3834	76.24	0.0500038692044051	-0.090765166885124
1	D	26	50	20120529	9	3836	76.28	0.051697531366703	-0.09256602643545
1	D	26	50	20120529	9	3838	76.32	0.0534104975441275	-0.094974078578781
1	D	26	50	20120529	9	3840	76.36	0.054930989255713	-0.096451719619426
1	D	26	50	20120529	9	3842	76.4	0.0564676030019095	-0.098624588047335
1	D	26	50	20120529	9	3844	76.44	0.057534132159973	-0.099875954918
1	D	26	50	20120529	9	3846	76.48	0.0585810037495198	-0.102541393929683
1	D	26	50	20120529	9	3848	76.52	0.0596415224999434	-0.104244248480137
1	D	26	50	20120529	9	3850	76.56	0.0602405833649646	-0.10646654367205
1	D	26	50	20120529	9	3852	76.6	0.060127587701331	-0.108507112421198
1	D	26	50	20120529	9	3854	76.64	0.0610411696626240	-0.110648231754631
1	D	26	50	20120529	9	3856	76.68	0.0616109563069042	-0.112689083346491
1	D	26	50	20120529	9	3858	76.72	0.0628483224633025	-0.113499498428409
1	D	26	50	20120529	9	3860	76.76	0.0634966686709725	-0.114074446952192
1	D	26	50	20120529	9	3862	76.8	0.0654455963812788	-0.115031728112562
1	D	26	50	20120529	9	3864	76.84	0.066165643216561	-0.115007474349968
1	D	26	50	20120529	9	3866	76.88	0.067632182680742	-0.115403454147432
1	D	26	50	20120529	9	3868	76.92	0.0697499674903957	-0.115677104471751
1	D	26	50	20120529	9	3870	76.96	0.0711831315145046	-0.115443193548535
1	D	26	50	20120529	9	3872	77	0.0728191644741359	-0.115375523429575
1	D	26	50	20120529	9	3874	77.04	0.0739909818319182	-0.114932026056415
1	D	26	50	20120529	9	3876	77.08	0.0750169937714199	-0.114550895501355
1	D	26	50	20120529	9	3878	77.12	0.0743206350133074	-0.115159573018601
1	D	26	50	20120529	9	3880	77.16	0.0737052399816408	-0.115277164876312
1	D	26	50	20120529	9	3882	77.2	0.0728728338788279	-0.115731975957971
1	D	26	50	20120529	9	3884	77.24	0.0727587775550226	-0.116257568428427
1	D	26	50	20120529	9	3886	77.28	0.072656529914463	-0.116877418232815
1	D	26	50	20120529	9	3888	77.32	0.0724701365669422	-0.118521865763143
1	D	26	50	20120529	9	3890	77.36	0.0723842938037062	-0.120243953618045
1	D	26	50	20120529	9	3892	77.4	0.0717941424841279	-0.121652934590237
1	D	26	50	20120529	9	3894	77.44	0.0712819850425145	-0.124219944337978
1	D	26	50	20120529	9	3896	77.48	0.0714108198980467	-0.126455674558734
1	D	26	50	20120529	9	3898	77.52	0.070686459711399	-0.128679101121497
1	D	26	50	20120529	9	3900	77.56	0.0705218452527389	-0.130716134336739
1	D	26	50	20120529	9	3902	77.6	0.0698857319923835	-0.133810150768499
1	D	26	50	20120529	9	3904	77.64	0.0689978887179257	-0.135269336322156
1	D	26	50	20120529	9	3906	77.68	0.0682786197001027	-0.137610708296021
1	D	26	50	20120529	9	3908	77.72	0.067963532918406	-0.140310159143878
1	D	26	50	20120529	9	3910	77.76	0.0670149491714442	-0.142269905587937
1	D	26	50	20120529	9	3912	77.8	0.0668255859754425	-0.145218399444128
1	D	26	50	20120529	9	3914	77.84	0.0669751390596634	-0.147369771825889
1	D	26	50	20120529	9	3916	77.88	0.0665448645833114	-0.149765803153939
1	D	26	50	20120529	9	3918	77.92	0.0666664869496755	-0.15123234261812
1	D	26	50	20120529	9	3920	77.96	0.0666352328299471	-0.154233445218832
1	D	26	50	20120529	9	3922	78	0.0668499811593934	-0.155137339817223
1	D	26	50	20120529	9	3924	78.04	0.0666123932809147	-0.157373211459335
1	D	26	50	20120529	9	3926	78.08	0.0658321009478754	-0.158467459203221
1	D	26	50	20120529	9	3928	78.12	0.065233040082854	-0.160585385434231
1	D	26	50	20120529	9	3930	78.16	0.0640657482084714	-0.162531908981481
1	D	26	50	20120529	9	3932	78.2	0.0628136035203462	-0.16421538880613
1	D	26	50	20120529	9	3934	78.24	0.0622720304366355	-0.165916617010987
1	D	26	50	20120529	9	3936	78.28	0.0615855711734596	-0.167428976994589
1	D	26	50	20120529	9	3938	78.32	0.0605594178126017	-0.16961337126303
1	D	26	50	20120529	9	3940	78.36	0.0596982324637945	-0.171716236119601
1	D	26	50	20120529	9	3942	78.4	0.0585510931326756	-0.173974947310745
1	D	26	50	20120529	9	3944	78.44	0.0573597596277325	-0.176014808953112
1	D	26	50	20120529	9	3946	78.48	0.0559333131180449	-0.177231951855568
1	D	26	50	20120529	9	3948	78.52	0.0553383534723545	-0.176704025932734
1	D	26	50	20120529	9	3950	78.56	0.0554156402435382	-0.176939280358835
1	D	26	50	20120529	9	3952	78.6	0.0554915835118377	-0.176914248778781
1	D	26	50	20120529	9	3954	78.64	0.0555690117043776	-0.177188959763272
1	D	26	50	20120529	9	3956	78.68	0.0561022409280704	-0.177318996700332
1	D	26	50	20120529	9	3958	78.72	0.0560441167506568	-0.177381363518433
1	D	26	50	20120529	9	3960	78.76	0.0562146001956009	-0.177322602944916
1	D	26	50	20120529	9	3962	78.8	0.0564826643763487	-0.177318996700332
1	D	26	50	20120529	9	3964	78.84	0.0562595014762063	-0.177160321938634
1	D	26	50	20120529	9	3966	78.88	0.0558451369024309	-0.177577514939534
1	D	26	50	20120529	9	3968	78.92	0.055390537952806	-0.177924633658419
1	D	26	50	20120529	9	3970	78.96	0.0545775065757978	-0.179331634731624
1	D	26	50	20120529	9	3972	79	0.0540867037589762	-0.180389537186957
1	D	26	50	20120529	9	3974	79.04	0.0548089426252802	-0.180911806255541
1	D	26	50	20120529	9	3976	79.08	0.0550420757310374	-0.181551242917768
1	D	26	50	20120529	9	3978	79.12	0.0563121102207265	-0.183546627543598
1	D	26	50	20120529	9	3980	79.16	0.057766558158949	-0.184721202617827
1	D	26	50	20120529	9	3982	79.2	0.0592919996180029	-0.186633714328903
1	D	26	50	20120529	9	3984	79.24	0.0606588370260365	-0.18795529690294
1	D	26	50	20120529	9	3986	79.28	0.0616353514908551	-0.189462141453649
1	D	26	50	20120529	9	3988	79.32	0.0627420443140901	-0.191166905192411
1	D	26	50	20120529	9	3990	79.36	0.0633720764561274	-0.193158824995014
1	D	26	50	20120529	9	3992	79.4	0.0645817240267032	-0.194506075545209
1	D	26	50	20120529	9	3994	79.44	0.0664595875055003	-0.196196272884279
1	D	26	50	20120529	9	3996	79.48	0.0681289959052037	-0.196335643630851
1	D	26	50	20120529	9	3998	79.52	0.0706395078211284	-0.197552998665342
1	D	26	50	20120529	9	4000	79.56	0.0720520243272266	-0.198315542618173
1	D	26	50	20120529	9	4002	79.6	0.0737854966013054	-0.199147453746239
1	D	26	50	20120529	9	4004	79.64	0.0740235087438528	-0.200301027749067
1	D	26	50	20120529	9	4006	79.68	0.0745411816183595	-0.201969729041989
1	D	26	50	20120529	9	4008	79.72	0.0748729561200922	-0.203862512473869
1	D	26	50	20120529	9	4010	79.76	0.0747903660480496	-0.205936315241733
1	D	26	50	20120529	9	4012	79.8	0.0753047155206847	-0.207454190658228
1	D	26	50	20120529	9	4014	79.84	0.0761949629581986	-0.210861738236766
1	D	26	50	20120529	9	4016	79.88	0.0774493703880235	-0.212926490037831
1	D	26	50	20120529	9	4018	79.92	0.0790304611507566	-0.215125592127321
[truncated: 37 more rows]
