# Supplementary material for: How Do Ants Make Sense of Gravity? A Boltzmann Walker Analysis of Lasius niger Trajectories on Various Inclines
Source: PLoS One. 2013 Oct 29;8(10):e76531. doi: 10.1371/journal.pone.0076531 (PMC3812222; doi:10.1371/journal.pone.0076531)
Supplement: Dataset S1 — Trajectories for . (ZIP) [file pone.0076531.s005.zip › Incline1/1-D-26-50-20120529-10.txt]

Pente	Colonie	Temperature	Humidite	Date	Indiv	Frame	Time	X	Y
1	D	26	50	20120529	10	108	0	0	0
1	D	26	50	20120529	10	110	0.04	-0.000134597775798799	-0.00041632325955921
1	D	26	50	20120529	10	112	0.08	-0.0006371032098491	-0.00037352208609399
1	D	26	50	20120529	10	114	0.120000000000000	-0.000659780124321699	-8.654279894943e-05
1	D	26	50	20120529	10	116	0.160000000000000	-0.0014873425456834	3.143796749155e-05
1	D	26	50	20120529	10	118	0.200000000000000	-0.0014326761204299	0.00010775600238502
1	D	26	50	20120529	10	120	0.24	-0.0013953762377223	0.000142694148443441
1	D	26	50	20120529	10	122	0.28	-0.0014960470301598	0.00078608353757727
1	D	26	50	20120529	10	124	0.32	-0.0014047171183017	0.00121559433860560
1	D	26	50	20120529	10	126	0.36	-0.0014178905176352	0.00164751637375778
1	D	26	50	20120529	10	128	0.4	-0.00102893936157580	0.00173526832530303
1	D	26	50	20120529	10	130	0.44	-0.00121267398759930	0.00238504288867097
1	D	26	50	20120529	10	132	0.48	-0.0014457222405428	0.00255583746059877
1	D	26	50	20120529	10	134	0.52	-0.0014670273678599	0.00373000948396247
1	D	26	50	20120529	10	136	0.56	-0.0018317742587994	0.00471597796644556
1	D	26	50	20120529	10	138	0.6	-0.0022893359858374	0.00469554965153708
1	D	26	50	20120529	10	140	0.64	-0.0031158589602307	0.00491851456178082
1	D	26	50	20120529	10	142	0.68	-0.0041687056020784	0.00596280521157617
1	D	26	50	20120529	10	144	0.72	-0.0049075190513334	0.0065085219410247
1	D	26	50	20120529	10	146	0.76	-0.0054855364185465	0.00666928973879527
1	D	26	50	20120529	10	148	0.8	-0.0063756495057719	0.00655741837494375
1	D	26	50	20120529	10	150	0.84	-0.0068985125440525	0.00645966793351252
1	D	26	50	20120529	10	152	0.88	-0.0079363826642747	0.00690375220530111
1	D	26	50	20120529	10	154	0.92	-0.0079709036173322	0.00669259597830319
1	D	26	50	20120529	10	156	0.96	-0.0088224864560508	0.00672984636353609
1	D	26	50	20120529	10	158	1	-0.0090679020065972	0.00664140851841309
1	D	26	50	20120529	10	160	1.04	-0.0095342389287897	0.00693577707142105
1	D	26	50	20120529	10	162	1.08	-0.009846638704718	0.00698131474812946
1	D	26	50	20120529	10	164	1.12	-0.0095637959922433	0.00695840448841902
1	D	26	50	20120529	10	166	1.16	-0.0091650019097897	0.00733909663727424
1	D	26	50	20120529	10	168	1.2	-0.009014501302482	0.00775108533226477
1	D	26	50	20120529	10	170	1.24	-0.0089743800637175	0.00744133013569818
1	D	26	50	20120529	10	172	1.28	-0.0081146725680831	0.00712992738033144
1	D	26	50	20120529	10	174	1.32	-0.007855786633355	0.00758411620802318
1	D	26	50	20120529	10	176	1.36	-0.0074869880205594	0.00756641025422227
1	D	26	50	20120529	10	178	1.4	-0.006853392060345	0.00762413845183834
1	D	26	50	20120529	10	180	1.44	-0.0064864814226551	0.00825748692467932
1	D	26	50	20120529	10	182	1.48	-0.0058474902377003	0.00900876666648659
1	D	26	50	20120529	10	184	1.52	-0.0051525032667432	0.00929759150233005
1	D	26	50	20120529	10	186	1.56	-0.0044662419934661	0.00993407245821169
1	D	26	50	20120529	10	188	1.6	-0.0047733101842641	0.0100690874270114
1	D	26	50	20120529	10	190	1.64	-0.0047956830428209	0.0109520940910860
1	D	26	50	20120529	10	192	1.68	-0.0047412641049408	0.0112418381657449
1	D	26	50	20120529	10	194	1.72	-0.0044190284736863	0.0124490886443326
1	D	26	50	20120529	10	196	1.76	-0.0044154222291022	0.012637674022875
1	D	26	50	20120529	10	198	1.8	-0.0043469601505477	0.0128409106539236
1	D	26	50	20120529	10	200	1.84	-0.0039938805214978	0.0133840605857565
1	D	26	50	20120529	10	202	1.88	-0.0043904542886585	0.0145401518887252
1	D	26	50	20120529	10	204	1.92	-0.004153392497625	0.0156534604030051
1	D	26	50	20120529	10	206	1.96	-0.003878504029332	0.0154564258055342
1	D	26	50	20120529	10	208	2	-0.0038245546103546	0.0155628425476757
1	D	26	50	20120529	10	210	2.04	-0.0033667722660008	0.0155701978724136
1	D	26	50	20120529	10	212	2.08	-0.0031202474063361	0.0152292584182685
1	D	26	50	20120529	10	214	2.12	-0.00266461183817	0.0147052682517787
1	D	26	50	20120529	10	216	2.16	-0.0024762745126864	0.0147270112196148
1	D	26	50	20120529	10	218	2.2	-0.0011119742037837	0.0143345754413376
1	D	26	50	20120529	10	220	2.24	-0.000309924902194	0.0141903744483435
1	D	26	50	20120529	10	222	2.28	0.000269605673530801	0.0141202153135142
1	D	26	50	20120529	10	224	2.32	0.00167741991953418	0.0146073765304126
1	D	26	50	20120529	10	226	2.36	0.0025520897946585	0.0148675706126858
1	D	26	50	20120529	10	228	2.4	0.003401119977897	0.0144597892030434
1	D	26	50	20120529	10	230	2.44	0.00415886974675213	0.0146334687706384
1	D	26	50	20120529	10	232	2.48	0.00453401817844284	0.0151111476856012
1	D	26	50	20120529	10	234	2.52	0.00461711029630007	0.0157493186266898
1	D	26	50	20120529	10	236	2.56	0.0053159792834858	0.0162485006588685
1	D	26	50	20120529	10	238	2.6	0.00512866669714948	0.0165301412898151
1	D	26	50	20120529	10	240	2.64	0.00624722477217286	0.0177298752233187
1	D	26	50	20120529	10	242	2.68	0.00704280475382146	0.0183564566842637
1	D	26	50	20120529	10	244	2.72	0.00757979578559015	0.0184461319662538
1	D	26	50	20120529	10	246	2.76	0.00782459615323694	0.0191546529610027
1	D	26	50	20120529	10	248	2.8	0.0075655829392883	0.0188663655263129
1	D	26	50	20120529	10	250	2.84	0.00778231116772198	0.0191555014891401
1	D	26	50	20120529	10	252	2.88	0.00752824770124165	0.0193959885054217
1	D	26	50	20120529	10	254	2.92	0.0084601437281674	0.02048076101844
1	D	26	50	20120529	10	256	2.96	0.00877911959716066	0.0212015149605034
1	D	26	50	20120529	10	258	3	0.00885456789071326	0.0210440422803332
1	D	26	50	20120529	10	260	3.04	0.00955757345256893	0.0214786301080504
1	D	26	50	20120529	10	262	3.08	0.00979996965715967	0.0218679631017717
1	D	26	50	20120529	10	264	3.12	0.0102368202265767	0.0222680441185671
1	D	26	50	20120529	10	266	3.16	0.0107251481696642	0.021953947286364
1	D	26	50	20120529	10	268	3.2	0.0109651402111989	0.0220294662905947
1	D	26	50	20120529	10	270	3.24	0.0116507509462373	0.021781696074467
1	D	26	50	20120529	10	272	3.28	0.0122667823740071	0.0213085002164969
1	D	26	50	20120529	10	274	3.32	0.0124144262699188	0.0209888879514006
1	D	26	50	20120529	10	276	3.36	0.0125162496464097	0.020694731530427
1	D	26	50	20120529	10	278	3.4	0.0132375692738981	0.0197469963116027
1	D	26	50	20120529	10	280	3.44	0.0134695002981273	0.0198134643490342
1	D	26	50	20120529	10	282	3.48	0.01419817383614	0.0197831294681213
1	D	26	50	20120529	10	284	3.52	0.0150136447315434	0.0193295558233292
1	D	26	50	20120529	10	286	3.56	0.0159149301059116	0.0197540956636858
1	D	26	50	20120529	10	288	3.6	0.0164691038324631	0.0194696124634788
1	D	26	50	20120529	10	290	3.64	0.0173473092414934	0.0192818261155991
1	D	26	50	20120529	10	292	3.68	0.0181601355575351	0.0196935673232162
1	D	26	50	20120529	10	294	3.72	0.0189351953003937	0.0196002999387777
1	D	26	50	20120529	10	296	3.76	0.0187980519401825	0.0193797886890647
1	D	26	50	20120529	10	298	3.8	0.0185064057482822	0.0187268816426561
1	D	26	50	20120529	10	300	3.84	0.0182418841725081	0.0187132274107114
1	D	26	50	20120529	10	302	3.88	0.0191177066316857	0.0186013631179277
1	D	26	50	20120529	10	304	3.92	0.0190403350076883	0.0184347829024157
1	D	26	50	20120529	10	306	3.96	0.0196743198766324	0.0180576192163986
1	D	26	50	20120529	10	308	4	0.0201641539571637	0.018236283886801
1	D	26	50	20120529	10	310	4.04	0.0206897252144162	0.0177726551835805
1	D	26	50	20120529	10	312	4.08	0.0212834827785786	0.0176963583618904
1	D	26	50	20120529	10	314	4.12	0.0217882863096676	0.0179990707749164
1	D	26	50	20120529	10	316	4.16	0.0221221114210658	0.0180783374450874
1	D	26	50	20120529	10	318	4.2	0.0223644722703175	0.0182914947842761
1	D	26	50	20120529	10	320	4.24	0.0224114312316561	0.0191463798116628
1	D	26	50	20120529	10	322	4.28	0.0232122225902821	0.0188214713167754
1	D	26	50	20120529	10	324	4.32	0.0240354858024141	0.0187360033201334
1	D	26	50	20120529	10	326	4.36	0.0241722897513703	0.0188769509148273
1	D	26	50	20120529	10	328	4.4	0.023991892669354	0.0190263767198276
1	D	26	50	20120529	10	330	4.44	0.0244311191175558	0.0191864939793595
1	D	26	50	20120529	10	332	4.48	0.0243533232294897	0.0192270960507353
1	D	26	50	20120529	10	334	4.52	0.0237386494467398	0.0189119244162248
1	D	26	50	20120529	10	336	4.56	0.0238046083672889	0.0190060544709363
1	D	26	50	20120529	10	338	4.6	0.0239459943681872	0.0192077566802698
1	D	26	50	20120529	10	340	4.64	0.0236576715781583	0.0188704313903048
1	D	26	50	20120529	10	342	4.68	0.0241126877207841	0.0190363964229171
1	D	26	50	20120529	10	344	4.72	0.0240178788435626	0.0192137953721811
1	D	26	50	20120529	10	346	4.76	0.0245852047562442	0.0193863859953332
1	D	26	50	20120529	10	348	4.8	0.0240424295910054	0.0190363681386458
1	D	26	50	20120529	10	350	4.84	0.02405999412345	0.0192204704601955
1	D	26	50	20120529	10	352	4.88	0.0242350525492684	0.0193825605476469
1	D	26	50	20120529	10	354	4.92	0.0247862705694746	0.0194489295901291
1	D	26	50	20120529	10	356	4.96	0.0248527103226349	0.0186985761582052
1	D	26	50	20120529	10	358	5	0.0251152661415572	0.0187363992999309
1	D	26	50	20120529	10	360	5.04	0.0254926702438799	0.0187500252476043
1	D	26	50	20120529	10	362	5.08	0.0254609282204725	0.0186899848108138
1	D	26	50	20120529	10	364	5.12	0.0254805150783113	0.0188699434866257
1	D	26	50	20120529	10	366	5.16	0.0255202898347531	0.0175863679020769
1	D	26	50	20120529	10	368	5.2	0.0256318288584174	0.0176651820239079
1	D	26	50	20120529	10	370	5.24	0.0254040160240819	0.0170750137337669
1	D	26	50	20120529	10	372	5.28	0.0255704732030139	0.0167985307396822
1	D	26	50	20120529	10	374	5.32	0.0256646018435119	0.0161412622586473
1	D	26	50	20120529	10	376	5.36	0.0261907189871995	0.0151847999279296
1	D	26	50	20120529	10	378	5.4	0.0263637975140305	0.014658026589149
1	D	26	50	20120529	10	380	5.44	0.0267312172686028	0.0146957790201966
1	D	26	50	20120529	10	382	5.48	0.0281535908432308	0.0122799204180015
1	D	26	50	20120529	10	384	5.52	0.0284457815073527	0.0118983514567376
1	D	26	50	20120529	10	386	5.56	0.0295741966509058	0.0113284092489656
1	D	26	50	20120529	10	388	5.6	0.0305135880097122	0.0100585161806327
1	D	26	50	20120529	10	390	5.64	0.0319895178519472	0.00893514977949726
1	D	26	50	20120529	10	392	5.68	0.0323805761862146	0.00805321791773015
1	D	26	50	20120529	10	394	5.72	0.0324102039603464	0.00770411929985835
1	D	26	50	20120529	10	396	5.76	0.0331205634327264	0.00664105496502249
1	D	26	50	20120529	10	398	5.8	0.0341099472409626	0.00544618592617347
1	D	26	50	20120529	10	400	5.84	0.0348773702305843	0.00486048937931665
1	D	26	50	20120529	10	402	5.88	0.0360506018019291	0.00464680171004207
1	D	26	50	20120529	10	404	5.92	0.036943253402499	0.00336453427303839
1	D	26	50	20120529	10	406	5.96	0.0379629720916481	0.00374757401640714
1	D	26	50	20120529	10	408	6	0.0393917520537136	0.00267927709139051
1	D	26	50	20120529	10	410	6.04	0.0403211732069052	0.00263091098755734
1	D	26	50	20120529	10	412	6.08	0.0420083299868163	0.0028509626178626
1	D	26	50	20120529	10	414	6.12	0.0431752683078085	0.00314264416510205
1	D	26	50	20120529	10	416	6.16	0.0435003960057981	0.00383348749032131
1	D	26	50	20120529	10	418	6.2	0.0443439036850755	0.00377882813613558
1	D	26	50	20120529	10	420	6.24	0.0448485657948083	0.00395638264889153
1	D	26	50	20120529	10	422	6.28	0.0458445256961096	0.00399081874913532
1	D	26	50	20120529	10	424	6.32	0.0467158933825658	0.00373194695654292
1	D	26	50	20120529	10	426	6.36	0.0472348390492786	0.00404286180823064
1	D	26	50	20120529	10	428	6.4	0.0474994384067986	0.00349089425483642
1	D	26	50	20120529	10	430	6.44	0.0474990141427299	0.0034699638941133
1	D	26	50	20120529	10	432	6.48	0.0475833012710473	0.00327154973131236
1	D	26	50	20120529	10	434	6.52	0.0482801550039066	0.00322000164696385
1	D	26	50	20120529	10	436	6.56	0.0480587598707171	0.00234184573540829
1	D	26	50	20120529	10	438	6.6	0.0481856855379401	0.00123133453555481
1	D	26	50	20120529	10	440	6.64	0.0477629771041468	0.000340804255328475
1	D	26	50	20120529	10	442	6.68	0.0474517794097466	0.000279356676043362
1	D	26	50	20120529	10	444	6.72	0.0470880436815042	-0.00070267322166851
1	D	26	50	20120529	10	446	6.76	0.0464816996166368	-0.00172479607387367
1	D	26	50	20120529	10	448	6.8	0.0456252518832636	-0.00207849088582318
1	D	26	50	20120529	10	450	6.84	0.04524051508362	-0.00278708259125022
1	D	26	50	20120529	10	452	6.88	0.045271486360636	-0.00307897627052403
1	D	26	50	20120529	10	454	6.92	0.0452356360468298	-0.00370031099915265
1	D	26	50	20120529	10	456	6.96	0.044753601354095	-0.00477659823079669
1	D	26	50	20120529	10	458	7	0.0445464190672073	-0.00530367562549314
1	D	26	50	20120529	10	460	7.04	0.0445105687534012	-0.00606332044052185
1	D	26	50	20120529	10	462	7.08	0.0437717128777393	-0.00693383959884061
1	D	26	50	20120529	10	464	7.12	0.0440476259437583	-0.00780442946783748
1	D	26	50	20120529	10	466	7.16	0.0445096495145856	-0.00826291750475884
1	D	26	50	20120529	10	468	7.2	0.0447019118483902	-0.00902949196624319
1	D	26	50	20120529	10	470	7.24	0.0453146198742884	-0.00965535217827139
1	D	26	50	20120529	10	472	7.28	0.0452930531174622	-0.0107469129163891
1	D	26	50	20120529	10	474	7.32	0.0448267869059478	-0.0103421649948379
1	D	26	50	20120529	10	476	7.36	0.0447999875589408	-0.0105035974729828
1	D	26	50	20120529	10	478	7.4	0.0448863960076018	-0.0121044872255891
1	D	26	50	20120529	10	480	7.44	0.045179138215013	-0.0127782185667037
1	D	26	50	20120529	10	482	7.48	0.0447794107516083	-0.0127857846092624
1	D	26	50	20120529	10	484	7.52	0.0450580108233958	-0.0137938360365219
1	D	26	50	20120529	10	486	7.56	0.0449805826308559	-0.0153583097898971
1	D	26	50	20120529	10	488	7.6	0.0450344641675823	-0.0162890037352949
1	D	26	50	20120529	10	490	7.64	0.0454375150328586	-0.0172140408264431
1	D	26	50	20120529	10	492	7.68	0.0454304439650467	-0.0180134957532526
1	D	26	50	20120529	10	494	7.72	0.0461830177122636	-0.0182343252010172
1	D	26	50	20120529	10	496	7.76	0.0461106099778701	-0.0191443716284043
1	D	26	50	20120529	10	498	7.8	0.0462084028457082	-0.0199693531100146
1	D	26	50	20120529	10	500	7.84	0.0469962612213062	-0.0207391095520143
1	D	26	50	20120529	10	502	7.88	0.0469899043313434	-0.0211756702076511
1	D	26	50	20120529	10	504	7.92	0.0472419808277685	-0.0209643230618222
1	D	26	50	20120529	10	506	7.96	0.0476554332337961	-0.0219427396438822
1	D	26	50	20120529	10	508	8	0.0479067814102367	-0.0227620925555143
1	D	26	50	20120529	10	510	8.04	0.0478712775787533	-0.0230664383852048
1	D	26	50	20120529	10	512	8.08	0.048499902578296	-0.0238861094948885
1	D	26	50	20120529	10	514	8.12	0.0485890051037933	-0.0247979873288388
1	D	26	50	20120529	10	516	8.16	0.0486966550401611	-0.0257065912583923
1	D	26	50	20120529	10	518	8.2	0.0491676871513807	-0.0261603133956084
1	D	26	50	20120529	10	520	8.24	0.0488998704580063	-0.0275189130096412
1	D	26	50	20120529	10	522	8.28	0.0493810071251291	-0.0275610353605965
1	D	26	50	20120529	10	524	8.32	0.04921409456943	-0.0283197962921487
1	D	26	50	20120529	10	526	8.36	0.048910484130792	-0.0292817231440715
1	D	26	50	20120529	10	528	8.4	0.0493899308127077	-0.0304325818568595
1	D	26	50	20120529	10	530	8.44	0.0496776525619725	-0.0320950606101071
1	D	26	50	20120529	10	532	8.48	0.0495407991155416	-0.0332798463062564
1	D	26	50	20120529	10	534	8.52	0.0498248863359511	-0.0343436460321447
1	D	26	50	20120529	10	536	8.56	0.0503132991318523	-0.0354237374982716
1	D	26	50	20120529	10	538	8.6	0.0507955530276894	-0.0364972599424012
1	D	26	50	20120529	10	540	8.64	0.0507499729245741	-0.0371491133997058
1	D	26	50	20120529	10	542	8.68	0.050959451894287	-0.0379410390535092
1	D	26	50	20120529	10	544	8.72	0.0510972641775132	-0.0383112122818875
1	D	26	50	20120529	10	546	8.76	0.0512950935630061	-0.0389579512358438
1	D	26	50	20120529	10	548	8.8	0.051270116925149	-0.0393496334504243
1	D	26	50	20120529	10	550	8.84	0.0507882182090481	-0.0399950152543354
1	D	26	50	20120529	10	552	8.88	0.0506584400730698	-0.0395913520345866
1	D	26	50	20120529	10	554	8.92	0.0497729422718052	-0.0405979065167904
1	D	26	50	20120529	10	556	8.96	0.0487405805134084	-0.0400633196480777
1	D	26	50	20120529	10	558	9	0.0480157253520141	-0.0402981498101098
1	D	26	50	20120529	10	560	9.04	0.0470381572980915	-0.0400023599724716
1	D	26	50	20120529	10	562	9.08	0.0462134162327868	-0.0399384092351811
1	D	26	50	20120529	10	564	9.12	0.0447527952523644	-0.0404769629729362
1	D	26	50	20120529	10	566	9.16	0.0433308035153983	-0.0406072120420308
1	D	26	50	20120529	10	568	9.2	0.0431815544870932	-0.0404218581414784
1	D	26	50	20120529	10	570	9.24	0.0424831451193153	-0.0408170601214835
1	D	26	50	20120529	10	572	9.28	0.0418355060184265	-0.0410927610554682
1	D	26	50	20120529	10	574	9.32	0.0416112753870444	-0.0414965968092716
1	D	26	50	20120529	10	576	9.36	0.041153918720973	-0.0418077237929937
1	D	26	50	20120529	10	578	9.4	0.0413192897838891	-0.0423961285588225
1	D	26	50	20120529	10	580	9.44	0.0408553853090238	-0.042341158077653
1	D	26	50	20120529	10	582	9.48	0.0400926362952257	-0.0431695266007453
1	D	26	50	20120529	10	584	9.52	0.0404387650646165	-0.0435050487684183
1	D	26	50	20120529	10	586	9.56	0.0397396485900574	-0.0438178020977371
1	D	26	50	20120529	10	588	9.6	0.0398160161224255	-0.0435824769609582
1	D	26	50	20120529	10	590	9.64	0.0390879082698378	-0.0446668252099078
1	D	26	50	20120529	10	592	9.68	0.0382011963662298	-0.0450280153537378
1	D	26	50	20120529	10	594	9.72	0.0372511984057057	-0.0457066257316426
1	D	26	50	20120529	10	596	9.76	0.0359190092299502	-0.0455298490363459
1	D	26	50	20120529	10	598	9.8	0.03420137614777	-0.045343950663572
1	D	26	50	20120529	10	600	9.84	0.0342264784385021	-0.0450433595708896
1	D	26	50	20120529	10	602	9.88	0.0339857792901862	-0.0445506475657588
1	D	26	50	20120529	10	604	9.92	0.0331605856765415	-0.0441700826961242
1	D	26	50	20120529	10	606	9.96	0.032528007950092	-0.0441348687784211
1	D	26	50	20120529	10	608	10	0.0309674232840133	-0.043219448339497
1	D	26	50	20120529	10	610	10.04	0.0299286834224503	-0.0426973206922689
1	D	26	50	20120529	10	612	10.08	0.0286270412596421	-0.0423160487158531
1	D	26	50	20120529	10	614	10.12	0.0284523151740109	-0.0421120484094808
1	D	26	50	20120529	10	616	10.16	0.0276874377688014	-0.0410902083999881
1	D	26	50	20120529	10	618	10.2	0.0263568042279646	-0.0408642170727209
1	D	26	50	20120529	10	620	10.24	0.0248240795690646	-0.0406527921451461
1	D	26	50	20120529	10	622	10.28	0.0239668540182322	-0.0403210883540915
1	D	26	50	20120529	10	624	10.32	0.0219921169104125	-0.0400397305658573
1	D	26	50	20120529	10	626	10.36	0.0203993588857898	-0.0398699542276945
1	D	26	50	20120529	10	628	10.4	0.0190938983463632	-0.0394695903681866
1	D	26	50	20120529	10	630	10.44	0.0176213484745422	-0.0398836013885714
1	D	26	50	20120529	10	632	10.48	0.0152545913672327	-0.0400011932462827
1	D	26	50	20120529	10	634	10.52	0.0138639951713512	-0.039755827193211
1	D	26	50	20120529	10	636	10.56	0.0122796517174247	-0.040108673477023
1	D	26	50	20120529	10	638	10.6	0.0106545082022236	-0.0405546457239174
1	D	26	50	20120529	10	640	10.64	0.0101596748767493	-0.0405974963948573
1	D	26	50	20120529	10	642	10.68	0.00839805975277922	-0.0410798139303046
1	D	26	50	20120529	10	644	10.72	0.0074750025606183	-0.0413485145071555
1	D	26	50	20120529	10	646	10.76	0.00569740682339344	-0.0422485907289279
1	D	26	50	20120529	10	648	10.8	0.00509877022244091	-0.0425839007645665
1	D	26	50	20120529	10	650	10.84	0.00464735325333142	-0.0431859314780688
1	D	26	50	20120529	10	652	10.88	0.00429797179274714	-0.0439769718341822
1	D	26	50	20120529	10	654	10.92	0.0038357360898855	-0.0448339145423021
1	D	26	50	20120529	10	656	10.96	0.00392850849957717	-0.0445048270463379
1	D	26	50	20120529	10	658	11	0.00433806474724042	-0.0449493143689918
1	D	26	50	20120529	10	660	11.04	0.00363286715436308	-0.0446897354696182
1	D	26	50	20120529	10	662	11.08	0.00386996005809493	-0.0438532988581526
1	D	26	50	20120529	10	664	11.12	0.00363399852521298	-0.0434104378810955
1	D	26	50	20120529	10	666	11.16	0.00360232014141582	-0.0432735420082578
1	D	26	50	20120529	10	668	11.2	0.00377308642907237	-0.0429624857352138
1	D	26	50	20120529	10	670	11.24	0.00367776843496842	-0.0420995326194538
1	D	26	50	20120529	10	672	11.28	0.00360034024242849	-0.0410348419390212
1	D	26	50	20120529	10	674	11.32	0.00358365252239249	-0.0408599037213556
1	D	26	50	20120529	10	676	11.36	0.0035192350946264	-0.0395376847512149
1	D	26	50	20120529	10	678	11.4	0.0029817632302465	-0.038323794539952
1	D	26	50	20120529	10	680	11.44	0.00265479705462585	-0.0371109649888608
1	D	26	50	20120529	10	682	11.48	0.00234501357378801	-0.0371718468827209
1	D	26	50	20120529	10	684	11.52	0.00311851768172799	-0.0364280412595908
1	D	26	50	20120529	10	686	11.56	0.00306039350431445	-0.0364962063532972
1	D	26	50	20120529	10	688	11.6	0.00250580965582984	-0.0363223287958034
1	D	26	50	20120529	10	690	11.64	0.00211774945431467	-0.0358366878584845
1	D	26	50	20120529	10	692	11.68	0.00131178914511824	-0.0345320758471953
1	D	26	50	20120529	10	694	11.72	0.0008118646508193	-0.0332445758200109
1	D	26	50	20120529	10	696	11.76	-9.90303047051985e-05	-0.0321160333972371
1	D	26	50	20120529	10	698	11.8	-0.000878474109607098	-0.0306054411805883
1	D	26	50	20120529	10	700	11.84	-0.0011781459634740	-0.030168449189815
1	D	26	50	20120529	10	702	11.88	-0.0025989356189121	-0.0285447198881764
1	D	26	50	20120529	10	704	11.92	-0.0032369580675767	-0.027418793760493
1	D	26	50	20120529	10	706	11.96	-0.0047451814765085	-0.0263471380782657
1	D	26	50	20120529	10	708	12	-0.0054260263118418	-0.0250195733808592
1	D	26	50	20120529	10	710	12.04	-0.0060910248842087	-0.0241874147654199
1	D	26	50	20120529	10	712	12.08	-0.0065054318843909	-0.0245740183269658
1	D	26	50	20120529	10	714	12.12	-0.0074376743936394	-0.0245890160617948
1	D	26	50	20120529	10	716	12.16	-0.0081996314478426	-0.0246491413513991
1	D	26	50	20120529	10	718	12.2	-0.007927048854763	-0.0246400126028539
1	D	26	50	20120529	10	720	12.24	-0.0079771190859388	-0.0246907757986753
1	D	26	50	20120529	10	722	12.28	-0.008482332738961	-0.0248093717480159
1	D	26	50	20120529	10	724	12.32	-0.0085239530441017	-0.0248356336938692
1	D	26	50	20120529	10	726	12.36	-0.0088236107558329	-0.0243832409174017
1	D	26	50	20120529	10	728	12.4	-0.0090882383976241	-0.0236066679660313
1	D	26	50	20120529	10	730	12.44	-0.0095504175319433	-0.0228187954482977
1	D	26	50	20120529	10	732	12.48	-0.0100663721369717	-0.0223636520264513
1	D	26	50	20120529	10	734	12.52	-0.0103248125944276	-0.0222725130334242
1	D	26	50	20120529	10	736	12.56	-0.0111585763422602	-0.0226075967948929
1	D	26	50	20120529	10	738	12.6	-0.011623264291439	-0.0223403330590214
1	D	26	50	20120529	10	740	12.64	-0.0118634953350658	-0.0226226539266915
1	D	26	50	20120529	10	742	12.68	-0.0126554301812574	-0.0229241890069267
1	D	26	50	20120529	10	744	12.72	-0.0125857370297969	-0.0230204693733599
1	D	26	50	20120529	10	746	12.76	-0.0136332018819329	-0.023801441236016
1	D	26	50	20120529	10	748	12.8	-0.0142860700374686	-0.0241754335481194
1	D	26	50	20120529	10	750	12.84	-0.0150877084888052	-0.0248373647124827
1	D	26	50	20120529	10	752	12.88	-0.0146092605457204	-0.0244242924258475
1	D	26	50	20120529	10	754	12.92	-0.0146080428371325	-0.0242170550553416
1	D	26	50	20120529	10	756	12.96	-0.0141535759043438	-0.0236310850702925
1	D	26	50	20120529	10	758	13	-0.0144644433798771	-0.0232927818516491
1	D	26	50	20120529	10	760	13.04	-0.0142186509414164	-0.0229076936199352
1	D	26	50	20120529	10	762	13.08	-0.0143068568555151	-0.0231150583403724
1	D	26	50	20120529	10	764	13.12	-0.0142957475008759	-0.0219795233386395
1	D	26	50	20120529	10	766	13.16	-0.0136696610146777	-0.0216585110021165
1	D	26	50	20120529	10	768	13.2	-0.0131260726766406	-0.0210109072565668
1	D	26	50	20120529	10	770	13.24	-0.0132785248986644	-0.0207495605902402
1	D	26	50	20120529	10	772	13.28	-0.0128392984504625	-0.0193182067594912
1	D	26	50	20120529	10	774	13.32	-0.012194056441562	-0.0186854239720751
1	D	26	50	20120529	10	776	13.36	-0.0118757452529431	-0.0184445551181318
1	D	26	50	20120529	10	778	13.4	-0.0118533794654541	-0.0176422929774009
1	D	26	50	20120529	10	780	13.44	-0.0115561047035755	-0.0168552902010081
1	D	26	50	20120529	10	782	13.48	-0.0110442088914711	-0.0153483961528249
1	D	26	50	20120529	10	784	13.52	-0.0113046716743212	-0.0137715833861180
1	D	26	50	20120529	10	786	13.56	-0.0112531165189049	-0.0121768525335758
1	D	26	50	20120529	10	788	13.6	-0.0106811590568065	-0.0109188176459633
1	D	26	50	20120529	10	790	13.64	-0.0107857330786762	-0.00963493093443069
1	D	26	50	20120529	10	792	13.68	-0.0114576047289562	-0.00851461216352219
1	D	26	50	20120529	10	794	13.72	-0.0117945764655307	-0.00701840956987051
1	D	26	50	20120529	10	796	13.76	-0.0127273210205938	-0.00591935349987226
1	D	26	50	20120529	10	798	13.8	-0.0129458170159805	-0.00451970633719161
1	D	26	50	20120529	10	800	13.84	-0.0145186346293737	-0.00406751155062281
1	D	26	50	20120529	10	802	13.88	-0.0151444948414019	-0.00241040680891214
1	D	26	50	20120529	10	804	13.92	-0.015962758808591	-0.00158747593696724
1	D	26	50	20120529	10	806	13.96	-0.0162189435954149	-0.00064822599951714
1	D	26	50	20120529	10	808	14	-0.0165444248467951	0.000852890986263775
1	D	26	50	20120529	10	810	14.04	-0.0163324342337953	0.00179772706728524
1	D	26	50	20120529	10	812	14.08	-0.0164875734615877	0.00190124750005096
1	D	26	50	20120529	10	814	14.12	-0.0158051447070645	0.00275536178104618
1	D	26	50	20120529	10	816	14.16	-0.0149228168654999	0.0025439368534714
1	D	26	50	20120529	10	818	14.2	-0.0143351404196558	0.00221591001767896
1	D	26	50	20120529	10	820	14.24	-0.0133197350818719	0.00146878099267726
1	D	26	50	20120529	10	822	14.28	-0.0124532464322059	0.000844122862177062
1	D	26	50	20120529	10	824	14.32	-0.0110059402724733	0.000262739666685483
1	D	26	50	20120529	10	826	14.36	-0.0102455176399853	0.000499054752958027
1	D	26	50	20120529	10	828	14.4	-0.0089702505601153	0.000824394582981958
1	D	26	50	20120529	10	830	14.44	-0.0086473856038256	0.00132332912778719
1	D	26	50	20120529	10	832	14.48	-0.0085928676709961	0.00232777431046268
1	D	26	50	20120529	10	834	14.52	-0.0080265458499438	0.00332924964465718
1	D	26	50	20120529	10	836	14.56	-0.00722574742025	0.00411109761261515
1	D	26	50	20120529	10	838	14.6	-0.0075962006629136	0.00487215664120623
1	D	26	50	20120529	10	840	14.64	-0.0076265355438266	0.00532986686066828
1	D	26	50	20120529	10	842	14.68	-0.0075415271665923	0.00713470035110445
1	D	26	50	20120529	10	844	14.72	-0.0077203615426222	0.0078391837661328
1	D	26	50	20120529	10	846	14.76	-0.0076784725369047	0.00893961162328655
1	D	26	50	20120529	10	848	14.8	-0.0081966615993616	0.0093720569174568
1	D	26	50	20120529	10	850	14.84	-0.0082392859961316	0.0103309785655595
1	D	26	50	20120529	10	852	14.88	-0.0079640871079616	0.00976670028310483
1	D	26	50	20120529	10	854	14.92	-0.007538380541416	0.00976474866838875
1	D	26	50	20120529	10	856	14.96	-0.0068755032893927	0.00961643302103487
1	D	26	50	20120529	10	858	15	-0.0065835813258476	0.00925413979062614
1	D	26	50	20120529	10	860	15.04	-0.0061851337257168	0.00933750060906022
1	D	26	50	20120529	10	862	15.08	-0.0054795684373133	0.00864751995411401
1	D	26	50	20120529	10	864	15.12	-0.0046316484117212	0.00900357650271268
1	D	26	50	20120529	10	866	15.16	-0.0038662618896293	0.00914416347294819
1	D	26	50	20120529	10	868	15.2	-0.0035380512060737	0.00933293269925375
1	D	26	50	20120529	10	870	15.24	-0.0026706574597278	0.00975456633073967
1	D	26	50	20120529	10	872	15.28	-0.0025315695558684	0.0100202263484315
1	D	26	50	20120529	10	874	15.32	-0.0023472126758775	0.00994252945531467
1	D	26	50	20120529	10	876	15.36	-0.0013552549989577	0.0104100967433065
1	D	26	50	20120529	10	878	15.4	-0.000736091088147399	0.0103767425164379
1	D	26	50	20120529	10	880	15.44	-0.000304126626588299	0.0103185405572784
1	D	26	50	20120529	10	882	15.48	0.000305249512156901	0.0109375333482478
1	D	26	50	20120529	10	884	15.52	0.00096770737914828	0.0111415031783178
1	D	26	50	20120529	10	886	15.56	0.00199984505540606	0.0113012125079476
1	D	26	50	20120529	10	888	15.6	0.00220507007072339	0.0117003262026663
1	D	26	50	20120529	10	890	15.64	0.00330363116597481	0.0126948011797271
1	D	26	50	20120529	10	892	15.68	0.00355300651449587	0.0134295346228546
1	D	26	50	20120529	10	894	15.72	0.00422655400784731	0.014874818457193
1	D	26	50	20120529	10	896	15.76	0.00439239176123899	0.0153257616647591
1	D	26	50	20120529	10	898	15.8	0.00453382725961192	0.0166718242755614
1	D	26	50	20120529	10	900	15.84	0.00491088487961184	0.0174609837276369
1	D	26	50	20120529	10	902	15.88	0.00492861911768399	0.0185593185487183
1	D	26	50	20120529	10	904	15.92	0.00536899814993916	0.020050033993748
1	D	26	50	20120529	10	906	15.96	0.00577129948202744	0.0209870494737695
1	D	26	50	20120529	10	908	16	0.00693661145742287	0.0213577148484675
1	D	26	50	20120529	10	910	16.04	0.00737926030244565	0.0220645387869416
1	D	26	50	20120529	10	912	16.08	0.00755441065214555	0.021932521950894
1	D	26	50	20120529	10	914	16.12	0.00837359385815017	0.0216921763559687
1	D	26	50	20120529	10	916	16.16	0.00891184353998937	0.0215756451584292
1	D	26	50	20120529	10	918	16.2	0.00980180813479076	0.0212987421429165
1	D	26	50	20120529	10	920	16.24	0.0108976822242737	0.0206125657224531
1	D	26	50	20120529	10	922	16.28	0.0120874600942982	0.0198886297998743
1	D	26	50	20120529	10	924	16.32	0.0121787475797493	0.019451001412998
1	D	26	50	20120529	10	926	16.36	0.0129801824055462	0.0193589361100875
1	D	26	50	20120529	10	928	16.4	0.0136380038440840	0.0187506121462327
1	D	26	50	20120529	10	930	16.44	0.0148125082076349	0.0185292877237213
1	D	26	50	20120529	10	932	16.48	0.0154776623434936	0.0181366525413319
1	D	26	50	20120529	10	934	16.52	0.0160302450797875	0.0182932979065681
1	D	26	50	20120529	10	936	16.56	0.0168060331426307	0.0176015141293299
1	D	26	50	20120529	10	938	16.6	0.0185196003608191	0.0186678665106983
1	D	26	50	20120529	10	940	16.64	0.0194706519104472	0.0181021881568168
1	D	26	50	20120529	10	942	16.68	0.0196276296158706	0.0182625599747899
1	D	26	50	20120529	10	944	16.72	0.0211694405969088	0.0186510090850348
1	D	26	50	20120529	10	946	16.76	0.0219085793152831	0.0194215433444938
1	D	26	50	20120529	10	948	16.8	0.0227502485169295	0.0198808091988744
1	D	26	50	20120529	10	950	16.84	0.0239477055665976	0.0204431995062233
1	D	26	50	20120529	10	952	16.88	0.0244392862008785	0.020978762182294
1	D	26	50	20120529	10	954	16.92	0.0253458890182412	0.0213633363473779
1	D	26	50	20120529	10	956	16.96	0.0259335583930175	0.021445155673029
1	D	26	50	20120529	10	958	17	0.0273587957501093	0.0210521527951134
1	D	26	50	20120529	10	960	17.04	0.0278483328457926	0.0206597721711651
1	D	26	50	20120529	10	962	17.08	0.0281796901545244	0.0207256674521039
1	D	26	50	20120529	10	964	17.12	0.0286714277665107	0.0198567590830327
1	D	26	50	20120529	10	966	17.16	0.0297616959134324	0.0193367018444599
1	D	26	50	20120529	10	968	17.2	0.0301803992944171	0.0182359232623426
1	D	26	50	20120529	10	970	17.24	0.0314727005766458	0.0173594007674516
1	D	26	50	20120529	10	972	17.28	0.0332419736670561	0.0159425496967847
1	D	26	50	20120529	10	974	17.32	0.0340565323947118	0.0153792967191627
1	D	26	50	20120529	10	976	17.36	0.034755606442864	0.0143214366902364
1	D	26	50	20120529	10	978	17.4	0.0347799733425437	0.0136465315518651
1	D	26	50	20120529	10	980	17.44	0.0340512503070563	0.0127985478866628
1	D	26	50	20120529	10	982	17.48	0.0343972093708196	0.0129583115928040
1	D	26	50	20120529	10	984	17.52	0.0343992741226207	0.0130635856503871
1	D	26	50	20120529	10	986	17.56	0.0353526379114233	0.0122474005771347
1	D	26	50	20120529	10	988	17.6	0.0356589353558298	0.0114250566038182
1	D	26	50	20120529	10	990	17.64	0.0361051904454367	0.0107444663269262
1	D	26	50	20120529	10	992	17.68	0.0362661279488347	0.00995293099606593
1	D	26	50	20120529	10	994	17.72	0.0370942207002823	0.00963579360470376
1	D	26	50	20120529	10	996	17.76	0.0379899835706894	0.00852450458739098
1	D	26	50	20120529	10	998	17.8	0.0388494718632217	0.00778267886324818
1	D	26	50	20120529	10	1000	17.84	0.0394602707008106	0.00762456978697486
1	D	26	50	20120529	10	1002	17.88	0.0403305070164169	0.00645098466223955
1	D	26	50	20120529	10	1004	17.92	0.040878868325227	0.00640297211179698
1	D	26	50	20120529	10	1006	17.96	0.0415405788510614	0.00539011235842537
1	D	26	50	20120529	10	1008	18	0.0419205780352711	0.00513413970363584
1	D	26	50	20120529	10	1010	18.04	0.0437652074953524	0.00441168870529755
1	D	26	50	20120529	10	1012	18.08	0.0443852694317749	0.00393021969798763
1	D	26	50	20120529	10	1014	18.12	0.0457736028859566	0.00362715373157107
1	D	26	50	20120529	10	1016	18.16	0.0469082971377266	0.00289367186744627
1	D	26	50	20120529	10	1018	18.2	0.0481192175005086	0.00367467130726681
1	D	26	50	20120529	10	1020	18.24	0.049832183677933	0.0037970714910902
1	D	26	50	20120529	10	1022	18.28	0.0512678932864542	0.00410749136803109
1	D	26	50	20120529	10	1024	18.32	0.051915603098021	0.0040154260651206
1	D	26	50	20120529	10	1026	18.36	0.0528609341537893	0.00430343065709789
1	D	26	50	20120529	10	1028	18.4	0.0534208213031328	0.0052499637943942
1	D	26	50	20120529	10	1030	18.44	0.0541796175900241	0.0060414284145763
1	D	26	50	20120529	10	1032	18.48	0.0541999115546442	0.00595353504167481
1	D	26	50	20120529	10	1034	18.52	0.0547486264168449	0.00657564758776274
1	D	26	50	20120529	10	1036	18.56	0.0549468991582896	0.00787559269429608
1	D	26	50	20120529	10	1038	18.6	0.0554835932052102	0.00845485456944411
1	D	26	50	20120529	10	1040	18.64	0.0559149990524122	0.00935648642613507
1	D	26	50	20120529	10	1042	18.68	0.0557382930677936	0.0105657097326422
1	D	26	50	20120529	10	1044	18.72	0.0565064938748747	0.0122887875370376
1	D	26	50	20120529	10	1046	18.76	0.0565595268834637	0.0138314116908741
1	D	26	50	20120529	10	1048	18.8	0.0566358944158318	0.0145888644748812
1	D	26	50	20120529	10	1050	18.84	0.0555998415600373	0.0151876424971899
1	D	26	50	20120529	10	1052	18.88	0.055378587848204	0.015706163899834
1	D	26	50	20120529	10	1054	18.92	0.0547634049485717	0.0157637223918226
1	D	26	50	20120529	10	1056	18.96	0.0542514596389927	0.0171908052976133
1	D	26	50	20120529	10	1058	19	0.0534573787237202	0.0184548293796624
1	D	26	50	20120529	10	1060	19.04	0.0528843393882466	0.0196116560736836
1	D	26	50	20120529	10	1062	19.08	0.0522478725745006	0.0205575528148768
1	D	26	50	20120529	10	1064	19.12	0.0522732577079452	0.0218393252771337
1	D	26	50	20120529	10	1066	19.16	0.0523359073687583	0.022746543277396
1	D	26	50	20120529	10	1068	19.2	0.0526407411021278	0.0234882275801826
1	D	26	50	20120529	10	1070	19.24	0.0531000069565085	0.0234786816386366
1	D	26	50	20120529	10	1072	19.28	0.053026397140587	0.0246290736609489
1	D	26	50	20120529	10	1074	19.32	0.0534270438428073	0.0256740360621864
1	D	26	50	20120529	10	1076	19.36	0.0540068006927021	0.026680885407918
1	D	26	50	20120529	10	1078	19.4	0.0541873250539391	0.0280294087503188
1	D	26	50	20120529	10	1080	19.44	0.0551658901284231	0.0286317930172116
1	D	26	50	20120529	10	1082	19.48	0.0554204485696503	0.029558102900566
1	D	26	50	20120529	10	1084	19.52	0.0568326822330361	0.0302858571997632
1	D	26	50	20120529	10	1086	19.56	0.0569219191088218	0.030811378959541
1	D	26	50	20120529	10	1088	19.6	0.0577890441545909	0.0315722965667759
1	D	26	50	20120529	10	1090	19.64	0.057869583616968	0.0315075962962973
1	D	26	50	20120529	10	1092	19.68	0.0578897361602318	0.0322214205919051
1	D	26	50	20120529	10	1094	19.72	0.0575714673980198	0.0320605537991852
1	D	26	50	20120529	10	1096	19.76	0.058018571015764	0.0318841306572792
1	D	26	50	20120529	10	1098	19.8	0.0578385416292739	0.0322813832469498
1	D	26	50	20120529	10	1100	19.84	0.0582666947852824	0.0323286886906111
1	D	26	50	20120529	10	1102	19.88	0.0586263292941939	0.0324190569372468
1	D	26	50	20120529	10	1104	19.92	0.058637148027946	0.0324359567893171
1	D	26	50	20120529	10	1106	19.96	0.0585380823679018	0.0325898939355815
1	D	26	50	20120529	10	1108	20	0.0588804634713523	0.0323398609777539
1	D	26	50	20120529	10	1110	20.04	0.0587868425335232	0.0327670948949468
1	D	26	50	20120529	10	1112	20.08	0.0585850342581726	0.032224319729708
1	D	26	50	20120529	10	1114	20.12	0.0584829987496473	0.0322050157145816
1	D	26	50	20120529	10	1116	20.16	0.0586455625986421	0.0321445580847902
1	D	26	50	20120529	10	1118	20.2	0.0588776350442275	0.0326591904001377
1	D	26	50	20120529	10	1120	20.24	0.0587065859138585	0.0326483716663856
1	D	26	50	20120529	10	1122	20.28	0.0591206676449214	0.0329214563052798
1	D	26	50	20120529	10	1124	20.32	0.0587572854700696	0.032514516352707
1	D	26	50	20120529	10	1126	20.36	0.0588012675118594	0.0326801207608609
1	D	26	50	20120529	10	1128	20.4	0.0589580330852485	0.0327060715797304
1	D	26	50	20120529	10	1130	20.44	0.0587325367327281	0.0326680999455807
1	D	26	50	20120529	10	1132	20.48	0.0585676394313554	0.0324452198881507
1	D	26	50	20120529	10	1134	20.52	0.0588974340341008	0.0323838430195437
1	D	26	50	20120529	10	1136	20.56	0.058541193637739	0.0319676399681373
1	D	26	50	20120529	10	1138	20.6	0.0584991914949365	0.0323062026949694
1	D	26	50	20120529	10	1140	20.64	0.0587144347991297	0.0319844691095295
1	D	26	50	20120529	10	1142	20.68	0.0587673263863624	0.0321924999245546
1	D	26	50	20120529	10	1144	20.72	0.058580508774773	0.0315166472630965
1	D	26	50	20120529	10	1146	20.76	0.0581966912139449	0.0320322695279377
1	D	26	50	20120529	10	1148	20.8	0.0581281725668479	0.0317882469777503
1	D	26	50	20120529	10	1150	20.84	0.0581986711129322	0.0316319056684299
1	D	26	50	20120529	10	1152	20.88	0.0582799883927687	0.0320220871902887
1	D	26	50	20120529	10	1154	20.92	0.058350486938853	0.0318657458809683
1	D	26	50	20120529	10	1156	20.96	0.0582818975810779	0.0316821809605723
1	D	26	50	20120529	10	1158	21	0.058469068746058	0.0316658467939269
1	D	26	50	20120529	10	1160	21.04	0.0580494008714237	0.0317709935722893
1	D	26	50	20120529	10	1162	21.08	0.0583790540528129	0.0322358455702414
1	D	26	50	20120529	10	1164	21.12	0.058078745802843	0.0317710642829674
1	D	26	50	20120529	10	1166	21.16	0.0586556742256131	0.0317202233054001
1	D	26	50	20120529	10	1168	21.2	0.0583661139987172	0.0318021769813396
1	D	26	50	20120529	10	1170	21.24	0.0581194044427612	0.0320060358663557
1	D	26	50	20120529	10	1172	21.28	0.0583580529814117	0.0316174806900937
1	D	26	50	20120529	10	1174	21.32	0.0580194195439014	0.0322016216020319
1	D	26	50	20120529	10	1176	21.36	0.0582524112283024	0.0315893378402025
1	D	26	50	20120529	10	1178	21.4	0.0583808218197659	0.0317689429626239
1	D	26	50	20120529	10	1180	21.44	0.0583842866429937	0.031947204582161
1	D	26	50	20120529	10	1182	21.48	0.0580073280179431	0.0320433003937243
1	D	26	50	20120529	10	1184	21.52	0.0581858724801927	0.0319357494523058
1	D	26	50	20120529	10	1186	21.56	0.0583002823573887	0.031847078261945
1	D	26	50	20120529	10	1188	21.6	0.0584146215239066	0.0317584777822623
1	D	26	50	20120529	10	1190	21.64	0.0583118081979221	0.0315934390595334
1	D	26	50	20120529	10	1192	21.68	0.0583063634757069	0.0313201422886048
1	D	26	50	20120529	10	1194	21.72	0.058497070174593	0.0316625941027334
1	D	26	50	20120529	10	1196	21.76	0.0579401528737304	0.0314005403296257
1	D	26	50	20120529	10	1198	21.8	0.0581459209470557	0.0318390879553176
1	D	26	50	20120529	10	1200	21.84	0.0582048229419285	0.0318810193874419
1	D	26	50	20120529	10	1202	21.88	0.0584281979741054	0.0316914440594058
1	D	26	50	20120529	10	1204	21.92	0.0582744022491973	0.0316642204483301
1	D	26	50	20120529	10	1206	21.96	0.0581206772349673	0.0316370675479326
1	D	26	50	20120529	10	1208	22	0.058299221697217	0.0315295166065141
1	D	26	50	20120529	10	1210	22.04	0.0583101111416472	0.0320761101483713
1	D	26	50	20120529	10	1212	22.08	0.0583101111416472	0.0320761101483713
1	D	26	50	20120529	10	1214	22.12	0.0583101111416472	0.0320761101483713
1	D	26	50	20120529	10	1216	22.16	0.058581145170876	0.0318361888175147
1	D	26	50	20120529	10	1218	22.2	0.0584221875664653	0.0315508005206278
1	D	26	50	20120529	10	1220	22.24	0.058353456787334	0.0318753625331924
1	D	26	50	20120529	10	1222	22.28	0.0585176469819255	0.031598600939036
1	D	26	50	20120529	10	1224	22.32	0.0584074797454166	0.0312590482627103
1	D	26	50	20120529	10	1226	22.36	0.0584795339264195	0.031619460589081
1	D	26	50	20120529	10	1228	22.4	0.0580727353952029	0.0319695491564465
1	D	26	50	20120529	10	1230	22.44	0.0582065907088815	0.0317617304734558
1	D	26	50	20120529	10	1232	22.48	0.0582870594605805	0.0316507147088095
1	D	26	50	20120529	10	1234	22.52	0.0584209147742591	0.0312337338399438
1	D	26	50	20120529	10	1236	22.56	0.0582880494100742	0.0317055861950296
1	D	26	50	20120529	10	1238	22.6	0.0582174094426337	0.0317875398709691
1	D	26	50	20120529	10	1240	22.64	0.0583755892295851	0.0316476034389723
1	D	26	50	20120529	10	1242	22.68	0.0583753770975507	0.0316374918120013
1	D	26	50	20120529	10	1244	22.72	0.0584493404668629	0.031785135707913
1	D	26	50	20120529	10	1246	22.76	0.0584491990455066	0.0317750947916202
1	D	26	50	20120529	10	1248	22.8	0.0583214248501462	0.0316279458704553
1	D	26	50	20120529	10	1250	22.84	0.0582534011777961	0.0317784181934918
1	D	26	50	20120529	10	1252	22.88	0.058311171801819	0.0317629325549838
1	D	26	50	20120529	10	1254	22.92	0.0582431481294689	0.0319134048780203
1	D	26	50	20120529	10	1256	22.96	0.0580025196918311	0.0313418504667872
1	D	26	50	20120529	10	1258	23	0.0579344253088028	0.0314923935005018
1	D	26	50	20120529	10	1260	23.04	0.057936900182537	0.0316142279989003
1	D	26	50	20120529	10	1262	23.08	0.0583489313039344	0.0317384666603547
1	D	26	50	20120529	10	1264	23.12	0.0582466836633748	0.0316411687672635
1	D	26	50	20120529	10	1266	23.16	0.0581445067334933	0.0315438001634941
1	D	26	50	20120529	10	1268	23.2	0.0581487493741805	0.0317596091531122
1	D	26	50	20120529	10	1270	23.24	0.0578456834077639	0.0317111016279228
1	D	26	50	20120529	10	1272	23.28	0.057891645348541	0.0317101116784292
1	D	26	50	20120529	10	1274	23.32	0.0580387235590278	0.0312811807049614
1	D	26	50	20120529	10	1276	23.36	0.0581940749188545	0.0312693720217156
1	D	26	50	20120529	10	1278	23.4	0.0577980244107119	0.0312685942042563
1	D	26	50	20120529	10	1280	23.44	0.0579533757705386	0.0312567855210105
1	D	26	50	20120529	10	1282	23.48	0.0581087271303653	0.0312448354164084
1	D	26	50	20120529	10	1284	23.52	0.0577126766222227	0.0312441990203053
1	D	26	50	20120529	10	1286	23.56	0.0580873725055735	0.0318137735325511
1	D	26	50	20120529	10	1288	23.6	0.0579815893311079	0.0321874087557301
1	D	26	50	20120529	10	1290	23.64	0.0579359102330433	0.0320201072913013
1	D	26	50	20120529	10	1292	23.68	0.0580928879384667	0.0321480936186961
1	D	26	50	20120529	10	1294	23.72	0.0582309858928324	0.0326922122868191
1	D	26	50	20120529	10	1296	23.76	0.0579711948614245	0.0325990156130588
1	D	26	50	20120529	10	1298	23.8	0.0579800336961893	0.0330472506016529
1	D	26	50	20120529	10	1300	23.84	0.058268250420201	0.0331568521527368
1	D	26	50	20120529	10	1302	23.88	0.0582046815205723	0.0331581956556211
1	D	26	50	20120529	10	1304	23.92	0.0588012675118594	0.0329945004357764
1	D	26	50	20120529	10	1306	23.96	0.0592154199536004	0.0330935660958206
1	D	26	50	20120529	10	1308	24	0.0592429971180666	0.0332170269398158
1	D	26	50	20120529	10	1310	24.04	0.0592258851339619	0.0333229515356376
1	D	26	50	20120529	10	1312	24.08	0.0594752109850083	0.0334189766365227
1	D	26	50	20120529	10	1314	24.12	0.0599414064858446	0.0338704643163103
1	D	26	50	20120529	10	1316	24.16	0.0598919797218397	0.0341631358130434
1	D	26	50	20120529	10	1318	24.2	0.0603013945481467	0.0339982385116707
1	D	26	50	20120529	10	1320	24.24	0.0604433815898089	0.0342037237422835
1	D	26	50	20120529	10	1322	24.28	0.0600466946855633	0.0345272958053545
1	D	26	50	20120529	10	1324	24.32	0.0607663879674549	0.0342392205026991
1	D	26	50	20120529	10	1326	24.36	0.0608840505358444	0.0343735707911245
1	D	26	50	20120529	10	1328	24.4	0.0607364066399326	0.0340515543629722
1	D	26	50	20120529	10	1330	24.44	0.060797429955149	0.0342483421801764
1	D	26	50	20120529	10	1332	24.48	0.0614373615921228	0.0337810860191683
1	D	26	50	20120529	10	1334	24.52	0.0615638629952771	0.0337364675812754
1	D	26	50	20120529	10	1336	24.56	0.06163591717628	0.033765388248626
1	D	26	50	20120529	10	1338	24.6	0.0623497414718879	0.0339794294712911
1	D	26	50	20120529	10	1340	24.64	0.062676990490221	0.034499577219532
1	D	26	50	20120529	10	1342	24.68	0.0631219727876217	0.0342677169059809
1	D	26	50	20120529	10	1344	24.72	0.0630207858072339	0.034596733691267
1	D	26	50	20120529	10	1346	24.76	0.0638794255716287	0.0348387763424672
1	D	26	50	20120529	10	1348	24.8	0.064156116455107	0.035636039238255
1	D	26	50	20120529	10	1350	24.84	0.0645043665448414	0.036414351672307
1	D	26	50	20120529	10	1352	24.88	0.0650088165225399	0.0369056494638754
1	D	26	50	20120529	10	1354	24.92	0.065054212777892	0.037548409527974
1	D	26	50	20120529	10	1356	24.96	0.0652654962841106	0.0379472177525632
1	D	26	50	20120529	10	1358	25	0.0655146100031226	0.0387055897753858
1	D	26	50	20120529	10	1360	25.04	0.0659593801684889	0.0390195451862326
1	D	26	50	20120529	10	1362	25.08	0.0654772040543978	0.0387797652767323
1	D	26	50	20120529	10	1364	25.12	0.0653904420523462	0.0392711337789788
1	D	26	50	20120529	10	1366	25.16	0.0651126197980181	0.0391801291362401
1	D	26	50	20120529	10	1368	25.2	0.0654372525212608	0.0391736944645313
1	D	26	50	20120529	10	1370	25.24	0.0649493488422421	0.0394422536200259
1	D	26	50	20120529	10	1372	25.28	0.0655140443176977	0.0400745485037629
1	D	26	50	20120529	10	1374	25.32	0.0654820123805099	0.039657426213541
1	D	26	50	20120529	10	1376	25.36	0.0647541873706346	0.0407779783296873
1	D	26	50	20120529	10	1378	25.4	0.0645919629328948	0.0407812451630164
1	D	26	50	20120529	10	1380	25.44	0.0645662666724664	0.0420071844738308
1	D	26	50	20120529	10	1382	25.48	0.0646126740905157	0.0421391093859967
1	D	26	50	20120529	10	1384	25.52	0.0643076070119084	0.0432531066222815
1	D	26	50	20120529	10	1386	25.56	0.0644234806001415	0.0439291926289773
1	D	26	50	20120529	10	1388	25.6	0.0647667173027972	0.0451555915591995
1	D	26	50	20120529	10	1390	25.64	0.065343094182278	0.0465469514304046
1	D	26	50	20120529	10	1392	25.68	0.0664475666902201	0.047175739064507
1	D	26	50	20120529	10	1394	25.72	0.0674344190561797	0.0474779423606505
1	D	26	50	20120529	10	1396	25.76	0.0693258872694468	0.0485393520656183
1	D	26	50	20120529	10	1398	25.8	0.0704088708023087	0.0487283122107548
1	D	26	50	20120529	10	1400	25.84	0.0709336430288985	0.0473496378352042
1	D	26	50	20120529	10	1402	25.88	0.071161727392238	0.0474223566965814
1	D	26	50	20120529	10	1404	25.92	0.0719183811455823	0.0474156603953636
1	D	26	50	20120529	10	1406	25.96	0.0719955264954098	0.0471809716546877
1	D	26	50	20120529	10	1408	26	0.0717196841400689	0.0471961744504833
1	D	26	50	20120529	10	1410	26.04	0.0718556607740911	0.0470908862507646
1	D	26	50	20120529	10	1412	26.08	0.0719439784110613	0.0469066849342655
1	D	26	50	20120529	10	1414	26.12	0.0715729594829727	0.0467680212944748
1	D	26	50	20120529	10	1416	26.16	0.0714105370553342	0.0467226957498007
1	D	26	50	20120529	10	1418	26.2	0.072135675059441	0.0471099781338566
1	D	26	50	20120529	10	1420	26.24	0.0723887485764276	0.0472045183105013
1	D	26	50	20120529	10	1422	26.28	0.0730981888099921	0.0473912652114126
1	D	26	50	20120529	10	1424	26.32	0.0737545960349676	0.0480635116282867
1	D	26	50	20120529	10	1426	26.36	0.0744180036170768	0.0480803407696789
1	D	26	50	20120529	10	1428	26.4	0.0750524198211573	0.0489366470816958
1	D	26	50	20120529	10	1430	26.44	0.0762341366738763	0.0494234193898646
1	D	26	50	20120529	10	1432	26.48	0.0772117117988667	0.0496323694437053
1	D	26	50	20120529	10	1434	26.52	0.0772993930397338	0.0500860491545146
1	D	26	50	20120529	10	1436	26.56	0.0780645532876558	0.0510459466099753
1	D	26	50	20120529	10	1438	26.6	0.0788188240911475	0.0519463056744601
1	D	26	50	20120529	10	1440	26.64	0.0801304364595704	0.0527421543566856
1	D	26	50	20120529	10	1442	26.68	0.0815541252528114	0.0539716716278128
1	D	26	50	20120529	10	1444	26.72	0.0820994460024625	0.0548868092240244
1	D	26	50	20120529	10	1446	26.76	0.0826350793892113	0.0559465501569887
1	D	26	50	20120529	10	1448	26.8	0.0828513126428981	0.0570479396793648
1	D	26	50	20120529	10	1450	26.84	0.0824199067956962	0.0573382070130419
1	D	26	50	20120529	10	1452	26.88	0.0826153228257449	0.0592184322284882
1	D	26	50	20120529	10	1454	26.92	0.0827177189587286	0.0601363911807567
1	D	26	50	20120529	10	1456	26.96	0.0829410798487698	0.0616146120489628
1	D	26	50	20120529	10	1458	27	0.0829893752419248	0.0615885198087371
1	D	26	50	20120529	10	1460	27.04	0.0829488368101594	0.062433887178849
1	D	26	50	20120529	10	1462	27.08	0.081803818799384	0.0628944258254358
1	D	26	50	20120529	10	1464	27.12	0.0817876331251627	0.063302631499147
1	D	26	50	20120529	10	1466	27.16	0.0808715833612033	0.0642963215876806
1	D	26	50	20120529	10	1468	27.2	0.080790485284469	0.0648456657749167
1	D	26	50	20120529	10	1470	27.24	0.0800127526779775	0.0659942051774624
1	D	26	50	20120529	10	1472	27.28	0.0795858228167005	0.0661483332425576
1	D	26	50	20120529	10	1474	27.32	0.0785668536607395	0.0673877782928926
1	D	26	50	20120529	10	1476	27.36	0.077631528165925	0.0694096440676784
1	D	26	50	20120529	10	1478	27.4	0.0761063341942446	0.0705337670730697
1	D	26	50	20120529	10	1480	27.44	0.0759625793856294	0.0705344034691727
1	D	26	50	20120529	10	1482	27.48	0.074614452023026	0.0722909557085895
1	D	26	50	20120529	10	1484	27.52	0.0736949727911779	0.073680236685858
1	D	26	50	20120529	10	1486	27.56	0.0728753653211046	0.074497864256944
1	D	26	50	20120529	10	1488	27.6	0.0725832877940677	0.0758870886656699
1	D	26	50	20120529	10	1490	27.64	0.0721656563869633	0.0768596574746495
1	D	26	50	20120529	10	1492	27.68	0.0715368970371322	0.0780029077184719
1	D	26	50	20120529	10	1494	27.72	0.0704686001121156	0.0792008880271582
1	D	26	50	20120529	10	1496	27.76	0.0697541394204047	0.0809327339556403
1	D	26	50	20120529	10	1498	27.8	0.0691200767697147	0.0829310884299516
1	D	26	50	20120529	10	1500	27.84	0.0682893677231767	0.0843936680961578
1	D	26	50	20120529	10	1502	27.88	0.0680604065474285	0.0855468178349168
1	D	26	50	20120529	10	1504	27.92	0.0681716344441092	0.0870449649722168
1	D	26	50	20120529	10	1506	27.96	0.0684405471529944	0.088259562290261
1	D	26	50	20120529	10	1508	28	0.0692907723466931	0.0893397386092015
1	D	26	50	20120529	10	1510	28.04	0.069965281505267	0.0898941810363299
1	D	26	50	20120529	10	1512	28.08	0.071209011622696	0.0912610891550416
1	D	26	50	20120529	10	1514	28.12	0.0726503780854667	0.0926340076813934
1	D	26	50	20120529	10	1516	28.16	0.0736531969225454	0.093721396489502
1	D	26	50	20120529	10	1518	28.2	0.0752812395755493	0.0952866480603366
1	D	26	50	20120529	10	1520	28.24	0.0765790633617391	0.0957212358880538
1	D	26	50	20120529	10	1522	28.28	0.0780215611953597	0.0965358228999807
1	D	26	50	20120529	10	1524	28.32	0.0793937019042522	0.0973528847856418
1	D	26	50	20120529	10	1526	28.36	0.080918082703134	0.097750420218025
1	D	26	50	20120529	10	1528	28.4	0.0825545399268341	0.0982324549107597
1	D	26	50	20120529	10	1530	28.44	0.083845221934534	0.0981834524108235
1	D	26	50	20120529	10	1532	28.48	0.0855716231408009	0.099445284461851
1	D	26	50	20120529	10	1534	28.52	0.0860854776386892	0.0999058231084377
1	D	26	50	20120529	10	1536	28.56	0.0872792860173664	0.100543421293034
1	D	26	50	20120529	10	1538	28.6	0.0887656951820986	0.101225001519419
1	D	26	50	20120529	10	1540	28.64	0.0893977779338013	0.102339472517247
1	D	26	50	20120529	10	1542	28.68	0.0891385525878183	0.102488389205365
1	D	26	50	20120529	10	1544	28.72	0.0896092028613761	0.102798384818237
1	D	26	50	20120529	10	1546	28.76	0.0897048744088706	0.102493409663511
1	D	26	50	20120529	10	1548	28.8	0.0899365933010655	0.102381898924118
1	D	26	50	20120529	10	1550	28.84	0.0897284917753623	0.102474034937707
1	D	26	50	20120529	10	1552	28.88	0.090165130212745	0.101710713167416
1	D	26	50	20120529	10	1554	28.92	0.0906007079899559	0.101385444048070
1	D	26	50	20120529	10	1556	28.96	0.0903083193359352	0.101240840711318
1	D	26	50	20120529	10	1558	29	0.0914926524837446	0.100922006263681
1	D	26	50	20120529	10	1560	29.04	0.0919214420358561	0.101314874791308
1	D	26	50	20120529	10	1562	29.08	0.0924570754226049	0.100599636282138
1	D	26	50	20120529	10	1564	29.12	0.0935223317884624	0.0994438702482885
1	D	26	50	20120529	10	1566	29.16	0.0941229341462667	0.0984529449472693
1	D	26	50	20120529	10	1568	29.2	0.0949332714464387	0.097444617748365
1	D	26	50	20120529	10	1570	29.24	0.096571369157871	0.095526505751583
1	D	26	50	20120529	10	1572	29.28	0.0966176705099031	0.0946896590181842
1	D	26	50	20120529	10	1574	29.32	0.0974660996523776	0.0931044246097134
1	D	26	50	20120529	10	1576	29.36	0.097810778852867	0.0923227534184507
1	D	26	50	20120529	10	1578	29.4	0.09877186424772	0.0913475258879738
1	D	26	50	20120529	10	1580	29.44	0.0990839825951494	0.0896622061714802
1	D	26	50	20120529	10	1582	29.48	0.0996168427091024	0.0882058646012976
1	D	26	50	20120529	10	1584	29.52	0.0993534454331104	0.0867198797006341
1	D	26	50	20120529	10	1586	29.56	0.099570216087951	0.0858172154680426
1	D	26	50	20120529	10	1588	29.6	0.0985517419067368	0.0848798322924948
1	D	26	50	20120529	10	1590	29.64	0.0981281920158738	0.0837039066443138
1	D	26	50	20120529	10	1592	29.68	0.0976512979894382	0.082586981985955
1	D	26	50	20120529	10	1594	29.72	0.0973310069018319	0.0804479556885944
1	D	26	50	20120529	10	1596	29.76	0.0972540383286998	0.0796877098328017
1	D	26	50	20120529	10	1598	29.8	0.097007166138184	0.0779956952293038
1	D	26	50	20120529	10	1600	29.84	0.0970494299104956	0.0761955639989625
1	D	26	50	20120529	10	1602	29.88	0.0972527726075614	0.0749980291675484
1	D	26	50	20120529	10	1604	29.92	0.0975445602208181	0.0739482230848598
1	D	26	50	20120529	10	1606	29.96	0.0980067322840694	0.0727817726675467
1	D	26	50	20120529	10	1608	30	0.0985669022761254	0.0723446392554172
1	D	26	50	20120529	10	1610	30.04	0.0993916009150233	0.0717037883796278
1	D	26	50	20120529	10	1612	30.08	0.0999614582699815	0.0708836152241295
1	D	26	50	20120529	10	1614	30.12	0.101431391846712	0.070388074791874
1	D	26	50	20120529	10	1616	30.16	0.102357489598032	0.0702737356253561
1	D	26	50	20120529	10	1618	30.2	0.103146125791089	0.0705330316820172
1	D	26	50	20120529	10	1620	30.24	0.103843191655983	0.07098996408402
1	D	26	50	20120529	10	1622	30.28	0.104316811778022	0.0715840752015729
1	D	26	50	20120529	10	1624	30.32	0.10502837333193	0.0716658874561562
1	D	26	50	20120529	10	1626	30.36	0.104768794432556	0.0718137434841023
1	D	26	50	20120529	10	1628	30.4	0.104536085590868	0.0716292593248907
1	D	26	50	20120529	10	1630	30.44	0.104600432307956	0.0714885450754346
1	D	26	50	20120529	10	1632	30.48	0.104904771066579	0.0719903080473646
1	D	26	50	20120529	10	1634	30.52	0.105672052634844	0.0726740095940939
1	D	26	50	20120529	10	1636	30.56	0.106329166966601	0.0729686609898143
1	D	26	50	20120529	10	1638	30.6	0.107560593426037	0.0741428117999745
1	D	26	50	20120529	10	1640	30.64	0.108743936624353	0.0746635959443184
1	D	26	50	20120529	10	1642	30.68	0.110249861936246	0.0757173971803208
1	D	26	50	20120529	10	1644	30.72	0.111702966371584	0.0766260293941455
1	D	26	50	20120529	10	1646	30.76	0.113210023054327	0.0772388788413999
1	D	26	50	20120529	10	1648	30.8	0.114327039636568	0.078340763338523
1	D	26	50	20120529	10	1650	30.84	0.114958273860133	0.0787390765883652
1	D	26	50	20120529	10	1652	30.88	0.116069845720158	0.0796625580445949
1	D	26	50	20120529	10	1654	30.92	0.116848865260991	0.0809680892946996
1	D	26	50	20120529	10	1656	30.96	0.117110141216640	0.0820729436403036
1	D	26	50	20120529	10	1658	31	0.117048552215998	0.083760878237674
1	D	26	50	20120529	10	1660	31.04	0.116733465434302	0.0847774149463078
1	D	26	50	20120529	10	1662	31.08	0.116756092851300	0.0858748446707093
1	D	26	50	20120529	10	1664	31.12	0.116792084586462	0.0876221762376993
1	D	26	50	20120529	10	1666	31.16	0.116918232436226	0.0890813617913559
1	D	26	50	20120529	10	1668	31.2	0.117017439517626	0.0900597854444837
1	D	26	50	20120529	10	1670	31.24	0.117559719708118	0.0912527452950236
1	D	26	50	20120529	10	1672	31.28	0.117705454415721	0.0927998242215816
1	D	26	50	20120529	10	1674	31.32	0.117743072496480	0.0938426653024755
1	D	26	50	20120529	10	1676	31.36	0.117953811530477	0.095850827347842
1	D	26	50	20120529	10	1678	31.4	0.116918847619125	0.0966213333230296
1	D	26	50	20120529	10	1680	31.44	0.116550770255247	0.098890113714738
1	D	26	50	20120529	10	1682	31.48	0.116144869749642	0.100137471289954
1	D	26	50	20120529	10	1684	31.52	0.115828029343128	0.101397592142571
1	D	26	50	20120529	10	1686	31.56	0.115980637128644	0.103452571727920
1	D	26	50	20120529	10	1688	31.6	0.115527071969133	0.104763150306228
1	D	26	50	20120529	10	1690	31.64	0.115395084124463	0.106339050198081
1	D	26	50	20120529	10	1692	31.68	0.114506170997446	0.107861531001042
1	D	26	50	20120529	10	1694	31.72	0.113696774149293	0.108973569551543
1	D	26	50	20120529	10	1696	31.76	0.112841832553363	0.109999630988519
1	D	26	50	20120529	10	1698	31.8	0.112024028205582	0.111736674151843
1	D	26	50	20120529	10	1700	31.84	0.111254618245905	0.113701094571725
1	D	26	50	20120529	10	1702	31.88	0.110120602816645	0.114782784099177
1	D	26	50	20120529	10	1704	31.92	0.109094661587821	0.115740843077007
1	D	26	50	20120529	10	1706	31.96	0.107847537357843	0.116966754103550
1	D	26	50	20120529	10	1708	32	0.107263255024548	0.117823979654383
1	D	26	50	20120529	10	1710	32.04	0.106698135285024	0.118437182655028
1	D	26	50	20120529	10	1712	32.08	0.106377391649078	0.120283862724774
1	D	26	50	20120529	10	1714	32.12	0.106292114571267	0.120684509426995
1	D	26	50	20120529	10	1716	32.16	0.105833202270276	0.122057003689278
1	D	26	50	20120529	10	1718	32.2	0.105699629799310	0.123388415047574
1	D	26	50	20120529	10	1720	32.24	0.105254859633944	0.124465338675321
1	D	26	50	20120529	10	1722	32.28	0.105190088652787	0.126430812684307
1	D	26	50	20120529	10	1724	32.32	0.104443242470498	0.127870623512159
1	D	26	50	20120529	10	1726	32.36	0.104495992636375	0.128967628972492
1	D	26	50	20120529	10	1728	32.4	0.103855990288723	0.130046037524480
1	D	26	50	20120529	10	1730	32.44	0.102432018652769	0.131571832536924
1	D	26	50	20120529	10	1732	32.48	0.101648190785824	0.131948366897906
1	D	26	50	20120529	10	1734	32.52	0.0997302343525335	0.132650099667555
1	D	26	50	20120529	10	1736	32.56	0.098814601781575	0.133031159511937
1	D	26	50	20120529	10	1738	32.6	0.0970531987896394	0.133456130687430
1	D	26	50	20120529	10	1740	32.64	0.0949173120463873	0.133906274864333
1	D	26	50	20120529	10	1742	32.68	0.0936245087183439	0.134207714485153
1	D	26	50	20120529	10	1744	32.72	0.0921566257512787	0.135249919169944
1	D	26	50	20120529	10	1746	32.76	0.0913071783750394	0.135358318639500
1	D	26	50	20120529	10	1748	32.8	0.0897434117284453	0.135898194666936
1	D	26	50	20120529	10	1750	32.84	0.0882078586424206	0.136361773872682
1	D	26	50	20120529	10	1752	32.88	0.0868315460035191	0.136749551231484
1	D	26	50	20120529	10	1754	32.92	0.0859312576497124	0.137422151201749
1	D	26	50	20120529	10	1756	32.96	0.0847460052630875	0.138439112174451
1	D	26	50	20120529	10	1758	33	0.0836702130061903	0.138534854432624
1	D	26	50	20120529	10	1760	33.04	0.0817248208297899	0.139640203752975
1	D	26	50	20120529	10	1762	33.08	0.0823808745013747	0.139914702605431
1	D	26	50	20120529	10	1764	33.12	0.0825227201216807	0.140990494862329
1	D	26	50	20120529	10	1766	33.16	0.0829645911492442	0.141460791582496
1	D	26	50	20120529	10	1768	33.2	0.0830026334940721	0.141893682353938
1	D	26	50	20120529	10	1770	33.24	0.0834821226023947	0.143101350025527
1	D	26	50	20120529	10	1772	33.28	0.0842891435717629	0.143671773065910
1	D	26	50	20120529	10	1774	33.32	0.085897670077606	0.143763131262039
1	D	26	50	20120529	10	1776	33.36	0.0868866296217735	0.144369404616229
1	D	26	50	20120529	10	1778	33.4	0.0879688565503795	0.144978577108221
1	D	26	50	20120529	10	1780	33.44	0.0895224408593245	0.145112149579187
1	D	26	50	20120529	10	1782	33.48	0.0915751718451091	0.145435297378189
1	D	26	50	20120529	10	1784	33.52	0.0932288117635919	0.145768627514841
1	D	26	50	20120529	10	1786	33.56	0.0946047708491028	0.146416408037086
1	D	26	50	20120529	10	1788	33.6	0.0960925235167193	0.147386558540873
1	D	26	50	20120529	10	1790	33.64	0.0972914937748992	0.147883230343979
1	D	26	50	20120529	10	1792	33.68	0.0986267235098138	0.148909737258227
1	D	26	50	20120529	10	1794	33.72	0.0989565181125592	0.149704242437569
1	D	26	50	20120529	10	1796	33.76	0.0990461792524136	0.150209965207473
1	D	26	50	20120529	10	1798	33.8	0.0992813629678363	0.151097667060575
1	D	26	50	20120529	10	1800	33.84	0.098681100021287	0.151546609155950
1	D	26	50	20120529	10	1802	33.88	0.098449876103839	0.152425542884965
1	D	26	50	20120529	10	1804	33.92	0.0986593918431046	0.153644382843696
1	D	26	50	20120529	10	1806	33.96	0.0988369463558605	0.154783461157510
1	D	26	50	20120529	10	1808	34	0.0985123843432959	0.155976350297371
1	D	26	50	20120529	10	1810	34.04	0.0987786100464127	0.157340712831671
1	D	26	50	20120529	10	1812	34.08	0.098809227770038	0.157677790634262
1	D	26	50	20120529	10	1814	34.12	0.0986070659412968	0.157882780890128
1	D	26	50	20120529	10	1816	34.16	0.0985999948734849	0.159059406574023
1	D	26	50	20120529	10	1818	34.2	0.0984399058982243	0.160137320151264
1	D	26	50	20120529	10	1820	34.24	0.09854342633099	0.160682923743627
1	D	26	50	20120529	10	1822	34.28	0.0981181016021063	0.160963998689149
1	D	26	50	20120529	10	1824	34.32	0.0979613360287172	0.161240972415340
1	D	26	50	20120529	10	1826	34.36	0.0973618508996273	0.161904097154736
1	D	26	50	20120529	10	1828	34.4	0.0971618103912296	0.162488803752100
1	D	26	50	20120529	10	1830	34.44	0.096080431990761	0.163844539583668
1	D	26	50	20120529	10	1832	34.48	0.0957971650142177	0.164253671567263
1	D	26	50	20120529	10	1834	34.52	0.094725332555295	0.165472582236672
1	D	26	50	20120529	10	1836	34.56	0.094230569940499	0.166633439439346
1	D	26	50	20120529	10	1838	34.6	0.093809982827049	0.167769618615357
1	D	26	50	20120529	10	1840	34.64	0.0937311404209468	0.168431117009157
1	D	26	50	20120529	10	1842	34.68	0.0937833956120766	0.169056270114404
1	D	26	50	20120529	10	1844	34.72	0.0943608190095934	0.168733405158114
1	D	26	50	20120529	10	1846	34.76	0.094491704474791	0.168717070991469
1	D	26	50	20120529	10	1848	34.8	0.094613892526580	0.168733475868792
1	D	26	50	20120529	10	1850	34.84	0.0952577839615286	0.168522333783930
1	D	26	50	20120529	10	1852	34.88	0.0958442583258447	0.168617510356678
1	D	26	50	20120529	10	1854	34.92	0.0965143834223752	0.168373063542422
1	D	26	50	20120529	10	1856	34.96	0.0973597295792837	0.168366346028000
1	D	26	50	20120529	10	1858	35	0.0975811954231514	0.167970931915961
1	D	26	50	20120529	10	1860	35.04	0.0988792313413755	0.167923060786874
1	D	26	50	20120529	10	1862	35.08	0.0994775850996156	0.167261067418328
1	D	26	50	20120529	10	1864	35.12	0.100980964827096	0.166935727588304
1	D	26	50	20120529	10	1866	35.16	0.102747105434466	0.167114130629197
1	D	26	50	20120529	10	1868	35.2	0.104111185126053	0.166850309089136
1	D	26	50	20120529	10	1870	35.24	0.105685063399618	0.166509625041961
1	D	26	50	20120529	10	1872	35.28	0.107425536030830	0.166122554789939
1	D	26	50	20120529	10	1874	35.32	0.109499338798694	0.165494078282820
1	D	26	50	20120529	10	1876	35.36	0.110386687098405	0.165064935177318
1	D	26	50	20120529	10	1878	35.4	0.111768303038166	0.164555889005542
1	D	26	50	20120529	10	1880	35.44	0.113560111621693	0.164326786408438
1	D	26	50	20120529	10	1882	35.48	0.115245217791938	0.164176101953367
1	D	26	50	20120529	10	1884	35.52	0.117064815671966	0.164080430405872
1	D	26	50	20120529	10	1886	35.56	0.118684231622239	0.163672995478553
1	D	26	50	20120529	10	1888	35.6	0.120183085866320	0.163268742531748
1	D	26	50	20120529	10	1890	35.64	0.121877384424721	0.163214931705700
1	D	26	50	20120529	10	1892	35.68	0.123049272493182	0.163167343419326
1	D	26	50	20120529	10	1894	35.72	0.124585249843275	0.163714502646608
1	D	26	50	20120529	10	1896	35.76	0.125513115361548	0.163606880994512
1	D	26	50	20120529	10	1898	35.8	0.126668386420651	0.164234933237562
1	D	26	50	20120529	10	1900	35.84	0.127371957667932	0.164760313575983
1	D	26	50	20120529	10	1902	35.88	0.127878316833939	0.165228347554451
1	D	26	50	20120529	10	1904	35.92	0.128078710895727	0.165882138484336
1	D	26	50	20120529	10	1906	35.96	0.129067882571929	0.167192478060552
1	D	26	50	20120529	10	1908	36	0.129807799107763	0.168077492907886
1	D	26	50	20120529	10	1910	36.04	0.130508541927919	0.169213813505252
1	D	26	50	20120529	10	1912	36.08	0.130591273421318	0.170253967580378
1	D	26	50	20120529	10	1914	36.12	0.131794415609507	0.171754801723446
1	D	26	50	20120529	10	1916	36.16	0.132090339797433	0.172683586480535
1	D	26	50	20120529	10	1918	36.2	0.132402386019971	0.174330226041884
1	D	26	50	20120529	10	1920	36.24	0.133052075730525	0.175490729691167
1	D	26	50	20120529	10	1922	36.28	0.133772334697842	0.176791381904482
1	D	26	50	20120529	10	1924	36.32	0.133816741003700	0.177377714847442
1	D	26	50	20120529	10	1926	36.36	0.134096684578372	0.178287124878726
1	D	26	50	20120529	10	1928	36.4	0.133992881302894	0.178822263290728
1	D	26	50	20120529	10	1930	36.44	0.134709675446982	0.179699287831433
1	D	26	50	20120529	10	1932	36.48	0.135299543923848	0.180452922238822
1	D	26	50	20120529	10	1934	36.52	0.135609115272652	0.181543422316768
1	D	26	50	20120529	10	1936	36.56	0.135924697029095	0.182502046980022
1	D	26	50	20120529	10	1938	36.6	0.136713757486221	0.184286855206415
1	D	26	50	20120529	10	1940	36.64	0.137001408524808	0.185189971987347
1	D	26	50	20120529	10	1942	36.68	0.137476513571087	0.186809317226942
1	D	26	50	20120529	10	1944	36.72	0.137440309703891	0.188017904137346
1	D	26	50	20120529	10	1946	36.76	0.137089796872456	0.187732020865712
1	D	26	50	20120529	10	1948	36.8	0.137057482092556	0.187871815876353
1	D	26	50	20120529	10	1950	36.84	0.137393569945654	0.188562447069538
1	D	26	50	20120529	10	1952	36.88	0.136907929008335	0.188703019897638
1	D	26	50	20120529	10	1954	36.92	0.136846340007694	0.189750315751253
1	D	26	50	20120529	10	1956	36.96	0.136432258276631	0.189902767973277
1	D	26	50	20120529	10	1958	37	0.135584932220735	0.190813733639480
1	D	26	50	20120529	10	1960	37.04	0.135685624226376	0.190896889396947
1	D	26	50	20120529	10	1962	37.08	0.135634712538131	0.192028260246846
1	D	26	50	20120529	10	1964	37.12	0.135860633154720	0.192926639412343
1	D	26	50	20120529	10	1966	37.16	0.136091220676065	0.193128801241084
1	D	26	50	20120529	10	1968	37.2	0.136506787331368	0.194000168927541
1	D	26	50	20120529	10	1970	37.24	0.137154143589544	0.193174621760505
1	D	26	50	20120529	10	1972	37.28	0.137625076705815	0.192485899755630
1	D	26	50	20120529	10	1974	37.32	0.138501676982452	0.192592177904842
1	D	26	50	20120529	10	1976	37.36	0.139763791876191	0.191998986026105
1	D	26	50	20120529	10	1978	37.4	0.140727224865558	0.191949134998031
1	D	26	50	20120529	10	1980	37.44	0.141126881618285	0.192248099745117
1	D	26	50	20120529	10	1982	37.48	0.140900961001696	0.192350983781779
1	D	26	50	20120529	10	1984	37.52	0.141192925391648	0.191687081224923
1	D	26	50	20120529	10	1986	37.56	0.141344246242821	0.191879414269406
1	D	26	50	20120529	10	1988	37.6	0.142040322158221	0.191579318151470
1	D	26	50	20120529	10	1990	37.64	0.142307679232188	0.190969721395409
1	D	26	50	20120529	10	1992	37.68	0.143100133801864	0.190817905569489
1	D	26	50	20120529	10	1994	37.72	0.143975319864938	0.190738921742030
1	D	26	50	20120529	10	1996	37.76	0.144949288745345	0.190324981432324
1	D	26	50	20120529	10	1998	37.8	0.145832182272334	0.190376883070063
1	D	26	50	20120529	10	2000	37.84	0.147544582764334	0.190418107395406
1	D	26	50	20120529	10	2002	37.88	0.148938855915477	0.190524314833940
1	D	26	50	20120529	10	2004	37.92	0.150026032591552	0.189826046887518
1	D	26	50	20120529	10	2006	37.96	0.152044893162517	0.189603237540766
1	D	26	50	20120529	10	2008	38	0.152893986985366	0.189473978421166
1	D	26	50	20120529	10	2010	38.04	0.153962708174452	0.188785680680359
1	D	26	50	20120529	10	2012	38.08	0.155607862811560	0.188277553747398
1	D	26	50	20120529	10	2014	38.12	0.156706848170880	0.187211095300012
1	D	26	50	20120529	10	2016	38.16	0.158224440744663	0.186706079636889
1	D	26	50	20120529	10	2018	38.2	0.159175145811968	0.185994376661625
1	D	26	50	20120529	10	2020	38.24	0.160424957047716	0.184943969538172
1	D	26	50	20120529	10	2022	38.28	0.161382591761476	0.184755667002342
1	D	26	50	20120529	10	2024	38.32	0.162801401517927	0.183628185239740
1	D	26	50	20120529	10	2026	38.36	0.164447121840461	0.182631588942336
1	D	26	50	20120529	10	2028	38.4	0.165343026132224	0.181920946627243
1	D	26	50	20120529	10	2030	38.44	0.166241122455009	0.180967695975526
1	D	26	50	20120529	10	2032	38.48	0.167405727323623	0.179986938870020
1	D	26	50	20120529	10	2034	38.52	0.168825456318890	0.178864194722852
1	D	26	50	20120529	10	2036	38.56	0.170191445198786	0.178151572508772
1	D	26	50	20120529	10	2038	38.6	0.171298986550158	0.177121812903330
1	D	26	50	20120529	10	2040	38.64	0.172835501301406	0.176487566404877
1	D	26	50	20120529	10	2042	38.68	0.174439268978611	0.176214573689864
1	D	26	50	20120529	10	2044	38.72	0.175160864377744	0.175982296183312
1	D	26	50	20120529	10	2046	38.76	0.176930703153580	0.176137202065867
1	D	26	50	20120529	10	2048	38.8	0.178015475666598	0.176294109060612
1	D	26	50	20120529	10	2050	38.84	0.179317216824355	0.176119496112066
1	D	26	50	20120529	10	2052	38.88	0.179598843313166	0.176239506274969
1	D	26	50	20120529	10	2054	38.92	0.181130365890538	0.177262053391243
1	D	26	50	20120529	10	2056	38.96	0.182001867927283	0.178012654310540
1	D	26	50	20120529	10	2058	39	0.182752171861732	0.178692120287650
1	D	26	50	20120529	10	2060	39.04	0.183496550241355	0.179216291473476
1	D	26	50	20120529	10	2062	39.08	0.184698412566270	0.180445462262280
1	D	26	50	20120529	10	2064	39.12	0.185410355957840	0.181365521321689
1	D	26	50	20120529	10	2066	39.16	0.186400828710519	0.182257366820528
1	D	26	50	20120529	10	2068	39.2	0.187063833241763	0.183290004350570
1	D	26	50	20120529	10	2070	39.24	0.187661366756137	0.184392355538168
1	D	26	50	20120529	10	2072	39.28	0.188307061313378	0.185411190343841
1	D	26	50	20120529	10	2074	39.32	0.189148030479311	0.187030952776437
1	D	26	50	20120529	10	2076	39.36	0.189842239632808	0.187818839436307
1	D	26	50	20120529	10	2078	39.4	0.190157432480522	0.189470817653854
1	D	26	50	20120529	10	2080	39.44	0.190959432991744	0.190464868366846
1	D	26	50	20120529	10	2082	39.48	0.191542647593799	0.191845996402927
1	D	26	50	20120529	10	2084	39.52	0.192658822718969	0.193644515429807
1	D	26	50	20120529	10	2086	39.56	0.192958324867209	0.194661646108137
1	D	26	50	20120529	10	2088	39.6	0.193977916277137	0.196197538605417
1	D	26	50	20120529	10	2090	39.64	0.195081674607231	0.197366421470057
1	D	26	50	20120529	10	2092	39.68	0.195327917472711	0.198568333292447
1	D	26	50	20120529	10	2094	39.72	0.195639016172162	0.200487449380858
1	D	26	50	20120529	10	2096	39.76	0.195503039538140	0.201343260718129
1	D	26	50	20120529	10	2098	39.8	0.195533445129731	0.202652115370105
1	D	26	50	20120529	10	2100	39.84	0.195878088974881	0.204082309545733
1	D	26	50	20120529	10	2102	39.88	0.196337213407905	0.204987901200398
1	D	26	50	20120529	10	2104	39.92	0.196155486965140	0.206354738608432
1	D	26	50	20120529	10	2106	39.96	0.196829925413036	0.207358971659073
1	D	26	50	20120529	10	2108	40	0.196258795265872	0.208070108948912
1	D	26	50	20120529	10	2110	40.04	0.196264452120121	0.208958235066083
1	D	26	50	20120529	10	2112	40.08	0.196218702311379	0.209882211497059
1	D	26	50	20120529	10	2114	40.12	0.196272018162680	0.211245937635256
1	D	26	50	20120529	10	2116	40.16	0.195741900208824	0.211959903352220
1	D	26	50	20120529	10	2118	40.2	0.195796276720298	0.213352267315054
1	D	26	50	20120529	10	2120	40.24	0.195344435487119	0.215098113957804
1	D	26	50	20120529	10	2122	40.28	0.194770052648762	0.216160400475180
1	D	26	50	20120529	10	2124	40.32	0.194984376714139	0.216777633984478
1	D	26	50	20120529	10	2126	40.36	0.195197852251379	0.217807252168564
1	D	26	50	20120529	10	2128	40.4	0.195422287943728	0.218455386244199
1	D	26	50	20120529	10	2130	40.44	0.195999074945142	0.219021283801183
1	D	26	50	20120529	10	2132	40.48	0.196120980154218	0.219436779745808
1	D	26	50	20120529	10	2134	40.52	0.197378923117949	0.219769827039747
1	D	26	50	20120529	10	2136	40.56	0.198070968524697	0.219906510780550
1	D	26	50	20120529	10	2138	40.6	0.198596207441762	0.219317632253178
1	D	26	50	20120529	10	2140	40.64	0.199674969547140	0.218904964735678
1	D	26	50	20120529	10	2142	40.68	0.200702961385629	0.218188099880911
1	D	26	50	20120529	10	2144	40.72	0.201867212700853	0.217622060902571
1	D	26	50	20120529	10	2146	40.76	0.202827675841739	0.216832717602732
1	D	26	50	20120529	10	2148	40.8	0.203420019192339	0.215891063502226
1	D	26	50	20120529	10	2150	40.84	0.204460809663567	0.215137358384159
1	D	26	50	20120529	10	2152	40.88	0.204908408256058	0.214305093702703
1	D	26	50	20120529	10	2154	40.92	0.204604847314895	0.212497233795243
1	D	26	50	20120529	10	2156	40.96	0.204762390705743	0.212291607143274
1	D	26	50	20120529	10	2158	41	0.204225625948144	0.211073332869968
1	D	26	50	20120529	10	2160	41.04	0.203548146941090	0.209789297666011
1	D	26	50	20120529	10	2162	41.08	0.202597300452428	0.209610187518337
1	D	26	50	20120529	10	2164	41.12	0.201469465136435	0.208561548161837
1	D	26	50	20120529	10	2166	41.16	0.200573419423316	0.207428197412951
1	D	26	50	20120529	10	2168	41.2	0.199683525539193	0.206568709120419
1	D	26	50	20120529	10	2170	41.24	0.198504849245633	0.204655914566631
1	D	26	50	20120529	10	2172	41.28	0.197278443244343	0.203937776919658
1	D	26	50	20120529	10	2174	41.32	0.196139930615954	0.202351100013354
1	D	26	50	20120529	10	2176	41.36	0.195193963164083	0.201273327857469
1	D	26	50	20120529	10	2178	41.4	0.194057359724004	0.200609637432647
1	D	26	50	20120529	10	2180	41.44	0.192481077287383	0.199176473408539
1	D	26	50	20120529	10	2182	41.48	0.192113381761166	0.197825899456472
1	D	26	50	20120529	10	2184	41.52	0.191277086571056	0.196632798184576
1	D	26	50	20120529	10	2186	41.56	0.190721866326469	0.195219433150341
1	D	26	50	20120529	10	2188	41.6	0.191056716742700	0.193648560080596
1	D	26	50	20120529	10	2190	41.64	0.190921475499730	0.192724555365348
1	D	26	50	20120529	10	2192	41.68	0.191578108998875	0.191196766311781
1	D	26	50	20120529	10	2194	41.72	0.192203099469563	0.190465709823915
1	D	26	50	20120529	10	2196	41.76	0.192745973629751	0.188870660773322
1	D	26	50	20120529	10	2198	41.8	0.193502599098824	0.187145299014023
1	D	26	50	20120529	10	2200	41.84	0.194001986191969	0.185877993956509
1	D	26	50	20120529	10	2202	41.88	0.194774370949874	0.184637504509458
1	D	26	50	20120529	10	2204	41.92	0.195138617916320	0.182984908987691
1	D	26	50	20120529	10	2206	41.96	0.195387088168161	0.181350509444724
1	D	26	50	20120529	10	2208	42	0.195818182888379	0.180257562777316
1	D	26	50	20120529	10	2210	42.04	0.196144342962269	0.178869328318083
1	D	26	50	20120529	10	2212	42.08	0.196414542605496	0.177323508041596
1	D	26	50	20120529	10	2214	42.12	0.196644366451517	0.175963727559238
1	D	26	50	20120529	10	2216	42.16	0.197319144310668	0.174088282385633
1	D	26	50	20120529	10	2218	42.2	0.197486403348690	0.172837735758833
1	D	26	50	20120529	10	2220	42.24	0.197472402634422	0.171540760500781
1	D	26	50	20120529	10	2222	42.28	0.197999126475728	0.170719880238502
1	D	26	50	20120529	10	2224	42.32	0.197910808838758	0.170945376591022
1	D	26	50	20120529	10	2226	42.36	0.197934850469318	0.170893050689214
1	D	26	50	20120529	10	2228	42.4	0.198046007655321	0.170907758510263
1	D	26	50	20120529	10	2230	42.44	0.197613399726591	0.170585176396685
1	D	26	50	20120529	10	2232	42.48	0.197969852254987	0.170419642699210
1	D	26	50	20120529	10	2234	42.52	0.198029461356641	0.170457614333359
1	D	26	50	20120529	10	2236	42.56	0.198179509415609	0.170720516634605
1	D	26	50	20120529	10	2238	42.6	0.197945739913749	0.170650230220555
1	D	26	50	20120529	10	2240	42.64	0.198271221165129	0.170572236342590
1	D	26	50	20120529	10	2242	42.68	0.197698818225758	0.170709061504749
1	D	26	50	20120529	10	2244	42.72	0.197388398348817	0.170613602089289
1	D	26	50	20120529	10	2246	42.76	0.197308283150509	0.170942618874575
1	D	26	50	20120529	10	2248	42.8	0.196525869497126	0.170811450566665
1	D	26	50	20120529	10	2250	42.84	0.195740910259331	0.171323466586922
1	D	26	50	20120529	10	2252	42.88	0.195330929747599	0.171399692697934
1	D	26	50	20120529	10	2254	42.92	0.193970138102544	0.171664468832150
1	D	26	50	20120529	10	2256	42.96	0.192926271716818	0.171732527859839
1	D	26	50	20120529	10	2258	43	0.191619163618591	0.172062414386466
1	D	26	50	20120529	10	2260	43.04	0.190365760280395	0.171993528043843
1	D	26	50	20120529	10	2262	43.08	0.189893462448037	0.172228237997722
1	D	26	50	20120529	10	2264	43.12	0.188470516116917	0.172379806336269
1	D	26	50	20120529	10	2266	43.16	0.188259480098071	0.173121172441004
1	D	26	50	20120529	10	2268	43.2	0.187468644802925	0.173460873609754
1	D	26	50	20120529	10	2270	43.24	0.186708448444607	0.173526691108947
1	D	26	50	20120529	10	2272	43.28	0.185495802741279	0.173784742657673
1	D	26	50	20120529	10	2274	43.32	0.184732111154141	0.174234478833964
1	D	26	50	20120529	10	2276	43.36	0.182958003574668	0.174947926241657
1	D	26	50	20120529	10	2278	43.4	0.181995404971303	0.175490503416997
1	D	26	50	20120529	10	2280	43.44	0.180536268915121	0.176550831248590
1	D	26	50	20120529	10	2282	43.48	0.179292453944878	0.176625091602750
1	D	26	50	20120529	10	2284	43.52	0.178270154315978	0.177286766773245
1	D	26	50	20120529	10	2286	43.56	0.176800185383908	0.177414647034623
1	D	26	50	20120529	10	2288	43.6	0.174574856703904	0.178454864749359
1	D	26	50	20120529	10	2290	43.64	0.173468460865517	0.178568482666960
1	D	26	50	20120529	10	2292	43.68	0.171815881607206	0.179579008967953
1	D	26	50	20120529	10	2294	43.72	0.169900400047650	0.179626314411615
1	D	26	50	20120529	10	2296	43.76	0.167762109141341	0.180408374511607
1	D	26	50	20120529	10	2298	43.8	0.166798605441297	0.180268791633001
1	D	26	50	20120529	10	2300	43.84	0.164903700689073	0.180688671639669
1	D	26	50	20120529	10	2302	43.88	0.163837242241687	0.180711440478024
1	D	26	50	20120529	10	2304	43.92	0.161120043013622	0.181032961931429
1	D	26	50	20120529	10	2306	43.96	0.158967397839656	0.180823870456232
1	D	26	50	20120529	10	2308	44	0.157679827101793	0.180336603173317
1	D	26	50	20120529	10	2310	44.04	0.155303382631581	0.179487226507755
1	D	26	50	20120529	10	2312	44.08	0.155253814446220	0.179658417059481
1	D	26	50	20120529	10	2314	44.12	0.152242741639893	0.178636152785919
1	D	26	50	20120529	10	2316	44.16	0.150757605267367	0.178040981008195
1	D	26	50	20120529	10	2318	44.2	0.148966857344012	0.177423323234828
1	D	26	50	20120529	10	2320	44.24	0.146648254208502	0.176970067788088
1	D	26	50	20120529	10	2322	44.28	0.146276457462954	0.177449344764376
1	D	26	50	20120529	10	2324	44.32	0.144806099622155	0.177159006720021
1	D	26	50	20120529	10	2326	44.36	0.143733277213738	0.176421635768599
1	D	26	50	20120529	10	2328	44.4	0.142974198084135	0.177616292675414
1	D	26	50	20120529	10	2330	44.44	0.142838999267572	0.177361168548762
1	D	26	50	20120529	10	2332	44.48	0.142997108343845	0.178369785661446
1	D	26	50	20120529	10	2334	44.52	0.143191774840706	0.179112742756439
1	D	26	50	20120529	10	2336	44.56	0.142876334505618	0.179942956828230
1	D	26	50	20120529	10	2338	44.6	0.142938630613041	0.180098449609413
1	D	26	50	20120529	10	2340	44.64	0.142674031255521	0.181553816786451
1	D	26	50	20120529	10	2342	44.68	0.142302870906076	0.182690066673140
1	D	26	50	20120529	10	2344	44.72	0.142339074773273	0.183318543180258
1	D	26	50	20120529	10	2346	44.76	0.141397279251410	0.185506260850572
1	D	26	50	20120529	10	2348	44.8	0.141010845395492	0.186642227894548
1	D	26	50	20120529	10	2350	44.84	0.140752539288325	0.188132314014542
1	D	26	50	20120529	10	2352	44.88	0.141931710556631	0.189189014388347
1	D	26	50	20120529	10	2354	44.92	0.141630129514455	0.189530193410270
1	D	26	50	20120529	10	2356	44.96	0.141126740196928	0.189117172339379
1	D	26	50	20120529	10	2358	45	0.140750417967981	0.189501979849700
1	D	26	50	20120529	10	2360	45.04	0.140828765399336	0.190123668131720
1	D	26	50	20120529	10	2362	45.08	0.140281959725445	0.190609662622429
1	D	26	50	20120529	10	2364	45.12	0.139649664841708	0.191495101733831
1	D	26	50	20120529	10	2366	45.16	0.139618198589945	0.192198319427721
1	D	26	50	20120529	10	2368	45.2	0.138683403425216	0.193547479166225
1	D	26	50	20120529	10	2370	45.24	0.137935143029365	0.194929307238020
1	D	26	50	20120529	10	2372	45.28	0.137028985689274	0.195395644160212
1	D	26	50	20120529	10	2374	45.32	0.135975538006663	0.196705064497613
1	D	26	50	20120529	10	2376	45.36	0.135419186391225	0.197851143168561
1	D	26	50	20120529	10	2378	45.4	0.134409932882437	0.198649678856555
1	D	26	50	20120529	10	2380	45.44	0.133467995939219	0.200356705337017
1	D	26	50	20120529	10	2382	45.48	0.132726240925754	0.201249781201656
1	D	26	50	20120529	10	2384	45.52	0.131879268423249	0.202164635955155
1	D	26	50	20120529	10	2386	45.56	0.130894127255700	0.203609396530475
1	D	26	50	20120529	10	2388	45.6	0.129872923642310	0.204414225468822
1	D	26	50	20120529	10	2390	45.64	0.128998586107373	0.205680300160536
1	D	26	50	20120529	10	2392	45.68	0.127713985217991	0.206202639939799
1	D	26	50	20120529	10	2394	45.72	0.126991180666263	0.206581790595871
1	D	26	50	20120529	10	2396	45.76	0.125953289332837	0.207319868654073
1	D	26	50	20120529	10	2398	45.8	0.125166350196054	0.207330404545113
1	D	26	50	20120529	10	2400	45.84	0.124191462076833	0.208016793097611
1	D	26	50	20120529	10	2402	45.88	0.123464909859163	0.207685513570625
1	D	26	50	20120529	10	2404	45.92	0.122027786037080	0.207260118131063
1	D	26	50	20120529	10	2406	45.96	0.120449028726725	0.206822206901474
1	D	26	50	20120529	10	2408	46	0.118840219378169	0.206336565964155
1	D	26	50	20120529	10	2410	46.04	0.118798782920791	0.205004801052469
1	D	26	50	20120529	10	2412	46.08	0.118156022856693	0.204333756717123
1	D	26	50	20120529	10	2414	46.12	0.116732051220739	0.203270126696862
1	D	26	50	20120529	10	2416	46.16	0.116531020762848	0.203240640344086
1	D	26	50	20120529	10	2418	46.2	0.115919868371869	0.202665267556235
1	D	26	50	20120529	10	2420	46.24	0.115622459259701	0.202186273422659
1	D	26	50	20120529	10	2422	46.28	0.115373981936793	0.202617184295114
1	D	26	50	20120529	10	2424	46.32	0.114799316255722	0.202184929919775
1	D	26	50	20120529	10	2426	46.36	0.114479774701304	0.201825648964254
1	D	26	50	20120529	10	2428	46.4	0.114189224524914	0.200689257656209
1	D	26	50	20120529	10	2430	46.44	0.113343312682581	0.199802757884636
1	D	26	50	20120529	10	2432	46.48	0.112115138914338	0.198831829563388
1	D	26	50	20120529	10	2434	46.52	0.111463752147509	0.198066174340719
1	D	26	50	20120529	10	2436	46.56	0.110833154320047	0.197344784002553
1	D	26	50	20120529	10	2438	46.6	0.109365059220947	0.196117388051769
1	D	26	50	20120529	10	2440	46.64	0.107897600517951	0.194486304839606
1	D	26	50	20120529	10	2442	46.68	0.106809999577808	0.193833008884468
1	D	26	50	20120529	10	2444	46.72	0.105798341905964	0.192678091378756
1	D	26	50	20120529	10	2446	46.76	0.104183168596378	0.192091334171728
1	D	26	50	20120529	10	2448	46.8	0.102280344248205	0.191417461409257
1	D	26	50	20120529	10	2450	46.84	0.101733750706347	0.190769044490909
1	D	26	50	20120529	10	2452	46.88	0.0998362296590334	0.190337355800994
1	D	26	50	20120529	10	2454	46.92	0.098471867124734	0.189861826490646
1	D	26	50	20120529	10	2456	46.96	0.096827136751694	0.189467260906744
1	D	26	50	20120529	10	2458	47	0.0948924218876895	0.188879018775475
1	D	26	50	20120529	10	2460	47.04	0.0940112961276529	0.188477452834439
1	D	26	50	20120529	10	2462	47.08	0.0926211949065183	0.187480361562288
1	D	26	50	20120529	10	2464	47.12	0.0912803083173543	0.187312282280400
1	D	26	50	20120529	10	2466	47.16	0.0892096875300057	0.186432853576638
1	D	26	50	20120529	10	2468	47.2	0.0882034038696991	0.186263925766613
1	D	26	50	20120529	10	2470	47.24	0.086290397183877	0.185126473798396
1	D	26	50	20120529	10	2472	47.28	0.0850828002229666	0.184755808423698
1	D	26	50	20120529	10	2474	47.32	0.0829294479422193	0.184407416912608
1	D	26	50	20120529	10	2476	47.36	0.0816660602562733	0.183132291254094
1	D	26	50	20120529	10	2478	47.4	0.0795808730692323	0.182454105140258
1	D	26	50	20120529	10	2480	47.44	0.0785119397481125	0.181951847193581
1	D	26	50	20120529	10	2482	47.48	0.076382911940638	0.181584788063467
1	D	26	50	20120529	10	2484	47.52	0.0751091297850085	0.181199697710433
1	D	26	50	20120529	10	2486	47.56	0.0731532724282465	0.180930997133582
1	D	26	50	20120529	10	2488	47.6	0.0719782730899489	0.180465508739527
1	D	26	50	20120529	10	2490	47.64	0.0706033039539316	0.179376917849890
1	D	26	50	20120529	10	2492	47.68	0.0702392853829768	0.178985746378538
1	D	26	50	20120529	10	2494	47.72	0.0693961312570899	0.178338319409684
1	D	26	50	20120529	10	2496	47.76	0.0689611898759821	0.177733813822447
1	D	26	50	20120529	10	2498	47.8	0.0682372539534033	0.176572603066383
1	D	26	50	20120529	10	2500	47.84	0.0675655732219542	0.175155490366207
1	D	26	50	20120529	10	2502	47.88	0.0668093932301533	0.173518821010472
1	D	26	50	20120529	10	2504	47.92	0.0663847048973727	0.172573136401313
1	D	26	50	20120529	10	2506	47.96	0.0654291915039553	0.170967509033273
1	D	26	50	20120529	10	2508	48	0.0643774408776184	0.169634895593449
1	D	26	50	20120529	10	2510	48.04	0.0637096492334658	0.168104999361674
1	D	26	50	20120529	10	2512	48.08	0.0623320638023582	0.166876189197328
1	D	26	50	20120529	10	2514	48.12	0.0612535138290144	0.165250762839414
1	D	26	50	20120529	10	2516	48.16	0.0609317802435745	0.163589769010407
1	D	26	50	20120529	10	2518	48.2	0.0597415781094813	0.162510158376891
1	D	26	50	20120529	10	2520	48.24	0.0584848372272784	0.161358493562373
1	D	26	50	20120529	10	2522	48.28	0.0573012111862503	0.160251093632357
1	D	26	50	20120529	10	2524	48.32	0.0566054181135627	0.159614697529289
1	D	26	50	20120529	10	2526	48.36	0.0550311862866071	0.158863962259703
1	D	26	50	20120529	10	2528	48.4	0.054394648762183	0.156923802673483
1	D	26	50	20120529	10	2530	48.44	0.0527473020940527	0.155851616661170
1	D	26	50	20120529	10	2532	48.48	0.0517489380296954	0.154646635995350
1	D	26	50	20120529	10	2534	48.52	0.0504331537312634	0.153375823688202
1	D	26	50	20120529	10	2536	48.56	0.0494679529749438	0.151819481662810
1	D	26	50	20120529	10	2538	48.6	0.0486264251946537	0.151451856847271
1	D	26	50	20120529	10	2540	48.64	0.0469418139991549	0.149684372737017
1	D	26	50	20120529	10	2542	48.68	0.045640949653806	0.149522940258872
1	D	26	50	20120529	10	2544	48.72	0.0437210840322064	0.148099605019022
1	D	26	50	20120529	10	2546	48.76	0.0420561304052245	0.147661623078755
1	D	26	50	20120529	10	2548	48.8	0.0409297800134725	0.147130515175406
1	D	26	50	20120529	10	2550	48.84	0.0394167836337676	0.146667855208475
1	D	26	50	20120529	10	2552	48.88	0.037951587672471	0.146452965457673
1	D	26	50	20120529	10	2554	48.92	0.0370474809420459	0.145815579405111
1	D	26	50	20120529	10	2556	48.96	0.035007053614254	0.145436287327683
1	D	26	50	20120529	10	2558	49	0.0331971430971289	0.144505451960929
1	D	26	50	20120529	10	2560	49.04	0.0319862227343469	0.143685561648143
1	D	26	50	20120529	10	2562	49.08	0.0299034397103619	0.143553686233452
1	D	26	50	20120529	10	2564	49.12	0.028559017587292	0.142435962544430
1	D	26	50	20120529	10	2566	49.16	0.0276817102038738	0.142411001675054
1	D	26	50	20120529	10	2568	49.2	0.0258203223130784	0.142122784951043
1	D	26	50	20120529	10	2570	49.24	0.0247352669573476	0.141339664190879
1	D	26	50	20120529	10	2572	49.28	0.0233699851842326	0.140935764797465
1	D	26	50	20120529	10	2574	49.32	0.021898283840549	0.140526562103192
1	D	26	50	20120529	10	2576	49.36	0.0198606849398819	0.139826243547105
1	D	26	50	20120529	10	2578	49.4	0.0185281422107358	0.139816697605559
1	D	26	50	20120529	10	2580	49.44	0.0165372123576270	0.139336996365202
1	D	26	50	20120529	10	2582	49.48	0.0151313426552719	0.138976513328153
1	D	26	50	20120529	10	2584	49.52	0.0132060323114572	0.138572896777452
1	D	26	50	20120529	10	2586	49.56	0.0119887479876445	0.138107549804753
1	D	26	50	20120529	10	2588	49.6	0.0107353305073133	0.137080123651689
1	D	26	50	20120529	10	2590	49.64	0.0088675786554871	0.136069668061373
1	D	26	50	20120529	10	2592	49.68	0.00712675247088395	0.134982208542587
1	D	26	50	20120529	10	2594	49.72	0.00562535264239053	0.134554338229291
1	D	26	50	20120529	10	2596	49.76	0.00468765833985907	0.133590198133143
1	D	26	50	20120529	10	2598	49.8	0.00335257002630073	0.132207875086601
1	D	26	50	20120529	10	2600	49.84	0.00286021157456055	0.131280645964431
1	D	26	50	20120529	10	2602	49.88	0.00258557130074769	0.130323364804061
1	D	26	50	20120529	10	2604	49.92	0.00213429575299444	0.129256482092607
1	D	26	50	20120529	10	2606	49.96	0.00171653706666943	0.127604256387686
1	D	26	50	20120529	10	2608	50	0.00156769108922966	0.126144010173858
1	D	26	50	20120529	10	2610	50.04	0.0007619429120676	0.124323846608406
1	D	26	50	20120529	10	2612	50.08	0.000304020560571201	0.122724936754787
1	D	26	50	20120529	10	2614	50.12	0.000603833835794302	0.121427961496734
1	D	26	50	20120529	10	2616	50.16	0.0004274106938882	0.121416577077557
1	D	26	50	20120529	10	2618	50.2	0.0005185567579832	0.120088842674523
1	D	26	50	20120529	10	2620	50.24	0.00135471052673627	0.118845395399807
1	D	26	50	20120529	10	2622	50.28	0.00203834136278743	0.118136308719633
1	D	26	50	20120529	10	2624	50.32	0.00235880215602117	0.117534985112912
1	D	26	50	20120529	10	2626	50.36	0.00308500082029975	0.117327944247380
1	D	26	50	20120529	10	2628	50.4	0.00375265104309607	0.116950914911652
1	D	26	50	20120529	10	2630	50.44	0.00422294776326327	0.116396331063167
1	D	26	50	20120529	10	2632	50.48	0.00447453635600943	0.115858364224040
1	D	26	50	20120529	10	2634	50.52	0.00485510122564403	0.115872647781020
1	D	26	50	20120529	10	2636	50.56	0.00584109092133055	0.115326761345944
1	D	26	50	20120529	10	2638	50.6	0.00586796097901565	0.114836594925226
1	D	26	50	20120529	10	2640	50.64	0.00689142733410506	0.113898688490660
1	D	26	50	20120529	10	2642	50.68	0.00704168752510719	0.113291071633586
1	D	26	50	20120529	10	2644	50.72	0.00793313704414908	0.111851048673700
1	D	26	50	20120529	10	2646	50.76	0.00780189802556085	0.110916960615752
1	D	26	50	20120529	10	2648	50.8	0.00830641871393746	0.109359416508833
1	D	26	50	20120529	10	2650	50.84	0.0084650227649576	0.108579972703931
1	D	26	50	20120529	10	2652	50.88	0.0083322988221289	0.107395215292053
1	D	26	50	20120529	10	2654	50.92	0.00909109510902016	0.106349899337425
1	D	26	50	20120529	10	2656	50.96	0.00853856187020099	0.106656783680460
1	D	26	50	20120529	10	2658	51	0.00830486307901886	0.106275016729297
1	D	26	50	20120529	10	2660	51.04	0.00854909776124068	0.106270774088610
1	D	26	50	20120529	10	2662	51.08	0.00842245493673018	0.105400962037072
1	D	26	50	20120529	10	2664	51.12	0.00779673614605819	0.105311230186540
1	D	26	50	20120529	10	2666	51.16	0.00754380405042776	0.105497835666095
1	D	26	50	20120529	10	2668	51.2	0.00738442218194831	0.105375647614306
1	D	26	50	20120529	10	2670	51.24	0.00586308194222547	0.104287905252807
1	D	26	50	20120529	10	2672	51.28	0.00510350783787488	0.104332877244090
1	D	26	50	20120529	10	2674	51.32	0.00317756109795706	0.104423740465473
1	D	26	50	20120529	10	2676	51.36	0.00208437401424268	0.104683107232812
1	D	26	50	20120529	10	2678	51.4	0.00103311836265263	0.104366818369587
1	D	26	50	20120529	10	2680	51.44	-0.0007621550441019	0.104325028358819
1	D	26	50	20120529	10	2682	51.48	-0.0024290885700711	0.104281046317029
1	D	26	50	20120529	10	2684	51.52	-0.0033164368697821	0.104904219523289
1	D	26	50	20120529	10	2686	51.56	-0.005117296420108	0.105230761434841
1	D	26	50	20120529	10	2688	51.6	-0.0063569960288842	0.105802386556752
1	D	26	50	20120529	10	2690	51.64	-0.0085860087352186	0.105760455124628
1	D	26	50	20120529	10	2692	51.68	-0.0100143644332154	0.105697381199746
1	D	26	50	20120529	10	2694	51.72	-0.0117677064078456	0.105475491091809
1	D	26	50	20120529	10	2696	51.76	-0.0128789247144802	0.106338514918248
1	D	26	50	20120529	10	2698	51.8	-0.0153390199169063	0.106202679705582
1	D	26	50	20120529	10	2700	51.84	-0.0169790833851904	0.106543646595470
1	D	26	50	20120529	10	2702	51.88	-0.0184804125030057	0.107173961580219
1	D	26	50	20120529	10	2704	51.92	-0.0200199960976832	0.108206549612786
1	D	26	50	20120529	10	2706	51.96	-0.021767186243317	0.108544334522159
1	D	26	50	20120529	10	2708	52	-0.0231747530019469	0.108959689045428
1	D	26	50	20120529	10	2710	52.04	-0.025037696527661	0.109420298402693
1	D	26	50	20120529	10	2712	52.08	-0.0263407529040316	0.109856724708041
1	D	26	50	20120529	10	2714	52.12	-0.0280874480749186	0.111156245550506
1	D	26	50	20120529	10	2716	52.16	-0.029348714440521	0.112540972760104
1	D	26	50	20120529	10	2718	52.2	-0.0310185471042931	0.112988217799204
1	D	26	50	20120529	10	2720	52.24	-0.0319215224638683	0.113565924039433
1	D	26	50	20120529	10	2722	52.28	-0.0333587877073081	0.114527164997778
1	D	26	50	20120529	10	2724	52.32	-0.0350157510276625	0.115780653188788
1	D	26	50	20120529	10	2726	52.36	-0.036205528897687	0.117004937869734
1	D	26	50	20120529	10	2728	52.4	-0.0370657950076786	0.117647980776545
1	D	26	50	20120529	10	2730	52.44	-0.0385211621847167	0.119549956596581
1	D	26	50	20120529	10	2732	52.48	-0.0395389009748785	0.120700207197537
1	D	26	50	20120529	10	2734	52.52	-0.0400637156278752	0.121909218372010
1	D	26	50	20120529	10	2736	52.56	-0.0413568725093091	0.122718997057825
1	D	26	50	20120529	10	2738	52.6	-0.0422216641027003	0.124255540093343
1	D	26	50	20120529	10	2740	52.64	-0.0437570757673687	0.125528756563547
1	D	26	50	20120529	10	2742	52.68	-0.0441527020114426	0.126329554993241
1	D	26	50	20120529	10	2744	52.72	-0.0450812746364968	0.126949546218986
1	D	26	50	20120529	10	2746	52.76	-0.0462253734084566	0.129266028034153
1	D	26	50	20120529	10	2748	52.8	-0.0472474962606618	0.130223804169270
1	D	26	50	20120529	10	2750	52.84	-0.0487442291843993	0.131282555152740
1	D	26	50	20120529	10	2752	52.88	-0.0490191523009247	0.132714587805999
1	D	26	50	20120529	10	2754	52.92	-0.0503808985401337	0.134024290986113
1	D	26	50	20120529	10	2756	52.96	-0.0515735048372829	0.135769006258013
1	D	26	50	20120529	10	2758	53	-0.0518328716046222	0.137015776934601
1	D	26	50	20120529	10	2760	53.04	-0.0527106739627871	0.137943925295586
1	D	26	50	20120529	10	2762	53.08	-0.0529193411739153	0.138841173090234
1	D	26	50	20120529	10	2764	53.12	-0.0532726117217961	0.140538512207794
1	D	26	50	20120529	10	2766	53.16	-0.0533735865701495	0.142577242479311
1	D	26	50	20120529	10	2768	53.2	-0.0531893145429723	0.143758535067962
1	D	26	50	20120529	10	2770	53.24	-0.0531676063647899	0.144935655726603
1	D	26	50	20120529	10	2772	53.28	-0.0526801269498399	0.146151455126175
1	D	26	50	20120529	10	2774	53.32	-0.0532456709534329	0.147656319777896
1	D	26	50	20120529	10	2776	53.36	-0.0533647477353847	0.149157931738424
1	D	26	50	20120529	10	2778	53.4	-0.053462682024579	0.150078231214138
1	D	26	50	20120529	10	2780	53.44	-0.053059772580659	0.151564428246836
1	D	26	50	20120529	10	2782	53.48	-0.0525694647385842	0.153105496765754
1	D	26	50	20120529	10	2784	53.52	-0.0521292200566175	0.154310830984965
1	D	26	50	20120529	10	2786	53.56	-0.0518026074343874	0.155443545337747
1	D	26	50	20120529	10	2788	53.6	-0.0519185022358239	0.156205877158545
1	D	26	50	20120529	10	2790	53.64	-0.0522882483717063	0.157642081741813
1	D	26	50	20120529	10	2792	53.68	-0.0528453070939251	0.157988705485950
1	D	26	50	20120529	10	2794	53.72	-0.0536507017176965	0.159198565188560
1	D	26	50	20120529	10	2796	53.76	-0.0541861936830891	0.159262699773614
1	D	26	50	20120529	10	2798	53.8	-0.0549148672211018	0.159030415195994
1	D	26	50	20120529	10	2800	53.84	-0.0557800830785617	0.159406878846298
1	D	26	50	20120529	10	2802	53.88	-0.0563334648455183	0.159122197656192
1	D	26	50	20120529	10	2804	53.92	-0.0577145150998538	0.159142633042169
1	D	26	50	20120529	10	2806	53.96	-0.0589849738536116	0.158917278111004
1	D	26	50	20120529	10	2808	54	-0.0600758981956262	0.158455678804246
1	D	26	50	20120529	10	2810	54.04	-0.0619980972696038	0.158902287447243
1	D	26	50	20120529	10	2812	54.08	-0.0634134422028267	0.158423151892311
1	D	26	50	20120529	10	2814	54.12	-0.0652187565258741	0.158456315200349
1	D	26	50	20120529	10	2816	54.16	-0.0661919475888212	0.158494286834499
1	D	26	50	20120529	10	2818	54.2	-0.0665573096626602	0.158304287242394
1	D	26	50	20120529	10	2820	54.24	-0.0672728310145429	0.158192635081644
1	D	26	50	20120529	10	2822	54.28	-0.067946279512945	0.158520449785403
1	D	26	50	20120529	10	2824	54.32	-0.069284761939053	0.158743259132154
1	D	26	50	20120529	10	2826	54.36	-0.0707534934342556	0.159986989249583
1	D	26	50	20120529	10	2828	54.4	-0.0723690202972325	0.160337219238305
1	D	26	50	20120529	10	2830	54.44	-0.0741639401505964	0.160656548660689
1	D	26	50	20120529	10	2832	54.48	-0.0745609098975546	0.161181646156398
1	D	26	50	20120529	10	2834	54.52	-0.0770668963300797	0.162226749978992
1	D	26	50	20120529	10	2836	54.56	-0.0782900496401761	0.163240882524570
1	D	26	50	20120529	10	2838	54.6	-0.079574226265489	0.163171515349335
1	D	26	50	20120529	10	2840	54.64	-0.0814051378540154	0.164296310106169
1	D	26	50	20120529	10	2842	54.68	-0.0801091525454567	0.164531635242947
1	D	26	50	20120529	10	2844	54.72	-0.0825523478958124	0.165373657997984
1	D	26	50	20120529	10	2846	54.76	-0.0846035232466783	0.166682654071317
1	D	26	50	20120529	10	2848	54.8	-0.0849164887080316	0.167597225982104
1	D	26	50	20120529	10	2850	54.84	-0.085876810427561	0.169454017678821
1	D	26	50	20120529	10	2852	54.88	-0.0858364346303552	0.170327365264265
1	D	26	50	20120529	10	2854	54.92	-0.086240404734447	0.171911779428870
1	D	26	50	20120529	10	2856	54.96	-0.086807716504993	0.173567611378374
1	D	26	50	20120529	10	2858	55	-0.0872828215512723	0.174747136200071
1	D	26	50	20120529	10	2860	55.04	-0.0877938476220358	0.175873769434536
1	D	26	50	20120529	10	2862	55.08	-0.0877978781306886	0.177132631637082
1	D	26	50	20120529	10	2864	55.12	-0.0881638766006307	0.179227364765669
1	D	26	50	20120529	10	2866	55.16	-0.087876791247469	0.180278125442513
1	D	26	50	20120529	10	2868	55.2	-0.0876803569836554	0.181358443182809
1	D	26	50	20120529	10	2870	55.24	-0.0871328442029827	0.182355675876317
1	D	26	50	20120529	10	2872	55.28	-0.0865715428400768	0.183451549965800
1	D	26	50	20120529	10	2874	55.32	-0.0864542338250779	0.184691744549323
1	D	26	50	20120529	10	2876	55.36	-0.0864231211267057	0.185620882859802
1	D	26	50	20120529	10	2878	55.4	-0.0863149337891842	0.186434762764948
1	D	26	50	20120529	10	2880	55.44	-0.0863048221622132	0.187166123308729
1	D	26	50	20120529	10	2882	55.48	-0.0862000996479194	0.187969467322835
1	D	26	50	20120529	10	2884	55.52	-0.085534782877501	0.188687109995061
1	D	26	50	20120529	10	2886	55.56	-0.085236737369231	0.188716454926480
1	D	26	50	20120529	10	2888	55.6	-0.0856464350382504	0.189880776952382
1	D	26	50	20120529	10	2890	55.64	-0.085415564674193	0.190084777258754
1	D	26	50	20120529	10	2892	55.68	-0.0852377980294027	0.191321789861762
1	D	26	50	20120529	10	2894	55.72	-0.0855009831733603	0.191562064746009
1	D	26	50	20120529	10	2896	55.76	-0.0853702391295189	0.192138286061998
1	D	26	50	20120529	10	2898	55.8	-0.0852887804283262	0.192598753997907
1	D	26	50	20120529	10	2900	55.84	-0.0851018921060586	0.193154752059954
1	D	26	50	20120529	10	2902	55.88	-0.084862536460627	0.193463404169942
1	D	26	50	20120529	10	2904	55.92	-0.0848035637550761	0.194393532429915
1	D	26	50	20120529	10	2906	55.96	-0.0848035637550761	0.194393532429915
1	D	26	50	20120529	10	2908	56	-0.0850898005801003	0.194872385142134
1	D	26	50	20120529	10	2910	56.04	-0.0851681480114558	0.195361137349290
1	D	26	50	20120529	10	2912	56.08	-0.085118862668807	0.196049647222132
1	D	26	50	20120529	10	2914	56.12	-0.085718277087219	0.196353915270076
1	D	26	50	20120529	10	2916	56.16	-0.0858804873828231	0.196857799562350
1	D	26	50	20120529	10	2918	56.2	-0.0862131104126933	0.196990452794500
1	D	26	50	20120529	10	2920	56.24	-0.086291599265405	0.197406938688619
1	D	26	50	20120529	10	2922	56.28	-0.0863507133923122	0.197548642887569
1	D	26	50	20120529	10	2924	56.32	-0.0869789777673965	0.198375604268167
1	D	26	50	20120529	10	2926	56.36	-0.0863710073569322	0.199185807218050
1	D	26	50	20120529	10	2928	56.4	-0.0865841293407819	0.199303611207796
1	D	26	50	20120529	10	2930	56.44	-0.0859077109938988	0.199578392902965
1	D	26	50	20120529	10	2932	56.48	-0.0856673653989735	0.199774897877457
1	D	26	50	20120529	10	2934	56.52	-0.0847496115076715	0.200876499531867
1	D	26	50	20120529	10	2936	56.56	-0.0844046141091306	0.201734856453550
1	D	26	50	20120529	10	2938	56.6	-0.0839480352605184	0.202331442444837
1	D	26	50	20120529	10	2940	56.64	-0.0829569543960074	0.202318431680063
1	D	26	50	20120529	10	2942	56.68	-0.0826480901539851	0.203006305156801
1	D	26	50	20120529	10	2944	56.72	-0.0822401602519186	0.204071844365371
1	D	26	50	20120529	10	2946	56.76	-0.0815736413999721	0.204732706363068
1	D	26	50	20120529	10	2948	56.8	-0.0814160272984456	0.204999214908897
1	D	26	50	20120529	10	2950	56.84	-0.0812536048708071	0.205846116700724
1	D	26	50	20120529	10	2952	56.88	-0.0816956173197268	0.206422338016713
1	D	26	50	20120529	10	2954	56.92	-0.0815012336655786	0.206309837327827
1	D	26	50	20120529	10	2956	56.96	-0.0818421298447886	0.206318251898523
1	D	26	50	20120529	10	2958	57	-0.0822607370592511	0.206339465101958
1	D	26	50	20120529	10	2960	57.04	-0.0832376757881384	0.206823408983002
1	D	26	50	20120529	10	2962	57.08	-0.0838961336227793	0.206815489387053
1	D	26	50	20120529	10	2964	57.12	-0.0841825118691599	0.206605478673041
1	D	26	50	20120529	10	2966	57.16	-0.0852435255943303	0.206289755495241
1	D	26	50	20120529	10	2968	57.2	-0.0851115087582828	0.205447379186813
1	D	26	50	20120529	10	2970	57.24	-0.0854821741329808	0.204660935024778
1	D	26	50	20120529	10	2972	57.28	-0.0855750172533505	0.204730726464081
1	D	26	50	20120529	10	2974	57.32	-0.085287436925442	0.203847337962344
1	D	26	50	20120529	10	2976	57.36	-0.0851917653779475	0.204027862323581
1	D	26	50	20120529	10	2978	57.4	-0.0854147161460556	0.203302865740831
1	D	26	50	20120529	10	2980	57.44	-0.0856957203808991	0.203651186541243
1	D	26	50	20120529	10	2982	57.48	-0.0861170853118081	0.203184566776338
1	D	26	50	20120529	10	2984	57.52	-0.0864859122088751	0.202719573357030
1	D	26	50	20120529	10	2986	57.56	-0.087272497792267	0.201882076085393
1	D	26	50	20120529	10	2988	57.6	-0.0880833371382536	0.201454488614809
1	D	26	50	20120529	10	2990	57.64	-0.088639618043013	0.200864266584553
1	D	26	50	20120529	10	2992	57.68	-0.0899484019843113	0.200200364027697
1	D	26	50	20120529	10	2994	57.72	-0.0914288007414033	0.200207717938221
1	D	26	50	20120529	10	2996	57.76	-0.0925153410213743	0.199811313876688
1	D	26	50	20120529	10	2998	57.8	-0.0939230492013613	0.199489721712604
1	D	26	50	20120529	10	3000	57.84	-0.0952505007616823	0.199699520294582
1	D	26	50	20120529	10	3002	57.88	-0.0964700478271943	0.200137431524171
1	D	26	50	20120529	10	3004	57.92	-0.0982426938169513	0.200852387190629
1	D	26	50	20120529	10	3006	57.96	-0.0988570988991243	0.200656589322918
1	D	26	50	20120529	10	3008	58	-0.0993430933898343	0.201256710848111
1	D	26	50	20120529	10	3010	58.04	-0.0997470634939253	0.201585303369329
1	D	26	50	20120529	10	3012	58.08	-0.101229442150005	0.201420971753381
1	D	26	50	20120529	10	3014	58.12	-0.101156468730186	0.201731533051678
1	D	26	50	20120529	10	3016	58.16	-0.102197047069381	0.202042942878113
1	D	26	50	20120529	10	3018	58.2	-0.102721649590343	0.202089682636349
1	D	26	50	20120529	10	3020	58.24	-0.103577673059647	0.202382000579692
1	D	26	50	20120529	10	3022	58.28	-0.104066071713413	0.202524341174744
1	D	26	50	20120529	10	3024	58.32	-0.104674254255911	0.203138039150136
1	D	26	50	20120529	10	3026	58.36	-0.105492518223100	0.203296996754547
1	D	26	50	20120529	10	3028	58.4	-0.106490528734067	0.203858863802878
1	D	26	50	20120529	10	3030	58.44	-0.107527430117999	0.204304058232313
1	D	26	50	20120529	10	3032	58.48	-0.107412808108769	0.204302714729429
1	D	26	50	20120529	10	3034	58.52	-0.108634547205303	0.204879855284233
1	D	26	50	20120529	10	3036	58.56	-0.108773635109162	0.204835519689053
1	D	26	50	20120529	10	3038	58.6	-0.109437113401950	0.204634489231161
1	D	26	50	20120529	10	3040	58.64	-0.109594373950085	0.204876036907615
1	D	26	50	20120529	10	3042	58.68	-0.109479115544752	0.204121553972089
1	D	26	50	20120529	10	3044	58.72	-0.109224910656916	0.203917553665716
1	D	26	50	20120529	10	3046	58.76	-0.109317753777285	0.203598436375367
1	D	26	50	20120529	10	3048	58.8	-0.109700369256585	0.203345928543805
1	D	26	50	20120529	10	3050	58.84	-0.110021042181853	0.202731099197563
1	D	26	50	20120529	10	3052	58.88	-0.110672216816648	0.202371252556618
1	D	26	50	20120529	10	3054	58.92	-0.110554483537581	0.202459287350875
1	D	26	50	20120529	10	3056	58.96	-0.111569676743330	0.202852650853249
1	D	26	50	20120529	10	3058	59	-0.111805921118925	0.202390132307675
1	D	26	50	20120529	10	3060	59.04	-0.112071793268651	0.202525896809663
1	D	26	50	20120529	10	3062	59.08	-0.112436165392996	0.203287238680967
1	D	26	50	20120529	10	3064	59.12	-0.113116260695141	0.203112017620589
1	D	26	50	20120529	10	3066	59.16	-0.113951919489148	0.203407729676481
1	D	26	50	20120529	10	3068	59.2	-0.113609609096375	0.204339767124763
1	D	26	50	20120529	10	3070	59.24	-0.113554737610155	0.204346555349862
1	D	26	50	20120529	10	3072	59.28	-0.113972708428514	0.204208598816853
1	D	26	50	20120529	10	3074	59.32	-0.114038964333912	0.205081380716871
1	D	26	50	20120529	10	3076	59.36	-0.114657753478128	0.205267279089645
1	D	26	50	20120529	10	3078	59.4	-0.115148202741559	0.205438681773405
1	D	26	50	20120529	10	3080	59.44	-0.115805599916028	0.205938111292957
1	D	26	50	20120529	10	3082	59.48	-0.116360325185869	0.206435560913522
1	D	26	50	20120529	10	3084	59.52	-0.116939587061017	0.207076765342702
1	D	26	50	20120529	10	3086	59.56	-0.117146981479939	0.207966800648181
1	D	26	50	20120529	10	3088	59.6	-0.118421046478281	0.209283574896107
1	D	26	50	20120529	10	3090	59.64	-0.118514172441363	0.209814117114031
1	D	26	50	20120529	10	3092	59.68	-0.119377832663904	0.211381490005209
1	D	26	50	20120529	10	3094	59.72	-0.119962256418555	0.212608673823958
1	D	26	50	20120529	10	3096	59.76	-0.120575176576488	0.214466384759492
1	D	26	50	20120529	10	3098	59.8	-0.120715890825944	0.216277285226110
1	D	26	50	20120529	10	3100	59.84	-0.120718436410356	0.217393382569535
1	D	26	50	20120529	10	3102	59.88	-0.121184136936445	0.219146583122809
1	D	26	50	20120529	10	3104	59.92	-0.121216310294989	0.220866620368045
1	D	26	50	20120529	10	3106	59.96	-0.121785036279098	0.222553565015922
1	D	26	50	20120529	10	3108	60	-0.121838352130399	0.223831024126814
1	D	26	50	20120529	10	3110	60.04	-0.122307658901073	0.225429297584330
1	D	26	50	20120529	10	3112	60.08	-0.121924548447026	0.226892867200030
1	D	26	50	20120529	10	3114	60.12	-0.122185400138606	0.228498777410782
1	D	26	50	20120529	10	3116	60.16	-0.121648706091685	0.229503576146848
1	D	26	50	20120529	10	3118	60.2	-0.120980136630073	0.231036230095070
1	D	26	50	20120529	10	3120	60.24	-0.120522567831967	0.232200905674363
1	D	26	50	20120529	10	3122	60.28	-0.120078009798635	0.233871586866272
1	D	26	50	20120529	10	3124	60.32	-0.119689525333051	0.235431040161501
1	D	26	50	20120529	10	3126	60.36	-0.119280110506744	0.236847375044218
1	D	26	50	20120529	10	3128	60.4	-0.118453078415469	0.238008161536213
1	D	26	50	20120529	10	3130	60.44	-0.118219591756321	0.238995424024106
1	D	26	50	20120529	10	3132	60.48	-0.117481089434050	0.240187888899899
1	D	26	50	20120529	10	3134	60.52	-0.117269593795797	0.241150331939772
1	D	26	50	20120529	10	3136	60.56	-0.117042329676323	0.242206325206796
1	D	26	50	20120529	10	3138	60.6	-0.117215005152289	0.243299370869154
1	D	26	50	20120529	10	3140	60.64	-0.117441067190235	0.244299431989786
1	D	26	50	20120529	10	3142	60.68	-0.118223834397008	0.244877138230016
1	D	26	50	20120529	10	3144	60.72	-0.118432643029492	0.245676663867503
1	D	26	50	20120529	10	3146	60.76	-0.119341558086030	0.246630268072612
1	D	26	50	20120529	10	3148	60.8	-0.120114637929901	0.246347920334884
1	D	26	50	20120529	10	3150	60.84	-0.121086556200642	0.246275441889812
1	D	26	50	20120529	10	3152	60.88	-0.121577924702888	0.246064087672915
1	D	26	50	20120529	10	3154	60.92	-0.122319609005675	0.245749495865966
1	D	26	50	20120529	10	3156	60.96	-0.123013987864800	0.244961778911724
1	D	26	50	20120529	10	3158	61	-0.124397795835582	0.244205881762635
1	D	26	50	20120529	10	3160	61.04	-0.124901114442431	0.242576849160138
1	D	26	50	20120529	10	3162	61.08	-0.126125116280665	0.242103794723524
1	D	26	50	20120529	10	3164	61.12	-0.127148794767788	0.241631659525726
1	D	26	50	20120529	10	3166	61.16	-0.128770544170440	0.240537411781840
1	D	26	50	20120529	10	3168	61.2	-0.129228820075327	0.240524613149100
1	D	26	50	20120529	10	3170	61.24	-0.131979819007533	0.240389909307284
1	D	26	50	20120529	10	3172	61.28	-0.133120170113553	0.239994848748635
1	D	26	50	20120529	10	3174	61.32	-0.134645470151250	0.239480711408034
1	D	26	50	20120529	10	3176	61.36	-0.135876330925261	0.239497186996036
1	D	26	50	20120529	10	3178	61.4	-0.137175427503657	0.239667458308946
1	D	26	50	20120529	10	3180	61.44	-0.139104626934769	0.239706844156658
1	D	26	50	20120529	10	3182	61.48	-0.140264989162696	0.240172827525460
1	D	26	50	20120529	10	3184	61.52	-0.141437937891328	0.240702591925925
1	D	26	50	20120529	10	3186	61.56	-0.143076021460625	0.241453115063476
1	D	26	50	20120529	10	3188	61.6	-0.143457929833144	0.241577495146287
1	D	26	50	20120529	10	3190	61.64	-0.144813241400644	0.242514623763393
1	D	26	50	20120529	10	3192	61.68	-0.146285579140431	0.243459177001702
1	D	26	50	20120529	10	3194	61.72	-0.147953078351825	0.243900270211807
1	D	26	50	20120529	10	3196	61.76	-0.148470185540906	0.244976981707519
1	D	26	50	20120529	10	3198	61.8	-0.149491389154296	0.245353021093754
1	D	26	50	20120529	10	3200	61.84	-0.149783636386960	0.245914958852763
1	D	26	50	20120529	10	3202	61.88	-0.151085137128412	0.246985094255411
1	D	26	50	20120529	10	3204	61.92	-0.151290693069703	0.247048238890971
1	D	26	50	20120529	10	3206	61.96	-0.151600335129185	0.247051138028774
1	D	26	50	20120529	10	3208	62	-0.152312815921908	0.247042935590112
1	D	26	50	20120529	10	3210	62.04	-0.152075440175464	0.246768366026977
1	D	26	50	20120529	10	3212	62.08	-0.152298603075607	0.245767385667530
1	D	26	50	20120529	10	3214	62.12	-0.152505573230460	0.245520817532930
1	D	26	50	20120529	10	3216	62.16	-0.152853894030872	0.244990063182971
1	D	26	50	20120529	10	3218	62.2	-0.152633700979211	0.244647399236808
1	D	26	50	20120529	10	3220	62.24	-0.152508189525550	0.244136514587401
1	D	26	50	20120529	10	3222	62.28	-0.152358212177261	0.243661409541122
1	D	26	50	20120529	10	3224	62.32	-0.153050116162652	0.243024659884663
1	D	26	50	20120529	10	3226	62.36	-0.153180718785137	0.241714603151159
1	D	26	50	20120529	10	3228	62.4	-0.153074864899993	0.240799394844269
1	D	26	50	20120529	10	3230	62.44	-0.153721867604779	0.240104308878363
1	D	26	50	20120529	10	3232	62.48	-0.154382093206373	0.238844456726323
1	D	26	50	20120529	10	3234	62.52	-0.154606175345331	0.237882155107806
1	D	26	50	20120529	10	3236	62.56	-0.154778426557228	0.236488023378019
1	D	26	50	20120529	10	3238	62.6	-0.155078169121773	0.235710276629392
1	D	26	50	20120529	10	3240	62.64	-0.155536798580050	0.234841525238026
1	D	26	50	20120529	10	3242	62.68	-0.155888372071656	0.234004876494526
1	D	26	50	20120529	10	3244	62.72	-0.155876492677732	0.232331013322101
1	D	26	50	20120529	10	3246	62.76	-0.156143001223562	0.231948539264157
1	D	26	50	20120529	10	3248	62.8	-0.156148445945777	0.230216339782284
1	D	26	50	20120529	10	3250	62.84	-0.156214348297783	0.229789812971873
1	D	26	50	20120529	10	3252	62.88	-0.156044147695552	0.228653280242472
1	D	26	50	20120529	10	3254	62.92	-0.155484896942311	0.228390872915973
1	D	26	50	20120529	10	3256	62.96	-0.155624267688883	0.227186599356935
1	D	26	50	20120529	10	3258	63	-0.155495362122673	0.225856036526776
1	D	26	50	20120529	10	3260	63.04	-0.155144142184457	0.224923150550356
1	D	26	50	20120529	10	3262	63.08	-0.155698726032942	0.223187698377290
1	D	26	50	20120529	10	3264	63.12	-0.155736697667092	0.222222002646224
1	D	26	50	20120529	10	3266	63.16	-0.156155941277657	0.221979535730955
1	D	26	50	20120529	10	3268	63.2	-0.156773669761702	0.220673085242035
1	D	26	50	20120529	10	3270	63.24	-0.158102323403551	0.219539593071793
1	D	26	50	20120529	10	3272	63.28	-0.158899939852730	0.218524187734009
1	D	26	50	20120529	10	3274	63.32	-0.160293223054380	0.217842253954232
1	D	26	50	20120529	10	3276	63.36	-0.160716355752242	0.217034455167405
1	D	26	50	20120529	10	3278	63.4	-0.161311951794035	0.217785190436991
1	D	26	50	20120529	10	3280	63.44	-0.161415896490870	0.217638819333285
1	D	26	50	20120529	10	3282	63.48	-0.161602289838390	0.217015433994991
1	D	26	50	20120529	10	3284	63.52	-0.162041685992220	0.216458658115485
1	D	26	50	20120529	10	3286	63.56	-0.162322053830960	0.216012827289947
1	D	26	50	20120529	10	3288	63.6	-0.162664505645089	0.215842909530427
1	D	26	50	20120529	10	3290	63.64	-0.163388441567668	0.214858758312372
1	D	26	50	20120529	10	3292	63.68	-0.163778623089526	0.213789754280574
1	D	26	50	20120529	10	3294	63.72	-0.164558066894428	0.213081021153791
1	D	26	50	20120529	10	3296	63.76	-0.165059971287715	0.211443503269919
1	D	26	50	20120529	10	3298	63.8	-0.165646657784065	0.210838431997258
1	D	26	50	20120529	10	3300	63.84	-0.166402554933153	0.209931213996995
1	D	26	50	20120529	10	3302	63.88	-0.167627334588847	0.208721990690488
1	D	26	50	20120529	10	3304	63.92	-0.169061064298380	0.208337607444235
1	D	26	50	20120529	10	3306	63.96	-0.170540048841910	0.207377639278096
1	D	26	50	20120529	10	3308	64	-0.171666328522984	0.207874876766627
1	D	26	50	20120529	10	3310	64.04	-0.172042438619897	0.208070108948912
1	D	26	50	20120529	10	3312	64.08	-0.172592002010236	0.208374730550248
1	D	26	50	20120529	10	3314	64.12	-0.173428792175092	0.208093726315404
1	D	26	50	20120529	10	3316	64.16	-0.173953748249445	0.209057937122230
1	D	26	50	20120529	10	3318	64.2	-0.175160567392896	0.209162093951099
1	D	26	50	20120529	10	3320	64.24	-0.175556264347648	0.209489060126719
1	D	26	50	20120529	10	3322	64.28	-0.177150507296511	0.209887444087240
1	D	26	50	20120529	10	3324	64.32	-0.178146396487134	0.211480979929322
1	D	26	50	20120529	10	3326	64.36	-0.179264261597512	0.211942791368115
1	D	26	50	20120529	10	3328	64.4	-0.180260716473560	0.213370298537974
1	D	26	50	20120529	10	3330	64.44	-0.181677475620345	0.214436898406716
1	D	26	50	20120529	10	3332	64.48	-0.182491779789560	0.215360662705658
1	D	26	50	20120529	10	3334	64.52	-0.182807785810072	0.216487154518766
1	D	26	50	20120529	10	3336	64.56	-0.183852182525884	0.217035162274186
1	D	26	50	20120529	10	3338	64.6	-0.183969279408849	0.218699974479812
1	D	26	50	20120529	10	3340	64.64	-0.184120458838667	0.218813252986158
1	D	26	50	20120529	10	3342	64.68	-0.183655677551393	0.219204495168188
1	D	26	50	20120529	10	3344	64.72	-0.183695982637920	0.219288640875149
1	D	26	50	20120529	10	3346	64.76	-0.183504568832253	0.219737441549169
1	D	26	50	20120529	10	3348	64.8	-0.182911023400125	0.219715804081664
1	D	26	50	20120529	10	3350	64.84	-0.182858556076961	0.219752715055642
1	D	26	50	20120529	10	3352	64.88	-0.182647060438708	0.220271095036930
1	D	26	50	20120529	10	3354	64.92	-0.182690830348464	0.220159442876181
1	D	26	50	20120529	10	3356	64.96	-0.182132215991326	0.221180505068214
1	D	26	50	20120529	10	3358	65	-0.182399502354615	0.221558100089368
1	D	26	50	20120529	10	3360	65.04	-0.182303830807120	0.222359464204486
1	D	26	50	20120529	10	3362	65.08	-0.181633352157199	0.223612598842105
1	D	26	50	20120529	10	3364	65.12	-0.181401774686361	0.224735130857239
1	D	26	50	20120529	10	3366	65.16	-0.181550762085157	0.225583164019916
1	D	26	50	20120529	10	3368	65.2	-0.181861959779557	0.227331061272331
1	D	26	50	20120529	10	3370	65.24	-0.181620907077850	0.228315990307846
1	D	26	50	20120529	10	3372	65.28	-0.181521063600347	0.229961569209023
1	D	26	50	20120529	10	3374	65.32	-0.182159086049011	0.231170509672818
1	D	26	50	20120529	10	3376	65.36	-0.183087375831353	0.232301314837291
1	D	26	50	20120529	10	3378	65.4	-0.184797655003009	0.233443504420942
1	D	26	50	20120529	10	3380	65.44	-0.185363693981349	0.233438908226864
1	D	26	50	20120529	10	3382	65.48	-0.186333985906493	0.233870101942032
1	D	26	50	20120529	10	3384	65.52	-0.187422576796130	0.234051474831406
1	D	26	50	20120529	10	3386	65.56	-0.188994899434776	0.234279446057661
1	D	26	50	20120529	10	3388	65.6	-0.190201435735515	0.234649757878968
1	D	26	50	20120529	10	3390	65.64	-0.191785567057407	0.235356652528120
1	D	26	50	20120529	10	3392	65.68	-0.193293825821678	0.235899003429290
1	D	26	50	20120529	10	3394	65.72	-0.194469249424044	0.236621454427628
1	D	26	50	20120529	10	3396	65.76	-0.195639299014874	0.237448274386870
1	D	26	50	20120529	10	3398	65.8	-0.196959396664671	0.238341420962187
1	D	26	50	20120529	10	3400	65.84	-0.198086807716595	0.239126026646591
1	D	26	50	20120529	10	3402	65.88	-0.198805086784924	0.240564423260881
1	D	26	50	20120529	10	3404	65.92	-0.200050160405237	0.242113835639817
1	D	26	50	20120529	10	3406	65.96	-0.200698294480873	0.242899714116428
1	D	26	50	20120529	10	3408	66	-0.202294800171436	0.244331039662905
1	D	26	50	20120529	10	3410	66.04	-0.202898103677144	0.245519544740724
1	D	26	50	20120529	10	3412	66.08	-0.203759642579342	0.245669168535623
1	D	26	50	20120529	10	3414	66.12	-0.204717206582425	0.246916363476280
1	D	26	50	20120529	10	3416	66.16	-0.204686588858799	0.247055875644208
1	D	26	50	20120529	10	3418	66.2	-0.204417110464489	0.246909575251180
1	D	26	50	20120529	10	3420	66.24	-0.204716994450390	0.247608126040314
1	D	26	50	20120529	10	3422	66.28	-0.204873406470389	0.247224025636774
1	D	26	50	20120529	10	3424	66.32	-0.205764997410787	0.247500575098896
1	D	26	50	20120529	10	3426	66.36	-0.205975008124799	0.247231167415264
1	D	26	50	20120529	10	3428	66.4	-0.205908327955333	0.247324717642415
1	D	26	50	20120529	10	3430	66.44	-0.206603696763952	0.246787740752782
1	D	26	50	20120529	10	3432	66.48	-0.206797019757929	0.246584518263869
1	D	26	50	20120529	10	3434	66.52	-0.207281317192363	0.246146889876992
1	D	26	50	20120529	10	3436	66.56	-0.207117480551162	0.245429671468835
