# Supplementary material for: How Do Ants Make Sense of Gravity? A Boltzmann Walker Analysis of Lasius niger Trajectories on Various Inclines
Source: PLoS One. 2013 Oct 29;8(10):e76531. doi: 10.1371/journal.pone.0076531 (PMC3812222; doi:10.1371/journal.pone.0076531)
Supplement: Dataset S1 — Trajectories for . (ZIP) [file pone.0076531.s005.zip › Incline1/1-D-26-50-20120529-11.txt]

Pente	Colonie	Temperature	Humidite	Date	Indiv	Frame	Time	X	Y
1	D	26	50	20120529	11	18	0	0	0
1	D	26	50	20120529	11	20	0.04	-0.00037000040440989	-0.00066336486578857
1	D	26	50	20120529	11	22	0.08	-0.00138668914100163	-0.00112121297107295
1	D	26	50	20120529	11	24	0.12	-0.00173198352439064	-0.00127300051272245
1	D	26	50	20120529	11	26	0.16	-0.00231432838510463	-0.0014112257463088
1	D	26	50	20120529	11	28	0.2	-0.00313501772855317	-0.00215827698956458
1	D	26	50	20120529	11	30	0.24	-0.00376948343010843	-0.00222577033182883
1	D	26	50	20120529	11	32	0.28	-0.00387864657498801	-0.00202287311203517
1	D	26	50	20120529	11	34	0.32	-0.00367257444574681	-0.00189110376336105
1	D	26	50	20120529	11	36	0.36	-0.00374505996188625	-0.00248526437838867
1	D	26	50	20120529	11	38	0.4	-0.00339284300310941	-0.00253198292342167
1	D	26	50	20120529	11	40	0.44	-0.0031457586805594	-0.00322953669199438
1	D	26	50	20120529	11	42	0.48	-0.00283579842302627	-0.00275600849383719
1	D	26	50	20120529	11	44	0.52	-0.0024107918921941	-0.00326527386871555
1	D	26	50	20120529	11	46	0.56	-0.00205451614049326	-0.00310435757852093
1	D	26	50	20120529	11	48	0.6	-0.00115035991259346	-0.00460652815340583
1	D	26	50	20120529	11	50	0.64	-0.000485976523126199	-0.00452168948179903
1	D	26	50	20120529	11	52	0.68	8.06776381132605e-05	-0.00401075533491709
1	D	26	50	20120529	11	54	0.72	0.00048466188434076	-0.00442871201114083
1	D	26	50	20120529	11	56	0.76	0.00125595274805561	-0.00383900616883469
1	D	26	50	20120529	11	58	0.8	0.00204977910488688	-0.00366022129027949
1	D	26	50	20120529	11	60	0.84	0.00275097588759627	-0.00397471268806645
1	D	26	50	20120529	11	62	0.88	0.00430448948586315	-0.00373641770280659
1	D	26	50	20120529	11	64	0.92	0.00490432321859615	-0.0035110677213899
1	D	26	50	20120529	11	66	0.96	0.00559523371895965	-0.00354395172224898
1	D	26	50	20120529	11	68	1	0.00672214979613665	-0.00314026446086958
1	D	26	50	20120529	11	70	1.04	0.00815939382637305	-0.00265294768047925
1	D	26	50	20120529	11	72	1.08	0.00862028602635035	-0.00271517307722366
1	D	26	50	20120529	11	74	1.12	0.0108085269556816	-0.00236738967796488
1	D	26	50	20120529	11	76	1.16	0.0118704669907354	-0.00149962116502493
1	D	26	50	20120529	11	78	1.2	0.0129990871952550	-0.00167292596602594
1	D	26	50	20120529	11	80	1.24	0.0139176966857623	-0.00118664156153614
1	D	26	50	20120529	11	82	1.28	0.0146199456433620	-0.00116293227116296
1	D	26	50	20120529	11	84	1.32	0.0148808609745520	-0.00071392653617731
1	D	26	50	20120529	11	86	1.36	0.0156033119728903	-0.000137705220188399
1	D	26	50	20120529	11	88	1.4	0.0152367478175233	0.0006586384367839
1	D	26	50	20120529	11	90	1.44	0.0150396771576065	0.00156168450703723
1	D	26	50	20120529	11	92	1.48	0.0149562385574265	0.00213387531437339
1	D	26	50	20120529	11	94	1.52	0.0149012256498502	0.00263266843782238
1	D	26	50	20120529	11	96	1.56	0.0146621528471311	0.00299916188251137
1	D	26	50	20120529	11	98	1.6	0.0144969727030458	0.00460118300596761
1	D	26	50	20120529	11	100	1.64	0.0139969067873907	0.00551094659064222
1	D	26	50	20120529	11	102	1.68	0.0138277668453310	0.00679349687035838
1	D	26	50	20120529	11	104	1.72	0.0135794309437782	0.0081634455482292
1	D	26	50	20120529	11	106	1.76	0.0129764809914605	0.00921356982896934
1	D	26	50	20120529	11	108	1.8	0.0127456813380812	0.0098369551672634
1	D	26	50	20120529	11	110	1.84	0.0121028505633045	0.0100594816713028
1	D	26	50	20120529	11	112	1.88	0.0117839807603284	0.0104616486531027
1	D	26	50	20120529	11	114	1.92	0.0107271177519636	0.0114439826067305
1	D	26	50	20120529	11	116	1.96	0.0102759270570241	0.0118998402064258
1	D	26	50	20120529	11	118	2	0.00885097254264465	0.0120783068869295
1	D	26	50	20120529	11	120	2.04	0.00781355497076245	0.0126088703180572
1	D	26	50	20120529	11	122	2.08	0.00619076612114275	0.0132063543349564
1	D	26	50	20120529	11	124	2.12	0.00681534646989705	0.0126984466050979
1	D	26	50	20120529	11	126	2.16	0.00367224975645504	0.0135075252551993
1	D	26	50	20120529	11	128	2.2	0.00348336032199667	0.0135115769770555
1	D	26	50	20120529	11	130	2.24	0.00082273670749386	0.0142884681264774
1	D	26	50	20120529	11	132	2.28	-0.0007372822731599	0.0144237659379896
1	D	26	50	20120529	11	134	2.32	-0.00082585446857132	0.0140443324392049
1	D	26	50	20120529	11	136	2.36	-0.0014190322051731	0.0143437073082237
1	D	26	50	20120529	11	138	2.4	-0.0060427893052163	0.0158606352016319
1	D	26	50	20120529	11	140	2.44	-0.00750560938772816	0.0151164760251112
1	D	26	50	20120529	11	142	2.48	-0.00777638885851574	0.0153147346244203
1	D	26	50	20120529	11	144	2.52	-0.00861286789638818	0.0145800648209031
1	D	26	50	20120529	11	146	2.56	-0.00964921773703081	0.0136247635595201
1	D	26	50	20120529	11	148	2.6	-0.0101922333185752	0.0123539229681003
1	D	26	50	20120529	11	150	2.64	-0.0120705436888580	0.0110311156851177
1	D	26	50	20120529	11	152	2.68	-0.0127721265518700	0.0102283882681248
1	D	26	50	20120529	11	154	2.72	-0.0148538206314119	0.00868990776002602
1	D	26	50	20120529	11	156	2.76	-0.0160544667326632	0.0075802521593778
1	D	26	50	20120529	11	158	2.8	-0.0172219212416056	0.00691979321254611
1	D	26	50	20120529	11	160	2.84	-0.0191673982708199	0.00559949757285022
1	D	26	50	20120529	11	162	2.88	-0.0195121623241230	0.00433289255104981
1	D	26	50	20120529	11	164	2.92	-0.0217008911571330	0.00270465897921499
1	D	26	50	20120529	11	166	2.96	-0.0220575841018349	0.00125681541832866
1	D	26	50	20120529	11	168	3	-0.0223823370332304	-0.000532256661954859
1	D	26	50	20120529	11	170	3.04	-0.0222220005705964	-0.00197160787039914
1	D	26	50	20120529	11	172	3.08	-0.0216913310734514	-0.00324007258303406
1	D	26	50	20120529	11	174	3.12	-0.0210628616374006	-0.00327004683948856
1	D	26	50	20120529	11	176	3.16	-0.0205894819316675	-0.00388824201400871
1	D	26	50	20120529	11	178	3.2	-0.0203573812018109	-0.00586604796525873
1	D	26	50	20120529	11	180	3.24	-0.0205674272711623	-0.00582457615254213
1	D	26	50	20120529	11	182	3.28	-0.0194010680706240	-0.00875898514875933
1	D	26	50	20120529	11	184	3.32	-0.0188046312788676	-0.0103484827040140
1	D	26	50	20120529	11	186	3.36	-0.0196314088117023	-0.0106628340946583
1	D	26	50	20120529	11	188	3.4	-0.0184248230134890	-0.0128993916303479
1	D	26	50	20120529	11	190	3.44	-0.0174125006612710	-0.0149405543491922
1	D	26	50	20120529	11	192	3.48	-0.0172664477556169	-0.0157361555440443
1	D	26	50	20120529	11	194	3.52	-0.0174372493986126	-0.0163799409129755
1	D	26	50	20120529	11	196	3.56	-0.0168539852990830	-0.0174636951922289
1	D	26	50	20120529	11	198	3.6	-0.0168934772128123	-0.0176780546129456
1	D	26	50	20120529	11	200	3.64	-0.0173630809683340	-0.0185484182077725
1	D	26	50	20120529	11	202	3.68	-0.0172137753714863	-0.0187049362937882
1	D	26	50	20120529	11	204	3.72	-0.0181683978103594	-0.0180102463076792
1	D	26	50	20120529	11	206	3.76	-0.0180439399458029	-0.0182854593379849
1	D	26	50	20120529	11	208	3.8	-0.0188432463801882	-0.0179607629751318
1	D	26	50	20120529	11	210	3.84	-0.0192726935416064	-0.0179039610873991
1	D	26	50	20120529	11	212	3.88	-0.0195588596559526	-0.0177766111561074
1	D	26	50	20120529	11	214	3.92	-0.0197058176582866	-0.0172674730604497
1	D	26	50	20120529	11	216	3.96	-0.0201449097562000	-0.0170226939060063
1	D	26	50	20120529	11	218	4	-0.0212214091198784	-0.0167991067417951
1	D	26	50	20120529	11	220	4.04	-0.0213065942738078	-0.0169222352456031
1	D	26	50	20120529	11	222	4.08	-0.0218863228394314	-0.0160134191840153
1	D	26	50	20120529	11	224	4.12	-0.0220459451242166	-0.0163122849361516
1	D	26	50	20120529	11	226	4.16	-0.0232524107142770	-0.0163254371222817
1	D	26	50	20120529	11	228	4.2	-0.0232368614361588	-0.0155088631402996
1	D	26	50	20120529	11	230	4.24	-0.0238719776759527	-0.0156427962357242
1	D	26	50	20120529	11	232	4.28	-0.0240919656666475	-0.0154150300704362
1	D	26	50	20120529	11	234	4.32	-0.0242286989049256	-0.0147079445024531
1	D	26	50	20120529	11	236	4.36	-0.0241900060218592	-0.0141284846374063
1	D	26	50	20120529	11	238	4.4	-0.0243154962623163	-0.0145251220441773
1	D	26	50	20120529	11	240	4.44	-0.0240970639065399	-0.0143522415072450
1	D	26	50	20120529	11	242	4.48	-0.0236176950063701	-0.0140093866422511
1	D	26	50	20120529	11	244	4.52	-0.0232232849859599	-0.0132920833812798
1	D	26	50	20120529	11	246	4.56	-0.0231195170658208	-0.0131414342815480
1	D	26	50	20120529	11	248	4.6	-0.0228149343553586	-0.0118746843028575
1	D	26	50	20120529	11	250	4.64	-0.0227504258522390	-0.0108235197266209
1	D	26	50	20120529	11	252	4.68	-0.0227296565704408	-0.00973455562602513
1	D	26	50	20120529	11	254	4.72	-0.0234305945520681	-0.00730940846915233
1	D	26	50	20120529	11	256	4.76	-0.0237533817266121	-0.00547765542355643
1	D	26	50	20120529	11	258	4.8	-0.0239715665950150	-0.00397776880357474
1	D	26	50	20120529	11	260	4.84	-0.0241695564937471	-0.00267952075331624
1	D	26	50	20120529	11	262	4.88	-0.0244663362808790	-0.00132703054187292
1	D	26	50	20120529	11	264	4.92	-0.0246941660857774	0.000503103229194101
1	D	26	50	20120529	11	266	4.96	-0.0247214321232598	0.00273611815990998
1	D	26	50	20120529	11	268	5	-0.0244349831662012	0.00361285985790317
1	D	26	50	20120529	11	270	5.04	-0.0247263111600501	0.00444851865190944
1	D	26	50	20120529	11	272	5.08	-0.0244642573869423	0.00555344370819154
1	D	26	50	20120529	11	274	5.12	-0.0247463929926358	0.00681124525056617
1	D	26	50	20120529	11	276	5.16	-0.0241703130980030	0.00827318852066935
1	D	26	50	20120529	11	278	5.2	-0.0240384376833118	0.00908770482191814
1	D	26	50	20120529	11	280	5.24	-0.0234975929195856	0.0104347927375532
1	D	26	50	20120529	11	282	5.28	-0.0230220423960343	0.0106061459238381
1	D	26	50	20120529	11	284	5.32	-0.0230220423960343	0.0106061459238381
1	D	26	50	20120529	11	286	5.36	-0.0224135628686876	0.0104479802790223
1	D	26	50	20120529	11	288	5.4	-0.0220198528839907	0.0107921927890361
1	D	26	50	20120529	11	290	5.44	-0.0225396965763157	0.00978076846243032
1	D	26	50	20120529	11	292	5.48	-0.0225267353090165	0.00966729903725332
1	D	26	50	20120529	11	294	5.52	-0.0218278168243560	0.00994068066099566
1	D	26	50	20120529	11	296	5.56	-0.0215311006768346	0.00984707386530218
1	D	26	50	20120529	11	298	5.6	-0.0206504416072737	0.0100110095014525
1	D	26	50	20120529	11	300	5.64	-0.0193100429217886	0.0105601556987898
1	D	26	50	20120529	11	302	5.68	-0.0184001449868256	0.0101624717739826
1	D	26	50	20120529	11	304	5.72	-0.0171271547907910	0.0101677609327059
1	D	26	50	20120529	11	306	5.76	-0.0149416857200421	0.00966629494562403
1	D	26	50	20120529	11	308	5.8	-0.0129881476735224	0.00957413064776418
1	D	26	50	20120529	11	310	5.84	-0.0107635699409197	0.00963032300945151
1	D	26	50	20120529	11	312	5.88	-0.008923297672824	0.00906865253680585
1	D	26	50	20120529	11	314	5.92	-0.00773903240726566	0.00914793617753961
1	D	26	50	20120529	11	316	5.96	-0.00638953325750675	0.00922618461394571
1	D	26	50	20120529	11	318	6	-0.00400431359214048	0.00991840679738828
1	D	26	50	20120529	11	320	6.04	-0.00272295195892349	0.0101800087292628
1	D	26	50	20120529	11	322	6.08	-0.0025212285363866	0.0103166500436593
1	D	26	50	20120529	11	324	6.12	-0.00159490309668303	0.0109462847916855
1	D	26	50	20120529	11	326	6.16	-0.00091032190911796	0.0123307404722791
1	D	26	50	20120529	11	328	6.2	-0.000196465086598209	0.0130898860699203
1	D	26	50	20120529	11	330	6.24	0.00187020650937743	0.0150200789860592
1	D	26	50	20120529	11	332	6.28	0.00275622120569911	0.0165257822664229
1	D	26	50	20120529	11	334	6.32	0.00481453126398725	0.0187194467047657
1	D	26	50	20120529	11	336	6.36	0.00614517187589185	0.0205655540180198
1	D	26	50	20120529	11	338	6.4	0.00820055451210585	0.0225682571990354
1	D	26	50	20120529	11	340	6.44	0.00928435121776615	0.0243971747464387
1	D	26	50	20120529	11	342	6.48	0.0109292937228403	0.0261879226697937
1	D	26	50	20120529	11	344	6.52	0.0128068107193148	0.0288061905881034
1	D	26	50	20120529	11	346	6.56	0.0138519428261797	0.0299018949719588
1	D	26	50	20120529	11	348	6.6	0.0136767288368695	0.0292801996188718
1	D	26	50	20120529	11	350	6.64	0.0136690143018868	0.0293067231942341
1	D	26	50	20120529	11	352	6.68	0.0143220698407193	0.0288287472944233
1	D	26	50	20120529	11	354	6.72	0.0145454236596927	0.0278808918674461
1	D	26	50	20120529	11	356	6.76	0.0151541577454807	0.0273465454150391
1	D	26	50	20120529	11	358	6.8	0.0152204726942941	0.0270922814837863
1	D	26	50	20120529	11	360	6.84	0.0153607934388265	0.0260940987923184
1	D	26	50	20120529	11	362	6.88	0.0158248343853004	0.0251970256530457
1	D	26	50	20120529	11	364	6.92	0.0171736193572104	0.0233220118145768
1	D	26	50	20120529	11	366	6.96	0.0183537522907394	0.0221503641624219
1	D	26	50	20120529	11	368	7	0.0189559809941404	0.0214043099397276
1	D	26	50	20120529	11	370	7.04	0.0209229894248417	0.0196251090701095
1	D	26	50	20120529	11	372	7.08	0.0232098717501483	0.0185264489799087
1	D	26	50	20120529	11	374	7.12	0.0246631176068429	0.0173704708140249
1	D	26	50	20120529	11	376	7.16	0.0268437642093441	0.0162316753429240
1	D	26	50	20120529	11	378	7.2	0.0285867117142908	0.0150054814736683
1	D	26	50	20120529	11	380	7.24	0.0305413669895248	0.0135433967822089
1	D	26	50	20120529	11	382	7.28	0.0324747383506451	0.0124357847201583
1	D	26	50	20120529	11	384	7.32	0.0341214486226723	0.0110276522761034
1	D	26	50	20120529	11	386	7.36	0.0362791849654630	0.00912786848708953
1	D	26	50	20120529	11	388	7.4	0.0379831708867664	0.00661028550335294
1	D	26	50	20120529	11	390	7.44	0.0397632414977254	0.00555174665191668
1	D	26	50	20120529	11	392	7.48	0.0410893495551627	0.00333482547154062
1	D	26	50	20120529	11	394	7.52	0.0424670056969484	0.00235767461061893
1	D	26	50	20120529	11	396	7.56	0.0424204780707464	0.00169751971970317
1	D	26	50	20120529	11	398	7.6	0.0441229083571311	0.000504772001197700
1	D	26	50	20120529	11	400	7.64	0.0450451170211547	-0.00050214805521194
1	D	26	50	20120529	11	402	7.68	0.0464802609442508	-0.00250311882461364
1	D	26	50	20120529	11	404	7.72	0.0474419968773427	-0.00314552533532162
1	D	26	50	20120529	11	406	7.76	0.0485484775685434	-0.00575658783553103
1	D	26	50	20120529	11	408	7.8	0.0485967022510202	-0.00715849773991153
1	D	26	50	20120529	11	410	7.84	0.0489368913234491	-0.00902504751020963
1	D	26	50	20120529	11	412	7.88	0.0486002377849262	-0.0105353568841459
1	D	26	50	20120529	11	414	7.92	0.0490691910022091	-0.0122970427187941
1	D	26	50	20120529	11	416	7.96	0.0489824997108356	-0.0135701177676424
1	D	26	50	20120529	11	418	8	0.0484013286473784	-0.0156039690023692
1	D	26	50	20120529	11	420	8.04	0.0479750846796791	-0.0161577750333945
1	D	26	50	20120529	11	422	8.08	0.046926162480467	-0.0169258344191194
1	D	26	50	20120529	11	424	8.12	0.0457726591883174	-0.0182629026316650
1	D	26	50	20120529	11	426	8.16	0.0448822703294473	-0.0198219316628251
1	D	26	50	20120529	11	428	8.2	0.044241490164336	-0.0212204474546559
1	D	26	50	20120529	11	430	8.24	0.0432879566699060	-0.0225575156672015
1	D	26	50	20120529	11	432	8.28	0.0429547679546110	-0.0241231915021048
1	D	26	50	20120529	11	434	8.32	0.0418366200015206	-0.0261167376503040
1	D	26	50	20120529	11	436	8.36	0.042228166239467	-0.0282106717482283
1	D	26	50	20120529	11	438	8.4	0.0418906217463998	-0.0307690972196462
1	D	26	50	20120529	11	440	8.44	0.0416447041500388	-0.0313426880984091
1	D	26	50	20120529	11	442	8.48	0.0408095261886437	-0.0335510674288684
1	D	26	50	20120529	11	444	8.52	0.0395899154835210	-0.0360573296330382
1	D	26	50	20120529	11	446	8.56	0.0391519052589828	-0.0372979060542232
1	D	26	50	20120529	11	448	8.6	0.0382988445670915	-0.0398536798752116
1	D	26	50	20120529	11	450	8.64	0.0379378311999568	-0.0425581865365549
1	D	26	50	20120529	11	452	8.68	0.0373268980120793	-0.0455775254211536
1	D	26	50	20120529	11	454	8.72	0.0371218582587387	-0.0472092238162163
1	D	26	50	20120529	11	456	8.76	0.0366405801702597	-0.0503090597367853
1	D	26	50	20120529	11	458	8.8	0.0365679673748996	-0.0529940078245609
1	D	26	50	20120529	11	460	8.84	0.0361240457376707	-0.0541385308605895
1	D	26	50	20120529	11	462	8.88	0.0356818211567167	-0.0562355267308763
1	D	26	50	20120529	11	464	8.92	0.0347011347618890	-0.0574950960402039
1	D	26	50	20120529	11	466	8.96	0.0337295700445387	-0.0588739542635177
1	D	26	50	20120529	11	468	9	0.0324395951436201	-0.0597115222458331
1	D	26	50	20120529	11	470	9.04	0.0317263365334372	-0.0601030472705761
1	D	26	50	20120529	11	472	9.08	0.0299167088590247	-0.0613235135749041
1	D	26	50	20120529	11	474	9.12	0.0280267538542692	-0.061555303177777
1	D	26	50	20120529	11	476	9.16	0.0269281927590178	-0.0623120488550029
1	D	26	50	20120529	11	478	9.2	0.0252609763903362	-0.0633957607078494
1	D	26	50	20120529	11	480	9.24	0.0239730520990830	-0.0638600470203765
1	D	26	50	20120529	11	482	9.28	0.0216886022211037	-0.0648937664237931
1	D	26	50	20120529	11	484	9.32	0.0202572059639477	-0.066144001923609
1	D	26	50	20120529	11	486	9.36	0.0183231982067244	-0.0681607411742312
1	D	26	50	20120529	11	488	9.4	0.0166769121987658	-0.0693720150904037
1	D	26	50	20120529	11	490	9.44	0.0145203779375032	-0.071441858060293
1	D	26	50	20120529	11	492	9.48	0.0125057600072246	-0.0730528594398703
1	D	26	50	20120529	11	494	9.52	0.00968786877351805	-0.0744121308053452
1	D	26	50	20120529	11	496	9.56	0.00725697708115495	-0.0764586392514553
1	D	26	50	20120529	11	498	9.6	0.00522560072016215	-0.077351149430669
1	D	26	50	20120529	11	500	9.64	0.00332871606895117	-0.0788055266582135
1	D	26	50	20120529	11	502	9.68	0.00141302237736058	-0.079835639817046
1	D	26	50	20120529	11	504	9.72	-0.00041435367725983	-0.0815692535124811
1	D	26	50	20120529	11	506	9.76	-0.00376172646871882	-0.0831963769266694
1	D	26	50	20120529	11	508	9.8	-0.00442074998878469	-0.0835094838093788
1	D	26	50	20120529	11	510	9.84	-0.006788002070841	-0.0838189137368261
1	D	26	50	20120529	11	512	9.88	-0.00912979830877462	-0.085316424478023
1	D	26	50	20120529	11	514	9.92	-0.0109753470076715	-0.0859762965262262
1	D	26	50	20120529	11	516	9.96	-0.0131884498114292	-0.0869979244036846
1	D	26	50	20120529	11	518	10	-0.0150799604511032	-0.087946296018612
1	D	26	50	20120529	11	520	10.04	-0.0172449092830620	-0.0881945612094865
1	D	26	50	20120529	11	522	10.08	-0.0188583148256953	-0.0887652670925822
1	D	26	50	20120529	11	524	10.12	-0.0204371428467287	-0.088586369076942
1	D	26	50	20120529	11	526	10.16	-0.0217937272064350	-0.0878970106759633
1	D	26	50	20120529	11	528	10.2	-0.0226372348857126	-0.0869819437904297
1	D	26	50	20120529	11	530	10.24	-0.0234306794048820	-0.0858018532833075
1	D	26	50	20120529	11	532	10.28	-0.0246766722640107	-0.0853053936122364
1	D	26	50	20120529	11	534	10.32	-0.0255250589800783	-0.0837076151294673
1	D	26	50	20120529	11	536	10.36	-0.0275714260048322	-0.0826618042000924
1	D	26	50	20120529	11	538	10.4	-0.0282399954664442	-0.082300401924228
1	D	26	50	20120529	11	540	10.44	-0.0297823367775683	-0.08113480710612
1	D	26	50	20120529	11	542	10.48	-0.0316718675182550	-0.079927351566566
1	D	26	50	20120529	11	544	10.52	-0.0336046731939503	-0.0787521400962339
1	D	26	50	20120529	11	546	10.56	-0.0339884907547782	-0.0786124157962714
1	D	26	50	20120529	11	548	10.6	-0.0337665299361639	-0.0784726207856308
1	D	26	50	20120529	11	550	10.64	-0.0336569283850799	-0.0783801312186516
1	D	26	50	20120529	11	552	10.68	-0.0325235776361942	-0.077849376868693
1	D	26	50	20120529	11	554	10.72	-0.0326630190934441	-0.0769527654701485
1	D	26	50	20120529	11	556	10.76	-0.0321316990580605	-0.0749713108479075
1	D	26	50	20120529	11	558	10.8	-0.0320303706563164	-0.0749737857216417
1	D	26	50	20120529	11	560	10.84	-0.0317557303825036	-0.0732550919792896
1	D	26	50	20120529	11	562	10.88	-0.0317224963637878	-0.0710350595290764
1	D	26	50	20120529	11	564	10.92	-0.0325844595300543	-0.0683709640202779
1	D	26	50	20120529	11	566	10.96	-0.0329323560663980	-0.0662091971688344
1	D	26	50	20120529	11	568	11	-0.0340208762453567	-0.0631943766965674
1	D	26	50	20120529	11	570	11.04	-0.0344264019843672	-0.0606659749790787
1	D	26	50	20120529	11	572	11.08	-0.0348844657572197	-0.057954644737297
1	D	26	50	20120529	11	574	11.12	-0.0355630761351245	-0.0552415467285623
1	D	26	50	20120529	11	576	11.16	-0.0362537073283093	-0.0528999626226631
1	D	26	50	20120529	11	578	11.2	-0.0372259084417628	-0.0504978501762943
1	D	26	50	20120529	11	580	11.24	-0.0381645219831098	-0.0468249961334551
1	D	26	50	20120529	11	582	11.28	-0.0388045950414399	-0.043892907154587
1	D	26	50	20120529	11	584	11.32	-0.0392586990163179	-0.0419113111109898
1	D	26	50	20120529	11	586	11.36	-0.0401220622540111	-0.0386389764911503
1	D	26	50	20120529	11	588	11.4	-0.0410597919118816	-0.0357610872470601
1	D	26	50	20120529	11	590	11.44	-0.0417850713373446	-0.0324258766922375
1	D	26	50	20120529	11	592	11.48	-0.0420620698122727	-0.0291873735963439
1	D	26	50	20120529	11	594	11.52	-0.0424240625222995	-0.025988609901553
1	D	26	50	20120529	11	596	11.56	-0.0432869661405849	-0.0230883902253129
1	D	26	50	20120529	11	598	11.6	-0.0438929354388582	-0.0198440641050763
1	D	26	50	20120529	11	600	11.64	-0.0443735559180308	-0.0168083839827643
1	D	26	50	20120529	11	602	11.68	-0.0447881326238405	-0.0138333736222781
1	D	26	50	20120529	11	604	11.72	-0.0450718238644525	-0.0105333062744805
1	D	26	50	20120529	11	606	11.76	-0.0455171597152438	-0.00726817000167353
1	D	26	50	20120529	11	608	11.8	-0.0464954419470154	-0.00365563216726958
1	D	26	50	20120529	11	610	11.84	-0.0471032709361233	-0.00158055660719954
1	D	26	50	20120529	11	612	11.88	-0.0472939069243311	0.00162122289801314
1	D	26	50	20120529	11	614	11.92	-0.0476831692073744	0.0042687013974537
1	D	26	50	20120529	11	616	11.96	-0.048431995288651	0.0077059474608015
1	D	26	50	20120529	11	618	12	-0.0491990647248822	0.0108771799530669
1	D	26	50	20120529	11	620	12.04	-0.0496726848469209	0.0131380831752328
1	D	26	50	20120529	11	622	12.08	-0.0504514215450415	0.0150527162066516
1	D	26	50	20120529	11	624	12.12	-0.0510095409274322	0.0184174838249278
1	D	26	50	20120529	11	626	12.16	-0.0516814337909156	0.0211538456467635
1	D	26	50	20120529	11	628	12.2	-0.0520323001757403	0.0242591757870224
1	D	26	50	20120529	11	630	12.24	-0.0523183248687304	0.0270405803108197
1	D	26	50	20120529	11	632	12.28	-0.0530877984680176	0.0297790634529989
1	D	26	50	20120529	11	634	12.32	-0.0536134616491516	0.0333328407138863
1	D	26	50	20120529	11	636	12.36	-0.054539135136403	0.0350326547051806
1	D	26	50	20120529	11	638	12.4	-0.0548779807059475	0.0382840731064326
1	D	26	50	20120529	11	640	12.44	-0.0557981387603056	0.0412196269085286
1	D	26	50	20120529	11	642	12.48	-0.056281432103111	0.0439009192542454
1	D	26	50	20120529	11	644	12.52	-0.0569716036768881	0.0468430137940674
1	D	26	50	20120529	11	646	12.56	-0.057282695305271	0.0500893763818339
1	D	26	50	20120529	11	648	12.6	-0.0584274516865375	0.0523919069802082
1	D	26	50	20120529	11	650	12.64	-0.0584662506356212	0.0537042476686157
1	D	26	50	20120529	11	652	12.68	-0.0591555171127184	0.0541579485926285
1	D	26	50	20120529	11	654	12.72	-0.0588970554420591	0.0547139607968111
1	D	26	50	20120529	11	656	12.76	-0.0584639101121754	0.0566119485346007
1	D	26	50	20120529	11	658	12.8	-0.0585405590730425	0.0580642058560152
1	D	26	50	20120529	11	660	12.84	-0.058712097521304	0.0606006035369856
1	D	26	50	20120529	11	662	12.88	-0.0586160582782834	0.0623036136509309
1	D	26	50	20120529	11	664	12.92	-0.058535073338634	0.0654705540050346
1	D	26	50	20120529	11	666	12.96	-0.0591810436675192	0.0678917300502242
1	D	26	50	20120529	11	668	13	-0.0588832739308938	0.070491839466393
1	D	26	50	20120529	11	670	13.04	-0.0597765053590242	0.0724192569884157
1	D	26	50	20120529	11	672	13.08	-0.0602113336030471	0.0749917538847793
1	D	26	50	20120529	11	674	13.12	-0.060391928674962	0.0775861286649527
1	D	26	50	20120529	11	676	13.16	-0.0613202184573038	0.0802810540294109
1	D	26	50	20120529	11	678	13.2	-0.0614400023460368	0.0825593520783939
1	D	26	50	20120529	11	680	13.24	-0.0628691358614929	0.0853106338533127
1	D	26	50	20120529	11	682	13.28	-0.0638308010839067	0.0876742089801068
1	D	26	50	20120529	11	684	13.32	-0.064434175300293	0.0907139903217497
1	D	26	50	20120529	11	686	13.36	-0.0655110989280402	0.094422765389073
1	D	26	50	20120529	11	688	13.4	-0.0669616577789662	0.0960028662023126
1	D	26	50	20120529	11	690	13.44	-0.0683972966768094	0.0993670681351638
1	D	26	50	20120529	11	692	13.48	-0.0696083584609475	0.101459609232729
1	D	26	50	20120529	11	694	13.52	-0.0705690337338675	0.104799557402986
1	D	26	50	20120529	11	696	13.56	-0.072634775484426	0.107516685920373
1	D	26	50	20120529	11	698	13.6	-0.0743893902512622	0.109659643731437
1	D	26	50	20120529	11	700	13.64	-0.0760981844986776	0.112237330791574
1	D	26	50	20120529	11	702	13.68	-0.0780717195249693	0.114497951171028
1	D	26	50	20120529	11	704	13.72	-0.0795431380259404	0.116556409721740
1	D	26	50	20120529	11	706	13.76	-0.0810685794849941	0.118870558084529
1	D	26	50	20120529	11	708	13.8	-0.0831414630140425	0.120705146628318
1	D	26	50	20120529	11	710	13.84	-0.0850050429358596	0.123157746498863
1	D	26	50	20120529	11	712	13.88	-0.0862948057047438	0.124310330552197
1	D	26	50	20120529	11	714	13.92	-0.0887789425377303	0.126357333973054
1	D	26	50	20120529	11	716	13.96	-0.090782317470188	0.128244460550685
1	D	26	50	20120529	11	718	14	-0.0931391043718828	0.130263250410972
1	D	26	50	20120529	11	720	14.04	-0.0954738295420045	0.131943477544428
1	D	26	50	20120529	11	722	14.08	-0.0971764012497455	0.133188126900672
1	D	26	50	20120529	11	724	14.12	-0.0998515276243305	0.134375217764928
1	D	26	50	20120529	11	726	14.16	-0.102444841744332	0.135335822327170
1	D	26	50	20120529	11	728	14.2	-0.105478259124944	0.136474334955559
1	D	26	50	20120529	11	730	14.24	-0.107298210558363	0.137562006606380
1	D	26	50	20120529	11	732	14.28	-0.109829440702976	0.138478629126832
1	D	26	50	20120529	11	734	14.32	-0.112325881193955	0.138708792384108
1	D	26	50	20120529	11	736	14.36	-0.114300264748384	0.139704257310663
1	D	26	50	20120529	11	738	14.4	-0.116421160827875	0.140017222772016
1	D	26	50	20120529	11	740	14.44	-0.118534985839554	0.139905924164657
1	D	26	50	20120529	11	742	14.48	-0.120675468776884	0.140620738409759
1	D	26	50	20120529	11	744	14.52	-0.122789788763310	0.140170947786246
1	D	26	50	20120529	11	746	14.56	-0.124730655456311	0.139484488523070
1	D	26	50	20120529	11	748	14.6	-0.126292626051681	0.139290062442515
1	D	26	50	20120529	11	750	14.64	-0.127690067041204	0.138840144539781
1	D	26	50	20120529	11	752	14.68	-0.127580585698273	0.138624356763367
1	D	26	50	20120529	11	754	14.72	-0.127577644134063	0.138782861819438
1	D	26	50	20120529	11	756	14.76	-0.127930044940603	0.138209843697167
1	D	26	50	20120529	11	758	14.8	-0.128886081593039	0.137218451705673
1	D	26	50	20120529	11	760	14.84	-0.129090470808141	0.136717077642472
1	D	26	50	20120529	11	762	14.88	-0.130009469207377	0.135820706660233
1	D	26	50	20120529	11	764	14.92	-0.130191110797329	0.135279854825439
1	D	26	50	20120529	11	766	14.96	-0.130764432975515	0.135512634377806
1	D	26	50	20120529	11	768	15	-0.130882618802922	0.135439703384394
1	D	26	50	20120529	11	770	15.04	-0.130389256259553	0.136306418308230
1	D	26	50	20120529	11	772	15.08	-0.130277688951617	0.136194539873311
1	D	26	50	20120529	11	774	15.12	-0.130343096328877	0.137223733793328
1	D	26	50	20120529	11	776	15.16	-0.130808683717881	0.137937600515343
1	D	26	50	20120529	11	778	15.2	-0.130843742072093	0.138192455941418
1	D	26	50	20120529	11	780	15.24	-0.130982327930137	0.138000129968003
1	D	26	50	20120529	11	782	15.28	-0.130634063698267	0.137714826523930
1	D	26	50	20120529	11	784	15.32	-0.130383457983947	0.137845224085449
1	D	26	50	20120529	11	786	15.36	-0.130231196680754	0.137880105662964
1	D	26	50	20120529	11	788	15.4	-0.130381513440299	0.137329566465268
1	D	26	50	20120529	11	790	15.44	-0.130628074503831	0.136965625676059
1	D	26	50	20120529	11	792	15.48	-0.130441497308547	0.136744909365380
1	D	26	50	20120529	11	794	15.52	-0.130838311492013	0.136366479958224
1	D	26	50	20120529	11	796	15.56	-0.130746182549492	0.136455780473620
1	D	26	50	20120529	11	798	15.6	-0.130755643638225	0.135911746658311
1	D	26	50	20120529	11	800	15.64	-0.130966290748340	0.135245722781112
1	D	26	50	20120529	11	802	15.68	-0.131975721033823	0.134609644876095
1	D	26	50	20120529	11	804	15.72	-0.131906212437232	0.134526418407950
1	D	26	50	20120529	11	806	15.76	-0.132596376939942	0.134174250946647
1	D	26	50	20120529	11	808	15.8	-0.132283609468487	0.134851885517194
1	D	26	50	20120529	11	810	15.84	-0.131697029038154	0.135475235500149
1	D	26	50	20120529	11	812	15.88	-0.131525088953241	0.135587778615443
1	D	26	50	20120529	11	814	15.92	-0.131551555960060	0.135510399920377
1	D	26	50	20120529	11	816	15.96	-0.130794159744596	0.135946769657183
1	D	26	50	20120529	11	818	16	-0.130047094359204	0.135886319098460
1	D	26	50	20120529	11	820	16.04	-0.130126254963358	0.136412441899001
1	D	26	50	20120529	11	822	16.08	-0.129398663298721	0.137229129018069
1	D	26	50	20120529	11	824	16.12	-0.128901779363581	0.138215330845789
1	D	26	50	20120529	11	826	16.16	-0.128396113162219	0.140538261474801
1	D	26	50	20120529	11	828	16.2	-0.128534182832313	0.142709602552062
1	D	26	50	20120529	11	830	16.24	-0.128471745303535	0.145630165690397
1	D	26	50	20120529	11	832	16.28	-0.129273887236113	0.148465381040242
1	D	26	50	20120529	11	834	16.32	-0.129720213036397	0.150973347371755
1	D	26	50	20120529	11	836	16.36	-0.130116404965896	0.152506142741333
1	D	26	50	20120529	11	838	16.4	-0.129799833259959	0.155594573029521
1	D	26	50	20120529	11	840	16.44	-0.129932203649397	0.158197291669713
1	D	26	50	20120529	11	842	16.48	-0.130333840301111	0.160648123773305
1	D	26	50	20120529	11	844	16.52	-0.131253503380722	0.163494511410293
1	D	26	50	20120529	11	846	16.56	-0.131283838261635	0.166871017001137
1	D	26	50	20120529	11	848	16.6	-0.131227199008462	0.169700929050124
1	D	26	50	20120529	11	850	16.64	-0.131561519094607	0.172289788397404
1	D	26	50	20120529	11	852	16.68	-0.132251018916942	0.174563065988241
1	D	26	50	20120529	11	854	16.72	-0.132250877495586	0.176749581577026
1	D	26	50	20120529	11	856	16.76	-0.133084697811961	0.179497964214142
1	D	26	50	20120529	11	858	16.8	-0.132958691383554	0.182227537810878
1	D	26	50	20120529	11	860	16.84	-0.133232341707873	0.184704532865375
1	D	26	50	20120529	11	862	16.88	-0.134228160187818	0.187459208752843
1	D	26	50	20120529	11	864	16.92	-0.134406138964643	0.189722162584674
1	D	26	50	20120529	11	866	16.96	-0.134757500324214	0.192070534915673
1	D	26	50	20120529	11	868	17	-0.134881102589566	0.195287305084647
1	D	26	50	20120529	11	870	17.04	-0.134584329873502	0.197247192950062
1	D	26	50	20120529	11	872	17.08	-0.134653767759414	0.1995324206455
1	D	26	50	20120529	11	874	17.12	-0.135192229573288	0.201249629463612
1	D	26	50	20120529	11	876	17.16	-0.135224756485222	0.20419260788691
1	D	26	50	20120529	11	878	17.2	-0.134694214267298	0.206684664315846
1	D	26	50	20120529	11	880	17.24	-0.134895174014511	0.209411126642745
1	D	26	50	20120529	11	882	17.28	-0.134589774595717	0.211610158021557
1	D	26	50	20120529	11	884	17.32	-0.134315558585973	0.214285708660211
1	D	26	50	20120529	11	886	17.36	-0.134053646234221	0.216384684429485
1	D	26	50	20120529	11	888	17.4	-0.133705042591096	0.218373775804963
1	D	26	50	20120529	11	890	17.44	-0.132965974583400	0.220204616682811
1	D	26	50	20120529	11	892	17.48	-0.131844644649794	0.222402163137382
1	D	26	50	20120529	11	894	17.52	-0.130902636995898	0.224632519346601
1	D	26	50	20120529	11	896	17.56	-0.130192843208943	0.226647632251626
1	D	26	50	20120529	11	898	17.6	-0.129269644595425	0.22899918656314
1	D	26	50	20120529	11	900	17.64	-0.127920060592853	0.231150629655579
1	D	26	50	20120529	11	902	17.68	-0.126869724180078	0.233759429414088
1	D	26	50	20120529	11	904	17.72	-0.125343434192887	0.236186573440511
1	D	26	50	20120529	11	906	17.76	-0.123402284657174	0.238765533292855
1	D	26	50	20120529	11	908	17.8	-0.121898056401556	0.240890601302355
1	D	26	50	20120529	11	910	17.84	-0.120815263787525	0.242096430496312
1	D	26	50	20120529	11	912	17.88	-0.118880761055555	0.243435549318523
1	D	26	50	20120529	11	914	17.92	-0.116655142461770	0.244290794970368
1	D	26	50	20120529	11	916	17.96	-0.114259323265754	0.244913190359169
1	D	26	50	20120529	11	918	18	-0.113496708602244	0.245018195716175
1	D	26	50	20120529	11	920	18.04	-0.111290464734264	0.245364748749634
1	D	26	50	20120529	11	922	18.08	-0.108632026079715	0.245845298518129
1	D	26	50	20120529	11	924	18.12	-0.106679421414146	0.246956446114085
1	D	26	50	20120529	11	926	18.16	-0.104167000309912	0.247231581362645
1	D	26	50	20120529	11	928	18.2	-0.102416911026475	0.248143042003594
1	D	26	50	20120529	11	930	18.24	-0.100432769398466	0.248606904052053
1	D	26	50	20120529	11	932	18.28	-0.0977026301163046	0.248996519888487
1	D	26	50	20120529	11	934	18.32	-0.0958295042529414	0.249075008741198
1	D	26	50	20120529	11	936	18.36	-0.094459838417783	0.24873630459301
1	D	26	50	20120529	11	938	18.4	-0.0920500185074993	0.249215722990654
1	D	26	50	20120529	11	940	18.44	-0.0898891001841932	0.249140769671849
1	D	26	50	20120529	11	942	18.48	-0.0875443340977786	0.249521193120127
1	D	26	50	20120529	11	944	18.52	-0.0845787282574823	0.249365629628266
1	D	26	50	20120529	11	946	18.56	-0.0824637718749534	0.250117284136667
1	D	26	50	20120529	11	948	18.6	-0.0791898674780595	0.250055058739923
1	D	26	50	20120529	11	950	18.64	-0.0776611026171342	0.250253048638655
1	D	26	50	20120529	11	952	18.68	-0.075810604170769	0.250185873494442
1	D	26	50	20120529	11	954	18.72	-0.0735068502776633	0.250183045067318
1	D	26	50	20120529	11	956	18.76	-0.0704443708083443	0.249155618914253
1	D	26	50	20120529	11	958	18.8	-0.0682990088342244	0.249114606720945
1	D	26	50	20120529	11	960	18.84	-0.0656714000353351	0.248300019709018
1	D	26	50	20120529	11	962	18.88	-0.0639849503622053	0.247036419891037
1	D	26	50	20120529	11	964	18.92	-0.0626654891085111	0.246613570035888
1	D	26	50	20120529	11	966	18.96	-0.0593866349641492	0.245467349943584
1	D	26	50	20120529	11	968	19	-0.0568304439501598	0.245272895578758
1	D	26	50	20120529	11	970	19.04	-0.0547211444218803	0.243893330248663
1	D	26	50	20120529	11	972	19.08	-0.0533606709748775	0.243439367695141
1	D	26	50	20120529	11	974	19.12	-0.0511212637988596	0.24215738310085
1	D	26	50	20120529	11	976	19.16	-0.0488931703313408	0.240489318204031
1	D	26	50	20120529	11	978	19.2	-0.0468029626861534	0.238788019288496
1	D	26	50	20120529	11	980	19.24	-0.0445373925592316	0.237762714455776
1	D	26	50	20120529	11	982	19.28	-0.0427201281315823	0.236231121167726
1	D	26	50	20120529	11	984	19.32	-0.0412387394249965	0.235031160960052
1	D	26	50	20120529	11	986	19.36	-0.0393203587276374	0.232866707102840
1	D	26	50	20120529	11	988	19.4	-0.0374670318541474	0.231864736793899
1	D	26	50	20120529	11	990	19.44	-0.0358696776354469	0.229814834235239
1	D	26	50	20120529	11	992	19.48	-0.0347185077956753	0.229209550830543
1	D	26	50	20120529	11	994	19.52	-0.0337547212529180	0.227079038098828
1	D	26	50	20120529	11	996	19.56	-0.0325186985994039	0.225049641636823
1	D	26	50	20120529	11	998	19.6	-0.0321255472290642	0.223058428941002
1	D	26	50	20120529	11	1000	19.64	-0.0308032575482454	0.221676742290563
1	D	26	50	20120529	11	1002	19.68	-0.0308414413144295	0.219928774327470
1	D	26	50	20120529	11	1004	19.72	-0.0301909030757377	0.218713964877391
1	D	26	50	20120529	11	1006	19.76	-0.0302658563945436	0.2176462336378
1	D	26	50	20120529	11	1008	19.8	-0.0297871451036803	0.215032059867753
1	D	26	50	20120529	11	1010	19.84	-0.0295170303132671	0.213882304241544
1	D	26	50	20120529	11	1012	19.88	-0.0292271165329806	0.211847250925289
1	D	26	50	20120529	11	1014	19.92	-0.0282513091749430	0.209687746815545
1	D	26	50	20120529	11	1016	19.96	-0.0276969374584929	0.208126455042685
1	D	26	50	20120529	11	1018	20	-0.0269283123873430	0.206113322036647
1	D	26	50	20120529	11	1020	20.04	-0.0267784057497316	0.20413625147645
1	D	26	50	20120529	11	1022	20.08	-0.0261858502670972	0.202229891594371
1	D	26	50	20120529	11	1024	20.12	-0.0262806025757761	0.200679913530010
1	D	26	50	20120529	11	1026	20.16	-0.0261123111618538	0.19861799015607
1	D	26	50	20120529	11	1028	20.2	-0.0265238473085044	0.19700295826784
1	D	26	50	20120529	11	1030	20.24	-0.0268498235346313	0.195631878219119
1	D	26	50	20120529	11	1032	20.28	-0.0274324795223291	0.193025482623665
1	D	26	50	20120529	11	1034	20.32	-0.0274657135410449	0.191281050194478
1	D	26	50	20120529	11	1036	20.36	-0.0279217974149102	0.189737436091148
1	D	26	50	20120529	11	1038	20.4	-0.0284945539076712	0.187678341144333
1	D	26	50	20120529	11	1040	20.44	-0.0293480317925634	0.185382365425820
1	D	26	50	20120529	11	1042	20.48	-0.0297659319002447	0.183678945189942
1	D	26	50	20120529	11	1044	20.52	-0.0309715489621677	0.181481964420795
1	D	26	50	20120529	11	1046	20.56	-0.0317302745383810	0.179996333073522
1	D	26	50	20120529	11	1048	20.6	-0.0329769037936128	0.178579998190805
1	D	26	50	20120529	11	1050	20.64	-0.0340064512670204	0.177196897326804
1	D	26	50	20120529	11	1052	20.68	-0.0352622729104078	0.17526932424129
1	D	26	50	20120529	11	1054	20.72	-0.0364079980279643	0.173564984766596
1	D	26	50	20120529	11	1056	20.76	-0.0372523542353792	0.171527032312538
1	D	26	50	20120529	11	1058	20.8	-0.0379422076111048	0.169157093224713
1	D	26	50	20120529	11	1060	20.84	-0.0390124844351087	0.167335868999089
1	D	26	50	20120529	11	1062	20.88	-0.0411524723976917	0.164961121585152
1	D	26	50	20120529	11	1064	20.92	-0.0422723881177349	0.162988435086998
1	D	26	50	20120529	11	1066	20.96	-0.0440308212611897	0.16121020295367
1	D	26	50	20120529	11	1068	21	-0.0452311350222538	0.159581382483207
1	D	26	50	20120529	11	1070	21.04	-0.0472707138219083	0.157471093005434
1	D	26	50	20120529	11	1072	21.08	-0.0486613807284679	0.156400038363971
1	D	26	50	20120529	11	1074	21.12	-0.0502431078873041	0.154685375130271
1	D	26	50	20120529	11	1076	21.16	-0.0515443964967216	0.153242665164617
1	D	26	50	20120529	11	1078	21.2	-0.0528271589084722	0.151527153402780
1	D	26	50	20120529	11	1080	21.24	-0.054791855099999	0.150203095955008
1	D	26	50	20120529	11	1082	21.28	-0.056515357168463	0.148510706584916
1	D	26	50	20120529	11	1084	21.32	-0.0584931348354418	0.146820014271099
1	D	26	50	20120529	11	1086	21.36	-0.0601353903347476	0.145289481643221
1	D	26	50	20120529	11	1088	21.4	-0.0614395780819681	0.143903269509383
1	D	26	50	20120529	11	1090	21.44	-0.0637137749116203	0.142655791726013
1	D	26	50	20120529	11	1092	21.48	-0.065347050154805	0.141220506381561
1	D	26	50	20120529	11	1094	21.52	-0.0674176709421535	0.139601019720609
1	D	26	50	20120529	11	1096	21.56	-0.0694605024330014	0.138391160017999
1	D	26	50	20120529	11	1098	21.6	-0.0713855299341036	0.138412090378722
1	D	26	50	20120529	11	1100	21.64	-0.0724132389298802	0.138027848553826
1	D	26	50	20120529	11	1102	21.68	-0.0741944409116891	0.136864657898774
1	D	26	50	20120529	11	1104	21.72	-0.0763632081202663	0.135473708149502
1	D	26	50	20120529	11	1106	21.76	-0.0773487735518841	0.134889779369598
1	D	26	50	20120529	11	1108	21.8	-0.0786572746504698	0.133586935125262
1	D	26	50	20120529	11	1110	21.84	-0.0797319355365173	0.132561771713897
1	D	26	50	20120529	11	1112	21.88	-0.0793010246640622	0.131840098533018
1	D	26	50	20120529	11	1114	21.92	-0.0782605170355462	0.131671453565705
1	D	26	50	20120529	11	1116	21.96	-0.0775449956836635	0.13119620709807
1	D	26	50	20120529	11	1118	22	-0.0765827647758248	0.131001611311887
1	D	26	50	20120529	11	1120	22.04	-0.075713942673781	0.130511374180491
1	D	26	50	20120529	11	1122	22.08	-0.0748508481366646	0.130452401474940
1	D	26	50	20120529	11	1124	22.12	-0.073677687275998	0.130399439177029
1	D	26	50	20120529	11	1126	22.16	-0.0726188655818492	0.130097787424175
1	D	26	50	20120529	11	1128	22.2	-0.0709826204901836	0.129863027972821
1	D	26	50	20120529	11	1130	22.24	-0.069956042865257	0.130295635901551
1	D	26	50	20120529	11	1132	22.28	-0.0686799979679277	0.130601530295092
1	D	26	50	20120529	11	1134	22.32	-0.0672546121184119	0.131186873288558
1	D	26	50	20120529	11	1136	22.36	-0.0651580405121937	0.131470423107814
1	D	26	50	20120529	11	1138	22.4	-0.0630309926037066	0.131275332346885
1	D	26	50	20120529	11	1140	22.44	-0.0601117729682560	0.131288343111659
1	D	26	50	20120529	11	1142	22.48	-0.0582895587931383	0.130641340406873
1	D	26	50	20120529	11	1144	22.52	-0.0553705512897220	0.129675503254450
1	D	26	50	20120529	11	1146	22.56	-0.0540115627669597	0.129399660899109
1	D	26	50	20120529	11	1148	22.6	-0.0524868991253652	0.128660168627344
1	D	26	50	20120529	11	1150	22.64	-0.0509362846649012	0.128781013176249
1	D	26	50	20120529	11	1152	22.68	-0.0485180501839214	0.128116262091256
1	D	26	50	20120529	11	1154	22.72	-0.0466123974086236	0.127787457438004
1	D	26	50	20120529	11	1156	22.76	-0.0443546054562950	0.125983628039197
1	D	26	50	20120529	11	1158	22.8	-0.0422596601956736	0.125726736145592
1	D	26	50	20120529	11	1160	22.84	-0.0408328601325953	0.124815841190067
1	D	26	50	20120529	11	1162	22.88	-0.0383309749194011	0.124132917460797
1	D	26	50	20120529	11	1164	22.92	-0.0357455803953488	0.123386424831899
1	D	26	50	20120529	11	1166	22.96	-0.0331610343994337	0.122206334324777
1	D	26	50	20120529	11	1168	23	-0.0314746554369819	0.121232436155048
1	D	26	50	20120529	11	1170	23.04	-0.0293278792492997	0.120751603543842
1	D	26	50	20120529	11	1172	23.08	-0.0268418332280040	0.120274165045184
1	D	26	50	20120529	11	1174	23.12	-0.0250017292513222	0.119211171421027
1	D	26	50	20120529	11	1176	23.16	-0.0224934800770972	0.119156865620231
1	D	26	50	20120529	11	1178	23.2	-0.0197176616968713	0.119242566962111
1	D	26	50	20120529	11	1180	23.24	-0.0177052357976144	0.118599241212588
1	D	26	50	20120529	11	1182	23.28	-0.0154285640942281	0.118906903373082
1	D	26	50	20120529	11	1184	23.32	-0.0129401846205545	0.119310024949037
1	D	26	50	20120529	11	1186	23.36	-0.0113383049184545	0.119309034999543
1	D	26	50	20120529	11	1188	23.4	-0.00899035685152461	0.120567614359377
1	D	26	50	20120529	11	1190	23.44	-0.00667302650822005	0.122008273715366
1	D	26	50	20120529	11	1192	23.48	-0.00504448888046931	0.122944553804335
1	D	26	50	20120529	11	1194	23.52	-0.00308665162472001	0.124358484523996
1	D	26	50	20120529	11	1196	23.56	-0.00194771473226283	0.125449762419401
1	D	26	50	20120529	11	1198	23.6	-0.000283185369349690	0.126848561053944
1	D	26	50	20120529	11	1200	23.64	0.00089747082319748	0.128202458407882
1	D	26	50	20120529	11	1202	23.68	0.00228863270450389	0.129488261378792
1	D	26	50	20120529	11	1204	23.72	0.00397614303780559	0.131359619475202
1	D	26	50	20120529	11	1206	23.76	0.00533435374310865	0.133078313217554
1	D	26	50	20120529	11	1208	23.8	0.00529857413998065	0.133125406529181
1	D	26	50	20120529	11	1210	23.84	0.00723258189720395	0.134501224193336
1	D	26	50	20120529	11	1212	23.88	0.00868377714423315	0.135817644887871
1	D	26	50	20120529	11	1214	23.92	0.0110185730250331	0.137364865235785
1	D	26	50	20120529	11	1216	23.96	0.0129442369222383	0.138922409342705
1	D	26	50	20120529	11	1218	24	0.0150029783156629	0.140516581580890
1	D	26	50	20120529	11	1220	24.04	0.0170226167040880	0.142025406030586
1	D	26	50	20120529	11	1222	24.08	0.0186329816875623	0.143667732240569
1	D	26	50	20120529	11	1224	24.12	0.0208805205915637	0.145347464399278
1	D	26	50	20120529	11	1226	24.16	0.0227105836519525	0.146563617352241
1	D	26	50	20120529	11	1228	24.2	0.0247269693491841	0.147838106614652
1	D	26	50	20120529	11	1230	24.24	0.0268393094366228	0.149192003968589
1	D	26	50	20120529	11	1232	24.28	0.0289160113422894	0.150840340586213
1	D	26	50	20120529	11	1234	24.32	0.0308539081868093	0.152430906579814
1	D	26	50	20120529	11	1236	24.36	0.0325488431413134	0.154608088359088
1	D	26	50	20120529	11	1238	24.4	0.0340677792179803	0.156170723634832
1	D	26	50	20120529	11	1240	24.44	0.0354235150495492	0.157666042345007
1	D	26	50	20120529	11	1242	24.48	0.0365805538756048	0.159765937353097
1	D	26	50	20120529	11	1244	24.52	0.0372325770385369	0.161939512887786
1	D	26	50	20120529	11	1246	24.56	0.0374913781204512	0.163534745786143
1	D	26	50	20120529	11	1248	24.6	0.0377820697181969	0.166136120923450
1	D	26	50	20120529	11	1250	24.64	0.038565190478361	0.168609933997431
1	D	26	50	20120529	11	1252	24.68	0.0385548667193557	0.171058361937968
1	D	26	50	20120529	11	1254	24.72	0.0395006927498709	0.174219412092584
1	D	26	50	20120529	11	1256	24.76	0.0398902378756266	0.177373886154135
1	D	26	50	20120529	11	1258	24.8	0.0404349222291745	0.179473781162225
1	D	26	50	20120529	11	1260	24.84	0.0405667269331877	0.181507137422205
1	D	26	50	20120529	11	1262	24.88	0.0403221386975753	0.184223770964846
1	D	26	50	20120529	11	1264	24.92	0.040593102016126	0.186414953458387
1	D	26	50	20120529	11	1266	24.96	0.0404014760784244	0.189111151615051
1	D	26	50	20120529	11	1268	25	0.0398104762307087	0.191708920507774
1	D	26	50	20120529	11	1270	25.04	0.0388686807088463	0.193930579303584
1	D	26	50	20120529	11	1272	25.08	0.0380519723765759	0.196435858629328
1	D	26	50	20120529	11	1274	25.12	0.0373469869157329	0.19854657237117
1	D	26	50	20120529	11	1276	25.16	0.0362983475592332	0.201116905520783
1	D	26	50	20120529	11	1278	25.2	0.0359872205755111	0.203026093829987
1	D	26	50	20120529	11	1280	25.24	0.0346189689539152	0.205124079649767
1	D	26	50	20120529	11	1282	25.28	0.0337619555351171	0.207214287294955
1	D	26	50	20120529	11	1284	25.32	0.0322664246929075	0.209030844615823
1	D	26	50	20120529	11	1286	25.36	0.0308606964119088	0.210791540500977
1	D	26	50	20120529	11	1288	25.4	0.0296282092923005	0.212840028846075
1	D	26	50	20120529	11	1290	25.44	0.0277289204780335	0.214790229348587
1	D	26	50	20120529	11	1292	25.48	0.0266053278027280	0.215769572240531
1	D	26	50	20120529	11	1294	25.52	0.0251508091538273	0.217125095940065
1	D	26	50	20120529	11	1296	25.56	0.0230054471797074	0.218424758203886
1	D	26	50	20120529	11	1298	25.6	0.0212242451978985	0.219727956001613
1	D	26	50	20120529	11	1300	25.64	0.0189063491691690	0.220186161195822
1	D	26	50	20120529	11	1302	25.68	0.0182508611830091	0.220711541534243
1	D	26	50	20120529	11	1304	25.72	0.0176837615444973	0.221007112168779
1	D	26	50	20120529	11	1306	25.76	0.0178520529584199	0.220874176093916
1	D	26	50	20120529	11	1308	25.8	0.0181341885641133	0.221413698567962
1	D	26	50	20120529	11	1310	25.84	0.0190491847389686	0.221672499649876
1	D	26	50	20120529	11	1312	25.88	0.0199118550120162	0.221893116965606
1	D	26	50	20120529	11	1314	25.92	0.0204676409420288	0.221685227571937
1	D	26	50	20120529	11	1316	25.96	0.0213218259337023	0.221802607297614
1	D	26	50	20120529	11	1318	26	0.0218083153991585	0.222434760759995
1	D	26	50	20120529	11	1320	26.04	0.0228739253184067	0.222525977534768
1	D	26	50	20120529	11	1322	26.08	0.0244026901793319	0.222637700406196
1	D	26	50	20120529	11	1324	26.12	0.0259144844775088	0.223473500621558
1	D	26	50	20120529	11	1326	26.16	0.0275860849082337	0.224942868512864
1	D	26	50	20120529	11	1328	26.2	0.0286283603037027	0.225603306246492
1	D	26	50	20120529	11	1330	26.24	0.0296069960888649	0.226994892391867
1	D	26	50	20120529	11	1332	26.28	0.0312488980347801	0.229474008766707
1	D	26	50	20120529	11	1334	26.32	0.0318449890513204	0.23051840548252
1	D	26	50	20120529	11	1336	26.36	0.0323470348659628	0.232561944080149
1	D	26	50	20120529	11	1338	26.4	0.0337004372451539	0.234601240037091
1	D	26	50	20120529	11	1340	26.44	0.0343142059312238	0.236458102444487
1	D	26	50	20120529	11	1342	26.48	0.0346430105844755	0.237919692161199
1	D	26	50	20120529	11	1344	26.52	0.0355339651287706	0.240073539416693
1	D	26	50	20120529	11	1346	26.56	0.0359179241109548	0.242194152653472
1	D	26	50	20120529	11	1348	26.6	0.0364892663901536	0.244223549115477
1	D	26	50	20120529	11	1350	26.64	0.0375188138635612	0.246636197452886
1	D	26	50	20120529	11	1352	26.68	0.0378214555659091	0.2485637705384
1	D	26	50	20120529	11	1354	26.72	0.0382372343532467	0.251233805744161
1	D	26	50	20120529	11	1356	26.76	0.0384323958248542	0.253783632797119
1	D	26	50	20120529	11	1358	26.8	0.0391260675771982	0.255850505918528
