# Supplementary material for: How Do Ants Make Sense of Gravity? A Boltzmann Walker Analysis of Lasius niger Trajectories on Various Inclines
Source: PLoS One. 2013 Oct 29;8(10):e76531. doi: 10.1371/journal.pone.0076531 (PMC3812222; doi:10.1371/journal.pone.0076531)
Supplement: Dataset S1 — Trajectories for . (ZIP) [file pone.0076531.s005.zip › Incline1/1-D-26-50-20120529-12.txt]

Pente	Colonie	Temperature	Humidite	Date	Indiv	Frame	Time	X	Y
1	D	26	50	20120529	12	12	0	0	0
1	D	26	50	20120529	12	14	0.04	-0.0016935278120096	-0.00213204715343024
1	D	26	50	20120529	12	16	0.08	-0.0034776360026892	-0.00425894656949344
1	D	26	50	20120529	12	18	0.12	-0.0051142063634742	-0.00619694240896266
1	D	26	50	20120529	12	20	0.16	-0.0062978394755702	-0.00858250148558391
1	D	26	50	20120529	12	22	0.2	-0.0059533087675048	-0.0111875111517464
1	D	26	50	20120529	12	24	0.24	-0.0053116305767815	-0.0129901172558219
1	D	26	50	20120529	12	26	0.28	-0.0039477156410745	-0.0163101723910033
1	D	26	50	20120529	12	28	0.32	-0.0027150637655864	-0.0195299357429819
1	D	26	50	20120529	12	30	0.36	-0.0023318755297936	-0.0233813413191385
1	D	26	50	20120529	12	32	0.4	-0.0016020776919987	-0.0259981243132077
1	D	26	50	20120529	12	34	0.44	0.000127258007410100	-0.0286532042105460
1	D	26	50	20120529	12	36	0.48	0.0019361078643634	-0.0302585487358738
1	D	26	50	20120529	12	38	0.52	0.00465677191565681	-0.0309837574506588
1	D	26	50	20120529	12	40	0.56	0.00762266059866566	-0.0318062640585350
1	D	26	50	20120529	12	42	0.6	0.0109459210488862	-0.0333439384649032
1	D	26	50	20120529	12	44	0.64	0.0142474026102462	-0.0354890175963107
1	D	26	50	20120529	12	46	0.68	0.0165578033070951	-0.0390505730317911
1	D	26	50	20120529	12	48	0.72	0.0191765025605414	-0.0415707015999400
1	D	26	50	20120529	12	50	0.76	0.0218033335419713	-0.0440070380145182
1	D	26	50	20120529	12	52	0.8	0.0234332146726063	-0.0449535711518146
1	D	26	50	20120529	12	54	0.84	0.024061196204978	-0.0438239680688690
1	D	26	50	20120529	12	56	0.88	0.02466662103103	-0.0418237044062485
1	D	26	50	20120529	12	58	0.92	0.0255234930284718	-0.0391026160908865
1	D	26	50	20120529	12	60	0.96	0.0254141036094223	-0.0358276510338210
1	D	26	50	20120529	12	62	1	0.0254730056042951	-0.0327989005579646
1	D	26	50	20120529	12	64	1.04	0.0250464787938834	-0.0287577853034835
1	D	26	50	20120529	12	66	1.08	0.025044350402472	-0.0248547043637578
1	D	26	50	20120529	12	68	1.12	0.0253236292967694	-0.0216267901919125
1	D	26	50	20120529	12	70	1.16	0.0253676042674914	-0.0186310686738054
1	D	26	50	20120529	12	72	1.2	0.0255065436789268	-0.0150209420735253
1	D	26	50	20120529	12	74	1.24	0.0259807931260008	-0.0108489484249143
1	D	26	50	20120529	12	76	1.28	0.0268287838622709	-0.00738947092436597
1	D	26	50	20120529	12	78	1.32	0.0272402705114468	-0.00398861964704583
1	D	26	50	20120529	12	80	1.36	0.0271174107082157	-0.000893860753165732
1	D	26	50	20120529	12	82	1.4	0.025836833256419	0.00227633229213136
1	D	26	50	20120529	12	84	1.44	0.023911459272994	0.00434284478908123
1	D	26	50	20120529	12	86	1.48	0.0212504750340328	0.00684232583921944
1	D	26	50	20120529	12	88	1.52	0.0183050995187461	0.00845105740602914
1	D	26	50	20120529	12	90	1.56	0.0152163722457096	0.0109964296862663
1	D	26	50	20120529	12	92	1.6	0.0125174587990055	0.0123318998374865
1	D	26	50	20120529	12	94	1.64	0.0093160964867937	0.0141800577604059
1	D	26	50	20120529	12	96	1.68	0.00601385125011003	0.0151949822655786
1	D	26	50	20120529	12	98	1.72	0.00316204717517781	0.0155278457117544
1	D	26	50	20120529	12	100	1.76	0.000347967247021901	0.0149253129524375
1	D	26	50	20120529	12	102	1.8	-0.0014905457394022	0.0130037856299021
1	D	26	50	20120529	12	104	1.84	-0.0033917861683853	0.0119147280497899
1	D	26	50	20120529	12	106	1.88	-0.0067408135897123	0.00979394510738395
1	D	26	50	20120529	12	108	1.92	-0.0095712064713102	0.00741709051523912
1	D	26	50	20120529	12	110	1.96	-0.0117876326769394	0.0061570969418428
1	D	26	50	20120529	12	112	2	-0.013889224741304	0.0050904263624229
1	D	26	50	20120529	12	114	2.04	-0.0161827255860825	0.00384740335177507
1	D	26	50	20120529	12	116	2.08	-0.0166839228725876	0.00173683103128946
1	D	26	50	20120529	12	118	2.12	-0.0159184797819531	0.000786125963984145
1	D	26	50	20120529	12	120	2.16	-0.0149741386756785	-0.000175609969107678
1	D	26	50	20120529	12	122	2.2	-0.0134499700088309	-0.00116633728022815
1	D	26	50	20120529	12	124	2.24	-0.011631857053044	-0.00348451615167012
1	D	26	50	20120529	12	126	2.28	-0.009212349779858	-0.00595026820834574
1	D	26	50	20120529	12	128	2.32	-0.0071301041570267	-0.00815229771991001
1	D	26	50	20120529	12	130	2.36	-0.0044704280656107	-0.0115756491350075
1	D	26	50	20120529	12	132	2.4	-0.0023246849609357	-0.0139568587978177
1	D	26	50	20120529	12	134	2.44	-0.0012527245156857	-0.0177593827892976
1	D	26	50	20120529	12	136	2.48	-0.0006607064342051	-0.0191531185392876
1	D	26	50	20120529	12	138	2.52	-0.0015624867833201	-0.0239832871798270
1	D	26	50	20120529	12	140	2.56	-0.0034696244828583	-0.0262271491285662
1	D	26	50	20120529	12	142	2.6	-0.0058539744068838	-0.0294265386128585
1	D	26	50	20120529	12	144	2.64	-0.0090154700387723	-0.0323516767320676
1	D	26	50	20120529	12	146	2.68	-0.0114701912296614	-0.0340882602759836
1	D	26	50	20120529	12	148	2.72	-0.0107908878871111	-0.0350419210496343
1	D	26	50	20120529	12	150	2.76	-0.0097614181954494	-0.0337752736014270
1	D	26	50	20120529	12	152	2.8	-0.0083584829862362	-0.0335063255372027
1	D	26	50	20120529	12	154	2.84	-0.0059247275114093	-0.0331974966505195
1	D	26	50	20120529	12	156	2.88	-0.0028413176813672	-0.0330055878701055
1	D	26	50	20120529	12	158	2.92	0.000212888638611800	-0.0333808494388812
1	D	26	50	20120529	12	160	2.96	0.00399831408101589	-0.0341670107582044
1	D	26	50	20120529	12	162	3	0.00740140688683239	-0.0360072561562424
1	D	26	50	20120529	12	164	3.04	0.0109306475424126	-0.0378115805297961
1	D	26	50	20120529	12	166	3.08	0.0141645296954911	-0.0400055914504617
1	D	26	50	20120529	12	168	3.12	0.0162768697829297	-0.0419077794025316
1	D	26	50	20120529	12	170	3.16	0.0188529304974704	-0.0447796935943208
1	D	26	50	20120529	12	172	3.2	0.0199788566251537	-0.0470753157594429
1	D	26	50	20120529	12	174	3.24	0.0217888378529569	-0.0493388352766992
1	D	26	50	20120529	12	176	3.28	0.0237442002349721	-0.0523596661566062
1	D	26	50	20120529	12	178	3.32	0.024624336045515	-0.0539436560571422
1	D	26	50	20120529	12	180	3.36	0.0243217650538453	-0.0527222705139987
1	D	26	50	20120529	12	182	3.4	0.0234877326054357	-0.0512784291774939
1	D	26	50	20120529	12	184	3.44	0.0228820249366714	-0.0501354617763839
1	D	26	50	20120529	12	186	3.48	0.0228758023969969	-0.0478809225152487
1	D	26	50	20120529	12	188	3.52	0.0217288751979123	-0.0453818657291792
1	D	26	50	20120529	12	190	3.56	0.0216487599996039	-0.0421221741785874
1	D	26	50	20120529	12	192	3.6	0.0213236323016143	-0.0381223539601276
1	D	26	50	20120529	12	194	3.64	0.0210991966092657	-0.0341441712091720
1	D	26	50	20120529	12	196	3.68	0.021194726735404	-0.0302664683318231
1	D	26	50	20120529	12	198	3.72	0.0210113032363642	-0.0258437982582138
1	D	26	50	20120529	12	200	3.76	0.0209677454586431	-0.0225078098859319
1	D	26	50	20120529	12	202	3.8	0.0216944461687364	-0.0180716270017340
1	D	26	50	20120529	12	204	3.84	0.022019382947895	-0.0139278893400993
1	D	26	50	20120529	12	206	3.88	0.0230413714498117	-0.0102888986410111
1	D	26	50	20120529	12	208	3.92	0.0236481256366123	-0.00624461554815026
1	D	26	50	20120529	12	210	3.96	0.0231358197025748	-0.00279176363814167
1	D	26	50	20120529	12	212	4	0.0222411033502039	0.000104333605564072
1	D	26	50	20120529	12	214	4.04	0.0202763576612024	0.00155720469566464
1	D	26	50	20120529	12	216	4.08	0.017655445163531	0.0019385827380976
1	D	26	50	20120529	12	218	4.12	0.0147377863955892	0.00211473194683662
1	D	26	50	20120529	12	220	4.16	0.0114274720098721	0.00188162945880304
1	D	26	50	20120529	12	222	4.2	0.00932581779082145	0.00395343259940043
1	D	26	50	20120529	12	224	4.24	0.0064503553372043	0.00467742650473527
1	D	26	50	20120529	12	226	4.28	0.00546151600118959	0.00406250523461201
1	D	26	50	20120529	12	228	4.32	0.0054507326227765	0.00350064525734899
1	D	26	50	20120529	12	230	4.36	0.00503406288089451	0.00086401377593184
1	D	26	50	20120529	12	232	4.4	0.00529759450717493	-0.00176217373832718
1	D	26	50	20120529	12	234	4.44	0.00452274689635071	-0.00559074683651925
1	D	26	50	20120529	12	236	4.48	0.00366076322398765	-0.0079905053244135
1	D	26	50	20120529	12	238	4.52	0.0012385427820822	-0.0100758077698599
1	D	26	50	20120529	12	240	4.56	-0.0011530436727418	-0.0103610447458956
1	D	26	50	20120529	12	242	4.6	-0.0027570800505245	-0.00860045492675823
1	D	26	50	20120529	12	244	4.64	-0.0038778796540442	-0.00597790194135451
1	D	26	50	20120529	12	246	4.68	-0.0042476823584692	-0.00242272460904041
1	D	26	50	20120529	12	248	4.72	-0.0044285602730967	0.000137850466992317
1	D	26	50	20120529	12	250	4.76	-0.0039774544309709	0.00473062214788394
1	D	26	50	20120529	12	252	4.8	-0.0027928455115169	0.0084630782213093
1	D	26	50	20120529	12	254	4.84	-0.0014647999814992	0.0112228735618735
1	D	26	50	20120529	12	256	4.88	0.0009131859814956	0.0144434479653301
1	D	26	50	20120529	12	258	4.92	0.00316246436817871	0.0160093783586746
1	D	26	50	20120529	12	260	4.96	0.00639520807933956	0.0181909371289235
1	D	26	50	20120529	12	262	5	0.00865814776903524	0.0194045303553384
1	D	26	50	20120529	12	264	5.04	0.011567962884296	0.0196370977756706
1	D	26	50	20120529	12	266	5.08	0.0138526248943097	0.0197257689660314
1	D	26	50	20120529	12	268	5.12	0.0172801128840772	0.0200660287491384
1	D	26	50	20120529	12	270	5.16	0.0202272349531133	0.0209518496982020
1	D	26	50	20120529	12	272	5.2	0.0225056390681136	0.0213601685089982
1	D	26	50	20120529	12	274	5.24	0.0260131291191045	0.0207591701713965
1	D	26	50	20120529	12	276	5.28	0.027900524397312	0.0196437940768885
1	D	26	50	20120529	12	278	5.32	0.0286124748599496	0.0185501473737663
1	D	26	50	20120529	12	280	5.36	0.0304996226507837	0.0157720450386371
1	D	26	50	20120529	12	282	5.4	0.0325860897010987	0.0126778094037751
1	D	26	50	20120529	12	284	5.44	0.0348463777403649	0.0103028286446005
1	D	26	50	20120529	12	286	5.48	0.0376039174102972	0.0080348897099618
1	D	26	50	20120529	12	288	5.52	0.0411678770088336	0.00567272879673002
1	D	26	50	20120529	12	290	5.56	0.0437470489932115	0.0042952140763005
1	D	26	50	20120529	12	292	5.6	0.0454701267976069	0.00291183036958714
1	D	26	50	20120529	12	294	5.64	0.0483673554121625	0.000919557013594042
1	D	26	50	20120529	12	296	5.68	0.0500043076106094	-0.000944659304326172
1	D	26	50	20120529	12	298	5.72	0.0489389805340738	-0.00261017861673296
1	D	26	50	20120529	12	300	5.76	0.0473386564668924	-0.00344894868057645
1	D	26	50	20120529	12	302	5.8	0.0471666880977078	-0.00434895419167069
1	D	26	50	20120529	12	304	5.84	0.0452456911052583	-0.00641123111900125
1	D	26	50	20120529	12	306	5.88	0.0425618673172648	-0.0094911761258155
1	D	26	50	20120529	12	308	5.92	0.0405190358264168	-0.0122859449677772
1	D	26	50	20120529	12	310	5.96	0.0390503326154855	-0.0148795136462201
1	D	26	50	20120529	12	312	6	0.0367582459842693	-0.0169607410352865
1	D	26	50	20120529	12	314	6.04	0.0347965903519016	-0.0187962488178905
1	D	26	50	20120529	12	316	6.08	0.0323421718027148	-0.0203431665241025
1	D	26	50	20120529	12	318	6.12	0.0293716741977062	-0.0211709891607596
1	D	26	50	20120529	12	320	6.16	0.0261393052531394	-0.0218857751215899
1	D	26	50	20120529	12	322	6.2	0.0226667109218000	-0.0213233353167663
1	D	26	50	20120529	12	324	6.24	0.0192389754446592	-0.0195734935207030
1	D	26	50	20120529	12	326	6.28	0.0168741345967267	-0.0176375695041026
1	D	26	50	20120529	12	328	6.32	0.0151939357475425	-0.0160754009188341
1	D	26	50	20120529	12	330	6.36	0.0144160405064914	-0.0127602792676650
1	D	26	50	20120529	12	332	6.4	0.0142661762952867	-0.00993873936296756
1	D	26	50	20120529	12	334	6.44	0.0160096329171159	-0.00686220261083859
1	D	26	50	20120529	12	336	6.48	0.0172168756175289	-0.00508431059587241
1	D	26	50	20120529	12	338	6.52	0.0194693168928443	-0.00487202794777206
1	D	26	50	20120529	12	340	6.56	0.0211182884923578	-0.00584420219116776
1	D	26	50	20120529	12	342	6.6	0.0250706194193931	-0.00752850225968287
1	D	26	50	20120529	12	344	6.64	0.0275966523291648	-0.00763007814880031
1	D	26	50	20120529	12	346	6.68	0.0311590350795792	-0.00845684861056706
1	D	26	50	20120529	12	348	6.72	0.0317337856134633	-0.00803794441125652
1	D	26	50	20120529	12	350	6.76	0.0313882508137687	-0.00601127738142652
1	D	26	50	20120529	12	352	6.8	0.0305403449303123	-0.00250298122870508
1	D	26	50	20120529	12	354	6.84	0.0297265357358447	0.000243350798745348
1	D	26	50	20120529	12	356	6.88	0.0283169537228883	0.00326824754264422
1	D	26	50	20120529	12	358	6.92	0.0268784863979205	0.00680611490095487
1	D	26	50	20120529	12	360	6.96	0.0243935208357865	0.0104228755770560
1	D	26	50	20120529	12	362	7	0.0227083736533476	0.0135343985585045
1	D	26	50	20120529	12	364	7.04	0.0202532281983897	0.0152540115396721
1	D	26	50	20120529	12	366	7.08	0.0177029061706842	0.0166074846295412
1	D	26	50	20120529	12	368	7.12	0.0150432795767429	0.0156328652108962
1	D	26	50	20120529	12	370	7.16	0.0128689757220689	0.0145243692653691
1	D	26	50	20120529	12	372	7.2	0.0100982131553285	0.0128752194749468
1	D	26	50	20120529	12	374	7.24	0.00652426920904173	0.0113848363701043
1	D	26	50	20120529	12	376	7.28	0.0027689290388568	0.0094747620561038
1	D	26	50	20120529	12	378	7.32	-0.000633680813028101	0.0080331007298054
1	D	26	50	20120529	12	380	7.36	-0.0042837165200384	0.00656081248749345
1	D	26	50	20120529	12	382	7.4	-0.006721919696519	0.00393381180043606
1	D	26	50	20120529	12	384	7.44	-0.0090394621718579	0.0021679540357789
1	D	26	50	20120529	12	386	7.48	-0.011150317335056	-0.00127212045469366
1	D	26	50	20120529	12	388	7.52	-0.0126606974196705	-0.00306378761686413
1	D	26	50	20120529	12	390	7.56	-0.015342753440711	-0.00210749640598744
1	D	26	50	20120529	12	392	7.6	-0.0170015552386966	-0.000661816591851552
1	D	26	50	20120529	12	394	7.64	-0.0189323810154045	0.000902445029489335
1	D	26	50	20120529	12	396	7.68	-0.0207678180873305	0.00225464532715237
1	D	26	50	20120529	12	398	7.72	-0.0223498987995572	0.00474747957354743
1	D	26	50	20120529	12	400	7.76	-0.0247266968231596	0.00645790016655956
1	D	26	50	20120529	12	402	7.8	-0.026253128231707	0.00584010097183688
1	D	26	50	20120529	12	404	7.84	-0.0240620871595223	0.00512366038113867
1	D	26	50	20120529	12	406	7.88	-0.0231383228605802	0.00402396791503735
1	D	26	50	20120529	12	408	7.92	-0.0217388878299339	0.00218966221396132
1	D	26	50	20120529	12	410	7.96	-0.0201754747367305	0.00105249308845712
1	D	26	50	20120529	12	412	8	-0.0178395474850807	-0.00141184475465612
1	D	26	50	20120529	12	414	8.04	-0.0157619970512765	-0.00385412086619634
1	D	26	50	20120529	12	416	8.08	-0.0138017556324712	-0.00718006832218538
1	D	26	50	20120529	12	418	8.12	-0.0124245166836863	-0.0110085636386316
1	D	26	50	20120529	12	420	8.16	-0.0107585377518718	-0.0139167877636346
1	D	26	50	20120529	12	422	8.2	-0.0089199681969052	-0.0177597222005526
1	D	26	50	20120529	12	424	8.24	-0.0067416691889175	-0.0214407645399179
1	D	26	50	20120529	12	426	8.28	-0.0046143455087856	-0.0244157678293363
1	D	26	50	20120529	12	428	8.32	-0.0031541417213642	-0.0272473345081909
1	D	26	50	20120529	12	430	8.36	-0.0015902336534139	-0.0306869140239166
1	D	26	50	20120529	12	432	8.4	1.49694505577006e-05	-0.0344659047946119
1	D	26	50	20120529	12	434	8.44	-0.0008285382287197	-0.0384311474914717
1	D	26	50	20120529	12	436	8.48	-0.002385870203605	-0.0415687217009527
1	D	26	50	20120529	12	438	8.52	-0.0040659559157042	-0.0449520862275741
1	D	26	50	20120529	12	440	8.56	-0.006038359571146	-0.0470719923575713
1	D	26	50	20120529	12	442	8.6	-0.0078749987245999	-0.0493955452405503
1	D	26	50	20120529	12	444	8.64	-0.0084763223313209	-0.0513658275756485
1	D	26	50	20120529	12	446	8.68	-0.0073115760413505	-0.0502204560114825
1	D	26	50	20120529	12	448	8.72	-0.0075034141110864	-0.0486975601368411
1	D	26	50	20120529	12	450	8.76	-0.0058885943548907	-0.0475839376671504
1	D	26	50	20120529	12	452	8.8	-0.0046502382489987	-0.0464486777299554
1	D	26	50	20120529	12	454	8.84	-0.0028673392109149	-0.0445297313471713
1	D	26	50	20120529	12	456	8.88	0.000588928024846801	-0.0422421701993547
1	D	26	50	20120529	12	458	8.92	0.00375146310370367	-0.0406062786610797
1	D	26	50	20120529	12	460	8.96	0.00694461590618588	-0.0380168536283745
1	D	26	50	20120529	12	462	9	0.0110797763625648	-0.0370240757075886
1	D	26	50	20120529	12	464	9.04	0.0143762374657784	-0.0370046302711060
1	D	26	50	20120529	12	466	9.08	0.0167683089958543	-0.0389263343703367
1	D	26	50	20120529	12	468	9.12	0.0183481269663813	-0.0400760899965460
1	D	26	50	20120529	12	470	9.16	0.0203753313973650	-0.0420697775661015
1	D	26	50	20120529	12	472	9.2	0.0232966723531591	-0.0457313179004416
1	D	26	50	20120529	12	474	9.24	0.0242276491412694	-0.0472749320037719
1	D	26	50	20120529	12	476	9.28	0.0241532615078885	-0.0509342095964123
1	D	26	50	20120529	12	478	9.32	0.0221369465213351	-0.0532255891208473
1	D	26	50	20120529	12	480	9.36	0.0193971198762716	-0.0555828709972889
1	D	26	50	20120529	12	482	9.4	0.017453424756146	-0.0584636240238429
1	D	26	50	20120529	12	484	9.44	0.0164947293822133	-0.0605361539995006
1	D	26	50	20120529	12	486	9.48	0.0177666730602116	-0.0619652168042786
1	D	26	50	20120529	12	488	9.52	0.0187120041159799	-0.0616103199108011
1	D	26	50	20120529	12	490	9.56	0.0197414808787094	-0.0607105265317412
1	D	26	50	20120529	12	492	9.6	0.0223420781985573	-0.0598887270306462
1	D	26	50	20120529	12	494	9.64	0.0249695455760903	-0.059472099715171
1	D	26	50	20120529	12	496	9.68	0.0280185193058886	-0.0589773371003749
1	D	26	50	20120529	12	498	9.72	0.0324037834307732	-0.0581911050703736
1	D	26	50	20120529	12	500	9.76	0.0349648534815527	-0.0570207726368317
1	D	26	50	20120529	12	502	9.8	0.0353667729759792	-0.055732565502866
1	D	26	50	20120529	12	504	9.84	0.0351852586652486	-0.054389274750646
1	D	26	50	20120529	12	506	9.88	0.0347256392574773	-0.0525792228121646
1	D	26	50	20120529	12	508	9.92	0.0352541308657361	-0.0489875446278057
1	D	26	50	20120529	12	510	9.96	0.0353275992603014	-0.0457680167423852
1	D	26	50	20120529	12	512	10	0.0366904768703604	-0.0427406097694131
1	D	26	50	20120529	12	514	10.04	0.0385551881630274	-0.0396387444523821
1	D	26	50	20120529	12	516	10.08	0.0395919339834675	-0.0364644148324151
1	D	26	50	20120529	12	518	10.12	0.040249769564141	-0.0330904406838479
1	D	26	50	20120529	12	520	10.16	0.0415068746063361	-0.0288551433006512
1	D	26	50	20120529	12	522	10.2	0.0424649159064963	-0.0255393251493026
1	D	26	50	20120529	12	524	10.24	0.0438960293209397	-0.0216600666370351
1	D	26	50	20120529	12	526	10.28	0.0451051889878365	-0.0173781037418141
1	D	26	50	20120529	12	528	10.32	0.0455821325117469	-0.0135194927475572
1	D	26	50	20120529	12	530	10.36	0.0446384985122534	-0.0101770697035665
1	D	26	50	20120529	12	532	10.4	0.0429683122950908	-0.00755511775892672
1	D	26	50	20120529	12	534	10.44	0.0414018586427282	-0.00545691980711189
1	D	26	50	20120529	12	536	10.48	0.0377050336800068	-0.00225563527664603
1	D	26	50	20120529	12	538	10.52	0.0351796018109991	-0.00124525039700857
1	D	26	50	20120529	12	540	10.56	0.0321603265660106	0.000850260549037762
1	D	26	50	20120529	12	542	10.6	0.0301099997432821	0.00236120631907718
1	D	26	50	20120529	12	544	10.64	0.0281825892923273	0.00427419179169583
1	D	26	50	20120529	12	546	10.68	0.0270619311101638	0.00659806287272636
1	D	26	50	20120529	12	548	10.72	0.025746592289004	0.00634093763388349
1	D	26	50	20120529	12	550	10.76	0.0245311888692293	0.00528384128028085
1	D	26	50	20120529	12	552	10.8	0.0230515396453252	0.00453327571632258
1	D	26	50	20120529	12	554	10.84	0.0210141599477602	0.00318545240963509
1	D	26	50	20120529	12	556	10.88	0.0192263960150219	0.00207856159650129
1	D	26	50	20120529	12	558	10.92	0.0177175927785295	0.000238167706039251
1	D	26	50	20120529	12	560	10.96	0.0163809771143238	0.000981718770728154
1	D	26	50	20120529	12	562	11	0.0135522077498955	0.00176139167822719
1	D	26	50	20120529	12	564	11.04	0.0112975607963976	0.00209385893247345
1	D	26	50	20120529	12	566	11.08	0.0106871913847568	0.00162230872411527
1	D	26	50	20120529	12	568	11.12	0.0103896896416014	0.000801024703863743
1	D	26	50	20120529	12	570	11.16	0.0109879302627565	-6.91267589287984e-05
1	D	26	50	20120529	12	572	11.2	0.0108329522553103	-0.00201342150560482
1	D	26	50	20120529	12	574	11.24	0.0110477734167551	-0.00209389237862420
1	D	26	50	20120529	12	576	11.28	0.0111650463693081	-0.00321749141789065
1	D	26	50	20120529	12	578	11.32	0.0116848264220227	-0.00408491344850781
1	D	26	50	20120529	12	580	11.36	0.0123504401772892	-0.00607601300724414
1	D	26	50	20120529	12	582	11.4	0.0137701267461487	-0.00601619177355576
1	D	26	50	20120529	12	584	11.44	0.0140616668720319	-0.0058792110479043
1	D	26	50	20120529	12	586	11.48	0.0149001965195698	-0.00668454910313328
1	D	26	50	20120529	12	588	11.52	0.0157079811642617	-0.00752029274995329
1	D	26	50	20120529	12	590	11.56	0.0168798197352475	-0.00779809379107805
1	D	26	50	20120529	12	592	11.6	0.0194097275901801	-0.00794831862674113
1	D	26	50	20120529	12	594	11.64	0.0207995693031261	-0.00881895587189235
1	D	26	50	20120529	12	596	11.68	0.0239731642391474	-0.0116126350623043
1	D	26	50	20120529	12	598	11.72	0.0246627390148013	-0.0151328912191227
1	D	26	50	20120529	12	600	11.76	0.0230641120038947	-0.0188845169573861
1	D	26	50	20120529	12	602	11.8	0.0218494156909012	-0.0207911879664487
1	D	26	50	20120529	12	604	11.84	0.0199594818993492	-0.0207521344589238
1	D	26	50	20120529	12	606	11.88	0.0159600859449581	-0.0228132093047263
1	D	26	50	20120529	12	608	11.92	0.0128728577382977	-0.0227549437059566
1	D	26	50	20120529	12	610	11.96	0.0107167477411036	-0.0222715655103374
1	D	26	50	20120529	12	612	12	0.00822773187132699	-0.0205158193726512
1	D	26	50	20120529	12	614	12.04	0.00639351102306471	-0.0188630421244414
1	D	26	50	20120529	12	616	12.08	0.00483100302654117	-0.0177303136295231
1	D	26	50	20120529	12	618	12.12	0.00408089001092286	-0.0143535817645092
1	D	26	50	20120529	12	620	12.16	0.0035598866634768	-0.0112793572515548
1	D	26	50	20120529	12	622	12.2	0.0031794759431205	-0.00862404259476505
1	D	26	50	20120529	12	624	12.24	0.0028778256044799	-0.00475065448299495
1	D	26	50	20120529	12	626	12.28	0.0018403797483264	-0.000589479568136166
1	D	26	50	20120529	12	628	12.32	0.0020050012780545	0.00199002475642892
1	D	26	50	20120529	12	630	12.36	0.00323232651815994	0.00392748319474444
1	D	26	50	20120529	12	632	12.4	0.0059002998005464	0.00624864888523015
1	D	26	50	20120529	12	634	12.44	0.00889007879326443	0.0081605708692499
1	D	26	50	20120529	12	636	12.48	0.0112502456653733	0.00913210730232896
1	D	26	50	20120529	12	638	12.52	0.0147418753112621	0.0098953512908739
1	D	26	50	20120529	12	640	12.56	0.0174249142107286	0.00967935138242486
1	D	26	50	20120529	12	642	12.6	0.020338236575624	0.0119284742056161
1	D	26	50	20120529	12	644	12.64	0.0225902656076860	0.0135690680039861
1	D	26	50	20120529	12	646	12.68	0.0229176843316466	0.0163591416569207
1	D	26	50	20120529	12	648	12.72	0.0215324975026412	0.0173886537749893
1	D	26	50	20120529	12	650	12.76	0.0196671427428033	0.0188226733983034
1	D	26	50	20120529	12	652	12.8	0.0173472173176118	0.0192995957090103
1	D	26	50	20120529	12	654	12.84	0.0150681414511694	0.0198520582371513
1	D	26	50	20120529	12	656	12.88	0.0121434063828256	0.0201117078472030
1	D	26	50	20120529	12	658	12.92	0.00932572728115346	0.0197352441968993
1	D	26	50	20120529	12	660	12.96	0.00710225829198361	0.0186980175438480
1	D	26	50	20120529	12	662	13	0.00404495484430296	0.0176648779679920
1	D	26	50	20120529	12	664	13.04	0.0002042407226779	0.0155308367734388
1	D	26	50	20120529	12	666	13.08	-0.0028641628872538	0.0151338825828299
1	D	26	50	20120529	12	668	13.12	-0.0065342252725208	0.0130437795894460
1	D	26	50	20120529	12	670	13.16	-0.0081833892050788	0.0110356882547578
1	D	26	50	20120529	12	672	13.2	-0.0101772676934652	0.00872799577688086
1	D	26	50	20120529	12	674	13.24	-0.012274263563752	0.00598569425808319
1	D	26	50	20120529	12	676	13.28	-0.012484627831155	0.00324388771403235
1	D	26	50	20120529	12	678	13.32	-0.0121023659052456	-0.000901596501351903
1	D	26	50	20120529	12	680	13.36	-0.0107824096768046	-0.00515958140562294
1	D	26	50	20120529	12	682	13.4	-0.0096941016298804	-0.00652465104670357
1	D	26	50	20120529	12	684	13.44	-0.0088052047663186	-0.00981841807308086
1	D	26	50	20120529	12	686	13.48	-0.0080113996226908	-0.0135033000022680
1	D	26	50	20120529	12	688	13.52	-0.0070904283955344	-0.0179354806620843
1	D	26	50	20120529	12	690	13.56	-0.0073813038410433	-0.0215836142518532
1	D	26	50	20120529	12	692	13.6	-0.0076358269269314	-0.0259705400776736
1	D	26	50	20120529	12	694	13.64	-0.0079600424571732	-0.0289848585041259
1	D	26	50	20120529	12	696	13.68	-0.0094474415713991	-0.0321309887056593
1	D	26	50	20120529	12	698	13.72	-0.0104104007992224	-0.0357785071125285
1	D	26	50	20120529	12	700	13.76	-0.0113613392117655	-0.0372421969363812
1	D	26	50	20120529	12	702	13.8	-0.0122382718285896	-0.0378415618573184
1	D	26	50	20120529	12	704	13.84	-0.0105321221605358	-0.0370808988085248
1	D	26	50	20120529	12	706	13.88	-0.0099158220321893	-0.0366212652586179
1	D	26	50	20120529	12	708	13.92	-0.0084742717216555	-0.0361372223826244
1	D	26	50	20120529	12	710	13.96	-0.006664714757921	-0.0365420410148537
1	D	26	50	20120529	12	712	14	-0.0045506776142076	-0.0365702545754231
1	D	26	50	20120529	12	714	14.04	-0.0013177146999446	-0.0373154744121156
1	D	26	50	20120529	12	716	14.08	0.0021564423373812	-0.0383676493025212
1	D	26	50	20120529	12	718	14.12	0.0062567424294476	-0.0399527705739071
1	D	26	50	20120529	12	720	14.16	0.00953333383210983	-0.0411747925131536
1	D	26	50	20120529	12	722	14.2	0.0130031775180703	-0.0428897385895654
1	D	26	50	20120529	12	724	14.24	0.0155433879188049	-0.0453943108085281
1	D	26	50	20120529	12	726	14.28	0.0175429444746442	-0.0483624622332368
1	D	26	50	20120529	12	728	14.32	0.0195482993060892	-0.052146190619366
1	D	26	50	20120529	12	730	14.36	0.0213501488059088	-0.0552165896846342
1	D	26	50	20120529	12	732	14.4	0.0229663827756669	-0.0595383556205683
1	D	26	50	20120529	12	734	14.44	0.024118966829001	-0.0614268964117613
1	D	26	50	20120529	12	736	14.48	0.0264573689543849	-0.06467279938012
1	D	26	50	20120529	12	738	14.52	0.02832328232858	-0.0664899223864132
1	D	26	50	20120529	12	740	14.56	0.0314546339983865	-0.0669587341823399
1	D	26	50	20120529	12	742	14.6	0.0350367662411994	-0.0669395715885698
1	D	26	50	20120529	12	744	14.64	0.0391201664811955	-0.0659363284874223
1	D	26	50	20120529	12	746	14.68	0.0417558362973902	-0.0653458943251315
1	D	26	50	20120529	12	748	14.72	0.0440238812980461	-0.0629736217849288
1	D	26	50	20120529	12	750	14.76	0.0457315441746116	-0.0608013897531237
1	D	26	50	20120529	12	752	14.8	0.0467079172180739	-0.058322556220996
1	D	26	50	20120529	12	754	14.84	0.0474950684868908	-0.055872006960116
1	D	26	50	20120529	12	756	14.88	0.0497390718569863	-0.0528965723355612
1	D	26	50	20120529	12	758	14.92	0.0516639084392577	-0.0499114998455787
1	D	26	50	20120529	12	760	14.96	0.05344836311226	-0.0462206852904974
1	D	26	50	20120529	12	762	15	0.0531570916869537	-0.0434323652623801
1	D	26	50	20120529	12	764	15.04	0.0521373800688724	-0.0411528580608012
1	D	26	50	20120529	12	766	15.08	0.050716051598067	-0.0385230303608327
1	D	26	50	20120529	12	768	15.12	0.0497635716927409	-0.0353836247447884
1	D	26	50	20120529	12	770	15.16	0.0491010140529826	-0.0320937383204264
1	D	26	50	20120529	12	772	15.2	0.0482111413820628	-0.0289350004049845
1	D	26	50	20120529	12	774	15.24	0.0494570706015813	-0.0256678771621224
1	D	26	50	20120529	12	776	15.28	0.0507649423751318	-0.0228421299720769
1	D	26	50	20120529	12	778	15.32	0.0537577011158257	-0.0188935042845749
1	D	26	50	20120529	12	780	15.36	0.0545503678175358	-0.0167919829308885
1	D	26	50	20120529	12	782	15.4	0.0539738636588344	-0.0144581769995823
1	D	26	50	20120529	12	784	15.44	0.0525396389745538	-0.0143688694131185
1	D	26	50	20120529	12	786	15.48	0.051106545661123	-0.0146502272013526
1	D	26	50	20120529	12	788	15.52	0.0489396169301768	-0.0149964973920996
1	D	26	50	20120529	12	790	15.56	0.0462746021825628	-0.0146475401955841
1	D	26	50	20120529	12	792	15.6	0.0431469981786966	-0.0147064421904569
1	D	26	50	20120529	12	794	15.64	0.0393234313965154	-0.0131882415048425
1	D	26	50	20120529	12	796	15.68	0.0370122740954106	-0.0117723803836693
1	D	26	50	20120529	12	798	15.72	0.0361297482639473	-0.00977118334009756
1	D	26	50	20120529	12	800	15.76	0.0360767081842904	-0.0078146259476222
1	D	26	50	20120529	12	802	15.8	0.0373149228688262	-0.00536994567302594
1	D	26	50	20120529	12	804	15.84	0.0394015949801077	-0.00311696204680936
1	D	26	50	20120529	12	806	15.88	0.0423833935656933	-0.00162560313460881
1	D	26	50	20120529	12	808	15.92	0.0429269465483914	-0.00125472562787647
1	D	26	50	20120529	12	810	15.96	0.043191333773877	0.000429532014231763
1	D	26	50	20120529	12	812	16	0.0413280366947723	0.00146098867594858
1	D	26	50	20120529	12	814	16.04	0.0393786847203973	0.00242265389836229
1	D	26	50	20120529	12	816	16.08	0.0368226351277641	0.00251019371787318
1	D	26	50	20120529	12	818	16.12	0.0330313406990762	0.00313803382888872
1	D	26	50	20120529	12	820	16.16	0.0307914385483116	0.00394067073621357
1	D	26	50	20120529	12	822	16.2	0.028028425871893	0.00576195860144795
1	D	26	50	20120529	12	824	16.24	0.0259334806112716	0.00899732567876699
1	D	26	50	20120529	12	826	16.28	0.0249129437995766	0.0113166762261454
1	D	26	50	20120529	12	828	16.32	0.0245317121282474	0.0150152286507332
1	D	26	50	20120529	12	830	16.36	0.0241180617323211	0.0173582906098051
1	D	26	50	20120529	12	832	16.4	0.0221018669539204	0.0192262758068691
1	D	26	50	20120529	12	834	16.44	0.0192592199118046	0.0189616128097387
1	D	26	50	20120529	12	836	16.48	0.0172806997827056	0.0178806233179998
1	D	26	50	20120529	12	838	16.52	0.0148621895300810	0.0143622650357821
1	D	26	50	20120529	12	840	16.56	0.0137408242411363	0.0122513603751093
1	D	26	50	20120529	12	842	16.6	0.0113595643737447	0.0107021813414112
1	D	26	50	20120529	12	844	16.64	0.0097763310774646	0.0115294467779247
1	D	26	50	20120529	12	846	16.68	0.0094693123841412	0.0131514153836783
1	D	26	50	20120529	12	848	16.72	0.00715768839256083	0.0149254543737937
1	D	26	50	20120529	12	850	16.76	0.00520917787525536	0.0159743695019381
1	D	26	50	20120529	12	852	16.8	0.00334720308583151	0.0152785552160471
1	D	26	50	20120529	12	854	16.84	0.0016518085119196	0.0133814937881407
1	D	26	50	20120529	12	856	16.88	0.000210717820793601	0.0110775914026109
1	D	26	50	20120529	12	858	16.92	-0.0014994764980486	0.00733814204311964
1	D	26	50	20120529	12	860	16.96	-0.0022358574999762	0.00477049589927504
1	D	26	50	20120529	12	862	17	-0.0041269792309206	0.00149089929279278
1	D	26	50	20120529	12	864	17.04	-0.0055703255926786	-0.00184678613576396
1	D	26	50	20120529	12	866	17.08	-0.007451371051991	-0.00510216433499059
1	D	26	50	20120529	12	868	17.12	-0.0087978579268621	-0.00891388000751917
1	D	26	50	20120529	12	870	17.16	-0.0094186340411336	-0.0117867770777342
1	D	26	50	20120529	12	872	17.2	-0.0075781765110612	-0.0134073243988576
1	D	26	50	20120529	12	874	17.24	-0.0068215651841238	-0.0143213376952871
1	D	26	50	20120529	12	876	17.28	-0.0043213918764468	-0.0163268190988460
1	D	26	50	20120529	12	878	17.32	-0.0021392455004627	-0.0181484824377812
1	D	26	50	20120529	12	880	17.36	-0.0005235560029261	-0.0217900328634172
1	D	26	50	20120529	12	882	17.4	-7.81777257280007e-05	-0.0243978850988401
1	D	26	50	20120529	12	884	17.44	0.0015237231895755	-0.0277643002759164
1	D	26	50	20120529	12	886	17.48	0.0023042276546492	-0.0316837931640334
1	D	26	50	20120529	12	888	17.52	0.0029303707093898	-0.0364530162711024
1	D	26	50	20120529	12	890	17.56	0.0028125667196442	-0.0397362544775077
1	D	26	50	20120529	12	892	17.6	0.0029243603017498	-0.0434880923478054
1	D	26	50	20120529	12	894	17.64	0.0026548111967615	-0.0466512638227653
1	D	26	50	20120529	12	896	17.68	0.0022286379397403	-0.0511756865621875
1	D	26	50	20120529	12	898	17.72	0.0021505026404192	-0.0543127657969216
1	D	26	50	20120529	12	900	17.76	0.00463796287527724	-0.0565764974462122
1	D	26	50	20120529	12	902	17.8	0.00695451540112249	-0.0568002967424577
1	D	26	50	20120529	12	904	17.84	0.0088615823899826	-0.0554302066432307
1	D	26	50	20120529	12	906	17.88	0.0118660083925661	-0.0548078819651084
1	D	26	50	20120529	12	908	17.92	0.0147811975193639	-0.0535873449501023
1	D	26	50	20120529	12	910	17.96	0.0188211814029951	-0.0528816523824781
1	D	26	50	20120529	12	912	18	0.0226294463944315	-0.0519378769616284
1	D	26	50	20120529	12	914	18.04	0.0262189325477688	-0.0521079361425038
1	D	26	50	20120529	12	916	18.08	0.0272641777917187	-0.0523069159907297
1	D	26	50	20120529	12	918	18.12	0.0316628062347678	-0.0539937899279283
1	D	26	50	20120529	12	920	18.16	0.0342525141101854	-0.0557660823642943
1	D	26	50	20120529	12	922	18.2	0.0374050082727494	-0.0588755844345621
1	D	26	50	20120529	12	924	18.24	0.0408806502343156	-0.0615867025443095
1	D	26	50	20120529	12	926	18.28	0.0429831615374957	-0.0632605657167343
1	D	26	50	20120529	12	928	18.32	0.0453893044925173	-0.0652349492711633
1	D	26	50	20120529	12	930	18.36	0.0473886489163222	-0.0685169853960407
1	D	26	50	20120529	12	932	18.4	0.0479981042510269	-0.0708809140762255
1	D	26	50	20120529	12	934	18.44	0.0500861198651927	-0.0731645154260674
1	D	26	50	20120529	12	936	18.48	0.052555266034418	-0.0746295699660078
1	D	26	50	20120529	12	938	18.52	0.0550656365289865	-0.076310221363532
1	D	26	50	20120529	12	940	18.56	0.0575592485928408	-0.0768918166910579
1	D	26	50	20120529	12	942	18.6	0.0594717603039161	-0.0763795178280883
1	D	26	50	20120529	12	944	18.64	0.0598009892212365	-0.0760331769266631
1	D	26	50	20120529	12	946	18.68	0.0596703865987514	-0.0761974378319327
1	D	26	50	20120529	12	948	18.72	0.0587530569715181	-0.0763636786361897
1	D	26	50	20120529	12	950	18.76	0.0583816844900389	-0.0774196719032137
1	D	26	50	20120529	12	952	18.8	0.0578557384661923	-0.0786875143618812
1	D	26	50	20120529	12	954	18.84	0.057169632756407	-0.0810589383739465
1	D	26	50	20120529	12	956	18.88	0.0559978861093028	-0.0837557729267139
1	D	26	50	20120529	12	958	18.92	0.0551437011176295	-0.0875861703604014
1	D	26	50	20120529	12	960	18.96	0.0541661259926391	-0.0904271132751746
1	D	26	50	20120529	12	962	19	0.0541383366961384	-0.0936616318243562
1	D	26	50	20120529	12	964	19.04	0.0544274019482875	-0.0961589915541509
1	D	26	50	20120529	12	966	19.08	0.0545901072186385	-0.0975629520681968
1	D	26	50	20120529	12	968	19.12	0.0534846164769315	-0.098501141345475
1	D	26	50	20120529	12	970	19.16	0.0521172133834729	-0.0986361987406817
1	D	26	50	20120529	12	972	19.2	0.0511767613644948	-0.098234703510324
1	D	26	50	20120529	12	974	19.24	0.0489116862123199	-0.097656078031279
1	D	26	50	20120529	12	976	19.28	0.0470799968063343	-0.0975355870357648
1	D	26	50	20120529	12	978	19.32	0.0435424830014143	-0.0964996756013265
1	D	26	50	20120529	12	980	19.36	0.0407955145778608	-0.0963376067270786
1	D	26	50	20120529	12	982	19.4	0.0376264034059389	-0.0960366620810056
1	D	26	50	20120529	12	984	19.44	0.0329373662078565	-0.0958445411685572
1	D	26	50	20120529	12	986	19.48	0.0294157623055132	-0.096819994973204
1	D	26	50	20120529	12	988	19.52	0.0264305696073779	-0.0976164093408545
1	D	26	50	20120529	12	990	19.56	0.0230490435583876	-0.0992344110775655
1	D	26	50	20120529	12	992	19.6	0.0202136867871858	-0.100319254301262
1	D	26	50	20120529	12	994	19.64	0.0177116601526353	-0.100951549184999
1	D	26	50	20120529	12	996	19.68	0.0146517262677287	-0.101435351644687
1	D	26	50	20120529	12	998	19.72	0.0124132383305264	-0.0999629431942216
1	D	26	50	20120529	12	1000	19.76	0.0107826500931102	-0.0981562853682904
1	D	26	50	20120529	12	1002	19.8	0.0108241572611659	-0.0960057615146677
1	D	26	50	20120529	12	1004	19.84	0.0108125607099544	-0.0934767234010759
1	D	26	50	20120529	12	1006	19.88	0.0113888527366214	-0.0901916467170395
1	D	26	50	20120529	12	1008	19.92	0.0111470929281338	-0.0859394600883742
1	D	26	50	20120529	12	1010	19.96	0.0117689226315092	-0.0821458322073083
1	D	26	50	20120529	12	1012	20	0.0114530580323532	-0.0793241225969834
1	D	26	50	20120529	12	1014	20.04	0.0101009284453683	-0.0760353689576848
1	D	26	50	20120529	12	1016	20.08	0.00885189502708035	-0.0725262808453684
1	D	26	50	20120529	12	1018	20.12	0.00801114506424955	-0.0686953177262559
1	D	26	50	20120529	12	1020	20.16	0.00748562330447171	-0.0658137161715645
1	D	26	50	20120529	12	1022	20.2	0.00649800726318845	-0.0614602718518333
1	D	26	50	20120529	12	1024	20.24	0.00610619939573299	-0.0580400670619121
1	D	26	50	20120529	12	1026	20.28	0.00527817735496354	-0.0550856335087585
1	D	26	50	20120529	12	1028	20.32	0.00588331933830299	-0.0512552360750709
1	D	26	50	20120529	12	1030	20.36	0.00780735688991158	-0.0486003329544279
1	D	26	50	20120529	12	1032	20.4	0.0102275712698788	-0.0472453042296401
1	D	26	50	20120529	12	1034	20.44	0.0133394775032027	-0.0459199739896622
1	D	26	50	20120529	12	1036	20.48	0.0159995425033483	-0.0442369891397601
1	D	26	50	20120529	12	1038	20.52	0.0182721836980819	-0.0418693127936351
1	D	26	50	20120529	12	1040	20.56	0.0203138131074018	-0.0381859228597562
1	D	26	50	20120529	12	1042	20.6	0.0200514764915816	-0.0348851484051774
1	D	26	50	20120529	12	1044	20.64	0.0186472331348232	-0.0311816766387129
1	D	26	50	20120529	12	1046	20.68	0.0190475969943311	-0.0288869737124063
1	D	26	50	20120529	12	1048	20.72	0.0211159550399798	-0.0272772451250351
1	D	26	50	20120529	12	1050	20.76	0.0236870660070522	-0.0265085493432072
1	D	26	50	20120529	12	1052	20.8	0.0258153159970675	-0.0273211564561468
1	D	26	50	20120529	12	1054	20.84	0.0291753672131132	-0.0282511220815599
1	D	26	50	20120529	12	1056	20.88	0.0330207199552228	-0.0307654877294421
1	D	26	50	20120529	12	1058	20.92	0.0360032751450642	-0.0320217548501016
1	D	26	50	20120529	12	1060	20.96	0.0401931090977645	-0.0321927898383350
1	D	26	50	20120529	12	1062	21	0.0430814140247416	-0.0315017485232170
1	D	26	50	20120529	12	1064	21.04	0.0437013776733215	-0.0295358778273266
1	D	26	50	20120529	12	1066	21.08	0.0432187058773767	-0.0263134515112100
1	D	26	50	20120529	12	1068	21.12	0.0419208184515767	-0.0241790426211306
1	D	26	50	20120529	12	1070	21.16	0.0407751428314948	-0.0202119119491651
1	D	26	50	20120529	12	1072	21.2	0.0397086490287702	-0.0165270724463848
1	D	26	50	20120529	12	1074	21.24	0.0392976927096802	-0.0139135916409837
1	D	26	50	20120529	12	1076	21.28	0.0386368589962545	-0.0100041113848883
1	D	26	50	20120529	12	1078	21.32	0.0383299746532195	-0.00662315102132286
1	D	26	50	20120529	12	1080	21.36	0.0361936636458987	-0.00330116336330846
1	D	26	50	20120529	12	1082	21.4	0.0341714089623833	-0.000406197490452616
1	D	26	50	20120529	12	1084	21.44	0.0320136019089144	0.00105595791168493
1	D	26	50	20120529	12	1086	21.48	0.0300337736322702	0.00212220422703613
1	D	26	50	20120529	12	1088	21.52	0.0276527188258451	0.00250879364644644
1	D	26	50	20120529	12	1090	21.56	0.0257345078341135	0.0024417316393187
1	D	26	50	20120529	12	1092	21.6	0.0238573514620976	0.00183909281398466
1	D	26	50	20120529	12	1094	21.64	0.0239485116683282	0.00123969253770844
1	D	26	50	20120529	12	1096	21.68	0.023985613561137	-0.000502102383184946
1	D	26	50	20120529	12	1098	21.72	0.0230600390688351	-0.00258883106300894
1	D	26	50	20120529	12	1100	21.76	0.0219845155125147	-0.00484758468056
1	D	26	50	20120529	12	1102	21.8	0.0195343622314321	-0.00670489963629583
1	D	26	50	20120529	12	1104	21.84	0.0178132501838884	-0.0063757414296535
1	D	26	50	20120529	12	1106	21.88	0.0168215399943421	-0.00487437695649916
1	D	26	50	20120529	12	1108	21.92	0.0169737277584297	-0.00334036112061675
1	D	26	50	20120529	12	1110	21.96	0.0179927492402926	-0.00198441739965412
1	D	26	50	20120529	12	1112	22	0.0193938035454678	-0.000571214999978119
1	D	26	50	20120529	12	1114	22.04	0.0214667860694655	0.000451233121346381
1	D	26	50	20120529	12	1116	22.08	0.0236751441867214	0.000948817092199543
1	D	26	50	20120529	12	1118	22.12	0.0254610130732862	-0.000341610357059036
1	D	26	50	20120529	12	1120	22.16	0.0261033700865195	-0.00231052797606954
1	D	26	50	20120529	12	1122	22.2	0.0243125514524864	-0.00308594127231871
1	D	26	50	20120529	12	1124	22.24	0.0227866079476180	-0.00367823512544399
1	D	26	50	20120529	12	1126	22.28	0.0203753313973650	-0.00445282817782699
1	D	26	50	20120529	12	1128	22.32	0.0184045610171665	-0.00492170375478533
1	D	26	50	20120529	12	1130	22.36	0.0157112621397264	-0.0090286080827667
1	D	26	50	20120529	12	1132	22.4	0.0131052059555277	-0.0112754115957157
1	D	26	50	20120529	12	1134	22.44	0.0126043905066846	-0.0080285752464058
1	D	26	50	20120529	12	1136	22.48	0.0102233144870560	-0.00712765756756383
1	D	26	50	20120529	12	1138	22.52	0.00727113165478692	-0.00663187884032304
1	D	26	50	20120529	12	1140	22.56	0.00814497916472473	-0.00257945482709041
1	D	26	50	20120529	12	1142	22.6	0.00957501070579297	6.68569461611873e-05
1	D	26	50	20120529	12	1144	22.64	0.0101455539543290	0.00246781680847668
1	D	26	50	20120529	12	1146	22.68	0.0116091235700289	0.00418444579902763
1	D	26	50	20120529	12	1148	22.72	0.0123166475442163	0.0043643974037718
1	D	26	50	20120529	12	1150	22.76	0.012347328907452	0.00413196433372797
1	D	26	50	20120529	12	1152	22.8	0.0128958952772287	0.0043824569109633
1	D	26	50	20120529	12	1154	22.84	0.0130664494328509	0.0037422989998195
1	D	26	50	20120529	12	1156	22.88	0.0131899527032530	0.00356893055920818
1	D	26	50	20120529	12	1158	22.92	0.0131822028129311	0.00396288803127845
1	D	26	50	20120529	12	1160	22.96	0.0131397198375175	0.00338351301904544
1	D	26	50	20120529	12	1162	23	0.0133705760594392	0.00376355462966196
1	D	26	50	20120529	12	1164	23.04	0.0132520720339802	0.0031149609346186
1	D	26	50	20120529	12	1166	23.08	0.0128324677989563	0.00325764801199424
1	D	26	50	20120529	12	1168	23.12	0.0135506054459293	0.00332936278174218
1	D	26	50	20120529	12	1170	23.16	0.0135538722792584	0.00358344039035813
1	D	26	50	20120529	12	1172	23.2	0.0138882277207425	0.00374748209252559
1	D	26	50	20120529	12	1174	23.24	0.0150545437877672	0.00347028209216484
1	D	26	50	20120529	12	1176	23.28	0.0159467803166565	0.00264923707400536
1	D	26	50	20120529	12	1178	23.32	0.0166733091998019	0.00189388651845880
1	D	26	50	20120529	12	1180	23.36	0.0168821885429644	0.00130247654881000
1	D	26	50	20120529	12	1182	23.4	0.0161447327387294	0.00032693789134941
1	D	26	50	20120529	12	1184	23.44	0.0151263680459291	-0.00177129199340767
1	D	26	50	20120529	12	1186	23.48	0.0142324473018241	-0.00425965367627463
1	D	26	50	20120529	12	1188	23.52	0.0133026089556316	-0.00889945502918297
1	D	26	50	20120529	12	1190	23.56	0.0128396095774463	-0.0133438332809748
1	D	26	50	20120529	12	1192	23.6	0.0135498417706057	-0.0157545865722097
1	D	26	50	20120529	12	1194	23.64	0.015405784939186	-0.0166504201532950
1	D	26	50	20120529	12	1196	23.68	0.0181281460467542	-0.0169913870431831
1	D	26	50	20120529	12	1198	23.72	0.0204817438968658	-0.0154923984488136
1	D	26	50	20120529	12	1200	23.76	0.022970590061015	-0.0124924555032228
1	D	26	50	20120529	12	1202	23.8	0.0240925160856371	-0.0104480379718646
1	D	26	50	20120529	12	1204	23.84	0.0261744767444356	-0.0066548789025947
1	D	26	50	20120529	12	1206	23.88	0.0273389543338292	-0.00250556216845641
1	D	26	50	20120529	12	1208	23.92	0.0267745134168149	0.000191795643329037
1	D	26	50	20120529	12	1210	23.96	0.0253270234093191	0.00359804214538963
1	D	26	50	20120529	12	1212	24	0.0229176348341719	0.00692384110895462
1	D	26	50	20120529	12	1214	24.04	0.0197872731138591	0.00922024109153606
1	D	26	50	20120529	12	1216	24.08	0.0160881783383701	0.0118731006735814
1	D	26	50	20120529	12	1218	24.12	0.0124439055516265	0.0138449810700051
1	D	26	50	20120529	12	1220	24.16	0.00909674489220182	0.0143401396645988
1	D	26	50	20120529	12	1222	24.2	0.00523877029404802	0.0148841876220437
1	D	26	50	20120529	12	1224	24.24	0.0019981918397516	0.0137891125632235
1	D	26	50	20120529	12	1226	24.28	-9.18814551473992e-05	0.0117246365338035
1	D	26	50	20120529	12	1228	24.32	-0.0016687154350578	0.0095051839111508
1	D	26	50	20120529	12	1230	24.36	-0.0029951204773431	0.00674787758645635
1	D	26	50	20120529	12	1232	24.4	-0.0047784932769703	0.00436699955672656
1	D	26	50	20120529	12	1234	24.44	-0.0049184438511027	0.00119638931842858
1	D	26	50	20120529	12	1236	24.48	-0.0053615876708723	-0.00214716509641201
1	D	26	50	20120529	12	1238	24.52	-0.0060563554387272	-0.00546027856432252
1	D	26	50	20120529	12	1240	24.56	-0.0067090362109658	-0.00973584921424166
1	D	26	50	20120529	12	1242	24.6	-0.0065120009063881	-0.0124866713697527
1	D	26	50	20120529	12	1244	24.64	-0.0042892248818639	-0.0144946283541525
1	D	26	50	20120529	12	1246	24.68	-0.0015470258935495	-0.0152816770924861
1	D	26	50	20120529	12	1248	24.72	0.0003821417177566	-0.0156453102902452
1	D	26	50	20120529	12	1250	24.76	0.002729396820041	-0.0153062667308018
1	D	26	50	20120529	12	1252	24.8	0.00570391927684815	-0.0151910153965362
1	D	26	50	20120529	12	1254	24.84	0.00853648297626428	-0.0143067430113234
1	D	26	50	20120529	12	1256	24.88	0.0110920163809472	-0.0116263911176255
1	D	26	50	20120529	12	1258	24.92	0.0131369338367996	-0.00789423202904817
1	D	26	50	20120529	12	1260	24.96	0.0140303066862863	-0.00428903396303293
1	D	26	50	20120529	12	1262	25	0.0163634974346929	-0.000661724667969992
1	D	26	50	20120529	12	1264	25.04	0.0186995307523598	0.00058010333221763
1	D	26	50	20120529	12	1266	25.08	0.0219444720554961	0.000822174267689032
1	D	26	50	20120529	12	1268	25.12	0.0236707954800171	-0.000209911719063042
1	D	26	50	20120529	12	1270	25.16	0.0268270655927927	-0.00292651697743239
1	D	26	50	20120529	12	1272	25.2	0.0278119451308327	-0.00478958071129927
1	D	26	50	20120529	12	1274	25.24	0.0291967996196509	-0.00427432614198426
1	D	26	50	20120529	12	1276	25.28	0.0307931356045864	-0.00257234840393948
1	D	26	50	20120529	12	1278	25.32	0.0317982878940431	0.000284009438663574
1	D	26	50	20120529	12	1280	25.36	0.0320499471974674	0.00288736447495809
1	D	26	50	20120529	12	1282	25.4	0.0315530208359208	0.0071943235948941
1	D	26	50	20120529	12	1284	25.44	0.0317283550333838	0.00991996567792702
1	D	26	50	20120529	12	1286	25.48	0.0316535926334089	0.0129382721866252
1	D	26	50	20120529	12	1288	25.52	0.0300227356954159	0.0155206120093828
1	D	26	50	20120529	12	1290	25.56	0.0277689318253331	0.0179427072933880
1	D	26	50	20120529	12	1292	25.6	0.02468345724349	0.0203627943941346
1	D	26	50	20120529	12	1294	25.64	0.0221662490263475	0.0222301714793667
1	D	26	50	20120529	12	1296	25.68	0.0192161712509659	0.0245722788442840
1	D	26	50	20120529	12	1298	25.72	0.0159692783331136	0.0255131551273308
1	D	26	50	20120529	12	1300	25.76	0.0130335831096614	0.0251138519279948
1	D	26	50	20120529	12	1302	25.8	0.0127120616562558	0.0247080433462718
1	D	26	50	20120529	12	1304	25.84	0.0144357051460762	0.0237523178208201
1	D	26	50	20120529	12	1306	25.88	0.0139569231445348	0.0233415594916288
1	D	26	50	20120529	12	1308	25.92	0.0133667718249565	0.0207698121284534
1	D	26	50	20120529	12	1310	25.96	0.0117614980103068	0.0172829271690663
1	D	26	50	20120529	12	1312	26	0.009863701191348	0.0147859280637300
1	D	26	50	20120529	12	1314	26.04	0.00692363604798808	0.0103129968401139
1	D	26	50	20120529	12	1316	26.08	0.00537248347926361	0.00754618629317356
1	D	26	50	20120529	12	1318	26.12	0.0039626193307016	0.00497860449604606
1	D	26	50	20120529	12	1320	26.16	0.0029392943969684	0.00103598921618422
1	D	26	50	20120529	12	1322	26.2	0.0020277913296121	-0.00206355679060451
1	D	26	50	20120529	12	1324	26.24	0.0006108412639958	-0.00532100681270002
1	D	26	50	20120529	12	1326	26.28	0.0015002401733722	-0.00938899212486623
1	D	26	50	20120529	12	1328	26.32	0.0024370152370882	-0.0136705236849508
1	D	26	50	20120529	12	1330	26.36	0.00428629038872192	-0.0167481847368618
1	D	26	50	20120529	12	1332	26.4	0.00608328913602255	-0.0211020816049330
1	D	26	50	20120529	12	1334	26.44	0.00693832265583332	-0.0249558135623997
1	D	26	50	20120529	12	1336	26.48	0.00704368156623012	-0.0284370416675373
1	D	26	50	20120529	12	1338	26.52	0.00662500364108956	-0.0318954302236426
1	D	26	50	20120529	12	1340	26.56	0.00479098078272601	-0.0342006690409888
1	D	26	50	20120529	12	1342	26.6	0.0017185311077923	-0.0350888658688373
1	D	26	50	20120529	12	1344	26.64	-0.0008834804256179	-0.0344478028610135
1	D	26	50	20120529	12	1346	26.68	-0.0034326003717954	-0.0337367362818523
1	D	26	50	20120529	12	1348	26.72	-0.0062846590051689	-0.0320115230149778
1	D	26	50	20120529	12	1350	26.76	-0.0097184048899498	-0.0306462058865237
1	D	26	50	20120529	12	1352	26.8	-0.0122322967762886	-0.0286622198220061
1	D	26	50	20120529	12	1354	26.84	-0.0148011096463221	-0.0260176051050294
1	D	26	50	20120529	12	1356	26.88	-0.0163224923124519	-0.0230571187178288
1	D	26	50	20120529	12	1358	26.92	-0.0194469638332774	-0.0203190103422436
1	D	26	50	20120529	12	1360	26.96	-0.0215781624585702	-0.0191484869898708
1	D	26	50	20120529	12	1362	27	-0.0241641933787257	-0.0163923261781619
1	D	26	50	20120529	12	1364	27.04	-0.0248152973028423	-0.0139085428985660
1	D	26	50	20120529	12	1366	27.08	-0.0251047161083819	-0.0116880154736059
1	D	26	50	20120529	12	1368	27.12	-0.0254662598056026	-0.00908649891494244
1	D	26	50	20120529	12	1370	27.16	-0.0255131409851953	-0.00657294643985861
1	D	26	50	20120529	12	1372	27.2	-0.0266324203091354	-0.00371616433318684
1	D	26	50	20120529	12	1374	27.24	-0.0284798781963415	-0.000242078006539212
1	D	26	50	20120529	12	1376	27.28	-0.0305329627355167	0.00194832666954235
1	D	26	50	20120529	12	1378	27.32	-0.0333150743660951	0.00384344355380042
1	D	26	50	20120529	12	1380	27.36	-0.0353782705322413	0.00548053717360351
1	D	26	50	20120529	12	1382	27.4	-0.0350816392375335	0.00818896827758235
1	D	26	50	20120529	12	1384	27.44	-0.0338437781063883	0.0102078995592262
1	D	26	50	20120529	12	1386	27.48	-0.0324881129854975	0.0128100525139926
1	D	26	50	20120529	12	1388	27.52	-0.0305588428437081	0.0151156448847295
1	D	26	50	20120529	12	1390	27.56	-0.0283989144698957	0.0180502794480099
1	D	26	50	20120529	12	1392	27.6	-0.0262980295123123	0.0202341787417046
1	D	26	50	20120529	12	1394	27.64	-0.0240121442075671	0.0233173976529157
1	D	26	50	20120529	12	1396	27.68	-0.0215932450462129	0.0256675660351385
1	D	26	50	20120529	12	1398	27.72	-0.0190965853521317	0.0272271678227914
1	D	26	50	20120529	12	1400	27.76	-0.0159154158882702	0.0285845674766165
1	D	26	50	20120529	12	1402	27.8	-0.0130641089094052	0.0294646021708897
1	D	26	50	20120529	12	1404	27.84	-0.0092601077718594	0.0314991392991943
1	D	26	50	20120529	12	1406	27.88	-0.0060054791058208	0.0326399429535538
1	D	26	50	20120529	12	1408	27.92	-0.0018228010737461	0.0335069972886448
1	D	26	50	20120529	12	1410	27.96	0.0015996664578749	0.0337739300985427
1	D	26	50	20120529	12	1412	28	0.0040366392685562	0.0335253113542775
1	D	26	50	20120529	12	1414	28.04	0.0077027757969741	0.0335822334501630
1	D	26	50	20120529	12	1416	28.08	0.0112689274265322	0.0333734248176786
1	D	26	50	20120529	12	1418	28.12	0.0138930006915155	0.0319010870778920
1	D	26	50	20120529	12	1420	28.16	0.0178790323277422	0.0300649428991849
1	D	26	50	20120529	12	1422	28.2	0.0216866609230755	0.0280670833996204
1	D	26	50	20120529	12	1424	28.24	0.0237837275040404	0.0259075085791986
1	D	26	50	20120529	12	1426	28.28	0.0258441305984009	0.0237188363147309
1	D	26	50	20120529	12	1428	28.32	0.0289738347094072	0.0210059009405559
1	D	26	50	20120529	12	1430	28.36	0.0311740137225251	0.0188115202030437
1	D	26	50	20120529	12	1432	28.4	0.0328757206386727	0.0164629520034667
1	D	26	50	20120529	12	1434	28.44	0.0340562141966602	0.0144451025951981
1	D	26	50	20120529	12	1436	28.48	0.0363202074754599	0.0112586178096625
1	D	26	50	20120529	12	1438	28.52	0.0378330200074016	0.00685826402606738
1	D	26	50	20120529	12	1440	28.56	0.0382874068249921	0.00384118081210062
1	D	26	50	20120529	12	1442	28.6	0.0393586735984897	-1.52027957955533e-06
1	D	26	50	20120529	12	1444	28.64	0.0404467695133796	-0.00346464645111879
1	D	26	50	20120529	12	1446	28.68	0.0434924198413062	-0.00741595914438922
1	D	26	50	20120529	12	1448	28.72	0.0453813141858899	-0.0102907017633032
1	D	26	50	20120529	12	1450	28.76	0.0479042004704854	-0.0106338606842130
1	D	26	50	20120529	12	1452	28.8	0.0514723319990308	-0.0106103140283995
1	D	26	50	20120529	12	1454	28.84	0.0531737016252438	-0.0081690278663529
1	D	26	50	20120529	12	1456	28.88	0.0562042198680531	-0.0044585557427546
1	D	26	50	20120529	12	1458	28.92	0.0575823709845856	-0.00246352467031488
1	D	26	50	20120529	12	1460	28.96	0.0603901505913212	0.000538567879890728
1	D	26	50	20120529	12	1462	29	0.0624020108051531	0.00161577435035032
1	D	26	50	20120529	12	1464	29.04	0.0649679598927229	0.00234564996989107
1	D	26	50	20120529	12	1466	29.08	0.066125917957594	0.00153572986272000
1	D	26	50	20120529	12	1468	29.12	0.0668787038368452	-0.000830956533911382
1	D	26	50	20120529	12	1470	29.16	0.0679035136948188	-0.00231708285593114
1	D	26	50	20120529	12	1472	29.2	0.0690022162114265	-0.00571685225987606
1	D	26	50	20120529	12	1474	29.24	0.0687590421893764	-0.0090995803903944
1	D	26	50	20120529	12	1476	29.28	0.0677684562996122	-0.0121440286367931
1	D	26	50	20120529	12	1478	29.32	0.0675725170105454	-0.0153199987444925
1	D	26	50	20120529	12	1480	29.36	0.0666799361206536	-0.0185782760815220
1	D	26	50	20120529	12	1482	29.4	0.0650672376848015	-0.0224648885043138
1	D	26	50	20120529	12	1484	29.44	0.0641492716614651	-0.0250179682484660
1	D	26	50	20120529	12	1486	29.48	0.0619878583634122	-0.0268638705007535
1	D	26	50	20120529	12	1488	29.52	0.060944875861162	-0.0279321674257701
1	D	26	50	20120529	12	1490	29.56	0.0625703022190755	-0.0284610125874195
1	D	26	50	20120529	12	1492	29.6	0.0641066331225595	-0.0289817967317634
1	D	26	50	20120529	12	1494	29.64	0.0660919061214189	-0.0308478515273147
1	D	26	50	20120529	12	1496	29.68	0.068770709451266	-0.0326345689420169
1	D	26	50	20120529	12	1498	29.72	0.0713614072761773	-0.0345714758370431
1	D	26	50	20120529	12	1500	29.76	0.0746160783686227	-0.0373922662085525
1	D	26	50	20120529	12	1502	29.8	0.075455909092638	-0.039847270242154
1	D	26	50	20120529	12	1504	29.84	0.0755939363363256	-0.0423764497771021
1	D	26	50	20120529	12	1506	29.88	0.0747264577371659	-0.0444595863544776
1	D	26	50	20120529	12	1508	29.92	0.072454056958738	-0.0466014552210986
1	D	26	50	20120529	12	1510	29.96	0.0704748367939256	-0.0494219910341667
1	D	26	50	20120529	12	1512	30	0.0688877992631627	-0.0526202420765413
1	D	26	50	20120529	12	1514	30.04	0.0679890997782933	-0.0552519188607426
1	D	26	50	20120529	12	1516	30.08	0.0688748379958636	-0.0584805521601845
1	D	26	50	20120529	12	1518	30.12	0.0700650896274314	-0.0607121316641345
1	D	26	50	20120529	12	1520	30.16	0.0711334360499227	-0.0622835562771688
1	D	26	50	20120529	12	1522	30.2	0.0720117333828346	-0.0647032049717111
1	D	26	50	20120529	12	1524	30.24	0.0736295159164434	-0.0680968296177275
1	D	26	50	20120529	12	1526	30.28	0.0737535495169314	-0.0709897378098501
1	D	26	50	20120529	12	1528	30.32	0.0730087539443076	-0.0740152355945129
1	D	26	50	20120529	12	1530	30.36	0.072020360085565	-0.0756907958232126
1	D	26	50	20120529	12	1532	30.4	0.0700413096263801	-0.0779550931579282
1	D	26	50	20120529	12	1534	30.44	0.0677431418768457	-0.0798256027262009
1	D	26	50	20120529	12	1536	30.48	0.0645495648102948	-0.0817615196717335
1	D	26	50	20120529	12	1538	30.52	0.0618896412315054	-0.0838761225008718
1	D	26	50	20120529	12	1540	30.56	0.0600882159957545	-0.0843845322765449
1	D	26	50	20120529	12	1542	30.6	0.057099275631679	-0.082742771751986
1	D	26	50	20120529	12	1544	30.64	0.0553476307133237	-0.0815817024172777
1	D	26	50	20120529	12	1546	30.68	0.0535005970901863	-0.0787199705631376
1	D	26	50	20120529	12	1548	30.72	0.0529216887684289	-0.0747287063367302
1	D	26	50	20120529	12	1550	30.76	0.0514442598598177	-0.0720869554022172
1	D	26	50	20120529	12	1552	30.8	0.0500220559908172	-0.0688344763407935
1	D	26	50	20120529	12	1554	30.84	0.048324716873257	-0.0655752797649484
1	D	26	50	20120529	12	1556	30.88	0.0458903603576661	-0.0622100878826035
1	D	26	50	20120529	12	1558	30.92	0.0432835404981437	-0.0588475122953490
1	D	26	50	20120529	12	1560	30.96	0.0406511940838206	-0.056295776054081
1	D	26	50	20120529	12	1562	31	0.0392941147493674	-0.0534865822337832
1	D	26	50	20120529	12	1564	31.04	0.0396842962712261	-0.0509593825978225
1	D	26	50	20120529	12	1566	31.08	0.0414173442812362	-0.0486705486577998
1	D	26	50	20120529	12	1568	31.12	0.0441099361933165	-0.0460175547254660
1	D	26	50	20120529	12	1570	31.16	0.04694402724338	-0.0436470428811484
1	D	26	50	20120529	12	1572	31.2	0.0484876130624389	-0.0399711058527432
1	D	26	50	20120529	12	1574	31.24	0.0509325132472441	-0.0364357055899921
1	D	26	50	20120529	12	1576	31.28	0.0518080945830094	-0.0333632849064365
1	D	26	50	20120529	12	1578	31.32	0.0522482756253659	-0.0306889292782430
1	D	26	50	20120529	12	1580	31.36	0.0525449634886161	-0.0258606768970807
1	D	26	50	20120529	12	1582	31.4	0.0517469722728436	-0.0221172041000044
1	D	26	50	20120529	12	1584	31.44	0.0504157023359037	-0.0199796910111556
1	D	26	50	20120529	12	1586	31.48	0.0505703465889492	-0.0166331667478340
1	D	26	50	20120529	12	1588	31.52	0.0516219557939299	-0.0131756974305443
1	D	26	50	20120529	12	1590	31.56	0.0528237544792345	-0.00977324102083076
1	D	26	50	20120529	12	1592	31.6	0.0540447864689875	-0.00659437177532857
1	D	26	50	20120529	12	1594	31.64	0.0533920561992742	-0.00430412362174346
1	D	26	50	20120529	12	1596	31.68	0.0519288401369648	-0.00414622667750451
1	D	26	50	20120529	12	1598	31.72	0.0495677398839048	-0.00502452401041631
1	D	26	50	20120529	12	1600	31.76	0.0477605870832264	-0.00700010964637341
1	D	26	50	20120529	12	1602	31.8	0.0456791475621256	-0.0104134555005172
1	D	26	50	20120529	12	1604	31.84	0.0430421342430467	-0.0131344731052011
1	D	26	50	20120529	12	1606	31.88	0.0417335624337828	-0.0126075371318609
1	D	26	50	20120529	12	1608	31.92	0.0397194394782511	-0.0112060514915491
1	D	26	50	20120529	12	1610	31.96	0.0381554606996227	-0.00890342896929324
1	D	26	50	20120529	12	1612	32	0.0364586872674874	-0.00581888776840128
1	D	26	50	20120529	12	1614	32.04	0.0351583178968854	-0.00196968129433419
1	D	26	50	20120529	12	1616	32.08	0.0328902728962295	0.00235929713076797
1	D	26	50	20120529	12	1618	32.12	0.0307409299109314	0.00441926181892406
1	D	26	50	20120529	12	1620	32.16	0.0270757621188038	0.0055272486475687
1	D	26	50	20120529	12	1622	32.2	0.024398938687944	0.00705360934543798
1	D	26	50	20120529	12	1624	32.24	0.0226600047210873	0.00951605497080476
1	D	26	50	20120529	12	1626	32.28	0.0216622728101924	0.0127565881702671
1	D	26	50	20120529	12	1628	32.32	0.0207908556262615	0.0145052420269380
1	D	26	50	20120529	12	1630	32.36	0.0200767272747378	0.0145293755813799
1	D	26	50	20120529	12	1632	32.4	0.0176116257563009	0.0137235425514041
1	D	26	50	20120529	12	1634	32.44	0.0164606892617669	0.0105215862694961
1	D	26	50	20120529	12	1636	32.48	0.0151903507161619	0.00773170353539244
1	D	26	50	20120529	12	1638	32.52	0.0134496659529150	0.00785150156626107
1	D	26	50	20120529	12	1640	32.56	0.0109623824947522	0.00751848962766126
1	D	26	50	20120529	12	1642	32.6	0.0110899940555530	0.00493110813355376
1	D	26	50	20120529	12	1644	32.64	0.0108225238445013	0.00518816973278631
1	D	26	50	20120529	12	1646	32.68	0.0107592243525563	0.00355445679050407
1	D	26	50	20120529	12	1648	32.72	0.0113756107479302	0.00313044869444693
1	D	26	50	20120529	12	1650	32.76	0.0121015442471658	0.00201076278410756
1	D	26	50	20120529	12	1652	32.8	0.0116810589570925	0.00131221482340050
1	D	26	50	20120529	12	1654	32.84	0.0111870274907081	-0.000268916951525933
1	D	26	50	20120529	12	1656	32.88	0.0106309244233041	-0.00203799311269767
1	D	26	50	20120529	12	1658	32.92	0.0102706694281921	-0.00562517586569522
1	D	26	50	20120529	12	1660	32.96	0.0121964111071434	-0.00690259962124778
1	D	26	50	20120529	12	1662	33	0.0145050723213106	-0.00652510359504353
1	D	26	50	20120529	12	1664	33.04	0.0165755234030317	-0.00556302825069674
1	D	26	50	20120529	12	1666	33.08	0.01988127588935	-0.00509034150960915
1	D	26	50	20120529	12	1668	33.12	0.0220446266599834	-0.00621582923108816
1	D	26	50	20120529	12	1670	33.16	0.0243098078781754	-0.0095256192971271
1	D	26	50	20120529	12	1672	33.2	0.024540183267486	-0.0138358593925279
1	D	26	50	20120529	12	1674	33.24	0.0236326399981043	-0.0157244426101278
1	D	26	50	20120529	12	1676	33.28	0.0205561739566535	-0.0175592291438150
1	D	26	50	20120529	12	1678	33.32	0.0176058274806951	-0.0180571878812622
1	D	26	50	20120529	12	1680	33.36	0.0143218609543051	-0.0174639465050501
1	D	26	50	20120529	12	1682	33.4	0.0111755186207375	-0.0163448793131443
1	D	26	50	20120529	12	1684	33.44	0.00754476571565015	-0.0140275065434328
1	D	26	50	20120529	12	1686	33.48	0.00567938267154098	-0.0122094996536632
1	D	26	50	20120529	12	1688	33.52	0.00554007556457942	-0.00925675608571653
1	D	26	50	20120529	12	1690	33.56	0.0066571112387029	-0.00556820922208249
1	D	26	50	20120529	12	1692	33.6	0.00882700274706225	-0.00332972835594805
1	D	26	50	20120529	12	1694	33.64	0.0102235761165651	-0.00115333358652213
1	D	26	50	20120529	12	1696	33.68	0.0106963972079411	-0.000298505127677903
1	D	26	50	20120529	12	1698	33.72	0.0104232135740975	-0.000227426754033031
1	D	26	50	20120529	12	1700	33.76	0.0108140739184662	0.000265667088759596
1	D	26	50	20120529	12	1702	33.8	0.0106383790965447	5.13359523141420e-05
1	D	26	50	20120529	12	1704	33.84	0.0105512847543060	0.000266091352828309
1	D	26	50	20120529	12	1706	33.88	0.0107601145999938	0.00097962573465584
1	D	26	50	20120529	12	1708	33.92	0.0112268927568178	0.000911703885682186
1	D	26	50	20120529	12	1710	33.96	0.0110524153606415	0.00228166083670235
1	D	26	50	20120529	12	1712	34	0.0114497674402363	0.00202988889116781
1	D	26	50	20120529	12	1714	34.04	0.0127820878550103	0.00158541118516617
1	D	26	50	20120529	12	1716	34.08	0.0145403364435951	0.000780532042238176
1	D	26	50	20120529	12	1718	34.12	0.0166614015216068	-0.00174711943495572
1	D	26	50	20120529	12	1720	34.16	0.0159681186779924	-0.00422016176254536
1	D	26	50	20120529	12	1722	34.2	0.0151730407421584	-0.00761944326281127
1	D	26	50	20120529	12	1724	34.24	0.0149278797500533	-0.0112126700110211
1	D	26	50	20120529	12	1726	34.28	0.0143152565769688	-0.0146921869177482
1	D	26	50	20120529	12	1728	34.32	0.0121810244635847	-0.0170211562386711
1	D	26	50	20120529	12	1730	34.36	0.0110292889383881	-0.0158446719761329
1	D	26	50	20120529	12	1732	34.4	0.0111348246254802	-0.0153132458747321
1	D	26	50	20120529	12	1734	34.44	0.0110168297169036	-0.0153836242126636
1	D	26	50	20120529	12	1736	34.48	0.0110267574961114	-0.0148690201815873
1	D	26	50	20120529	12	1738	34.52	0.0111099203246468	-0.0134737641520178
1	D	26	50	20120529	12	1740	34.56	0.0105739333845074	-0.0109219147736650
1	D	26	50	20120529	12	1742	34.6	0.00980143336819671	-0.00842557327763518
1	D	26	50	20120529	12	1744	34.64	0.00942328680375377	-0.00512931016432034
1	D	26	50	20120529	12	1746	34.68	0.00933704947493382	-0.00229463362984203
1	D	26	50	20120529	12	1748	34.72	0.00810171130078392	-0.000199142482785569
1	D	26	50	20120529	12	1750	34.76	0.00862811694403825	0.00205707262142103
1	D	26	50	20120529	12	1752	34.8	0.0103969374861086	0.00243434944452312
1	D	26	50	20120529	12	1754	34.84	0.0112968008687398	0.00222657248083248
1	D	26	50	20120529	12	1756	34.88	0.0135530074876650	0.00171407845639122
1	D	26	50	20120529	12	1758	34.92	0.0172378208274944	0.00230894405687968
1	D	26	50	20120529	12	1760	34.96	0.0207439673756010	0.00294593412964377
1	D	26	50	20120529	12	1762	35	0.0239505127805189	0.00290421482955376
1	D	26	50	20120529	12	1764	35.04	0.0246104979658072	0.00191904537773342
1	D	26	50	20120529	12	1766	35.08	0.0241609336164644	0.000473832254073103
1	D	26	50	20120529	12	1768	35.12	0.0226405621130318	-0.000883339004261672
1	D	26	50	20120529	12	1770	35.16	0.0211360227304299	-0.00412344369701467
1	D	26	50	20120529	12	1772	35.2	0.0189523692270524	-0.00569447402730778
1	D	26	50	20120529	12	1774	35.24	0.0172497709320965	-0.00656127210690122
1	D	26	50	20120529	12	1776	35.28	0.0162179748591247	-0.00701338204065628
1	D	26	50	20120529	12	1778	35.32	0.0157892206623522	-0.00750618596966862
1	D	26	50	20120529	12	1780	35.36	0.0160826487633412	-0.0068381892645495
1	D	26	50	20120529	12	1782	35.4	0.0156869164532501	-0.00641183923083307
1	D	26	50	20120529	12	1784	35.44	0.0157636728943479	-0.00608495083695834
1	D	26	50	20120529	12	1786	35.48	0.0154132166314563	-0.00556601931238116
1	D	26	50	20120529	12	1788	35.52	0.0143962132323469	-0.00508445131012187
1	D	26	50	20120529	12	1790	35.56	0.0121257357843638	-0.00434560957659567
1	D	26	50	20120529	12	1792	35.6	0.0100055121634217	-0.00203433984551267
1	D	26	50	20120529	12	1794	35.64	0.00990807214186745	-0.00056204382502613
1	D	26	50	20120529	12	1796	35.68	0.0105129029982232	-0.000376909127575867
1	D	26	50	20120529	12	1798	35.72	0.0107518209445573	-0.000653812850195302
1	D	26	50	20120529	12	1800	35.76	0.0108631485432941	-0.000789959896951743
1	D	26	50	20120529	12	1802	35.8	0.0110400129198316	-0.00053386279136872
1	D	26	50	20120529	12	1804	35.84	0.011307467574534	-0.000956895080067822
1	D	26	50	20120529	12	1806	35.88	0.0110365282976139	-0.000822922386663532
1	D	26	50	20120529	12	1808	35.92	0.0110125538421978	-0.000771314198238632
1	D	26	50	20120529	12	1810	35.96	0.0113402433880556	-0.000950285045877293
1	D	26	50	20120529	12	1812	36	0.0111436429541484	-0.00109070584601922
1	D	26	50	20120529	12	1814	36.04	0.0115131872110448	-0.00105446980546392
1	D	26	50	20120529	12	1816	36.08	0.0113310913049867	-0.000811237447104421
1	D	26	50	20120529	12	1818	36.12	0.0113329064480940	-0.00101958433886069
1	D	26	50	20120529	12	1820	36.16	0.0112741847654503	-0.000647487072930802
1	D	26	50	20120529	12	1822	36.2	0.0112566138690446	-0.000686046312815692
1	D	26	50	20120529	12	1824	36.24	0.0111787783829987	-0.000945868456922002
1	D	26	50	20120529	12	1826	36.28	0.0115825111820549	-0.000932436539349292
1	D	26	50	20120529	12	1828	36.32	0.0113629337375571	-0.000927649850704732
1	D	26	50	20120529	12	1830	36.36	0.0113456124498451	-0.000530697074309348
1	D	26	50	20120529	12	1832	36.4	0.0113559369159572	-0.000613895965290539
1	D	26	50	20120529	12	1834	36.44	0.0113236376924062	-0.00105176618268606
1	D	26	50	20120529	12	1836	36.48	0.0112519165586972	-0.000618515493892032
1	D	26	50	20120529	12	1838	36.52	0.0115270482717230	-0.000776974588022033
1	D	26	50	20120529	12	1840	36.56	0.0119109457356173	-0.000934046338647343
1	D	26	50	20120529	12	1842	36.6	0.0117499272684928	-0.000970734927542591
1	D	26	50	20120529	12	1844	36.64	0.0118686975196550	-0.00110009763828694
1	D	26	50	20120529	12	1846	36.68	0.0119677904740210	-0.000758493362346222
1	D	26	50	20120529	12	1848	36.72	0.0120682133548210	-0.000928919814483742
1	D	26	50	20120529	12	1850	36.76	0.0120689678377565	-0.000994134151592232
1	D	26	50	20120529	12	1852	36.8	0.0121671984046922	-0.000854027306861142
1	D	26	50	20120529	12	1854	36.84	0.0119692203853539	-0.000644268888548272
1	D	26	50	20120529	12	1856	36.88	0.0122200468584113	-0.000661382428287903
1	D	26	50	20120529	12	1858	36.92	0.0121739137977931	-0.000799493110575692
1	D	26	50	20120529	12	1860	36.96	0.0127450467733846	-0.00118218212898098
1	D	26	50	20120529	12	1862	37	0.0129737335917017	-0.00111081525576938
1	D	26	50	20120529	12	1864	37.04	0.0130308239790012	-0.00104256672346282
1	D	26	50	20120529	12	1866	37.08	0.0130223896093152	-0.00116357249271371
1	D	26	50	20120529	12	1868	37.12	0.0129093798035459	-0.00116955461608255
1	D	26	50	20120529	12	1870	37.16	0.0128191162087139	-0.00116885316615561
1	D	26	50	20120529	12	1872	37.2	0.0129869232544912	-0.000986326985621152
1	D	26	50	20120529	12	1874	37.24	0.0131181375243421	-0.000963229342613693
1	D	26	50	20120529	12	1876	37.28	0.0129094653634665	-0.000949358028887153
1	D	26	50	20120529	12	1878	37.32	0.0131571160785482	-0.000608943389395108
1	D	26	50	20120529	12	1880	37.36	0.0129340797505196	-0.000736783345686173
1	D	26	50	20120529	12	1882	37.4	0.0120711082499832	0.000316903339017592
1	D	26	50	20120529	12	1884	37.44	0.0114441159599983	0.00107855280177096
1	D	26	50	20120529	12	1886	37.48	0.0115105260146738	0.000566096961095887
1	D	26	50	20120529	12	1888	37.52	0.0111728881835115	0.000580428601336976
1	D	26	50	20120529	12	1890	37.56	0.0113645218993876	0.000689316681678674
1	D	26	50	20120529	12	1892	37.6	0.0114754789741711	0.000655557282624484
1	D	26	50	20120529	12	1894	37.64	0.0117261759052662	0.000251118366736683
1	D	26	50	20120529	12	1896	37.68	0.0119730219328309	-4.02131626460814e-05
1	D	26	50	20120529	12	1898	37.72	0.0123493307267495	0.000154089174222265
1	D	26	50	20120529	12	1900	37.76	0.0123691452729720	0.000253440505406100
1	D	26	50	20120529	12	1902	37.8	0.0125830009508177	5.33493681628919e-05
1	D	26	50	20120529	12	1904	37.84	0.0140313920951954	0.00120473671398048
1	D	26	50	20120529	12	1906	37.88	0.0151539262316494	0.00270784561956401
1	D	26	50	20120529	12	1908	37.92	0.0167833491570902	0.00453507176754679
1	D	26	50	20120529	12	1910	37.96	0.0182476329506391	0.00744476667465475
1	D	26	50	20120529	12	1912	38	0.0194673143664400	0.008753472834207
1	D	26	50	20120529	12	1914	38.04	0.0195243354572749	0.0115192220138688
1	D	26	50	20120529	12	1916	38.08	0.0181939564748792	0.0128206096182357
1	D	26	50	20120529	12	1918	38.12	0.0161995759406782	0.0127168629113001
1	D	26	50	20120529	12	1920	38.16	0.0139740634129107	0.0118139794756064
1	D	26	50	20120529	12	1922	38.2	0.0116177644148950	0.0102598506944399
1	D	26	50	20120529	12	1924	38.24	0.0088023480549226	0.00822182752970409
1	D	26	50	20120529	12	1926	38.28	0.0056878538107796	0.00586059999742347
1	D	26	50	20120529	12	1928	38.32	0.00330916074100367	0.00390652454975007
1	D	26	50	20120529	12	1930	38.36	0.0006721969193994	0.00087481129648056
1	D	26	50	20120529	12	1932	38.4	-0.0012112809872404	-0.00290491486526714
1	D	26	50	20120529	12	1934	38.44	-0.0021729603517897	-0.00607542610861576
1	D	26	50	20120529	12	1936	38.48	-0.0027909646074789	-0.00971858873771286
1	D	26	50	20120529	12	1938	38.52	-0.0016912085017673	-0.0128252553097882
1	D	26	50	20120529	12	1940	38.56	0.0003111552679933	-0.0164089926849944
1	D	26	50	20120529	12	1942	38.6	0.001976038184297	-0.0195880740625310
1	D	26	50	20120529	12	1944	38.64	0.0024619053957859	-0.0228163842141739
1	D	26	50	20120529	12	1946	38.68	0.0007317848078499	-0.0245392074601280
1	D	26	50	20120529	12	1948	38.72	-0.0016274981807824	-0.0245942698651790
1	D	26	50	20120529	12	1950	38.76	-0.0039502803173699	-0.0250062939155086
1	D	26	50	20120529	12	1952	38.8	-0.0066137182168618	-0.0247905768497720
1	D	26	50	20120529	12	1954	38.84	-0.0069789954378872	-0.0252644939566589
1	D	26	50	20120529	12	1956	38.88	-0.0057544420563639	-0.0250290132563881
1	D	26	50	20120529	12	1958	38.92	-0.0049759528456166	-0.0254098256133961
1	D	26	50	20120529	12	1960	38.96	-0.003149899080677	-0.0253525711773235
1	D	26	50	20120529	12	1962	39	-0.0005088481818775	-0.0262375930957244
1	D	26	50	20120529	12	1964	39.04	0.0017794837123306	-0.0271407028055880
1	D	26	50	20120529	12	1966	39.08	0.00471433040764539	-0.0299936665356414
1	D	26	50	20120529	12	1968	39.12	0.00771889783158515	-0.0334708641321262
1	D	26	50	20120529	12	1970	39.16	0.0092963116390561	-0.0358129432127723
1	D	26	50	20120529	12	1972	39.2	0.0112079748219939	-0.0386722709038563
1	D	26	50	20120529	12	1974	39.24	0.0131493364897416	-0.0414601808100405
1	D	26	50	20120529	12	1976	39.28	0.0151392056826787	-0.0413008696522392
1	D	26	50	20120529	12	1978	39.32	0.0179585818406257	-0.0408283809010504
1	D	26	50	20120529	12	1980	39.36	0.0189012966013036	-0.0375263336542654
1	D	26	50	20120529	12	1982	39.4	0.0203618256578444	-0.0368958065374814
1	D	26	50	20120529	12	1984	39.44	0.0224716201608707	-0.0337082398785705
1	D	26	50	20120529	12	1986	39.48	0.0236717925005786	-0.0302283552763172
1	D	26	50	20120529	12	1988	39.52	0.0256993504849529	-0.0269732599198030
1	D	26	50	20120529	12	1990	39.56	0.0272242474717851	-0.0232687769906414
1	D	26	50	20120529	12	1992	39.6	0.0282854096893796	-0.0207191549986492
1	D	26	50	20120529	12	1994	39.64	0.0299190384859549	-0.0182213002941078
1	D	26	50	20120529	12	1996	39.68	0.0321132049701124	-0.0165682119189142
1	D	26	50	20120529	12	1998	39.72	0.035304837493015	-0.0144308756067607
1	D	26	50	20120529	12	2000	39.76	0.0369811189706315	-0.0120440932354080
1	D	26	50	20120529	12	2002	39.8	0.0365273756202119	-0.0108801176918290
1	D	26	50	20120529	12	2004	39.84	0.0352998877455467	-0.0103412528270902
1	D	26	50	20120529	12	2006	39.88	0.0323010832418736	-0.00893393355583362
1	D	26	50	20120529	12	2008	39.92	0.029479324134074	-0.00719570245311742
1	D	26	50	20120529	12	2010	39.96	0.0262032277061586	-0.00514785050412305
1	D	26	50	20120529	12	2012	40	0.0228694384359662	-0.00246482574679226
1	D	26	50	20120529	12	2014	40.04	0.0208700303725510	-0.000641289281993702
1	D	26	50	20120529	12	2016	40.08	0.0190002279110594	0.00212680749218165
1	D	26	50	20120529	12	2018	40.12	0.0175487116375516	0.00441678270254922
1	D	26	50	20120529	12	2020	40.16	0.0161595254125918	0.00528098456888486
1	D	26	50	20120529	12	2022	40.2	0.0138608768304462	0.00588498103923878
1	D	26	50	20120529	12	2024	40.24	0.0112608614594792	0.00346353841479267
1	D	26	50	20120529	12	2026	40.28	0.0112138027960845	0.00321286128268744
1	D	26	50	20120529	12	2028	40.32	0.0110623843641748	0.00252967026705419
1	D	26	50	20120529	12	2030	40.36	0.0118381483853874	0.00312729994795031
1	D	26	50	20120529	12	2032	40.4	0.0114521359651105	0.00316883257185008
1	D	26	50	20120529	12	2034	40.44	0.0116619444465835	0.00290347943850133
1	D	26	50	20120529	12	2036	40.48	0.0117610949594415	0.00338186546024528
1	D	26	50	20120529	12	2038	40.52	0.0118817839448544	0.00349285294062032
1	D	26	50	20120529	12	2040	40.56	0.0115402888462007	0.00302440389047239
1	D	26	50	20120529	12	2042	40.6	0.0120485833634685	0.0028527445269512
1	D	26	50	20120529	12	2044	40.64	0.0116014033781919	0.00237234466509443
1	D	26	50	20120529	12	2046	40.68	0.0117012617049378	0.00269137780973696
1	D	26	50	20120529	12	2048	40.72	0.011928856043278	0.00219913744482922
1	D	26	50	20120529	12	2050	40.76	0.0114764109409087	0.00219153321850434
1	D	26	50	20120529	12	2052	40.8	0.0114991550305255	0.00139727199100265
1	D	26	50	20120529	12	2054	40.84	0.0114939040555684	0.00112473465275704
1	D	26	50	20120529	12	2056	40.88	0.0120149272020044	0.00165237631866488
1	D	26	50	20120529	12	2058	40.92	0.0117938255181291	0.00142755525312052
1	D	26	50	20120529	12	2060	40.96	0.0115882780621195	0.0012598097256332
1	D	26	50	20120529	12	2062	41	0.0119871725537360	0.00163344636302574
1	D	26	50	20120529	12	2064	41.04	0.0116452694544696	0.000924512417916599
1	D	26	50	20120529	12	2066	41.08	0.0111617866070468	0.000345103464558093
1	D	26	50	20120529	12	2068	41.12	0.0110183358543475	0.000444473180518238
1	D	26	50	20120529	12	2070	41.16	0.00986273245505777	0.000108151982182481
1	D	26	50	20120529	12	2072	41.2	0.00897155870766056	-0.000599569981903699
1	D	26	50	20120529	12	2074	41.24	0.00687443555815312	-0.00352580411662361
1	D	26	50	20120529	12	2076	41.28	0.00649489528624446	-0.00651219111811228
1	D	26	50	20120529	12	2078	41.32	0.00721582671210998	-0.00850458538936496
1	D	26	50	20120529	12	2080	41.36	0.0080518107752356	-0.00940760317534705
1	D	26	50	20120529	12	2082	41.4	0.00894946869181629	-0.0103056853559965
1	D	26	50	20120529	12	2084	41.44	0.0108317657301314	-0.0135355864978970
1	D	26	50	20120529	12	2086	41.48	0.0119590636449703	-0.0152188117641047
1	D	26	50	20120529	12	2088	41.52	0.0140230376285757	-0.0186054996925977
1	D	26	50	20120529	12	2090	41.56	0.0147861472668322	-0.0226795661230821
1	D	26	50	20120529	12	2092	41.6	0.0138914450565969	-0.0236882539464447
1	D	26	50	20120529	12	2094	41.64	0.0119492348607118	-0.0235542572114098
1	D	26	50	20120529	12	2096	41.68	0.00941673192389217	-0.0233553480738621
1	D	26	50	20120529	12	2098	41.72	0.00624012542008972	-0.0219644690352681
1	D	26	50	20120529	12	2100	41.76	0.00310050767201114	-0.0193734247280341
1	D	26	50	20120529	12	2102	41.8	-0.000143104270376501	-0.0178206465208196
1	D	26	50	20120529	12	2104	41.84	-0.0031149128513575	-0.0154891938408812
1	D	26	50	20120529	12	2106	41.88	-0.0067384801373344	-0.0136185442654658
1	D	26	50	20120529	12	2108	41.92	-0.0108287463841758	-0.0120567504467912
1	D	26	50	20120529	12	2110	41.96	-0.011998350497733	-0.0105837975241050
1	D	26	50	20120529	12	2112	42	-0.0119014768687105	-0.00901614179021437
1	D	26	50	20120529	12	2114	42.04	-0.0116228060862448	-0.0060646073748636
1	D	26	50	20120529	12	2116	42.08	-0.0105194366648813	-0.0039244779909244
1	D	26	50	20120529	12	2118	42.12	-0.0089852270817409	-0.000324668078581806
1	D	26	50	20120529	12	2120	42.16	-0.0069933072791384	0.00388841554508389
1	D	26	50	20120529	12	2122	42.2	-0.0066579265328216	0.00716069359638087
1	D	26	50	20120529	12	2124	42.24	-0.0063293269405364	0.0110781429459002
1	D	26	50	20120529	12	2126	42.28	-0.0057929440205995	0.0149957690721149
1	D	26	50	20120529	12	2128	42.32	-0.0049853460520979	0.0181187174849338
1	D	26	50	20120529	12	2130	42.36	-0.0032420068099944	0.0192035988923964
1	D	26	50	20120529	12	2132	42.4	-0.0007995680638945	0.0191039887601307
1	D	26	50	20120529	12	2134	42.44	0.0019433062113959	0.0190608623175461
1	D	26	50	20120529	12	2136	42.48	0.00508314316257667	0.0185723929531024
1	D	26	50	20120529	12	2138	42.52	0.00844874516685466	0.0188677373134684
1	D	26	50	20120529	12	2140	42.56	0.0129142234849971	0.0190267939128285
1	D	26	50	20120529	12	2142	42.6	0.0173431160982809	0.0189252533790501
1	D	26	50	20120529	12	2144	42.64	0.0210173772836146	0.0183184214105036
1	D	26	50	20120529	12	2146	42.68	0.0260860813257195	0.0168894788138784
1	D	26	50	20120529	12	2148	42.72	0.0295743345367282	0.0160882313713786
1	D	26	50	20120529	12	2150	42.76	0.0334504287461499	0.0158304025612885
1	D	26	50	20120529	12	2152	42.8	0.0373977604282422	0.0162614760683032
1	D	26	50	20120529	12	2154	42.84	0.0414286014211927	0.0163566031435763
1	D	26	50	20120529	12	2156	42.88	0.0443091988842548	0.0161111098112839
1	D	26	50	20120529	12	2158	42.92	0.0475643649514471	0.0146931485829705
1	D	26	50	20120529	12	2160	42.96	0.0499746091257996	0.0123974557071703
1	D	26	50	20120529	12	2162	43	0.0511779634460228	0.00956337172817464
1	D	26	50	20120529	12	2164	43.04	0.0507088688073837	0.00698384619040611
1	D	26	50	20120529	12	2166	43.08	0.0500542293493612	0.00328836473056898
1	D	26	50	20120529	12	2168	43.12	0.0499837308032769	-0.000283302331882397
1	D	26	50	20120529	12	2170	43.16	0.0503160709904345	-0.00376410617295129
1	D	26	50	20120529	12	2172	43.2	0.0519168900323628	-0.00804174864573931
1	D	26	50	20120529	12	2174	43.24	0.0528649788045777	-0.0112735094784743
1	D	26	50	20120529	12	2176	43.28	0.0538846974937268	-0.0148775620315041
1	D	26	50	20120529	12	2178	43.32	0.0544618380485313	-0.0182926049419226
1	D	26	50	20120529	12	2180	43.36	0.0533142744533436	-0.0218962332308836
1	D	26	50	20120529	12	2182	43.4	0.0517960242702546	-0.0243750172655365
1	D	26	50	20120529	12	2184	43.44	0.0496698178188369	-0.0270892537161889
1	D	26	50	20120529	12	2186	43.48	0.0476038851494476	-0.0308142003155980
1	D	26	50	20120529	12	2188	43.52	0.0461627025344401	-0.0348945882807063
1	D	26	50	20120529	12	2190	43.56	0.0450916478929768	-0.0375550775449207
1	D	26	50	20120529	12	2192	43.6	0.0427084646951403	-0.0401315837367335
1	D	26	50	20120529	12	2194	43.64	0.0400172728544868	-0.042176762822095
1	D	26	50	20120529	12	2196	43.68	0.0371459950588007	-0.0450402624431880
1	D	26	50	20120529	12	2198	43.72	0.0348734245747453	-0.0472897812461768
1	D	26	50	20120529	12	2200	43.76	0.0328059857679121	-0.0476016153366801
1	D	26	50	20120529	12	2202	43.8	0.0312935550736322	-0.0474155755425499
1	D	26	50	20120529	12	2204	43.84	0.0284381871805228	-0.0459498138958283
1	D	26	50	20120529	12	2206	43.88	0.0248984106339029	-0.04427269803221
1	D	26	50	20120529	12	2208	43.92	0.0214223444082680	-0.0420767779232352
1	D	26	50	20120529	12	2210	43.96	0.0185138020852133	-0.0406419875535296
1	D	26	50	20120529	12	2212	44	0.0158070680375094	-0.0394053285039124
1	D	26	50	20120529	12	2214	44.04	0.0129776509632695	-0.0384401277475928
1	D	26	50	20120529	12	2216	44.08	0.0092944024507469	-0.0386574216614514
1	D	26	50	20120529	12	2218	44.12	0.0046779851190924	-0.0388921811128054
1	D	26	50	20120529	12	2220	44.16	0.000344764053303101	-0.0398614123777777
1	D	26	50	20120529	12	2222	44.2	-0.0028676927643055	-0.0389811351458786
1	D	26	50	20120529	12	2224	44.24	-0.0049987711814455	-0.0383619924482717
1	D	26	50	20120529	12	2226	44.28	-0.0077411434109213	-0.0354404393604432
1	D	26	50	20120529	12	2228	44.32	-0.0093612452547725	-0.0329602128279567
1	D	26	50	20120529	12	2230	44.36	-0.0110888344004318	-0.0290383299189193
1	D	26	50	20120529	12	2232	44.4	-0.0120359975698702	-0.0256581537367743
1	D	26	50	20120529	12	2234	44.44	-0.0131025967315052	-0.0222344848307320
1	D	26	50	20120529	12	2236	44.48	-0.013370887186423	-0.0184730868767527
1	D	26	50	20120529	12	2238	44.52	-0.0146303362875978	-0.0149291171869204
1	D	26	50	20120529	12	2240	44.56	-0.0160650630176931	-0.0143624347414097
1	D	26	50	20120529	12	2242	44.6	-0.016307225877046	-0.0155128479769255
1	D	26	50	20120529	12	2244	44.64	-0.0169030906194163	-0.0162480410394608
1	D	26	50	20120529	12	2246	44.68	-0.0167918202963288	-0.0164307291474481
1	D	26	50	20120529	12	2248	44.72	-0.0179513269250507	-0.0172692234396469
1	D	26	50	20120529	12	2250	44.76	-0.0194860456250736	-0.0164749869608826
1	D	26	50	20120529	12	2252	44.8	-0.0211222200060612	-0.0161340907816726
1	D	26	50	20120529	12	2254	44.84	-0.0225537576845733	-0.0165674765278618
1	D	26	50	20120529	12	2256	44.88	-0.0245786993738572	-0.0184303493428977
1	D	26	50	20120529	12	2258	44.92	-0.0264659673728441	-0.0195723267945140
1	D	26	50	20120529	12	2260	44.96	-0.0289069706921782	-0.0222333817441534
1	D	26	50	20120529	12	2262	45	-0.029747084258906	-0.0236909409522132
1	D	26	50	20120529	12	2264	45.04	-0.0301536706580882	-0.0264974477667426
1	D	26	50	20120529	12	2266	45.08	-0.0319678238159004	-0.0282384860833801
1	D	26	50	20120529	12	2268	45.12	-0.0329239028947428	-0.0298750847284364
1	D	26	50	20120529	12	2270	45.16	-0.0329518618968709	-0.0320023871953648
1	D	26	50	20120529	12	2272	45.2	-0.0329111325462745	-0.0339388698263223
1	D	26	50	20120529	12	2274	45.24	-0.0323973841144034	-0.0372958946253445
1	D	26	50	20120529	12	2276	45.28	-0.0324120141537062	-0.0404318495602966
1	D	26	50	20120529	12	2278	45.32	-0.0314556310189479	-0.0425515647714629
1	D	26	50	20120529	12	2280	45.36	-0.0293714903499431	-0.0453404080585983
1	D	26	50	20120529	12	2282	45.4	-0.0271568460534025	-0.047256511872122
1	D	26	50	20120529	12	2284	45.44	-0.0247338668859208	-0.0485650907524536
1	D	26	50	20120529	12	2286	45.48	-0.0215939309397907	-0.0502910959789231
1	D	26	50	20120529	12	2288	45.52	-0.0190614280029711	-0.0530958350264995
1	D	26	50	20120529	12	2290	45.56	-0.016444637937834	-0.0549537580940672
1	D	26	50	20120529	12	2292	45.6	-0.0147227622149667	-0.059289666165625
1	D	26	50	20120529	12	2294	45.64	-0.0130495354386449	-0.0612918390165547
1	D	26	50	20120529	12	2296	45.68	-0.0107234369712537	-0.0650552027273857
1	D	26	50	20120529	12	2298	45.72	-0.008536567829078	-0.0669648860113362
1	D	26	50	20120529	12	2300	45.76	-0.0064113583982219	-0.0692947321446678
1	D	26	50	20120529	12	2302	45.8	-0.0046918161277324	-0.072371070906898
1	D	26	50	20120529	12	2304	45.84	-0.0040863205910024	-0.0748625616504088
1	D	26	50	20120529	12	2306	45.88	-0.0017312307455825	-0.0763617694478805
1	D	26	50	20120529	12	2308	45.92	0.000475295965110201	-0.0779012116212017
1	D	26	50	20120529	12	2310	45.96	0.00317693884398959	-0.078940729300224
1	D	26	50	20120529	12	2312	46	0.00593012980721753	-0.0805332751928124
1	D	26	50	20120529	12	2314	46.04	0.00745924822153345	-0.0834822640237509
1	D	26	50	20120529	12	2316	46.08	0.00778515373698231	-0.0858743355538269
1	D	26	50	20120529	12	2318	46.12	0.00848681579595373	-0.089791494989566
1	D	26	50	20120529	12	2320	46.16	0.0100189747694288	-0.0932984617815388
1	D	26	50	20120529	12	2322	46.2	0.0113545580577339	-0.095357556728354
1	D	26	50	20120529	12	2324	46.24	0.0137003848043203	-0.0977992671544693
1	D	26	50	20120529	12	2326	46.28	0.0159175888274088	-0.099244310572502
1	D	26	50	20120529	12	2328	46.32	0.0188540618683203	-0.102637716015417
1	D	26	50	20120529	12	2330	46.36	0.0209083484890235	-0.105015574699191
1	D	26	50	20120529	12	2332	46.4	0.0230556903621308	-0.107520854024935
1	D	26	50	20120529	12	2334	46.44	0.0251767278629779	-0.109377857853687
1	D	26	50	20120529	12	2336	46.48	0.0275922753381893	-0.111158282018037
1	D	26	50	20120529	12	2338	46.52	0.0300494006921344	-0.112530846990998
1	D	26	50	20120529	12	2340	46.56	0.0310800088257138	-0.113930564864357
1	D	26	50	20120529	12	2342	46.6	0.0322175315046086	-0.116804458955133
1	D	26	50	20120529	12	2344	46.64	0.0331011321383793	-0.119546336209862
1	D	26	50	20120529	12	2346	46.68	0.0330772319291752	-0.121613916438051
1	D	26	50	20120529	12	2348	46.72	0.0336817375164116	-0.126082194899047
1	D	26	50	20120529	12	2350	46.76	0.0340369879632797	-0.129364301734603
1	D	26	50	20120529	12	2352	46.8	0.0345243259568735	-0.132556747430304
1	D	26	50	20120529	12	2354	46.84	0.0350021180089212	-0.135607418216377
1	D	26	50	20120529	12	2356	46.88	0.0359299835271942	-0.138495100889387
1	D	26	50	20120529	12	2358	46.92	0.0376899015948894	-0.141310163695968
1	D	26	50	20120529	12	2360	46.96	0.0394783867765446	-0.142593350371788
1	D	26	50	20120529	12	2362	47	0.0425032481651044	-0.144556420217718
1	D	26	50	20120529	12	2364	47.04	0.0447788592083189	-0.145912509602677
1	D	26	50	20120529	12	2366	47.08	0.0472273578595336	-0.146873679850344
1	D	26	50	20120529	12	2368	47.12	0.049965911712391	-0.147452871014814
1	D	26	50	20120529	12	2370	47.16	0.0521133950068545	-0.149243972491560
1	D	26	50	20120529	12	2372	47.2	0.0538246641280041	-0.150147584247238
1	D	26	50	20120529	12	2374	47.24	0.0541183255742308	-0.152344352884350
1	D	26	50	20120529	12	2376	47.28	0.0537284976057627	-0.153811811587347
1	D	26	50	20120529	12	2378	47.32	0.0531180523215643	-0.155655451097934
1	D	26	50	20120529	12	2380	47.36	0.0529531550201916	-0.157653169176142
1	D	26	50	20120529	12	2382	47.4	0.0526602006807461	-0.159114263918108
1	D	26	50	20120529	12	2384	47.44	0.0518138645743439	-0.160178388913116
1	D	26	50	20120529	12	2386	47.48	0.051471271338859	-0.160301779046433
1	D	26	50	20120529	12	2388	47.52	0.051489161140423	-0.159868110457531
1	D	26	50	20120529	12	2390	47.56	0.0516842519013524	-0.160452251369469
1	D	26	50	20120529	12	2392	47.6	0.0517709431927258	-0.161512487277180
1	D	26	50	20120529	12	2394	47.64	0.0528518266184476	-0.162920619721235
1	D	26	50	20120529	12	2396	47.68	0.0543282655775651	-0.163361854352696
1	D	26	50	20120529	12	2398	47.72	0.0560374133783711	-0.163498255250787
1	D	26	50	20120529	12	2400	47.76	0.05828580081051	-0.165270476976475
1	D	26	50	20120529	12	2402	47.8	0.0597356525546549	-0.166866841245681
1	D	26	50	20120529	12	2404	47.84	0.0616356484757031	-0.169546068839597
1	D	26	50	20120529	12	2406	47.88	0.0626449726951688	-0.171843175928960
1	D	26	50	20120529	12	2408	47.92	0.0638710958537463	-0.174878078233812
1	D	26	50	20120529	12	2410	47.96	0.0652565301701251	-0.175202428114343
1	D	26	50	20120529	12	2412	48	0.0669370401462931	-0.176108514743755
1	D	26	50	20120529	12	2414	48.04	0.0688038727593037	-0.176344617697993
1	D	26	50	20120529	12	2416	48.08	0.0708066820063364	-0.176893049717482
1	D	26	50	20120529	12	2418	48.12	0.0733605395679479	-0.175996650450971
1	D	26	50	20120529	12	2420	48.16	0.0753246700740498	-0.176394256594033
1	D	26	50	20120529	12	2422	48.2	0.0781018319571599	-0.176193791821566
1	D	26	50	20120529	12	2424	48.24	0.0806766905901726	-0.176998903602625
1	D	26	50	20120529	12	2426	48.28	0.0827922126581265	-0.177542103031933
1	D	26	50	20120529	12	2428	48.32	0.0840403268375989	-0.178534103135259
1	D	26	50	20120529	12	2430	48.36	0.0863126144789419	-0.179152468015407
1	D	26	50	20120529	12	2432	48.4	0.0882610472145014	-0.179437078494835
1	D	26	50	20120529	12	2434	48.44	0.0903352035357559	-0.178340143745180
1	D	26	50	20120529	12	2436	48.48	0.0934237045346225	-0.177063250319713
1	D	26	50	20120529	12	2438	48.52	0.0953791376273158	-0.176413136345090
1	D	26	50	20120529	12	2440	48.56	0.0976272422167422	-0.175963911407002
1	D	26	50	20120529	12	2442	48.6	0.100673458230094	-0.174501614583509
1	D	26	50	20120529	12	2444	48.64	0.102364857650692	-0.173674299649520
1	D	26	50	20120529	12	2446	48.68	0.103568211970915	-0.172388920942679
1	D	26	50	20120529	12	2448	48.72	0.105523645063609	-0.171355555092653
1	D	26	50	20120529	12	2450	48.76	0.106549091317685	-0.171122068433506
1	D	26	50	20120529	12	2452	48.8	0.107818560121949	-0.170108572284031
1	D	26	50	20120529	12	2454	48.84	0.109408560430126	-0.167573877316190
1	D	26	50	20120529	12	2456	48.88	0.110694009847645	-0.166277114190172
1	D	26	50	20120529	12	2458	48.92	0.111447290701643	-0.164829454477049
1	D	26	50	20120529	12	2460	48.96	0.112567772107111	-0.163686345654582
1	D	26	50	20120529	12	2462	49	0.112676595840736	-0.161603279787885
1	D	26	50	20120529	12	2464	49.04	0.113892748793698	-0.159349094080140
1	D	26	50	20120529	12	2466	49.08	0.114615765477461	-0.157050643487893
1	D	26	50	20120529	12	2468	49.12	0.115284264228395	-0.154342848780018
1	D	26	50	20120529	12	2470	49.16	0.115846696962151	-0.153108664604135
1	D	26	50	20120529	12	2472	49.2	0.116356167397996	-0.152088663072273
1	D	26	50	20120529	12	2474	49.24	0.117005857108550	-0.150419325383248
1	D	26	50	20120529	12	2476	49.28	0.117727176736038	-0.148343189163006
1	D	26	50	20120529	12	2478	49.32	0.118778078834238	-0.146343349764454
1	D	26	50	20120529	12	2480	49.36	0.120199151332388	-0.144557410167211
1	D	26	50	20120529	12	2482	49.4	0.120876064654018	-0.143432191146309
1	D	26	50	20120529	12	2484	49.44	0.122472570344581	-0.142576733362430
1	D	26	50	20120529	12	2486	49.48	0.124276258322032	-0.141781379654951
1	D	26	50	20120529	12	2488	49.52	0.125948495148860	-0.141919336187961
1	D	26	50	20120529	12	2490	49.56	0.128196316895574	-0.141252605203980
1	D	26	50	20120529	12	2492	49.6	0.130446472094666	-0.140723547910296
1	D	26	50	20120529	12	2494	49.64	0.132920780143394	-0.139572943755949
1	D	26	50	20120529	12	2496	49.68	0.135086789635524	-0.138850846311002
1	D	26	50	20120529	12	2498	49.72	0.136287951924726	-0.140277292820689
1	D	26	50	20120529	12	2500	49.76	0.136793674694630	-0.140881727697247
1	D	26	50	20120529	12	2502	49.8	0.137812686276998	-0.142592148290260
1	D	26	50	20120529	12	2504	49.84	0.139450416292905	-0.143682436236171
1	D	26	50	20120529	12	2506	49.88	0.142100157534045	-0.144500346649970
1	D	26	50	20120529	12	2508	49.92	0.144527075286298	-0.144791547364598
1	D	26	50	20120529	12	2510	49.96	0.147006014884443	-0.146162097083233
1	D	26	50	20120529	12	2512	50	0.148018499871220	-0.146941420679982
1	D	26	50	20120529	12	2514	50.04	0.148457139420794	-0.147651122543055
1	D	26	50	20120529	12	2516	50.08	0.150035719954453	-0.148338112136317
1	D	26	50	20120529	12	2518	50.12	0.150925564341102	-0.147830105411509
1	D	26	50	20120529	12	2520	50.16	0.152719246757599	-0.147114053729541
1	D	26	50	20120529	12	2522	50.2	0.154887801834142	-0.146844787467265
1	D	26	50	20120529	12	2524	50.24	0.158127219219103	-0.145299597930026
1	D	26	50	20120529	12	2526	50.28	0.160019954567723	-0.144635814167109
1	D	26	50	20120529	12	2528	50.32	0.162148501542586	-0.143094165820631
1	D	26	50	20120529	12	2530	50.36	0.164440772021565	-0.142145398225906
1	D	26	50	20120529	12	2532	50.4	0.166246729811783	-0.141755068211623
1	D	26	50	20120529	12	2534	50.44	0.168323332722501	-0.141167632182085
1	D	26	50	20120529	12	2536	50.48	0.170575559744462	-0.140974500106939
1	D	26	50	20120529	12	2538	50.52	0.172590460517453	-0.140778277975160
1	D	26	50	20120529	12	2540	50.56	0.174585420879214	-0.140634523166545
1	D	26	50	20120529	12	2542	50.6	0.176260132579776	-0.138917385059111
1	D	26	50	20120529	12	2544	50.64	0.177092043707842	-0.137845057625442
1	D	26	50	20120529	12	2546	50.68	0.178510853464293	-0.135897331996663
1	D	26	50	20120529	12	2548	50.72	0.179435324870017	-0.133588345513377
1	D	26	50	20120529	12	2550	50.76	0.181495409766325	-0.131434922521951
1	D	26	50	20120529	12	2552	50.8	0.182733907293574	-0.129654781200314
1	D	26	50	20120529	12	2554	50.84	0.182528139220248	-0.127777412696264
1	D	26	50	20120529	12	2556	50.88	0.182702228909777	-0.126231535851234
1	D	26	50	20120529	12	2558	50.92	0.183208022390359	-0.123590279891468
1	D	26	50	20120529	12	2560	50.96	0.183709856072967	-0.120493364321905
1	D	26	50	20120529	12	2562	51	0.184340241768395	-0.118431794501356
1	D	26	50	20120529	12	2564	51.04	0.186118544612401	-0.116167002191893
1	D	26	50	20120529	12	2566	51.08	0.187184790927752	-0.114494058258284
1	D	26	50	20120529	12	2568	51.12	0.188249128054794	-0.112251681233785
1	D	26	50	20120529	12	2570	51.16	0.188921303760990	-0.109980029988545
1	D	26	50	20120529	12	2572	51.2	0.189802853785096	-0.107764876575122
1	D	26	50	20120529	12	2574	51.24	0.190663897712546	-0.105673466848407
1	D	26	50	20120529	12	2576	51.28	0.191625421513604	-0.104108073856216
1	D	26	50	20120529	12	2578	51.32	0.192104839911248	-0.101671383888247
1	D	26	50	20120529	12	2580	51.36	0.19355483307675	-0.100522618211532
1	D	26	50	20120529	12	2582	51.4	0.195049515390822	-0.099418258840674
1	D	26	50	20120529	12	2584	51.44	0.196111377644129	-0.097749698969108
1	D	26	50	20120529	12	2586	51.48	0.197713257346229	-0.0960558953854539
1	D	26	50	20120529	12	2588	51.52	0.199085751608513	-0.09413468626097
1	D	26	50	20120529	12	2590	51.56	0.200891914459697	-0.0922648837994784
1	D	26	50	20120529	12	2592	51.6	0.202490895023994	-0.0905414524416925
1	D	26	50	20120529	12	2594	51.64	0.203371737941319	-0.0880314355005146
1	D	26	50	20120529	12	2596	51.68	0.204507987828007	-0.08640303929412
1	D	26	50	20120529	12	2598	51.72	0.206732404340264	-0.0845887447149516
1	D	26	50	20120529	12	2600	51.76	0.208152981863668	-0.0834241398463374
1	D	26	50	20120529	12	2602	51.8	0.210096111298368	-0.0815319220998822
1	D	26	50	20120529	12	2604	51.84	0.210333557755491	-0.0802875555863501
1	D	26	50	20120529	12	2606	51.88	0.211462312310299	-0.0790272791702413
1	D	26	50	20120529	12	2608	51.92	0.212279798460029	-0.076884674912568
1	D	26	50	20120529	12	2610	51.96	0.21246315124839	-0.0750537633240416
1	D	26	50	20120529	12	2612	52	0.213539297058678	-0.0737075027233406
1	D	26	50	20120529	12	2614	52.04	0.214125771422994	-0.0723177550555965
1	D	26	50	20120529	12	2616	52.08	0.213653353382483	-0.0713688884659223
1	D	26	50	20120529	12	2618	52.12	0.213172096507208	-0.0697401387061372
1	D	26	50	20120529	12	2620	52.16	0.212704203950097	-0.067977816475386
1	D	26	50	20120529	12	2622	52.2	0.212704133239419	-0.0666485264374334
1	D	26	50	20120529	12	2624	52.24	0.212900850345945	-0.0647618241238715
1	D	26	50	20120529	12	2626	52.28	0.212808997175069	-0.06321036113527
1	D	26	50	20120529	12	2628	52.32	0.212903466641035	-0.0615418719743823
1	D	26	50	20120529	12	2630	52.36	0.213048989216603	-0.0598972830226986
1	D	26	50	20120529	12	2632	52.4	0.213495315016888	-0.0584171671083189
1	D	26	50	20120529	12	2634	52.44	0.213846039980357	-0.0580452289414148
1	D	26	50	20120529	12	2636	52.48	0.214135246653862	-0.0577206669288501
1	D	26	50	20120529	12	2638	52.52	0.215193785505298	-0.0576591486388869
1	D	26	50	20120529	12	2640	52.56	0.216563451340457	-0.057951183739517
1	D	26	50	20120529	12	2642	52.6	0.216999029117668	-0.058413631574413
1	D	26	50	20120529	12	2644	52.64	0.217563300329054	-0.0585790945612106
1	D	26	50	20120529	12	2646	52.68	0.21766795213267	-0.0590500276774809
1	D	26	50	20120529	12	2648	52.72	0.217740077024351	-0.0594530785427572
1	D	26	50	20120529	12	2650	52.76	0.218183432976155	-0.0599247187658086
1	D	26	50	20120529	12	2652	52.8	0.218190504043967	-0.0608948692695966
1	D	26	50	20120529	12	2654	52.84	0.218911752960777	-0.0618551202784479
1	D	26	50	20120529	12	2656	52.88	0.219327531748115	-0.0620686665263662
1	D	26	50	20120529	12	2658	52.92	0.221524512517262	-0.0619873492465298
1	D	26	50	20120529	12	2660	52.96	0.223821902449337	-0.0614449983453597
1	D	26	50	20120529	12	2662	53	0.225721898370385	-0.0616436953508731
1	D	26	50	20120529	12	2664	53.04	0.226240914747776	-0.0607767824371384
1	D	26	50	20120529	12	2666	53.08	0.224912261105926	-0.0611522561379485
1	D	26	50	20120529	12	2668	53.12	0.224982264677264	-0.0606480890029625
1	D	26	50	20120529	12	2670	53.16	0.224817508797247	-0.0606106123435596
1	D	26	50	20120529	12	2672	53.2	0.222461429002334	-0.0606473818961813
1	D	26	50	20120529	12	2674	53.24	0.220123733983731	-0.0605752570045002
1	D	26	50	20120529	12	2676	53.28	0.217011049932948	-0.0605300021705043
1	D	26	50	20120529	12	2678	53.32	0.213689840092393	-0.0606664030685952
1	D	26	50	20120529	12	2680	53.36	0.210032188845349	-0.0612000565563567
1	D	26	50	20120529	12	2682	53.4	0.207236995739319	-0.0614072388432443
1	D	26	50	20120529	12	2684	53.44	0.203468682281019	-0.0609781664484204
1	D	26	50	20120529	12	2686	53.48	0.199952876654282	-0.0601608217200468
1	D	26	50	20120529	12	2688	53.52	0.196619999551837	-0.0598407851908818
1	D	26	50	20120529	12	2690	53.56	0.192693082042517	-0.0590343299069385
1	D	26	50	20120529	12	2692	53.6	0.189030127494615	-0.0583924183709774
1	D	26	50	20120529	12	2694	53.64	0.185625903317949	-0.0578948273290564
1	D	26	50	20120529	12	2696	53.68	0.181805546800554	-0.0569521125683785
1	D	26	50	20120529	12	2698	53.72	0.178883923002047	-0.0561783963284042
1	D	26	50	20120529	12	2700	53.76	0.175288921415817	-0.055930979665667
1	D	26	50	20120529	12	2702	53.8	0.171688545818049	-0.0551274942302047
1	D	26	50	20120529	12	2704	53.84	0.168204135732396	-0.0539336858515275
1	D	26	50	20120529	12	2706	53.88	0.165831651060159	-0.0537323018402455
1	D	26	50	20120529	12	2708	53.92	0.162769313012196	-0.0528305992728765
1	D	26	50	20120529	12	2710	53.96	0.160135552384311	-0.0517379071639089
1	D	26	50	20120529	12	2712	54	0.156635373817437	-0.0506758327785667
1	D	26	50	20120529	12	2714	54.04	0.154327801547713	-0.0490957319653272
1	D	26	50	20120529	12	2716	54.08	0.151767438603715	-0.0479579264437200
1	D	26	50	20120529	12	2718	54.12	0.148730839242587	-0.0454677792030934
1	D	26	50	20120529	12	2720	54.16	0.147475088309878	-0.043810250197314
1	D	26	50	20120529	12	2722	54.2	0.145651177078486	-0.040431269732736
1	D	26	50	20120529	12	2724	54.24	0.143440337016428	-0.0370008118944876
1	D	26	50	20120529	12	2726	54.28	0.141211395020772	-0.0338302865090033
1	D	26	50	20120529	12	2728	54.32	0.139485276657217	-0.0310309214729639
1	D	26	50	20120529	12	2730	54.36	0.137290841472483	-0.0277778060154371
1	D	26	50	20120529	12	2732	54.4	0.135108497813707	-0.0253172865489423
1	D	26	50	20120529	12	2734	54.44	0.132762600356442	-0.0221449226858269
1	D	26	50	20120529	12	2736	54.48	0.130990590762789	-0.0188762508791140
1	D	26	50	20120529	12	2738	54.52	0.129060754935574	-0.0166613095977252
1	D	26	50	20120529	12	2740	54.56	0.127794680243860	-0.0130186490144428
1	D	26	50	20120529	12	2742	54.6	0.126779062774042	-0.0102088187980418
1	D	26	50	20120529	12	2744	54.64	0.125073026243073	-0.00630551865521388
1	D	26	50	20120529	12	2746	54.68	0.124726897473682	-0.00338028861212324
1	D	26	50	20120529	12	2748	54.72	0.123397960989120	-0.000611682721065428
1	D	26	50	20120529	12	2750	54.76	0.123464782579942	0.00262326009218489
1	D	26	50	20120529	12	2752	54.8	0.123372575855675	0.00544079777250082
1	D	26	50	20120529	12	2754	54.84	0.123203435913616	0.00871060095006367
1	D	26	50	20120529	12	2756	54.88	0.124342372806073	0.0108990257271579
1	D	26	50	20120529	12	2758	54.92	0.126157515913379	0.0135628383932438
1	D	26	50	20120529	12	2760	54.96	0.128451370311548	0.0167026753444246
1	D	26	50	20120529	12	2762	55	0.130770680553840	0.0182202679182071
1	D	26	50	20120529	12	2764	55.04	0.132202713207099	0.0216085821922968
1	D	26	50	20120529	12	2766	55.08	0.133884849528863	0.0240061691552661
1	D	26	50	20120529	12	2768	55.12	0.135438575259165	0.0264970942133519
1	D	26	50	20120529	12	2770	55.16	0.136734277725011	0.0282193234896099
1	D	26	50	20120529	12	2772	55.2	0.138263820403395	0.0297048841262047
1	D	26	50	20120529	12	2774	55.24	0.138392160284181	0.0304858835660252
1	D	26	50	20120529	12	2776	55.28	0.138052112633108	0.0301810498326557
1	D	26	50	20120529	12	2778	55.32	0.138115045136634	0.0318349725938510
1	D	26	50	20120529	12	2780	55.36	0.136507084316216	0.0333594948140892
1	D	26	50	20120529	12	2782	55.4	0.134973157575788	0.0357179080613807
1	D	26	50	20120529	12	2784	55.44	0.133583339197365	0.0368574106392629
1	D	26	50	20120529	12	2786	55.48	0.133530235478098	0.0372456829728124
1	D	26	50	20120529	12	2788	55.52	0.133689758767934	0.0367283636516963
1	D	26	50	20120529	12	2790	55.56	0.134222139463489	0.0364774114550532
1	D	26	50	20120529	12	2792	55.6	0.133766550564371	0.0365511626923309
1	D	26	50	20120529	12	2794	55.64	0.134273475415804	0.0369945893548130
1	D	26	50	20120529	12	2796	55.68	0.135454414451063	0.0365207571007399
1	D	26	50	20120529	12	2798	55.72	0.136128640766925	0.0364843411015088
1	D	26	50	20120529	12	2800	55.76	0.137160804535423	0.0356402677368064
1	D	26	50	20120529	12	2802	55.8	0.139025798670802	0.0357523441616245
1	D	26	50	20120529	12	2804	55.84	0.141376787296891	0.035434994638228
1	D	26	50	20120529	12	2806	55.88	0.144612649348957	0.0351307973009615
1	D	26	50	20120529	12	2808	55.92	0.147255460943642	0.0350222564100494
1	D	26	50	20120529	12	2810	55.96	0.149161962247077	0.0354294084946566
1	D	26	50	20120529	12	2812	56	0.150018692823163	0.0355725269071688
1	D	26	50	20120529	12	2814	56.04	0.152354407942778	0.0355518793891581
1	D	26	50	20120529	12	2816	56.08	0.154563126684492	0.0353244738483285
1	D	26	50	20120529	12	2818	56.12	0.156089628803718	0.0352503690576602
1	D	26	50	20120529	12	2820	56.16	0.159037415553128	0.0353148571961044
1	D	26	50	20120529	12	2822	56.2	0.162177111082953	0.0364234592076486
1	D	26	50	20120529	12	2824	56.24	0.164401386173853	0.0374080346897728
1	D	26	50	20120529	12	2826	56.28	0.167485220267964	0.0386743215135217
1	D	26	50	20120529	12	2828	56.32	0.170116576732793	0.0397213345244246
1	D	26	50	20120529	12	2830	56.36	0.173656918964838	0.0414729794427799
1	D	26	50	20120529	12	2832	56.4	0.176256314203158	0.042379419625583
1	D	26	50	20120529	12	2834	56.44	0.179243416089603	0.0435812183108876
1	D	26	50	20120529	12	2836	56.48	0.182026022694928	0.0439452368818424
1	D	26	50	20120529	12	2838	56.52	0.185399558437291	0.0448044423316622
1	D	26	50	20120529	12	2840	56.56	0.188153032243231	0.0450703144813883
1	D	26	50	20120529	12	2842	56.6	0.191368176066608	0.0457895127885332
1	D	26	50	20120529	12	2844	56.64	0.194327559367230	0.0464264745770260
1	D	26	50	20120529	12	2846	56.68	0.197160794818088	0.0474625274328206
1	D	26	50	20120529	12	2848	56.72	0.199681064807594	0.0488596290110889
1	D	26	50	20120529	12	2850	56.76	0.202005536929388	0.05101397124133
1	D	26	50	20120529	12	2852	56.8	0.203267015427025	0.0532795413682517
1	D	26	50	20120529	12	2854	56.84	0.203932615040156	0.0555357069749836
1	D	26	50	20120529	12	2856	56.88	0.204873279191168	0.0583299808421985
1	D	26	50	20120529	12	2858	56.92	0.204245721922865	0.061142498064368
1	D	26	50	20120529	12	2860	56.96	0.203951494791213	0.0628000270701474
1	D	26	50	20120529	12	2862	57	0.204341252049003	0.0638499392188532
1	D	26	50	20120529	12	2864	57.04	0.204638307607780	0.0659726030652971
1	D	26	50	20120529	12	2866	57.08	0.206134686978127	0.0677133585392221
1	D	26	50	20120529	12	2868	57.12	0.20813862759601	0.0686707811209488
1	D	26	50	20120529	12	2870	57.16	0.209672907889828	0.0693766151099292
1	D	26	50	20120529	12	2872	57.2	0.210002207517827	0.0709395332283857
1	D	26	50	20120529	12	2874	57.24	0.210307111961874	0.0734743696175832
1	D	26	50	20120529	12	2876	57.28	0.210214268841505	0.076091583946789
1	D	26	50	20120529	12	2878	57.32	0.209582822485905	0.0780566336917064
1	D	26	50	20120529	12	2880	57.36	0.208555891307588	0.0812006425728962
1	D	26	50	20120529	12	2882	57.4	0.207959588159013	0.0837443177968585
1	D	26	50	20120529	12	2884	57.44	0.207507817636513	0.0865083274938387
1	D	26	50	20120529	12	2886	57.48	0.206832884213871	0.088467366831116
1	D	26	50	20120529	12	2888	57.52	0.205675774677137	0.0908633274484885
1	D	26	50	20120529	12	2890	57.56	0.2047946489171	0.0935970729752338
1	D	26	50	20120529	12	2892	57.6	0.204107765389856	0.0962808260525492
1	D	26	50	20120529	12	2894	57.64	0.203085571826972	0.099765165427524
1	D	26	50	20120529	12	2896	57.68	0.201895935378304	0.101694435569313
1	D	26	50	20120529	12	2898	57.72	0.200200505449053	0.104146469754434
1	D	26	50	20120529	12	2900	57.76	0.199534552282532	0.105843384607925
1	D	26	50	20120529	12	2902	57.8	0.198235102150745	0.107468103859057
1	D	26	50	20120529	12	2904	57.84	0.196008140054076	0.109079883056094
1	D	26	50	20120529	12	2906	57.88	0.194656576152516	0.111581202583863
1	D	26	50	20120529	12	2908	57.92	0.193631200609118	0.114227266869742
1	D	26	50	20120529	12	2910	57.96	0.193166490032522	0.116441359622993
1	D	26	50	20120529	12	2912	58	0.192531720275051	0.119495848785684
1	D	26	50	20120529	12	2914	58.04	0.19119295500623	0.122581167804036
1	D	26	50	20120529	12	2916	58.08	0.189746992349382	0.124589987458708
1	D	26	50	20120529	12	2918	58.12	0.188631319270026	0.126631970421419
1	D	26	50	20120529	12	2920	58.16	0.187777629253099	0.128066902212481
1	D	26	50	20120529	12	2922	58.2	0.187519181724576	0.129231860634486
1	D	26	50	20120529	12	2924	58.24	0.186685290697522	0.129601889613081
1	D	26	50	20120529	12	2926	58.28	0.185690250035037	0.129911036697815
1	D	26	50	20120529	12	2928	58.32	0.184161697306146	0.131377364029962
1	D	26	50	20120529	12	2930	58.36	0.182832407268193	0.133064450099195
1	D	26	50	20120529	12	2932	58.4	0.182497733628657	0.134210882323533
1	D	26	50	20120529	12	2934	58.44	0.183482804085528	0.135921302916545
1	D	26	50	20120529	12	2936	58.48	0.184658298398573	0.138055068339453
1	D	26	50	20120529	12	2938	58.52	0.186016579814554	0.139628451638272
1	D	26	50	20120529	12	2940	58.56	0.187737677719962	0.141124689587262
1	D	26	50	20120529	12	2942	58.6	0.188735476098895	0.141862131249362
1	D	26	50	20120529	12	2944	58.64	0.189498302894439	0.142451292619446
1	D	26	50	20120529	12	2946	58.68	0.190780146067373	0.143350166759691
1	D	26	50	20120529	12	2948	58.72	0.192813078063285	0.144914994066456
1	D	26	50	20120529	12	2950	58.76	0.194459929756668	0.146792362570507
1	D	26	50	20120529	12	2952	58.8	0.196187815887176	0.149175595265818
1	D	26	50	20120529	12	2954	58.84	0.19701979772592	0.150347554044957
1	D	26	50	20120529	12	2956	58.88	0.197831556310722	0.151618932037530
1	D	26	50	20120529	12	2958	58.92	0.199399707019359	0.153946939693230
1	D	26	50	20120529	12	2960	58.96	0.200794970119997	0.156498746645176
1	D	26	50	20120529	12	2962	59	0.20184233668429	0.158769125098210
1	D	26	50	20120529	12	2964	59.04	0.202658267199101	0.161167702010673
1	D	26	50	20120529	12	2966	59.08	0.203561525401389	0.163368642577794
1	D	26	50	20120529	12	2968	59.12	0.204302502597394	0.165638526056081
1	D	26	50	20120529	12	2970	59.16	0.20418915338037	0.168226749007258
1	D	26	50	20120529	12	2972	59.2	0.203760010274868	0.170026265054700
1	D	26	50	20120529	12	2974	59.24	0.203101198886837	0.171737251333137
1	D	26	50	20120529	12	2976	59.28	0.202370828292549	0.174381052877315
1	D	26	50	20120529	12	2978	59.32	0.200678085369067	0.175198397605689
1	D	26	50	20120529	12	2980	59.36	0.19922019382082	0.177405822341994
1	D	26	50	20120529	12	2982	59.4	0.198341090386177	0.179700553552572
1	D	26	50	20120529	12	2984	59.44	0.196825845406908	0.181842295139972
1	D	26	50	20120529	12	2986	59.48	0.195776385099436	0.183873219659731
1	D	26	50	20120529	12	2988	59.52	0.194629140409406	0.187124814130572
1	D	26	50	20120529	12	2990	59.56	0.194045444974740	0.189469205450392
1	D	26	50	20120529	12	2992	59.6	0.193000638136995	0.191240918059198
1	D	26	50	20120529	12	2994	59.64	0.190742740118649	0.193730747101773
1	D	26	50	20120529	12	2996	59.68	0.188468543288997	0.195248339675555
1	D	26	50	20120529	12	2998	59.72	0.186386396661115	0.196077493087175
1	D	26	50	20120529	12	3000	59.76	0.183741110192696	0.196250734248565
1	D	26	50	20120529	12	3002	59.8	0.181353210592629	0.196913293302537
1	D	26	50	20120529	12	3004	59.84	0.178364553071266	0.196579963165886
1	D	26	50	20120529	12	3006	59.88	0.175055859020738	0.196627480741582
1	D	26	50	20120529	12	3008	59.92	0.171686636629740	0.196459755013084
1	D	26	50	20120529	12	3010	59.96	0.168499989209645	0.196915556044237
1	D	26	50	20120529	12	3012	60	0.166361627592658	0.196669553595062
1	D	26	50	20120529	12	3014	60.04	0.163488582030019	0.196465270445977
1	D	26	50	20120529	12	3016	60.08	0.160254346323550	0.196452471813238
1	D	26	50	20120529	12	3018	60.12	0.157299347084972	0.196593186062694
1	D	26	50	20120529	12	3020	60.16	0.153895476461696	0.196700524872078
1	D	26	50	20120529	12	3022	60.2	0.151667029440786	0.196372073772217
1	D	26	50	20120529	12	3024	60.24	0.147946304268861	0.195679038415976
1	D	26	50	20120529	12	3026	60.28	0.145403548283714	0.195127495126651
1	D	26	50	20120529	12	3028	60.32	0.142545846938227	0.194606640271629
1	D	26	50	20120529	12	3030	60.36	0.139167927133821	0.193450591395067
1	D	26	50	20120529	12	3032	60.4	0.136857172883581	0.192560980353656
1	D	26	50	20120529	12	3034	60.44	0.134591956310050	0.190490218144951
1	D	26	50	20120529	12	3036	60.48	0.132047715400663	0.188872428540274
1	D	26	50	20120529	12	3038	60.52	0.129735617647539	0.187465144624357
1	D	26	50	20120529	12	3040	60.56	0.127365183584967	0.186111954377200
1	D	26	50	20120529	12	3042	60.6	0.124786365153980	0.184487730100815
1	D	26	50	20120529	12	3044	60.64	0.120917854664786	0.183516801779568
1	D	26	50	20120529	12	3046	60.68	0.118896943484155	0.183249515416279
1	D	26	50	20120529	12	3048	60.72	0.117138863894091	0.182521407563691
1	D	26	50	20120529	12	3050	60.76	0.115260929704616	0.181891941107079
1	D	26	50	20120529	12	3052	60.8	0.112935396922650	0.180499506433566
1	D	26	50	20120529	12	3054	60.84	0.109988034437308	0.178251048290749
1	D	26	50	20120529	12	3056	60.88	0.106667602414212	0.175968366179723
1	D	26	50	20120529	12	3058	60.92	0.103820012695696	0.174280573003709
1	D	26	50	20120529	12	3060	60.96	0.101087681382513	0.173748899414935
1	D	26	50	20120529	12	3062	61	0.0976290806943733	0.172656560859358
1	D	26	50	20120529	12	3064	61.04	0.094596158288508	0.171142786662194
1	D	26	50	20120529	12	3066	61.08	0.0919011622133717	0.169204819106996
1	D	26	50	20120529	12	3068	61.12	0.0900177125910032	0.168264084245305
1	D	26	50	20120529	12	3070	61.16	0.0890669368130198	0.167219404686780
1	D	26	50	20120529	12	3072	61.2	0.0873750424176747	0.163899326217075
1	D	26	50	20120529	12	3074	61.24	0.0866081144027998	0.161484273716610
1	D	26	50	20120529	12	3076	61.28	0.0853095127991507	0.158821663132052
1	D	26	50	20120529	12	3078	61.32	0.084366939459829	0.156691150400337
1	D	26	50	20120529	12	3080	61.36	0.0838070523104855	0.153954505735789
1	D	26	50	20120529	12	3082	61.4	0.0826349521099907	0.150200900098538
1	D	26	50	20120529	12	3084	61.44	0.0817497958413013	0.147469912288240
1	D	26	50	20120529	12	3086	61.48	0.0805420574590347	0.143613351903648
1	D	26	50	20120529	12	3088	61.52	0.0792416173777546	0.141004905698529
1	D	26	50	20120529	12	3090	61.56	0.078629828590672	0.139502445209864
1	D	26	50	20120529	12	3092	61.6	0.0788819121581649	0.139731194253578
1	D	26	50	20120529	12	3094	61.64	0.0792309400653586	0.140083616273321
1	D	26	50	20120529	12	3096	61.68	0.0791776949247353	0.140677090994771
1	D	26	50	20120529	12	3098	61.72	0.0789836648239777	0.141142650099504
1	D	26	50	20120529	12	3100	61.76	0.0790714874862011	0.141285344247948
1	D	26	50	20120529	12	3102	61.8	0.0791782606101602	0.142294385624701
1	D	26	50	20120529	12	3104	61.84	0.0783747044640198	0.142791057427806
1	D	26	50	20120529	12	3106	61.88	0.0783459959287037	0.144542278082093
1	D	26	50	20120529	12	3108	61.92	0.0782250099584426	0.146218898970964
1	D	26	50	20120529	12	3110	61.96	0.0783136104381253	0.146742652963789
1	D	26	50	20120529	12	3112	62	0.077654304075347	0.147966230537955
1	D	26	50	20120529	12	3114	62.04	0.0751635204386174	0.150324078099821
1	D	26	50	20120529	12	3116	62.08	0.072257523699975	0.152100118202127
1	D	26	50	20120529	12	3118	62.12	0.0696795537971251	0.153754606648748
1	D	26	50	20120529	12	3120	62.16	0.0663662635525193	0.155130424312902
1	D	26	50	20120529	12	3122	62.2	0.0636588223980341	0.157255209479690
1	D	26	50	20120529	12	3124	62.24	0.0603254503208426	0.158508273406630
1	D	26	50	20120529	12	3126	62.28	0.0579299139675388	0.160282970006052
1	D	26	50	20120529	12	3128	62.32	0.0549365895414199	0.162487163264367
1	D	26	50	20120529	12	3130	62.36	0.0522992933796285	0.165158400551656
1	D	26	50	20120529	12	3132	62.4	0.0501571133860238	0.166493064601145
1	D	26	50	20120529	12	3134	62.44	0.0480449147199415	0.168527481521297
1	D	26	50	20120529	12	3136	62.48	0.0456343169921984	0.171499522033302
1	D	26	50	20120529	12	3138	62.52	0.0429609583845664	0.173383749473130
1	D	26	50	20120529	12	3140	62.56	0.0404811349029452	0.174900493518775
1	D	26	50	20120529	12	3142	62.6	0.0375233072372419	0.176241875082686
1	D	26	50	20120529	12	3144	62.64	0.0349671162232525	0.178069746112053
1	D	26	50	20120529	12	3146	62.68	0.0328090263270712	0.179833270424332
1	D	26	50	20120529	12	3148	62.72	0.0301149494907505	0.181951762340767
1	D	26	50	20120529	12	3150	62.76	0.0281286865423975	0.184483911724196
1	D	26	50	20120529	12	3152	62.8	0.02702772128409	0.186658265076345
1	D	26	50	20120529	12	3154	62.84	0.0261848500009156	0.188628264568731
1	D	26	50	20120529	12	3156	62.88	0.0258723088036311	0.190646347322237
1	D	26	50	20120529	12	3158	62.92	0.0262972799791243	0.193838934439294
1	D	26	50	20120529	12	3160	62.96	0.0259691824326537	0.195852774552114
1	D	26	50	20120529	12	3162	63	0.0266430551951245	0.197643876028859
1	D	26	50	20120529	12	3164	63.04	0.0277715976178982	0.199288606401899
1	D	26	50	20120529	12	3166	63.08	0.0293845081857848	0.200587561558939
1	D	26	50	20120529	12	3168	63.12	0.0322454622224655	0.203034151021844
1	D	26	50	20120529	12	3170	63.16	0.0336603828916198	0.204170471619211
1	D	26	50	20120529	12	3172	63.2	0.0355596717058869	0.206898489581029
1	D	26	50	20120529	12	3174	63.24	0.0373366310470086	0.209651256280188
1	D	26	50	20120529	12	3176	63.28	0.0397662499471656	0.212133201082153
1	D	26	50	20120529	12	3178	63.32	0.0416393758105288	0.213870562443528
1	D	26	50	20120529	12	3180	63.36	0.044445175518277	0.216969104358688
1	D	26	50	20120529	12	3182	63.4	0.0463197155952026	0.219272151145012
1	D	26	50	20120529	12	3184	63.44	0.0481072815380421	0.221447211603942
1	D	26	50	20120529	12	3186	63.48	0.0490576330519569	0.221211037939026
1	D	26	50	20120529	12	3188	63.52	0.049914646470755	0.220741519036318
1	D	26	50	20120529	12	3190	63.56	0.0500376830506814	0.221550449193995
1	D	26	50	20120529	12	3192	63.6	0.0501352637864852	0.220949408429987
1	D	26	50	20120529	12	3194	63.64	0.0513811859349359	0.220110779787499
1	D	26	50	20120529	12	3196	63.68	0.0528512609330227	0.219436907025029
1	D	26	50	20120529	12	3198	63.72	0.0555920068169018	0.218127345266271
1	D	26	50	20120529	12	3200	63.76	0.0602419410099845	0.217219420159228
1	D	26	50	20120529	12	3202	63.8	0.0649986483270264	0.217743386284087
1	D	26	50	20120529	12	3204	63.84	0.067608579456386	0.217401853708774
1	D	26	50	20120529	12	3206	63.88	0.0692087621022111	0.216046330009239
1	D	26	50	20120529	12	3208	63.92	0.0693869530110701	0.214664643358801
1	D	26	50	20120529	12	3210	63.96	0.0682789166849508	0.212597770237392
1	D	26	50	20120529	12	3212	64	0.0660239531597469	0.209086985068801
1	D	26	50	20120529	12	3214	64.04	0.0646267101601223	0.204637869201575
1	D	26	50	20120529	12	3216	64.08	0.0638114160414142	0.201663070973124
1	D	26	50	20120529	12	3218	64.12	0.0629529884090537	0.200227644207315
1	D	26	50	20120529	12	3220	64.16	0.0617982830353761	0.200068545181548
1	D	26	50	20120529	12	3222	64.2	0.0597158535647817	0.200306840166808
1	D	26	50	20120529	12	3224	64.24	0.0566752944056796	0.199404571914014
1	D	26	50	20120529	12	3226	64.28	0.0530676356080658	0.198840300702627
1	D	26	50	20120529	12	3228	64.32	0.0504994237787963	0.198956266214741
1	D	26	50	20120529	12	3230	64.36	0.049376538210272	0.197997429419452
1	D	26	50	20120529	12	3232	64.4	0.0492902711829672	0.197041421051288
1	D	26	50	20120529	12	3234	64.44	0.0500313190896507	0.197031521556352
1	D	26	50	20120529	12	3236	64.48	0.0520996064246214	0.196513212285742
1	D	26	50	20120529	12	3238	64.52	0.0544083100651955	0.196177336564678
1	D	26	50	20120529	12	3240	64.56	0.0577783809843306	0.195490028773365
1	D	26	50	20120529	12	3242	64.6	0.0608111619688397	0.194752516400587
1	D	26	50	20120529	12	3244	64.64	0.0645298365310997	0.195054450996154
1	D	26	50	20120529	12	3246	64.68	0.0685440817278958	0.195155567265864
1	D	26	50	20120529	12	3248	64.72	0.0717035055369154	0.194776487320470
1	D	26	50	20120529	12	3250	64.76	0.0747182552985042	0.193455965406604
1	D	26	50	20120529	12	3252	64.8	0.0778987508896032	0.190794486192896
1	D	26	50	20120529	12	3254	64.84	0.0814834994275065	0.188410404969447
1	D	26	50	20120529	12	3256	64.88	0.085126796406892	0.185918277829833
1	D	26	50	20120529	12	3258	64.92	0.0870438336013669	0.184463688470254
1	D	26	50	20120529	12	3260	64.96	0.0906406029545504	0.183454929936214
1	D	26	50	20120529	12	3262	65	0.0929880560467335	0.183715286653047
1	D	26	50	20120529	12	3264	65.04	0.0937756315796191	0.184934480165168
1	D	26	50	20120529	12	3266	65.08	0.0939875514819407	0.186440829741130
1	D	26	50	20120529	12	3268	65.12	0.095311891772425	0.189411456039573
1	D	26	50	20120529	12	3270	65.16	0.095494183900615	0.192838236922559
1	D	26	50	20120529	12	3272	65.2	0.096687921568614	0.197128819449443
1	D	26	50	20120529	12	3274	65.24	0.0972818205541326	0.200305213821211
1	D	26	50	20120529	12	3276	65.28	0.0987196514829973	0.205061638295540
1	D	26	50	20120529	12	3278	65.32	0.0987118733084043	0.208257053839722
1	D	26	50	20120529	12	3280	65.36	0.0995922212509815	0.212332110219701
1	D	26	50	20120529	12	3282	65.4	0.100304843465061	0.214645905029099
1	D	26	50	20120529	12	3284	65.44	0.101172534196255	0.218363094667119
1	D	26	50	20120529	12	3286	65.48	0.101383322727727	0.223205291194006
1	D	26	50	20120529	12	3288	65.52	0.102119845151011	0.226008545317342
1	D	26	50	20120529	12	3290	65.56	0.103373828316767	0.228813355075597
1	D	26	50	20120529	12	3292	65.6	0.103996647969636	0.232768344724129
1	D	26	50	20120529	12	3294	65.64	0.103979323853497	0.236011489976041
1	D	26	50	20120529	12	3296	65.68	0.104556322986945	0.239667232034776
1	D	26	50	20120529	12	3298	65.72	0.106232873165139	0.241712891952748
1	D	26	50	20120529	12	3300	65.76	0.107038267788910	0.242856283617927
1	D	26	50	20120529	12	3302	65.8	0.109351921176953	0.242775673444872
1	D	26	50	20120529	12	3304	65.84	0.111700222797273	0.242772137910966
1	D	26	50	20120529	12	3306	65.88	0.113226866337855	0.243028817672537
1	D	26	50	20120529	12	3308	65.92	0.114479152447336	0.243561269078770
1	D	26	50	20120529	12	3310	65.96	0.115871445699492	0.244793756198378
1	D	26	50	20120529	12	3312	66	0.116958763796923	0.245187119700752
1	D	26	50	20120529	12	3314	66.04	0.117715792316861	0.245223464989305
1	D	26	50	20120529	12	3316	66.08	0.118687357034212	0.243895518454237
1	D	26	50	20120529	12	3318	66.12	0.120493378464040	0.243670587787141
1	D	26	50	20120529	12	3320	66.16	0.122527017566733	0.242704679924041
