# Supplementary material for: How Do Ants Make Sense of Gravity? A Boltzmann Walker Analysis of Lasius niger Trajectories on Various Inclines
Source: PLoS One. 2013 Oct 29;8(10):e76531. doi: 10.1371/journal.pone.0076531 (PMC3812222; doi:10.1371/journal.pone.0076531)
Supplement: Dataset S1 — Trajectories for . (ZIP) [file pone.0076531.s005.zip › Incline1/1-D-26-50-20120529-13.txt]

Pente	Colonie	Temperature	Humidite	Date	Indiv	Frame	Time	X	Y
1	D	26	50	20120529	13	46	0	0	0
1	D	26	50	20120529	13	48	0.0399999999999999	0.00028270836218619	-0.0004550585690326
1	D	26	50	20120529	13	50	0.08	0.00239258064695842	-0.0037117873422113
1	D	26	50	20120529	13	52	0.12	0.00309427099020108	-0.0058603030125753
1	D	26	50	20120529	13	54	0.16	0.00361032459017884	-0.0084945515441399
1	D	26	50	20120529	13	56	0.2	0.00444803399385054	-0.0101308673464837
1	D	26	50	20120529	13	58	0.24	0.00418718230227082	-0.0094161945227384
1	D	26	50	20120529	13	60	0.28	0.00444025581925748	-0.0086405690944549
1	D	26	50	20120529	13	62	0.32	0.00524657675291232	-0.008035632172082
1	D	26	50	20120529	13	64	0.36	0.00631225738283856	-0.0075664668227647
1	D	26	50	20120529	13	66	0.4	0.00753285803745497	-0.0065438560668806
1	D	26	50	20120529	13	68	0.44	0.00986700338001617	-0.0055631131035104
1	D	26	50	20120529	13	70	0.48	0.0120754675632892	-0.0050674029656274
1	D	26	50	20120529	13	72	0.52	0.0139062405588865	-0.0044371558631287
1	D	26	50	20120529	13	74	0.56	0.0157482714015469	-0.0041598109058778
1	D	26	50	20120529	13	76	0.6	0.0187425299157238	-0.0029174801527688
1	D	26	50	20120529	13	78	0.64	0.0212263273374553	-0.0014199552694363
1	D	26	50	20120529	13	80	0.68	0.0231727306765528	-0.000371860385158200
1	D	26	50	20120529	13	82	0.72	0.0244303766554356	0.0012845938183138
1	D	26	50	20120529	13	84	0.76	0.0243357657681128	0.00191476738170727
1	D	26	50	20120529	13	86	0.8	0.0246849350966627	0.00314796160809661
1	D	26	50	20120529	13	88	0.84	0.0256340138183713	0.00500878381346713
1	D	26	50	20120529	13	90	0.88	0.0256322460514183	0.0053069707430935
1	D	26	50	20120529	13	92	0.92	0.0254209625451998	0.00488892921405601
1	D	26	50	20120529	13	94	0.96	0.0257378170938495	0.0045655692830194
1	D	26	50	20120529	13	96	1	0.0268810673376719	0.00456132664233228
1	D	26	50	20120529	13	98	1.04	0.0271332216158430	0.00338512522250658
1	D	26	50	20120529	13	100	1.08	0.0276363988013354	0.00389721195344188
1	D	26	50	20120529	13	102	1.12	0.0286609258165966	0.00253058667744264
1	D	26	50	20120529	13	104	1.16	0.0296926653210259	0.0012427330968676
1	D	26	50	20120529	13	106	1.2	0.0310704628841678	0.0002252771494183
1	D	26	50	20120529	13	108	1.24	0.032531769758168	-0.0007880068680221
1	D	26	50	20120529	13	110	1.28	0.0339085066611382	-0.0023706532656738
1	D	26	50	20120529	13	112	1.32	0.0348609794953965	-0.0034110901835117
1	D	26	50	20120529	13	114	1.36	0.0359073561101963	-0.0056366380666182
1	D	26	50	20120529	13	116	1.4	0.0361175789562431	-0.0063238751472534
1	D	26	50	20120529	13	118	1.44	0.0364110989811136	-0.0076189412169966
1	D	26	50	20120529	13	120	1.48	0.0363055986493606	-0.0081781212595589
1	D	26	50	20120529	13	122	1.52	0.0361322867772917	-0.0086552062048255
1	D	26	50	20120529	13	124	1.56	0.0357827638953512	-0.0089203005370923
1	D	26	50	20120529	13	126	1.6	0.0363384084040076	-0.0086769143830079
1	D	26	50	20120529	13	128	1.64	0.0365676524224683	-0.0091905567488618
1	D	26	50	20120529	13	130	1.68	0.0375578847588419	-0.0091803744112127
1	D	26	50	20120529	13	132	1.72	0.0387617340538120	-0.0089512011034302
1	D	26	50	20120529	13	134	1.76	0.0402158991493222	-0.009130452672461
1	D	26	50	20120529	13	136	1.8	0.0413579473116166	-0.0088061027919307
1	D	26	50	20120529	13	138	1.84	0.0424788529811535	-0.009131089068564
1	D	26	50	20120529	13	140	1.88	0.044489228270745	-0.0095111589634518
1	D	26	50	20120529	13	142	1.92	0.0454456609029779	-0.0099765766468288
1	D	26	50	20120529	13	144	1.96	0.0473970634870184	-0.0103221397307946
1	D	26	50	20120529	13	146	2	0.0491197170273451	-0.011660834288937
1	D	26	50	20120529	13	148	2.04	0.0506563307735416	-0.0123943161530618
1	D	26	50	20120529	13	150	2.08	0.0525180722177276	-0.0141096864935423
1	D	26	50	20120529	13	152	2.12	0.0517362242497696	-0.014604731951051
1	D	26	50	20120529	13	154	2.16	0.054296587193768	-0.0171396390509266
1	D	26	50	20120529	13	156	2.2	0.0551041738485612	-0.0195208211365723
1	D	26	50	20120529	13	158	2.24	0.0546929205446231	-0.0204839005725484
1	D	26	50	20120529	13	160	2.28	0.0546423624097682	-0.0230128679754621
1	D	26	50	20120529	13	162	2.32	0.0538227549396949	-0.0244968729771383
1	D	26	50	20120529	13	164	2.36	0.0535690450266052	-0.0259246629897102
1	D	26	50	20120529	13	166	2.4	0.053116638108002	-0.0278595899857491
1	D	26	50	20120529	13	168	2.44	0.0527073576319834	-0.0295897459290241
1	D	26	50	20120529	13	170	2.48	0.0517669904658191	-0.0316324925670583
1	D	26	50	20120529	13	172	2.52	0.0506945923214716	-0.0329491253936276
1	D	26	50	20120529	13	174	2.56	0.0496637154873153	-0.0345681736483749
1	D	26	50	20120529	13	176	2.6	0.047720294017514	-0.0370327328159106
1	D	26	50	20120529	13	178	2.64	0.0470931843478035	-0.0390237100451738
1	D	26	50	20120529	13	180	2.68	0.046401824834634	-0.0422887968205061
1	D	26	50	20120529	13	182	2.72	0.0454842477200272	-0.0437591900166445
1	D	26	50	20120529	13	184	2.76	0.044023471176113	-0.0464018248346339
1	D	26	50	20120529	13	186	2.8	0.043640629422643	-0.0485429583102024
1	D	26	50	20120529	13	188	2.84	0.0432501650580718	-0.05116010192873
1	D	26	50	20120529	13	190	2.88	0.0431164511657494	-0.0540361173398501
1	D	26	50	20120529	13	192	2.92	0.0427340478184837	-0.0559560536721278
1	D	26	50	20120529	13	194	2.96	0.0409877769116654	-0.0572084812029654
1	D	26	50	20120529	13	196	3	0.0395852306111819	-0.0578302401956627
1	D	26	50	20120529	13	198	3.04	0.0384788913413374	-0.0572102489699184
1	D	26	50	20120529	13	200	3.08	0.0385301565829735	-0.0569387906766209
1	D	26	50	20120529	13	202	3.12	0.0386848715466971	-0.0567289213839647
1	D	26	50	20120529	13	204	3.16	0.0390464859545959	-0.0569588725092066
1	D	26	50	20120529	13	206	3.2	0.0395230052144375	-0.0571613171806603
1	D	26	50	20120529	13	208	3.24	0.0401890290916371	-0.0570421696880303
1	D	26	50	20120529	13	210	3.28	0.0410323953495583	-0.0561766002771799
1	D	26	50	20120529	13	212	3.32	0.0422883584143018	-0.0558074905374005
1	D	26	50	20120529	13	214	3.36	0.0426025966678611	-0.0548738267435218
1	D	26	50	20120529	13	216	3.4	0.0426639735364681	-0.0539074946163523
1	D	26	50	20120529	13	218	3.44	0.0425893737710529	-0.0536192071816625
1	D	26	50	20120529	13	220	3.48	0.041943997411864	-0.0526467232254966
1	D	26	50	20120529	13	222	3.52	0.0418156575310786	-0.051465784190237
1	D	26	50	20120529	13	224	3.56	0.0420424266758051	-0.0508195593029106
1	D	26	50	20120529	13	226	3.6	0.0417049953198229	-0.0496096996003004
1	D	26	50	20120529	13	228	3.64	0.0419254005035188	-0.0475970615690091
1	D	26	50	20120529	13	230	3.68	0.0412499721061294	-0.0460632055392593
1	D	26	50	20120529	13	232	3.72	0.0412586412352667	-0.0427036987954351
1	D	26	50	20120529	13	234	3.76	0.0411135570659029	-0.0405916981192515
1	D	26	50	20120529	13	236	3.8	0.0424700919281346	-0.0373709469390996
1	D	26	50	20120529	13	238	3.84	0.0427915568129976	-0.0344628854486562
1	D	26	50	20120529	13	240	3.88	0.0430496394744222	-0.0319033116358256
1	D	26	50	20120529	13	242	3.92	0.0434729885469593	-0.0289984420253925
1	D	26	50	20120529	13	244	3.96	0.0437841438149526	-0.0258191202315503
1	D	26	50	20120529	13	246	4	0.0430987452119485	-0.0231709346253285
1	D	26	50	20120529	13	248	4.04	0.0426992510937815	-0.0207496383719861
1	D	26	50	20120529	13	250	4.08	0.0423973942799608	-0.0174441192309056
1	D	26	50	20120529	13	252	4.12	0.0425493515272378	-0.0144142373841993
1	D	26	50	20120529	13	254	4.16	0.042709794055889	-0.0115591523338024
1	D	26	50	20120529	13	256	4.2	0.0429971622517632	-0.0086532263058382
1	D	26	50	20120529	13	258	4.24	0.0425111677610537	-0.0053655333267113
1	D	26	50	20120529	13	260	4.28	0.0426125668734759	-0.002153854326562
1	D	26	50	20120529	13	262	4.32	0.0419003689234648	0.0007659309943135
1	D	26	50	20120529	13	264	4.36	0.0414605485055667	0.00399839893382966
1	D	26	50	20120529	13	266	4.4	0.0411457445665825	0.00674748867772673
1	D	26	50	20120529	13	268	4.44	0.0403378043583987	0.008747610918991
1	D	26	50	20120529	13	270	4.48	0.0401635732475144	0.00934935878978075
1	D	26	50	20120529	13	272	4.52	0.0396737603801865	0.0104618498886215
1	D	26	50	20120529	13	274	4.56	0.0393029535841322	0.0124715887821099
1	D	26	50	20120529	13	276	4.6	0.0388925488083316	0.0141844842488562
1	D	26	50	20120529	13	278	4.64	0.0382889624599107	0.0170201238627705
1	D	26	50	20120529	13	280	4.68	0.0370725266642355	0.0202240953990049
1	D	26	50	20120529	13	282	4.72	0.0363540354638719	0.0226000448944698
1	D	26	50	20120529	13	284	4.76	0.0356065528854796	0.0256194615608145
1	D	26	50	20120529	13	286	4.8	0.0349049615371863	0.0281848449629593
1	D	26	50	20120529	13	288	4.84	0.0344606863465668	0.0302670623015193
1	D	26	50	20120529	13	290	4.88	0.03307728142665	0.033089005257082
1	D	26	50	20120529	13	292	4.92	0.0320641317594981	0.0356071609973114
1	D	26	50	20120529	13	294	4.96	0.0320552080719195	0.0376915845090287
1	D	26	50	20120529	13	296	5	0.0312081436455327	0.0395877125559839
1	D	26	50	20120529	13	298	5.04	0.0306216127126741	0.0419768000954432
1	D	26	50	20120529	13	300	5.08	0.0304164188100551	0.0444781111379311
1	D	26	50	20120529	13	302	5.12	0.0291951096344439	0.0463673533790511
1	D	26	50	20120529	13	304	5.16	0.0284694271581156	0.0477710098371811
1	D	26	50	20120529	13	306	5.2	0.0276663023471118	0.0489484769781451
1	D	26	50	20120529	13	308	5.24	0.0264219924021222	0.0496254044419106
1	D	26	50	20120529	13	310	5.28	0.0251675566880260	0.0505185085908205
1	D	26	50	20120529	13	312	5.32	0.0239991617270646	0.0504918930915766
1	D	26	50	20120529	13	314	5.36	0.0220926109261547	0.0495349442713934
1	D	26	50	20120529	13	316	5.4	0.0204209397847516	0.0494716582144772
1	D	26	50	20120529	13	318	5.44	0.0186016247474367	0.0484418986090353
1	D	26	50	20120529	13	320	5.48	0.0162168364172070	0.047333296597491
1	D	26	50	20120529	13	322	5.52	0.0145479937029286	0.0462978801377995
1	D	26	50	20120529	13	324	5.56	0.0128430885428097	0.0446501092056005
1	D	26	50	20120529	13	326	5.6	0.0113293143456456	0.0431571239478032
1	D	26	50	20120529	13	328	5.64	0.00935924414258167	0.042063441889342
1	D	26	50	20120529	13	330	5.68	0.00824986431357814	0.0412808868146029
1	D	26	50	20120529	13	332	5.72	0.0055895871813981	0.0393166855978229
1	D	26	50	20120529	13	334	5.76	0.00313917934187424	0.0385124223449013
1	D	26	50	20120529	13	336	5.8	0.0013123689726788	0.0371613534180882
1	D	26	50	20120529	13	338	5.84	-0.000388010704040493	0.0352563370388935
1	D	26	50	20120529	13	340	5.88	0.000177038324805680	0.0344942880608087
1	D	26	50	20120529	13	342	5.92	0.000130298566569251	0.033447982156687
1	D	26	50	20120529	13	344	5.96	-2.29314729138803e-05	0.0316531330140012
1	D	26	50	20120529	13	346	6	-0.000166898413563461	0.0296053517756849
1	D	26	50	20120529	13	348	6.04	0.00063679915393317	0.0280787082351032
1	D	26	50	20120529	13	350	6.08	0.00122236842156937	0.0271076243503641
1	D	26	50	20120529	13	352	6.12	0.00085514665689576	0.0259801638009656
1	D	26	50	20120529	13	354	6.16	0.00082008830268453	0.0252951046092164
1	D	26	50	20120529	13	356	6.2	0.00100907673209226	0.0254721146497508
1	D	26	50	20120529	13	358	6.24	0.00192351429259052	0.025653834021448
1	D	26	50	20120529	13	360	6.28	0.00267267978512204	0.0249446907727316
1	D	26	50	20120529	13	362	6.32	0.00288920295258917	0.0245504009604742
1	D	26	50	20120529	13	364	6.36	0.0030926729288756	0.0238569059848255
1	D	26	50	20120529	13	366	6.4	0.00350152914082547	0.0238238063163981
1	D	26	50	20120529	13	368	6.44	0.00416209415367433	0.0235370179480845
1	D	26	50	20120529	13	370	6.48	0.00544568388035883	0.02274090763635
1	D	26	50	20120529	13	372	6.52	0.00603550285974996	0.0216647406128588
1	D	26	50	20120529	13	374	6.56	0.00654491601994559	0.0206098652816558
1	D	26	50	20120529	13	376	6.6	0.00681750639119979	0.0192068940099968
1	D	26	50	20120529	13	378	6.64	0.00787719075562157	0.0192296487062154
1	D	26	50	20120529	13	380	6.68	0.00850903309101862	0.0188831946677052
1	D	26	50	20120529	13	382	6.72	0.00858685726335601	0.0175000513772975
1	D	26	50	20120529	13	384	6.76	0.00865939934803794	0.0162504593446524
1	D	26	50	20120529	13	386	6.8	0.00952824266328527	0.0163818892820716
1	D	26	50	20120529	13	388	6.84	0.0111406299721538	0.0157272073976422
1	D	26	50	20120529	13	390	6.88	0.0115523146112284	0.0140618224355238
1	D	26	50	20120529	13	392	6.92	0.0121655600382802	0.0127855936904315
1	D	26	50	20120529	13	394	6.96	0.0116786321666195	0.0121549110101556
1	D	26	50	20120529	13	396	7	0.0113805937294172	0.0116556582672988
1	D	26	50	20120529	13	398	7.04	0.0111311476702180	0.0109318142686016
1	D	26	50	20120529	13	400	7.08	0.0106002589699710	0.0104039802696492
1	D	26	50	20120529	13	402	7.12	0.0103497876059391	0.00977770993568794
1	D	26	50	20120529	13	404	7.16	0.00982528407992617	0.00958817703405869
1	D	26	50	20120529	13	406	7.2	0.00975303898009227	0.0084394608548177
1	D	26	50	20120529	13	408	7.24	0.00934761930709897	0.00800801965227674
1	D	26	50	20120529	13	410	7.28	0.00849283327466164	0.00821810814803508
1	D	26	50	20120529	13	412	7.32	0.00831503127453228	0.00871936907415041
1	D	26	50	20120529	13	414	7.36	0.00583109243144456	0.00801971519843757
1	D	26	50	20120529	13	416	7.4	0.00417850822338601	0.00747905640379487
1	D	26	50	20120529	13	418	7.44	0.00244827237704468	0.00641591923696055
1	D	26	50	20120529	13	420	7.48	0.00234376906585312	0.00527302961759654
1	D	26	50	20120529	13	422	7.52	0.00270959783016779	0.00396486793026581
1	D	26	50	20120529	13	424	7.56	0.00350635868014098	0.00343586013405671
1	D	26	50	20120529	13	426	7.6	0.00487262333168181	0.00388881152488138
1	D	26	50	20120529	13	428	7.64	0.00568961379955797	0.0038018649679599
1	D	26	50	20120529	13	430	7.68	0.00721846987725806	0.00368457645905771
1	D	26	50	20120529	13	432	7.72	0.00913501351119967	0.00356168271470105
1	D	26	50	20120529	13	434	7.76	0.0104531949016198	0.00303247692859322
1	D	26	50	20120529	13	436	7.8	0.0116351804549156	0.0017398715904486
1	D	26	50	20120529	13	438	7.84	0.0123722671494109	-0.0004315133274326
1	D	26	50	20120529	13	440	7.88	0.0108470250944695	-0.0019054194300599
1	D	26	50	20120529	13	442	7.92	0.00975374608687347	-0.0024365485466126
1	D	26	50	20120529	13	444	7.96	0.00763133679887082	-0.0025683108242189
1	D	26	50	20120529	13	446	8	0.00635931533912653	-0.0029857230282211
1	D	26	50	20120529	13	448	8.04	0.0035062526141238	-0.003343123079704
1	D	26	50	20120529	13	450	8.08	0.00200216577986189	-0.0046633621508574
1	D	26	50	20120529	13	452	8.12	3.87989490837001e-05	-0.0069478968816506
1	D	26	50	20120529	13	454	8.16	-0.000932341504197903	-0.0074710144783724
1	D	26	50	20120529	13	456	8.2	-0.000445639906707203	-0.0069066725563074
1	D	26	50	20120529	13	458	8.24	-0.000671631233974423	-0.0056833778248547
1	D	26	50	20120529	13	460	8.28	-0.000588616897863122	-0.0048996206685875
1	D	26	50	20120529	13	462	8.32	-0.000970949534450686	-0.0034400815615403
1	D	26	50	20120529	13	464	8.36	-0.0017836344291362	-0.0023786365012334
1	D	26	50	20120529	13	466	8.4	-0.00356354947660335	-0.000362830631562399
1	D	26	50	20120529	13	468	8.44	-0.0063607861212314	0.00203644631661385
1	D	26	50	20120529	13	470	8.48	-0.00776640126514527	0.00300563515517938
1	D	26	50	20120529	13	472	8.52	-0.0105063905447685	0.00471565269732625
1	D	26	50	20120529	13	474	8.56	-0.0121807062655332	0.00621036329566962
1	D	26	50	20120529	13	476	8.6	-0.0119929269887213	0.00749676023627543
1	D	26	50	20120529	13	478	8.64	-0.0114512549100611	0.00833684551873192
1	D	26	50	20120529	13	480	8.68	-0.0102334756115017	0.00930333320939332
1	D	26	50	20120529	13	482	8.72	-0.00918055825897587	0.00971944433691817
1	D	26	50	20120529	13	484	8.76	-0.00735237610262492	0.0116667739858990
1	D	26	50	20120529	13	486	8.8	-0.00575246215737661	0.0130235987619110
1	D	26	50	20120529	13	488	8.84	-0.00452074981466861	0.0153484699040622
1	D	26	50	20120529	13	490	8.88	-0.00311919650423791	0.0158001525331894
1	D	26	50	20120529	13	492	8.92	-0.00157701782767349	0.0171173298319802
1	D	26	50	20120529	13	494	8.96	0.00150085535627188	0.0189388581135202
1	D	26	50	20120529	13	496	9	0.00344522222783959	0.0196127803734657
1	D	26	50	20120529	13	498	9.04	0.00545522982190485	0.0203305927513194
1	D	26	50	20120529	13	500	9.08	0.00776858834641948	0.0221095440122438
1	D	26	50	20120529	13	502	9.12	0.0104018851122566	0.0232359340019756
1	D	26	50	20120529	13	504	9.16	0.0129138458899760	0.0249352183702908
1	D	26	50	20120529	13	506	9.2	0.0137446475675022	0.0254878003994779
1	D	26	50	20120529	13	508	9.24	0.0132668137961544	0.0253133988758593
1	D	26	50	20120529	13	510	9.28	0.0121384672419591	0.0256381892839142
1	D	26	50	20120529	13	512	9.32	0.0108366801222607	0.0269568055450048
1	D	26	50	20120529	13	514	9.36	0.00989315925985227	0.0288004733398637
1	D	26	50	20120529	13	516	9.4	0.00802918335823762	0.0306180630366325
1	D	26	50	20120529	13	518	9.44	0.00611527157573562	0.0319743504114908
1	D	26	50	20120529	13	520	9.48	0.00378519209716627	0.0327219249137647
1	D	26	50	20120529	13	522	9.52	0.00130041886807674	0.0323679472591027
1	D	26	50	20120529	13	524	9.56	0.000218121228792610	0.0324669422084688
1	D	26	50	20120529	13	526	9.6	-0.00127401550086724	0.0315443092803766
1	D	26	50	20120529	13	528	9.64	-0.00262763001209265	0.0315390059795177
1	D	26	50	20120529	13	530	9.68	-0.0047053925779312	0.0298266761981963
1	D	26	50	20120529	13	532	9.72	-0.00625479788579935	0.0288247129603228
1	D	26	50	20120529	13	534	9.76	-0.00834682279541443	0.0265256471851763
1	D	26	50	20120529	13	536	9.8	-0.0100758120125005	0.0249225229751414
1	D	26	50	20120529	13	538	9.84	-0.0124324002171898	0.0226650711411745
1	D	26	50	20120529	13	540	9.88	-0.0147658886575512	0.0201939797211942
1	D	26	50	20120529	13	542	9.92	-0.0162843014751999	0.0182412619185406
1	D	26	50	20120529	13	544	9.96	-0.0172046080219820	0.0165500675589090
1	D	26	50	20120529	13	546	10	-0.0173274961094845	0.0148995459813311
1	D	26	50	20120529	13	548	10.04	-0.0180511138340117	0.0126099695791882
1	D	26	50	20120529	13	550	10.08	-0.0182688320119391	0.0103050136045544
1	D	26	50	20120529	13	552	10.12	-0.0179609435772748	0.00715540443765763
1	D	26	50	20120529	13	554	10.16	-0.0181056105536378	0.00457884167730228
1	D	26	50	20120529	13	556	10.2	-0.0176538188179342	0.00247765266380301
1	D	26	50	20120529	13	558	10.24	-0.0172316477852946	-0.000789774634975
1	D	26	50	20120529	13	560	10.28	-0.0164651482771291	-0.0028327433045385
1	D	26	50	20120529	13	562	10.32	-0.0154641919593120	-0.0055536661569138
1	D	26	50	20120529	13	564	10.36	-0.0134204058743094	-0.0068873756122488
1	D	26	50	20120529	13	566	10.4	-0.0122074985414723	-0.0085392548348465
1	D	26	50	20120529	13	568	10.44	-0.0103962162371918	-0.0111487192737305
1	D	26	50	20120529	13	570	10.48	-0.0086277846038511	-0.0132332276382615
1	D	26	50	20120529	13	572	10.52	-0.00783200663230376	-0.0154948379672086
1	D	26	50	20120529	13	574	10.56	-0.00660058017286739	-0.0177023546273949
1	D	26	50	20120529	13	576	10.6	-0.00656621478330172	-0.0213903407553514
1	D	26	50	20120529	13	578	10.64	-0.00679390316684379	-0.0228523547361327
1	D	26	50	20120529	13	580	10.68	-0.0083117078726607	-0.0242110604161827
1	D	26	50	20120529	13	582	10.72	-0.00959383388830816	-0.0251157328320328
1	D	26	50	20120529	13	584	10.76	-0.0109649139370289	-0.0256476185528413
1	D	26	50	20120529	13	586	10.8	-0.0129429744467201	-0.0263108847135943
1	D	26	50	20120529	13	588	10.84	-0.0133779865385061	-0.0272398816027172
1	D	26	50	20120529	13	590	10.88	-0.0132415856404152	-0.0284697524272349
1	D	26	50	20120529	13	592	10.92	-0.0129370347497581	-0.0296282054668528
1	D	26	50	20120529	13	594	10.96	-0.0123441964244113	-0.0293534237716837
1	D	26	50	20120529	13	596	11	-0.0118623738637108	-0.0286484383108407
1	D	26	50	20120529	13	598	11.04	-0.0111129820970093	-0.0273924752460972
1	D	26	50	20120529	13	600	11.08	-0.0107519333745355	-0.027261236227509
1	D	26	50	20120529	13	602	11.12	-0.0107981781580251	-0.0260597203849168
1	D	26	50	20120529	13	604	11.16	-0.00983785643849564	-0.0246116364077249
1	D	26	50	20120529	13	606	11.2	-0.00908662619416305	-0.0238246265602642
1	D	26	50	20120529	13	608	11.24	-0.00788525177292711	-0.0225774316196074
1	D	26	50	20120529	13	610	11.28	-0.00681341931400454	-0.02164334356166
1	D	26	50	20120529	13	612	11.32	-0.00526153206133442	-0.0205746930832528
1	D	26	50	20120529	13	614	11.36	-0.00428961379059351	-0.0203155384479479
1	D	26	50	20120529	13	616	11.4	-0.00219445639793777	-0.0197727632827091
1	D	26	50	20120529	13	618	11.44	-8.190417846484e-05	-0.0188341497413621
1	D	26	50	20120529	13	620	11.48	0.00134998705343791	-0.0194029464361485
1	D	26	50	20120529	13	622	11.52	0.00450014776362399	-0.0193627827709771
1	D	26	50	20120529	13	624	11.56	0.0062942190888505	-0.0206664048327727
1	D	26	50	20120529	13	626	11.6	0.00718722424281099	-0.0210504345256351
1	D	26	50	20120529	13	628	11.64	0.00829985676300802	-0.0220060893404087
1	D	26	50	20120529	13	630	11.68	0.00977537648330997	-0.0229553801941516
1	D	26	50	20120529	13	632	11.72	0.0114674123000113	-0.0236806596196147
1	D	26	50	20120529	13	634	11.76	0.0125287088678942	-0.025491913639624
1	D	26	50	20120529	13	636	11.8	0.0129813279185317	-0.0277531704151805
1	D	26	50	20120529	13	638	11.84	0.0133400431886276	-0.0301472218442438
1	D	26	50	20120529	13	640	11.88	0.0140131381336391	-0.031909544074995
1	D	26	50	20120529	13	642	11.92	0.0146770406904952	-0.0329846999357891
1	D	26	50	20120529	13	644	11.96	0.0152108355996129	-0.0322089330861494
1	D	26	50	20120529	13	646	12	0.0149679444202753	-0.0312780270087173
1	D	26	50	20120529	13	648	12.04	0.0143308412104262	-0.0304348728828305
1	D	26	50	20120529	13	650	12.08	0.0141358211601750	-0.0295309075737616
1	D	26	50	20120529	13	652	12.12	0.0142726463223346	-0.0293880012932838
1	D	26	50	20120529	13	654	12.16	0.0144492815962750	-0.0282529534881231
1	D	26	50	20120529	13	656	12.2	0.0155830566092295	-0.0267429976675774
1	D	26	50	20120529	13	658	12.24	0.0172155540349549	-0.0244789124648962
1	D	26	50	20120529	13	660	12.28	0.0192857788425060	-0.0221317846418324
1	D	26	50	20120529	13	662	12.32	0.0216290105072054	-0.0203542384020822
1	D	26	50	20120529	13	664	12.36	0.0241235983784178	-0.0183175728823662
1	D	26	50	20120529	13	666	12.4	0.0255027747997831	-0.0169709233729355
1	D	26	50	20120529	13	668	12.44	0.0264743967220720	-0.0156361314078292
1	D	26	50	20120529	13	670	12.48	0.0272954177693116	-0.0139312268841064
1	D	26	50	20120529	13	672	12.52	0.0275302762156149	-0.0125460471261688
1	D	26	50	20120529	13	674	12.56	0.027151076062068	-0.0108320697860473
1	D	26	50	20120529	13	676	12.6	0.0265710929380032	-0.0090404167660125
1	D	26	50	20120529	13	678	12.64	0.0259974242774943	-0.0074230443543367
1	D	26	50	20120529	13	680	12.68	0.0260570333791484	-0.0057431707742718
1	D	26	50	20120529	13	682	12.72	0.0268240391757692	-0.0034749772811919
1	D	26	50	20120529	13	684	12.76	0.0279813961998763	-0.001886850805986
1	D	26	50	20120529	13	686	12.8	0.0291256363931924	-0.0024946797950939
1	D	26	50	20120529	13	688	12.84	0.0301399103601263	-0.0038762250241762
1	D	26	50	20120529	13	690	12.88	0.0317321734100022	-0.0054039999356079
1	D	26	50	20120529	13	692	12.92	0.0332279163842461	-0.0077891418192282
1	D	26	50	20120529	13	694	12.96	0.034395278969307	-0.0095473628306485
1	D	26	50	20120529	13	696	13	0.0363949062358244	-0.0118933309985912
1	D	26	50	20120529	13	698	13.04	0.0379482006309891	-0.0141058044773136
1	D	26	50	20120529	13	700	13.08	0.0398698552327451	-0.0162545393507798
1	D	26	50	20120529	13	702	13.12	0.0423233389867671	-0.0183764607351035
1	D	26	50	20120529	13	704	13.16	0.0443588024249551	-0.0198959059286527
1	D	26	50	20120529	13	706	13.2	0.0454735209101566	-0.0192775764038442
1	D	26	50	20120529	13	708	13.24	0.0473145441256539	-0.0193696417067546
1	D	26	50	20120529	13	710	13.28	0.0477998315095823	-0.0180280480108094
1	D	26	50	20120529	13	712	13.32	0.0492057719226155	-0.0172187642997414
1	D	26	50	20120529	13	714	13.36	0.0491656082574441	-0.0157266275700815
1	D	26	50	20120529	13	716	13.4	0.048865794982221	-0.0149589924484254
1	D	26	50	20120529	13	718	13.44	0.0487431826663632	-0.0139346775651986
1	D	26	50	20120529	13	720	13.48	0.0483458593660145	-0.0120719461715189
1	D	26	50	20120529	13	722	13.52	0.0486342175113824	-0.0087748486722022
1	D	26	50	20120529	13	724	13.56	0.0484454200008056	-0.0061417244404198
1	D	26	50	20120529	13	726	13.6	0.0486241765950895	-0.0032693152738838
1	D	26	50	20120529	13	728	13.64	0.0487700527240483	-9.56079078841994e-05
1	D	26	50	20120529	13	730	13.68	0.0488338337557113	0.00242805619417058
1	D	26	50	20120529	13	732	13.72	0.0481278583453747	0.00426144265643106
1	D	26	50	20120529	13	734	13.76	0.0472504095406003	0.0057819343680165
1	D	26	50	20120529	13	736	13.8	0.0461952648017137	0.00818355183963849
1	D	26	50	20120529	13	738	13.84	0.0450690558313179	0.00836916736969996
1	D	26	50	20120529	13	740	13.88	0.0440139110924314	0.00784732256518428
1	D	26	50	20120529	13	742	13.92	0.0428032735723619	0.00774924685463371
1	D	26	50	20120529	13	744	13.96	0.0406705688096251	0.00799454219702732
1	D	26	50	20120529	13	746	14	0.0381534100899572	0.00862118022651484
1	D	26	50	20120529	13	748	14.04	0.0357392061176301	0.0098893055278948
1	D	26	50	20120529	13	750	14.08	0.0342864552356824	0.0103819468223475
1	D	26	50	20120529	13	752	14.12	0.0329766813448905	0.0110220905913556
1	D	26	50	20120529	13	754	14.16	0.0318794637525234	0.0114336974486843
1	D	26	50	20120529	13	756	14.2	0.0297302834017850	0.0132926811764238
1	D	26	50	20120529	13	758	14.24	0.027660016167827	0.0147708171918161
1	D	26	50	20120529	13	760	14.28	0.0257869610151420	0.015648548839303
1	D	26	50	20120529	13	762	14.32	0.0232273758886029	0.0180481864119377
1	D	26	50	20120529	13	764	14.36	0.0217344613414837	0.0201080591762122
1	D	26	50	20120529	13	766	14.4	0.0214686528313679	0.0226033753674092
1	D	26	50	20120529	13	768	14.44	0.0214946531477121	0.0250598855384547
1	D	26	50	20120529	13	770	14.48	0.0215201938446486	0.0267434219316461
1	D	26	50	20120529	13	772	14.52	0.0229408137944592	0.0289646847476587
1	D	26	50	20120529	13	774	14.56	0.0244102523964430	0.0306260321300565
1	D	26	50	20120529	13	776	14.6	0.0263366587557686	0.0319878137246046
1	D	26	50	20120529	13	778	14.64	0.0289419512646435	0.0331171763912445
1	D	26	50	20120529	13	780	14.68	0.0310629675522873	0.0345929294567843
1	D	26	50	20120529	13	782	14.72	0.0324055299845227	0.0350850262790154
1	D	26	50	20120529	13	784	14.76	0.0341150879072618	0.035158933079785
1	D	26	50	20120529	13	786	14.8	0.0366499950071375	0.0360400588398216
1	D	26	50	20120529	13	788	14.84	0.0386140194472222	0.0373359380823631
1	D	26	50	20120529	13	790	14.88	0.0403517343619881	0.0384769962951638
1	D	26	50	20120529	13	792	14.92	0.0419035509039801	0.0405614056647455
1	D	26	50	20120529	13	794	14.96	0.044076277910532	0.0411548803861954
1	D	26	50	20120529	13	796	15	0.0461010781784597	0.0423706090750895
1	D	26	50	20120529	13	798	15.04	0.0487414148994103	0.0426871100703485
1	D	26	50	20120529	13	800	15.08	0.0505234654093566	0.0425777913619771
1	D	26	50	20120529	13	802	15.12	0.0516060458913532	0.0415165655047723
1	D	26	50	20120529	13	804	15.16	0.0544882838421477	0.0421141414455531
1	D	26	50	20120529	13	806	15.2	0.0566962954770808	0.041376346230063
1	D	26	50	20120529	13	808	15.24	0.0594200000875333	0.0414771089463821
1	D	26	50	20120529	13	810	15.28	0.0612766503628948	0.0424300767553872
1	D	26	50	20120529	13	812	15.32	0.0628271234020025	0.0425636492263534
1	D	26	50	20120529	13	814	15.36	0.0648741975335376	0.0428361681798227
1	D	26	50	20120529	13	816	15.4	0.0669153319681107	0.0435306884603041
1	D	26	50	20120529	13	818	15.44	0.0683802450866948	0.0432832717975669
1	D	26	50	20120529	13	820	15.48	0.0692953119722284	0.0429808422272534
1	D	26	50	20120529	13	822	15.52	0.0711142734561526	0.0418336321854564
1	D	26	50	20120529	13	824	15.56	0.0726414119714812	0.0397560817516522
1	D	26	50	20120529	13	826	15.6	0.0744043705983355	0.0389956591191642
1	D	26	50	20120529	13	828	15.64	0.0759643895789893	0.0379375445317966
1	D	26	50	20120529	13	830	15.68	0.0771958867491038	0.0359674036180547
1	D	26	50	20120529	13	832	15.72	0.0774074530980348	0.0347115819746674
1	D	26	50	20120529	13	834	15.76	0.0782887909901057	0.0333636950283696
1	D	26	50	20120529	13	836	15.8	0.0794746090621555	0.0316553250450229
1	D	26	50	20120529	13	838	15.84	0.0807866456946472	0.0294195241135891
1	D	26	50	20120529	13	840	15.88	0.0820117081930529	0.0276905773229099
1	D	26	50	20120529	13	842	15.92	0.0834661561312755	0.0265259017436175
1	D	26	50	20120529	13	844	15.96	0.0845309882330643	0.0248412198374406
1	D	26	50	20120529	13	846	16	0.0851847084522713	0.0230996865460562
1	D	26	50	20120529	13	848	16.04	0.0862782490893763	0.0210474505350185
1	D	26	50	20120529	13	850	16.08	0.08694561646946	0.01984692464192
1	D	26	50	20120529	13	852	16.12	0.0884386724379355	0.0187474443078530
1	D	26	50	20120529	13	854	16.16	0.0887855790247856	0.0187275038966236
1	D	26	50	20120529	13	856	16.2	0.0899018177895667	0.0188202763063153
1	D	26	50	20120529	13	858	16.24	0.0910893329178914	0.0192616523591319
1	D	26	50	20120529	13	860	16.28	0.0928048446797281	0.0205961749872653
1	D	26	50	20120529	13	862	16.32	0.0943140226828145	0.0207130597381954
1	D	26	50	20120529	13	864	16.36	0.0963060839067733	0.0209147265921898
1	D	26	50	20120529	13	866	16.4	0.0979766236773265	0.0213356672590302
1	D	26	50	20120529	13	868	16.44	0.100373998508261	0.0203454349226565
1	D	26	50	20120529	13	870	16.48	0.102374262170881	0.0198873711498039
1	D	26	50	20120529	13	872	16.52	0.103504925913999	0.0189061897802294
1	D	26	50	20120529	13	874	16.56	0.104187425379200	0.0189245745565403
1	D	26	50	20120529	13	876	16.6	0.104211679141795	0.0191216452164569
1	D	26	50	20120529	13	878	16.64	0.104519341302289	0.0189739306098671
1	D	26	50	20120529	13	880	16.68	0.104294976320618	0.0191743953823335
1	D	26	50	20120529	13	882	16.72	0.104365333445347	0.0200632993169631
1	D	26	50	20120529	13	884	16.76	0.104314987442526	0.0202786840425125
1	D	26	50	20120529	13	886	16.8	0.103747039275877	0.0206079129598329
1	D	26	50	20120529	13	888	16.84	0.103055064579808	0.0215363441635309
1	D	26	50	20120529	13	890	16.88	0.102919653631211	0.0222450772903142
1	D	26	50	20120529	13	892	16.92	0.102282479710683	0.0228166317015473
1	D	26	50	20120529	13	894	16.96	0.102119208754907	0.0226686342522449
1	D	26	50	20120529	13	896	17	0.101521208550058	0.022078695064701
1	D	26	50	20120529	13	898	17.04	0.101356594091398	0.0216012565660438
1	D	26	50	20120529	13	900	17.08	0.101072125033326	0.021243814088154
1	D	26	50	20120529	13	902	17.12	0.100805545776819	0.0209594157407608
1	D	26	50	20120529	13	904	17.16	0.100349603324310	0.0202079026537157
1	D	26	50	20120529	13	906	17.2	0.0993494714930004	0.0203620519320144
1	D	26	50	20120529	13	908	17.24	0.0981952610940694	0.0202894320655865
1	D	26	50	20120529	13	910	17.28	0.0965689154973403	0.0202931090208487
1	D	26	50	20120529	13	912	17.32	0.0945350642626135	0.0201538796956331
1	D	26	50	20120529	13	914	17.36	0.0914283199087922	0.0216803818148586
1	D	26	50	20120529	13	916	17.4	0.0889325865245943	0.0226003984478604
1	D	26	50	20120529	13	918	17.44	0.0868698146225169	0.0232373602363533
1	D	26	50	20120529	13	920	17.48	0.0844776723817628	0.0248482909052524
1	D	26	50	20120529	13	922	17.52	0.0820520839902586	0.0260474732954667
1	D	26	50	20120529	13	924	17.56	0.0801810087365609	0.027485657777722
1	D	26	50	20120529	13	926	17.6	0.0775181153092905	0.0296334946255762
1	D	26	50	20120529	13	928	17.64	0.0760865776307783	0.0317647851747505
1	D	26	50	20120529	13	930	17.68	0.0747577118568944	0.0330141721464291
1	D	26	50	20120529	13	932	17.72	0.0739014762555556	0.0357914754508954
1	D	26	50	20120529	13	934	17.76	0.0736795154369412	0.0381852440372463
1	D	26	50	20120529	13	936	17.8	0.0738828793472104	0.0414049840547011
1	D	26	50	20120529	13	938	17.84	0.0746866476253852	0.0433479013573674
1	D	26	50	20120529	13	940	17.88	0.0752659095005332	0.0463992085395436
1	D	26	50	20120529	13	942	17.92	0.0763520962271139	0.0484460705390443
1	D	26	50	20120529	13	944	17.96	0.0765262566273201	0.0503870079427232
1	D	26	50	20120529	13	946	18	0.0766339489900948	0.0513559563649831
1	D	26	50	20120529	13	948	18.04	0.0779744820258683	0.0536680541181069
1	D	26	50	20120529	13	950	18.08	0.0792491834203133	0.0561451198832815
1	D	26	50	20120529	13	952	18.12	0.0804207886460613	0.0572479943298982
1	D	26	50	20120529	13	954	18.16	0.0827985766191573	0.0591999625993636
1	D	26	50	20120529	13	956	18.2	0.0846407312055045	0.0605472838602365
1	D	26	50	20120529	13	958	18.24	0.0865438383963899	0.0606622594228574
1	D	26	50	20120529	13	960	18.28	0.0888249648724977	0.0621402540168935
1	D	26	50	20120529	13	962	18.32	0.0908827870271068	0.0632881711654718
1	D	26	50	20120529	13	964	18.36	0.0931401547153668	0.0645352246847724
1	D	26	50	20120529	13	966	18.4	0.0948966079598342	0.0649609029670467
1	D	26	50	20120529	13	968	18.44	0.097246889479142	0.0652636860907508
1	D	26	50	20120529	13	970	18.48	0.0993238742275214	0.0656177344560909
1	D	26	50	20120529	13	972	18.52	0.102038740003208	0.0662814248809125
1	D	26	50	20120529	13	974	18.56	0.104247458744923	0.0665942489209095
1	D	26	50	20120529	13	976	18.6	0.106671350080152	0.0676026539015596
1	D	26	50	20120529	13	978	18.64	0.108743455791741	0.0683943306537761
1	D	26	50	20120529	13	980	18.68	0.110684746748811	0.0691018616990313
1	D	26	50	20120529	13	982	18.72	0.112995076734982	0.0690868003245921
1	D	26	50	20120529	13	984	18.76	0.114675869553862	0.0693986344150953
1	D	26	50	20120529	13	986	18.8	0.115940671453370	0.0686302214759799
1	D	26	50	20120529	13	988	18.84	0.118098690638874	0.0687660566886458
1	D	26	50	20120529	13	990	18.88	0.120531350098190	0.0691858659846363
1	D	26	50	20120529	13	992	18.92	0.122473772426109	0.0691031344912375
1	D	26	50	20120529	13	994	18.96	0.124345201233197	0.069551015926441
1	D	26	50	20120529	13	996	19	0.126612256284360	0.0692228476692924
1	D	26	50	20120529	13	998	19.04	0.128970386688939	0.0686607684889272
1	D	26	50	20120529	13	1000	19.08	0.128791417962620	0.0694238074165056
1	D	26	50	20120529	13	1002	19.12	0.128714484744827	0.0696053924379143
1	D	26	50	20120529	13	1004	19.16	0.128872664531779	0.0703791793885667
1	D	26	50	20120529	13	1006	19.2	0.128945425819563	0.071600423510354
1	D	26	50	20120529	13	1008	19.24	0.129441461226565	0.0731465124874184
1	D	26	50	20120529	13	1010	19.28	0.130363387047876	0.0757629489991648
1	D	26	50	20120529	13	1012	19.32	0.130322799118636	0.0778117201869747
1	D	26	50	20120529	13	1014	19.36	0.131050765549868	0.0797636884564402
1	D	26	50	20120529	13	1016	19.4	0.130871301848802	0.0812018022280174
1	D	26	50	20120529	13	1018	19.44	0.131293727439883	0.0830887873842918
1	D	26	50	20120529	13	1020	19.48	0.130212914724840	0.0841271736924643
1	D	26	50	20120529	13	1022	19.52	0.129422440054151	0.08436186243314
1	D	26	50	20120529	13	1024	19.56	0.128970315978260	0.0843359823249487
1	D	26	50	20120529	13	1026	19.6	0.128813126140803	0.0841396187718132
1	D	26	50	20120529	13	1028	19.64	0.128673331130162	0.0824890194124894
1	D	26	50	20120529	13	1030	19.68	0.127577103487289	0.0814427135083677
1	D	26	50	20120529	13	1032	19.72	0.126778355667260	0.0807324954573439
1	D	26	50	20120529	13	1034	19.76	0.125012215059891	0.0791639204846378
1	D	26	50	20120529	13	1036	19.8	0.122805405506486	0.0780784408648383
1	D	26	50	20120529	13	1038	19.84	0.120114510650680	0.0771150078754717
1	D	26	50	20120529	13	1040	19.88	0.117228807876658	0.0759532314339821
1	D	26	50	20120529	13	1042	19.92	0.114325851697175	0.0747634535639576
1	D	26	50	20120529	13	1044	19.96	0.111440856029934	0.0741807975762599
1	D	26	50	20120529	13	1046	20	0.108598852454989	0.073266649929542
1	D	26	50	20120529	13	1048	20.04	0.106278552263203	0.0728532753052603
1	D	26	50	20120529	13	1050	20.08	0.103380899384579	0.0720301323012811
1	D	26	50	20120529	13	1052	20.12	0.100252871116644	0.0714995900833568
1	D	26	50	20120529	13	1054	20.16	0.097476345629637	0.0708933167291675
1	D	26	50	20120529	13	1056	20.2	0.0946958603446553	0.0699190650060486
1	D	26	50	20120529	13	1058	20.24	0.0925756006612674	0.0695884925858439
1	D	26	50	20120529	13	1060	20.28	0.089629086704063	0.0680335647740147
1	D	26	50	20120529	13	1062	20.32	0.0863181299118352	0.0676152404022647
1	D	26	50	20120529	13	1064	20.36	0.0837884554021403	0.0664399582212546
1	D	26	50	20120529	13	1066	20.4	0.080919511058832	0.0655415790557571
1	D	26	50	20120529	13	1068	20.44	0.0783689768990923	0.0652987585870976
1	D	26	50	20120529	13	1070	20.48	0.075707992660131	0.0644984551321507
1	D	26	50	20120529	13	1072	20.52	0.0729637819530242	0.0634562504473598
1	D	26	50	20120529	13	1074	20.56	0.0702291878981414	0.0628564117648793
1	D	26	50	20120529	13	1076	20.6	0.0678652592179567	0.0626920094382534
1	D	26	50	20120529	13	1078	20.64	0.0649174724685462	0.0621827511344429
1	D	26	50	20120529	13	1080	20.68	0.0619757809795895	0.0624343255850534
1	D	26	50	20120529	13	1082	20.72	0.0592573513857247	0.0622705879388018
1	D	26	50	20120529	13	1084	20.76	0.0552656275399095	0.0623636078358669
1	D	26	50	20120529	13	1086	20.8	0.0526125416836941	0.0626362894238959
1	D	26	50	20120529	13	1088	20.84	0.050241065345727	0.0640295542407696
1	D	26	50	20120529	13	1090	20.88	0.0479320109801895	0.0650199958807504
1	D	26	50	20120529	13	1092	20.92	0.0458655055543074	0.0657734040139691
1	D	26	50	20120529	13	1094	20.96	0.0440662087099679	0.0668771906283335
1	D	26	50	20120529	13	1096	21	0.0418905542813419	0.0675689107659614
1	D	26	50	20120529	13	1098	21.04	0.0400434358053908	0.0690860932178109
1	D	26	50	20120529	13	1100	21.08	0.0385462786175845	0.0700721536241755
1	D	26	50	20120529	13	1102	21.12	0.0372616777282029	0.0712390919451677
1	D	26	50	20120529	13	1104	21.16	0.0363193872315937	0.0730310419500506
1	D	26	50	20120529	13	1106	21.2	0.0362771729567569	0.0746181431204238
1	D	26	50	20120529	13	1108	21.24	0.0360633438661261	0.0764614290776209
1	D	26	50	20120529	13	1110	21.28	0.0351580350541729	0.0778972093968202
1	D	26	50	20120529	13	1112	21.32	0.0342200579089290	0.0804892507246157
1	D	26	50	20120529	13	1114	21.36	0.0341156889480258	0.0817783063867188
1	D	26	50	20120529	13	1116	21.4	0.0333369522499051	0.0829286984090312
1	D	26	50	20120529	13	1118	21.44	0.0335411646883118	0.0839412753196903
1	D	26	50	20120529	13	1120	21.48	0.0337482055538432	0.0851227093296968
1	D	26	50	20120529	13	1122	21.52	0.0333198402658004	0.0853890057434917
1	D	26	50	20120529	13	1124	21.56	0.0325816207862416	0.0849521551740746
1	D	26	50	20120529	13	1126	21.6	0.0312499265852330	0.08545596875567
1	D	26	50	20120529	13	1128	21.64	0.0298362787082848	0.0866036030615358
1	D	26	50	20120529	13	1130	21.68	0.0284823813543470	0.0868839709002763
1	D	26	50	20120529	13	1132	21.72	0.0264872088605510	0.0878709505454565
1	D	26	50	20120529	13	1134	21.76	0.0253680002472889	0.0889294893968927
1	D	26	50	20120529	13	1136	21.8	0.0240368010210271	0.0910342634417726
1	D	26	50	20120529	13	1138	21.84	0.0236186887813115	0.093116056516264
1	D	26	50	20120529	13	1140	21.88	0.0236514985359586	0.094790626795470
1	D	26	50	20120529	13	1142	21.92	0.0228837927036244	0.0969602425321846
1	D	26	50	20120529	13	1144	21.96	0.0217425930694674	0.0993397275615554
1	D	26	50	20120529	13	1146	22	0.0208891151845752	0.100507019435938
1	D	26	50	20120529	13	1148	22.04	0.0202017366825838	0.101806328146368
1	D	26	50	20120529	13	1150	22.08	0.0191361267633357	0.102754275497227
1	D	26	50	20120529	13	1152	22.12	0.0188305859231850	0.104641897049605
1	D	26	50	20120529	13	1154	22.16	0.0187317323951751	0.106220300806569
1	D	26	50	20120529	13	1156	22.2	0.0186465967387202	0.107064444881950
1	D	26	50	20120529	13	1158	22.24	0.0185268128499872	0.107090890675566
1	D	26	50	20120529	13	1160	22.28	0.0177707742795426	0.107496628546611
1	D	26	50	20120529	13	1162	22.32	0.0180155746471894	0.106333155048847
1	D	26	50	20120529	13	1164	22.36	0.0178728804987459	0.105276030410973
1	D	26	50	20120529	13	1166	22.4	0.0181186001052082	0.103953387176763
1	D	26	50	20120529	13	1168	22.44	0.0183801589035691	0.102827743891792
1	D	26	50	20120529	13	1170	22.48	0.0184171405882252	0.101738587316731
1	D	26	50	20120529	13	1172	22.52	0.0179627537706347	0.10021491362463
1	D	26	50	20120529	13	1174	22.56	0.0168955175057898	0.0966276902129925
1	D	26	50	20120529	13	1176	22.6	0.0161958353458058	0.095084429663053
1	D	26	50	20120529	13	1178	22.64	0.0153438423851541	0.0934027176053569
1	D	26	50	20120529	13	1180	22.68	0.0151360944128415	0.0912116765331723
1	D	26	50	20120529	13	1182	22.72	0.0146354628117614	0.0893798457058304
1	D	26	50	20120529	13	1184	22.76	0.0136128449848094	0.0867785412792014
1	D	26	50	20120529	13	1186	22.8	0.0135912782279832	0.0856695857142665
1	D	26	50	20120529	13	1188	22.84	0.0135007685599913	0.0829664579111466
1	D	26	50	20120529	13	1190	22.88	0.0130953842423371	0.0804082162874918
1	D	26	50	20120529	13	1192	22.92	0.0130841412445162	0.0776505705515423
1	D	26	50	20120529	13	1194	22.96	0.0135959451327391	0.0756734999913448
1	D	26	50	20120529	13	1196	23	0.0141158807489455	0.0727672204099899
1	D	26	50	20120529	13	1198	23.04	0.0145225378588059	0.0716664672837168
1	D	26	50	20120529	13	1200	23.08	0.0154143409312384	0.0687381966814671
1	D	26	50	20120529	13	1202	23.12	0.0166398276937128	0.0667303669762879
1	D	26	50	20120529	13	1204	23.16	0.0178067660147049	0.0646898689378179
1	D	26	50	20120529	13	1206	23.2	0.0185895332214785	0.0624887869493404
1	D	26	50	20120529	13	1208	23.24	0.0190618098406330	0.0585204329826434
1	D	26	50	20120529	13	1210	23.28	0.0201676541357306	0.0565045422601586
1	D	26	50	20120529	13	1212	23.32	0.0204530424326175	0.0533723420622147
1	D	26	50	20120529	13	1214	23.36	0.0212669930484413	0.051144319305374
1	D	26	50	20120529	13	1216	23.4	0.0215523813453282	0.0480122605287863
1	D	26	50	20120529	13	1218	23.44	0.0220291339504076	0.0458646145997631
1	D	26	50	20120529	13	1220	23.48	0.0223393204821107	0.0431723267435988
1	D	26	50	20120529	13	1222	23.52	0.0229338700058680	0.0398845489116582
1	D	26	50	20120529	13	1224	23.56	0.0229328991482574	0.0373515319082086
1	D	26	50	20120529	13	1226	23.6	0.0234340624936369	0.0362011031163436
1	D	26	50	20120529	13	1228	23.64	0.0242288137461380	0.0359809468342347
1	D	26	50	20120529	13	1230	23.68	0.0242473668138628	0.036928443050967
1	D	26	50	20120529	13	1232	23.72	0.0244664511220914	0.037302055646729
1	D	26	50	20120529	13	1234	23.76	0.0241857530644841	0.0386479393595157
1	D	26	50	20120529	13	1236	23.8	0.0238976381638489	0.0381522971038837
1	D	26	50	20120529	13	1238	23.84	0.0227576943513354	0.0386967155852819
1	D	26	50	20120529	13	1240	23.88	0.0223763940906483	0.0384438824846009
1	D	26	50	20120529	13	1242	23.92	0.0206641208778695	0.0373746804629043
1	D	26	50	20120529	13	1244	23.96	0.0193875810057934	0.0366621289595026
1	D	26	50	20120529	13	1246	24	0.0177935431178968	0.0343233803517959
1	D	26	50	20120529	13	1248	24.04	0.0164495028324886	0.0332933803300484
1	D	26	50	20120529	13	1250	24.08	0.0160823305652897	0.0312193371458789
1	D	26	50	20120529	13	1252	24.12	0.0152883755150242	0.0290976080945997
1	D	26	50	20120529	13	1254	24.16	0.0142643475757292	0.0271923754821513
1	D	26	50	20120529	13	1256	24.2	0.0135390400074163	0.026388918189539
1	D	26	50	20120529	13	1258	24.24	0.0141429827376548	0.0265125883371414
1	D	26	50	20120529	13	1260	24.28	0.0145955324918278	0.0260112482150665
1	D	26	50	20120529	13	1262	24.32	0.0148331274413743	0.0253929469745292
1	D	26	50	20120529	13	1264	24.36	0.0153061182383778	0.0243983942157225
1	D	26	50	20120529	13	1266	24.4	0.0161461257390883	0.0227073129931758
1	D	26	50	20120529	13	1268	24.44	0.0170094677635781	0.0213559258683111
1	D	26	50	20120529	13	1270	24.48	0.0172081364848202	0.0208530598098025
1	D	26	50	20120529	13	1272	24.52	0.0175213282203434	0.0202742787672657
1	D	26	50	20120529	13	1274	24.56	0.0174894023491728	0.0203442469832641
1	D	26	50	20120529	13	1276	24.6	0.0177104792843108	0.0203941333666768
1	D	26	50	20120529	13	1278	24.64	0.0177051406281128	0.020121296215156
1	D	26	50	20120529	13	1280	24.68	0.0176738865083844	0.0194506761438787
1	D	26	50	20120529	13	1282	24.72	0.0170349801762433	0.0194069415894623
1	D	26	50	20120529	13	1284	24.76	0.0167811429839329	0.0186790317267732
1	D	26	50	20120529	13	1286	24.8	0.0163213609416020	0.0181143574645211
1	D	26	50	20120529	13	1288	24.84	0.0161945484114640	0.0181543372819294
1	D	26	50	20120529	13	1290	24.88	0.0156425879291376	0.0180570323177703
1	D	26	50	20120529	13	1292	24.92	0.0147651674086344	0.0175107640450324
1	D	26	50	20120529	13	1294	24.96	0.0141524098852616	0.0169327537488871
1	D	26	50	20120529	13	1296	25	0.0133888052722583	0.0166762861193508
1	D	26	50	20120529	13	1298	25.04	0.0120011859959256	0.0156543683281122
1	D	26	50	20120529	13	1300	25.08	0.0104928211656375	0.0148907990704479
1	D	26	50	20120529	13	1302	25.12	0.00878364508056023	0.0135457405512748
1	D	26	50	20120529	13	1304	25.16	0.00765124892582903	0.0126307090210804
1	D	26	50	20120529	13	1306	25.2	0.00746865981279104	0.0118770039030136
1	D	26	50	20120529	13	1308	25.24	0.0072959843368253	0.0107156658677285
1	D	26	50	20120529	13	1310	25.28	0.00736576163399278	0.00990626901957546
1	D	26	50	20120529	13	1312	25.32	0.00764733862532907	0.00946825172396946
1	D	26	50	20120529	13	1314	25.36	0.00772220002025329	0.00989293298568228
1	D	26	50	20120529	13	1316	25.4	0.00780891959589801	0.00891252943356714
1	D	26	50	20120529	13	1318	25.44	0.00840322163228187	0.00855858713424421
1	D	26	50	20120529	13	1320	25.48	0.00870525522279789	0.00815689391398776
1	D	26	50	20120529	13	1322	25.52	0.00846582886668813	0.00766131105532535
1	D	26	50	20120529	13	1324	25.56	0.00839896484945913	0.00707591149331663
1	D	26	50	20120529	13	1326	25.6	0.00778504767096515	0.00666210553389846
1	D	26	50	20120529	13	1328	25.64	0.00763712093234093	0.00611989605408461
1	D	26	50	20120529	13	1330	25.68	0.00724060373372276	0.0058558906662608
1	D	26	50	20120529	13	1332	25.72	0.00618359788978811	0.00578790093503615
1	D	26	50	20120529	13	1334	25.76	0.00546455161060123	0.0063891078691383
1	D	26	50	20120529	13	1336	25.8	0.00450508761159736	0.00691647729893538
1	D	26	50	20120529	13	1338	25.84	0.00468688052239973	0.00819807581292406
1	D	26	50	20120529	13	1340	25.88	0.00239448983526763	0.0103185688415497
1	D	26	50	20120529	13	1342	25.92	0.00087740637836751	0.0114096628891918
1	D	26	50	20120529	13	1344	25.96	-1.991354117178e-05	0.0122851049249212
1	D	26	50	20120529	13	1346	26	-0.00202813639772132	0.0137837328948323
1	D	26	50	20120529	13	1348	26.04	-0.00313955340136149	0.0134277604919406
1	D	26	50	20120529	13	1350	26.08	-0.00347766357985365	0.0134622107343200
1	D	26	50	20120529	13	1352	26.12	-0.00444921486217512	0.0124164839506521
1	D	26	50	20120529	13	1354	26.16	-0.0051483525499377	0.0112322285845887
1	D	26	50	20120529	13	1356	26.2	-0.00528406048338302	0.0104364930394482
1	D	26	50	20120529	13	1358	26.24	-0.00627860758533546	0.0078837682629002
1	D	26	50	20120529	13	1360	26.28	-0.00667724546790109	0.00629204197778194
1	D	26	50	20120529	13	1362	26.32	-0.00699637612256874	0.00327774398671559
1	D	26	50	20120529	13	1364	26.36	-0.00690262083445122	8.51356564550085e-06
1	D	26	50	20120529	13	1366	26.4	-0.00661665271000375	-0.0016208160217001
1	D	26	50	20120529	13	1368	26.44	-0.00576339402821376	-0.0046513979041198
1	D	26	50	20120529	13	1370	26.48	-0.00490437242615709	-0.0076618625986146
1	D	26	50	20120529	13	1372	26.52	-0.00379725533885332	-0.0093401805437609
1	D	26	50	20120529	13	1374	26.56	-0.00207332900632051	-0.0100734502758513
1	D	26	50	20120529	13	1376	26.6	-0.00127550042510773	-0.0097090781515059
1	D	26	50	20120529	13	1378	26.64	0.00014472354490545	-0.0093869910126754
1	D	26	50	20120529	13	1380	26.68	0.00248531770131104	-0.009050620316865
1	D	26	50	20120529	13	1382	26.72	0.00453076548724936	-0.0087853845632419
1	D	26	50	20120529	13	1384	26.76	0.00733729351498221	-0.0095032181542991
1	D	26	50	20120529	13	1386	26.8	0.00976161618534807	-0.0104640984881857
1	D	26	50	20120529	13	1388	26.84	0.0116116337991021	-0.0120182343404199
1	D	26	50	20120529	13	1390	26.88	0.0132775844466454	-0.0127226470447702
1	D	26	50	20120529	13	1392	26.92	0.0138549795598911	-0.0148527637966878
1	D	26	50	20120529	13	1394	26.96	0.0141574869119505	-0.0169614905684745
1	D	26	50	20120529	13	1396	27	0.0127114252601528	-0.0173866314495951
1	D	26	50	20120529	13	1398	27.04	0.0112251575167768	-0.0184429782700097
1	D	26	50	20120529	13	1400	27.08	0.00963480365521007	-0.0186253411088777
1	D	26	50	20120529	13	1402	27.12	0.00704573217589556	-0.019253039798537
1	D	26	50	20120529	13	1404	27.16	0.00508513720369962	-0.0198397262948875
1	D	26	50	20120529	13	1406	27.2	0.00236291751748764	-0.0207798954711531
1	D	26	50	20120529	13	1408	27.24	-0.000435881833126828	-0.0217361159713517
1	D	26	50	20120529	13	1410	27.28	-0.00172069485454278	-0.022523550082881
1	D	26	50	20120529	13	1412	27.32	-0.00243282209387576	-0.0236407080864776
1	D	26	50	20120529	13	1414	27.36	-0.00323199417797279	-0.0256541239352282
1	D	26	50	20120529	13	1416	27.4	-0.0037721530481212	-0.0280140928174383
1	D	26	50	20120529	13	1418	27.44	-0.00488223998390596	-0.0298491056252955
1	D	26	50	20120529	13	1420	27.48	-0.00563057109043568	-0.0320122159796233
1	D	26	50	20120529	13	1422	27.52	-0.00713451650334135	-0.0341324756630111
1	D	26	50	20120529	13	1424	27.56	-0.00747025080304872	-0.0362928283008923
1	D	26	50	20120529	13	1426	27.6	-0.00706401795725705	-0.038353408171948
1	D	26	50	20120529	13	1428	27.64	-0.00627552318555594	-0.0401420347749594
1	D	26	50	20120529	13	1430	27.68	-0.00589163491404976	-0.041861082070702
1	D	26	50	20120529	13	1432	27.72	-0.0042281662113084	-0.0441296927567828
1	D	26	50	20120529	13	1434	27.76	-0.00365675322143155	-0.0462379316248905
1	D	26	50	20120529	13	1436	27.8	-0.0021596667443034	-0.0483685857779618
1	D	26	50	20120529	13	1438	27.84	-0.00138644547907591	-0.0504776731742069
1	D	26	50	20120529	13	1440	27.88	7.07601755933302e-05	-0.0521663855890366
1	D	26	50	20120529	13	1442	27.92	0.00139114066810297	-0.05390494903194
1	D	26	50	20120529	13	1444	27.96	0.00261019275886858	-0.0559230317854464
1	D	26	50	20120529	13	1446	28	0.00257144330725956	-0.0560309362802555
1	D	26	50	20120529	13	1448	28.04	0.00235853345544429	-0.0561858633760134
1	D	26	50	20120529	13	1450	28.08	0.00165934627020703	-0.055299434315118
1	D	26	50	20120529	13	1452	28.12	0.00118565543749016	-0.054316768021303
1	D	26	50	20120529	13	1454	28.16	0.00029173104471413	-0.0533491631019273
1	D	26	50	20120529	13	1456	28.2	-0.000378181919782014	-0.0530699973447149
1	D	26	50	20120529	13	1458	28.24	-0.00165472179185808	-0.0520706433308639
1	D	26	50	20120529	13	1460	28.28	-0.00192837211617728	-0.0513509500489723
1	D	26	50	20120529	13	1462	28.32	-0.00233771623180617	-0.0507601623332909
1	D	26	50	20120529	13	1464	28.36	-0.0021858296952073	-0.0501028358694999
1	D	26	50	20120529	13	1466	28.4	-0.00142180081813523	-0.0501259582612447
1	D	26	50	20120529	13	1468	28.44	-0.00118477862508150	-0.0498916230739595
1	D	26	50	20120529	13	1470	28.48	-0.00104067026307568	-0.0502707737300317
1	D	26	50	20120529	13	1472	28.52	-0.00117509126217925	-0.0496502875295405
1	D	26	50	20120529	13	1474	28.56	-0.00136530298631843	-0.0493178059210266
1	D	26	50	20120529	13	1476	28.6	-0.000413961522910047	-0.049248933720539
1	D	26	50	20120529	13	1478	28.64	-0.000375919178082208	-0.0482968851503495
1	D	26	50	20120529	13	1480	28.68	-0.000250266303065361	-0.0472527005665713
1	D	26	50	20120529	13	1482	28.72	0.000688559370316011	-0.0450548005586091
1	D	26	50	20120529	13	1484	28.76	0.00077411929083959	-0.0427319547824113
1	D	26	50	20120529	13	1486	28.8	0.00165715423918536	-0.0402129575851124
1	D	26	50	20120529	13	1488	28.84	0.00142762737801219	-0.0376593121555353
1	D	26	50	20120529	13	1490	28.88	0.00081484864143594	-0.0348154701029592
1	D	26	50	20120529	13	1492	28.92	0.000477841549522431	-0.0331274647949107
1	D	26	50	20120529	13	1494	28.96	-0.000886308852742657	-0.0300897340629333
1	D	26	50	20120529	13	1496	29	-0.00193303902093311	-0.0275770301159869
1	D	26	50	20120529	13	1498	29.04	-0.00303803478789333	-0.0255805141193067
1	D	26	50	20120529	13	1500	29.08	-0.00436760766855839	-0.0233703104533519
1	D	26	50	20120529	13	1502	29.12	-0.00562392428669253	-0.02115586414671
1	D	26	50	20120529	13	1504	29.16	-0.00811060670409126	-0.0197760866845807
1	D	26	50	20120529	13	1506	29.2	-0.0104106836419349	-0.0184877381292588
1	D	26	50	20120529	13	1508	29.24	-0.0130939417445034	-0.017837129179889
1	D	26	50	20120529	13	1510	29.28	-0.0158295257488798	-0.0175017484335723
1	D	26	50	20120529	13	1512	29.32	-0.0188661321810751	-0.017476426939738
1	D	26	50	20120529	13	1514	29.36	-0.0216676609638650	-0.0171572672229816
1	D	26	50	20120529	13	1516	29.4	-0.0233875426456094	-0.0170019300052905
1	D	26	50	20120529	13	1518	29.44	-0.0256523066708006	-0.0160424850981698
1	D	26	50	20120529	13	1520	29.48	-0.027638448703894	-0.0146450801710922
1	D	26	50	20120529	13	1522	29.52	-0.0291495224602608	-0.0134492346177784
1	D	26	50	20120529	13	1524	29.56	-0.0297841578674435	-0.0118406303301893
1	D	26	50	20120529	13	1526	29.6	-0.0308290637001385	-0.0102628488271922
1	D	26	50	20120529	13	1528	29.64	-0.0326540426627707	-0.0083467945111432
1	D	26	50	20120529	13	1530	29.68	-0.0333357784526483	-0.0071649928056105
1	D	26	50	20120529	13	1532	29.72	-0.0352664769501356	-0.0046500826855068
1	D	26	50	20120529	13	1534	29.76	-0.0366098384130338	-0.0027462683878401
1	D	26	50	20120529	13	1536	29.8	-0.0378920351393594	-0.0009304888844312
1	D	26	50	20120529	13	1538	29.84	-0.0384828228550408	0.0009196560085434
1	D	26	50	20120529	13	1540	29.88	-0.0385306939841271	0.00264973417007257
1	D	26	50	20120529	13	1542	29.92	-0.0379110563117733	0.00478130756195942
1	D	26	50	20120529	13	1544	29.96	-0.0368284758297767	0.00641924970989994
1	D	26	50	20120529	13	1546	30	-0.0357661893124002	0.00776947010857566
1	D	26	50	20120529	13	1548	30.04	-0.0342886896931109	0.00917088503820927
1	D	26	50	20120529	13	1550	30.08	-0.0321339231988011	0.0105349647297962
1	D	26	50	20120529	13	1552	30.12	-0.0303352556794969	0.0127584620032373
1	D	26	50	20120529	13	1554	30.16	-0.0287272241484006	0.0144937727549472
1	D	26	50	20120529	13	1556	30.2	-0.0270356125957680	0.0167356548046992
1	D	26	50	20120529	13	1558	30.24	-0.0254433495458921	0.0190522780412226
1	D	26	50	20120529	13	1560	30.28	-0.0240387031382685	0.0208611066849724
1	D	26	50	20120529	13	1562	30.32	-0.0225555395936619	0.0235102893117556
1	D	26	50	20120529	13	1564	30.36	-0.0207549133885738	0.0253107740954875
1	D	26	50	20120529	13	1566	30.4	-0.0195097266311755	0.0273586684708887
1	D	26	50	20120529	13	1568	30.44	-0.0172905639223031	0.0297448498014774
1	D	26	50	20120529	13	1570	30.48	-0.0161304279685459	0.0316601757975418
1	D	26	50	20120529	13	1572	30.52	-0.0153776845157016	0.0333191473011548
1	D	26	50	20120529	13	1574	30.56	-0.0147048087737923	0.0349668404516079
1	D	26	50	20120529	13	1576	30.6	-0.0148616238446560	0.0376557059109513
1	D	26	50	20120529	13	1578	30.64	-0.0161151968884792	0.0390775420844256
1	D	26	50	20120529	13	1580	30.68	-0.0175991453216129	0.0397446124796613
1	D	26	50	20120529	13	1582	30.72	-0.0192348671542605	0.0402685361781137
1	D	26	50	20120529	13	1584	30.76	-0.0222158384249121	0.0407318820386218
1	D	26	50	20120529	13	1586	30.8	-0.0250010683963956	0.0415288550206294
1	D	26	50	20120529	13	1588	30.84	-0.0272664758887576	0.0417978596533962
1	D	26	50	20120529	13	1590	30.88	-0.0302354482644392	0.0419117314223317
1	D	26	50	20120529	13	1592	30.92	-0.0329425606142711	0.042407954212631
1	D	26	50	20120529	13	1594	30.96	-0.0357027264787887	0.042399565097779
1	D	26	50	20120529	13	1596	31	-0.038035436394584	0.042657553006895
1	D	26	50	20120529	13	1598	31.04	-0.04103045080591	0.0427955873216504
1	D	26	50	20120529	13	1600	31.08	-0.0422165658628079	0.0422170184111479
1	D	26	50	20120529	13	1602	31.12	-0.0427518174118949	0.0417150008807767
1	D	26	50	20120529	13	1604	31.16	-0.0437202425751367	0.0407709001908077
1	D	26	50	20120529	13	1606	31.2	-0.0442571982515663	0.039834004918939
1	D	26	50	20120529	13	1608	31.24	-0.0462028732706793	0.0386976843215722
1	D	26	50	20120529	13	1610	31.28	-0.0484971519329171	0.0383736879944325
1	D	26	50	20120529	13	1612	31.32	-0.0509351854037702	0.0389834261718497
1	D	26	50	20120529	13	1614	31.36	-0.0528462829012831	0.038493189040453
1	D	26	50	20120529	13	1616	31.4	-0.0548864273863625	0.0382585710104553
1	D	26	50	20120529	13	1618	31.44	-0.0571444314707255	0.037729160163381
1	D	26	50	20120529	13	1620	31.48	-0.059593990782112	0.0373081487858625
1	D	26	50	20120529	13	1622	31.52	-0.0614911582760355	0.0367441604171881
1	D	26	50	20120529	13	1624	31.56	-0.063780416480127	0.0371557672745168
1	D	26	50	20120529	13	1626	31.6	-0.0662081969026528	0.036130886705865
1	D	26	50	20120529	13	1628	31.64	-0.0675910149239412	0.0362567517129162
1	D	26	50	20120529	13	1630	31.68	-0.0693712269562565	0.0349549681287518
1	D	26	50	20120529	13	1632	31.72	-0.0698129565624637	0.0332742460205495
1	D	26	50	20120529	13	1634	31.76	-0.070211199101628	0.0319369656759695
1	D	26	50	20120529	13	1636	31.8	-0.0713007799407583	0.030026716706594
1	D	26	50	20120529	13	1638	31.84	-0.0709337208106444	0.0290272212713868
1	D	26	50	20120529	13	1640	31.88	-0.0717932798138548	0.0289121042874097
1	D	26	50	20120529	13	1642	31.92	-0.0721131042109854	0.0289496516574907
1	D	26	50	20120529	13	1644	31.96	-0.0719965730134459	0.0294801231647368
1	D	26	50	20120529	13	1646	32	-0.0713168312646913	0.0308152114782951
1	D	26	50	20120529	13	1648	32.04	-0.0710903449626772	0.0316300106222564
1	D	26	50	20120529	13	1650	32.08	-0.0706916074487661	0.0323575527894192
1	D	26	50	20120529	13	1652	32.12	-0.070193945696167	0.0339635337108501
1	D	26	50	20120529	13	1654	32.16	-0.0698671916525807	0.0357629083369355
1	D	26	50	20120529	13	1656	32.2	-0.0690275023499217	0.0380357616637034
1	D	26	50	20120529	13	1658	32.24	-0.0684594834725945	0.0402002862315936
1	D	26	50	20120529	13	1660	32.28	-0.0679677614169574	0.0424220157380817
1	D	26	50	20120529	13	1662	32.32	-0.0673982576153898	0.0445549326328528
1	D	26	50	20120529	13	1664	32.36	-0.0668225312741477	0.0464323011369031
1	D	26	50	20120529	13	1666	32.4	-0.0660697453948965	0.0476447064239256
1	D	26	50	20120529	13	1668	32.44	-0.0650056203998889	0.049248636735691
1	D	26	50	20120529	13	1670	32.48	-0.063822206490895	0.0498010285531539
1	D	26	50	20120529	13	1672	32.52	-0.0624857039637744	0.0506723962396101
1	D	26	50	20120529	13	1674	32.56	-0.0606731771515589	0.051708661227439
1	D	26	50	20120529	13	1676	32.6	-0.0580939344565028	0.0532177685198473
1	D	26	50	20120529	13	1678	32.64	-0.0558826984146475	0.0553517885011971
1	D	26	50	20120529	13	1680	32.68	-0.0540352405274414	0.056417893395192
1	D	26	50	20120529	13	1682	32.72	-0.0528918417911949	0.0577728584803695
1	D	26	50	20120529	13	1684	32.76	-0.0520194417288382	0.0583535062848087
1	D	26	50	20120529	13	1686	32.8	-0.0533401333483316	0.0574415223848411
1	D	26	50	20120529	13	1688	32.84	-0.0542710464968315	0.0563629653404295
1	D	26	50	20120529	13	1690	32.88	-0.0540133909279027	0.0556750777215556
1	D	26	50	20120529	13	1692	32.92	-0.0542955689600031	0.0544977025044731
1	D	26	50	20120529	13	1694	32.96	-0.0533521046661371	0.0544362266409167
1	D	26	50	20120529	13	1696	33	-0.0532536612600603	0.0541740455885884
1	D	26	50	20120529	13	1698	33.04	-0.0508807664658901	0.0529746369242041
1	D	26	50	20120529	13	1700	33.08	-0.0493797414039907	0.0523219561519655
1	D	26	50	20120529	13	1702	33.12	-0.0461253885095968	0.0525972681772205
1	D	26	50	20120529	13	1704	33.16	-0.0433349754454072	0.0516801789662928
1	D	26	50	20120529	13	1706	33.2	-0.0406047425423081	0.0512871212168909
1	D	26	50	20120529	13	1708	33.24	-0.0374440547092065	0.0516007143062231
1	D	26	50	20120529	13	1710	33.28	-0.0341686229616654	0.0515032467075043
1	D	26	50	20120529	13	1712	33.32	-0.0312171451148571	0.0514209536203098
1	D	26	50	20120529	13	1714	33.36	-0.0281211275709065	0.0524949286127794
1	D	26	50	20120529	13	1716	33.4	-0.0248794318878958	0.0532252638517279
1	D	26	50	20120529	13	1718	33.44	-0.0223687078399368	0.0542957528077662
1	D	26	50	20120529	13	1720	33.48	-0.0200208304836850	0.0551837375035803
1	D	26	50	20120529	13	1722	33.52	-0.0171055706462091	0.0566481556474176
1	D	26	50	20120529	13	1724	33.56	-0.0143285501844551	0.0581228268395822
1	D	26	50	20120529	13	1726	33.6	-0.0121616921641871	0.0602434400763606
1	D	26	50	20120529	13	1728	33.64	-0.00967833314865995	0.0622039643378785
1	D	26	50	20120529	13	1730	33.68	-0.0082267843482402	0.0643306586929751
1	D	26	50	20120529	13	1732	33.72	-0.00672114187905969	0.0664666161469053
1	D	26	50	20120529	13	1734	33.76	-0.00522843946397488	0.0688555056964659
1	D	26	50	20120529	13	1736	33.8	-0.00420115473226706	0.0712733866240552
1	D	26	50	20120529	13	1738	33.84	-0.00352904973674925	0.0734446994170448
1	D	26	50	20120529	13	1740	33.88	-0.00262713503734581	0.076460863392196
1	D	26	50	20120529	13	1742	33.92	-0.00186155052535514	0.0793214638754862
1	D	26	50	20120529	13	1744	33.96	-0.00217345532653652	0.0811684974986235
1	D	26	50	20120529	13	1746	34	-0.00180533553625081	0.0838706353522498
1	D	26	50	20120529	13	1748	34.04	-0.00230526003054969	0.0868768291217863
1	D	26	50	20120529	13	1750	34.08	-0.00273327176520191	0.0886467881057743
1	D	26	50	20120529	13	1752	34.12	-0.00318843640025169	0.0913164697581441
1	D	26	50	20120529	13	1754	34.16	-0.00356490005055542	0.0939725042496371
1	D	26	50	20120529	13	1756	34.2	-0.00446377419079976	0.0967652931926115
1	D	26	50	20120529	13	1758	34.24	-0.00564181408825654	0.0989856084855372
1	D	26	50	20120529	13	1760	34.28	-0.00672418243821878	0.100322252434014
1	D	26	50	20120529	13	1762	34.32	-0.00633435446975064	0.100553688483496
1	D	26	50	20120529	13	1764	34.36	-0.00535882995442567	0.100456673433118
1	D	26	50	20120529	13	1766	34.4	-0.00487870445000002	0.101061108309676
1	D	26	50	20120529	13	1768	34.44	-0.0046982507994412	0.102925041784884
1	D	26	50	20120529	13	1770	34.48	-0.00489263445358939	0.105322063062428
1	D	26	50	20120529	13	1772	34.52	-0.0044719059187834	0.107607149336510
1	D	26	50	20120529	13	1774	34.56	-0.00490621090378816	0.109843869506760
1	D	26	50	20120529	13	1776	34.6	-0.00508624029027826	0.112361311069140
1	D	26	50	20120529	13	1778	34.64	-0.00569930186956701	0.113829406168239
1	D	26	50	20120529	13	1780	34.68	-0.00643971338014743	0.115053337295795
1	D	26	50	20120529	13	1782	34.72	-0.00746218978574319	0.116834822120317
1	D	26	50	20120529	13	1784	34.76	-0.00970081914430167	0.117976021754474
1	D	26	50	20120529	13	1786	34.8	-0.0113971683123682	0.118651450151863
1	D	26	50	20120529	13	1788	34.84	-0.0127543890681776	0.119358981197118
1	D	26	50	20120529	13	1790	34.88	-0.0141030538319347	0.120027409237374
1	D	26	50	20120529	13	1792	34.92	-0.0165812509679592	0.120356001758591
1	D	26	50	20120529	13	1794	34.96	-0.0186164457055704	0.121064098489271
1	D	26	50	20120529	13	1796	35	-0.0207283615289402	0.121758689480431
1	D	26	50	20120529	13	1798	35.04	-0.0226214278035328	0.122769710756171
1	D	26	50	20120529	13	1800	35.08	-0.0253785785647354	0.123780449189200
1	D	26	50	20120529	13	1802	35.12	-0.0271853778120233	0.124437492810278
1	D	26	50	20120529	13	1804	35.16	-0.0273519721696708	0.124749326900781
1	D	26	50	20120529	13	1806	35.2	-0.0270291779240592	0.125494829580186
1	D	26	50	20120529	13	1808	35.24	-0.0269371126211487	0.125712759890148
1	D	26	50	20120529	13	1810	35.28	-0.027203691877656	0.127286779585069
1	D	26	50	20120529	13	1812	35.32	-0.0263900948152228	0.128328065031045
1	D	26	50	20120529	13	1814	35.36	-0.0255608706929253	0.129558925805056
1	D	26	50	20120529	13	1816	35.4	-0.0239015032095148	0.129999241197701
1	D	26	50	20120529	13	1818	35.44	-0.0221035427969918	0.131773725665089
1	D	26	50	20120529	13	1820	35.48	-0.0213643333679394	0.133127552308348
1	D	26	50	20120529	13	1822	35.52	-0.0198478014543286	0.134815204063006
1	D	26	50	20120529	13	1824	35.56	-0.0186218904277855	0.136393254266580
1	D	26	50	20120529	13	1826	35.6	-0.0173714427959352	0.138421519357736
1	D	26	50	20120529	13	1828	35.64	-0.0159072367841322	0.140042703074962
1	D	26	50	20120529	13	1830	35.68	-0.0147469452668832	0.141572104331990
1	D	26	50	20120529	13	1832	35.72	-0.0137548037422004	0.142791934240215
1	D	26	50	20120529	13	1834	35.76	-0.0127882594829965	0.143778277489293
1	D	26	50	20120529	13	1836	35.8	-0.0115742985610554	0.144890415034743
1	D	26	50	20120529	13	1838	35.84	-0.0107749850556022	0.146132377385219
1	D	26	50	20120529	13	1840	35.88	-0.0100873237108982	0.146538610231010
1	D	26	50	20120529	13	1842	35.92	-0.00968073731171598	0.147816352184615
1	D	26	50	20120529	13	1844	35.96	-0.00906371593445259	0.148587522840177
1	D	26	50	20120529	13	1846	36	-0.00818046885407248	0.149428343513686
1	D	26	50	20120529	13	1848	36.04	-0.00735937645975866	0.149258072200776
1	D	26	50	20120529	13	1850	36.08	-0.00610185776009649	0.150416595951072
1	D	26	50	20120529	13	1852	36.12	-0.00496108239000824	0.151155734669446
1	D	26	50	20120529	13	1854	36.16	-0.00439051792826882	0.152241072867889
1	D	26	50	20120529	13	1856	36.2	-0.00425963246307119	0.153855468360016
1	D	26	50	20120529	13	1858	36.24	-0.00458596224258878	0.155231851709596
1	D	26	50	20120529	13	1860	36.28	-0.00478784122861754	0.155803547542185
1	D	26	50	20120529	13	1862	36.32	-0.00505562256665289	0.156889168583341
1	D	26	50	20120529	13	1864	36.36	-0.0044052257493175	0.157941202052390
1	D	26	50	20120529	13	1866	36.4	-0.00387984541089589	0.158996912476702
1	D	26	50	20120529	13	1868	36.44	-0.00315859649408562	0.159470674020097
1	D	26	50	20120529	13	1870	36.48	-0.0024232054416516	0.158537293068931
1	D	26	50	20120529	13	1872	36.52	-0.00148628895657943	0.157621589787294
1	D	26	50	20120529	13	1874	36.56	-0.00112778581851784	0.157215003388112
1	D	26	50	20120529	13	1876	36.6	0.000103994194309120	0.155964838598974
1	D	26	50	20120529	13	1878	36.64	0.0003408749660066	0.154477793038139
1	D	26	50	20120529	13	1880	36.68	0.0020416081961165	0.153236679215800
1	D	26	50	20120529	13	1882	36.72	0.00346367064376075	0.151403080621505
1	D	26	50	20120529	13	1884	36.76	0.00537943504602947	0.150065729566247
1	D	26	50	20120529	13	1886	36.8	0.0081481116477654	0.148337914146418
1	D	26	50	20120529	13	1888	36.84	0.0106110352773163	0.147130812160254
1	D	26	50	20120529	13	1890	36.88	0.0133220826763855	0.145524265553398
1	D	26	50	20120529	13	1892	36.92	0.0151005269417478	0.144157357434687
1	D	26	50	20120529	13	1894	36.96	0.0176830223279973	0.142372478497616
1	D	26	50	20120529	13	1896	37	0.0196523854242800	0.141162548084327
1	D	26	50	20120529	13	1898	37.04	0.0218075054719803	0.139822015048554
1	D	26	50	20120529	13	1900	37.08	0.0247007035778832	0.138502836637572
1	D	26	50	20120529	13	1902	37.12	0.0273967603131913	0.137805063665897
1	D	26	50	20120529	13	1904	37.16	0.0302309857135432	0.136312926936237
1	D	26	50	20120529	13	1906	37.2	0.0325011520345426	0.135571525476163
1	D	26	50	20120529	13	1908	37.24	0.0350475849749516	0.134825386400655
1	D	26	50	20120529	13	1910	37.28	0.0378861237266687	0.132990939278223
1	D	26	50	20120529	13	1912	37.32	0.0403532899969067	0.131633930654448
1	D	26	50	20120529	13	1914	37.36	0.0425870403186750	0.131084508685466
1	D	26	50	20120529	13	1916	37.4	0.0456693187778672	0.130358310021187
1	D	26	50	20120529	13	1918	37.44	0.0484874221436081	0.129483336090147
1	D	26	50	20120529	13	1920	37.48	0.0516360979295536	0.128216978555720
1	D	26	50	20120529	13	1922	37.52	0.0546011380844251	0.126869798716204
1	D	26	50	20120529	13	1924	37.56	0.0571190746215522	0.126092759074358
1	D	26	50	20120529	13	1926	37.6	0.0595554817468086	0.124759438527752
1	D	26	50	20120529	13	1928	37.64	0.0618032327828444	0.123030703869107
1	D	26	50	20120529	13	1930	37.68	0.0646484890489828	0.122452431943453
1	D	26	50	20120529	13	1932	37.72	0.0671633850269509	0.121251340364930
1	D	26	50	20120529	13	1934	37.76	0.0690771695302323	0.120122444388765
1	D	26	50	20120529	13	1936	37.8	0.0713249205662681	0.118628469181474
1	D	26	50	20120529	13	1938	37.84	0.0736001073454139	0.117329089760366
1	D	26	50	20120529	13	1940	37.88	0.0760105636518008	0.115754433669342
1	D	26	50	20120529	13	1942	37.92	0.0784300002143087	0.113994020626900
1	D	26	50	20120529	13	1944	37.96	0.0804823069360245	0.112289610441528
1	D	26	50	20120529	13	1946	38	0.0826975310601257	0.110764522535865
1	D	26	50	20120529	13	1948	38.04	0.0847729531025185	0.110519092843183
1	D	26	50	20120529	13	1950	38.08	0.086563644457331	0.110442428325966
1	D	26	50	20120529	13	1952	38.12	0.089695872939546	0.111525970473185
1	D	26	50	20120529	13	1954	38.16	0.0922410613720203	0.112329639756411
1	D	26	50	20120529	13	1956	38.2	0.0958755407298444	0.112913759455145
1	D	26	50	20120529	13	1958	38.24	0.0973494623888209	0.113152450420203
1	D	26	50	20120529	13	1960	38.28	0.098792016790984	0.113989608280585
1	D	26	50	20120529	13	1962	38.32	0.100479223068369	0.114968194568272
1	D	26	50	20120529	13	1964	38.36	0.103501704335504	0.115730148794049
1	D	26	50	20120529	13	1966	38.4	0.105724293683838	0.116348714492522
1	D	26	50	20120529	13	1968	38.44	0.107246001619087	0.116451937940440
1	D	26	50	20120529	13	1970	38.48	0.109100834630021	0.117555639701990
1	D	26	50	20120529	13	1972	38.52	0.109155189928290	0.117089748257070
1	D	26	50	20120529	13	1974	38.56	0.108671366255399	0.116716558511163
1	D	26	50	20120529	13	1976	38.6	0.107702439046343	0.115534466891850
1	D	26	50	20120529	13	1978	38.64	0.106834606893792	0.115340224659058
1	D	26	50	20120529	13	1980	38.68	0.106230447788879	0.113937614718964
1	D	26	50	20120529	13	1982	38.72	0.106599500960116	0.113875445890762
1	D	26	50	20120529	13	1984	38.76	0.106520764620031	0.113512947599387
1	D	26	50	20120529	13	1986	38.8	0.105901339079711	0.113541231870635
1	D	26	50	20120529	13	1988	38.84	0.104303150475009	0.114749097532122
1	D	26	50	20120529	13	1990	38.88	0.103375422842558	0.115142252437995
1	D	26	50	20120529	13	1992	38.92	0.102295786046092	0.114104811531589
1	D	26	50	20120529	13	1994	38.96	0.100643789443768	0.112936866290541
1	D	26	50	20120529	13	1996	39	0.098609831435918	0.111093050710365
1	D	26	50	20120529	13	1998	39.04	0.0971858371725476	0.108817462294567
1	D	26	50	20120529	13	2000	39.08	0.095669249397501	0.105732199137652
1	D	26	50	20120529	13	2002	39.12	0.0940772833324733	0.103538315496207
1	D	26	50	20120529	13	2004	39.16	0.0930756807190582	0.101517743726831
1	D	26	50	20120529	13	2006	39.2	0.0912291349995998	0.0984767673747276
1	D	26	50	20120529	13	2008	39.24	0.090000091490016	0.0957841966758507
1	D	26	50	20120529	13	2010	39.28	0.088285569677673	0.0931570828517084
1	D	26	50	20120529	13	2012	39.32	0.0870842801092508	0.0909515319483738
1	D	26	50	20120529	13	2014	39.36	0.0851627103603086	0.0876970800590305
1	D	26	50	20120529	13	2016	39.4	0.0848168573625624	0.086122431039074
1	D	26	50	20120529	13	2018	39.44	0.0835957334489279	0.0828661548142353
1	D	26	50	20120529	13	2020	39.48	0.0824394370849926	0.0802535720344463
1	D	26	50	20120529	13	2022	39.52	0.0810861054164797	0.0775594244874474
1	D	26	50	20120529	13	2024	39.56	0.0799680988847456	0.0745055010101808
1	D	26	50	20120529	13	2026	39.6	0.079197847467999	0.072217232755583
1	D	26	50	20120529	13	2028	39.64	0.078889053936655	0.069031928838372
1	D	26	50	20120529	13	2030	39.68	0.0779118323650552	0.0664123810567883
1	D	26	50	20120529	13	2032	39.72	0.077696589060862	0.06320367190512
1	D	26	50	20120529	13	2034	39.76	0.0778436672713488	0.0607536883296648
1	D	26	50	20120529	13	2036	39.8	0.0787003978474344	0.0580621570777564
1	D	26	50	20120529	13	2038	39.84	0.0799632198479554	0.0555794344583323
1	D	26	50	20120529	13	2040	39.88	0.0816638823673872	0.053449982386789
1	D	26	50	20120529	13	2042	39.92	0.083312784670436	0.0510744571553928
1	D	26	50	20120529	13	2044	39.96	0.0849696065694343	0.0485980984969994
1	D	26	50	20120529	13	2046	40	0.0870163271475788	0.0461355991315172
1	D	26	50	20120529	13	2048	40.04	0.0887420919577427	0.0441315170922783
1	D	26	50	20120529	13	2050	40.08	0.0906311277236825	0.0416305511178996
1	D	26	50	20120529	13	2052	40.12	0.0922863939877621	0.038788759674989
1	D	26	50	20120529	13	2054	40.16	0.0939488020303317	0.0369371298577739
1	D	26	50	20120529	13	2056	40.2	0.0951239427899856	0.0343527252832152
1	D	26	50	20120529	13	2058	40.24	0.0969387323439009	0.0311613402476859
1	D	26	50	20120529	13	2060	40.28	0.0980219492220006	0.0299515512557539
1	D	26	50	20120529	13	2062	40.32	0.0987076306677172	0.0301240145996853
1	D	26	50	20120529	13	2064	40.36	0.0998406278632124	0.0298316259456646
1	D	26	50	20120529	13	2066	40.4	0.101353199978848	0.0297269034313709
1	D	26	50	20120529	13	2068	40.44	0.100093630669521	0.0298099884781603
1	D	26	50	20120529	13	2070	40.48	0.0995457643354574	0.0297727946614699
1	D	26	50	20120529	13	2072	40.52	0.0985893317032246	0.0292904064153444
1	D	26	50	20120529	13	2074	40.56	0.0985956956642553	0.0296033718766976
1	D	26	50	20120529	13	2076	40.6	0.0980209592725069	0.0282229580184652
1	D	26	50	20120529	13	2078	40.64	0.0978316667871832	0.0279985930367947
1	D	26	50	20120529	13	2080	40.68	0.097513892999718	0.0274839607214472
1	D	26	50	20120529	13	2082	40.72	0.097422746935623	0.0249735195162006
1	D	26	50	20120529	13	2084	40.76	0.0975763305284968	0.0229132931985355
1	D	26	50	20120529	13	2086	40.8	0.0987991302852027	0.0211262222304427
1	D	26	50	20120529	13	2088	40.84	0.0995756749523014	0.0187175336910088
1	D	26	50	20120529	13	2090	40.88	0.100375129879111	0.0156300226416359
1	D	26	50	20120529	13	2092	40.92	0.101301015498397	0.0134080102924353
1	D	26	50	20120529	13	2094	40.96	0.102449781175112	0.0111633705262367
1	D	26	50	20120529	13	2096	41	0.103230285640186	0.00857337980810662
1	D	26	50	20120529	13	2098	41.04	0.104035821685314	0.00564171509330719
1	D	26	50	20120529	13	2100	41.08	0.104823397218199	0.00334220384088854
1	D	26	50	20120529	13	2102	41.12	0.105774880102964	0.0001463640326378
1	D	26	50	20120529	13	2104	41.16	0.106647096317557	-0.0018508590708236
1	D	26	50	20120529	13	2106	41.2	0.107778467167456	-0.0047120959502168
1	D	26	50	20120529	13	2108	41.24	0.109016186877245	-0.0066631449808668
1	D	26	50	20120529	13	2110	41.28	0.109858351053638	-0.0098128814269841
1	D	26	50	20120529	13	2112	41.32	0.110545234580883	-0.0120191960056424
1	D	26	50	20120529	13	2114	41.36	0.111337477018524	-0.0138745027781196
1	D	26	50	20120529	13	2116	41.4	0.112248230552692	-0.0159915804809922
1	D	26	50	20120529	13	2118	41.44	0.113664918988800	-0.0187531860149162
1	D	26	50	20120529	13	2120	41.48	0.115481405598990	-0.0209643796303647
1	D	26	50	20120529	13	2122	41.52	0.117340106484017	-0.0219920886261412
1	D	26	50	20120529	13	2124	41.56	0.119370917159584	-0.0238432941792876
1	D	26	50	20120529	13	2126	41.6	0.121348482694529	-0.0254408605300224
1	D	26	50	20120529	13	2128	41.64	0.123349594885287	-0.0275791514363305
1	D	26	50	20120529	13	2130	41.68	0.126237984665078	-0.0294312055176143
1	D	26	50	20120529	13	2132	41.72	0.127980154352565	-0.0309007148302762
1	D	26	50	20120529	13	2134	41.76	0.130079907939298	-0.0328936952930504
1	D	26	50	20120529	13	2136	41.8	0.132260271699087	-0.0343931152225565
1	D	26	50	20120529	13	2138	41.84	0.134135023908047	-0.0353736601960279
1	D	26	50	20120529	13	2140	41.88	0.136732863511448	-0.0361996316271319
1	D	26	50	20120529	13	2142	41.92	0.139396534756178	-0.036647230219623
1	D	26	50	20120529	13	2144	41.96	0.141101439916297	-0.0371513266439309
1	D	26	50	20120529	13	2146	42	0.143285409920670	-0.0373998039668398
1	D	26	50	20120529	13	2148	42.04	0.145381415841463	-0.0379794901060566
1	D	26	50	20120529	13	2150	42.08	0.148002731389999	-0.0373366593312799
1	D	26	50	20120529	13	2152	42.12	0.149766679966347	-0.0375356391795058
1	D	26	50	20120529	13	2154	42.16	0.152144821492834	-0.0373014454135768
1	D	26	50	20120529	13	2156	42.2	0.153386076736529	-0.0370968087111014
1	D	26	50	20120529	13	2158	42.24	0.154680152856778	-0.0368534932676951
1	D	26	50	20120529	13	2160	42.28	0.155131074851141	-0.0370120973187153
1	D	26	50	20120529	13	2162	42.32	0.156472668547086	-0.0380944656686775
1	D	26	50	20120529	13	2164	42.36	0.156768168470944	-0.0385499131464398
1	D	26	50	20120529	13	2166	42.4	0.155846737624380	-0.0395477115253721
1	D	26	50	20120529	13	2168	42.44	0.155444393865885	-0.0402116847929063
1	D	26	50	20120529	13	2170	42.48	0.154438605180325	-0.041145348586785
1	D	26	50	20120529	13	2172	42.52	0.153746630484256	-0.0431581987501106
1	D	26	50	20120529	13	2174	42.56	0.153722800985730	-0.0457714532813417
1	D	26	50	20120529	13	2176	42.6	0.153394279175191	-0.0482241238625654
1	D	26	50	20120529	13	2178	42.64	0.152896546711913	-0.0507342822250995
1	D	26	50	20120529	13	2180	42.68	0.152947104846768	-0.0537751949375923
1	D	26	50	20120529	13	2182	42.72	0.152364943833817	-0.0563881666261109
1	D	26	50	20120529	13	2184	42.76	0.151712849960207	-0.0590625858939147
1	D	26	50	20120529	13	2186	42.8	0.151294667009813	-0.0609105387558676
1	D	26	50	20120529	13	2188	42.84	0.151104525996352	-0.0639870896501321
1	D	26	50	20120529	13	2190	42.88	0.150266463039290	-0.0669464729507541
1	D	26	50	20120529	13	2192	42.92	0.150255432173504	-0.0684381854163452
1	D	26	50	20120529	13	2194	42.96	0.150248573237726	-0.0713257973786767
1	D	26	50	20120529	13	2196	43	0.149952790471156	-0.0739253340383528
1	D	26	50	20120529	13	2198	43.04	0.149376993419236	-0.0759012025170224
1	D	26	50	20120529	13	2200	43.08	0.148727232998003	-0.0768635041355392
1	D	26	50	20120529	13	2202	43.12	0.148157517064401	-0.0789322864452567
1	D	26	50	20120529	13	2204	43.16	0.146776113256675	-0.0800888302965654
1	D	26	50	20120529	13	2206	43.2	0.145117452880046	-0.0802908507039503
1	D	26	50	20120529	13	2208	43.24	0.142554544351635	-0.0827957764763037
1	D	26	50	20120529	13	2210	43.28	0.140585959072812	-0.0843330266186033
1	D	26	50	20120529	13	2212	43.32	0.138517318184451	-0.0858487100040766
1	D	26	50	20120529	13	2214	43.36	0.136637121253276	-0.0877840612641842
1	D	26	50	20120529	13	2216	43.4	0.134678930444136	-0.0894226398082278
1	D	26	50	20120529	13	2218	43.44	0.132751923044046	-0.0910385202245958
1	D	26	50	20120529	13	2220	43.48	0.131100616577941	-0.0920986854216278
1	D	26	50	20120529	13	2222	43.52	0.128418136292832	-0.0932863419713088
1	D	26	50	20120529	13	2224	43.56	0.126853096854032	-0.0954679785233038
1	D	26	50	20120529	13	2226	43.6	0.123960817986944	-0.0975937536395848
1	D	26	50	20120529	13	2228	43.64	0.121809792087507	-0.0988891803337868
1	D	26	50	20120529	13	2230	43.68	0.119421871274237	-0.100977287871834
1	D	26	50	20120529	13	2232	43.72	0.118032074109018	-0.103068534963990
1	D	26	50	20120529	13	2234	43.76	0.116325364412393	-0.105207994010701
1	D	26	50	20120529	13	2236	43.8	0.115292615159481	-0.107288675513332
1	D	26	50	20120529	13	2238	43.84	0.114094663135066	-0.109974380205363
1	D	26	50	20120529	13	2240	43.88	0.113134447481553	-0.112886210574951
1	D	26	50	20120529	13	2242	43.92	0.112085999043885	-0.114668635851491
1	D	26	50	20120529	13	2244	43.96	0.111139204277079	-0.116792056302191
1	D	26	50	20120529	13	2246	44	0.110067513239513	-0.120345692141722
1	D	26	50	20120529	13	2248	44.04	0.108862249730981	-0.122388170079179
1	D	26	50	20120529	13	2250	44.08	0.108265805161050	-0.124384686075859
1	D	26	50	20120529	13	2252	44.12	0.107468471554584	-0.127146362320462
1	D	26	50	20120529	13	2254	44.16	0.107058773885564	-0.129774961068844
1	D	26	50	20120529	13	2256	44.2	0.108102604915952	-0.131532687105518
1	D	26	50	20120529	13	2258	44.24	0.108972416967489	-0.134177195756478
1	D	26	50	20120529	13	2260	44.28	0.110541769757655	-0.135389601043500
1	D	26	50	20120529	13	2262	44.32	0.112132477172612	-0.137515446870459
1	D	26	50	20120529	13	2264	44.36	0.113498112499118	-0.140086982101600
1	D	26	50	20120529	13	2266	44.4	0.114110325550269	-0.141458910678458
1	D	26	50	20120529	13	2268	44.44	0.114988198619112	-0.142997928587711
1	D	26	50	20120529	13	2270	44.48	0.116094325756922	-0.144735784923833
1	D	26	50	20120529	13	2272	44.52	0.116901912411715	-0.145957594731045
1	D	26	50	20120529	13	2274	44.56	0.117106195560800	-0.146668307756816
1	D	26	50	20120529	13	2276	44.6	0.117880831039590	-0.147668510298804
1	D	26	50	20120529	13	2278	44.64	0.117292942461712	-0.147608689065116
1	D	26	50	20120529	13	2280	44.68	0.116747833844095	-0.147810143787076
1	D	26	50	20120529	13	2282	44.72	0.115055656606037	-0.148417619222793
1	D	26	50	20120529	13	2284	44.76	0.113777773231077	-0.148391597693246
1	D	26	50	20120529	13	2286	44.8	0.112119112854448	-0.147831356990512
1	D	26	50	20120529	13	2288	44.84	0.110477069487176	-0.147404405916031
1	D	26	50	20120529	13	2290	44.88	0.108953607927110	-0.147066762428015
1	D	26	50	20120529	13	2292	44.92	0.106309735672253	-0.146578151642215
1	D	26	50	20120529	13	2294	44.96	0.103490925199731	-0.146466711613500
1	D	26	50	20120529	13	2296	45	0.100634284514416	-0.146364817526331
1	D	26	50	20120529	13	2298	45.04	0.0983314498601259	-0.146279045473773
1	D	26	50	20120529	13	2300	45.08	0.0959343578719035	-0.146338442443392
1	D	26	50	20120529	13	2302	45.12	0.0932115017895885	-0.146551069452495
1	D	26	50	20120529	13	2304	45.16	0.0911951160923569	-0.147595890432377
1	D	26	50	20120529	13	2306	45.2	0.0898195105602366	-0.148732493872456
1	D	26	50	20120529	13	2308	45.24	0.087410397756734	-0.149853258120636
1	D	26	50	20120529	13	2310	45.28	0.0856188013052417	-0.149691825642492
1	D	26	50	20120529	13	2312	45.32	0.0840760357300488	-0.149881188838493
1	D	26	50	20120529	13	2314	45.36	0.0821909597620836	-0.150644793451497
1	D	26	50	20120529	13	2316	45.4	0.0796961456167013	-0.152165214452404
1	D	26	50	20120529	13	2318	45.44	0.0778177871631573	-0.153807399241032
1	D	26	50	20120529	13	2320	45.48	0.0755738545037399	-0.155595955133365
1	D	26	50	20120529	13	2322	45.52	0.0735330736225575	-0.158295759534613
1	D	26	50	20120529	13	2324	45.56	0.0726378764375753	-0.159543095896626
1	D	26	50	20120529	13	2326	45.6	0.0719773679932689	-0.161616403689743
1	D	26	50	20120529	13	2328	45.64	0.0704436533848753	-0.164343714544780
1	D	26	50	20120529	13	2330	45.68	0.0695869228087897	-0.166928614094085
1	D	26	50	20120529	13	2332	45.72	0.068841066575994	-0.169541232229214
1	D	26	50	20120529	13	2334	45.76	0.0683972863601214	-0.171718838272556
1	D	26	50	20120529	13	2336	45.8	0.0680604914002423	-0.174111899752125
1	D	26	50	20120529	13	2338	45.84	0.0675869419888816	-0.176323517631642
1	D	26	50	20120529	13	2340	45.88	0.0678138525549644	-0.178323993426297
1	D	26	50	20120529	13	2342	45.92	0.0676309240306714	-0.180472678802289
1	D	26	50	20120529	13	2344	45.96	0.0685783764067833	-0.182715692222891
1	D	26	50	20120529	13	2346	46	0.0689037162368072	-0.184780373313277
1	D	26	50	20120529	13	2348	46.04	0.0686195300214484	-0.184657266022673
1	D	26	50	20120529	13	2350	46.08	0.0680765427241752	-0.185024890838212
1	D	26	50	20120529	13	2352	46.12	0.067643793374089	-0.184611940477999
1	D	26	50	20120529	13	2354	46.16	0.0672876943990835	-0.184600343926787
1	D	26	50	20120529	13	2356	46.2	0.0669067759760583	-0.184800243013829
1	D	26	50	20120529	13	2358	46.24	0.0671981746805853	-0.184945836300075
1	D	26	50	20120529	13	2360	46.28	0.0668467426103356	-0.185309996292386
1	D	26	50	20120529	13	2362	46.32	0.066500755262301	-0.185742250667725
1	D	26	50	20120529	13	2364	46.36	0.0657831125900747	-0.185788141897824
1	D	26	50	20120529	13	2366	46.4	0.0659784154830385	-0.185202516061646
1	D	26	50	20120529	13	2368	46.44	0.0655244529295167	-0.185558897879364
1	D	26	50	20120529	13	2370	46.48	0.065680157842734	-0.185884025577353
1	D	26	50	20120529	13	2372	46.52	0.0655442519193899	-0.185993061443012
1	D	26	50	20120529	13	2374	46.56	0.0660982700824496	-0.186653852730031
1	D	26	50	20120529	13	2376	46.6	0.0667954066580214	-0.187311532747213
1	D	26	50	20120529	13	2378	46.64	0.0676377829664489	-0.187917311126655
1	D	26	50	20120529	13	2380	46.68	0.0685783056961052	-0.188406558308558
1	D	26	50	20120529	13	2382	46.72	0.0701251017799507	-0.189057450100640
1	D	26	50	20120529	13	2384	46.76	0.0710000050003129	-0.190223257050783
1	D	26	50	20120529	13	2386	46.8	0.0722540588767472	-0.192477867022596
1	D	26	50	20120529	13	2388	46.84	0.0735810154623219	-0.194248038138618
1	D	26	50	20120529	13	2390	46.88	0.0739037389972554	-0.195434280474737
1	D	26	50	20120529	13	2392	46.92	0.0747564390646883	-0.197329397358995
1	D	26	50	20120529	13	2394	46.96	0.075590047249029	-0.198748631379514
1	D	26	50	20120529	13	2396	47	0.0773029427157754	-0.199261708059943
1	D	26	50	20120529	13	2398	47.04	0.0784775885006825	-0.199924125692559
1	D	26	50	20120529	13	2400	47.08	0.0802190510813887	-0.200292669746913
1	D	26	50	20120529	13	2402	47.12	0.0819672311765162	-0.201118358335305
1	D	26	50	20120529	13	2404	47.16	0.0838696312606205	-0.201407989272879
1	D	26	50	20120529	13	2406	47.2	0.0866098821697528	-0.202377220537851
1	D	26	50	20120529	13	2408	47.24	0.0880460160423426	-0.203536168552216
1	D	26	50	20120529	13	2410	47.28	0.0878533294444693	-0.204136148656053
1	D	26	50	20120529	13	2412	47.32	0.087487896659952	-0.204630274874746
1	D	26	50	20120529	13	2414	47.36	0.0861477878882473	-0.205274590573763
1	D	26	50	20120529	13	2416	47.4	0.0850708642605002	-0.205650064274573
1	D	26	50	20120529	13	2418	47.44	0.0836062339846285	-0.206694673122420
1	D	26	50	20120529	13	2420	47.48	0.0818915707509293	-0.208120836789395
1	D	26	50	20120529	13	2422	47.52	0.080055921546969	-0.209188568028987
1	D	26	50	20120529	13	2424	47.56	0.0790439810324129	-0.211470472322554
1	D	26	50	20120529	13	2426	47.6	0.0781014076930912	-0.212565780726612
1	D	26	50	20120529	13	2428	47.64	0.0769636728821621	-0.214085353199382
1	D	26	50	20120529	13	2430	47.68	0.0763767742537772	-0.216242028882001
1	D	26	50	20120529	13	2432	47.72	0.0754808699620139	-0.21765977797828
1	D	26	50	20120529	13	2434	47.76	0.0737866421142909	-0.218747308207745
1	D	26	50	20120529	13	2436	47.8	0.0720443310054473	-0.218861859506297
1	D	26	50	20120529	13	2438	47.84	0.0697964385480552	-0.219267031691917
1	D	26	50	20120529	13	2440	47.88	0.068779618996709	-0.219894942513611
1	D	26	50	20120529	13	2442	47.92	0.0660438228602983	-0.220696094496695
1	D	26	50	20120529	13	2444	47.96	0.0651811525872506	-0.220417494424907
1	D	26	50	20120529	13	2446	48	0.0649463931358967	-0.21954916729761
1	D	26	50	20120529	13	2448	48.04	0.0642703990530824	-0.218915599621667
1	D	26	50	20120529	13	2450	48.08	0.0623824239473143	-0.218508306115704
1	D	26	50	20120529	13	2452	48.12	0.0598255258265437	-0.218488507125831
1	D	26	50	20120529	13	2454	48.16	0.0575564201657161	-0.219504619570396
1	D	26	50	20120529	13	2456	48.2	0.0551253870519967	-0.220708115311975
1	D	26	50	20120529	13	2458	48.24	0.0520735141843956	-0.221681094242888
1	D	26	50	20120529	13	2460	48.28	0.0498341070083778	-0.222644880785645
1	D	26	50	20120529	13	2462	48.32	0.0468791077697993	-0.222822364587723
1	D	26	50	20120529	13	2464	48.36	0.0442783690285951	-0.223368251022799
1	D	26	50	20120529	13	2466	48.4	0.0413269053239225	-0.224038588251364
1	D	26	50	20120529	13	2468	48.44	0.0390966905360601	-0.224526491930383
1	D	26	50	20120529	13	2470	48.48	0.0374215545714292	-0.226276581213819
1	D	26	50	20120529	13	2472	48.52	0.0347805107436974	-0.226939140267791
1	D	26	50	20120529	13	2474	48.56	0.0326238350610784	-0.227808881608651
1	D	26	50	20120529	13	2476	48.6	0.0330007229754508	-0.228369617286131
1	D	26	50	20120529	13	2478	48.64	0.032845866590371	-0.22876206154969
1	D	26	50	20120529	13	2480	48.68	0.0325601954507716	-0.230579325977339
1	D	26	50	20120529	13	2482	48.72	0.0324612005014055	-0.231518363782755
1	D	26	50	20120529	13	2484	48.76	0.0313595281363169	-0.233829188743673
1	D	26	50	20120529	13	2486	48.8	0.0309946610372246	-0.234892677342577
1	D	26	50	20120529	13	2488	48.84	0.0301673461032364	-0.236909345882521
1	D	26	50	20120529	13	2490	48.88	0.0303511938663449	-0.23943513130492
