# Supplementary material for: How Do Ants Make Sense of Gravity? A Boltzmann Walker Analysis of Lasius niger Trajectories on Various Inclines
Source: PLoS One. 2013 Oct 29;8(10):e76531. doi: 10.1371/journal.pone.0076531 (PMC3812222; doi:10.1371/journal.pone.0076531)
Supplement: Dataset S1 — Trajectories for . (ZIP) [file pone.0076531.s005.zip › Incline1/1-D-26-50-20120529-14.txt]

Pente	Colonie	Temperature	Humidite	Date	Indiv	Frame	Time	X	Y
1	D	26	50	20120529	14	8	0	0	0
1	D	26	50	20120529	14	10	0.04	-0.001142479497431	-0.00296496237312553
1	D	26	50	20120529	14	12	0.08	-0.00105230775576980	-0.00686191418198253
1	D	26	50	20120529	14	14	0.12	-0.0004494158569188	-0.00913683077562733
1	D	26	50	20120529	14	16	0.16	0.0012742700593084	-0.0108653250179665
1	D	26	50	20120529	14	18	0.2	0.0028416712347578	-0.0120721017350107
1	D	26	50	20120529	14	20	0.24	0.0051359852523347	-0.0127697686406684
1	D	26	50	20120529	14	22	0.28	0.00797291887165858	-0.0134776037418396
1	D	26	50	20120529	14	24	0.32	0.0113281405483887	-0.0146228338846494
1	D	26	50	20120529	14	26	0.36	0.0141371222366523	-0.0173848636826421
1	D	26	50	20120529	14	28	0.4	0.0165111625438080	-0.0201523382028500
1	D	26	50	20120529	14	30	0.44	0.0196712934596088	-0.0223922403536147
1	D	26	50	20120529	14	32	0.48	0.0232515872247907	-0.0245904232042893
1	D	26	50	20120529	14	34	0.52	0.0264103746377072	-0.025799434378762
1	D	26	50	20120529	14	36	0.56	0.0306079726228649	-0.0266334668271716
1	D	26	50	20120529	14	38	0.6	0.0330873718404174	-0.0263557152835215
1	D	26	50	20120529	14	40	0.64	0.0358477752928135	-0.0266832471445671
1	D	26	50	20120529	14	42	0.68	0.0391001270750166	-0.0256226435413298
1	D	26	50	20120529	14	44	0.72	0.0409060070834889	-0.0240776859351153
1	D	26	50	20120529	14	46	0.76	0.0418269005288994	-0.0212155015326353
1	D	26	50	20120529	14	48	0.8	0.0433109352290604	-0.0171389305299319
1	D	26	50	20120529	14	50	0.84	0.0440882492283374	-0.0139916774428301
1	D	26	50	20120529	14	52	0.88	0.0453260608620079	-0.0106860027382576
1	D	26	50	20120529	14	54	0.92	0.0459398154059422	-0.00747221655990043
1	D	26	50	20120529	14	56	0.96	0.0460617206150188	-0.00482424308571303
1	D	26	50	20120529	14	58	1	0.0455818072426275	-0.00123376698288213
1	D	26	50	20120529	14	60	1.04	0.0439239246834575	0.00156269891535445
1	D	26	50	20120529	14	62	1.08	0.0419674309305924	0.00453587079820953
1	D	26	50	20120529	14	64	1.12	0.0392218767206013	0.00734138766324527
1	D	26	50	20120529	14	66	1.16	0.0371638424339579	0.0102519098852872
1	D	26	50	20120529	14	68	1.2	0.0333586109306128	0.0136118055378410
1	D	26	50	20120529	14	70	1.24	0.0306829754391454	0.0154236393854109
1	D	26	50	20120529	14	72	1.28	0.0269545923007796	0.0167502636307985
1	D	26	50	20120529	14	74	1.32	0.0240847669024221	0.0192467366486895
1	D	26	50	20120529	14	76	1.36	0.0209537376733078	0.0202854369122728
1	D	26	50	20120529	14	78	1.4	0.0182134867641756	0.0206554800330034
1	D	26	50	20120529	14	80	1.44	0.0149542831172627	0.0205299756504106
1	D	26	50	20120529	14	82	1.48	0.0123149717011449	0.0205861269999046
1	D	26	50	20120529	14	84	1.52	0.00895999751178813	0.0200072540334862
1	D	26	50	20120529	14	86	1.56	0.00561879988384923	0.0185176862227624
1	D	26	50	20120529	14	88	1.6	0.0019924501326884	0.0157726743636724
1	D	26	50	20120529	14	90	1.64	0.000989405021439599	0.0133914781358911
1	D	26	50	20120529	14	92	1.68	1.07975205486995e-05	0.0110180317984316
1	D	26	50	20120529	14	94	1.72	-0.000391871507065799	0.00870956857416313
1	D	26	50	20120529	14	96	1.76	-0.000825801725476602	0.00561800580293399
1	D	26	50	20120529	14	98	1.8	-0.0014523124757435	0.00148399085954058
1	D	26	50	20120529	14	100	1.84	-0.0013796431118409	-0.00180756999367933
1	D	26	50	20120529	14	102	1.88	-0.0014626150215454	-0.00464325203400053
1	D	26	50	20120529	14	104	1.92	-0.0011076403463219	-0.00861988622110523
1	D	26	50	20120529	14	106	1.96	-0.0010469917976995	-0.0123359939857496
1	D	26	50	20120529	14	108	2	-0.000732661620258699	-0.0145209044421413
1	D	26	50	20120529	14	110	2.04	4.77297077301e-05	-0.0176794372966166
1	D	26	50	20120529	14	112	2.08	0.0011491970118522	-0.0205055380400527
1	D	26	50	20120529	14	114	2.12	0.0032140902342731	-0.0226991246966496
1	D	26	50	20120529	14	116	2.16	0.00601720293625282	-0.0259009042018623
1	D	26	50	20120529	14	118	2.2	0.00892701805151358	-0.0275046930922715
1	D	26	50	20120529	14	120	2.24	0.0112830978464272	-0.0296185181039506
1	D	26	50	20120529	14	122	2.28	0.0140874126299349	-0.0312459243608514
1	D	26	50	20120529	14	124	2.32	0.017472403502153	-0.0335559715043098
1	D	26	50	20120529	14	126	2.36	0.0204490402082359	-0.0358057024393329
1	D	26	50	20120529	14	128	2.4	0.023371583245558	-0.0375065063801209
1	D	26	50	20120529	14	130	2.44	0.0269621300590671	-0.0383910969633852
1	D	26	50	20120529	14	132	2.48	0.0289902537288663	-0.0380501300734971
1	D	26	50	20120529	14	134	2.52	0.0314478033468802	-0.037227694176299
1	D	26	50	20120529	14	136	2.56	0.0334606535102058	-0.0351304154632997
1	D	26	50	20120529	14	138	2.6	0.036647866615726	-0.033731899671469
1	D	26	50	20120529	14	140	2.64	0.0375374776571368	-0.0328510567541449
1	D	26	50	20120529	14	142	2.68	0.0376175928554453	-0.0328622997519658
1	D	26	50	20120529	14	144	2.72	0.0386052796074066	-0.033740243531487
1	D	26	50	20120529	14	146	2.76	0.0393626616807356	-0.0356008536048231
1	D	26	50	20120529	14	148	2.8	0.0390547166775288	-0.0376702015999656
1	D	26	50	20120529	14	150	2.84	0.0379855712243748	-0.0378778081509219
1	D	26	50	20120529	14	152	2.88	0.0374396140786206	-0.0370046019868347
1	D	26	50	20120529	14	154	2.92	0.0372317953956299	-0.0353298195755943
1	D	26	50	20120529	14	156	2.96	0.0368734336789246	-0.034196751669421
1	D	26	50	20120529	14	158	3	0.037053675197449	-0.0330746439183561
1	D	26	50	20120529	14	160	3.04	0.0375564281188726	-0.0310951691951025
1	D	26	50	20120529	14	162	3.08	0.0376178756981577	-0.030705765490703
1	D	26	50	20120529	14	164	3.12	0.0369754691874498	-0.0296217000844659
1	D	26	50	20120529	14	166	3.16	0.0351449818629922	-0.0276243355596483
1	D	26	50	20120529	14	168	3.2	0.033184881865543	-0.0266243451496943
1	D	26	50	20120529	14	170	3.24	0.0307317163095726	-0.0246135455960341
1	D	26	50	20120529	14	172	3.28	0.0263347849227984	-0.0229255402879856
1	D	26	50	20120529	14	174	3.32	0.022754774000329	-0.0218905480923628
1	D	26	50	20120529	14	176	3.36	0.0192405947191881	-0.0204907595083259
1	D	26	50	20120529	14	178	3.4	0.0162487552173097	-0.0192942641238802
1	D	26	50	20120529	14	180	3.44	0.0127854169137361	-0.0184586760405520
1	D	26	50	20120529	14	182	3.48	0.0103764455315898	-0.0174813130475960
1	D	26	50	20120529	14	184	3.52	0.00910888591563476	-0.0144432994729061
1	D	26	50	20120529	14	186	3.56	0.00803786662951056	-0.0120448993371385
1	D	26	50	20120529	14	188	3.6	0.00753386920015204	-0.00888500883764333
1	D	26	50	20120529	14	190	3.64	0.00692587757648441	-0.00402758830175703
1	D	26	50	20120529	14	192	3.68	0.00657952253292361	-0.00218923794989263
1	D	26	50	20120529	14	194	3.72	0.0052445756407215	0.00146841329715104
1	D	26	50	20120529	14	196	3.76	0.0032414411245694	0.00296045103186153
1	D	26	50	20120529	14	198	3.8	0.000760330708606399	0.00496511289866101
1	D	26	50	20120529	14	200	3.84	-0.00103130816929280	0.00748026343507031
1	D	26	50	20120529	14	202	3.88	-0.0006189234945048	0.00856114686079207
1	D	26	50	20120529	14	204	3.92	0.000421647773621499	0.0105513625360519
1	D	26	50	20120529	14	206	3.96	0.0021361837281002	0.0124657268668939
1	D	26	50	20120529	14	208	4	0.0045950061383201	0.0135728439541977
1	D	26	50	20120529	14	210	4.04	0.00706995765421898	0.0152583814595798
1	D	26	50	20120529	14	212	4.08	0.00962715983090545	0.0177845416485722
1	D	26	50	20120529	14	214	4.12	0.0125563779562420	0.0204239874149785
1	D	26	50	20120529	14	216	4.16	0.0132385238680526	0.0209491697635014
1	D	26	50	20120529	14	218	4.2	0.0159240517833888	0.0248516850178021
1	D	26	50	20120529	14	220	4.24	0.0175704792127036	0.0286484241687052
1	D	26	50	20120529	14	222	4.28	0.0196340996429184	0.0309380359261872
1	D	26	50	20120529	14	224	4.32	0.0215101246440844	0.033549876243856
1	D	26	50	20120529	14	226	4.36	0.0238722855573162	0.0353568169125001
1	D	26	50	20120529	14	228	4.4	0.026252901957537	0.035829376374367
1	D	26	50	20120529	14	230	4.44	0.0280864227700859	0.0355659154587648
1	D	26	50	20120529	14	232	4.48	0.0299951231756105	0.0344191933206467
1	D	26	50	20120529	14	234	4.52	0.032274722301071	0.0321692926799961
1	D	26	50	20120529	14	236	4.56	0.0339174727751236	0.0298530937075415
1	D	26	50	20120529	14	238	4.6	0.0352390164582883	0.028166400082572
1	D	26	50	20120529	14	240	4.64	0.0381807539091857	0.0251533862681310
1	D	26	50	20120529	14	242	4.68	0.0404128637432216	0.0229328729853065
1	D	26	50	20120529	14	244	4.72	0.041984472204019	0.0207776185873177
1	D	26	50	20120529	14	246	4.76	0.0439973930780228	0.0191432826839612
1	D	26	50	20120529	14	248	4.8	0.0457474116507814	0.0167393317599613
1	D	26	50	20120529	14	250	4.84	0.047392000602465	0.0144856410269635
1	D	26	50	20120529	14	252	4.88	0.0489139065276128	0.0111888970810375
1	D	26	50	20120529	14	254	4.92	0.0503352618684759	0.0085131343103495
1	D	26	50	20120529	14	256	4.96	0.0513919622422811	0.00584168489102672
1	D	26	50	20120529	14	258	5	0.0517836993990584	0.00276393191523416
1	D	26	50	20120529	14	260	5.04	0.0528279546935147	-0.000150196551391851
1	D	26	50	20120529	14	262	5.08	0.053561719400352	-0.00299156373023373
1	D	26	50	20120529	14	264	5.12	0.0538836651178263	-0.00587238746746583
1	D	26	50	20120529	14	266	5.16	0.0541793064630404	-0.00957444502036803
1	D	26	50	20120529	14	268	5.2	0.0537009487255677	-0.0112473889539773
1	D	26	50	20120529	14	270	5.24	0.0530032464645709	-0.0126275906801753
1	D	26	50	20120529	14	272	5.28	0.0500445844128658	-0.0148576499045458
1	D	26	50	20120529	14	274	5.32	0.0482566507744999	-0.0160008435798257
1	D	26	50	20120529	14	276	5.36	0.0461182043047	-0.0181349059875823
1	D	26	50	20120529	14	278	5.4	0.0443715756018504	-0.0208101073154861
1	D	26	50	20120529	14	280	5.44	0.0434344865827236	-0.0240138978323845
1	D	26	50	20120529	14	282	5.48	0.042468720140979	-0.0268450119628992
1	D	26	50	20120529	14	284	5.52	0.0417437094160928	-0.0289999340207008
1	D	26	50	20120529	14	286	5.56	0.0405556215312754	-0.0322445712679212
1	D	26	50	20120529	14	288	5.6	0.0402753951138912	-0.0349504567874877
1	D	26	50	20120529	14	290	5.64	0.0392720105913874	-0.0386199167177772
1	D	26	50	20120529	14	292	5.68	0.0404026036238266	-0.0415887045385889
1	D	26	50	20120529	14	294	5.72	0.040948136505512	-0.0446577601009729
1	D	26	50	20120529	14	296	5.76	0.0414375251087712	-0.0462537708167891
1	D	26	50	20120529	14	298	5.8	0.0418823659848157	-0.0495730007583568
1	D	26	50	20120529	14	300	5.84	0.042495144721392	-0.0521853360507724
1	D	26	50	20120529	14	302	5.88	0.0429709568744524	-0.0549561339728519
1	D	26	50	20120529	14	304	5.92	0.0422190195233386	-0.0570228656729039
1	D	26	50	20120529	14	306	5.96	0.0409211957371488	-0.0568992634075525
1	D	26	50	20120529	14	308	6	0.0393807636143339	-0.0569110720907984
1	D	26	50	20120529	14	310	6.04	0.038458272107598	-0.0561861462187259
1	D	26	50	20120529	14	312	6.08	0.0363346183116604	-0.0548202280495078
1	D	26	50	20120529	14	314	6.12	0.0345515071415423	-0.0534595424704706
1	D	26	50	20120529	14	316	6.16	0.0323637187605511	-0.0517002607988784
1	D	26	50	20120529	14	318	6.2	0.0302833398996222	-0.0494911885037736
1	D	26	50	20120529	14	320	6.24	0.0278725300398447	-0.0467082990557358
1	D	26	50	20120529	14	322	6.28	0.0267777873212117	-0.0455169655507927
1	D	26	50	20120529	14	324	6.32	0.0263860501644344	-0.0428476374518135
1	D	26	50	20120529	14	326	6.36	0.0241224599365	-0.039963631734066
1	D	26	50	20120529	14	328	6.4	0.022147510696646	-0.0375047386131679
1	D	26	50	20120529	14	330	6.44	0.0200919512837367	-0.0352765037242929
1	D	26	50	20120529	14	332	6.48	0.0181108502148863	-0.0329469404336738
1	D	26	50	20120529	14	334	6.52	0.0160240366822486	-0.0300924917793799
1	D	26	50	20120529	14	336	6.56	0.0145782861574346	-0.0274555491709791
1	D	26	50	20120529	14	338	6.6	0.0132503396223662	-0.0252522044408018
1	D	26	50	20120529	14	340	6.64	0.0102634498679562	-0.0219960484241158
1	D	26	50	20120529	14	342	6.68	0.00838070735236886	-0.0198433325394715
1	D	26	50	20120529	14	344	6.72	0.00604520436478781	-0.0177038395516354
1	D	26	50	20120529	14	346	6.76	0.0033296597665902	-0.0151051089936898
1	D	26	50	20120529	14	348	6.8	0.0008777175053512	-0.0137873660094740
1	D	26	50	20120529	14	350	6.84	-0.00109295373847660	-0.0115366804802963
1	D	26	50	20120529	14	352	6.88	-0.00118412808684280	-0.00893951969940503
1	D	26	50	20120529	14	354	6.92	-0.00140712835242560	-0.00580451228753973
1	D	26	50	20120529	14	356	6.96	-0.0025225822286796	-0.00299907320424993
1	D	26	50	20120529	14	358	7	-0.0039191251925908	-0.000223672017024931
1	D	26	50	20120529	14	360	7.04	-0.0052841311940612	0.00294785038902078
1	D	26	50	20120529	14	362	7.08	-0.0065635702039401	0.00574672045031337
1	D	26	50	20120529	14	364	7.12	-0.0063678430469077	0.00746696982758401
1	D	26	50	20120529	14	366	7.16	-0.0051330224749216	0.00934257056468132
1	D	26	50	20120529	14	368	7.2	-0.0036575027546196	0.0108291211507698
1	D	26	50	20120529	14	370	7.24	-0.0021401152418036	0.0137204171394313
1	D	26	50	20120529	14	372	7.28	-0.0010022531516538	0.0166669169545
1	D	26	50	20120529	14	374	7.32	0.000144044722395499	0.0198465710885294
1	D	26	50	20120529	14	376	7.36	0.0021509693308948	0.0213958561882447
1	D	26	50	20120529	14	378	7.4	0.0046680573398845	0.0230992057134450
1	D	26	50	20120529	14	380	7.44	0.0072119234826778	0.0232819008925002
1	D	26	50	20120529	14	382	7.48	0.00963603402100934	0.0231301628483254
1	D	26	50	20120529	14	384	7.52	0.013077006537094	0.0228598147126743
1	D	26	50	20120529	14	386	7.56	0.0158046709455211	0.0235946117954121
1	D	26	50	20120529	14	388	7.6	0.0188065018662177	0.0245989650542061
1	D	26	50	20120529	14	390	7.64	0.0216628172824139	0.0266608601438748
1	D	26	50	20120529	14	392	7.68	0.0242577506769444	0.0290489082363658
1	D	26	50	20120529	14	394	7.72	0.0266569922697816	0.0306363346758584
1	D	26	50	20120529	14	396	7.76	0.0292734429236637	0.0325224571618597
1	D	26	50	20120529	14	398	7.8	0.0307675312680397	0.0325943274950995
1	D	26	50	20120529	14	400	7.84	0.0334913702287805	0.0320516301116067
1	D	26	50	20120529	14	402	7.88	0.0356367746293074	0.0312139489922062
1	D	26	50	20120529	14	404	7.92	0.0370668627389181	0.0289607885892943
1	D	26	50	20120529	14	406	7.96	0.0391904458241776	0.0275263517729793
1	D	26	50	20120529	14	408	8	0.0406183914002413	0.0251414078792577
1	D	26	50	20120529	14	410	8.04	0.0425442603584132	0.0227506869231338
1	D	26	50	20120529	14	412	8.08	0.0446600935533508	0.0200321159079127
1	D	26	50	20120529	14	414	8.12	0.0453211676830821	0.0178637729634042
1	D	26	50	20120529	14	416	8.16	0.0446402238527995	0.0140373353276913
1	D	26	50	20120529	14	418	8.2	0.0447069747329435	0.0113532994076634
1	D	26	50	20120529	14	420	8.24	0.0449007927016667	0.00774274147224676
1	D	26	50	20120529	14	422	8.28	0.046762675567209	0.00513528521662136
1	D	26	50	20120529	14	424	8.32	0.0490646616933618	0.00150294839234418
1	D	26	50	20120529	14	426	8.36	0.0504892697254184	0.000192891658839870
1	D	26	50	20120529	14	428	8.4	0.0524849371939611	-0.00258158321850183
1	D	26	50	20120529	14	430	8.44	0.0535842053959938	-0.00619136333645913
1	D	26	50	20120529	14	432	8.48	0.0540723212070468	-0.00885213544338593
1	D	26	50	20120529	14	434	8.52	0.054322707718265	-0.0115003210496077
1	D	26	50	20120529	14	436	8.56	0.0547012219782341	-0.0145717807750477
1	D	26	50	20120529	14	438	8.6	0.0546667363805157	-0.0178923330062963
1	D	26	50	20120529	14	440	8.64	0.0551583877254747	-0.0208878494634369
1	D	26	50	20120529	14	442	8.68	0.0548290880974761	-0.023609574174902
1	D	26	50	20120529	14	444	8.72	0.0544426118151508	-0.0259444124821087
1	D	26	50	20120529	14	446	8.76	0.0527246103303375	-0.0286786678328433
1	D	26	50	20120529	14	448	8.8	0.051642171976804	-0.0313313075046797
1	D	26	50	20120529	14	450	8.84	0.0502463573328773	-0.0344462401550271
1	D	26	50	20120529	14	452	8.88	0.0493938128289363	-0.0363810822982522
1	D	26	50	20120529	14	454	8.92	0.0475578878533314	-0.0391614190908099
1	D	26	50	20120529	14	456	8.96	0.0459922120184281	-0.0409308831000511
1	D	26	50	20120529	14	458	9	0.0443564619015093	-0.0426544558791933
1	D	26	50	20120529	14	460	9.04	0.0425329042235073	-0.0439110553400399
1	D	26	50	20120529	14	462	9.08	0.0411249839114868	-0.0452744279248457
1	D	26	50	20120529	14	464	9.12	0.0400515958176456	-0.0465527355638747
1	D	26	50	20120529	14	466	9.16	0.0385318819235195	-0.0481044106845105
1	D	26	50	20120529	14	468	9.2	0.0375580544644694	-0.0499394942030458
1	D	26	50	20120529	14	470	9.24	0.0359661449679841	-0.0514035587934926
1	D	26	50	20120529	14	472	9.28	0.03431893972121	-0.0525615875690418
1	D	26	50	20120529	14	474	9.32	0.0332720681316633	-0.0536213285020061
1	D	26	50	20120529	14	476	9.36	0.0331213836765925	-0.0556056822620499
1	D	26	50	20120529	14	478	9.4	0.0336408950287302	-0.0556276732829448
1	D	26	50	20120529	14	480	9.44	0.0348828573792063	-0.0566674030940015
1	D	26	50	20120529	14	482	9.48	0.0374637971305372	-0.0577662470319654
1	D	26	50	20120529	14	484	9.52	0.0394687984085917	-0.0591832183107851
1	D	26	50	20120529	14	486	9.56	0.0412006443370737	-0.0604725568156006
1	D	26	50	20120529	14	488	9.6	0.0436756594925829	-0.0624231815821818
1	D	26	50	20120529	14	490	9.64	0.0454962473221039	-0.0634901350043142
1	D	26	50	20120529	14	492	9.68	0.046952745869992	-0.0640395569732962
1	D	26	50	20120529	14	494	9.72	0.0484797429639643	-0.0647426332458300
1	D	26	50	20120529	14	496	9.76	0.049631478489161	-0.0643169549635557
1	D	26	50	20120529	14	498	9.8	0.0498250136151717	-0.0628769320036693
1	D	26	50	20120529	14	500	9.84	0.0504378630624261	-0.0614609506743432
1	D	26	50	20120529	14	502	9.88	0.0518906139443738	-0.0582220480631182
1	D	26	50	20120529	14	504	9.92	0.0534199444907241	-0.0571065164051183
1	D	26	50	20120529	14	506	9.96	0.0550088134280503	-0.0523642340664126
1	D	26	50	20120529	14	508	10	0.0564498263374304	-0.0491261799833251
1	D	26	50	20120529	14	510	10.04	0.0570626050740066	-0.0467768884135109
1	D	26	50	20120529	14	512	10.08	0.0585747812098453	-0.0439444024958407
1	D	26	50	20120529	14	514	10.12	0.0594293480391805	-0.0404247502082134
1	D	26	50	20120529	14	516	10.16	0.0602420753602729	-0.0375232294554959
1	D	26	50	20120529	14	518	10.2	0.0604983025735036	-0.0340674854787523
1	D	26	50	20120529	14	520	10.24	0.0606268263020521	-0.030368213926568
1	D	26	50	20120529	14	522	10.28	0.0603573479077419	-0.0278227002249746
1	D	26	50	20120529	14	524	10.32	0.0596716240356184	-0.0247160690082383
1	D	26	50	20120529	14	526	10.36	0.0579665703830755	-0.0220479500618549
1	D	26	50	20120529	14	528	10.4	0.056122584390165	-0.0198181524669935
1	D	26	50	20120529	14	530	10.44	0.0542404570574774	-0.0173217331892178
1	D	26	50	20120529	14	532	10.48	0.0519246540648202	-0.0155568229476474
1	D	26	50	20120529	14	534	10.52	0.0497302966618318	-0.0139049437250497
1	D	26	50	20120529	14	536	10.56	0.0463446764645784	-0.0121995365191162
1	D	26	50	20120529	14	538	10.6	0.0448390834928726	-0.0116822384112035
1	D	26	50	20120529	14	540	10.64	0.0429691608232282	-0.0119128047193450
1	D	26	50	20120529	14	542	10.68	0.0415959735962995	-0.0128405146741262
1	D	26	50	20120529	14	544	10.72	0.0389122438535079	-0.0143576596493162
1	D	26	50	20120529	14	546	10.76	0.0371750854317787	-0.0159539624002330
1	D	26	50	20120529	14	548	10.8	0.0353879437530079	-0.0167753376372593
1	D	26	50	20120529	14	550	10.84	0.0342781325888678	-0.0180186505616874
1	D	26	50	20120529	14	552	10.88	0.0332953460869	-0.0203206154746368
1	D	26	50	20120529	14	554	10.92	0.0331524256642866	-0.0217431163284854
1	D	26	50	20120529	14	556	10.96	0.03289822077645	-0.0228722951473622
1	D	26	50	20120529	14	558	11	0.032293927321248	-0.0226293332573465
1	D	26	50	20120529	14	560	11.04	0.0314005686138969	-0.0214473335619151
1	D	26	50	20120529	14	562	11.08	0.030187880484162	-0.0198578989391640
1	D	26	50	20120529	14	564	11.12	0.0277283509671608	-0.0188291292832157
1	D	26	50	20120529	14	566	11.16	0.0248633664218273	-0.0175185068642864
1	D	26	50	20120529	14	568	11.2	0.0225207923664344	-0.0174284921710413
1	D	26	50	20120529	14	570	11.24	0.0196741925974117	-0.0171052736613610
1	D	26	50	20120529	14	572	11.28	0.0171807926655917	-0.0175064860490062
1	D	26	50	20120529	14	574	11.32	0.0152663717662072	-0.0192277253757705
1	D	26	50	20120529	14	576	11.36	0.0140964635967341	-0.0204424641151709
1	D	26	50	20120529	14	578	11.4	0.0137921955487895	-0.0201831680585098
1	D	26	50	20120529	14	580	11.44	0.0138974130378301	-0.0192176844594777
1	D	26	50	20120529	14	582	11.48	0.0133130599938575	-0.0171731559123549
1	D	26	50	20120529	14	584	11.52	0.0131134437495285	-0.0155656900666835
1	D	26	50	20120529	14	586	11.56	0.0137868922479306	-0.0124831287647789
1	D	26	50	20120529	14	588	11.6	0.0139517895493033	-0.0103987193951972
1	D	26	50	20120529	14	590	11.64	0.0124675017049146	-0.00856766638531463
1	D	26	50	20120529	14	592	11.68	0.0111675636694491	-0.00745058616346393
1	D	26	50	20120529	14	594	11.72	0.00973814024021267	-0.00759603095728623
1	D	26	50	20120529	14	596	11.76	0.00855424549860766	-0.00723860262153203
1	D	26	50	20120529	14	598	11.8	0.00661521728323791	-0.00622192449154203
1	D	26	50	20120529	14	600	11.84	0.00557708553350669	-0.00462715828366073
1	D	26	50	20120529	14	602	11.88	0.00681615581724769	-0.00359528442894303
1	D	26	50	20120529	14	604	11.92	0.00760006853700672	-0.00143282461285393
1	D	26	50	20120529	14	606	11.96	0.00851004849635638	0.00168473423207875
1	D	26	50	20120529	14	608	12	0.00767906650660088	0.00393588362330493
1	D	26	50	20120529	14	610	12.04	0.00684067828041924	0.00515748129848281
1	D	26	50	20120529	14	612	12.08	0.00548708498239727	0.00729358724483706
1	D	26	50	20120529	14	614	12.12	0.0035814180649639	0.00988035355604494
1	D	26	50	20120529	14	616	12.16	0.0031044391857145	0.0109707334258380
1	D	26	50	20120529	14	618	12.2	0.004017441319447	0.0121482217800055
1	D	26	50	20120529	14	620	12.24	0.00567712700090897	0.0122007386006442
1	D	26	50	20120529	14	622	12.28	0.00745401563135264	0.0128699444583592
1	D	26	50	20120529	14	624	12.32	0.0101919794743118	0.0145633984484208
1	D	26	50	20120529	14	626	12.36	0.0112024664601685	0.0166549385656267
1	D	26	50	20120529	14	628	12.4	0.0118452265242670	0.0183959203137217
1	D	26	50	20120529	14	630	12.44	0.011667261889578	0.0196626596858106
1	D	26	50	20120529	14	632	12.48	0.0128644360965337	0.0200461944039262
1	D	26	50	20120529	14	634	12.52	0.0134595583767837	0.0196770634509434
1	D	26	50	20120529	14	636	12.56	0.0143602073550488	0.0187793418947523
1	D	26	50	20120529	14	638	12.6	0.0161033740630977	0.0179291803406639
1	D	26	50	20120529	14	640	12.64	0.0180016941410746	0.0182077874835192
1	D	26	50	20120529	14	642	12.68	0.0199299531201669	0.0194915327736956
1	D	26	50	20120529	14	644	12.72	0.0227556649548733	0.0208001328672307
1	D	26	50	20120529	14	646	12.76	0.0249979005580158	0.0221897391136185
1	D	26	50	20120529	14	648	12.8	0.027367224462941	0.0228599844183018
1	D	26	50	20120529	14	650	12.84	0.0292636738899282	0.0232928861498993
1	D	26	50	20120529	14	652	12.88	0.0291912035765846	0.0242516441027822
1	D	26	50	20120529	14	654	12.92	0.0285693413462972	0.0246762235411185
1	D	26	50	20120529	14	656	12.96	0.0275139561911051	0.0250922427447618
1	D	26	50	20120529	14	658	13	0.0257727552399079	0.0266025026212235
1	D	26	50	20120529	14	660	13.04	0.0239716764864798	0.0288262898084448
1	D	26	50	20120529	14	662	13.08	0.0212547176747198	0.0304513343286965
1	D	26	50	20120529	14	664	13.12	0.0194769805161388	0.0311966955867453
1	D	26	50	20120529	14	666	13.16	0.0174514731414299	0.0314572644356125
1	D	26	50	20120529	14	668	13.2	0.0158892621297545	0.0310986905868728
1	D	26	50	20120529	14	670	13.24	0.0129193429380928	0.0307833916731417
1	D	26	50	20120529	14	672	13.28	0.0107130283594346	0.0302838914429116
1	D	26	50	20120529	14	674	13.32	0.00717910665696294	0.0293689518365987
1	D	26	50	20120529	14	676	13.36	0.0040997556198449	0.0287803137255321
1	D	26	50	20120529	14	678	13.4	0.0014368763347101	0.0280134705634709
1	D	26	50	20120529	14	680	13.44	-0.000672097924450001	0.0272646869086012
1	D	26	50	20120529	14	682	13.48	-0.0032307001725632	0.0256924986202433
1	D	26	50	20120529	14	684	13.52	-0.0049506172096467	0.0247839159038932
1	D	26	50	20120529	14	686	13.56	-0.0066892937896351	0.0226846148654997
1	D	26	50	20120529	14	688	13.6	-0.0073151398595277	0.0197633587625194
1	D	26	50	20120529	14	690	13.64	-0.0083630862513818	0.0176309934110376
1	D	26	50	20120529	14	692	13.68	-0.0089780570189797	0.0150771358494261
1	D	26	50	20120529	14	694	13.72	-0.0102331008449077	0.011536015799922
1	D	26	50	20120529	14	696	13.76	-0.0105703200688556	0.00851490207730247
1	D	26	50	20120529	14	698	13.8	-0.0107519050902643	0.00594287187141452
1	D	26	50	20120529	14	700	13.84	-0.0120409607523673	0.00381985447158003
1	D	26	50	20120529	14	702	13.88	-0.0130001511010469	0.00364625975679874
1	D	26	50	20120529	14	704	13.92	-0.0144963183393595	0.0043071924651738
1	D	26	50	20120529	14	706	13.96	-0.0169298970374911	0.00507298910919884
1	D	26	50	20120529	14	708	14	-0.0197728198512517	0.00633863953684463
1	D	26	50	20120529	14	710	14.04	-0.0229948226104063	0.00676318644826904
1	D	26	50	20120529	14	712	14.08	-0.0247674686001628	0.00740601722304573
1	D	26	50	20120529	14	714	14.12	-0.0269888445532604	0.00870928573145065
1	D	26	50	20120529	14	716	14.16	-0.0301277622656256	0.00985713216935078
1	D	26	50	20120529	14	718	14.2	-0.0314412131116796	0.00996935001552508
1	D	26	50	20120529	14	720	14.24	-0.0314937511455217	0.00924534338226818
1	D	26	50	20120529	14	722	14.28	-0.0308145750821921	0.00769685024214776
1	D	26	50	20120529	14	724	14.32	-0.0303324696787791	0.0065651965495368
1	D	26	50	20120529	14	726	14.36	-0.0306861644907286	0.00335832587549958
1	D	26	50	20120529	14	728	14.4	-0.0301785325325148	0.00105478411442815
1	D	26	50	20120529	14	730	14.44	-0.0286104525345555	-0.00211333710800003
1	D	26	50	20120529	14	732	14.48	-0.0275119621499822	-0.00462674816172763
1	D	26	50	20120529	14	734	14.52	-0.0259849650560098	-0.00713407809713703
1	D	26	50	20120529	14	736	14.56	-0.0233579219425456	-0.00976790943570063
1	D	26	50	20120529	14	738	14.6	-0.0218896147114117	-0.0113873960966522
1	D	26	50	20120529	14	740	14.64	-0.0190560610625019	-0.0140313037068477
1	D	26	50	20120529	14	742	14.68	-0.0171643807172004	-0.0164449702780212
1	D	26	50	20120529	14	744	14.72	-0.014808972673729	-0.0184360769078253
1	D	26	50	20120529	14	746	14.76	-0.0124667592427944	-0.0209040139244548
1	D	26	50	20120529	14	748	14.8	-0.0098395464237027	-0.0221322866876471
1	D	26	50	20120529	14	750	14.84	-0.0074637878470687	-0.023820313208899
1	D	26	50	20120529	14	752	14.88	-0.0051786520755116	-0.0251617442702846
1	D	26	50	20120529	14	754	14.92	-0.0021181312919765	-0.0266386287066742
1	D	26	50	20120529	14	756	14.96	0.0001688641704151	-0.0278587414576116
1	D	26	50	20120529	14	758	15	0.0029332274207858	-0.0288168711461194
1	D	26	50	20120529	14	760	15.04	0.005190736530402	-0.0297025931002337
1	D	26	50	20120529	14	762	15.08	0.00804780147978623	-0.0309456161108815
1	D	26	50	20120529	14	764	15.12	0.0109178064832662	-0.032059733555319
1	D	26	50	20120529	14	766	15.16	0.013442672666849	-0.0327547488105473
1	D	26	50	20120529	14	768	15.2	0.0166708979656780	-0.0343238187580002
1	D	26	50	20120529	14	770	15.24	0.0187840158705759	-0.0347762256766034
1	D	26	50	20120529	14	772	15.28	0.0217496217108723	-0.0362371082865348
1	D	26	50	20120529	14	774	15.32	0.0239301976026954	-0.0364206732069308
1	D	26	50	20120529	14	776	15.36	0.0264484876932132	-0.036418976150656
1	D	26	50	20120529	14	778	15.4	0.0298844609643548	-0.0360150767572422
1	D	26	50	20120529	14	780	15.44	0.0322768153371433	-0.0359826205559858
1	D	26	50	20120529	14	782	15.48	0.0354220970105392	-0.0350118336560947
1	D	26	50	20120529	14	784	15.52	0.0359063237342957	-0.0339559818104270
1	D	26	50	20120529	14	786	15.56	0.035695535202824	-0.0338485722903647
1	D	26	50	20120529	14	788	15.6	0.0357939644667652	-0.0335848214609822
1	D	26	50	20120529	14	790	15.64	0.0360509977817265	-0.032464976451617
1	D	26	50	20120529	14	792	15.68	0.03608168621603	-0.0323969527792669
1	D	26	50	20120529	14	794	15.72	0.0365845098481317	-0.0327982358775902
1	D	26	50	20120529	14	796	15.76	0.0362407852417969	-0.0337236265221291
1	D	26	50	20120529	14	798	15.8	0.0358133391925697	-0.0351295669351623
1	D	26	50	20120529	14	800	15.84	0.0357382444524077	-0.0359672056281559
1	D	26	50	20120529	14	802	15.88	0.0360635135717535	-0.0376139159001831
1	D	26	50	20120529	14	804	15.92	0.0373648728918492	-0.0392392715474185
1	D	26	50	20120529	14	806	15.96	0.0377427507557153	-0.04003038261421
1	D	26	50	20120529	14	808	16	0.0377489732953897	-0.0400435348003401
1	D	26	50	20120529	14	810	16.04	0.0385789752351465	-0.0397906734153878
1	D	26	50	20120529	14	812	16.08	0.0395435395953631	-0.0397698137653428
1	D	26	50	20120529	14	814	16.12	0.0418812346139658	-0.0392458476404836
1	D	26	50	20120529	14	816	16.16	0.0442015348057513	-0.0390706265801055
1	D	26	50	20120529	14	818	16.2	0.0467005915918208	-0.0388771621647729
1	D	26	50	20120529	14	820	16.24	0.0488880264194214	-0.0396110682929664
1	D	26	50	20120529	14	822	16.28	0.0519093452030075	-0.0405725991650917
1	D	26	50	20120529	14	824	16.32	0.054203072321956	-0.0418838438379884
1	D	26	50	20120529	14	826	16.36	0.0561491008944595	-0.0438628235864952
1	D	26	50	20120529	14	828	16.4	0.0577122382160183	-0.0454727572348329
1	D	26	50	20120529	14	830	16.44	0.0586878192998858	-0.0481813439023036
1	D	26	50	20120529	14	832	16.48	0.0585538225648509	-0.0506647736285089
1	D	26	50	20120529	14	834	16.52	0.0574570999472306	-0.0528384198738763
1	D	26	50	20120529	14	836	16.56	0.0560089452593605	-0.0545770540274578
1	D	26	50	20120529	14	838	16.6	0.0560043490652828	-0.0559689937262235
1	D	26	50	20120529	14	840	16.64	0.0556814133983149	-0.0575948443482058
1	D	26	50	20120529	14	842	16.68	0.0564518062364177	-0.056807763790067
1	D	26	50	20120529	14	844	16.72	0.0565579429642738	-0.0567249615859901
1	D	26	50	20120529	14	846	16.76	0.0569166582343697	-0.055823188307943
1	D	26	50	20120529	14	848	16.8	0.0564531497393019	-0.0555391435139402
1	D	26	50	20120529	14	850	16.84	0.0565293051396357	-0.055813713077075
1	D	26	50	20120529	14	852	16.88	0.0564316536931539	-0.0549178794959897
1	D	26	50	20120529	14	854	16.92	0.056446644356915	-0.0545810138254324
1	D	26	50	20120529	14	856	16.96	0.056218390287948	-0.0538374203343367
1	D	26	50	20120529	14	858	17	0.0559215468612059	-0.0534821698874685
1	D	26	50	20120529	14	860	17.04	0.0570978897023878	-0.0530861900900041
1	D	26	50	20120529	14	862	17.08	0.0582578276662462	-0.0524609662740789
1	D	26	50	20120529	14	864	17.12	0.0607405502856703	-0.0507662434516091
1	D	26	50	20120529	14	866	17.16	0.0626034796692488	-0.0489628524590066
1	D	26	50	20120529	14	868	17.2	0.065650424002585	-0.0474236012045163
1	D	26	50	20120529	14	870	17.24	0.0673066872872261	-0.0454621506331151
1	D	26	50	20120529	14	872	17.28	0.0703608299675949	-0.0432829818837866
1	D	26	50	20120529	14	874	17.32	0.0725981653207438	-0.041788391493596
1	D	26	50	20120529	14	876	17.36	0.075001691980675	-0.03963348357793
1	D	26	50	20120529	14	878	17.4	0.0766739995181812	-0.0377582363942233
1	D	26	50	20120529	14	880	17.44	0.077857413427175	-0.03595652831576
1	D	26	50	20120529	14	882	17.48	0.079915235581784	-0.0334365411689674
1	D	26	50	20120529	14	884	17.52	0.0810941240073783	-0.0320073369428331
1	D	26	50	20120529	14	886	17.56	0.0825129337638291	-0.0291811018491086
1	D	26	50	20120529	14	888	17.6	0.0831550574318246	-0.0274552663282666
1	D	26	50	20120529	14	890	17.64	0.0830033830272601	-0.0253140762841556
1	D	26	50	20120529	14	892	17.68	0.0822084535838501	-0.0236561937249856
1	D	26	50	20120529	14	894	17.72	0.0816467986675537	-0.0224215145743558
1	D	26	50	20120529	14	896	17.76	0.0808920328893152	-0.0202921332134906
1	D	26	50	20120529	14	898	17.8	0.0796355041391467	-0.0185308716429112
1	D	26	50	20120529	14	900	17.84	0.0784466455079377	-0.0167034955882908
1	D	26	50	20120529	14	902	17.88	0.0766749894676748	-0.0159110410186150
1	D	26	50	20120529	14	904	17.92	0.0749243344988132	-0.0146482897287721
1	D	26	50	20120529	14	906	17.96	0.0729297276904421	-0.0126839470906358
1	D	26	50	20120529	14	908	18	0.0708517529925692	-0.0105871633523834
1	D	26	50	20120529	14	910	18.04	0.0682464180572874	-0.00910499682833833
1	D	26	50	20120529	14	912	18.08	0.0664339619557501	-0.00663988116776573
1	D	26	50	20120529	14	914	18.12	0.0638530222044192	-0.00528251899060003
1	D	26	50	20120529	14	916	18.16	0.0608535459493039	-0.00348583137028313
1	D	26	50	20120529	14	918	18.2	0.0588402008112315	-0.00215738986046803
1	D	26	50	20120529	14	920	18.24	0.0561959750029844	-0.00132661010325193
1	D	26	50	20120529	14	922	18.28	0.0538719978559367	0.00086895645233233
1	D	26	50	20120529	14	924	18.32	0.0524203783448388	0.0027561537406411
1	D	26	50	20120529	14	926	18.36	0.0506292061574152	0.0044035004087714
1	D	26	50	20120529	14	928	18.4	0.0498836327673321	0.00661688605524153
1	D	26	50	20120529	14	930	18.44	0.0502761477415687	0.00794433761556304
1	D	26	50	20120529	14	932	18.48	0.0506418633687984	0.0100744260832094
1	D	26	50	20120529	14	934	18.52	0.0524490161694769	0.0124629620793794
1	D	26	50	20120529	14	936	18.56	0.0538585628270941	0.0143131776830321
1	D	26	50	20120529	14	938	18.6	0.0548275112493541	0.0163402406926596
1	D	26	50	20120529	14	940	18.64	0.0556126826191836	0.0181081490669822
1	D	26	50	20120529	14	942	18.68	0.0551502347842876	0.0202324392590229
1	D	26	50	20120529	14	944	18.72	0.054184468342543	0.0204434399225290
1	D	26	50	20120529	14	946	18.76	0.052645733276003	0.0202275602222327
1	D	26	50	20120529	14	948	18.8	0.0511446162902221	0.0201064328306155
1	D	26	50	20120529	14	950	18.84	0.0489140479489691	0.0198177211318570
1	D	26	50	20120529	14	952	18.88	0.0466200521294437	0.0190874212482475
1	D	26	50	20120529	14	954	18.92	0.0446229704473385	0.0186523384457834
1	D	26	50	20120529	14	956	18.96	0.0416510006460115	0.0168145679214796
1	D	26	50	20120529	14	958	19	0.0393005069946693	0.0157170674863999
1	D	26	50	20120529	14	960	19.04	0.0371702771056667	0.0145480785557423
1	D	26	50	20120529	14	962	19.08	0.036196096093226	0.0127632703293494
1	D	26	50	20120529	14	964	19.12	0.0351396785621333	0.0106467583119018
1	D	26	50	20120529	14	966	19.16	0.0349033634758607	0.00994757112666453
1	D	26	50	20120529	14	968	19.2	0.0355160007910807	0.00962725175478702
1	D	26	50	20120529	14	970	19.24	0.035424996148342	0.0101620366133984
1	D	26	50	20120529	14	972	19.28	0.0366569175825252	0.00886633414755218
1	D	26	50	20120529	14	974	19.32	0.0369576500965639	0.00736267157735899
1	D	26	50	20120529	14	976	19.36	0.0372076830543914	0.00523696717175599
1	D	26	50	20120529	14	978	19.4	0.0372971320622115	0.00316111379422664
1	D	26	50	20120529	14	980	19.44	0.0375018677596363	0.00108274311655627
1	D	26	50	20120529	14	982	19.48	0.0375189656016054	-0.00088486635490903
1	D	26	50	20120529	14	984	19.52	0.0386493959994849	-0.00266446320432463
1	D	26	50	20120529	14	986	19.56	0.0401631843387847	-0.00429022897349313
1	D	26	50	20120529	14	988	19.6	0.0418901441594087	-0.00593574423506013
1	D	26	50	20120529	14	990	19.64	0.0424507949840759	-0.00710920208057483
1	D	26	50	20120529	14	992	19.68	0.0412824848759283	-0.00807089558725983
1	D	26	50	20120529	14	994	19.72	0.0393926642214613	-0.00789723723286823
1	D	26	50	20120529	14	996	19.76	0.0375822445874538	-0.00825059263356273
1	D	26	50	20120529	14	998	19.8	0.0351028736541725	-0.00836356001292513
1	D	26	50	20120529	14	1000	19.84	0.0319928412538188	-0.00894413003561833
1	D	26	50	20120529	14	1002	19.88	0.0288813168581567	-0.00967397737088783
1	D	26	50	20120529	14	1004	19.92	0.0261186294508575	-0.0105789538426538
1	D	26	50	20120529	14	1006	19.96	0.0242235337798028	-0.0115323247025242
1	D	26	50	20120529	14	1008	20	0.0215843001454309	-0.0123606578702773
1	D	26	50	20120529	14	1010	20.04	0.0189570448999323	-0.0129544154344397
1	D	26	50	20120529	14	1012	20.08	0.018000400135665	-0.0132540165776284
1	D	26	50	20120529	14	1014	20.12	0.0168676857828823	-0.0141712047835055
1	D	26	50	20120529	14	1016	20.16	0.0167253451878294	-0.0154297841433394
1	D	26	50	20120529	14	1018	20.2	0.0163626701197588	-0.0173260323984474
1	D	26	50	20120529	14	1020	20.24	0.0163118998528696	-0.0184343515672792
1	D	26	50	20120529	14	1022	20.28	0.0169978641412987	-0.0198022496354846
1	D	26	50	20120529	14	1024	20.32	0.0186889807191845	-0.0227868059375168
1	D	26	50	20120529	14	1026	20.36	0.0196634445743376	-0.0244034641713436
1	D	26	50	20120529	14	1028	20.4	0.020892466870718	-0.0276597616093857
1	D	26	50	20120529	14	1030	20.44	0.0222300300580105	-0.0295026233025141
1	D	26	50	20120529	14	1032	20.48	0.0222011801013380	-0.0326400560906388
1	D	26	50	20120529	14	1034	20.52	0.0222054227420252	-0.0352557854956041
1	D	26	50	20120529	14	1036	20.56	0.0221026094160406	-0.0372783937325101
1	D	26	50	20120529	14	1038	20.6	0.0215239839369957	-0.0400346252548972
1	D	26	50	20120529	14	1040	20.64	0.0208596571160709	-0.0422420004937272
1	D	26	50	20120529	14	1042	20.68	0.0201941282136181	-0.0436045952610737
1	D	26	50	20120529	14	1044	20.72	0.0181718735301027	-0.0444995803140215
1	D	26	50	20120529	14	1046	20.76	0.0171286081851401	-0.0443643814974586
1	D	26	50	20120529	14	1048	20.8	0.0157728723535711	-0.0439922311985201
1	D	26	50	20120529	14	1050	20.84	0.0143910442817764	-0.0431998473395225
1	D	26	50	20120529	14	1052	20.88	0.0117876892454819	-0.0421976648985468
1	D	26	50	20120529	14	1054	20.92	0.00933650358849871	-0.0412677487706084
1	D	26	50	20120529	14	1056	20.96	0.00732160281550764	-0.0407208016753606
1	D	26	50	20120529	14	1058	21	0.005248577865103	-0.0409434696007562
1	D	26	50	20120529	14	1060	21.04	0.0039588858068969	-0.0405133365457604
1	D	26	50	20120529	14	1062	21.08	0.0031887758115066	-0.0409561975228176
1	D	26	50	20120529	14	1064	21.12	0.0042865590892987	-0.0411979573313053
1	D	26	50	20120529	14	1066	21.16	0.00604647715699394	-0.0406682636415184
1	D	26	50	20120529	14	1068	21.2	0.00717162546721798	-0.0408096849977557
1	D	26	50	20120529	14	1070	21.24	0.00792250215815997	-0.0413822293584825
1	D	26	50	20120529	14	1072	21.28	0.0100828547960411	-0.0415485408734175
1	D	26	50	20120529	14	1074	21.32	0.0130623906399269	-0.0426207268857307
1	D	26	50	20120529	14	1076	21.36	0.0153986714449672	-0.0437413497125551
1	D	26	50	20120529	14	1078	21.4	0.0181295885445878	-0.0450750238125511
1	D	26	50	20120529	14	1080	21.44	0.0209548336888186	-0.046623799795384
1	D	26	50	20120529	14	1082	21.48	0.0235759371053209	-0.0474047285245264
1	D	26	50	20120529	14	1084	21.52	0.0257816859985543	-0.0486514992011145
1	D	26	50	20120529	14	1086	21.56	0.0284401246531032	-0.0494861680456271
1	D	26	50	20120529	14	1088	21.6	0.0303133212271445	-0.0505266756741431
1	D	26	50	20120529	14	1090	21.64	0.0317091500132067	-0.0523602035577598
1	D	26	50	20120529	14	1092	21.68	0.0322400457845216	-0.0543502848827313
1	D	26	50	20120529	14	1094	21.72	0.0335991757286402	-0.0569991775957342
1	D	26	50	20120529	14	1096	21.76	0.0344547042231978	-0.0589273870773518
1	D	26	50	20120529	14	1098	21.8	0.0344744325023929	-0.0594347361928531
1	D	26	50	20120529	14	1100	21.84	0.0347242533281862	-0.0595230538298233
1	D	26	50	20120529	14	1102	21.88	0.0344794529605394	-0.0600515454380822
1	D	26	50	20120529	14	1104	21.92	0.0353352642978095	-0.059809502786882
1	D	26	50	20120529	14	1106	21.96	0.035715192771341	-0.058897688592542
1	D	26	50	20120529	14	1108	22	0.0364387751405292	-0.0575655701274646
1	D	26	50	20120529	14	1110	22.04	0.0372827777945534	-0.0563094656413648
1	D	26	50	20120529	14	1112	22.08	0.0374031273687114	-0.0559672259592705
1	D	26	50	20120529	14	1114	22.12	0.0366098242708982	-0.0553638517428841
1	D	26	50	20120529	14	1116	22.16	0.0369209512546203	-0.0539284249770754
1	D	26	50	20120529	14	1118	22.2	0.0380764344457572	-0.0520878967363249
1	D	26	50	20120529	14	1120	22.24	0.0403663290459517	-0.0502231147329798
1	D	26	50	20120529	14	1122	22.28	0.0418582536435772	-0.0490338318377021
1	D	26	50	20120529	14	1124	22.32	0.0439627448457446	-0.0467903234423534
1	D	26	50	20120529	14	1126	22.36	0.0457560383535118	-0.0458629528988273
1	D	26	50	20120529	14	1128	22.4	0.048131563584908	-0.0438322129339376
1	D	26	50	20120529	14	1130	22.44	0.0499070380017894	-0.0418397981565883
1	D	26	50	20120529	14	1132	22.48	0.0524352346583115	-0.0397514219179641
1	D	26	50	20120529	14	1134	22.52	0.0547859121574169	-0.038910983082117
1	D	26	50	20120529	14	1136	22.56	0.0571439577091821	-0.0379689895703559
1	D	26	50	20120529	14	1138	22.6	0.0595495491209144	-0.037875213069035
1	D	26	50	20120529	14	1140	22.64	0.0614367322670875	-0.0387624340895254
1	D	26	50	20120529	14	1142	22.68	0.0637607737608523	-0.0396910837892187
1	D	26	50	20120529	14	1144	22.72	0.0657698981785479	-0.041988098247593
1	D	26	50	20120529	14	1146	22.76	0.0668976486417267	-0.0433872645776624
1	D	26	50	20120529	14	1148	22.8	0.0677167950781787	-0.0450016968393421
1	D	26	50	20120529	14	1150	22.84	0.0677676431268138	-0.0454123066761093
1	D	26	50	20120529	14	1152	22.88	0.0675251055008668	-0.0451335651829655
1	D	26	50	20120529	14	1154	22.92	0.0683883485304072	-0.0454533117983503
1	D	26	50	20120529	14	1156	22.96	0.0696753535828448	-0.0456796566790081
1	D	26	50	20120529	14	1158	23	0.0701883468246736	-0.0451728859768537
1	D	26	50	20120529	14	1160	23.04	0.0722262483670431	-0.0448770127006154
1	D	26	50	20120529	14	1162	23.08	0.0741251836279196	-0.0438435761399113
1	D	26	50	20120529	14	1164	23.12	0.0763173065734794	-0.0434411404575346
1	D	26	50	20120529	14	1166	23.16	0.0778277997951789	-0.04240554015008
1	D	26	50	20120529	14	1168	23.2	0.0806054425109003	-0.0415161553828392
1	D	26	50	20120529	14	1170	23.24	0.0826560521763412	-0.0407734104198809
1	D	26	50	20120529	14	1172	23.28	0.0844084749121558	-0.0401232257345798
1	D	26	50	20120529	14	1174	23.32	0.0865451394728672	-0.0389762278248171
1	D	26	50	20120529	14	1176	23.36	0.0873713937466837	-0.0371604483214082
1	D	26	50	20120529	14	1178	23.4	0.0886130025437692	-0.0361043843437061
1	D	26	50	20120529	14	1180	23.44	0.0890843599241081	-0.0340469864531657
1	D	26	50	20120529	14	1182	23.48	0.0880270231541999	-0.0331193330669271
1	D	26	50	20120529	14	1184	23.52	0.0865839596351544	-0.0316881489418055
1	D	26	50	20120529	14	1186	23.56	0.0859008944845282	-0.0295928501277935
1	D	26	50	20120529	14	1188	23.6	0.0847804837897381	-0.0277964453501891
1	D	26	50	20120529	14	1190	23.64	0.0835651793649128	-0.0254651850032952
1	D	26	50	20120529	14	1192	23.68	0.0823517134177185	-0.0231387329825133
1	D	26	50	20120529	14	1194	23.72	0.081549854327853	-0.0216632839728895
1	D	26	50	20120529	14	1196	23.76	0.0801712789472517	-0.0195585099280096
1	D	26	50	20120529	14	1198	23.8	0.0784856070915811	-0.0170152589681159
1	D	26	50	20120529	14	1200	23.84	0.0770076832082231	-0.0150129446958300
1	D	26	50	20120529	14	1202	23.88	0.0752264105157361	-0.0130372176385166
1	D	26	50	20120529	14	1204	23.92	0.0735205154061235	-0.0114583189068052
1	D	26	50	20120529	14	1206	23.96	0.0721858513566339	-0.0100028810190889
1	D	26	50	20120529	14	1208	24	0.0697767385531313	-0.00907430839403483
1	D	26	50	20120529	14	1210	24.04	0.0671170978170544	-0.00776877714393003
1	D	26	50	20120529	14	1212	24.08	0.064544219083029	-0.00701174862399173
1	D	26	50	20120529	14	1214	24.12	0.0621108525169317	-0.00701662766078193
1	D	26	50	20120529	14	1216	24.16	0.0603949164910263	-0.00719333364540043
1	D	26	50	20120529	14	1218	24.2	0.0582994762556581	-0.00673427992305413
1	D	26	50	20120529	14	1220	24.24	0.0564995359441478	-0.00671214748080303
1	D	26	50	20120529	14	1222	24.28	0.0559315877774987	-0.00756406973077653
1	D	26	50	20120529	14	1224	24.32	0.0552401080561764	-0.00913448318111373
1	D	26	50	20120529	14	1226	24.36	0.0550071870824536	-0.00963624615304373
1	D	26	50	20120529	14	1228	24.4	0.0534702197828665	-0.0102760363686613
1	D	26	50	20120529	14	1230	24.44	0.0528379248991295	-0.0107602630924178
1	D	26	50	20120529	14	1232	24.48	0.0518997356218512	-0.0115086649096257
1	D	26	50	20120529	14	1234	24.52	0.0509442646548407	-0.0135491205216888
1	D	26	50	20120529	14	1236	24.56	0.0505130497264697	-0.0156858770062818
1	D	26	50	20120529	14	1238	24.6	0.0488681637899379	-0.0172618907423260
1	D	26	50	20120529	14	1240	24.64	0.0479956293772927	-0.0186627753418737
1	D	26	50	20120529	14	1242	24.68	0.0465539588586062	-0.0199809850165651
1	D	26	50	20120529	14	1244	24.72	0.0454531590632855	-0.0210469951582514
1	D	26	50	20120529	14	1246	24.76	0.0444358204955619	-0.0231220240492739
1	D	26	50	20120529	14	1248	24.8	0.0441394154750241	-0.0256690085329722
1	D	26	50	20120529	14	1250	24.84	0.0433278336669172	-0.0270594279521584
1	D	26	50	20120529	14	1252	24.88	0.0417203748923137	-0.027885675154907
1	D	26	50	20120529	14	1254	24.92	0.0400389386062624	-0.0288875818242381
1	D	26	50	20120529	14	1256	24.96	0.0389101133407762	-0.0281899502739194
1	D	26	50	20120529	14	1258	25	0.0378918795758675	-0.0273743733124988
1	D	26	50	20120529	14	1260	25.04	0.0351548813579288	-0.0260981162831352
1	D	26	50	20120529	14	1262	25.08	0.0336451376694174	-0.0251325619734250
1	D	26	50	20120529	14	1264	25.12	0.0316816435594186	-0.0236059184328433
1	D	26	50	20120529	14	1266	25.16	0.0295823849474319	-0.0214263324905138
1	D	26	50	20120529	14	1268	25.2	0.0281806871750859	-0.0193656111981019
1	D	26	50	20120529	14	1270	25.24	0.0254982068899766	-0.0181136079313330
1	D	26	50	20120529	14	1272	25.28	0.0234164138154852	-0.0175761360669531
1	D	26	50	20120529	14	1274	25.32	0.0206845067663710	-0.0171817826150853
1	D	26	50	20120529	14	1276	25.36	0.0176785251288689	-0.0160951716244360
1	D	26	50	20120529	14	1278	25.4	0.0149969640825751	-0.0154208038872184
1	D	26	50	20120529	14	1280	25.44	0.0126727748034931	-0.0150602501394913
1	D	26	50	20120529	14	1282	25.48	0.0113799714754497	-0.0133051403979082
1	D	26	50	20120529	14	1284	25.52	0.0115787391916413	-0.0113996997546448
1	D	26	50	20120529	14	1286	25.56	0.0115496771029345	-0.0102924412459848
1	D	26	50	20120529	14	1288	25.6	0.0119353826388683	-0.00771452084060963
1	D	26	50	20120529	14	1290	25.64	0.0115959289574919	-0.00481816903846263
1	D	26	50	20120529	14	1292	25.68	0.0110318698781394	-0.00243359284026723
1	D	26	50	20120529	14	1294	25.72	0.0096739137312775	-0.00084837257393203
1	D	26	50	20120529	14	1296	25.76	0.0088034369993656	-0.00073534862602713
1	D	26	50	20120529	14	1298	25.8	0.00796564274288017	-0.000609045212771631
1	D	26	50	20120529	14	1300	25.84	0.00683290010582619	-0.00055548894516453
1	D	26	50	20120529	14	1302	25.88	0.00587195259679539	-0.000384096868006631
1	D	26	50	20120529	14	1304	25.92	0.0050996753191208	0.00063114229968367
1	D	26	50	20120529	14	1306	25.96	0.00547222159785673	0.00190488202890625
1	D	26	50	20120529	14	1308	26	0.00673183333359119	0.00391266930767858
1	D	26	50	20120529	14	1310	26.04	0.00776626691485681	0.00643267766767463
1	D	26	50	20120529	14	1312	26.08	0.00755409245409397	0.00844759258280132
1	D	26	50	20120529	14	1314	26.12	0.00765544206904144	0.0103640853050547
1	D	26	50	20120529	14	1316	26.16	0.00811993344253507	0.0120666923681347
1	D	26	50	20120529	14	1318	26.2	0.00790913076892774	0.0137330460665433
1	D	26	50	20120529	14	1320	26.24	0.00791243649312979	0.0160248887459200
1	D	26	50	20120529	14	1322	26.28	0.0081227512630581	0.0177077109612624
1	D	26	50	20120529	14	1324	26.32	0.00843518992985928	0.0183826125640998
1	D	26	50	20120529	14	1326	26.36	0.00882895648309864	0.0182644338077601
1	D	26	50	20120529	14	1328	26.4	0.00922245433576114	0.0178949634435223
1	D	26	50	20120529	14	1330	26.44	0.00874001659216099	0.0176899944008598
1	D	26	50	20120529	14	1332	26.48	0.00772497117172873	0.0179843693178288
1	D	26	50	20120529	14	1334	26.52	0.0066578770353469	0.0183896129212335
1	D	26	50	20120529	14	1336	26.56	0.0053500689014068	0.0191940741640539
1	D	26	50	20120529	14	1338	26.6	0.0033188693171093	0.0191772803780007
1	D	26	50	20120529	14	1340	26.64	0.00118688580328940	0.0182287107731745
1	D	26	50	20120529	14	1342	26.68	-0.0012909577793445	0.0177367058748249
1	D	26	50	20120529	14	1344	26.72	-0.0035044919182387	0.0166941405655757
1	D	26	50	20120529	14	1346	26.76	-0.0052325831097127	0.0153545338396856
1	D	26	50	20120529	14	1348	26.8	-0.0072995269417991	0.0142911159514591
1	D	26	50	20120529	14	1350	26.84	-0.0093907952471583	0.0131335114399786
1	D	26	50	20120529	14	1352	26.88	-0.0122393749151683	0.0114812150243800
1	D	26	50	20120529	14	1354	26.92	-0.0128824178219793	0.0103938262162714
1	D	26	50	20120529	14	1356	26.96	-0.01406632670572	0.00869938623651404
1	D	26	50	20120529	14	1358	27	-0.0150542963003938	0.00664156408190495
1	D	26	50	20120529	14	1360	27.04	-0.0169753640035214	0.0048446643295537
1	D	26	50	20120529	14	1362	27.08	-0.0185679098961098	0.0042707764659427
1	D	26	50	20120529	14	1364	27.12	-0.0205483745688571	0.00461641026058668
1	D	26	50	20120529	14	1366	27.16	-0.0210723406937163	0.00478724725892135
1	D	26	50	20120529	14	1368	27.2	-0.0231223139630542	0.00612558826367313
1	D	26	50	20120529	14	1370	27.24	-0.0255362350926688	0.00792644781399903
1	D	26	50	20120529	14	1372	27.28	-0.0270802734600678	0.0105590063603565
1	D	26	50	20120529	14	1374	27.32	-0.0289394693198416	0.0118747199481103
1	D	26	50	20120529	14	1376	27.36	-0.0303658451188511	0.0136682255879119
1	D	26	50	20120529	14	1378	27.4	-0.0318299097092978	0.0150877424511439
1	D	26	50	20120529	14	1380	27.44	-0.0326505778395429	0.0167080069295548
1	D	26	50	20120529	14	1382	27.48	-0.0332015554434435	0.0184433883919428
1	D	26	50	20120529	14	1384	27.52	-0.0332675992168063	0.0199833255400109
1	D	26	50	20120529	14	1386	27.56	-0.0335428758867222	0.0220743110026576
1	D	26	50	20120529	14	1388	27.6	-0.0339723018349368	0.0245682059092244
1	D	26	50	20120529	14	1390	27.64	-0.0343819287932782	0.0258897177725840
1	D	26	50	20120529	14	1392	27.68	-0.033475983585222	0.0275401049998734
1	D	26	50	20120529	14	1394	27.72	-0.0330982471427121	0.0299965939577155
1	D	26	50	20120529	14	1396	27.76	-0.0321832509678568	0.0326090706714873
1	D	26	50	20120529	14	1398	27.8	-0.0326980954152387	0.0350646403905138
1	D	26	50	20120529	14	1400	27.84	-0.0337455326902103	0.0369113911709387
1	D	26	50	20120529	14	1402	27.88	-0.0358149513960308	0.0387304940762192
1	D	26	50	20120529	14	1404	27.92	-0.0377116239152075	0.0402818156434644
1	D	26	50	20120529	14	1406	27.96	-0.0387326861072409	0.0419675582098131
1	D	26	50	20120529	14	1408	28	-0.0391017958470203	0.0451069708969251
1	D	26	50	20120529	14	1410	28.04	-0.0386531365943574	0.046166428987177
1	D	26	50	20120529	14	1412	28.08	-0.037419305971865	0.0479793800634611
1	D	26	50	20120529	14	1414	28.12	-0.0355442002095145	0.0481628035625009
1	D	26	50	20120529	14	1416	28.16	-0.0336490408988496	0.0481636238063671
1	D	26	50	20120529	14	1418	28.2	-0.0317976373558045	0.048114465742939
1	D	26	50	20120529	14	1420	28.24	-0.0288577136338008	0.0480962789565269
1	D	26	50	20120529	14	1422	28.28	-0.026131541220682	0.0473935491663159
1	D	26	50	20120529	14	1424	28.32	-0.0241557151684193	0.0472815717364472
1	D	26	50	20120529	14	1426	28.36	-0.0216329747599528	0.0463758342056526
1	D	26	50	20120529	14	1428	28.4	-0.0207881728631337	0.0452797694094708
1	D	26	50	20120529	14	1430	28.44	-0.0184969425382295	0.0427076607147302
1	D	26	50	20120529	14	1432	28.48	-0.0171377015783462	0.0401541970115958
1	D	26	50	20120529	14	1434	28.52	-0.0158831032296904	0.0380822822188377
1	D	26	50	20120529	14	1436	28.56	-0.0146247854993655	0.0359204658699195
1	D	26	50	20120529	14	1438	28.6	-0.0136586867174337	0.033939485009222
1	D	26	50	20120529	14	1440	28.64	-0.0136841567036921	0.0308355549403899
1	D	26	50	20120529	14	1442	28.68	-0.0135126479539153	0.0287047240106233
1	D	26	50	20120529	14	1444	28.72	-0.0136005271846811	0.0253466173382258
1	D	26	50	20120529	14	1446	28.76	-0.013370887186423	0.0219971656528302
1	D	26	50	20120529	14	1448	28.8	-0.0124724373102474	0.0181684652754174
1	D	26	50	20120529	14	1450	28.84	-0.0122085450595086	0.0158319016276646
1	D	26	50	20120529	14	1452	28.88	-0.011559208902345	0.0121408749405490
1	D	26	50	20120529	14	1454	28.92	-0.0099035183741967	0.00867965795731893
1	D	26	50	20120529	14	1456	28.96	-0.0090896384690509	0.0071394379665384
1	D	26	50	20120529	14	1458	29	-0.008645716831822	0.00762748306691335
1	D	26	50	20120529	14	1460	29.04	-0.0083599042708664	0.00787963734508448
1	D	26	50	20120529	14	1462	29.08	-0.0089401560955081	0.00824252454518941
1	D	26	50	20120529	14	1464	29.12	-0.0083350141121687	0.00928380999116472
1	D	26	50	20120529	14	1466	29.16	-0.006699971102031	0.0094414240926912
1	D	26	50	20120529	14	1468	29.2	-0.0047570537993647	0.00955760173684015
1	D	26	50	20120529	14	1470	29.24	-0.0036802715929738	0.00982757510589718
1	D	26	50	20120529	14	1472	29.28	-0.0024603002633927	0.00961947358019398
1	D	26	50	20120529	14	1474	29.32	-0.0008046804459225	0.0108212722654986
1	D	26	50	20120529	14	1476	29.36	-0.000229357155545699	0.0119953735781842
1	D	26	50	20120529	14	1478	29.4	0.0014163419537844	0.0138172836973860
1	D	26	50	20120529	14	1480	29.44	0.0027421459553058	0.0153740287736429
1	D	26	50	20120529	14	1482	29.48	0.0046153213161436	0.0159690379168079
1	D	26	50	20120529	14	1484	29.52	0.00699934455683613	0.0168719552936271
1	D	26	50	20120529	14	1486	29.56	0.0080246274692464	0.0176332045339423
1	D	26	50	20120529	14	1488	29.6	0.0092760671719107	0.0195937309167805
1	D	26	50	20120529	14	1490	29.64	0.00993542303216372	0.0212546328219062
1	D	26	50	20120529	14	1492	29.68	0.0106795822086844	0.0239161827462923
1	D	26	50	20120529	14	1494	29.72	0.0107317101205935	0.0238384858531756
1	D	26	50	20120529	14	1496	29.76	0.0114182754497866	0.0240572293359356
1	D	26	50	20120529	14	1498	29.8	0.0126894271681900	0.0236115257896181
1	D	26	50	20120529	14	1500	29.84	0.0137821687746323	0.0233156510991662
1	D	26	50	20120529	14	1502	29.88	0.0165064319994419	0.0221670056306034
1	D	26	50	20120529	14	1504	29.92	0.0192628756538633	0.0226541314921628
1	D	26	50	20120529	14	1506	29.96	0.022121163897979	0.0232142802710153
1	D	26	50	20120529	14	1508	30	0.0233025979079855	0.0237878852919138
1	D	26	50	20120529	14	1510	30.04	0.0254768169098457	0.0242876612937887
1	D	26	50	20120529	14	1512	30.08	0.027662045564289	0.0246464614166984
1	D	26	50	20120529	14	1514	30.12	0.0282099889729914	0.0234592934778032
1	D	26	50	20120529	14	1516	30.16	0.0290502800235213	0.0214220120680808
1	D	26	50	20120529	14	1518	30.2	0.0291646899007172	0.0196724884700691
1	D	26	50	20120529	14	1520	30.24	0.0309248625268537	0.0173334782328533
1	D	26	50	20120529	14	1522	30.28	0.033326805267595	0.0152661384209695
1	D	26	50	20120529	14	1524	30.32	0.0361653369482443	0.0135531793146129
1	D	26	50	20120529	14	1526	30.36	0.0396638184588429	0.0121174697060917
1	D	26	50	20120529	14	1528	30.4	0.0420954879686653	0.0119652296161022
1	D	26	50	20120529	14	1530	30.44	0.0451282689531744	0.0110804976114816
1	D	26	50	20120529	14	1532	30.48	0.0484331446270841	0.0107454704185554
1	D	26	50	20120529	14	1534	30.52	0.0511849920874278	0.0105120544700857
1	D	26	50	20120529	14	1536	30.56	0.0544545124222782	0.009592674233187
1	D	26	50	20120529	14	1538	30.6	0.0570567360877228	0.00894404518280458
1	D	26	50	20120529	14	1540	30.64	0.0581324576339419	0.00770187070029417
1	D	26	50	20120529	14	1542	30.68	0.0581733284058944	0.00548622231212425
1	D	26	50	20120529	14	1544	30.72	0.057608137955692	0.0033417795768198
1	D	26	50	20120529	14	1546	30.76	0.0572770705607405	0.000717564890480289
1	D	26	50	20120529	14	1548	30.8	0.0573135572706497	-0.00293450021299203
1	D	26	50	20120529	14	1550	30.84	0.0571198807232827	-0.00575946251451033
1	D	26	50	20120529	14	1552	30.88	0.0569921065279223	-0.00930623941826393
1	D	26	50	20120529	14	1554	30.92	0.0567161934619033	-0.0114182259523119
1	D	26	50	20120529	14	1556	30.96	0.056297656958119	-0.0140023476841582
1	D	26	50	20120529	14	1558	31	0.0553280509265526	-0.0169480343264285
1	D	26	50	20120529	14	1560	31.04	0.0543198368647334	-0.0191768561139319
1	D	26	50	20120529	14	1562	31.08	0.0534958665458201	-0.0212867708251111
1	D	26	50	20120529	14	1564	31.12	0.0526832947882196	-0.0236938683742872
1	D	26	50	20120529	14	1566	31.16	0.0520015243501097	-0.0257163132695268
1	D	26	50	20120529	14	1568	31.2	0.0520915312651802	-0.0282720170869439
1	D	26	50	20120529	14	1570	31.24	0.0531006638587082	-0.0296295708900473
1	D	26	50	20120529	14	1572	31.28	0.0541316191817171	-0.033001203808062
1	D	26	50	20120529	14	1574	31.32	0.0542362639142649	-0.0356671448655594
1	D	26	50	20120529	14	1576	31.36	0.0537902633830993	-0.0367045695085094
1	D	26	50	20120529	14	1578	31.4	0.0520108786657181	-0.0379080864632923
1	D	26	50	20120529	14	1580	31.44	0.0497515452206064	-0.0390705558694274
1	D	26	50	20120529	14	1582	31.48	0.0468705800620181	-0.04021868515004
1	D	26	50	20120529	14	1584	31.52	0.0447979086650041	-0.0407044675087152
1	D	26	50	20120529	14	1586	31.56	0.0420835378640633	-0.0415956341850446
1	D	26	50	20120529	14	1588	31.6	0.0403101847675255	-0.0429100749805922
1	D	26	50	20120529	14	1590	31.64	0.0387260534456333	-0.0440157778543336
1	D	26	50	20120529	14	1592	31.68	0.0378139564085808	-0.0446381025324559
1	D	26	50	20120529	14	1594	31.72	0.0384654138860879	-0.0448030705445067
1	D	26	50	20120529	14	1596	31.76	0.0402403226175443	-0.0445354306278276
1	D	26	50	20120529	14	1598	31.8	0.0416733452202969	-0.0454651346237317
1	D	26	50	20120529	14	1600	31.84	0.0447351175828347	-0.0474703480338205
1	D	26	50	20120529	14	1602	31.88	0.0472536198053868	-0.0481309978994831
1	D	26	50	20120529	14	1604	31.92	0.0508324993570063	-0.0492176088901325
1	D	26	50	20120529	14	1606	31.96	0.0533077266445498	-0.0499594346142753
1	D	26	50	20120529	14	1608	32	0.0564701910127285	-0.0516846337390142
1	D	26	50	20120529	14	1610	32.04	0.0591816626758665	-0.0519253328873301
1	D	26	50	20120529	14	1612	32.08	0.0616216053350288	-0.0532409757644058
1	D	26	50	20120529	14	1614	32.12	0.0637208639470154	-0.0538476733826639
1	D	26	50	20120529	14	1616	32.16	0.0663257392628895	-0.054773240803898
1	D	26	50	20120529	14	1618	32.2	0.0690182533932238	-0.0547971480841699
1	D	26	50	20120529	14	1620	32.24	0.0713934321422972	-0.0546878223047307
1	D	26	50	20120529	14	1622	32.28	0.0730691267212853	-0.0536370686989553
1	D	26	50	20120529	14	1624	32.32	0.075240206169037	-0.0523456300869996
1	D	26	50	20120529	14	1626	32.36	0.0767877355226147	-0.0514397294266706
1	D	26	50	20120529	14	1628	32.4	0.0798186872218808	-0.0488866404901303
1	D	26	50	20120529	14	1630	32.44	0.082200449135087	-0.0466581793270853
1	D	26	50	20120529	14	1632	32.48	0.0836243571314303	-0.0454042598009394
1	D	26	50	20120529	14	1634	32.52	0.0851510077430798	-0.0434677700989141
1	D	26	50	20120529	14	1636	32.56	0.0869968392846892	-0.0413993413425872
1	D	26	50	20120529	14	1638	32.6	0.0884964713462296	-0.0390755056168957
1	D	26	50	20120529	14	1640	32.64	0.0896692079428275	-0.0380098249869695
1	D	26	50	20120529	14	1642	32.68	0.0894333171206237	-0.0369897527444298
1	D	26	50	20120529	14	1644	32.72	0.088619507926156	-0.0370591199196642
1	D	26	50	20120529	14	1646	32.76	0.087416295027289	-0.0366733224598488
1	D	26	50	20120529	14	1648	32.8	0.0867182392129017	-0.0357047275909794
1	D	26	50	20120529	14	1650	32.84	0.0842908830544445	-0.0338434811215402
1	D	26	50	20120529	14	1652	32.88	0.0821894324114362	-0.0314523995409579
1	D	26	50	20120529	14	1654	32.92	0.079375854529095	-0.0289341094504401
1	D	26	50	20120529	14	1656	32.96	0.0777094159778726	-0.0275445739147304
1	D	26	50	20120529	14	1658	33	0.0750852720022112	-0.0256064649381762
1	D	26	50	20120529	14	1660	33.04	0.0724390662949768	-0.0232350409261109
1	D	26	50	20120529	14	1662	33.08	0.069622730696189	-0.0221975031460759
1	D	26	50	20120529	14	1664	33.12	0.0672679944041596	-0.0212289789878847
1	D	26	50	20120529	14	1666	33.16	0.0646688820085522	-0.0202135029394227
1	D	26	50	20120529	14	1668	33.2	0.0622744770260983	-0.0190760509712060
1	D	26	50	20120529	14	1670	33.24	0.0597084572278504	-0.0179349927584053
1	D	26	50	20120529	14	1672	33.28	0.0567105366076538	-0.0173750348983836
1	D	26	50	20120529	14	1674	33.32	0.0542995994686558	-0.0173276446019085
1	D	26	50	20120529	14	1676	33.36	0.0508380572163064	-0.0182856045847888
1	D	26	50	20120529	14	1678	33.4	0.048882291783426	-0.0185591629852264
1	D	26	50	20120529	14	1680	33.44	0.0462655795000349	-0.0198146947148335
1	D	26	50	20120529	14	1682	33.48	0.0439962122096982	-0.0216408474747224
1	D	26	50	20120529	14	1684	33.52	0.0426357811891022	-0.0238061074336650
1	D	26	50	20120529	14	1686	33.56	0.0417201839734828	-0.0265149274463735
1	D	26	50	20120529	14	1688	33.6	0.0409084324597484	-0.0287249119092261
1	D	26	50	20120529	14	1690	33.64	0.0395233163414211	-0.0317000283357294
1	D	26	50	20120529	14	1692	33.68	0.03870024404812	-0.0334212676624937
1	D	26	50	20120529	14	1694	33.72	0.038541710707778	-0.034086513722234
1	D	26	50	20120529	14	1696	33.76	0.0388615351049086	-0.0324738152863819
1	D	26	50	20120529	14	1698	33.8	0.0390833545021669	-0.0311368884951925
1	D	26	50	20120529	14	1700	33.84	0.0394169674815307	-0.0307336962085599
1	D	26	50	20120529	14	1702	33.88	0.0394140683437278	-0.0298447922739303
1	D	26	50	20120529	14	1704	33.92	0.0394193716445867	-0.0295722026097829
1	D	26	50	20120529	14	1706	33.96	0.0394300489569826	-0.0290270939921662
1	D	26	50	20120529	14	1708	34	0.0379202345577931	-0.0288749246128548
1	D	26	50	20120529	14	1710	34.04	0.0370389673764003	-0.0275808484926053
1	D	26	50	20120529	14	1712	34.08	0.035713990689813	-0.0258497096709044
1	D	26	50	20120529	14	1714	34.12	0.0348644726028955	-0.025419223062518
1	D	26	50	20120529	14	1716	34.16	0.033152072110896	-0.0236632647927975
1	D	26	50	20120529	14	1718	34.2	0.0306827138096363	-0.0220326765553813
1	D	26	50	20120529	14	1720	34.24	0.0270824089225469	-0.0221196506894673
1	D	26	50	20120529	14	1722	34.28	0.0243514918229263	-0.0225496423231068
1	D	26	50	20120529	14	1724	34.32	0.0216477983343814	-0.0239154897816467
1	D	26	50	20120529	14	1726	34.36	0.0201434993680852	-0.0259632710199630
1	D	26	50	20120529	14	1728	34.4	0.0181357403735841	-0.0279776768182072
1	D	26	50	20120529	14	1730	34.44	0.0166344112557688	-0.0295751724582639
1	D	26	50	20120529	14	1732	34.48	0.0143035044622655	-0.0312604907605439
1	D	26	50	20120529	14	1734	34.52	0.0124452278413072	-0.032498917577114
1	D	26	50	20120529	14	1736	34.56	0.00998583974566232	-0.0344914737758196
1	D	26	50	20120529	14	1738	34.6	0.00723547720955912	-0.0362923333261455
1	D	26	50	20120529	14	1740	34.64	0.00605015411225611	-0.0361822368003147
1	D	26	50	20120529	14	1742	34.68	0.0044673662932481	-0.0366154104144696
1	D	26	50	20120529	14	1744	34.72	0.0027890483481019	-0.0356617354986833
1	D	26	50	20120529	14	1746	34.76	0.0011308829462194	-0.0352698569205497
1	D	26	50	20120529	14	1748	34.8	-0.00148357366653970	-0.0337692349095156
1	D	26	50	20120529	14	1750	34.84	-0.0036817565172143	-0.0329636281537098
1	D	26	50	20120529	14	1752	34.88	-0.0055034050069071	-0.0323727697273503
1	D	26	50	20120529	14	1754	34.92	-0.008293506944113	-0.0318475308102849
1	D	26	50	20120529	14	1756	34.96	-0.0104271309456653	-0.0322133878588709
1	D	26	50	20120529	14	1758	35	-0.01068140654418	-0.0333033222513918
1	D	26	50	20120529	14	1760	35.04	-0.0106240601842257	-0.0348276323395956
1	D	26	50	20120529	14	1762	35.08	-0.0106010085031591	-0.0359943585285534
1	D	26	50	20120529	14	1764	35.12	-0.010126610563661	-0.0385999763065478
1	D	26	50	20120529	14	1766	35.16	-0.0095505306690283	-0.0406886990274947
1	D	26	50	20120529	14	1768	35.2	-0.00841802844828	-0.04342958633273
1	D	26	50	20120529	14	1770	35.24	-0.0069300636486291	-0.0453016515359214
1	D	26	50	20120529	14	1772	35.28	-0.0053783885279933	-0.0470491952349458
1	D	26	50	20120529	14	1774	35.32	-0.0032662605725891	-0.0495930825909425
1	D	26	50	20120529	14	1776	35.36	-0.0018743208738234	-0.0518618346983796
1	D	26	50	20120529	14	1778	35.4	0.000199269762006099	-0.0539407993457461
1	D	26	50	20120529	14	1780	35.44	0.0024346464293712	-0.056713011481388
1	D	26	50	20120529	14	1782	35.48	0.0045232277289619	-0.0587990471965664
1	D	26	50	20120529	14	1784	35.52	0.00635116946900722	-0.060956076432576
1	D	26	50	20120529	14	1786	35.56	0.00815224115136748	-0.062585886852533
1	D	26	50	20120529	14	1788	35.6	0.0106341859533323	-0.0651596141146957
1	D	26	50	20120529	14	1790	35.64	0.0125009478556647	-0.0679276543203285
1	D	26	50	20120529	14	1792	35.68	0.0138279751519175	-0.0696698947184941
1	D	26	50	20120529	14	1794	35.72	0.0161890046942994	-0.0717251712886909
1	D	26	50	20120529	14	1796	35.76	0.0174845657387894	-0.0734338241147501
1	D	26	50	20120529	14	1798	35.8	0.0187244774796000	-0.0753340321678327
1	D	26	50	20120529	14	1800	35.84	0.0202999113880836	-0.0773044559242871
1	D	26	50	20120529	14	1802	35.88	0.0217153977426629	-0.079167258028645
1	D	26	50	20120529	14	1804	35.92	0.0231305305438515	-0.0811459549344392
1	D	26	50	20120529	14	1806	35.96	0.0240930442944026	-0.0826765582729957
1	D	26	50	20120529	14	1808	36	0.0241444509573949	-0.08267790177588
1	D	26	50	20120529	14	1810	36.04	0.0246722354588726	-0.0820109586598648
1	D	26	50	20120529	14	1812	36.08	0.0253797665041278	-0.0814637994325826
1	D	26	50	20120529	14	1814	36.12	0.0264578215027248	-0.0805142964468053
1	D	26	50	20120529	14	1816	36.16	0.0275399777206527	-0.079356762646003
1	D	26	50	20120529	14	1818	36.2	0.0291994866254194	-0.0775841166562464
1	D	26	50	20120529	14	1820	36.24	0.0316873711243462	-0.0754100461468102
1	D	26	50	20120529	14	1822	36.28	0.0333024737232544	-0.0739759628838858
1	D	26	50	20120529	14	1824	36.32	0.0342596841729466	-0.0728018120737255
1	D	26	50	20120529	14	1826	36.36	0.0359444367898017	-0.0709766280501268
1	D	26	50	20120529	14	1828	36.4	0.0379662672092484	-0.0687937187059258
1	D	26	50	20120529	14	1830	36.44	0.0399079117197085	-0.0668013039285765
1	D	26	50	20120529	14	1832	36.48	0.0417161251805587	-0.0644390015939885
1	D	26	50	20120529	14	1834	36.52	0.043981412464768	-0.0620321515321857
1	D	26	50	20120529	14	1836	36.56	0.0449495123588905	-0.0599463986597197
1	D	26	50	20120529	14	1838	36.6	0.0457573818563961	-0.0573427607807127
1	D	26	50	20120529	14	1840	36.64	0.0458832468634473	-0.0552572200402811
1	D	26	50	20120529	14	1842	36.68	0.0468970965663126	-0.0521363335508362
1	D	26	50	20120529	14	1844	36.72	0.0489723135477389	-0.0491560198894911
1	D	26	50	20120529	14	1846	36.76	0.0494817132729056	-0.0471431697261655
1	D	26	50	20120529	14	1848	36.8	0.0503101595777438	-0.0442177275510405
1	D	26	50	20120529	14	1850	36.84	0.0512611474877616	-0.0415628951410756
1	D	26	50	20120529	14	1852	36.88	0.0525745346942053	-0.0383949082689358
1	D	26	50	20120529	14	1854	36.92	0.0528132044460592	-0.0363248319538088
1	D	26	50	20120529	14	1856	36.96	0.052231842463771	-0.0337887015592017
1	D	26	50	20120529	14	1858	37	0.05141177537429	-0.0316240709252944
1	D	26	50	20120529	14	1860	37.04	0.0495286015235661	-0.0306622713525922
1	D	26	50	20120529	14	1862	37.08	0.0473587241573424	-0.0302889684696004
1	D	26	50	20120529	14	1864	37.12	0.0454784918708283	-0.0294266163946044
1	D	26	50	20120529	14	1866	37.16	0.0427829513234705	-0.0291156803297132
1	D	26	50	20120529	14	1868	37.2	0.0408191672996914	-0.0286072776251079
1	D	26	50	20120529	14	1870	37.24	0.0385790459458246	-0.0281046731961083
1	D	26	50	20120529	14	1872	37.28	0.035890413831719	-0.0277216334527396
1	D	26	50	20120529	14	1874	37.32	0.0333969431892209	-0.0274530035865668
1	D	26	50	20120529	14	1876	37.36	0.0336695328533683	-0.0272146378906288
1	D	26	50	20120529	14	1878	37.4	0.0353419818122307	-0.0282184466772012
1	D	26	50	20120529	14	1880	37.44	0.0365355073481955	-0.0284300837368104
1	D	26	50	20120529	14	1882	37.48	0.0374445638260889	-0.0275078750727869
1	D	26	50	20120529	14	1884	37.52	0.0376785454599836	-0.0271635847810271
1	D	26	50	20120529	14	1886	37.56	0.0387653261562604	-0.0264873502819072
1	D	26	50	20120529	14	1888	37.6	0.0391223514411493	-0.0248593712685136
1	D	26	50	20120529	14	1890	37.64	0.038890689117497	-0.0217085175936820
1	D	26	50	20120529	14	1892	37.68	0.0391868749349326	-0.0190498880203021
1	D	26	50	20120529	14	1894	37.72	0.0395980645992604	-0.0167862200106218
1	D	26	50	20120529	14	1896	37.76	0.0386921045419618	-0.0145000172149318
1	D	26	50	20120529	14	1898	37.8	0.039384983627604	-0.0136350283387487
1	D	26	50	20120529	14	1900	37.84	0.0399429955297639	-0.0140649860312628
1	D	26	50	20120529	14	1902	37.88	0.0398502973662842	-0.0138382133510024
1	D	26	50	20120529	14	1904	37.92	0.0398382687728294	-0.0133336297301222
1	D	26	50	20120529	14	1906	37.96	0.0389009096389122	-0.0135364463397428
1	D	26	50	20120529	14	1908	38	0.0382120087360209	-0.0120886119712447
1	D	26	50	20120529	14	1910	38.04	0.036299295499513	-0.0105920805729397
1	D	26	50	20120529	14	1912	38.08	0.0350997942041404	-0.00917217550808493
1	D	26	50	20120529	14	1914	38.12	0.033753615627826	-0.00778510353240083
1	D	26	50	20120529	14	1916	38.16	0.0325134090234876	-0.00630280760781483
1	D	26	50	20120529	14	1918	38.2	0.0317662552497486	-0.00572371190276033
1	D	26	50	20120529	14	1920	38.24	0.0313477956084714	-0.00640337678900783
1	D	26	50	20120529	14	1922	38.28	0.0313747344676463	-0.00701255119018843
1	D	26	50	20120529	14	1924	38.32	0.0314806111923389	-0.00655326249625873
1	D	26	50	20120529	14	1926	38.36	0.0314211447141227	-0.00620882958106123
1	D	26	50	20120529	14	1928	38.4	0.0316041976892091	-0.00638823954201093
1	D	26	50	20120529	14	1930	38.44	0.0303986619445659	-0.00711449831036593
1	D	26	50	20120529	14	1932	38.48	0.0301396770148885	-0.00810717723620253
1	D	26	50	20120529	14	1934	38.52	0.0279990102297956	-0.00853424144776793
1	D	26	50	20120529	14	1936	38.56	0.0266851987592832	-0.00838929162869253
1	D	26	50	20120529	14	1938	38.6	0.0273191624150238	-0.00782179601038343
1	D	26	50	20120529	14	1940	38.64	0.0269474858776287	-0.00714992436010343
1	D	26	50	20120529	14	1942	38.68	0.027360499877452	-0.00616910361498733
1	D	26	50	20120529	14	1944	38.72	0.028071573527681	-0.00493830648058623
1	D	26	50	20120529	14	1946	38.76	0.0277901966475637	-0.00398988324686383
1	D	26	50	20120529	14	1948	38.8	0.0269721108712835	-0.00224442409863033
1	D	26	50	20120529	14	1950	38.84	0.0271586463472673	-0.00174633737485573
1	D	26	50	20120529	14	1952	38.88	0.0269315095070146	-0.00131275363876773
1	D	26	50	20120529	14	1954	38.92	0.0257061171150112	-0.00084349391897943
1	D	26	50	20120529	14	1956	38.96	0.026099409581438	-0.00087771821245803
1	D	26	50	20120529	14	1958	39	0.0259193596888513	-0.00055558086904613
1	D	26	50	20120529	14	1960	39.04	0.0263307735060287	-0.000458122462715491
1	D	26	50	20120529	14	1962	39.08	0.0261609229216538	1.53527024331201e-05
1	D	26	50	20120529	14	1964	39.12	0.0256113772089851	0.000524204419844489
1	D	26	50	20120529	14	1966	39.16	0.02503400613737	0.00124154586458193
1	D	26	50	20120529	14	1968	39.2	0.0253153985738364	0.00144770213953008
1	D	26	50	20120529	14	1970	39.24	0.0245883372392848	0.00201705037760587
1	D	26	50	20120529	14	1972	39.28	0.0235949851477925	0.00265697352929832
1	D	26	50	20120529	14	1974	39.32	0.0235610666497126	0.0031330204418101
1	D	26	50	20120529	14	1976	39.36	0.0224292121387758	0.00262493310682919
1	D	26	50	20120529	14	1978	39.4	0.0224065550232930	0.00263781517816885
1	D	26	50	20120529	14	1980	39.44	0.0225012866137433	0.00232666747621808
1	D	26	50	20120529	14	1982	39.48	0.0228892508608683	0.00231271222891662
1	D	26	50	20120529	14	1984	39.52	0.0229177932260909	0.00147377599497956
1	D	26	50	20120529	14	1986	39.56	0.0230994836064100	0.00038691680984999
1	D	26	50	20120529	14	1988	39.6	0.0223950758518072	0.000368402632998189
1	D	26	50	20120529	14	1990	39.64	0.0210537296432354	-0.000329052140625171
1	D	26	50	20120529	14	1992	39.68	0.0203427408458201	2.21748686579995e-05
1	D	26	50	20120529	14	1994	39.72	0.0198646659510599	0.00063465662038617
1	D	26	50	20120529	14	1996	39.76	0.0194646697870783	0.00125698129850845
1	D	26	50	20120529	14	1998	39.8	0.0196586291771578	0.00193933934235347
1	D	26	50	20120529	14	2000	39.84	0.0199591000616874	0.00348144730823977
1	D	26	50	20120529	14	2002	39.88	0.0194187219884368	0.00394777715936449
1	D	26	50	20120529	14	2004	39.92	0.0194833176990356	0.00539461106369116
1	D	26	50	20120529	14	2006	39.96	0.0193929845743938	0.00538939945336858
1	D	26	50	20120529	14	2008	40	0.0196705828172937	0.00639971588506962
1	D	26	50	20120529	14	2010	40.04	0.0201029326520485	0.00656069227934064
1	D	26	50	20120529	14	2012	40.08	0.0207596156486687	0.0062575768154494
1	D	26	50	20120529	14	2014	40.12	0.0221479208185791	0.00634609244231834
1	D	26	50	20120529	14	2016	40.16	0.0218646114156289	0.00769836345065949
1	D	26	50	20120529	14	2018	40.2	0.0214952329752727	0.00813255529857928
1	D	26	50	20120529	14	2020	40.24	0.0206479705589871	0.00852067913970476
1	D	26	50	20120529	14	2022	40.28	0.0199026587984131	0.00860642997905925
1	D	26	50	20120529	14	2024	40.32	0.0182163151913003	0.0090214663042767
1	D	26	50	20120529	14	2026	40.36	0.0172548514943193	0.00864052313251417
1	D	26	50	20120529	14	2028	40.4	0.0174892807268064	0.00845364400263472
1	D	26	50	20120529	14	2030	40.44	0.0172976908515507	0.00814878976316854
1	D	26	50	20120529	14	2032	40.48	0.0167238192513956	0.0074013800167747
1	D	26	50	20120529	14	2034	40.52	0.0162004598241546	0.00638935323519133
1	D	26	50	20120529	14	2036	40.56	0.0141770879119250	0.00547350853219851
1	D	26	50	20120529	14	2038	40.6	0.0126722444734072	0.00389555025250605
1	D	26	50	20120529	14	2040	40.64	0.0109491666690118	0.00277850538599441
1	D	26	50	20120529	14	2042	40.68	0.0108777205998407	0.00300593921109526
1	D	26	50	20120529	14	2044	40.72	0.00908844982255169	0.00354759078365874
1	D	26	50	20120529	14	2046	40.76	0.00951080611716798	0.00418226013196698
1	D	26	50	20120529	14	2048	40.8	0.00915934505554024	0.00539328019680509
1	D	26	50	20120529	14	2050	40.84	0.00944194735170925	0.00591697762108747
1	D	26	50	20120529	14	2052	40.88	0.00980385874445615	0.00689714075689702
1	D	26	50	20120529	14	2054	40.92	0.0103500704486515	0.00866007109948007
1	D	26	50	20120529	14	2056	40.96	0.0120409324680960	0.0100985949929904
1	D	26	50	20120529	14	2058	41	0.0132268928524566	0.0116481355421015
1	D	26	50	20120529	14	2060	41.04	0.0142852681783787	0.0140134846159619
1	D	26	50	20120529	14	2062	41.08	0.0157752553034237	0.0171522891912421
1	D	26	50	20120529	14	2064	41.12	0.0173268172869745	0.018614543588329
1	D	26	50	20120529	14	2066	41.16	0.0197988484518671	0.0195437243252150
1	D	26	50	20120529	14	2068	41.2	0.0209421835485032	0.0193241535275209
1	D	26	50	20120529	14	2070	41.24	0.0224995296655241	0.0190072141260575
1	D	26	50	20120529	14	2072	41.28	0.0241097659555642	0.0179543194009487
1	D	26	50	20120529	14	2074	41.32	0.0244170052662033	0.0168828390812031
1	D	26	50	20120529	14	2076	41.36	0.025869232889133	0.0163067167601636
1	D	26	50	20120529	14	2078	41.4	0.0279441670278468	0.0152700982189441
1	D	26	50	20120529	14	2080	41.44	0.0302124029473335	0.0143208992890827
1	D	26	50	20120529	14	2082	41.48	0.0312150308655814	0.0143681835195407
1	D	26	50	20120529	14	2084	41.52	0.0327779419129702	0.0151825654705010
1	D	26	50	20120529	14	2086	41.56	0.0325562851502716	0.0151010148454268
1	D	26	50	20120529	14	2088	41.6	0.0311378925868217	0.0155238010609660
1	D	26	50	20120529	14	2090	41.64	0.030382497483548	0.0165668472028265
1	D	26	50	20120529	14	2092	41.68	0.0293719499693508	0.0177673235984503
1	D	26	50	20120529	14	2094	41.72	0.0282993326219011	0.0198133441408814
1	D	26	50	20120529	14	2096	41.76	0.0267533843590862	0.0213742830674575
1	D	26	50	20120529	14	2098	41.8	0.0258243535288378	0.0207209503427667
1	D	26	50	20120529	14	2100	41.84	0.0269211857480092	0.0199772472501198
1	D	26	50	20120529	14	2102	41.88	0.0267354457671543	0.0183781082939036
1	D	26	50	20120529	14	2104	41.92	0.0251832120321614	0.0171835150266993
1	D	26	50	20120529	14	2106	41.96	0.0227736799143376	0.0161120735978267
1	D	26	50	20120529	14	2108	42	0.0210174642577487	0.0144288370179105
1	D	26	50	20120529	14	2110	42.04	0.0186336368856346	0.0120062474662653
1	D	26	50	20120529	14	2112	42.08	0.0173553681374785	0.0106098282460408
1	D	26	50	20120529	14	2114	42.12	0.0171037781305187	0.0101408764429714
1	D	26	50	20120529	14	2116	42.16	0.0182732019318468	0.00972893370992165
1	D	26	50	20120529	14	2118	42.2	0.0187000398692422	0.0099190605812471
1	D	26	50	20120529	14	2120	42.24	0.0190905466602203	0.0100593788509057
1	D	26	50	20120529	14	2122	42.28	0.0199549634870174	0.0100238608772867
1	D	26	50	20120529	14	2124	42.32	0.0202134322287445	0.0091840372243393
1	D	26	50	20120529	14	2126	42.36	0.0205209812521538	0.00920943649991952
1	D	26	50	20120529	14	2128	42.4	0.0208293293062258	0.00862781995919015
1	D	26	50	20120529	14	2130	42.44	0.0217079236239857	0.00809532612654981
1	D	26	50	20120529	14	2132	42.48	0.0226345092789848	0.00760662341686835
1	D	26	50	20120529	14	2134	42.52	0.0232235080145098	0.00743488839292157
1	D	26	50	20120529	14	2136	42.56	0.0235965492679925	0.00738599903007033
1	D	26	50	20120529	14	2138	42.6	0.0235962098567375	0.00695528614751398
1	D	26	50	20120529	14	2140	42.64	0.0227529708780370	0.00689313146144769
1	D	26	50	20120529	14	2142	42.68	0.0220250680864157	0.00598580739516817
1	D	26	50	20120529	14	2144	42.72	0.0207684643829284	0.00440134656151591
1	D	26	50	20120529	14	2146	42.76	0.0194914549919496	0.00236787433602376
1	D	26	50	20120529	14	2148	42.8	0.017846526629011	0.00080300460285106
1	D	26	50	20120529	14	2150	42.84	0.0170694869871651	-0.00083500825576753
1	D	26	50	20120529	14	2152	42.88	0.0158630143260368	-0.00169095394332613
1	D	26	50	20120529	14	2154	42.92	0.0148001338389641	-0.00073563853980743
1	D	26	50	20120529	14	2156	42.96	0.0132313679474270	0.000156016040200990
1	D	26	50	20120529	14	2158	43	0.0128278433206073	0.00203367445803156
1	D	26	50	20120529	14	2160	43.04	0.0112330700416582	0.00384977215949203
1	D	26	50	20120529	14	2162	43.08	0.0103470171615703	0.00535325653877637
1	D	26	50	20120529	14	2164	43.12	0.00975255814748107	0.00727042949775321
1	D	26	50	20120529	14	2166	43.16	0.00922892436280899	0.00944156551404744
1	D	26	50	20120529	14	2168	43.2	0.00910401394991239	0.0122500168722251
1	D	26	50	20120529	14	2170	43.24	0.00970843468433503	0.0133045393571442
1	D	26	50	20120529	14	2172	43.28	0.0106060494674021	0.0153340341069922
1	D	26	50	20120529	14	2174	43.32	0.0118985211623651	0.0159244619053219
1	D	26	50	20120529	14	2176	43.36	0.0137811929672742	0.0163568152756106
1	D	26	50	20120529	14	2178	43.4	0.0149219612662947	0.016519357911402
1	D	26	50	20120529	14	2180	43.44	0.0169873565345303	0.0169923345662699
1	D	26	50	20120529	14	2182	43.48	0.0194395887095496	0.0191118447164697
1	D	26	50	20120529	14	2184	43.52	0.0207711273470664	0.0213110599430449
1	D	26	50	20120529	14	2186	43.56	0.0219537139411262	0.0237569210859657
1	D	26	50	20120529	14	2188	43.6	0.0213092709628884	0.0243162284077486
1	D	26	50	20120529	14	2190	43.64	0.0208430401067130	0.0240979798997354
1	D	26	50	20120529	14	2192	43.68	0.0203277431109912	0.0232434696389427
1	D	26	50	20120529	14	2194	43.72	0.0198187817920287	0.0233295811027556
1	D	26	50	20120529	14	2196	43.76	0.0184095391903274	0.0223520554752399
1	D	26	50	20120529	14	2198	43.8	0.0178299944724669	0.0222143110742647
1	D	26	50	20120529	14	2200	43.84	0.0157570755880794	0.0218022021711214
1	D	26	50	20120529	14	2202	43.88	0.0129618683399134	0.0216342360263184
1	D	26	50	20120529	14	2204	43.92	0.0104278097681752	0.0204688533402448
1	D	26	50	20120529	14	2206	43.96	0.00706560187644687	0.0195861860874253
1	D	26	50	20120529	14	2208	44	0.0042885389882861	0.0189601420276339
1	D	26	50	20120529	14	2210	44.04	0.0009564255611651	0.0184062511437949
1	D	26	50	20120529	14	2212	44.08	0.000570882659790899	0.0181058438988756
1	D	26	50	20120529	14	2214	44.12	0.0014991441578614	0.0176951279960912
1	D	26	50	20120529	14	2216	44.16	0.0032407552309917	0.0177463295981169
1	D	26	50	20120529	14	2218	44.2	0.0034002714497595	0.0168668231126093
1	D	26	50	20120529	14	2220	44.24	0.0048146476466923	0.0153725862758093
1	D	26	50	20120529	14	2222	44.28	0.00551097812053356	0.0138143774885154
1	D	26	50	20120529	14	2224	44.32	0.00703036674554035	0.0117141713534419
1	D	26	50	20120529	14	2226	44.36	0.00869696793132235	0.00989711198675906
1	D	26	50	20120529	14	2228	44.4	0.0119097500180503	0.0091416108174681
1	D	26	50	20120529	14	2230	44.44	0.0123601911798018	0.00902181278659948
1	D	26	50	20120529	14	2232	44.48	0.0123834125664959	0.00963471880239636
1	D	26	50	20120529	14	2234	44.52	0.0116962249833354	0.0102847974216802
1	D	26	50	20120529	14	2236	44.56	0.0112877788933186	0.0104332969167972
1	D	26	50	20120529	14	2238	44.6	0.0107582690512949	0.0103497168952609
1	D	26	50	20120529	14	2240	44.64	0.0109156851629226	0.0101055670658529
1	D	26	50	20120529	14	2242	44.68	0.0107994226659599	0.0102946191348709
1	D	26	50	20120529	14	2244	44.72	0.0108161952388097	0.0105238348690603
1	D	26	50	20120529	14	2246	44.76	0.0110744659906381	0.0104321726170151
1	D	26	50	20120529	14	2248	44.8	0.0105939445064149	0.00992427195822444
1	D	26	50	20120529	14	2250	44.84	0.0104759071714315	0.00997226329546357
1	D	26	50	20120529	14	2252	44.88	0.0105127615768669	0.00972637398337376
1	D	26	50	20120529	14	2254	44.92	0.0103864228082723	0.00987344512279275
1	D	26	50	20120529	14	2256	44.96	0.0105690897030562	0.00951680167556569
1	D	26	50	20120529	14	2258	45	0.0105088229920957	0.0097426020840020
1	D	26	50	20120529	14	2260	45.04	0.0108747295381563	0.0100317168336257
1	D	26	50	20120529	14	2262	45.08	0.0101732725401514	0.00961655322918768
1	D	26	50	20120529	14	2264	45.12	0.010440707395864	0.0095582239908076
1	D	26	50	20120529	14	2266	45.16	0.0102577223030286	0.00919174468825423
1	D	26	50	20120529	14	2268	45.2	0.0103811902180915	0.00912186132506957
1	D	26	50	20120529	14	2270	45.24	0.0107638976212731	0.00940171297585977
1	D	26	50	20120529	14	2272	45.28	0.0110310425632054	0.0094270556828975
1	D	26	50	20120529	14	2274	45.32	0.0110368691230824	0.0096321873601197
1	D	26	50	20120529	14	2276	45.36	0.0107125192425521	0.0092948832833581
1	D	26	50	20120529	14	2278	45.4	0.0109207339053403	0.00933487724290201
1	D	26	50	20120529	14	2280	45.44	0.0105325252114011	0.00910530088425418
1	D	26	50	20120529	14	2282	45.48	0.0110011673017003	0.00878485423315606
1	D	26	50	20120529	14	2284	45.52	0.0107588983763301	0.00910166635539888
1	D	26	50	20120529	14	2286	45.56	0.0109342396448610	0.0090019148017769
1	D	26	50	20120529	14	2288	45.6	0.0108730041976102	0.00880917163536106
1	D	26	50	20120529	14	2290	45.64	0.0106064461543063	0.00943868758944801
1	D	26	50	20120529	14	2292	45.68	0.0112702709294164	0.00940478181929012
1	D	26	50	20120529	14	2294	45.72	0.0118850507781835	0.0091067433820878
1	D	26	50	20120529	14	2296	45.76	0.0129295252757419	0.00903598320649446
1	D	26	50	20120529	14	2298	45.8	0.0130616906042135	0.00909291237344779
1	D	26	50	20120529	14	2300	45.84	0.0132627847017151	0.00914694240259825
1	D	26	50	20120529	14	2302	45.88	0.0141677894577524	0.0096926096345721
1	D	26	50	20120529	14	2304	45.92	0.0148310955700385	0.0101673614810141
1	D	26	50	20120529	14	2306	45.96	0.0160932829422234	0.0115374377916590
1	D	26	50	20120529	14	2308	46	0.0167673473306319	0.0123454550744819
1	D	26	50	20120529	14	2310	46.04	0.0173701700037291	0.0135228161494287
1	D	26	50	20120529	14	2312	46.08	0.0168814814361832	0.0143573789279241
1	D	26	50	20120529	14	2314	46.12	0.0174478951811171	0.0152421462878838
1	D	26	50	20120529	14	2316	46.16	0.0178450912022452	0.0147386579754077
1	D	26	50	20120529	14	2318	46.2	0.0179833800754418	0.0137720642187291
1	D	26	50	20120529	14	2320	46.24	0.0180400165001878	0.0129406650359728
1	D	26	50	20120529	14	2322	46.28	0.0180879126608542	0.0122714907152203
1	D	26	50	20120529	14	2324	46.32	0.0187493110697553	0.0105343141915575
1	D	26	50	20120529	14	2326	46.36	0.0202517220609458	0.00915574588202402
1	D	26	50	20120529	14	2328	46.4	0.0218173342562387	0.00758140798905124
1	D	26	50	20120529	14	2330	46.44	0.0233497548592228	0.00714044912923549
1	D	26	50	20120529	14	2332	46.48	0.0253496083999102	0.00620134061314164
1	D	26	50	20120529	14	2334	46.52	0.0266695999836902	0.00604879646723627
1	D	26	50	20120529	14	2336	46.56	0.0275704257386506	0.0062628801163083
1	D	26	50	20120529	14	2338	46.6	0.0269359176106885	0.00631864962814049
1	D	26	50	20120529	14	2340	46.64	0.0259367898710075	0.00601607863647076
1	D	26	50	20120529	14	2342	46.68	0.0252494537954229	0.00558723251581675
1	D	26	50	20120529	14	2344	46.72	0.0244277462182095	0.0046401407641633
1	D	26	50	20120529	14	2346	46.76	0.0231615018208675	0.00310955156774252
1	D	26	50	20120529	14	2348	46.8	0.0214268840338031	0.00102683925443566
1	D	26	50	20120529	14	2350	46.84	0.0193667142846805	-0.00115071022036393
1	D	26	50	20120529	14	2352	46.88	0.0178761261188715	-0.00280958980009543
1	D	26	50	20120529	14	2354	46.92	0.016139521361752	-0.00435188161374483
1	D	26	50	20120529	14	2356	46.96	0.0149299232886508	-0.00427622825922563
1	D	26	50	20120529	14	2358	47	0.0127009812929946	-0.00457109178698043
1	D	26	50	20120529	14	2360	47.04	0.0115469335286235	-0.00442848956241853
1	D	26	50	20120529	14	2362	47.08	0.0111949781993557	-0.00455057861925823
1	D	26	50	20120529	14	2364	47.12	0.0126333748136454	-0.00422785508432463
1	D	26	50	20120529	14	2366	47.16	0.0139250184865676	-0.00433297357841583
1	D	26	50	20120529	14	2368	47.2	0.0150157731229547	-0.00519321140413613
1	D	26	50	20120529	14	2370	47.24	0.0161136978221031	-0.00602766811661443
1	D	26	50	20120529	14	2372	47.28	0.0183060894682398	-0.00710903944601523
1	D	26	50	20120529	14	2374	47.32	0.0210458029762183	-0.00718064107867813
1	D	26	50	20120529	14	2376	47.36	0.0225823955092113	-0.00732851831982773
1	D	26	50	20120529	14	2378	47.4	0.0260411871161819	-0.00682896859212283
1	D	26	50	20120529	14	2380	47.44	0.0280597365601639	-0.00635530604367723
1	D	26	50	20120529	14	2382	47.48	0.0301629832543964	-0.00422052238700373
1	D	26	50	20120529	14	2384	47.52	0.0311373976120749	-0.00295280013648913
1	D	26	50	20120529	14	2386	47.56	0.0330102477037934	-0.00159161251163723
1	D	26	50	20120529	14	2388	47.6	0.0333731419749662	-7.23158105119612e-05
1	D	26	50	20120529	14	2390	47.64	0.0333355309652748	0.00167976044297988
1	D	26	50	20120529	14	2392	47.68	0.0333781129356379	0.00386148184778848
1	D	26	50	20120529	14	2394	47.72	0.0328290798753856	0.00596961464987899
1	D	26	50	20120529	14	2396	47.76	0.032733747739146	0.0081317916232556
1	D	26	50	20120529	14	2398	47.8	0.0321423943380397	0.0105042055848146
1	D	26	50	20120529	14	2400	47.84	0.0317539098724558	0.0126846400552814
1	D	26	50	20120529	14	2402	47.88	0.0316646447123988	0.0148751437263123
1	D	26	50	20120529	14	2404	47.92	0.0332796129610186	0.0148292454251455
1	D	26	50	20120529	14	2406	47.96	0.0342357981058781	0.014193662494876
1	D	26	50	20120529	14	2408	48	0.0359423154694581	0.0144500735558699
1	D	26	50	20120529	14	2410	48.04	0.038021492248859	0.0138412546172683
1	D	26	50	20120529	14	2412	48.08	0.0388647877961021	0.0124127574979152
1	D	26	50	20120529	14	2414	48.12	0.0415689762593938	0.0110493849131094
1	D	26	50	20120529	14	2416	48.16	0.0426265958720145	0.00991355929048946
1	D	26	50	20120529	14	2418	48.2	0.0435625931182712	0.00833932746353385
1	D	26	50	20120529	14	2420	48.24	0.0446607299494539	0.00638757132610274
1	D	26	50	20120529	14	2422	48.28	0.0454004343532531	0.00383314807906633
1	D	26	50	20120529	14	2424	48.32	0.0451219049921438	0.00253822343067941
1	D	26	50	20120529	14	2426	48.36	0.0454203747644826	-9.87898883995798e-05
1	D	26	50	20120529	14	2428	48.4	0.0460765698574237	-0.00209990207915753
1	D	26	50	20120529	14	2430	48.44	0.0457012375779699	-0.00401234307955463
1	D	26	50	20120529	14	2432	48.48	0.0445591187049974	-0.00457802850450393
1	D	26	50	20120529	14	2434	48.52	0.0425654240643741	-0.00505540336355073
1	D	26	50	20120529	14	2436	48.56	0.0411940682440087	-0.00544982045502873
1	D	26	50	20120529	14	2438	48.6	0.0381223963865344	-0.00559095896855363
1	D	26	50	20120529	14	2440	48.64	0.0351008089023714	-0.00583135406095363
1	D	26	50	20120529	14	2442	48.68	0.0320095028109039	-0.00641681514125233
1	D	26	50	20120529	14	2444	48.72	0.0291925994053707	-0.00694255115438483
1	D	26	50	20120529	14	2446	48.76	0.0261830468786235	-0.00769303893659713
1	D	26	50	20120529	14	2448	48.8	0.0238306016125653	-0.00866676740069793
1	D	26	50	20120529	14	2450	48.84	0.0214442222920779	-0.00941718447223213
1	D	26	50	20120529	14	2452	48.88	0.0194583765367257	-0.00809080064315023
1	D	26	50	20120529	14	2454	48.92	0.0178150391640448	-0.00698716959227773
1	D	26	50	20120529	14	2456	48.96	0.0162302290196426	-0.00482827359436583
1	D	26	50	20120529	14	2458	49	0.0154963511757203	-0.00299433558881603
1	D	26	50	20120529	14	2460	49.04	0.0134373481527867	-0.00135139419593253
1	D	26	50	20120529	14	2462	49.08	0.0111345700670389	-0.00046079320502803
1	D	26	50	20120529	14	2464	49.12	0.00871902259182756	-0.00054868657792953
1	D	26	50	20120529	14	2466	49.16	0.00614487955087743	-0.00041943594360999
1	D	26	50	20120529	14	2468	49.2	0.0040177170910916	-0.00026085876264754
1	D	26	50	20120529	14	2470	49.24	0.003843457695936	0.000915795205518129
1	D	26	50	20120529	14	2472	49.28	0.0042189313967461	0.00278892106888129
1	D	26	50	20120529	14	2474	49.32	0.0034730822350183	0.00470036504871696
1	D	26	50	20120529	14	2476	49.36	0.0036541369263411	0.00673877712218248
1	D	26	50	20120529	14	2478	49.4	0.0043431064185902	0.0091261746764348
1	D	26	50	20120529	14	2480	49.44	0.00601247239188669	0.0113894537773855
1	D	26	50	20120529	14	2482	49.48	0.00727697730654696	0.0132912457496579
1	D	26	50	20120529	14	2484	49.52	0.00904713428043375	0.0143424872591123
1	D	26	50	20120529	14	2486	49.56	0.0112469929741798	0.016019963747189
1	D	26	50	20120529	14	2488	49.6	0.0130468342907408	0.0183797629237716
1	D	26	50	20120529	14	2490	49.64	0.0149879979685897	0.0201989365397303
1	D	26	50	20120529	14	2492	49.68	0.0166576821399377	0.0217065801211015
1	D	26	50	20120529	14	2494	49.72	0.0184481825759192	0.0228376610572197
1	D	26	50	20120529	14	2496	49.76	0.0208127405811392	0.0238065458398694
1	D	26	50	20120529	14	2498	49.8	0.0231324609453642	0.0243110099597035
1	D	26	50	20120529	14	2500	49.84	0.0242622408050050	0.0247703818801013
1	D	26	50	20120529	14	2502	49.88	0.0253852041552751	0.0249909214140856
1	D	26	50	20120529	14	2504	49.92	0.0251973258835139	0.0254237414748499
1	D	26	50	20120529	14	2506	49.96	0.0236417192491747	0.0255292135223316
1	D	26	50	20120529	14	2508	50	0.0224535182272723	0.0252211765952434
1	D	26	50	20120529	14	2510	50.04	0.0214747693050251	0.0270130983158551
1	D	26	50	20120529	14	2512	50.08	0.0194772633588512	0.0278018759302687
1	D	26	50	20120529	14	2514	50.12	0.0164601801448845	0.0288920931655021
1	D	26	50	20120529	14	2516	50.16	0.014151830057701	0.0300737393075429
1	D	26	50	20120529	14	2518	50.2	0.0116297215905648	0.0303222166304519
1	D	26	50	20120529	14	2520	50.24	0.0099573433423805	0.0306204035600782
1	D	26	50	20120529	14	2522	50.28	0.00786777209329614	0.0320056964551008
1	D	26	50	20120529	14	2524	50.32	0.0061308349959895	0.0333059244043466
1	D	26	50	20120529	14	2526	50.36	0.00593093590894807	0.0354367906894523
1	D	26	50	20120529	14	2528	50.4	0.00542089978767821	0.0372794402505463
1	D	26	50	20120529	14	2530	50.44	0.0048987014297719	0.0384344991776145
1	D	26	50	20120529	14	2532	50.48	0.0044912665024523	0.0397617386059017
1	D	26	50	20120529	14	2534	50.52	0.0041086510231522	0.0422123585774599
1	D	26	50	20120529	14	2536	50.56	0.0035568248911142	0.0443645087766793
1	D	26	50	20120529	14	2538	50.6	0.002939308539104	0.0473161846133863
1	D	26	50	20120529	14	2540	50.64	0.0026505968403456	0.0498817801475654
1	D	26	50	20120529	14	2542	50.68	0.002679446797018	0.0519455419991365
1	D	26	50	20120529	14	2544	50.72	0.0034007664245064	0.0550325580737626
1	D	26	50	20120529	14	2546	50.76	0.0044745787824163	0.0563204823650158
1	D	26	50	20120529	14	2548	50.8	0.0052914992467211	0.0589587684763009
1	D	26	50	20120529	14	2550	50.84	0.00598538313109943	0.0614898571995582
1	D	26	50	20120529	14	2552	50.88	0.00712495641965967	0.0636509169442205
1	D	26	50	20120529	14	2554	50.92	0.00730399585665611	0.065210794503518
1	D	26	50	20120529	14	2556	50.96	0.00764489203586614	0.0674786980828176
1	D	26	50	20120529	14	2558	51	0.00772642144773695	0.0700734264163817
1	D	26	50	20120529	14	2560	51.04	0.0083270379476768	0.0718327080879738
1	D	26	50	20120529	14	2562	51.08	0.0076420636087414	0.0719140960784883
1	D	26	50	20120529	14	2564	51.12	0.00758768709726814	0.0705583602469194
1	D	26	50	20120529	14	2566	51.16	0.00673095652118253	0.0698250905148289
1	D	26	50	20120529	14	2568	51.2	0.00567220553771191	0.069176744307159
1	D	26	50	20120529	14	2570	51.24	0.0044087471410878	0.068238130765812
1	D	26	50	20120529	14	2572	51.28	0.0025485613318203	0.0663797834341756
1	D	26	50	20120529	14	2574	51.32	8.02636907324995e-05	0.0644645847173318
1	D	26	50	20120529	14	2576	51.36	-0.0015024534175974	0.0630039142394348
1	D	26	50	20120529	14	2578	51.4	-0.0038885145400333	0.0606328437807601
1	D	26	50	20120529	14	2580	51.44	-0.0059597010128068	0.058695441910987
1	D	26	50	20120529	14	2582	51.48	-0.0084355646964534	0.0566736822022185
1	D	26	50	20120529	14	2584	51.52	-0.0097433586882579	0.0541834642509138
1	D	26	50	20120529	14	2586	51.56	-0.011622989934008	0.0521177225003554
1	D	26	50	20120529	14	2588	51.6	-0.0138004545559938	0.049871385677882
1	D	26	50	20120529	14	2590	51.64	-0.0158531855417784	0.0479257106587691
1	D	26	50	20120529	14	2592	51.68	-0.0170221320460291	0.0457993415727918
1	D	26	50	20120529	14	2594	51.72	-0.0185577226087132	0.0432319407950003
1	D	26	50	20120529	14	2596	51.76	-0.0198380363096805	0.0410933408830288
1	D	26	50	20120529	14	2598	51.8	-0.0212775006552098	0.0386818875560805
1	D	26	50	20120529	14	2600	51.84	-0.0227762205490024	0.0360997386521537
1	D	26	50	20120529	14	2602	51.88	-0.023682342533754	0.0335211677085398
1	D	26	50	20120529	14	2604	51.92	-0.0245534980881758	0.0318325967150663
1	D	26	50	20120529	14	2606	51.96	-0.0252478062366229	0.0294242617290231
1	D	26	50	20120529	14	2608	52	-0.0251759641876543	0.0271762278502748
1	D	26	50	20120529	14	2610	52.04	-0.0248637765437604	0.0243642763135303
1	D	26	50	20120529	14	2612	52.08	-0.0244699180666395	0.0229718416400177
1	D	26	50	20120529	14	2614	52.12	-0.0235276982807085	0.0225240309154923
1	D	26	50	20120529	14	2616	52.16	-0.0231194148252513	0.0224712807496157
1	D	26	50	20120529	14	2618	52.2	-0.0223117574597801	0.0222362384555493
1	D	26	50	20120529	14	2620	52.24	-0.0204635217551147	0.0214769471939112
1	D	26	50	20120529	14	2622	52.28	-0.0194054071677471	0.0202959374479735
1	D	26	50	20120529	14	2624	52.32	-0.0201441923327308	0.019230751792794
1	D	26	50	20120529	14	2626	52.36	-0.0212455111444289	0.0178241042729796
1	D	26	50	20120529	14	2628	52.4	-0.0225514666586023	0.0159477964291011
1	D	26	50	20120529	14	2630	52.44	-0.0241355272698164	0.0154033242075875
1	D	26	50	20120529	14	2632	52.48	-0.0266164114116094	0.0135268749423527
1	D	26	50	20120529	14	2634	52.52	-0.0285460351067894	0.0120251922711469
1	D	26	50	20120529	14	2636	52.56	-0.0301865228391422	0.0109559053966366
1	D	26	50	20120529	14	2638	52.6	-0.0323108837418609	0.0091715214343123
1	D	26	50	20120529	14	2640	52.64	-0.0343624126461174	0.00808915308435005
1	D	26	50	20120529	14	2642	52.68	-0.0362966325353751	0.0079733289935917
1	D	26	50	20120529	14	2644	52.72	-0.0387813350537865	0.00732964969067758
1	D	26	50	20120529	14	2646	52.76	-0.0404644613250449	0.00708986978117722
1	D	26	50	20120529	14	2648	52.8	-0.0426233997493636	0.00677817711203019
1	D	26	50	20120529	14	2650	52.84	-0.0427617805464419	0.00596974192909962
1	D	26	50	20120529	14	2652	52.88	-0.0435094045461904	0.00515833689768806
1	D	26	50	20120529	14	2654	52.92	-0.0435880348202583	0.00302358152528586
1	D	26	50	20120529	14	2656	52.96	-0.0441994700539503	0.00091491839310946
1	D	26	50	20120529	14	2658	53	-0.044892363988835	-0.00132851929156113
1	D	26	50	20120529	14	2660	53.04	-0.0454982837896338	-0.00415319875036703
1	D	26	50	20120529	14	2662	53.08	-0.0455380939014146	-0.00588016564205893
1	D	26	50	20120529	14	2664	53.12	-0.0464198560575542	-0.00811858286858303
1	D	26	50	20120529	14	2666	53.16	-0.0467769449820534	-0.00943988259990823
1	D	26	50	20120529	14	2668	53.2	-0.0472602524669944	-0.0106257713826362
1	D	26	50	20120529	14	2670	53.24	-0.0472320389064251	-0.0120889874449455
1	D	26	50	20120529	14	2672	53.28	-0.0473209222288202	-0.0129566781761395
1	D	26	50	20120529	14	2674	53.32	-0.0474370998729692	-0.0137035950691068
1	D	26	50	20120529	14	2676	53.36	-0.0468645555122424	-0.0144756849634844
1	D	26	50	20120529	14	2678	53.4	-0.046126548164718	-0.0143252833511260
1	D	26	50	20120529	14	2680	53.44	-0.0446448059047416	-0.0140193182469066
1	D	26	50	20120529	14	2682	53.48	-0.0418855338231955	-0.0135024231898593
1	D	26	50	20120529	14	2684	53.52	-0.0387075131058307	-0.0134771087670928
1	D	26	50	20120529	14	2686	53.56	-0.0365460998077777	-0.0128556326171079
1	D	26	50	20120529	14	2688	53.6	-0.0341635035085697	-0.0130087212352348
1	D	26	50	20120529	14	2690	53.64	-0.031191180153852	-0.0130806339948815
1	D	26	50	20120529	14	2692	53.68	-0.0283214579930845	-0.0136581988137547
1	D	26	50	20120529	14	2694	53.72	-0.0253778431736831	-0.0137343542140884
1	D	26	50	20120529	14	2696	53.76	-0.0226559558276582	-0.0149491141666923
1	D	26	50	20120529	14	2698	53.8	-0.0196562108719662	-0.0150266696384528
1	D	26	50	20120529	14	2700	53.84	-0.0173112609377885	-0.0154552187742587
1	D	26	50	20120529	14	2702	53.88	-0.0142763091354611	-0.0167433339843428
1	D	26	50	20120529	14	2704	53.92	-0.0114460498970449	-0.0178874263923416
1	D	26	50	20120529	14	2706	53.96	-0.0094563299036387	-0.0188857826785243
1	D	26	50	20120529	14	2708	54	-0.0090010379893683	-0.0210988006294682
1	D	26	50	20120529	14	2710	54.04	-0.0092379753296082	-0.0227164629549243
1	D	26	50	20120529	14	2712	54.08	-0.0090896101847797	-0.0247347012719226
1	D	26	50	20120529	14	2714	54.12	-0.0085968698953777	-0.0272265738530952
1	D	26	50	20120529	14	2716	54.16	-0.0084823044546898	-0.0288093758142388
1	D	26	50	20120529	14	2718	54.2	-0.0078643638386109	-0.0295181089410221
1	D	26	50	20120529	14	2720	54.24	-0.0069440643628966	-0.0312334792815025
1	D	26	50	20120529	14	2722	54.28	-0.0061329421741975	-0.0317968312540739
1	D	26	50	20120529	14	2724	54.32	-0.0042851307336008	-0.0335640325216153
1	D	26	50	20120529	14	2726	54.36	-0.0033932569504902	-0.0356534623493434
1	D	26	50	20120529	14	2728	54.4	-0.00157189130350990	-0.0380440489551789
1	D	26	50	20120529	14	2730	54.44	-0.000887694782033802	-0.039435635100554
1	D	26	50	20120529	14	2732	54.48	-0.000825115831898799	-0.0412733349141797
1	D	26	50	20120529	14	2734	54.52	-0.0016518650804621	-0.042989200229407
1	D	26	50	20120529	14	2736	54.56	-0.00177857861565070	-0.044120288236593
1	D	26	50	20120529	14	2738	54.6	-0.002088008543098	-0.0449855040940529
1	D	26	50	20120529	14	2740	54.64	-0.001920565657313	-0.0448063232357002
1	D	26	50	20120529	14	2742	54.68	-0.0013468192150582	-0.0444210914613098
1	D	26	50	20120529	14	2744	54.72	0.000299608214256500	-0.0443155911295567
1	D	26	50	20120529	14	2746	54.76	0.0017133268018828	-0.0441668865734732
1	D	26	50	20120529	14	2748	54.8	0.0038497085198817	-0.0444391933949081
1	D	26	50	20120529	14	2750	54.84	0.00543631471550807	-0.0431576330646856
1	D	26	50	20120529	14	2752	54.88	0.00784931660630717	-0.0423709767706156
1	D	26	50	20120529	14	2754	54.92	0.00997678877886313	-0.0416806284201432
1	D	26	50	20120529	14	2756	54.96	0.0124668653088116	-0.0400506765788301
1	D	26	50	20120529	14	2758	55	0.0146220560671900	-0.0389295587772588
1	D	26	50	20120529	14	2760	55.04	0.0164976568042874	-0.0378181990492679
1	D	26	50	20120529	14	2762	55.08	0.0185126989986346	-0.0367863181234824
1	D	26	50	20120529	14	2764	55.12	0.0207504091183776	-0.0356074296978882
1	D	26	50	20120529	14	2766	55.16	0.0226830733727167	-0.0343424156663454
1	D	26	50	20120529	14	2768	55.2	0.0233585017701061	-0.0328218532440819
1	D	26	50	20120529	14	2770	55.24	0.022923418967642	-0.031994184756703
1	D	26	50	20120529	14	2772	55.28	0.021790563193503	-0.0313977401867722
1	D	26	50	20120529	14	2774	55.32	0.0206739001646532	-0.0312458536501733
1	D	26	50	20120529	14	2776	55.36	0.0202267965469090	-0.0312159430333291
1	D	26	50	20120529	14	2778	55.4	0.0201459035311412	-0.030337433568383
1	D	26	50	20120529	14	2780	55.44	0.0206994974301322	-0.0296972897993748
1	D	26	50	20120529	14	2782	55.48	0.0219624608520095	-0.0293057647746318
1	D	26	50	20120529	14	2784	55.52	0.0238664872817105	-0.0282472966338736
1	D	26	50	20120529	14	2786	55.56	0.0256204656524437	-0.0270837524254312
1	D	26	50	20120529	14	2788	55.6	0.0267799086415553	-0.0254249506274456
1	D	26	50	20120529	14	2790	55.64	0.0271620291461085	-0.0242930140921222
1	D	26	50	20120529	14	2792	55.68	0.0278963595383707	-0.0226639107789465
1	D	26	50	20120529	14	2794	55.72	0.0273556349827974	-0.0222117159923777
1	D	26	50	20120529	14	2796	55.76	0.0265176427364132	-0.0214498084356492
1	D	26	50	20120529	14	2798	55.8	0.0262389012432695	-0.0212521013796295
1	D	26	50	20120529	14	2800	55.84	0.0261138847643557	-0.0213867345107674
1	D	26	50	20120529	14	2802	55.88	0.0261601295478453	-0.0214059678152157
1	D	26	50	20120529	14	2804	55.92	0.0264429015496418	-0.0211203673862944
1	D	26	50	20120529	14	2806	55.96	0.0263776355937383	-0.0203301755583185
1	D	26	50	20120529	14	2808	56	0.0259287642090411	-0.0201764505440885
1	D	26	50	20120529	14	2810	56.04	0.0259872419398452	-0.0196044718687867
1	D	26	50	20120529	14	2812	56.08	0.0264792468381948	-0.0195210332686067
1	D	26	50	20120529	14	2814	56.12	0.0270136781434156	-0.0199675004902479
1	D	26	50	20120529	14	2816	56.16	0.027150998280322	-0.0199706117600851
1	D	26	50	20120529	14	2818	56.2	0.0276179715986176	-0.0196139470996546
1	D	26	50	20120529	14	2820	56.24	0.028156928387238	-0.0197358523087312
1	D	26	50	20120529	14	2822	56.28	0.0296583989264095	-0.0187938446548344
1	D	26	50	20120529	14	2824	56.32	0.0309131386964216	-0.0183500149414871
1	D	26	50	20120529	14	2826	56.36	0.0313271497168063	-0.0182632529394355
1	D	26	50	20120529	14	2828	56.4	0.0325292948844337	-0.0191770541038307
1	D	26	50	20120529	14	2830	56.44	0.0329722195011012	-0.0191257252225843
1	D	26	50	20120529	14	2832	56.48	0.032923478630674	-0.0188064877240821
1	D	26	50	20120529	14	2834	56.52	0.0325260209800369	-0.0173690032775401
1	D	26	50	20120529	14	2836	56.56	0.0322441116485134	-0.0163249459729826
1	D	26	50	20120529	14	2838	56.6	0.0309371096163038	-0.0150712315078032
1	D	26	50	20120529	14	2840	56.64	0.0300165980085552	-0.0139400020792609
1	D	26	50	20120529	14	2842	56.68	0.0283492614317207	-0.0117352219223179
1	D	26	50	20120529	14	2844	56.72	0.0266008055649486	-0.0112277243143925
1	D	26	50	20120529	14	2846	56.76	0.0245679796350544	-0.00824391047448053
1	D	26	50	20120529	14	2848	56.8	0.0243458137554734	-0.00621620399768223
1	D	26	50	20120529	14	2850	56.84	0.0232242363344944	-0.00457610517405903
1	D	26	50	20120529	14	2852	56.88	0.0220523765503052	-0.00425356548688863
1	D	26	50	20120529	14	2854	56.92	0.0206675220614869	-0.00394999040358963
1	D	26	50	20120529	14	2856	56.96	0.0206295645694728	-0.00433428879702893
1	D	26	50	20120529	14	2858	57	0.020245400526322	-0.00471548299169873
1	D	26	50	20120529	14	2860	57.04	0.0189328547769479	-0.00502987680874993
1	D	26	50	20120529	14	2862	57.08	0.0181962121455112	-0.00597794436776143
1	D	26	50	20120529	14	2864	57.12	0.0170292738245190	-0.00539564193345423
1	D	26	50	20120529	14	2866	57.16	0.0173603058641315	-0.00468234796793233
1	D	26	50	20120529	14	2868	57.2	0.0178468872534694	-0.00386540629042413
1	D	26	50	20120529	14	2870	57.24	0.0182376627450243	-0.00298177737238213
1	D	26	50	20120529	14	2872	57.28	0.0179921694127320	-0.00101319209355873
1	D	26	50	20120529	14	2874	57.32	0.0174981421889882	0.00070987156870098
1	D	26	50	20120529	14	2876	57.36	0.0166106100415141	0.00178106763152048
1	D	26	50	20120529	14	2878	57.4	0.0159832649052454	0.0027350536742905
1	D	26	50	20120529	14	2880	57.44	0.0156476154583518	0.00272427736694522
1	D	26	50	20120529	14	2882	57.48	0.0149895818877796	0.00277511834451253
1	D	26	50	20120529	14	2884	57.52	0.0142401264814677	0.00282797457640622
1	D	26	50	20120529	14	2886	57.56	0.0150622583227499	0.0035368279113423
1	D	26	50	20120529	14	2888	57.6	0.0156892004081533	0.00393999898477144
1	D	26	50	20120529	14	2890	57.64	0.0165225540340529	0.004084192199591
1	D	26	50	20120529	14	2892	57.68	0.0173039777379422	0.00424307909332361
1	D	26	50	20120529	14	2894	57.72	0.0199244659715449	0.00718513120673867
1	D	26	50	20120529	14	2896	57.76	0.0197352300547637	0.00686929489185389
1	D	26	50	20120529	14	2898	57.8	0.0208058392189548	0.00821639694962457
1	D	26	50	20120529	14	2900	57.84	0.0213901286233171	0.00942335044336407
1	D	26	50	20120529	14	2902	57.88	0.0217069973141024	0.0115984250444295
1	D	26	50	20120529	14	2904	57.92	0.0227356962593726	0.0124723948838405
1	D	26	50	20120529	14	2906	57.96	0.0228956720975482	0.0122856338407935
1	D	26	50	20120529	14	2908	58	0.0231169258093815	0.0111897738934462
1	D	26	50	20120529	14	2910	58.04	0.0240142513857750	0.0102247216295506
1	D	26	50	20120529	14	2912	58.08	0.0255040334498535	0.00910124916239798
1	D	26	50	20120529	14	2914	58.12	0.0271331155498258	0.00806557107319748
1	D	26	50	20120529	14	2916	58.16	0.0285411772832026	0.00719049814720788
1	D	26	50	20120529	14	2918	58.2	0.0310712548437627	0.00708589584106695
1	D	26	50	20120529	14	2920	58.24	0.0313931510637623	0.00747836131782892
1	D	26	50	20120529	14	2922	58.28	0.0317014425492918	0.0074934863318785
1	D	26	50	20120529	14	2924	58.32	0.0318591273614964	0.0082539089643665
1	D	26	50	20120529	14	2926	58.36	0.031257591622741	0.00926740511384119
1	D	26	50	20120529	14	2928	58.4	0.0301135777035949	0.0103641843000040
1	D	26	50	20120529	14	2930	58.44	0.0296975726420872	0.0125332484934294
1	D	26	50	20120529	14	2932	58.48	0.0290086314341094	0.0149777944177372
1	D	26	50	20120529	14	2934	58.52	0.0291222705649139	0.0179925371082582
1	D	26	50	20120529	14	2936	58.56	0.0294084508213957	0.0201392284431269
1	D	26	50	20120529	14	2938	58.6	0.0306201772859082	0.0212246090679770
1	D	26	50	20120529	14	2940	58.64	0.0322561748902004	0.0220305340218344
1	D	26	50	20120529	14	2942	58.68	0.0343691018762674	0.0217673983753514
1	D	26	50	20120529	14	2944	58.72	0.036545222995369	0.0217475286748001
1	D	26	50	20120529	14	2946	58.76	0.038600153083243	0.0214892154965648
1	D	26	50	20120529	14	2948	58.8	0.040528574696895	0.0213357733250473
1	D	26	50	20120529	14	2950	58.84	0.0430342429313686	0.0209029179089440
1	D	26	50	20120529	14	2952	58.88	0.0438571030926354	0.0203227367949804
1	D	26	50	20120529	14	2954	58.92	0.0448215260314957	0.0198952907457531
1	D	26	50	20120529	14	2956	58.96	0.0451460880440603	0.0199720825421900
1	D	26	50	20120529	14	2958	59	0.0449755338884381	0.0203919625488586
1	D	26	50	20120529	14	2960	59.04	0.0434167169893124	0.0206299039807279
1	D	26	50	20120529	14	2962	59.08	0.042650708213253	0.0218262579438174
1	D	26	50	20120529	14	2964	59.12	0.041529958107208	0.0217641598262936
1	D	26	50	20120529	14	2966	59.16	0.0407742235926792	0.0227017622049435
1	D	26	50	20120529	14	2968	59.2	0.0389654798017431	0.0236236526709155
1	D	26	50	20120529	14	2970	59.24	0.0362303837010457	0.0253765774525447
1	D	26	50	20120529	14	2972	59.28	0.0336051507809413	0.0267967589961510
1	D	26	50	20120529	14	2974	59.32	0.0306700565982531	0.0281477925676251
1	D	26	50	20120529	14	2976	59.36	0.0281694300351294	0.0300933403075174
1	D	26	50	20120529	14	2978	59.4	0.0268658503997407	0.0297705743461770
1	D	26	50	20120529	14	2980	59.44	0.0243568234080565	0.0288238290768463
1	D	26	50	20120529	14	2982	59.48	0.0225534889839964	0.0285765538354654
1	D	26	50	20120529	14	2984	59.52	0.019972117897529	0.0277211031226537
1	D	26	50	20120529	14	2986	59.56	0.0179127188947979	0.0274464840620443
1	D	26	50	20120529	14	2988	59.6	0.0165999044448469	0.0273794503391878
1	D	26	50	20120529	14	2990	59.64	0.0166128444989426	0.0281911382133118
1	D	26	50	20120529	14	2992	59.68	0.0174626454285726	0.0293086497702991
1	D	26	50	20120529	14	2994	59.72	0.0174488568463395	0.0293576522702353
1	D	26	50	20120529	14	2996	59.76	0.0178110369396632	0.0281951687219646
1	D	26	50	20120529	14	2998	59.8	0.0178891722389844	0.0271352863676441
1	D	26	50	20120529	14	3000	59.84	0.0178511298941565	0.0262603124366039
1	D	26	50	20120529	14	3002	59.88	0.0172117851558111	0.0242354202447946
1	D	26	50	20120529	14	3004	59.92	0.0165002589572421	0.0225335909991739
1	D	26	50	20120529	14	3006	59.96	0.0155289205140618	0.0198250043317032
1	D	26	50	20120529	14	3008	60	0.0152373803881786	0.0176581038850282
1	D	26	50	20120529	14	3010	60.04	0.0156095377581849	0.0160867358405364
1	D	26	50	20120529	14	3012	60.08	0.0157376725780037	0.0136828344140112
1	D	26	50	20120529	14	3014	60.12	0.0156739693280866	0.0130447483257363
1	D	26	50	20120529	14	3016	60.16	0.0170604430914337	0.0126372497588063
1	D	26	50	20120529	14	3018	60.2	0.0170591349438885	0.0140184909319727
1	D	26	50	20120529	14	3020	60.24	0.0169957852473620	0.0137861285726069
1	D	26	50	20120529	14	3022	60.28	0.0172681981348142	0.0141438892485483
1	D	26	50	20120529	14	3024	60.32	0.0173881729423781	0.0131439624782046
1	D	26	50	20120529	14	3026	60.36	0.017552723761428	0.0132669778449276
1	D	26	50	20120529	14	3028	60.4	0.01724631459415	0.0118001753370241
1	D	26	50	20120529	14	3030	60.44	0.0175998220228025	0.0114640344509175
1	D	26	50	20120529	14	3032	60.48	0.018100752730051	0.0102248135534322
1	D	26	50	20120529	14	3034	60.52	0.0201153070207193	0.0093727710953058
1	D	26	50	20120529	14	3036	60.56	0.0218526895952981	0.00797132081033312
1	D	26	50	20120529	14	3038	60.6	0.0225161749591532	0.0078042668332778
1	D	26	50	20120529	14	3040	60.64	0.0240153756855571	0.00783316628742489
1	D	26	50	20120529	14	3042	60.68	0.0250053322502861	0.00734073005393877
1	D	26	50	20120529	14	3044	60.72	0.0251034150319045	0.00632545906644331
1	D	26	50	20120529	14	3046	60.76	0.0250165964613104	0.00539219125236206
1	D	26	50	20120529	14	3048	60.8	0.0246991974404392	0.00425814046776289
1	D	26	50	20120529	14	3050	60.84	0.0243661501465003	0.00324273512997901
1	D	26	50	20120529	14	3052	60.88	0.0250108045496657	0.00126303342544862
1	D	26	50	20120529	14	3054	60.92	0.0254238143068483	-0.00186825884738823
1	D	26	50	20120529	14	3056	60.96	0.0255353017117176	-0.00354660012705833
1	D	26	50	20120529	14	3058	61	0.0252895326077806	-0.00475233739713413
1	D	26	50	20120529	14	3060	61.04	0.0245850845480913	-0.00604156276486473
1	D	26	50	20120529	14	3062	61.08	0.0231910164579142	-0.00591634122498443
1	D	26	50	20120529	14	3064	61.12	0.0219032618722885	-0.00674461782419513
1	D	26	50	20120529	14	3066	61.16	0.0216085892633647	-0.00749678852054663
1	D	26	50	20120529	14	3068	61.2	0.022578725625017	-0.00705118396917853
1	D	26	50	20120529	14	3070	61.24	0.0237085903374715	-0.00734925069065213
1	D	26	50	20120529	14	3072	61.28	0.0249405541980616	-0.00758142213118683
1	D	26	50	20120529	14	3074	61.32	0.0267828714189685	-0.00798035056392893
1	D	26	50	20120529	14	3076	61.36	0.0295452901256909	-0.00827418878685093
1	D	26	50	20120529	14	3078	61.4	0.0316508349169623	-0.00876655430965893
1	D	26	50	20120529	14	3080	61.44	0.0342345352131669	-0.00844375723562023
1	D	26	50	20120529	14	3082	61.48	0.0359739514268484	-0.00789836153265033
1	D	26	50	20120529	14	3084	61.52	0.0373503630606993	-0.00683802662998983
1	D	26	50	20120529	14	3086	61.56	0.0388854353141128	-0.00541566719749743
1	D	26	50	20120529	14	3088	61.6	0.0399436206121584	-0.00409967076703123
1	D	26	50	20120529	14	3090	61.64	0.040904013042366	-0.00176777402403423
1	D	26	50	20120529	14	3092	61.68	0.0424614157279294	-1.06773123960055e-06
1	D	26	50	20120529	14	3094	61.72	0.0439155101127614	0.00243929919199141
1	D	26	50	20120529	14	3096	61.76	0.0455157634692647	0.00467891850004356
1	D	26	50	20120529	14	3098	61.8	0.0463529778981895	0.00531347612548037
1	D	26	50	20120529	14	3100	61.84	0.046532653731289	0.00594414466362065
1	D	26	50	20120529	14	3102	61.88	0.0476871469729323	0.00615549888051731
1	D	26	50	20120529	14	3104	61.92	0.0493127147522021	0.0054064606672064
1	D	26	50	20120529	14	3106	61.96	0.0503713243143164	0.00448969672539804
1	D	26	50	20120529	14	3108	62	0.0518677743953415	0.00368069585704251
1	D	26	50	20120529	14	3110	62.04	0.0532138228640082	0.00312519276974236
1	D	26	50	20120529	14	3112	62.08	0.0552981615229118	0.00242395497483967
1	D	26	50	20120529	14	3114	62.12	0.0563417097105869	0.00117449729248303
1	D	26	50	20120529	14	3116	62.16	0.0576987890450402	-0.00094540883751423
1	D	26	50	20120529	14	3118	62.2	0.05885717137398	-0.00374512742694423
1	D	26	50	20120529	14	3120	62.24	0.0609670365876844	-0.00506671000098193
1	D	26	50	20120529	14	3122	62.28	0.0627801997960029	-0.00712835053220943
1	D	26	50	20120529	14	3124	62.32	0.0643887970125242	-0.00837066643607603
1	D	26	50	20120529	14	3126	62.36	0.0665430685320871	-0.0104525302212455
1	D	26	50	20120529	14	3128	62.4	0.0685402916355485	-0.0130341063686794
1	D	26	50	20120529	14	3130	62.44	0.0685218361485596	-0.0136632192719011
1	D	26	50	20120529	14	3132	62.48	0.069082854668753	-0.0145625176762141
1	D	26	50	20120529	14	3134	62.52	0.0684281445000523	-0.0153319205648232
1	D	26	50	20120529	14	3136	62.56	0.0671574736142601	-0.0160823022810184
1	D	26	50	20120529	14	3138	62.6	0.0662025259062677	-0.0164360678036460
1	D	26	50	20120529	14	3140	62.64	0.0647956662544189	-0.0184856875195933
1	D	26	50	20120529	14	3142	62.68	0.0642207884413143	-0.0212030988796932
1	D	26	50	20120529	14	3144	62.72	0.0640636693145346	-0.0239298440493048
1	D	26	50	20120529	14	3146	62.76	0.0647099154150644	-0.0270162732253025
1	D	26	50	20120529	14	3148	62.8	0.0652132693772521	-0.0290706659120229
1	D	26	50	20120529	14	3150	62.84	0.0649278810803652	-0.0315483680733005
1	D	26	50	20120529	14	3152	62.88	0.0650229940135026	-0.0329226230314688
1	D	26	50	20120529	14	3154	62.92	0.0648520650912864	-0.03260663822416
1	D	26	50	20120529	14	3156	62.96	0.0642935992265731	-0.0316673105049639
1	D	26	50	20120529	14	3158	63	0.0634436003070443	-0.031016970256171
1	D	26	50	20120529	14	3160	63.04	0.0625026108869125	-0.0301032185892505
1	D	26	50	20120529	14	3162	63.08	0.0609561047168472	-0.0293391826411107
1	D	26	50	20120529	14	3164	63.12	0.0584275969333413	-0.0275567432224347
1	D	26	50	20120529	14	3166	63.16	0.0563222713451721	-0.0261655671989926
1	D	26	50	20120529	14	3168	63.2	0.0539003811221335	-0.0258116390418053
1	D	26	50	20120529	14	3170	63.24	0.0504996245971221	-0.0243435411142787
1	D	26	50	20120529	14	3172	63.28	0.0471535571247811	-0.0229019299925617
1	D	26	50	20120529	14	3174	63.32	0.0446395379592217	-0.0223056692703940
1	D	26	50	20120529	14	3176	63.36	0.0418664914375781	-0.0227609611846644
1	D	26	50	20120529	14	3178	63.4	0.03965468263923	-0.0226835824895991
1	D	26	50	20120529	14	3180	63.44	0.0370269324189845	-0.0220826831469468
1	D	26	50	20120529	14	3182	63.48	0.0344709252527583	-0.0212028584633876
1	D	26	50	20120529	14	3184	63.52	0.0333713388526741	-0.0203867511718812
1	D	26	50	20120529	14	3186	63.56	0.0320731190866869	-0.0179739331288452
1	D	26	50	20120529	14	3188	63.6	0.0315292337638016	-0.0155003109736950
1	D	26	50	20120529	14	3190	63.64	0.0300347847949673	-0.0138846214761584
1	D	26	50	20120529	14	3192	63.68	0.0288710496676939	-0.0127775538863293
1	D	26	50	20120529	14	3194	63.72	0.0269338033614127	-0.0116541592009226
1	D	26	50	20120529	14	3196	63.76	0.0246135385249663	-0.0104940444603689
1	D	26	50	20120529	14	3198	63.8	0.0235094549257538	-0.00908987888535653
1	D	26	50	20120529	14	3200	63.84	0.0215085336538268	-0.00860432987191913
1	D	26	50	20120529	14	3202	63.88	0.0203160899912372	-0.00873370919967283
1	D	26	50	20120529	14	3204	63.92	0.0187299222018152	-0.00912472510753343
1	D	26	50	20120529	14	3206	63.96	0.0177548219505589	-0.00830603687627563
1	D	26	50	20120529	14	3208	64	0.0184045823717912	-0.00778383851836933
1	D	26	50	20120529	14	3210	64.04	0.0183768920702400	-0.00637072804257493
1	D	26	50	20120529	14	3212	64.08	0.0186296756734463	-0.00560133222503363
1	D	26	50	20120529	14	3214	64.12	0.0186605903819198	-0.00321094360909683
1	D	26	50	20120529	14	3216	64.16	0.0179478408886194	-0.00152044928517853
1	D	26	50	20120529	14	3218	64.2	0.0171706739675529	-4.9214631970591e-05
1	D	26	50	20120529	14	3220	64.24	0.0171532579275323	-9.34865875406813e-05
1	D	26	50	20120529	14	3222	64.28	0.0168737032615902	7.95636550190992e-05
1	D	26	50	20120529	14	3224	64.32	0.0162965202803788	-0.000393504923730321
1	D	26	50	20120529	14	3226	64.36	0.0164704119800082	-0.00064411770911843
1	D	26	50	20120529	14	3228	64.4	0.0162056924143354	-0.00072456524761403
1	D	26	50	20120529	14	3230	64.44	0.0164452036232589	-0.00094105305974213
1	D	26	50	20120529	14	3232	64.48	0.0163765364837379	-0.000433244324833
1	D	26	50	20120529	14	3234	64.52	0.0162463156989146	-0.00047937597123761
1	D	26	50	20120529	14	3236	64.56	0.0168098798035203	0.000670054385852369
1	D	26	50	20120529	14	3238	64.6	0.0171599825130214	0.00141963000031698
1	D	26	50	20120529	14	3240	64.64	0.0180021466894145	0.00213055515812193
1	D	26	50	20120529	14	3242	64.68	0.0180224618672380	0.00412958138387536
1	D	26	50	20120529	14	3244	64.72	0.0182395146576843	0.00559039257602187
1	D	26	50	20120529	14	3246	64.76	0.0175517628033124	0.00667685648846075
1	D	26	50	20120529	14	3248	64.8	0.0175598683683451	0.00851837680002522
1	D	26	50	20120529	14	3250	64.84	0.0165634495547429	0.0088976342292214
1	D	26	50	20120529	14	3252	64.88	0.0161419630014674	0.00930140210077386
1	D	26	50	20120529	14	3254	64.92	0.0158427883850891	0.00891838300492312
1	D	26	50	20120529	14	3256	64.96	0.016646687336597	0.00862820957502658
1	D	26	50	20120529	14	3258	65	0.0161890681924884	0.00863285441805084
1	D	26	50	20120529	14	3260	65.04	0.0161853623872695	0.0084404783814758
1	D	26	50	20120529	14	3262	65.08	0.0164601249905555	0.00817833480580686
1	D	26	50	20120529	14	3264	65.12	0.0157828609439622	0.00843057959364597
1	D	26	50	20120529	14	3266	65.16	0.0150871305209354	0.00916794870658967
1	D	26	50	20120529	14	3268	65.2	0.0150870098885186	0.00896345950658884
1	D	26	50	20120529	14	3270	65.24	0.0146218319143404	0.00915181366121385
1	D	26	50	20120529	14	3272	65.28	0.0150321108251340	0.00872741241378637
1	D	26	50	20120529	14	3274	65.32	0.0154327653055289	0.00885501619641251
1	D	26	50	20120529	14	3276	65.36	0.0150332011837906	0.00861183156776074
1	D	26	50	20120529	14	3278	65.4	0.0147503400865397	0.00908894196887143
1	D	26	50	20120529	14	3280	65.44	0.0149284475567985	0.00903763712925565
1	D	26	50	20120529	14	3282	65.48	0.0149103541084815	0.00937708656799138
1	D	26	50	20120529	14	3284	65.52	0.0148789012917476	0.00938868665473675
1	D	26	50	20120529	14	3286	65.56	0.0148236295830893	0.00923405795804044
1	D	26	50	20120529	14	3288	65.6	0.0159182563362102	0.0094644375899917
1	D	26	50	20120529	14	3290	65.64	0.0153652400515356	0.00951141159149153
1	D	26	50	20120529	14	3292	65.68	0.0159235580107235	0.00992521969344326
1	D	26	50	20120529	14	3294	65.72	0.0169614106654082	0.00993718584936925
1	D	26	50	20120529	14	3296	65.76	0.0177318650218009	0.0109713952777852
1	D	26	50	20120529	14	3298	65.8	0.0191654009840767	0.0120878277898244
1	D	26	50	20120529	14	3300	65.84	0.0194610755633095	0.0131723549367896
1	D	26	50	20120529	14	3302	65.88	0.0200551152630776	0.0154779055882263
1	D	26	50	20120529	14	3304	65.92	0.02091892680647	0.0168048239900348
1	D	26	50	20120529	14	3306	65.96	0.0212162298526199	0.0187572235946368
1	D	26	50	20120529	14	3308	66	0.0205734839306569	0.0200657812617650
1	D	26	50	20120529	14	3310	66.04	0.0197859649663138	0.0206811904355673
1	D	26	50	20120529	14	3312	66.08	0.0192696002393524	0.0207583004300557
1	D	26	50	20120529	14	3314	66.12	0.0179951321901452	0.0214035848653631
1	D	26	50	20120529	14	3316	66.16	0.0170513355560920	0.0220793880293465
1	D	26	50	20120529	14	3318	66.2	0.0175867780240099	0.0225617550622686
1	D	26	50	20120529	14	3320	66.24	0.0183163425165670	0.0227194681587444
1	D	26	50	20120529	14	3322	66.28	0.0193947793528258	0.0232892972294314
1	D	26	50	20120529	14	3324	66.32	0.0202256510339234	0.0229248331812044
1	D	26	50	20120529	14	3326	66.36	0.0222364718007871	0.0222288067632791
1	D	26	50	20120529	14	3328	66.4	0.0233913398090244	0.0214352703202281
1	D	26	50	20120529	14	3330	66.44	0.0250186159582775	0.0203093328788362
1	D	26	50	20120529	14	3332	66.48	0.0269976763169573	0.0193576986732204
1	D	26	50	20120529	14	3334	66.52	0.0294321954671079	0.0194426009844375
1	D	26	50	20120529	14	3336	66.56	0.0316043850725061	0.0192971208352762
1	D	26	50	20120529	14	3338	66.6	0.0344925415070591	0.0209084262707694
1	D	26	50	20120529	14	3340	66.64	0.0354855739862863	0.0218773322666225
1	D	26	50	20120529	14	3342	66.68	0.0368847898138304	0.0242774011743937
1	D	26	50	20120529	14	3344	66.72	0.0371192452092684	0.0258962726524456
1	D	26	50	20120529	14	3346	66.76	0.0375719632548553	0.027938934437666
1	D	26	50	20120529	14	3348	66.8	0.0375906025896074	0.0289426300871535
1	D	26	50	20120529	14	3350	66.84	0.0377400397083162	0.0315158369187253
1	D	26	50	20120529	14	3352	66.88	0.038212192583784	0.0330604940045578
1	D	26	50	20120529	14	3354	66.92	0.0384644239365943	0.0345231380174811
1	D	26	50	20120529	14	3356	66.96	0.0382017974069938	0.035592856227128
1	D	26	50	20120529	14	3358	67	0.0374634860035535	0.0367486434741808
1	D	26	50	20120529	14	3360	67.04	0.0369071626723872	0.0380000527712535
1	D	26	50	20120529	14	3362	67.08	0.035518171608899	0.0386899980708607
1	D	26	50	20120529	14	3364	67.12	0.0333783392098079	0.0389875344622483
1	D	26	50	20120529	14	3366	67.16	0.0312540560888351	0.0403744466317998
1	D	26	50	20120529	14	3368	67.2	0.0294651466431112	0.0410797856460334
1	D	26	50	20120529	14	3370	67.24	0.0270811361303408	0.0413103731673783
1	D	26	50	20120529	14	3372	67.28	0.0249338649679116	0.0412504812230118
1	D	26	50	20120529	14	3374	67.32	0.0232117064023317	0.0418644620411161
1	D	26	50	20120529	14	3376	67.36	0.0206804762577183	0.041505039664239
1	D	26	50	20120529	14	3378	67.4	0.0180382303484585	0.0417432639388207
1	D	26	50	20120529	14	3380	67.44	0.0162459975008631	0.0416601081813532
1	D	26	50	20120529	14	3382	67.48	0.0139766089973230	0.0411518398270363
1	D	26	50	20120529	14	3384	67.52	0.0115248576549148	0.0402862704161859
1	D	26	50	20120529	14	3386	67.56	0.00960895183128989	0.0399807295760352
1	D	26	50	20120529	14	3388	67.6	0.00799547557797843	0.038973526676913
1	D	26	50	20120529	14	3390	67.64	0.00567772097060516	0.0382529848668839
1	D	26	50	20120529	14	3392	67.68	0.0033852100753203	0.036924684778425
1	D	26	50	20120529	14	3394	67.72	0.002274239256059	0.0360083097453463
1	D	26	50	20120529	14	3396	67.76	0.000558649712476399	0.0345960690108927
1	D	26	50	20120529	14	3398	67.8	-0.000542598388543499	0.0326943760335696
1	D	26	50	20120529	14	3400	67.84	-0.0013871808701284	0.031557334187286
1	D	26	50	20120529	14	3402	67.88	-0.00114402806128170	0.0299782728210149
1	D	26	50	20120529	14	3404	67.92	-0.000458523392260402	0.0281180516564084
1	D	26	50	20120529	14	3406	67.96	-2.15101882837000e-05	0.0265512656638587
1	D	26	50	20120529	14	3408	68	0.000789508762825299	0.0244818144311262
1	D	26	50	20120529	14	3410	68.04	0.0016538053814696	0.0221106732617734
1	D	26	50	20120529	14	3412	68.08	0.00294953330316	0.0189519113047009
1	D	26	50	20120529	14	3414	68.12	0.0047918575951347	0.0169444634371835
1	D	26	50	20120529	14	3416	68.16	0.00626207401457773	0.0150297596950866
1	D	26	50	20120529	14	3418	68.2	0.0071685354105842	0.0123199355907488
1	D	26	50	20120529	14	3420	68.24	0.00802412754475211	0.0116199493748488
1	D	26	50	20120529	14	3422	68.28	0.00967561078755235	0.0108043229159536
1	D	26	50	20120529	14	3424	68.32	0.0119847457632629	0.00983457546303092
1	D	26	50	20120529	14	3426	68.36	0.0128195843134030	0.00986246375448092
1	D	26	50	20120529	14	3428	68.4	0.0133936220836516	0.0103649564606091
1	D	26	50	20120529	14	3430	68.44	0.0140163165786205	0.0113329877653738
1	D	26	50	20120529	14	3432	68.48	0.0138393546213472	0.0115669114165124
1	D	26	50	20120529	14	3434	68.52	0.0138232537999396	0.0120881127538572
1	D	26	50	20120529	14	3436	68.56	0.0141127836212439	0.0132016482494138
1	D	26	50	20120529	14	3438	68.6	0.0144070461082347	0.0144363627553827
1	D	26	50	20120529	14	3440	68.64	0.0149826663834596	0.0147245865504621
1	D	26	50	20120529	14	3442	68.68	0.0153038272124067	0.0151198945964845
1	D	26	50	20120529	14	3444	68.72	0.0169202803852669	0.0151239604604763
1	D	26	50	20120529	14	3446	68.76	0.0176419111397390	0.0139197434699800
1	D	26	50	20120529	14	3448	68.8	0.0182444438990559	0.0139625870698521
1	D	26	50	20120529	14	3450	68.84	0.0203035034905321	0.0119748179840551
1	D	26	50	20120529	14	3452	68.88	0.0223369163190546	0.0109842038100196
1	D	26	50	20120529	14	3454	68.92	0.0232707639606964	0.0100184090840038
1	D	26	50	20120529	14	3456	68.96	0.0249189450148285	0.00903702972453061
1	D	26	50	20120529	14	3458	69	0.0259806375625089	0.0077695266771181
1	D	26	50	20120529	14	3460	69.04	0.0254589341793495	0.00705816311310881
1	D	26	50	20120529	14	3462	69.08	0.0252831686467499	0.00545414087746182
1	D	26	50	20120529	14	3464	69.12	0.0263072713979424	0.00426009208247896
1	D	26	50	20120529	14	3466	69.16	0.0274045526299199	0.00309915709805908
1	D	26	50	20120529	14	3468	69.2	0.0284895302039047	0.0023510310524959
1	D	26	50	20120529	14	3470	69.24	0.0292746591473274	0.00121226386566621
1	D	26	50	20120529	14	3472	69.28	0.0290356146288794	0.00088186115108898
1	D	26	50	20120529	14	3474	69.32	0.0286893302959968	-0.000171247120267771
1	D	26	50	20120529	14	3476	69.36	0.0276104126271267	-0.000571766543267431
1	D	26	50	20120529	14	3478	69.4	0.0268657047357438	-0.00130982763090723
1	D	26	50	20120529	14	3480	69.44	0.0248380307858574	-0.00351710670321503
1	D	26	50	20120529	14	3482	69.48	0.0235536490995779	-0.00445076342602593
1	D	26	50	20120529	14	3484	69.52	0.0219853216142452	-0.00549583189328063
1	D	26	50	20120529	14	3486	69.56	0.019188579944364	-0.00618086987182633
1	D	26	50	20120529	14	3488	69.6	0.0174606443163819	-0.00624837735622623
1	D	26	50	20120529	14	3490	69.64	0.0152991815208543	-0.00628286295394463
1	D	26	50	20120529	14	3492	69.68	0.0130173479379653	-0.00663867908623773
1	D	26	50	20120529	14	3494	69.72	0.0109443512718319	-0.00707053748177963
1	D	26	50	20120529	14	3496	69.76	0.00968954079114172	-0.00749128722978903
1	D	26	50	20120529	14	3498	69.8	0.00891208395629492	-0.00796427802679253
1	D	26	50	20120529	14	3500	69.84	0.00754026144545396	-0.00885293447404873
1	D	26	50	20120529	14	3502	69.88	0.00736907796479651	-0.0101489975643533
1	D	26	50	20120529	14	3504	69.92	0.0072947610420938	-0.0113392704091246
1	D	26	50	20120529	14	3506	69.96	0.0077126894340463	-0.0116822454822714
1	D	26	50	20120529	14	3508	70	0.00829707783335792	-0.0117317783122935
1	D	26	50	20120529	14	3510	70.04	0.0104590356036324	-0.0119479196420988
1	D	26	50	20120529	14	3512	70.08	0.0128392984504625	-0.0127469503048396
1	D	26	50	20120529	14	3514	70.12	0.0148870796887788	-0.0135700225981407
1	D	26	50	20120529	14	3516	70.16	0.0179399425058735	-0.0139107066453164
1	D	26	50	20120529	14	3518	70.2	0.0213093770289056	-0.0148277534298372
1	D	26	50	20120529	14	3520	70.24	0.0229792804033557	-0.0147983377877399
1	D	26	50	20120529	14	3522	70.28	0.0257677559949649	-0.0157186372634541
1	D	26	50	20120529	14	3524	70.32	0.0278204374832747	-0.0166198236428730
1	D	26	50	20120529	14	3526	70.36	0.0295200605557382	-0.0168691282807159
1	D	26	50	20120529	14	3528	70.4	0.0315218939954129	-0.0172885698811801
1	D	26	50	20120529	14	3530	70.44	0.034091512967177	-0.0178313521174868
1	D	26	50	20120529	14	3532	70.48	0.0356365059287305	-0.0176701671267153
1	D	26	50	20120529	14	3534	70.52	0.0370110295874756	-0.0177016545916815
1	D	26	50	20120529	14	3536	70.56	0.0383559891116993	-0.0181670298486516
1	D	26	50	20120529	14	3538	70.6	0.0387969550425829	-0.0199691480490480
1	D	26	50	20120529	14	3540	70.64	0.0390139519715934	-0.0209287768039319
1	D	26	50	20120529	14	3542	70.68	0.0390701245342909	-0.0229572964535286
1	D	26	50	20120529	14	3544	70.72	0.0396900096940181	-0.0249966984764878
1	D	26	50	20120529	14	3546	70.76	0.0399252853333223	-0.0245596145618330
1	D	26	50	20120529	14	3548	70.8	0.0403907949405808	-0.023681437437074
1	D	26	50	20120529	14	3550	70.84	0.0419651469756892	-0.0234829737767983
1	D	26	50	20120529	14	3552	70.88	0.0437435063882378	-0.0229150397522849
1	D	26	50	20120529	14	3554	70.92	0.0445203763244562	-0.0214609029410460
1	D	26	50	20120529	14	3556	70.96	0.0460582635699656	-0.0201748871309953
1	D	26	50	20120529	14	3558	71	0.0481697190668209	-0.0175434253072554
1	D	26	50	20120529	14	3560	71.04	0.0497923877082878	-0.0154256404976017
1	D	26	50	20120529	14	3562	71.08	0.0513711096633039	-0.0130133810689228
1	D	26	50	20120529	14	3564	71.12	0.0525382530452626	-0.0107721424863418
1	D	26	50	20120529	14	3566	71.16	0.054373972959901	-0.00791903733493223
1	D	26	50	20120529	14	3568	71.2	0.0559834894152378	-0.00548008462526353
1	D	26	50	20120529	14	3570	71.24	0.056617693487284	-0.00428189218454293
1	D	26	50	20120529	14	3572	71.28	0.0580773740156874	-0.00155337924797843
1	D	26	50	20120529	14	3574	71.32	0.0593742078523836	9.00783328553496e-05
1	D	26	50	20120529	14	3576	71.36	0.0607946439544311	0.00211636352502352
1	D	26	50	20120529	14	3578	71.4	0.0621078119577726	0.0029069796170682
1	D	26	50	20120529	14	3580	71.44	0.0631250557731876	0.00262908665206188
1	D	26	50	20120529	14	3582	71.48	0.0645085809012572	0.00287190712072134
1	D	26	50	20120529	14	3584	71.52	0.0670631455696498	0.00226825006162238
1	D	26	50	20120529	14	3586	71.56	0.0685116538109105	0.00205420883895722
1	D	26	50	20120529	14	3588	71.6	0.0709026646808147	0.00199339765577517
1	D	26	50	20120529	14	3590	71.64	0.0719830531317896	0.00181343897996319
1	D	26	50	20120529	14	3592	71.68	0.0735680329818192	0.000657107260688829
1	D	26	50	20120529	14	3594	71.72	0.0756407750895114	-0.00031438674598336
1	D	26	50	20120529	14	3596	71.76	0.0762570186493155	-0.000147721677657690
1	D	26	50	20120529	14	3598	71.8	0.0761110718096785	-0.000417129361289771
1	D	26	50	20120529	14	3600	71.84	0.0755752970015735	0.00017959805135356
1	D	26	50	20120529	14	3602	71.88	0.075547578415751	0.0011903364843816
1	D	26	50	20120529	14	3604	71.92	0.0749410222188492	0.00190493859744874
1	D	26	50	20120529	14	3606	71.96	0.0750750896645621	0.00285854280255691
1	D	26	50	20120529	14	3608	72	0.074918889776598	0.00402618823033026
1	D	26	50	20120529	14	3610	72.04	0.0754743928638982	0.00706646454671994
1	D	26	50	20120529	14	3612	72.08	0.0760406439742724	0.00966974887233633
1	D	26	50	20120529	14	3614	72.12	0.0763606097927593	0.0122053630789932
1	D	26	50	20120529	14	3616	72.16	0.0767985210223481	0.0141540786572652
1	D	26	50	20120529	14	3618	72.2	0.0769029606939294	0.0165557668395653
1	D	26	50	20120529	14	3620	72.24	0.0770413414910076	0.0182960273387435
1	D	26	50	20120529	14	3622	72.28	0.076957549337437	0.0197258679609808
1	D	26	50	20120529	14	3624	72.32	0.0762628876355993	0.0218006606783384
1	D	26	50	20120529	14	3626	72.36	0.0756192083326852	0.0228910900456062
1	D	26	50	20120529	14	3628	72.4	0.0740918576853222	0.0237841659102448
1	D	26	50	20120529	14	3630	72.44	0.0727773461790965	0.0245106474172359
1	D	26	50	20120529	14	3632	72.48	0.0711801333817523	0.0247196681817546
1	D	26	50	20120529	14	3634	72.52	0.0703958105400602	0.0246250572944318
1	D	26	50	20120529	14	3636	72.56	0.0703453938265616	0.0238782818228207
1	D	26	50	20120529	14	3638	72.6	0.0695373121970216	0.0234671699402389
1	D	26	50	20120529	14	3640	72.64	0.0696075986110715	0.0235663063109612
1	D	26	50	20120529	14	3642	72.68	0.0697357263598225	0.0235988332228958
1	D	26	50	20120529	14	3644	72.72	0.0706083668384848	0.0241208901594458
1	D	26	50	20120529	14	3646	72.76	0.070515523718115	0.0245626197656531
1	D	26	50	20120529	14	3648	72.8	0.0704984117340103	0.0248253806455420
1	D	26	50	20120529	14	3650	72.84	0.070294977113063	0.0250005309952419
1	D	26	50	20120529	14	3652	72.88	0.0701217359516723	0.0253407907783489
1	D	26	50	20120529	14	3654	72.92	0.0698495705515936	0.0263278411342072
1	D	26	50	20120529	14	3656	72.96	0.0699223318393777	0.0274561714249465
1	D	26	50	20120529	14	3658	73	0.0689328773204633	0.0285788448614364
1	D	26	50	20120529	14	3660	73.04	0.0676338514527455	0.0299960989829686
1	D	26	50	20120529	14	3662	73.08	0.0659215923821023	0.0312958319574676
1	D	26	50	20120529	14	3664	73.12	0.0645267535455337	0.0338629124158873
1	D	26	50	20120529	14	3666	73.16	0.0635742807112754	0.0353874346361255
1	D	26	50	20120529	14	3668	73.2	0.0628024736596103	0.0366488424230841
1	D	26	50	20120529	14	3670	73.24	0.0620527283395182	0.0389983461249327
1	D	26	50	20120529	14	3672	73.28	0.0614077055337198	0.0406553801559652
1	D	26	50	20120529	14	3674	73.32	0.0612365574084014	0.0422521969735119
1	D	26	50	20120529	14	3676	73.36	0.0602881787224062	0.0435655841799556
1	D	26	50	20120529	14	3678	73.4	0.0585329841280094	0.0448536640347007
1	D	26	50	20120529	14	3680	73.44	0.0571924015947612	0.0449197573055382
1	D	26	50	20120529	14	3682	73.48	0.0558470248775366	0.0453539562245258
1	D	26	50	20120529	14	3684	73.52	0.0539985275433622	0.0459720877594356
1	D	26	50	20120529	14	3686	73.56	0.0516470863689332	0.0463197297373382
1	D	26	50	20120529	14	3688	73.6	0.0500824429099305	0.046002479208891
1	D	26	50	20120529	14	3690	73.64	0.0490125903499952	0.0452444607394591
1	D	26	50	20120529	14	3692	73.68	0.0473893277388322	0.0446800763909872
1	D	26	50	20120529	14	3694	73.72	0.0454545845905564	0.0438617699973913
1	D	26	50	20120529	14	3696	73.76	0.0438935403050699	0.0434177422941452
1	D	26	50	20120529	14	3698	73.8	0.0425098525424406	0.0429143034791438
1	D	26	50	20120529	14	3700	73.84	0.0410757692795162	0.0421679522716014
1	D	26	50	20120529	14	3702	73.88	0.0400178385399118	0.041524584095671
1	D	26	50	20120529	14	3704	73.92	0.0389213846228683	0.0418596254307328
1	D	26	50	20120529	14	3706	73.96	0.0380008730151196	0.0416547058855449
1	D	26	50	20120529	14	3708	74	0.0357760110255908	0.0419170637145686
1	D	26	50	20120529	14	3710	74.04	0.0346455735566435	0.041477865550638
1	D	26	50	20120529	14	3712	74.08	0.0333622949569428	0.0425290717047533
1	D	26	50	20120529	14	3714	74.12	0.0321998114086721	0.0434075811696995
1	D	26	50	20120529	14	3716	74.16	0.0308811279724373	0.0451117792230372
1	D	26	50	20120529	14	3718	74.2	0.0298598536483695	0.0469432564969885
1	D	26	50	20120529	14	3720	74.24	0.0292298215063323	0.0492668093799675
1	D	26	50	20120529	14	3722	74.28	0.0288868040067787	0.0514310511051452
1	D	26	50	20120529	14	3724	74.32	0.0274877932402012	0.0531898378019904
1	D	26	50	20120529	14	3726	74.36	0.0264057784436295	0.0551633728282821
1	D	26	50	20120529	14	3728	74.4	0.0244908625694982	0.0581047249059838
1	D	26	50	20120529	14	3730	74.44	0.0233589967448529	0.0597233630387979
1	D	26	50	20120529	14	3732	74.48	0.0216654760039111	0.0608048121499446
1	D	26	50	20120529	14	3734	74.52	0.0203004770735086	0.063082685934859
1	D	26	50	20120529	14	3736	74.56	0.0194628383805150	0.0638793124345437
1	D	26	50	20120529	14	3738	74.6	0.0184769901061847	0.0658098553685392
1	D	26	50	20120529	14	3740	74.64	0.0187736214008925	0.0677728545037912
1	D	26	50	20120529	14	3742	74.68	0.0188620804592189	0.0687952601987088
1	D	26	50	20120529	14	3744	74.72	0.0196331096934247	0.0703979884289463
1	D	26	50	20120529	14	3746	74.76	0.0205029924556404	0.0726180208791596
1	D	26	50	20120529	14	3748	74.8	0.0203655308973778	0.0747793634665344
1	D	26	50	20120529	14	3750	74.84	0.0206678897570131	0.0769892135790986
1	D	26	50	20120529	14	3752	74.88	0.0206672533609101	0.0790632284789968
1	D	26	50	20120529	14	3754	74.92	0.0200355948732761	0.081661633767823
1	D	26	50	20120529	14	3756	74.96	0.0194829202131007	0.0830482701657298
1	D	26	50	20120529	14	3758	75	0.0189662372880877	0.0845530641067729
1	D	26	50	20120529	14	3760	75.04	0.0178881115788126	0.08566569662697
1	D	26	50	20120529	14	3762	75.08	0.0166444521720617	0.0867448829964169
1	D	26	50	20120529	14	3764	75.12	0.0157032223356243	0.0878245643406106
1	D	26	50	20120529	14	3766	75.16	0.0140856448629819	0.087954106302924
1	D	26	50	20120529	14	3768	75.2	0.0122306916438953	0.088663263693776
1	D	26	50	20120529	14	3770	75.24	0.0109119374969823	0.0895771284977815
1	D	26	50	20120529	14	3772	75.28	0.00927378321700747	0.090107812137062
1	D	26	50	20120529	14	3774	75.32	0.00723625502701844	0.0910827002562839
1	D	26	50	20120529	14	3776	75.36	0.00577402891420278	0.091216838412675
1	D	26	50	20120529	14	3778	75.4	0.0034121508436835	0.0917601792633387
1	D	26	50	20120529	14	3780	75.44	0.0011938861604232	0.0915696139858089
1	D	26	50	20120529	14	3782	75.48	-0.0014639868087009	0.0916369305513779
1	D	26	50	20120529	14	3784	75.52	-0.0033315265284926	0.0913055096030358
1	D	26	50	20120529	14	3786	75.56	-0.0059136683613515	0.0907438546867393
1	D	26	50	20120529	14	3788	75.6	-0.0079364887302919	0.090718045289226
1	D	26	50	20120529	14	3790	75.64	-0.0101219436589052	0.0908016960214403
1	D	26	50	20120529	14	3792	75.68	-0.0120705885264991	0.090721085848385
1	D	26	50	20120529	14	3794	75.72	-0.0141045811825822	0.0906971149285029
1	D	26	50	20120529	14	3796	75.76	-0.015549624600615	0.090376654135269
1	D	26	50	20120529	14	3798	75.8	-0.0176571563619415	0.090528045697121
1	D	26	50	20120529	14	3800	75.84	-0.0199676277694685	0.090669254921324
1	D	26	50	20120529	14	3802	75.88	-0.0218201768254992	0.0906652244126713
1	D	26	50	20120529	14	3804	75.92	-0.023337910820638	0.0900793157337802
1	D	26	50	20120529	14	3806	75.96	-0.0251973895231242	0.0892056853056242
1	D	26	50	20120529	14	3808	76	-0.0270159267429798	0.0884824564898266
1	D	26	50	20120529	14	3810	76.04	-0.0279507219077084	0.0874629499327118
1	D	26	50	20120529	14	3812	76.08	-0.0298811234203477	0.0875087704521327
1	D	26	50	20120529	14	3814	76.12	-0.0309023977444154	0.0873852388974594
1	D	26	50	20120529	14	3816	76.16	-0.0324111514834332	0.0884055232720335
1	D	26	50	20120529	14	3818	76.2	-0.0341305523325664	0.0890986293389525
1	D	26	50	20120529	14	3820	76.24	-0.0347246634501193	0.0902421624254874
1	D	26	50	20120529	14	3822	76.28	-0.0351378966530447	0.0905777553038386
1	D	26	50	20120529	14	3824	76.32	-0.0358679844046198	0.0920792965536882
1	D	26	50	20120529	14	3826	76.36	-0.0367582318421337	0.0941211380950425
1	D	26	50	20120529	14	3828	76.4	-0.0375330794529579	0.0951479985626816
1	D	26	50	20120529	14	3830	76.44	-0.0384168215080849	0.0960939660145529
1	D	26	50	20120529	14	3832	76.48	-0.0399470712932507	0.0977652128918873
1	D	26	50	20120529	14	3834	76.52	-0.0410642292968473	0.0990140341781409
1	D	26	50	20120529	14	3836	76.56	-0.0423900545115721	0.0998236714425995
1	D	26	50	20120529	14	3838	76.6	-0.0438867874353096	0.101062027548491
1	D	26	50	20120529	14	3840	76.64	-0.0463369831427991	0.101670775776415
1	D	26	50	20120529	14	3842	76.68	-0.0477263772571526	0.101766305902553
1	D	26	50	20120529	14	3844	76.72	-0.0490017857583788	0.102476453242899
1	D	26	50	20120529	14	3846	76.76	-0.0507597946377648	0.102316505688995
1	D	26	50	20120529	14	3848	76.8	-0.0513133178260776	0.102086837406465
1	D	26	50	20120529	14	3850	76.84	-0.0514739017760851	0.102252936789366
1	D	26	50	20120529	14	3852	76.88	-0.051141349456893	0.102684484057924
1	D	26	50	20120529	14	3854	76.92	-0.0513483196117463	0.103399581145738
1	D	26	50	20120529	14	3856	76.96	-0.0516142624721506	0.104100960361997
1	D	26	50	20120529	14	3858	77	-0.0511886549005544	0.105585813891811
1	D	26	50	20120529	14	3860	77.04	-0.0511189341719294	0.106826503450080
1	D	26	50	20120529	14	3862	77.08	-0.051408282266791	0.108580693952848
1	D	26	50	20120529	14	3864	77.12	-0.0514085651095034	0.110575866446644
1	D	26	50	20120529	14	3866	77.16	-0.052527490880053	0.112474872418199
1	D	26	50	20120529	14	3868	77.2	-0.0534146270477296	0.114061195771112
1	D	26	50	20120529	14	3870	77.24	-0.0540397094422986	0.114079580547423
1	D	26	50	20120529	14	3872	77.28	-0.0551386240909406	0.11377828234796
1	D	26	50	20120529	14	3874	77.32	-0.0557263712474628	0.114570807628314
1	D	26	50	20120529	14	3876	77.36	-0.0561695150672324	0.115251963590631
1	D	26	50	20120529	14	3878	77.4	-0.0570879760653157	0.115661449127616
1	D	26	50	20120529	14	3880	77.44	-0.0572025273638679	0.115518613557816
1	D	26	50	20120529	14	3882	77.48	-0.057221053561535	0.115630195007887
1	D	26	50	20120529	14	3884	77.52	-0.0574637326088382	0.115735412496928
1	D	26	50	20120529	14	3886	77.56	-0.0579560910605784	0.116514432037761
1	D	26	50	20120529	14	3888	77.6	-0.058311058664734	0.116107138531798
1	D	26	50	20120529	14	3890	77.64	-0.059275835156985	0.116200193784202
1	D	26	50	20120529	14	3892	77.68	-0.060296119531559	0.116086420303109
1	D	26	50	20120529	14	3894	77.72	-0.0615288894938796	0.115895925736257
1	D	26	50	20120529	14	3896	77.76	-0.062991539870764	0.116374990580511
1	D	26	50	20120529	14	3898	77.8	-0.0645712164199348	0.116891178530777
1	D	26	50	20120529	14	3900	77.84	-0.0664184621751065	0.117173738400539
1	D	26	50	20120529	14	3902	77.88	-0.068182764304845	0.118307159860103
1	D	26	50	20120529	14	3904	77.92	-0.0676444439123277	0.118387275058412
1	D	26	50	20120529	14	3906	77.96	-0.0674101794357206	0.118700735494512
1	D	26	50	20120529	14	3908	78	-0.0668580704609702	0.118223296995855
1	D	26	50	20120529	14	3910	78.04	-0.0658729292934211	0.118267986144426
1	D	26	50	20120529	14	3912	78.08	-0.0651395181399744	0.118158526014698
1	D	26	50	20120529	14	3914	78.12	-0.0643666504281375	0.117505866455663
1	D	26	50	20120529	14	3916	78.16	-0.0635942069803693	0.11756271784087
1	D	26	50	20120529	14	3918	78.2	-0.0618987770511183	0.116565485147363
1	D	26	50	20120529	14	3920	78.24	-0.0601332728398518	0.115583172406938
1	D	26	50	20120529	14	3922	78.28	-0.0578163667606159	0.115088621924176
1	D	26	50	20120529	14	3924	78.32	-0.0557926978635381	0.114299420045694
1	D	26	50	20120529	14	3926	78.36	-0.0531450779427413	0.114100228065434
1	D	26	50	20120529	14	3928	78.4	-0.0505948266257139	0.114229345763679
1	D	26	50	20120529	14	3930	78.44	-0.0481859966649238	0.113360028686888
1	D	26	50	20120529	14	3932	78.48	-0.0454077034109638	0.113028466317189
1	D	26	50	20120529	14	3934	78.52	-0.0433438001380365	0.112757502998639
1	D	26	50	20120529	14	3936	78.56	-0.041021166493873	0.112135744005941
1	D	26	50	20120529	14	3938	78.6	-0.0380899967538205	0.111149542178221
1	D	26	50	20120529	14	3940	78.64	-0.0357718885930566	0.109886861599056
1	D	26	50	20120529	14	3942	78.68	-0.0338146170227322	0.109152884760184
1	D	26	50	20120529	14	3944	78.72	-0.031617282700195	0.108490679259603
1	D	26	50	20120529	14	3946	78.76	-0.029133994395346	0.106592733948220
1	D	26	50	20120529	14	3948	78.8	-0.0272404331460065	0.105331750425330
1	D	26	50	20120529	14	3950	78.84	-0.0247279413310945	0.103554366820140
1	D	26	50	20120529	14	3952	78.88	-0.0221331422868523	0.102326122341219
1	D	26	50	20120529	14	3954	78.92	-0.0206363386524367	0.100819702054579
1	D	26	50	20120529	14	3956	78.96	-0.0188762084527071	0.0988894419632958
1	D	26	50	20120529	14	3958	79	-0.0182866228185538	0.0965739500976224
1	D	26	50	20120529	14	3960	79.04	-0.0181064520107074	0.0944358006126705
1	D	26	50	20120529	14	3962	79.08	-0.017959585932255	0.0924739328482684
1	D	26	50	20120529	14	3964	79.12	-0.0176883397709918	0.0900064130246398
1	D	26	50	20120529	14	3966	79.16	-0.0179692025844791	0.0873536312243404
1	D	26	50	20120529	14	3968	79.2	-0.0181870621837627	0.0845208907482289
1	D	26	50	20120529	14	3970	79.24	-0.0179605051710705	0.0804687446279613
1	D	26	50	20120529	14	3972	79.28	-0.018208133965842	0.0780367215647483
1	D	26	50	20120529	14	3974	79.32	-0.0176311348323938	0.075245771099405
1	D	26	50	20120529	14	3976	79.36	-0.0175481204962825	0.0717560577128932
1	D	26	50	20120529	14	3978	79.4	-0.0174246596522874	0.069306639822863
1	D	26	50	20120529	14	3980	79.44	-0.0172010724880762	0.0661171639756429
1	D	26	50	20120529	14	3982	79.48	-0.0168312556415156	0.0635118997510392
1	D	26	50	20120529	14	3984	79.52	-0.0155361895717724	0.0608019130121418
1	D	26	50	20120529	14	3986	79.56	-0.0141933937942992	0.0581218368900885
1	D	26	50	20120529	14	3988	79.6	-0.0125970295250924	0.0556883996133131
1	D	26	50	20120529	14	3990	79.64	-0.0116300610018198	0.0530115054717752
1	D	26	50	20120529	14	3992	79.68	-0.0103982809889929	0.0511078325954648
1	D	26	50	20120529	14	3994	79.72	-0.0087026389277075	0.0489473385362274
1	D	26	50	20120529	14	3996	79.76	-0.0072019744902666	0.0453076195171546
1	D	26	50	20120529	14	3998	79.8	-0.0057717025328927	0.0433048880518678
1	D	26	50	20120529	14	4000	79.84	-0.0047147051742395	0.0412071992169354
1	D	26	50	20120529	14	4002	79.88	-0.0027229197219254	0.0390324286717859
1	D	26	50	20120529	14	4004	79.92	-0.000280304199130202	0.0367102758602336
[truncated: 3,619 more rows]
