# Supplementary material for: How Do Ants Make Sense of Gravity? A Boltzmann Walker Analysis of Lasius niger Trajectories on Various Inclines
Source: PLoS One. 2013 Oct 29;8(10):e76531. doi: 10.1371/journal.pone.0076531 (PMC3812222; doi:10.1371/journal.pone.0076531)
Supplement: Dataset S1 — Trajectories for . (ZIP) [file pone.0076531.s005.zip › Incline1/1-D-26-50-20120529-15.txt]

Pente	Colonie	Temperature	Humidite	Date	Indiv	Frame	Time	X	Y
1	D	26	50	20120529	15	14	0	0	0
1	D	26	50	20120529	15	16	0.04	-8.3961859198092e-05	0.001827163922586
1	D	26	50	20120529	15	18	0.08	0.000682520678404692	0.0039928693588007
1	D	26	50	20120529	15	20	0.12	0.00102051771981186	0.0050337305407073
1	D	26	50	20120529	15	22	0.16	0.00230971480327118	0.0053796471780638
1	D	26	50	20120529	15	24	0.2	0.00364957608760251	0.0050133305100701
1	D	26	50	20120529	15	26	0.24	0.00495025658518829	0.004655223351806
1	D	26	50	20120529	15	28	0.28	0.00562404449484533	0.0034270637256987
1	D	26	50	20120529	15	30	0.32	0.00751455104289006	0.0030835653935339
1	D	26	50	20120529	15	32	0.36	0.00925956329963784	0.0025848995493055
1	D	26	50	20120529	15	34	0.4	0.0112558883774871	0.0014229604732563
1	D	26	50	20120529	15	36	0.44	0.0129886549589983	0.000359399749460100
1	D	26	50	20120529	15	38	0.48	0.0142628175380760	-0.00245710414074173
1	D	26	50	20120529	15	40	0.52	0.0157106469568267	-0.00424491049988693
1	D	26	50	20120529	15	42	0.56	0.0165805862875849	-0.00525881677129469
1	D	26	50	20120529	15	44	0.6	0.0180027477301786	-0.00782564267127311
1	D	26	50	20120529	15	46	0.64	0.0187742012284531	-0.0105711968812642
1	D	26	50	20120529	15	48	0.68	0.0198134360647629	-0.0130611319898564
1	D	26	50	20120529	15	50	0.72	0.0202607518145416	-0.0142619407256674
1	D	26	50	20120529	15	52	0.76	0.0214303771413022	-0.0157896449264210
1	D	26	50	20120529	15	54	0.8	0.0234399746134344	-0.0171619977673478
1	D	26	50	20120529	15	56	0.84	0.0252958470713366	-0.0187361588836253
1	D	26	50	20120529	15	58	0.88	0.0261202628675220	-0.0204907029397835
1	D	26	50	20120529	15	60	0.92	0.0261230771525111	-0.0225059714083008
1	D	26	50	20120529	15	62	0.96	0.0252863435561975	-0.023926492363162
1	D	26	50	20120529	15	64	1	0.0237597990105651	-0.0262468349813545
1	D	26	50	20120529	15	66	1.04	0.0226128435272092	-0.0279085642014141
1	D	26	50	20120529	15	68	1.08	0.0208799425954096	-0.0291166504802171
1	D	26	50	20120529	15	70	1.12	0.0189046482874464	-0.0311305528184331
1	D	26	50	20120529	15	72	1.16	0.0171686162868196	-0.0322003488098258
1	D	26	50	20120529	15	74	1.2	0.0158149734913230	-0.0335805788202951
1	D	26	50	20120529	15	76	1.24	0.0136629647134599	-0.0339912664388083
1	D	26	50	20120529	15	78	1.28	0.0119158311363685	-0.0354112924189227
1	D	26	50	20120529	15	80	1.32	0.0102638175634824	-0.0355855942404852
1	D	26	50	20120529	15	82	1.36	0.0094071576980749	-0.0357744624617401
1	D	26	50	20120529	15	84	1.4	0.0086543718188237	-0.0351277425996669
1	D	26	50	20120529	15	86	1.44	0.00722021784522116	-0.0354235960769153
1	D	26	50	20120529	15	88	1.48	0.0068133486033264	-0.0358031709970563
1	D	26	50	20120529	15	90	1.52	0.00478777051793943	-0.0354480619715444
1	D	26	50	20120529	15	92	1.56	0.0031262817141854	-0.0356423042043363
1	D	26	50	20120529	15	94	1.6	0.00124247853842631	-0.0356275256726095
1	D	26	50	20120529	15	96	1.64	-0.00100590889371255	-0.0357045296010808
1	D	26	50	20120529	15	98	1.68	-0.00308353003819486	-0.036208838157423
1	D	26	50	20120529	15	100	1.72	-0.00565563095476093	-0.0360731443661133
1	D	26	50	20120529	15	102	1.76	-0.00692142280376297	-0.0360583658343865
1	D	26	50	20120529	15	104	1.8	-0.0076363784702207	-0.0356645780679437
1	D	26	50	20120529	15	106	1.84	-0.00843639908245514	-0.0353097518851443
1	D	26	50	20120529	15	108	1.88	-0.00833167656816142	-0.0343659764642946
1	D	26	50	20120529	15	110	1.92	-0.00792049397490144	-0.0339279238133496
1	D	26	50	20120529	15	112	1.96	-0.0071929518077386	-0.0332747692795675
1	D	26	50	20120529	15	114	2	-0.00693108188239398	-0.031429885261045
1	D	26	50	20120529	15	116	2.04	-0.00730996383788935	-0.0300293754280913
1	D	26	50	20120529	15	118	2.08	-0.00757163577333524	-0.0276207858836068
1	D	26	50	20120529	15	120	2.12	-0.00768659719382055	-0.0242661440344372
1	D	26	50	20120529	15	122	2.16	-0.00839516768604416	-0.0229381480018942
1	D	26	50	20120529	15	124	2.2	-0.0102688818622493	-0.0212566254488156
1	D	26	50	20120529	15	126	2.24	-0.0112126275846142	-0.0194060859902570
1	D	26	50	20120529	15	128	2.28	-0.0127389812114156	-0.0175172694274194
1	D	26	50	20120529	15	130	2.32	-0.0144794679847638	-0.0169340336121611
1	D	26	50	20120529	15	132	2.36	-0.0158623779299338	-0.0155054445689265
1	D	26	50	20120529	15	134	2.4	-0.0175640869674017	-0.0149837553279026
1	D	26	50	20120529	15	136	2.44	-0.0197907662213582	-0.0153405614096894
1	D	26	50	20120529	15	138	2.48	-0.0205752304844065	-0.0155747551756184
1	D	26	50	20120529	15	140	2.52	-0.0215793221136914	-0.0164911655640361
1	D	26	50	20120529	15	142	2.56	-0.0229124305282624	-0.0170866201844733
1	D	26	50	20120529	15	144	2.6	-0.0236859346362024	-0.0182555384044528
1	D	26	50	20120529	15	146	2.64	-0.0246116788341318	-0.0190859646082783
1	D	26	50	20120529	15	148	2.68	-0.0234867426559421	-0.0175569876153186
1	D	26	50	20120529	15	150	2.72	-0.0235356744452002	-0.0171072677024840
1	D	26	50	20120529	15	152	2.76	-0.0222644378739831	-0.0164202427538831
1	D	26	50	20120529	15	154	2.8	-0.0220443155329997	-0.0160732654563549
1	D	26	50	20120529	15	156	2.84	-0.0215193594586468	-0.0149824825356965
1	D	26	50	20120529	15	158	2.88	-0.0206920445246585	-0.0147424904941618
1	D	26	50	20120529	15	160	2.92	-0.0194670527369310	-0.0142690117934793
1	D	26	50	20120529	15	162	2.96	-0.0192781138049979	-0.0138424849830676
1	D	26	50	20120529	15	164	3	-0.0175392675193821	-0.0120462216268194
1	D	26	50	20120529	15	166	3.04	-0.0157966735678259	-0.0100074913553023
1	D	26	50	20120529	15	168	3.08	-0.0146070936877002	-0.00765316518520608
1	D	26	50	20120529	15	170	3.12	-0.0138709531020781	-0.00542884766789881
1	D	26	50	20120529	15	172	3.16	-0.0125722242192084	-0.00311216786283295
1	D	26	50	20120529	15	174	3.2	-0.0116710236976540	-0.00324376750587958
1	D	26	50	20120529	15	176	3.24	-0.00945551673084027	-0.00238053154740704
1	D	26	50	20120529	15	178	3.28	-0.00796716669941501	-0.00170040456687802
1	D	26	50	20120529	15	180	3.32	-0.00567014078591087	-0.00221059257468447
1	D	26	50	20120529	15	182	3.36	-0.00342163314561921	-0.00219327552961322
1	D	26	50	20120529	15	184	3.4	-0.00146077654391423	-0.00288443705288401
1	D	26	50	20120529	15	186	3.44	0.000456953615206183	-0.00236574594461243
1	D	26	50	20120529	15	188	3.48	0.00166308686507951	-0.00160712643441644
1	D	26	50	20120529	15	190	3.52	0.00303881260535263	-0.00290625836815143
1	D	26	50	20120529	15	192	3.56	0.00400336989450138	-0.00300991315120556
1	D	26	50	20120529	15	194	3.6	0.00511023242336393	-0.00485773873393787
1	D	26	50	20120529	15	196	3.64	0.00575185970239904	-0.00625533387273952
1	D	26	50	20120529	15	198	3.68	0.00675283440499247	-0.00836127605802192
1	D	26	50	20120529	15	200	3.72	0.00713754999143264	-0.0105034206962875
1	D	26	50	20120529	15	202	3.76	0.00747162259020422	-0.0117652598183827
1	D	26	50	20120529	15	204	3.8	0.00744263121217557	-0.0117277690168442
1	D	26	50	20120529	15	206	3.84	0.00678974537897041	-0.0127040572074928
1	D	26	50	20120529	15	208	3.88	0.00656306108705763	-0.0139483530103468
1	D	26	50	20120529	15	210	3.92	0.0056201780349658	-0.0161172602260667
1	D	26	50	20120529	15	212	3.96	0.00563269948184705	-0.0169642694981246
1	D	26	50	20120529	15	214	4	0.00544752235798992	-0.0182390698875190
1	D	26	50	20120529	15	216	4.04	0.0058920238227794	-0.0194611059689012
1	D	26	50	20120529	15	218	4.08	0.00724741317202559	-0.0206195660795869
1	D	26	50	20120529	15	220	4.12	0.00902505133565732	-0.0212472223428393
1	D	26	50	20120529	15	222	4.16	0.0108763643690344	-0.02131471427089
1	D	26	50	20120529	15	224	4.2	0.0118665578145351	-0.020929804230085
1	D	26	50	20120529	15	226	4.24	0.0131760792682060	-0.0195451880362521
1	D	26	50	20120529	15	228	4.28	0.0149119274210697	-0.0181619033244881
1	D	26	50	20120529	15	230	4.32	0.0166009509628831	-0.0170179176896132
1	D	26	50	20120529	15	232	4.36	0.0175530914569542	-0.0152832928314811
1	D	26	50	20120529	15	234	4.4	0.0186529324154796	-0.0138522430566479
1	D	26	50	20120529	15	236	4.44	0.0195498266567366	-0.0115329328143561
1	D	26	50	20120529	15	238	4.48	0.0208949558865878	-0.00976424662257415
1	D	26	50	20120529	15	240	4.52	0.0210882788805642	-0.008762983420414
1	D	26	50	20120529	15	242	4.56	0.0227605864180704	-0.00584715789751315
1	D	26	50	20120529	15	244	4.6	0.0242650975164010	-0.00364713656920745
1	D	26	50	20120529	15	246	4.64	0.0252937964616712	-0.0021303925235623
1	D	26	50	20120529	15	248	4.68	0.0265250814997513	-0.00109497606387084
1	D	26	50	20120529	15	250	4.72	0.0261541332823408	-0.0002745907763382
1	D	26	50	20120529	15	252	4.76	0.0258124592856715	1.34845263171993e-05
1	D	26	50	20120529	15	254	4.8	0.0244846188166203	0.000463805479915799
1	D	26	50	20120529	15	256	4.84	0.0240326785884928	0.0004394385802362
1	D	26	50	20120529	15	258	4.88	0.0226427187887144	0.000646408735089499
1	D	26	50	20120529	15	260	4.92	0.0207465978128270	0.0007190427436529
1	D	26	50	20120529	15	262	4.96	0.0190784197789230	0.0010679009452191
1	D	26	50	20120529	15	264	5	0.0164105553909808	0.0017461082722586
1	D	26	50	20120529	15	266	5.04	0.0150893122281981	0.0020148937019232
1	D	26	50	20120529	15	268	5.08	0.0113402250032792	0.0036292255544399
1	D	26	50	20120529	15	270	5.12	0.00823466858885044	0.0043471652115142
1	D	26	50	20120529	15	272	5.16	0.00568711134865936	0.0052375469993165
1	D	26	50	20120529	15	274	5.2	0.00313109004029747	0.0062032851567899
1	D	26	50	20120529	15	276	5.24	0.000774585981315179	0.0065883755098241
1	D	26	50	20120529	15	278	5.28	0.000430719953624162	0.0064550858815704
1	D	26	50	20120529	15	280	5.32	-0.00150413633173658	0.0062687632447278
1	D	26	50	20120529	15	282	5.36	-0.00190677707507983	0.0060107965488153
1	D	26	50	20120529	15	284	5.4	-0.00335212454902857	0.0045995316217197
1	D	26	50	20120529	15	286	5.44	-0.0047711252243103	0.002983248154487
1	D	26	50	20120529	15	288	5.48	-0.00615480591587176	0.0011852028891502
1	D	26	50	20120529	15	290	5.52	-0.00872593314640013	-0.00113631564761935
1	D	26	50	20120529	15	292	5.56	-0.0102772455212572	-0.00225134313848426
1	D	26	50	20120529	15	294	5.6	-0.0125537545900838	-0.00453336764020416
1	D	26	50	20120529	15	296	5.64	-0.0140637881923755	-0.00595883127146594
1	D	26	50	20120529	15	298	5.68	-0.0156320803223691	-0.00770262730455008
1	D	26	50	20120529	15	300	5.72	-0.0167262361423738	-0.00969664721429271
1	D	26	50	20120529	15	302	5.76	-0.0180434346543681	-0.0119837133873625
1	D	26	50	20120529	15	304	5.8	-0.0193964127694904	-0.0148008268036097
1	D	26	50	20120529	15	306	5.84	-0.0208018582077768	-0.0171532296432611
1	D	26	50	20120529	15	308	5.88	-0.0222272157730214	-0.0201769879452422
1	D	26	50	20120529	15	310	5.92	-0.0226135223497192	-0.0220814244968764
1	D	26	50	20120529	15	312	5.96	-0.0234927389214466	-0.0245968861602694
1	D	26	50	20120529	15	314	6	-0.0239754524366914	-0.0273207604763493
1	D	26	50	20120529	15	316	6.04	-0.0241270066331031	-0.0295341956202941
1	D	26	50	20120529	15	318	6.08	-0.024175118178495	-0.0324386791504248
1	D	26	50	20120529	15	320	6.12	-0.0233411111859296	-0.0340766665531993
1	D	26	50	20120529	15	322	6.16	-0.0219525613570729	-0.0361487057967509
1	D	26	50	20120529	15	324	6.2	-0.0214596655041790	-0.0382470168856507
1	D	26	50	20120529	15	326	6.24	-0.0201826377284239	-0.0409105396379564
1	D	26	50	20120529	15	328	6.28	-0.0192188511856667	-0.0437483005722143
1	D	26	50	20120529	15	330	6.32	-0.0182667389758668	-0.0460016306807536
1	D	26	50	20120529	15	332	6.36	-0.0175424494998974	-0.0482903231994201
1	D	26	50	20120529	15	334	6.4	-0.0174599301385329	-0.0508605856383551
1	D	26	50	20120529	15	336	6.44	-0.0171214381223789	-0.0536448185892771
1	D	26	50	20120529	15	338	6.48	-0.0179347523420997	-0.056805585901181
1	D	26	50	20120529	15	340	6.52	-0.0184554657757655	-0.0578284865708455
1	D	26	50	20120529	15	342	6.56	-0.0199171262031562	-0.0601217045729115
1	D	26	50	20120529	15	344	6.6	-0.0205272179339640	-0.0607422614840809
1	D	26	50	20120529	15	346	6.64	-0.0221203295119773	-0.0616903502562958
1	D	26	50	20120529	15	348	6.68	-0.0236843790012838	-0.0621299585421595
1	D	26	50	20120529	15	350	6.72	-0.0256538128082445	-0.0624135083614153
1	D	26	50	20120529	15	352	6.76	-0.0271687183762586	-0.062887128483454
1	D	26	50	20120529	15	354	6.8	-0.0290530872374426	-0.0627883456661223
1	D	26	50	20120529	15	356	6.84	-0.0305339809692816	-0.0627687588082834
1	D	26	50	20120529	15	358	6.88	-0.0317983586047213	-0.0617865167785372
1	D	26	50	20120529	15	360	6.92	-0.0313039495433156	-0.0611676569236427
1	D	26	50	20120529	15	362	6.96	-0.0313777714912715	-0.060373434587014
1	D	26	50	20120529	15	364	7	-0.031358396765467	-0.0596169717525006
1	D	26	50	20120529	15	366	7.04	-0.0317113844706353	-0.0579347647200578
1	D	26	50	20120529	15	368	7.08	-0.0323621419124291	-0.055325745758446
1	D	26	50	20120529	15	370	7.12	-0.0332176704069867	-0.0533505843865576
1	D	26	50	20120529	15	372	7.16	-0.0345636340228397	-0.0513709116734052
1	D	26	50	20120529	15	374	7.2	-0.0363818381954013	-0.0488362669101454
1	D	26	50	20120529	15	376	7.24	-0.0378456489345136	-0.0461314837700507
1	D	26	50	20120529	15	378	7.28	-0.0392119701545970	-0.0433189877610847
1	D	26	50	20120529	15	380	7.32	-0.0402008236327473	-0.0410144914058586
1	D	26	50	20120529	15	382	7.36	-0.041122685814448	-0.0388659403801555
1	D	26	50	20120529	15	384	7.4	-0.0416947422714957	-0.036915025699794
1	D	26	50	20120529	15	386	7.44	-0.0430030312380471	-0.0348989228452749
1	D	26	50	20120529	15	388	7.48	-0.0429205118766826	-0.0328161398212899
1	D	26	50	20120529	15	390	7.52	-0.0435008344120024	-0.0305362154267102
1	D	26	50	20120529	15	392	7.56	-0.0435472913275264	-0.0279290420137972
1	D	26	50	20120529	15	394	7.6	-0.0435465135100671	-0.0253823969413539
1	D	26	50	20120529	15	396	7.64	-0.0430866819702614	-0.0231774258655799
1	D	26	50	20120529	15	398	7.68	-0.0424961063866144	-0.0204395084088256
1	D	26	50	20120529	15	400	7.72	-0.041160381676953	-0.0178838830802611
1	D	26	50	20120529	15	402	7.76	-0.0403264199392216	-0.0167236622736903
1	D	26	50	20120529	15	404	7.8	-0.0385490363340311	-0.0150089283293129
1	D	26	50	20120529	15	406	7.84	-0.0363846531874972	-0.0132801229599899
1	D	26	50	20120529	15	408	7.88	-0.0341535898714974	-0.0110937487925611
1	D	26	50	20120529	15	410	7.92	-0.0326544527847038	-0.00971283995958188
1	D	26	50	20120529	15	412	7.96	-0.0302629469400528	-0.00757702392700792
1	D	26	50	20120529	15	414	8	-0.028951405282308	-0.00511360532271022
1	D	26	50	20120529	15	416	8.04	-0.0267725264467598	-0.00363730778494894
1	D	26	50	20120529	15	418	8.08	-0.0248706920480804	-0.00146846986569357
1	D	26	50	20120529	15	420	8.12	-0.0232066859441854	0.0004462763028102
1	D	26	50	20120529	15	422	8.16	-0.0215160219146396	0.002031440000603
1	D	26	50	20120529	15	424	8.2	-0.0191993491806415	0.0043259095816718
1	D	26	50	20120529	15	426	8.24	-0.0167742614207384	0.0057956960801919
1	D	26	50	20120529	15	428	8.28	-0.0138076529030263	0.0080308733434446
1	D	26	50	20120529	15	430	8.32	-0.0123280319633935	0.009192579074256
1	D	26	50	20120529	15	432	8.36	-0.00961682192976457	0.0106925151917123
1	D	26	50	20120529	15	434	8.4	-0.00713546402642813	0.0121747312132322
1	D	26	50	20120529	15	436	8.44	-0.00624196389772081	0.0115301326715025
1	D	26	50	20120529	15	438	8.48	-0.0044050419015544	0.0109918829896633
1	D	26	50	20120529	15	440	8.52	-0.00259753554748534	0.0106980094114022
1	D	26	50	20120529	15	442	8.56	-6.84267232154219e-05	0.0104358849276163
1	D	26	50	20120529	15	444	8.6	0.00258520360522145	0.0100565928501878
1	D	26	50	20120529	15	446	8.64	0.0054453091137648	0.0095244242866669
1	D	26	50	20120529	15	448	8.68	0.00776304957900245	0.0083026993322684
1	D	26	50	20120529	15	450	8.72	0.00846972502505247	0.0072276212532201
1	D	26	50	20120529	15	452	8.76	0.0103262904476002	0.0043649843024001
1	D	26	50	20120529	15	454	8.8	0.0111230795818447	0.0022002263892722
1	D	26	50	20120529	15	456	8.84	0.0118831296397697	0.000204012256476900
1	D	26	50	20120529	15	458	8.88	0.0126495039193242	-0.00213906872376746
1	D	26	50	20120529	15	460	8.92	0.0129139759976236	-0.0050324223931622
1	D	26	50	20120529	15	462	8.96	0.0126874260559993	-0.00679001407954729
1	D	26	50	20120529	15	464	9	0.0136860729630690	-0.00951408638552597
1	D	26	50	20120529	15	466	9.04	0.0140786515769160	-0.0107461704542688
1	D	26	50	20120529	15	468	9.08	0.0145536010597034	-0.0134873264600810
1	D	26	50	20120529	15	470	9.12	0.0156985766440719	-0.0142813790910822
1	D	26	50	20120529	15	472	9.16	0.0160460347742113	-0.0162047236780453
1	D	26	50	20120529	15	474	9.2	0.0172430817019464	-0.0190837230797819
1	D	26	50	20120529	15	476	9.24	0.0185970356244268	-0.0205924202502572
1	D	26	50	20120529	15	478	9.28	0.0201217629056315	-0.0215356370567497
1	D	26	50	20120529	15	480	9.32	0.0226355062995463	-0.0226158345888937
1	D	26	50	20120529	15	482	9.36	0.0249547811864991	-0.0224480027943791
1	D	26	50	20120529	15	484	9.4	0.0263813408332717	-0.0220775778359867
1	D	26	50	20120529	15	486	9.44	0.0291562258325464	-0.0203009861903911
1	D	26	50	20120529	15	488	9.48	0.0303881472667296	-0.0189357044172761
1	D	26	50	20120529	15	490	9.52	0.031272737849994	-0.0169978075727563
1	D	26	50	20120529	15	492	9.56	0.0320168263158366	-0.0145699564395523
1	D	26	50	20120529	15	494	9.6	0.0322834055723439	-0.0124244530440761
1	D	26	50	20120529	15	496	9.64	0.033181501895129	-0.00989831406828711
1	D	26	50	20120529	15	498	9.68	0.0333584200117819	-0.00706536146014134
1	D	26	50	20120529	15	500	9.72	0.0343411570162749	-0.00425843038154322
1	D	26	50	20120529	15	502	9.76	0.0353106711239598	-0.00223080168649079
1	D	26	50	20120529	15	504	9.8	0.0364757002566428	0.000967442284816
1	D	26	50	20120529	15	506	9.84	0.0370695285314832	0.003140240002046
1	D	26	50	20120529	15	508	9.88	0.0377675843458706	0.0057385745801941
1	D	26	50	20120529	15	510	9.92	0.0381798275993023	0.008558516423566
1	D	26	50	20120529	15	512	9.96	0.0384214459864338	0.0107180912439879
1	D	26	50	20120529	15	514	10	0.0381562597302854	0.012462827729091
1	D	26	50	20120529	15	516	10.04	0.038286204743464	0.0157576836999113
1	D	26	50	20120529	15	518	10.08	0.0379629579495124	0.0193695427118053
1	D	26	50	20120529	15	520	10.12	0.0376355038702127	0.0213956087008713
1	D	26	50	20120529	15	522	10.16	0.0374896065280505	0.0240917573600609
1	D	26	50	20120529	15	524	10.2	0.0372453619463337	0.0264785354887729
1	D	26	50	20120529	15	526	10.24	0.0369082021193555	0.029190442729688
1	D	26	50	20120529	15	528	10.28	0.0366143073278909	0.0318296692929921
1	D	26	50	20120529	15	530	10.32	0.0356820153211677	0.034265270316518
1	D	26	50	20120529	15	532	10.36	0.034662317845222	0.0350956045964619
1	D	26	50	20120529	15	534	10.4	0.0328850827324556	0.0370279789370207
1	D	26	50	20120529	15	536	10.44	0.0313626818325609	0.0392883164737616
1	D	26	50	20120529	15	538	10.48	0.0301739646227082	0.040828465753864
1	D	26	50	20120529	15	540	10.52	0.0282678875833418	0.0429219260902449
1	D	26	50	20120529	15	542	10.56	0.0261269096712652	0.0442239925171218
1	D	26	50	20120529	15	544	10.6	0.0250359853292506	0.0447595551931925
1	D	26	50	20120529	15	546	10.64	0.0236890176217683	0.0448639948647738
1	D	26	50	20120529	15	548	10.68	0.0206510040470784	0.0460157303899704
1	D	26	50	20120529	15	550	10.72	0.0182817013553566	0.0461459087483869
1	D	26	50	20120529	15	552	10.76	0.0156960946992699	0.0463284837192892
1	D	26	50	20120529	15	554	10.8	0.0130156650238261	0.0465022198554268
1	D	26	50	20120529	15	556	10.84	0.0106020267369239	0.0461390498126093
1	D	26	50	20120529	15	558	10.88	0.00796480128581059	0.0459180082328104
1	D	26	50	20120529	15	560	10.92	0.00543420753730018	0.0459264935141847
1	D	26	50	20120529	15	562	10.96	0.00225894453638199	0.0451686871767871
1	D	26	50	20120529	15	564	11	-0.000569906852432912	0.0442172042920224
1	D	26	50	20120529	15	566	11.04	-0.00225324525572561	0.0432654385645453
1	D	26	50	20120529	15	568	11.08	-0.00524190277708867	0.0419640792444496
1	D	26	50	20120529	15	570	11.12	-0.0073130892498622	0.0411467345160761
1	D	26	50	20120529	15	572	11.16	-0.00975776952445847	0.0397601688288474
1	D	26	50	20120529	15	574	11.2	-0.0116665335695934	0.0382951849995851
1	D	26	50	20120529	15	576	11.24	-0.0142163606225521	0.0369639857733233
1	D	26	50	20120529	15	578	11.28	-0.0163132150714827	0.0358056034443835
1	D	26	50	20120529	15	580	11.32	-0.0189088626438623	0.034376823482318
1	D	26	50	20120529	15	582	11.36	-0.0216112833402010	0.0322310372441293
1	D	26	50	20120529	15	584	11.4	-0.0239351897765706	0.031550305545881
1	D	26	50	20120529	15	586	11.44	-0.0261789103039537	0.0310101466757326
1	D	26	50	20120529	15	588	11.48	-0.0274753269476489	0.0304165941725368
1	D	26	50	20120529	15	590	11.52	-0.0283023661099925	0.0301606144466794
1	D	26	50	20120529	15	592	11.56	-0.0292186350770540	0.0299757767340773
1	D	26	50	20120529	15	594	11.6	-0.0318709077604710	0.0291264849213297
1	D	26	50	20120529	15	596	11.64	-0.0341771860247856	0.0290508457089462
1	D	26	50	20120529	15	598	11.68	-0.0358030083624966	0.0276636011992076
1	D	26	50	20120529	15	600	11.72	-0.037961750918237	0.0270788783383884
1	D	26	50	20120529	15	602	11.76	-0.0403991388005989	0.0262396932028644
1	D	26	50	20120529	15	604	11.8	-0.0426793248246877	0.0250600481730143
1	D	26	50	20120529	15	606	11.84	-0.0445352962775393	0.0239994304276414
1	D	26	50	20120529	15	608	11.88	-0.0472285599410616	0.0232410937601579
1	D	26	50	20120529	15	610	11.92	-0.0491174542856453	0.021452184314434
1	D	26	50	20120529	15	612	11.96	-0.0508911609355736	0.0199822507377034
1	D	26	50	20120529	15	614	12	-0.0520956466266468	0.0177236102572373
1	D	26	50	20120529	15	616	12.04	-0.0529115771414579	0.0153618028973962
1	D	26	50	20120529	15	618	12.08	-0.0541562972083806	0.0126759992104153
1	D	26	50	20120529	15	620	12.12	-0.0547496305084742	0.0102673813816596
1	D	26	50	20120529	15	622	12.16	-0.0554329785018129	0.0085522231732135
1	D	26	50	20120529	15	624	12.2	-0.0561918454993823	0.0059560099154089
1	D	26	50	20120529	15	626	12.24	-0.0565192359390717	0.0038567513034223
1	D	26	50	20120529	15	628	12.28	-0.0559322666000087	0.0011237128834582
1	D	26	50	20120529	15	630	12.32	-0.0553851073727266	-0.00081050700579949
1	D	26	50	20120529	15	632	12.36	-0.054633311442969	-0.00287582449228915
1	D	26	50	20120529	15	634	12.4	-0.0544005318906024	-0.00597535635694226
1	D	26	50	20120529	15	636	12.44	-0.0536806264766764	-0.0090499273522195
1	D	26	50	20120529	15	638	12.48	-0.0526131780797972	-0.0116723035609279
1	D	26	50	20120529	15	640	12.52	-0.0514526744305138	-0.0136777998137292
1	D	26	50	20120529	15	642	12.56	-0.0512801403759043	-0.0161287733386780
1	D	26	50	20120529	15	644	12.6	-0.0504586944281999	-0.0182100007277444
1	D	26	50	20120529	15	646	12.64	-0.0498975344866503	-0.0209312304644627
1	D	26	50	20120529	15	648	12.68	-0.0495903673009028	-0.0225700211405406
1	D	26	50	20120529	15	650	12.72	-0.0486150549176122	-0.0256021657289467
1	D	26	50	20120529	15	652	12.76	-0.0486714820387509	-0.0286249057971629
1	D	26	50	20120529	15	654	12.8	-0.0488718053898611	-0.0305681059425417
1	D	26	50	20120529	15	656	12.84	-0.0495703561789953	-0.0333782190016551
1	D	26	50	20120529	15	658	12.88	-0.0503219399767184	-0.0356548907050415
1	D	26	50	20120529	15	660	12.92	-0.0511634677570085	-0.0366439209598871
1	D	26	50	20120529	15	662	12.96	-0.0532785655608937	-0.0375734835344349
1	D	26	50	20120529	15	664	13	-0.054917568369006	-0.0388186278654263
1	D	26	50	20120529	15	666	13.04	-0.0563720870179068	-0.0389392602822967
1	D	26	50	20120529	15	668	13.08	-0.056888982074954	-0.0384744082843447
1	D	26	50	20120529	15	670	13.12	-0.0574468893253103	-0.0382803781835871
1	D	26	50	20120529	15	672	13.16	-0.0571694206243727	-0.0391021776846821
1	D	26	50	20120529	15	674	13.2	-0.0569813302205771	-0.039030618478426
1	D	26	50	20120529	15	676	13.24	-0.0577288127989694	-0.0404111030473365
1	D	26	50	20120529	15	678	13.28	-0.0577765425066995	-0.0415562624794681
1	D	26	50	20120529	15	680	13.32	-0.0570611625761731	-0.042255803218096
1	D	26	50	20120529	15	682	13.36	-0.0558549091181469	-0.0427334538487875
1	D	26	50	20120529	15	684	13.4	-0.0544272605269313	-0.0437631427435514
1	D	26	50	20120529	15	686	13.44	-0.0528482910845417	-0.0441248985728064
1	D	26	50	20120529	15	688	13.48	-0.0509651243048857	-0.0460681694288633
1	D	26	50	20120529	15	690	13.52	-0.0499499310991362	-0.0471014645682112
1	D	26	50	20120529	15	692	13.56	-0.0477369414324635	-0.0489353035788116
1	D	26	50	20120529	15	694	13.6	-0.0465127628175343	-0.0500757607508483
1	D	26	50	20120529	15	696	13.64	-0.0444778226383644	-0.0523007712328012
1	D	26	50	20120529	15	698	13.68	-0.0429215963663529	-0.0543682357076106
1	D	26	50	20120529	15	700	13.72	-0.0413640991406129	-0.0568248899163074
1	D	26	50	20120529	15	702	13.76	-0.0400017165053008	-0.0587740297586481
1	D	26	50	20120529	15	704	13.8	-0.0380995285532308	-0.0608053354089627
1	D	26	50	20120529	15	706	13.84	-0.0364622228013934	-0.0635038670180049
1	D	26	50	20120529	15	708	13.88	-0.0354312611144234	-0.066099797433097
1	D	26	50	20120529	15	710	13.92	-0.0337609334759045	-0.068230310164812
1	D	26	50	20120529	15	712	13.96	-0.0326299868900748	-0.0709294781699573
1	D	26	50	20120529	15	714	14	-0.0320568768439231	-0.0727671779835831
1	D	26	50	20120529	15	716	14.04	-0.0319927422588695	-0.0759121768142665
1	D	26	50	20120529	15	718	14.08	-0.0320553212090045	-0.0783732619661862
1	D	26	50	20120529	15	720	14.12	-0.0323955809921114	-0.0811707178139165
1	D	26	50	20120529	15	722	14.16	-0.0329732872323409	-0.0827871639157089
1	D	26	50	20120529	15	724	14.2	-0.0332183704427001	-0.0852433700308385
1	D	26	50	20120529	15	726	14.24	-0.0340693734538581	-0.086852674354141
1	D	26	50	20120529	15	728	14.28	-0.0344643633018289	-0.0884572410620095
1	D	26	50	20120529	15	730	14.32	-0.0352906882863235	-0.0903429534260778
1	D	26	50	20120529	15	732	14.36	-0.0353676922147947	-0.0905584088623053
1	D	26	50	20120529	15	734	14.4	-0.0353513580481493	-0.0916255037057939
1	D	26	50	20120529	15	736	14.44	-0.0348539791382627	-0.0936943567261895
1	D	26	50	20120529	15	738	14.48	-0.0346149770462217	-0.095522369176913
1	D	26	50	20120529	15	740	14.52	-0.0347927436910120	-0.097074185718905
1	D	26	50	20120529	15	742	14.56	-0.0351771976479431	-0.0996139011448927
1	D	26	50	20120529	15	744	14.6	-0.0352607069588012	-0.101019841557926
1	D	26	50	20120529	15	746	14.64	-0.0352928803173452	-0.102546272966473
1	D	26	50	20120529	15	748	14.68	-0.0362775972208256	-0.104014792329642
1	D	26	50	20120529	15	750	14.72	-0.0367237108890762	-0.104749122721904
1	D	26	50	20120529	15	752	14.76	-0.0366933760081633	-0.104664199197483
1	D	26	50	20120529	15	754	14.8	-0.0361614902873548	-0.104314039919440
1	D	26	50	20120529	15	756	14.84	-0.0355766422686354	-0.103575325465134
1	D	26	50	20120529	15	758	14.88	-0.0348604845206496	-0.102806276129916
1	D	26	50	20120529	15	760	14.92	-0.0347410541853072	-0.101933069965828
1	D	26	50	20120529	15	762	14.96	-0.0339650752036331	-0.101252974663683
1	D	26	50	20120529	15	764	15	-0.0330057434335973	-0.100853812885703
1	D	26	50	20120529	15	766	15.04	-0.0316181170861968	-0.0998026279447914
1	D	26	50	20120529	15	768	15.08	-0.0296841093289735	-0.098804122459078
1	D	26	50	20120529	15	770	15.12	-0.0278405405290640	-0.0977823531602633
1	D	26	50	20120529	15	772	15.16	-0.0250735609836029	-0.0967438254307346
1	D	26	50	20120529	15	774	15.2	-0.0225265623577689	-0.0971712007692838
1	D	26	50	20120529	15	776	15.24	-0.0203411074291557	-0.0964114145328988
1	D	26	50	20120529	15	778	15.28	-0.0167485807166593	-0.0965501488833676
1	D	26	50	20120529	15	780	15.32	-0.0146876472922130	-0.096029576871058
1	D	26	50	20120529	15	782	15.36	-0.0116557148358413	-0.0964033535155933
1	D	26	50	20120529	15	784	15.4	-0.00897118394106653	-0.0967436840093784
1	D	26	50	20120529	15	786	15.44	-0.00590622959801345	-0.0967723218340164
1	D	26	50	20120529	15	788	15.48	-0.00339769758107604	-0.097490176638277
1	D	26	50	20120529	15	790	15.52	-5.09611857201224e-05	-0.099578404384477
1	D	26	50	20120529	15	792	15.56	0.00296060659535339	-0.101155535349236
1	D	26	50	20120529	15	794	15.6	0.00501277189571299	-0.102003639222591
1	D	26	50	20120529	15	796	15.64	0.007945992245431	-0.103167536984424
1	D	26	50	20120529	15	798	15.68	0.0105105271194384	-0.103777911557944
1	D	26	50	20120529	15	800	15.72	0.0110646159931761	-0.103519959004167
1	D	26	50	20120529	15	802	15.76	0.0123078511358583	-0.104135283325156
1	D	26	50	20120529	15	804	15.8	0.0123078511358583	-0.104135283325156
1	D	26	50	20120529	15	806	15.84	0.0134757086956660	-0.104040955280545
1	D	26	50	20120529	15	808	15.88	0.0143040135791480	-0.103814822531922
1	D	26	50	20120529	15	810	15.92	0.0153646737509278	-0.103504544076337
1	D	26	50	20120529	15	812	15.96	0.0179881813304861	-0.103878744984941
1	D	26	50	20120529	15	814	16	0.0205750607787790	-0.103899958188377
1	D	26	50	20120529	15	816	16.04	0.0234551774092299	-0.104728192361181
1	D	26	50	20120529	15	818	16.08	0.0254098326844639	-0.106018025840743
1	D	26	50	20120529	15	820	16.12	0.0283238904404117	-0.106677120071487
1	D	26	50	20120529	15	822	16.16	0.0302469380425267	-0.107554073901515
1	D	26	50	20120529	15	824	16.2	0.0328896789265333	-0.108809329859477
1	D	26	50	20120529	15	826	16.24	0.0354709015205767	-0.110051716474022
1	D	26	50	20120529	15	828	16.28	0.0386431946730139	-0.11084105977386
1	D	26	50	20120529	15	830	16.32	0.0404201540141357	-0.112838636430712
1	D	26	50	20120529	15	832	16.36	0.0427651322325846	-0.113966966721452
1	D	26	50	20120529	15	834	16.4	0.0447846291996534	-0.116263649546746
1	D	26	50	20120529	15	836	16.44	0.0469667607263951	-0.117783929126297
1	D	26	50	20120529	15	838	16.48	0.048219966074692	-0.119444003716488
1	D	26	50	20120529	15	840	16.52	0.0502376952748078	-0.121801851278355
1	D	26	50	20120529	15	842	16.56	0.0514151694868396	-0.123539071218374
1	D	26	50	20120529	15	844	16.6	0.0529174178434705	-0.125211732309271
1	D	26	50	20120529	15	846	16.64	0.0542259189420562	-0.126397903934711
1	D	26	50	20120529	15	848	16.68	0.0549517640529442	-0.128207743741158
1	D	26	50	20120529	15	850	16.72	0.0556740029192481	-0.128853049389669
1	D	26	50	20120529	15	852	16.76	0.0543675524303278	-0.128055150097778
1	D	26	50	20120529	15	854	16.8	0.0553422991281935	-0.128743518549263
1	D	26	50	20120529	15	856	16.84	0.0566863676978729	-0.130414553294563
1	D	26	50	20120529	15	858	16.88	0.0580465583021633	-0.131662172499289
1	D	26	50	20120529	15	860	16.92	0.0588969249172183	-0.131451030414426
1	D	26	50	20120529	15	862	16.96	0.058890207402797	-0.130627604567735
1	D	26	50	20120529	15	864	17	0.0588858940514318	-0.129555701398134
1	D	26	50	20120529	15	866	17.04	0.0596647014602306	-0.128710425951904
1	D	26	50	20120529	15	868	17.08	0.0598336999809342	-0.127899374473883
1	D	26	50	20120529	15	870	17.12	0.0603150275668879	-0.126068887149425
1	D	26	50	20120529	15	872	17.16	0.0605746064662615	-0.123975073259654
1	D	26	50	20120529	15	874	17.2	0.0610960977173865	-0.121865420177983
1	D	26	50	20120529	15	876	17.24	0.0619847188093037	-0.118811638122073
1	D	26	50	20120529	15	878	17.28	0.0639610115520419	-0.116340370632504
1	D	26	50	20120529	15	880	17.32	0.0660008024837308	-0.113889043554165
1	D	26	50	20120529	15	882	17.36	0.0672578969193242	-0.112456586636837
1	D	26	50	20120529	15	884	17.4	0.0690709894169647	-0.110251756982419
1	D	26	50	20120529	15	886	17.44	0.0703764499563913	-0.107920991610272
1	D	26	50	20120529	15	888	17.48	0.072165288691437	-0.105222813554621
1	D	26	50	20120529	15	890	17.52	0.0742323032342015	-0.102874370512944
1	D	26	50	20120529	15	892	17.56	0.0752421931390921	-0.100639771663038
1	D	26	50	20120529	15	894	17.6	0.0766592987682003	-0.0974577275080884
1	D	26	50	20120529	15	896	17.64	0.0779183589606454	-0.0952370020932295
1	D	26	50	20120529	15	898	17.68	0.0782465767152688	-0.093172130084012
1	D	26	50	20120529	15	900	17.72	0.0792130926902014	-0.0911407112966124
1	D	26	50	20120529	15	902	17.76	0.0802539821563793	-0.0876093917470956
1	D	26	50	20120529	15	904	17.8	0.0807949683414617	-0.0851337614086868
1	D	26	50	20120529	15	906	17.84	0.0820907273758504	-0.081180695090599
1	D	26	50	20120529	15	908	17.88	0.0829516723083519	-0.0790823132910211
1	D	26	50	20120529	15	910	17.92	0.0839492231999108	-0.0767059041761484
1	D	26	50	20120529	15	912	17.96	0.085821783377849	-0.0738872351249825
1	D	26	50	20120529	15	914	18	0.0867862063167094	-0.0716669905427349
1	D	26	50	20120529	15	916	18.04	0.0876701605038707	-0.0684891819574045
1	D	26	50	20120529	15	918	18.08	0.0883183652901844	-0.0654353999014941
1	D	26	50	20120529	15	920	18.12	0.0887393766677028	-0.0626337014130768
1	D	26	50	20120529	15	922	18.16	0.0884228049617656	-0.0600746112612845
1	D	26	50	20120529	15	924	18.2	0.088390207339153	-0.0571949188949023
1	D	26	50	20120529	15	926	18.24	0.0884570996406532	-0.0539154990651154
1	D	26	50	20120529	15	928	18.28	0.0877595388010127	-0.0506945569661325
1	D	26	50	20120529	15	930	18.32	0.0871631649417599	-0.0484609480657204
1	D	26	50	20120529	15	932	18.36	0.0858835137998466	-0.045793246312338
1	D	26	50	20120529	15	934	18.4	0.084769962040834	-0.0439684865528079
1	D	26	50	20120529	15	936	18.44	0.0828910379018651	-0.0411906882735947
1	D	26	50	20120529	15	938	18.48	0.0817137051111895	-0.0391048646904506
1	D	26	50	20120529	15	940	18.52	0.080370131516257	-0.0379227942843411
1	D	26	50	20120529	15	942	18.56	0.0786707417890314	-0.0362341525801895
1	D	26	50	20120529	15	944	18.6	0.0778173346148173	-0.0345597944330179
1	D	26	50	20120529	15	946	18.64	0.0760837209193823	-0.0329811785440189
1	D	26	50	20120529	15	948	18.68	0.0744738509106549	-0.0311716215802844
1	D	26	50	20120529	15	950	18.72	0.074001362159466	-0.0299397001461012
1	D	26	50	20120529	15	952	18.76	0.0712659195764458	-0.026786498876756
1	D	26	50	20120529	15	954	18.8	0.0692588676887259	-0.0249662646006256
1	D	26	50	20120529	15	956	18.84	0.0676602406778194	-0.0232257919694131
1	D	26	50	20120529	15	958	18.88	0.0661557295794888	-0.0224899059422322
1	D	26	50	20120529	15	960	18.92	0.0653171009370015	-0.0214747834471608
1	D	26	50	20120529	15	962	18.96	0.0645940842532383	-0.0210206087616047
1	D	26	50	20120529	15	964	19	0.0640399953795005	-0.0199609385393185
1	D	26	50	20120529	15	966	19.04	0.0642282979153305	-0.0188326082485792
1	D	26	50	20120529	15	968	19.08	0.0650919581378717	-0.0180999042019136
1	D	26	50	20120529	15	970	19.12	0.0663684272992697	-0.0161843519316793
1	D	26	50	20120529	15	972	19.16	0.0677104452592836	-0.014951794101393
1	D	26	50	20120529	15	974	19.2	0.0695376798925478	-0.0125184275352957
1	D	26	50	20120529	15	976	19.24	0.0709803191475246	-0.0102815659436902
1	D	26	50	20120529	15	978	19.28	0.0722312617541217	-0.00757440763191753
1	D	26	50	20120529	15	980	19.32	0.0738526576033825	-0.00539043762754476
1	D	26	50	20120529	15	982	19.36	0.0746815281722893	-0.00349270444819629
1	D	26	50	20120529	15	984	19.4	0.0761683616010903	-0.00140058761469966
1	D	26	50	20120529	15	986	19.44	0.0779380377423659	0.0017678871611191
1	D	26	50	20120529	15	988	19.48	0.0790213253311437	0.0027947476287582
1	D	26	50	20120529	15	990	19.52	0.0802778540813122	0.0041061478651468
1	D	26	50	20120529	15	992	19.56	0.0819714455329321	0.004196869665173
1	D	26	50	20120529	15	994	19.6	0.083882613741123	0.0040640750116662
1	D	26	50	20120529	15	996	19.64	0.0852318441903051	0.0038224566245348
1	D	26	50	20120529	15	998	19.68	0.0871499420449517	0.0030399722604737
1	D	26	50	20120529	15	1000	19.72	0.089987349425819	0.0034568117079832
1	D	26	50	20120529	15	1002	19.76	0.0917562477496353	0.0033974147383635
1	D	26	50	20120529	15	1004	19.8	0.0936102817299064	0.0032258706332477
1	D	26	50	20120529	15	1006	19.84	0.093471123115369	0.0031896667660509
1	D	26	50	20120529	15	1008	19.88	0.0934706988513002	0.0031714234110963
1	D	26	50	20120529	15	1010	19.92	0.0934458086926024	0.003448326426609
1	D	26	50	20120529	15	1012	19.96	0.0926390705659467	0.0041451801594683
1	D	26	50	20120529	15	1014	20	0.0922343933550736	0.0052105779466821
1	D	26	50	20120529	15	1016	20.04	0.0916479897014356	0.0072000228755504
1	D	26	50	20120529	15	1018	20.08	0.0908669902616151	0.0093496982010356
1	D	26	50	20120529	15	1020	20.12	0.0909418728697427	0.0118871508853236
1	D	26	50	20120529	15	1022	20.16	0.0904492315752901	0.0148774347522834
1	D	26	50	20120529	15	1024	20.2	0.0907416202293107	0.0177705621475081
1	D	26	50	20120529	15	1026	20.24	0.0901945317127066	0.0196417788225621
1	D	26	50	20120529	15	1028	20.28	0.0896815257429558	0.0223357849482047
1	D	26	50	20120529	15	1030	20.32	0.089041594105982	0.0241677571969028
1	D	26	50	20120529	15	1032	20.36	0.0882904345723275	0.0262434691530759
1	D	26	50	20120529	15	1034	20.4	0.0874964243677331	0.028437126520351
1	D	26	50	20120529	15	1036	20.44	0.086283594816642	0.0310054797709767
1	D	26	50	20120529	15	1038	20.48	0.0856039944892436	0.0325843785026882
1	D	26	50	20120529	15	1040	20.52	0.083760354978656	0.0342977689441813
1	D	26	50	20120529	15	1042	20.56	0.0819837491909247	0.0361537121127616
1	D	26	50	20120529	15	1044	20.6	0.0798634895075368	0.0378676682396797
1	D	26	50	20120529	15	1046	20.64	0.0791363008937646	0.0395254093774934
1	D	26	50	20120529	15	1048	20.68	0.0782475383804912	0.0411679477195117
1	D	26	50	20120529	15	1050	20.72	0.0771947978046607	0.0441754142812543
1	D	26	50	20120529	15	1052	20.76	0.0770110207522303	0.0460450753213897
1	D	26	50	20120529	15	1054	20.8	0.0762943680294977	0.0468382369978466
1	D	26	50	20120529	15	1056	20.84	0.0757081765078941	0.0474124077041701
1	D	26	50	20120529	15	1058	20.88	0.0753310764614873	0.0472439041582133
1	D	26	50	20120529	15	1060	20.92	0.0760931961502502	0.0466353680623242
1	D	26	50	20120529	15	1062	20.96	0.0774447600518101	0.0464061240438635
1	D	26	50	20120529	15	1064	21	0.0775904947594127	0.0465972550068182
1	D	26	50	20120529	15	1066	21.04	0.0785235221571883	0.0476767949296557
1	D	26	50	20120529	15	1068	21.08	0.07901319360316	0.0497748514601143
1	D	26	50	20120529	15	1070	21.12	0.0794954404279292	0.0520152485856258
1	D	26	50	20120529	15	1072	21.16	0.0798226187355843	0.0541162749645654
1	D	26	50	20120529	15	1074	21.2	0.0800580216541091	0.056918602778018
1	D	26	50	20120529	15	1076	21.24	0.0802209885539691	0.0596986143014563
1	D	26	50	20120529	15	1078	21.28	0.0796363597383519	0.0623536517723878
1	D	26	50	20120529	15	1080	21.32	0.0788254355395516	0.0639282512948696
1	D	26	50	20120529	15	1082	21.36	0.078083269697047	0.0653845949863726
1	D	26	50	20120529	15	1084	21.4	0.0776964498315367	0.0660570859914822
1	D	26	50	20120529	15	1086	21.44	0.0771973709662374	0.0668885050439392
1	D	26	50	20120529	15	1088	21.48	0.077431233099086	0.0684153387962451
1	D	26	50	20120529	15	1090	21.52	0.0784901467171163	0.0703460726490715
1	D	26	50	20120529	15	1092	21.56	0.0784267687363186	0.0713442457945979
1	D	26	50	20120529	15	1094	21.6	0.0785648313353452	0.0739794559913848
1	D	26	50	20120529	15	1096	21.64	0.0793279621868052	0.0767377169102339
1	D	26	50	20120529	15	1098	21.68	0.0799713657180747	0.0782849301870804
1	D	26	50	20120529	15	1100	21.72	0.080128873753584	0.0805273425669182
1	D	26	50	20120529	15	1102	21.76	0.080611467060676	0.0826610443502164
1	D	26	50	20120529	15	1104	21.8	0.0813308774998551	0.0846385391744827
1	D	26	50	20120529	15	1106	21.84	0.0817510403492362	0.0857160284876548
1	D	26	50	20120529	15	1108	21.88	0.082638812913016	0.0864489446663546
1	D	26	50	20120529	15	1110	21.92	0.0835992760539016	0.086295997469584
1	D	26	50	20120529	15	1112	21.96	0.0854212215284425	0.0865911296979156
1	D	26	50	20120529	15	1114	22	0.0877135768602355	0.0863748398756863
1	D	26	50	20120529	15	1116	22.04	0.0904758329323983	0.0866008170608179
1	D	26	50	20120529	15	1118	22.08	0.0931460166305827	0.0868311853790606
1	D	26	50	20120529	15	1120	22.12	0.095482452999115	0.087229838040158
1	D	26	50	20120529	15	1122	22.16	0.0980650381879256	0.0867996858932791
1	D	26	50	20120529	15	1124	22.2	0.100864985172846	0.0866867446768677
1	D	26	50	20120529	15	1126	22.24	0.102961224438877	0.0862790764043102
1	D	26	50	20120529	15	1128	22.28	0.103034459488204	0.0857433935200867
1	D	26	50	20120529	15	1130	22.32	0.102726132647335	0.0854436085291348
1	D	26	50	20120529	15	1132	22.36	0.102229779042282	0.0859187489307531
1	D	26	50	20120529	15	1134	22.4	0.101688319095656	0.0859892757611087
1	D	26	50	20120529	15	1136	22.44	0.100480050383304	0.0860774873320617
1	D	26	50	20120529	15	1138	22.48	0.0999979803352297	0.0869244244792279
1	D	26	50	20120529	15	1140	22.52	0.0986802983743292	0.0870767944647331
1	D	26	50	20120529	15	1142	22.56	0.0974919939027046	0.0886964340728814
1	D	26	50	20120529	15	1144	22.6	0.0968818809586934	0.089713840522856
1	D	26	50	20120529	15	1146	22.64	0.095516577972375	0.092163845311515
1	D	26	50	20120529	15	1148	22.68	0.0941255575124248	0.093593049537649
1	D	26	50	20120529	15	1150	22.72	0.0924511215835073	0.096599674642322
1	D	26	50	20120529	15	1152	22.76	0.0917937244090382	0.098712297572473
1	D	26	50	20120529	15	1154	22.8	0.0908927289484503	0.101181655873733
1	D	26	50	20120529	15	1156	22.84	0.0893554080954726	0.103038588991807
1	D	26	50	20120529	15	1158	22.88	0.0882066424187569	0.104163313037962
1	D	26	50	20120529	15	1160	22.92	0.0865795897152467	0.106278269420491
1	D	26	50	20120529	15	1162	22.96	0.0848033374809061	0.107039116317048
1	D	26	50	20120529	15	1164	23	0.0823130488189233	0.109235248558057
1	D	26	50	20120529	15	1166	23.04	0.0806248313788404	0.109698757053125
1	D	26	50	20120529	15	1168	23.08	0.0783274414467653	0.110866190348864
1	D	26	50	20120529	15	1170	23.12	0.0758093634882819	0.111838532883673
1	D	26	50	20120529	15	1172	23.16	0.0735964021058805	0.112681121324135
1	D	26	50	20120529	15	1174	23.2	0.0713321047711649	0.113138053726138
1	D	26	50	20120529	15	1176	23.24	0.0689224262822374	0.113729053573854
1	D	26	50	20120529	15	1178	23.28	0.0663836300950652	0.114166328407339
1	D	26	50	20120529	15	1180	23.32	0.0631797999801871	0.115015492940866
1	D	26	50	20120529	15	1182	23.36	0.0610714904014013	0.116331842924723
1	D	26	50	20120529	15	1184	23.4	0.0582747416604522	0.117273143471839
1	D	26	50	20120529	15	1186	23.44	0.0560180103682954	0.118349006439414
1	D	26	50	20120529	15	1188	23.48	0.0537918260890858	0.118789038989346
1	D	26	50	20120529	15	1190	23.52	0.0515610456157984	0.118513833030109
1	D	26	50	20120529	15	1192	23.56	0.0493380433171042	0.118691882517611
1	D	26	50	20120529	15	1194	23.6	0.0471829232694038	0.118570118729891
1	D	26	50	20120529	15	1196	23.64	0.0443144031901643	0.118366966951656
1	D	26	50	20120529	15	1198	23.68	0.0422155688422464	0.118392564217135
1	D	26	50	20120529	15	1200	23.72	0.039771949227822	0.117896033835386
1	D	26	50	20120529	15	1202	23.76	0.0386641250337370	0.117769249589519
1	D	26	50	20120529	15	1204	23.8	0.0361950495751898	0.116600967765643
1	D	26	50	20120529	15	1206	23.84	0.0342724262371436	0.116006290962665
1	D	26	50	20120529	15	1208	23.88	0.0313136086219466	0.115404118827806
1	D	26	50	20120529	15	1210	23.92	0.0291855707639657	0.115321740887798
1	D	26	50	20120529	15	1212	23.96	0.0260484208185534	0.115036494012267
1	D	26	50	20120529	15	1214	24	0.0235552330187678	0.11522168527826
1	D	26	50	20120529	15	1216	24.04	0.0217411505716337	0.115338711450547
1	D	26	50	20120529	15	1218	24.08	0.0199226133517781	0.11570767976897
1	D	26	50	20120529	15	1220	24.12	0.0178224355009760	0.116546379122135
1	D	26	50	20120529	15	1222	24.16	0.0159430163872603	0.117998705740014
1	D	26	50	20120529	15	1224	24.2	0.0150252624959582	0.119923379687726
1	D	26	50	20120529	15	1226	24.24	0.0140518593009768	0.121558634829898
1	D	26	50	20120529	15	1228	24.28	0.0131909567948822	0.122910269442136
1	D	26	50	20120529	15	1230	24.32	0.0117696014540191	0.12562563019257
1	D	26	50	20120529	15	1232	24.36	0.0112737781790511	0.127711029511646
1	D	26	50	20120529	15	1234	24.4	0.0106868088399882	0.12806606782648
1	D	26	50	20120529	15	1236	24.44	0.0113820362272508	0.128578578821483
1	D	26	50	20120529	15	1238	24.48	0.0116064719195994	0.12893538490327
1	D	26	50	20120529	15	1240	24.52	0.0128655462541802	0.129823086756372
1	D	26	50	20120529	15	1242	24.56	0.0147680170489626	0.131337355928283
1	D	26	50	20120529	15	1244	24.6	0.0163904735583951	0.132458473729854
1	D	26	50	20120529	15	1246	24.64	0.0177881408220884	0.133531437559627
1	D	26	50	20120529	15	1248	24.68	0.0200839751192449	0.135352378942538
1	D	26	50	20120529	15	1250	24.72	0.0220626720250392	0.136361915294038
1	D	26	50	20120529	15	1252	24.76	0.0247552639371195	0.137969946825134
1	D	26	50	20120529	15	1254	24.8	0.0265824278597055	0.139412444658755
1	D	26	50	20120529	15	1256	24.84	0.029043937275694	0.141210546492634
1	D	26	50	20120529	15	1258	24.88	0.0314198160604808	0.14312680586965
1	D	26	50	20120529	15	1260	24.92	0.0327021542081626	0.144626225799156
1	D	26	50	20120529	15	1262	24.96	0.0342617489247477	0.146268410587784
1	D	26	50	20120529	15	1264	25	0.0358159696297957	0.146131231872233
1	D	26	50	20120529	15	1266	25.04	0.0376353553777887	0.145382405790957
1	D	26	50	20120529	15	1268	25.08	0.0401173001797535	0.144696512213206
1	D	26	50	20120529	15	1270	25.12	0.0426225795054974	0.144244670980028
1	D	26	50	20120529	15	1272	25.16	0.0457954383433596	0.142852307017193
1	D	26	50	20120529	15	1274	25.2	0.0486279666874366	0.142259892955915
1	D	26	50	20120529	15	1276	25.24	0.0516267358357707	0.141818021928352
1	D	26	50	20120529	15	1278	25.28	0.0545216309979484	0.141499823876818
1	D	26	50	20120529	15	1280	25.32	0.0576582152579357	0.141047416958215
1	D	26	50	20120529	15	1282	25.36	0.0601734647892943	0.140517723268428
1	D	26	50	20120529	15	1284	25.4	0.062566526268864	0.13880489851236
1	D	26	50	20120529	15	1286	25.44	0.0640028015628101	0.136918903305579
1	D	26	50	20120529	15	1288	25.48	0.0637210902211854	0.136636343435817
1	D	26	50	20120529	15	1290	25.52	0.0625040180294071	0.137734621688356
1	D	26	50	20120529	15	1292	25.56	0.0617613437771269	0.137327540314427
1	D	26	50	20120529	15	1294	25.6	0.0602129213476846	0.136594836267761
1	D	26	50	20120529	15	1296	25.64	0.0587052282688386	0.134279910087512
1	D	26	50	20120529	15	1298	25.68	0.0568865496276268	0.132312739022252
1	D	26	50	20120529	15	1300	25.72	0.0559279249643722	0.130022915132735
1	D	26	50	20120529	15	1302	25.76	0.0547726539052696	0.127506887783917
1	D	26	50	20120529	15	1304	25.8	0.0538279592456044	0.124627548970926
1	D	26	50	20120529	15	1306	25.84	0.0529593492755948	0.12098198924984
1	D	26	50	20120529	15	1308	25.88	0.0521005680898438	0.117947440498378
1	D	26	50	20120529	15	1310	25.92	0.0512917086428445	0.115018533500025
1	D	26	50	20120529	15	1312	25.96	0.0508253010099738	0.111882939189532
1	D	26	50	20120529	15	1314	26	0.0504583833012162	0.108294301564332
1	D	26	50	20120529	15	1316	26.04	0.0501193963103153	0.105085026727239
1	D	26	50	20120529	15	1318	26.08	0.0508588178714021	0.103030386553145
1	D	26	50	20120529	15	1320	26.12	0.0513813697826989	0.099327268340071
1	D	26	50	20120529	15	1322	26.16	0.0523901283167397	0.097225322722316
1	D	26	50	20120529	15	1324	26.2	0.05383488889206	0.095373268641032
1	D	26	50	20120529	15	1326	26.24	0.0551952209177067	0.092559125073266
1	D	26	50	20120529	15	1328	26.28	0.0576851560262989	0.090323748405901
1	D	26	50	20120529	15	1330	26.32	0.0599568779822169	0.0882867859013366
1	D	26	50	20120529	15	1332	26.36	0.0621354032643746	0.0873852954660019
1	D	26	50	20120529	15	1334	26.4	0.0644045089252022	0.0852830670055342
1	D	26	50	20120529	15	1336	26.44	0.0670509974751491	0.0834398517590153
1	D	26	50	20120529	15	1338	26.48	0.0695897936623213	0.0826490235349362
1	D	26	50	20120529	15	1340	26.52	0.0703504284268436	0.0813538160438368
1	D	26	50	20120529	15	1342	26.56	0.0717750364589002	0.0804142832636743
1	D	26	50	20120529	15	1344	26.6	0.0739299443745662	0.0788745582476406
1	D	26	50	20120529	15	1346	26.64	0.0756672067409922	0.0780240077848225
1	D	26	50	20120529	15	1348	26.68	0.0763199228685698	0.076405383794144
1	D	26	50	20120529	15	1350	26.72	0.0782051402578913	0.0746149187135016
1	D	26	50	20120529	15	1352	26.76	0.0806659142828273	0.0738512009634132
1	D	26	50	20120529	15	1354	26.8	0.0825975023206454	0.0723580191299308
1	D	26	50	20120529	15	1356	26.84	0.0849494823104417	0.0710567998169777
1	D	26	50	20120529	15	1358	26.88	0.08666049687315	0.0693570989627684
1	D	26	50	20120529	15	1360	26.92	0.0872887824614377	0.0695179445422849
1	D	26	50	20120529	15	1362	26.96	0.0888384211145437	0.0682030653405329
1	D	26	50	20120529	15	1364	27	0.090873835055257	0.0671689146019797
1	D	26	50	20120529	15	1366	27.04	0.0918084322300868	0.0658906635314932
1	D	26	50	20120529	15	1368	27.08	0.0927837446133774	0.0647343318122188
1	D	26	50	20120529	15	1370	27.12	0.0939793207590076	0.063623608480331
1	D	26	50	20120529	15	1372	27.16	0.0944779724611004	0.0624673474717347
1	D	26	50	20120529	15	1374	27.2	0.092993826038068	0.0633603526256952
1	D	26	50	20120529	15	1376	27.24	0.0919129426123462	0.0625150771794648
1	D	26	50	20120529	15	1378	27.28	0.0908890519931881	0.0622378913212397
1	D	26	50	20120529	15	1380	27.32	0.0889862276450151	0.0614537099009038
1	D	26	50	20120529	15	1382	27.36	0.0865049899498315	0.0590559108059003
1	D	26	50	20120529	15	1384	27.4	0.0842664313019511	0.0574661933404366
1	D	26	50	20120529	15	1386	27.44	0.0826277820472294	0.0553105076073113
1	D	26	50	20120529	15	1388	27.48	0.080869490325131	0.0531514277616363
1	D	26	50	20120529	15	1390	27.52	0.078413072077967	0.0512080861949014
1	D	26	50	20120529	15	1392	27.56	0.0771197030644987	0.0492530066555987
1	D	26	50	20120529	15	1394	27.6	0.0773575030750117	0.0481869017616037
1	D	26	50	20120529	15	1396	27.64	0.0769463911924298	0.0454341350624445
1	D	26	50	20120529	15	1398	27.68	0.0770334360371939	0.0430209917502891
1	D	26	50	20120529	15	1400	27.72	0.0771640386596791	0.039486377083172
1	D	26	50	20120529	15	1402	27.76	0.0773608971875614	0.0373292771364843
1	D	26	50	20120529	15	1404	27.8	0.0774436286809602	0.0341482865706385
1	D	26	50	20120529	15	1406	27.84	0.078652569144755	0.0309833473287256
1	D	26	50	20120529	15	1408	27.88	0.0791915259333752	0.0287358791354023
1	D	26	50	20120529	15	1410	27.92	0.0806306296544461	0.0262754303795856
1	D	26	50	20120529	15	1412	27.96	0.0819453532927063	0.0244534283365022
1	D	26	50	20120529	15	1414	28	0.0841183631419707	0.0233140671799763
1	D	26	50	20120529	15	1416	28.04	0.0853550221915878	0.0221022982890569
1	D	26	50	20120529	15	1418	28.08	0.0880947781259732	0.0198897611707242
1	D	26	50	20120529	15	1420	28.12	0.0905864810015183	0.0172662535911659
1	D	26	50	20120529	15	1422	28.16	0.0928625870194797	0.0152584238859867
1	D	26	50	20120529	15	1424	28.2	0.0952651237299173	0.0132914649527601
1	D	26	50	20120529	15	1426	28.24	0.0973288855814883	0.0115137985048571
1	D	26	50	20120529	15	1428	28.28	0.0988008697678844	0.0112550681336209
1	D	26	50	20120529	15	1430	28.32	0.100915331175667	0.0110673312832159
1	D	26	50	20120529	15	1432	28.36	0.103761506680620	0.0099199091093845
1	D	26	50	20120529	15	1434	28.4	0.105888413167751	0.0103937413634576
1	D	26	50	20120529	15	1436	28.44	0.108575913911007	0.009724747637777
1	D	26	50	20120529	15	1438	28.48	0.111114002991398	0.0091054635188138
1	D	26	50	20120529	15	1440	28.52	0.113817908611977	0.008659208429207
1	D	26	50	20120529	15	1442	28.56	0.116652770408432	0.0084915534113876
1	D	26	50	20120529	15	1444	28.6	0.119235690058750	0.0081116956485342
1	D	26	50	20120529	15	1446	28.64	0.122213740978395	0.0074132155700782
1	D	26	50	20120529	15	1448	28.68	0.125122848986875	0.0078642789857971
1	D	26	50	20120529	15	1450	28.72	0.127604723078162	0.0076409039536202
1	D	26	50	20120529	15	1452	28.76	0.129940862461846	0.0074840676695531
1	D	26	50	20120529	15	1454	28.8	0.132668739002307	0.0077896792203819
1	D	26	50	20120529	15	1456	28.84	0.135578271274856	0.0082502178669687
1	D	26	50	20120529	15	1458	28.88	0.137798869410494	0.0086006599877247
1	D	26	50	20120529	15	1460	28.92	0.140046337603817	0.0088054381115564
1	D	26	50	20120529	15	1462	28.96	0.142480199144661	0.0098943825545837
1	D	26	50	20120529	15	1464	29	0.145178518621669	0.0101234851516881
1	D	26	50	20120529	15	1466	29.04	0.147105031047012	0.0103578910496514
1	D	26	50	20120529	15	1468	29.08	0.149254211397750	0.0104884229614585
1	D	26	50	20120529	15	1470	29.12	0.150772511078314	0.0111833675060086
1	D	26	50	20120529	15	1472	29.16	0.153001240941936	0.0109331224161467
1	D	26	50	20120529	15	1474	29.2	0.156318844537907	0.0119500833888492
1	D	26	50	20120529	15	1476	29.24	0.157968948922484	0.0120451185402406
1	D	26	50	20120529	15	1478	29.28	0.159251569912878	0.0125500634926859
1	D	26	50	20120529	15	1480	29.32	0.161380809852387	0.0152531912958059
1	D	26	50	20120529	15	1482	29.36	0.163315100452323	0.0169958559580401
1	D	26	50	20120529	15	1484	29.4	0.164796984133656	0.0186407984631144
1	D	26	50	20120529	15	1486	29.44	0.166342507425295	0.0211257838242383
1	D	26	50	20120529	15	1488	29.48	0.168137497989337	0.0233924146113318
1	D	26	50	20120529	15	1490	29.52	0.169601279737071	0.0259959110689825
1	D	26	50	20120529	15	1492	29.56	0.170720417639655	0.0279343028882492
1	D	26	50	20120529	15	1494	29.6	0.171769198417511	0.0299628508221171
1	D	26	50	20120529	15	1496	29.64	0.172372926187288	0.0286237319999061
1	D	26	50	20120529	15	1498	29.68	0.173022262344452	0.0287847402139822
1	D	26	50	20120529	15	1500	29.72	0.173704973941687	0.0293804776771319
1	D	26	50	20120529	15	1502	29.76	0.174730985881189	0.0286599358671028
1	D	26	50	20120529	15	1504	29.8	0.177090318367296	0.0300341271856608
1	D	26	50	20120529	15	1506	29.84	0.179068166744953	0.0314546339983864
1	D	26	50	20120529	15	1508	29.88	0.180914988236056	0.0322693624316696
1	D	26	50	20120529	15	1510	29.92	0.182475643612813	0.0334763229964769
1	D	26	50	20120529	15	1512	29.96	0.184291423116222	0.0351776926226898
1	D	26	50	20120529	15	1514	30	0.186340406436066	0.0371040636266763
1	D	26	50	20120529	15	1516	30.04	0.187330780193796	0.0382109685819458
1	D	26	50	20120529	15	1518	30.08	0.189025715148300	0.0382512736684734
1	D	26	50	20120529	15	1520	30.12	0.190022523577739	0.0379785425829698
1	D	26	50	20120529	15	1522	30.16	0.191458657450329	0.0373060840340613
1	D	26	50	20120529	15	1524	30.2	0.192063233748243	0.0372275951813496
1	D	26	50	20120529	15	1526	30.24	0.191901306295351	0.0359456105870584
1	D	26	50	20120529	15	1528	30.28	0.191186421339572	0.0348460595423133
1	D	26	50	20120529	15	1530	30.32	0.190562753158565	0.0330457656774124
1	D	26	50	20120529	15	1532	30.36	0.189675334148176	0.0308530275489529
1	D	26	50	20120529	15	1534	30.4	0.188355165787701	0.0279998516868652
1	D	26	50	20120529	15	1536	30.44	0.187654422967545	0.0256190231546101
1	D	26	50	20120529	15	1538	30.48	0.186366781519004	0.0220629831520229
1	D	26	50	20120529	15	1540	30.52	0.185622905185196	0.0195499256516859
1	D	26	50	20120529	15	1542	30.56	0.185233289348762	0.01715071234312
1	D	26	50	20120529	15	1544	30.6	0.183684018391183	0.0138011475206393
1	D	26	50	20120529	15	1546	30.64	0.182816398370667	0.009979235368326
1	D	26	50	20120529	15	1548	30.68	0.182114241336948	0.0071911133301075
1	D	26	50	20120529	15	1550	30.72	0.181045802990576	0.0041738886947845
1	D	26	50	20120529	15	1552	30.76	0.180485774419876	0.0015236524788973
1	D	26	50	20120529	15	1554	30.8	0.179797759521781	-0.00136912136293686
1	D	26	50	20120529	15	1556	30.84	0.178948524277576	-0.00501708524707827
1	D	26	50	20120529	15	1558	30.88	0.178583657178484	-0.00681596489841686
1	D	26	50	20120529	15	1560	30.92	0.177516633045673	-0.0104073602400633
1	D	26	50	20120529	15	1562	30.96	0.176899328825698	-0.0135858052214968
1	D	26	50	20120529	15	1564	31	0.176429809922990	-0.0165811095466031
1	D	26	50	20120529	15	1566	31.04	0.176224041849664	-0.0194229717001918
1	D	26	50	20120529	15	1568	31.08	0.175866245818384	-0.0226233369918421
1	D	26	50	20120529	15	1570	31.12	0.175012060826711	-0.025890170320924
1	D	26	50	20120529	15	1572	31.16	0.174367179442269	-0.0291188198838217
1	D	26	50	20120529	15	1574	31.2	0.173770381318947	-0.0323785821450917
1	D	26	50	20120529	15	1576	31.24	0.172792452640566	-0.0351129640679401
1	D	26	50	20120529	15	1578	31.28	0.172769118116787	-0.0378940150383468
1	D	26	50	20120529	15	1580	31.32	0.172280295198953	-0.0414813798713405
1	D	26	50	20120529	15	1582	31.36	0.172313599928347	-0.0425610612155343
1	D	26	50	20120529	15	1584	31.4	0.173076497434569	-0.044250410026467
1	D	26	50	20120529	15	1586	31.44	0.174159643601990	-0.0454639466843394
1	D	26	50	20120529	15	1588	31.48	0.175813919916576	-0.0485190015324559
1	D	26	50	20120529	15	1590	31.52	0.177027456574449	-0.0507193764141522
1	D	26	50	20120529	15	1592	31.56	0.178070509787377	-0.0523435299798595
1	D	26	50	20120529	15	1594	31.6	0.180103512493966	-0.055014201581723
1	D	26	50	20120529	15	1596	31.64	0.182155324240935	-0.0568005654430346
1	D	26	50	20120529	15	1598	31.68	0.183984750905221	-0.05894083624833
1	D	26	50	20120529	15	1600	31.72	0.185825915542075	-0.0615304027023914
1	D	26	50	20120529	15	1602	31.76	0.187692323891017	-0.0635177263109162
1	D	26	50	20120529	15	1604	31.8	0.189931943199069	-0.0650469861465883
1	D	26	50	20120529	15	1606	31.84	0.192187118856307	-0.0664093687819005
1	D	26	50	20120529	15	1608	31.88	0.195043618120266	-0.0674872116484631
1	D	26	50	20120529	15	1610	31.92	0.197181201919793	-0.0681921971093061
1	D	26	50	20120529	15	1612	31.96	0.200124109632414	-0.068790480156868
1	D	26	50	20120529	15	1614	32	0.203077128972005	-0.0699782781279052
1	D	26	50	20120529	15	1616	32.04	0.204548618183654	-0.0701713182791691
1	D	26	50	20120529	15	1618	32.08	0.205627663131745	-0.0707143762871204
1	D	26	50	20120529	15	1620	32.12	0.206246381565283	-0.0724885072011174
1	D	26	50	20120529	15	1622	32.16	0.207887576404417	-0.0739911091111389
1	D	26	50	20120529	15	1624	32.2	0.208901567528638	-0.0763019340720565
1	D	26	50	20120529	15	1626	32.24	0.209275061330461	-0.0776339818264557
1	D	26	50	20120529	15	1628	32.28	0.209077778538510	-0.0800671362605186
1	D	26	50	20120529	15	1630	32.32	0.208159034697714	-0.0818810772862965
1	D	26	50	20120529	15	1632	32.36	0.207042300958186	-0.0839792752381113
1	D	26	50	20120529	15	1634	32.4	0.206573630583616	-0.0861761145859017
1	D	26	50	20120529	15	1636	32.44	0.205587075202505	-0.0875798629679132
1	D	26	50	20120529	15	1638	32.48	0.204045794551552	-0.0882613017729427
1	D	26	50	20120529	15	1640	32.52	0.202487401916495	-0.0880024299803503
1	D	26	50	20120529	15	1642	32.56	0.201062157488336	-0.0873756505295066
1	D	26	50	20120529	15	1644	32.6	0.199031558944802	-0.087856271008679
1	D	26	50	20120529	15	1646	32.64	0.198023861070933	-0.0881215067623021
1	D	26	50	20120529	15	1648	32.68	0.196273983919531	-0.0880399773504313
1	D	26	50	20120529	15	1650	32.72	0.193274366243059	-0.0897837733835155
1	D	26	50	20120529	15	1652	32.76	0.192793392210496	-0.0909195282954573
1	D	26	50	20120529	15	1654	32.8	0.191199997789771	-0.0930984071310055
1	D	26	50	20120529	15	1656	32.84	0.189729286395581	-0.0951079338924596
1	D	26	50	20120529	15	1658	32.88	0.188182136758345	-0.0974640136873731
1	D	26	50	20120529	15	1660	32.92	0.186532880901905	-0.100691531879421
1	D	26	50	20120529	15	1662	32.96	0.185449805445162	-0.102539696873408
1	D	26	50	20120529	15	1664	33	0.183742001147240	-0.105689999004951
1	D	26	50	20120529	15	1666	33.04	0.182414832429631	-0.108127325369023
1	D	26	50	20120529	15	1668	33.08	0.181188355717663	-0.110751045080615
1	D	26	50	20120529	15	1670	33.12	0.179876814059918	-0.112534934068193
1	D	26	50	20120529	15	1672	33.16	0.178127997568687	-0.115600383385993
1	D	26	50	20120529	15	1674	33.2	0.176118895071302	-0.119252802042855
1	D	26	50	20120529	15	1676	33.24	0.175445729415612	-0.121548070654587
1	D	26	50	20120529	15	1678	33.28	0.173595938076028	-0.124317100809713
1	D	26	50	20120529	15	1680	33.32	0.172546733034104	-0.126702737668081
1	D	26	50	20120529	15	1682	33.36	0.170557641658626	-0.129353680990749
1	D	26	50	20120529	15	1684	33.4	0.169334346927173	-0.132013816701573
1	D	26	50	20120529	15	1686	33.44	0.167505344526956	-0.13511843973505
1	D	26	50	20120529	15	1688	33.48	0.167131497171743	-0.137162473307426
1	D	26	50	20120529	15	1690	33.52	0.166371852356714	-0.139777566316289
1	D	26	50	20120529	15	1692	33.56	0.165565043519380	-0.142964496579096
1	D	26	50	20120529	15	1694	33.6	0.165631016582065	-0.144594165577697
1	D	26	50	20120529	15	1696	33.64	0.166809622164947	-0.144763305519757
1	D	26	50	20120529	15	1698	33.68	0.167730345904730	-0.146043098083026
1	D	26	50	20120529	15	1700	33.72	0.168510850369803	-0.148180116197128
1	D	26	50	20120529	15	1702	33.76	0.169503345447877	-0.150269192471466
1	D	26	50	20120529	15	1704	33.8	0.171066546409046	-0.152836909325989
1	D	26	50	20120529	15	1706	33.84	0.171516902717984	-0.155373372060783
1	D	26	50	20120529	15	1708	33.88	0.171483173724521	-0.157303561441388
1	D	26	50	20120529	15	1710	33.92	0.172389189643255	-0.160066015503449
1	D	26	50	20120529	15	1712	33.96	0.172995392286767	-0.162620580171842
1	D	26	50	20120529	15	1714	34	0.174486256224220	-0.164716161828566
1	D	26	50	20120529	15	1716	34.04	0.175928824768519	-0.166680433756025
1	D	26	50	20120529	15	1718	34.08	0.177282509990423	-0.167740811085092
1	D	26	50	20120529	15	1720	34.12	0.178099359744049	-0.16965056507972
1	D	26	50	20120529	15	1722	34.16	0.178190152254754	-0.170602047964485
1	D	26	50	20120529	15	1724	34.2	0.177928452035037	-0.171580754460325
1	D	26	50	20120529	15	1726	34.24	0.176624426922376	-0.173029029356348
1	D	26	50	20120529	15	1728	34.28	0.176400429636231	-0.173988417694927
1	D	26	50	20120529	15	1730	34.32	0.176180505285147	-0.175365168740032
1	D	26	50	20120529	15	1732	34.36	0.174402881263651	-0.17640457328197
1	D	26	50	20120529	15	1734	34.4	0.172910072782549	-0.176577920509378
1	D	26	50	20120529	15	1736	34.44	0.170332774631141	-0.178145470177251
1	D	26	50	20120529	15	1738	34.48	0.168432631631882	-0.179337092181761
1	D	26	50	20120529	15	1740	34.52	0.165949815674363	-0.180240231590109
1	D	26	50	20120529	15	1742	34.56	0.163521724124853	-0.180811460732223
1	D	26	50	20120529	15	1744	34.6	0.160497195076481	-0.182157318282059
1	D	26	50	20120529	15	1746	34.64	0.157709511444466	-0.1839479813526
1	D	26	50	20120529	15	1748	34.68	0.155924066821970	-0.185171983190834
1	D	26	50	20120529	15	1750	34.72	0.156438981980030	-0.18483384472807
1	D	26	50	20120529	15	1752	34.76	0.155054891166536	-0.185747002425295
1	D	26	50	20120529	15	1754	34.8	0.152660981158829	-0.186651745551823
1	D	26	50	20120529	15	1756	34.84	0.151501467459039	-0.187459120074582
1	D	26	50	20120529	15	1758	34.88	0.149927589185474	-0.188515396184318
1	D	26	50	20120529	15	1760	34.92	0.147669372969077	-0.190294194003071
1	D	26	50	20120529	15	1762	34.96	0.145210621269535	-0.191383986974236
1	D	26	50	20120529	15	1764	35	0.142406801460774	-0.192745308949376
1	D	26	50	20120529	15	1766	35.04	0.142588315771505	-0.192282366139733
1	D	26	50	20120529	15	1768	35.08	0.141136484128372	-0.193150127581605
1	D	26	50	20120529	15	1770	35.12	0.141546747482817	-0.19389527670762
1	D	26	50	20120529	15	1772	35.16	0.141907937626647	-0.194862033098858
1	D	26	50	20120529	15	1774	35.2	0.142339626316561	-0.196093459558294
1	D	26	50	20120529	15	1776	35.24	0.141662288730863	-0.197530229826987
1	D	26	50	20120529	15	1778	35.28	0.141329594990314	-0.199217740160289
1	D	26	50	20120529	15	1780	35.32	0.141879229091331	-0.200017265797777
1	D	26	50	20120529	15	1782	35.36	0.142747273375915	-0.200744454411549
1	D	26	50	20120529	15	1784	35.4	0.143712827685626	-0.202154778886626
1	D	26	50	20120529	15	1786	35.44	0.145100878297095	-0.204662886639494
1	D	26	50	20120529	15	1788	35.48	0.146239390925483	-0.205019197746534
1	D	26	50	20120529	15	1790	35.52	0.147218309553358	-0.205123566707437
1	D	26	50	20120529	15	1792	35.56	0.148568742084068	-0.205294827969841
1	D	26	50	20120529	15	1794	35.6	0.150484223643624	-0.205667543954204
1	D	26	50	20120529	15	1796	35.64	0.152683608575827	-0.20568423167424
1	D	26	50	20120529	15	1798	35.68	0.154300761784401	-0.206042734812302
1	D	26	50	20120529	15	1800	35.72	0.155861063607767	-0.206544356362875
1	D	26	50	20120529	15	1802	35.76	0.156441668985799	-0.20836932825444
1	D	26	50	20120529	15	1804	35.8	0.156259447568287	-0.209120063524026
1	D	26	50	20120529	15	1806	35.84	0.155469680004380	-0.210607038374183
1	D	26	50	20120529	15	1808	35.88	0.154418353642112	-0.212823676711846
1	D	26	50	20120529	15	1810	35.92	0.153846021413419	-0.215211859154626
1	D	26	50	20120529	15	1812	35.96	0.153012059675688	-0.217713178682395
1	D	26	50	20120529	15	1814	36	0.151381542148950	-0.219438448517812
1	D	26	50	20120529	15	1816	36.04	0.149948024571450	-0.220570738606526
1	D	26	50	20120529	15	1818	36.08	0.148528436997540	-0.221277562545
1	D	26	50	20120529	15	1820	36.12	0.146192651167247	-0.222699766414001
1	D	26	50	20120529	15	1822	36.16	0.144674068643971	-0.222729182056098
1	D	26	50	20120529	15	1824	36.2	0.141728756768294	-0.223772376690383
1	D	26	50	20120529	15	1826	36.24	0.139965868852118	-0.224955437045986
1	D	26	50	20120529	15	1828	36.28	0.138656236382682	-0.225214308838578
1	D	26	50	20120529	15	1830	36.32	0.137126269440229	-0.225757154714495
1	D	26	50	20120529	15	1832	36.36	0.135531743648653	-0.225391580508622
1	D	26	50	20120529	15	1834	36.4	0.133682093730426	-0.224414217515666
1	D	26	50	20120529	15	1836	36.44	0.132698296065761	-0.222551203279273
1	D	26	50	20120529	15	1838	36.48	0.131479173264317	-0.221221913241321
1	D	26	50	20120529	15	1840	36.52	0.129439735886019	-0.218952241895068
1	D	26	50	20120529	15	1842	36.56	0.127069796798194	-0.216751442749303
1	D	26	50	20120529	15	1844	36.6	0.126376337177884	-0.215589454175779
1	D	26	50	20120529	15	1846	36.64	0.125258896331575	-0.213359451519951
1	D	26	50	20120529	15	1848	36.68	0.123849420384636	-0.212192230356247
1	D	26	50	20120529	15	1850	36.72	0.122420004026468	-0.210236019446094
1	D	26	50	20120529	15	1852	36.76	0.120813245287577	-0.208823432229318
1	D	26	50	20120529	15	1854	36.8	0.119234487977222	-0.208613209383271
1	D	26	50	20120529	15	1856	36.84	0.118126734493815	-0.208640503705025
1	D	26	50	20120529	15	1858	36.88	0.116581211202176	-0.209749035005891
1	D	26	50	20120529	15	1860	36.92	0.116452729900034	-0.211221019192287
1	D	26	50	20120529	15	1862	36.96	0.117098884076683	-0.212814979298438
1	D	26	50	20120529	15	1864	37	0.116852669495473	-0.214910985219231
1	D	26	50	20120529	15	1866	37.04	0.117115925350109	-0.217050478207067
1	D	26	50	20120529	15	1868	37.08	0.117539977286787	-0.220976547188249
1	D	26	50	20120529	15	1870	37.12	0.117857680363574	-0.222549647644355
1	D	26	50	20120529	15	1872	37.16	0.117742987643665	-0.225789752337108
1	D	26	50	20120529	15	1874	37.2	0.117771484046947	-0.228398764227652
1	D	26	50	20120529	15	1876	37.24	0.117703531085275	-0.231668496694536
1	D	26	50	20120529	15	1878	37.28	0.117606798877609	-0.23436172500272
1	D	26	50	20120529	15	1880	37.32	0.117872176052588	-0.236835679498057
1	D	26	50	20120529	15	1882	37.36	0.117952008408184	-0.239270318856361
1	D	26	50	20120529	15	1884	37.4	0.117544219927474	-0.241983275443739
1	D	26	50	20120529	15	1886	37.44	0.117566918055150	-0.245102959851656
1	D	26	50	20120529	15	1888	37.48	0.116777857598024	-0.247132285602983
1	D	26	50	20120529	15	1890	37.52	0.115574220435088	-0.248729074136259
1	D	26	50	20120529	15	1892	37.56	0.114471628831184	-0.249794896187541
1	D	26	50	20120529	15	1894	37.6	0.113765794842204	-0.250219301677609
1	D	26	50	20120529	15	1896	37.64	0.112131671070881	-0.25030910423882
1	D	26	50	20120529	15	1898	37.68	0.110766742851157	-0.250320630079353
1	D	26	50	20120529	15	1900	37.72	0.109289455363902	-0.251090810785422
1	D	26	50	20120529	15	1902	37.76	0.109465878505808	-0.251337237498665
1	D	26	50	20120529	15	1904	37.8	0.109586369501322	-0.250376703647101
1	D	26	50	20120529	15	1906	37.84	0.109088919880758	-0.249373672677988
1	D	26	50	20120529	15	1908	37.88	0.108513759224940	-0.249253040261118
1	D	26	50	20120529	15	1910	37.92	0.106094039819720	-0.248973025975768
1	D	26	50	20120529	15	1912	37.96	0.104886160016097	-0.248195349937819
1	D	26	50	20120529	15	1914	38	0.104117817787660	-0.247180368864104
1	D	26	50	20120529	15	1916	38.04	0.102809882374499	-0.246002116834613
1	D	26	50	20120529	15	1918	38.08	0.101569829212332	-0.244225652468238
1	D	26	50	20120529	15	1920	38.12	0.099785728092721	-0.242807974082637
1	D	26	50	20120529	15	1922	38.16	0.0981351287333972	-0.241828136215947
1	D	26	50	20120529	15	1924	38.2	0.0963534317768415	-0.241330120909957
1	D	26	50	20120529	15	1926	38.24	0.0956121010274455	-0.241579305339647
1	D	26	50	20120529	15	1928	38.28	0.095002080007316	-0.242639046272611
1	D	26	50	20120529	15	1930	38.32	0.0941450665885177	-0.242878048364652
1	D	26	50	20120529	15	1932	38.36	0.0935144687610556	-0.242265552470789
1	D	26	50	20120529	15	1934	38.4	0.0921572480052461	-0.241133757356821
1	D	26	50	20120529	15	1936	38.44	0.0905818140967625	-0.240252702307463
1	D	26	50	20120529	15	1938	38.48	0.090263262491838	-0.240329423393222
1	D	26	50	20120529	15	1940	38.52	0.0904348065969538	-0.240558101726258
1	D	26	50	20120529	15	1942	38.56	0.0902243009081946	-0.23987058180291
1	D	26	50	20120529	15	1944	38.6	0.0910573434071105	-0.239624437932379
1	D	26	50	20120529	15	1946	38.64	0.0903756217593685	-0.23819615294506
1	D	26	50	20120529	15	1948	38.68	0.0899070928061543	-0.235912622305896
1	D	26	50	20120529	15	1950	38.72	0.0885877729738164	-0.234314419559058
1	D	26	50	20120529	15	1952	38.76	0.0876877674627222	-0.234057598376131
1	D	26	50	20120529	15	1954	38.8	0.0855006154778341	-0.234163027997206
1	D	26	50	20120529	15	1956	38.84	0.0841948013850169	-0.234570816477917
1	D	26	50	20120529	15	1958	38.88	0.08367224947372	-0.236072004174376
1	D	26	50	20120529	15	1960	38.92	0.0832493996185705	-0.237012456193354
1	D	26	50	20120529	15	1962	38.96	0.0836376012414419	-0.237782495478066
1	D	26	50	20120529	15	1964	39	0.0839508495455075	-0.238245650419743
1	D	26	50	20120529	15	1966	39.04	0.0846317933757902	-0.239068015606263
1	D	26	50	20120529	15	1968	39.08	0.0854025397672835	-0.239315502979678
1	D	26	50	20120529	15	1970	39.12	0.0861570227028096	-0.239862096521536
1	D	26	50	20120529	15	1972	39.16	0.0860361074432267	-0.240012710265928
1	D	26	50	20120529	15	1974	39.2	0.0867368502633825	-0.241191457270166
1	D	26	50	20120529	15	1976	39.24	0.0884791613722262	-0.243944931076107
1	D	26	50	20120529	15	1978	39.28	0.0898283211107301	-0.246377378403388
1	D	26	50	20120529	15	1980	39.32	0.0916526566061914	-0.249389653291243
1	D	26	50	20120529	15	1982	39.36	0.0929714107531043	-0.251575320351891
1	D	26	50	20120529	15	1984	39.4	0.0937025591648512	-0.253423697477912
1	D	26	50	20120529	15	1986	39.44	0.093974795275608	-0.256381525143616
1	D	26	50	20120529	15	1988	39.48	0.0952122321426845	-0.258579213019544
1	D	26	50	20120529	15	1990	39.52	0.096340067458677	-0.261582295519243
1	D	26	50	20120529	15	1992	39.56	0.0977981216414837	-0.264323041403122
1	D	26	50	20120529	15	1994	39.6	0.098371585241026	-0.267900294609145
1	D	26	50	20120529	15	1996	39.64	0.0981488466049522	-0.269777663113195
