# Supplementary material for: How Do Ants Make Sense of Gravity? A Boltzmann Walker Analysis of Lasius niger Trajectories on Various Inclines
Source: PLoS One. 2013 Oct 29;8(10):e76531. doi: 10.1371/journal.pone.0076531 (PMC3812222; doi:10.1371/journal.pone.0076531)
Supplement: Dataset S1 — Trajectories for . (ZIP) [file pone.0076531.s005.zip › Incline1/1-D-26-50-20120529-16.txt]

Pente	Colonie	Temperature	Humidite	Date	Indiv	Frame	Time	X	Y
1	D	26	50	20120529	16	12	0	0	0
1	D	26	50	20120529	16	14	0.04	0.001257447988984	0.000100197030894131
1	D	26	50	20120529	16	16	0.08	0.0017225828296486	7.615540033379e-05
1	D	26	50	20120529	16	18	0.12	0.0025534332975428	-0.000204000306372319
1	D	26	50	20120529	16	20	0.16	0.0029059260279642	-0.00093946206948445
1	D	26	50	20120529	16	22	0.2	0.0041170585227806	-0.00233062395079086
1	D	26	50	20120529	16	24	0.24	0.005276996486639	-0.00363665017564242
1	D	26	50	20120529	16	26	0.28	0.0062746534442151	-0.00506366237075499
1	D	26	50	20120529	16	28	0.32	0.0067982660156837	-0.00607602714937977
1	D	26	50	20120529	16	30	0.36	0.0080651185248575	-0.00744130892249476
1	D	26	50	20120529	16	32	0.4	0.0084059439933894	-0.00767620979520493
1	D	26	50	20120529	16	34	0.44	0.0087481129648056	-0.00847545258998008
1	D	26	50	20120529	16	36	0.48	0.0093657000274939	-0.0101599223641227
1	D	26	50	20120529	16	38	0.52	0.008965831142733	-0.0130478171691667
1	D	26	50	20120529	16	40	0.56	0.0090956559477588	-0.0149893909689487
1	D	26	50	20120529	16	42	0.6	0.0092420270514644	-0.0142370293537662
1	D	26	50	20120529	16	44	0.64	0.0092376429894211	-0.0163922908228228
1	D	26	50	20120529	16	46	0.68	0.0088777963484752	-0.0173957460560046
1	D	26	50	20120529	16	48	0.72	0.0088563639419375	-0.0184868896011214
1	D	26	50	20120529	16	50	0.76	0.0079669367482898	-0.0202732110360261
1	D	26	50	20120529	16	52	0.8	0.0077195837251629	-0.0205928303721902
1	D	26	50	20120529	16	54	0.84	0.0066786164772391	-0.0226664563633588
1	D	26	50	20120529	16	56	0.88	0.0060605839372787	-0.0230961156568112
1	D	26	50	20120529	16	58	0.92	0.0054608654629509	-0.0240526402129257
1	D	26	50	20120529	16	60	0.96	0.0046048419936465	-0.0250003047210719
1	D	26	50	20120529	16	62	1	0.0037671467321104	-0.0252540712027041
1	D	26	50	20120529	16	64	1.04	0.0019248224401357	-0.0276585453857221
1	D	26	50	20120529	16	66	1.08	0.000193436131061400	-0.0286896131387093
1	D	26	50	20120529	16	68	1.12	0.000569829070686999	-0.0287172610138537
1	D	26	50	20120529	16	70	1.16	-0.0024786001868898	-0.0309970652002807
1	D	26	50	20120529	16	72	1.2	-0.0030998995601793	-0.0315572705476757
1	D	26	50	20120529	16	74	1.24	-0.0044107906796854	-0.0341628741835344
1	D	26	50	20120529	16	76	1.28	-0.0050976034962519	-0.0358800830016459
1	D	26	50	20120529	16	78	1.32	-0.0051174024861252	-0.0359523493146832
1	D	26	50	20120529	16	80	1.36	-0.0052751580090079	-0.0359876339430644
1	D	26	50	20120529	16	82	1.4	-0.007548152757132	-0.0365430663196864
1	D	26	50	20120529	16	84	1.44	-0.0099035254452644	-0.0366318789314035
1	D	26	50	20120529	16	86	1.48	-0.0104860400116059	-0.0356740320856082
1	D	26	50	20120529	16	88	1.52	-0.0124936575847507	-0.0349837544458139
1	D	26	50	20120529	16	90	1.56	-0.0152786683531321	-0.0345152254925997
1	D	26	50	20120529	16	92	1.6	-0.0169182368466693	-0.0335445800140649
1	D	26	50	20120529	16	94	1.64	-0.0180253539339731	-0.0328150579479147
1	D	26	50	20120529	16	96	1.68	-0.0223587164211186	-0.0314460285088594
1	D	26	50	20120529	16	98	1.72	-0.0218797222875429	-0.0319541554418201
1	D	26	50	20120529	16	100	1.76	-0.0262924221555375	-0.0299040407511259
1	D	26	50	20120529	16	102	1.8	-0.0281361323768033	-0.0292774027216384
1	D	26	50	20120529	16	104	1.84	-0.0296297540307037	-0.0281405871495248
1	D	26	50	20120529	16	106	1.88	-0.030333183856628	-0.0269066858163543
1	D	26	50	20120529	16	108	1.92	-0.0301687108193240	-0.0256261154356254
1	D	26	50	20120529	16	110	1.96	-0.0311879557469298	-0.0240100723846983
1	D	26	50	20120529	16	112	2	-0.0324000004094938	-0.0220342109770965
1	D	26	50	20120529	16	114	2.04	-0.0337881217316411	-0.0203353869352958
1	D	26	50	20120529	16	116	2.08	-0.0357672216883007	-0.0190336952750129
1	D	26	50	20120529	16	118	2.12	-0.0376551614387297	-0.0172279213325578
1	D	26	50	20120529	16	120	2.16	-0.0386475787350572	-0.01531994217595
1	D	26	50	20120529	16	122	2.2	-0.0397180959753668	-0.0139544199865294
1	D	26	50	20120529	16	124	2.24	-0.0410874223992702	-0.0120382171780563
1	D	26	50	20120529	16	126	2.28	-0.0416463125280522	-0.0106821348641646
1	D	26	50	20120529	16	128	2.32	-0.0411247859215881	-0.00938286150907334
1	D	26	50	20120529	16	130	2.36	-0.0405906091748085	-0.00836465602843596
1	D	26	50	20120529	16	132	2.4	-0.0395513319120918	-0.00749983615077356
1	D	26	50	20120529	16	134	2.44	-0.039152431763621	-0.00522516555957799
1	D	26	50	20120529	16	136	2.48	-0.0384485776736279	-0.00394544370698658
1	D	26	50	20120529	16	138	2.52	-0.0379519058705225	-0.00225786266300676
1	D	26	50	20120529	16	140	2.56	-0.0373315328071163	0.000366309596925881
1	D	26	50	20120529	16	142	2.6	-0.036270250381369	0.00260124785808658
1	D	26	50	20120529	16	144	2.64	-0.0349299719040368	0.00363223782932781
1	D	26	50	20120529	16	146	2.68	-0.033585090161559	0.00466613400943972
1	D	26	50	20120529	16	148	2.72	-0.0322551213010965	0.00606865202565199
1	D	26	50	20120529	16	150	2.76	-0.0315362977605457	0.00700328455582093
1	D	26	50	20120529	16	152	2.8	-0.0298474580664954	0.00927944714232481
1	D	26	50	20120529	16	154	2.84	-0.0280799810273093	0.0107220793262338
1	D	26	50	20120529	16	156	2.88	-0.0267550891935357	0.0114800129428520
1	D	26	50	20120529	16	158	2.92	-0.0256060477451753	0.0121084823789028
1	D	26	50	20120529	16	160	2.96	-0.023770363185876	0.0121833296316914
1	D	26	50	20120529	16	162	3	-0.0226080917696397	0.0121923098878125
1	D	26	50	20120529	16	164	3.04	-0.0207921213473998	0.0135256092212144
1	D	26	50	20120529	16	166	3.08	-0.019245183842198	0.0142868096711617
1	D	26	50	20120529	16	168	3.12	-0.0160842821800057	0.0154418049586196
1	D	26	50	20120529	16	170	3.16	-0.0133007492647971	0.0163241964397945
1	D	26	50	20120529	16	172	3.2	-0.0113310043308526	0.0167252391218123
1	D	26	50	20120529	16	174	3.24	-0.0093597674015998	0.0171129104145978
1	D	26	50	20120529	16	176	3.28	-0.0089504515702421	0.0173845384135228
1	D	26	50	20120529	16	178	3.32	-0.0084360172447933	0.0183882623472815
1	D	26	50	20120529	16	180	3.36	-0.0071622987287741	0.0193125145499026
1	D	26	50	20120529	16	182	3.4	-0.0062351756726214	0.0199079338150007
1	D	26	50	20120529	16	184	3.44	-0.0047773689771882	0.0197229193257033
1	D	26	50	20120529	16	186	3.48	-0.0029922071974046	0.0205829025929823
1	D	26	50	20120529	16	188	3.52	-0.0006830792927618	0.0198574110354849
1	D	26	50	20120529	16	190	3.56	0.000218184868402898	0.0203521170817387
1	D	26	50	20120529	16	192	3.6	0.0022565410804327	0.020136823572964
1	D	26	50	20120529	16	194	3.64	0.0045674006895827	0.0189256564299154
1	D	26	50	20120529	16	196	3.68	0.0054111841405048	0.0184347192628054
1	D	26	50	20120529	16	198	3.72	0.0071919901425162	0.017709340842393
1	D	26	50	20120529	16	200	3.76	0.0092190107257368	0.0165441420040826
1	D	26	50	20120529	16	202	3.8	0.0098859962681588	0.0154527509715924
1	D	26	50	20120529	16	204	3.84	0.010980731915724	0.0147001135847652
1	D	26	50	20120529	16	206	3.88	0.0126919303261955	0.0130616057513998
1	D	26	50	20120529	16	208	3.92	0.014796492239041	0.0118645446815291
1	D	26	50	20120529	16	210	3.96	0.015310205315573	0.0104279158341924
1	D	26	50	20120529	16	212	4	0.0159323885723391	0.00854057712452731
1	D	26	50	20120529	16	214	4.04	0.0166131909812655	0.00699328606593495
1	D	26	50	20120529	16	216	4.08	0.0171068222252118	0.00615317249920721
1	D	26	50	20120529	16	218	4.12	0.0173101861354811	0.00665550115656214
1	D	26	50	20120529	16	220	4.16	0.0169147720234415	0.00669509913630859
1	D	26	50	20120529	16	222	4.2	0.0167281665438864	0.00754596072611031
1	D	26	50	20120529	16	224	4.24	0.0172424453058434	0.00780497394005901
1	D	26	50	20120529	16	226	4.28	0.0178343643923746	0.00825405745679061
1	D	26	50	20120529	16	228	4.32	0.0189228845713332	0.00848584705966351
1	D	26	50	20120529	16	230	4.36	0.0194687710064092	0.00892962727553621
1	D	26	50	20120529	16	232	4.4	0.0221267853968895	0.0100864539695574
1	D	26	50	20120529	16	234	4.44	0.0242372870066969	0.0107936314614220
1	D	26	50	20120529	16	236	4.48	0.0256572988446758	0.0105604276449867
1	D	26	50	20120529	16	238	4.52	0.0277571231420873	0.0111983793829732
1	D	26	50	20120529	16	240	4.56	0.0286524617484258	0.0115287396711436
1	D	26	50	20120529	16	242	4.6	0.0289176975020488	0.0119529330291774
1	D	26	50	20120529	16	244	4.64	0.0294858578007322	0.0121970970007211
1	D	26	50	20120529	16	246	4.68	0.032278293190316	0.012692849565011
1	D	26	50	20120529	16	248	4.72	0.0332985775648901	0.0124891321013511
1	D	26	50	20120529	16	250	4.76	0.0347511870254816	0.0137146188638256
1	D	26	50	20120529	16	252	4.8	0.0357406415443959	0.0146361911317460
1	D	26	50	20120529	16	254	4.84	0.0370589714272401	0.0154875476962946
1	D	26	50	20120529	16	256	4.88	0.0377198334249371	0.0156613545431102
1	D	26	50	20120529	16	258	4.92	0.0374274447709164	0.0164051601662404
1	D	26	50	20120529	16	260	4.96	0.0375950290780577	0.0169083373517327
1	D	26	50	20120529	16	262	5	0.0381073986517054	0.0169244593863438
1	D	26	50	20120529	16	264	5.04	0.0388929942856037	0.0169620774671029
1	D	26	50	20120529	16	266	5.08	0.0392411029539818	0.0161293178108995
1	D	26	50	20120529	16	268	5.12	0.0392771653998223	0.016154632233666
1	D	26	50	20120529	16	270	5.16	0.0400730847927259	0.0149552377114173
1	D	26	50	20120529	16	272	5.2	0.0407674636518511	0.0138498883910665
1	D	26	50	20120529	16	274	5.24	0.0423369578633728	0.012064726611283
1	D	26	50	20120529	16	276	5.28	0.0440753798849199	0.0105722363282325
1	D	26	50	20120529	16	278	5.32	0.0446438937369939	0.00975750789494941
1	D	26	50	20120529	16	280	5.36	0.0455105945186942	0.00870370665894711
1	D	26	50	20120529	16	282	5.4	0.0454576322207834	0.00836295190109331
1	D	26	50	20120529	16	284	5.44	0.0454957452762893	0.00734266752651922
1	D	26	50	20120529	16	286	5.48	0.0460196406904704	0.00621249875814876
1	D	26	50	20120529	16	288	5.52	0.0470045697259852	0.00613294924526528
1	D	26	50	20120529	16	290	5.56	0.0478446125820348	0.00538200184364517
1	D	26	50	20120529	16	292	5.6	0.0481324757526558	0.00574609112527812
1	D	26	50	20120529	16	294	5.64	0.0483723970835124	0.00540887190133025
1	D	26	50	20120529	16	296	5.68	0.049516920119541	0.0055303528463381
1	D	26	50	20120529	16	298	5.72	0.051494839207876	0.00463133728473752
1	D	26	50	20120529	16	300	5.76	0.051280939406567	0.00464130749035225
1	D	26	50	20120529	16	302	5.8	0.0529980068033223	0.00350010785619529
1	D	26	50	20120529	16	304	5.84	0.0533163462762125	0.00277447487734165
1	D	26	50	20120529	16	306	5.88	0.0535813698978013	0.00174054334189068
1	D	26	50	20120529	16	308	5.92	0.0535881581229006	0.00207712616973547
1	D	26	50	20120529	16	310	5.96	0.053814220160846	0.00108767165082114
1	D	26	50	20120529	16	312	6	0.0533264579031835	-0.000251447171389939
1	D	26	50	20120529	16	314	6.04	0.0533459033396661	-0.00131571358775382
1	D	26	50	20120529	16	316	6.08	0.0532453527553814	-0.00307089404001507
1	D	26	50	20120529	16	318	6.12	0.0530793947938369	-0.00520487159495795
1	D	26	50	20120529	16	320	6.16	0.0534147048294756	-0.00583645937191377
1	D	26	50	20120529	16	322	6.2	0.0530362612801845	-0.00810061528527309
1	D	26	50	20120529	16	324	6.24	0.0532919510922616	-0.0102620992940041
1	D	26	50	20120529	16	326	6.28	0.0531754906054002	-0.0113352752558110
1	D	26	50	20120529	16	328	6.32	0.0528024917783243	-0.0128611409789334
1	D	26	50	20120529	16	330	6.36	0.0520634944813062	-0.0138333420923868
1	D	26	50	20120529	16	332	6.4	0.0512339875162963	-0.0143910372107086
1	D	26	50	20120529	16	334	6.44	0.0505188904284823	-0.0151407825308007
1	D	26	50	20120529	16	336	6.48	0.0506261585271883	-0.015632009611691
1	D	26	50	20120529	16	338	6.52	0.0498352595924312	-0.0162871440444604
1	D	26	50	20120529	16	340	6.56	0.0494515127422812	-0.0169217723805753
1	D	26	50	20120529	16	342	6.6	0.0490959087420225	-0.0176172118998723
1	D	26	50	20120529	16	344	6.64	0.0482190963333512	-0.0177252578160376
1	D	26	50	20120529	16	346	6.68	0.0467293637667474	-0.0184873775048004
1	D	26	50	20120529	16	348	6.72	0.0460126403333367	-0.0182688815094138
1	D	26	50	20120529	16	350	6.76	0.044778031893385	-0.019015727691703
1	D	26	50	20120529	16	352	6.8	0.0442021641307866	-0.0194641748123315
1	D	26	50	20120529	16	354	6.84	0.0426670353088306	-0.0202888027405513
1	D	26	50	20120529	16	356	6.88	0.0409419776054479	-0.0207328657991364
1	D	26	50	20120529	16	358	6.92	0.0395096621094765	-0.0215021979770674
1	D	26	50	20120529	16	360	6.96	0.0378456984319883	-0.0219099157470995
1	D	26	50	20120529	16	362	7	0.0360778607683438	-0.0223482512407571
1	D	26	50	20120529	16	364	7.04	0.0346147154167126	-0.0226248714135573
1	D	26	50	20120529	16	366	7.08	0.0331534792533906	-0.0219065216345499
1	D	26	50	20120529	16	368	7.12	0.0317828941794167	-0.0220235478068362
1	D	26	50	20120529	16	370	7.16	0.0301386587811236	-0.0225753032281961
1	D	26	50	20120529	16	372	7.2	0.0283503857315029	-0.0238516309682378
1	D	26	50	20120529	16	374	7.24	0.0275883367534181	-0.0243837288210807
1	D	26	50	20120529	16	376	7.28	0.0267941851274675	-0.0253953864929243
1	D	26	50	20120529	16	378	7.32	0.0244079825836754	-0.0258042356338063
1	D	26	50	20120529	16	380	7.36	0.0229439887039067	-0.0265380710513217
1	D	26	50	20120529	16	382	7.4	0.02102702222011	-0.0272334398599406
1	D	26	50	20120529	16	384	7.44	0.0191917972802184	-0.0278019537120146
1	D	26	50	20120529	16	386	7.48	0.0169740205006371	-0.028140806352627
1	D	26	50	20120529	16	388	7.52	0.0146917626536795	-0.029817215109464
1	D	26	50	20120529	16	390	7.56	0.0122958939601885	-0.0305570397214161
1	D	26	50	20120529	16	392	7.6	0.0103605427000809	-0.0309804552619906
1	D	26	50	20120529	16	394	7.64	0.0079994481038752	-0.0318772731357152
1	D	26	50	20120529	16	396	7.68	0.0060041426740043	-0.0326468796710773
1	D	26	50	20120529	16	398	7.72	0.0049042875733434	-0.0328825088637721
1	D	26	50	20120529	16	400	7.76	0.0036189795771806	-0.0329547044661312
1	D	26	50	20120529	16	402	7.8	0.0041244548597118	-0.0334555835545847
1	D	26	50	20120529	16	404	7.84	0.0054966874924858	-0.0326299444636679
1	D	26	50	20120529	16	406	7.88	0.0060914845036165	-0.0319032013271678
1	D	26	50	20120529	16	408	7.92	0.0064362485569196	-0.0322840702527183
1	D	26	50	20120529	16	410	7.96	0.0071933760718073	-0.0323955527078402
1	D	26	50	20120529	16	412	8	0.0081552477694011	-0.0326776232597097
1	D	26	50	20120529	16	414	8.04	0.0085928499933266	-0.0323961502130703
1	D	26	50	20120529	16	416	8.08	0.0096175354005068	-0.0327194931735441
1	D	26	50	20120529	16	418	8.12	0.0111417966983427	-0.0328580641823465
1	D	26	50	20120529	16	420	8.16	0.0128385772015457	-0.0334610777742746
1	D	26	50	20120529	16	422	8.2	0.0145109766629335	-0.034862612912061
1	D	26	50	20120529	16	424	8.24	0.0161409002199754	-0.035991820015209
1	D	26	50	20120529	16	426	8.28	0.0185092907439494	-0.0385707727964848
1	D	26	50	20120529	16	428	8.32	0.0205675654468984	-0.0412750036861834
1	D	26	50	20120529	16	430	8.36	0.022104928726283	-0.0439665632223631
1	D	26	50	20120529	16	432	8.4	0.0232005164375195	-0.0455077766981712
1	D	26	50	20120529	16	434	8.44	0.0249986154429717	-0.0476858805446873
1	D	26	50	20120529	16	436	8.48	0.0261786677663277	-0.0493185575755351
1	D	26	50	20120529	16	438	8.52	0.0270539316111482	-0.0514999749244277
1	D	26	50	20120529	16	440	8.56	0.0281699886494865	-0.0542785206155087
1	D	26	50	20120529	16	442	8.6	0.0294377603974759	-0.0564085383724769
1	D	26	50	20120529	16	444	8.64	0.0306301121361839	-0.0585441139887453
1	D	26	50	20120529	16	446	8.68	0.0313109428293816	-0.0602786186387246
1	D	26	50	20120529	16	448	8.72	0.0318405163110156	-0.0623837250237917
1	D	26	50	20120529	16	450	8.76	0.0326358983027655	-0.0639722828341341
1	D	26	50	20120529	16	452	8.8	0.0335551795447149	-0.0656321028658846
1	D	26	50	20120529	16	454	8.84	0.034867873786513	-0.0682133042467245
1	D	26	50	20120529	16	456	8.88	0.035748306581904	-0.0689808545155669
1	D	26	50	20120529	16	458	8.92	0.0370890022522371	-0.070776743105221
1	D	26	50	20120529	16	460	8.96	0.0374389281850429	-0.0717223782169052
1	D	26	50	20120529	16	462	9	0.0374108560458298	-0.0725821493521499
1	D	26	50	20120529	16	464	9.04	0.0380405417055442	-0.0728930571327699
1	D	26	50	20120529	16	466	9.08	0.0385148406500929	-0.07365647789801
1	D	26	50	20120529	16	468	9.12	0.0386318738934471	-0.0744592491556234
1	D	26	50	20120529	16	470	9.16	0.0384937688680136	-0.0752063145410148
1	D	26	50	20120529	16	472	9.2	0.0389821250953722	-0.0760970993796824
1	D	26	50	20120529	16	474	9.24	0.0385989792859863	-0.0772204445676144
1	D	26	50	20120529	16	476	9.28	0.0384745992031756	-0.0775292380989585
1	D	26	50	20120529	16	478	9.32	0.0387662807504151	-0.0793581697884975
1	D	26	50	20120529	16	480	9.36	0.0383457643476434	-0.0796985002822826
1	D	26	50	20120529	16	482	9.4	0.0385383095241605	-0.0799733526881298
1	D	26	50	20120529	16	484	9.44	0.0386781752454792	-0.0796864087563243
1	D	26	50	20120529	16	486	9.48	0.0391968380694795	-0.079969322179477
1	D	26	50	20120529	16	488	9.52	0.0392268193970018	-0.0797424823240724
1	D	26	50	20120529	16	490	9.56	0.039781120402774	-0.079609334117175
1	D	26	50	20120529	16	492	9.6	0.039855013061408	-0.0788704782415132
1	D	26	50	20120529	16	494	9.64	0.040616637775424	-0.0791017728696393
1	D	26	50	20120529	16	496	9.68	0.0418756413993267	-0.0787033181984407
1	D	26	50	20120529	16	498	9.72	0.0437135604160545	-0.0773032397006235
1	D	26	50	20120529	16	500	9.76	0.0448281657641711	-0.0773106713928938
1	D	26	50	20120529	16	502	9.8	0.046388630222097	-0.076564369682826
1	D	26	50	20120529	16	504	9.84	0.0470566905668264	-0.0757868492083689
1	D	26	50	20120529	16	506	9.88	0.050348475572896	-0.0749919996680253
1	D	26	50	20120529	16	508	9.92	0.0530860557397157	-0.0739330909997425
1	D	26	50	20120529	16	510	9.96	0.0548546641497517	-0.0742193348958346
1	D	26	50	20120529	16	512	10	0.057123854663393	-0.0729853487098503
1	D	26	50	20120529	16	514	10.04	0.0586638625221392	-0.0728553117727901
1	D	26	50	20120529	16	516	10.08	0.0610593352358327	-0.0721370963440711
1	D	26	50	20120529	16	518	10.12	0.0618750606896773	-0.0716975516978178
1	D	26	50	20120529	16	520	10.16	0.0623701415025251	-0.0709083144639964
1	D	26	50	20120529	16	522	10.2	0.0632821678288995	-0.0698477957135728
1	D	26	50	20120529	16	524	10.24	0.0640572982824362	-0.0686144600658273
1	D	26	50	20120529	16	526	10.28	0.0652659559035183	-0.0671215455187081
1	D	26	50	20120529	16	528	10.32	0.0660252471651565	-0.0654939271297729
1	D	26	50	20120529	16	530	10.36	0.067310979425388	-0.0639691927775003
1	D	26	50	20120529	16	532	10.4	0.0693208597402326	-0.061922542910034
1	D	26	50	20120529	16	534	10.44	0.0709911166680733	-0.0604927022877967
1	D	26	50	20120529	16	536	10.48	0.0730311904424747	-0.0591130662470236
1	D	26	50	20120529	16	538	10.52	0.07478283536083	-0.0575339553832778
1	D	26	50	20120529	16	540	10.56	0.0768979331647152	-0.0562829420660026
1	D	26	50	20120529	16	542	10.6	0.0781705132388166	-0.0553610869553697
1	D	26	50	20120529	16	544	10.64	0.0796370527029976	-0.055040060476711
1	D	26	50	20120529	16	546	10.68	0.0801848483263826	-0.0547439948674282
1	D	26	50	20120529	16	548	10.72	0.0808121227519736	-0.0549765622877604
1	D	26	50	20120529	16	550	10.76	0.0820973600374576	-0.0549301760829146
1	D	26	50	20120529	16	552	10.8	0.0826289629155536	-0.056037646723609
1	D	26	50	20120529	16	554	10.84	0.0839962245876566	-0.0555641680229264
1	D	26	50	20120529	16	556	10.88	0.0858144082541216	-0.0564499606877188
1	D	26	50	20120529	16	558	10.92	0.0876905746766436	-0.0572622142472678
1	D	26	50	20120529	16	560	10.96	0.0890056518682946	-0.0573712501129268
1	D	26	50	20120529	16	562	11	0.0908348664005456	-0.0579575123452086
1	D	26	50	20120529	16	564	11.04	0.0925176391184136	-0.0583013076622215
1	D	26	50	20120529	16	566	11.08	0.0935167810002306	-0.0588733570482014
1	D	26	50	20120529	16	568	11.12	0.0937528839544686	-0.0596809437029945
1	D	26	50	20120529	16	570	11.16	0.0937236097337276	-0.0607044100580839
1	D	26	50	20120529	16	572	11.2	0.0944392017962876	-0.0612686812694708
1	D	26	50	20120529	16	574	11.24	0.0959618855388946	-0.0627370592112828
1	D	26	50	20120529	16	576	11.28	0.0965504105128766	-0.0642486413774253
1	D	26	50	20120529	16	578	11.32	0.0972607699852566	-0.0649355249046699
1	D	26	50	20120529	16	580	11.36	0.0977985246923486	-0.0654202466031733
1	D	26	50	20120529	16	582	11.4	0.0983798371771626	-0.0670521783434737
1	D	26	50	20120529	16	584	11.44	0.100049669840935	-0.0692431487049802
1	D	26	50	20120529	16	586	11.48	0.101047609641223	-0.0713791061589104
1	D	26	50	20120529	16	588	11.52	0.101419264965415	-0.0719563881350711
1	D	26	50	20120529	16	590	11.56	0.101677783204617	-0.0740440501958463
1	D	26	50	20120529	16	592	11.6	0.101708118085530	-0.0756570314744109
1	D	26	50	20120529	16	594	11.64	0.102802224408060	-0.0777137929688482
1	D	26	50	20120529	16	596	11.68	0.102794729076179	-0.0791029749511673
1	D	26	50	20120529	16	598	11.72	0.103201456896718	-0.0809604030439881
1	D	26	50	20120529	16	600	11.76	0.104361748413967	-0.0831461408153139
1	D	26	50	20120529	16	602	11.8	0.105252702958262	-0.0851232113755115
1	D	26	50	20120529	16	604	11.84	0.104993194769566	-0.08663005592622
1	D	26	50	20120529	16	606	11.88	0.104847530772642	-0.0867318793027109
1	D	26	50	20120529	16	608	11.92	0.104332757035938	-0.0872678662428503
1	D	26	50	20120529	16	610	11.96	0.104255470264754	-0.0892981819436712
1	D	26	50	20120529	16	612	12	0.104848591432814	-0.0896440985810276
1	D	26	50	20120529	16	614	12.04	0.105168981515369	-0.0900972833170901
1	D	26	50	20120529	16	616	12.08	0.106153274154781	-0.0916543324492629
1	D	26	50	20120529	16	618	12.12	0.106884563987884	-0.0922311901613549
1	D	26	50	20120529	16	620	12.16	0.107642865300029	-0.0925618332922377
1	D	26	50	20120529	16	622	12.2	0.108015864127104	-0.0929581666430928
1	D	26	50	20120529	16	624	12.24	0.107554406241702	-0.0933291148605032
1	D	26	50	20120529	16	626	12.28	0.107977185386174	-0.0933108007948705
1	D	26	50	20120529	16	628	12.32	0.108052633679726	-0.0934686977391094
1	D	26	50	20120529	16	630	12.36	0.108378892748566	-0.093805704831023
1	D	26	50	20120529	16	632	12.4	0.108237683524363	-0.0929937341141865
1	D	26	50	20120529	16	634	12.44	0.108317374458602	-0.0929564695868179
1	D	26	50	20120529	16	636	12.48	0.108085019170304	-0.0920178560454709
1	D	26	50	20120529	16	638	12.52	0.108746093300036	-0.0916325535604023
1	D	26	50	20120529	16	640	12.56	0.108406469913032	-0.09087191879588
1	D	26	50	20120529	16	642	12.6	0.108705010396049	-0.090672373262229
1	D	26	50	20120529	16	644	12.64	0.109366650211205	-0.0893474672863199
1	D	26	50	20120529	16	646	12.68	0.109943154369906	-0.087181387083511
1	D	26	50	20120529	16	648	12.72	0.110534932035082	-0.0850707440523474
1	D	26	50	20120529	16	650	12.76	0.111255827398501	-0.0828606818077489
1	D	26	50	20120529	16	652	12.8	0.111661353137512	-0.0816971375993064
1	D	26	50	20120529	16	654	12.84	0.113136377883067	-0.0790780140817914
1	D	26	50	20120529	16	656	12.88	0.113833373037282	-0.0771789373995587
1	D	26	50	20120529	16	658	12.92	0.114371410587087	-0.0755151858541049
1	D	26	50	20120529	16	660	12.96	0.115399685268289	-0.0727474284911845
1	D	26	50	20120529	16	662	13	0.116303367734645	-0.0701693171669783
1	D	26	50	20120529	16	664	13.04	0.117951916484303	-0.0686508760650584
1	D	26	50	20120529	16	666	13.08	0.118837214174349	-0.0660402378289176
1	D	26	50	20120529	16	668	13.12	0.120249730680447	-0.0643689202409051
1	D	26	50	20120529	16	670	13.16	0.121466237186801	-0.0630958451920568
1	D	26	50	20120529	16	672	13.2	0.122879672931714	-0.0610658123339484
1	D	26	50	20120529	16	674	13.24	0.123648015160152	-0.0598675491825496
1	D	26	50	20120529	16	676	13.28	0.124331645996203	-0.0589901710884534
1	D	26	50	20120529	16	678	13.32	0.125111019090427	-0.0584483858727083
1	D	26	50	20120529	16	680	13.36	0.126368749922123	-0.0569360965997846
1	D	26	50	20120529	16	682	13.4	0.126647279283233	-0.056675952014986
1	D	26	50	20120529	16	684	13.44	0.126742243723946	-0.056566845438649
1	D	26	50	20120529	16	686	13.48	0.127609863744462	-0.0560259087510413
1	D	26	50	20120529	16	688	13.52	0.127394479018912	-0.055969764472615
1	D	26	50	20120529	16	690	13.56	0.127058815429883	-0.0554568999242204
1	D	26	50	20120529	16	692	13.6	0.126874048427959	-0.0558184436214411
1	D	26	50	20120529	16	694	13.64	0.126433238060567	-0.0554687086074663
1	D	26	50	20120529	16	696	13.68	0.126034854100047	-0.0548700720065137
1	D	26	50	20120529	16	698	13.72	0.125592205255024	-0.0553466619770335
1	D	26	50	20120529	16	700	13.76	0.124458076688679	-0.0556775172399507
1	D	26	50	20120529	16	702	13.8	0.123838297594969	-0.0549028817611608
1	D	26	50	20120529	16	704	13.84	0.121845670685585	-0.0547473182692997
1	D	26	50	20120529	16	706	13.88	0.119744644306646	-0.0533934209153619
1	D	26	50	20120529	16	708	13.92	0.117567745370085	-0.0523006580957162
1	D	26	50	20120529	16	710	13.96	0.115965512114594	-0.0514704440239251
1	D	26	50	20120529	16	712	14	0.114564097184961	-0.0511917732414594
1	D	26	50	20120529	16	714	14.04	0.111933235694878	-0.0503931668427874
1	D	26	50	20120529	16	716	14.08	0.110617309975090	-0.0498960707756132
1	D	26	50	20120529	16	718	14.12	0.107924293798941	-0.0479999639418615
1	D	26	50	20120529	16	720	14.16	0.105311180689066	-0.04764747121144
1	D	26	50	20120529	16	722	14.2	0.103561586380376	-0.0467128881787457
1	D	26	50	20120529	16	724	14.24	0.102077793510734	-0.0459452530570896
1	D	26	50	20120529	16	726	14.28	0.102263762594186	-0.0459134332519362
1	D	26	50	20120529	16	728	14.32	0.101997678312426	-0.0450156197718637
1	D	26	50	20120529	16	730	14.36	0.101976818662381	-0.0440168314434377
1	D	26	50	20120529	16	732	14.4	0.100804364908495	-0.043350807566238
1	D	26	50	20120529	16	734	14.44	0.0998843482754926	-0.042486086683525
1	D	26	50	20120529	16	736	14.48	0.0995558264649536	-0.0415757574134255
1	D	26	50	20120529	16	738	14.52	0.0993830095676316	-0.0411234919161785
1	D	26	50	20120529	16	740	14.56	0.0988710642580526	-0.0409806563463789
1	D	26	50	20120529	16	742	14.6	0.0986207484575126	-0.0414176483371521
1	D	26	50	20120529	16	744	14.64	0.0989938887059446	-0.0412750248993868
1	D	26	50	20120529	16	746	14.68	0.0988653366931256	-0.0413965058443947
1	D	26	50	20120529	16	748	14.72	0.0990820649215586	-0.0421442712654994
1	D	26	50	20120529	16	750	14.76	0.0989705541821656	-0.0427479283245984
1	D	26	50	20120529	16	752	14.8	0.0985714631148636	-0.0428952893777977
1	D	26	50	20120529	16	754	14.84	0.0984845596914566	-0.0434446406361015
1	D	26	50	20120529	16	756	14.88	0.0984015453553446	-0.0436634194742006
1	D	26	50	20120529	16	758	14.92	0.0981663616399226	-0.0446113668250593
1	D	26	50	20120529	16	760	14.96	0.0981576642265136	-0.0450217008901819
1	D	26	50	20120529	16	762	15	0.0953331968997426	-0.0475293843789818
1	D	26	50	20120529	16	764	15.04	0.0950058771707306	-0.0472188937913628
1	D	26	50	20120529	16	766	15.08	0.0939418935970796	-0.0481414560087769
1	D	26	50	20120529	16	768	15.12	0.0922942640862366	-0.0491569320572389
1	D	26	50	20120529	16	770	15.16	0.0918767175319456	-0.0497130715406421
1	D	26	50	20120529	16	772	15.2	0.0917162750032946	-0.0502963639244429
1	D	26	50	20120529	16	774	15.24	0.0915565395814246	-0.0513329117549843
1	D	26	50	20120529	16	776	15.28	0.0905074759608566	-0.0513199009902104
1	D	26	50	20120529	16	778	15.32	0.0884757460464726	-0.0535298218134528
1	D	26	50	20120529	16	780	15.36	0.0862370459772366	-0.0545933104123573
1	D	26	50	20120529	16	782	15.4	0.0832665611001496	-0.0567407229961427
1	D	26	50	20120529	16	784	15.44	0.0811786869073406	-0.0578061207833565
1	D	26	50	20120529	16	786	15.48	0.0795920807117136	-0.0600757921296091
1	D	26	50	20120529	16	788	15.52	0.0780767508796313	-0.0602150921655029
1	D	26	50	20120529	16	790	15.56	0.0755539353057139	-0.0615980516081475
1	D	26	50	20120529	16	792	15.6	0.0719709545347636	-0.063373667446385
1	D	26	50	20120529	16	794	15.64	0.0698470886067916	-0.0642049421783479
1	D	26	50	20120529	16	796	15.68	0.0681201924257778	-0.0651469498322447
1	D	26	50	20120529	16	798	15.72	0.0661443946577864	-0.0659871341096505
1	D	26	50	20120529	16	800	15.76	0.0637994871500156	-0.066552960955956
1	D	26	50	20120529	16	802	15.8	0.06226697462315	-0.0666896446967593
1	D	26	50	20120529	16	804	15.84	0.0598875603044572	-0.0679631440096763
1	D	26	50	20120529	16	806	15.88	0.0587536297280108	-0.0686035140528545
1	D	26	50	20120529	16	808	15.92	0.0562089928388261	-0.0689292498626759
1	D	26	50	20120529	16	810	15.96	0.0540835712759355	-0.069521663923954
1	D	26	50	20120529	16	812	16	0.0518711614368235	-0.0696721503891261
1	D	26	50	20120529	16	814	16.04	0.0493405959725843	-0.0708696781494724
1	D	26	50	20120529	16	816	16.08	0.0470932713219376	-0.0716264217053779
1	D	26	50	20120529	16	818	16.12	0.0443137809361969	-0.0723574237460211
1	D	26	50	20120529	16	820	16.16	0.0416048053599966	-0.07279743508275
1	D	26	50	20120529	16	822	16.2	0.0397399243617021	-0.0726070395108477
1	D	26	50	20120529	16	824	16.24	0.0373892963600714	-0.0723870515201528
1	D	26	50	20120529	16	826	16.28	0.0357732603802121	-0.0715949646460032
1	D	26	50	20120529	16	828	16.32	0.0343133394355031	-0.0705348984439196
1	D	26	50	20120529	16	830	16.36	0.031742518382211	-0.0701505788372769
1	D	26	50	20120529	16	832	16.4	0.0299261024826989	-0.0687725691421005
1	D	26	50	20120529	16	834	16.44	0.027476826014025	-0.0677235055215322
1	D	26	50	20120529	16	836	16.48	0.0258432679281278	-0.0661842754802453
1	D	26	50	20120529	16	838	16.52	0.0248396005629116	-0.0651289893200025
1	D	26	50	20120529	16	840	16.56	0.0232365187792836	-0.0630802888428707
1	D	26	50	20120529	16	842	16.6	0.0226116485167491	-0.0619806670874475
1	D	26	50	20120529	16	844	16.64	0.0208460735948044	-0.0595263701606271
1	D	26	50	20120529	16	846	16.68	0.0203872320044924	-0.0585878273299582
1	D	26	50	20120529	16	848	16.72	0.0190329740260961	-0.0560501695847038
1	D	26	50	20120529	16	850	16.76	0.0177596797741457	-0.0543499384004085
1	D	26	50	20120529	16	852	16.8	0.016316587970829	-0.0530606281798642
1	D	26	50	20120529	16	854	16.84	0.0158540906384583	-0.0511982998370498
1	D	26	50	20120529	16	856	16.88	0.0149823835407471	-0.0495828295426154
1	D	26	50	20120529	16	858	16.92	0.0143244136097852	-0.0479559960422073
1	D	26	50	20120529	16	860	16.96	0.0139563079616351	-0.0458879774078135
1	D	26	50	20120529	16	862	17	0.0133010108943061	-0.0442187316426698
1	D	26	50	20120529	16	864	17.04	0.0134115387552734	-0.0429484072392004
1	D	26	50	20120529	16	866	17.08	0.013259935061387	-0.0409721852071402
1	D	26	50	20120529	16	868	17.12	0.0132073616722058	-0.0398300309788287
1	D	26	50	20120529	16	870	17.16	0.0127771084090572	-0.038803078587308
1	D	26	50	20120529	16	872	17.2	0.0133245419937705	-0.0371060307977417
1	D	26	50	20120529	16	874	17.24	0.0134489659172016	-0.0354510035357541
1	D	26	50	20120529	16	876	17.28	0.0123970993253526	-0.0348715747834057
1	D	26	50	20120529	16	878	17.32	0.0119446669509053	-0.0337949594542152
1	D	26	50	20120529	16	880	17.36	0.0119768403094493	-0.0327994238169827
1	D	26	50	20120529	16	882	17.4	0.0118423203153964	-0.031971712903197
1	D	26	50	20120529	16	884	17.44	0.0118458982757092	-0.0301915998658311
1	D	26	50	20120529	16	886	17.48	0.0125206619927243	-0.0296452467402795
1	D	26	50	20120529	16	888	17.52	0.0134260415153555	-0.0275710197083469
1	D	26	50	20120529	16	890	17.56	0.0129142093428615	-0.0269371974739625
1	D	26	50	20120529	16	892	17.6	0.0128636229237354	-0.0262259470470382
1	D	26	50	20120529	16	894	17.64	0.0128185236532313	-0.0257965776673661
1	D	26	50	20120529	16	896	17.68	0.012508082563087	-0.0242084370500245
1	D	26	50	20120529	16	898	17.72	0.012066154966981	-0.0232111195037034
1	D	26	50	20120529	16	900	17.76	0.0121817103571625	-0.0217126046708773
1	D	26	50	20120529	16	902	17.8	0.0125428722167213	-0.0195756148410465
1	D	26	50	20120529	16	904	17.84	0.013148721306842	-0.0187301979734599
1	D	26	50	20120529	16	906	17.88	0.0134801422551841	-0.0167585721354774
1	D	26	50	20120529	16	908	17.92	0.0139769554796458	-0.0151316608533234
1	D	26	50	20120529	16	910	17.96	0.0144947697755087	-0.0128527264082373
1	D	26	50	20120529	16	912	18	0.0157335501454694	-0.0109511041415923
1	D	26	50	20120529	16	914	18.04	0.0158552432225116	-0.00972095047436207
1	D	26	50	20120529	16	916	18.08	0.0171093678096241	-0.00862620775572905
1	D	26	50	20120529	16	918	18.12	0.0180764777542529	-0.00751513087045063
1	D	26	50	20120529	16	920	18.16	0.0188094646436309	-0.00672529259586526
1	D	26	50	20120529	16	922	18.2	0.0195244203100886	-0.00624212653228049
1	D	26	50	20120529	16	924	18.24	0.0198496894294344	-0.00569765431076685
1	D	26	50	20120529	16	926	18.28	0.0197105308148969	-0.00488490577647103
1	D	26	50	20120529	16	928	18.32	0.0199307238665584	-0.00473245355444721
1	D	26	50	20120529	16	930	18.36	0.019633102622357	-0.00415481802489592
1	D	26	50	20120529	16	932	18.4	0.0190744882652196	-0.00235961532881951
1	D	26	50	20120529	16	934	18.44	0.0184534363793035	-0.00076487740520949
1	D	26	50	20120529	16	936	18.48	0.0174862557239965	0.00064848762902618
1	D	26	50	20120529	16	938	18.52	0.0166015237193759	0.00176359502295736
1	D	26	50	20120529	16	940	18.56	0.0163760980775336	0.00235487771338555
1	D	26	50	20120529	16	942	18.6	0.0153915225954095	0.00306693424204041
1	D	26	50	20120529	16	944	18.64	0.0148404035701527	0.00406932881505046
1	D	26	50	20120529	16	946	18.68	0.0141408628315248	0.00425112596849352
1	D	26	50	20120529	16	948	18.72	0.0132453120931521	0.00370658303630176
1	D	26	50	20120529	16	950	18.76	0.0123203457126819	0.00280636539317317
1	D	26	50	20120529	16	952	18.8	0.010906202860987	0.0022629538318313
1	D	26	50	20120529	16	954	18.84	0.0094436231947807	0.00249120790079832
1	D	26	50	20120529	16	956	18.88	0.0069491626027889	0.00258136401539961
1	D	26	50	20120529	16	958	18.92	0.004953990108993	0.00297861660507021
1	D	26	50	20120529	16	960	18.96	0.0026029307722258	0.00322971022306955
1	D	26	50	20120529	16	962	19	0.000224718535061098	0.00382672047842536
1	D	26	50	20120529	16	964	19.04	-0.0020720986405212	0.00454923511637396
1	D	26	50	20120529	16	966	19.08	-0.0044218215454719	0.00513458518090799
1	D	26	50	20120529	16	968	19.12	-0.0066033803157209	0.00608026271899907
1	D	26	50	20120529	16	970	19.16	-0.0086442460497171	0.0067220469757396
1	D	26	50	20120529	16	972	19.2	-0.0110364915280612	0.0071942147004498
1	D	26	50	20120529	16	974	19.24	-0.0135857910793612	0.00803910406637771
1	D	26	50	20120529	16	976	19.28	-0.0151948761995615	0.00833311199492721
1	D	26	50	20120529	16	978	19.32	-0.0158574847510079	0.009540617031956
1	D	26	50	20120529	16	980	19.36	-0.0160363191270378	0.00804120417351781
1	D	26	50	20120529	16	982	19.4	-0.0158026061937201	0.00804988744479081
1	D	26	50	20120529	16	984	19.44	-0.0159318653133210	0.00814492259618221
1	D	26	50	20120529	16	986	19.48	-0.0158888520078214	0.00752575868537181
1	D	26	50	20120529	16	988	19.52	-0.0159563524211535	0.00707905104742507
1	D	26	50	20120529	16	990	19.56	-0.0158939573187815	0.00633559897768553
1	D	26	50	20120529	16	992	19.6	-0.0166648097762921	0.00488721094457769
1	D	26	50	20120529	16	994	19.64	-0.0166546486518464	0.0046841793744956
1	D	26	50	20120529	16	996	19.68	-0.0171388329491961	0.00457016547709708
1	D	26	50	20120529	16	998	19.72	-0.018839827808815	0.00163092764867115
1	D	26	50	20120529	16	1000	19.76	-0.0196806131269849	-0.00069186863005198
1	D	26	50	20120529	16	1002	19.8	-0.0202054857627376	-0.00122546413505741
1	D	26	50	20120529	16	1004	19.84	-0.0203345935614873	-0.00216953654075519
1	D	26	50	20120529	16	1006	19.88	-0.0205460552586147	-0.00243361688189781
1	D	26	50	20120529	16	1008	19.92	-0.0200345914887536	-0.00255364613668388
1	D	26	50	20120529	16	1010	19.96	-0.0199873899897891	-0.00249981763296605
1	D	26	50	20120529	16	1012	20	-0.0193115429851853	-0.00376882681782249
1	D	26	50	20120529	16	1014	20.04	-0.0191171091264556	-0.00521434329029193
1	D	26	50	20120529	16	1016	20.08	-0.0187878837446691	-0.00703896516399961
1	D	26	50	20120529	16	1018	20.12	-0.0189426623480030	-0.00936477371761059
1	D	26	50	20120529	16	1020	20.16	-0.018565456235579	-0.0114679850565040
1	D	26	50	20120529	16	1022	20.2	-0.0179168696116035	-0.0126465340708433
1	D	26	50	20120529	16	1024	20.24	-0.017543064682797	-0.0146200266707281
1	D	26	50	20120529	16	1026	20.28	-0.0169269837575526	-0.0184738505520763
1	D	26	50	20120529	16	1028	20.32	-0.0166241440653060	-0.0200578545947479
1	D	26	50	20120529	16	1030	20.36	-0.0160987142294097	-0.0206135910272859
1	D	26	50	20120529	16	1032	20.4	-0.0159002152137950	-0.0229174014889341
1	D	26	50	20120529	16	1034	20.44	-0.0150779207379532	-0.0251369389644006
1	D	26	50	20120529	16	1036	20.48	-0.0148878504351703	-0.0277994788382804
1	D	26	50	20120529	16	1038	20.52	-0.0139657124818249	-0.0299145059314875
1	D	26	50	20120529	16	1040	20.56	-0.0139945624384973	-0.0330527872477496
1	D	26	50	20120529	16	1042	20.6	-0.0133653081139194	-0.035175733936906
1	D	26	50	20120529	16	1044	20.64	-0.0132398673709369	-0.0379886047124661
1	D	26	50	20120529	16	1046	20.68	-0.0135863496937183	-0.040402667263437
1	D	26	50	20120529	16	1048	20.72	-0.0134954157616577	-0.0420094967130053
1	D	26	50	20120529	16	1050	20.76	-0.0138860922582633	-0.0451211201036167
1	D	26	50	20120529	16	1052	20.8	-0.0130427967110202	-0.0486732003082292
1	D	26	50	20120529	16	1054	20.84	-0.0126444127504997	-0.0508267647210109
1	D	26	50	20120529	16	1056	20.88	-0.0119291742413295	-0.053448928797685
1	D	26	50	20120529	16	1058	20.92	-0.0116092084228426	-0.0558313836755368
1	D	26	50	20120529	16	1060	20.96	-0.0107911565876879	-0.0573876549902503
1	D	26	50	20120529	16	1062	21	-0.0097279508314958	-0.0594565080106459
1	D	26	50	20120529	16	1064	21.04	-0.0083386274278205	-0.061491702748257
1	D	26	50	20120529	16	1066	21.08	-0.0069477483892265	-0.0623768590169464
1	D	26	50	20120529	16	1068	21.12	-0.0056393887119971	-0.0632148512633305
1	D	26	50	20120529	16	1070	21.16	-0.0036017898113299	-0.0644224482242409
1	D	26	50	20120529	16	1072	21.2	-0.0015949500556444	-0.0660427834133299
1	D	26	50	20120529	16	1074	21.24	-0.000851851539295401	-0.0670903621096578
1	D	26	50	20120529	16	1076	21.28	0.0005561394834032	-0.0686650889113602
1	D	26	50	20120529	16	1078	21.32	0.0036205281410314	-0.071408733933042
1	D	26	50	20120529	16	1080	21.36	0.0044556919602908	-0.0722656766411621
1	D	26	50	20120529	16	1082	21.4	0.0050166397698061	-0.074112427421587
1	D	26	50	20120529	16	1084	21.44	0.0059597787945527	-0.0757346717989852
1	D	26	50	20120529	16	1086	21.48	0.0057149784269059	-0.0774844782397094
1	D	26	50	20120529	16	1088	21.52	0.0052657534888181	-0.0790755392080573
1	D	26	50	20120529	16	1090	21.56	0.0044182153008879	-0.080227981840035
1	D	26	50	20120529	16	1092	21.6	0.0023357858302935	-0.0824246797664692
1	D	26	50	20120529	16	1094	21.64	0.000380282026922099	-0.0842929265930422
1	D	26	50	20120529	16	1096	21.68	-0.0009390378054157	-0.0867563451973399
1	D	26	50	20120529	16	1098	21.72	-0.0014758732736926	-0.0882282586730578
1	D	26	50	20120529	16	1100	21.76	-0.0031205329360543	-0.0880207228327796
1	D	26	50	20120529	16	1102	21.8	-0.0051515557436565	-0.0897889847604928
1	D	26	50	20120529	16	1104	21.84	-0.0083850843433444	-0.090969075267615
1	D	26	50	20120529	16	1106	21.88	-0.0104198548168868	-0.0923302558213991
1	D	26	50	20120529	16	1108	21.92	-0.0117973695373163	-0.0941398127851336
1	D	26	50	20120529	16	1110	21.96	-0.0142337059518946	-0.0956738809469178
1	D	26	50	20120529	16	1112	22	-0.0163338838026968	-0.0972384961216493
1	D	26	50	20120529	16	1114	22.04	-0.0181174899475617	-0.098837830239337
1	D	26	50	20120529	16	1116	22.08	-0.0202880249230919	-0.100133249862471
1	D	26	50	20120529	16	1118	22.12	-0.0225693635312341	-0.102346706219619
1	D	26	50	20120529	16	1120	22.16	-0.0243259581970577	-0.103396618368325
1	D	26	50	20120529	16	1122	22.2	-0.0259602233897361	-0.105739687398464
1	D	26	50	20120529	16	1124	22.24	-0.0276751694661478	-0.107345031923792
1	D	26	50	20120529	16	1126	22.28	-0.02767884642141	-0.107958093503081
1	D	26	50	20120529	16	1128	22.32	-0.029219349254903	-0.109984802959318
1	D	26	50	20120529	16	1130	22.36	-0.0304070765152620	-0.113688840411207
1	D	26	50	20120529	16	1132	22.4	-0.0308316234266864	-0.115320277176761
1	D	26	50	20120529	16	1134	22.44	-0.0306411288598348	-0.117478932758367
1	D	26	50	20120529	16	1136	22.48	-0.0306407045957661	-0.118598848478410
1	D	26	50	20120529	16	1138	22.52	-0.0309995612872182	-0.120165584973485
1	D	26	50	20120529	16	1140	22.56	-0.0311580239168821	-0.121282460134370
1	D	26	50	20120529	16	1142	22.6	-0.031501182837792	-0.121786980822746
1	D	26	50	20120529	16	1144	22.64	-0.0314246738840676	-0.122083399985420
1	D	26	50	20120529	16	1146	22.68	-0.0315598727006305	-0.123011548346405
1	D	26	50	20120529	16	1148	22.72	-0.0310740196312772	-0.123238034648419
1	D	26	50	20120529	16	1150	22.76	-0.0316790909039385	-0.122625185201165
1	D	26	50	20120529	16	1152	22.8	-0.0320990416212852	-0.122403507225263
1	D	26	50	20120529	16	1154	22.84	-0.0330008148993324	-0.122733372538686
1	D	26	50	20120529	16	1156	22.88	-0.0334237354651601	-0.122476904909150
1	D	26	50	20120529	16	1158	22.92	-0.0347461665673352	-0.122132261064000
1	D	26	50	20120529	16	1160	22.96	-0.0352150490739399	-0.120967161220639
1	D	26	50	20120529	16	1162	23	-0.0368095041548375	-0.120877429370106
1	D	26	50	20120529	16	1164	23.04	-0.038073174683496	-0.120861943731598
1	D	26	50	20120529	16	1166	23.08	-0.0394411434623795	-0.119842578595839
1	D	26	50	20120529	16	1168	23.12	-0.041966433910031	-0.119611849653138
1	D	26	50	20120529	16	1170	23.16	-0.0439662025979047	-0.120254963270627
1	D	26	50	20120529	16	1172	23.2	-0.0466293788678876	-0.120413284478935
1	D	26	50	20120529	16	1174	23.24	-0.0478149140972249	-0.120953089795693
1	D	26	50	20120529	16	1176	23.28	-0.0498984749386692	-0.121688056584058
1	D	26	50	20120529	16	1178	23.32	-0.0517133352032626	-0.121240740834280
1	D	26	50	20120529	16	1180	23.36	-0.0531376603926067	-0.121681763333706
1	D	26	50	20120529	16	1182	23.4	-0.0544329385943842	-0.122438509010932
1	D	26	50	20120529	16	1184	23.44	-0.0548995583592892	-0.122476763487794
1	D	26	50	20120529	16	1186	23.48	-0.0551471164433826	-0.122711452228469
1	D	26	50	20120529	16	1188	23.52	-0.056202190471591	-0.122516220046184
1	D	26	50	20120529	16	1190	23.56	-0.0563391570551069	-0.121328492785825
1	D	26	50	20120529	16	1192	23.6	-0.0572057871261291	-0.120360039338312
1	D	26	50	20120529	16	1194	23.64	-0.0573581686374748	-0.119220536760430
1	D	26	50	20120529	16	1196	23.68	-0.0581148436040225	-0.117612505229333
1	D	26	50	20120529	16	1198	23.72	-0.0583810693071393	-0.115937722818093
1	D	26	50	20120529	16	1200	23.76	-0.0593018637576004	-0.114929247126765
1	D	26	50	20120529	16	1202	23.8	-0.0604430633917574	-0.112618492876525
1	D	26	50	20120529	16	1204	23.84	-0.0609105316847998	-0.111542912751662
1	D	26	50	20120529	16	1206	23.88	-0.062452378021177	-0.108963033660503
1	D	26	50	20120529	16	1208	23.92	-0.0641696575499667	-0.107701130898798
1	D	26	50	20120529	16	1210	23.96	-0.0653932351241319	-0.105422550007102
1	D	26	50	20120529	16	1212	24	-0.065718079979409	-0.105219327518189
1	D	26	50	20120529	16	1214	24.04	-0.0665345761796451	-0.104207669846346
1	D	26	50	20120529	16	1216	24.08	-0.0670859780476144	-0.102779455569705
1	D	26	50	20120529	16	1218	24.12	-0.0675460217194544	-0.101509067526625
1	D	26	50	20120529	16	1220	24.16	-0.0682194702178564	-0.0995133293474045
1	D	26	50	20120529	16	1222	24.2	-0.0687096366385749	-0.0983132277183747
1	D	26	50	20120529	16	1224	24.24	-0.0699549223909226	-0.096120418879237
1	D	26	50	20120529	16	1226	24.28	-0.0707672466611497	-0.0951893006697707
1	D	26	50	20120529	16	1228	24.32	-0.0718056329693221	-0.0936078563536469
1	D	26	50	20120529	16	1230	24.36	-0.0721314677740929	-0.093133529124827
1	D	26	50	20120529	16	1232	24.4	-0.0728216747032091	-0.0927318217624349
1	D	26	50	20120529	16	1234	24.44	-0.0728954966511649	-0.0930921633781276
1	D	26	50	20120529	16	1236	24.48	-0.0730291398328092	-0.0929146795760498
1	D	26	50	20120529	16	1238	24.52	-0.0732473529854834	-0.0933201346043822
1	D	26	50	20120529	16	1240	24.56	-0.0731110935087487	-0.0932895168807568
1	D	26	50	20120529	16	1242	24.6	-0.0729903903812002	-0.0932673844385056
1	D	26	50	20120529	16	1244	24.64	-0.0724410391228963	-0.093170440098805
1	D	26	50	20120529	16	1246	24.68	-0.0719554688962556	-0.0933745818265335
1	D	26	50	20120529	16	1248	24.72	-0.0711682469167606	-0.0928339986923164
1	D	26	50	20120529	16	1250	24.76	-0.0700773932854241	-0.0937448229371628
1	D	26	50	20120529	16	1252	24.8	-0.0687355874574445	-0.093238393060477
1	D	26	50	20120529	16	1254	24.84	-0.0680137728552093	-0.0943499649205022
1	D	26	50	20120529	16	1256	24.88	-0.0665557186724026	-0.094345722279815
1	D	26	50	20120529	16	1258	24.92	-0.0649851638007091	-0.0939967650832996
1	D	26	50	20120529	16	1260	24.96	-0.0625194824547117	-0.0942665970310003
1	D	26	50	20120529	16	1262	25	-0.0612059608979795	-0.0941917851335508
1	D	26	50	20120529	16	1264	25.04	-0.0592901964957108	-0.0931457620721415
1	D	26	50	20120529	16	1266	25.08	-0.0564216057057932	-0.0920313617849915
1	D	26	50	20120529	16	1268	25.12	-0.0541237207989713	-0.0910488369125328
1	D	26	50	20120529	16	1270	25.16	-0.051774358518479	-0.09033557830235
1	D	26	50	20120529	16	1272	25.2	-0.0506510486858861	-0.0890944644800113
1	D	26	50	20120529	16	1274	25.24	-0.048588488915843	-0.0880222784676982
1	D	26	50	20120529	16	1276	25.28	-0.0464523900405566	-0.0865164945771614
1	D	26	50	20120529	16	1278	25.32	-0.0448843100425973	-0.0852478035903565
1	D	26	50	20120529	16	1280	25.36	-0.0429686870616848	-0.084372051841857
1	D	26	50	20120529	16	1282	25.4	-0.0421075017128777	-0.0828228515949554
1	D	26	50	20120529	16	1284	25.44	-0.0402139404635383	-0.0810691560669346
1	D	26	50	20120529	16	1286	25.48	-0.0378099188288602	-0.0784350418856585
1	D	26	50	20120529	16	1288	25.52	-0.036423635984344	-0.0764069889265374
1	D	26	50	20120529	16	1290	25.56	-0.0351938358705044	-0.0743575106319463
1	D	26	50	20120529	16	1292	25.6	-0.0339163060489346	-0.0719395589936789
1	D	26	50	20120529	16	1294	25.64	-0.0335782382968493	-0.0710312803332447
1	D	26	50	20120529	16	1296	25.68	-0.0329494789470183	-0.0679480119245589
1	D	26	50	20120529	16	1298	25.72	-0.0331709447908859	-0.065327757036194
1	D	26	50	20120529	16	1300	25.76	-0.0330642423776048	-0.0631213717468577
1	D	26	50	20120529	16	1302	25.8	-0.0339210436643686	-0.0609125822944652
1	D	26	50	20120529	16	1304	25.84	-0.033938579912542	-0.0576143534242987
1	D	26	50	20120529	16	1306	25.88	-0.0343792488585775	-0.0558109482895605
1	D	26	50	20120529	16	1308	25.92	-0.0349729357120617	-0.05353293308329
1	D	26	50	20120529	16	1310	25.96	-0.035372380332754	-0.0506823735162926
1	D	26	50	20120529	16	1312	26	-0.0360992153931356	-0.0477951858180298
1	D	26	50	20120529	16	1314	26.04	-0.0374838718920551	-0.0455115137575098
1	D	26	50	20120529	16	1316	26.08	-0.0396132532529203	-0.0433047749147828
1	D	26	50	20120529	16	1318	26.12	-0.0407285020682077	-0.0413179462810048
1	D	26	50	20120529	16	1320	26.16	-0.0425148659295193	-0.0385154699751282
1	D	26	50	20120529	16	1322	26.2	-0.0436574797772386	-0.0367433896707966
1	D	26	50	20120529	16	1324	26.24	-0.0448405896303165	-0.0349500466655547
1	D	26	50	20120529	16	1326	26.28	-0.0454939492250651	-0.0337737108954406
1	D	26	50	20120529	16	1328	26.32	-0.0472075517985926	-0.0314934329474702
1	D	26	50	20120529	16	1330	26.36	-0.0487567987145417	-0.0294270081317612
1	D	26	50	20120529	16	1332	26.4	-0.0502356163808711	-0.0276568624715829
1	D	26	50	20120529	16	1334	26.44	-0.0506753519459554	-0.027608298377851
1	D	26	50	20120529	16	1336	26.48	-0.0512296317385241	-0.0273266789601078
1	D	26	50	20120529	16	1338	26.52	-0.0513035809657006	-0.0268727305487217
1	D	26	50	20120529	16	1340	26.56	-0.0510992341770055	-0.0267133416091744
1	D	26	50	20120529	16	1342	26.6	-0.0508066828884252	-0.0275157168869903
1	D	26	50	20120529	16	1344	26.64	-0.0497119048144531	-0.0281496027609849
1	D	26	50	20120529	16	1346	26.68	-0.0495067731372309	-0.0276993878734035
1	D	26	50	20120529	16	1348	26.72	-0.0487384026245224	-0.0279570858687391
1	D	26	50	20120529	16	1350	26.76	-0.0475018538835631	-0.0284602234562517
1	D	26	50	20120529	16	1352	26.8	-0.0465120585391802	-0.0286945459156148
1	D	26	50	20120529	16	1354	26.84	-0.0452926493594901	-0.0282222728319943
1	D	26	50	20120529	16	1356	26.88	-0.0431589199990274	-0.028028913775572
1	D	26	50	20120529	16	1358	26.92	-0.040928556718741	-0.0271591795057804
1	D	26	50	20120529	16	1360	26.96	-0.0387056887703352	-0.0255761159151277
1	D	26	50	20120529	16	1362	27	-0.0370138014460579	-0.0250079485453765
1	D	26	50	20120529	16	1364	27.04	-0.0340801780454746	-0.02249359703963
1	D	26	50	20120529	16	1366	27.08	-0.0320388031945959	-0.0204422378410009
1	D	26	50	20120529	16	1368	27.12	-0.0301802295887896	-0.0183769344966469
1	D	26	50	20120529	16	1370	27.16	-0.0281841661404493	-0.0164044318462558
1	D	26	50	20120529	16	1372	27.2	-0.0266957417213907	-0.0141546655558936
1	D	26	50	20120529	16	1374	27.24	-0.0257017687901446	-0.0135456274141898
1	D	26	50	20120529	16	1376	27.28	-0.0261678299406924	-0.0138879307358944
1	D	26	50	20120529	16	1378	27.32	-0.0260334725811992	-0.0140931401948625
1	D	26	50	20120529	16	1380	27.36	-0.0260350140739822	-0.0140303632548288
1	D	26	50	20120529	16	1382	27.4	-0.0261668399911988	-0.0143902593932493
1	D	26	50	20120529	16	1384	27.44	-0.0270568540834748	-0.0141273075945295
1	D	26	50	20120529	16	1386	27.48	-0.0266790327881513	-0.014101653760508
1	D	26	50	20120529	16	1388	27.52	-0.0270982834697846	-0.0134794634326742
1	D	26	50	20120529	16	1390	27.56	-0.0269034189830252	-0.0127053087864955
1	D	26	50	20120529	16	1392	27.6	-0.0271162793373658	-0.0108441825252091
1	D	26	50	20120529	16	1394	27.64	-0.0269476414411206	-0.0096961734527493
1	D	26	50	20120529	16	1396	27.68	-0.0281262823793414	-0.00700269765719255
1	D	26	50	20120529	16	1398	27.72	-0.0286155437033800	-0.00558111604215949
1	D	26	50	20120529	16	1400	27.76	-0.0292492952270862	-0.00466150953109076
1	D	26	50	20120529	16	1402	27.8	-0.0293411696111658	-0.00453686781877101
1	D	26	50	20120529	16	1404	27.84	-0.0289180510554394	-0.00473139289427543
1	D	26	50	20120529	16	1406	27.88	-0.0287698414741027	-0.00573667246295272
1	D	26	50	20120529	16	1408	27.92	-0.0275610141473930	-0.00570633758203982
1	D	26	50	20120529	16	1410	27.96	-0.0263565638116589	-0.00573529360472941
1	D	26	50	20120529	16	1412	28	-0.025578774636625	-0.00551935733589066
1	D	26	50	20120529	16	1414	28.04	-0.0239345979281947	-0.00515337088676378
1	D	26	50	20120529	16	1416	28.08	-0.0230449982004924	-0.0056097970003112
1	D	26	50	20120529	16	1418	28.12	-0.0203899614366678	-0.00588598513086807
1	D	26	50	20120529	16	1420	28.16	-0.0187520963633664	-0.00581089675466709
1	D	26	50	20120529	16	1422	28.2	-0.0159610143761618	-0.006362845923285
1	D	26	50	20120529	16	1424	28.24	-0.0138541734581605	-0.00613234113343346
1	D	26	50	20120529	16	1426	28.28	-0.0106964962028904	-0.00605144104659791
1	D	26	50	20120529	16	1428	28.32	-0.0074600189679249	-0.00558632741913684
1	D	26	50	20120529	16	1430	28.36	-0.0052053453565013	-0.00526969207358931
1	D	26	50	20120529	16	1432	28.4	-0.0018062335618629	-0.00444657028281349
1	D	26	50	20120529	16	1434	28.44	0.000136118055378401	-0.00315956523037585
1	D	26	50	20120529	16	1436	28.48	0.0027482412157596	-0.00281640630946602
1	D	26	50	20120529	16	1438	28.52	0.0045256248209502	-0.00069225753878163
1	D	26	50	20120529	16	1440	28.56	0.0065425054929285	-0.0005518968427161
1	D	26	50	20120529	16	1442	28.6	0.0094644828448257	0.00029910616844191
1	D	26	50	20120529	16	1444	28.64	0.0108830097585641	0.000268488444816531
1	D	26	50	20120529	16	1446	28.68	0.0118639789961041	0.00113476496244817
1	D	26	50	20120529	16	1448	28.72	0.0129509435401441	0.00106037732906734
1	D	26	50	20120529	16	1450	28.76	0.0132909204805386	0.00093196673760387
1	D	26	50	20120529	16	1452	28.8	0.0136308974209331	-0.000209162185874979
1	D	26	50	20120529	16	1454	28.84	0.014037271688081	-0.000804051120887229
1	D	26	50	20120529	16	1456	28.88	0.014509265464523	-0.00153781582772451
1	D	26	50	20120529	16	1458	28.92	0.0161186404985036	-0.00373932208027071
1	D	26	50	20120529	16	1460	28.96	0.0169566327448878	-0.00454549452150149
1	D	26	50	20120529	16	1462	29	0.0174451728200096	-0.00505029805259057
1	D	26	50	20120529	16	1464	29.04	0.018845880642862	-0.00584261120091009
1	D	26	50	20120529	16	1466	29.08	0.0212614988287515	-0.00739046794492744
1	D	26	50	20120529	16	1468	29.12	0.0241826983631893	-0.0091862363264288
1	D	26	50	20120529	16	1470	29.16	0.0267977206613734	-0.01016190226311
1	D	26	50	20120529	16	1472	29.2	0.0288482596161363	-0.0101196879882732
1	D	26	50	20120529	16	1474	29.24	0.0319023952254372	-0.0104875249358464
1	D	26	50	20120529	16	1476	29.28	0.0331797129149726	-0.00986187685585254
1	D	26	50	20120529	16	1478	29.32	0.0355274488498682	-0.00927582675560514
1	D	26	50	20120529	16	1480	29.36	0.0352974270139482	-0.00851165645717683
1	D	26	50	20120529	16	1482	29.4	0.0354004524719671	-0.00760394348216766
1	D	26	50	20120529	16	1484	29.44	0.0354002403399327	-0.00523845916706431
1	D	26	50	20120529	16	1486	29.48	0.0357441770783019	-0.00381038631177995
1	D	26	50	20120529	16	1488	29.52	0.0366278484227507	-0.000574736391748439
1	D	26	50	20120529	16	1490	29.56	0.0369285809367893	0.00110301586797289
1	D	26	50	20120529	16	1492	29.6	0.0372285356333687	0.00340394133395392
1	D	26	50	20120529	16	1494	29.64	0.0378086460366541	0.00639373022616687
1	D	26	50	20120529	16	1496	29.68	0.0388019189321869	0.00850946442615511
1	D	26	50	20120529	16	1498	29.72	0.0389473000863988	0.0104004093804042
1	D	26	50	20120529	16	1500	29.76	0.0392505074741716	0.0127381043990069
1	D	26	50	20120529	16	1502	29.8	0.0393919288304089	0.0137363977526861
1	D	26	50	20120529	16	1504	29.84	0.0394662457531116	0.0138330592496743
1	D	26	50	20120529	16	1506	29.88	0.0395551290755068	0.0138385039718894
1	D	26	50	20120529	16	1508	29.92	0.0400578112862523	0.0149678242121225
1	D	26	50	20120529	16	1510	29.96	0.0413185826771079	0.0156745067292403
1	D	26	50	20120529	16	1512	30	0.04208975333267	0.0174421322608504
1	D	26	50	20120529	16	1514	30.04	0.0435690207189122	0.0193913428138693
1	D	26	50	20120529	16	1516	30.08	0.0443684049350436	0.0206568518201588
1	D	26	50	20120529	16	1518	30.12	0.0448761076039355	0.0214025666315982
1	D	26	50	20120529	16	1520	30.16	0.0445199379182519	0.0218599940083477
1	D	26	50	20120529	16	1522	30.2	0.0446815825284311	0.0218676307615846
1	D	26	50	20120529	16	1524	30.24	0.0438995224284388	0.0232454990354047
1	D	26	50	20120529	16	1526	30.28	0.0434676216064901	0.0234314681188567
1	D	26	50	20120529	16	1528	30.32	0.0425386954280453	0.0248098313674237
1	D	26	50	20120529	16	1530	30.36	0.0423564740105335	0.0263721838004553
1	D	26	50	20120529	16	1532	30.4	0.0417080570921855	0.0288517244393641
1	D	26	50	20120529	16	1534	30.44	0.0412561451483291	0.0310277041371094
1	D	26	50	20120529	16	1536	30.48	0.0406119708706682	0.0318243306367942
1	D	26	50	20120529	16	1538	30.52	0.0392118287332407	0.0344436662863435
1	D	26	50	20120529	16	1540	30.56	0.0390581744296889	0.0355447022553291
1	D	26	50	20120529	16	1542	30.6	0.0380014740558837	0.037045182845007
1	D	26	50	20120529	16	1544	30.64	0.0370450414236508	0.0380745888970583
1	D	26	50	20120529	16	1546	30.68	0.0356292722263591	0.0390694881381878
1	D	26	50	20120529	16	1548	30.72	0.0352424565327788	0.0398619002814567
1	D	26	50	20120529	16	1550	30.76	0.0337802021356919	0.0412036636830294
1	D	26	50	20120529	16	1552	30.8	0.0332748965587881	0.0422272785305429
1	D	26	50	20120529	16	1554	30.84	0.0319160141020429	0.0444271937928314
1	D	26	50	20120529	16	1556	30.88	0.0308097879692834	0.0453023374294991
1	D	26	50	20120529	16	1558	30.92	0.0288353478463118	0.0457548009166448
1	D	26	50	20120529	16	1560	30.96	0.0267677534759868	0.0468323043719525
1	D	26	50	20120529	16	1562	31	0.024708078701611	0.0473049486866332
1	D	26	50	20120529	16	1564	31.04	0.0228149417163402	0.048333435499869
1	D	26	50	20120529	16	1566	31.08	0.0209896092003174	0.0488841373321249
1	D	26	50	20120529	16	1568	31.12	0.0198246224940414	0.04987927698956
1	D	26	50	20120529	16	1570	31.16	0.0183829661174904	0.050058182076268
1	D	26	50	20120529	16	1572	31.2	0.0163031953683933	0.049264270866623
1	D	26	50	20120529	16	1574	31.24	0.0145841480726507	0.0490044091245369
1	D	26	50	20120529	16	1576	31.28	0.0129789449686791	0.0482572093888571
1	D	26	50	20120529	16	1578	31.32	0.0115346793681056	0.0483186569681422
1	D	26	50	20120529	16	1580	31.36	0.0104047227317695	0.048772053836239
1	D	26	50	20120529	16	1582	31.4	0.0093212230109573	0.0499337595670504
1	D	26	50	20120529	16	1584	31.44	0.0083705886543301	0.051220128223385
1	D	26	50	20120529	16	1586	31.48	0.0078574412632231	0.0519002942362083
1	D	26	50	20120529	16	1588	31.52	0.0076896448240475	0.0527739246643643
1	D	26	50	20120529	16	1590	31.56	0.0070575620723448	0.0529207907428167
1	D	26	50	20120529	16	1592	31.6	0.0074630878113553	0.0534083408684449
1	D	26	50	20120529	16	1594	31.64	0.0073193330027401	0.0543748851276488
1	D	26	50	20120529	16	1596	31.68	0.0071151912750115	0.0551711580739429
1	D	26	50	20120529	16	1598	31.72	0.0077041405130618	0.0566995693814777
1	D	26	50	20120529	16	1600	31.76	0.0085422034701241	0.0580410923667448
1	D	26	50	20120529	16	1602	31.8	0.0090942417341964	0.0589978785523683
1	D	26	50	20120529	16	1604	31.84	0.0101627507912474	0.0614448215686643
1	D	26	50	20120529	16	1606	31.88	0.0107147183446417	0.0634180737522435
1	D	26	50	20120529	16	1608	31.92	0.0116972432171004	0.0656937555061362
1	D	26	50	20120529	16	1610	31.96	0.0120655044287423	0.0679733263473254
1	D	26	50	20120529	16	1612	32	0.0127653987207608	0.0696925857751023
1	D	26	50	20120529	16	1614	32.04	0.0139125380518797	0.0719541253933713
1	D	26	50	20120529	16	1616	32.08	0.0142638287007732	0.0736861127432096
1	D	26	50	20120529	16	1618	32.12	0.0153654303551837	0.0758654865535047
1	D	26	50	20120529	16	1620	32.16	0.0159987858990925	0.0783045099738514
1	D	26	50	20120529	16	1622	32.2	0.0164420004295402	0.0803944347763264
1	D	26	50	20120529	16	1624	32.24	0.0166160194083902	0.0819446249727216
1	D	26	50	20120529	16	1626	32.28	0.0173317528923072	0.0832796425756019
1	D	26	50	20120529	16	1628	32.32	0.0179704824477531	0.0848992706579097
1	D	26	50	20120529	16	1630	32.36	0.0186166366244013	0.0872222578554637
1	D	26	50	20120529	16	1632	32.4	0.0189617754442985	0.088334466111592
1	D	26	50	20120529	16	1634	32.44	0.0204706706046725	0.0894633620877563
1	D	26	50	20120529	16	1636	32.48	0.0215230576271124	0.0898960407271644
1	D	26	50	20120529	16	1638	32.52	0.023448297260249	0.0902507961992857
1	D	26	50	20120529	16	1640	32.56	0.0244205690843805	0.0911469833337615
1	D	26	50	20120529	16	1642	32.6	0.0264950082483475	0.0922635756519332
1	D	26	50	20120529	16	1644	32.64	0.0277105248052072	0.0928342108243507
1	D	26	50	20120529	16	1646	32.68	0.0293109195830667	0.093370692739237
1	D	26	50	20120529	16	1648	32.72	0.0308958287224182	0.0937784105092691
1	D	26	50	20120529	16	1650	32.76	0.0323451147811381	0.0937164679552372
1	D	26	50	20120529	16	1652	32.8	0.0344061189162626	0.0935052551596968
1	D	26	50	20120529	16	1654	32.84	0.0364541829972913	0.0942559197186044
1	D	26	50	20120529	16	1656	32.88	0.0385861099425687	0.0946625061177867
1	D	26	50	20120529	16	1658	32.92	0.039360957553393	0.0944943561252205
1	D	26	50	20120529	16	1660	32.96	0.0414022334093223	0.094044070526961
1	D	26	50	20120529	16	1662	33	0.04322444758444	0.0938920425690058
1	D	26	50	20120529	16	1664	33.04	0.0438798648599218	0.0934968405890006
1	D	26	50	20120529	16	1666	33.08	0.044106421872614	0.0932561414406847
1	D	26	50	20120529	16	1668	33.12	0.0441026742066737	0.0929742179670257
1	D	26	50	20120529	16	1670	33.16	0.0439025629875979	0.0940002299065273
1	D	26	50	20120529	16	1672	33.2	0.0436144169742644	0.0942643342893005
1	D	26	50	20120529	16	1674	33.24	0.0441960123017903	0.0942399391053496
1	D	26	50	20120529	16	1676	33.28	0.044539666197447	0.0948791636355422
1	D	26	50	20120529	16	1678	33.32	0.0445926284953579	0.095002978032928
1	D	26	50	20120529	16	1680	33.36	0.0457236457918657	0.0957274089302536
1	D	26	50	20120529	16	1682	33.4	0.047025924350777	0.0973200255335201
1	D	26	50	20120529	16	1684	33.44	0.0473276468143093	0.0981652302690728
1	D	26	50	20120529	16	1686	33.48	0.0491585584028356	0.0992376991240978
1	D	26	50	20120529	16	1688	33.52	0.0503351133760519	0.100405910237296
1	D	26	50	20120529	16	1690	33.56	0.0506816664095115	0.101588122064762
1	D	26	50	20120529	16	1692	33.6	0.0513558220146947	0.102769414653412
1	D	26	50	20120529	16	1694	33.64	0.0524362104656697	0.104309563933515
1	D	26	50	20120529	16	1696	33.68	0.0530156137621739	0.105680361139523
1	D	26	50	20120529	16	1698	33.72	0.0533218617091058	0.107238046667799
1	D	26	50	20120529	16	1700	33.76	0.0540689200234294	0.108322394916749
1	D	26	50	20120529	16	1702	33.8	0.0549831383808255	0.109515354767288
1	D	26	50	20120529	16	1704	33.84	0.0557726231020202	0.110050988154037
1	D	26	50	20120529	16	1706	33.88	0.0544897192689135	0.109798056058407
1	D	26	50	20120529	16	1708	33.92	0.055491194603108	0.110169782093277
1	D	26	50	20120529	16	1710	33.96	0.0548770016529694	0.110847614653722
1	D	26	50	20120529	16	1712	34	0.0549677234529956	0.110742750718072
1	D	26	50	20120529	16	1714	34.04	0.0548530307330871	0.110680666742684
1	D	26	50	20120529	16	1716	34.08	0.0542300696588618	0.111006642968811
1	D	26	50	20120529	16	1718	34.12	0.0534651215429742	0.112174641949975
1	D	26	50	20120529	16	1720	34.16	0.0529520448625452	0.113042686234559
1	D	26	50	20120529	16	1722	34.2	0.0525035977419167	0.112748671234942
1	D	26	50	20120529	16	1724	34.24	0.0515337300808413	0.114992745315716
1	D	26	50	20120529	16	1726	34.28	0.0509292244936049	0.116639526298421
1	D	26	50	20120529	16	1728	34.32	0.0497884491235166	0.118026374828362
1	D	26	50	20120529	16	1730	34.36	0.0490387745141026	0.119655690273572
1	D	26	50	20120529	16	1732	34.4	0.0478378243569354	0.121976697572139
1	D	26	50	20120529	16	1734	34.44	0.0466949983771817	0.123023357029651
1	D	26	50	20120529	16	1736	34.48	0.0458253984576785	0.123716180253858
1	D	26	50	20120529	16	1738	34.52	0.0441836379331196	0.124476885729058
1	D	26	50	20120529	16	1740	34.56	0.0426832987647979	0.125216378000823
1	D	26	50	20120529	16	1742	34.6	0.0411763127927332	0.126174649110687
1	D	26	50	20120529	16	1744	34.64	0.040235224377652	0.127234531465008
1	D	26	50	20120529	16	1746	34.68	0.0386587298089966	0.126955577839830
1	D	26	50	20120529	16	1748	34.72	0.0372699720907462	0.126920222500770
1	D	26	50	20120529	16	1750	34.76	0.0356947503142969	0.127508323210683
1	D	26	50	20120529	16	1752	34.8	0.0340462015646386	0.127703060418222
1	D	26	50	20120529	16	1754	34.84	0.0313500034079743	0.128038936139286
1	D	26	50	20120529	16	1756	34.88	0.0296113692543928	0.128315273469373
1	D	26	50	20120529	16	1758	34.92	0.0274348238712225	0.128405853848043
1	D	26	50	20120529	16	1760	34.96	0.0256399040178586	0.128787974352596
1	D	26	50	20120529	16	1762	35	0.0232270435484157	0.128597267653710
1	D	26	50	20120529	16	1764	35.04	0.0216960866564687	0.128697040420536
1	D	26	50	20120529	16	1766	35.08	0.0204952072099796	0.128633612942263
1	D	26	50	20120529	16	1768	35.12	0.0179345614232688	0.128071675183255
1	D	26	50	20120529	16	1770	35.16	0.016442495404287	0.127913353974947
1	D	26	50	20120529	16	1772	35.2	0.0143674905548951	0.126995882926357
1	D	26	50	20120529	16	1774	35.24	0.0121273762720961	0.127076493099413
1	D	26	50	20120529	16	1776	35.28	0.011411572077501	0.127103575289132
1	D	26	50	20120529	16	1778	35.32	0.0105419014473197	0.126986124852777
1	D	26	50	20120529	16	1780	35.36	0.0086984740687663	0.127003802522307
1	D	26	50	20120529	16	1782	35.4	0.0071195046263768	0.126966325862904
1	D	26	50	20120529	16	1784	35.44	0.005656005721355	0.126369315607548
1	D	26	50	20120529	16	1786	35.48	0.0029306747653058	0.126048430550245
1	D	26	50	20120529	16	1788	35.52	0.0020378817433797	0.126348668089537
1	D	26	50	20120529	16	1790	35.56	0.000544330800157398	0.125094402081069
1	D	26	50	20120529	16	1792	35.6	-0.0009755245153249	0.124672542175413
1	D	26	50	20120529	16	1794	35.64	-0.0023252499392538	0.124014084340772
1	D	26	50	20120529	16	1796	35.68	-0.0025647470060417	0.123110896849162
1	D	26	50	20120529	16	1798	35.72	-0.0044596517582654	0.123157424475364
1	D	26	50	20120529	16	1800	35.76	-0.0062767747645586	0.122344958783781
1	D	26	50	20120529	16	1802	35.8	-0.0075117367579009	0.121866035360883
1	D	26	50	20120529	16	1804	35.84	-0.009157739923147	0.120957827411127
1	D	26	50	20120529	16	1806	35.88	-0.0107396085033394	0.119479196420988
1	D	26	50	20120529	16	1808	35.92	-0.0110005309055972	0.119100470028985
1	D	26	50	20120529	16	1810	35.96	-0.0113569127233152	0.118431547013982
1	D	26	50	20120529	16	1812	36	-0.0118482105148837	0.117507924136396
1	D	26	50	20120529	16	1814	36.04	-0.0126678886956351	0.116997958725804
1	D	26	50	20120529	16	1816	36.08	-0.0120891217952339	0.117067043058326
1	D	26	50	20120529	16	1818	36.12	-0.0132064919308649	0.117418616549932
1	D	26	50	20120529	16	1820	36.16	-0.0130474636157760	0.118347966992446
1	D	26	50	20120529	16	1822	36.2	-0.0130737679880362	0.119035981890540
1	D	26	50	20120529	16	1824	36.24	-0.0138636062626215	0.120066943577510
1	D	26	50	20120529	16	1826	36.28	-0.0154126650881669	0.121654186169240
1	D	26	50	20120529	16	1828	36.32	-0.0162140999139638	0.123156505236549
1	D	26	50	20120529	16	1830	36.36	-0.0173021251181755	0.124685199386796
1	D	26	50	20120529	16	1832	36.4	-0.0186442844995457	0.126402832468976
1	D	26	50	20120529	16	1834	36.44	-0.0199394212799670	0.127840804819197
1	D	26	50	20120529	16	1836	36.48	-0.0218954907687633	0.129796591465281
1	D	26	50	20120529	16	1838	36.52	-0.0227940820662952	0.131386026088032
1	D	26	50	20120529	16	1840	36.56	-0.0245862442032125	0.132859283066634
1	D	26	50	20120529	16	1842	36.6	-0.0260599961565615	0.134304609327380
1	D	26	50	20120529	16	1844	36.64	-0.0279761141122208	0.135501175422503
1	D	26	50	20120529	16	1846	36.68	-0.0300247438786744	0.136655739374825
1	D	26	50	20120529	16	1848	36.72	-0.0319835003732393	0.137528238432131
1	D	26	50	20120529	16	1850	36.76	-0.0338463731882753	0.139191000028091
1	D	26	50	20120529	16	1852	36.8	-0.0357296106786094	0.140806526891068
1	D	26	50	20120529	16	1854	36.84	-0.0362081098374383	0.141733756013238
1	D	26	50	20120529	16	1856	36.88	-0.0372689821412525	0.143376860040681
1	D	26	50	20120529	16	1858	36.92	-0.0374623051352289	0.143920342312701
1	D	26	50	20120529	16	1860	36.96	-0.0378456984319883	0.145048743314119
1	D	26	50	20120529	16	1862	37	-0.0377307935800455	0.146245521541277
1	D	26	50	20120529	16	1864	37.04	-0.037649476300209	0.148455230232485
1	D	26	50	20120529	16	1866	37.08	-0.0378821144312194	0.149827724494768
1	D	26	50	20120529	16	1868	37.12	-0.0376508905137714	0.152368359159571
1	D	26	50	20120529	16	1870	37.16	-0.0382550425476171	0.153976037137277
1	D	26	50	20120529	16	1872	37.2	-0.0381136919020579	0.156268406611205
1	D	26	50	20120529	16	1874	37.24	-0.0384813874282749	0.157931521760556
1	D	26	50	20120529	16	1876	37.28	-0.037943279167792	0.15935209928396
1	D	26	50	20120529	16	1878	37.32	-0.0381108634749332	0.160643983373188
1	D	26	50	20120529	16	1880	37.36	-0.0376865994062213	0.162980264178228
1	D	26	50	20120529	16	1882	37.4	-0.0374638607701475	0.164140626406155
1	D	26	50	20120529	16	1884	37.44	-0.0364767397036111	0.166259118322590
1	D	26	50	20120529	16	1886	37.48	-0.0355928562271279	0.168410137150960
1	D	26	50	20120529	16	1888	37.52	-0.0351261657515448	0.169650402445161
1	D	26	50	20120529	16	1890	37.56	-0.0336539694331144	0.171566661822176
1	D	26	50	20120529	16	1892	37.6	-0.033076263192885	0.172889658609777
1	D	26	50	20120529	16	1894	37.64	-0.0323479432082628	0.174419837684264
1	D	26	50	20120529	16	1896	37.68	-0.0309924195087282	0.176379230574932
1	D	26	50	20120529	16	1898	37.72	-0.03045713967537	0.178037395976815
1	D	26	50	20120529	16	1900	37.76	-0.0303086472513209	0.177166240422393
1	D	26	50	20120529	16	1902	37.8	-0.029164548479361	0.177618788762352
1	D	26	50	20120529	16	1904	37.84	-0.0282820792164402	0.178226900594173
1	D	26	50	20120529	16	1906	37.88	-0.0274590069231391	0.178187302614426
1	D	26	50	20120529	16	1908	37.92	-0.0260066095945819	0.17881521343612
1	D	26	50	20120529	16	1910	37.96	-0.0250173672077019	0.179353321696603
1	D	26	50	20120529	16	1912	38	-0.0235692125198319	0.179374534900038
1	D	26	50	20120529	16	1914	38.04	-0.0220948948810579	0.179608587244611
1	D	26	50	20120529	16	1916	38.08	-0.020491883808108	0.179696975592259
1	D	26	50	20120529	16	1918	38.12	-0.0193343500073056	0.179813648211155
1	D	26	50	20120529	16	1920	38.16	-0.0175340561424047	0.180140331544063
1	D	26	50	20120529	16	1922	38.2	-0.0155944622416100	0.179839811162059
1	D	26	50	20120529	16	1924	38.24	-0.0142057045233596	0.179446659791719
1	D	26	50	20120529	16	1926	38.28	-0.0123905614160537	0.178608738256013
1	D	26	50	20120529	16	1928	38.32	-0.0110081676588340	0.178595303227171
1	D	26	50	20120529	16	1930	38.36	-0.0092503002008043	0.177968806619039
1	D	26	50	20120529	16	1932	38.4	-0.0087093635131966	0.178436204201404
1	D	26	50	20120529	16	1934	38.44	-0.0093104042772051	0.178410748357281
1	D	26	50	20120529	16	1936	38.48	-0.0098569978190623	0.178623587498418
1	D	26	50	20120529	16	1938	38.52	-0.0097643668307269	0.179410597345879
1	D	26	50	20120529	16	1940	38.56	-0.0101009496585717	0.179491207518934
1	D	26	50	20120529	16	1942	38.6	-0.0092920195008943	0.180858752033749
1	D	26	50	20120529	16	1944	38.64	-0.0089130102661783	0.182046691426142
1	D	26	50	20120529	16	1946	38.68	-0.0077922460179976	0.183748697448458
1	D	26	50	20120529	16	1948	38.72	-0.0072074687099563	0.185279583629727
1	D	26	50	20120529	16	1950	38.76	-0.0062288329247942	0.186577831679986
1	D	26	50	20120529	16	1952	38.8	-0.0052509042464132	0.188166700617312
1	D	26	50	20120529	16	1954	38.84	-0.0039321500995002	0.188782590623725
1	D	26	50	20120529	16	1956	38.88	-0.0025009659743787	0.189459998920102
1	D	26	50	20120529	16	1958	38.92	-0.0012833280971754	0.190759661183923
1	D	26	50	20120529	16	1960	38.96	-0.000140643538778001	0.191275849134189
1	D	26	50	20120529	16	1962	39	0.0017452102466465	0.192323074277126
1	D	26	50	20120529	16	1964	39.04	0.0031212400428356	0.192446110857053
1	D	26	50	20120529	16	1966	39.08	0.0050594197300679	0.193466465942305
1	D	26	50	20120529	16	1968	39.12	0.0069523445833043	0.194352470739132
1	D	26	50	20120529	16	1970	39.16	0.007853198622536	0.193909821894109
1	D	26	50	20120529	16	1972	39.2	0.010214935271699	0.194384997651066
1	D	26	50	20120529	16	1974	39.24	0.0126516252396679	0.195087861791566
1	D	26	50	20120529	16	1976	39.28	0.01441090691126	0.194529247434428
1	D	26	50	20120529	16	1978	39.32	0.0162698906389994	0.194446515941030
1	D	26	50	20120529	16	1980	39.36	0.0182236266754179	0.194807847506216
1	D	26	50	20120529	16	1982	39.4	0.0197898681957461	0.194633192131263
1	D	26	50	20120529	16	1984	39.44	0.0216134965844262	0.194300144837324
1	D	26	50	20120529	16	1986	39.48	0.023197415774284	0.194066799599532
1	D	26	50	20120529	16	1988	39.52	0.0248060837014834	0.193899215292391
1	D	26	50	20120529	16	1990	39.56	0.0271614563896158	0.192495608331736
1	D	26	50	20120529	16	1992	39.6	0.0282277734156451	0.192207108765012
1	D	26	50	20120529	16	1994	39.64	0.030243734848808	0.191504951731294
1	D	26	50	20120529	16	1996	39.68	0.0323329525445017	0.191296638073556
1	D	26	50	20120529	16	1998	39.72	0.0340399790249642	0.191077364260710
1	D	26	50	20120529	16	2000	39.76	0.0354251304986305	0.190407804849605
1	D	26	50	20120529	16	2002	39.8	0.0369705123689137	0.189191934739354
1	D	26	50	20120529	16	2004	39.84	0.0381767658269399	0.188582479404650
1	D	26	50	20120529	16	2006	39.88	0.0400064753339382	0.187308555827664
1	D	26	50	20120529	16	2008	39.92	0.041318016991683	0.186434006160692
1	D	26	50	20120529	16	2010	39.96	0.0429710912247409	0.185640773773557
1	D	26	50	20120529	16	2012	40	0.0444599045525292	0.184197215279765
1	D	26	50	20120529	16	2014	40.04	0.0461667189009572	0.182218871927361
1	D	26	50	20120529	16	2016	40.08	0.0473480114896075	0.180862216856977
1	D	26	50	20120529	16	2018	40.12	0.0488139852683634	0.179137441996306
1	D	26	50	20120529	16	2020	40.16	0.0494551896975434	0.178233193844525
1	D	26	50	20120529	16	2022	40.2	0.0519022741351957	0.177118298582628
1	D	26	50	20120529	16	2024	40.24	0.0530977795701478	0.175966633768110
1	D	26	50	20120529	16	2026	40.28	0.0537334685664345	0.176148360210875
1	D	26	50	20120529	16	2028	40.32	0.0544545760618885	0.175548875081785
1	D	26	50	20120529	16	2030	40.36	0.0541286705464397	0.176361270062690
1	D	26	50	20120529	16	2032	40.4	0.0543130839949731	0.176183927681968
1	D	26	50	20120529	16	2034	40.44	0.0540205539195962	0.177110025433288
1	D	26	50	20120529	16	2036	40.48	0.0545309435942567	0.177887984313950
1	D	26	50	20120529	16	2038	40.52	0.0545151751130362	0.178950270831326
1	D	26	50	20120529	16	2040	40.56	0.0544142709753609	0.179930815804798
1	D	26	50	20120529	16	2042	40.6	0.0554939523195546	0.181594708771608
1	D	26	50	20120529	16	2044	40.64	0.0566573551066409	0.183132453888654
1	D	26	50	20120529	16	2046	40.68	0.0584522749600048	0.185172881216446
1	D	26	50	20120529	16	2048	40.72	0.0602832572592092	0.187407762909064
1	D	26	50	20120529	16	2050	40.76	0.0618234065393117	0.188181267017004
1	D	26	50	20120529	16	2052	40.8	0.063899825602266	0.189719577819476
1	D	26	50	20120529	16	2054	40.84	0.0658049834028169	0.191539458542215
1	D	26	50	20120529	16	2056	40.88	0.0675099592736138	0.193559521194709
1	D	26	50	20120529	16	2058	40.92	0.0690578867283093	0.194741025915394
1	D	26	50	20120529	16	2060	40.96	0.0706323306872993	0.196081276108455
1	D	26	50	20120529	16	2062	41	0.0722198561217412	0.197778968779406
1	D	26	50	20120529	16	2064	41.04	0.0737428934177389	0.198757675275246
1	D	26	50	20120529	16	2066	41.08	0.0769955139005189	0.200294996128223
1	D	26	50	20120529	16	2068	41.12	0.0783088233252167	0.201391506613809
1	D	26	50	20120529	16	2070	41.16	0.0805856364499596	0.203305008274378
1	D	26	50	20120529	16	2072	41.2	0.0825957996075166	0.203641025416798
1	D	26	50	20120529	16	2074	41.24	0.0840601470406756	0.204409721198626
1	D	26	50	20120529	16	2076	41.28	0.0857568497621326	0.205234561258880
1	D	26	50	20120529	16	2078	41.32	0.0856010741382376	0.20506506776343
1	D	26	50	20120529	16	2080	41.36	0.0858714717713626	0.205047814357969
1	D	26	50	20120529	16	2082	41.4	0.0859154538131526	0.204920393715999
1	D	26	50	20120529	16	2084	41.44	0.0866206514060306	0.204939273467057
1	D	26	50	20120529	16	2086	41.48	0.0865525570230016	0.204881502843034
1	D	26	50	20120529	16	2088	41.52	0.0865587795626766	0.205204792063392
1	D	26	50	20120529	16	2090	41.56	0.0866790584261566	0.205494635133001
1	D	26	50	20120529	16	2092	41.6	0.0864346116118996	0.204556799409113
1	D	26	50	20120529	16	2094	41.64	0.0858500464358936	0.20541572201622
1	D	26	50	20120529	16	2096	41.68	0.0850327724181976	0.205585286222349
1	D	26	50	20120529	16	2098	41.72	0.0854489754696046	0.206637036848686
1	D	26	50	20120529	16	2100	41.76	0.0846281659180026	0.207842512489252
1	D	26	50	20120529	16	2102	41.8	0.0848520359249266	0.20902578497689
1	D	26	50	20120529	16	2104	41.84	0.0841091495406116	0.211781097260462
1	D	26	50	20120529	16	2106	41.88	0.0846824010081196	0.213504528618248
1	D	26	50	20120529	16	2108	41.92	0.0839514647284076	0.215443203280227
1	D	26	50	20120529	16	2110	41.96	0.0836689755693236	0.217480731470216
1	D	26	50	20120529	16	2112	42	0.0836180638810776	0.219828325983755
1	D	26	50	20120529	16	2114	42.04	0.0838462472393666	0.221380637500494
1	D	26	50	20120529	16	2116	42.08	0.0828361452024416	0.223967587659465
1	D	26	50	20120529	16	2118	42.12	0.0827857284889426	0.22678703452809
1	D	26	50	20120529	16	2120	42.16	0.0831959211327096	0.228427451549765
1	D	26	50	20120529	16	2122	42.2	0.0821028754703516	0.230405794902168
1	D	26	50	20120529	16	2124	42.24	0.0818448522058966	0.232329761743099
1	D	26	50	20120529	16	2126	42.28	0.0814876218600406	0.232787401251883
1	D	26	50	20120529	16	2128	42.32	0.0815195830865506	0.233513458494805
1	D	26	50	20120529	16	2130	42.36	0.0807955057426156	0.233861355031149
1	D	26	50	20120529	16	2132	42.4	0.0808522864171446	0.233981351051916
1	D	26	50	20120529	16	2134	42.44	0.0808836112475516	0.234344591805412
1	D	26	50	20120529	16	2136	42.48	0.0807015312513956	0.234235343807718
1	D	26	50	20120529	16	2138	42.52	0.0807762017274886	0.233971168714267
1	D	26	50	20120529	16	2140	42.56	0.0797047935326356	0.234735692566086
1	D	26	50	20120529	16	2142	42.6	0.0797093190160346	0.234234778122294
1	D	26	50	20120529	16	2144	42.64	0.0794257691967786	0.233975269933598
1	D	26	50	20120529	16	2146	42.68	0.0787422797820841	0.234156713533651
1	D	26	50	20120529	16	2148	42.72	0.0789673518705358	0.233719509410843
1	D	26	50	20120529	16	2150	42.76	0.0787480780576898	0.233100154581202
1	D	26	50	20120529	16	2152	42.8	0.0789599979600114	0.233410079483396
1	D	26	50	20120529	16	2154	42.84	0.0793381586665896	0.233157783783868
1	D	26	50	20120529	16	2156	42.88	0.0796971567793986	0.232564026219706
1	D	26	50	20120529	16	2158	42.92	0.0805203704940556	0.232148106011012
1	D	26	50	20120529	16	2160	42.96	0.0806943894729056	0.231616291000882
1	D	26	50	20120529	16	2162	43	0.0814004355939206	0.23140097698601
1	D	26	50	20120529	16	2164	43.04	0.0819968801638516	0.23208580990359
1	D	26	50	20120529	16	2166	43.08	0.0825426251775716	0.232259899593118
1	D	26	50	20120529	16	2168	43.12	0.0831265539574746	0.232450959845394
1	D	26	50	20120529	16	2170	43.16	0.0851884066207366	0.233436737409046
1	D	26	50	20120529	16	2172	43.2	0.0853764263138546	0.233895013313933
1	D	26	50	20120529	16	2174	43.24	0.0873153838185456	0.235177634304328
1	D	26	50	20120529	16	2176	43.28	0.0884734125940956	0.236071629407782
1	D	26	50	20120529	16	2178	43.32	0.0898515637106276	0.23763787092811
1	D	26	50	20120529	16	2180	43.36	0.0903961066428196	0.238694217748525
1	D	26	50	20120529	16	2182	43.4	0.0919737325823246	0.240244832208989
1	D	26	50	20120529	16	2184	43.44	0.0924908397714066	0.241050014700726
1	D	26	50	20120529	16	2186	43.48	0.0940728497729556	0.242060258159007
1	D	26	50	20120529	16	2188	43.52	0.0954157162611066	0.243468037049671
1	D	26	50	20120529	16	2190	43.56	0.0958912455714546	0.242773304637155
1	D	26	50	20120529	16	2192	43.6	0.0959256109610206	0.243174517024801
1	D	26	50	20120529	16	2194	43.64	0.0956655370868996	0.242878804968908
1	D	26	50	20120529	16	2196	43.68	0.0956711939411496	0.242936787724966
1	D	26	50	20120529	16	2198	43.72	0.0952393638298786	0.242801518197725
1	D	26	50	20120529	16	2200	43.76	0.0950330300711286	0.242900371725735
1	D	26	50	20120529	16	2202	43.8	0.0948082408253896	0.243218499066591
1	D	26	50	20120529	16	2204	43.84	0.0947312368969176	0.242652035824182
1	D	26	50	20120529	16	2206	43.88	0.0946815980008786	0.242469743695992
1	D	26	50	20120529	16	2208	43.92	0.0949973211786786	0.242886583143502
1	D	26	50	20120529	16	2210	43.96	0.0945775118826876	0.243012236018518
1	D	26	50	20120529	16	2212	44	0.0940414542318706	0.242928868129017
1	D	26	50	20120529	16	2214	44.04	0.0942265747871856	0.242517473403722
1	D	26	50	20120529	16	2216	44.08	0.0930064620362476	0.243007851956475
1	D	26	50	20120529	16	2218	44.12	0.0932552222018696	0.243430843232981
1	D	26	50	20120529	16	2220	44.16	0.0931904512207126	0.243458844661516
1	D	26	50	20120529	16	2222	44.2	0.0926809100741896	0.243288149084537
1	D	26	50	20120529	16	2224	44.24	0.0916070977162796	0.243561516566144
1	D	26	50	20120529	16	2226	44.28	0.0908165523349126	0.244033863895977
1	D	26	50	20120529	16	2228	44.32	0.0900305324369456	0.24375073834079
1	D	26	50	20120529	16	2230	44.36	0.0892646650822426	0.244708938739976
1	D	26	50	20120529	16	2232	44.4	0.0875476683961656	0.24533981941015
1	D	26	50	20120529	16	2234	44.44	0.0863311618898126	0.245545163219407
1	D	26	50	20120529	16	2236	44.48	0.0849115743159026	0.247582762120074
1	D	26	50	20120529	16	2238	44.52	0.0830554190152876	0.248625744622324
1	D	26	50	20120529	16	2240	44.56	0.0822924507983876	0.250090162766161
1	D	26	50	20120529	16	2242	44.6	0.0800862776410856	0.25247311261876
1	D	26	50	20120529	16	2244	44.64	0.0788389412790723	0.254283305978598
1	D	26	50	20120529	16	2246	44.68	0.0788205565027614	0.254848991403547
1	D	26	50	20120529	16	2248	44.72	0.0786961057092726	0.256271690247294
