# Supplementary material for: How Do Ants Make Sense of Gravity? A Boltzmann Walker Analysis of Lasius niger Trajectories on Various Inclines
Source: PLoS One. 2013 Oct 29;8(10):e76531. doi: 10.1371/journal.pone.0076531 (PMC3812222; doi:10.1371/journal.pone.0076531)
Supplement: Dataset S1 — Trajectories for . (ZIP) [file pone.0076531.s005.zip › Incline1/1-D-26-50-20120529-17.txt]

Pente	Colonie	Temperature	Humidite	Date	Indiv	Frame	Time	X	Y
1	D	26	50	20120529	17	6	0	0	0
1	D	26	50	20120529	17	8	0.04	0.0031205315218407	-3.54246355239000e-05
1	D	26	50	20120529	17	10	0.08	0.0052095300144324	-0.0015764153726959
1	D	26	50	20120529	17	12	0.12	0.0074045733109985	-0.00410139469336369
1	D	26	50	20120529	17	14	0.16	0.0083612251463336	-0.00694743584802923
1	D	26	50	20120529	17	16	0.2	0.0091221781089075	-0.0106428819525273
1	D	26	50	20120529	17	18	0.24	0.0094552961135245	-0.0141295547798801
1	D	26	50	20120529	17	20	0.28	0.008314414677419	-0.0178178591058881
1	D	26	50	20120529	17	22	0.32	0.0067362937631669	-0.0212388417132687
1	D	26	50	20120529	17	24	0.36	0.004634602703853	-0.0233415227220762
1	D	26	50	20120529	17	26	0.4	0.0018246452082314	-0.0257335801100166
1	D	26	50	20120529	17	28	0.44	-0.00161484945468057	-0.0277181318599591
1	D	26	50	20120529	17	30	0.48	-0.00509327034589688	-0.0298640807327075
1	D	26	50	20120529	17	32	0.52	-0.00802127224756975	-0.030857438481054
1	D	26	50	20120529	17	34	0.56	-0.0109735137697017	-0.0310856218393429
1	D	26	50	20120529	17	36	0.6	-0.0147511610375127	-0.0313273109371524
1	D	26	50	20120529	17	38	0.64	-0.0191061185657557	-0.032187124498804
1	D	26	50	20120529	17	40	0.68	-0.0223475384771217	-0.0313259674342682
1	D	26	50	20120529	17	42	0.72	-0.0257520525675684	-0.0301051405054818
1	D	26	50	20120529	17	44	0.76	-0.0277892484173702	-0.027375545695542
1	D	26	50	20120529	17	46	0.8	-0.0280218229087703	-0.0237569196717521
1	D	26	50	20120529	17	48	0.84	-0.0273100562938957	-0.0199774268552422
1	D	26	50	20120529	17	50	0.88	-0.0269689196983801	-0.0170948636353283
1	D	26	50	20120529	17	52	0.92	-0.02583513054329	-0.0138503890226676
1	D	26	50	20120529	17	54	0.96	-0.0248231405312592	-0.00987166179949057
1	D	26	50	20120529	17	56	1	-0.0234676239027924	-0.00597409629265813
1	D	26	50	20120529	17	58	1.04	-0.0214908786117142	-0.00253590270622354
1	D	26	50	20120529	17	60	1.08	-0.0193358575589632	0.0007367713248709
1	D	26	50	20120529	17	62	1.12	-0.0166996927680216	0.0033449346872775
1	D	26	50	20120529	17	64	1.16	-0.0135162485416451	0.0041588640898979
1	D	26	50	20120529	17	66	1.2	-0.0104786097335492	0.0038448167551695
1	D	26	50	20120529	17	68	1.24	-0.00714141220867152	0.002728783051355
1	D	26	50	20120529	17	70	1.28	-0.00317459266368967	0.0026147055143461
1	D	26	50	20120529	17	72	1.32	-0.000577347029984609	0.002177105411741
1	D	26	50	20120529	17	74	1.36	0.0040148094680074	0.0007973350206795
1	D	26	50	20120529	17	76	1.4	0.0054126393662604	0.000254962906306
1	D	26	50	20120529	17	78	1.44	0.0087882681446956	-0.0016763295608775
1	D	26	50	20120529	17	80	1.48	0.0118493475425878	-0.00593369221118114
1	D	26	50	20120529	17	82	1.52	0.0123480699553586	-0.00811377312825738
1	D	26	50	20120529	17	84	1.56	0.0124831273505653	-0.0124603585122111
1	D	26	50	20120529	17	86	1.6	0.0125324834038921	-0.0165552138820624
1	D	26	50	20120529	17	88	1.64	0.0121739802658305	-0.0174699272142053
1	D	26	50	20120529	17	90	1.68	0.0116717647455606	-0.0232854845096672
1	D	26	50	20120529	17	92	1.72	0.0106829112674103	-0.0266465398173421
1	D	26	50	20120529	17	94	1.76	0.0099196460656619	-0.0305168322156242
1	D	26	50	20120529	17	96	1.8	0.0089322704406842	-0.0341313923754224
1	D	26	50	20120529	17	98	1.84	0.0090827356926529	-0.0382258305522728
1	D	26	50	20120529	17	100	1.88	0.0086597232029437	-0.0420522894011891
1	D	26	50	20120529	17	102	1.92	0.0067605828811007	-0.0435613896225296
1	D	26	50	20120529	17	104	1.96	0.0045858759755614	-0.0463904531433789
1	D	26	50	20120529	17	106	2	0.001658948876196	-0.0475036513490008
1	D	26	50	20120529	17	108	2.04	-0.00169514142968431	-0.0467227226198584
1	D	26	50	20120529	17	110	2.08	-0.00522247289695528	-0.0460709115889607
1	D	26	50	20120529	17	112	2.12	-0.00925036525462821	-0.046484074081208
1	D	26	50	20120529	17	114	2.16	-0.0130830961406937	-0.0468705079371264
1	D	26	50	20120529	17	116	2.2	-0.0167420908906216	-0.0466456479807091
1	D	26	50	20120529	17	118	2.24	-0.0203772561420235	-0.0454819623509104
1	D	26	50	20120529	17	120	2.28	-0.0223316992852231	-0.0433425400737524
1	D	26	50	20120529	17	122	2.32	-0.0213684077172127	-0.0431606014989531
1	D	26	50	20120529	17	124	2.36	-0.023627415893205	-0.0372935102612783
1	D	26	50	20120529	17	126	2.4	-0.0236396346983839	-0.0348117917334835
1	D	26	50	20120529	17	128	2.44	-0.0231507057145324	-0.0315933598635739
1	D	26	50	20120529	17	130	2.48	-0.0224658374416142	-0.0277742407830463
1	D	26	50	20120529	17	132	2.52	-0.0223536019177704	-0.0232607251657239
1	D	26	50	20120529	17	134	2.56	-0.0222598289519833	-0.0183585058797156
1	D	26	50	20120529	17	136	2.6	-0.0219047977082173	-0.0145635274246977
1	D	26	50	20120529	17	138	2.64	-0.0222321740057711	-0.0114781094113970
1	D	26	50	20120529	17	140	2.68	-0.0226785139481917	-0.00799997843396103
1	D	26	50	20120529	17	142	2.72	-0.0233460651760386	-0.00378410880957747
1	D	26	50	20120529	17	144	2.76	-0.0227814842518816	0.000210505688759299
1	D	26	50	20120529	17	146	2.8	-0.0221897334567643	0.0031966614663305
1	D	26	50	20120529	17	148	2.84	-0.0202070343265884	0.0042243421778358
1	D	26	50	20120529	17	150	2.88	-0.0169942593109283	0.0038294583958821
1	D	26	50	20120529	17	152	2.92	-0.0137923454554272	0.0027842060808644
1	D	26	50	20120529	17	154	2.96	-0.0116701482994589	0.0028475911327299
1	D	26	50	20120529	17	156	3	-0.00714280520903046	0.0015828245885606
1	D	26	50	20120529	17	158	3.04	-0.00261954919579729	0.0012688338223747
1	D	26	50	20120529	17	160	3.08	0.0014462822691134	0.0008850487884586
1	D	26	50	20120529	17	162	3.12	0.0053012417639522	0.000108690797549800
1	D	26	50	20120529	17	164	3.16	0.0081656252685218	-0.0003662374720342
1	D	26	50	20120529	17	166	3.2	0.0115982468535206	-0.00251616735596062
1	D	26	50	20120529	17	168	3.24	0.0140096294697908	-0.00483704030423892
1	D	26	50	20120529	17	170	3.28	0.0147358281340694	-0.00764241574791843
1	D	26	50	20120529	17	172	3.32	0.014064005981264	-0.0111990921466086
1	D	26	50	20120529	17	174	3.36	0.0139228674677392	-0.0142501164860724
1	D	26	50	20120529	17	176	3.4	0.0146656124306976	-0.0184726753406059
1	D	26	50	20120529	17	178	3.44	0.0165965089180837	-0.0225014162264163
1	D	26	50	20120529	17	180	3.48	0.0173848622684285	-0.0255696232606629
1	D	26	50	20120529	17	182	3.52	0.0193569052994119	-0.0288421912257401
1	D	26	50	20120529	17	184	3.56	0.0219014502647151	-0.032115862277396
1	D	26	50	20120529	17	186	3.6	0.0249186607579025	-0.0350348132122697
1	D	26	50	20120529	17	188	3.64	0.0275172357523562	-0.0374885161693939
1	D	26	50	20120529	17	190	3.68	0.0309613407514815	-0.0401289236010226
1	D	26	50	20120529	17	192	3.72	0.0336885526115687	-0.0405879348969621
1	D	26	50	20120529	17	194	3.76	0.0368507341370349	-0.0393582762044786
1	D	26	50	20120529	17	196	3.8	0.039589146568536	-0.0369022822213834
1	D	26	50	20120529	17	198	3.84	0.0417930569841383	-0.0346531169717852
1	D	26	50	20120529	17	200	3.88	0.0437240241822025	-0.0315643331302062
1	D	26	50	20120529	17	202	3.92	0.0457355308426439	-0.0283094499057264
1	D	26	50	20120529	17	204	3.96	0.0461135501278662	-0.0241713196008665
1	D	26	50	20120529	17	206	4	0.0462041305065362	-0.0208310178772193
1	D	26	50	20120529	17	208	4.04	0.0453304293677021	-0.0170444610639654
1	D	26	50	20120529	17	210	4.08	0.0438206856791907	-0.0139334033587789
1	D	26	50	20120529	17	212	4.12	0.041848918419852	-0.0105861719886761
1	D	26	50	20120529	17	214	4.16	0.0404101682521717	-0.00722550558973084
1	D	26	50	20120529	17	216	4.2	0.0382901207008182	-0.00389064858829885
1	D	26	50	20120529	17	218	4.24	0.0354234390992098	-0.0015066380755284
1	D	26	50	20120529	17	220	4.28	0.032058247216865	-0.000202803881698500
1	D	26	50	20120529	17	222	4.32	0.0297745751563449	0.0013938432302207
1	D	26	50	20120529	17	224	4.36	0.0279937267279266	0.0032175423295789
1	D	26	50	20120529	17	226	4.4	0.025061991302449	0.0047476506933885
1	D	26	50	20120529	17	228	4.44	0.0235342163910174	0.0032895965105818
1	D	26	50	20120529	17	230	4.48	0.0223302963853691	0.001521546714903
1	D	26	50	20120529	17	232	4.52	0.0202278557928672	-0.000145881785813000
1	D	26	50	20120529	17	234	4.56	0.0181646596267211	-0.00247042461828567
1	D	26	50	20120529	17	236	4.6	0.0144931490867662	-0.00613019718567288
1	D	26	50	20120529	17	238	4.64	0.0109616456894862	-0.00711583332796881
1	D	26	50	20120529	17	240	4.68	0.0086088892964442	-0.00841881899366126
1	D	26	50	20120529	17	242	4.72	0.0054299564113316	-0.00950232578554122
1	D	26	50	20120529	17	244	4.76	0.0024003079098632	-0.0111126695558120
1	D	26	50	20120529	17	246	4.8	-0.00051954812169042	-0.0138549852167453
1	D	26	50	20120529	17	248	4.84	-0.00342832378998284	-0.0171443823232148
1	D	26	50	20120529	17	250	4.88	-0.00572060134002995	-0.0194996348031944
1	D	26	50	20120529	17	252	4.92	-0.0094665065844335	-0.0211587406570959
1	D	26	50	20120529	17	254	4.96	-0.0112157049133259	-0.0199231564097861
1	D	26	50	20120529	17	256	5	-0.0121061361986029	-0.017450092868993
1	D	26	50	20120529	17	258	5.04	-0.0118108271935759	-0.0150419770860519
1	D	26	50	20120529	17	260	5.08	-0.0102204958180049	-0.0118348941385590
1	D	26	50	20120529	17	262	5.12	-0.00658607034171748	-0.00852904421292618
1	D	26	50	20120529	17	264	5.16	-0.00636493825225057	-0.00541164234569892
1	D	26	50	20120529	17	266	5.2	-0.00737544334004083	-0.00234249485943339
1	D	26	50	20120529	17	268	5.24	-0.00983152217594981	-0.0010226517680775
1	D	26	50	20120529	17	270	5.28	-0.0126861688201424	-0.0010519684152254
1	D	26	50	20120529	17	272	5.32	-0.0156453470597978	-0.00182580486335257
1	D	26	50	20120529	17	274	5.36	-0.0191554618911604	-0.00364084331885482
1	D	26	50	20120529	17	276	5.4	-0.0217627682401482	-0.00497267045593831
1	D	26	50	20120529	17	278	5.44	-0.0244087547442805	-0.00804461808505733
1	D	26	50	20120529	17	280	5.48	-0.026165915095529	-0.0107061680094435
1	D	26	50	20120529	17	282	5.52	-0.0261992834645332	-0.0141729782073127
1	D	26	50	20120529	17	284	5.56	-0.0258421874689662	-0.0172080290045894
1	D	26	50	20120529	17	286	5.6	-0.0252121977533359	-0.0192301705510198
1	D	26	50	20120529	17	288	5.64	-0.024185717709145	-0.0248331871044062
1	D	26	50	20120529	17	290	5.68	-0.0242542377704556	-0.0286666236830393
1	D	26	50	20120529	17	292	5.72	-0.0251821032887286	-0.0328089966285863
1	D	26	50	20120529	17	294	5.76	-0.0268259851336311	-0.0366655570131778
1	D	26	50	20120529	17	296	5.8	-0.0279497970120386	-0.0395042301151834
1	D	26	50	20120529	17	298	5.84	-0.0283960450305777	-0.0418787724681537
1	D	26	50	20120529	17	300	5.88	-0.0257823803774135	-0.0434317769495381
1	D	26	50	20120529	17	302	5.92	-0.0241698940735956	-0.0429267612864147
1	D	26	50	20120529	17	304	5.96	-0.0208618364191706	-0.0418644747690381
1	D	26	50	20120529	17	306	6	-0.0183556378546112	-0.0431318222529588
1	D	26	50	20120529	17	308	6.04	-0.0142025168859901	-0.0441309641347754
1	D	26	50	20120529	17	310	6.08	-0.0117232590897938	-0.0442726683337251
1	D	26	50	20120529	17	312	6.12	-0.00727732520308339	-0.0452503848800718
1	D	26	50	20120529	17	314	6.16	-0.0041323970830781	-0.0454975894107746
1	D	26	50	20120529	17	316	6.2	-0.00197734774605586	-0.0440254638030223
1	D	26	50	20120529	17	318	6.24	-0.00196447840263826	-0.0420140278532591
1	D	26	50	20120529	17	320	6.28	-0.00359018760326426	-0.038748255184349
1	D	26	50	20120529	17	322	6.32	-0.00483313990323397	-0.0351677492871328
1	D	26	50	20120529	17	324	6.36	-0.00497258136048395	-0.031518936874854
1	D	26	50	20120529	17	326	6.4	-0.00632036224076457	-0.0293581953282432
1	D	26	50	20120529	17	328	6.44	-0.00810372796932392	-0.0275958448132207
1	D	26	50	20120529	17	330	6.48	-0.0118376194695151	-0.0242596584510401
1	D	26	50	20120529	17	332	6.52	-0.0140378105034483	-0.0218576449996206
1	D	26	50	20120529	17	334	6.56	-0.0152345943874608	-0.0174831939516339
1	D	26	50	20120529	17	336	6.6	-0.0151783383861631	-0.0141907478007239
1	D	26	50	20120529	17	338	6.64	-0.0156258450547727	-0.0108816365571949
1	D	26	50	20120529	17	340	6.68	-0.0144678741205582	-0.00776352319912445
1	D	26	50	20120529	17	342	6.72	-0.0117746233263792	-0.00628757087089376
1	D	26	50	20120529	17	344	6.76	-0.00861408935971312	-0.00567566187565835
1	D	26	50	20120529	17	346	6.8	-0.00535531704793679	-0.00463084089577711
1	D	26	50	20120529	17	348	6.84	-0.00285808459736276	-0.00390638171418025
1	D	26	50	20120529	17	350	6.88	-0.00132808229957037	-0.0005924197181323
1	D	26	50	20120529	17	352	6.92	-0.00169533234851522	0.0032942422021342
1	D	26	50	20120529	17	354	6.96	-0.00318616800169769	0.0066194542670708
1	D	26	50	20120529	17	356	7	-0.00600912919102531	0.0094540120076099
1	D	26	50	20120529	17	358	7.04	-0.0080320909813219	0.0114059802770754
1	D	26	50	20120529	17	360	7.08	-0.0112280015002507	0.0121507758496992
1	D	26	50	20120529	17	362	7.12	-0.0111155715220421	0.0131954554082242
1	D	26	50	20120529	17	364	7.16	-0.0108938228354620	0.0114756302950223
1	D	26	50	20120529	17	366	7.2	-0.0121601096592109	0.0103743821940023
1	D	26	50	20120529	17	368	7.24	-0.0151788192187743	0.0096707402360436
1	D	26	50	20120529	17	370	7.28	-0.0205427120577533	0.0100362508023067
1	D	26	50	20120529	17	372	7.32	-0.0236894715843219	0.010164668464838
1	D	26	50	20120529	17	374	7.36	-0.0280893940327805	0.0095889209103925
1	D	26	50	20120529	17	376	7.4	-0.0317030922294124	0.009149425054507
1	D	26	50	20120529	17	378	7.44	-0.0359608642945423	0.0089894782077094
1	D	26	50	20120529	17	380	7.48	-0.0399690071598167	0.0095249206756273
1	D	26	50	20120529	17	382	7.52	-0.0432803457897064	0.0077624287392486
1	D	26	50	20120529	17	384	7.56	-0.0466428082398759	0.0049486811512798
1	D	26	50	20120529	17	386	7.6	-0.0495318344157698	0.0024990511292153
1	D	26	50	20120529	17	388	7.64	-0.0513583619422527	0.0016643115740246
1	D	26	50	20120529	17	390	7.68	-0.0531312200640437	-0.0013811973325459
1	D	26	50	20120529	17	392	7.72	-0.0539361904237464	-0.00470827615938485
1	D	26	50	20120529	17	394	7.76	-0.0530149009985385	-0.00766971006967223
1	D	26	50	20120529	17	396	7.8	-0.0511799589013594	-0.00849532794738564
1	D	26	50	20120529	17	398	7.84	-0.0483959380824717	-0.0107328966457724
1	D	26	50	20120529	17	400	7.88	-0.046336560292944	-0.0135655664112057
1	D	26	50	20120529	17	402	7.92	-0.0433522868336243	-0.0167691843940494
1	D	26	50	20120529	17	404	7.96	-0.0392669066946409	-0.0189886511588378
1	D	26	50	20120529	17	406	8	-0.0366098822536543	-0.0199836918213235
1	D	26	50	20120529	17	408	8.04	-0.033121766928468	-0.0221001614123642
1	D	26	50	20120529	17	410	8.08	-0.0295917131000894	-0.0232983184977457
1	D	26	50	20120529	17	412	8.12	-0.0253522543934855	-0.0250271238670687
1	D	26	50	20120529	17	414	8.16	-0.0245615032440456	-0.0253914896274531
1	D	26	50	20120529	17	416	8.2	-0.0193951979600404	-0.0277546822094786
1	D	26	50	20120529	17	418	8.24	-0.0145308760619697	-0.0293281291479071
1	D	26	50	20120529	17	420	8.28	-0.0107508458443061	-0.0318265990353482
1	D	26	50	20120529	17	422	8.32	-0.00779605873776184	-0.0339252212512318
1	D	26	50	20120529	17	424	8.36	-0.00463981690925756	-0.0370731192197181
1	D	26	50	20120529	17	426	8.4	-0.00193124438392249	-0.0400219666293003
1	D	26	50	20120529	17	428	8.44	0.000130184015270599	-0.0432987701639969
1	D	26	50	20120529	17	430	8.48	0.000166741435858000	-0.0467326928254732
1	D	26	50	20120529	17	432	8.52	0.000166458593145499	-0.0511013399409999
1	D	26	50	20120529	17	434	8.56	2.6219519446008e-06	-0.0557633656600409
1	D	26	50	20120529	17	436	8.6	1.70271312910017e-06	-0.061168560606109
1	D	26	50	20120529	17	438	8.64	-4.15015112014e-05	-0.0644029377339344
1	D	26	50	20120529	17	440	8.68	0.000418047185891699	-0.0676832768025369
1	D	26	50	20120529	17	442	8.72	0.0007394979286191	-0.0714220331973826
1	D	26	50	20120529	17	444	8.76	0.0018934961955155	-0.0761409810123092
1	D	26	50	20120529	17	446	8.8	0.0037492979427396	-0.0792100365746932
1	D	26	50	20120529	17	448	8.84	0.004945581195151	-0.0828678999537712
1	D	26	50	20120529	17	450	8.88	0.0069138129205838	-0.08621753548693
1	D	26	50	20120529	17	452	8.92	0.0088115460999322	-0.090030396672444
1	D	26	50	20120529	17	454	8.96	0.0103558673100437	-0.0916892691811077
1	D	26	50	20120529	17	456	9	0.0141107457395005	-0.0925011691872661
1	D	26	50	20120529	17	458	9.04	0.0175672251072965	-0.0919940322037991
1	D	26	50	20120529	17	460	9.08	0.0199788834952114	-0.0939129785865832
1	D	26	50	20120529	17	462	9.12	0.0209533473503646	-0.0974238344658525
1	D	26	50	20120529	17	464	9.16	0.0202566350388615	-0.101514800748407
1	D	26	50	20120529	17	466	9.2	0.0201521953672802	-0.104070072523581
1	D	26	50	20120529	17	468	9.24	0.0207873893888201	-0.108359877233005
1	D	26	50	20120529	17	470	9.28	0.0217974914257451	-0.112467672656952
1	D	26	50	20120529	17	472	9.32	0.0228588587043061	-0.116304292630314
1	D	26	50	20120529	17	474	9.36	0.0249842095565185	-0.119429068207055
1	D	26	50	20120529	17	476	9.4	0.027566704942768	-0.120195430536505
1	D	26	50	20120529	17	478	9.44	0.0306688531025115	-0.119808572416519
1	D	26	50	20120529	17	480	9.48	0.0331954163423691	-0.119734255493816
1	D	26	50	20120529	17	482	9.52	0.0363783868072023	-0.120635533797117
1	D	26	50	20120529	17	484	9.56	0.0387195466490328	-0.123180481813284
1	D	26	50	20120529	17	486	9.6	0.0392314919586119	-0.126338420698065
1	D	26	50	20120529	17	488	9.64	0.0411584993587014	-0.129644003478755
1	D	26	50	20120529	17	490	9.68	0.0445423588600697	-0.132561879611322
1	D	26	50	20120529	17	492	9.72	0.0468989336297301	-0.133487694519929
1	D	26	50	20120529	17	494	9.76	0.049548392028158	-0.133963648094345
1	D	26	50	20120529	17	496	9.8	0.0536439545047904	-0.134437409637741
1	D	26	50	20120529	17	498	9.84	0.057755639016034	-0.134653218627358
1	D	26	50	20120529	17	500	9.88	0.0613357206491815	-0.134693523713887
1	D	26	50	20120529	17	502	9.92	0.0633748751847672	-0.133683916651709
1	D	26	50	20120529	17	504	9.96	0.0637383987809752	-0.130865318311221
1	D	26	50	20120529	17	506	10	0.0645031347648285	-0.127758644668077
1	D	26	50	20120529	17	508	10.04	0.0634064828578863	-0.124397695426419
1	D	26	50	20120529	17	510	10.08	0.0609106787630102	-0.121123508186813
1	D	26	50	20120529	17	512	10.12	0.0597891366973702	-0.117959983158462
1	D	26	50	20120529	17	514	10.16	0.0589963285743039	-0.113540000090621
1	D	26	50	20120529	17	516	10.2	0.0576958884930237	-0.10920762755297
1	D	26	50	20120529	17	518	10.24	0.0568053582127974	-0.106486256394895
1	D	26	50	20120529	17	520	10.28	0.0561364351977949	-0.103164268736881
1	D	26	50	20120529	17	522	10.32	0.0550053471906089	-0.0972186320779522
1	D	26	50	20120529	17	524	10.36	0.0542922300017823	-0.0939139685360768
1	D	26	50	20120529	17	526	10.4	0.0525620104188969	-0.090148978479649
1	D	26	50	20120529	17	528	10.44	0.0501343714177273	-0.0877360472995281
1	D	26	50	20120529	17	530	10.48	0.0468293543224613	-0.0865025702304263
1	D	26	50	20120529	17	532	10.52	0.0433206904742137	-0.0868091717307487
1	D	26	50	20120529	17	534	10.56	0.0394142790615486	-0.0873448051174976
1	D	26	50	20120529	17	536	10.6	0.0346753201247145	-0.0855404807439438
1	D	26	50	20120529	17	538	10.64	0.0311615651076423	-0.0830236048669884
1	D	26	50	20120529	17	540	10.68	0.0274986105597397	-0.0810898092417995
1	D	26	50	20120529	17	542	10.72	0.0250890734921684	-0.0771564570607712
1	D	26	50	20120529	17	544	10.76	0.0236904869896596	-0.0744569355022353
1	D	26	50	20120529	17	546	10.8	0.0232000377262286	-0.0709512415024686
1	D	26	50	20120529	17	548	10.84	0.0238728498285276	-0.066371098748689
1	D	26	50	20120529	17	550	10.88	0.0262105448471303	-0.0638047253970506
1	D	26	50	20120529	17	552	10.92	0.029889996196238	-0.0609128495808285
1	D	26	50	20120529	17	554	10.96	0.0330533585900288	-0.0580204505055884
1	D	26	50	20120529	17	556	11	0.0360025383397982	-0.0547424661025672
1	D	26	50	20120529	17	558	11.04	0.0368809983072697	-0.05098820285601
1	D	26	50	20120529	17	560	11.08	0.0362204050101496	-0.0477988825722819
1	D	26	50	20120529	17	562	11.12	0.0338278526474624	-0.0450732546313846
1	D	26	50	20120529	17	564	11.16	0.0310243298235496	-0.0429991548786726
1	D	26	50	20120529	17	566	11.2	0.0279245858268621	-0.0396708739703056
1	D	26	50	20120529	17	568	11.24	0.0250974032100508	-0.0363890782617338
1	D	26	50	20120529	17	570	11.28	0.0244729784247884	-0.0339405583973157
1	D	26	50	20120529	17	572	11.32	0.022675633195165	-0.0329480845324457
1	D	26	50	20120529	17	574	11.36	0.0209226659871289	-0.0331881260714551
1	D	26	50	20120529	17	576	11.4	0.0198052746382945	-0.0332838895428312
1	D	26	50	20120529	17	578	11.44	0.0203468406509374	-0.0337386369848801
1	D	26	50	20120529	17	580	11.48	0.0203153390438356	-0.0353417541238472
1	D	26	50	20120529	17	582	11.52	0.0195236198652122	-0.0377255949309902
1	D	26	50	20120529	17	584	11.56	0.0173092145707636	-0.0382693897442074
1	D	26	50	20120529	17	586	11.6	0.014187768052748	-0.0374887382009232
1	D	26	50	20120529	17	588	11.64	0.0116357235129235	-0.035365251282186
1	D	26	50	20120529	17	590	11.68	0.0114487998353168	-0.0313231107228722
1	D	26	50	20120529	17	592	11.72	0.0121172985862506	-0.0285819405749244
1	D	26	50	20120529	17	594	11.76	0.0140117578612022	-0.02478352558095
1	D	26	50	20120529	17	596	11.8	0.0156267119676863	-0.0224358674278003
1	D	26	50	20120529	17	598	11.84	0.0173817509985913	-0.0186191878656678
1	D	26	50	20120529	17	600	11.88	0.0204348259477205	-0.0153520009831954
1	D	26	50	20120529	17	602	11.92	0.0220743944412577	-0.0123642627006478
1	D	26	50	20120529	17	604	11.96	0.025636444851485	-0.00815832085547214
1	D	26	50	20120529	17	606	12	0.0274162326197315	-0.00516499642935324
1	D	26	50	20120529	17	608	12.04	0.0286528209586705	-0.0014713534471472
1	D	26	50	20120529	17	610	12.08	0.027713924574611	0.0017912372412475
1	D	26	50	20120529	17	612	12.12	0.027234152623576	0.0039587316576187
1	D	26	50	20120529	17	614	12.16	0.027497549899568	0.0052792535714845
1	D	26	50	20120529	17	616	12.2	0.0273822914942346	0.0094895087680255
1	D	26	50	20120529	17	618	12.24	0.0267991334607222	0.013798553852966
1	D	26	50	20120529	17	620	12.28	0.0261661880387465	0.0171633356133778
1	D	26	50	20120529	17	622	12.32	0.0249305684360977	0.0198995772270607
1	D	26	50	20120529	17	624	12.36	0.0241359607262732	0.0237717964913215
1	D	26	50	20120529	17	626	12.4	0.0220917751259393	0.0268050830571792
1	D	26	50	20120529	17	628	12.44	0.0201115155141586	0.0276666997411228
1	D	26	50	20120529	17	630	12.48	0.0171407265811561	0.0275255117301233
1	D	26	50	20120529	17	632	12.52	0.0142690528056725	0.0260141134117439
1	D	26	50	20120529	17	634	12.56	0.0114909151152043	0.024717760407659
1	D	26	50	20120529	17	636	12.6	0.0075106110439052	0.0240557670391121
1	D	26	50	20120529	17	638	12.64	0.0039912698832617	0.0229342249734721
1	D	26	50	20120529	17	640	12.68	-0.000100474216752400	0.0217960658984743
1	D	26	50	20120529	17	642	12.72	-0.00440781517435025	0.0210398151959953
1	D	26	50	20120529	17	644	12.76	-0.00813950050138414	0.0212824942432985
1	D	26	50	20120529	17	646	12.8	-0.00896801751690042	0.0241405491421764
1	D	26	50	20120529	17	648	12.84	-0.00913270268623876	0.0266949723892128
1	D	26	50	20120529	17	650	12.88	-0.00901242382275893	0.029917894387183
1	D	26	50	20120529	17	652	12.92	-0.0104441029226273	0.0343245131368594
1	D	26	50	20120529	17	654	12.96	-0.0125786461629952	0.0376728758778121
1	D	26	50	20120529	17	656	13	-0.0152157301927523	0.0396755437034886
1	D	26	50	20120529	17	658	13.04	-0.0177819621230345	0.0387193939139682
1	D	26	50	20120529	17	660	13.08	-0.0191075044950468	0.0376083877393678
1	D	26	50	20120529	17	662	13.12	-0.0220136426550454	0.0348851073929841
1	D	26	50	20120529	17	664	13.16	-0.0258415652149988	0.0332230529038051
1	D	26	50	20120529	17	666	13.2	-0.0296233844128188	0.0319889394386002
1	D	26	50	20120529	17	668	13.24	-0.0338629138301008	0.0324147591422308
1	D	26	50	20120529	17	670	13.28	-0.0377015844131282	0.0313421488658489
1	D	26	50	20120529	17	672	13.32	-0.0416729294415097	0.030211958884275
1	D	26	50	20120529	17	674	13.36	-0.0432115372288291	0.0302007017443185
1	D	26	50	20120529	17	676	13.4	-0.0460238776743033	0.0318152740131408
1	D	26	50	20120529	17	678	13.44	-0.048741373887217	0.0327594595559236
1	D	26	50	20120529	17	680	13.48	-0.0491501169620818	0.0313884855732201
1	D	26	50	20120529	17	682	13.52	-0.0493369204315357	0.0297720536135632
1	D	26	50	20120529	17	684	13.56	-0.0502641141983666	0.0272585364938185
1	D	26	50	20120529	17	686	13.6	-0.0518382894567797	0.0240939366631606
1	D	26	50	20120529	17	688	13.64	-0.0523661658821389	0.0210405576581155
1	D	26	50	20120529	17	690	13.68	-0.0526136179002151	0.0178086907593633
1	D	26	50	20120529	17	692	13.72	-0.052751220879834	0.0135401699640526
1	D	26	50	20120529	17	694	13.76	-0.0521276234095056	0.0096815589697958
1	D	26	50	20120529	17	696	13.8	-0.0506407899807046	0.0070111702106448
1	D	26	50	20120529	17	698	13.84	-0.0474851138376253	0.0035648731804978
1	D	26	50	20120529	17	700	13.88	-0.045657808493683	0.0023336588530957
1	D	26	50	20120529	17	702	13.92	-0.0427759948069573	0.0006280465861957
1	D	26	50	20120529	17	704	13.96	-0.0402391078080943	-0.00411458930590062
1	D	26	50	20120529	17	706	14	-0.0396181973435344	-0.00773886511287227
1	D	26	50	20120529	17	708	14.04	-0.0385773361616278	-0.0113277148701065
1	D	26	50	20120529	17	710	14.08	-0.0365930531122621	-0.0158493798930820
1	D	26	50	20120529	17	712	14.12	-0.0351947494524657	-0.0191662056715937
1	D	26	50	20120529	17	714	14.16	-0.0329961494087902	-0.0227959898403908
1	D	26	50	20120529	17	716	14.2	-0.0323106518108367	-0.0274405783062078
1	D	26	50	20120529	17	718	14.24	-0.0335598620058199	-0.0306899814531334
1	D	26	50	20120529	17	720	14.28	-0.0359504768959266	-0.0336161024507683
1	D	26	50	20120529	17	722	14.32	-0.0392584779818092	-0.0359451566245049
1	D	26	50	20120529	17	724	14.36	-0.0429077500134958	-0.0381398392966127
1	D	26	50	20120529	17	726	14.4	-0.0453686018201777	-0.0401491751392358
1	D	26	50	20120529	17	728	14.44	-0.0462259263659596	-0.041539743050846
1	D	26	50	20120529	17	730	14.48	-0.0437333700125295	-0.0445219001395696
1	D	26	50	20120529	17	732	14.52	-0.0418789025758015	-0.0466132483479951
1	D	26	50	20120529	17	734	14.56	-0.039153020076463	-0.0499417272462608
1	D	26	50	20120529	17	736	14.6	-0.0367804364092765	-0.0527077451264995
1	D	26	50	20120529	17	738	14.64	-0.0340571560628928	-0.0561934280043586
1	D	26	50	20120529	17	740	14.68	-0.03213064363755	-0.0590438461499997
1	D	26	50	20120529	17	742	14.72	-0.0293707351599008	-0.0613905214247234
1	D	26	50	20120529	17	744	14.76	-0.0253419942740905	-0.0632921436913684
1	D	26	50	20120529	17	746	14.8	-0.0219044653680302	-0.0663700380885172
1	D	26	50	20120529	17	748	14.84	-0.0191431426768186	-0.068422274099555
1	D	26	50	20120529	17	750	14.88	-0.0150521056835857	-0.0717376149538262
1	D	26	50	20120529	17	752	14.92	-0.0132360433374643	-0.073164768570295
1	D	26	50	20120529	17	754	14.96	-0.0102475272374575	-0.0753898921893328
1	D	26	50	20120529	17	756	15	-0.00573378181043127	-0.0787762265644352
1	D	26	50	20120529	17	758	15.04	-0.00381115847238505	-0.0821041539194116
1	D	26	50	20120529	17	760	15.08	-0.00156199322278688	-0.0858488500112193
1	D	26	50	20120529	17	762	15.12	0.000479636186532999	-0.0888951367352491
1	D	26	50	20120529	17	764	15.16	0.0019864100265635	-0.0933282012785419
1	D	26	50	20120529	17	766	15.2	0.004447353757127	-0.0959143029093754
1	D	26	50	20120529	17	768	15.24	0.0075857764947454	-0.0972408352308814
1	D	26	50	20120529	17	770	15.28	0.0093771608142034	-0.096375902216134
1	D	26	50	20120529	17	772	15.32	0.0115615550826448	-0.0936635820248587
1	D	26	50	20120529	17	774	15.36	0.0126121036274537	-0.091228235559774
1	D	26	50	20120529	17	776	15.4	0.0151278481335592	-0.0890237594587469
1	D	26	50	20120529	17	778	15.44	0.0170477844658369	-0.0872811655071908
1	D	26	50	20120529	17	780	15.48	0.0206789899192642	-0.0851859374038569
1	D	26	50	20120529	17	782	15.52	0.0244960230347873	-0.0836343329938993
1	D	26	50	20120529	17	784	15.56	0.0273764932186288	-0.081805896279107
1	D	26	50	20120529	17	786	15.6	0.0298768935075826	-0.0786862118711902
1	D	26	50	20120529	17	788	15.64	0.032900906368005	-0.0765691341683177
1	D	26	50	20120529	17	790	15.68	0.0363290307538755	-0.0735846485769636
1	D	26	50	20120529	17	792	15.72	0.0391106615518427	-0.0718905480084612
1	D	26	50	20120529	17	794	15.76	0.0426277046154474	-0.0692517315670902
1	D	26	50	20120529	17	796	15.8	0.0461139956051383	-0.0660603041051541
1	D	26	50	20120529	17	798	15.84	0.0491121142152337	-0.0625394921624057
1	D	26	50	20120529	17	800	15.88	0.0509339748369608	-0.0601206919960008
1	D	26	50	20120529	17	802	15.92	0.052941090364291	-0.0563657499269337
1	D	26	50	20120529	17	804	15.96	0.0541848911923981	-0.0536431059766531
1	D	26	50	20120529	17	806	16	0.0562871196528658	-0.049776646097125
1	D	26	50	20120529	17	808	16.04	0.0591105263194655	-0.0455214896199787
1	D	26	50	20120529	17	810	16.08	0.0617849455872693	-0.0424516562401354
1	D	26	50	20120529	17	812	16.12	0.0647765729571133	-0.039453806330617
1	D	26	50	20120529	17	814	16.16	0.0669220763525895	-0.0372903424228986
1	D	26	50	20120529	17	816	16.2	0.0695868082574911	-0.0373557498001584
1	D	26	50	20120529	17	818	16.24	0.071286410116751	-0.03829832313948
1	D	26	50	20120529	17	820	16.28	0.0733503841003565	-0.0419093053389653
1	D	26	50	20120529	17	822	16.32	0.0751780429976893	-0.0450527485347302
1	D	26	50	20120529	17	824	16.36	0.0761062620693529	-0.0486343150921181
1	D	26	50	20120529	17	826	16.4	0.0776759684129089	-0.0519067345647714
1	D	26	50	20120529	17	828	16.44	0.0799606304229227	-0.0556511478138666
1	D	26	50	20120529	17	830	16.48	0.0814343116655936	-0.0575775188178531
1	D	26	50	20120529	17	832	16.52	0.0823022852395	-0.0602233002610188
1	D	26	50	20120529	17	834	16.56	0.0833075789503129	-0.0652564156188265
1	D	26	50	20120529	17	836	16.6	0.0841578041440116	-0.0693092688458754
1	D	26	50	20120529	17	838	16.64	0.0840094531413187	-0.0729125435814458
1	D	26	50	20120529	17	840	16.68	0.0844741637179145	-0.0762803517588811
1	D	26	50	20120529	17	842	16.72	0.0855118429193058	-0.0796493620178444
1	D	26	50	20120529	17	844	16.76	0.0868786096166613	-0.0827868655166472
1	D	26	50	20120529	17	846	16.8	0.0889348761363517	-0.0852376976202398
1	D	26	50	20120529	17	848	16.84	0.0916642376010536	-0.0879841710690464
1	D	26	50	20120529	17	850	16.88	0.0945507889032136	-0.0901902028049922
1	D	26	50	20120529	17	852	16.92	0.0973932874529056	-0.0930908255320976
1	D	26	50	20120529	17	854	16.96	0.0991611958272276	-0.0970773521430711
1	D	26	50	20120529	17	856	17	0.0999118603861356	-0.0982811307273631
1	D	26	50	20120529	17	858	17.04	0.0985520233352356	-0.100056746565601
1	D	26	50	20120529	17	860	17.08	0.0966804531067906	-0.101813765495493
1	D	26	50	20120529	17	862	17.12	0.0929111991964726	-0.103036020779977
1	D	26	50	20120529	17	864	17.16	0.0901557242783416	-0.104108581558884
1	D	26	50	20120529	17	866	17.2	0.0860104239107204	-0.105808706677163
1	D	26	50	20120529	17	868	17.24	0.0823937282884431	-0.107783500353525
1	D	26	50	20120529	17	870	17.28	0.0788080463695886	-0.10949252087511
1	D	26	50	20120529	17	872	17.32	0.0761502441111427	-0.112683481646570
1	D	26	50	20120529	17	874	17.36	0.0729172104862016	-0.114867168808231
1	D	26	50	20120529	17	876	17.4	0.0695788886615418	-0.116112454560578
1	D	26	50	20120529	17	878	17.44	0.0660893166963861	-0.116148517006419
1	D	26	50	20120529	17	880	17.48	0.0610245229547813	-0.117499585933232
1	D	26	50	20120529	17	882	17.52	0.0585394668829793	-0.118713264012460
1	D	26	50	20120529	17	884	17.56	0.0555088779294918	-0.119451412781341
1	D	26	50	20120529	17	886	17.6	0.0504423871316121	-0.121140761592274
1	D	26	50	20120529	17	888	17.64	0.046593180657545	-0.122334074996204
1	D	26	50	20120529	17	890	17.68	0.0427979264308825	-0.121663242792892
1	D	26	50	20120529	17	892	17.72	0.0382398454086759	-0.121322488035039
1	D	26	50	20120529	17	894	17.76	0.034512968407754	-0.121938095198740
1	D	26	50	20120529	17	896	17.8	0.0302379422300564	-0.122019978164001
1	D	26	50	20120529	17	898	17.84	0.0259349146238238	-0.122035110249118
1	D	26	50	20120529	17	900	17.88	0.0224599797690387	-0.121332458240654
1	D	26	50	20120529	17	902	17.92	0.0198187945199507	-0.118971004434203
1	D	26	50	20120529	17	904	17.96	0.0206366342230711	-0.116238743831698
1	D	26	50	20120529	17	906	18	0.0209734998936284	-0.112791456852057
1	D	26	50	20120529	17	908	18.04	0.0213865916751976	-0.109509208595146
1	D	26	50	20120529	17	910	18.08	0.0225581261902674	-0.105901125533464
1	D	26	50	20120529	17	912	18.12	0.0233267512614172	-0.101502214247702
1	D	26	50	20120529	17	914	18.16	0.0231446712652617	-0.0976024496387802
1	D	26	50	20120529	17	916	18.2	0.0217625603507545	-0.0932753804019873
1	D	26	50	20120529	17	918	18.24	0.0190247136046783	-0.0911785966637348
1	D	26	50	20120529	17	920	18.28	0.0159366368698804	-0.0882387295102736
1	D	26	50	20120529	17	922	18.32	0.0134845319740817	-0.084938096477051
1	D	26	50	20120529	17	924	18.36	0.0112498624134978	-0.082413088872112
1	D	26	50	20120529	17	926	18.4	0.0081950904080938	-0.0790536952653728
1	D	26	50	20120529	17	928	18.44	0.0055000943329575	-0.0752935135350571
1	D	26	50	20120529	17	930	18.48	0.0025957239399119	-0.0721690915117062
1	D	26	50	20120529	17	932	18.52	-0.000749527531203531	-0.0703032488481893
1	D	26	50	20120529	17	934	18.56	-0.00268070686130212	-0.0687291584425899
1	D	26	50	20120529	17	936	18.6	-0.00651796323076716	-0.067896681629099
1	D	26	50	20120529	17	938	18.64	-0.0108827212589974	-0.0683463308312555
1	D	26	50	20120529	17	940	18.68	-0.0128960663970698	-0.0704152545623292
1	D	26	50	20120529	17	942	18.72	-0.0163853555195130	-0.0728976236283627
1	D	26	50	20120529	17	944	18.76	-0.0188145501556012	-0.074958557052809
1	D	26	50	20120529	17	946	18.8	-0.0220082686435084	-0.0780346129723268
1	D	26	50	20120529	17	948	18.84	-0.0243074263425364	-0.0805236995527815
1	D	26	50	20120529	17	950	18.88	-0.0271680268258266	-0.0834062203462885
1	D	26	50	20120529	17	952	18.92	-0.0287470669788943	-0.0863888674600115
1	D	26	50	20120529	17	954	18.96	-0.0308688822972008	-0.0895508368534433
1	D	26	50	20120529	17	956	19	-0.033567413906243	-0.092247247142142
1	D	26	50	20120529	17	958	19.04	-0.0375815176816828	-0.0945921546499128
1	D	26	50	20120529	17	960	19.08	-0.0395607802729021	-0.0966872413318905
1	D	26	50	20120529	17	962	19.12	-0.0431666713035628	-0.0990766258561979
1	D	26	50	20120529	17	964	19.16	-0.0463789866998152	-0.103785603465510
1	D	26	50	20120529	17	966	19.2	-0.0484814980029953	-0.106529036355157
1	D	26	50	20120529	17	968	19.24	-0.0514611045575592	-0.110182232829479
1	D	26	50	20120529	17	970	19.28	-0.0540440949185555	-0.112286653320969
1	D	26	50	20120529	17	972	19.32	-0.0572911999684423	-0.115929596746964
1	D	26	50	20120529	17	974	19.36	-0.0595262937930948	-0.118796985455353
1	D	26	50	20120529	17	976	19.4	-0.0613428511139631	-0.122231403091576
1	D	26	50	20120529	17	978	19.44	-0.0636803340005314	-0.124887508293747
1	D	26	50	20120529	17	980	19.48	-0.0660576977095587	-0.127500904246334
1	D	26	50	20120529	17	982	19.52	-0.069382584505376	-0.130613517586439
1	D	26	50	20120529	17	984	19.56	-0.0713010359134132	-0.134275552895527
1	D	26	50	20120529	17	986	19.6	-0.0727385132888874	-0.135947931143712
1	D	26	50	20120529	17	988	19.64	-0.0747683340149614	-0.140259444031318
1	D	26	50	20120529	17	990	19.68	-0.076572587677837	-0.142977845340912
1	D	26	50	20120529	17	992	19.72	-0.0791704979919164	-0.145113307820095
1	D	26	50	20120529	17	994	19.76	-0.0816429675630133	-0.146525682904837
1	D	26	50	20120529	17	996	19.8	-0.0835442362762677	-0.147506581431699
1	D	26	50	20120529	17	998	19.84	-0.0854283222947392	-0.148972767342490
1	D	26	50	20120529	17	1000	19.88	-0.0864022911751456	-0.150813083451206
1	D	26	50	20120529	17	1002	19.92	-0.0858422626044459	-0.153491603938340
1	D	26	50	20120529	17	1004	19.96	-0.0853273474463858	-0.156778377678652
1	D	26	50	20120529	17	1006	20	-0.0856472425541946	-0.159592379825061
1	D	26	50	20120529	17	1008	20.04	-0.0877255708054581	-0.162763612317327
1	D	26	50	20120529	17	1010	20.08	-0.088817272964932	-0.166468922561423
1	D	26	50	20120529	17	1012	20.12	-0.0898662658748222	-0.166679993935607
1	D	26	50	20120529	17	1014	20.16	-0.090832173737923	-0.169009203672835
1	D	26	50	20120529	17	1016	20.2	-0.0899091165457621	-0.171630731353406
1	D	26	50	20120529	17	1018	20.24	-0.0884170505267804	-0.173941627025002
1	D	26	50	20120529	17	1020	20.28	-0.0873691889877401	-0.176407944767103
1	D	26	50	20120529	17	1022	20.32	-0.0863353988736453	-0.178199753350630
1	D	26	50	20120529	17	1024	20.36	-0.0877865941206745	-0.180586733711880
1	D	26	50	20120529	17	1026	20.4	-0.0889528960455636	-0.183856819732156
1	D	26	50	20120529	17	1028	20.44	-0.0902360827213828	-0.183740359245294
1	D	26	50	20120529	17	1030	20.48	-0.0927615853010687	-0.187536391289417
1	D	26	50	20120529	17	1032	20.52	-0.0949591317556403	-0.190154242014725
1	D	26	50	20120529	17	1034	20.56	-0.0968231359415261	-0.192305190132417
1	D	26	50	20120529	17	1036	20.6	-0.097737778562991	-0.194931738271133
1	D	26	50	20120529	17	1038	20.64	-0.0987504968950063	-0.196826643023358
1	D	26	50	20120529	17	1040	20.68	-0.100624824839897	-0.198521790109897
1	D	26	50	20120529	17	1042	20.72	-0.102952832495598	-0.200699466863917
1	D	26	50	20120529	17	1044	20.76	-0.104628180592263	-0.201002603541011
1	D	26	50	20120529	17	1046	20.8	-0.106138560676878	-0.201776178359630
1	D	26	50	20120529	17	1048	20.84	-0.108068184372058	-0.201188643335141
1	D	26	50	20120529	17	1050	20.88	-0.109023485633441	-0.201327943371035
1	D	26	50	20120529	17	1052	20.92	-0.110068023770609	-0.199999148307829
1	D	26	50	20120529	17	1054	20.96	-0.112353322176726	-0.199904466709829
1	D	26	50	20120529	17	1056	21	-0.114234509057395	-0.202083486966733
1	D	26	50	20120529	17	1058	21.04	-0.114948262642324	-0.203075274938025
1	D	26	50	20120529	17	1060	21.08	-0.114691512170075	-0.202261465743558
1	D	26	50	20120529	17	1062	21.12	-0.114800477325056	-0.202218968626009
1	D	26	50	20120529	17	1064	21.16	-0.114627801849090	-0.201749591144657
1	D	26	50	20120529	17	1066	21.2	-0.114400396308261	-0.202405503394885
1	D	26	50	20120529	17	1068	21.24	-0.115247793074835	-0.204362492122497
1	D	26	50	20120529	17	1070	21.28	-0.117284472736686	-0.207146866494776
1	D	26	50	20120529	17	1072	21.32	-0.119289049750672	-0.209606961697201
1	D	26	50	20120529	17	1074	21.36	-0.120730699056155	-0.211087077611581
1	D	26	50	20120529	17	1076	21.4	-0.122751468815430	-0.212825287501094
1	D	26	50	20120529	17	1078	21.44	-0.124450999964012	-0.214303494227165
1	D	26	50	20120529	17	1080	21.48	-0.126568714062988	-0.215185327093981
1	D	26	50	20120529	17	1082	21.52	-0.128161542798289	-0.214267078227934
1	D	26	50	20120529	17	1084	21.56	-0.129119813908153	-0.214218146438676
1	D	26	50	20120529	17	1086	21.6	-0.130256205216197	-0.213412681104226
1	D	26	50	20120529	17	1088	21.64	-0.131752301743832	-0.212769355354702
1	D	26	50	20120529	17	1090	21.68	-0.132917330876515	-0.211764132354568
1	D	26	50	20120529	17	1092	21.72	-0.134427852382486	-0.211756919865400
1	D	26	50	20120529	17	1094	21.76	-0.136984609081900	-0.212290219799770
1	D	26	50	20120529	17	1096	21.8	-0.139728819789007	-0.213057501368036
1	D	26	50	20120529	17	1098	21.84	-0.141334871421116	-0.213229116183830
1	D	26	50	20120529	17	1100	21.88	-0.142749862800948	-0.212804074297659
1	D	26	50	20120529	17	1102	21.92	-0.143947489556244	-0.212873582894249
1	D	26	50	20120529	17	1104	21.96	-0.144333357726737	-0.213068956497891
1	D	26	50	20120529	17	1106	22	-0.145265183042985	-0.213433965018339
1	D	26	50	20120529	17	1108	22.04	-0.147231222737396	-0.213040530805287
1	D	26	50	20120529	17	1110	22.08	-0.148527703020702	-0.213186548355602
1	D	26	50	20120529	17	1112	22.12	-0.149793919133772	-0.213350102154091
1	D	26	50	20120529	17	1114	22.16	-0.152368424213394	-0.213394720591983
1	D	26	50	20120529	17	1116	22.2	-0.153366081170971	-0.212609195668764
1	D	26	50	20120529	17	1118	22.24	-0.155459753639386	-0.210894532435064
1	D	26	50	20120529	17	1120	22.28	-0.156073168772065	-0.211484613043965
1	D	26	50	20120529	17	1122	22.32	-0.154305613951133	-0.212509705744651
1	D	26	50	20120529	17	1124	22.36	-0.152860358401066	-0.213092291021670
1	D	26	50	20120529	17	1126	22.4	-0.152674177185579	-0.214009620648903
1	D	26	50	20120529	17	1128	22.44	-0.152070237283768	-0.214875190059754
1	D	26	50	20120529	17	1130	22.48	-0.151967353247105	-0.214963931960792
1	D	26	50	20120529	17	1132	22.52	-0.151457670679226	-0.214997024558152
1	D	26	50	20120529	17	1134	22.56	-0.150068842250298	-0.215859765541878
1	D	26	50	20120529	17	1136	22.6	-0.149727238964306	-0.215410823446503
1	D	26	50	20120529	17	1138	22.64	-0.148985483950842	-0.216620683149113
1	D	26	50	20120529	17	1140	22.68	-0.148509176823035	-0.216587873394466
1	D	26	50	20120529	17	1142	22.72	-0.148336501347069	-0.216636098076943
1	D	26	50	20120529	17	1144	22.76	-0.148187018973526	-0.216682342860433
1	D	26	50	20120529	17	1146	22.8	-0.146600059224509	-0.216194651313448
1	D	26	50	20120529	17	1148	22.84	-0.144353863823392	-0.215635047006817
1	D	26	50	20120529	17	1150	22.88	-0.140619774333302	-0.214297766662237
1	D	26	50	20120529	17	1152	22.92	-0.137885604542488	-0.214494837322154
1	D	26	50	20120529	17	1154	22.96	-0.135873037221875	-0.214739637689801
1	D	26	50	20120529	17	1156	23	-0.132521209657694	-0.215494969153464
1	D	26	50	20120529	17	1158	23.04	-0.129359876660365	-0.216010308575593
1	D	26	50	20120529	17	1160	23.08	-0.125769329846856	-0.215875816865811
1	D	26	50	20120529	17	1162	23.12	-0.123370611513037	-0.214307666157174
1	D	26	50	20120529	17	1164	23.16	-0.120275039446359	-0.212797144651203
1	D	26	50	20120529	17	1166	23.2	-0.118759709614276	-0.209495663089843
1	D	26	50	20120529	17	1168	23.24	-0.116041166883326	-0.205906813332609
1	D	26	50	20120529	17	1170	23.28	-0.115897412074711	-0.202755450540894
1	D	26	50	20120529	17	1172	23.32	-0.114946212032659	-0.199447039333079
1	D	26	50	20120529	17	1174	23.36	-0.112663317789598	-0.196099949384333
1	D	26	50	20120529	17	1176	23.4	-0.109553250033906	-0.192870097739907
1	D	26	50	20120529	17	1178	23.44	-0.107051506242068	-0.190581900195987
1	D	26	50	20120529	17	1180	23.48	-0.105433858058747	-0.187295055744998
1	D	26	50	20120529	17	1182	23.52	-0.103342872596100	-0.183580694534103
1	D	26	50	20120529	17	1184	23.56	-0.102940882390996	-0.179676404441781
1	D	26	50	20120529	17	1186	23.6	-0.101730386292283	-0.176642845639813
1	D	26	50	20120529	17	1188	23.64	-0.0994718872331728	-0.173525918948343
1	D	26	50	20120529	17	1190	23.68	-0.0963176960143339	-0.170388274028184
1	D	26	50	20120529	17	1192	23.72	-0.0936172552169825	-0.167826426159945
1	D	26	50	20120529	17	1194	23.76	-0.0916244868862426	-0.165828283817668
1	D	26	50	20120529	17	1196	23.8	-0.0893350872607949	-0.163220261876617
1	D	26	50	20120529	17	1198	23.84	-0.0866586880940038	-0.160355772306031
1	D	26	50	20120529	17	1200	23.88	-0.0857098922150077	-0.156373205493032
1	D	26	50	20120529	17	1202	23.92	-0.085060485347166	-0.151416669799627
1	D	26	50	20120529	17	1204	23.96	-0.0866578395658664	-0.148719057429400
1	D	26	50	20120529	17	1206	24	-0.0886185759594186	-0.145129147011994
1	D	26	50	20120529	17	1208	24.04	-0.0910341941453081	-0.142232696214898
1	D	26	50	20120529	17	1210	24.08	-0.0934540549718847	-0.138749346789416
1	D	26	50	20120529	17	1212	24.12	-0.0962930886983487	-0.136369932470724
1	D	26	50	20120529	17	1214	24.16	-0.0993609421792046	-0.134126565496730
1	D	26	50	20120529	17	1216	24.2	-0.102941518787099	-0.131695744515046
1	D	26	50	20120529	17	1218	24.24	-0.105288052640466	-0.128209354530405
1	D	26	50	20120529	17	1220	24.28	-0.105567571951069	-0.125993776852913
1	D	26	50	20120529	17	1222	24.32	-0.107824656796617	-0.123540116322196
1	D	26	50	20120529	17	1224	24.36	-0.112086714635947	-0.121639795132028
1	D	26	50	20120529	17	1226	24.4	-0.115883107304528	-0.120275849790730
1	D	26	50	20120529	17	1228	24.44	-0.120065007519143	-0.119797774895971
1	D	26	50	20120529	17	1230	24.48	-0.122827652500035	-0.119625969161345
1	D	26	50	20120529	17	1232	24.52	-0.127775130155574	-0.119085180966161
1	D	26	50	20120529	17	1234	24.56	-0.131654508875994	-0.118155851736852
1	D	26	50	20120529	17	1236	24.6	-0.135916029314171	-0.117462392116541
1	D	26	50	20120529	17	1238	24.64	-0.139311273234716	-0.116404843214599
1	D	26	50	20120529	17	1240	24.68	-0.141716921214991	-0.117028440684928
1	D	26	50	20120529	17	1242	24.72	-0.144175743625211	-0.118081110550080
1	D	26	50	20120529	17	1244	24.76	-0.146212635419097	-0.118398884337546
1	D	26	50	20120529	17	1246	24.8	-0.146729884029535	-0.117799611340489
1	D	26	50	20120529	17	1248	24.84	-0.147802140752526	-0.115478604041922
1	D	26	50	20120529	17	1250	24.88	-0.147445476092096	-0.113510301605812
1	D	26	50	20120529	17	1252	24.92	-0.146350238398716	-0.110180465062527
1	D	26	50	20120529	17	1254	24.96	-0.144541034988372	-0.107506611480148
1	D	26	50	20120529	17	1256	25	-0.143264353694940	-0.104567522144146
1	D	26	50	20120529	17	1258	25.04	-0.142033210078216	-0.100962055377554
1	D	26	50	20120529	17	1260	25.08	-0.140808359711844	-0.0975709126763393
1	D	26	50	20120529	17	1262	25.12	-0.139748053093455	-0.0931398280320338
1	D	26	50	20120529	17	1264	25.16	-0.139251522711706	-0.088917127756144
1	D	26	50	20120529	17	1266	25.2	-0.137658340423014	-0.0854304549287912
1	D	26	50	20120529	17	1268	25.24	-0.136570315218803	-0.0820552221301534
1	D	26	50	20120529	17	1270	25.28	-0.135173920747316	-0.077842845613269
1	D	26	50	20120529	17	1272	25.32	-0.134519564132005	-0.076245774237281
1	D	26	50	20120529	17	1274	25.36	-0.132301582291458	-0.0719018051484177
1	D	26	50	20120529	17	1276	25.4	-0.129742562850344	-0.0677956360700674
1	D	26	50	20120529	17	1278	25.44	-0.128655598306304	-0.0656893063902689
1	D	26	50	20120529	17	1280	25.48	-0.127067153633046	-0.0624764960192697
1	D	26	50	20120529	17	1282	25.52	-0.125025948487795	-0.0596216938115853
1	D	26	50	20120529	17	1284	25.56	-0.121973509934769	-0.0586110967999135
1	D	26	50	20120529	17	1286	25.6	-0.117656693746303	-0.0554156105450534
1	D	26	50	20120529	17	1288	25.64	-0.112906350390292	-0.0524174777928224
1	D	26	50	20120529	17	1290	25.68	-0.109275710622290	-0.0516637726747557
1	D	26	50	20120529	17	1292	25.72	-0.105173147788524	-0.0480755593136245
1	D	26	50	20120529	17	1294	25.76	-0.103046382722749	-0.0453162165214003
1	D	26	50	20120529	17	1296	25.8	-0.102893152683266	-0.0408694341065524
1	D	26	50	20120529	17	1298	25.84	-0.102872151611864	-0.0380820898857932
1	D	26	50	20120529	17	1300	25.88	-0.103156691380614	-0.034206013354041
1	D	26	50	20120529	17	1302	25.92	-0.103694870351775	-0.028833062477195
1	D	26	50	20120529	17	1304	25.96	-0.105208361706227	-0.0255755629576248
1	D	26	50	20120529	17	1306	26	-0.107771835920062	-0.0227784606632852
1	D	26	50	20120529	17	1308	26.04	-0.111439174530008	-0.0206762322028176
1	D	26	50	20120529	17	1310	26.08	-0.114181971023552	-0.0182387644173894
1	D	26	50	20120529	17	1312	26.12	-0.117434237952942	-0.0156820077179751
1	D	26	50	20120529	17	1314	26.16	-0.120221865016413	-0.0144529854215948
1	D	26	50	20120529	17	1316	26.2	-0.124736176128865	-0.012533614774742
1	D	26	50	20120529	17	1318	26.24	-0.127724904360906	-0.00933770425581318
1	D	26	50	20120529	17	1320	26.28	-0.129867296486545	-0.00621766629450564
1	D	26	50	20120529	17	1322	26.32	-0.130478378166846	-0.00309904254676049
1	D	26	50	20120529	17	1324	26.36	-0.131817355567701	0.0011813576424741
1	D	26	50	20120529	17	1326	26.4	-0.133111926662697	0.0039609943993185
1	D	26	50	20120529	17	1328	26.44	-0.134036539489777	0.0067588745111174
1	D	26	50	20120529	17	1330	26.48	-0.133209083134432	0.0082396975322783
1	D	26	50	20120529	17	1332	26.52	-0.131660589994312	0.0092069488982633
1	D	26	50	20120529	17	1334	26.56	-0.129771271385660	0.0103451786839393
1	D	26	50	20120529	17	1336	26.6	-0.127360178683170	0.0131806768764974
1	D	26	50	20120529	17	1338	26.64	-0.126538379182075	0.016536747081365
1	D	26	50	20120529	17	1340	26.68	-0.124788431319994	0.0193685683186609
1	D	26	50	20120529	17	1342	26.72	-0.122229199746846	0.0221102334413555
1	D	26	50	20120529	17	1344	26.76	-0.119167356673630	0.0238045319997565
1	D	26	50	20120529	17	1346	26.8	-0.114926766596176	0.0250533532860101
1	D	26	50	20120529	17	1348	26.84	-0.110937623690112	0.0264940833526777
1	D	26	50	20120529	17	1350	26.88	-0.109425405127867	0.02702582765213
1	D	26	50	20120529	17	1352	26.92	-0.105332812499716	0.0307329056631786
1	D	26	50	20120529	17	1354	26.96	-0.101413461032955	0.0343226039485502
1	D	26	50	20120529	17	1356	27	-0.0985048479992221	0.0365048768966481
1	D	26	50	20120529	17	1358	27.04	-0.0954522680248397	0.0374560769387003
1	D	26	50	20120529	17	1360	27.08	-0.091028890844449	0.0381621937703932
1	D	26	50	20120529	17	1362	27.12	-0.0876534459137771	0.0387022819298635
1	D	26	50	20120529	17	1364	27.16	-0.0850814864185672	0.0418510991371653
1	D	26	50	20120529	17	1366	27.2	-0.0836044817740248	0.0461223069382445
1	D	26	50	20120529	17	1368	27.24	-0.0824177373920916	0.0502063506454114
1	D	26	50	20120529	17	1370	27.28	-0.0805257459198063	0.0532954738982455
1	D	26	50	20120529	17	1372	27.32	-0.0765177939733629	0.0568889198495574
1	D	26	50	20120529	17	1374	27.36	-0.0738486567932146	0.0589267520954623
1	D	26	50	20120529	17	1376	27.4	-0.0702184271471453	0.0612202670823765
1	D	26	50	20120529	17	1378	27.44	-0.0660286356208519	0.0614887272429218
1	D	26	50	20120529	17	1380	27.48	-0.0612327545881323	0.0617492253811109
1	D	26	50	20120529	17	1382	27.52	-0.0578964126624598	0.0625077388252898
1	D	26	50	20120529	17	1384	27.56	-0.0527891218033056	0.0630266137813244
1	D	26	50	20120529	17	1386	27.6	-0.04933412735975	0.0643376604643224
1	D	26	50	20120529	17	1388	27.64	-0.0446641820447597	0.0652401408491508
1	D	26	50	20120529	17	1390	27.68	-0.0408308147625912	0.0661168118364659
1	D	26	50	20120529	17	1392	27.72	-0.0357573943182558	0.0670106655185638
1	D	26	50	20120529	17	1394	27.76	-0.0320494677790698	0.0662184230809224
1	D	26	50	20120529	17	1396	27.8	-0.0292433852286091	0.0652766982697382
1	D	26	50	20120529	17	1398	27.84	-0.024459737143204	0.0650670411091163
1	D	26	50	20120529	17	1400	27.88	-0.0227379321310148	0.0641859860597579
1	D	26	50	20120529	17	1402	27.92	-0.01815948643351	0.0661178724966377
1	D	26	50	20120529	17	1404	27.96	-0.0144420846634561	0.0672994479280004
1	D	26	50	20120529	17	1406	28	-0.0116321130256988	0.0705259054598765
1	D	26	50	20120529	17	1408	28.04	-0.00904756702978389	0.0747636671102056
1	D	26	50	20120529	17	1410	28.08	-0.00732505491081347	0.0786579869969124
1	D	26	50	20120529	17	1412	28.12	-0.00580732091567467	0.0817348914445675
1	D	26	50	20120529	17	1414	28.16	-0.00420982527561801	0.0860304237189196
1	D	26	50	20120529	17	1416	28.2	-0.00257124673157443	0.0888488806380515
1	D	26	50	20120529	17	1418	28.24	3.95329259225002e-05	0.0912837321283885
1	D	26	50	20120529	17	1420	28.28	0.0042956793525625	0.0939661417028195
1	D	26	50	20120529	17	1422	28.32	0.0064102821817009	0.0973072919546045
1	D	26	50	20120529	17	1424	28.36	0.0074187578730291	0.100338375882839
1	D	26	50	20120529	17	1426	28.4	0.0096001115823115	0.103564126307934
1	D	26	50	20120529	17	1428	28.44	0.0099801107665212	0.106942116823019
1	D	26	50	20120529	17	1430	28.48	0.0110230932687713	0.110324067136078
1	D	26	50	20120529	17	1432	28.52	0.0116566609447145	0.114271137188661
1	D	26	50	20120529	17	1434	28.56	0.0128422668847299	0.116819055053310
1	D	26	50	20120529	17	1436	28.6	0.0142991896966867	0.120481585337143
1	D	26	50	20120529	17	1438	28.64	0.0144717237512962	0.123670636920295
1	D	26	50	20120529	17	1440	28.68	0.0154939880248576	0.125250525601500
1	D	26	50	20120529	17	1442	28.72	0.0169551534775015	0.127944319595108
1	D	26	50	20120529	17	1444	28.76	0.0187635790703861	0.129462124300925
1	D	26	50	20120529	17	1446	28.8	0.0195836108045281	0.129079084557556
1	D	26	50	20120529	17	1448	28.84	0.0206023395441836	0.126825747377949
1	D	26	50	20120529	17	1450	28.88	0.021460130780441	0.124630110111687
1	D	26	50	20120529	17	1452	28.92	0.0222139066091858	0.120910728442645
1	D	26	50	20120529	17	1454	28.96	0.022188380054385	0.119024238261119
1	D	26	50	20120529	17	1456	29	0.0234830925707376	0.116766446308790
1	D	26	50	20120529	17	1458	29.04	0.0239015583638438	0.111132360897652
1	D	26	50	20120529	17	1460	29.08	0.0240554955101081	0.107734217839304
1	D	26	50	20120529	17	1462	29.12	0.0242172108309655	0.102553458585583
1	D	26	50	20120529	17	1464	29.16	0.0237309334975435	0.0991478201953545
1	D	26	50	20120529	17	1466	29.2	0.0238384137282838	0.0950128011603325
1	D	26	50	20120529	17	1468	29.24	0.0242518590632436	0.0914773379650775
1	D	26	50	20120529	17	1470	29.28	0.0248280096685544	0.0887299452774555
1	D	26	50	20120529	17	1472	29.32	0.0248184637270084	0.0850550406249508
1	D	26	50	20120529	17	1474	29.36	0.0262164845440923	0.0807880047538806
1	D	26	50	20120529	17	1476	29.4	0.0272896605058991	0.0773325860462563
1	D	26	50	20120529	17	1478	29.44	0.0285008637113936	0.0728815609907214
1	D	26	50	20120529	17	1480	29.48	0.029822304864075	0.0718005361436434
1	D	26	50	20120529	17	1482	29.52	0.0310830762549306	0.0674310404999792
1	D	26	50	20120529	17	1484	29.56	0.0312839652914657	0.0628234620030895
1	D	26	50	20120529	17	1486	29.6	0.0318046787251315	0.0584508550895882
1	D	26	50	20120529	17	1488	29.64	0.0311700503890165	0.0551282310354707
1	D	26	50	20120529	17	1490	29.68	0.0312172144113217	0.0507624830577468
1	D	26	50	20120529	17	1492	29.72	0.0319924862862146	0.0465836234022906
1	D	26	50	20120529	17	1494	29.76	0.0301752925692433	0.0444883952989567
1	D	26	50	20120529	17	1496	29.8	0.0270667804484691	0.0427310228156738
1	D	26	50	20120529	17	1498	29.84	0.0237439442623173	0.0417105263090654
1	D	26	50	20120529	17	1500	29.88	0.0190795143802202	0.0417033845305754
1	D	26	50	20120529	17	1502	29.92	0.0150518341545816	0.0423100821488334
1	D	26	50	20120529	17	1504	29.96	0.01069690491061	0.0426533117804214
1	D	26	50	20120529	17	1506	30	0.0075486533887331	0.0423865203918797
1	D	26	50	20120529	17	1508	30.04	0.0029432669228651	0.0417116576799153
1	D	26	50	20120529	17	1510	30.08	-0.00144454278643179	0.0402695133996853
1	D	26	50	20120529	17	1512	30.12	-0.00446459584887953	0.0410148039470559
1	D	26	50	20120529	17	1514	30.16	-0.00824337448754044	0.0411730544446855
1	D	26	50	20120529	17	1516	30.2	-0.0114129099235310	0.0407725491638214
1	D	26	50	20120529	17	1518	30.24	-0.0164054373520987	0.0415625995704411
1	D	26	50	20120529	17	1520	30.28	-0.0203017371377927	0.0408265014112259
1	D	26	50	20120529	17	1522	30.32	-0.0253622882387105	0.0414607054832722
1	D	26	50	20120529	17	1524	30.36	-0.0292411224869093	0.041787176684146
1	D	26	50	20120529	17	1526	30.4	-0.0333008346497357	0.0419570944436651
1	D	26	50	20120529	17	1528	30.44	-0.037185962148287	0.0436299676665963
1	D	26	50	20120529	17	1530	30.48	-0.0412980002129212	0.0448391909731034
1	D	26	50	20120529	17	1532	30.52	-0.043872929556612	0.0449928452766552
1	D	26	50	20120529	17	1534	30.56	-0.0487144896873963	0.0451717432922954
1	D	26	50	20120529	17	1536	30.6	-0.052893179637225	0.0439835493414608
1	D	26	50	20120529	17	1538	30.64	-0.055750442576508	0.0413708039271121
1	D	26	50	20120529	17	1540	30.68	-0.0583730683939102	0.03763264645171
1	D	26	50	20120529	17	1542	30.72	-0.0589662694650357	0.0356588901009959
1	D	26	50	20120529	17	1544	30.76	-0.0589342120720039	0.0328833093086484
1	D	26	50	20120529	17	1546	30.8	-0.0601664799885099	0.0324345157056971
1	D	26	50	20120529	17	1548	30.84	-0.0607286157374175	0.032776769529927
1	D	26	50	20120529	17	1550	30.88	-0.061825409065716	0.0334491573681573
1	D	26	50	20120529	17	1552	30.92	-0.0619371036528722	0.0334993902338928
1	D	26	50	20120529	17	1554	30.96	-0.0624580504317758	0.0343628171111963
1	D	26	50	20120529	17	1556	31	-0.0621410332485664	0.034968475282486
1	D	26	50	20120529	17	1558	31.04	-0.0622619838634884	0.0355484089090761
1	D	26	50	20120529	17	1560	31.08	-0.0649635631027575	0.0382109417118882
1	D	26	50	20120529	17	1562	31.12	-0.068928480530498	0.0413022428536083
1	D	26	50	20120529	17	1564	31.16	-0.0720252688208401	0.0440955126291939
1	D	26	50	20120529	17	1566	31.2	-0.0759062809579249	0.0466551118978685
1	D	26	50	20120529	17	1568	31.24	-0.0782013869350968	0.0485005403886126
1	D	26	50	20120529	17	1570	31.28	-0.0820089518908198	0.0493850531901311
1	D	26	50	20120529	17	1572	31.32	-0.0853021815160434	0.0518599764217587
1	D	26	50	20120529	17	1574	31.36	-0.0885301098300243	0.0538944781947242
1	D	26	50	20120529	17	1576	31.4	-0.0927842834287448	0.0562277113695377
1	D	26	50	20120529	17	1578	31.44	-0.0957806484140228	0.0573665068406386
1	D	26	50	20120529	17	1580	31.48	-0.0999129804432769	0.0585572746601567
1	D	26	50	20120529	17	1582	31.52	-0.105049899076563	0.0593388397854022
1	D	26	50	20120529	17	1584	31.56	-0.107420545271169	0.0597442948137346
1	D	26	50	20120529	17	1586	31.6	-0.111346967805741	0.0602217333123918
1	D	26	50	20120529	17	1588	31.64	-0.116506655277381	0.0602833223130331
1	D	26	50	20120529	17	1590	31.68	-0.119754396723371	0.059005580359429
1	D	26	50	20120529	17	1592	31.72	-0.123526599268967	0.0572146910147178
1	D	26	50	20120529	17	1594	31.76	-0.126463991548694	0.0555755467852493
1	D	26	50	20120529	17	1596	31.8	-0.129176806714716	0.0528655600463519
1	D	26	50	20120529	17	1598	31.84	-0.131194394493476	0.0508536291218418
1	D	26	50	20120529	17	1600	31.88	-0.132487975638978	0.0473878159445341
1	D	26	50	20120529	17	1602	31.92	-0.133990436127644	0.0437187802783133
1	D	26	50	20120529	17	1604	31.96	-0.133945322715004	0.0394717555291507
1	D	26	50	20120529	17	1606	32	-0.135642166857817	0.0357511717785814
1	D	26	50	20120529	17	1608	32.04	-0.137092372155353	0.032087722255932
1	D	26	50	20120529	17	1610	32.08	-0.137266249712847	0.0314669532127283
1	D	26	50	20120529	17	1612	32.12	-0.139203863714654	0.0268225344525389
1	D	26	50	20120529	17	1614	32.16	-0.141804319613146	0.0220738881528025
1	D	26	50	20120529	17	1616	32.2	-0.143295042129243	0.021447250123315
1	D	26	50	20120529	17	1618	32.24	-0.142903163551109	0.0217528616741438
1	D	26	50	20120529	17	1620	32.28	-0.141742872033860	0.0219005762807337
1	D	26	50	20120529	17	1622	32.32	-0.139982529702096	0.0203785289342296
1	D	26	50	20120529	17	1624	32.36	-0.137382568778352	0.0182239038612761
1	D	26	50	20120529	17	1626	32.4	-0.135704675097274	0.0159900828288297
1	D	26	50	20120529	17	1628	32.44	-0.134156464799866	0.0126832979666108
1	D	26	50	20120529	17	1630	32.48	-0.133825680247627	0.0092070196089415
1	D	26	50	20120529	17	1632	32.52	-0.134046933959460	0.0057947344149695
1	D	26	50	20120529	17	1634	32.56	-0.134301775243400	0.0017707311445931
1	D	26	50	20120529	17	1636	32.6	-0.133896532347102	-0.000358720926950200
1	D	26	50	20120529	17	1638	32.64	-0.132714674073027	-0.00488095163535058
1	D	26	50	20120529	17	1640	32.68	-0.131298339190310	-0.00907833748847394
1	D	26	50	20120529	17	1642	32.72	-0.129549098435011	-0.0119213310129126
1	D	26	50	20120529	17	1644	32.76	-0.129103338320151	-0.0135872745893881
1	D	26	50	20120529	17	1646	32.8	-0.127972321023643	-0.0165535168257875
1	D	26	50	20120529	17	1648	32.84	-0.126716711512290	-0.0198936771280784
1	D	26	50	20120529	17	1650	32.88	-0.125259010882874	-0.0236356155034395
1	D	26	50	20120529	17	1652	32.92	-0.123059908793384	-0.0273288342215769
1	D	26	50	20120529	17	1654	32.96	-0.121036805581731	-0.0301376744884842
1	D	26	50	20120529	17	1656	33	-0.118769891951925	-0.0334740164141567
1	D	26	50	20120529	17	1658	33.04	-0.117660370701565	-0.0366300461106266
1	D	26	50	20120529	17	1660	33.08	-0.115526393146622	-0.0410153102355112
1	D	26	50	20120529	17	1662	33.12	-0.115264763637583	-0.0431333778878774
1	D	26	50	20120529	17	1664	33.16	-0.114680622725645	-0.0471310060753155
1	D	26	50	20120529	17	1666	33.2	-0.115038065203535	-0.0511668180289377
1	D	26	50	20120529	17	1668	33.24	-0.114913543699368	-0.0559342026583756
1	D	26	50	20120529	17	1670	33.28	-0.115401447378387	-0.0601867428404315
1	D	26	50	20120529	17	1672	33.32	-0.114906119078166	-0.0640775979039104
1	D	26	50	20120529	17	1674	33.36	-0.114417861845756	-0.0682329109035532
1	D	26	50	20120529	17	1676	33.4	-0.115213922660016	-0.0723837691304745
1	D	26	50	20120529	17	1678	33.44	-0.116360001330963	-0.0760064185918494
1	D	26	50	20120529	17	1680	33.48	-0.118779155050759	-0.0794675648644013
1	D	26	50	20120529	17	1682	33.52	-0.120723203724275	-0.0820560706582909
1	D	26	50	20120529	17	1684	33.56	-0.123313760127830	-0.0856809828613656
1	D	26	50	20120529	17	1686	33.6	-0.125700811199759	-0.0894811161248183
1	D	26	50	20120529	17	1688	33.64	-0.127693791662534	-0.0915073306063084
1	D	26	50	20120529	17	1690	33.68	-0.130227708812916	-0.0925839006806649
1	D	26	50	20120529	17	1692	33.72	-0.134277521480805	-0.0957069792011315
1	D	26	50	20120529	17	1694	33.76	-0.137695958503774	-0.0976781100643672
1	D	26	50	20120529	17	1696	33.8	-0.138669361698755	-0.100496213430108
1	D	26	50	20120529	17	1698	33.84	-0.138628490926802	-0.102970945742905
1	D	26	50	20120529	17	1700	33.88	-0.136899614846801	-0.10568552867588
1	D	26	50	20120529	17	1702	33.92	-0.134333241495163	-0.107483984063150
1	D	26	50	20120529	17	1704	33.96	-0.132251165577959	-0.109704652909466
1	D	26	50	20120529	17	1706	34	-0.128772129503843	-0.111338140284685
1	D	26	50	20120529	17	1708	34.04	-0.125890881502542	-0.112921140235727
1	D	26	50	20120529	17	1710	34.08	-0.121149150707126	-0.114702922045096
1	D	26	50	20120529	17	1712	34.12	-0.119137566264939	-0.117899617452552
1	D	26	50	20120529	17	1714	34.16	-0.116880806688510	-0.120132335398420
1	D	26	50	20120529	17	1716	34.2	-0.114659918639092	-0.122535656997386
1	D	26	50	20120529	17	1718	34.24	-0.111787000355674	-0.127938603343889
1	D	26	50	20120529	17	1720	34.28	-0.109310712407959	-0.131496764666820
1	D	26	50	20120529	17	1722	34.32	-0.106521600420246	-0.134434369078582
1	D	26	50	20120529	17	1724	34.36	-0.103885577050661	-0.137617693096806
1	D	26	50	20120529	17	1726	34.4	-0.101362054369962	-0.139087626673535
1	D	26	50	20120529	17	1728	34.44	-0.0977624565896543	-0.141575652593819
1	D	26	50	20120529	17	1730	34.48	-0.0947422621058503	-0.143983492605116
1	D	26	50	20120529	17	1732	34.52	-0.0912658423268248	-0.145786897739854
1	D	26	50	20120529	17	1734	34.56	-0.0874119689480019	-0.147482681222494
1	D	26	50	20120529	17	1736	34.6	-0.0836055424341966	-0.149198900091113
1	D	26	50	20120529	17	1738	34.64	-0.0799674780449917	-0.151390224006010
1	D	26	50	20120529	17	1740	34.68	-0.0786067924659545	-0.152714140032426
1	D	26	50	20120529	17	1742	34.72	-0.0752302868751106	-0.154571780257281
1	D	26	50	20120529	17	1744	34.76	-0.071265751285032	-0.158283171619695
1	D	26	50	20120529	17	1746	34.8	-0.068306297273732	-0.160480364520876
1	D	26	50	20120529	17	1748	34.84	-0.0653548335690593	-0.162171763941474
1	D	26	50	20120529	17	1750	34.88	-0.0620665041938294	-0.163956784299901
1	D	26	50	20120529	17	1752	34.92	-0.0582863820522842	-0.166178443095711
1	D	26	50	20120529	17	1754	34.96	-0.054861439646929	-0.168445144593483
1	D	26	50	20120529	17	1756	35	-0.0519893133231055	-0.170166101077535
1	D	26	50	20120529	17	1758	35.04	-0.0496005651949011	-0.170743241632339
1	D	26	50	20120529	17	1760	35.08	-0.046981936652133	-0.171431468662468
1	D	26	50	20120529	17	1762	35.12	-0.0429930058781034	-0.173050177505960
1	D	26	50	20120529	17	1764	35.16	-0.0394289048582108	-0.175024702481746
1	D	26	50	20120529	17	1766	35.2	-0.0379965186515612	-0.175724526063086
1	D	26	50	20120529	17	1768	35.24	-0.0343568986274378	-0.178138022928632
1	D	26	50	20120529	17	1770	35.28	-0.0306573159482698	-0.179523952219758
1	D	26	50	20120529	17	1772	35.32	-0.0273572486004721	-0.179766489845705
1	D	26	50	20120529	17	1774	35.36	-0.0244623534382944	-0.179895183279881
1	D	26	50	20120529	17	1776	35.4	-0.0213935100079448	-0.180079031042989
1	D	26	50	20120529	17	1778	35.44	-0.0171763251649482	-0.180173783351668
1	D	26	50	20120529	17	1780	35.48	-0.0133360282363241	-0.179234038439470
1	D	26	50	20120529	17	1782	35.52	-0.0112104652520773	-0.179259494283594
1	D	26	50	20120529	17	1784	35.56	-0.00820526143203449	-0.178092768094636
1	D	26	50	20120529	17	1786	35.6	-0.00493701388939028	-0.177080191183976
1	D	26	50	20120529	17	1788	35.64	-0.0010670184759563	-0.177263331840304
1	D	26	50	20120529	17	1790	35.68	0.0024013402857637	-0.177904677690840
1	D	26	50	20120529	17	1792	35.72	0.0053004780886286	-0.179027563259365
1	D	26	50	20120529	17	1794	35.76	0.0077421178040657	-0.181812856870458
1	D	26	50	20120529	17	1796	35.8	0.0087836860927535	-0.183876901564742
1	D	26	50	20120529	17	1798	35.84	0.0104397301742924	-0.182168531581395
1	D	26	50	20120529	17	1800	35.88	0.0128460145506702	-0.180513194606638
1	D	26	50	20120529	17	1802	35.92	0.0134223065773373	-0.181369500918654
1	D	26	50	20120529	17	1804	35.96	0.0131140080207399	-0.181823463472176
1	D	26	50	20120529	17	1806	36	0.0128785414626048	-0.183702246189789
1	D	26	50	20120529	17	1808	36.04	0.0131917897666704	-0.187531229409914
1	D	26	50	20120529	17	1810	36.08	0.0123856880361178	-0.189105249104835
1	D	26	50	20120529	17	1812	36.12	0.0108074257005094	-0.190131968151118
1	D	26	50	20120529	17	1814	36.16	0.0086896408908557	-0.190204800149580
1	D	26	50	20120529	17	1816	36.2	0.0069063175887032	-0.192706543941418
1	D	26	50	20120529	17	1818	36.24	0.0072754273284826	-0.194348445887334
1	D	26	50	20120529	17	1820	36.28	0.0082872971323605	-0.196640178965159
1	D	26	50	20120529	17	1822	36.32	0.0120540549557413	-0.198946054178608
1	D	26	50	20120529	17	1824	36.36	0.0159332427573307	-0.200167934696499
1	D	26	50	20120529	17	1826	36.4	0.0188394516280074	-0.200084496096319
1	D	26	50	20120529	17	1828	36.44	0.0224605454544637	-0.200807866333473
1	D	26	50	20120529	17	1830	36.48	0.0259967864671776	-0.201109800929039
1	D	26	50	20120529	17	1832	36.52	0.0297444524074663	-0.201471839601007
1	D	26	50	20120529	17	1834	36.56	0.0299636555096342	-0.202809685631012
1	D	26	50	20120529	17	1836	36.6	0.0293258451930039	-0.206506439883055
1	D	26	50	20120529	17	1838	36.64	0.0292339213114496	-0.210000961595679
1	D	26	50	20120529	17	1840	36.68	0.0296680848750982	-0.210720796298927
1	D	26	50	20120529	17	1842	36.72	0.0320962895616928	-0.209698319893331
1	D	26	50	20120529	17	1844	36.76	0.0327821831394437	-0.209433861957167
1	D	26	50	20120529	17	1846	36.8	0.0336533386938655	-0.207694379275448
1	D	26	50	20120529	17	1848	36.84	0.0358199138714211	-0.205131824300428
1	D	26	50	20120529	17	1850	36.88	0.0385366181247398	-0.202787058214014
1	D	26	50	20120529	17	1852	36.92	0.0402719288764497	-0.202781330649086
1	D	26	50	20120529	17	1854	36.96	0.0413035269595228	-0.204299559618972
1	D	26	50	20120529	17	1856	37	0.0412533223780586	-0.206809081585403
1	D	26	50	20120529	17	1858	37.04	0.0421075073697319	-0.209860954453004
1	D	26	50	20120529	17	1860	37.08	0.041501516858255	-0.213753577283435
1	D	26	50	20120529	17	1862	37.12	0.0416655656314903	-0.216467453109630
1	D	26	50	20120529	17	1864	37.16	0.0416273818653062	-0.220254717029665
1	D	26	50	20120529	17	1866	37.2	0.0394806056776239	-0.223831263128906
1	D	26	50	20120529	17	1868	37.24	0.0382728672953573	-0.227122138088549
1	D	26	50	20120529	17	1870	37.28	0.0372659472389476	-0.228041376904091
1	D	26	50	20120529	17	1872	37.32	0.0373090807526	-0.231662470730548
1	D	26	50	20120529	17	1874	37.36	0.0380077022524123	-0.232673633427644
1	D	26	50	20120529	17	1876	37.4	0.0406310684106144	-0.232188558175750
1	D	26	50	20120529	17	1878	37.44	0.043207058414477	-0.231803184980004
1	D	26	50	20120529	17	1880	37.48	0.047600312845989	-0.231853389561468
1	D	26	50	20120529	17	1882	37.52	0.0503841922435204	-0.233490341759915
1	D	26	50	20120529	17	1884	37.56	0.0544769262930282	-0.235399530069119
1	D	26	50	20120529	17	1886	37.6	0.0581241830703884	-0.237120627974527
1	D	26	50	20120529	17	1888	37.64	0.0613591965943168	-0.238299374978765
1	D	26	50	20120529	17	1890	37.68	0.0637280043112918	-0.238323416609325
1	D	26	50	20120529	17	1892	37.72	0.065953976458467	-0.236688585731222
1	D	26	50	20120529	17	1894	37.76	0.0685985558201047	-0.234753941577895
1	D	26	50	20120529	17	1896	37.8	0.0707249673324889	-0.233056036774910
1	D	26	50	20120529	17	1898	37.84	0.0711670504920867	-0.230916897340464
1	D	26	50	20120529	17	1900	37.88	0.0721692329330624	-0.226864256245450
1	D	26	50	20120529	17	1902	37.92	0.0728604298116723	-0.223800009009178
1	D	26	50	20120529	17	1904	37.96	0.0741287672450866	-0.219947903397308
1	D	26	50	20120529	17	1906	38	0.0752238635171102	-0.216385004458944
1	D	26	50	20120529	17	1908	38.04	0.0757290206015899	-0.212439065777210
1	D	26	50	20120529	17	1910	38.08	0.0755016857714384	-0.209289258620415
1	D	26	50	20120529	17	1912	38.12	0.0739063114517253	-0.206886651199298
1	D	26	50	20120529	17	1914	38.16	0.0712473071117514	-0.205802232239671
1	D	26	50	20120529	17	1916	38.2	0.0677660790066138	-0.205648931489510
1	D	26	50	20120529	17	1918	38.24	0.0641847952919383	-0.204270568240943
1	D	26	50	20120529	17	1920	38.28	0.0599942683745924	-0.202420989033394
1	D	26	50	20120529	17	1922	38.32	0.0570625329491149	-0.201919013929429
1	D	26	50	20120529	17	1924	38.36	0.0526252964758131	-0.201362662313991
1	D	26	50	20120529	17	1926	38.4	0.0470292534095027	-0.200788491607668
1	D	26	50	20120529	17	1928	38.44	0.0436490001527186	-0.199579621854551
1	D	26	50	20120529	17	1930	38.48	0.0401563876284039	-0.198159256463181
1	D	26	50	20120529	17	1932	38.52	0.0369648611715184	-0.195669887040015
1	D	26	50	20120529	17	1934	38.56	0.0327220083523648	-0.193569992031925
1	D	26	50	20120529	17	1936	38.6	0.0297149660546908	-0.192642692199077
1	D	26	50	20120529	17	1938	38.64	0.0276825290335263	-0.193443349207415
1	D	26	50	20120529	17	1940	38.68	0.026661466841493	-0.195762659449706
1	D	26	50	20120529	17	1942	38.72	0.0244963058774998	-0.199350519257447
1	D	26	50	20120529	17	1944	38.76	0.022514992676615	-0.202944035919437
1	D	26	50	20120529	17	1946	38.8	0.0211361344533013	-0.206906662321206
1	D	26	50	20120529	17	1948	38.84	0.0206602515895627	-0.209523664518378
1	D	26	50	20120529	17	1950	38.88	0.020740861762618	-0.213368911194470
1	D	26	50	20120529	17	1952	38.92	0.022022139250128	-0.218066928648673
1	D	26	50	20120529	17	1954	38.96	0.0238995077541783	-0.221330226443850
1	D	26	50	20120529	17	1956	39	0.0268297582554154	-0.223236586325929
1	D	26	50	20120529	17	1958	39.04	0.0296610138072863	-0.226482206451575
1	D	26	50	20120529	17	1960	39.08	0.0322164977144945	-0.230221387110489
1	D	26	50	20120529	17	1962	39.12	0.0347670318742344	-0.232975568023211
1	D	26	50	20120529	17	1964	39.16	0.0365284348661701	-0.236602318703917
1	D	26	50	20120529	17	1966	39.2	0.0388017831676848	-0.239189622416278
1	D	26	50	20120529	17	1968	39.24	0.0409789649469582	-0.242581613645630
1	D	26	50	20120529	17	1970	39.28	0.0425692480978467	-0.245245284890360
1	D	26	50	20120529	17	1972	39.32	0.0442556977709766	-0.249391051948457
1	D	26	50	20120529	17	1974	39.36	0.0456776895079428	-0.249994214032808
1	D	26	50	20120529	17	1976	39.4	0.0482805495694905	-0.252322716663256
1	D	26	50	20120529	17	1978	39.44	0.0529368477236039	-0.254918505656991
1	D	26	50	20120529	17	1980	39.48	0.0565254146381256	-0.256339083180395
1	D	26	50	20120529	17	1982	39.52	0.0599619535946922	-0.256397065936452
1	D	26	50	20120529	17	1984	39.56	0.063884274909934	-0.256421814673794
1	D	26	50	20120529	17	1986	39.6	0.067534360114419	-0.255716122106169
1	D	26	50	20120529	17	1988	39.64	0.071506886011125	-0.255249431630586
1	D	26	50	20120529	17	1990	39.68	0.0749292828320679	-0.255076897575977
1	D	26	50	20120529	17	1992	39.72	0.0792086930718089	-0.254942547287551
1	D	26	50	20120529	17	1994	39.76	0.0829195894594759	-0.255426208325883
1	D	26	50	20120529	17	1996	39.8	0.0876550835730822	-0.255875221131936
1	D	26	50	20120529	17	1998	39.84	0.0911880011839246	-0.254412712176408
1	D	26	50	20120529	17	2000	39.88	0.0931464041250986	-0.253464057718769
1	D	26	50	20120529	17	2002	39.92	0.0956615829457796	-0.250285612737336
1	D	26	50	20120529	17	2004	39.96	0.0986268352326856	-0.249505320404297
1	D	26	50	20120529	17	2006	40	0.100706789829546	-0.249898825328027
1	D	26	50	20120529	17	2008	40.04	0.102840767384489	-0.252263461114992
1	D	26	50	20120529	17	2010	40.08	0.105026505155814	-0.254108231996430
1	D	26	50	20120529	17	2012	40.12	0.106697893454505	-0.257308809420114
1	D	26	50	20120529	17	2014	40.16	0.108749422358762	-0.260024594434617
1	D	26	50	20120529	17	2016	40.2	0.111784536795649	-0.263306771980851
1	D	26	50	20120529	17	2018	40.24	0.114298937798870	-0.266036274866909
1	D	26	50	20120529	17	2020	40.28	0.117442946680060	-0.267751503786033
1	D	26	50	20120529	17	2022	40.32	0.120818815874800	-0.269943393386355
1	D	26	50	20120529	17	2024	40.36	0.124438636909051	-0.271850318953859
