# Supplementary material for: How Do Ants Make Sense of Gravity? A Boltzmann Walker Analysis of Lasius niger Trajectories on Various Inclines
Source: PLoS One. 2013 Oct 29;8(10):e76531. doi: 10.1371/journal.pone.0076531 (PMC3812222; doi:10.1371/journal.pone.0076531)
Supplement: Dataset S1 — Trajectories for . (ZIP) [file pone.0076531.s005.zip › Incline1/1-D-26-50-20120529-18.txt]

Pente	Colonie	Temperature	Humidite	Date	Indiv	Frame	Time	X	Y
1	D	26	50	20120529	18	10	0	0	0
1	D	26	50	20120529	18	12	0.04	0.00136465881204076	-0.00086281098729705
1	D	26	50	20120529	18	14	0.08	0.0029338418965787	-0.00328704173378138
1	D	26	50	20120529	18	16	0.12	0.00415592040436779	-0.00641980761715026
1	D	26	50	20120529	18	18	0.16	0.00405698909461198	-0.00881812290010411
1	D	26	50	20120529	18	20	0.2	0.00532442850241418	-0.0108404695075011
1	D	26	50	20120529	18	22	0.24	0.00564851675343541	-0.0117289279648585
1	D	26	50	20120529	18	24	0.28	0.00632897975110683	-0.0135632195237989
1	D	26	50	20120529	18	26	0.32	0.00621366265591063	-0.0165728660957479
1	D	26	50	20120529	18	28	0.36	0.00568119922886183	-0.0187231898381515
1	D	26	50	20120529	18	30	0.4	0.00412596029004891	-0.0206852980188592
1	D	26	50	20120529	18	32	0.44	0.00249496193069964	-0.0213317208960843
1	D	26	50	20120529	18	34	0.48	0.0014115824180403	-0.021383714457705
1	D	26	50	20120529	18	36	0.52	-0.000109276989071351	-0.022047843288731
1	D	26	50	20120529	18	38	0.56	-0.00137624970639797	-0.0220318414622727
1	D	26	50	20120529	18	40	0.6	-0.00559866713957532	-0.0232923300104159
1	D	26	50	20120529	18	42	0.64	-0.00788269275348599	-0.023587405670205
1	D	26	50	20120529	18	44	0.68	-0.0106422688909480	-0.0230395181229382
1	D	26	50	20120529	18	46	0.72	-0.0126866913720536	-0.0213197990757535
1	D	26	50	20120529	18	48	0.76	-0.0151233106293444	-0.0196304502648207
1	D	26	50	20120529	18	50	0.8	-0.0157070343482817	-0.0187183461567004
1	D	26	50	20120529	18	52	0.84	-0.0156408774378339	-0.0177903109327999
1	D	26	50	20120529	18	54	0.88	-0.0153261229963243	-0.0165328841570193
1	D	26	50	20120529	18	56	0.92	-0.0157902396032239	-0.0142442906333022
1	D	26	50	20120529	18	58	0.96	-0.0143492691202507	-0.0121133819217897
1	D	26	50	20120529	18	60	1	-0.0136139770627661	-0.0100222267535154
1	D	26	50	20120529	18	62	1.04	-0.0113619692439075	-0.00618557849588222
1	D	26	50	20120529	18	64	1.08	-0.00935273239623376	-0.00405756185110474
1	D	26	50	20120529	18	66	1.12	-0.00824825423143737	-0.00172174207968572
1	D	26	50	20120529	18	68	1.16	-0.00757465016954344	-0.00067123596128374
1	D	26	50	20120529	18	70	1.2	-0.00614936897183121	0.00118147714352013
1	D	26	50	20120529	18	72	1.24	-0.00354828374830431	0.00239767959395756
1	D	26	50	20120529	18	74	1.28	-0.00063622003347937	0.00288374479534519
1	D	26	50	20120529	18	76	1.32	0.00226767659802286	0.00288441654678732
1	D	26	50	20120529	18	78	1.36	0.00498476976007122	0.00246641037308889
1	D	26	50	20120529	18	80	1.4	0.00830728067710373	0.00120808557169618
1	D	26	50	20120529	18	82	1.44	0.00888221505875083	0.00117903762512504
1	D	26	50	20120529	18	84	1.48	0.00979743750777623	0.00029308939684079
1	D	26	50	20120529	18	86	1.52	0.00945157743896223	-0.0011791634901321
1	D	26	50	20120529	18	88	1.56	0.00943607058725083	-0.00319743716246942
1	D	26	50	20120529	18	90	1.6	0.00944234969546783	-0.00620141061671299
1	D	26	50	20120529	18	92	1.64	0.00932559222375823	-0.00887534905190554
1	D	26	50	20120529	18	94	1.68	0.00967305035389773	-0.0115052347346302
1	D	26	50	20120529	18	96	1.72	0.0106035392383289	-0.0139202094533488
1	D	26	50	20120529	18	98	1.76	0.0110844425602138	-0.0149962138422803
1	D	26	50	20120529	18	100	1.8	0.0132809283546136	-0.0165725669895795
1	D	26	50	20120529	18	102	1.84	0.0157802043437853	-0.0178896877198279
1	D	26	50	20120529	18	104	1.88	0.0182391328200224	-0.0202181549949361
1	D	26	50	20120529	18	106	1.92	0.0189339783696232	-0.0223101586913478
1	D	26	50	20120529	18	108	1.96	0.0189605231581889	-0.0227684063119635
1	D	26	50	20120529	18	110	2	0.0180723546146118	-0.0243165883251002
1	D	26	50	20120529	18	112	2.04	0.0165036066835870	-0.0257406622086942
1	D	26	50	20120529	18	114	2.08	0.0157915809847878	-0.0257167311696345
1	D	26	50	20120529	18	116	2.12	0.0143524072601456	-0.0255828751488491
1	D	26	50	20120529	18	118	2.16	0.0119538869162252	-0.0264956227241403
1	D	26	50	20120529	18	120	2.2	0.0109188027967209	-0.0272123673707544
1	D	26	50	20120529	18	122	2.24	0.00855604791379293	-0.0289578180337065
1	D	26	50	20120529	18	124	2.28	0.00694703350427073	-0.0310247547947251
1	D	26	50	20120529	18	126	2.32	0.00491028313174103	-0.0319288615251503
1	D	26	50	20120529	18	128	2.36	0.00316033526966056	-0.0318584336897441
1	D	26	50	20120529	18	130	2.4	0.00270128154731425	-0.0312725250108529
1	D	26	50	20120529	18	132	2.44	0.00172455495046128	-0.0306490689618807
1	D	26	50	20120529	18	134	2.48	0.00149545235335683	-0.029963882490911
1	D	26	50	20120529	18	136	2.52	0.00049482554729975	-0.028590893253881
1	D	26	50	20120529	18	138	2.56	0.000137807333478668	-0.0274016103586034
1	D	26	50	20120529	18	140	2.6	-0.00236577493599042	-0.0246192865959906
1	D	26	50	20120529	18	142	2.64	-0.00414690620712122	-0.0224895516817348
1	D	26	50	20120529	18	144	2.68	-0.00582713334057669	-0.0206591350679553
1	D	26	50	20120529	18	146	2.72	-0.00686288214045531	-0.0188616908433825
1	D	26	50	20120529	18	148	2.76	-0.00725075849420738	-0.0168910266706225
1	D	26	50	20120529	18	150	2.8	-0.00746569774248465	-0.0137972577262361
1	D	26	50	20120529	18	152	2.84	-0.00708849163006069	-0.0110075871241667
1	D	26	50	20120529	18	154	2.88	-0.00745108750217178	-0.0074176286234996
1	D	26	50	20120529	18	156	2.92	-0.00706457727872096	-0.00402371972055715
1	D	26	50	20120529	18	158	2.96	-0.00666485264374333	-0.00195440283811309
1	D	26	50	20120529	18	160	3	-0.00547804886484052	0.00157774685476489
1	D	26	50	20120529	18	162	3.04	-0.00364385630084948	0.00175322247358414
1	D	26	50	20120529	18	164	3.08	-0.00115797998518131	0.00168485938997902
1	D	26	50	20120529	18	166	3.12	0.000899589025200119	0.00145031065644589
1	D	26	50	20120529	18	168	3.16	0.0042156426431068	0.0008308087485941
1	D	26	50	20120529	18	170	3.2	0.00551329672366911	0.0007935017948187
1	D	26	50	20120529	18	172	3.24	0.00568827029667373	0.00194166643077036
1	D	26	50	20120529	18	174	3.28	0.00618315311962273	0.00327918012058815
1	D	26	50	20120529	18	176	3.32	0.00558046479681402	0.00466449422881415
1	D	26	50	20120529	18	178	3.36	0.00462972437416965	0.00625686334470719
1	D	26	50	20120529	18	180	3.4	0.00294232717795294	0.00640191922979979
1	D	26	50	20120529	18	182	3.44	0.00100426769887342	0.00649909691473829
1	D	26	50	20120529	18	184	3.48	-0.00041403294069494	0.00590002190758139
1	D	26	50	20120529	18	186	3.52	-0.00203274178418718	0.00410662940486483
1	D	26	50	20120529	18	188	3.56	-0.0028652751662206	0.00369066676976404
1	D	26	50	20120529	18	190	3.6	-0.0041141176656776	0.0025542542485157
1	D	26	50	20120529	18	192	3.64	-0.0066419042002667	0.00192195229371087
1	D	26	50	20120529	18	194	3.68	-0.00805296265218214	0.000249617886147010
1	D	26	50	20120529	18	196	3.72	-0.00809281872590372	-0.00106969133958914
1	D	26	50	20120529	18	198	3.76	-0.00714433114546421	-0.00314047900413806
1	D	26	50	20120529	18	200	3.8	-0.00586140822047437	-0.00373912479747875
1	D	26	50	20120529	18	202	3.84	-0.00389520942703752	-0.00484647876555423
1	D	26	50	20120529	18	204	3.88	-0.00237856932608921	-0.00665940650731464
1	D	26	50	20120529	18	206	3.92	-0.000260876440317061	-0.00952968728243926
1	D	26	50	20120529	18	208	3.96	0.0011947573159776	-0.00996844916148585
1	D	26	50	20120529	18	210	4	0.00316700328660715	-0.00906831849249135
1	D	26	50	20120529	18	212	4.04	0.00445363357245076	-0.007988997772756
1	D	26	50	20120529	18	214	4.08	0.00553645447075297	-0.00625348903114737
1	D	26	50	20120529	18	216	4.12	0.00640054602843073	-0.00231338398035875
1	D	26	50	20120529	18	218	4.16	0.00685854616167303	-0.00107415813312589
1	D	26	50	20120529	18	220	4.2	0.00802813613309473	-0.00121674621555216
1	D	26	50	20120529	18	222	4.24	0.00767273719380253	-0.00162318412231038
1	D	26	50	20120529	18	224	4.28	0.00729528359400513	-0.00242946970062615
1	D	26	50	20120529	18	226	4.32	0.00810437638624223	-0.00308776490070739
1	D	26	50	20120529	18	228	4.36	0.00843770652289353	-0.00534212031407947
1	D	26	50	20120529	18	230	4.4	0.00951848388259813	-0.00686335448778515
1	D	26	50	20120529	18	232	4.44	0.0103853472988581	-0.00811979131407209
1	D	26	50	20120529	18	234	4.48	0.00984822191680103	-0.0101842673434921
1	D	26	50	20120529	18	236	4.52	0.00920570226900813	-0.0113890783036847
1	D	26	50	20120529	18	238	4.56	0.00704071101064233	-0.0131323510777507
1	D	26	50	20120529	18	240	4.6	0.00610860002325513	-0.0151295062989611
1	D	26	50	20120529	18	242	4.64	0.00486492930279572	-0.0177688643841265
1	D	26	50	20120529	18	244	4.68	0.00392319034947586	-0.0204471161706843
1	D	26	50	20120529	18	246	4.72	0.00298369999572016	-0.0241569094717727
1	D	26	50	20120529	18	248	4.76	0.00187820925401311	-0.0266906144901203
1	D	26	50	20120529	18	250	4.8	0.00013009986956373	-0.0287057273951457
1	D	26	50	20120529	18	252	4.84	-0.00180871621377166	-0.0294488259114947
1	D	26	50	20120529	18	254	4.88	-0.00493250184101948	-0.0295910250851913
1	D	26	50	20120529	18	256	4.92	-0.00701995176976028	-0.0294137534151478
1	D	26	50	20120529	18	258	4.96	-0.00962861010691369	-0.028924011258498
1	D	26	50	20120529	18	260	5	-0.0108791284494421	-0.0277850743660408
1	D	26	50	20120529	18	262	5.04	-0.0109554959818103	-0.02713976871753
1	D	26	50	20120529	18	264	5.08	-0.0109191719064607	-0.0252752483436939
1	D	26	50	20120529	18	266	5.12	-0.0104920723395562	-0.0244668909425092
1	D	26	50	20120529	18	268	5.16	-0.0103392099955993	-0.0234698562389006
1	D	26	50	20120529	18	270	5.2	-0.0103357663855749	-0.0213183212225808
1	D	26	50	20120529	18	272	5.24	-0.00930435215026498	-0.0181076604561964
1	D	26	50	20120529	18	274	5.28	-0.00959084353373052	-0.0148930398918374
1	D	26	50	20120529	18	276	5.32	-0.0100616705839836	-0.0120746607544519
1	D	26	50	20120529	18	278	5.36	-0.0102201261425797	-0.0098907402475538
1	D	26	50	20120529	18	280	5.4	-0.0102286326371573	-0.00684905678866955
1	D	26	50	20120529	18	282	5.44	-0.00973980264825527	-0.00396160746089772
1	D	26	50	20120529	18	284	5.48	-0.0095285615684436	-0.00122186566864795
1	D	26	50	20120529	18	286	5.52	-0.0077156599896341	0.00133269192867688
1	D	26	50	20120529	18	288	5.56	-0.0058400097550621	0.00300060833307189
1	D	26	50	20120529	18	290	5.6	-0.00308655009125731	0.00414831334961578
1	D	26	50	20120529	18	292	5.64	-0.000224167698878539	0.00616256358436819
1	D	26	50	20120529	18	294	5.68	0.00105891998199132	0.00716767344741799
1	D	26	50	20120529	18	296	5.72	0.00199994475746219	0.00946533915113769
1	D	26	50	20120529	18	298	5.76	0.00164003447690605	0.0112190983187688
1	D	26	50	20120529	18	300	5.8	0.00058794443931421	0.0130408033770041
1	D	26	50	20120529	18	302	5.84	-0.00133269192867688	0.0133834602520993
1	D	26	50	20120529	18	304	5.88	-0.00286280029248645	0.0135304677519079
1	D	26	50	20120529	18	306	5.92	-0.00512419848939914	0.0133531960818645
1	D	26	50	20120529	18	308	5.96	-0.0069612619069218	0.0130280683838749
1	D	26	50	20120529	18	310	6	-0.00803742185934522	0.0123201696430934
1	D	26	50	20120529	18	312	6.04	-0.00964705852283485	0.0118994623214909
1	D	26	50	20120529	18	314	6.08	-0.0121357137681531	0.0106369302347501
1	D	26	50	20120529	18	316	6.12	-0.0146104672941532	0.0093639753940546
1	D	26	50	20120529	18	318	6.16	-0.0174990197085037	0.00811647639748189
1	D	26	50	20120529	18	320	6.2	-0.0197516073549228	0.00669742622472549
1	D	26	50	20120529	18	322	6.24	-0.0229631520047837	0.00633750180203369
1	D	26	50	20120529	18	324	6.28	-0.0251955234683287	0.00634609314942509
1	D	26	50	20120529	18	326	6.32	-0.0276830685560005	0.0046475378082013
1	D	26	50	20120529	18	328	6.36	-0.0271808388935949	0.00367417703962676
1	D	26	50	20120529	18	330	6.4	-0.0272953901921471	0.00108984317574617
1	D	26	50	20120529	18	332	6.44	-0.0262652770333146	0.00033847151005734
1	D	26	50	20120529	18	334	6.48	-0.0262914399842185	-0.00104222519088751
1	D	26	50	20120529	18	336	6.52	-0.028005678953849	-0.00373015019821193
1	D	26	50	20120529	18	338	6.56	-0.029258318616721	-0.00515560675840589
1	D	26	50	20120529	18	340	6.6	-0.0324205001421872	-0.00656331493839207
1	D	26	50	20120529	18	342	6.64	-0.0352533113289768	-0.00727720994467801
1	D	26	50	20120529	18	344	6.68	-0.0379748239084076	-0.00857220530374305
1	D	26	50	20120529	18	346	6.72	-0.0383137401886303	-0.00897023571087296
1	D	26	50	20120529	18	348	6.76	-0.0388674755089775	-0.0118449783297869
1	D	26	50	20120529	18	350	6.8	-0.0373557519214787	-0.0134429689445903
1	D	26	50	20120529	18	352	6.84	-0.0364452105193448	-0.0128441202116035
1	D	26	50	20120529	18	354	6.88	-0.0344437447751963	-0.0124579691983975
1	D	26	50	20120529	18	356	6.92	-0.0335604269841381	-0.0125008198693374
1	D	26	50	20120529	18	358	6.96	-0.0314325305475134	-0.0116008850689213
1	D	26	50	20120529	18	360	7	-0.0296653999906501	-0.0100890200600663
1	D	26	50	20120529	18	362	7.04	-0.0283683540219196	-0.00868152401211449
1	D	26	50	20120529	18	364	7.08	-0.0269138353730189	-0.00817693261305977
1	D	26	50	20120529	18	366	7.12	-0.0251046319626750	-0.00759003398467494
1	D	26	50	20120529	18	368	7.16	-0.0230909332712119	-0.00822148034027452
1	D	26	50	20120529	18	370	7.2	-0.0201793433179304	-0.00895716130648882
1	D	26	50	20120529	18	372	7.24	-0.0185684338622346	-0.0107635150765045
1	D	26	50	20120529	18	374	7.28	-0.0170730939388560	-0.0123217875034088
1	D	26	50	20120529	18	376	7.32	-0.0160155521079812	-0.0115276995170685
1	D	26	50	20120529	18	378	7.36	-0.0147278045934233	-0.0113839800637923
1	D	26	50	20120529	18	380	7.4	-0.0130748003639367	-0.0127551315302979
1	D	26	50	20120529	18	382	7.44	-0.0117705284710093	-0.0140458269730266
1	D	26	50	20120529	18	384	7.48	-0.0100460505951872	-0.0149608090057463
1	D	26	50	20120529	18	386	7.52	-0.00750538764611266	-0.015544143815954
1	D	26	50	20120529	18	388	7.56	-0.00486603380358794	-0.0156157383775491
1	D	26	50	20120529	18	390	7.6	-0.00403117404024442	-0.0142927062346100
1	D	26	50	20120529	18	392	7.64	-0.00369504376073958	-0.0133810476037618
1	D	26	50	20120529	18	394	7.68	-0.00349232331764121	-0.0118219125065846
1	D	26	50	20120529	18	396	7.72	-0.00419894926621655	-0.0106530084287407
1	D	26	50	20120529	18	398	7.76	-0.0054870361920294	-0.0082957194812313
1	D	26	50	20120529	18	400	7.8	-0.00585708864656945	-0.00633149478850617
1	D	26	50	20120529	18	402	7.84	-0.00617696027843311	-0.00495987253030564
1	D	26	50	20120529	18	404	7.88	-0.00642229875434038	-0.00371563400310095
1	D	26	50	20120529	18	406	7.92	-0.00653511764127869	-0.00247502222657697
1	D	26	50	20120529	18	408	7.96	-0.00461697665311841	-0.00237131723894137
1	D	26	50	20120529	18	410	8	-0.00174377623409427	-0.00291795250009866
1	D	26	50	20120529	18	412	8.04	-0.00056004341994215	-0.00367083101033819
1	D	26	50	20120529	18	414	8.08	0.000557765121893171	-0.00489807139762994
1	D	26	50	20120529	18	416	8.12	0.00204301463150427	-0.00718635379436335
1	D	26	50	20120529	18	418	8.16	0.00260361595869677	-0.00931547352571948
1	D	26	50	20120529	18	420	8.2	0.00389203522469678	-0.0106126184893993
1	D	26	50	20120529	18	422	8.24	0.00536051923252594	-0.0125888334503917
1	D	26	50	20120529	18	424	8.28	0.00620330990552723	-0.0147140527807428
1	D	26	50	20120529	18	426	8.32	0.00570970977427933	-0.0168431908968752
1	D	26	50	20120529	18	428	8.36	0.00475522168569463	-0.0177104220086615
1	D	26	50	20120529	18	430	8.4	0.0032080296220516	-0.0187766400397414
1	D	26	50	20120529	18	432	8.44	0.00229306880253526	-0.0191341178729703
1	D	26	50	20120529	18	434	8.48	0.000669700125355	-0.0204836948044751
1	D	26	50	20120529	18	436	8.52	-0.00026679209564847	-0.022481837146752
1	D	26	50	20120529	18	438	8.56	0.00068560295686388	-0.0245835777035406
1	D	26	50	20120529	18	440	8.6	0.00260540493885317	-0.0251687722045828
1	D	26	50	20120529	18	442	8.64	0.00433757613645461	-0.0262193490336629
1	D	26	50	20120529	18	444	8.68	0.00725536034513933	-0.0268988998635866
1	D	26	50	20120529	18	446	8.72	0.00956480644783363	-0.0271754846810477
1	D	26	50	20120529	18	448	8.76	0.00964951076915203	-0.0276652339087654
1	D	26	50	20120529	18	450	8.8	0.0101529283709499	-0.0283824240326516
1	D	26	50	20120529	18	452	8.84	0.0102697636244054	-0.0297352395132143
1	D	26	50	20120529	18	454	8.88	0.0105295546558133	-0.0306922378308722
1	D	26	50	20120529	18	456	8.92	0.0109306751195770	-0.0321802238437264
1	D	26	50	20120529	18	458	8.96	0.0104074019593633	-0.0344507578602521
1	D	26	50	20120529	18	460	9	0.00998101657030793	-0.0366751743725087
1	D	26	50	20120529	18	462	9.04	0.00969527472003043	-0.0393086521576818
1	D	26	50	20120529	18	464	9.08	0.00935819691743873	-0.0409363412572951
1	D	26	50	20120529	18	466	9.12	0.0100331303400813	-0.0411445842043545
1	D	26	50	20120529	18	468	9.16	0.0104240189687212	-0.0416866522628121
1	D	26	50	20120529	18	470	9.2	0.0121918566323657	-0.0409335128301703
1	D	26	50	20120529	18	472	9.24	0.0128967713825306	-0.0403110467306918
1	D	26	50	20120529	18	474	9.28	0.0152009495397051	-0.0393792214144442
1	D	26	50	20120529	18	476	9.32	0.0187018422844275	-0.0384908053834936
1	D	26	50	20120529	18	478	9.36	0.0213386858978790	-0.0377055915872572
1	D	26	50	20120529	18	480	9.4	0.0232118471165812	-0.0362670181962722
1	D	26	50	20120529	18	482	9.44	0.0248199154172302	-0.0342580203506905
1	D	26	50	20120529	18	484	9.48	0.0242470578081993	-0.0324234622124936
1	D	26	50	20120529	18	486	9.52	0.0229868740230789	-0.0299160396460959
1	D	26	50	20120529	18	488	9.56	0.0227752864609444	-0.0281860534084483
1	D	26	50	20120529	18	490	9.6	0.0209460436444217	-0.0258938536401471
1	D	26	50	20120529	18	492	9.64	0.0192490863645234	-0.0241223107369692
1	D	26	50	20120529	18	494	9.68	0.0171750219671504	-0.0222838118926808
1	D	26	50	20120529	18	496	9.72	0.0154372999813167	-0.0196729685955735
1	D	26	50	20120529	18	498	9.76	0.0135510997135694	-0.0175531261051865
1	D	26	50	20120529	18	500	9.8	0.0127436474090646	-0.0156648045170957
1	D	26	50	20120529	18	502	9.84	0.0125324628977955	-0.0144175105814895
1	D	26	50	20120529	18	504	9.88	0.0116044913135053	-0.0120290099406585
1	D	26	50	20120529	18	506	9.92	0.00993772749316363	-0.00967742734487325
1	D	26	50	20120529	18	508	9.96	0.00726857617087973	-0.00719206721715534
1	D	26	50	20120529	18	510	10	0.00472371300752496	-0.00658348869485933
1	D	26	50	20120529	18	512	10.04	0.00168236895989569	-0.00664125224781445
1	D	26	50	20120529	18	514	10.08	-0.00178702500615198	-0.00829492327899568
1	D	26	50	20120529	18	516	10.12	-0.00122135584465871	-0.00921743104918762
1	D	26	50	20120529	18	518	10.16	-0.00416440709995559	-0.0119570759678084
1	D	26	50	20120529	18	520	10.2	-0.00661852725008068	-0.0125026442048329
1	D	26	50	20120529	18	522	10.24	-0.00818899726896037	-0.0116926533869837
1	D	26	50	20120529	18	524	10.28	-0.00929646437412084	-0.0100569633741412
1	D	26	50	20120529	18	526	10.32	-0.0095983459366789	-0.00795821034350315
1	D	26	50	20120529	18	528	10.36	-0.00859564023668513	-0.00608381168793385
1	D	26	50	20120529	18	530	10.4	-0.00768038950338851	-0.00497692087480005
1	D	26	50	20120529	18	532	10.44	-0.00591823061430374	-0.00344034319104941
1	D	26	50	20120529	18	534	10.48	-0.0050000376096906	-0.00106053218545243
1	D	26	50	20120529	18	536	10.52	-0.00523942153939349	0.00107804156356817
1	D	26	50	20120529	18	538	10.56	-0.00620260704138675	0.0031789760186262
1	D	26	50	20120529	18	540	10.6	-0.00687451404700583	0.00486447816866933
1	D	26	50	20120529	18	542	10.64	-0.00536649569904053	0.00437301067147343
1	D	26	50	20120529	18	544	10.68	-0.00412592634892341	0.00461924646588602
1	D	26	50	20120529	18	546	10.72	-0.00358443811802638	0.00368773227662211
1	D	26	50	20120529	18	548	10.76	-0.0019761378863532	0.00270700345538762
1	D	26	50	20120529	18	550	10.8	-0.00184028146048383	0.00240602345397556
1	D	26	50	20120529	18	552	10.84	-0.00056285770493127	0.00099225536887461
1	D	26	50	20120529	18	554	10.88	0.00159559988677629	-0.00113749368751677
1	D	26	50	20120529	18	556	10.92	0.00405621834822048	-0.00296366766060915
1	D	26	50	20120529	18	558	10.96	0.00535574626175293	-0.00475508733540621
1	D	26	50	20120529	18	560	11	0.00626466838935793	-0.00704713861128334
1	D	26	50	20120529	18	562	11.04	0.00769408474752653	-0.00813578606946253
1	D	26	50	20120529	18	564	11.08	0.00866067850420513	-0.00829207788130819
1	D	26	50	20120529	18	566	11.12	0.00965830717750993	-0.00844222493522534
1	D	26	50	20120529	18	568	11.16	0.0115181677176580	-0.00801764973952969
1	D	26	50	20120529	18	570	11.2	0.0123940891717851	-0.00716520423053806
1	D	26	50	20120529	18	572	11.24	0.0135893117640247	-0.0063989126117662
1	D	26	50	20120529	18	574	11.28	0.0133448649497685	-0.00515504107298095
1	D	26	50	20120529	18	576	11.32	0.0123564710910259	-0.00324175154444638
1	D	26	50	20120529	18	578	11.36	0.0112086670795327	-0.00186427925042374
1	D	26	50	20120529	18	580	11.4	0.00958325486375483	-0.00110563852702432
1	D	26	50	20120529	18	582	11.44	0.00680817894564913	0.00056734076192399
1	D	26	50	20120529	18	584	11.48	0.00358445791701626	0.00158729279631091
1	D	26	50	20120529	18	586	11.52	0.00083111139029645	0.00246467089040717
1	D	26	50	20120529	18	588	11.56	-0.00147452340684727	0.00273871719452383
1	D	26	50	20120529	18	590	11.6	-0.00510512074844273	0.0020492597985957
1	D	26	50	20120529	18	592	11.64	-0.00646182531630192	0.00128974933385542
1	D	26	50	20120529	18	594	11.68	-0.00797040015730402	-0.00085730050415126
1	D	26	50	20120529	18	596	11.72	-0.00832112017102508	-0.00244012579981863
1	D	26	50	20120529	18	598	11.76	-0.00766379370723407	-0.00441579628858947
1	D	26	50	20120529	18	600	11.8	-0.00695437397976626	-0.00692528360678825
1	D	26	50	20120529	18	602	11.84	-0.0048446791787961	-0.00845126175988891
1	D	26	50	20120529	18	604	11.88	-0.00219158483729937	-0.00838462260261632
1	D	26	50	20120529	18	606	11.92	0.000513611253155539	-0.00895895947903338
1	D	26	50	20120529	18	608	11.96	0.00335225112114241	-0.00921549569792752
1	D	26	50	20120529	18	610	12	0.00575921432003013	-0.0104853039134467
1	D	26	50	20120529	18	612	12.04	0.00771952644951363	-0.0111548633245522
1	D	26	50	20120529	18	614	12.08	0.00845580138542413	-0.0134680570931869
1	D	26	50	20120529	18	616	12.12	0.00837919343675033	-0.0147132297084495
1	D	26	50	20120529	18	618	12.16	0.00780464089276503	-0.0150943178371022
1	D	26	50	20120529	18	620	12.2	0.00710625606159243	-0.0162093299837499
1	D	26	50	20120529	18	622	12.24	0.00558946626613852	-0.0169299175435877
1	D	26	50	20120529	18	624	12.28	0.00294481619382272	-0.0192016394995058
1	D	26	50	20120529	18	626	12.32	0.000463769417470040	-0.0200052875695277
1	D	26	50	20120529	18	628	12.36	-0.00198796778280245	-0.0207285729538678
1	D	26	50	20120529	18	630	12.4	-0.00509909619866703	-0.0214764090856507
1	D	26	50	20120529	18	632	12.44	-0.00808345451080047	-0.0227281860782496
1	D	26	50	20120529	18	634	12.48	-0.00969304874788322	-0.0228193250712768
1	D	26	50	20120529	18	636	12.52	-0.0122045364711660	-0.0234116118533342
1	D	26	50	20120529	18	638	12.56	-0.0142207666049057	-0.0237927565505294
1	D	26	50	20120529	18	640	12.6	-0.0143007403818579	-0.0247312993811983
1	D	26	50	20120529	18	642	12.64	-0.0128432801687474	-0.0246041332976697
1	D	26	50	20120529	18	644	12.68	-0.0117085717748417	-0.0240007732234189
1	D	26	50	20120529	18	646	12.72	-0.0101511549471427	-0.0240455472248036
1	D	26	50	20120529	18	648	12.76	-0.00736968678373515	-0.0244289334504951
1	D	26	50	20120529	18	650	12.8	-0.00411791482909257	-0.0239924364344687
1	D	26	50	20120529	18	652	12.84	-0.000448525609481221	-0.0242999571736067
1	D	26	50	20120529	18	654	12.88	0.00242379163317322	-0.0239855280012165
1	D	26	50	20120529	18	656	12.92	0.00609651839679173	-0.0242840543420978
1	D	26	50	20120529	18	658	12.96	0.00965288366849823	-0.0242789207468664
1	D	26	50	20120529	18	660	13	0.0124610309707600	-0.0238991195525555
1	D	26	50	20120529	18	662	13.04	0.0148376536318806	-0.0247870674788169
1	D	26	50	20120529	18	664	13.08	0.0173691065151302	-0.0259353982848622
1	D	26	50	20120529	18	666	13.12	0.0199175546391549	-0.0290685531476714
1	D	26	50	20120529	18	668	13.16	0.0209429373243320	-0.0305427929339887
1	D	26	50	20120529	18	670	13.2	0.0215915536467923	-0.0311296335796175
1	D	26	50	20120529	18	672	13.24	0.0235676646630878	-0.0325388669889307
1	D	26	50	20120529	18	674	13.28	0.0247886669543560	-0.0337546960869877
1	D	26	50	20120529	18	676	13.32	0.0261164777249223	-0.0362103308598381
1	D	26	50	20120529	18	678	13.36	0.0264332488349718	-0.0376502958369684
1	D	26	50	20120529	18	680	13.4	0.0261836330701452	-0.0381393379579048
1	D	26	50	20120529	18	682	13.44	0.0252445952647294	-0.0403255707039774
1	D	26	50	20120529	18	684	13.48	0.0251909541443086	-0.0414544383958705
1	D	26	50	20120529	18	686	13.52	0.0258768830773986	-0.0419482464165121
1	D	26	50	20120529	18	688	13.56	0.0263800107654163	-0.0411679328702693
1	D	26	50	20120529	18	690	13.6	0.0274859823397345	-0.0398849017579419
1	D	26	50	20120529	18	692	13.64	0.0297527750542809	-0.0387097404921914
1	D	26	50	20120529	18	694	13.68	0.0308925328977110	-0.036923262786688
1	D	26	50	20120529	18	696	13.72	0.0328241082076071	-0.0352063650955602
1	D	26	50	20120529	18	698	13.76	0.035764060213882	-0.0318642107521464
1	D	26	50	20120529	18	700	13.8	0.0374671763938445	-0.0293687107131862
1	D	26	50	20120529	18	702	13.84	0.0376955011734896	-0.0269404353159135
1	D	26	50	20120529	18	704	13.88	0.0364379117631494	-0.0236591062978173
1	D	26	50	20120529	18	706	13.92	0.0344638817621109	-0.0208861870553943
1	D	26	50	20120529	18	708	13.96	0.0321528446691589	-0.0192396889154014
1	D	26	50	20120529	18	710	14	0.0293222962240691	-0.0171571180234508
1	D	26	50	20120529	18	712	14.04	0.0255099300133019	-0.015398614169318
1	D	26	50	20120529	18	714	14.08	0.0223065948731706	-0.0143076898273034
1	D	26	50	20120529	18	716	14.12	0.0193895672687417	-0.0132359280790589
1	D	26	50	20120529	18	718	14.16	0.0158090260161864	-0.0116902280107242
1	D	26	50	20120529	18	720	14.2	0.0132117520982101	-0.0108249414425862
1	D	26	50	20120529	18	722	14.24	0.0105871131478019	-0.00910766191379657
1	D	26	50	20120529	18	724	14.28	0.00874250490092403	-0.0074946594220285
1	D	26	50	20120529	18	726	14.32	0.00570333167111303	-0.00621021409613876
1	D	26	50	20120529	18	728	14.36	0.00320044943735728	-0.00499904624598338
1	D	26	50	20120529	18	730	14.4	0.00170414077768842	-0.0056465439255159
1	D	26	50	20120529	18	732	14.44	0.00105107816778796	-0.00784436615173212
1	D	26	50	20120529	18	734	14.48	0.00145587487970705	-0.0104964061970181
1	D	26	50	20120529	18	736	14.52	0.00369970298631577	-0.0129102480316783
1	D	26	50	20120529	18	738	14.56	0.0055449100536424	-0.0133716232845822
1	D	26	50	20120529	18	740	14.6	0.00782989167592123	-0.0131594544806736
1	D	26	50	20120529	18	742	14.64	0.0105277091071144	-0.0141861098873462
1	D	26	50	20120529	18	744	14.68	0.0123795298431604	-0.015360989017491
1	D	26	50	20120529	18	746	14.72	0.0126692102782091	-0.016981062577071
1	D	26	50	20120529	18	748	14.76	0.0120330263071756	-0.0174075186768046
1	D	26	50	20120529	18	750	14.8	0.0118010882118786	-0.0188285275353449
1	D	26	50	20120529	18	752	14.84	0.0104953218487691	-0.0197467993823641
1	D	26	50	20120529	18	754	14.88	0.00989534351269933	-0.0201121596884363
1	D	26	50	20120529	18	756	14.92	0.00829958735532443	-0.0208946016260904
1	D	26	50	20120529	18	758	14.96	0.00687483790191163	-0.0217021882808836
1	D	26	50	20120529	18	760	15	0.00431505478547382	-0.02163068564317
1	D	26	50	20120529	18	762	15.04	0.00277738745017336	-0.0212079701383089
1	D	26	50	20120529	18	764	15.08	0.00211523851813466	-0.0212909986165558
1	D	26	50	20120529	18	766	15.12	0.00102816790807752	-0.0223898071991806
1	D	26	50	20120529	18	768	15.16	-0.000164459602275150	-0.0228058900424342
1	D	26	50	20120529	18	770	15.2	-0.00145936303745864	-0.021695781893446
1	D	26	50	20120529	18	772	15.24	-0.00305944668833443	-0.0205013795450726
1	D	26	50	20120529	18	774	15.28	-0.00517549201530642	-0.0190300741811865
1	D	26	50	20120529	18	776	15.32	-0.00683059564482633	-0.0164397369807336
1	D	26	50	20120529	18	778	15.36	-0.00850510228442201	-0.0143038855928206
1	D	26	50	20120529	18	780	15.4	-0.0106553857217391	-0.0128369925752491
1	D	26	50	20120529	18	782	15.44	-0.0127047013817705	-0.00987794161481432
1	D	26	50	20120529	18	784	15.48	-0.0144434345303013	-0.00779855270337904
1	D	26	50	20120529	18	786	15.52	-0.0165464761635673	-0.00438637357542430
1	D	26	50	20120529	18	788	15.56	-0.0172905080608674	-0.00166628935169151
1	D	26	50	20120529	18	790	15.6	-0.0168630125141655	0.00212151904056516
1	D	26	50	20120529	18	792	15.64	-0.0156711203948652	0.00484811571775267
1	D	26	50	20120529	18	794	15.68	-0.0134747053111436	0.00706404694863509
1	D	26	50	20120529	18	796	15.72	-0.0113977488470356	0.00716676127967019
1	D	26	50	20120529	18	798	15.76	-0.00971393668219947	0.0082684831422336
1	D	26	50	20120529	18	800	15.8	-0.00659463411194438	0.00975267199167289
1	D	26	50	20120529	18	802	15.84	-0.00461430378948552	0.0116731810804434
1	D	26	50	20120529	18	804	15.88	-0.00270624685113174	0.0136098051327571
1	D	26	50	20120529	18	806	15.92	-0.00082081732977593	0.016109710446964
1	D	26	50	20120529	18	808	15.96	-0.00061950402917212	0.0186166161183047
1	D	26	50	20120529	18	810	16	-0.00204100079139144	0.020706187367389
1	D	26	50	20120529	18	812	16.04	-0.00422362729287996	0.0223565038840003
1	D	26	50	20120529	18	814	16.08	-0.0068043549121765	0.0242101843108808
1	D	26	50	20120529	18	816	16.12	-0.00946696549673444	0.025460561232053
1	D	26	50	20120529	18	818	16.16	-0.0131443450229732	0.0252728950923261
1	D	26	50	20120529	18	820	16.2	-0.0155516900595228	0.0257744459322217
1	D	26	50	20120529	18	822	16.24	-0.0185390040780016	0.0255297162752531
1	D	26	50	20120529	18	824	16.28	-0.0214079696345133	0.0241535945551825
1	D	26	50	20120529	18	826	16.32	-0.0234706920391160	0.0227436731309712
1	D	26	50	20120529	18	828	16.36	-0.0263685429076391	0.0201849506747052
1	D	26	50	20120529	18	830	16.4	-0.0259255617224291	0.0185237235004602
1	D	26	50	20120529	18	832	16.44	-0.0246620036237488	0.0166321711414861
1	D	26	50	20120529	18	834	16.48	-0.0262646759925506	0.016326049766668
1	D	26	50	20120529	18	836	16.52	-0.0273389196855970	0.0150423610450341
1	D	26	50	20120529	18	838	16.56	-0.0293788661807777	0.01331976407325
1	D	26	50	20120529	18	840	16.6	-0.0314847362411684	0.0107825588763355
1	D	26	50	20120529	18	842	16.64	-0.0319017241811019	0.00872126482743069
1	D	26	50	20120529	18	844	16.68	-0.0313689616478847	0.00667676456457919
1	D	26	50	20120529	18	846	16.72	-0.0305001395458408	0.00541747809796409
1	D	26	50	20120529	18	848	16.76	-0.0288807235955674	0.00327678302859993
1	D	26	50	20120529	18	850	16.8	-0.0267874046805427	0.00053575430200839
1	D	26	50	20120529	18	852	16.84	-0.025051033268661	-0.00142476995950943
1	D	26	50	20120529	18	854	16.88	-0.0226262226946161	-0.00365682322500289
1	D	26	50	20120529	18	856	16.92	-0.0200829717347225	-0.00531124096094505
1	D	26	50	20120529	18	858	16.96	-0.0180419999347091	-0.00717232479582461
1	D	26	50	20120529	18	860	17	-0.0168240792147933	-0.009346536726617
1	D	26	50	20120529	18	862	17.04	-0.0163827668015870	-0.0110326399174241
1	D	26	50	20120529	18	864	17.08	-0.0151466621236863	-0.0142852717139126
1	D	26	50	20120529	18	866	17.12	-0.0130746172232804	-0.0150535531311667
1	D	26	50	20120529	18	868	17.16	-0.0107477338673620	-0.0151838799820072
1	D	26	50	20120529	18	870	17.2	-0.00967066174719085	-0.0148984987561882
1	D	26	50	20120529	18	872	17.24	-0.00841512294651602	-0.0138361273859979
1	D	26	50	20120529	18	874	17.28	-0.0085603414661683	-0.0129845657604827
1	D	26	50	20120529	18	876	17.32	-0.00930270459146481	-0.0130499448534712
1	D	26	50	20120529	18	878	17.36	-0.00962631200987483	-0.0132501197121573
1	D	26	50	20120529	18	880	17.4	-0.0108771061240479	-0.0131856245026453
1	D	26	50	20120529	18	882	17.44	-0.0114043984792058	-0.0130116026953682
1	D	26	50	20120529	18	884	17.48	-0.0111469592849521	-0.0131807949633298
1	D	26	50	20120529	18	886	17.52	-0.0111069936096795	-0.0131264325939922
1	D	26	50	20120529	18	888	17.56	-0.0110868764217547	-0.0134057751278999
1	D	26	50	20120529	18	890	17.6	-0.0112939385004896	-0.0137783991883818
1	D	26	50	20120529	18	892	17.64	-0.0106094662073688	-0.0133346119014413
1	D	26	50	20120529	18	894	17.68	-0.0104024748393121	-0.0139527151520799
1	D	26	50	20120529	18	896	17.72	-0.0099828423200169	-0.0131051698930819
1	D	26	50	20120529	18	898	17.76	-0.00916761891198693	-0.0134686086364762
1	D	26	50	20120529	18	900	17.8	-0.00776795053610284	-0.0136040125140056
1	D	26	50	20120529	18	902	17.84	-0.00619472987184433	-0.0138773304981376
1	D	26	50	20120529	18	904	17.88	-0.00507335751183183	-0.0126754611021549
1	D	26	50	20120529	18	906	17.92	-0.00404257967262496	-0.0108891679515214
1	D	26	50	20120529	18	908	17.96	-0.00223318817187726	-0.00826634909396794
1	D	26	50	20120529	18	910	18	-0.00145744677808162	-0.00534871054928013
1	D	26	50	20120529	18	912	18.04	-0.00115026969283925	-0.00295557411639169
1	D	26	50	20120529	18	914	18.08	0.0009499314924867	0.000151783299008819
1	D	26	50	20120529	18	916	18.12	0.00111474111261853	0.00101852933554316
1	D	26	50	20120529	18	918	18.16	0.00286454543202242	0.00180339169970933
1	D	26	50	20120529	18	920	18.2	0.00336628224100149	0.00149848513434134
1	D	26	50	20120529	18	922	18.24	0.0049827332925414	0.00082173656859148
1	D	26	50	20120529	18	924	18.28	0.00528493658868491	0.00027897554548831
1	D	26	50	20120529	18	926	18.32	0.00658599185286473	-0.00224981508073008
1	D	26	50	20120529	18	928	18.36	0.00766300740449343	-0.00340984496847005
1	D	26	50	20120529	18	930	18.4	0.00970571161612073	-0.00570753188539324
1	D	26	50	20120529	18	932	18.44	0.0100437015864600	-0.00811566181046996
1	D	26	50	20120529	18	934	18.48	0.0101977730830128	-0.0104235947046525
1	D	26	50	20120529	18	936	18.52	0.00994346920022683	-0.0128185936568026
1	D	26	50	20120529	18	938	18.56	0.00942689941229883	-0.0160964154252641
1	D	26	50	20120529	18	940	18.6	0.00856044116822443	-0.0185714001751817
1	D	26	50	20120529	18	942	18.64	0.00769397161044153	-0.0217328555019836
1	D	26	50	20120529	18	944	18.68	0.00789346057554993	-0.0248661022179637
1	D	26	50	20120529	18	946	18.72	0.00860502212945793	-0.0268991049245532
1	D	26	50	20120529	18	948	18.76	0.0108708185305496	-0.026995893700762
1	D	26	50	20120529	18	950	18.8	0.0120672856307241	-0.0266919367798011
1	D	26	50	20120529	18	952	18.84	0.0153222324948142	-0.0252252629653318
1	D	26	50	20120529	18	954	18.88	0.0177767344826011	-0.024164751285976
1	D	26	50	20120529	18	956	18.92	0.0207746056053230	-0.0235520927575526
1	D	26	50	20120529	18	958	18.96	0.0225530781549566	-0.0206815644950545
1	D	26	50	20120529	18	960	19	0.0224859878635576	-0.0173870691486927
1	D	26	50	20120529	18	962	19.04	0.0218216610426328	-0.0150624556055419
1	D	26	50	20120529	18	964	19.08	0.0210398837853530	-0.0119992690294418
1	D	26	50	20120529	18	966	19.12	0.0198182153994970	-0.00924515882739829
1	D	26	50	20120529	18	968	19.16	0.0191833042206696	-0.00698291210234817
1	D	26	50	20120529	18	970	19.2	0.0173125118096843	-0.00448873435306886
1	D	26	50	20120529	18	972	19.24	0.0141308848477355	-0.00291662384645681
1	D	26	50	20120529	18	974	19.28	0.0114357685644464	-0.0012664699644052
1	D	26	50	20120529	18	976	19.32	0.00771759604800103	0.00086891473303224
1	D	26	50	20120529	18	978	19.36	0.00425355063764621	0.00150495728270954
1	D	26	50	20120529	18	980	19.4	0.0006336447505823	0.00187239825048532
1	D	26	50	20120529	18	982	19.44	-0.00312658647720809	0.00203701978021336
1	D	26	50	20120529	18	984	19.48	-0.0049921745822838	0.00127078472998399
1	D	26	50	20120529	18	986	19.52	-0.00588747783328315	0.00088988752016224
1	D	26	50	20120529	18	988	19.56	-0.00574269064876739	0.00065234206809043
1	D	26	50	20120529	18	990	19.6	-0.00448408300466221	0.00134489659172016
1	D	26	50	20120529	18	992	19.64	-0.00440338090772539	0.00055086517392235
1	D	26	50	20120529	18	994	19.68	-0.00343113029679732	0.0003562057481295
1	D	26	50	20120529	18	996	19.72	-0.00350367945254706	-7.439399734186e-05
1	D	26	50	20120529	18	998	19.76	-0.00343524565826383	-0.000273939530992700
1	D	26	50	20120529	18	1000	19.8	-0.00283501099598582	-0.00102236963247179
1	D	26	50	20120529	18	1002	19.84	-0.00234390341614154	-0.00218145270423175
1	D	26	50	20120529	18	1004	19.88	-0.00146883402568585	-0.00234023706748109
1	D	26	50	20120529	18	1006	19.92	-0.000665898012192561	-0.00253558450817203
1	D	26	50	20120529	18	1008	19.96	-0.000380381728978269	-0.00362239419582691
1	D	26	50	20120529	18	1010	20	0.000167003772473860	-0.00490012200729538
1	D	26	50	20120529	18	1012	20.04	0.000637371203319151	-0.00559018751505533
1	D	26	50	20120529	18	1014	20.08	0.00117360563083197	-0.00710531228617156
1	D	26	50	20120529	18	1016	20.12	0.00197495560381506	-0.00809611030797015
1	D	26	50	20120529	18	1018	20.16	0.00201438387793402	-0.00945980816189528
1	D	26	50	20120529	18	1020	20.2	0.00108388438690111	-0.0112714758393716
1	D	26	50	20120529	18	1022	20.24	-0.00095404331841929	-0.0122683160886154
1	D	26	50	20120529	18	1024	20.28	-0.00333132924570065	-0.0136147251817406
1	D	26	50	20120529	18	1026	20.32	-0.00447688465762973	-0.0152704015677532
1	D	26	50	20120529	18	1028	20.36	-0.00541244349768203	-0.0150774745535743
1	D	26	50	20120529	18	1030	20.4	-0.00612928713924552	-0.0142223066834751
1	D	26	50	20120529	18	1032	20.44	-0.00684169722129096	-0.0143187560484290
1	D	26	50	20120529	18	1034	20.48	-0.00786839505437039	-0.0126854030234983
1	D	26	50	20120529	18	1036	20.52	-0.00809406111251827	-0.0114067276889431
1	D	26	50	20120529	18	1038	20.56	-0.00832806325250955	-0.00966723864326313
1	D	26	50	20120529	18	1040	20.6	-0.00830328623089678	-0.00837917293065372
1	D	26	50	20120529	18	1042	20.64	-0.00936350870357904	-0.00662650907142671
1	D	26	50	20120529	18	1044	20.68	-0.0096177772310259	-0.00517349655996991
1	D	26	50	20120529	18	1046	20.72	-0.0103048658192371	-0.00405392732224944
1	D	26	50	20120529	18	1048	20.76	-0.0101362137808563	-0.00469086789753884
1	D	26	50	20120529	18	1050	20.8	-0.0108344534430067	-0.00531998080076052
1	D	26	50	20120529	18	1052	20.84	-0.0112633844164745	-0.0062192367786667
1	D	26	50	20120529	18	1054	20.88	-0.0119353055642292	-0.00764995421331269
1	D	26	50	20120529	18	1056	20.92	-0.0123413474911900	-0.00894068571848717
1	D	26	50	20120529	18	1058	20.96	-0.0122791899766965	-0.0114567158957323
1	D	26	50	20120529	18	1060	21	-0.0114243219198726	-0.0142757851693362
1	D	26	50	20120529	18	1062	21.04	-0.00929815789486178	-0.0155027922113902
1	D	26	50	20120529	18	1064	21.08	-0.00705430301719032	-0.0170419444709311
1	D	26	50	20120529	18	1066	21.12	-0.00465354821584138	-0.0197870602747179
1	D	26	50	20120529	18	1068	21.16	-0.00215526924723119	-0.0223175833125502
1	D	26	50	20120529	18	1070	21.2	-0.0002885073448987	-0.0239039066654641
1	D	26	50	20120529	18	1072	21.24	0.00223070198443461	-0.0276698866713856
1	D	26	50	20120529	18	1074	21.28	0.00246539072511042	-0.0304527054087452
1	D	26	50	20120529	18	1076	21.32	0.00215327379189468	-0.0331945826634742
1	D	26	50	20120529	18	1078	21.36	0.0023659715116756	-0.034873819847436
1	D	26	50	20120529	18	1080	21.4	0.00265814803366188	-0.0362863363535342
1	D	26	50	20120529	18	1082	21.44	0.00240153898276927	-0.0374795790467865
1	D	26	50	20120529	18	1084	21.48	0.0025358185605166	-0.0386096063938007
1	D	26	50	20120529	18	1086	21.52	0.0022196711186481	-0.0408925006368615
1	D	26	50	20120529	18	1088	21.56	0.00271980774498135	-0.0431854357962151
1	D	26	50	20120529	18	1090	21.6	0.00417326573371029	-0.0436842996303422
1	D	26	50	20120529	18	1092	21.64	0.00577415548631663	-0.0440904617654558
1	D	26	50	20120529	18	1094	21.68	0.00788939471155803	-0.0450719259777427
1	D	26	50	20120529	18	1096	21.72	0.0103958054081519	-0.0459650018423813
1	D	26	50	20120529	18	1098	21.76	0.0134260408082487	-0.0472870086804877
1	D	26	50	20120529	18	1100	21.8	0.0162685393579405	-0.048444471770612
1	D	26	50	20120529	18	1102	21.84	0.0197905675243526	-0.0492981617875385
1	D	26	50	20120529	18	1104	21.88	0.0224318941947968	-0.0493535989591835
1	D	26	50	20120529	18	1106	21.92	0.0251712258651135	-0.0484077729286684
1	D	26	50	20120529	18	1108	21.96	0.0288148834689575	-0.0474802538927182
1	D	26	50	20120529	18	1110	22	0.0318029540916922	-0.0459331254686855
1	D	26	50	20120529	18	1112	22.04	0.0342973383161516	-0.0438970878597912
1	D	26	50	20120529	18	1114	22.08	0.0370908895202361	-0.0414273915614901
1	D	26	50	20120529	18	1116	22.12	0.0400811451029246	-0.0385898710435378
1	D	26	50	20120529	18	1118	22.16	0.0414693724910891	-0.0369158310944177
1	D	26	50	20120529	18	1120	22.2	0.0430329552899201	-0.0335303169631816
1	D	26	50	20120529	18	1122	22.24	0.0428964129704729	-0.0314432912985095
1	D	26	50	20120529	18	1124	22.28	0.0417894373045254	-0.0290629577410012
1	D	26	50	20120529	18	1126	22.32	0.0400961994062961	-0.0276436530098035
1	D	26	50	20120529	18	1128	22.36	0.0374252449617201	-0.0248220848208349
1	D	26	50	20120529	18	1130	22.4	0.0353291683302488	-0.0231591818035185
1	D	26	50	20120529	18	1132	22.44	0.0327892407722268	-0.0218320837965875
1	D	26	50	20120529	18	1134	22.48	0.0299497827816941	-0.0201568064106004
1	D	26	50	20120529	18	1136	22.52	0.0265555995213205	-0.0185363298001552
1	D	26	50	20120529	18	1138	22.56	0.0232691793343998	-0.0176833468900098
1	D	26	50	20120529	18	1140	22.6	0.0212344159319252	-0.0182471867662602
1	D	26	50	20120529	18	1142	22.64	0.0185775894808374	-0.0180969407173937
1	D	26	50	20120529	18	1144	22.68	0.0152879590291301	-0.0196521796562066
1	D	26	50	20120529	18	1146	22.72	0.0115442175314769	-0.0191476236124909
1	D	26	50	20120529	18	1148	22.76	0.00918888161289723	-0.0175585764842559
1	D	26	50	20120529	18	1150	22.8	0.00756375648247253	-0.015571941597736
1	D	26	50	20120529	18	1152	22.84	0.00665788339930793	-0.0135560494610377
1	D	26	50	20120529	18	1154	22.88	0.0055837316301431	-0.0125531457711452
1	D	26	50	20120529	18	1156	22.92	0.00479322231122238	-0.012961110321444
1	D	26	50	20120529	18	1158	22.96	0.00426881919437237	-0.0127694971116645
1	D	26	50	20120529	18	1160	23	0.00325105289775679	-0.0124267899612772
1	D	26	50	20120529	18	1162	23.04	0.00310904103664651	-0.0124625943838532
1	D	26	50	20120529	18	1164	23.08	0.00176893297204855	-0.0133353048660869
1	D	26	50	20120529	18	1166	23.12	0.00157721511046544	-0.0134481096108896
1	D	26	50	20120529	18	1168	23.16	0.00068103504705742	-0.0135989708426557
1	D	26	50	20120529	18	1170	23.2	-0.000142390799634309	-0.0137527382832926
1	D	26	50	20120529	18	1172	23.24	-0.00140146513421508	-0.0143877343149337
1	D	26	50	20120529	18	1174	23.28	-0.00171373763092268	-0.0145827260809137
1	D	26	50	20120529	18	1176	23.32	-0.0024084912566419	-0.0156929897933937
1	D	26	50	20120529	18	1178	23.36	-0.0034740233941441	-0.015082183884737
1	D	26	50	20120529	18	1180	23.4	-0.00411336813248954	-0.0143332517374433
1	D	26	50	20120529	18	1182	23.44	-0.00525429199500185	-0.0141716707668743
1	D	26	50	20120529	18	1184	23.48	-0.00524128830129583	-0.0132587746991591
1	D	26	50	20120529	18	1186	23.52	-0.00593467721092735	-0.0109293952563031
1	D	26	50	20120529	18	1188	23.56	-0.00534256720556518	-0.00797380911909613
1	D	26	50	20120529	18	1190	23.6	-0.00529636696980279	-0.00557614932412844
1	D	26	50	20120529	18	1192	23.64	-0.00630184947812628	-0.00365694343315569
1	D	26	50	20120529	18	1194	23.68	-0.00746388754912482	-0.00325240057257105
1	D	26	50	20120529	18	1196	23.72	-0.00830654670026483	-0.0031757926238973
1	D	26	50	20120529	18	1198	23.76	-0.00851443609393367	-0.00311776744143313
1	D	26	50	20120529	18	1200	23.8	-0.00815751687506195	-0.0032033839304992
1	D	26	50	20120529	18	1202	23.84	-0.00817957860663497	-0.00310805179425963
1	D	26	50	20120529	18	1204	23.88	-0.00772823800505785	-0.00190944074632456
1	D	26	50	20120529	18	1206	23.92	-0.00772385677144161	-0.00103379082120152
1	D	26	50	20120529	18	1208	23.96	-0.00698922090904991	-0.00035614776537345
1	D	26	50	20120529	18	1210	24	-0.00612978918506016	0.00050994490449508
1	D	26	50	20120529	18	1212	24.04	-0.00482391852370047	0.00300345797340008
1	D	26	50	20120529	18	1214	24.08	-0.0032204549024106	0.00625136912501739
1	D	26	50	20120529	18	1216	24.12	-0.00120329845878755	0.00876620146337519
1	D	26	50	20120529	18	1218	24.16	0.00087979569218115	0.0120405725507444
1	D	26	50	20120529	18	1220	24.2	0.00091710971702436	0.0148644954052945
1	D	26	50	20120529	18	1222	24.24	0.000255399191189991	0.0177796138214141
1	D	26	50	20120529	18	1224	24.28	-0.00155323853372896	0.0203457043303401
1	D	26	50	20120529	18	1226	24.32	-0.00382241490523471	0.0227506452038337
1	D	26	50	20120529	18	1228	24.36	-0.00604767994562877	0.0237340893151079
1	D	26	50	20120529	18	1230	24.4	-0.00970059357723848	0.0249384335848249
1	D	26	50	20120529	18	1232	24.44	-0.0123911348796533	0.0260634404736927
1	D	26	50	20120529	18	1234	24.48	-0.0157296688363475	0.0261243930782309
1	D	26	50	20120529	18	1236	24.52	-0.0191123262561877	0.0262017505600928
1	D	26	50	20120529	18	1238	24.56	-0.0225242154703622	0.0256533609670113
1	D	26	50	20120529	18	1240	24.6	-0.0260981240613099	0.0251812469824165
1	D	26	50	20120529	18	1242	24.64	-0.0286613295745686	0.0241152693676422
1	D	26	50	20120529	18	1244	24.68	-0.0305874898607343	0.0220020086271745
1	D	26	50	20120529	18	1246	24.72	-0.0324705491601596	0.0195548195377186
1	D	26	50	20120529	18	1248	24.76	-0.033735351059668	0.0172364285342423
1	D	26	50	20120529	18	1250	24.8	-0.0358923520114063	0.0140377178724599
1	D	26	50	20120529	18	1252	24.84	-0.0360035516238157	0.0118348964013007
1	D	26	50	20120529	18	1254	24.88	-0.0366989204324346	0.00781202450177419
1	D	26	50	20120529	18	1256	24.92	-0.0367125675933115	0.00459857773467194
1	D	26	50	20120529	18	1258	24.96	-0.0362149058407124	0.00174879598513392
1	D	26	50	20120529	18	1260	25	-0.0354765449397974	-0.00161745655738276
1	D	26	50	20120529	18	1262	25.04	-0.0347424973902476	-0.00405831845536061
1	D	26	50	20120529	18	1264	25.08	-0.0341037678348018	-0.00793884975983426
1	D	26	50	20120529	18	1266	25.12	-0.0343195061137418	-0.0113007889509857
1	D	26	50	20120529	18	1268	25.16	-0.0341019293571707	-0.0151332369943387
1	D	26	50	20120529	18	1270	25.2	-0.0333262332182091	-0.0190504671407559
1	D	26	50	20120529	18	1272	25.24	-0.0329608570022344	-0.022053068807844
1	D	26	50	20120529	18	1274	25.28	-0.0327921554663789	-0.0256536423955102
1	D	26	50	20120529	18	1276	25.32	-0.031453779106288	-0.0279782912940001
1	D	26	50	20120529	18	1278	25.36	-0.0300627169270378	-0.0296652069504988
1	D	26	50	20120529	18	1280	25.4	-0.0267757020633141	-0.0328960775357963
1	D	26	50	20120529	18	1282	25.44	-0.0247742292480978	-0.0348136874867639
1	D	26	50	20120529	18	1284	25.48	-0.0210944879852098	-0.0375234196672201
1	D	26	50	20120529	18	1286	25.52	-0.0180986179746787	-0.0393125412449783
1	D	26	50	20120529	18	1288	25.56	-0.0146818072973071	-0.0421524942102578
1	D	26	50	20120529	18	1290	25.6	-0.0115037158692642	-0.0444158723061578
1	D	26	50	20120529	18	1292	25.64	-0.00916382881963978	-0.046911747111712
1	D	26	50	20120529	18	1294	25.68	-0.00661527455888722	-0.049140547686012
1	D	26	50	20120529	18	1296	25.72	-0.00571739036813655	-0.050934336168526
1	D	26	50	20120529	18	1298	25.76	-0.00608155036044762	-0.0547544098432082
1	D	26	50	20120529	18	1300	25.8	-0.00657744434609374	-0.0576366477940027
1	D	26	50	20120529	18	1302	25.84	-0.0060435787262979	-0.0625986989203012
1	D	26	50	20120529	18	1304	25.88	-0.00546417542979364	-0.0636592176707248
1	D	26	50	20120529	18	1306	25.92	-0.00444184044555413	-0.0674116919371256
1	D	26	50	20120529	18	1308	25.96	-0.00364577963129432	-0.0701125569985457
1	D	26	50	20120529	18	1310	26	-0.00241732302033892	-0.0732634955261911
1	D	26	50	20120529	18	1312	26.04	-0.00094102548257766	-0.0772125454777617
1	D	26	50	20120529	18	1314	26.08	0.000719261239648359	-0.0796717214413723
1	D	26	50	20120529	18	1316	26.12	0.00341446944681901	-0.0829065935439445
1	D	26	50	20120529	18	1318	26.16	0.00537937777038019	-0.085065956232332
1	D	26	50	20120529	18	1320	26.2	0.00891533594038163	-0.0860040040882541
1	D	26	50	20120529	18	1322	26.24	0.0123812905390456	-0.0867111108694406
1	D	26	50	20120529	18	1324	26.28	0.0162285878248035	-0.0862525521218411
1	D	26	50	20120529	18	1326	26.32	0.0197647581268393	-0.0863173938136759
1	D	26	50	20120529	18	1328	26.36	0.0239822965232264	-0.0871976710455751
1	D	26	50	20120529	18	1330	26.4	0.0275191739320434	-0.0879141823469514
1	D	26	50	20120529	18	1332	26.44	0.0309559250206444	-0.0875977520623704
1	D	26	50	20120529	18	1334	26.48	0.0335993730114322	-0.0882778473645156
1	D	26	50	20120529	18	1336	26.52	0.0352675793296075	-0.0914777883920972
1	D	26	50	20120529	18	1338	26.56	0.0356272138385190	-0.0941906742687975
1	D	26	50	20120529	18	1340	26.6	0.0363503719436385	-0.0978331934307238
1	D	26	50	20120529	18	1342	26.64	0.0366961471596387	-0.101067782690584
1	D	26	50	20120529	18	1344	26.68	0.0378430743587232	-0.105004811826874
1	D	26	50	20120529	18	1346	26.72	0.0401606875447403	-0.109461281604625
1	D	26	50	20120529	18	1348	26.76	0.0425409503915704	-0.113196078201496
1	D	26	50	20120529	18	1350	26.8	0.045231915958054	-0.116512691847973
1	D	26	50	20120529	18	1352	26.84	0.0462629483557021	-0.119358018824790
1	D	26	50	20120529	18	1354	26.88	0.0482381804382686	-0.122363646908901
1	D	26	50	20120529	18	1356	26.92	0.0502530105005815	-0.123959304071327
1	D	26	50	20120529	18	1358	26.96	0.0529695026218659	-0.124942394629210
1	D	26	50	20120529	18	1360	27	0.053474942549058	-0.123773688541265
1	D	26	50	20120529	18	1362	27.04	0.0543240363719069	-0.123734939089656
1	D	26	50	20120529	18	1364	27.08	0.055244830822368	-0.123594790525625
1	D	26	50	20120529	18	1366	27.12	0.0567382403442339	-0.123896018014410
1	D	26	50	20120529	18	1368	27.16	0.0590089016399802	-0.123411508447941
1	D	26	50	20120529	18	1370	27.2	0.0617994278412548	-0.123769021636509
1	D	26	50	20120529	18	1372	27.24	0.0645423657561555	-0.124141596199517
1	D	26	50	20120529	18	1374	27.28	0.0673723485158203	-0.124018418198234
1	D	26	50	20120529	18	1376	27.32	0.0699394996849181	-0.125565214282079
1	D	26	50	20120529	18	1378	27.36	0.0708873763250986	-0.126642491463217
1	D	26	50	20120529	18	1380	27.4	0.0706389697128678	-0.128197631407081
1	D	26	50	20120529	18	1382	27.44	0.0702371916397976	-0.131255302550288
1	D	26	50	20120529	18	1384	27.48	0.0704339087463237	-0.134879790489294
1	D	26	50	20120529	18	1386	27.52	0.0704002504635392	-0.138202909518158
1	D	26	50	20120529	18	1388	27.56	0.0715113980594958	-0.140364252105533
1	D	26	50	20120529	18	1390	27.6	0.0731476431511614	-0.142943777643301
1	D	26	50	20120529	18	1392	27.64	0.0751523615865034	-0.144635813460002
1	D	26	50	20120529	18	1394	27.68	0.0789104927071537	-0.146972942793180
1	D	26	50	20120529	18	1396	27.72	0.0820240959967524	-0.148301384302995
1	D	26	50	20120529	18	1398	27.76	0.0851847218873	-0.148662150182757
1	D	26	50	20120529	18	1400	27.8	0.0888034115507003	-0.148673746733968
1	D	26	50	20120529	18	1402	27.84	0.0926805487426243	-0.148781863360812
1	D	26	50	20120529	18	1404	27.88	0.0956405684393493	-0.148440967181602
1	D	26	50	20120529	18	1406	27.92	0.0975754954353884	-0.148521294511944
1	D	26	50	20120529	18	1408	27.96	0.0984476409393034	-0.147504899224667
1	D	26	50	20120529	18	1410	28	0.100539474930087	-0.145835915089032
1	D	26	50	20120529	18	1412	28.04	0.101752728745247	-0.144963486742404
1	D	26	50	20120529	18	1414	28.08	0.104188711606435	-0.142405881514853
1	D	26	50	20120529	18	1416	28.12	0.106635159647984	-0.140058428422669
1	D	26	50	20120529	18	1418	28.16	0.108610745283941	-0.138331744373690
1	D	26	50	20120529	18	1420	28.2	0.111440374490215	-0.135241899871939
1	D	26	50	20120529	18	1422	28.24	0.113752274253441	-0.131835398811437
1	D	26	50	20120529	18	1424	28.28	0.116370817943395	-0.129806582176993
1	D	26	50	20120529	18	1426	28.32	0.118861202771900	-0.127529743596406
1	D	26	50	20120529	18	1428	28.36	0.121388072896101	-0.124871351610904
1	D	26	50	20120529	18	1430	28.4	0.123081558281703	-0.122540055908672
1	D	26	50	20120529	18	1432	28.44	0.123918772710628	-0.119090789030044
1	D	26	50	20120529	18	1434	28.48	0.124009480368519	-0.117206858575064
1	D	26	50	20120529	18	1436	28.52	0.124283130692838	-0.114404594401222
1	D	26	50	20120529	18	1438	28.56	0.123995621075608	-0.112026311453379
1	D	26	50	20120529	18	1440	28.6	0.123786034625664	-0.108418935498477
1	D	26	50	20120529	18	1442	28.64	0.124252937233281	-0.105270683976601
1	D	26	50	20120529	18	1444	28.68	0.124363104469790	-0.101960151448441
1	D	26	50	20120529	18	1446	28.72	0.124509263441461	-0.0981016818755403
1	D	26	50	20120529	18	1448	28.76	0.124704354202391	-0.094597331378658
1	D	26	50	20120529	18	1450	28.8	0.123603671786796	-0.0913535497306428
1	D	26	50	20120529	18	1452	28.84	0.121896574595655	-0.0893426794663045
1	D	26	50	20120529	18	1454	28.88	0.119704967838046	-0.0868235408476493
1	D	26	50	20120529	18	1456	28.92	0.116975818505378	-0.0842522177485425
1	D	26	50	20120529	18	1458	28.96	0.114446921813143	-0.0820986533357607
1	D	26	50	20120529	18	1460	29	0.111361744216148	-0.080389646956311
1	D	26	50	20120529	18	1462	29.04	0.108350883541855	-0.0780250818800232
1	D	26	50	20120529	18	1464	29.08	0.105945589114971	-0.076232990453784
1	D	26	50	20120529	18	1466	29.12	0.102552325093413	-0.073341489404156
1	D	26	50	20120529	18	1468	29.16	0.0993890121970974	-0.0717912284970826
1	D	26	50	20120529	18	1470	29.2	0.0966820660173594	-0.06977187295137
1	D	26	50	20120529	18	1472	29.24	0.0942699833653754	-0.0669075248021396
1	D	26	50	20120529	18	1474	29.28	0.0914219693827903	-0.0649641832354046
1	D	26	50	20120529	18	1476	29.32	0.0886162403857202	-0.0618712274638165
1	D	26	50	20120529	18	1478	29.36	0.0880593937955358	-0.0595756052986944
1	D	26	50	20120529	18	1480	29.4	0.088114335992434	-0.05591159009062
1	D	26	50	20120529	18	1482	29.44	0.08928000152122	-0.0522758591537932
1	D	26	50	20120529	18	1484	29.48	0.0901206100626946	-0.0492379870004595
1	D	26	50	20120529	18	1486	29.52	0.0912932052379363	-0.0449548290947782
1	D	26	50	20120529	18	1488	29.56	0.0928325059899013	-0.0432957444540803
1	D	26	50	20120529	18	1490	29.6	0.0942627708762073	-0.0408428617408222
1	D	26	50	20120529	18	1492	29.64	0.0968839450033874	-0.0379278140353807
1	D	26	50	20120529	18	1494	29.68	0.100023074847787	-0.0358306767437376
1	D	26	50	20120529	18	1496	29.72	0.102236814047648	-0.0325965824586247
1	D	26	50	20120529	18	1498	29.76	0.103682352440427	-0.0292489268244533
1	D	26	50	20120529	18	1500	29.8	0.104266705484400	-0.0253951948669866
1	D	26	50	20120529	18	1502	29.84	0.105399136994470	-0.0216627317224934
1	D	26	50	20120529	18	1504	29.88	0.105566226326864	-0.0181974135199325
1	D	26	50	20120529	18	1506	29.92	0.105327436366858	-0.0147871082249479
1	D	26	50	20120529	18	1508	29.96	0.104689060364803	-0.0113572160721244
1	D	26	50	20120529	18	1510	30	0.102898595284160	-0.00857892281816433
1	D	26	50	20120529	18	1512	30.04	0.100165344732162	-0.00654641508632173
1	D	26	50	20120529	18	1514	30.08	0.0979834960481324	-0.00569505852177311
1	D	26	50	20120529	18	1516	30.12	0.0955518972489885	-0.00624759176059229
1	D	26	50	20120529	18	1518	30.16	0.0931340870320773	-0.00700242824950892
1	D	26	50	20120529	18	1520	30.2	0.0902232112566448	-0.00837492251179202
1	D	26	50	20120529	18	1522	30.24	0.0874747579088508	-0.00935928586188181
1	D	26	50	20120529	18	1524	30.28	0.0833443350679058	-0.00994512383009486
1	D	26	50	20120529	18	1526	30.32	0.0794617531537667	-0.00995346769011286
1	D	26	50	20120529	18	1528	30.36	0.0765087338141755	-0.0106236634973215
1	D	26	50	20120529	18	1530	30.4	0.0722777603889458	-0.0111281841856981
1	D	26	50	20120529	18	1532	30.44	0.0684318066060721	-0.0106982632627367
1	D	26	50	20120529	18	1534	30.48	0.0656847674718405	-0.00977343830362277
1	D	26	50	20120529	18	1536	30.52	0.0627397384388766	-0.00847158400878021
1	D	26	50	20120529	18	1538	30.56	0.0587858094505158	-0.0067809624056413
1	D	26	50	20120529	18	1540	30.6	0.056943301310778	-0.00458108249869183
1	D	26	50	20120529	18	1542	30.64	0.0570927129736428	-0.00166702474274395
1	D	26	50	20120529	18	1544	30.68	0.0582826322650235	0.00138894934418807
1	D	26	50	20120529	18	1546	30.72	0.0596513788613663	0.00354739279376001
1	D	26	50	20120529	18	1548	30.76	0.0617154942663279	0.00458139503988909
1	D	26	50	20120529	18	1550	30.8	0.0625510823496561	0.00473844345599064
1	D	26	50	20120529	18	1552	30.84	0.063741708747818	0.00547128892401239
1	D	26	50	20120529	18	1554	30.88	0.0660337953790342	0.00620745779390569
1	D	26	50	20120529	18	1556	30.92	0.0692926384014886	0.00779356901478519
1	D	26	50	20120529	18	1558	30.96	0.0723711691947405	0.0105654983077146
1	D	26	50	20120529	18	1560	31	0.0751041369040265	0.014152651008674
1	D	26	50	20120529	18	1562	31.04	0.0755482706732898	0.0176950438503842
1	D	26	50	20120529	18	1564	31.08	0.0748240519079985	0.0208310624249466
1	D	26	50	20120529	18	1566	31.12	0.0739369157403219	0.0240698943254934
1	D	26	50	20120529	18	1568	31.16	0.0720097669188761	0.0268942202309087
1	D	26	50	20120529	18	1570	31.2	0.0697407319687265	0.0285091814084607
1	D	26	50	20120529	18	1572	31.24	0.0674953850957468	0.0303595384334696
1	D	26	50	20120529	18	1574	31.28	0.0653396286519433	0.0318941722806788
1	D	26	50	20120529	18	1576	31.32	0.0619885081945441	0.0340632930426467
1	D	26	50	20120529	18	1578	31.36	0.0602826130849315	0.0350683039107471
1	D	26	50	20120529	18	1580	31.4	0.0601210391854304	0.034867414874212
1	D	26	50	20120529	18	1582	31.44	0.0601896285432055	0.0349299231136689
1	D	26	50	20120529	18	1584	31.48	0.0606812798881645	0.0350732536582154
1	D	26	50	20120529	18	1586	31.52	0.0615051299989249	0.0352591520309894
1	D	26	50	20120529	18	1588	31.56	0.0619191410193097	0.0344915876200114
1	D	26	50	20120529	18	1590	31.6	0.0629849630705921	0.0349989367355127
1	D	26	50	20120529	18	1592	31.64	0.0646451083714619	0.0354111799889445
1	D	26	50	20120529	18	1594	31.68	0.0673355789631986	0.0363309137792338
1	D	26	50	20120529	18	1596	31.72	0.0697261655690341	0.0364354241614932
1	D	26	50	20120529	18	1598	31.76	0.0719233584702151	0.0372131709101203
1	D	26	50	20120529	18	1600	31.8	0.0735446128981196	0.0389274805904289
1	D	26	50	20120529	18	1602	31.84	0.0735166821802627	0.041435234789907
1	D	26	50	20120529	18	1604	31.88	0.073152663609308	0.0438600453639519
1	D	26	50	20120529	18	1606	31.92	0.0728295865209838	0.0470262573980709
1	D	26	50	20120529	18	1608	31.96	0.0716489303284366	0.0496304609625029
1	D	26	50	20120529	18	1610	32	0.0710602639330988	0.0529864604566923
1	D	26	50	20120529	18	1612	32.04	0.0704486802069827	0.0565295674762516
1	D	26	50	20120529	18	1614	32.08	0.0701327095418095	0.0589002490261967
1	D	26	50	20120529	18	1616	32.12	0.0686807647615923	0.0610935245558099
1	D	26	50	20120529	18	1618	32.16	0.0677077575464084	0.0625982760704461
1	D	26	50	20120529	18	1620	32.2	0.0673291655046933	0.0643997083772647
1	D	26	50	20120529	18	1622	32.24	0.0673326579050855	0.0671089604322165
1	D	26	50	20120529	18	1624	32.28	0.0678463504755209	0.0698182605704294
1	D	26	50	20120529	18	1626	32.32	0.0681952935299008	0.073731757193042
1	D	26	50	20120529	18	1628	32.36	0.0687847236005623	0.0768998925576058
1	D	26	50	20120529	18	1630	32.4	0.0686550967854352	0.0803359506815612
1	D	26	50	20120529	18	1632	32.44	0.0671008195118447	0.0836622375488053
1	D	26	50	20120529	18	1634	32.48	0.0658887677782128	0.0869545974326879
1	D	26	50	20120529	18	1636	32.52	0.0641997018099925	0.0893790544533423
1	D	26	50	20120529	18	1638	32.56	0.0619923265711625	0.0923246491717311
1	D	26	50	20120529	18	1640	32.6	0.0604112358084294	0.0935267306997482
1	D	26	50	20120529	18	1642	32.64	0.0566639234215313	0.0957042660324124
1	D	26	50	20120529	18	1644	32.68	0.0535267027654409	0.0960470006892534
1	D	26	50	20120529	18	1646	32.72	0.0500640008579704	0.0967845130620304
1	D	26	50	20120529	18	1648	32.76	0.0469265680698457	0.0958051701700874
1	D	26	50	20120529	18	1650	32.8	0.0429341017619102	0.0957416719811374
1	D	26	50	20120529	18	1652	32.84	0.0407057254516789	0.09471735709791
1	D	26	50	20120529	18	1654	32.88	0.0371621305284406	0.0939686724379898
1	D	26	50	20120529	18	1656	32.92	0.0339435925925138	0.0937236599383087
1	D	26	50	20120529	18	1658	32.96	0.0311193373977766	0.0936103107212844
1	D	26	50	20120529	18	1660	33	0.0270646456930967	0.0926339376778221
1	D	26	50	20120529	18	1662	33.04	0.0235270611774986	0.0923305181580149
1	D	26	50	20120529	18	1664	33.08	0.0207503235584571	0.0919415387176842
1	D	26	50	20120529	18	1666	33.12	0.0195458378673839	0.0918308057957504
1	D	26	50	20120529	18	1668	33.16	0.0186902386621482	0.0903325879477723
1	D	26	50	20120529	18	1670	33.2	0.0180609136268922	0.0889920549119989
1	D	26	50	20120529	18	1672	33.24	0.0172899551033645	0.0880635529976228
1	D	26	50	20120529	18	1674	33.28	0.0152670640237460	0.0872082366350996
1	D	26	50	20120529	18	1676	33.32	0.0142612046275082	0.0866153275990746
1	D	26	50	20120529	18	1678	33.36	0.0125323285475070	0.0852189331275875
1	D	26	50	20120529	18	1680	33.4	0.0118318685700636	0.0850062354078065
1	D	26	50	20120529	18	1682	33.44	0.00971238670413513	0.08571984757138
1	D	26	50	20120529	18	1684	33.48	0.00671474892665103	0.0867753458636571
1	D	26	50	20120529	18	1686	33.52	0.00378704400982622	0.0883280109337866
1	D	26	50	20120529	18	1688	33.56	0.00090155336783827	0.0893297691106936
1	D	26	50	20120529	18	1690	33.6	-0.00177682569794014	0.0896373605605097
1	D	26	50	20120529	18	1692	33.64	-0.00485776065424805	0.0896918784933392
1	D	26	50	20120529	18	1694	33.68	-0.00796712130315964	0.0901070208845738
1	D	26	50	20120529	18	1696	33.72	-0.0107219386119843	0.0909711760818619
1	D	26	50	20120529	18	1698	33.76	-0.0133918323963885	0.0913607919182957
1	D	26	50	20120529	18	1700	33.8	-0.0161759946366324	0.0902091978144553
1	D	26	50	20120529	18	1702	33.84	-0.0196867090945455	0.090470049506035
1	D	26	50	20120529	18	1704	33.88	-0.0224937108838218	0.0909047080444304
1	D	26	50	20120529	18	1706	33.92	-0.0239841505572068	0.0919802174586151
1	D	26	50	20120529	18	1708	33.96	-0.0263563523867314	0.093515911965996
1	D	26	50	20120529	18	1710	34	-0.0282654699852570	0.0953240547161684
1	D	26	50	20120529	18	1712	34.04	-0.0314196612040958	0.0972819626825954
1	D	26	50	20120529	18	1714	34.08	-0.0340903328059593	0.0984381529805134
1	D	26	50	20120529	18	1716	34.12	-0.0372351195046083	0.0983377438175854
1	D	26	50	20120529	18	1718	34.16	-0.0407899574256674	0.0985421683880264
1	D	26	50	20120529	18	1720	34.2	-0.0431712102219913	0.0980101412458614
1	D	26	50	20120529	18	1722	34.24	-0.0470380236549099	0.0975445114304504
1	D	26	50	20120529	18	1724	34.28	-0.049722200996294	0.0964753659772964
1	D	26	50	20120529	18	1726	34.32	-0.0534633615541958	0.0948965379562628
1	D	26	50	20120529	18	1728	34.36	-0.0558215626694529	0.093029068947149
1	D	26	50	20120529	18	1730	34.4	-0.0574703235511456	0.0915896116726877
1	D	26	50	20120529	18	1732	34.44	-0.0600170393342671	0.088709141488846
1	D	26	50	20120529	18	1734	34.48	-0.061813726954584	0.0864089938403244
1	D	26	50	20120529	18	1736	34.52	-0.0630776096152768	0.0841707180351565
1	D	26	50	20120529	18	1738	34.56	-0.0648206278309017	0.0812737015526352
1	D	26	50	20120529	18	1740	34.6	-0.0661613022880313	0.0784877008347602
1	D	26	50	20120529	18	1742	34.64	-0.0674127398693753	0.0746666372105844
1	D	26	50	20120529	18	1744	34.68	-0.0680436063974143	0.0717242386148465
1	D	26	50	20120529	18	1746	34.72	-0.0687063775834205	0.0686896898633845
1	D	26	50	20120529	18	1748	34.76	-0.0693489255154847	0.0651400845325061
1	D	26	50	20120529	18	1750	34.8	-0.0691618462743862	0.0624923726878278
1	D	26	50	20120529	18	1752	34.84	-0.0693494841298418	0.0584552455155925
1	D	26	50	20120529	18	1754	34.88	-0.069419798828163	0.054644618787507
1	D	26	50	20120529	18	1756	34.92	-0.0690677445039459	0.0514566137223918
1	D	26	50	20120529	18	1758	34.96	-0.068982460355067	0.0484115361509579
1	D	26	50	20120529	18	1760	35	-0.0692145186585168	0.0440628435887962
1	D	26	50	20120529	18	1762	35.04	-0.0681292511707516	0.0408776103822633
1	D	26	50	20120529	18	1764	35.08	-0.0677544845767228	0.0378575573198156
1	D	26	50	20120529	18	1766	35.12	-0.0668215986003034	0.0338549793849091
1	D	26	50	20120529	18	1768	35.16	-0.066020446617219	0.0310312191649188
1	D	26	50	20120529	18	1770	35.2	-0.0642552252486649	0.0273159387152084
1	D	26	50	20120529	18	1772	35.24	-0.0643401487730854	0.0253243724659965
1	D	26	50	20120529	18	1774	35.28	-0.063201706855375	0.0226619740134729
1	D	26	50	20120529	18	1776	35.32	-0.0621252074916967	0.0202332036414533
1	D	26	50	20120529	18	1778	35.36	-0.0599839467369076	0.017977391588112
1	D	26	50	20120529	18	1780	35.4	-0.0580220789725055	0.0156684758155036
1	D	26	50	20120529	18	1782	35.44	-0.0559665195595962	0.0124747573275964
1	D	26	50	20120529	18	1784	35.48	-0.0538503610955392	0.0098077626809951
1	D	26	50	20120529	18	1786	35.52	-0.0522217527571104	0.00655860702144289
1	D	26	50	20120529	18	1788	35.56	-0.0510331062579358	0.00410466364801313
1	D	26	50	20120529	18	1790	35.6	-0.0479844860815281	0.00088718637225811
1	D	26	50	20120529	18	1792	35.64	-0.0459231991036912	-0.00053275475504259
1	D	26	50	20120529	18	1794	35.68	-0.044067963041892	-0.00185143819127739
1	D	26	50	20120529	18	1796	35.72	-0.0415706033120974	-0.00449007785595311
1	D	26	50	20120529	18	1798	35.76	-0.0399509752297896	-0.0067950338305869
1	D	26	50	20120529	18	1800	35.8	-0.03707043433527	-0.00993833560499546
1	D	26	50	20120529	18	1802	35.84	-0.0338823727016123	-0.012063757167886
1	D	26	50	20120529	18	1804	35.88	-0.0314379752697285	-0.0139235187130847
1	D	26	50	20120529	18	1806	35.92	-0.0288437914083860	-0.0155219548051603
1	D	26	50	20120529	18	1808	35.96	-0.0266049852731322	-0.0168478860859023
1	D	26	50	20120529	18	1810	36	-0.0236787864937514	-0.0197046469793706
1	D	26	50	20120529	18	1812	36.04	-0.0220268450457569	-0.0219690843212289
1	D	26	50	20120529	18	1814	36.08	-0.0214149275652401	-0.0243804471385092
1	D	26	50	20120529	18	1816	36.12	-0.0200264456186344	-0.0251869802041984
1	D	26	50	20120529	18	1818	36.16	-0.0193249108388836	-0.0246769582250641
1	D	26	50	20120529	18	1820	36.2	-0.0186334169754257	-0.0237104281079959
1	D	26	50	20120529	18	1822	36.24	-0.0176539750885329	-0.0230711611513963
1	D	26	50	20120529	18	1824	36.28	-0.0179217140001614	-0.0213633285692033
1	D	26	50	20120529	18	1826	36.32	-0.0176052978577161	-0.0197950222970741
1	D	26	50	20120529	18	1828	36.36	-0.0178652972027817	-0.0184450885594875
1	D	26	50	20120529	18	1830	36.4	-0.0191964295367420	-0.0162876312410326
1	D	26	50	20120529	18	1832	36.44	-0.0208218488235877	-0.0147976936134622
1	D	26	50	20120529	18	1834	36.48	-0.0224869297297902	-0.0120951456379029
1	D	26	50	20120529	18	1836	36.52	-0.0229731292814662	-0.00908174645026608
1	D	26	50	20120529	18	1838	36.56	-0.0220077163931122	-0.00561798388262377
1	D	26	50	20120529	18	1840	36.6	-0.0194044320674959	-0.00394666629461125
1	D	26	50	20120529	18	1842	36.64	-0.0169597305796962	-0.00329037927778858
1	D	26	50	20120529	18	1844	36.68	-0.0155570216446530	-0.00242013589111449
1	D	26	50	20120529	18	1846	36.72	-0.0145790576109329	-0.0011022939119493
1	D	26	50	20120529	18	1848	36.76	-0.012231597447682	0.00141215658874662
1	D	26	50	20120529	18	1850	36.8	-0.00988372716249798	0.00377416900955435
1	D	26	50	20120529	18	1852	36.84	-0.00810533239461038	0.00657207033455669
1	D	26	50	20120529	18	1854	36.88	-0.00636738413460665	0.00889875570057639
1	D	26	50	20120529	18	1856	36.92	-0.003337254800527	0.00978335335490859
1	D	26	50	20120529	18	1858	36.96	-8.06603776367307e-05	0.0101581765174799
1	D	26	50	20120529	18	1860	37	0.00369260989919874	0.00972414730411979
1	D	26	50	20120529	18	1862	37.04	0.00698990538841413	0.00825033878222829
1	D	26	50	20120529	18	1864	37.08	0.00991809820891793	0.00548845747665959
1	D	26	50	20120529	18	1866	37.12	0.0128155955240504	0.00292231039919111
1	D	26	50	20120529	18	1868	37.16	0.0150449688548431	0.00055222281894222
1	D	26	50	20120529	18	1870	37.2	0.0178159718378892	-0.0011941824381645
1	D	26	50	20120529	18	1872	37.24	0.0208621878512408	-0.00187526768980338
1	D	26	50	20120529	18	1874	37.28	0.0250161573479993	-0.00379888097734327
1	D	26	50	20120529	18	1876	37.32	0.0272957988998666	-0.00480375042408747
1	D	26	50	20120529	18	1878	37.36	0.0292571716895219	-0.00789875680534099
1	D	26	50	20120529	18	1880	37.4	0.0285062949985799	-0.0100665340644246
1	D	26	50	20120529	18	1882	37.44	0.0272793940225431	-0.0120224621318647
1	D	26	50	20120529	18	1884	37.48	0.0259138294067156	-0.0147541570489446
1	D	26	50	20120529	18	1886	37.52	0.0253725391657173	-0.0168752652604698
1	D	26	50	20120529	18	1888	37.56	0.0255041317376961	-0.0191380776709449
1	D	26	50	20120529	18	1890	37.6	0.0256954606905496	-0.0213036770411425
1	D	26	50	20120529	18	1892	37.64	0.0260223420133565	-0.0241374216088832
1	D	26	50	20120529	18	1894	37.68	0.0257792952705271	-0.0249344158040941
1	D	26	50	20120529	18	1896	37.72	0.0251696843723305	-0.02518962478356
1	D	26	50	20120529	18	1898	37.76	0.0240236339856546	-0.0264195380344846
1	D	26	50	20120529	18	1900	37.8	0.0218688179938702	-0.0266421140359987
1	D	26	50	20120529	18	1902	37.84	0.0181451901486079	-0.0279795393374689
1	D	26	50	20120529	18	1904	37.88	0.0150361300200783	-0.0282819512301128
1	D	26	50	20120529	18	1906	37.92	0.0117488613050202	-0.0290884065140561
1	D	26	50	20120529	18	1908	37.96	0.00787053617370383	-0.0306359662732253
1	D	26	50	20120529	18	1910	38	0.00486396763757331	-0.0326390088654959
1	D	26	50	20120529	18	1912	38.04	0.000878148133380979	-0.0356114029308917
1	D	26	50	20120529	18	1914	38.08	-0.00171424674780514	-0.0377212681445961
1	D	26	50	20120529	18	1916	38.12	-0.00408270091138949	-0.0399033289606597
1	D	26	50	20120529	18	1918	38.16	-0.00577127190486296	-0.0428815213016612
1	D	26	50	20120529	18	1920	38.2	-0.00654866510009945	-0.0455871946891934
1	D	26	50	20120529	18	1922	38.24	-0.00706711579206543	-0.0489783373904078
1	D	26	50	20120529	18	1924	38.28	-0.00540272785050853	-0.0523253566284762
1	D	26	50	20120529	18	1926	38.32	-0.00315052204175126	-0.0545881690389513
1	D	26	50	20120529	18	1928	38.36	-0.00102064570613927	-0.0546711126643845
1	D	26	50	20120529	18	1930	38.4	0.00217229496430859	-0.0568421426146615
1	D	26	50	20120529	18	1932	38.44	0.00535187131659202	-0.0577746750376903
1	D	26	50	20120529	18	1934	38.48	0.00881358327456893	-0.0596364871925545
1	D	26	50	20120529	18	1936	38.52	0.0125829573930400	-0.0613480391564166
1	D	26	50	20120529	18	1938	38.56	0.0162365074207528	-0.06360151775738
1	D	26	50	20120529	18	1940	38.6	0.0199120484693604	-0.0655802853738524
1	D	26	50	20120529	18	1942	38.64	0.0222411167852327	-0.0679407492308093
1	D	26	50	20120529	18	1944	38.68	0.0253651852551930	-0.0698580692679967
1	D	26	50	20120529	18	1946	38.72	0.0288056840097342	-0.0726806981171371
1	D	26	50	20120529	18	1948	38.76	0.0310886489634731	-0.0752337778612893
1	D	26	50	20120529	18	1950	38.8	0.0329728764033009	-0.078634042239981
1	D	26	50	20120529	18	1952	38.84	0.0347334308670992	-0.081264479465995
1	D	26	50	20120529	18	1954	38.88	0.0363546852950037	-0.081610113260639
1	D	26	50	20120529	18	1956	38.92	0.0386037091232456	-0.0830555809427405
1	D	26	50	20120529	18	1958	38.96	0.0415708705984606	-0.0849827297641863
1	D	26	50	20120529	18	1960	39	0.0437991054873357	-0.0869841247976567
1	D	26	50	20120529	18	1962	39.04	0.0464414221072735	-0.0907228811925025
1	D	26	50	20120529	18	1964	39.08	0.0482089769282056	-0.0932915879965188
1	D	26	50	20120529	18	1966	39.12	0.0500547377591368	-0.0967812306723526
1	D	26	50	20120529	18	1968	39.16	0.0505239738191322	-0.100474025126421
1	D	26	50	20120529	18	1970	39.2	0.0504542530905072	-0.103776638058631
1	D	26	50	20120529	18	1972	39.24	0.0504543238011853	-0.107016530619350
1	D	26	50	20120529	18	1974	39.28	0.0494383527779765	-0.110187763111616
1	D	26	50	20120529	18	1976	39.32	0.0491040326918315	-0.113333539759758
1	D	26	50	20120529	18	1978	39.36	0.0480932942588034	-0.114825110803993
1	D	26	50	20120529	18	1980	39.4	0.0465846819411419	-0.114950622257654
1	D	26	50	20120529	18	1982	39.44	0.0446044294004290	-0.115724550629662
1	D	26	50	20120529	18	1984	39.48	0.0422660979857232	-0.116816959895918
1	D	26	50	20120529	18	1986	39.52	0.0384723993939793	-0.117513530786064
1	D	26	50	20120529	18	1988	39.56	0.0353036417754480	-0.118196100961944
1	D	26	50	20120529	18	1990	39.6	0.0315665824368771	-0.118766736134361
1	D	26	50	20120529	18	1992	39.64	0.0289885418233491	-0.119673176317164
1	D	26	50	20120529	18	1994	39.68	0.0263747923173711	-0.120649266517914
1	D	26	50	20120529	18	1996	39.72	0.0227573047354989	-0.121475096527662
1	D	26	50	20120529	18	1998	39.76	0.0195886885383238	-0.121830983370633
1	D	26	50	20120529	18	2000	39.8	0.0158675391023296	-0.121950413705976
1	D	26	50	20120529	18	2002	39.84	0.0126312527861950	-0.123203406922238
1	D	26	50	20120529	18	2004	39.88	0.00796668148274173	-0.123944525539600
1	D	26	50	20120529	18	2006	39.92	0.00491028313174102	-0.125898827261443
1	D	26	50	20120529	18	2008	39.96	0.00165490493251439	-0.128613268773062
1	D	26	50	20120529	18	2010	40	-0.00051994339438107	-0.130280697273778
1	D	26	50	20120529	18	2012	40.04	-0.00299686773819942	-0.133548308420319
1	D	26	50	20120529	18	2014	40.08	-0.00454323955797629	-0.136065679272022
1	D	26	50	20120529	18	2016	40.12	-0.00686431756722114	-0.138486035073345
1	D	26	50	20120529	18	2018	40.16	-0.00811773504755239	-0.141253651014909
1	D	26	50	20120529	18	2020	40.2	-0.0101211099800101	-0.143764304352190
1	D	26	50	20120529	18	2022	40.24	-0.0107861439077161	-0.146076189973279
1	D	26	50	20120529	18	2024	40.28	-0.0098845120510251	-0.148807814179681
1	D	26	50	20120529	18	2026	40.32	-0.00869933037507833	-0.152209068507867
1	D	26	50	20120529	18	2028	40.36	-0.00742795238250493	-0.155040324059738
1	D	26	50	20120529	18	2030	40.4	-0.00781191136468923	-0.157354684554561
1	D	26	50	20120529	18	2032	40.44	-0.00962776157877628	-0.159017799703912
1	D	26	50	20120529	18	2034	40.48	-0.0110341969665563	-0.158950624559699
1	D	26	50	20120529	18	2036	40.52	-0.0138979794303618	-0.159049619509065
1	D	26	50	20120529	18	2038	40.56	-0.0161487003148786	-0.158577979286014
1	D	26	50	20120529	18	2040	40.6	-0.0200567380731405	-0.157776968724286
1	D	26	50	20120529	18	2042	40.64	-0.0227530776511610	-0.157660154684034
1	D	26	50	20120529	18	2044	40.68	-0.0263126531876541	-0.157756321206275
1	D	26	50	20120529	18	2046	40.72	-0.0300637132404925	-0.158626911075272
1	D	26	50	20120529	18	2048	40.76	-0.0339667305406079	-0.159403526453049
1	D	26	50	20120529	18	2050	40.8	-0.0360678276302256	-0.159204546604823
1	D	26	50	20120529	18	2052	40.84	-0.0391090938961089	-0.159341018213592
1	D	26	50	20120529	18	2054	40.88	-0.0423590980837985	-0.158642255292424
1	D	26	50	20120529	18	2056	40.92	-0.0452079605945210	-0.157822789243707
1	D	26	50	20120529	18	2058	40.96	-0.0478463174164843	-0.157428789345229
1	D	26	50	20120529	18	2060	41	-0.0500358735644284	-0.156804767610832
1	D	26	50	20120529	18	2062	41.04	-0.0519071609501605	-0.156583867452390
1	D	26	50	20120529	18	2064	41.08	-0.0552179763210321	-0.155472154171008
1	D	26	50	20120529	18	2066	41.12	-0.0573872385043562	-0.156025253095252
1	D	26	50	20120529	18	2068	41.16	-0.0601467227179367	-0.156572200190500
1	D	26	50	20120529	18	2070	41.2	-0.0635481891781565	-0.158031385744157
1	D	26	50	20120529	18	2072	41.24	-0.0664462663208496	-0.159886480384600
1	D	26	50	20120529	18	2074	41.28	-0.0665311191345919	-0.160115582981704
1	D	26	50	20120529	18	2076	41.32	-0.0715712348495334	-0.162323311773925
1	D	26	50	20120529	18	2078	41.36	-0.071955971649177	-0.161792910977357
1	D	26	50	20120529	18	2080	41.4	-0.0733210412902576	-0.160391071783654
1	D	26	50	20120529	18	2082	41.44	-0.074849806151183	-0.157675781743898
1	D	26	50	20120529	18	2084	41.48	-0.0751318710461983	-0.155815454513274
1	D	26	50	20120529	18	2086	41.52	-0.0756006121314468	-0.153103770718102
1	D	26	50	20120529	18	2088	41.56	-0.0773410847626594	-0.150939034018178
1	D	26	50	20120529	18	2090	41.6	-0.0793550662968349	-0.149456796783454
1	D	26	50	20120529	18	2092	41.64	-0.0815383291944265	-0.148337022484767
1	D	26	50	20120529	18	2094	41.68	-0.0836629022291796	-0.147575751324142
1	D	26	50	20120529	18	2096	41.72	-0.085788253081392	-0.146939567353108
1	D	26	50	20120529	18	2098	41.76	-0.0883580205455802	-0.145108019368479
1	D	26	50	20120529	18	2100	41.8	-0.0898478945335402	-0.142926594948518
1	D	26	50	20120529	18	2102	41.84	-0.0908259646332775	-0.140597950896715
1	D	26	50	20120529	18	2104	41.88	-0.0923851350857938	-0.138293489896828
1	D	26	50	20120529	18	2106	41.92	-0.0943462957434147	-0.136412939412262
1	D	26	50	20120529	18	2108	41.96	-0.0977520048443216	-0.134694387091266
1	D	26	50	20120529	18	2110	42	-0.100335419469387	-0.134008847066906
1	D	26	50	20120529	18	2112	42.04	-0.103693469573241	-0.133272748907691
1	D	26	50	20120529	18	2114	42.08	-0.107428195459435	-0.131984612484403
1	D	26	50	20120529	18	2116	42.12	-0.110755415707630	-0.130891849664758
1	D	26	50	20120529	18	2118	42.16	-0.114259907625869	-0.129969711711412
1	D	26	50	20120529	18	2120	42.2	-0.117735570800638	-0.128803459283998
1	D	26	50	20120529	18	2122	42.24	-0.120844719317516	-0.128443541932374
1	D	26	50	20120529	18	2124	42.28	-0.124755132954562	-0.127360141206511
1	D	26	50	20120529	18	2126	42.32	-0.127589754334712	-0.126103782161970
1	D	26	50	20120529	18	2128	42.36	-0.131231785592959	-0.125335432862465
1	D	26	50	20120529	18	2130	42.4	-0.133176831287037	-0.124212045248126
1	D	26	50	20120529	18	2132	42.44	-0.134619201841436	-0.122983220941645
1	D	26	50	20120529	18	2134	42.48	-0.134122423972314	-0.122126596431576
1	D	26	50	20120529	18	2136	42.52	-0.133250137047042	-0.120368446130834
1	D	26	50	20120529	18	2138	42.56	-0.132674191502698	-0.120173645283685
1	D	26	50	20120529	18	2140	42.6	-0.132058251998810	-0.119744480964979
1	D	26	50	20120529	18	2142	42.64	-0.131510979634443	-0.119488480025918
1	D	26	50	20120529	18	2144	42.68	-0.130157308554675	-0.119012158755976
1	D	26	50	20120529	18	2146	42.72	-0.127868990802602	-0.118187792457265
1	D	26	50	20120529	18	2148	42.76	-0.126121722875222	-0.117735958295154
1	D	26	50	20120529	18	2150	42.8	-0.123444326687870	-0.116473355497736
1	D	26	50	20120529	18	2152	42.84	-0.120660461432474	-0.115112160801816
1	D	26	50	20120529	18	2154	42.88	-0.116811332740153	-0.112843401623311
1	D	26	50	20120529	18	2156	42.92	-0.113702601416277	-0.111712320687193
1	D	26	50	20120529	18	2158	42.96	-0.110712139358408	-0.110273465867709
1	D	26	50	20120529	18	2160	43	-0.108830215389631	-0.109384945467797
1	D	26	50	20120529	18	2162	43.04	-0.106609133168690	-0.107849876467075
1	D	26	50	20120529	18	2164	43.08	-0.104117365946427	-0.105581400838390
1	D	26	50	20120529	18	2166	43.12	-0.101534425082906	-0.103572390264885
1	D	26	50	20120529	18	2168	43.16	-0.0982707313079322	-0.101952804608984
1	D	26	50	20120529	18	2170	43.2	-0.0954746401762897	-0.0994470090952902
1	D	26	50	20120529	18	2172	43.24	-0.093495575574969	-0.0984222840901303
1	D	26	50	20120529	18	2174	43.28	-0.0902028338534246	-0.0961062548233032
1	D	26	50	20120529	18	2176	43.32	-0.0885549497841406	-0.0940715267761676
1	D	26	50	20120529	18	2178	43.36	-0.0883973144694107	-0.0930666785426268
1	D	26	50	20120529	18	2180	43.4	-0.087307860909501	-0.0919047041112386
1	D	26	50	20120529	18	2182	43.44	-0.085420592910514	-0.090109359993806
1	D	26	50	20120529	18	2184	43.48	-0.0831361218193313	-0.0874426694031206
1	D	26	50	20120529	18	2186	43.52	-0.0805588590232625	-0.0846911754961675
1	D	26	50	20120529	18	2188	43.56	-0.0783656188489884	-0.0831607913607132
1	D	26	50	20120529	18	2190	43.6	-0.0752738510167927	-0.080039919013404
1	D	26	50	20120529	18	2192	43.64	-0.0738457781615084	-0.0776298162604077
1	D	26	50	20120529	18	2194	43.68	-0.0717082650726596	-0.0737696496312322
1	D	26	50	20120529	18	2196	43.72	-0.070445958552982	-0.0699929718068182
1	D	26	50	20120529	18	2198	43.76	-0.0700510189095926	-0.0673241591886825
1	D	26	50	20120529	18	2200	43.8	-0.0691046130515169	-0.0642981805714084
1	D	26	50	20120529	18	2202	43.84	-0.0688230996997909	-0.0610970516044344
1	D	26	50	20120529	18	2204	43.88	-0.0681299582775328	-0.0576741244534056
1	D	26	50	20120529	18	2206	43.92	-0.0672843504911153	-0.0536831218565072
1	D	26	50	20120529	18	2208	43.96	-0.0667064816163262	-0.0502384016744822
1	D	26	50	20120529	18	2210	44	-0.0658713177970668	-0.0466692801964431
1	D	26	50	20120529	18	2212	44.04	-0.0654346793596841	-0.0418938345496998
1	D	26	50	20120529	18	2214	44.08	-0.064956109490177	-0.0381689374477653
1	D	26	50	20120529	18	2216	44.12	-0.0647649785272223	-0.0343009926439968
1	D	26	50	20120529	18	2218	44.16	-0.0657667367041293	-0.0305036170969906
1	D	26	50	20120529	18	2220	44.2	-0.0669142295886388	-0.0271109187608576
1	D	26	50	20120529	18	2222	44.24	-0.0693031191381994	-0.0236465197971122
1	D	26	50	20120529	18	2224	44.28	-0.0712767248751692	-0.020984333476623
1	D	26	50	20120529	18	2226	44.32	-0.0720114795315002	-0.0178968931379282
1	D	26	50	20120529	18	2228	44.36	-0.0732216220768228	-0.0150637991084261
1	D	26	50	20120529	18	2230	44.4	-0.0745028288536547	-0.0115791061800607
1	D	26	50	20120529	18	2232	44.44	-0.0754205827449567	-0.0088316427817604
1	D	26	50	20120529	18	2234	44.48	-0.0767564488759744	-0.00535211173289763
1	D	26	50	20120529	18	2236	44.52	-0.0795948462063353	-0.00199003112038995
1	D	26	50	20120529	18	2238	44.56	-0.082192968652449	-0.00012800683349142
1	D	26	50	20120529	18	2240	44.6	-0.085281752494028	0.00091398571926508
1	D	26	50	20120529	18	2242	44.64	-0.088223811678511	0.00292478527292526
1	D	26	50	20120529	18	2244	44.68	-0.0913570018259485	0.00400086037253495
1	D	26	50	20120529	18	2246	44.72	-0.094512748679706	0.00502920576441455
1	D	26	50	20120529	18	2248	44.76	-0.0975647629686634	0.00716183981647319
1	D	26	50	20120529	18	2250	44.8	-0.0984584045187269	0.00839998379033079
1	D	26	50	20120529	18	2252	44.84	-0.100011847406316	0.0113665088694428
1	D	26	50	20120529	18	2254	44.88	-0.101860931639118	0.0145739452289049
1	D	26	50	20120529	18	2256	44.92	-0.103559402127529	0.0171413085300371
1	D	26	50	20120529	18	2258	44.96	-0.106454933685810	0.0190225661213839
1	D	26	50	20120529	18	2260	45	-0.109577800074242	0.0210590336512011
1	D	26	50	20120529	18	2262	45.04	-0.112855169294364	0.0214833684305912
1	D	26	50	20120529	18	2264	45.08	-0.116260736973914	0.0222437910630792
1	D	26	50	20120529	18	2266	45.12	-0.119261768863948	0.0231485341896074
1	D	26	50	20120529	18	2268	45.16	-0.123042103137528	0.0233209268228606
1	D	26	50	20120529	18	2270	45.2	-0.127204345783626	0.0237449787595382
1	D	26	50	20120529	18	2272	45.24	-0.130231964888632	0.0239785361293641
1	D	26	50	20120529	18	2274	45.28	-0.133452906987615	0.0230585194963623
1	D	26	50	20120529	18	2276	45.32	-0.135884647208116	0.0222913086387749
1	D	26	50	20120529	18	2278	45.36	-0.139394654559248	0.0201955148500161
1	D	26	50	20120529	18	2280	45.4	-0.141854820472352	0.0193093686318331
1	D	26	50	20120529	18	2282	45.44	-0.145002577019482	0.0179817049394773
1	D	26	50	20120529	18	2284	45.48	-0.146651974297278	0.0185865640801042
1	D	26	50	20120529	18	2286	45.52	-0.147927453509182	0.0187153989356364
1	D	26	50	20120529	18	2288	45.56	-0.149321373106935	0.0187045802018843
1	D	26	50	20120529	18	2290	45.6	-0.152281746357051	0.017295599229692
1	D	26	50	20120529	18	2292	45.64	-0.153854917523834	0.0155753498524213
1	D	26	50	20120529	18	2294	45.68	-0.155774217460009	0.0134453320954531
1	D	26	50	20120529	18	2296	45.72	-0.157335579943547	0.0117241634793669
1	D	26	50	20120529	18	2298	45.76	-0.159018564793449	0.00872737423002019
1	D	26	50	20120529	18	2300	45.8	-0.160212514593483	0.00615173777954819
1	D	26	50	20120529	18	2302	45.84	-0.162219283638490	0.00346756043816407
1	D	26	50	20120529	18	2304	45.88	-0.164167362820659	0.00078126177643638
1	D	26	50	20120529	18	2306	45.92	-0.166577889837724	-0.00206201459071473
1	D	26	50	20120529	18	2308	45.96	-0.168179486697112	-0.00545117739294186
1	D	26	50	20120529	18	2310	46	-0.169754213498814	-0.00790271660331561
1	D	26	50	20120529	18	2312	46.04	-0.171553093150153	-0.00981897598033115
1	D	26	50	20120529	18	2314	46.08	-0.173721789648052	-0.0107459929704667
1	D	26	50	20120529	18	2316	46.12	-0.176044635424249	-0.0118512008694613
1	D	26	50	20120529	18	2318	46.16	-0.178315155298639	-0.0136324028512702
1	D	26	50	20120529	18	2320	46.2	-0.179862304935876	-0.0140043410181743
1	D	26	50	20120529	18	2322	46.24	-0.181698661246617	-0.0132951129166442
1	D	26	50	20120529	18	2324	46.28	-0.182748007709898	-0.0122132395414288
1	D	26	50	20120529	18	2326	46.32	-0.182734572681055	-0.0113668327243485
1	D	26	50	20120529	18	2328	46.36	-0.182656790935125	-0.0104094101426219
1	D	26	50	20120529	18	2330	46.4	-0.182296873583501	-0.0103068796593499
1	D	26	50	20120529	18	2332	46.44	-0.182228284225726	-0.00927803929272344
1	D	26	50	20120529	18	2334	46.48	-0.181796949089202	-0.00846910913504602
1	D	26	50	20120529	18	2336	46.52	-0.182113732927174	-0.00774220336398627
1	D	26	50	20120529	18	2338	46.56	-0.182443244687207	-0.00640435733398133
1	D	26	50	20120529	18	2340	46.6	-0.182977110307002	-0.00587614856843497
1	D	26	50	20120529	18	2342	46.64	-0.183373797211248	-0.00439193143472439
1	D	26	50	20120529	18	2344	46.68	-0.184552544215486	-0.00213131105527102
1	D	26	50	20120529	18	2346	46.72	-0.184676287902194	-0.00118732350238698
1	D	26	50	20120529	18	2348	46.76	-0.184435871596590	-0.00018181765953971
1	D	26	50	20120529	18	2350	46.8	-0.184570928991797	0.00070277292372469
1	D	26	50	20120529	18	2352	46.84	-0.184740634619282	0.00101672833457151
1	D	26	50	20120529	18	2354	46.88	-0.184764676249842	0.00111996592462473
1	D	26	50	20120529	18	2356	46.92	-0.185176212396493	0.00146220560671902
1	D	26	50	20120529	18	2358	46.96	-0.186123028376501	0.00277247447225769
1	D	26	50	20120529	18	2360	47	-0.187013275814015	0.00394132198155906
1	D	26	50	20120529	18	2362	47.04	-0.188029388258580	0.00550897771544959
1	D	26	50	20120529	18	2364	47.08	-0.188441631512012	0.00733967717194159
1	D	26	50	20120529	18	2366	47.12	-0.189058935731988	0.00906996746550509
1	D	26	50	20120529	18	2368	47.16	-0.188068986238327	0.011071079656263
1	D	26	50	20120529	18	2370	47.2	-0.186410113729663	0.0127214668835524
1	D	26	50	20120529	18	2372	47.24	-0.184877106228051	0.0143265992768459
1	D	26	50	20120529	18	2374	47.28	-0.182984181374814	0.0156807087628181
1	D	26	50	20120529	18	2376	47.32	-0.180203837511189	0.0179109235506805
1	D	26	50	20120529	18	2378	47.36	-0.177572693178394	0.0200470931366451
1	D	26	50	20120529	18	2380	47.4	-0.174873666594605	0.0221889195768591
1	D	26	50	20120529	18	2382	47.44	-0.171896393492419	0.024036236042709
1	D	26	50	20120529	18	2384	47.48	-0.169239793315501	0.0257396562785873
1	D	26	50	20120529	18	2386	47.52	-0.166263439452130	0.0278321266654746
1	D	26	50	20120529	18	2388	47.56	-0.163987050591456	0.0299996210818457
1	D	26	50	20120529	18	2390	47.6	-0.161147804732958	0.0323057084273294
1	D	26	50	20120529	18	2392	47.64	-0.159366037065724	0.0339531258061378
1	D	26	50	20120529	18	2394	47.68	-0.155978571319772	0.0360183018712712
1	D	26	50	20120529	18	2396	47.72	-0.153473928390131	0.0378257375146622
1	D	26	50	20120529	18	2398	47.76	-0.151890504175020	0.0393200662753437
1	D	26	50	20120529	18	2400	47.8	-0.150288058787495	0.0419478164955892
1	D	26	50	20120529	18	2402	47.84	-0.149120908334469	0.045106179644437
1	D	26	50	20120529	18	2404	47.88	-0.147362404480336	0.0481035345792087
1	D	26	50	20120529	18	2406	47.92	-0.146107148522373	0.0507942173029797
1	D	26	50	20120529	18	2408	47.96	-0.143703197598374	0.0538147653401743
1	D	26	50	20120529	18	2410	48	-0.141738501406847	0.0561400859901063
1	D	26	50	20120529	18	2412	48.04	-0.139607705832419	0.058313307971405
1	D	26	50	20120529	18	2414	48.08	-0.137584107646019	0.0600781050758904
1	D	26	50	20120529	18	2416	48.12	-0.135198329366296	0.0620537614225256
1	D	26	50	20120529	18	2418	48.16	-0.132368558738666	0.0643772435948264
1	D	26	50	20120529	18	2420	48.2	-0.130054127533164	0.0657045537337917
1	D	26	50	20120529	18	2422	48.24	-0.128619902848883	0.0667060290679862
1	D	26	50	20120529	18	2424	48.28	-0.128254045800297	0.066332252423451
1	D	26	50	20120529	18	2426	48.32	-0.125976313436739	0.0668917153087258
1	D	26	50	20120529	18	2428	48.36	-0.123519329504150	0.0673885992438656
1	D	26	50	20120529	18	2430	48.4	-0.119615887939966	0.0685611944191072
1	D	26	50	20120529	18	2432	48.44	-0.116447271742791	0.0701501340671115
1	D	26	50	20120529	18	2434	48.48	-0.113027632638295	0.0712900609090624
1	D	26	50	20120529	18	2436	48.52	-0.109381577942463	0.0733606816964109
1	D	26	50	20120529	18	2438	48.56	-0.106639347134343	0.0751596320584276
1	D	26	50	20120529	18	2440	48.6	-0.105636811139977	0.0771266617023324
1	D	26	50	20120529	18	2442	48.64	-0.104277256931789	0.0778356776718281
1	D	26	50	20120529	18	2444	48.68	-0.102778572393335	0.079620033349881
1	D	26	50	20120529	18	2446	48.72	-0.101412654224117	0.0816619456019135
1	D	26	50	20120529	18	2448	48.76	-0.0989549561136795	0.0833856668734798
1	D	26	50	20120529	18	2450	48.8	-0.097618708145	0.085683580064573
1	D	26	50	20120529	18	2452	48.84	-0.0958014009373904	0.0866254890770737
1	D	26	50	20120529	18	2454	48.88	-0.093592922965535	0.088348891797035
1	D	26	50	20120529	18	2456	48.92	-0.092084480353501	0.0905107010748854
1	D	26	50	20120529	18	2458	48.96	-0.0910798725362659	0.0932632768552137
1	D	26	50	20120529	18	2460	49	-0.0901775477149294	0.0952870730315124
1	D	26	50	20120529	18	2462	49.04	-0.090083148959641	0.0984588004985244
1	D	26	50	20120529	18	2464	49.08	-0.0896279136139131	0.102342089519444
1	D	26	50	20120529	18	2466	49.12	-0.0891323731816575	0.104601154263979
1	D	26	50	20120529	18	2468	49.16	-0.0882270643697044	0.105823246913904
1	D	26	50	20120529	18	2470	49.2	-0.0863612217061875	0.107380791020823
1	D	26	50	20120529	18	2472	49.24	-0.0847207339738347	0.110540144119165
1	D	26	50	20120529	18	2474	49.28	-0.0840232438448723	0.113472091676677
1	D	26	50	20120529	18	2476	49.32	-0.0830007674392765	0.116034646651697
1	D	26	50	20120529	18	2478	49.36	-0.0815680983899144	0.119092247084226
1	D	26	50	20120529	18	2480	49.4	-0.0801841489977762	0.122348615232946
1	D	26	50	20120529	18	2482	49.44	-0.0787858453379797	0.124134413408832
1	D	26	50	20120529	18	2484	49.48	-0.0777253265875562	0.124564192910438
1	D	26	50	20120529	18	2486	49.52	-0.0753637313597493	0.125551172555618
1	D	26	50	20120529	18	2488	49.56	-0.0741720443014156	0.125723211635481
1	D	26	50	20120529	18	2490	49.6	-0.0725437895163774	0.125060440449474
1	D	26	50	20120529	18	2492	49.64	-0.0703121605149526	0.124503240305899
1	D	26	50	20120529	18	2494	49.68	-0.0670437715509522	0.123082097097071
1	D	26	50	20120529	18	2496	49.72	-0.0642396688994788	0.121592647373179
1	D	26	50	20120529	18	2498	49.76	-0.0603616124687393	0.120601566508668
1	D	26	50	20120529	18	2500	49.8	-0.0562480894798647	0.119029950976803
1	D	26	50	20120529	18	2502	49.84	-0.0530113081889832	0.117912368709138
1	D	26	50	20120529	18	2504	49.88	-0.0492529649362986	0.116694094435831
1	D	26	50	20120529	18	2506	49.92	-0.0463519179451246	0.115721610479666
1	D	26	50	20120529	18	2508	49.96	-0.0434886304560659	0.115103104178162
1	D	26	50	20120529	18	2510	50	-0.0425639469183082	0.114134155755902
1	D	26	50	20120529	18	2512	50.04	-0.0415539863027395	0.113025624455036
1	D	26	50	20120529	18	2514	50.08	-0.0401449346198691	0.111579378955475
1	D	26	50	20120529	18	2516	50.12	-0.0378417464121882	0.110083989534621
1	D	26	50	20120529	18	2518	50.16	-0.0348889392046313	0.109017601797914
1	D	26	50	20120529	18	2520	50.2	-0.0311680726113496	0.109073958208375
1	D	26	50	20120529	18	2522	50.24	-0.0275705961513849	0.110699596698322
1	D	26	50	20120529	18	2524	50.28	-0.0248955404874781	0.112833998517334
1	D	26	50	20120529	18	2526	50.32	-0.0218296669056095	0.115087830671688
1	D	26	50	20120529	18	2528	50.36	-0.0185059821913202	0.116781917098055
1	D	26	50	20120529	18	2530	50.4	-0.0152296029206924	0.118555553037305
1	D	26	50	20120529	18	2532	50.44	-0.0123855487360819	0.120686560743767
1	D	26	50	20120529	18	2534	50.48	-0.00868023849198628	0.121687611813893
1	D	26	50	20120529	18	2536	50.52	-0.00651825950850842	0.120889783232680
1	D	26	50	20120529	18	2538	50.56	-0.0046669125340058	0.119020334324579
1	D	26	50	20120529	18	2540	50.6	-0.0017675625991066	0.117198190860139
1	D	26	50	20120529	18	2542	50.64	0.00237947725119627	0.116597574360199
1	D	26	50	20120529	18	2544	50.68	0.00623441129019093	0.117129955055755
1	D	26	50	20120529	18	2546	50.72	0.0102178266313272	0.117128682263549
1	D	26	50	20120529	18	2548	50.76	0.0127625625154614	0.116128974696307
1	D	26	50	20120529	18	2550	50.8	0.0136397991882014	0.113954621344158
1	D	26	50	20120529	18	2552	50.84	0.0132894984888016	0.111436614096353
1	D	26	50	20120529	18	2554	50.88	0.0117958768349012	0.107736112178370
1	D	26	50	20120529	18	2556	50.92	0.0106898911184474	0.104246893766605
1	D	26	50	20120529	18	2558	50.96	0.00952592264593623	0.100622476538277
1	D	26	50	20120529	18	2560	51	0.0106488082144604	0.0988909134525074
1	D	26	50	20120529	18	2562	51.04	0.0114944372140814	0.0992303954181554
1	D	26	50	20120529	18	2564	51.08	0.0132239496901856	0.0988442444049494
1	D	26	50	20120529	18	2566	51.12	0.0154084853799833	0.0988429716127434
1	D	26	50	20120529	18	2568	51.16	0.0186408118981433	0.100124814785678
1	D	26	50	20120529	18	2570	51.2	0.0206553591177437	0.101790051255372
1	D	26	50	20120529	18	2572	51.24	0.0243619421540455	0.104451671890436
1	D	26	50	20120529	18	2574	51.28	0.0267586805888773	0.107087553838665
1	D	26	50	20120529	18	2576	51.32	0.0294566465124946	0.110368882856761
1	D	26	50	20120529	18	2578	51.36	0.031407412700432	0.112401956274029
1	D	26	50	20120529	18	2580	51.4	0.0340435774913736	0.114856960307631
1	D	26	50	20120529	18	2582	51.44	0.0375372506758601	0.117194089640808
1	D	26	50	20120529	18	2584	51.48	0.040605669842141	0.119990414117689
1	D	26	50	20120529	18	2586	51.52	0.0436078331030247	0.122406103014256
1	D	26	50	20120529	18	2588	51.56	0.0449094045551548	0.125396669723929
1	D	26	50	20120529	18	2590	51.6	0.0471320533004585	0.128966639730105
1	D	26	50	20120529	18	2592	51.64	0.0480756165892738	0.132138437907795
1	D	26	50	20120529	18	2594	51.68	0.0491428528541187	0.135267173282512
1	D	26	50	20120529	18	2596	51.72	0.0506016141437065	0.139178180889254
1	D	26	50	20120529	18	2598	51.76	0.0526725177737676	0.142079652144497
1	D	26	50	20120529	18	2600	51.8	0.0549896359850377	0.143818498430113
1	D	26	50	20120529	18	2602	51.84	0.0575395337486746	0.145803983561007
1	D	26	50	20120529	18	2604	51.88	0.0595550002070906	0.148659068611404
1	D	26	50	20120529	18	2606	51.92	0.0598512779484077	0.151454261717434
1	D	26	50	20120529	18	2608	51.96	0.0582869456163887	0.154107538492480
1	D	26	50	20120529	18	2610	52	0.0567746563434651	0.156867164127417
1	D	26	50	20120529	18	2612	52.04	0.0549891410102909	0.159225435953352
1	D	26	50	20120529	18	2614	52.08	0.0517812096760819	0.162151938788649
1	D	26	50	20120529	18	2616	52.12	0.0492691421252386	0.163886188880187
1	D	26	50	20120529	18	2618	52.16	0.0468842123736526	0.167402489481672
1	D	26	50	20120529	18	2620	52.2	0.0454244611345711	0.170628593460157
1	D	26	50	20120529	18	2622	52.24	0.0436657451484039	0.174029211392240
1	D	26	50	20120529	18	2624	52.28	0.0413141908368899	0.177714369093071
1	D	26	50	20120529	18	2626	52.32	0.0385693437336800	0.180380020236788
1	D	26	50	20120529	18	2628	52.36	0.0365081274665212	0.182226276042466
1	D	26	50	20120529	18	2630	52.4	0.0334251419005478	0.185009448333217
1	D	26	50	20120529	18	2632	52.44	0.0330871448591407	0.185931515575884
1	D	26	50	20120529	18	2634	52.48	0.0315067612031887	0.188105868928033
1	D	26	50	20120529	18	2636	52.52	0.0315166606981254	0.190691051320051
1	D	26	50	20120529	18	2638	52.56	0.0302445755987707	0.194319216214319
1	D	26	50	20120529	18	2640	52.6	0.0291146189624347	0.196613070612488
1	D	26	50	20120529	18	2642	52.64	0.0276106028388509	0.199174918480727
1	D	26	50	20120529	18	2644	52.68	0.0269119813390386	0.201936877568041
1	D	26	50	20120529	18	2646	52.72	0.0264389269024247	0.204751869663945
1	D	26	50	20120529	18	2648	52.76	0.0249045051872499	0.207665149602434
1	D	26	50	20120529	18	2650	52.8	0.0236649469998299	0.210174671568865
1	D	26	50	20120529	18	2652	52.84	0.0235037266537194	0.210417916301593
1	D	26	50	20120529	18	2654	52.88	0.0228645021235268	0.211027442346976
1	D	26	50	20120529	18	2656	52.92	0.0223129588342013	0.211089667743720
1	D	26	50	20120529	18	2658	52.96	0.0220513293251623	0.213796472502102
1	D	26	50	20120529	18	2660	53	0.0217508089431580	0.216334278739781
1	D	26	50	20120529	18	2662	53.04	0.0216991901481314	0.218705207777099
1	D	26	50	20120529	18	2664	53.08	0.0221411318863729	0.221866682195784
1	D	26	50	20120529	18	2666	53.12	0.0223483141732606	0.225626368951353
1	D	26	50	20120529	18	2668	53.16	0.0224953923837474	0.229341507979707
1	D	26	50	20120529	18	2670	53.2	0.0226318639925164	0.232507225039079
1	D	26	50	20120529	18	2672	53.24	0.0227768208826596	0.236665720019238
1	D	26	50	20120529	18	2674	53.28	0.0229825889559849	0.239350604467403
1	D	26	50	20120529	18	2676	53.32	0.0226728761858252	0.242150747320902
1	D	26	50	20120529	18	2678	53.36	0.0220371871895385	0.244672997209394
1	D	26	50	20120529	18	2680	53.4	0.0216701987701027	0.247058068382336
