# Supplementary material for: How Do Ants Make Sense of Gravity? A Boltzmann Walker Analysis of Lasius niger Trajectories on Various Inclines
Source: PLoS One. 2013 Oct 29;8(10):e76531. doi: 10.1371/journal.pone.0076531 (PMC3812222; doi:10.1371/journal.pone.0076531)
Supplement: Dataset S1 — Trajectories for . (ZIP) [file pone.0076531.s005.zip › Incline1/1-D-26-50-20120529-19.txt]

Pente	Colonie	Temperature	Humidite	Date	Indiv	Frame	Time	X	Y
1	D	26	50	20120529	19	14	0	0	0
1	D	26	50	20120529	19	16	0.04	-0.0019354219707857	-0.00215207948854126
1	D	26	50	20120529	19	18	0.08	-0.0037512863270084	-0.00405477655749365
1	D	26	50	20120529	19	20	0.12	-0.0051469595495788	-0.00574531330781882
1	D	26	50	20120529	19	22	0.16	-0.0053104002109823	-0.00908578473709344
1	D	26	50	20120529	19	24	0.2	-0.0056528520251109	-0.0120875237339085
1	D	26	50	20120529	19	26	0.24	-0.0047617560594596	-0.0139960049363309
1	D	26	50	20120529	19	28	0.28	-0.0036832485125227	-0.0157803464722483
1	D	26	50	20120529	19	30	0.32	-0.0020235204046538	-0.0165614236938148
1	D	26	50	20120529	19	32	0.36	0.0005053411443748	-0.0191513792687379
1	D	26	50	20120529	19	34	0.4	0.00135663385718103	-0.0201496087706747
1	D	26	50	20120529	19	36	0.44	0.0012604319796006	-0.0226268513125446
1	D	26	50	20120529	19	38	0.48	0.0005054540693277	-0.0247292919050466
1	D	26	50	20120529	19	40	0.52	1.34138156391000e-05	-0.0267886343392352
1	D	26	50	20120529	19	42	0.56	0.000295386786772800	-0.0262227862797263
1	D	26	50	20120529	19	44	0.6	0.00105831964833405	-0.0283384144136974
1	D	26	50	20120529	19	46	0.64	0.00264366719388991	-0.0287837644066243
1	D	26	50	20120529	19	48	0.68	0.00449473132568005	-0.0278853145304487
1	D	26	50	20120529	19	50	0.72	0.00526476353932439	-0.0271552904184839
1	D	26	50	20120529	19	52	0.76	0.00750605161938015	-0.0273927793020132
1	D	26	50	20120529	19	54	0.8	0.00950638599267877	-0.0264689442923929
1	D	26	50	20120529	19	56	0.84	0.0125919171430644	-0.0249756761918832
1	D	26	50	20120529	19	58	0.88	0.0155686387019610	-0.0239023446665845
1	D	26	50	20120529	19	60	0.92	0.0178237860749280	-0.0225282523429759
1	D	26	50	20120529	19	62	0.96	0.0210099738756156	-0.0207520354639744
1	D	26	50	20120529	19	64	1	0.0239363565027595	-0.0195016373295988
1	D	26	50	20120529	19	66	1.04	0.0257119440567258	-0.0179004223078731
1	D	26	50	20120529	19	68	1.08	0.025535400706667	-0.0153393310438901
1	D	26	50	20120529	19	70	1.12	0.0248344103991377	-0.0132411684474143
1	D	26	50	20120529	19	72	1.16	0.0237473044337415	-0.0116576735216251
1	D	26	50	20120529	19	74	1.2	0.0219565140839797	-0.00856439248091773
1	D	26	50	20120529	19	76	1.24	0.0200303764252310	-0.00671558401975957
1	D	26	50	20120529	19	78	1.28	0.0187638421141087	-0.00436607324684322
1	D	26	50	20120529	19	80	1.32	0.0171656648231150	-0.00166210822929436
1	D	26	50	20120529	19	82	1.36	0.0146890190793684	0.000627606765777739
1	D	26	50	20120529	19	84	1.4	0.0120482722364847	0.00207407853950852
1	D	26	50	20120529	19	86	1.44	0.0110918113199806	0.00288957064811542
1	D	26	50	20120529	19	88	1.48	0.00836200437800647	0.00284532697681652
1	D	26	50	20120529	19	90	1.52	0.00316870812105655	0.00140688086505219
1	D	26	50	20120529	19	92	1.56	0.00187697040293243	0.00089677898285168
1	D	26	50	20120529	19	94	1.6	-0.000337742482965999	-0.000128156033022261
1	D	26	50	20120529	19	96	1.64	-0.0022426527961435	-0.0022007920746972
1	D	26	50	20120529	19	98	1.68	-0.0030500343899701	-0.00392415979287287
1	D	26	50	20120529	19	100	1.72	-0.0032732680007907	-0.00658832601234942
1	D	26	50	20120529	19	102	1.76	-0.0036232151467999	-0.00911494582074957
1	D	26	50	20120529	19	104	1.8	-0.004156020106424	-0.011251044696036
1	D	26	50	20120529	19	106	1.84	-0.0033126679906384	-0.0138656992986939
1	D	26	50	20120529	19	108	1.88	-0.002199222297643	-0.0158753321261651
1	D	26	50	20120529	19	110	1.92	-0.0002995021482394	-0.0177337572395474
1	D	26	50	20120529	19	112	1.96	0.0008449871587957	-0.0188414769939608
1	D	26	50	20120529	19	114	2	0.00284866452082371	-0.0217137643259984
1	D	26	50	20120529	19	116	2.04	0.00556731331779068	-0.0246206449481172
1	D	26	50	20120529	19	118	2.08	0.00803864444696986	-0.0268912991727957
1	D	26	50	20120529	19	120	2.12	0.0090015824615897	-0.0295418182313953
1	D	26	50	20120529	19	122	2.16	0.00771365817033652	-0.0316347128823513
1	D	26	50	20120529	19	124	2.2	0.00632907238209514	-0.0331337085477886
1	D	26	50	20120529	19	126	2.24	0.00468278637413662	-0.0341288906316306
1	D	26	50	20120529	19	128	2.28	0.00313054556807591	-0.0355274064234613
1	D	26	50	20120529	19	130	2.32	0.00312948490790413	-0.036680909715611
1	D	26	50	20120529	19	132	2.36	0.00434090024543293	-0.035457473562802
1	D	26	50	20120529	19	134	2.4	0.00491917217108728	-0.0352112589815928
1	D	26	50	20120529	19	136	2.44	0.00630531359424727	-0.0351885608539167
1	D	26	50	20120529	19	138	2.48	0.00631280892612785	-0.0343824591233641
1	D	26	50	20120529	19	140	2.52	0.00801028946504427	-0.0344072078607056
1	D	26	50	20120529	19	142	2.56	0.0109062452873938	-0.0339555787595618
1	D	26	50	20120529	19	144	2.6	0.0124719211222970	-0.0336499672087329
1	D	26	50	20120529	19	146	2.64	0.0149373903362602	-0.0335047981865553
1	D	26	50	20120529	19	148	2.68	0.0168013945221460	-0.0327478403772951
1	D	26	50	20120529	19	150	2.72	0.0184119009269765	-0.0317040093469076
1	D	26	50	20120529	19	152	2.76	0.0209931164499521	-0.0306809743269547
1	D	26	50	20120529	19	154	2.8	0.0237357644510725	-0.0292996483009746
1	D	26	50	20120529	19	156	2.84	0.0269529164577082	-0.0280940736654584
1	D	26	50	20120529	19	158	2.88	0.0300515792881272	-0.0269833708396672
1	D	26	50	20120529	19	160	2.92	0.0326453806047011	-0.0248110051646805
1	D	26	50	20120529	19	162	2.96	0.0340769889938914	-0.0228530264875749
1	D	26	50	20120529	19	164	3	0.033212395390399	-0.021252645851851
1	D	26	50	20120529	19	166	3.04	0.0326488030015221	-0.0201413851188095
1	D	26	50	20120529	19	168	3.08	0.0311357076268679	-0.0172815907372499
1	D	26	50	20120529	19	170	3.12	0.0308218441399026	-0.0143929676122213
1	D	26	50	20120529	19	172	3.16	0.0291369430306235	-0.0109642139013155
1	D	26	50	20120529	19	174	3.2	0.0274779291006036	-0.00781787156774784
1	D	26	50	20120529	19	176	3.24	0.0259421780246802	-0.00659183326198411
1	D	26	50	20120529	19	178	3.28	0.0239373464522532	-0.00469434049894126
1	D	26	50	20120529	19	180	3.32	0.0225020186813939	-0.00268965034787053
1	D	26	50	20120529	19	182	3.36	0.0195896332329835	-0.00103464217776607
1	D	26	50	20120529	19	184	3.4	0.0164435348512553	0.00138384332612113
1	D	26	50	20120529	19	186	3.44	0.0141317765093865	0.00325634693551682
1	D	26	50	20120529	19	188	3.48	0.0106549536794957	0.00499969749132882
1	D	26	50	20120529	19	190	3.52	0.00938378781895665	0.00499859440475022
1	D	26	50	20120529	19	192	3.56	0.00689867517861215	0.00440414387594232
1	D	26	50	20120529	19	194	3.6	0.00354397676090006	0.00196345168359192
1	D	26	50	20120529	19	196	3.64	0.00262884128600878	0.00075613968671436
1	D	26	50	20120529	19	198	3.68	0.0008097645436792	-0.00128850411881375
1	D	26	50	20120529	19	200	3.72	-0.0012638897317607	-0.00106618267574089
1	D	26	50	20120529	19	202	3.76	-0.0032528962544247	-0.000223226539752791
1	D	26	50	20120529	19	204	3.8	-0.0036602392578628	0.00170542841913692
1	D	26	50	20120529	19	206	3.84	-0.0030690697045196	0.00348665868521712
1	D	26	50	20120529	19	208	3.88	-0.0024409736208493	0.00410994644277542
1	D	26	50	20120529	19	210	3.92	-0.0010966801912135	0.00483113737682962
1	D	26	50	20120529	19	212	3.96	0.00106880604189905	0.00574716592758552
1	D	26	50	20120529	19	214	4	0.00257212212976946	0.00625275434720172
1	D	26	50	20120529	19	216	4.04	0.004960714694482	0.00771574413534102
1	D	26	50	20120529	19	218	4.08	0.00759471573867313	0.00851324744743452
1	D	26	50	20120529	19	220	4.12	0.0115931995253165	0.00894268046671692
1	D	26	50	20120529	19	222	4.16	0.0138263134509818	0.00855101402061762
1	D	26	50	20120529	19	224	4.2	0.0160683298510221	0.00794750545394272
1	D	26	50	20120529	19	226	4.24	0.0170373136286211	0.00690073993041322
1	D	26	50	20120529	19	228	4.28	0.0188228218907275	0.00589997877406772
1	D	26	50	20120529	19	230	4.32	0.021871484493542	0.00317686813331152
1	D	26	50	20120529	19	232	4.36	0.0240143574517922	0.000376103025845309
1	D	26	50	20120529	19	234	4.4	0.0261944878663431	-0.0022561514645963
1	D	26	50	20120529	19	236	4.44	0.0276994656551493	-0.0055123499076891
1	D	26	50	20120529	19	238	4.48	0.0281788133421157	-0.008208901617744
1	D	26	50	20120529	19	240	4.52	0.0282324120361296	-0.0114430666135350
1	D	26	50	20120529	19	242	4.56	0.0289304395662457	-0.0142999477151562
1	D	26	50	20120529	19	244	4.6	0.0301433610412185	-0.0164283886240024
1	D	26	50	20120529	19	246	4.64	0.03350048483519	-0.0189040472466824
1	D	26	50	20120529	19	248	4.68	0.0360740848181322	-0.0183061036103754
1	D	26	50	20120529	19	250	4.72	0.0385848795767694	-0.0177921784018091
1	D	26	50	20120529	19	252	4.76	0.0406077706563879	-0.0172144721615796
1	D	26	50	20120529	19	254	4.8	0.0434084791953116	-0.0155473972142542
1	D	26	50	20120529	19	256	4.84	0.0450685537855032	-0.0165480240203113
1	D	26	50	20120529	19	258	4.88	0.0441236469938036	-0.0177829860136536
1	D	26	50	20120529	19	260	4.92	0.0433626586758907	-0.0183140232063247
1	D	26	50	20120529	19	262	4.96	0.0423350911014704	-0.0191863101315965
1	D	26	50	20120529	19	264	5	0.0418597739231568	-0.0201813507940822
1	D	26	50	20120529	19	266	5.04	0.0405780014608999	-0.0217671791722492
1	D	26	50	20120529	19	268	5.08	0.0395463326671488	-0.0225404711481548
1	D	26	50	20120529	19	270	5.12	0.0377622951871473	-0.0238834154180522
1	D	26	50	20120529	19	272	5.16	0.0357378979700849	-0.0247908667635523
1	D	26	50	20120529	19	274	5.2	0.0330133024050881	-0.0263954051871496
1	D	26	50	20120529	19	276	5.24	0.0301864782914149	-0.02848754535517
1	D	26	50	20120529	19	278	5.28	0.0276100732158717	-0.0306440704240445
1	D	26	50	20120529	19	280	5.32	0.0254290235625053	-0.0321986234692797
1	D	26	50	20120529	19	282	5.36	0.0222622175586901	-0.0337624184001450
1	D	26	50	20120529	19	284	5.4	0.0192657323652593	-0.035815057462048
1	D	26	50	20120529	19	286	5.44	0.0161567959804164	-0.0368810209346867
1	D	26	50	20120529	19	288	5.48	0.0139559968346514	-0.0366079362957925
1	D	26	50	20120529	19	290	5.52	0.0123903209997481	-0.0359248711451663
1	D	26	50	20120529	19	292	5.56	0.0111352064631420	-0.0342522807649476
1	D	26	50	20120529	19	294	5.6	0.0101300541736853	-0.0333816201852726
1	D	26	50	20120529	19	296	5.64	0.00762739114303176	-0.0320625124849691
1	D	26	50	20120529	19	298	5.68	0.00623269372781941	-0.0328348145113811
1	D	26	50	20120529	19	300	5.72	0.00612549633979153	-0.0339197991564337
1	D	26	50	20120529	19	302	5.76	0.0059377594893865	-0.0365197600801785
1	D	26	50	20120529	19	304	5.8	0.00525377509994475	-0.0389556722306881
1	D	26	50	20120529	19	306	5.84	0.00533162755655339	-0.0419923423024937
1	D	26	50	20120529	19	308	5.88	0.0066401286551391	-0.0452912075687633
1	D	26	50	20120529	19	310	5.92	0.00733217406188637	-0.0482120535498106
1	D	26	50	20120529	19	312	5.96	0.00914583224495175	-0.0496082358892634
1	D	26	50	20120529	19	314	6	0.0107467219975581	-0.051376144263586
1	D	26	50	20120529	19	316	6.04	0.0140211213691986	-0.0511810535026567
1	D	26	50	20120529	19	318	6.08	0.0157683115148325	-0.0516273085922635
1	D	26	50	20120529	19	320	6.12	0.0176003544742087	-0.0513156866337946
1	D	26	50	20120529	19	322	6.16	0.0200576919601882	-0.0511909529975933
1	D	26	50	20120529	19	324	6.2	0.0240943524419478	-0.0514167321928261
1	D	26	50	20120529	19	326	6.24	0.026617026594509	-0.0514988980008
1	D	26	50	20120529	19	328	6.28	0.0288319678758977	-0.0502542486445554
1	D	26	50	20120529	19	330	6.32	0.0300404133649455	-0.0493739007019782
1	D	26	50	20120529	19	332	6.36	0.0322916999348872	-0.0469823241466491
1	D	26	50	20120529	19	334	6.4	0.0349426361864878	-0.0451138722591095
1	D	26	50	20120529	19	336	6.44	0.0374664275677632	-0.0441137545699349
1	D	26	50	20120529	19	338	6.48	0.0403421318518995	-0.0425536931628743
1	D	26	50	20120529	19	340	6.52	0.042350716747121	-0.0404437091552306
1	D	26	50	20120529	19	342	6.56	0.0424600580829095	-0.0382846066821386
1	D	26	50	20120529	19	344	6.6	0.0424531072232504	-0.0360163707626518
1	D	26	50	20120529	19	346	6.64	0.0415246760195525	-0.0343449117532831
1	D	26	50	20120529	19	348	6.68	0.0404746719469651	-0.032764195757144
1	D	26	50	20120529	19	350	6.72	0.0391211705728247	-0.0314052355186528
1	D	26	50	20120529	19	352	6.76	0.0378891430726243	-0.0288777176846406
1	D	26	50	20120529	19	354	6.8	0.0362220256988921	-0.0255601565150764
1	D	26	50	20120529	19	356	6.84	0.0348558317580293	-0.0223814923305407
1	D	26	50	20120529	19	358	6.88	0.0347944336762189	-0.0179052447761208
1	D	26	50	20120529	19	360	6.92	0.0349269454870133	-0.0154040666697077
1	D	26	50	20120529	19	362	6.96	0.0351518054434306	-0.0121058377995412
1	D	26	50	20120529	19	364	7	0.0333827656982581	-0.0109238381041098
1	D	26	50	20120529	19	366	7.04	0.0315435102497138	-0.0113306366353264
1	D	26	50	20120529	19	368	7.08	0.0299050024163483	-0.0116315812813994
1	D	26	50	20120529	19	370	7.12	0.0269001733628995	-0.011871764241765
1	D	26	50	20120529	19	372	7.16	0.0249145963081242	-0.0112314295539259
1	D	26	50	20120529	19	374	7.2	0.0222401841113883	-0.0100719087830684
1	D	26	50	20120529	19	376	7.24	0.0202937666301551	-0.00994267087667092
1	D	26	50	20120529	19	378	7.28	0.0196101711494431	-0.0115829535480572
1	D	26	50	20120529	19	380	7.32	0.0180023871057201	-0.0114958592058184
1	D	26	50	20120529	19	382	7.36	0.0167169871856758	-0.0104920433481782
1	D	26	50	20120529	19	384	7.4	0.0151425446408994	-0.0116439330226531
1	D	26	50	20120529	19	386	7.44	0.0134745136852058	-0.0124254500646375
1	D	26	50	20120529	19	388	7.48	0.0121014961639047	-0.0116137480483778
1	D	26	50	20120529	19	390	7.52	0.0123954694442219	-0.0111969078937616
1	D	26	50	20120529	19	392	7.56	0.0113814571067970	-0.00971501714136113
1	D	26	50	20120529	19	394	7.6	0.0121126104682913	-0.00916870149246894
1	D	26	50	20120529	19	396	7.64	0.0132713194805641	-0.00805721307104386
1	D	26	50	20120529	19	398	7.68	0.0146817641637934	-0.00641151396171373
1	D	26	50	20120529	19	400	7.72	0.0162480707379455	-0.00431183957093977
1	D	26	50	20120529	19	402	7.76	0.0185491298471082	-0.0020685638137221
1	D	26	50	20120529	19	404	7.8	0.0200734965038545	-0.00076204261412372
1	D	26	50	20120529	19	406	7.84	0.0220425463518331	0.00173768097364042
1	D	26	50	20120529	19	408	7.88	0.0212490247580245	0.00219829669486642
1	D	26	50	20120529	19	410	7.92	0.0196257628539682	0.00255569603924252
1	D	26	50	20120529	19	412	7.96	0.0183468966005820	0.00233082901175742
1	D	26	50	20120529	19	414	8	0.0163253702370513	0.00306443108403502
1	D	26	50	20120529	19	416	8.04	0.0140182646578027	0.00334072598771582
1	D	26	50	20120529	19	418	8.08	0.0113869223351088	0.00387918780158942
1	D	26	50	20120529	19	420	8.12	0.00767639364296799	0.00422726818569632
1	D	26	50	20120529	19	422	8.16	0.00445207157357108	0.00508563924951422
1	D	26	50	20120529	19	424	8.2	0.00255777493317919	0.00476225103420642
1	D	26	50	20120529	19	426	8.24	0.0007653844007716	0.00299602345270272
1	D	26	50	20120529	19	428	8.28	0.000142432518934400	-0.000445031794875381
1	D	26	50	20120529	19	430	8.32	-0.000119529330291799	-0.00329486304188809
1	D	26	50	20120529	19	432	8.36	-0.0012187126795107	-0.00673619618243115
1	D	26	50	20120529	19	434	8.4	-0.00115071022036400	-0.0103352636326535
1	D	26	50	20120529	19	436	8.44	-0.0018934763965258	-0.0134435848345968
1	D	26	50	20120529	19	438	8.48	-0.0028743042127096	-0.0173047414132659
1	D	26	50	20120529	19	440	8.52	-0.0009690403461415	-0.0203334565337832
1	D	26	50	20120529	19	442	8.56	0.0008908272650744	-0.0225509787549233
1	D	26	50	20120529	19	444	8.6	0.003805083010921	-0.0236652234785814
1	D	26	50	20120529	19	446	8.64	0.00618853490933431	-0.0259983293741742
1	D	26	50	20120529	19	448	8.68	0.00858071250542746	-0.0283230489833422
1	D	26	50	20120529	19	450	8.72	0.0106419287725862	-0.0305746183959964
1	D	26	50	20120529	19	452	8.76	0.0127636733802146	-0.0327710334797181
1	D	26	50	20120529	19	454	8.8	0.0157289256671204	-0.0369479839468651
1	D	26	50	20120529	19	456	8.84	0.0179201788713394	-0.039405533564879
1	D	26	50	20120529	19	458	8.88	0.0192954308500691	-0.0427920800720157
1	D	26	50	20120529	19	460	8.92	0.0210006895635786	-0.0425617046827051
1	D	26	50	20120529	19	462	8.96	0.0223377577761242	-0.0418070096151447
1	D	26	50	20120529	19	464	9	0.0219802445875563	-0.0405572690900756
1	D	26	50	20120529	19	466	9.04	0.0236511379115001	-0.0393850274682245
1	D	26	50	20120529	19	468	9.08	0.0250633715748859	-0.0376562928095797
1	D	26	50	20120529	19	470	9.12	0.0261827923201823	-0.0349714790720925
1	D	26	50	20120529	19	472	9.16	0.0271961470483008	-0.0321377486464874
1	D	26	50	20120529	19	474	9.2	0.0276306429521364	-0.0294355612953864
1	D	26	50	20120529	19	476	9.24	0.0278744321570861	-0.0269980440124836
1	D	26	50	20120529	19	478	9.28	0.0279426191711027	-0.0248338510776738
1	D	26	50	20120529	19	480	9.32	0.0287897818853321	-0.0210844392907424
1	D	26	50	20120529	19	482	9.36	0.0285378114549241	-0.0178153007935538
1	D	26	50	20120529	19	484	9.4	0.0277473226421	-0.0152140812197385
1	D	26	50	20120529	19	486	9.44	0.0266690272271974	-0.0124933747420383
1	D	26	50	20120529	19	488	9.48	0.0241000022251295	-0.00948208273260944
1	D	26	50	20120529	19	490	9.52	0.0224130929325918	-0.0084395881340383
1	D	26	50	20120529	19	492	9.56	0.0198824001891321	-0.00706816867406262
1	D	26	50	20120529	19	494	9.6	0.0175120297661707	-0.00760607187357904
1	D	26	50	20120529	19	496	9.64	0.0146656492002502	-0.0079927532168709
1	D	26	50	20120529	19	498	9.68	0.0112517786728748	-0.0085808030150955
1	D	26	50	20120529	19	500	9.72	0.00976901252227927	-0.00893592759695657
1	D	26	50	20120529	19	502	9.76	0.00813401476697561	-0.0100409120502083
1	D	26	50	20120529	19	504	9.8	0.00383796347624618	-0.0103967748515489
1	D	26	50	20120529	19	506	9.84	0.00230614391402614	-0.0087528081538327
1	D	26	50	20120529	19	508	9.88	0.00302758374966734	-0.00754193728852541
1	D	26	50	20120529	19	510	9.92	0.00431415039590064	-0.00544081191463646
1	D	26	50	20120529	19	512	9.96	0.00644391076600052	-0.00277909511304994
1	D	26	50	20120529	19	514	10	0.0084685795120669	-1.09035865658996e-05
1	D	26	50	20120529	19	516	10.04	0.0115038990099205	0.00193578259524412
1	D	26	50	20120529	19	518	10.08	0.0144805357160034	0.00290391077363782
1	D	26	50	20120529	19	520	10.12	0.0169588672023163	0.00333348521427652
1	D	26	50	20120529	19	522	10.16	0.0202309967611892	0.00224221438993912
1	D	26	50	20120529	19	524	10.2	0.0224589700205552	0.00037543127440318
1	D	26	50	20120529	19	526	10.24	0.0250003117921397	-0.00149670463946632
1	D	26	50	20120529	19	528	10.28	0.027266044553621	-0.00288491788549519
1	D	26	50	20120529	19	530	10.32	0.0297628739533298	-0.00474902813739823
1	D	26	50	20120529	19	532	10.36	0.0327491273116368	-0.00488040857734268
1	D	26	50	20120529	19	534	10.4	0.032345157207545	-0.00419797982281955
1	D	26	50	20120529	19	536	10.44	0.0316893156679944	-0.00339689855041331
1	D	26	50	20120529	19	538	10.48	0.03122027052683	-0.00201073591404988
1	D	26	50	20120529	19	540	10.52	0.030472851588048	0.000130531911807031
1	D	26	50	20120529	19	542	10.56	0.0299219093394865	0.00431854860007962
1	D	26	50	20120529	19	544	10.6	0.0289046160265968	0.00656281359968422
1	D	26	50	20120529	19	546	10.64	0.027265097737641	0.00798298736511592
1	D	26	50	20120529	19	548	10.68	0.0252642393982176	0.0104512432869037
1	D	26	50	20120529	19	550	10.72	0.0226208762602435	0.0108054189314644
1	D	26	50	20120529	19	552	10.76	0.0198141361004763	0.0114928186466593
1	D	26	50	20120529	19	554	10.8	0.017602900058621	0.0119753200298697
1	D	26	50	20120529	19	556	10.84	0.0149307435325170	0.0118361614153322
1	D	26	50	20120529	19	558	10.88	0.0100746170020403	0.0112520912140721
1	D	26	50	20120529	19	560	10.92	0.00697473158399658	0.0100415951153589
1	D	26	50	20120529	19	562	10.96	0.00285656997463738	0.00782060099992322
1	D	26	50	20120529	19	564	11	-0.000360574960930499	0.00715059611154552
1	D	26	50	20120529	19	566	11.04	-0.004536134549039	0.00726194209505862
1	D	26	50	20120529	19	568	11.08	-0.008068222723627	0.00705467000560972
1	D	26	50	20120529	19	570	11.12	-0.0103618437765583	0.00590104650530732
1	D	26	50	20120529	19	572	11.16	-0.0125905100005699	0.00331189724424682
1	D	26	50	20120529	19	574	11.2	-0.0135147480610554	0.00128994661664737
1	D	26	50	20120529	19	576	11.24	-0.0132324003233276	-0.00131425694778457
1	D	26	50	20120529	19	578	11.28	-0.01304551200106	-0.00351540964694017
1	D	26	50	20120529	19	580	11.32	-0.0117882761441103	-0.00466969075654909
1	D	26	50	20120529	19	582	11.36	-0.0107278281043649	-0.00707434878733018
1	D	26	50	20120529	19	584	11.4	-0.0097888610096273	-0.00957559760442136
1	D	26	50	20120529	19	586	11.44	-0.0089884868440022	-0.0120709067245506
1	D	26	50	20120529	19	588	11.48	-0.008918285282766	-0.0161525250554580
1	D	26	50	20120529	19	590	11.52	-0.0088544901089674	-0.0193834515021913
1	D	26	50	20120529	19	592	11.56	-0.0078001514718113	-0.0226233157786387
1	D	26	50	20120529	19	594	11.6	-0.0056637145994835	-0.0246517067348012
1	D	26	50	20120529	19	596	11.64	-0.0045457540296902	-0.0246391449828334
1	D	26	50	20120529	19	598	11.68	-0.0022778808559822	-0.0247808894868697
1	D	26	50	20120529	19	600	11.72	-0.0002991203105776	-0.0251550833244058
1	D	26	50	20120529	19	602	11.76	0.0008472270609464	-0.0279307461411399
1	D	26	50	20120529	19	604	11.8	0.00229835159729746	-0.0318267630841215
1	D	26	50	20120529	19	606	11.84	0.00271702952243802	-0.0324171265357342
1	D	26	50	20120529	19	608	11.88	0.00350891840668883	-0.0355014556045918
1	D	26	50	20120529	19	610	11.92	0.00425880514813716	-0.0381502068962385
1	D	26	50	20120529	19	612	11.96	0.00482038935375552	-0.0401995437694733
1	D	26	50	20120529	19	614	12	0.00654679056002248	-0.0435081671093233
1	D	26	50	20120529	19	616	12.04	0.00752761837620634	-0.0439404214846626
1	D	26	50	20120529	19	618	12.08	0.00982649323252192	-0.0429791098156395
1	D	26	50	20120529	19	620	12.12	0.0120756584821201	-0.0430723064893999
1	D	26	50	20120529	19	622	12.16	0.0144581840706501	-0.0427699476297645
1	D	26	50	20120529	19	624	12.2	0.0167246027257092	-0.0429810897146269
1	D	26	50	20120529	19	626	12.24	0.02000274976329	-0.0444186378007791
1	D	26	50	20120529	19	628	12.28	0.0230615522773468	-0.0467793845004485
1	D	26	50	20120529	19	630	12.32	0.0259102026560349	-0.0478427316779968
1	D	26	50	20120529	19	632	12.36	0.0284038854305674	-0.0489916387760687
1	D	26	50	20120529	19	634	12.4	0.0312003513288039	-0.0505243634349687
1	D	26	50	20120529	19	636	12.44	0.0357536240248985	-0.0538739989681275
1	D	26	50	20120529	19	638	12.48	0.0387778490173552	-0.0561304474175719
1	D	26	50	20120529	19	640	12.52	0.0405900929868582	-0.0570531510563422
1	D	26	50	20120529	19	642	12.56	0.042055359658833	-0.0568797684735953
1	D	26	50	20120529	19	644	12.6	0.0421776184213001	-0.054853412570749
1	D	26	50	20120529	19	646	12.64	0.0424253179267498	-0.0543865099631315
1	D	26	50	20120529	19	648	12.68	0.0427523194577095	-0.0514812556866094
1	D	26	50	20120529	19	650	12.72	0.0430872759399576	-0.0497551373230549
1	D	26	50	20120529	19	652	12.76	0.0433996474316145	-0.047562003214798
1	D	26	50	20120529	19	654	12.8	0.0430300427170883	-0.044997680472825
1	D	26	50	20120529	19	656	12.84	0.043164805955874	-0.0415438994245059
1	D	26	50	20120529	19	658	12.88	0.0440782931648583	-0.0393624283354978
1	D	26	50	20120529	19	660	12.92	0.044600286461798	-0.036178319428747
1	D	26	50	20120529	19	662	12.96	0.0433777341924656	-0.0345737173655394
1	D	26	50	20120529	19	664	13	0.042262902570179	-0.0324744658246206
1	D	26	50	20120529	19	666	13.04	0.0417033053346158	-0.0293102973290992
1	D	26	50	20120529	19	668	13.08	0.041483048643344	-0.0262461844431158
1	D	26	50	20120529	19	670	13.12	0.0418145190891608	-0.0233460779039607
1	D	26	50	20120529	19	672	13.16	0.0411658900387784	-0.01980821054565
1	D	26	50	20120529	19	674	13.2	0.0406987752991266	-0.0163886421518319
1	D	26	50	20120529	19	676	13.24	0.0390298618741701	-0.0135940147312264
1	D	26	50	20120529	19	678	13.28	0.0370708932475709	-0.0132258949409407
1	D	26	50	20120529	19	680	13.32	0.0339642903151059	-0.0129337184189544
1	D	26	50	20120529	19	682	13.36	0.030013896860651	-0.0122244196067462
1	D	26	50	20120529	19	684	13.4	0.0292695255520959	-0.0120874530232303
1	D	26	50	20120529	19	686	13.44	0.0248446563763971	-0.0120360534313059
1	D	26	50	20120529	19	688	13.48	0.020632527346886	-0.0106865754947504
1	D	26	50	20120529	19	690	13.52	0.0180815618520096	-0.00858310959741574
1	D	26	50	20120529	19	692	13.56	0.0172639625651948	-0.00688589775907616
1	D	26	50	20120529	19	694	13.6	0.0163888783254967	-0.00360245024906355
1	D	26	50	20120529	19	696	13.64	0.0167924284081606	-0.00082980394985804
1	D	26	50	20120529	19	698	13.68	0.0171834160317499	0.00123086077401142
1	D	26	50	20120529	19	700	13.72	0.0167546476928418	0.00083104138672511
1	D	26	50	20120529	19	702	13.76	0.0133607684883842	0.00095504670294179
1	D	26	50	20120529	19	704	13.8	0.012678452870946	0.00274790180450462
1	D	26	50	20120529	19	706	13.84	0.0138527097471234	0.00385120758625782
1	D	26	50	20120529	19	708	13.88	0.0147110313134667	0.00323033247703702
1	D	26	50	20120529	19	710	13.92	0.0162712482840192	0.00362102311577822
1	D	26	50	20120529	19	712	13.96	0.0194883295799768	0.00440178213929312
1	D	26	50	20120529	19	714	14	0.0241144809435811	0.00471562017041432
1	D	26	50	20120529	19	716	14.04	0.0274715085710304	0.00590444061785702
1	D	26	50	20120529	19	718	14.08	0.028040804341783	0.00859731127143042
1	D	26	50	20120529	19	720	14.12	0.0270703895214803	0.00878142335105372
1	D	26	50	20120529	19	722	14.16	0.0257293176703396	0.00931780768520422
1	D	26	50	20120529	19	724	14.2	0.023973246263534	0.0105612266756494
1	D	26	50	20120529	19	726	14.24	0.0219652327105917	0.0120919431512908
1	D	26	50	20120529	19	728	14.28	0.0207152800534883	0.0141960808000676
1	D	26	50	20120529	19	730	14.32	0.0189413117740509	0.0169355326785371
1	D	26	50	20120529	19	732	14.36	0.0171481596876399	0.0185883947795607
1	D	26	50	20120529	19	734	14.4	0.0150266272120459	0.0178588727134105
1	D	26	50	20120529	19	736	14.44	0.0135798160270601	0.0166900959147873
1	D	26	50	20120529	19	738	14.48	0.0132471222865119	0.0153933327887693
1	D	26	50	20120529	19	740	14.52	0.0113302972240714	0.0109898960196082
1	D	26	50	20120529	19	742	14.56	0.00908643527533208	0.00863982663233472
1	D	26	50	20120529	19	744	14.6	0.0067448935958397	0.00561946244290322
1	D	26	50	20120529	19	746	14.64	0.00432162451457778	0.00303568012231192
1	D	26	50	20120529	19	748	14.68	0.00192824059431593	5.25691465405303e-05
1	D	26	50	20120529	19	750	14.72	-0.000265645875556199	-0.00275353037448292
1	D	26	50	20120529	19	752	14.76	-0.002897292254166	-0.00627528276925033
1	D	26	50	20120529	19	754	14.8	-0.0058482256287527	-0.00961965035688928
1	D	26	50	20120529	19	756	14.84	-0.0065016064367047	-0.0127936971341438
1	D	26	50	20120529	19	758	14.88	-0.0065683714589844	-0.0160923361262434
1	D	26	50	20120529	19	760	14.92	-0.0050686686867658	-0.0188905697914330
1	D	26	50	20120529	19	762	14.96	-0.0032827078763195	-0.0199069155812359
1	D	26	50	20120529	19	764	15	-0.0013737498717945	-0.020862410802009
1	D	26	50	20120529	19	766	15.04	0.00158626678437136	-0.0234961683893353
1	D	26	50	20120529	19	768	15.08	0.00423684948258132	-0.025077464213035
1	D	26	50	20120529	19	770	15.12	0.00721359225468139	-0.0272957642516344
1	D	26	50	20120529	19	772	15.16	0.0107469341295925	-0.0298022456589063
1	D	26	50	20120529	19	774	15.2	0.0133275203275327	-0.0331808725700938
1	D	26	50	20120529	19	776	15.24	0.0165341788695356	-0.0354042284221786
1	D	26	50	20120529	19	778	15.28	0.0190273666693213	-0.0379689754282204
1	D	26	50	20120529	19	780	15.32	0.0225818510369898	-0.0398684056638437
1	D	26	50	20120529	19	782	15.36	0.0249240715389921	-0.0435382898582019
1	D	26	50	20120529	19	784	15.4	0.02496211388382	-0.0457382404758294
1	D	26	50	20120529	19	786	15.44	0.0239543452992729	-0.0480111645132755
1	D	26	50	20120529	19	788	15.48	0.0228360559248264	-0.0486650261538387
1	D	26	50	20120529	19	790	15.52	0.0222490158750853	-0.0511168482069249
1	D	26	50	20120529	19	792	15.56	0.0211837595092278	-0.0537583870094035
1	D	26	50	20120529	19	794	15.6	0.0210186500758207	-0.0560900716203661
1	D	26	50	20120529	19	796	15.64	0.0195401605070378	-0.0583555710366097
1	D	26	50	20120529	19	798	15.68	0.0191491304570416	-0.0610224949725329
1	D	26	50	20120529	19	800	15.72	0.0197121288762223	-0.0633013587069409
1	D	26	50	20120529	19	802	15.76	0.0211507376225464	-0.0625404410997061
1	D	26	50	20120529	19	804	15.8	0.0226982408131731	-0.0621629167892306
1	D	26	50	20120529	19	806	15.84	0.023879321269789	-0.0611277831722516
1	D	26	50	20120529	19	808	15.88	0.0246356426829461	-0.0596391819764977
1	D	26	50	20120529	19	810	15.92	0.0266538668578088	-0.058780047237356
1	D	26	50	20120529	19	812	15.96	0.0294129975179987	-0.0562833946143425
1	D	26	50	20120529	19	814	16	0.0318969929296289	-0.0552451497275263
1	D	26	50	20120529	19	816	16.04	0.0349988582466599	-0.0531920651883512
1	D	26	50	20120529	19	818	16.08	0.0390713690422257	-0.0510622595634173
1	D	26	50	20120529	19	820	16.12	0.0418615629033132	-0.0489080375413291
1	D	26	50	20120529	19	822	16.16	0.04362480437288	-0.0460270016720626
1	D	26	50	20120529	19	824	16.2	0.0447365607877751	-0.0434843439747583
1	D	26	50	20120529	19	826	16.24	0.0451798453217942	-0.0405154154396972
1	D	26	50	20120529	19	828	16.28	0.0443699747120978	-0.0379526695458462
1	D	26	50	20120529	19	830	16.32	0.0428124093919747	-0.0341288694184272
1	D	26	50	20120529	19	832	16.36	0.0408126689883723	-0.0318296834351278
1	D	26	50	20120529	19	834	16.4	0.0392932308658908	-0.0304839248802414
1	D	26	50	20120529	19	836	16.44	0.0387206440787572	-0.0292689457245354
1	D	26	50	20120529	19	838	16.48	0.0366136992160591	-0.0260536392665987
1	D	26	50	20120529	19	840	16.52	0.0362844490855352	-0.0243707463405781
1	D	26	50	20120529	19	842	16.56	0.0348774480123302	-0.0211507234804108
1	D	26	50	20120529	19	844	16.6	0.0335740805089759	-0.0176850800087305
1	D	26	50	20120529	19	846	16.64	0.0321021246068511	-0.0145553264002495
1	D	26	50	20120529	19	848	16.68	0.0314325651957456	-0.0119495672008990
1	D	26	50	20120529	19	850	16.72	0.0303520353234144	-0.00880173994309081
1	D	26	50	20120529	19	852	16.76	0.028304112663742	-0.0076657021884365
1	D	26	50	20120529	19	854	16.8	0.0267017379868951	-0.00781765943571349
1	D	26	50	20120529	19	856	16.84	0.025364874835316	-0.00822367307840299
1	D	26	50	20120529	19	858	16.88	0.0229496879845631	-0.00854795931932295
1	D	26	50	20120529	19	860	16.92	0.0197886943984892	-0.0087380296221059
1	D	26	50	20120529	19	862	16.96	0.0165652349993654	-0.00886488457865076
1	D	26	50	20120529	19	864	17	0.0153129418188162	-0.00768908620969034
1	D	26	50	20120529	19	866	17.04	0.0151223553280830	-0.00713484884352851
1	D	26	50	20120529	19	868	17.08	0.0143588857724748	-0.00594793546307461
1	D	26	50	20120529	19	870	17.12	0.0116287811385458	-0.00605395127567113
1	D	26	50	20120529	19	872	17.16	0.0103658863060263	-0.00756546485245584
1	D	26	50	20120529	19	874	17.2	0.0097292618074681	-0.00966116742443987
1	D	26	50	20120529	19	876	17.24	0.00916368669117671	-0.0123904553500366
1	D	26	50	20120529	19	878	17.28	0.00876497039046905	-0.0159039911640066
1	D	26	50	20120529	19	880	17.32	0.00925000321595615	-0.0190005673223144
1	D	26	50	20120529	19	882	17.36	0.00920508779321518	-0.0237057831235503
1	D	26	50	20120529	19	884	17.4	0.00849564755965072	-0.0261547060388336
1	D	26	50	20120529	19	886	17.44	0.00579638055955607	-0.0261761030900324
1	D	26	50	20120529	19	888	17.48	0.00522792327602458	-0.0251065899413521
1	D	26	50	20120529	19	890	17.52	0.00397251882563817	-0.0237202293150899
1	D	26	50	20120529	19	892	17.56	0.00381758465881238	-0.0222635115640997
1	D	26	50	20120529	19	894	17.6	0.00264477735153638	-0.0202573082045172
1	D	26	50	20120529	19	896	17.64	0.00237094530077442	-0.016464912810571
1	D	26	50	20120529	19	898	17.68	0.00180792354706991	-0.0131550640546692
1	D	26	50	20120529	19	900	17.72	0.00147819258393481	-0.0105016529293345
1	D	26	50	20120529	19	902	17.76	0.00111514982033801	-0.00691881357974039
1	D	26	50	20120529	19	904	17.8	0.00204960557381166	-0.00262083471592545
1	D	26	50	20120529	19	906	17.84	0.00191498546758065	0.00056879557755774
1	D	26	50	20120529	19	908	17.88	0.00289320517697065	0.00479192830581282
1	D	26	50	20120529	19	910	17.92	0.00441583235103527	0.00802151124966172
1	D	26	50	20120529	19	912	17.96	0.00542574346912933	0.0119396111374198
1	D	26	50	20120529	19	914	18	0.00726464536428306	0.0136382230471861
1	D	26	50	20120529	19	916	18.04	0.00905716105459096	0.0136486882275477
1	D	26	50	20120529	19	918	18.08	0.0104797184769821	0.0138312631984501
1	D	26	50	20120529	19	920	18.12	0.0122402022301022	0.0127117010317974
1	D	26	50	20120529	19	922	18.16	0.0145467138396546	0.0113710972853458
1	D	26	50	20120529	19	924	18.2	0.0177559108950019	0.0101248286545724
1	D	26	50	20120529	19	926	18.24	0.0210073646515930	0.00838729051650172
1	D	26	50	20120529	19	928	18.28	0.0246747386168779	0.00659700221255452
1	D	26	50	20120529	19	930	18.32	0.0280459126225917	0.00531349026761602
1	D	26	50	20120529	19	932	18.36	0.0311672163050375	0.00413644739072072
1	D	26	50	20120529	19	934	18.4	0.0344682806733966	0.00253314640399052
1	D	26	50	20120529	19	936	18.44	0.0375109965081814	0.000232327004026639
1	D	26	50	20120529	19	938	18.48	0.0401172506822788	-0.00253726883652483
1	D	26	50	20120529	19	940	18.52	0.0427181308448391	-0.00499361637301066
1	D	26	50	20120529	19	942	18.56	0.0445334860841794	-0.00822940771439841
1	D	26	50	20120529	19	944	18.6	0.0445942972673614	-0.00927083458172996
1	D	26	50	20120529	19	946	18.64	0.0454999596327051	-0.0141852267109765
1	D	26	50	20120529	19	948	18.68	0.0462241076873183	-0.0179913703820693
1	D	26	50	20120529	19	950	18.72	0.0459888532612175	-0.0198335956790946
1	D	26	50	20120529	19	952	18.76	0.0460404720562441	-0.020320085144551
1	D	26	50	20120529	19	954	18.8	0.0466553721131639	-0.0200902754406653
1	D	26	50	20120529	19	956	18.84	0.047327618530038	-0.0200189283664436
1	D	26	50	20120529	19	958	18.88	0.0505741578944998	-0.0222285663469735
1	D	26	50	20120529	19	960	18.92	0.0523151962111373	-0.0245077129240939
1	D	26	50	20120529	19	962	18.96	0.054190443394844	-0.0265639794437844
1	D	26	50	20120529	19	964	19	0.0539072471289788	-0.02957321377248
1	D	26	50	20120529	19	966	19.04	0.0525777449589919	-0.0303155344713697
1	D	26	50	20120529	19	968	19.08	0.0517515613958535	-0.0298989071558945
1	D	26	50	20120529	19	970	19.12	0.0494734754789048	-0.0299197668059395
1	D	26	50	20120529	19	972	19.16	0.0469817018926815	-0.0304183477973542
1	D	26	50	20120529	19	974	19.2	0.0426770620829878	-0.0314988635275497
1	D	26	50	20120529	19	976	19.24	0.038723734135391	-0.031911990664458
1	D	26	50	20120529	19	978	19.28	0.0354940741169029	-0.0320217541429948
1	D	26	50	20120529	19	980	19.32	0.0320098683851097	-0.0327530517542725
1	D	26	50	20120529	19	982	19.36	0.029676910981941	-0.0323830227756776
1	D	26	50	20120529	19	984	19.4	0.0298094015795319	-0.0315411626552003
1	D	26	50	20120529	19	986	19.44	0.0299854570259117	-0.0299004062222707
1	D	26	50	20120529	19	988	19.48	0.0295245888675649	-0.0279223216709488
1	D	26	50	20120529	19	990	19.52	0.0289344014855407	-0.0251321143748326
1	D	26	50	20120529	19	992	19.56	0.0279859075411402	-0.0222372001207718
1	D	26	50	20120529	19	994	19.6	0.0260267904221169	-0.0201843347846988
1	D	26	50	20120529	19	996	19.64	0.0244000700587938	-0.0191190996320447
1	D	26	50	20120529	19	998	19.68	0.0220953417725436	-0.0191069218390591
1	D	26	50	20120529	19	1000	19.72	0.0198225252153283	-0.0179771405652047
1	D	26	50	20120529	19	1002	19.76	0.0201192965171787	-0.0164802676343245
1	D	26	50	20120529	19	1004	19.8	0.020576149723222	-0.0143673703467423
1	D	26	50	20120529	19	1006	19.84	0.0202220235761360	-0.0135740036093188
1	D	26	50	20120529	19	1008	19.88	0.0181166060640852	-0.0123295168876339
1	D	26	50	20120529	19	1010	19.92	0.0150660512435242	-0.0117757363124527
1	D	26	50	20120529	19	1012	19.96	0.0122892188721741	-0.0121391001025282
1	D	26	50	20120529	19	1014	20	0.00921652170986697	-0.0122577031229366
1	D	26	50	20120529	19	1016	20.04	0.00915170264544916	-0.00977470614608143
1	D	26	50	20120529	19	1018	20.08	0.00999580995127704	-0.00822565439160387
1	D	26	50	20120529	19	1020	20.12	0.0113866995964727	-0.0075488421862437
1	D	26	50	20120529	19	1022	20.16	0.0127264484508258	-0.00574671055081845
1	D	26	50	20120529	19	1024	20.2	0.0148056492718573	-0.00279206062298977
1	D	26	50	20120529	19	1026	20.24	0.0175333412574489	-0.0026969540538134
1	D	26	50	20120529	19	1028	20.28	0.0191972914999082	-0.00389178137336234
1	D	26	50	20120529	19	1030	20.32	0.0200499703541376	-0.00519337403869585
1	D	26	50	20120529	19	1032	20.36	0.0191363671796412	-0.00639601418107012
1	D	26	50	20120529	19	1034	20.4	0.0192942711949479	-0.00832872793288388
1	D	26	50	20120529	19	1036	20.44	0.0198534370953747	-0.0115918701645679
1	D	26	50	20120529	19	1038	20.48	0.0210193076851272	-0.0145583457462052
1	D	26	50	20120529	19	1040	20.52	0.0219043861720706	-0.0177295145988603
1	D	26	50	20120529	19	1042	20.56	0.0236729168003607	-0.0187720162684993
1	D	26	50	20120529	19	1044	20.6	0.0239122724457923	-0.0174893952781050
1	D	26	50	20120529	19	1046	20.64	0.0248111607281723	-0.0161686470900691
1	D	26	50	20120529	19	1048	20.68	0.0253304175218688	-0.0146875836526026
1	D	26	50	20120529	19	1050	20.72	0.0258137957174879	-0.0124044772775075
1	D	26	50	20120529	19	1052	20.76	0.0263747011005963	-0.00923873193386409
1	D	26	50	20120529	19	1054	20.8	0.0251870304087798	-0.00664886849495462
1	D	26	50	20120529	19	1056	20.84	0.0239500460900433	-0.00449900932170629
1	D	26	50	20120529	19	1058	20.88	0.0215288134763112	-0.00114566854901407
1	D	26	50	20120529	19	1060	20.92	0.0195409927717192	0.000164178173776230
1	D	26	50	20120529	19	1062	20.96	0.0155137742868088	0.00169884525500412
1	D	26	50	20120529	19	1064	21	0.0118833466508408	0.00218529229405362
1	D	26	50	20120529	19	1066	21.04	0.009307589992216	0.00254465103132042
1	D	26	50	20120529	19	1068	21.08	0.00413599484238069	0.00160299693081432
1	D	26	50	20120529	19	1070	21.12	0.00188165215693067	0.00110864302373757
1	D	26	50	20120529	19	1072	21.16	-0.0005138262136171	-0.00092861505146105
1	D	26	50	20120529	19	1074	21.2	-0.0019463184862838	-0.00251242817530174
1	D	26	50	20120529	19	1076	21.24	-0.002908832236835	-0.00453630920441387
1	D	26	50	20120529	19	1078	21.28	-0.0029243815149532	-0.00842109022064246
1	D	26	50	20120529	19	1080	21.32	-0.0027259956364235	-0.0107979023863804
1	D	26	50	20120529	19	1082	21.36	-0.0038589928319188	-0.0147191630414504
1	D	26	50	20120529	19	1084	21.4	-0.0054340873291474	-0.0182663500671371
1	D	26	50	20120529	19	1086	21.44	-0.0068114747703563	-0.0220423568472158
1	D	26	50	20120529	19	1088	21.48	-0.007785167879118	-0.0246532708550012
1	D	26	50	20120529	19	1090	21.52	-0.0092160012792761	-0.0289319004488557
1	D	26	50	20120529	19	1092	21.56	-0.0093962328983056	-0.0320015315961596
1	D	26	50	20120529	19	1094	21.6	-0.0097941006708759	-0.0331601472703372
1	D	26	50	20120529	19	1096	21.64	-0.0112546297274167	-0.0343678149419257
1	D	26	50	20120529	19	1098	21.68	-0.0123103825781351	-0.0337705501281287
1	D	26	50	20120529	19	1100	21.72	-0.0131073095982018	-0.0323605615287732
1	D	26	50	20120529	19	1102	21.76	-0.01532640513193	-0.0322309665334512
1	D	26	50	20120529	19	1104	21.8	-0.0182070379503312	-0.0314597746646857
1	D	26	50	20120529	19	1106	21.84	-0.0210948125472224	-0.0304092049066734
1	D	26	50	20120529	19	1108	21.88	-0.0243680593348096	-0.0296621678055533
1	D	26	50	20120529	19	1110	21.92	-0.026733543649913	-0.0288388833802178
1	D	26	50	20120529	19	1112	21.96	-0.0296961089310503	-0.0273231999947444
1	D	26	50	20120529	19	1114	22	-0.0320281470954035	-0.0270209825564653
1	D	26	50	20120529	19	1116	22.04	-0.0352690296056158	-0.0274190129635952
1	D	26	50	20120529	19	1118	22.08	-0.0379725816728044	-0.0280879359785977
1	D	26	50	20120529	19	1120	22.12	-0.0406311617487096	-0.0295390605149487
1	D	26	50	20120529	19	1122	22.16	-0.0401095997869064	-0.0304874321298761
1	D	26	50	20120529	19	1124	22.2	-0.0389352368447118	-0.0304120545470016
1	D	26	50	20120529	19	1126	22.24	-0.0375024970846716	-0.0304676331400029
1	D	26	50	20120529	19	1128	22.28	-0.0365913899971128	-0.0319595577376284
1	D	26	50	20120529	19	1130	22.32	-0.0345443865762558	-0.0358184515745977
1	D	26	50	20120529	19	1132	22.36	-0.0329450524585681	-0.0380308472715742
1	D	26	50	20120529	19	1134	22.4	-0.031434431957648	-0.0405206692430814
1	D	26	50	20120529	19	1136	22.44	-0.0290693719066134	-0.0429874112492507
1	D	26	50	20120529	19	1138	22.48	-0.0265663128961624	-0.0445450684932553
1	D	26	50	20120529	19	1140	22.52	-0.0232547055656958	-0.0462702110494517
1	D	26	50	20120529	19	1142	22.56	-0.019908902551291	-0.0476195687778544
1	D	26	50	20120529	19	1144	22.6	-0.0171946448874352	-0.0480611852469766
1	D	26	50	20120529	19	1146	22.64	-0.0142793426235524	-0.0487827594329062
1	D	26	50	20120529	19	1148	22.68	-0.0111402127791529	-0.0495553443020307
1	D	26	50	20120529	19	1150	22.72	-0.0071382005296714	-0.049287987228064
1	D	26	50	20120529	19	1152	22.76	-0.0049289868132102	-0.0484898758041388
1	D	26	50	20120529	19	1154	22.8	-0.0013574611721151	-0.047560949625694
1	D	26	50	20120529	19	1156	22.84	0.00197329460998601	-0.0462981983358511
1	D	26	50	20120529	19	1158	22.88	0.00425215834439401	-0.044758261187783
1	D	26	50	20120529	19	1160	22.92	0.00557176101944435	-0.0419937565160561
1	D	26	50	20120529	19	1162	22.96	0.007755660313139	-0.0394110489977722
1	D	26	50	20120529	19	1164	23	0.0106197963303351	-0.0371763794371884
1	D	26	50	20120529	19	1166	23.04	0.0127058320455135	-0.034983712019407
1	D	26	50	20120529	19	1168	23.08	0.0155752006528904	-0.0338119653723028
1	D	26	50	20120529	19	1170	23.12	0.0180306289505607	-0.0338427245172844
1	D	26	50	20120529	19	1172	23.16	0.0196849759758248	-0.0355602868887865
1	D	26	50	20120529	19	1174	23.2	0.0207912445349911	-0.0381876835556414
1	D	26	50	20120529	19	1176	23.24	0.020061156783416	-0.0411994634687492
1	D	26	50	20120529	19	1178	23.28	0.0197486155861316	-0.042937673358262
1	D	26	50	20120529	19	1180	23.32	0.0190004259009581	-0.0455616759125672
1	D	26	50	20120529	19	1182	23.36	0.0175318358271117	-0.0504734517467233
1	D	26	50	20120529	19	1184	23.4	0.0175052486121391	-0.0540809691229808
1	D	26	50	20120529	19	1186	23.44	0.0188650856630390	-0.0562641613098943
1	D	26	50	20120529	19	1188	23.48	0.0214420656163952	-0.0566677778605955
1	D	26	50	20120529	19	1190	23.52	0.0233786896687089	-0.0558176940882531
1	D	26	50	20120529	19	1192	23.56	0.0254390574077303	-0.0547233756336888
1	D	26	50	20120529	19	1194	23.6	0.0287872787273267	-0.0530365724071683
1	D	26	50	20120529	19	1196	23.64	0.0309874414769887	-0.0511135955157315
1	D	26	50	20120529	19	1198	23.68	0.0333329146701844	-0.0493215040894923
1	D	26	50	20120529	19	1200	23.72	0.0346630532362745	-0.0469722832303562
1	D	26	50	20120529	19	1202	23.76	0.0360901927106076	-0.0444212682380051
1	D	26	50	20120529	19	1204	23.8	0.0374916500666481	-0.0417044508476014
1	D	26	50	20120529	19	1206	23.84	0.0374897267362033	-0.0390182370386875
1	D	26	50	20120529	19	1208	23.88	0.0362165809766769	-0.0353000574511742
1	D	26	50	20120529	19	1210	23.92	0.0342787513073013	-0.0324123076030204
1	D	26	50	20120529	19	1212	23.96	0.0322013804786195	-0.0299760744260322
1	D	26	50	20120529	19	1214	24	0.0299977939179231	-0.0261269683611280
1	D	26	50	20120529	19	1216	24.04	0.0287517819669112	-0.0232477193506976
1	D	26	50	20120529	19	1218	24.08	0.0285362628910733	-0.0195277649251636
1	D	26	50	20120529	19	1220	24.12	0.0270791703734891	-0.0161963303205526
1	D	26	50	20120529	19	1222	24.16	0.0243445904607419	-0.0138415798863876
1	D	26	50	20120529	19	1224	24.2	0.0223359122274253	-0.0121000465950033
1	D	26	50	20120529	19	1226	24.24	0.0196485387633902	-0.0115380805517231
1	D	26	50	20120529	19	1228	24.28	0.0184447813923017	-0.0119103652009500
1	D	26	50	20120529	19	1230	24.32	0.0170549418006761	-0.0121274964802489
1	D	26	50	20120529	19	1232	24.36	0.0145960762569425	-0.0123152481798964
1	D	26	50	20120529	19	1234	24.4	0.0117599706596594	-0.0122267318459207
1	D	26	50	20120529	19	1236	24.44	0.0107654320429883	-0.0143794548016328
1	D	26	50	20120529	19	1238	24.48	0.0106520898970319	-0.0147069795916106
1	D	26	50	20120529	19	1240	24.52	0.00895958031878722	-0.0156305671138574
1	D	26	50	20120529	19	1242	24.56	0.0071405339820492	-0.0160840205504967
1	D	26	50	20120529	19	1244	24.6	0.00640710868646689	-0.0159100157137823
1	D	26	50	20120529	19	1246	24.64	0.00730934158392186	-0.0140235891718650
1	D	26	50	20120529	19	1248	24.68	0.00795646449686036	-0.0134764228735151
1	D	26	50	20120529	19	1250	24.72	0.00825093204481768	-0.0118554230040518
1	D	26	50	20120529	19	1252	24.76	0.00946741097400655	-0.00893648691842049
1	D	26	50	20120529	19	1254	24.8	0.0111256251662569	-0.00634972697117365
1	D	26	50	20120529	19	1256	24.84	0.0115749703124975	-0.00420649338846503
1	D	26	50	20120529	19	1258	24.88	0.0107942961417963	-0.00227371599704097
1	D	26	50	20120529	19	1260	24.92	0.00942084728535864	-0.00188844886731148
1	D	26	50	20120529	19	1262	24.96	0.00770457184819827	-0.00219390485464845
1	D	26	50	20120529	19	1264	25	0.00362035843540383	-0.00308712921171111
1	D	26	50	20120529	19	1266	25.04	0.000481221519936501	-0.00263018973864055
1	D	26	50	20120529	19	1268	25.08	-0.000838565002877	-0.00070760882700119
1	D	26	50	20120529	19	1270	25.12	-0.0007667158828406	0.00104757869632787
1	D	26	50	20120529	19	1272	25.16	0.00123616407487028	0.00290380470762072
1	D	26	50	20120529	19	1274	25.2	0.00271810432474542	0.00443906080879732
1	D	26	50	20120529	19	1276	25.24	0.00599875452033166	0.00600568416678732
1	D	26	50	20120529	19	1278	25.28	0.00986191928225937	0.00793915452285692
1	D	26	50	20120529	19	1280	25.32	0.0133474607387622	0.00850689055747162
1	D	26	50	20120529	19	1282	25.36	0.0162499926541768	0.0104940020339620
1	D	26	50	20120529	19	1284	25.4	0.0205062522179017	0.0117885307025515
1	D	26	50	20120529	19	1286	25.44	0.0222614255990951	0.0129042108529754
1	D	26	50	20120529	19	1288	25.48	0.0235247920718377	0.0122923725684182
1	D	26	50	20120529	19	1290	25.52	0.0255700347968095	0.0114510498490946
1	D	26	50	20120529	19	1292	25.56	0.0278480075766732	0.0102063014979007
1	D	26	50	20120529	19	1294	25.6	0.0309132164781675	0.00879360114403932
1	D	26	50	20120529	19	1296	25.64	0.0332610019105378	0.00750520309124272
1	D	26	50	20120529	19	1298	25.68	0.0365146052717436	0.00654078722345022
1	D	26	50	20120529	19	1300	25.72	0.0399674147553453	0.00590452547067082
1	D	26	50	20120529	19	1302	25.76	0.0436384303205534	0.00430957541502642
1	D	26	50	20120529	19	1304	25.8	0.0462533819080594	0.00200094248513042
1	D	26	50	20120529	19	1306	25.84	0.0479977436265685	-0.00069942760154287
1	D	26	50	20120529	19	1308	25.88	0.0490445445054371	-0.00217006828505466
1	D	26	50	20120529	19	1310	25.92	0.0491953703818641	-0.00542650714445306
1	D	26	50	20120529	19	1312	25.96	0.0495239629030815	-0.0086262360400003
1	D	26	50	20120529	19	1314	26	0.0500759304564758	-0.0122551080410497
1	D	26	50	20120529	19	1316	26.04	0.0498922241147235	-0.0158074710883747
1	D	26	50	20120529	19	1318	26.08	0.0502683342116366	-0.0203101149389362
1	D	26	50	20120529	19	1320	26.12	0.0506781733020123	-0.0238286782821205
1	D	26	50	20120529	19	1322	26.16	0.0526785783859891	-0.0270146185954346
1	D	26	50	20120529	19	1324	26.2	0.0552549219432423	-0.0293078365975007
1	D	26	50	20120529	19	1326	26.24	0.0581499585267762	-0.0292259536322393
1	D	26	50	20120529	19	1328	26.28	0.0612581170941598	-0.0287968812374153
1	D	26	50	20120529	19	1330	26.32	0.0645751550047059	-0.0276022950412788
1	D	26	50	20120529	19	1332	26.36	0.0686694446891323	-0.0259121684128867
1	D	26	50	20120529	19	1334	26.4	0.070713973236255	-0.0248844594171101
1	D	26	50	20120529	19	1336	26.44	0.0738145657610799	-0.023324793989847
1	D	26	50	20120529	19	1338	26.48	0.074876569435744	-0.0249909496983568
1	D	26	50	20120529	19	1340	26.52	0.0738203640366857	-0.0262283158547552
1	D	26	50	20120529	19	1342	26.56	0.073066729629297	-0.027169192137802
1	D	26	50	20120529	19	1344	26.6	0.0716071198115718	-0.0291464041193558
1	D	26	50	20120529	19	1346	26.64	0.0695852186814469	-0.0315501429113214
1	D	26	50	20120529	19	1348	26.68	0.0683657423266126	-0.0338308451233605
1	D	26	50	20120529	19	1350	26.72	0.0671375685583697	-0.0378880117017745
1	D	26	50	20120529	19	1352	26.76	0.0666184814703007	-0.0409853515354059
1	D	26	50	20120529	19	1354	26.8	0.0660334213195469	-0.0451676053034119
1	D	26	50	20120529	19	1356	26.84	0.0644409814929758	-0.0478536564777662
1	D	26	50	20120529	19	1358	26.88	0.0621191893058819	-0.0502741607715137
1	D	26	50	20120529	19	1360	26.92	0.0601646400966651	-0.0510735803429841
1	D	26	50	20120529	19	1362	26.96	0.0572023788714437	-0.052751311389502
1	D	26	50	20120529	19	1364	27	0.0530169077675834	-0.0547999058006166
1	D	26	50	20120529	19	1366	27.04	0.0496566797748424	-0.0548469142594299
1	D	26	50	20120529	19	1368	27.08	0.0475277297491138	-0.0548643020151793
1	D	26	50	20120529	19	1370	27.12	0.0449607977831182	-0.0534005839070553
1	D	26	50	20120529	19	1372	27.16	0.0419695168955969	-0.0520683310916895
1	D	26	50	20120529	19	1374	27.2	0.0378460237011076	-0.0503044532260197
1	D	26	50	20120529	19	1376	27.24	0.0345432693475414	-0.0503972256357114
1	D	26	50	20120529	19	1378	27.28	0.0304552022027895	-0.0504441775259822
1	D	26	50	20120529	19	1380	27.32	0.0262329969016466	-0.0516033376723813
1	D	26	50	20120529	19	1382	27.36	0.0214051546424173	-0.0517094036895592
1	D	26	50	20120529	19	1384	27.4	0.0185347960855467	-0.0526478050988719
1	D	26	50	20120529	19	1386	27.44	0.0163410680075936	-0.0530135207261016
1	D	26	50	20120529	19	1388	27.48	0.0147205913971484	-0.0546378157131652
1	D	26	50	20120529	19	1390	27.52	0.0134380411174322	-0.0575785313947638
1	D	26	50	20120529	19	1392	27.56	0.0137870690246259	-0.0606885284397785
1	D	26	50	20120529	19	1394	27.6	0.0147338142939566	-0.0637253399329404
1	D	26	50	20120529	19	1396	27.64	0.0158483560024628	-0.0664247907807981
1	D	26	50	20120529	19	1398	27.68	0.0159865246675067	-0.0696592386193016
1	D	26	50	20120529	19	1400	27.72	0.0153137125652077	-0.0706882911179624
1	D	26	50	20120529	19	1402	27.76	0.0135873113589407	-0.0689095640098876
1	D	26	50	20120529	19	1404	27.8	0.0116163926277394	-0.068489047607116
1	D	26	50	20120529	19	1406	27.84	0.0105200942741878	-0.0662808945508267
1	D	26	50	20120529	19	1408	27.88	0.00977579367631085	-0.0647169157721983
1	D	26	50	20120529	19	1410	27.92	0.00774399305124942	-0.0623319860206123
1	D	26	50	20120529	19	1412	27.96	0.0080785959801069	-0.0622245057898719
1	D	26	50	20120529	19	1414	28	0.00811564837544107	-0.0607226109866317
1	D	26	50	20120529	19	1416	28.04	0.00759995539992172	-0.0582451209573884
1	D	26	50	20120529	19	1418	28.08	0.00766606988396266	-0.0549998543851327
1	D	26	50	20120529	19	1420	28.12	0.006889171663473	-0.0514665125102217
1	D	26	50	20120529	19	1422	28.16	0.00608625191343568	-0.0475622224179001
1	D	26	50	20120529	19	1424	28.2	0.00517712472486413	-0.044211172671179
1	D	26	50	20120529	19	1426	28.24	0.00437109370498959	-0.0408198178379302
1	D	26	50	20120529	19	1428	28.28	0.00336495146603925	-0.0374998807895812
1	D	26	50	20120529	19	1430	28.32	0.00314765755218063	-0.0342056824280674
1	D	26	50	20120529	19	1432	28.36	0.00249810926298266	-0.031418833182055
1	D	26	50	20120529	19	1434	28.4	0.00256137410669542	-0.0281209366520756
1	D	26	50	20120529	19	1436	28.44	0.00374922157520727	-0.0243030337952117
1	D	26	50	20120529	19	1438	28.48	0.00492308954265506	-0.0223916534549863
1	D	26	50	20120529	19	1440	28.52	0.00722812329903478	-0.0208334800230315
1	D	26	50	20120529	19	1442	28.56	0.0103007073242569	-0.0187085180795487
1	D	26	50	20120529	19	1444	28.6	0.0139030062524692	-0.0181566070946970
1	D	26	50	20120529	19	1446	28.64	0.0156568007754394	-0.0169711850024446
1	D	26	50	20120529	19	1448	28.68	0.0192371016116890	-0.0152681536752959
1	D	26	50	20120529	19	1450	28.72	0.0190021017440295	-0.0134189845896793
1	D	26	50	20120529	19	1452	28.76	0.0178020142571353	-0.0108053623629219
1	D	26	50	20120529	19	1454	28.8	0.0153863465737711	-0.0108350679187996
1	D	26	50	20120529	19	1456	28.84	0.0151104483569946	-0.0115193344438470
1	D	26	50	20120529	19	1458	28.88	0.0129172449522730	-0.0115138034546046
1	D	26	50	20120529	19	1460	28.92	0.0119129461407013	-0.0110518315025723
1	D	26	50	20120529	19	1462	28.96	0.00904294043011452	-0.0100324515175714
1	D	26	50	20120529	19	1464	29	0.0080229325342919	-0.00870267428304657
1	D	26	50	20120529	19	1466	29.04	0.00892904886218914	-0.00750914733286823
1	D	26	50	20120529	19	1468	29.08	0.0100784283075909	-0.00602054048026006
1	D	26	50	20120529	19	1470	29.12	0.0103891098140408	-0.00618306897391579
1	D	26	50	20120529	19	1472	29.16	0.0101723250170646	-0.00613137946821105
1	D	26	50	20120529	19	1474	29.2	0.0105975981271533	-0.00673135462230037
1	D	26	50	20120529	19	1476	29.24	0.0110232785307480	-0.0071041533381572
1	D	26	50	20120529	19	1478	29.28	0.0137487876777060	-0.00682061200418277
1	D	26	50	20120529	19	1480	29.32	0.0178474034414197	-0.00678929990169827
1	D	26	50	20120529	19	1482	29.36	0.0191834463491326	-0.00880410875080778
1	D	26	50	20120529	19	1484	29.4	0.0179838962633921	-0.0107571942489875
1	D	26	50	20120529	19	1486	29.44	0.0170706749265575	-0.0121241801494452
1	D	26	50	20120529	19	1488	29.48	0.0155739420028199	-0.0155756673433661
1	D	26	50	20120529	19	1490	29.52	0.0154374633229831	-0.0177638446330869
1	D	26	50	20120529	19	1492	29.56	0.0155918530175874	-0.0200799870369991
1	D	26	50	20120529	19	1494	29.6	0.0179578959470479	-0.0214295073999614
1	D	26	50	20120529	19	1496	29.64	0.0187150588172746	-0.0193558531245216
1	D	26	50	20120529	19	1498	29.68	0.0195311873219845	-0.0186118495114927
1	D	26	50	20120529	19	1500	29.72	0.0210398844924597	-0.0164929191888534
1	D	26	50	20120529	19	1502	29.76	0.0214896256184978	-0.0137305146242666
1	D	26	50	20120529	19	1504	29.8	0.021813303747586	-0.0108329960959307
1	D	26	50	20120529	19	1506	29.84	0.0222414215482554	-0.00731711268744715
1	D	26	50	20120529	19	1508	29.88	0.0224807064830089	-0.00430401755572628
1	D	26	50	20120529	19	1510	29.92	0.0221940948913906	-0.0007638662425124
1	D	26	50	20120529	19	1512	29.96	0.0217826294554181	0.00295007070431372
1	D	26	50	20120529	19	1514	30	0.0199586757976187	0.00401600589268122
1	D	26	50	20120529	19	1516	30.04	0.0178476650709287	0.00573457235581262
1	D	26	50	20120529	19	1518	30.08	0.0160302662929909	0.00582606490223032
1	D	26	50	20120529	19	1520	30.12	0.0141703633264359	0.00565275303016152
1	D	26	50	20120529	19	1522	30.16	0.0118516470538402	0.00561411671563742
1	D	26	50	20120529	19	1524	30.2	0.00913701462339036	0.00583228037083692
1	D	26	50	20120529	19	1526	30.24	0.00636114674568976	0.00580988629907672
1	D	26	50	20120529	19	1528	30.28	0.00228640149269542	0.00619656057130082
1	D	26	50	20120529	19	1530	30.32	-9.24188563010998e-05	0.00680724627180472
1	D	26	50	20120529	19	1532	30.36	-0.0043542171874431	0.00766574956459082
1	D	26	50	20120529	19	1534	30.4	-0.0073629897754106	0.00808729339351552
1	D	26	50	20120529	19	1536	30.44	-0.0095532954565428	0.00765146105786342
1	D	26	50	20120529	19	1538	30.48	-0.0126834804001603	0.00692869186147352
1	D	26	50	20120529	19	1540	30.52	-0.0151705092998818	0.00584838119224452
1	D	26	50	20120529	19	1542	30.56	-0.0181077601582526	0.00440765112557702
1	D	26	50	20120529	19	1544	30.6	-0.0210396370050864	0.00370683759474302
1	D	26	50	20120529	19	1546	30.64	-0.0240394668135922	0.00414015263025412
1	D	26	50	20120529	19	1548	30.68	-0.0260567010389612	0.00509064556552502
1	D	26	50	20120529	19	1550	30.72	-0.0262759748518072	0.00694262893613072
1	D	26	50	20120529	19	1552	30.76	-0.0266225278852667	0.00861203733583402
1	D	26	50	20120529	19	1554	30.8	-0.0270360439309046	0.0111942498793711
1	D	26	50	20120529	19	1556	30.84	-0.026364646042168	0.0139258740857728
1	D	26	50	20120529	19	1558	30.88	-0.0268954852449403	0.0154918893319311
1	D	26	50	20120529	19	1560	30.92	-0.0272728327787205	0.0188750770818571
1	D	26	50	20120529	19	1562	30.96	-0.0287078777068674	0.0223288270174779
1	D	26	50	20120529	19	1564	31	-0.0297347381745065	0.0252811392502879
1	D	26	50	20120529	19	1566	31.04	-0.0303402832087112	0.0276574635123469
1	D	26	50	20120529	19	1568	31.08	-0.0316838568036438	0.0298287763053364
1	D	26	50	20120529	19	1570	31.12	-0.0317090934446643	0.0318217638391785
1	D	26	50	20120529	19	1572	31.16	-0.0313883993061928	0.0322434328260035
1	D	26	50	20120529	19	1574	31.2	-0.0296320422282476	0.0313424826202496
1	D	26	50	20120529	19	1576	31.24	-0.0282597126511339	0.0308569598404738
1	D	26	50	20120529	19	1578	31.28	-0.0257020021353824	0.0312260334470966
1	D	26	50	20120529	19	1580	31.32	-0.0225161820302211	0.0304196700870349
1	D	26	50	20120529	19	1582	31.36	-0.0187051310380668	0.0302931262574738
1	D	26	50	20120529	19	1584	31.4	-0.0156776745676201	0.0301639166353476
1	D	26	50	20120529	19	1586	31.44	-0.012596145641616	0.0300398476795206
1	D	26	50	20120529	19	1588	31.48	-0.0102512381338451	0.0299136998297569
1	D	26	50	20120529	19	1590	31.52	-0.0070097192275298	0.0302610306806757
1	D	26	50	20120529	19	1592	31.56	-0.0042118391157308	0.0295857437046426
1	D	26	50	20120529	19	1594	31.6	-0.0016412231234053	0.0297676115687638
1	D	26	50	20120529	19	1596	31.64	0.00120403314273316	0.0294935369803759
1	D	26	50	20120529	19	1598	31.68	0.00406724992111374	0.0274744642773758
1	D	26	50	20120529	19	1600	31.72	0.00604820956860785	0.0260236932944154
1	D	26	50	20120529	19	1602	31.76	0.00600288402393379	0.0240558858330513
1	D	26	50	20120529	19	1604	31.8	0.00633373928685097	0.0216523591731201
1	D	26	50	20120529	19	1606	31.84	0.00677221620186475	0.0184179820452947
1	D	26	50	20120529	19	1608	31.88	0.00747868658694823	0.0156674073771572
1	D	26	50	20120529	19	1610	31.92	0.00774781142786783	0.0134674567595296
1	D	26	50	20120529	19	1612	31.96	0.0101282864067323	0.0118814869600063
1	D	26	50	20120529	19	1614	32	0.0123606932256164	0.0109313475781259
1	D	26	50	20120529	19	1616	32.04	0.0157239405643130	0.00912090673091492
1	D	26	50	20120529	19	1618	32.08	0.0182399749841988	0.00943584502018762
1	D	26	50	20120529	19	1620	32.12	0.0204188467486792	0.0104297613828912
1	D	26	50	20120529	19	1622	32.16	0.0222949495315912	0.0114822120449415
1	D	26	50	20120529	19	1624	32.2	0.0258102672546498	0.0138112732897459
1	D	26	50	20120529	19	1626	32.24	0.0285259532742036	0.0152719013412361
1	D	26	50	20120529	19	1628	32.28	0.0316493853480608	0.0161675227902870
1	D	26	50	20120529	19	1630	32.32	0.032943475610446	0.0151303951321851
1	D	26	50	20120529	19	1632	32.36	0.0333164122121251	0.0140596855588310
1	D	26	50	20120529	19	1634	32.4	0.0342732464810098	0.0118552320852208
1	D	26	50	20120529	19	1636	32.44	0.0344414883974575	0.00881401531681222
1	D	26	50	20120529	19	1638	32.48	0.0350473657718493	0.00639186346426452
1	D	26	50	20120529	19	1640	32.52	0.036359741815596	0.00313466092954242
1	D	26	50	20120529	19	1642	32.56	0.0385509384512725	0.00076569764907566
1	D	26	50	20120529	19	1644	32.6	0.0411902145120512	-0.00207878079960347
1	D	26	50	20120529	19	1646	32.64	0.0425181610471196	-0.00191671192535551
1	D	26	50	20120529	19	1648	32.68	0.0453993383377423	-0.00368716588409039
1	D	26	50	20120529	19	1650	32.72	0.0494004313484082	-0.00408187288934872
1	D	26	50	20120529	19	1652	32.76	0.0533563402357564	-0.00403414318161863
1	D	26	50	20120529	19	1654	32.8	0.0558657207808312	-0.00410584380923095
1	D	26	50	20120529	19	1656	32.84	0.0572527814428067	-0.00562782044505687
1	D	26	50	20120529	19	1658	32.88	0.0573358664895962	-0.00661444653684646
1	D	26	50	20120529	19	1660	32.92	0.0559355122201343	-0.00809809798513208
1	D	26	50	20120529	19	1662	32.96	0.0560257390454137	-0.0097042203279192
1	D	26	50	20120529	19	1664	33	0.0575326543068004	-0.0119576989288826
1	D	26	50	20120529	19	1666	33.04	0.0599827793036118	-0.0118547441815419
1	D	26	50	20120529	19	1668	33.08	0.0627208381817223	-0.0120431174280499
1	D	26	50	20120529	19	1670	33.12	0.0652703116812904	-0.0118377029081153
1	D	26	50	20120529	19	1672	33.16	0.0681343769878084	-0.0121177171934651
1	D	26	50	20120529	19	1674	33.2	0.0697965021876655	-0.0141688925443311
1	D	26	50	20120529	19	1676	33.24	0.0695656318236081	-0.0171420644271861
1	D	26	50	20120529	19	1678	33.28	0.0687680153744297	-0.0178510096860038
1	D	26	50	20120529	19	1680	33.32	0.0668079153769805	-0.0194408685728236
1	D	26	50	20120529	19	1682	33.36	0.0646665839115133	-0.021905913522718
1	D	26	50	20120529	19	1684	33.4	0.062232580949313	-0.0251563419744764
1	D	26	50	20120529	19	1686	33.44	0.0596853701914447	-0.0284450249030969
1	D	26	50	20120529	19	1688	33.48	0.0573486651223356	-0.0310147923672850
1	D	26	50	20120529	19	1690	33.52	0.0546898729143961	-0.0330523205572741
1	D	26	50	20120529	19	1692	33.56	0.0514880368406409	-0.0356579241931328
1	D	26	50	20120529	19	1694	33.6	0.049225705262777	-0.0387304587208802
1	D	26	50	20120529	19	1696	33.64	0.0462793086852984	-0.0425024731760722
1	D	26	50	20120529	19	1698	33.68	0.0446102566674128	-0.0435694944804556
1	D	26	50	20120529	19	1700	33.72	0.0411830090939509	-0.0463112727402352
1	D	26	50	20120529	19	1702	33.76	0.0367434320972034	-0.0488647131088458
1	D	26	50	20120529	19	1704	33.8	0.0335031859830942	-0.0487002400715418
1	D	26	50	20120529	19	1706	33.84	0.0307603894895497	-0.0477498178469489
1	D	26	50	20120529	19	1708	33.88	0.0285133455602951	-0.0451195220422912
1	D	26	50	20120529	19	1710	33.92	0.0260206527352562	-0.0421657955959188
1	D	26	50	20120529	19	1712	33.96	0.0229630523027275	-0.039615897832282
1	D	26	50	20120529	19	1714	34	0.0193106336458646	-0.0375117601835051
1	D	26	50	20120529	19	1716	34.04	0.0154132024893206	-0.0351887729859511
1	D	26	50	20120529	19	1718	34.08	0.0119015687925920	-0.0339244660611896
1	D	26	50	20120529	19	1720	34.12	0.00793809386268513	-0.0329695890638752
1	D	26	50	20120529	19	1722	34.16	0.00450197917018722	-0.0332141065888095
1	D	26	50	20120529	19	1724	34.2	0.00182720634899286	-0.0338419466998251
1	D	26	50	20120529	19	1726	34.24	0.0006638035619066	-0.0355390736853509
1	D	26	50	20120529	19	1728	34.28	0.0004296097959777	-0.0370500194553903
1	D	26	50	20120529	19	1730	34.32	0.0007447672883525	-0.0387915527467747
1	D	26	50	20120529	19	1732	34.36	0.00134814150473898	-0.0415309551277695
1	D	26	50	20120529	19	1734	34.4	0.00165919777778294	-0.0412443647493546
1	D	26	50	20120529	19	1736	34.44	0.00209725042872801	-0.0425573913313399
1	D	26	50	20120529	19	1738	34.48	0.00275316267895665	-0.0432804787257812
1	D	26	50	20120529	19	1740	34.52	0.00352680820825285	-0.0468094365386489
1	D	26	50	20120529	19	1742	34.56	0.00395906258359219	-0.0485079777377371
1	D	26	50	20120529	19	1744	34.6	0.00494717359962226	-0.0509981249783637
1	D	26	50	20120529	19	1746	34.64	0.00600203549579636	-0.0540505635313898
1	D	26	50	20120529	19	1748	34.68	0.0060878782590324	-0.0567211644225751
1	D	26	50	20120529	19	1750	34.72	0.00645048261642487	-0.0587932701341642
1	D	26	50	20120529	19	1752	34.76	0.007404652506958	-0.062161361154312
1	D	26	50	20120529	19	1754	34.8	0.00839764255977826	-0.0659581710158931
1	D	26	50	20120529	19	1756	34.84	0.00880627956862597	-0.0698423792756289
1	D	26	50	20120529	19	1758	34.88	0.00974673158760408	-0.0733786202883429
1	D	26	50	20120529	19	1760	34.92	0.0107203469146198	-0.0756864046901014
1	D	26	50	20120529	19	1762	34.96	0.0111240341759992	-0.0790397171785224
1	D	26	50	20120529	19	1764	35	0.0122653045208343	-0.0812436275941246
1	D	26	50	20120529	19	1766	35.04	0.0140861044823897	-0.0834741252246994
1	D	26	50	20120529	19	1768	35.08	0.0157032576909633	-0.0847111378277072
1	D	26	50	20120529	19	1770	35.12	0.0174308609787583	-0.0854162647099064
1	D	26	50	20120529	19	1772	35.16	0.0202080228618685	-0.0858472462930396
1	D	26	50	20120529	19	1774	35.2	0.0232364197843342	-0.086977344350732
1	D	26	50	20120529	19	1776	35.24	0.0252670890385457	-0.0868608131531924
1	D	26	50	20120529	19	1778	35.28	0.0282426650844568	-0.0872403173626552
1	D	26	50	20120529	19	1780	35.32	0.0338075247417169	-0.0885140288076066
1	D	26	50	20120529	19	1782	35.36	0.0370011018082678	-0.0880651574229093
1	D	26	50	20120529	19	1784	35.4	0.0403702534885873	-0.0888054275121335
1	D	26	50	20120529	19	1786	35.44	0.0439216972970967	-0.0891047458126098
1	D	26	50	20120529	19	1788	35.48	0.0475557311776488	-0.0890326916316069
1	D	26	50	20120529	19	1790	35.52	0.0507376409823101	-0.0882122356333962
1	D	26	50	20120529	19	1792	35.56	0.0530113428372155	-0.0876071643607348
1	D	26	50	20120529	19	1794	35.6	0.0559604730895102	-0.0879540002369068
1	D	26	50	20120529	19	1796	35.64	0.0588210028621223	-0.0872531159953947
1	D	26	50	20120529	19	1798	35.68	0.0617636984427082	-0.0872074368973301
1	D	26	50	20120529	19	1800	35.72	0.0647832565304091	-0.086835003755679
1	D	26	50	20120529	19	1802	35.76	0.0669868841032989	-0.0860156084176401
1	D	26	50	20120529	19	1804	35.8	0.0697833500015354	-0.084804051658755
1	D	26	50	20120529	19	1806	35.84	0.071856339596601	-0.0812515118347348
1	D	26	50	20120529	19	1808	35.88	0.0723834664887721	-0.0786898973117338
1	D	26	50	20120529	19	1810	35.92	0.0715074248264923	-0.0766826403630473
1	D	26	50	20120529	19	1812	35.96	0.0700480907804117	-0.0740424521345208
1	D	26	50	20120529	19	1814	36	0.0697899543788717	-0.0707889548393321
1	D	26	50	20120529	19	1816	36.04	0.0698555837876607	-0.0675148991215872
1	D	26	50	20120529	19	1818	36.08	0.0698494291302373	-0.063887797715918
1	D	26	50	20120529	19	1820	36.12	0.0702997076574291	-0.0613297752953653
1	D	26	50	20120529	19	1822	36.16	0.0718493533816028	-0.0581964932240462
1	D	26	50	20120529	19	1824	36.2	0.0727266819782244	-0.0551787524007729
1	D	26	50	20120529	19	1826	36.24	0.0723631583820164	-0.0532337137777631
1	D	26	50	20120529	19	1828	36.28	0.0721405611672989	-0.0499839924327859
1	D	26	50	20120529	19	1830	36.32	0.0720820834364948	-0.0460724898512963
1	D	26	50	20120529	19	1832	36.36	0.0726916801925557	-0.0431990200245885
1	D	26	50	20120529	19	1834	36.4	0.0727846647342817	-0.0399411669516278
1	D	26	50	20120529	19	1836	36.44	0.0718988720694893	-0.037106446576529
1	D	26	50	20120529	19	1838	36.48	0.0700586266714513	-0.034714375046453
1	D	26	50	20120529	19	1840	36.52	0.0681892484740285	-0.0340267137017491
1	D	26	50	20120529	19	1842	36.56	0.065818955832813	-0.0340184405524092
1	D	26	50	20120529	19	1844	36.6	0.0629623151474975	-0.0340780496540633
1	D	26	50	20120529	19	1846	36.64	0.059576475747142	-0.0342587154366564
1	D	26	50	20120529	19	1848	36.68	0.0561125717581434	-0.0341401336294514
1	D	26	50	20120529	19	1850	36.72	0.0527239039306631	-0.0336339158848
1	D	26	50	20120529	19	1852	36.76	0.0489866041757866	-0.0332049424849254
1	D	26	50	20120529	19	1854	36.8	0.0468891204018208	-0.033094980309383
1	D	26	50	20120529	19	1856	36.84	0.0431518347890799	-0.0333335015688129
1	D	26	50	20120529	19	1858	36.88	0.0391432323043977	-0.0339595880550111
1	D	26	50	20120529	19	1860	36.92	0.0358249357437811	-0.0358143149999278
1	D	26	50	20120529	19	1862	36.96	0.0333239980536737	-0.0378784021206182
1	D	26	50	20120529	19	1864	37	0.0303499776426812	-0.0407361741767836
1	D	26	50	20120529	19	1866	37.04	0.0276037233969767	-0.0439733019499878
1	D	26	50	20120529	19	1868	37.08	0.0254711600555962	-0.0462308817702821
1	D	26	50	20120529	19	1870	37.12	0.0230722295897427	-0.0503562841530807
1	D	26	50	20120529	19	1872	37.16	0.0206646724211587	-0.0528974845033089
1	D	26	50	20120529	19	1874	37.2	0.0186065674238372	-0.0561020924356463
1	D	26	50	20120529	19	1876	37.24	0.0170864292656423	-0.0592194433911853
1	D	26	50	20120529	19	1878	37.28	0.0157410171930787	-0.0616614366600131
1	D	26	50	20120529	19	1880	37.32	0.0143843621226942	-0.0642097080780531
1	D	26	50	20120529	19	1882	37.36	0.0134491426938968	-0.067481915418672
1	D	26	50	20120529	19	1884	37.4	0.0125092563603437	-0.0718047420147778
1	D	26	50	20120529	19	1886	37.44	0.0118411818734786	-0.0751343664260291
1	D	26	50	20120529	19	1888	37.48	0.0115486517981018	-0.0773592779130325
1	D	26	50	20120529	19	1890	37.52	0.0110535356299149	-0.0807297730962363
1	D	26	50	20120529	19	1892	37.56	0.0117013868628381	-0.0829322692982762
1	D	26	50	20120529	19	1894	37.6	0.0117415505280094	-0.0838452855741443
1	D	26	50	20120529	19	1896	37.64	0.0117857447018336	-0.0842270525253069
1	D	26	50	20120529	19	1898	37.68	0.0102784758870564	-0.0854478016723473
1	D	26	50	20120529	19	1900	37.72	0.0096945471071525	-0.0856712474152023
1	D	26	50	20120529	19	1902	37.76	0.00829963755990581	-0.0847546248947502
1	D	26	50	20120529	19	1904	37.8	0.00651871842080937	-0.0850866822391954
1	D	26	50	20120529	19	1906	37.84	0.00455755776318848	-0.0846934601581775
1	D	26	50	20120529	19	1908	37.88	0.00293361632951546	-0.084001344040752
1	D	26	50	20120529	19	1910	37.92	-0.000498892118398400	-0.0835286431575289
1	D	26	50	20120529	19	1912	37.96	-0.0024280915495097	-0.0817726848878084
1	D	26	50	20120529	19	1914	38	-0.0034933479153672	-0.0806242727644833
1	D	26	50	20120529	19	1916	38.04	-0.0037745642822451	-0.0782514345388556
1	D	26	50	20120529	19	1918	38.08	-0.0050655998433355	-0.0754232902568219
1	D	26	50	20120529	19	1920	38.12	-0.0057934955638889	-0.0733559928713449
1	D	26	50	20120529	19	1922	38.16	-0.0074701871634385	-0.0701800934743236
1	D	26	50	20120529	19	1924	38.2	-0.0086496412744576	-0.0671905874248232
1	D	26	50	20120529	19	1926	38.24	-0.0103442933862493	-0.0638719938793585
1	D	26	50	20120529	19	1928	38.28	-0.0121681339069638	-0.0614748311804579
1	D	26	50	20120529	19	1930	38.32	-0.0145657915806111	-0.0573845012940062
1	D	26	50	20120529	19	1932	38.36	-0.0155487407171385	-0.0553780858023894
1	D	26	50	20120529	19	1934	38.4	-0.0167806621513217	-0.0526314002215484
1	D	26	50	20120529	19	1936	38.44	-0.0186610500013277	-0.0493027162623161
1	D	26	50	20120529	19	1938	38.48	-0.019347381985283	-0.0460220094981874
1	D	26	50	20120529	19	1940	38.52	-0.0200698612678925	-0.0426043220084072
1	D	26	50	20120529	19	1942	38.56	-0.0218719299708142	-0.0391384310493535
1	D	26	50	20120529	19	1944	38.6	-0.0224986457820477	-0.0357549887409862
1	D	26	50	20120529	19	1946	38.64	-0.0221593688773666	-0.0330995270059861
1	D	26	50	20120529	19	1948	38.68	-0.0214487548465453	-0.031963178124348
1	D	26	50	20120529	19	1950	38.72	-0.0187606813467969	-0.0320836054802519
1	D	26	50	20120529	19	1952	38.76	-0.0164579244742526	-0.0307516920761411
1	D	26	50	20120529	19	1954	38.8	-0.0128937598147496	-0.0290060504943581
1	D	26	50	20120529	19	1956	38.84	-0.0103146161146429	-0.0266457704851643
1	D	26	50	20120529	19	1958	38.88	-0.0089790752527446	-0.0252681426276498
1	D	26	50	20120529	19	1960	38.92	-0.007658843252659	-0.0232880244372253
1	D	26	50	20120529	19	1962	38.96	-0.0084270794150792	-0.0219532543217185
1	D	26	50	20120529	19	1964	39	-0.0096569997370716	-0.0210148034149311
1	D	26	50	20120529	19	1966	39.04	-0.0120314925925673	-0.0200104006586625
1	D	26	50	20120529	19	1968	39.08	-0.0148837067894326	-0.0189191651896642
1	D	26	50	20120529	19	1970	39.12	-0.0176687175578139	-0.0179587727594566
1	D	26	50	20120529	19	1972	39.16	-0.0208267271532711	-0.0166852027358615
1	D	26	50	20120529	19	1974	39.2	-0.0225966861372592	-0.0153382350283792
1	D	26	50	20120529	19	1976	39.24	-0.0255328763354582	-0.0132099850383640
1	D	26	50	20120529	19	1978	39.28	-0.0292608847072299	-0.0120527340802741
1	D	26	50	20120529	19	1980	39.32	-0.032331778747245	-0.0112557540271987
1	D	26	50	20120529	19	1982	39.36	-0.0353513368349459	-0.0103858005543049
1	D	26	50	20120529	19	1984	39.4	-0.037233937929177	-0.00914355536111638
1	D	26	50	20120529	19	1986	39.44	-0.039847758145833	-0.00740188064837579
1	D	26	50	20120529	19	1988	39.48	-0.041688003543871	-0.00534865468784441
1	D	26	50	20120529	19	1990	39.52	-0.0414070700197056	-0.00428665101318034
1	D	26	50	20120529	19	1992	39.56	-0.0405856240720012	-0.00282781901291437
1	D	26	50	20120529	19	1994	39.6	-0.0398483945419361	-0.00209384217404273
1	D	26	50	20120529	19	1996	39.64	-0.0387147609503378	-0.0006499301268598
1	D	26	50	20120529	19	1998	39.68	-0.037127306226574	0.0013871030883824
1	D	26	50	20120529	19	2000	39.72	-0.0340886562557811	0.00269517992289942
1	D	26	50	20120529	19	2002	39.76	-0.0308668656286608	0.00418880157679972
1	D	26	50	20120529	19	2004	39.8	-0.0287500707685008	0.00475830537836742
1	D	26	50	20120529	19	2006	39.84	-0.0254909449033339	0.00699113646132012
1	D	26	50	20120529	19	2008	39.88	-0.0225519262780101	0.00876215610548002
1	D	26	50	20120529	19	2010	39.92	-0.0199362039441126	0.0109408864486041
1	D	26	50	20120529	19	2012	39.96	-0.0170830139398893	0.0125583366420259
1	D	26	50	20120529	19	2014	40	-0.0136494653379003	0.0156878293281046
1	D	26	50	20120529	19	2016	40.04	-0.0110746356962656	0.0181529159972991
1	D	26	50	20120529	19	2018	40.08	-0.0085735283005307	0.0204435884149530
1	D	26	50	20120529	19	2020	40.12	-0.0054641959358903	0.0222597638981594
1	D	26	50	20120529	19	2022	40.16	-0.0035483608229435	0.0217206656881827
1	D	26	50	20120529	19	2024	40.2	-0.0012117971751907	0.0204499948023905
1	D	26	50	20120529	19	2026	40.24	0.0003373323610328	0.0181509078140406
1	D	26	50	20120529	19	2028	40.28	0.00144402518426788	0.0155506640475833
1	D	26	50	20120529	19	2030	40.32	-5.31532167418001e-05	0.0156726187541345
1	D	26	50	20120529	19	2032	40.36	-0.000167138829869099	0.0155535419721827
1	D	26	50	20120529	19	2034	40.4	-0.000394954492631799	0.0159303026073345
1	D	26	50	20120529	19	2036	40.44	-0.000125384174440000	0.0165756294690488
1	D	26	50	20120529	19	2038	40.48	0.000206729738547700	0.0168979853084561
1	D	26	50	20120529	19	2040	40.52	0.0002378424369199	0.0170121123429396
1	D	26	50	20120529	19	2042	40.56	0.000274894832254001	0.0188145275281841
1	D	26	50	20120529	19	2044	40.6	0.00142825670304742	0.0195416454312783
1	D	26	50	20120529	19	2046	40.64	0.00306054199673845	0.0210135589069962
1	D	26	50	20120529	19	2048	40.68	0.00488134195829381	0.0211252817784237
1	D	26	50	20120529	19	2050	40.72	0.00763354297202809	0.0206402065265297
1	D	26	50	20120529	19	2052	40.76	0.0108938709187230	0.0210008309849348
1	D	26	50	20120529	19	2054	40.8	0.0128271715691652	0.0192182855002417
1	D	26	50	20120529	19	2056	40.84	0.0145459360221953	0.0182500441847629
1	D	26	50	20120529	19	2058	40.88	0.0169484020219547	0.0167555032920470
1	D	26	50	20120529	19	2060	40.92	0.0184438621534862	0.0152797007290326
1	D	26	50	20120529	19	2062	40.96	0.0203670794612286	0.0148110020701909
1	D	26	50	20120529	19	2064	41	0.0227206066006621	0.0134730216898975
1	D	26	50	20120529	19	2066	41.04	0.0256692913756846	0.0128818309233509
1	D	26	50	20120529	19	2068	41.08	0.028111899827412	0.0137076114356240
1	D	26	50	20120529	19	2070	41.12	0.0299471247673036	0.0150414976676543
1	D	26	50	20120529	19	2072	41.16	0.0312106892299449	0.0170495748602069
1	D	26	50	20120529	19	2074	41.2	0.0308037846327111	0.0179500399907089
1	D	26	50	20120529	19	2076	41.24	0.0316576797106041	0.0187398853363621
1	D	26	50	20120529	19	2078	41.28	0.0329351741768348	0.0193530529816680
1	D	26	50	20120529	19	2080	41.32	0.0348403461195214	0.0201092895420114
1	D	26	50	20120529	19	2082	41.36	0.0373047334601093	0.0207100686765109
1	D	26	50	20120529	19	2084	41.4	0.0400044728075338	0.0212287965543351
1	D	26	50	20120529	19	2086	41.44	0.0423652690046779	0.0218631632609410
1	D	26	50	20120529	19	2088	41.48	0.0434135632930683	0.0226663573684094
1	D	26	50	20120529	19	2090	41.52	0.0448268646876937	0.0220440256192193
1	D	26	50	20120529	19	2092	41.56	0.045529467198684	0.0199496955414976
1	D	26	50	20120529	19	2094	41.6	0.044966178865723	0.0190808097998434
1	D	26	50	20120529	19	2096	41.64	0.0441355900273379	0.0175652183382516
1	D	26	50	20120529	19	2098	41.68	0.0431828838478418	0.0169184489787037
1	D	26	50	20120529	19	2100	41.72	0.0432915166626355	0.0157063053211902
1	D	26	50	20120529	19	2102	41.76	0.0435784110969663	0.0129975701612955
1	D	26	50	20120529	19	2104	41.8	0.0445081716614129	0.0104418882641886
1	D	26	50	20120529	19	2106	41.84	0.0463243754288905	0.00808177796062222
1	D	26	50	20120529	19	2108	41.88	0.0480909403003289	0.00478970091945202
1	D	26	50	20120529	19	2110	41.92	0.0497843903305925	0.00278936654615342
1	D	26	50	20120529	19	2112	41.96	0.0502563133963564	-0.00063557585920173
1	D	26	50	20120529	19	2114	42	0.0507246302175363	-0.00249915578101888
1	D	26	50	20120529	19	2116	42.04	0.0507102759498782	-0.00497494875398733
1	D	26	50	20120529	19	2118	42.08	0.0521366517488877	-0.00879332537239468
1	D	26	50	20120529	19	2120	42.12	0.0540770941778198	-0.0108256916828811
1	D	26	50	20120529	19	2122	42.16	0.0557675743596025	-0.0120057821900033
1	D	26	50	20120529	19	2124	42.2	0.0588581259681346	-0.0131957721920621
1	D	26	50	20120529	19	2126	42.24	0.0617601629088023	-0.0138289863146147
1	D	26	50	20120529	19	2128	42.28	0.0640637753805518	-0.0139175160836192
1	D	26	50	20120529	19	2130	42.32	0.0665476293708258	-0.0121708916234104
1	D	26	50	20120529	19	2132	42.36	0.0692709804278877	-0.0108355911778177
1	D	26	50	20120529	19	2134	42.4	0.0712534249996223	-0.00974721242021534
1	D	26	50	20120529	19	2136	42.44	0.0731412586840341	-0.00738236450121505
1	D	26	50	20120529	19	2138	42.48	0.0754749939046622	-0.0058072134354439
1	D	26	50	20120529	19	2140	42.52	0.0773865863769219	-0.00511184462682505
1	D	26	50	20120529	19	2142	42.56	0.0780103959792847	-0.00608934904113734
1	D	26	50	20120529	19	2144	42.6	0.0783298668230247	-0.00764413543161031
1	D	26	50	20120529	19	2146	42.64	0.0773607769794086	-0.00819659795975137
1	D	26	50	20120529	19	2148	42.68	0.0766706407609705	-0.0100794818966949
1	D	26	50	20120529	19	2150	42.72	0.0768322146604716	-0.0122797860677131
1	D	26	50	20120529	19	2152	42.76	0.0767593119513313	-0.0151638624961387
1	D	26	50	20120529	19	2154	42.8	0.077595819273475	-0.0184644955293612
1	D	26	50	20120529	19	2156	42.84	0.0774256186712434	-0.021171088155709
1	D	26	50	20120529	19	2158	42.88	0.0765528367712248	-0.0230555984382493
1	D	26	50	20120529	19	2160	42.92	0.0753744433203774	-0.0249649988794873
1	D	26	50	20120529	19	2162	42.96	0.0750133945979036	-0.0280000426056962
1	D	26	50	20120529	19	2164	43	0.0750609121735993	-0.031166749614562
1	D	26	50	20120529	19	2166	43.04	0.0754245771911636	-0.0326120051646292
1	D	26	50	20120529	19	2168	43.08	0.0770364978095564	-0.0348292091877177
1	D	26	50	20120529	19	2170	43.12	0.079177475721633	-0.0371718539537888
1	D	26	50	20120529	19	2172	43.16	0.0805585259759685	-0.0395166907508815
1	D	26	50	20120529	19	2174	43.2	0.082811438891507	-0.043103348477094
1	D	26	50	20120529	19	2176	43.24	0.0835044035370698	-0.0449463515915786
1	D	26	50	20120529	19	2178	43.28	0.0839738517290995	-0.0483688191231996
1	D	26	50	20120529	19	2180	43.32	0.0828991201323741	-0.0505487586189196
1	D	26	50	20120529	19	2182	43.36	0.0822728356562772	-0.0515649417741628
1	D	26	50	20120529	19	2184	43.4	0.0811292318590642	-0.0521688816759743
1	D	26	50	20120529	19	2186	43.44	0.0797200387548375	-0.0532827869883774
1	D	26	50	20120529	19	2188	43.48	0.0777242298649385	-0.0553173453298855
1	D	26	50	20120529	19	2190	43.52	0.0755419993432474	-0.0589228403807488
1	D	26	50	20120529	19	2192	43.56	0.0744594754297933	-0.0601459371223028
1	D	26	50	20120529	19	2194	43.6	0.0731220324506536	-0.0634019022201578
1	D	26	50	20120529	19	2196	43.64	0.0704474173142715	-0.0677061156444625
1	D	26	50	20120529	19	2198	43.68	0.0687120902991056	-0.0695171030852153
1	D	26	50	20120529	19	2200	43.72	0.0666170531146027	-0.0726442333275381
1	D	26	50	20120529	19	2202	43.76	0.0650203352920053	-0.0747783523038373
1	D	26	50	20120529	19	2204	43.8	0.0642065402396734	-0.0784740317535731
1	D	26	50	20120529	19	2206	43.84	0.0636584617735757	-0.0812871146611676
1	D	26	50	20120529	19	2208	43.88	0.0635777808898423	-0.084738432149461
1	D	26	50	20120529	19	2210	43.92	0.0619828308341979	-0.0884073263943255
1	D	26	50	20120529	19	2212	43.96	0.0614085894171963	-0.091234127173475
1	D	26	50	20120529	19	2214	44	0.0617979931215957	-0.09420843042718
1	D	26	50	20120529	19	2216	44.04	0.0629010797002467	-0.0962611614129645
1	D	26	50	20120529	19	2218	44.08	0.064071624265823	-0.0971986435834616
1	D	26	50	20120529	19	2220	44.12	0.0668185219786984	-0.0979476817967725
1	D	26	50	20120529	19	2222	44.16	0.0701738143661066	-0.0999423593158217
1	D	26	50	20120529	19	2224	44.2	0.0731357432511408	-0.101302267077400
1	D	26	50	20120529	19	2226	44.24	0.0762324466886692	-0.103462195451212
1	D	26	50	20120529	19	2228	44.28	0.0777047844284558	-0.104971019900908
1	D	26	50	20120529	19	2230	44.32	0.0804625008750834	-0.107315785987322
1	D	26	50	20120529	19	2232	44.36	0.0824760581451902	-0.109556183112834
1	D	26	50	20120529	19	2234	44.4	0.0835046863797822	-0.111551143474596
1	D	26	50	20120529	19	2236	44.44	0.0833738716252627	-0.113915001444102
1	D	26	50	20120529	19	2238	44.48	0.0825944278203608	-0.114420087817904
1	D	26	50	20120529	19	2240	44.52	0.081006973096597	-0.114582015270796
1	D	26	50	20120529	19	2242	44.56	0.0801896283682235	-0.114502748600625
1	D	26	50	20120529	19	2244	44.6	0.0786799553903902	-0.114565681104150
1	D	26	50	20120529	19	2246	44.64	0.0770014960238877	-0.113995540906480
1	D	26	50	20120529	19	2248	44.68	0.0736986709596435	-0.113608682786492
1	D	26	50	20120529	19	2250	44.72	0.070477304596592	-0.113506647277967
1	D	26	50	20120529	19	2252	44.76	0.0663403056625819	-0.114605915480000
1	D	26	50	20120529	19	2254	44.8	0.0634007213518332	-0.115722578508850
1	D	26	50	20120529	19	2256	44.84	0.0593562119848023	-0.116624705340287
1	D	26	50	20120529	19	2258	44.88	0.0562475584426719	-0.117505972521680
1	D	26	50	20120529	19	2260	44.92	0.0529261364700825	-0.118649505608215
1	D	26	50	20120529	19	2262	44.96	0.0492991736573423	-0.119828464744487
1	D	26	50	20120529	19	2264	45	0.0469049808069228	-0.119695457958946
1	D	26	50	20120529	19	2266	45.04	0.0446557448466465	-0.118297437141862
1	D	26	50	20120529	19	2268	45.08	0.0426570368189446	-0.116359398875986
1	D	26	50	20120529	19	2270	45.12	0.0416591677293341	-0.114142901959679
1	D	26	50	20120529	19	2272	45.16	0.0405766579580157	-0.111015156534456
1	D	26	50	20120529	19	2274	45.2	0.0397272812924544	-0.107288279533534
1	D	26	50	20120529	19	2276	45.24	0.0390079415639533	-0.103991111323540
1	D	26	50	20120529	19	2278	45.28	0.0375662215477921	-0.100707095299675
1	D	26	50	20120529	19	2280	45.32	0.0359331584366417	-0.0972655358849619
1	D	26	50	20120529	19	2282	45.36	0.0355021768535085	-0.0935779033103959
1	D	26	50	20120529	19	2284	45.4	0.0356037173872869	-0.0901351418141548
1	D	26	50	20120529	19	2286	45.44	0.0356860953272951	-0.0867355845422443
1	D	26	50	20120529	19	2288	45.48	0.034558472143337	-0.0834788628401334
1	D	26	50	20120529	19	2290	45.52	0.0321243984704585	-0.0810368695713057
1	D	26	50	20120529	19	2292	45.56	0.029536529072672	-0.0801678353372274
1	D	26	50	20120529	19	2294	45.6	0.0271298911429036	-0.0797403892880001
1	D	26	50	20120529	19	2296	45.64	0.0243712554574605	-0.0796913867880639
1	D	26	50	20120529	19	2298	45.68	0.0217850831159488	-0.0803352782230124
1	D	26	50	20120529	19	2300	45.72	0.0174308609787583	-0.0825673314885058
1	D	26	50	20120529	19	2302	45.76	0.0162026164998373	-0.0841571903753256
1	D	26	50	20120529	19	2304	45.8	0.0132104941552464	-0.0866351046686377
1	D	26	50	20120529	19	2306	45.84	0.0109458432671402	-0.0885751935441792
1	D	26	50	20120529	19	2308	45.88	0.00769223283486657	-0.090261006821206
1	D	26	50	20120529	19	2310	45.92	0.00528608987984498	-0.0909327582633333
1	D	26	50	20120529	19	2312	45.96	0.00267262321657949	-0.0903880031991072
1	D	26	50	20120529	19	2314	46	0.0008265088322577	-0.0898506020454054
1	D	26	50	20120529	19	2316	46.04	0.000127816621767201	-0.0883759308532408
1	D	26	50	20120529	19	2318	46.08	0.0004336403046304	-0.0867195332183113
1	D	26	50	20120529	19	2320	46.12	0.0005910422741225	-0.0847338359553833
1	D	26	50	20120529	19	2322	46.16	0.00163091350653547	-0.082647305265458
1	D	26	50	20120529	19	2324	46.2	0.00214653577137671	-0.0790542128675367
1	D	26	50	20120529	19	2326	46.24	0.00170728103890362	-0.0746847172238725
1	D	26	50	20120529	19	2328	46.28	0.00212716104557220	-0.0714921301068153
1	D	26	50	20120529	19	2330	46.32	0.00267241108454514	-0.0673991839252732
1	D	26	50	20120529	19	2332	46.36	0.00364432935528605	-0.0645465030379323
1	D	26	50	20120529	19	2334	46.4	0.00388545276767067	-0.060782997905745
1	D	26	50	20120529	19	2336	46.44	0.00370867607237403	-0.0569888043392542
1	D	26	50	20120529	19	2338	46.48	0.00227650199775879	-0.0538276127632817
1	D	26	50	20120529	19	2340	46.52	0.0003316047961052	-0.0505580217177532
1	D	26	50	20120529	19	2342	46.56	-0.0012968621209674	-0.0490771986965923
1	D	26	50	20120529	19	2344	46.6	-0.0033513608737049	-0.0481156041848567
1	D	26	50	20120529	19	2346	46.64	-0.0074862384873714	-0.0484438431526835
1	D	26	50	20120529	19	2348	46.68	-0.0088731577279907	-0.0484189529939858
1	D	26	50	20120529	19	2350	46.72	-0.0124441176836609	-0.0498605315887908
1	D	26	50	20120529	19	2352	46.76	-0.0162626357234245	-0.0513813768537668
1	D	26	50	20120529	19	2354	46.8	-0.0188676171053157	-0.0528267031145121
1	D	26	50	20120529	19	2356	46.84	-0.021016726745376	-0.0538324210893937
1	D	26	50	20120529	19	2358	46.88	-0.0233119317174972	-0.0536329391953532
1	D	26	50	20120529	19	2360	46.92	-0.0232737550223809	-0.0524454169959607
1	D	26	50	20120529	19	2362	46.96	-0.0237659720527649	-0.0502093332218145
1	D	26	50	20120529	19	2364	47	-0.0227015854282482	-0.0481337414737942
1	D	26	50	20120529	19	2366	47.04	-0.0225173841117491	-0.0464472210899861
1	D	26	50	20120529	19	2368	47.08	-0.0222219266142981	-0.0435222314632011
1	D	26	50	20120529	19	2370	47.12	-0.0222701590749497	-0.0404628554855448
1	D	26	50	20120529	19	2372	47.16	-0.0212294739626316	-0.037320721144432
1	D	26	50	20120529	19	2374	47.2	-0.0216802686777736	-0.0341085330274002
1	D	26	50	20120529	19	2376	47.24	-0.0209103496012143	-0.0312048909543392
1	D	26	50	20120529	19	2378	47.28	-0.0196118894189214	-0.0270029089071382
1	D	26	50	20120529	19	2380	47.32	-0.0198550210145646	-0.0231310467318019
1	D	26	50	20120529	19	2382	47.36	-0.0202584961439096	-0.0180226245017977
1	D	26	50	20120529	19	2384	47.4	-0.0199654710937859	-0.0149375176154808
1	D	26	50	20120529	19	2386	47.44	-0.0203815327238361	-0.0111873060907799
1	D	26	50	20120529	19	2388	47.48	-0.0210416169040737	-0.00788829940315402
1	D	26	50	20120529	19	2390	47.52	-0.0217397434291392	-0.00432002645325234
1	D	26	50	20120529	19	2392	47.56	-0.0217466730755948	-0.00058324995739392
1	D	26	50	20120529	19	2394	47.6	-0.0224168688828035	0.00282146919401932
1	D	26	50	20120529	19	2396	47.64	-0.0232134246718101	0.00578361021108792
1	D	26	50	20120529	19	2398	47.68	-0.0243786659365274	0.00959300657337412
1	D	26	50	20120529	19	2400	47.72	-0.0255742420821576	0.0117424697668250
1	D	26	50	20120529	19	2402	47.76	-0.0270943095296743	0.0144658915345650
1	D	26	50	20120529	19	2404	47.8	-0.0285429945476303	0.0174579785238168
1	D	26	50	20120529	19	2406	47.84	-0.0286979499276595	0.0206339203472450
1	D	26	50	20120529	19	2408	47.88	-0.028063229667663	0.0235999716648135
1	D	26	50	20120529	19	2410	47.92	-0.0265457078045586	0.0253062910384947
1	D	26	50	20120529	19	2412	47.96	-0.024923965472975	0.0253156884876167
1	D	26	50	20120529	19	2414	48	-0.0217802415558181	0.0249944477556033
1	D	26	50	20120529	19	2416	48.04	-0.0187078533991744	0.0242880572735861
1	D	26	50	20120529	19	2418	48.08	-0.0161859075665979	0.0238414274173852
1	D	26	50	20120529	19	2420	48.12	-0.0120894824196924	0.023800995051637
1	D	26	50	20120529	19	2422	48.16	-0.0084224761499336	0.0237320733536747
1	D	26	50	20120529	19	2424	48.2	-0.0052734892370043	0.0234558350185364
1	D	26	50	20120529	19	2426	48.24	-0.0026834985188742	0.0228395207480542
1	D	26	50	20120529	19	2428	48.28	0.0008555002102863	0.0213539601114594
1	D	26	50	20120529	19	2430	48.32	0.00471432333657754	0.0211580915330707
1	D	26	50	20120529	19	2432	48.36	0.0074960107030873	0.0213729812838733
1	D	26	50	20120529	19	2434	48.4	0.0105752486031204	0.0215793857533017
1	D	26	50	20120529	19	2436	48.44	0.013964128562635	0.0223665370221185
1	D	26	50	20120529	19	2438	48.48	0.0168581044859972	0.023159981541288
1	D	26	50	20120529	19	2440	48.52	0.0196893600378681	0.0247907112000604
1	D	26	50	20120529	19	2442	48.56	0.021757152398092	0.0269227088560159
1	D	26	50	20120529	19	2444	48.6	0.022415115257986	0.0287114768803835
1	D	26	50	20120529	19	2446	48.64	0.022027125767149	0.0319325604007226
1	D	26	50	20120529	19	2448	48.68	0.0210777642027279	0.0349702911327
1	D	26	50	20120529	19	2450	48.72	0.0198868549618535	0.0376481045130535
1	D	26	50	20120529	19	2452	48.76	0.0184084361037487	0.0392607322382275
1	D	26	50	20120529	19	2454	48.8	0.0166772265713697	0.0411241707386884
1	D	26	50	20120529	19	2456	48.84	0.0137495216545449	0.0422873613937403
1	D	26	50	20120529	19	2458	48.88	0.0109391964633971	0.0426153175188546
1	D	26	50	20120529	19	2460	48.92	0.00788209100561516	0.044335425474769
1	D	26	50	20120529	19	2462	48.96	0.00509863587215243	0.0462873230335564
1	D	26	50	20120529	19	2464	49	0.00245624854153643	0.0490926277665578
1	D	26	50	20120529	19	2466	49.04	0.000346171195797600	0.0519638348515657
1	D	26	50	20120529	19	2468	49.08	-0.0018870841512238	0.0549534116117443
1	D	26	50	20120529	19	2470	49.12	-0.0030303343950462	0.0568944197261014
1	D	26	50	20120529	19	2472	49.16	-0.0050308809003792	0.0608550662288835
1	D	26	50	20120529	19	2474	49.2	-0.0060732270065263	0.0629702347434468
1	D	26	50	20120529	19	2476	49.24	-0.0076444182743228	0.066451745691297
1	D	26	50	20120529	19	2478	49.28	-0.0082217709611616	0.0686380491480476
1	D	26	50	20120529	19	2480	49.32	-0.0085307766245401	0.0719087008537478
1	D	26	50	20120529	19	2482	49.36	-0.0074644595985108	0.0756484471980873
1	D	26	50	20120529	19	2484	49.4	-0.0062570040589567	0.0785860516098487
1	D	26	50	20120529	19	2486	49.44	-0.0048981569575505	0.0815807195388518
1	D	26	50	20120529	19	2488	49.48	-0.0032421835866897	0.0849459114211967
1	D	26	50	20120529	19	2490	49.52	-0.0015675425968056	0.0880142598767995
1	D	26	50	20120529	19	2492	49.56	0.00112653423951513	0.0892456156255577
1	D	26	50	20120529	19	2494	49.6	0.0033840433491313	0.0909043467128651
1	D	26	50	20120529	19	2496	49.64	0.0071453564502969	0.0926686488426032
1	D	26	50	20120529	19	2498	49.68	0.0107005479247466	0.0938606894543282
1	D	26	50	20120529	19	2500	49.72	0.0142591335117460	0.0948714278873562
1	D	26	50	20120529	19	2502	49.76	0.0158126471100129	0.0967934855399772
1	D	26	50	20120529	19	2504	49.8	0.0160380727518552	0.0984967643544992
1	D	26	50	20120529	19	2506	49.84	0.0157470276007188	0.0998838250164752
1	D	26	50	20120529	19	2508	49.88	0.0142551030030933	0.102608802419133
1	D	26	50	20120529	19	2510	49.92	0.0129666837370933	0.105948538457356
1	D	26	50	20120529	19	2512	49.96	0.0118296560329453	0.108265868800660
1	D	26	50	20120529	19	2514	50	0.0104847389351285	0.111454778962455
1	D	26	50	20120529	19	2516	50.04	0.00872913421879852	0.114244456635592
1	D	26	50	20120529	19	2518	50.08	0.00855030691383645	0.115906228282059
1	D	26	50	20120529	19	2520	50.12	0.00869392030109544	0.117653984113118
1	D	26	50	20120529	19	2522	50.16	0.00979552195550597	0.119865601992635
1	D	26	50	20120529	19	2524	50.2	0.0103765515976070	0.121483391597312
1	D	26	50	20120529	19	2526	50.24	0.00904217039082982	0.121543990648459
1	D	26	50	20120529	19	2528	50.28	0.00790210212752277	0.121286250226717
1	D	26	50	20120529	19	2530	50.32	0.00601985458668228	0.121831783108402
1	D	26	50	20120529	19	2532	50.36	0.00220748837591500	0.122820954784604
1	D	26	50	20120529	19	2534	50.4	-0.0016396674884866	0.122621197118919
1	D	26	50	20120529	19	2536	50.44	-0.0053550893595532	0.122291402516173
1	D	26	50	20120529	19	2538	50.48	-0.0082138513652123	0.123761548224938
1	D	26	50	20120529	19	2540	50.52	-0.0112271869132388	0.124510020752824
1	D	26	50	20120529	19	2542	50.56	-0.0123916503604968	0.126946145035368
1	D	26	50	20120529	19	2544	50.6	-0.0130279757528866	0.128622058817458
1	D	26	50	20120529	19	2546	50.64	-0.0121206870419461	0.129612786128579
1	D	26	50	20120529	19	2548	50.68	-0.0113975996475048	0.130641343652493
1	D	26	50	20120529	19	2550	50.72	-0.0099613950642368	0.131540147082059
1	D	26	50	20120529	19	2552	50.76	-0.0087245238825853	0.132508317686860
1	D	26	50	20120529	19	2554	50.8	-0.0072332356810628	0.133449476812619
1	D	26	50	20120529	19	2556	50.84	-0.0062284369449968	0.135038345749945
1	D	26	50	20120529	19	2558	50.88	-0.0049423511313747	0.136727482428844
1	D	26	50	20120529	19	2560	50.92	-0.0027127727396154	0.140600376980080
1	D	26	50	20120529	19	2562	50.96	-0.0002597486050011	0.142323666916510
1	D	26	50	20120529	19	2564	51	0.00174786896814376	0.145137386220208
1	D	26	50	20120529	19	2566	51.04	0.003374921671654	0.148321488055891
1	D	26	50	20120529	19	2568	51.08	0.00582646088202776	0.151038899415991
1	D	26	50	20120529	19	2570	51.12	0.00737219630570155	0.154369372355379
1	D	26	50	20120529	19	2572	51.16	0.00840598641979629	0.156653327258612
1	D	26	50	20120529	19	2574	51.2	0.00966322227674596	0.160532515060201
1	D	26	50	20120529	19	2576	51.24	0.0112860323395691	0.163671362061888
1	D	26	50	20120529	19	2578	51.28	0.0107260037688693	0.166412107945767
1	D	26	50	20120529	19	2580	51.32	0.0115328126062032	0.171249425435865
1	D	26	50	20120529	19	2582	51.36	0.0116296862352258	0.173498732106819
1	D	26	50	20120529	19	2584	51.4	0.0113517932702194	0.176159574924424
1	D	26	50	20120529	19	2586	51.44	0.0101574899167954	0.178933554827019
1	D	26	50	20120529	19	2588	51.48	0.00903036170758403	0.182027854101491
1	D	26	50	20120529	19	2590	51.52	0.00835012498408253	0.185703395150099
1	D	26	50	20120529	19	2592	51.56	0.00822850261771847	0.188592633458027
1	D	26	50	20120529	19	2594	51.6	0.00781625936428671	0.192509297919019
1	D	26	50	20120529	19	2596	51.64	0.00571190958347555	0.193328127571633
1	D	26	50	20120529	19	2598	51.68	0.00313521247283177	0.195025183846481
1	D	26	50	20120529	19	2600	51.72	0.00125996528912502	0.194828608161311
1	D	26	50	20120529	19	2602	51.76	-0.000258192970082500	0.195553392612027
1	D	26	50	20120529	19	2604	51.8	-0.0006725575438578	0.197168424500257
1	D	26	50	20120529	19	2606	51.84	0.0008385296475378	0.198303330884062
1	D	26	50	20120529	19	2608	51.88	0.00126703635693688	0.199301765659097
1	D	26	50	20120529	19	2610	51.92	0.00328016936297498	0.201487432719745
1	D	26	50	20120529	19	2612	51.96	0.00518652924505393	0.204221107535812
1	D	26	50	20120529	19	2614	52	0.00423334930401447	0.205004581849367
1	D	26	50	20120529	19	2616	52.04	0.00277600222798899	0.206832452878734
1	D	26	50	20120529	19	2618	52.08	0.00203636853486787	0.208540822862081
1	D	26	50	20120529	19	2620	52.12	0.00205051067049161	0.211608252078868
1	D	26	50	20120529	19	2622	52.16	0.00284388447898293	0.215230053012105
1	D	26	50	20120529	19	2624	52.2	0.00393141470844782	0.217972213109547
1	D	26	50	20120529	19	2626	52.24	0.00517450842977374	0.217717654668320
1	D	26	50	20120529	19	2628	52.28	0.00802344165117434	0.216323947202601
1	D	26	50	20120529	19	2630	52.32	0.00923259424700335	0.216118886236057
1	D	26	50	20120529	19	2632	52.36	0.0123657843944409	0.216847913327460
1	D	26	50	20120529	19	2634	52.4	0.0148201520319395	0.216864176783428
1	D	26	50	20120529	19	2636	52.44	0.0173339166390576	0.215112673286428
1	D	26	50	20120529	19	2638	52.48	0.0230501678581697	0.214538502580105
1	D	26	50	20120529	19	2640	52.52	0.0248158134907925	0.216332432483975
1	D	26	50	20120529	19	2642	52.56	0.0248285414128539	0.218250106074553
1	D	26	50	20120529	19	2644	52.6	0.0246750992413364	0.218543555388746
1	D	26	50	20120529	19	2646	52.64	0.0232078526703743	0.218682855424639
1	D	26	50	20120529	19	2648	52.68	0.0223444752905455	0.218737302646791
1	D	26	50	20120529	19	2650	52.72	0.0198314177902085	0.219471279485662
1	D	26	50	20120529	19	2652	52.76	0.0170899647995483	0.220399710689360
1	D	26	50	20120529	19	2654	52.8	0.0148498505167493	0.220307786807806
1	D	26	50	20120529	19	2656	52.84	0.010618523538129	0.221624419634375
1	D	26	50	20120529	19	2658	52.88	0.00771019334710872	0.222781953435178
1	D	26	50	20120529	19	2660	52.92	0.00448083667742975	0.224659321939228
1	D	26	50	20120529	19	2662	52.96	0.00142189274201676	0.226101819772849
1	D	26	50	20120529	19	2664	53	0.00130168458921502	0.228542752381505
1	D	26	50	20120529	19	2666	53.04	0.00235951633387015	0.230478810748393
1	D	26	50	20120529	19	2668	53.08	0.00331269627490961	0.233855952735340
1	D	26	50	20120529	19	2670	53.12	0.00458124584035825	0.235849993858286
1	D	26	50	20120529	19	2672	53.16	0.00689560633518181	0.236854792594352
1	D	26	50	20120529	19	2674	53.2	0.0100592020742105	0.237301684080062
1	D	26	50	20120529	19	2676	53.24	0.0132857303167647	0.237801608574361
1	D	26	50	20120529	19	2678	53.28	0.016759038825953	0.238457803667302
1	D	26	50	20120529	19	2680	53.32	0.0203369991387569	0.23934451557091
1	D	26	50	20120529	19	2682	53.36	0.0231838110398139	0.239278047533479
1	D	26	50	20120529	19	2684	53.4	0.0270792622973706	0.239848682705896
1	D	26	50	20120529	19	2686	53.44	0.0291037090119077	0.240574881370175
1	D	26	50	20120529	19	2688	53.48	0.0325409550752555	0.243300778011649
1	D	26	50	20120529	19	2690	53.52	0.0345385317321075	0.24522622977682
1	D	26	50	20120529	19	2692	53.56	0.0355270670122063	0.247483314622367
1	D	26	50	20120529	19	2694	53.6	0.036458326643029	0.248400432117566
