# Supplementary material for: How Do Ants Make Sense of Gravity? A Boltzmann Walker Analysis of Lasius niger Trajectories on Various Inclines
Source: PLoS One. 2013 Oct 29;8(10):e76531. doi: 10.1371/journal.pone.0076531 (PMC3812222; doi:10.1371/journal.pone.0076531)
Supplement: Dataset S2 — Trajectories for . (ZIP) [file pone.0076531.s006.zip]

Archive with 70 entries (69 files):
- Incline2/
- Incline2/2-A-26-50-20120615-01.txt
- Incline2/2-A-26-50-20120615-02.txt
- Incline2/2-A-26-50-20120615-03.txt
- Incline2/2-A-26-50-20120615-04.txt
- Incline2/2-A-26-50-20120615-05.txt
- Incline2/2-A-26-50-20120615-06.txt
- Incline2/2-A-26-50-20120615-07.txt
- Incline2/2-A-26-50-20120615-08.txt
- Incline2/2-A-26-50-20120615-09.txt
- Incline2/2-A-26-50-20120615-10.txt
- Incline2/2-A-26-50-20120615-11.txt
- Incline2/2-A-26-50-20120615-12.txt
- Incline2/2-A-26-50-20120615-13.txt
- Incline2/2-A-26-50-20120615-14.txt
- Incline2/2-A-26-50-20120615-15.txt
- Incline2/2-A-26-50-20120615-16.txt
- Incline2/2-A-26-50-20120615-17.txt
- Incline2/2-A-26-50-20120615-18.txt
- Incline2/2-A-26-50-20120615-19.txt
- Incline2/2-A-26-50-20120615-20.txt
- Incline2/2-A-26-50-20120615-21.txt
- Incline2/2-A-26-50-20120615-22.txt
- Incline2/2-A-26-50-20120615-23.txt
- Incline2/2-A-26-50-20120615-24.txt
- Incline2/2-A-26-50-20120615-25.txt
- Incline2/2-C-26-50-20120604-01.txt
- Incline2/2-C-26-50-20120604-02.txt
- Incline2/2-C-26-50-20120604-03.txt
- Incline2/2-C-26-50-20120604-04.txt
- Incline2/2-C-26-50-20120604-05.txt
- Incline2/2-C-26-50-20120604-06.txt
- Incline2/2-C-26-50-20120604-07.txt
- Incline2/2-C-26-50-20120604-08.txt
- Incline2/2-C-26-50-20120604-09.txt
- Incline2/2-C-26-50-20120604-10.txt
- Incline2/2-C-26-50-20120604-11.txt
- Incline2/2-C-26-50-20120604-12.txt
- Incline2/2-C-26-50-20120604-13.txt
- Incline2/2-C-26-50-20120604-14.txt
- Incline2/2-C-26-50-20120604-15.txt
- Incline2/2-C-26-50-20120604-16.txt
- Incline2/2-C-26-50-20120604-17.txt
- Incline2/2-C-26-50-20120604-18.txt
- Incline2/2-C-26-50-20120604-19.txt
- Incline2/2-C-26-50-20120604-20.txt
- Incline2/2-C-26-50-20120604-21.txt
- Incline2/2-C-26-50-20120604-22.txt
- Incline2/2-C-26-50-20120604-23.txt
- Incline2/2-D-26-50-20120529-01.txt
- Incline2/2-D-26-50-20120529-02.txt
- Incline2/2-D-26-50-20120529-03.txt
- Incline2/2-D-26-50-20120529-04.txt
- Incline2/2-D-26-50-20120529-05.txt
- Incline2/2-D-26-50-20120529-06.txt
- Incline2/2-D-26-50-20120529-07.txt
- Incline2/2-D-26-50-20120529-08.txt
- Incline2/2-D-26-50-20120529-09.txt
- Incline2/2-D-26-50-20120529-10.txt
- Incline2/2-D-26-50-20120529-11.txt
- Incline2/2-D-26-50-20120529-12.txt
- Incline2/2-D-26-50-20120529-13.txt
- Incline2/2-D-26-50-20120529-14.txt
- Incline2/2-D-26-50-20120529-15.txt
- Incline2/2-D-26-50-20120529-16.txt
- Incline2/2-D-26-50-20120529-17.txt
- Incline2/2-D-26-50-20120529-18.txt
- Incline2/2-D-26-50-20120529-19.txt
- Incline2/2-D-26-50-20120529-20.txt
- Incline2/2-D-26-50-20120529-21.txt
