# Supplementary material for: How Do Ants Make Sense of Gravity? A Boltzmann Walker Analysis of Lasius niger Trajectories on Various Inclines
Source: PLoS One. 2013 Oct 29;8(10):e76531. doi: 10.1371/journal.pone.0076531 (PMC3812222; doi:10.1371/journal.pone.0076531)
Supplement: Dataset S2 — Trajectories for . (ZIP) [file pone.0076531.s006.zip › Incline2/2-A-26-50-20120615-01.txt]

Pente	Colonie	Temperature	Humidite	Date	Indiv	Frame	Time	X	Y
2	A	26	50	20120615	1	36	0	0	0
2	A	26	50	20120615	1	38	0.04	-3.74625172672623e-05	-0.0008851986950962
2	A	26	50	20120615	1	40	0.08	6.4028519036443e-05	-0.0015576643150724
2	A	26	50	20120615	1	42	0.12	0.000532253416334739	-0.0025272844887744
2	A	26	50	20120615	1	44	0.16	0.000601726657586317	-0.0029915920145049
2	A	26	50	20120615	1	46	0.2	0.00106078037993262	-0.00385511081569
2	A	26	50	20120615	1	48	0.24	0.00121443468348446	-0.0040527471610316
2	A	26	50	20120615	1	50	0.28	0.00140019163490217	-0.0054130084760002
2	A	26	50	20120615	1	52	0.32	0.00180875793307175	-0.0064762142321923
2	A	26	50	20120615	1	54	0.36	0.00191828877347755	-0.0068248885859953
2	A	26	50	20120615	1	56	0.4	0.00154889619098570	-0.0079049234835797
2	A	26	50	20120615	1	58	0.44	0.000872336422746407	-0.0083137726244617
2	A	26	50	20120615	1	60	0.48	0.000616575899991234	-0.0092410017466317
2	A	26	50	20120615	1	62	0.52	0.000318601102399221	-0.0099386332969503
2	A	26	50	20120615	1	64	0.56	-0.000269358186157392	-0.0113546146262764
2	A	26	50	20120615	1	66	0.6	-0.000644761176289331	-0.0114017786485815
2	A	26	50	20120615	1	68	0.64	-0.00082387132396388	-0.012458691154421
2	A	26	50	20120615	1	70	0.68	-0.000690157431641511	-0.0132313467342236
2	A	26	50	20120615	1	72	0.72	9.33875925913045e-05	-0.0135390088947178
2	A	26	50	20120615	1	74	0.76	0.000455567685915058	-0.0137231395005388
2	A	26	50	20120615	1	76	0.8	0.000930814153550534	-0.0140377313074887
2	A	26	50	20120615	1	78	0.84	0.00121556605433436	-0.0141380697597391
2	A	26	50	20120615	1	80	0.88	0.00189035805562068	-0.0141453529595853
2	A	26	50	20120615	1	82	0.92	0.00279510118214887	-0.0148395196866761
2	A	26	50	20120615	1	84	0.96	0.00304647764286069	-0.0155311408293547
2	A	26	50	20120615	1	86	1	0.00395659478092589	-0.0151728498233275
2	A	26	50	20120615	1	88	1.04	0.00487067171696574	-0.0155451415436222
2	A	26	50	20120615	1	90	1.08	0.00646873304244734	-0.0164690472639205
2	A	26	50	20120615	1	92	1.12	0.00747084477274491	-0.0170934225517083
2	A	26	50	20120615	1	94	1.16	0.00816946627255722	-0.0172335711157394
2	A	26	50	20120615	1	96	1.2	0.00889347290581413	-0.0169664968844853
2	A	26	50	20120615	1	98	1.24	0.00917292150573905	-0.0167424854562054
2	A	26	50	20120615	1	100	1.28	0.00954097058534665	-0.0167274240817661
2	A	26	50	20120615	1	102	1.32	0.0104768971209252	-0.0166045289231959
2	A	26	50	20120615	1	104	1.36	0.0112392996524004	-0.0167268583963412
2	A	26	50	20120615	1	106	1.4	0.0121536594311529	-0.0166648451316311
2	A	26	50	20120615	1	108	1.44	0.0122718169742891	-0.0171502739369157
2	A	26	50	20120615	1	110	1.48	0.0127097989145561	-0.0169860837423241
2	A	26	50	20120615	1	112	1.52	0.0125288502892505	-0.017838783809757
2	A	26	50	20120615	1	114	1.56	0.0126196427999547	-0.0182769071713802
2	A	26	50	20120615	1	116	1.6	0.0131650342602839	-0.0195391634864763
2	A	26	50	20120615	1	118	1.64	0.0130058645238388	-0.0201537099900055
2	A	26	50	20120615	1	120	1.68	0.0133485284700018	-0.0209885202558744
2	A	26	50	20120615	1	122	1.72	0.0140310279352031	-0.0213917125425069
2	A	26	50	20120615	1	124	1.76	0.0142394830142968	-0.0223535191862769
2	A	26	50	20120615	1	126	1.8	0.0140260781877348	-0.0231871980812958
2	A	26	50	20120615	1	128	1.84	0.0140253710809536	-0.0239667125968759
2	A	26	50	20120615	1	130	1.88	0.0135320933903978	-0.0242446055618822
2	A	26	50	20120615	1	132	1.92	0.0133563066445950	-0.0253300144710035
2	A	26	50	20120615	1	134	1.96	0.0131489122256729	-0.0264813964428096
2	A	26	50	20120615	1	136	2	0.0127892070060832	-0.0274349299372396
2	A	26	50	20120615	1	138	2.04	0.0122967071329868	-0.0275219747820037
2	A	26	50	20120615	1	140	2.08	0.0117299610478658	-0.0293807463777088
2	A	26	50	20120615	1	142	2.12	0.0113342640931139	-0.0299305926107594
2	A	26	50	20120615	1	144	2.16	0.0104165809124899	-0.0310881264115618
2	A	26	50	20120615	1	146	2.2	0.00930755463687697	-0.0319199668289497
2	A	26	50	20120615	1	148	2.24	0.00855250601592597	-0.0321800407030701
2	A	26	50	20120615	1	150	2.28	0.00748767391413715	-0.0329420896811548
2	A	26	50	20120615	1	152	2.32	0.00627597573389588	-0.0347777388851151
2	A	26	50	20120615	1	154	2.36	0.00567267222818752	-0.0354883812002076
2	A	26	50	20120615	1	156	2.4	0.0044183355090407	-0.037237692666185
2	A	26	50	20120615	1	158	2.44	0.0040150018010519	-0.0373974987987331
2	A	26	50	20120615	1	160	2.48	0.00378384859428202	-0.0382274300278118
2	A	26	50	20120615	1	162	2.52	0.00283639621817016	-0.0386531790207642
2	A	26	50	20120615	1	164	2.56	0.00219483823559961	-0.0382483603885349
2	A	26	50	20120615	1	166	2.6	0.001648598247133	-0.0383277684800622
2	A	26	50	20120615	1	168	2.64	-1.00621294962869e-05	-0.0388161671338277
2	A	26	50	20120615	1	170	2.68	-0.00167798560495911	-0.0397358302134389
2	A	26	50	20120615	1	172	2.72	-0.00322471097812656	-0.0398438761296042
2	A	26	50	20120615	1	174	2.76	-0.00522893443872172	-0.0403006671102508
2	A	26	50	20120615	1	176	2.8	-0.00609344318940039	-0.0405355679829609
2	A	26	50	20120615	1	178	2.84	-0.00749188827055302	-0.0405101828495163
2	A	26	50	20120615	1	180	2.88	-0.00842251150527264	-0.0406103798804105
2	A	26	50	20120615	1	182	2.92	-0.00987851507841385	-0.0398289561765212
2	A	26	50	20120615	1	184	2.96	-0.0109354275842535	-0.0393612050407663
2	A	26	50	20120615	1	186	3	-0.0120557675683653	-0.0392466537422141
2	A	26	50	20120615	1	188	3.04	-0.0133772794317249	-0.0386684525272378
2	A	26	50	20120615	1	190	3.08	-0.0145606933407187	-0.0378134190074271
2	A	26	50	20120615	1	192	3.12	-0.0159228638439965	-0.0371962562088075
2	A	26	50	20120615	1	194	3.16	-0.0168327688500273	-0.0372792705449188
2	A	26	50	20120615	1	196	3.2	-0.0188813986164810	-0.0366188328112905
2	A	26	50	20120615	1	198	3.24	-0.0198757321721856	-0.0365686282298263
2	A	26	50	20120615	1	200	3.28	-0.0201923038781227	-0.0355152512578927
2	A	26	50	20120615	1	202	3.32	-0.0214396402401358	-0.034812811381462
2	A	26	50	20120615	1	204	3.36	-0.0224314989221061	-0.0341916180741896
2	A	26	50	20120615	1	206	3.4	-0.0237131299630068	-0.0332667931150757
2	A	26	50	20120615	1	208	3.44	-0.0243810630285155	-0.0324927940323889
2	A	26	50	20120615	1	210	3.48	-0.0254469557904762	-0.0318470641198093
2	A	26	50	20120615	1	212	3.52	-0.0260258641122336	-0.03113592682997
2	A	26	50	20120615	1	214	3.56	-0.0266515829029055	-0.0305824743523353
2	A	26	50	20120615	1	216	3.6	-0.0266420369613596	-0.0304066168958542
2	A	26	50	20120615	1	218	3.64	-0.0276675751393178	-0.0305113181969445
2	A	26	50	20120615	1	220	3.68	-0.0280453681503702	-0.0309145953363908
2	A	26	50	20120615	1	222	3.72	-0.0283027550187222	-0.0309547590015622
2	A	26	50	20120615	1	224	3.76	-0.0291444949310465	-0.0315883266775054
2	A	26	50	20120615	1	226	3.8	-0.0300705714691632	-0.0323305978789203
2	A	26	50	20120615	1	228	3.84	-0.0312572875668252	-0.0325623379843186
2	A	26	50	20120615	1	230	3.88	-0.0323781013124805	-0.0331067607083575
2	A	26	50	20120615	1	232	3.92	-0.0333084699887588	-0.0335114096349594
2	A	26	50	20120615	1	234	3.96	-0.0337496268384734	-0.0340396961822516
2	A	26	50	20120615	1	236	4	-0.0345979074885237	-0.035157313805256
2	A	26	50	20120615	1	238	4.04	-0.0343340010956494	-0.0350405139071396
2	A	26	50	20120615	1	240	4.08	-0.0351653323961548	-0.0365338668604631
2	A	26	50	20120615	1	242	4.12	-0.0353591362227424	-0.0368524326075233
2	A	26	50	20120615	1	244	4.16	-0.0349052231666953	-0.0371645000432644
2	A	26	50	20120615	1	246	4.2	-0.0342147263237988	-0.0381713564600637
2	A	26	50	20120615	1	248	4.24	-0.0337338230019139	-0.0384832612612451
2	A	26	50	20120615	1	250	4.28	-0.0335243072626483	-0.0391299104126402
2	A	26	50	20120615	1	252	4.32	-0.0327870777325831	-0.0395859942865055
2	A	26	50	20120615	1	254	4.36	-0.0322548384583840	-0.0403278200106483
2	A	26	50	20120615	1	256	4.4	-0.0318092904755583	-0.0413851567805566
2	A	26	50	20120615	1	258	4.44	-0.0311459536041272	-0.0425887232328142
2	A	26	50	20120615	1	260	4.48	-0.0303979760509882	-0.043732822004774
2	A	26	50	20120615	1	262	4.52	-0.0298743634795196	-0.0448405047775027
2	A	26	50	20120615	1	264	4.56	-0.0295232142519823	-0.0461530363847412
2	A	26	50	20120615	1	266	4.6	-0.0294060466583397	-0.0473860184790962
2	A	26	50	20120615	1	268	4.64	-0.0290057535095100	-0.0474302126529204
2	A	26	50	20120615	1	270	4.68	-0.0286937779976504	-0.0485512597438135
2	A	26	50	20120615	1	272	4.72	-0.0278702814402806	-0.0496366686529349
2	A	26	50	20120615	1	274	4.76	-0.0272826049944365	-0.0495210566942109
2	A	26	50	20120615	1	276	4.8	-0.0263857107531794	-0.049494328057882
2	A	26	50	20120615	1	278	4.84	-0.0259032517963758	-0.0500675795253899
2	A	26	50	20120615	1	280	4.88	-0.0246384498968675	-0.0499024700919829
2	A	26	50	20120615	1	282	4.92	-0.0237452326108726	-0.0509953743329848
2	A	26	50	20120615	1	284	4.96	-0.0230577126875250	-0.0520438015574501
2	A	26	50	20120615	1	286	5	-0.0224049117071335	-0.0529996685042581
2	A	26	50	20120615	1	288	5.04	-0.0217405848862087	-0.0543682736792446
2	A	26	50	20120615	1	290	5.08	-0.0212591865895769	-0.0551001291977727
2	A	26	50	20120615	1	292	5.12	-0.0205747072253884	-0.0562623299033309
2	A	26	50	20120615	1	294	5.16	-0.0206626005982899	-0.0564480868547486
2	A	26	50	20120615	1	296	5.2	-0.0197274518801707	-0.0571968422253471
2	A	26	50	20120615	1	298	5.24	-0.0194300427680037	-0.0584481383853348
2	A	26	50	20120615	1	300	5.28	-0.0190541448031248	-0.0598168142709995
2	A	26	50	20120615	1	302	5.32	-0.0190276282988304	-0.0609177088186288
2	A	26	50	20120615	1	304	5.36	-0.0190936013615150	-0.0614741311447445
2	A	26	50	20120615	1	306	5.4	-0.0184980760303998	-0.0618686967286466
2	A	26	50	20120615	1	308	5.44	-0.0177380776619805	-0.0623621158405586
2	A	26	50	20120615	1	310	5.48	-0.0171598057363261	-0.0629246899956706
2	A	26	50	20120615	1	312	5.52	-0.0169331073022777	-0.0628780209481123
2	A	26	50	20120615	1	314	5.56	-0.0162878723644450	-0.062913022733781
2	A	26	50	20120615	1	316	5.6	-0.0160676086021053	-0.0621853391452619
2	A	26	50	20120615	1	318	5.64	-0.0161379657268335	-0.0620728384563752
2	A	26	50	20120615	1	320	5.68	-0.0158938017552897	-0.0617668733521557
2	A	26	50	20120615	1	322	5.72	-0.0153607846636312	-0.062019734737108
2	A	26	50	20120615	1	324	5.76	-0.0155262476504290	-0.0621982084886795
2	A	26	50	20120615	1	326	5.8	-0.0153991098511717	-0.06229027379159
2	A	26	50	20120615	1	328	5.84	-0.0150753963667444	-0.0625844302125636
2	A	26	50	20120615	1	330	5.88	-0.0154078779752584	-0.0630895872970433
2	A	26	50	20120615	1	332	5.92	-0.0151847857857939	-0.0636568990675893
2	A	26	50	20120615	1	334	5.96	-0.0149567438488613	-0.0642691828294187
2	A	26	50	20120615	1	336	6	-0.0149924527413113	-0.0649090437557144
2	A	26	50	20120615	1	338	6.04	-0.0149512991266461	-0.0663006299010895
2	A	26	50	20120615	1	340	6.08	-0.0147687241557437	-0.0670266871440119
2	A	26	50	20120615	1	342	6.12	-0.0150043321352351	-0.0680324758295716
2	A	26	50	20120615	1	344	6.16	-0.0146283634596783	-0.0691680186094791
2	A	26	50	20120615	1	346	6.2	-0.0146898817496414	-0.0695508462208135
2	A	26	50	20120615	1	348	6.24	-0.0147101050035835	-0.0704978036221785
2	A	26	50	20120615	1	350	6.28	-0.0147757245128775	-0.072029679752941
2	A	26	50	20120615	1	352	6.32	-0.0148802348951369	-0.0717908190822562
2	A	26	50	20120615	1	354	6.36	-0.0150316264569889	-0.0723452615093846
2	A	26	50	20120615	1	356	6.4	-0.0150853665723591	-0.0720349830537999
2	A	26	50	20120615	1	358	6.44	-0.0152248787402872	-0.0725809401995541
2	A	26	50	20120615	1	360	6.48	-0.0153461475532608	-0.0721922436019358
2	A	26	50	20120615	1	362	6.52	-0.0149673504505791	-0.0724069919313822
2	A	26	50	20120615	1	364	6.56	-0.0150277373696924	-0.0726657930132965
2	A	26	50	20120615	1	366	6.6	-0.0141899572553426	-0.0737417266915499
2	A	26	50	20120615	1	368	6.64	-0.0139043568264213	-0.0728450445823272
2	A	26	50	20120615	1	370	6.68	-0.0131376409435808	-0.0744679253558285
2	A	26	50	20120615	1	372	6.72	-0.0131017906297746	-0.0740551871276499
2	A	26	50	20120615	1	374	6.76	-0.0126897595083773	-0.0749853860983008
2	A	26	50	20120615	1	376	6.8	-0.0118500702057181	-0.0770466730761377
2	A	26	50	20120615	1	378	6.84	-0.0115755006425835	-0.0777753466141505
2	A	26	50	20120615	1	380	6.88	-0.0112976076775772	-0.078624299015643
2	A	26	50	20120615	1	382	6.92	-0.0109497111412334	-0.0791332744767411
2	A	26	50	20120615	1	384	6.96	-0.0107896928766509	-0.0802958287356899
2	A	26	50	20120615	1	386	7	-0.0105833591179006	-0.0807483770756493
2	A	26	50	20120615	1	388	7.04	-0.0114663233555683	-0.0816932838673489
2	A	26	50	20120615	1	390	7.08	-0.0114941833627471	-0.0814934554909856
2	A	26	50	20120615	1	392	7.12	-0.0119976433909518	-0.0813808840914207
2	A	26	50	20120615	1	394	7.16	-0.0118811829040905	-0.0808397352717786
2	A	26	50	20120615	1	396	7.2	-0.0128405146741261	-0.0813113047841519
2	A	26	50	20120615	1	398	7.24	-0.0132142913186615	-0.081164085152309
2	A	26	50	20120615	1	400	7.28	-0.0138699914368557	-0.0815178506749365
2	A	26	50	20120615	1	402	7.32	-0.0150754670774225	-0.082155802412923
2	A	26	50	20120615	1	404	7.36	-0.0149838260385808	-0.0819456502775544
2	A	26	50	20120615	1	406	7.4	-0.0164708715994160	-0.0826756673184513
2	A	26	50	20120615	1	408	7.44	-0.0174572148484931	-0.0836074219240209
2	A	26	50	20120615	1	410	7.48	-0.0179061569438685	-0.0838353224395973
2	A	26	50	20120615	1	412	7.52	-0.0192199613433130	-0.0842884364649816
2	A	26	50	20120615	1	414	7.56	-0.0198359927710829	-0.0843360954620336
2	A	26	50	20120615	1	416	7.6	-0.0211951934258796	-0.08508605291416
2	A	26	50	20120615	1	418	7.64	-0.0220936433020552	-0.0849081448480135
2	A	26	50	20120615	1	420	7.68	-0.0232358328857059	-0.0846512529544084
2	A	26	50	20120615	1	422	7.72	-0.0241324442842504	-0.0844047555304868
2	A	26	50	20120615	1	424	7.76	-0.0244826742729722	-0.0846169582755209
2	A	26	50	20120615	1	426	7.8	-0.0262176314712914	-0.0850191606126598
2	A	26	50	20120615	1	428	7.84	-0.0275269103873364	-0.0855595316148426
2	A	26	50	20120615	1	430	7.88	-0.0287591853749103	-0.0848066750249132
2	A	26	50	20120615	1	432	7.92	-0.0294576654533663	-0.0844823958550611
2	A	26	50	20120615	1	434	7.96	-0.0296697974877222	-0.0843305093184622
2	A	26	50	20120615	1	436	8	-0.0305024157225695	-0.0843252060176033
2	A	26	50	20120615	1	438	8.04	-0.0316413526150266	-0.0843133973343575
2	A	26	50	20120615	1	440	8.08	-0.0323430853846761	-0.0834949919458122
2	A	26	50	20120615	1	442	8.12	-0.0327230138582077	-0.083314326163219
2	A	26	50	20120615	1	444	8.16	-0.0332717287204085	-0.0829100025057366
2	A	26	50	20120615	1	446	8.2	-0.0342536879074422	-0.0825910266367433
2	A	26	50	20120615	1	448	8.24	-0.0343825934736525	-0.0817639238347894
2	A	26	50	20120615	1	450	8.28	-0.0342936394405793	-0.0815232246864735
2	A	26	50	20120615	1	452	8.32	-0.0345148224417343	-0.080859675683008
2	A	26	50	20120615	1	454	8.36	-0.0347575014890376	-0.080351973014116
2	A	26	50	20120615	1	456	8.4	-0.0349032361966402	-0.0801711658101667
2	A	26	50	20120615	1	458	8.44	-0.0354028071375485	-0.0788370674461021
2	A	26	50	20120615	1	460	8.48	-0.0367736750542347	-0.0791509521462708
2	A	26	50	20120615	1	462	8.52	-0.0376036062833135	-0.0789220616812007
2	A	26	50	20120615	1	464	8.56	-0.0384131021264159	-0.0782930194886571
2	A	26	50	20120615	1	466	8.6	-0.0398176283258866	-0.0768286720554979
2	A	26	50	20120615	1	468	8.64	-0.0408652777328926	-0.0767128479647395
2	A	26	50	20120615	1	470	8.68	-0.0412529136703392	-0.0763488293937847
2	A	26	50	20120615	1	472	8.72	-0.0409324528771053	-0.075242348702584
2	A	26	50	20120615	1	474	8.76	-0.041329139781351	-0.075206003414031
2	A	26	50	20120615	1	476	8.8	-0.0414559947378958	-0.0746543187033493
2	A	26	50	20120615	1	478	8.84	-0.0410571158026285	-0.0741790722357138
2	A	26	50	20120615	1	480	8.88	-0.0416528532657782	-0.0740005277734642
2	A	26	50	20120615	1	482	8.92	-0.0417117552606511	-0.0736488835711801
2	A	26	50	20120615	1	484	8.96	-0.0419747989832525	-0.0736733494658092
2	A	26	50	20120615	1	486	9	-0.0425836886325322	-0.073648247175077
2	A	26	50	20120615	1	488	9.04	-0.0425799409665919	-0.0739031591696948
2	A	26	50	20120615	1	490	9.08	-0.0425356760820897	-0.0737074320126624
2	A	26	50	20120615	1	492	9.12	-0.0424972801838711	-0.0745722943167316
2	A	26	50	20120615	1	494	9.16	-0.0432723399267297	-0.0744770470333058
2	A	26	50	20120615	1	496	9.2	-0.0429170187691835	-0.0742552276360476
2	A	26	50	20120615	1	498	9.24	-0.0428529548948081	-0.0734786829689485
2	A	26	50	20120615	1	500	9.28	-0.0413509186702115	-0.0736826125646427
2	A	26	50	20120615	1	502	9.32	-0.0411913246696978	-0.0734100229004953
2	A	26	50	20120615	1	504	9.36	-0.0413927793916579	-0.0730044971614848
2	A	26	50	20120615	1	506	9.4	-0.0405798894360057	-0.0727189674432417
2	A	26	50	20120615	1	508	9.44	-0.0404068604066493	-0.0727860718767763
2	A	26	50	20120615	1	510	9.48	-0.0400144161430908	-0.0723391803910664
2	A	26	50	20120615	1	512	9.52	-0.0391094608845284	-0.0716289623400426
2	A	26	50	20120615	1	514	9.56	-0.0377050761064138	-0.0702016673022176
2	A	26	50	20120615	1	516	9.6	-0.0370170612083193	-0.0698331232478631
2	A	26	50	20120615	1	518	9.64	-0.0360894078220805	-0.0691499873865588
2	A	26	50	20120615	1	520	9.68	-0.0352649920258952	-0.0684149498875154
2	A	26	50	20120615	1	522	9.72	-0.0342753960856246	-0.0678722454329547
2	A	26	50	20120615	1	524	9.76	-0.0329923508311617	-0.0666812654814022
2	A	26	50	20120615	1	526	9.8	-0.0321340646201573	-0.0661976044430706
2	A	26	50	20120615	1	528	9.84	-0.0311417109634402	-0.0652290095742013
2	A	26	50	20120615	1	530	9.88	-0.0296626557092322	-0.0645608643766581
2	A	26	50	20120615	1	532	9.92	-0.0273627909034230	-0.0635118714667679
2	A	26	50	20120615	1	534	9.96	-0.0263876906521667	-0.0632899813588315
2	A	26	50	20120615	1	536	10	-0.0254120247154856	-0.0624222199169594
2	A	26	50	20120615	1	538	10.04	-0.0240353585231935	-0.0614288056000704
2	A	26	50	20120615	1	540	10.08	-0.0223687785506150	-0.0605158600348805
2	A	26	50	20120615	1	542	10.12	-0.0210057595191998	-0.0597288501874199
2	A	26	50	20120615	1	544	10.16	-0.0202374880014406	-0.0588215614764794
2	A	26	50	20120615	1	546	10.2	-0.0187039148144032	-0.0583043835767196
2	A	26	50	20120615	1	548	10.24	-0.0172328498668226	-0.0571052718971834
2	A	26	50	20120615	1	550	10.28	-0.0152945994689123	-0.0563278079912688
2	A	26	50	20120615	1	552	10.32	-0.0139544199865294	-0.0557825579522959
2	A	26	50	20120615	1	554	10.36	-0.0141756029876845	-0.0549470405796458
2	A	26	50	20120615	1	556	10.4	-0.0140584353940419	-0.0553635971844428
2	A	26	50	20120615	1	558	10.44	-0.0134503942728995	-0.0553650821086833
2	A	26	50	20120615	1	560	10.48	-0.0121795112550730	-0.0554580666504094
2	A	26	50	20120615	1	562	10.52	-0.0114928398598627	-0.0553114834146694
2	A	26	50	20120615	1	564	10.56	-0.0101783283536369	-0.055352354186622
2	A	26	50	20120615	1	566	10.6	-0.00888835345271834	-0.0550694407634692
2	A	26	50	20120615	1	568	10.64	-0.00691142431387699	-0.0543436663632594
2	A	26	50	20120615	1	570	10.68	-0.00576534564292984	-0.0535805567250028
2	A	26	50	20120615	1	572	10.72	-0.00457012305069022	-0.0533593030131695
2	A	26	50	20120615	1	574	10.76	-0.00245594448562056	-0.0528471455715562
2	A	26	50	20120615	1	576	10.8	-0.00096168643561715	-0.0520680553200448
2	A	26	50	20120615	1	578	10.84	-0.000144978103346682	-0.0517936978889444
2	A	26	50	20120615	1	580	10.88	0.00112251080193020	-0.0517280076689722
2	A	26	50	20120615	1	582	10.92	0.00184920444095562	-0.0508927024283565
2	A	26	50	20120615	1	584	10.96	0.00358260600435633	-0.0511386341668532
2	A	26	50	20120615	1	586	11	0.00437640407691634	-0.0509304619304719
2	A	26	50	20120615	1	588	11.04	0.00589307741188336	-0.0507295728939368
2	A	26	50	20120615	1	590	11.08	0.00712301894707925	-0.0508171127134477
2	A	26	50	20120615	1	592	11.12	0.00768523954880067	-0.0510092336258961
2	A	26	50	20120615	1	594	11.16	0.008315342401516	-0.0511276740117448
2	A	26	50	20120615	1	596	11.2	0.0095169289547863	-0.0512820354220778
2	A	26	50	20120615	1	598	11.24	0.0104382183799943	-0.0517581304178507
2	A	26	50	20120615	1	600	11.28	0.0124298553398842	-0.0522621561314805
2	A	26	50	20120615	1	602	11.32	0.0136247243787333	-0.0526093455610431
2	A	26	50	20120615	1	604	11.36	0.0144680199259763	-0.0531071487349984
2	A	26	50	20120615	1	606	11.4	0.0154688588640679	-0.0532932592398067
2	A	26	50	20120615	1	608	11.44	0.0161828245810318	-0.0539001689900992
2	A	26	50	20120615	1	610	11.48	0.0174573138434426	-0.0548308629354969
2	A	26	50	20120615	1	612	11.52	0.0180785778613930	-0.0555127967152732
2	A	26	50	20120615	1	614	11.56	0.0189352377268006	-0.0559839419635778
2	A	26	50	20120615	1	616	11.6	0.0205049440703566	-0.0570313792385494
2	A	26	50	20120615	1	618	11.64	0.0214744581780415	-0.0577010800710112
2	A	26	50	20120615	1	620	11.68	0.0225002579855088	-0.0584017521804889
2	A	26	50	20120615	1	622	11.72	0.0229417047490036	-0.0588060051272933
2	A	26	50	20120615	1	624	11.76	0.0239638276012087	-0.0591090003830317
2	A	26	50	20120615	1	626	11.8	0.0250787935737836	-0.059852311031415
2	A	26	50	20120615	1	628	11.84	0.0258490449905302	-0.0593671650688429
2	A	26	50	20120615	1	630	11.88	0.0260589142831862	-0.0590271881284484
2	A	26	50	20120615	1	632	11.92	0.0266178114830362	-0.0588332994490471
2	A	26	50	20120615	1	634	11.96	0.0277572433502402	-0.0590365219379601
2	A	26	50	20120615	1	636	12	0.0286339143375553	-0.0586348852862462
2	A	26	50	20120615	1	638	12.04	0.0295598706675190	-0.0582369963004725
2	A	26	50	20120615	1	640	12.08	0.0306935749697953	-0.0574559968606519
2	A	26	50	20120615	1	642	12.12	0.032384055151578	-0.0564242573562227
2	A	26	50	20120615	1	644	12.16	0.0340632216248617	-0.0556961495036349
2	A	26	50	20120615	1	646	12.2	0.0343740657658714	-0.0555811739410139
2	A	26	50	20120615	1	648	12.24	0.0358104117704956	-0.0547208371203443
2	A	26	50	20120615	1	650	12.28	0.0366497475197641	-0.0535886177423084
2	A	26	50	20120615	1	652	12.32	0.0373923510613661	-0.0530366501889141
2	A	26	50	20120615	1	654	12.36	0.0385215298802430	-0.0524246492697972
2	A	26	50	20120615	1	656	12.4	0.0390713054026154	-0.0512967432431265
2	A	26	50	20120615	1	658	12.44	0.0394229496048996	-0.0502562356146105
2	A	26	50	20120615	1	660	12.48	0.0397207122704573	-0.0491304509082834
2	A	26	50	20120615	1	662	12.52	0.0394826294172317	-0.0486800945993457
2	A	26	50	20120615	1	664	12.56	0.0398065550336932	-0.0477066206936862
2	A	26	50	20120615	1	666	12.6	0.0391162066832208	-0.0468590117950779
2	A	26	50	20120615	1	668	12.64	0.0387603198402497	-0.0461852097432852
2	A	26	50	20120615	1	670	12.68	0.0384609308290952	-0.0450447879265875
2	A	26	50	20120615	1	672	12.72	0.0382857804793954	-0.0452308277207177
2	A	26	50	20120615	1	674	12.76	0.0385490363340311	-0.0453670871974524
2	A	26	50	20120615	1	676	12.8	0.0384745779899721	-0.0453813000437542
2	A	26	50	20120615	1	678	12.84	0.0392081305647750	-0.0456497177778926
2	A	26	50	20120615	1	680	12.88	0.0389395714092805	-0.0458868813923026
2	A	26	50	20120615	1	682	12.92	0.0392226262537895	-0.0460709412874455
2	A	26	50	20120615	1	684	12.96	0.0394590120507400	-0.0463108626183021
2	A	26	50	20120615	1	686	13	0.0395717955823393	-0.0468368793528267
2	A	26	50	20120615	1	688	13.04	0.0395445012605856	-0.0478510118984045
2	A	26	50	20120615	1	690	13.08	0.0403540678143660	-0.0478137473710359
2	A	26	50	20120615	1	692	13.12	0.0401488654264657	-0.0485785540655673
2	A	26	50	20120615	1	694	13.16	0.0407176621212522	-0.0485023279545554
2	A	26	50	20120615	1	696	13.2	0.0408864485099214	-0.0495108743565618
2	A	26	50	20120615	1	698	13.24	0.0414911662291920	-0.0499908584396312
2	A	26	50	20120615	1	700	13.28	0.0418511542914942	-0.0508011321001929
2	A	26	50	20120615	1	702	13.32	0.0423802822958560	-0.0514592363814432
2	A	26	50	20120615	1	704	13.36	0.0430393765266001	-0.0520945718243393
2	A	26	50	20120615	1	706	13.4	0.0437365131021719	-0.0536600355272082
2	A	26	50	20120615	1	708	13.44	0.044778293522894	-0.0546043766334828
2	A	26	50	20120615	1	710	13.48	0.0449648282917709	-0.0546636321817463
2	A	26	50	20120615	1	712	13.52	0.0459882946468604	-0.0561252218984589
2	A	26	50	20120615	1	714	13.56	0.0470750470588661	-0.0571501731777888
2	A	26	50	20120615	1	716	13.6	0.0477822952614088	-0.0586215209680817
2	A	26	50	20120615	1	718	13.64	0.0486998370206764	-0.0589325065304476
2	A	26	50	20120615	1	720	13.68	0.0491889427812232	-0.0597959546209545
2	A	26	50	20120615	1	722	13.72	0.0498134594903671	-0.0609829040638542
2	A	26	50	20120615	1	724	13.76	0.0502713111311854	-0.0619964002133289
2	A	26	50	20120615	1	726	13.8	0.050408136293345	-0.0625488627414699
2	A	26	50	20120615	1	728	13.84	0.051012995433972	-0.063855171809034
2	A	26	50	20120615	1	730	13.88	0.0512421687417545	-0.0651523591991207
2	A	26	50	20120615	1	732	13.92	0.0514727562630995	-0.0665939377939257
2	A	26	50	20120615	1	734	13.96	0.0513714985720336	-0.0669866649001967
2	A	26	50	20120615	1	736	14	0.0515584576049794	-0.0685324003238705
2	A	26	50	20120615	1	738	14.04	0.0518142181277345	-0.0695956767907407
2	A	26	50	20120615	1	740	14.08	0.0516493915370399	-0.0715305330761015
2	A	26	50	20120615	1	742	14.12	0.0515901359887765	-0.071412870507712
2	A	26	50	20120615	1	744	14.16	0.0510130661446502	-0.0730493277314121
2	A	26	50	20120615	1	746	14.2	0.0510625636193332	-0.0742878959693384
2	A	26	50	20120615	1	748	14.24	0.0509946813683393	-0.0747961643236553
2	A	26	50	20120615	1	750	14.28	0.0507285970865788	-0.0764320558619304
2	A	26	50	20120615	1	752	14.32	0.0502719475272885	-0.0776581790205078
2	A	26	50	20120615	1	754	14.36	0.0503442138403257	-0.0786013180452545
2	A	26	50	20120615	1	756	14.4	0.0506246523897443	-0.080409107242036
2	A	26	50	20120615	1	758	14.44	0.0498133887796891	-0.0819911172435846
2	A	26	50	20120615	1	760	14.48	0.0504850695111381	-0.0825073759045289
2	A	26	50	20120615	1	762	14.52	0.0497750635921487	-0.0847673598878793
2	A	26	50	20120615	1	764	14.56	0.049723444797122	-0.0855854824337121
2	A	26	50	20120615	1	766	14.6	0.0497145352516791	-0.0872122522945099
2	A	26	50	20120615	1	768	14.64	0.0495980040541396	-0.0882876202873384
2	A	26	50	20120615	1	770	14.68	0.0494934936718803	-0.0899152386762732
2	A	26	50	20120615	1	772	14.72	0.0493194746930303	-0.0907072689818802
2	A	26	50	20120615	1	774	14.76	0.0489949833911438	-0.0916271441935262
2	A	26	50	20120615	1	776	14.8	0.0490300558874905	-0.0927432415369512
2	A	26	50	20120615	1	778	14.84	0.0487216866202152	-0.0937940729244722
2	A	26	50	20120615	1	780	14.88	0.0488892709273563	-0.0939602430180512
2	A	26	50	20120615	1	782	14.92	0.0489717195780426	-0.0954023165876032
2	A	26	50	20120615	1	784	14.96	0.0491032414393434	-0.0960684111754812
2	A	26	50	20120615	1	786	15	0.0490377633514055	-0.0965680528270672
2	A	26	50	20120615	1	788	15.04	0.0492095195885557	-0.0963043727083632
2	A	26	50	20120615	1	790	15.08	0.0495226971819432	-0.0965894074518592
2	A	26	50	20120615	1	792	15.12	0.0492825637190523	-0.0974857360076912
2	A	26	50	20120615	1	794	15.16	0.0499350818567313	-0.0978330668586102
2	A	26	50	20120615	1	796	15.2	0.0502014489812041	-0.0979980348706612
2	A	26	50	20120615	1	798	15.24	0.0503189701282374	-0.0976287837095252
2	A	26	50	20120615	1	800	15.28	0.0501813671486185	-0.0979219501810052
2	A	26	50	20120615	1	802	15.32	0.0503768821736166	-0.0980460474211032
2	A	26	50	20120615	1	804	15.36	0.0497852459297978	-0.0986051567529872
2	A	26	50	20120615	1	806	15.4	0.04953860708452	-0.0975252632767592
2	A	26	50	20120615	1	808	15.44	0.0494990798154516	-0.0973314453080362
2	A	26	50	20120615	1	810	15.48	0.0489198886509818	-0.0966222879171842
2	A	26	50	20120615	1	812	15.52	0.0486410057364817	-0.0970270358387352
2	A	26	50	20120615	1	814	15.56	0.048403417858003	-0.0960908264604442
2	A	26	50	20120615	1	816	15.6	0.0483201913898573	-0.0960425310672892
2	A	26	50	20120615	1	818	15.64	0.0475186858533824	-0.0962118831413832
2	A	26	50	20120615	1	820	15.68	0.0469065435129092	-0.0963714771418972
2	A	26	50	20120615	1	822	15.72	0.0466906638126129	-0.0960754115326142
2	A	26	50	20120615	1	824	15.76	0.0461887594193268	-0.0956481776154212
2	A	26	50	20120615	1	826	15.8	0.0456053256141698	-0.0953519705847822
2	A	26	50	20120615	1	828	15.84	0.0454042244456003	-0.0947455558092372
2	A	26	50	20120615	1	830	15.88	0.0449126438113195	-0.0939275746847602
2	A	26	50	20120615	1	832	15.92	0.0446511557236367	-0.0937902545478542
2	A	26	50	20120615	1	834	15.96	0.0436028699205276	-0.0921996178435752
2	A	26	50	20120615	1	836	16	0.0432983190298705	-0.0918465594277282
2	A	26	50	20120615	1	838	16.04	0.043615597842589	-0.0910484480038032
2	A	26	50	20120615	1	840	16.08	0.042626426166387	-0.0903391491915952
2	A	26	50	20120615	1	842	16.12	0.0421735949837152	-0.0896210115446222
2	A	26	50	20120615	1	844	16.16	0.0418153746883662	-0.0896313353036272
2	A	26	50	20120615	1	846	16.2	0.0406380418976906	-0.0891158544601422
2	A	26	50	20120615	1	848	16.24	0.0395741997453954	-0.0890621850554502
2	A	26	50	20120615	1	850	16.28	0.0380266965547687	-0.0884260010844166
2	A	26	50	20120615	1	852	16.32	0.0375904823814546	-0.088147330301951
2	A	26	50	20120615	1	854	16.36	0.0359370545950061	-0.087735582023266
2	A	26	50	20120615	1	856	16.4	0.0344814045752555	-0.0879175913087435
2	A	26	50	20120615	1	858	16.44	0.0336055114053998	-0.0872483147403504
2	A	26	50	20120615	1	860	16.48	0.0316966059389084	-0.0866823464726887
2	A	26	50	20120615	1	862	16.52	0.0306683312577071	-0.086327378868533
2	A	26	50	20120615	1	864	16.56	0.0293512034563909	-0.0865371774505111
2	A	26	50	20120615	1	866	16.6	0.0286847553151226	-0.0859427127795676
2	A	26	50	20120615	1	868	16.64	0.0272998159734906	-0.0861565418701984
2	A	26	50	20120615	1	870	16.68	0.0259148766318585	-0.0857913919283936
2	A	26	50	20120615	1	872	16.72	0.0245761113630380	-0.085548500749056
2	A	26	50	20120615	1	874	16.76	0.0238750149894916	-0.0853545413589766
2	A	26	50	20120615	1	876	16.8	0.0230047079632072	-0.084941166734695
2	A	26	50	20120615	1	878	16.84	0.0212673466018319	-0.0847827748157091
2	A	26	50	20120615	1	880	16.88	0.0204486583705740	-0.084558621966073
2	A	26	50	20120615	1	882	16.92	0.0198203939954898	-0.0846811635712526
2	A	26	50	20120615	1	884	16.96	0.0192380208505047	-0.0851014678419899
2	A	26	50	20120615	1	886	17	0.0184616176047618	-0.0849362876979047
2	A	26	50	20120615	1	888	17.04	0.0183602892030178	-0.084692123726361
2	A	26	50	20120615	1	890	17.08	0.0184201811473843	-0.083781582324227
2	A	26	50	20120615	1	892	17.12	0.0181012052783910	-0.0829689045006094
2	A	26	50	20120615	1	894	17.16	0.0181806840805964	-0.0831179626100835
2	A	26	50	20120615	1	896	17.2	0.0185645723521025	-0.0832014719209417
2	A	26	50	20120615	1	898	17.24	0.0191190147792310	-0.0827833596812261
2	A	26	50	20120615	1	900	17.28	0.0194300003415968	-0.0826024817665985
2	A	26	50	20120615	1	902	17.32	0.0198378595329851	-0.0817123757504409
2	A	26	50	20120615	1	904	17.36	0.0203992316065691	-0.0812371292828054
2	A	26	50	20120615	1	906	17.4	0.0207202580852279	-0.0800972731515327
2	A	26	50	20120615	1	908	17.44	0.0211498961654767	-0.0795892876399283
2	A	26	50	20120615	1	910	17.48	0.0214999847328422	-0.079449634050644
2	A	26	50	20120615	1	912	17.52	0.0221206830653678	-0.0782312890666595
2	A	26	50	20120615	1	914	17.56	0.0220141220734430	-0.0771742351394638
2	A	26	50	20120615	1	916	17.6	0.0225896362826508	-0.0760736234345469
2	A	26	50	20120615	1	918	17.64	0.0228289919280823	-0.0748740167802639
2	A	26	50	20120615	1	920	17.68	0.0232070112133047	-0.0734392971212364
2	A	26	50	20120615	1	922	17.72	0.0232042534968580	-0.0719953143633754
2	A	26	50	20120615	1	924	17.76	0.0234448112238177	-0.0704123851230112
2	A	26	50	20120615	1	926	17.8	0.0237627971433174	-0.0693566039880215
2	A	26	50	20120615	1	928	17.84	0.0236802070712748	-0.0681856351583766
2	A	26	50	20120615	1	930	17.88	0.0243109463200932	-0.0662361417626453
2	A	26	50	20120615	1	932	17.92	0.0245300080009047	-0.0646660818656987
2	A	26	50	20120615	1	934	17.96	0.0247554336427470	-0.0628263314424075
2	A	26	50	20120615	1	936	18	0.0248593783395815	-0.0611644890852629
2	A	26	50	20120615	1	938	18.04	0.0251142903341991	-0.0598896462694617
2	A	26	50	20120615	1	940	18.08	0.0250898244395701	-0.0584093889337258
2	A	26	50	20120615	1	942	18.12	0.0253292507956798	-0.056681927067287
2	A	26	50	20120615	1	944	18.16	0.0251212906913329	-0.0558288027357855
2	A	26	50	20120615	1	946	18.2	0.0251643534943072	-0.053999022518109
2	A	26	50	20120615	1	948	18.24	0.0250372156950498	-0.0532436910544456
2	A	26	50	20120615	1	950	18.28	0.0248446705185328	-0.0527930519027954
2	A	26	50	20120615	1	952	18.32	0.0247067139855233	-0.0516890460853288
2	A	26	50	20120615	1	954	18.36	0.0247340790179552	-0.0515435942204388
2	A	26	50	20120615	1	956	18.4	0.0242531049853921	-0.0518302553095318
2	A	26	50	20120615	1	958	18.44	0.0238040921793386	-0.0511716560535346
2	A	26	50	20120615	1	960	18.48	0.0234515287382390	-0.0513157644155404
2	A	26	50	20120615	1	962	18.52	0.0228278605572325	-0.0506621149070116
2	A	26	50	20120615	1	964	18.56	0.0217288751979124	-0.0500254359612312
2	A	26	50	20120615	1	966	18.6	0.0211189955991389	-0.0493350876107588
2	A	26	50	20120615	1	968	18.64	0.0204168385654207	-0.0486489111902954
2	A	26	50	20120615	1	970	18.68	0.0199771595688789	-0.0478807103832143
2	A	26	50	20120615	1	972	18.72	0.0187738759593338	-0.0469906750777348
2	A	26	50	20120615	1	974	18.76	0.0174229484538768	-0.0467153984078189
2	A	26	50	20120615	1	976	18.8	0.0169717436168017	-0.0460753960601669
2	A	26	50	20120615	1	978	18.84	0.0159374585279601	-0.0457169636327835
2	A	26	50	20120615	1	980	18.88	0.0155913297585694	-0.0455104177419989
2	A	26	50	20120615	1	982	18.92	0.0155367411150618	-0.0452062204047324
2	A	26	50	20120615	1	984	18.96	0.0156256244374568	-0.0455215193184635
2	A	26	50	20120615	1	986	19	0.0155860264577104	-0.045409796447036
2	A	26	50	20120615	1	988	19.04	0.0157931380339199	-0.0451161350008093
2	A	26	50	20120615	1	990	19.08	0.0166898908538207	-0.0460519201150315
2	A	26	50	20120615	1	992	19.12	0.0170703850127772	-0.0458323634594731
2	A	26	50	20120615	1	994	19.16	0.0174212513976021	-0.0459999477666143
2	A	26	50	20120615	1	996	19.2	0.0181519755452801	-0.0462805277373892
2	A	26	50	20120615	1	998	19.24	0.0183643197116705	-0.0464289494507602
2	A	26	50	20120615	1	1000	19.28	0.0192853970048441	-0.046105235966333
2	A	26	50	20120615	1	1002	19.32	0.0193211058972940	-0.0469057515533143
2	A	26	50	20120615	1	1004	19.36	0.0200173232340503	-0.0474335360547919
2	A	26	50	20120615	1	1006	19.4	0.0201341372743024	-0.048084357136196
2	A	26	50	20120615	1	1008	19.44	0.0217318450463934	-0.0483172073992408
2	A	26	50	20120615	1	1010	19.48	0.0225279765713313	-0.0487404108077809
2	A	26	50	20120615	1	1012	19.52	0.0238383161475480	-0.0491917570662123
2	A	26	50	20120615	1	1014	19.56	0.0254665002219082	-0.0501276836017908
2	A	26	50	20120615	1	1016	19.6	0.0269372116160981	-0.050171877775615
2	A	26	50	20120615	1	1018	19.64	0.0287493848749229	-0.0500840551133916
2	A	26	50	20120615	1	1020	19.68	0.0301650126508584	-0.0511817676805056
2	A	26	50	20120615	1	1022	19.72	0.0314312994746073	-0.0509144813172171
2	A	26	50	20120615	1	1024	19.76	0.0328301688198286	-0.0515575949347062
2	A	26	50	20120615	1	1026	19.8	0.0350135731387764	-0.0519346242704349
2	A	26	50	20120615	1	1028	19.84	0.0362330494936108	-0.0521761719468882
2	A	26	50	20120615	1	1030	19.88	0.0379506118651130	-0.0533228163032603
2	A	26	50	20120615	1	1032	19.92	0.0393067012500725	-0.0531434940235514
2	A	26	50	20120615	1	1034	19.96	0.0406958125217135	-0.0531346551887866
2	A	26	50	20120615	1	1036	20	0.0421004094318624	-0.0538683491849458
2	A	26	50	20120615	1	1038	20.04	0.0440558425245557	-0.0540280138961377
2	A	26	50	20120615	1	1040	20.08	0.0458226195280283	-0.0539598488024313
2	A	26	50	20120615	1	1042	20.12	0.0471777896741724	-0.0544250543537739
2	A	26	50	20120615	1	1044	20.16	0.048601266335379	-0.0544993712764766
2	A	26	50	20120615	1	1046	20.2	0.0502339051824606	-0.0545396056523262
2	A	26	50	20120615	1	1048	20.24	0.0508704427068848	-0.0531574947378189
2	A	26	50	20120615	1	1050	20.28	0.0525759489077676	-0.0535734503018519
2	A	26	50	20120615	1	1052	20.32	0.0545833260646070	-0.0532571897228984
2	A	26	50	20120615	1	1054	20.36	0.0556464893943921	-0.0533945522862117
2	A	26	50	20120615	1	1056	20.4	0.0564601713096391	-0.0534568342514986
2	A	26	50	20120615	1	1058	20.44	0.0578061137122886	-0.0528508083846827
2	A	26	50	20120615	1	1060	20.48	0.0582915849439801	-0.0525382954716695
2	A	26	50	20120615	1	1062	20.52	0.0591506772567148	-0.0523888555245335
2	A	26	50	20120615	1	1064	20.56	0.0604876252611078	-0.0518615447845993
2	A	26	50	20120615	1	1066	20.6	0.0611194110279622	-0.0520542455246082
2	A	26	50	20120615	1	1068	20.64	0.060936532001144	-0.0521883341835246
2	A	26	50	20120615	1	1070	20.68	0.0606977278990017	-0.0522162790435171
2	A	26	50	20120615	1	1072	20.72	0.0599991771098676	-0.0527290021705555
2	A	26	50	20120615	1	1074	20.76	0.0600133333876269	-0.0526111840386742
2	A	26	50	20120615	1	1076	20.8	0.0595524270455139	-0.0533416394857755
2	A	26	50	20120615	1	1078	20.84	0.0586730902656336	-0.0535889642246311
2	A	26	50	20120615	1	1080	20.88	0.0585520123714912	-0.0546594036831948
2	A	26	50	20120615	1	1082	20.92	0.0588136772358693	-0.0548207300953225
2	A	26	50	20120615	1	1084	20.96	0.058697775363365	-0.0563266624782833
2	A	26	50	20120615	1	1086	21	0.0589855466101044	-0.0576686309408226
2	A	26	50	20120615	1	1088	21.04	0.0590217363351655	-0.05922272436665
2	A	26	50	20120615	1	1090	21.08	0.0585481586395336	-0.0607627605096674
2	A	26	50	20120615	1	1092	21.12	0.0583851493132668	-0.0622976984127925
2	A	26	50	20120615	1	1094	21.16	0.058415130640789	-0.0637336908640261
2	A	26	50	20120615	1	1096	21.2	0.0581460057998695	-0.0654905683725622
2	A	26	50	20120615	1	1098	21.24	0.057887063296599	-0.0670616182190025
2	A	26	50	20120615	1	1100	21.28	0.0579541677301335	-0.0679799377957294
2	A	26	50	20120615	1	1102	21.32	0.0577967657606413	-0.0693521492153001
2	A	26	50	20120615	1	1104	21.36	0.057746490468499	-0.0724154065020783
2	A	26	50	20120615	1	1106	21.4	0.0578267470881637	-0.0739466462367378
2	A	26	50	20120615	1	1108	21.44	0.0579920686536051	-0.0737388982644252
2	A	26	50	20120615	1	1110	21.48	0.0584599612107162	-0.077633854547235
2	A	26	50	20120615	1	1112	21.52	0.0583495111314950	-0.0787908226626125
2	A	26	50	20120615	1	1114	21.56	0.0584716284726058	-0.0803700042370364
2	A	26	50	20120615	1	1116	21.6	0.058456779230201	-0.0817057289466978
2	A	26	50	20120615	1	1118	21.64	0.0578920837547454	-0.0813469429659237
2	A	26	50	20120615	1	1120	21.68	0.0576873056309138	-0.0826491508141569
2	A	26	50	20120615	1	1122	21.72	0.0578485966877023	-0.0864603856540742
2	A	26	50	20120615	1	1124	21.76	0.0582246360739373	-0.087542400450646
2	A	26	50	20120615	1	1126	21.8	0.058212544547979	-0.0890535583527192
2	A	26	50	20120615	1	1128	21.84	0.0585437533642868	-0.0906159814964292
2	A	26	50	20120615	1	1130	21.88	0.0581289645264428	-0.0926316600868802
2	A	26	50	20120615	1	1132	21.92	0.0577110644187616	-0.0937708091113712
2	A	26	50	20120615	1	1134	21.96	0.0571009726879539	-0.0956664209703762
2	A	26	50	20120615	1	1136	22	0.0569363582292937	-0.0970599870147392
2	A	26	50	20120615	1	1138	22.04	0.0564847998388278	-0.0980942013929022
2	A	26	50	20120615	1	1140	22.08	0.0564231401275084	-0.0997213955177682
2	A	26	50	20120615	1	1142	22.12	0.0559645106692309	-0.102026987888505
2	A	26	50	20120615	1	1144	22.16	0.0558832641000724	-0.103786905956200
2	A	26	50	20120615	1	1146	22.2	0.0551328116731991	-0.105057788974027
2	A	26	50	20120615	1	1148	22.24	0.055329387358369	-0.106773230025186
2	A	26	50	20120615	1	1150	22.28	0.055310861160702	-0.107695438689209
2	A	26	50	20120615	1	1152	22.32	0.0551270133975935	-0.109283600519754
2	A	26	50	20120615	1	1154	22.36	0.0551333773586241	-0.110677307985473
2	A	26	50	20120615	1	1156	22.4	0.0546487263707989	-0.112778405075090
2	A	26	50	20120615	1	1158	22.44	0.054911628672044	-0.114747131775270
2	A	26	50	20120615	1	1160	22.48	0.0544483323090106	-0.116481806130877
2	A	26	50	20120615	1	1162	22.52	0.0542050875762824	-0.117911576042436
2	A	26	50	20120615	1	1164	22.56	0.0545201036473011	-0.119392611195631
2	A	26	50	20120615	1	1166	22.6	0.0542526051519782	-0.120952700886963
2	A	26	50	20120615	1	1168	22.64	0.0543017490732707	-0.121844008984649
2	A	26	50	20120615	1	1170	22.68	0.0539646005600008	-0.123250302951073
2	A	26	50	20120615	1	1172	22.72	0.0539445187274152	-0.123981734205532
2	A	26	50	20120615	1	1174	22.76	0.0535010213542549	-0.125594786194775
2	A	26	50	20120615	1	1176	22.8	0.0529066273939896	-0.126235849202599
2	A	26	50	20120615	1	1178	22.84	0.0527711457347142	-0.125788674874176
2	A	26	50	20120615	1	1180	22.88	0.0518700795634483	-0.126631758289385
2	A	26	50	20120615	1	1182	22.92	0.0508669071729788	-0.128009697273883
2	A	26	50	20120615	1	1184	22.96	0.0507552550122296	-0.127772038684726
2	A	26	50	20120615	1	1186	23	0.0510511084894779	-0.128057426981613
2	A	26	50	20120615	1	1188	23.04	0.0505686495326743	-0.127599433919439
2	A	26	50	20120615	1	1190	23.08	0.0511276174432023	-0.127355835633320
2	A	26	50	20120615	1	1192	23.12	0.0515716097911094	-0.126744966085053
2	A	26	50	20120615	1	1194	23.16	0.0523434168427744	-0.126668952106075
2	A	26	50	20120615	1	1196	23.2	0.0525483363879624	-0.126698792012241
2	A	26	50	20120615	1	1198	23.24	0.0529324367915029	-0.126487225663310
2	A	26	50	20120615	1	1200	23.28	0.0533853386848529	-0.126007453712275
2	A	26	50	20120615	1	1202	23.32	0.0533511147166435	-0.125637212601646
2	A	26	50	20120615	1	1204	23.36	0.0539846823925865	-0.125121024651380
2	A	26	50	20120615	1	1206	23.4	0.0541670452314547	-0.124691174439097
2	A	26	50	20120615	1	1208	23.44	0.0544258463133689	-0.124247111380511
2	A	26	50	20120615	1	1210	23.48	0.0550339581451893	-0.124490356113240
2	A	26	50	20120615	1	1212	23.52	0.0553395696960181	-0.123344701706361
2	A	26	50	20120615	1	1214	23.56	0.0552148360598169	-0.123274273870955
2	A	26	50	20120615	1	1216	23.6	0.0550359380441766	-0.122806876288591
2	A	26	50	20120615	1	1218	23.64	0.0556509088117746	-0.122343226372167
2	A	26	50	20120615	1	1220	23.68	0.0563373680749505	-0.120894505998872
2	A	26	50	20120615	1	1222	23.72	0.056357379196858	-0.120491243001561
2	A	26	50	20120615	1	1224	23.76	0.0567202663969629	-0.119598025715566
2	A	26	50	20120615	1	1226	23.8	0.0568686173996560	-0.118306990154476
2	A	26	50	20120615	1	1228	23.84	0.0572769715657912	-0.116866260087808
2	A	26	50	20120615	1	1230	23.88	0.0579009933001883	-0.115509675728102
2	A	26	50	20120615	1	1232	23.92	0.0579660471240574	-0.114959546652339
2	A	26	50	20120615	1	1234	23.96	0.0581049228958824	-0.113594547721936
2	A	26	50	20120615	1	1236	24	0.0581676432673737	-0.112431569198918
2	A	26	50	20120615	1	1238	24.04	0.0591243587423191	-0.111105743984194
2	A	26	50	20120615	1	1240	24.08	0.0592850841136828	-0.110182757502711
2	A	26	50	20120615	1	1242	24.12	0.0600516585751672	-0.108663821426044
2	A	26	50	20120615	1	1244	24.16	0.0606542549740943	-0.107389473584990
2	A	26	50	20120615	1	1246	24.2	0.0610208191294615	-0.106032959935961
2	A	26	50	20120615	1	1248	24.24	0.0619064703728977	-0.104622635460885
2	A	26	50	20120615	1	1250	24.28	0.0622471544200732	-0.103737479192196
2	A	26	50	20120615	1	1252	24.32	0.0628013847151672	-0.102832523933633
2	A	26	50	20120615	1	1254	24.36	0.063242831478662	-0.100654422915544
2	A	26	50	20120615	1	1256	24.4	0.0632272044187978	-0.100278312818631
2	A	26	50	20120615	1	1258	24.44	0.063658186001931	-0.0986466639210432
2	A	26	50	20120615	1	1260	24.48	0.063317855508146	-0.0971980142584262
2	A	26	50	20120615	1	1262	24.52	0.0635618073476553	-0.0962073576579842
2	A	26	50	20120615	1	1264	24.56	0.0630650648338718	-0.0952460459889612
2	A	26	50	20120615	1	1266	24.6	0.0631580493755977	-0.0943017048826862
2	A	26	50	20120615	1	1268	24.64	0.0626094759347532	-0.0928873498989572
2	A	26	50	20120615	1	1270	24.68	0.0619790195286474	-0.0923454232618552
2	A	26	50	20120615	1	1272	24.72	0.0614341937537432	-0.0911677369177892
2	A	26	50	20120615	1	1274	24.76	0.0606230008543658	-0.0901333811182692
2	A	26	50	20120615	1	1276	24.8	0.0601378548917938	-0.0886329712392699
2	A	26	50	20120615	1	1278	24.84	0.0599064188423115	-0.0875350465401216
2	A	26	50	20120615	1	1280	24.88	0.0589212776747623	-0.085918034752904
2	A	26	50	20120615	1	1282	24.92	0.059011080235973	-0.084867981182842
2	A	26	50	20120615	1	1284	24.96	0.0585170954386362	-0.0838628996040636
2	A	26	50	20120615	1	1286	25	0.0572525056711622	-0.0831079924044688
2	A	26	50	20120615	1	1288	25.04	0.0564341002826169	-0.0816254723270331
2	A	26	50	20120615	1	1290	25.08	0.0555216496921737	-0.0809172341749966
2	A	26	50	20120615	1	1292	25.12	0.055230392409003	-0.0797773073330458
2	A	26	50	20120615	1	1294	25.16	0.0543861776229443	-0.0780929082695813
2	A	26	50	20120615	1	1296	25.2	0.0535017284610361	-0.0770783514599349
2	A	26	50	20120615	1	1298	25.24	0.053061271647035	-0.0755891138680779
2	A	26	50	20120615	1	1300	25.28	0.051864564130555	-0.0738493483436465
2	A	26	50	20120615	1	1302	25.32	0.0508876961123457	-0.0732994313999177
2	A	26	50	20120615	1	1304	25.36	0.0505772762354048	-0.0718231338621564
2	A	26	50	20120615	1	1306	25.4	0.0494506430009404	-0.0702744993006798
2	A	26	50	20120615	1	1308	25.44	0.0486349953288417	-0.0694547504092502
2	A	26	50	20120615	1	1310	25.48	0.0478585920830988	-0.068128642351813
2	A	26	50	20120615	1	1312	25.52	0.046544646262298	-0.0671928572375907
2	A	26	50	20120615	1	1314	25.56	0.0456114774431660	-0.0653973009881237
2	A	26	50	20120615	1	1316	25.6	0.0448413674477758	-0.0640844158274947
2	A	26	50	20120615	1	1318	25.64	0.0441237954862278	-0.0631656012760209
2	A	26	50	20120615	1	1320	25.68	0.0437247751296041	-0.0622303111365454
2	A	26	50	20120615	1	1322	25.72	0.0429102588283554	-0.0605724992880535
2	A	26	50	20120615	1	1324	25.76	0.0423123293341840	-0.0591851557833655
2	A	26	50	20120615	1	1326	25.8	0.0414531945950424	-0.0581222328698859
2	A	26	50	20120615	1	1328	25.84	0.0412296074308311	-0.0567251312916175
2	A	26	50	20120615	1	1330	25.88	0.0409573006093963	-0.0551349188514071
2	A	26	50	20120615	1	1332	25.92	0.040536996338659	-0.0540891079220322
2	A	26	50	20120615	1	1334	25.96	0.040984029245725	-0.0528379531834007
2	A	26	50	20120615	1	1336	26	0.0405113990731801	-0.0512913692315895
2	A	26	50	20120615	1	1338	26.04	0.041143057560814	-0.0500506089626415
2	A	26	50	20120615	1	1340	26.08	0.0410920044512123	-0.0483206015117905
2	A	26	50	20120615	1	1342	26.12	0.0415642810703668	-0.0462085442670644
2	A	26	50	20120615	1	1344	26.16	0.0411922014821065	-0.0451985129408175
2	A	26	50	20120615	1	1346	26.2	0.0412502549488418	-0.0441261855071481
2	A	26	50	20120615	1	1348	26.24	0.0411084093285359	-0.0428415139070884
2	A	26	50	20120615	1	1350	26.28	0.0410886456940016	-0.0408659636264703
2	A	26	50	20120615	1	1352	26.32	0.0405455028332367	-0.0395734572832751
2	A	26	50	20120615	1	1354	26.36	0.0405260361835505	-0.038530849547619
2	A	26	50	20120615	1	1356	26.4	0.0401380749769847	-0.0371070617594286
2	A	26	50	20120615	1	1358	26.44	0.0400684885986482	-0.0354868043520855
2	A	26	50	20120615	1	1360	26.48	0.0402542526211338	-0.0346212278701673
2	A	26	50	20120615	1	1362	26.52	0.0411413392913357	-0.0338897046918264
2	A	26	50	20120615	1	1364	26.56	0.0414784170939273	-0.0329859515147918
2	A	26	50	20120615	1	1366	26.6	0.042258172025813	-0.0330393097925002
2	A	26	50	20120615	1	1368	26.64	0.0421470360530138	-0.032080593205364
2	A	26	50	20120615	1	1370	26.68	0.0420099704745487	-0.0316270832001822
2	A	26	50	20120615	1	1372	26.72	0.0426215174311121	-0.0309910703489897
2	A	26	50	20120615	1	1374	26.76	0.042116856028486	-0.0309601690755451
2	A	26	50	20120615	1	1376	26.8	0.0419151311917355	-0.0308726872387903
2	A	26	50	20120615	1	1378	26.84	0.0421543821853637	-0.0307970607543288
2	A	26	50	20120615	1	1380	26.88	0.0418896916110688	-0.0307079150953178
2	A	26	50	20120615	1	1382	26.92	0.0421299615455685	-0.0311794188467605
2	A	26	50	20120615	1	1384	26.96	0.0416389091200533	-0.0313850829753889
2	A	26	50	20120615	1	1386	27	0.0419133620105690	-0.0311437226822326
2	A	26	50	20120615	1	1388	27.04	0.0415115174694614	-0.0310340461778299
2	A	26	50	20120615	1	1390	27.08	0.0415218829477669	-0.0320383789305272
2	A	26	50	20120615	1	1392	27.12	0.0408517578512364	-0.0321409801244773
2	A	26	50	20120615	1	1394	27.16	0.0403453633298895	-0.0320194638241304
2	A	26	50	20120615	1	1396	27.2	0.0400112129493721	-0.0323489472998921
2	A	26	50	20120615	1	1398	27.24	0.0395651982760708	-0.0322175385756764
2	A	26	50	20120615	1	1400	27.28	0.0388262080501206	-0.0325748325611422
2	A	26	50	20120615	1	1402	27.32	0.0370168278630814	-0.0325091069858309
2	A	26	50	20120615	1	1404	27.36	0.0365815541417865	-0.0323895847266069
2	A	26	50	20120615	1	1406	27.4	0.0357926351060166	-0.033465306272826
2	A	26	50	20120615	1	1408	27.44	0.0350861859341365	-0.0346254351555153
2	A	26	50	20120615	1	1410	27.48	0.0343297513838945	-0.0348653989127788
2	A	26	50	20120615	1	1412	27.52	0.0337517976562916	-0.035074667164671
2	A	26	50	20120615	1	1414	27.56	0.0327388813343774	-0.035885492368522
2	A	26	50	20120615	1	1416	27.6	0.0322989194951233	-0.0372282881459952
2	A	26	50	20120615	1	1418	27.64	0.0311833171264452	-0.0387308193453385
2	A	26	50	20120615	1	1420	27.68	0.0302754627300797	-0.0395474569669309
2	A	26	50	20120615	1	1422	27.72	0.0289627189908069	-0.0402008943434253
2	A	26	50	20120615	1	1424	27.76	0.0281950131584727	-0.0413993696268584
2	A	26	50	20120615	1	1426	27.8	0.0274043263557500	-0.0420540090848809
2	A	26	50	20120615	1	1428	27.84	0.0267935275181609	-0.04308086955252
2	A	26	50	20120615	1	1430	27.88	0.0262327211300019	-0.0438822336676387
2	A	26	50	20120615	1	1432	27.92	0.0258013859934782	-0.0449759864367781
2	A	26	50	20120615	1	1434	27.96	0.0257146947021046	-0.0461572790254283
2	A	26	50	20120615	1	1436	28	0.0243595952666388	-0.0475105399832632
2	A	26	50	20120615	1	1438	28.04	0.0236319116781196	-0.048739279436931
2	A	26	50	20120615	1	1440	28.08	0.0230013845613357	-0.0496489723109275
2	A	26	50	20120615	1	1442	28.12	0.0225269866218375	-0.0505363206106385
2	A	26	50	20120615	1	1444	28.16	0.0218646396999001	-0.0525194015784762
2	A	26	50	20120615	1	1446	28.2	0.0216621950284464	-0.0534266902894166
2	A	26	50	20120615	1	1448	28.24	0.0208184752171347	-0.0546707739602363
2	A	26	50	20120615	1	1450	28.28	0.0196070598796058	-0.0558276006542574
2	A	26	50	20120615	1	1452	28.32	0.0189872100752177	-0.0567007361076666
2	A	26	50	20120615	1	1454	28.36	0.0175946339803489	-0.0585301627719524
2	A	26	50	20120615	1	1456	28.4	0.0165480452335148	-0.0593748018220798
2	A	26	50	20120615	1	1458	28.44	0.0159320138057450	-0.0598301785891639
2	A	26	50	20120615	1	1460	28.48	0.0148306242833688	-0.0619034156716028
2	A	26	50	20120615	1	1462	28.52	0.0137690448727735	-0.0625998451403935
2	A	26	50	20120615	1	1464	28.56	0.0137100721672226	-0.0628923045050922
2	A	26	50	20120615	1	1466	28.6	0.0132783834773081	-0.062974399602388
2	A	26	50	20120615	1	1468	28.64	0.0115142227689259	-0.0649728954980555
2	A	26	50	20120615	1	1470	28.68	0.0111537397318770	-0.0651868660100426
2	A	26	50	20120615	1	1472	28.72	0.00949875631050981	-0.0662217167843091
2	A	26	50	20120615	1	1474	28.76	0.00829815970673317	-0.0675473298669995
2	A	26	50	20120615	1	1476	28.8	0.00709812878838148	-0.0680900343215602
2	A	26	50	20120615	1	1478	28.84	0.00558520311935475	-0.0683938073947579
2	A	26	50	20120615	1	1480	28.88	0.00433560401564187	-0.0693933735406432
2	A	26	50	20120615	1	1482	28.92	0.00262263783821747	-0.0703041977854896
2	A	26	50	20120615	1	1484	28.96	0.00182975900447299	-0.070505228243381
2	A	26	50	20120615	1	1486	29	0.000318459681042983	-0.0711043598190803
2	A	26	50	20120615	1	1488	29.04	-0.0009565952667926	-0.0720166689881672
2	A	26	50	20120615	1	1490	29.08	-0.00209319870687185	-0.0719441198324175
2	A	26	50	20120615	1	1492	29.12	-0.00408002734064982	-0.0724666717437143
2	A	26	50	20120615	1	1494	29.16	-0.0055760531576062	-0.0738249531596956
2	A	26	50	20120615	1	1496	29.2	-0.00717998346937164	-0.0736857238344799
2	A	26	50	20120615	1	1498	29.24	-0.00754548696456696	-0.0739088160239443
2	A	26	50	20120615	1	1500	29.28	-0.0085641449935443	-0.0739829208146126
2	A	26	50	20120615	1	1502	29.32	-0.00971771899637205	-0.0737044621641814
2	A	26	50	20120615	1	1504	29.36	-0.0107812075952767	-0.0723898092365993
2	A	26	50	20120615	1	1506	29.4	-0.0118164119229338	-0.0725244423677373
2	A	26	50	20120615	1	1508	29.44	-0.0131029220006246	-0.0712790859047115
2	A	26	50	20120615	1	1510	29.48	-0.0145461976517044	-0.0705306133768256
2	A	26	50	20120615	1	1512	29.52	-0.0150684667202888	-0.0709478063777256
2	A	26	50	20120615	1	1514	29.56	-0.0155838061424175	-0.0699523414511712
2	A	26	50	20120615	1	1516	29.6	-0.0162008275196809	-0.0696581850301976
2	A	26	50	20120615	1	1518	29.64	-0.0175577654327779	-0.0683696950535195
2	A	26	50	20120615	1	1520	29.68	-0.0185910605721257	-0.0680763164500052
2	A	26	50	20120615	1	1522	29.72	-0.0191087334466324	-0.067145976057998
2	A	26	50	20120615	1	1524	29.76	-0.0205021580696386	-0.0659393690465813
2	A	26	50	20120615	1	1526	29.8	-0.0209791723042272	-0.0649349945745839
2	A	26	50	20120615	1	1528	29.84	-0.0216388322203960	-0.0638479593198659
2	A	26	50	20120615	1	1530	29.88	-0.0225239177784072	-0.0638833853696033
2	A	26	50	20120615	1	1532	29.92	-0.0238342573546240	-0.0625446201007828
2	A	26	50	20120615	1	1534	29.96	-0.0241900027762390	-0.0628979613593417
2	A	26	50	20120615	1	1536	30	-0.0254369855848614	-0.0623094363853602
2	A	26	50	20120615	1	1538	30.04	-0.0260997567708676	-0.0622600096213552
2	A	26	50	20120615	1	1540	30.08	-0.0266252785306454	-0.0616757979987389
2	A	26	50	20120615	1	1542	30.12	-0.0266206116258897	-0.0615004355170046
2	A	26	50	20120615	1	1544	30.16	-0.0271331933315717	-0.0612871014011207
2	A	26	50	20120615	1	1546	30.2	-0.0275175058671467	-0.0613189919169522
2	A	26	50	20120615	1	1548	30.24	-0.0280781001232713	-0.0609115569896325
2	A	26	50	20120615	1	1550	30.28	-0.0277372746547394	-0.0605778025889124
2	A	26	50	20120615	1	1552	30.32	-0.0278777060614830	-0.0610282296085283
2	A	26	50	20120615	1	1554	30.36	-0.0275093741391630	-0.06136417604027
2	A	26	50	20120615	1	1556	30.4	-0.0276518561555721	-0.0614242094059927
2	A	26	50	20120615	1	1558	30.44	-0.0275089498750943	-0.0617796719848952
2	A	26	50	20120615	1	1560	30.48	-0.0273713468954754	-0.0616262298133777
2	A	26	50	20120615	1	1562	30.52	-0.0271396987139586	-0.0620784953106246
2	A	26	50	20120615	1	1564	30.56	-0.0271275364773223	-0.0631278417739055
2	A	26	50	20120615	1	1566	30.6	-0.0263774376038396	-0.0640496261738603
2	A	26	50	20120615	1	1568	30.64	-0.0262359455369242	-0.0636559798287737
2	A	26	50	20120615	1	1570	30.68	-0.0260646842745208	-0.0634852842517953
2	A	26	50	20120615	1	1572	30.72	-0.0256445214251397	-0.0646119881969379
2	A	26	50	20120615	1	1574	30.76	-0.0257737098340626	-0.0652098469804311
2	A	26	50	20120615	1	1576	30.8	-0.0254053779117424	-0.065884356139005
2	A	26	50	20120615	1	1578	30.84	-0.0255315257615061	-0.0665394198610962
2	A	26	50	20120615	1	1580	30.88	-0.0245987812064429	-0.0675331170206977
2	A	26	50	20120615	1	1582	30.92	-0.0243887704924306	-0.0684749832532381
2	A	26	50	20120615	1	1584	30.96	-0.0240473086277956	-0.0706293254834792
2	A	26	50	20120615	1	1586	31	-0.0240444802006709	-0.0713430790684089
2	A	26	50	20120615	1	1588	31.04	-0.0239712239381399	-0.0731473327312845
2	A	26	50	20120615	1	1590	31.08	-0.0236569856845806	-0.073763222737698
2	A	26	50	20120615	1	1592	31.12	-0.0227033814794723	-0.07485499560785
2	A	26	50	20120615	1	1594	31.16	-0.0222366910038892	-0.0754632488610267
2	A	26	50	20120615	1	1596	31.2	-0.0218069822129623	-0.0770108934730097
2	A	26	50	20120615	1	1598	31.24	-0.0208038098224929	-0.0779959639298806
2	A	26	50	20120615	1	1600	31.28	-0.0202932080157981	-0.0786608564362304
2	A	26	50	20120615	1	1602	31.32	-0.0193321791894875	-0.0792677661865228
2	A	26	50	20120615	1	1604	31.36	-0.0180529523116429	-0.0801084454386754
2	A	26	50	20120615	1	1606	31.4	-0.0173875648305463	-0.0804146226749292
2	A	26	50	20120615	1	1608	31.44	-0.0159661387790050	-0.0809097388431161
2	A	26	50	20120615	1	1610	31.48	-0.0147383185641528	-0.0811295076307088
2	A	26	50	20120615	1	1612	31.52	-0.0133405805897813	-0.0821797733328052
2	A	26	50	20120615	1	1614	31.56	-0.0125100129645996	-0.0829506611456548
2	A	26	50	20120615	1	1616	31.6	-0.0108366447669217	-0.0847394291700224
2	A	26	50	20120615	1	1618	31.64	-0.0102059762287814	-0.0848478286395783
2	A	26	50	20120615	1	1620	31.68	-0.00959503596983615	-0.0853200345480547
2	A	26	50	20120615	1	1622	31.72	-0.00771073781933027	-0.0862259797561109
2	A	26	50	20120615	1	1624	31.76	-0.00589849384982727	-0.0874592446931783
2	A	26	50	20120615	1	1626	31.8	-0.00393733319220637	-0.0884690638873908
2	A	26	50	20120615	1	1628	31.84	-0.00411792826412142	-0.0888559927180562
2	A	26	50	20120615	1	1630	31.88	-0.00161059832871205	-0.0902793279579062
2	A	26	50	20120615	1	1632	31.92	0.000287912668095722	-0.0911116633500412
2	A	26	50	20120615	1	1634	31.96	0.00100704026456245	-0.0922868748203732
2	A	26	50	20120615	1	1636	32	0.00307942881886398	-0.0935445349413912
2	A	26	50	20120615	1	1638	32.04	0.00416024153390762	-0.0939386055505472
2	A	26	50	20120615	1	1640	32.08	0.00549363279119108	-0.0950491167504002
2	A	26	50	20120615	1	1642	32.12	0.00788110812718934	-0.0960923820953632
2	A	26	50	20120615	1	1644	32.16	0.00889651346497323	-0.0968733108245052
2	A	26	50	20120615	1	1646	32.2	0.0103088885497152	-0.0976316121366502
2	A	26	50	20120615	1	1648	32.24	0.0116627859036531	-0.0992129150314172
2	A	26	50	20120615	1	1650	32.28	0.0138572917990656	-0.100879495003996
2	A	26	50	20120615	1	1652	32.32	0.0149694293445157	-0.101744710861456
2	A	26	50	20120615	1	1654	32.36	0.0163692886392308	-0.103010502710458
2	A	26	50	20120615	1	1656	32.4	0.0172048060118809	-0.103782804736870
2	A	26	50	20120615	1	1658	32.44	0.0186615166918032	-0.104257485519080
2	A	26	50	20120615	1	1660	32.48	0.0198841750271528	-0.104856899937492
2	A	26	50	20120615	1	1662	32.52	0.0209483707328386	-0.106007504091839
2	A	26	50	20120615	1	1664	32.56	0.0227332496699097	-0.107544471391426
2	A	26	50	20120615	1	1666	32.6	0.0236514985359585	-0.108790817803945
2	A	26	50	20120615	1	1668	32.64	0.0249667171489656	-0.109954715565778
2	A	26	50	20120615	1	1670	32.68	0.0265356456750622	-0.111004910557197
2	A	26	50	20120615	1	1672	32.72	0.0272806533797203	-0.111395516343124
2	A	26	50	20120615	1	1674	32.76	0.0285391620288762	-0.113126655164825
2	A	26	50	20120615	1	1676	32.8	0.0299301824888263	-0.115217428495437
2	A	26	50	20120615	1	1678	32.84	0.0304932516186852	-0.115716433750921
2	A	26	50	20120615	1	1680	32.88	0.0313439010764527	-0.117148324982823
2	A	26	50	20120615	1	1682	32.92	0.0321283653395011	-0.118151426662615
2	A	26	50	20120615	1	1684	32.96	0.0324515838491813	-0.120008925466114
2	A	26	50	20120615	1	1686	33	0.0331828029716064	-0.121171338303706
2	A	26	50	20120615	1	1688	33.04	0.0334971119358438	-0.122267000261155
2	A	26	50	20120615	1	1690	33.08	0.0336045214559061	-0.123852404375253
2	A	26	50	20120615	1	1692	33.12	0.0337783990133998	-0.123743580641628
2	A	26	50	20120615	1	1694	33.16	0.0343230126562697	-0.124870567429484
2	A	26	50	20120615	1	1696	33.2	0.0349847231821041	-0.125798432947757
2	A	26	50	20120615	1	1698	33.24	0.0353553178461240	-0.125845031284637
2	A	26	50	20120615	1	1700	33.28	0.0360079774051591	-0.126748006644212
2	A	26	50	20120615	1	1702	33.32	0.0370594451887835	-0.127233789002887
2	A	26	50	20120615	1	1704	33.36	0.0381731383691523	-0.128310712630634
2	A	26	50	20120615	1	1706	33.4	0.0388810229677982	-0.129188161435409
2	A	26	50	20120615	1	1708	33.44	0.0398746494167216	-0.129816637942527
2	A	26	50	20120615	1	1710	33.48	0.040436940729121	-0.130006708245310
2	A	26	50	20120615	1	1712	33.52	0.0415927067629705	-0.131116512338382
2	A	26	50	20120615	1	1714	33.56	0.0429188855310859	-0.131583556367356
2	A	26	50	20120615	1	1716	33.6	0.0436779646606896	-0.132056257250579
2	A	26	50	20120615	1	1718	33.64	0.0455329885904544	-0.132611053231098
2	A	26	50	20120615	1	1720	33.68	0.0465476161107789	-0.133034680903707
2	A	26	50	20120615	1	1722	33.72	0.0476191657269891	-0.133265621978443
2	A	26	50	20120615	1	1724	33.76	0.0481619408922279	-0.132621023436713
2	A	26	50	20120615	1	1726	33.8	0.049042218124127	-0.132751908901911
2	A	26	50	20120615	1	1728	33.84	0.0504328850306866	-0.133298714575802
2	A	26	50	20120615	1	1730	33.88	0.0514791202241302	-0.133659621876920
2	A	26	50	20120615	1	1732	33.92	0.0531105569896837	-0.133886461732324
2	A	26	50	20120615	1	1734	33.96	0.0538581809894324	-0.134176870487358
2	A	26	50	20120615	1	1736	34	0.0550803443500352	-0.134639035479541
2	A	26	50	20120615	1	1738	34.04	0.0552128561608296	-0.134738454692976
2	A	26	50	20120615	1	1740	34.08	0.056120781267873	-0.135956092570179
2	A	26	50	20120615	1	1742	34.12	0.0562170185007925	-0.135786316232017
2	A	26	50	20120615	1	1744	34.16	0.056254778002908	-0.136717293020127
2	A	26	50	20120615	1	1746	34.2	0.0567066899467642	-0.136971073643895
2	A	26	50	20120615	1	1748	34.24	0.0567882900693132	-0.137740830085894
2	A	26	50	20120615	1	1750	34.28	0.0575650468684466	-0.138770024005911
2	A	26	50	20120615	1	1752	34.32	0.0578648601436697	-0.139566226241527
2	A	26	50	20120615	1	1754	34.36	0.0589398038724295	-0.141243342105146
2	A	26	50	20120615	1	1756	34.4	0.0595508148420527	-0.141093364756856
2	A	26	50	20120615	1	1758	34.44	0.0595999587633452	-0.141867293128865
2	A	26	50	20120615	1	1760	34.48	0.0597638661152243	-0.141737326902482
2	A	26	50	20120615	1	1762	34.52	0.0600141112050861	-0.142257828204114
2	A	26	50	20120615	1	1764	34.56	0.059749441136888	-0.142212785502152
2	A	26	50	20120615	1	1766	34.6	0.0597704422082892	-0.141429523320632
2	A	26	50	20120615	1	1768	34.64	0.0597605427133526	-0.141235776062587
2	A	26	50	20120615	1	1770	34.68	0.05970651975527	-0.141100294403312
2	A	26	50	20120615	1	1772	34.72	0.0592580726346415	-0.140527679331907
2	A	26	50	20120615	1	1774	34.76	0.05928218497588	-0.139836058189228
2	A	26	50	20120615	1	1776	34.8	0.058805453584004	-0.139103636985275
2	A	26	50	20120615	1	1778	34.84	0.0592961149794694	-0.139122092472264
2	A	26	50	20120615	1	1780	34.88	0.0590406372994267	-0.139103212721206
2	A	26	50	20120615	1	1782	34.92	0.0589202170145906	-0.138093676369706
2	A	26	50	20120615	1	1784	34.96	0.058254263848069	-0.137730082062820
2	A	26	50	20120615	1	1786	35	0.0576596577557693	-0.137447875746449
2	A	26	50	20120615	1	1788	35.04	0.05757544133813	-0.137310060634795
2	A	26	50	20120615	1	1790	35.08	0.0574543846571908	-0.136791892785542
2	A	26	50	20120615	1	1792	35.12	0.0573033466487293	-0.135879442195099
2	A	26	50	20120615	1	1794	35.16	0.0564415249038193	-0.135369476784507
2	A	26	50	20120615	1	1796	35.2	0.056347267569887	-0.134024064711943
2	A	26	50	20120615	1	1798	35.24	0.0560591922672317	-0.132296885688217
2	A	26	50	20120615	1	1800	35.28	0.0554165029138112	-0.131323128939845
2	A	26	50	20120615	1	1802	35.32	0.0552431910417424	-0.129165816861123
2	A	26	50	20120615	1	1804	35.36	0.0549774603133725	-0.128113500549361
2	A	26	50	20120615	1	1806	35.4	0.0552289074847625	-0.127362835990454
2	A	26	50	20120615	1	1808	35.44	0.0550268163666994	-0.125747662680867
2	A	26	50	20120615	1	1810	35.48	0.0552159674306668	-0.124838676913652
2	A	26	50	20120615	1	1812	35.52	0.0546855666340986	-0.123407563499209
2	A	26	50	20120615	1	1814	35.56	0.0549042040508415	-0.121773298306530
2	A	26	50	20120615	1	1816	35.6	0.0544561104836037	-0.120172196421890
2	A	26	50	20120615	1	1818	35.64	0.0548696265292416	-0.118969549208447
2	A	26	50	20120615	1	1820	35.68	0.0545109112591457	-0.117291796948726
2	A	26	50	20120615	1	1822	35.72	0.0546250382936292	-0.115914777203043
2	A	26	50	20120615	1	1824	35.76	0.0545845917857453	-0.113702381506067
2	A	26	50	20120615	1	1826	35.8	0.054608279862915	-0.112608133762181
2	A	26	50	20120615	1	1828	35.84	0.0544102899641828	-0.111360797400168
2	A	26	50	20120615	1	1830	35.88	0.054684576684605	-0.110235154115197
2	A	26	50	20120615	1	1832	35.92	0.0552136339782888	-0.108126420272342
2	A	26	50	20120615	1	1834	35.96	0.0550833849091943	-0.107024889328610
2	A	26	50	20120615	1	1836	36	0.0551618030512278	-0.104587562964538
2	A	26	50	20120615	1	1838	36.04	0.0553536411209638	-0.103680132832241
2	A	26	50	20120615	1	1840	36.08	0.0547984915870543	-0.101852332513552
2	A	26	50	20120615	1	1842	36.12	0.0546180379364954	-0.100436139052192
2	A	26	50	20120615	1	1844	36.16	0.054844241395797	-0.0988155210203902
2	A	26	50	20120615	1	1846	36.2	0.0548359682464571	-0.0976429258451492
2	A	26	50	20120615	1	1848	36.24	0.0549177097903622	-0.0959305960638272
2	A	26	50	20120615	1	1850	36.28	0.0550762431307042	-0.0943154227542412
2	A	26	50	20120615	1	1852	36.32	0.0556854156226964	-0.0929326754436312
2	A	26	50	20120615	1	1854	36.36	0.0557881582380029	-0.0910536805939842
2	A	26	50	20120615	1	1856	36.4	0.056095749687819	-0.0893912725514142
2	A	26	50	20120615	1	1858	36.44	0.0567996744884902	-0.087519207348223
2	A	26	50	20120615	1	1860	36.48	0.0570162612955676	-0.085981745073889
2	A	26	50	20120615	1	1862	36.52	0.0576705472001995	-0.0843615513061563
2	A	26	50	20120615	1	1864	36.56	0.0581424702659635	-0.0828204827872384
2	A	26	50	20120615	1	1866	36.6	0.0576409194260679	-0.0815698230233537
2	A	26	50	20120615	1	1868	36.64	0.0576758505010585	-0.0804021068849022
2	A	26	50	20120615	1	1870	36.68	0.0572254941921207	-0.079359053671974
2	A	26	50	20120615	1	1872	36.72	0.0571280548776732	-0.0780818774037948
2	A	26	50	20120615	1	1874	36.76	0.0566640514078586	-0.076171416302385
2	A	26	50	20120615	1	1876	36.8	0.0564285141390454	-0.0751751735583713
2	A	26	50	20120615	1	1878	36.84	0.0563134678657463	-0.073812083816278
2	A	26	50	20120615	1	1880	36.88	0.05572211446464	-0.0727517771978888
2	A	26	50	20120615	1	1882	36.92	0.0559124676101355	-0.0711456548551016
2	A	26	50	20120615	1	1884	36.96	0.0560850723754231	-0.0700055865917945
2	A	26	50	20120615	1	1886	37	0.0552074114386143	-0.0687858273942478
2	A	26	50	20120615	1	1888	37.04	0.0551009918680459	-0.0672873974142353
2	A	26	50	20120615	1	1890	37.08	0.0543768438134327	-0.0656711634444773
2	A	26	50	20120615	1	1892	37.12	0.0537842883307984	-0.0644113820031153
2	A	26	50	20120615	1	1894	37.16	0.0531260426281918	-0.0622632623125487
2	A	26	50	20120615	1	1896	37.2	0.0530680598721345	-0.0609812777182575
2	A	26	50	20120615	1	1898	37.24	0.0522392600139058	-0.0596862116485143
2	A	26	50	20120615	1	1900	37.28	0.0513712864399993	-0.0588107427427273
2	A	26	50	20120615	1	1902	37.32	0.0501473553124434	-0.057402398166638
2	A	26	50	20120615	1	1904	37.36	0.0496933220482436	-0.0563068776305457
2	A	26	50	20120615	1	1906	37.4	0.0485246866709766	-0.054917907780261
2	A	26	50	20120615	1	1908	37.44	0.0472518944648407	-0.0545758095195229
2	A	26	50	20120615	1	1910	37.48	0.0458373273490770	-0.0541858401296985
2	A	26	50	20120615	1	1912	37.52	0.0439691512331823	-0.0534896227929422
2	A	26	50	20120615	1	1914	37.56	0.0429859192539423	-0.0527694345363037
2	A	26	50	20120615	1	1916	37.6	0.0411036717131019	-0.0523033804568237
2	A	26	50	20120615	1	1918	37.64	0.0394371624512015	-0.0515749190508453
2	A	26	50	20120615	1	1920	37.68	0.0383505514605520	-0.05126541841272
2	A	26	50	20120615	1	1922	37.72	0.0374508995028483	-0.051374524989057
2	A	26	50	20120615	1	1924	37.76	0.035758792975469	-0.0508366995712865
2	A	26	50	20120615	1	1926	37.8	0.0341615094674467	-0.0499220569498217
2	A	26	50	20120615	1	1928	37.84	0.0329253453925763	-0.0505778277786942
2	A	26	50	20120615	1	1930	37.88	0.0312470981581082	-0.0501190568990603
2	A	26	50	20120615	1	1932	37.92	0.0303544465575383	-0.0495182989777642
2	A	26	50	20120615	1	1934	37.96	0.0288738356684118	-0.0489972319907079
2	A	26	50	20120615	1	1936	38	0.0281989729564473	-0.048845345454109
2	A	26	50	20120615	1	1938	38.04	0.0260483076814685	-0.0485238240007035
2	A	26	50	20120615	1	1940	38.08	0.0256541663616352	-0.0478889835325542
2	A	26	50	20120615	1	1942	38.12	0.0253350490712856	-0.047026525391541
2	A	26	50	20120615	1	1944	38.16	0.0242206487841356	-0.0463182872395045
2	A	26	50	20120615	1	1946	38.2	0.0236768836694031	-0.0446741225518896
2	A	26	50	20120615	1	1948	38.24	0.0232945510328155	-0.0433117399165774
2	A	26	50	20120615	1	1950	38.28	0.0222163546128623	-0.0423493675873825
2	A	26	50	20120615	1	1952	38.32	0.0211252181388134	-0.041294859244599
2	A	26	50	20120615	1	1954	38.36	0.0203145909248611	-0.0399800648956608
2	A	26	50	20120615	1	1956	38.4	0.0193903316511722	-0.0389890547418278
2	A	26	50	20120615	1	1958	38.44	0.0195475921993080	-0.0385011510628091
2	A	26	50	20120615	1	1960	38.48	0.0190910133506959	-0.0374568250576747
2	A	26	50	20120615	1	1962	38.52	0.0184034227166701	-0.0360075389989548
2	A	26	50	20120615	1	1964	38.56	0.0186817399457451	-0.0348747539354939
2	A	26	50	20120615	1	1966	38.6	0.0185760981926359	-0.0343916585825873
2	A	26	50	20120615	1	1968	38.64	0.0184939323846620	-0.0332198412248049
2	A	26	50	20120615	1	1970	38.68	0.0180276661731475	-0.0325330991189165
2	A	26	50	20120615	1	1972	38.72	0.0180162110432923	-0.0325277251073795
2	A	26	50	20120615	1	1974	38.76	0.0172241100270072	-0.0319186233260654
2	A	26	50	20120615	1	1976	38.8	0.0168613642482585	-0.030992313442711
2	A	26	50	20120615	1	1978	38.84	0.0161133159844413	-0.0304716707197234
2	A	26	50	20120615	1	1980	38.88	0.0161833195557788	-0.0298027477047209
2	A	26	50	20120615	1	1982	38.92	0.0155197705523132	-0.0297480176398571
2	A	26	50	20120615	1	1984	38.96	0.0153903700113561	-0.0292719933547623
2	A	26	50	20120615	1	1986	39	0.0156106337736958	-0.0285126313824461
2	A	26	50	20120615	1	1988	39.04	0.0155865921431354	-0.0286468402495153
2	A	26	50	20120615	1	1990	39.08	0.0155119216670421	-0.0287530476880495
2	A	26	50	20120615	1	1992	39.12	0.0154390896685798	-0.0286549012668208
2	A	26	50	20120615	1	1994	39.16	0.0153427110143042	-0.0286522849717304
2	A	26	50	20120615	1	1996	39.2	0.0157012848630438	-0.0280159595793406
2	A	26	50	20120615	1	1998	39.24	0.0156075225038586	-0.0281177829558315
2	A	26	50	20120615	1	2000	39.28	0.0157642880772475	-0.0283762304843552
2	A	26	50	20120615	1	2002	39.32	0.0156346046935779	-0.0284470825838301
2	A	26	50	20120615	1	2004	39.36	0.0156322005305220	-0.0287194601159431
2	A	26	50	20120615	1	2006	39.4	0.0159285489825172	-0.0284361224287217
2	A	26	50	20120615	1	2008	39.44	0.0161295794404085	-0.0283688765738308
2	A	26	50	20120615	1	2010	39.48	0.0164148970266173	-0.0284932566566415
2	A	26	50	20120615	1	2012	39.52	0.0164264935778288	-0.0281118432588695
2	A	26	50	20120615	1	2014	39.56	0.0165876432132612	-0.0286498808086744
2	A	26	50	20120615	1	2016	39.6	0.0169860978844599	-0.0285294605238383
2	A	26	50	20120615	1	2018	39.64	0.0163966536716628	-0.0283774325658832
2	A	26	50	20120615	1	2020	39.68	0.0163207104033633	-0.0284796802064428
2	A	26	50	20120615	1	2022	39.72	0.0161575808689436	-0.0281044186376671
2	A	26	50	20120615	1	2024	39.76	0.0158335845418038	-0.02783444526861
2	A	26	50	20120615	1	2026	39.8	0.0155623383805406	-0.0276638911129878
2	A	26	50	20120615	1	2028	39.84	0.0153669647768988	-0.0271142570119715
2	A	26	50	20120615	1	2030	39.88	0.0151934407727956	-0.0272627494360207
2	A	26	50	20120615	1	2032	39.92	0.0145593781221056	-0.0267597843825627
2	A	26	50	20120615	1	2034	39.96	0.0142940716578046	-0.0259958262161688
2	A	26	50	20120615	1	2036	40	0.0143978042226045	-0.0256180190629808
2	A	26	50	20120615	1	2038	40.04	0.0145250127325400	-0.025513862234112
2	A	26	50	20120615	1	2040	40.08	0.0144693634288606	-0.0247156093888305
2	A	26	50	20120615	1	2042	40.12	0.0142274621990168	-0.0238646063776725
2	A	26	50	20120615	1	2044	40.16	0.0144101078805972	-0.0229861676234045
2	A	26	50	20120615	1	2046	40.2	0.0146327758059928	-0.0223549333998392
2	A	26	50	20120615	1	2048	40.24	0.0151697526956259	-0.0212112588919481
2	A	26	50	20120615	1	2050	40.28	0.0159191444623275	-0.020078332407131
2	A	26	50	20120615	1	2052	40.32	0.0165461360452056	-0.0192363803627722
2	A	26	50	20120615	1	2054	40.36	0.0170798036751026	-0.0190428310946258
2	A	26	50	20120615	1	2056	40.4	0.0182399466999277	-0.018987047440658
2	A	26	50	20120615	1	2058	40.44	0.0186534768877012	-0.0191253433849225
2	A	26	50	20120615	1	2060	40.48	0.0189798349514900	-0.018929092968872
2	A	26	50	20120615	1	2062	40.52	0.0193221453442624	-0.0188525133044695
2	A	26	50	20120615	1	2064	40.56	0.0193842081064471	-0.0190895567107266
2	A	26	50	20120615	1	2066	40.6	0.0193230857962814	-0.0197118389624421
2	A	26	50	20120615	1	2068	40.64	0.0197780100150255	-0.0201340099950817
2	A	26	50	20120615	1	2070	40.68	0.0200561363252697	-0.0203187557838023
2	A	26	50	20120615	1	2072	40.72	0.0201146564824807	-0.0204145263262462
2	A	26	50	20120615	1	2074	40.76	0.0197580342484571	-0.0206212419226583
2	A	26	50	20120615	1	2076	40.8	0.0206194105160950	-0.0204797003582681
2	A	26	50	20120615	1	2078	40.84	0.0208847876910743	-0.0202223842005944
2	A	26	50	20120615	1	2080	40.88	0.0212445282660030	-0.0199414153210899
2	A	26	50	20120615	1	2082	40.92	0.0216570826464185	-0.0200794142805063
2	A	26	50	20120615	1	2084	40.96	0.0219600213336144	-0.0203284431467045
2	A	26	50	20120615	1	2086	41	0.0226099019629995	-0.0200496521560861
2	A	26	50	20120615	1	2088	41.04	0.0226232804232996	-0.0203288744818411
2	A	26	50	20120615	1	2090	41.08	0.0231501174016904	-0.0203876633396289
2	A	26	50	20120615	1	2092	41.12	0.0235151400642746	-0.0209404652790249
2	A	26	50	20120615	1	2094	41.16	0.0239350200709431	-0.021758729246214
2	A	26	50	20120615	1	2096	41.2	0.0240202193670082	-0.0223161485928912
2	A	26	50	20120615	1	2098	41.24	0.0243237449528326	-0.0226119667148006
2	A	26	50	20120615	1	2100	41.28	0.0246201853287095	-0.0233645899594921
2	A	26	50	20120615	1	2102	41.32	0.0249867211998053	-0.0235068881281381
2	A	26	50	20120615	1	2104	41.36	0.0257125592396254	-0.0245124717527313
2	A	26	50	20120615	1	2106	41.4	0.0264236753162614	-0.0249918406529011
2	A	26	50	20120615	1	2108	41.44	0.0268936962647838	-0.0250834039099969
2	A	26	50	20120615	1	2110	41.48	0.0274632354216906	-0.0251151883598113
2	A	26	50	20120615	1	2112	41.52	0.0281255045618821	-0.0246697181587315
2	A	26	50	20120615	1	2114	41.56	0.0290768601674260	-0.0247354649472463
2	A	26	50	20120615	1	2116	41.6	0.0296956351695069	-0.0242846985163755
2	A	26	50	20120615	1	2118	41.64	0.0307505465631555	-0.0240295248922487
2	A	26	50	20120615	1	2120	41.68	0.0308828745261868	-0.0236836506812991
2	A	26	50	20120615	1	2122	41.72	0.0313243495739529	-0.0229516961678216
2	A	26	50	20120615	1	2124	41.76	0.0324621904508991	-0.0221815508170923
2	A	26	50	20120615	1	2126	41.8	0.0321578729054800	-0.021737042281235
2	A	26	50	20120615	1	2128	41.84	0.0325818428177708	-0.0209530135959639
2	A	26	50	20120615	1	2130	41.88	0.0321345504732268	-0.0203014620025441
2	A	26	50	20120615	1	2132	41.92	0.0317794364272566	-0.0202355646709957
2	A	26	50	20120615	1	2134	41.96	0.0318901035882599	-0.0199278975607539
2	A	26	50	20120615	1	2136	42	0.0314252296699976	-0.0197601937525667
2	A	26	50	20120615	1	2138	42.04	0.0309044052205672	-0.0192903616015548
2	A	26	50	20120615	1	2140	42.08	0.0311678045471689	-0.0191413721521491
2	A	26	50	20120615	1	2142	42.12	0.0318886207853398	-0.0194147480483265
2	A	26	50	20120615	1	2144	42.16	0.0317821679807525	-0.019839540325804
2	A	26	50	20120615	1	2146	42.2	0.0331478860387513	-0.0187904646844204
2	A	26	50	20120615	1	2148	42.24	0.0337956736320643	-0.0188362074220953
2	A	26	50	20120615	1	2150	42.28	0.0352388432171268	-0.0188413339462589
2	A	26	50	20120615	1	2152	42.32	0.0358315896185922	-0.0185331273135431
2	A	26	50	20120615	1	2154	42.36	0.0378514967075940	-0.0187509303442842
2	A	26	50	20120615	1	2156	42.4	0.0390208886891168	-0.018961527956925
2	A	26	50	20120615	1	2158	42.44	0.0400311109341947	-0.0191638524202259
2	A	26	50	20120615	1	2160	42.48	0.0403535021289410	-0.0194150662463781
2	A	26	50	20120615	1	2162	42.52	0.0407300577031264	-0.0202025498553821
2	A	26	50	20120615	1	2164	42.56	0.0413029485461759	-0.0206766013125574
2	A	26	50	20120615	1	2166	42.6	0.0423237066822934	-0.0215958613413033
2	A	26	50	20120615	1	2168	42.64	0.0421912938664484	-0.0218479166245251
2	A	26	50	20120615	1	2170	42.68	0.0435441164180788	-0.0243805044141584
2	A	26	50	20120615	1	2172	42.72	0.0447134164757202	-0.0246879261583471
2	A	26	50	20120615	1	2174	42.76	0.0451762320061424	-0.024951026449491
2	A	26	50	20120615	1	2176	42.8	0.0467283455329824	-0.0250969591469923
2	A	26	50	20120615	1	2178	42.84	0.0475672711603177	-0.0257153805956824
2	A	26	50	20120615	1	2180	42.88	0.0486150337044087	-0.0263468552355532
2	A	26	50	20120615	1	2182	42.92	0.0500941667403626	-0.0269607582719116
2	A	26	50	20120615	1	2184	42.96	0.05100796083369	-0.0280285602221814
2	A	26	50	20120615	1	2186	43	0.0513172351976454	-0.0283232964707156
2	A	26	50	20120615	1	2188	43.04	0.0523390964203415	-0.0281932383204519
2	A	26	50	20120615	1	2190	43.08	0.0530801726112962	-0.0279345503756226
2	A	26	50	20120615	1	2192	43.12	0.0546536761182672	-0.0280887915778028
2	A	26	50	20120615	1	2194	43.16	0.0552731723692647	-0.0274728308607113
2	A	26	50	20120615	1	2196	43.2	0.0553756321418587	-0.0271052060451724
2	A	26	50	20120615	1	2198	43.24	0.055850171502713	-0.0269453292019461
2	A	26	50	20120615	1	2200	43.28	0.0555415193927251	-0.0262310806422695
2	A	26	50	20120615	1	2202	43.32	0.055935377869846	-0.0256615768407019
2	A	26	50	20120615	1	2204	43.36	0.0562086039300964	-0.0246202913947266
2	A	26	50	20120615	1	2206	43.4	0.056223241040467	-0.0236664750575841
2	A	26	50	20120615	1	2208	43.44	0.056105224918687	-0.0221219417154383
2	A	26	50	20120615	1	2210	43.48	0.0560544546517978	-0.020553296032054
2	A	26	50	20120615	1	2212	43.52	0.055836524341836	-0.0197778827358049
2	A	26	50	20120615	1	2214	43.56	0.0554056841800591	-0.0195184452577875
2	A	26	50	20120615	1	2216	43.6	0.0555090631914686	-0.0191504668888581
2	A	26	50	20120615	1	2218	43.64	0.0552169573801604	-0.0182030145127462
2	A	26	50	20120615	1	2220	43.68	0.0558833348107506	-0.0190424916833709
2	A	26	50	20120615	1	2222	43.72	0.0556052297137100	-0.0202447853434224
2	A	26	50	20120615	1	2224	43.76	0.0558036438765108	-0.0206208247296574
2	A	26	50	20120615	1	2226	43.8	0.0563305798498510	-0.02138520716012
2	A	26	50	20120615	1	2228	43.84	0.0561461664013177	-0.0212941318067032
2	A	26	50	20120615	1	2230	43.88	0.0555217204028519	-0.0224647470829575
2	A	26	50	20120615	1	2232	43.92	0.0559927242298002	-0.023313063088347
2	A	26	50	20120615	1	2234	43.96	0.0562007550448253	-0.024372026203852
2	A	26	50	20120615	1	2236	44	0.0573367220888015	-0.0263838157070058
2	A	26	50	20120615	1	2238	44.04	0.0581490463590285	-0.0276731542118214
2	A	26	50	20120615	1	2240	44.08	0.0588524054742747	-0.0290363853752709
2	A	26	50	20120615	1	2242	44.12	0.0593791293155807	-0.029441062586144
2	A	26	50	20120615	1	2244	44.16	0.0598705685285052	-0.0308616401095478
2	A	26	50	20120615	1	2246	44.2	0.0603897970379305	-0.0323091584013148
2	A	26	50	20120615	1	2248	44.24	0.0610248496381143	-0.0345129981062389
2	A	26	50	20120615	1	2250	44.28	0.061740441700675	-0.0354927652622509
2	A	26	50	20120615	1	2252	44.32	0.0617958505880488	-0.0368969661926025
2	A	26	50	20120615	1	2254	44.36	0.0626514427222166	-0.0379303391136963
2	A	26	50	20120615	1	2256	44.4	0.0624235987751828	-0.0394782099998493
2	A	26	50	20120615	1	2258	44.44	0.063127184164599	-0.0403345021697305
2	A	26	50	20120615	1	2260	44.48	0.0623553629707983	-0.0411648718050135
2	A	26	50	20120615	1	2262	44.52	0.0615885339508727	-0.0414181998804414
2	A	26	50	20120615	1	2264	44.56	0.06135470788047	-0.0409010785492241
2	A	26	50	20120615	1	2266	44.6	0.0600571386527214	-0.0407196632334428
2	A	26	50	20120615	1	2268	44.64	0.058465420075067	-0.0410532974260101
2	A	26	50	20120615	1	2270	44.68	0.0575352635308230	-0.0413307944112189
2	A	26	50	20120615	1	2272	44.72	0.0555688568479924	-0.0423707497893388
2	A	26	50	20120615	1	2274	44.76	0.0530604160478298	-0.0433823869550858
2	A	26	50	20120615	1	2276	44.8	0.0525585894362896	-0.0438456055363733
2	A	26	50	20120615	1	2278	44.84	0.050887646614871	-0.04472883140355
2	A	26	50	20120615	1	2280	44.88	0.0490093447298697	-0.0458892784842908
2	A	26	50	20120615	1	2282	44.92	0.0482764214801020	-0.0459609154722928
2	A	26	50	20120615	1	2284	44.96	0.0464080049479014	-0.0468433423088068
2	A	26	50	20120615	1	2286	45	0.0449088607900400	-0.0470192068363557
2	A	26	50	20120615	1	2288	45.04	0.0436569635892884	-0.0477829175153762
2	A	26	50	20120615	1	2290	45.08	0.0419014295836366	-0.0478751949503211
2	A	26	50	20120615	1	2292	45.12	0.0395011556148987	-0.048133783900201
2	A	26	50	20120615	1	2294	45.16	0.0381191154110697	-0.0476066357948264
2	A	26	50	20120615	1	2296	45.2	0.0367633088688225	-0.0478638812418221
2	A	26	50	20120615	1	2298	45.24	0.0347960670928836	-0.0475508450697908
2	A	26	50	20120615	1	2300	45.28	0.0330669788808481	-0.0477298137961091
2	A	26	50	20120615	1	2302	45.32	0.0322721201481162	-0.0479480976594614
2	A	26	50	20120615	1	2304	45.36	0.0317606698132840	-0.0484852866811288
2	A	26	50	20120615	1	2306	45.4	0.0308967974587083	-0.0491596544183464
2	A	26	50	20120615	1	2308	45.44	0.0295987615404842	-0.0495794637143369
2	A	26	50	20120615	1	2310	45.48	0.0292080143332005	-0.049655831246705
2	A	26	50	20120615	1	2312	45.52	0.0286537840381066	-0.0501458562460673
2	A	26	50	20120615	1	2314	45.56	0.0287827603149950	-0.0496125563116964
2	A	26	50	20120615	1	2316	45.6	0.0290335710902819	-0.04904977002455
2	A	26	50	20120615	1	2318	45.64	0.0291158783196120	-0.0481335010574885
2	A	26	50	20120615	1	2320	45.68	0.0285994075266333	-0.0483314909562207
2	A	26	50	20120615	1	2322	45.72	0.0287684767580150	-0.0482438804260317
2	A	26	50	20120615	1	2324	45.76	0.0289333740593877	-0.0476547190559471
2	A	26	50	20120615	1	2326	45.8	0.0290871697842957	-0.0477308744562809
2	A	26	50	20120615	1	2328	45.84	0.0290475010938713	-0.0472115045254994
2	A	26	50	20120615	1	2330	45.88	0.0289072818191619	-0.0464572337220077
2	A	26	50	20120615	1	2332	45.92	0.0290035897627596	-0.0463549860814481
2	A	26	50	20120615	1	2334	45.96	0.0291556884313927	-0.0462670927085466
2	A	26	50	20120615	1	2336	46	0.0287674160978433	-0.0450827595607373
2	A	26	50	20120615	1	2338	46.04	0.0283969628551797	-0.0439770566869959
2	A	26	50	20120615	1	2340	46.08	0.0277701126936577	-0.0436041992812762
2	A	26	50	20120615	1	2342	46.12	0.0278789364272823	-0.0424058654191993
2	A	26	50	20120615	1	2344	46.16	0.0271802442167918	-0.0411441747895282
2	A	26	50	20120615	1	2346	46.2	0.0263880017791505	-0.0402730192351064
2	A	26	50	20120615	1	2348	46.24	0.0261091188646506	-0.0390539671443408
2	A	26	50	20120615	1	2350	46.28	0.0261060783054914	-0.0383972770766528
2	A	26	50	20120615	1	2352	46.32	0.0254353875235359	-0.0372613100326766
2	A	26	50	20120615	1	2354	46.36	0.0257677277106937	-0.0369271313678879
2	A	26	50	20120615	1	2356	46.4	0.0259666368482415	-0.0357114026789938
2	A	26	50	20120615	1	2358	46.44	0.0258471358022209	-0.0344059421395672
2	A	26	50	20120615	1	2360	46.48	0.0252627827582484	-0.0334451254452909
2	A	26	50	20120615	1	2362	46.52	0.0249513022211357	-0.0324920162149296
2	A	26	50	20120615	1	2364	46.56	0.0243719696353095	-0.0311700800875013
2	A	26	50	20120615	1	2366	46.6	0.0232657010761432	-0.0298632760451905
2	A	26	50	20120615	1	2368	46.64	0.0231131781434413	-0.0282067369889048
2	A	26	50	20120615	1	2370	46.68	0.0222676905651765	-0.0270400815106251
2	A	26	50	20120615	1	2372	46.72	0.0217576544439066	-0.0260663247622531
2	A	26	50	20120615	1	2374	46.76	0.0211786047007929	-0.0253430252357774
2	A	26	50	20120615	1	2376	46.8	0.0200543049187063	-0.0248085939305566
2	A	26	50	20120615	1	2378	46.84	0.0188694767961501	-0.0244932243061474
2	A	26	50	20120615	1	2380	46.88	0.0181726230632909	-0.0242113008324883
2	A	26	50	20120615	1	2382	46.92	0.0170533437393506	-0.0238728088163343
2	A	26	50	20120615	1	2384	46.96	0.0164937394327196	-0.0240227154539458
2	A	26	50	20120615	1	2386	47	0.0159573282285115	-0.0243427519831109
2	A	26	50	20120615	1	2388	47.04	0.0152447767251098	-0.0248988914665141
2	A	26	50	20120615	1	2390	47.08	0.0150995369922540	-0.0246512626717426
2	A	26	50	20120615	1	2392	47.12	0.0143565798972613	-0.0247499040677181
2	A	26	50	20120615	1	2394	47.16	0.0138046123438672	-0.0246948911601418
2	A	26	50	20120615	1	2396	47.2	0.0125883886802263	-0.0245875523507577
2	A	26	50	20120615	1	2398	47.24	0.0116260870617095	-0.0240541817057086
2	A	26	50	20120615	1	2400	47.28	0.0112605128558360	-0.0233081840515568
2	A	26	50	20120615	1	2402	47.32	0.0104256318792891	-0.0228066332116612
2	A	26	50	20120615	1	2404	47.36	0.00961960085941459	-0.0224786063758688
2	A	26	50	20120615	1	2406	47.4	0.00858015389107037	-0.0228481403797169
2	A	26	50	20120615	1	2408	47.44	0.00717732474787438	-0.0215536399953987
2	A	26	50	20120615	1	2410	47.48	0.00677243540496696	-0.0213870456377511
2	A	26	50	20120615	1	2412	47.52	0.00604885303577877	-0.0210320073229173
2	A	26	50	20120615	1	2414	47.56	0.00589109751289604	-0.0209742366988944
2	A	26	50	20120615	1	2416	47.6	0.00573878671222846	-0.0207251936905605
2	A	26	50	20120615	1	2418	47.64	0.00526064110679012	-0.0195154754093065
2	A	26	50	20120615	1	2420	47.68	0.00531876528420366	-0.0192623311816418
2	A	26	50	20120615	1	2422	47.72	0.00487625786053711	-0.0183609114569852
2	A	26	50	20120615	1	2424	47.76	0.00469481426048464	-0.0180304097474586
2	A	26	50	20120615	1	2426	47.8	0.00522408368620277	-0.0170140851708591
2	A	26	50	20120615	1	2428	47.84	0.00503917526292249	-0.0168262068990979
2	A	26	50	20120615	1	2430	47.88	0.00574331219562806	-0.0156235596856558
2	A	26	50	20120615	1	2432	47.92	0.00521715403974715	-0.0140490450159877
2	A	26	50	20120615	1	2434	47.96	0.00482987165569128	-0.0123727069698288
2	A	26	50	20120615	1	2436	48	0.00525173156134717	-0.0115808887962561
2	A	26	50	20120615	1	2438	48.04	0.00582682150648619	-0.0105693725457687
2	A	26	50	20120615	1	2440	48.08	0.00607508669736079	-0.0083529463401395
2	A	26	50	20120615	1	2442	48.12	0.00646869768710828	-0.0072607138505797
2	A	26	50	20120615	1	2444	48.16	0.00652345603624337	-0.0061420426384713
2	A	26	50	20120615	1	2446	48.2	0.00650318328482675	-0.0047695978736629
2	A	26	50	20120615	1	2448	48.24	0.00610140521175655	-0.0039319591806693
2	A	26	50	20120615	1	2450	48.28	0.00611540592602404	-0.0028657835759962
2	A	26	50	20120615	1	2452	48.32	0.00668002361973369	-0.001661375666669
2	A	26	50	20120615	1	2454	48.36	0.00682092171695292	-0.0006002488044136
2	A	26	50	20120615	1	2456	48.4	0.00664770883983347	0.0002415193921821
2	A	26	50	20120615	1	2458	48.44	0.00668725025103742	0.0011261948282602
2	A	26	50	20120615	1	2460	48.48	0.00622871271664138	0.00230828644757321
2	A	26	50	20120615	1	2462	48.52	0.00560517888592327	0.00267062917545664
2	A	26	50	20120615	1	2464	48.56	0.00568507488112954	0.00295178190272422
2	A	26	50	20120615	1	2466	48.6	0.00539299735409262	0.00437286854301045
2	A	26	50	20120615	1	2468	48.64	0.00519969557331965	0.00450743803453806
2	A	26	50	20120615	1	2470	48.68	0.00460618549653073	0.00509611150094367
2	A	26	50	20120615	1	2472	48.72	0.00419306330936995	0.00633650195304515
2	A	26	50	20120615	1	2474	48.76	0.00400175415550637	0.00667173279272431
2	A	26	50	20120615	1	2476	48.8	0.00452218333224611	0.0071830120077155
2	A	26	50	20120615	1	2478	48.84	0.00448312275365336	0.00774769334103545
2	A	26	50	20120615	1	2480	48.88	0.00486085707484287	0.00815272198397876
2	A	26	50	20120615	1	2482	48.92	0.00558907099344784	0.00829277862412838
2	A	26	50	20120615	1	2484	48.96	0.00567090446123456	0.00920305839675326
2	A	26	50	20120615	1	2486	49	0.00595708471771638	0.00961318032984146
2	A	26	50	20120615	1	2488	49.04	0.00574030699180802	0.0104650955087472
2	A	26	50	20120615	1	2490	49.08	0.00543103969892046	0.0105409327110295
2	A	26	50	20120615	1	2492	49.12	0.00542384842295579	0.0111391804032523
2	A	26	50	20120615	1	2494	49.16	0.0045242883891337	0.0109576590214539
2	A	26	50	20120615	1	2496	49.2	0.00379673915090305	0.0108298070443476
2	A	26	50	20120615	1	2498	49.24	0.00323708534679733	0.0110620704087639
2	A	26	50	20120615	1	2500	49.28	0.00241556161734699	0.0116157845159077
2	A	26	50	20120615	1	2502	49.32	0.00113283314672197	0.0124571652179873
2	A	26	50	20120615	1	2504	49.36	0.00112273990452732	0.0130767703634291
2	A	26	50	20120615	1	2506	49.4	-0.0004598881083481	0.0139718643108213
2	A	26	50	20120615	1	2508	49.44	-0.00207578549527835	0.0143730597279038
2	A	26	50	20120615	1	2510	49.48	-0.00337822739585607	0.0147776160235172
2	A	26	50	20120615	1	2512	49.52	-0.0039285933523909	0.0132912811049970
2	A	26	50	20120615	1	2514	49.56	-0.00452382169865811	0.0128275746200305
2	A	26	50	20120615	1	2516	49.6	-0.00533152149053626	0.0122429104490742
2	A	26	50	20120615	1	2518	49.64	-0.00596124957665756	0.0118779372839648
2	A	26	50	20120615	1	2520	49.68	-0.00842879768455739	0.0108172205436425
2	A	26	50	20120615	1	2522	49.72	-0.00926112600562426	0.00994414872984363
2	A	26	50	20120615	1	2524	49.76	-0.00989187939657825	0.0085211529012482
2	A	26	50	20120615	1	2526	49.8	-0.0116394655220096	0.00756951445299172
2	A	26	50	20120615	1	2528	49.84	-0.0123858662270266	0.00650345905647145
2	A	26	50	20120615	1	2530	49.88	-0.0128298161485268	0.00604089808449046
2	A	26	50	20120615	1	2532	49.92	-0.0133570137513761	0.00629006130097716
2	A	26	50	20120615	1	2534	49.96	-0.0125931404377959	0.00673350210559487
2	A	26	50	20120615	1	2536	50	-0.0125229176633562	0.00773454610465285
2	A	26	50	20120615	1	2538	50.04	-0.0125493422437692	0.00769294701271564
2	A	26	50	20120615	1	2540	50.08	-0.0125422428916860	0.00891621345989713
2	A	26	50	20120615	1	2542	50.12	-0.0123910422486649	0.0098270872022182
2	A	26	50	20120615	1	2544	50.16	-0.0130477818138276	0.0113710902142781
2	A	26	50	20120615	1	2546	50.2	-0.0132058838190330	0.0124273592529467
2	A	26	50	20120615	1	2548	50.24	-0.0129123001545522	0.0142477278793656
2	A	26	50	20120615	1	2550	50.28	-0.0124148929603943	0.0151669949791793
2	A	26	50	20120615	1	2552	50.32	-0.0117718854089224	0.0166514596002633
2	A	26	50	20120615	1	2554	50.36	-0.0117638880312271	0.0186368103808686
2	A	26	50	20120615	1	2556	50.4	-0.0110734053304664	0.0194335005201637
2	A	26	50	20120615	1	2558	50.44	-0.00999346518519065	0.0209180471656343
2	A	26	50	20120615	1	2560	50.48	-0.00894517938208161	0.0221128454938052
2	A	26	50	20120615	1	2562	50.52	-0.00791209354634094	0.0226823521237999
2	A	26	50	20120615	1	2564	50.56	-0.00664992915512639	0.023763638600387
2	A	26	50	20120615	1	2566	50.6	-0.00547816129481872	0.0244828581207352
2	A	26	50	20120615	1	2568	50.64	-0.00434885519672131	0.0247369074450799
2	A	26	50	20120615	1	2570	50.68	-0.00324983448206212	0.0246385135364778
2	A	26	50	20120615	1	2572	50.72	-0.00134693235214319	0.0258833820958246
2	A	26	50	20120615	1	2574	50.76	4.86277333422019e-05	0.0268777297936647
2	A	26	50	20120615	1	2576	50.8	0.000865336065612664	0.02645657699479
2	A	26	50	20120615	1	2578	50.84	0.00266549558022519	0.0267812733576431
2	A	26	50	20120615	1	2580	50.88	0.00333418524998987	0.0264725010395023
2	A	26	50	20120615	1	2582	50.92	0.00393519065865938	0.0265199125491809
2	A	26	50	20120615	1	2584	50.96	0.00535524492304507	0.0263504473380017
2	A	26	50	20120615	1	2586	51	0.00688159854984654	0.0260973101814047
2	A	26	50	20120615	1	2588	51.04	0.00821766974183071	0.0262030297162599
2	A	26	50	20120615	1	2590	51.08	0.00910047134493868	0.0270384975914353
2	A	26	50	20120615	1	2592	51.12	0.00975122171566466	0.0270512962241748
2	A	26	50	20120615	1	2594	51.16	0.0104234610614709	0.0286785681307872
2	A	26	50	20120615	1	2596	51.2	0.00930881328694749	0.0279471015209888
2	A	26	50	20120615	1	2598	51.24	0.0085642581306293	0.0284904140873813
2	A	26	50	20120615	1	2600	51.28	0.00779255007391355	0.0278644548804037
2	A	26	50	20120615	1	2602	51.32	0.00681364558817451	0.0285832854920223
2	A	26	50	20120615	1	2604	51.36	0.00605148347300478	0.0286167033585012
2	A	26	50	20120615	1	2606	51.4	0.00442730869409397	0.0292225029511471
2	A	26	50	20120615	1	2608	51.44	0.00354923056428433	0.0294542854829523
2	A	26	50	20120615	1	2610	51.48	0.00150604552004579	0.0298602354860315
2	A	26	50	20120615	1	2612	51.52	-0.00086092371929805	0.0295772513522006
2	A	26	50	20120615	1	2614	51.56	-0.00321728635692411	0.0304271937031868
2	A	26	50	20120615	1	2616	51.6	-0.00431273618233831	0.0308316587820255
2	A	26	50	20120615	1	2618	51.64	-0.00656897957081615	0.0309969732763991
2	A	26	50	20120615	1	2620	51.68	-0.008701981318401	0.0311087527163691
2	A	26	50	20120615	1	2622	51.72	-0.0102757252416776	0.0317696076429982
2	A	26	50	20120615	1	2624	51.76	-0.0124503260811997	0.0314658699251396
2	A	26	50	20120615	1	2626	51.8	-0.0141247054415746	0.0316043709303706
2	A	26	50	20120615	1	2628	51.84	-0.0152079435328779	0.0312522812508144
2	A	26	50	20120615	1	2630	51.88	-0.0175235909620431	0.0312616009181904
2	A	26	50	20120615	1	2632	51.92	-0.0189549992400143	0.0309926761884899
2	A	26	50	20120615	1	2634	51.96	-0.0199131027655713	0.0305943183909203
2	A	26	50	20120615	1	2636	52	-0.0211167682127783	0.029550176233549
2	A	26	50	20120615	1	2638	52.04	-0.0222221033909933	0.0285412904202876
2	A	26	50	20120615	1	2640	52.08	-0.0224346526183502	0.0276738188921958
2	A	26	50	20120615	1	2642	52.12	-0.0230129881836150	0.0271209391710538
2	A	26	50	20120615	1	2644	52.16	-0.0230084556291476	0.0258573464241413
2	A	26	50	20120615	1	2646	52.2	-0.0228651533688723	0.0249009562183152
2	A	26	50	20120615	1	2648	52.24	-0.0228662635265187	0.0234555097494171
2	A	26	50	20120615	1	2650	52.28	-0.0226912970245820	0.02158524059745
2	A	26	50	20120615	1	2652	52.32	-0.0229299384921645	0.0197410424725051
2	A	26	50	20120615	1	2654	52.36	-0.0225408883411558	0.0178310056351640
2	A	26	50	20120615	1	2656	52.4	-0.0223089573169266	0.0161075035666999
2	A	26	50	20120615	1	2658	52.44	-0.0225625258086600	0.0136924510662354
2	A	26	50	20120615	1	2660	52.48	-0.0222883805095941	0.0122655802924791
2	A	26	50	20120615	1	2662	52.52	-0.0226058007436686	0.0103044196348582
2	A	26	50	20120615	1	2664	52.56	-0.0223969921111843	0.00781222178456619
2	A	26	50	20120615	1	2666	52.6	-0.0223001891928398	0.00564189894107032
2	A	26	50	20120615	1	2668	52.64	-0.0221813245429224	0.00498803730050712
2	A	26	50	20120615	1	2670	52.68	-0.0226425915094937	0.00157662184787606
2	A	26	50	20120615	1	2672	52.72	-0.0227983247069823	0.000178417183029
2	A	26	50	20120615	1	2674	52.76	-0.0225311019833041	-0.0018336622339051
2	A	26	50	20120615	1	2676	52.8	-0.0234195462985259	-0.0040342846029748
2	A	26	50	20120615	1	2678	52.84	-0.0227604732809853	-0.0029408641740226
2	A	26	50	20120615	1	2680	52.88	-0.0235331571450592	-0.0051216239136088
2	A	26	50	20120615	1	2682	52.92	-0.0241987001896476	-0.0086257481363212
2	A	26	50	20120615	1	2684	52.96	-0.0248201692685646	-0.0102070581021565
2	A	26	50	20120615	1	2686	53	-0.0248671565141745	-0.0109869615264662
2	A	26	50	20120615	1	2688	53.04	-0.0256727561989125	-0.0134377299904485
2	A	26	50	20120615	1	2690	53.08	-0.0266026574776086	-0.0157424179716122
2	A	26	50	20120615	1	2692	53.12	-0.0277962162475920	-0.0169122929070666
2	A	26	50	20120615	1	2694	53.16	-0.0283939491660781	-0.0173376020796012
2	A	26	50	20120615	1	2696	53.2	-0.0295731904379563	-0.0180384163175419
2	A	26	50	20120615	1	2698	53.24	-0.0303139498450729	-0.0189620448519821
2	A	26	50	20120615	1	2700	53.28	-0.0305272004304330	-0.01985951759851
2	A	26	50	20120615	1	2702	53.32	-0.0301357709570293	-0.0206530079876963
2	A	26	50	20120615	1	2704	53.36	-0.0294620000179350	-0.0208900697787298
2	A	26	50	20120615	1	2706	53.4	-0.0294903832841318	-0.0217218112011682
2	A	26	50	20120615	1	2708	53.44	-0.0286063230309534	-0.0225599095135696
2	A	26	50	20120615	1	2710	53.48	-0.0288451978437738	-0.0218015940592895
2	A	26	50	20120615	1	2712	53.52	-0.0291090405970378	-0.0221546312619325
2	A	26	50	20120615	1	2714	53.56	-0.0292627797534034	-0.022643935012378
2	A	26	50	20120615	1	2716	53.6	-0.0292601139608384	-0.0231992754651185
2	A	26	50	20120615	1	2718	53.64	-0.0292367440817202	-0.0236490307332922
2	A	26	50	20120615	1	2720	53.68	-0.0294481336539559	-0.0231596067746939
2	A	26	50	20120615	1	2722	53.72	-0.0290050181184575	-0.0238280065306783
2	A	26	50	20120615	1	2724	53.76	-0.0289063201539396	-0.0236761058519438
2	A	26	50	20120615	1	2726	53.8	-0.0290763298373402	-0.0240362848330768
2	A	26	50	20120615	1	2728	53.84	-0.0291272980941281	-0.0244621893895211
2	A	26	50	20120615	1	2730	53.88	-0.0291004351075109	-0.0247042956803315
2	A	26	50	20120615	1	2732	53.92	-0.0290312517800396	-0.0248335830842037
2	A	26	50	20120615	1	2734	53.96	-0.0288454453311471	-0.024696948840875
2	A	26	50	20120615	1	2736	54	-0.0285611884051102	-0.0254331884214465
2	A	26	50	20120615	1	2738	54.04	-0.0286924344947663	-0.0250428584071637
2	A	26	50	20120615	1	2740	54.08	-0.0288006430454911	-0.0254714853247155
2	A	26	50	20120615	1	2742	54.12	-0.0289113335410182	-0.02616732082381
2	A	26	50	20120615	1	2744	54.16	-0.0286319202964322	-0.0264101059371304
2	A	26	50	20120615	1	2746	54.2	-0.0293149854470585	-0.0265980549195697
2	A	26	50	20120615	1	2748	54.24	-0.0295200322714670	-0.0268478191768205
2	A	26	50	20120615	1	2750	54.28	-0.0297084903707888	-0.0265716798366315
2	A	26	50	20120615	1	2752	54.32	-0.0297301985489712	-0.0264052976110183
2	A	26	50	20120615	1	2754	54.36	-0.0300067197268221	-0.0266004166562189
2	A	26	50	20120615	1	2756	54.4	-0.0298407688363454	-0.0264135212628835
2	A	26	50	20120615	1	2758	54.44	-0.0297025506738268	-0.0264680179825095
2	A	26	50	20120615	1	2760	54.48	-0.0299042458120925	-0.0274442213203444
2	A	26	50	20120615	1	2762	54.52	-0.0305527334411187	-0.0276333723843118
2	A	26	50	20120615	1	2764	54.56	-0.0302228398434238	-0.0271489618127922
2	A	26	50	20120615	1	2766	54.6	-0.0310636463747971	-0.0280176566356155
2	A	26	50	20120615	1	2768	54.64	-0.0314169381358815	-0.0295745431332286
2	A	26	50	20120615	1	2770	54.68	-0.0319501673595741	-0.0298621234611371
2	A	26	50	20120615	1	2772	54.72	-0.0326756730592073	-0.0299585586839554
2	A	26	50	20120615	1	2774	54.76	-0.0341011013351299	-0.0308003975912292
2	A	26	50	20120615	1	2776	54.8	-0.0352640798581474	-0.0317177272184625
2	A	26	50	20120615	1	2778	54.84	-0.0360089107861103	-0.0313046707922324
2	A	26	50	20120615	1	2780	54.88	-0.0375108268025540	-0.0314870831285751
2	A	26	50	20120615	1	2782	54.92	-0.0388282374465826	-0.0307329537464396
2	A	26	50	20120615	1	2784	54.96	-0.0394911076275381	-0.0309661292786037
2	A	26	50	20120615	1	2786	55	-0.0413616263881990	-0.031586182022638
2	A	26	50	20120615	1	2788	55.04	-0.0427762576668321	-0.0321184985553241
2	A	26	50	20120615	1	2790	55.08	-0.0430960058802782	-0.0326249339050164
2	A	26	50	20120615	1	2792	55.12	-0.0437251799482363	-0.0331459397273361
2	A	26	50	20120615	1	2794	55.16	-0.0445295566917963	-0.0350369126123031
2	A	26	50	20120615	1	2796	55.2	-0.0451742803914263	-0.0360670420345916
2	A	26	50	20120615	1	2798	55.24	-0.0447893809572230	-0.0362133636408225
2	A	26	50	20120615	1	2800	55.28	-0.0449001068080891	-0.0361228610438985
2	A	26	50	20120615	1	2802	55.32	-0.0450107195218700	-0.0361122332289772
2	A	26	50	20120615	1	2804	55.36	-0.0451800433116929	-0.0362137313363487
2	A	26	50	20120615	1	2806	55.4	-0.0457053529394365	-0.0368264393622469
2	A	26	50	20120615	1	2808	55.44	-0.0458788295673853	-0.0362708422297448
2	A	26	50	20120615	1	2810	55.48	-0.0465459671377652	-0.0368591020386835
2	A	26	50	20120615	1	2812	55.52	-0.0473264440963852	-0.0365530937302397
2	A	26	50	20120615	1	2814	55.56	-0.0479631922679194	-0.0365926224842323
2	A	26	50	20120615	1	2816	55.6	-0.0487313174145748	-0.036551685951349
2	A	26	50	20120615	1	2818	55.64	-0.0490552642442398	-0.0369625644886931
2	A	26	50	20120615	1	2820	55.68	-0.0491429787191258	-0.0375542382091713
2	A	26	50	20120615	1	2822	55.72	-0.0493111796233802	-0.0380289387903717
2	A	26	50	20120615	1	2824	55.76	-0.0490093581648985	-0.0380305227095616
2	A	26	50	20120615	1	2826	55.8	-0.0487601956555186	-0.0396497753181685
2	A	26	50	20120615	1	2828	55.84	-0.0485047816150862	-0.0403542021646544
2	A	26	50	20120615	1	2830	55.88	-0.0478557990113132	-0.0407695566879234
2	A	26	50	20120615	1	2832	55.92	-0.0468297517164724	-0.0420715170487831
2	A	26	50	20120615	1	2834	55.96	-0.046545926125572	-0.0433643840164368
2	A	26	50	20120615	1	2836	56	-0.0454174614845442	-0.0452081578773129
2	A	26	50	20120615	1	2838	56.04	-0.0446510920840264	-0.0466905436044602
2	A	26	50	20120615	1	2840	56.08	-0.0431990129535208	-0.0479821094956365
2	A	26	50	20120615	1	2842	56.12	-0.0429305952193822	-0.0480491432184929
2	A	26	50	20120615	1	2844	56.16	-0.0416337613826861	-0.0501520787857417
2	A	26	50	20120615	1	2846	56.2	-0.0406177903594773	-0.0512540339935429
2	A	26	50	20120615	1	2848	56.24	-0.0403925061389913	-0.0505613521906925
2	A	26	50	20120615	1	2850	56.28	-0.0401259268824839	-0.0504923385688487
2	A	26	50	20120615	1	2852	56.32	-0.0395740300397679	-0.0503109656794743
2	A	26	50	20120615	1	2854	56.36	-0.0382684987896632	-0.0498505684542438
2	A	26	50	20120615	1	2856	56.4	-0.0366089898848965	-0.0502030611846653
2	A	26	50	20120615	1	2858	56.44	-0.0349069131519023	-0.0502769538432993
2	A	26	50	20120615	1	2860	56.48	-0.0327291656872040	-0.050519915733315
2	A	26	50	20120615	1	2862	56.52	-0.0304905363286454	-0.0510968441560851
2	A	26	50	20120615	1	2864	56.56	-0.0287202237912669	-0.0502204560114825
2	A	26	50	20120615	1	2866	56.6	-0.0266591489454643	-0.0506120517469036
2	A	26	50	20120615	1	2868	56.64	-0.0249236260617201	-0.05027617602584
2	A	26	50	20120615	1	2870	56.68	-0.0228742891884852	-0.0505453008667596
2	A	26	50	20120615	1	2872	56.72	-0.0201300784813783	-0.0513900813382431
2	A	26	50	20120615	1	2874	56.76	-0.0181129149666874	-0.0511568068111297
2	A	26	50	20120615	1	2876	56.8	-0.0158639618491236	-0.051007395148265
2	A	26	50	20120615	1	2878	56.84	-0.0134305952830264	-0.0513999101225016
2	A	26	50	20120615	1	2880	56.88	-0.0114400896939863	-0.0515547665075815
2	A	26	50	20120615	1	2882	56.92	-0.0086391690230282	-0.0516187596712789
2	A	26	50	20120615	1	2884	56.96	-0.00603864241385844	-0.0515995970775087
2	A	26	50	20120615	1	2886	57	-0.00422081230078406	-0.051348291327475
2	A	26	50	20120615	1	2888	57.04	-0.00202432650638429	-0.0515849599671382
2	A	26	50	20120615	1	2890	57.08	0.000170320810384397	-0.0513060063419601
2	A	26	50	20120615	1	2892	57.12	0.00198503965362155	-0.0515110673085042
2	A	26	50	20120615	1	2894	57.16	0.00433051284681733	-0.051270792424257
2	A	26	50	20120615	1	2896	57.2	0.00623559993669013	-0.0513813839248345
2	A	26	50	20120615	1	2898	57.24	0.00896863835665425	-0.0521417358466444
2	A	26	50	20120615	1	2900	57.28	0.0110870595624111	-0.0525796470762333
2	A	26	50	20120615	1	2902	57.32	0.0131682162407993	-0.0535667681427697
2	A	26	50	20120615	1	2904	57.36	0.0151852383341339	-0.0541007044732437
2	A	26	50	20120615	1	2906	57.4	0.0168167458103657	-0.0544773802555817
2	A	26	50	20120615	1	2908	57.44	0.0186864068505010	-0.0552910480286931
2	A	26	50	20120615	1	2910	57.48	0.0211298143328910	-0.0551641223614701
2	A	26	50	20120615	1	2912	57.52	0.0225026621485648	-0.0561863866350315
2	A	26	50	20120615	1	2914	57.56	0.0252655404746949	-0.0560355607586044
2	A	26	50	20120615	1	2916	57.6	0.0262916231248747	-0.0558572991390673
2	A	26	50	20120615	1	2918	57.64	0.0273561016732730	-0.0549223625529824
2	A	26	50	20120615	1	2920	57.68	0.0286719566823831	-0.0540501463383888
2	A	26	50	20120615	1	2922	57.72	0.0291639615807327	-0.0527161186850023
2	A	26	50	20120615	1	2924	57.76	0.0302414508939048	-0.0515406243719578
2	A	26	50	20120615	1	2926	57.8	0.0306392691690002	-0.049755321170818
2	A	26	50	20120615	1	2928	57.84	0.0315637405747235	-0.0474659922560484
2	A	26	50	20120615	1	2930	57.88	0.0315920955566492	-0.0457394496284252
2	A	26	50	20120615	1	2932	57.92	0.0316409566352292	-0.0439024569215807
2	A	26	50	20120615	1	2934	57.96	0.0317079196474074	-0.0423719242937024
2	A	26	50	20120615	1	2936	58	0.0310419664808860	-0.0405201530551311
2	A	26	50	20120615	1	2938	58.04	0.0306754730361970	-0.0385711546341466
2	A	26	50	20120615	1	2940	58.08	0.0308654726283019	-0.0370573097263043
2	A	26	50	20120615	1	2942	58.12	0.0302293593679464	-0.0346852493181359
2	A	26	50	20120615	1	2944	58.16	0.0289353539583750	-0.0326869655545027
2	A	26	50	20120615	1	2946	58.2	0.0286749972415421	-0.0312796816385853
2	A	26	50	20120615	1	2948	58.24	0.0270881435585424	-0.0286584014453877
2	A	26	50	20120615	1	2950	58.28	0.0264811489554362	-0.0271832494206119
2	A	26	50	20120615	1	2952	58.32	0.0250582733349935	-0.0251084920585934
2	A	26	50	20120615	1	2954	58.36	0.0241464874249247	-0.02381636755306
2	A	26	50	20120615	1	2956	58.4	0.0226885251659997	-0.0213686962167793
2	A	26	50	20120615	1	2958	58.44	0.0218722128135267	-0.0195367522523525
2	A	26	50	20120615	1	2960	58.48	0.0209898708298265	-0.0183283209054403
2	A	26	50	20120615	1	2962	58.52	0.0199048508294347	-0.016829996991445
2	A	26	50	20120615	1	2964	58.56	0.0189113587307999	-0.0149153003204159
2	A	26	50	20120615	1	2966	58.6	0.0182362838868010	-0.0139276842791327
2	A	26	50	20120615	1	2968	58.64	0.0170354327245832	-0.0128823400402333
2	A	26	50	20120615	1	2970	58.68	0.0163460743236045	-0.0125355041640613
2	A	26	50	20120615	1	2972	58.72	0.0166104544780223	-0.0118921147749275
2	A	26	50	20120615	1	2974	58.76	0.0162482107450883	-0.0113802331049588
2	A	26	50	20120615	1	2976	58.8	0.0156983857252409	-0.0109222895402589
2	A	26	50	20120615	1	2978	58.84	0.0148017601845608	-0.0093050090524647
2	A	26	50	20120615	1	2980	58.88	0.0140030830752106	-0.0090838967619876
2	A	26	50	20120615	1	2982	58.92	0.0128301272755105	-0.0082792163160651
2	A	26	50	20120615	1	2984	58.96	0.0116898610223048	-0.0071011622764727
2	A	26	50	20120615	1	2986	59	0.0108444936521929	-0.0062896370369084
2	A	26	50	20120615	1	2988	59.04	0.00983237636094144	-0.0045341383865956
2	A	26	50	20120615	1	2990	59.08	0.0082700451411132	-0.00349233675267
2	A	26	50	20120615	1	2992	59.12	0.00700108545373144	-0.0027454764282452
2	A	26	50	20120615	1	2994	59.16	0.00519944101487843	-0.0013203097818315
2	A	26	50	20120615	1	2996	59.2	0.00330418270926412	-0.0001120481405468
2	A	26	50	20120615	1	2998	59.24	0.00222998144262458	0.000312039151469800
2	A	26	50	20120615	1	3000	59.28	0.00130369277247364	0.00148380701177751
2	A	26	50	20120615	1	3002	59.32	-0.000110054099423874	0.0021698420108847
2	A	26	50	20120615	1	3004	59.36	3.96828325601901e-05	0.0028710798057874
2	A	26	50	20120615	1	3006	59.4	0.000144617478888274	0.00439003002458985
2	A	26	50	20120615	1	3008	59.44	0.00179781192009899	0.00439842338208253
2	A	26	50	20120615	1	3010	59.48	0.00245905575545777	0.00452911085738143
2	A	26	50	20120615	1	3012	59.52	0.0035325287021127	0.00474656033473192
2	A	26	50	20120615	1	3014	59.56	0.00439851530596405	0.0051438624218772
2	A	26	50	20120615	1	3016	59.6	0.00497152635716638	0.00503512354106633
2	A	26	50	20120615	1	3018	59.64	0.00480664814767677	0.00608533762436769
2	A	26	50	20120615	1	3020	59.68	0.00487437129964491	0.00748256294632277
2	A	26	50	20120615	1	3022	59.72	0.00492818071147965	0.00915757021751953
2	A	26	50	20120615	1	3024	59.76	0.00470607140044114	0.0110061524045077
2	A	26	50	20120615	1	3026	59.8	0.00421929909227232	0.0127784589830093
2	A	26	50	20120615	1	3028	59.84	0.00331193118537237	0.0135436560004839
2	A	26	50	20120615	1	3030	59.88	0.0021490672136534	0.0152204593229049
2	A	26	50	20120615	1	3032	59.92	0.000807791715759704	0.0163343292799690
2	A	26	50	20120615	1	3034	59.96	-0.000307195470018682	0.0158760463040141
2	A	26	50	20120615	1	3036	60	-0.00255027960129865	0.0157720450386372
2	A	26	50	20120615	1	3038	60.04	-0.00411257688000139	0.0157737548228341
2	A	26	50	20120615	1	3040	60.08	-0.00631639395750851	0.0162377384936589
2	A	26	50	20120615	1	3042	60.12	-0.00829071387232728	0.0163367687983640
2	A	26	50	20120615	1	3044	60.16	-0.0100548675096418	0.0150278222225062
2	A	26	50	20120615	1	3046	60.2	-0.0112613118864988	0.0148768054272482
2	A	26	50	20120615	1	3048	60.24	-0.0132260575755003	0.0144603407463327
2	A	26	50	20120615	1	3050	60.28	-0.0147564558530902	0.0140789909881710
2	A	26	50	20120615	1	3052	60.32	-0.0168724375404519	0.0142076490670079
2	A	26	50	20120615	1	3054	60.36	-0.0191573823931780	0.0140160231293064
2	A	26	50	20120615	1	3056	60.4	-0.0209606461065600	0.0137794252003213
2	A	26	50	20120615	1	3058	60.44	-0.0222448227318729	0.0132498729318907
2	A	26	50	20120615	1	3060	60.48	-0.0237586676397151	0.0129593227555012
2	A	26	50	20120615	1	3062	60.52	-0.0248641583814222	0.0126708231887771
2	A	26	50	20120615	1	3064	60.56	-0.0261202628675220	0.0124827327849815
2	A	26	50	20120615	1	3066	60.6	-0.0268606743781024	0.0129888091082767
2	A	26	50	20120615	1	3068	60.64	-0.0274242384827082	0.0139356250882855
2	A	26	50	20120615	1	3070	60.68	-0.0288821512441585	0.0142169121658415
2	A	26	50	20120615	1	3072	60.72	-0.0302969304919566	0.0150759054836269
2	A	26	50	20120615	1	3074	60.76	-0.0313784503137814	0.0158714713231399
2	A	26	50	20120615	1	3076	60.8	-0.0328890425304302	0.0167591024655633
2	A	26	50	20120615	1	3078	60.84	-0.0344567689749990	0.0173340509893461
2	A	26	50	20120615	1	3080	60.88	-0.0363151163066354	0.0168414096948935
2	A	26	50	20120615	1	3082	60.92	-0.0388214562925511	0.0167727496264402
2	A	26	50	20120615	1	3084	60.96	-0.0400179516769968	0.0165493745942634
2	A	26	50	20120615	1	3086	61	-0.0418967343946095	0.0158122864855545
2	A	26	50	20120615	1	3088	61.04	-0.0436152160049271	0.0155124024996533
2	A	26	50	20120615	1	3090	61.08	-0.0454976756778019	0.0143261601635348
2	A	26	50	20120615	1	3092	61.12	-0.046549567725495	0.0138270841973733
2	A	26	50	20120615	1	3094	61.16	-0.0478713624315671	0.0131828392090343
2	A	26	50	20120615	1	3096	61.2	-0.0496952029522815	0.0129276443717040
2	A	26	50	20120615	1	3098	61.24	-0.0505264776842444	0.01233169477652
2	A	26	50	20120615	1	3100	61.28	-0.051743762008057	0.0121783233156807
2	A	26	50	20120615	1	3102	61.32	-0.0528963460613911	0.0125347051333987
2	A	26	50	20120615	1	3104	61.36	-0.0541025995194173	0.0123205224893773
2	A	26	50	20120615	1	3106	61.4	-0.0555784727931099	0.0122773889757249
2	A	26	50	20120615	1	3108	61.44	-0.0567309861357657	0.0115591806180737
2	A	26	50	20120615	1	3110	61.48	-0.0585187642106397	0.0111313103047777
2	A	26	50	20120615	1	3112	61.52	-0.0598047086029055	0.00983461788943784
2	A	26	50	20120615	1	3114	61.56	-0.0606489233889643	0.00869271114849969
2	A	26	50	20120615	1	3116	61.6	-0.0611938198745465	0.00835980527591706
2	A	26	50	20120615	1	3118	61.64	-0.0621027349310838	0.00789962018272086
2	A	26	50	20120615	1	3120	61.68	-0.063443197256179	0.00770976201197226
2	A	26	50	20120615	1	3122	61.72	-0.0644952307252284	0.00782685889493676
2	A	26	50	20120615	1	3124	61.76	-0.065531919977126	0.0075976855871542
2	A	26	50	20120615	1	3126	61.8	-0.06641502563615	0.00750272114644084
2	A	26	50	20120615	1	3128	61.84	-0.0675500734413106	0.00781483807965659
2	A	26	50	20120615	1	3130	61.88	-0.0688865759684313	0.00708262900773793
2	A	26	50	20120615	1	3132	61.92	-0.0697174971470036	0.00623855564303553
2	A	26	50	20120615	1	3134	61.96	-0.0705560550788127	0.0053059525093286
2	A	26	50	20120615	1	3136	62	-0.0711476206119533	0.00524188863495309
2	A	26	50	20120615	1	3138	62.04	-0.0720706778041142	0.00482511989812175
2	A	26	50	20120615	1	3140	62.08	-0.0724665161802225	0.0046172305044529
2	A	26	50	20120615	1	3142	62.12	-0.072631272060239	0.00485510122564406
2	A	26	50	20120615	1	3144	62.16	-0.0738479906986267	0.00541887746228409
2	A	26	50	20120615	1	3146	62.2	-0.0737313180797309	0.00480652298977654
2	A	26	50	20120615	1	3148	62.24	-0.0738447380074332	0.00511977129384219
2	A	26	50	20120615	1	3150	62.28	-0.0742565569967963	0.0053775824262628
2	A	26	50	20120615	1	3152	62.32	-0.0743417633639293	0.00600315979557853
2	A	26	50	20120615	1	3154	62.36	-0.0741536022494554	0.00578105755560783
2	A	26	50	20120615	1	3156	62.4	-0.0743796642874009	0.00576599618116857
2	A	26	50	20120615	1	3158	62.44	-0.0751965140410276	0.00641144325103565
2	A	26	50	20120615	1	3160	62.48	-0.0757681391629388	0.00609310377814546
2	A	26	50	20120615	1	3162	62.52	-0.0761358346891557	0.00647621423219233
2	A	26	50	20120615	1	3164	62.56	-0.0771578868306828	0.00666359752920677
2	A	26	50	20120615	1	3166	62.6	-0.0788992079900327	0.0064108775656107
2	A	26	50	20120615	1	3168	62.64	-0.0793205729209419	0.00674286419937778
2	A	26	50	20120615	1	3170	62.68	-0.0805127549540224	0.0074089587872555
2	A	26	50	20120615	1	3172	62.72	-0.0823454343095016	0.00781427239423163
2	A	26	50	20120615	1	3174	62.76	-0.0842385005840943	0.0078296873220615
2	A	26	50	20120615	1	3176	62.8	-0.085427783479372	0.00903268808889418
2	A	26	50	20120615	1	3178	62.84	-0.0867676801190423	0.00877438198172673
2	A	26	50	20120615	1	3180	62.88	-0.0877768629171518	0.00929269125233647
2	A	26	50	20120615	1	3182	62.92	-0.0890686762957014	0.00913790557793473
2	A	26	50	20120615	1	3184	62.96	-0.0908042698901239	0.00903855707517802
2	A	26	50	20120615	1	3186	63	-0.0923845828353977	0.00879976711517133
2	A	26	50	20120615	1	3188	63.04	-0.0929650467920737	0.00831603536616162
2	A	26	50	20120615	1	3190	63.08	-0.093363925727341	0.00746771936077211
2	A	26	50	20120615	1	3192	63.12	-0.093937177194849	0.00697097684698856
2	A	26	50	20120615	1	3194	63.16	-0.0942591229123232	0.00638018913130721
2	A	26	50	20120615	1	3196	63.2	-0.0945723712163889	0.0055030938799234
2	A	26	50	20120615	1	3198	63.24	-0.095129076385217	0.0045144878891465
2	A	26	50	20120615	1	3200	63.28	-0.095543299537636	0.00376580322922618
2	A	26	50	20120615	1	3202	63.32	-0.0964923782593446	0.00256937855545854
2	A	26	50	20120615	1	3204	63.36	-0.0970504976417352	0.00147937345225948
2	A	26	50	20120615	1	3206	63.4	-0.0976777013566477	0.0009675695640366
2	A	26	50	20120615	1	3208	63.44	-0.0978544073412662	-3.94212030510998e-05
2	A	26	50	20120615	1	3210	63.48	-0.097974120519321	-0.00214836717794
2	A	26	50	20120615	1	3212	63.52	-0.0984273052553835	-0.00343678644394
2	A	26	50	20120615	1	3214	63.56	-0.0993569385406095	-0.0047445804357445
2	A	26	50	20120615	1	3216	63.6	-0.0998200934822868	-0.0069196408946743
2	A	26	50	20120615	1	3218	63.64	-0.100190900278341	-0.0078656083465457
2	A	26	50	20120615	1	3220	63.68	-0.100547706360128	-0.0096939036399816
2	A	26	50	20120615	1	3222	63.72	-0.101273975735084	-0.0110315375379522
2	A	26	50	20120615	1	3224	63.76	-0.102581628305533	-0.0124517615079654
2	A	26	50	20120615	1	3226	63.8	-0.103331727179015	-0.0130666615648852
2	A	26	50	20120615	1	3228	63.84	-0.104179548209658	-0.0129775661104557
2	A	26	50	20120615	1	3230	63.88	-0.105740910693196	-0.0138711369498412
2	A	26	50	20120615	1	3232	63.92	-0.106844067982525	-0.0142233468375502
2	A	26	50	20120615	1	3234	63.96	-0.107828148489903	-0.0149718193654361
2	A	26	50	20120615	1	3236	64	-0.108741164765771	-0.014402032721156
2	A	26	50	20120615	1	3238	64.04	-0.109620876312245	-0.0140864509647125
2	A	26	50	20120615	1	3240	64.08	-0.110856828255081	-0.0137305641217413
2	A	26	50	20120615	1	3242	64.12	-0.112389765046015	-0.0138456103950403
2	A	26	50	20120615	1	3244	64.16	-0.112811271398280	-0.0129096131487837
2	A	26	50	20120615	1	3246	64.2	-0.114160713979497	-0.0116873083668246
2	A	26	50	20120615	1	3248	64.24	-0.115186725918999	-0.010535572841628
2	A	26	50	20120615	1	3250	64.28	-0.116349775152694	-0.0092985602386202
2	A	26	50	20120615	1	3252	64.32	-0.117762362369471	-0.0088561235256318
2	A	26	50	20120615	1	3254	64.36	-0.119137048662775	-0.0076019282278412
2	A	26	50	20120615	1	3256	64.4	-0.120776829288347	-0.0063343686118862
2	A	26	50	20120615	1	3258	64.44	-0.122198467471922	-0.0056621221950122
2	A	26	50	20120615	1	3260	64.48	-0.123279421608322	-0.004523185302555
2	A	26	50	20120615	1	3262	64.52	-0.125340850007515	-0.0039988656243052
2	A	26	50	20120615	1	3264	64.56	-0.126641502220830	-0.0031329426600641
2	A	26	50	20120615	1	3266	64.6	-0.128000632164949	-0.0027863896266046
2	A	26	50	20120615	1	3268	64.64	-0.129332467787314	-0.0025802679998887
2	A	26	50	20120615	1	3270	64.68	-0.130883223669134	-0.0035058000657838
2	A	26	50	20120615	1	3272	64.72	-0.131681830067806	-0.004069081327677
2	A	26	50	20120615	1	3274	64.76	-0.133043081332268	-0.004956429627388
2	A	26	50	20120615	1	3276	64.8	-0.134006372900278	-0.0060055639586345
2	A	26	50	20120615	1	3278	64.84	-0.134838637581735	-0.0068010590874694
2	A	26	50	20120615	1	3280	64.88	-0.135739067356898	-0.0081478146629172
2	A	26	50	20120615	1	3282	64.92	-0.135584493814531	-0.0087733213215549
2	A	26	50	20120615	1	3284	64.96	-0.136556624217306	-0.0099960503675826
2	A	26	50	20120615	1	3286	65	-0.136863649981697	-0.0113196128406076
2	A	26	50	20120615	1	3288	65.04	-0.137394616463690	-0.0129085524886119
2	A	26	50	20120615	1	3290	65.08	-0.137566655543553	-0.0132937135523242
2	A	26	50	20120615	1	3292	65.12	-0.137422688602903	-0.0137134521376366
2	A	26	50	20120615	1	3294	65.16	-0.137534482185009	-0.0154797341663624
2	A	26	50	20120615	1	3296	65.2	-0.138255518969785	-0.0168064786199027
2	A	26	50	20120615	1	3298	65.24	-0.138775101032601	-0.0191266373903321
2	A	26	50	20120615	1	3300	65.28	-0.139345524072984	-0.0208458261074309
2	A	26	50	20120615	1	3302	65.32	-0.139924856658810	-0.0225278210078394
2	A	26	50	20120615	1	3304	65.36	-0.140002709115419	-0.0233593078718366
2	A	26	50	20120615	1	3306	65.4	-0.140382566878272	-0.0246015530650251
2	A	26	50	20120615	1	3308	65.44	-0.140655651517166	-0.0263267521897641
2	A	26	50	20120615	1	3310	65.48	-0.140461267863018	-0.0276327077039375
2	A	26	50	20120615	1	3312	65.52	-0.140834620243484	-0.0289776248017543
2	A	26	50	20120615	1	3314	65.56	-0.141083521830462	-0.0300085864887243
2	A	26	50	20120615	1	3316	65.6	-0.141307816101455	-0.0300657207166442
2	A	26	50	20120615	1	3318	65.64	-0.141991588358862	-0.030622213753438
2	A	26	50	20120615	1	3320	65.68	-0.142004952677026	-0.0311490790161001
2	A	26	50	20120615	1	3322	65.72	-0.142847894670879	-0.0323213913486293
2	A	26	50	20120615	1	3324	65.76	-0.143073815287468	-0.0331193613511983
2	A	26	50	20120615	1	3326	65.8	-0.143765012166078	-0.0337462115127202
2	A	26	50	20120615	1	3328	65.84	-0.143907564893165	-0.0336446709789418
2	A	26	50	20120615	1	3330	65.88	-0.144396599943034	-0.0336647528115275
2	A	26	50	20120615	1	3332	65.92	-0.145097413473868	-0.032840902700767
2	A	26	50	20120615	1	3334	65.96	-0.145010297918425	-0.0322308109699593
2	A	26	50	20120615	1	3336	66	-0.145559719887407	-0.0322088906597425
2	A	26	50	20120615	1	3338	66.04	-0.145778215882794	-0.0310867121979994
2	A	26	50	20120615	1	3340	66.08	-0.14648645403483	-0.0298637003092592
2	A	26	50	20120615	1	3342	66.12	-0.14716789283986	-0.0292558006094731
2	A	26	50	20120615	1	3344	66.16	-0.147813622752439	-0.0280005446515107
2	A	26	50	20120615	1	3346	66.2	-0.148365873148546	-0.0267369448335304
2	A	26	50	20120615	1	3348	66.24	-0.149112577909479	-0.0254995079664539
2	A	26	50	20120615	1	3350	66.28	-0.150559318383787	-0.0240343827158354
2	A	26	50	20120615	1	3352	66.32	-0.152307144925524	-0.0224053501133378
2	A	26	50	20120615	1	3354	66.36	-0.152723418687608	-0.0214403614890525
2	A	26	50	20120615	1	3356	66.4	-0.153853799588013	-0.0200540079338582
2	A	26	50	20120615	1	3358	66.44	-0.154800615568022	-0.0187988933972521
2	A	26	50	20120615	1	3360	66.48	-0.156039890912729	-0.0170363590344665
2	A	26	50	20120615	1	3362	66.52	-0.156698207326014	-0.0159679206880936
2	A	26	50	20120615	1	3364	66.56	-0.158058539351661	-0.0147306252423734
2	A	26	50	20120615	1	3366	66.6	-0.158787990707133	-0.0136561057776823
2	A	26	50	20120615	1	3368	66.64	-0.159968505478324	-0.0123723534164382
2	A	26	50	20120615	1	3370	66.68	-0.161611326663054	-0.0109699485373109
2	A	26	50	20120615	1	3372	66.72	-0.162531696849447	-0.0095899589431472
2	A	26	50	20120615	1	3374	66.76	-0.164207539920859	-0.0081446326824019
2	A	26	50	20120615	1	3376	66.8	-0.165391236672565	-0.0071419552666794
2	A	26	50	20120615	1	3378	66.84	-0.166189560228525	-0.0069771993866629
2	A	26	50	20120615	1	3380	66.88	-0.167953791647585	-0.0058578493520446
2	A	26	50	20120615	1	3382	66.92	-0.169891971334818	-0.0053621674984328
2	A	26	50	20120615	1	3384	66.96	-0.170705851239963	-0.0053459040424655
2	A	26	50	20120615	1	3386	67	-0.171295578295473	-0.0054279284290832
2	A	26	50	20120615	1	3388	67.04	-0.173308711301511	-0.0050057856807148
2	A	26	50	20120615	1	3390	67.08	-0.175181130058093	-0.005309841596625
2	A	26	50	20120615	1	3392	67.12	-0.177062034096049	-0.0056619807736559
2	A	26	50	20120615	1	3394	67.16	-0.178759090370897	-0.0062955484495991
2	A	26	50	20120615	1	3396	67.2	-0.180413013132092	-0.0064079784278077
2	A	26	50	20120615	1	3398	67.24	-0.18196723383714	-0.0068435562050186
2	A	26	50	20120615	1	3400	67.28	-0.182706867530261	-0.0074573248910886
2	A	26	50	20120615	1	3402	67.32	-0.184130980587571	-0.0080640225093466
2	A	26	50	20120615	1	3404	67.36	-0.18472636449733	-0.0082832256115145
2	A	26	50	20120615	1	3406	67.4	-0.186168862330951	-0.0088573963178379
2	A	26	50	20120615	1	3408	67.44	-0.188148761318273	-0.0091968075728075
2	A	26	50	20120615	1	3410	67.48	-0.189196693567992	-0.0095772310210858
2	A	26	50	20120615	1	3412	67.52	-0.190175329353154	-0.0100283651474829
2	A	26	50	20120615	1	3414	67.56	-0.190860515824124	-0.0104674784585997
2	A	26	50	20120615	1	3416	67.6	-0.19157964342059	-0.0115571300084082
2	A	26	50	20120615	1	3418	67.64	-0.192271193852591	-0.012049276328114
2	A	26	50	20120615	1	3420	67.68	-0.193167098144354	-0.0123950515441142
2	A	26	50	20120615	1	3422	67.72	-0.194477367009893	-0.0125414226478198
2	A	26	50	20120615	1	3424	67.76	-0.194364229924903	-0.0119389676702489
2	A	26	50	20120615	1	3426	67.8	-0.195315288545599	-0.0117303711697989
2	A	26	50	20120615	1	3428	67.84	-0.19541711192209	-0.0110529628734222
2	A	26	50	20120615	1	3430	67.88	-0.19702012299504	-0.0108995207019047
2	A	26	50	20120615	1	3432	67.92	-0.197739957698287	-0.0100142230118591
2	A	26	50	20120615	1	3434	67.96	-0.199711371404236	-0.0094895497802187
2	A	26	50	20120615	1	3436	68	-0.200862541244007	-0.0090058887418871
2	A	26	50	20120615	1	3438	68.04	-0.202004518695624	-0.0086883977971344
2	A	26	50	20120615	1	3440	68.08	-0.203270946940729	-0.0083737352795063
2	A	26	50	20120615	1	3442	68.12	-0.204671018367478	-0.0072819624093543
2	A	26	50	20120615	1	3444	68.16	-0.206760518905884	-0.0075414705980498
2	A	26	50	20120615	1	3446	68.2	-0.208550206169067	-0.0068930536797017
2	A	26	50	20120615	1	3448	68.24	-0.209682284125747	-0.007432576153747
2	A	26	50	20120615	1	3450	68.28	-0.211512276475458	-0.0072699415940741
2	A	26	50	20120615	1	3452	68.32	-0.212926490037831	-0.0076291518389169
2	A	26	50	20120615	1	3454	68.36	-0.214043011645324	-0.0076128883829496
2	A	26	50	20120615	1	3456	68.4	-0.214826485958879	-0.0078179493494937
2	A	26	50	20120615	1	3458	68.44	-0.216165039095665	-0.0078681539309579
2	A	26	50	20120615	1	3460	68.48	-0.2171033697943	-0.008656577991981
2	A	26	50	20120615	1	3462	68.52	-0.218152716257581	-0.0091501385252492
2	A	26	50	20120615	1	3464	68.56	-0.219337120116068	-0.0097985554435972
2	A	26	50	20120615	1	3466	68.6	-0.219758555757655	-0.009611879253364
2	A	26	50	20120615	1	3468	68.64	-0.220466369645623	-0.0101443306595975
2	A	26	50	20120615	1	3470	68.68	-0.221923009614867	-0.0108981064883423
2	A	26	50	20120615	1	3472	68.72	-0.222366365566671	-0.0115535944745022
2	A	26	50	20120615	1	3474	68.76	-0.22334288003149	-0.0115005614659133
2	A	26	50	20120615	1	3476	68.8	-0.224225349294411	-0.0117466346257662
2	A	26	50	20120615	1	3478	68.84	-0.225368033852808	-0.0120011930669933
2	A	26	50	20120615	1	3480	68.88	-0.226548195070609	-0.0124063652526132
2	A	26	50	20120615	1	3482	68.92	-0.226956902790134	-0.0131035725388631
2	A	26	50	20120615	1	3484	68.96	-0.227796238539403	-0.0133362106698735
2	A	26	50	20120615	1	3486	69	-0.22749642526418	-0.0139627072780048
2	A	26	50	20120615	1	3488	69.04	-0.227164792183803	-0.0141557474292687
2	A	26	50	20120615	1	3490	69.08	-0.228198582297898	-0.0150339740515025
2	A	26	50	20120615	1	3492	69.12	-0.227763004520687	-0.0148289130849583
2	A	26	50	20120615	1	3494	69.16	-0.227906547197268	-0.0147051693982507
2	A	26	50	20120615	1	3496	69.2	-0.22834848893551	-0.015301260414791
2	A	26	50	20120615	1	3498	69.24	-0.228595269202144	-0.0153769208403779
2	A	26	50	20120615	1	3500	69.28	-0.229387935903854	-0.0155883457679527
2	A	26	50	20120615	1	3502	69.32	-0.229518043551592	-0.0155883457679527
2	A	26	50	20120615	1	3504	69.36	-0.229865940087936	-0.015623701107012
2	A	26	50	20120615	1	3506	69.4	-0.230162217829253	-0.0155056142745539
2	A	26	50	20120615	1	3508	69.44	-0.230030695967952	-0.0144392972485245
2	A	26	50	20120615	1	3510	69.48	-0.23008302186976	-0.0146599145642548
2	A	26	50	20120615	1	3512	69.52	-0.230159389402128	-0.013910381376197
2	A	26	50	20120615	1	3514	69.56	-0.229650979626455	-0.0127783034195174
2	A	26	50	20120615	1	3516	69.6	-0.229770480672476	-0.0119630093008093
2	A	26	50	20120615	1	3518	69.64	-0.229988269561081	-0.0108641653628454
2	A	26	50	20120615	1	3520	69.68	-0.230475466133319	-0.0100672560204481
2	A	26	50	20120615	1	3522	69.72	-0.230412533629793	-0.0082181717876453
2	A	26	50	20120615	1	3524	69.76	-0.230429504192542	-0.0073639867959719
2	A	26	50	20120615	1	3526	69.8	-0.230360207727985	-0.0058507782842327
2	A	26	50	20120615	1	3528	69.84	-0.230367985902578	-0.0046819307749314
2	A	26	50	20120615	1	3530	69.88	-0.229800886264067	-0.0030541709646399
2	A	26	50	20120615	1	3532	69.92	-0.229221058703494	-0.0019694691622998
2	A	26	50	20120615	1	3534	69.96	-0.228779116965252	-0.000267463139983800
2	A	26	50	20120615	1	3536	70	-0.228728205277007	0.00132211290412359
2	A	26	50	20120615	1	3538	70.04	-0.228643352463264	0.00328221290157272
2	A	26	50	20120615	1	3540	70.08	-0.228228280782708	0.00487956712027312
2	A	26	50	20120615	1	3542	70.12	-0.228182318841931	0.00682340366175494
2	A	26	50	20120615	1	3544	70.16	-0.227834422305587	0.00812448013913819
2	A	26	50	20120615	1	3546	70.2	-0.22806281779591	0.00967516531028027
2	A	26	50	20120615	1	3548	70.24	-0.22824171581155	0.0113503012749112
2	A	26	50	20120615	1	3550	70.28	-0.228414956972941	0.0131315032567201
2	A	26	50	20120615	1	3552	70.32	-0.228361923964352	0.0142649954269622
2	A	26	50	20120615	1	3554	70.36	-0.228252322413268	0.0157393130657361
2	A	26	50	20120615	1	3556	70.4	-0.228528801164712	0.0179179090585719
2	A	26	50	20120615	1	3558	70.44	-0.228879526128181	0.0189205864742944
2	A	26	50	20120615	1	3560	70.48	-0.229341266856295	0.0201403456718412
2	A	26	50	20120615	1	3562	70.52	-0.229763409604664	0.0204663218979682
2	A	26	50	20120615	1	3564	70.56	-0.230494558016411	0.0216344623004884
2	A	26	50	20120615	1	3566	70.6	-0.231035494704018	0.0225006681074419
2	A	26	50	20120615	1	3568	70.64	-0.231427231860796	0.0227099717146731
2	A	26	50	20120615	1	3570	70.68	-0.232076355885925	0.0234694043976674
2	A	26	50	20120615	1	3572	70.72	-0.232074941672363	0.023368995234739
2	A	26	50	20120615	1	3574	70.76	-0.233029535826964	0.024578147830568
2	A	26	50	20120615	1	3576	70.8	-0.233742299462401	0.0245229935016354
2	A	26	50	20120615	1	3578	70.84	-0.234598605774417	0.0249776631619384
2	A	26	50	20120615	1	3580	70.88	-0.235143785102712	0.0257335603110268
2	A	26	50	20120615	1	3582	70.92	-0.235802101515997	0.0268005844438373
2	A	26	50	20120615	1	3584	70.96	-0.236847912445372	0.0278520522274617
2	A	26	50	20120615	1	3586	71	-0.237330159270141	0.0286157275511431
2	A	26	50	20120615	1	3588	71.04	-0.238513856021847	0.0297244709840436
2	A	26	50	20120615	1	3590	71.08	-0.239252075501406	0.0300030710558312
2	A	26	50	20120615	1	3592	71.12	-0.239734322326175	0.030968978918932
2	A	26	50	20120615	1	3594	71.16	-0.240415973263239	0.0307115920505801
2	A	26	50	20120615	1	3596	71.2	-0.24052345349398	0.0315473922659426
2	A	26	50	20120615	1	3598	71.24	-0.241099038413865	0.0313522307943351
2	A	26	50	20120615	1	3600	71.28	-0.241749576652557	0.0307370478947028
2	A	26	50	20120615	1	3602	71.32	-0.242340717921629	0.0309067535221876
2	A	26	50	20120615	1	3604	71.36	-0.242791144941245	0.0309866565884616
2	A	26	50	20120615	1	3606	71.4	-0.243713919290693	0.0303750092227353
2	A	26	50	20120615	1	3608	71.44	-0.24442739003291	0.0308622057949728
2	A	26	50	20120615	1	3610	71.48	-0.245099141475038	0.0306034047130585
2	A	26	50	20120615	1	3612	71.52	-0.245814733537598	0.0307052280895494
2	A	26	50	20120615	1	3614	71.56	-0.246642048471587	0.0306246179164941
2	A	26	50	20120615	1	3616	71.6	-0.247372489776552	0.0298743776216552
2	A	26	50	20120615	1	3618	71.64	-0.247928982813346	0.0300589324915449
2	A	26	50	20120615	1	3620	71.68	-0.248472747928079	0.0296622455872992
2	A	26	50	20120615	1	3622	71.72	-0.248940145510443	0.0300645893457944
2	A	26	50	20120615	1	3624	71.76	-0.248841857667858	0.0298079095842237
2	A	26	50	20120615	1	3626	71.8	-0.249459868994615	0.0288815997008693
2	A	26	50	20120615	1	3628	71.84	-0.249442898431867	0.0292040403930904
2	A	26	50	20120615	1	3630	71.88	-0.249174197855016	0.028751492053131
2	A	26	50	20120615	1	3632	71.92	-0.24959987613729	0.0287331072768201
2	A	26	50	20120615	1	3634	71.96	-0.249918074188824	0.0285421884458997
2	A	26	50	20120615	1	3636	72	-0.249938580285478	0.0285315818441819
2	A	26	50	20120615	1	3638	72.04	-0.25020162400808	0.0288639220313397
2	A	26	50	20120615	1	3640	72.08	-0.250049596050125	0.0292705084305219
2	A	26	50	20120615	1	3642	72.12	-0.250031918380595	0.029282529245802
2	A	26	50	20120615	1	3644	72.16	-0.250244050414951	0.0299160969217452
2	A	26	50	20120615	1	3646	72.2	-0.250178289484301	0.0307653321659503
2	A	26	50	20120615	1	3648	72.24	-0.249791502074992	0.0311846464871939
2	A	26	50	20120615	1	3650	72.28	-0.249867162500579	0.0314498115301388
2	A	26	50	20120615	1	3652	72.32	-0.249461283208177	0.0316138603033741
2	A	26	50	20120615	1	3654	72.36	-0.249184804456734	0.0325804752732561
2	A	26	50	20120615	1	3656	72.4	-0.248950752112161	0.033197779493232
2	A	26	50	20120615	1	3658	72.44	-0.248303042300594	0.0343970325941244
2	A	26	50	20120615	1	3660	72.48	-0.2483779956194	0.0358621578447429
2	A	26	50	20120615	1	3662	72.52	-0.248180712827449	0.0371271718762856
2	A	26	50	20120615	1	3664	72.56	-0.247774833535048	0.0383787508789858
2	A	26	50	20120615	1	3666	72.6	-0.247428351212266	0.0395893176883772
2	A	26	50	20120615	1	3668	72.64	-0.246871858175472	0.0413521348938753
2	A	26	50	20120615	1	3670	72.68	-0.246688010412364	0.0416632618775973
2	A	26	50	20120615	1	3672	72.72	-0.246154851899349	0.0431566713994633
2	A	26	50	20120615	1	3674	72.76	-0.245676140608486	0.0441741980575907
2	A	26	50	20120615	1	3676	72.8	-0.245097020154694	0.0455919471538698
2	A	26	50	20120615	1	3678	72.84	-0.244324859549638	0.0465352275999726
2	A	26	50	20120615	1	3680	72.88	-0.244027167594759	0.0471567744606356
2	A	26	50	20120615	1	3682	72.92	-0.243643915719356	0.0477224598855849
2	A	26	50	20120615	1	3684	72.96	-0.243405620734096	0.0484741143939862
2	A	26	50	20120615	1	3686	73	-0.243003984082382	0.0491911206701093
2	A	26	50	20120615	1	3688	73.04	-0.242566284984827	0.050038941700752
2	A	26	50	20120615	1	3690	73.08	-0.242732455078406	0.0498246883460524
2	A	26	50	20120615	1	3692	73.12	-0.24253234385933	0.0502468310944208
2	A	26	50	20120615	1	3694	73.16	-0.241630075606536	0.0500431843414391
2	A	26	50	20120615	1	3696	73.2	-0.241450470484115	0.0500346990600649
2	A	26	50	20120615	1	3698	73.24	-0.2410601475409	0.0491013181088986
2	A	26	50	20120615	1	3700	73.28	-0.24079215407083	0.0490157581883751
2	A	26	50	20120615	1	3702	73.32	-0.239814225392449	0.0489980805188454
2	A	26	50	20120615	1	3704	73.36	-0.23878962766651	0.0478843873384766
2	A	26	50	20120615	1	3706	73.4	-0.23800898178008	0.0476609415956216
2	A	26	50	20120615	1	3708	73.44	-0.237957362985054	0.0476277075769058
2	A	26	50	20120615	1	3710	73.48	-0.234986100290508	0.0470959632774536
2	A	26	50	20120615	1	3712	73.52	-0.233945239108601	0.0463535011572077
2	A	26	50	20120615	1	3714	73.56	-0.232191614291258	0.046339359021584
2	A	26	50	20120615	1	3716	73.6	-0.23055395498603	0.0457510461796368
2	A	26	50	20120615	1	3718	73.64	-0.228627796114078	0.0453847648669821
2	A	26	50	20120615	1	3720	73.68	-0.227219239405955	0.0445998763398651
2	A	26	50	20120615	1	3722	73.72	-0.225290959213659	0.0443813803444784
2	A	26	50	20120615	1	3724	73.76	-0.223866846156349	0.0439161040824577
2	A	26	50	20120615	1	3726	73.8	-0.221741283172102	0.0435201242849932
2	A	26	50	20120615	1	3728	73.84	-0.220073925382065	0.0433970877050667
2	A	26	50	20120615	1	3730	73.88	-0.218284238118881	0.0422819803111356
2	A	26	50	20120615	1	3732	73.92	-0.216187666512663	0.0418032690202723
2	A	26	50	20120615	1	3734	73.96	-0.213672487691983	0.0411774795189222
2	A	26	50	20120615	1	3736	74	-0.211687638957192	0.0409349418929752
2	A	26	50	20120615	1	3738	74.04	-0.209999067963719	0.040301374217032
2	A	26	50	20120615	1	3740	74.08	-0.208227765476846	0.0398014497227332
2	A	26	50	20120615	1	3742	74.12	-0.206828401156878	0.0393708216929905
2	A	26	50	20120615	1	3744	74.16	-0.204750921433752	0.0386580580575545
2	A	26	50	20120615	1	3746	74.2	-0.202476866025456	0.0383356173653334
2	A	26	50	20120615	1	3748	74.24	-0.202556061984949	0.0380131766731124
2	A	26	50	20120615	1	3750	74.28	-0.201397113970584	0.0376065902739301
2	A	26	50	20120615	1	3752	74.32	-0.201023761590118	0.0379163030440898
2	A	26	50	20120615	1	3754	74.36	-0.200215538539222	0.0372466729223062
2	A	26	50	20120615	1	3756	74.4	-0.198817588432816	0.0359010487177081
2	A	26	50	20120615	1	3758	74.44	-0.197387111414475	0.0347845271102146
2	A	26	50	20120615	1	3760	74.48	-0.196079670976061	0.0336156796009132
2	A	26	50	20120615	1	3762	74.52	-0.194622323900036	0.0333123307917842
2	A	26	50	20120615	1	3764	74.56	-0.19290829706244	0.032451074732299
2	A	26	50	20120615	1	3766	74.6	-0.191369632706578	0.0315516349066297
2	A	26	50	20120615	1	3768	74.64	-0.190272202982176	0.0308261433491323
2	A	26	50	20120615	1	3770	74.68	-0.189172651937431	0.0301013588984161
2	A	26	50	20120615	1	3772	74.72	-0.187595096708604	0.0297852821672257
2	A	26	50	20120615	1	3774	74.76	-0.186638381233659	0.0296502247720191
2	A	26	50	20120615	1	3776	74.8	-0.184420894367858	0.0294239506020394
2	A	26	50	20120615	1	3778	74.84	-0.183375083438483	0.0291630281997815
2	A	26	50	20120615	1	3780	74.88	-0.181697826153508	0.0287316930632577
2	A	26	50	20120615	1	3782	74.92	-0.180263106494481	0.0281808568807134
2	A	26	50	20120615	1	3784	74.96	-0.17952983676239	0.0275027414775555
2	A	26	50	20120615	1	3786	75	-0.178488975580484	0.0271265606699643
2	A	26	50	20120615	1	3788	75.04	-0.177886520602913	0.0270204946527863
2	A	26	50	20120615	1	3790	75.08	-0.17809935974405	0.0267864423082136
2	A	26	50	20120615	1	3792	75.12	-0.178027234852369	0.0267496727555919
2	A	26	50	20120615	1	3794	75.16	-0.177851872370635	0.026208028961203
2	A	26	50	20120615	1	3796	75.2	-0.178329876554717	0.0265997661179803
2	A	26	50	20120615	1	3798	75.24	-0.178453620241424	0.0264590518685242
2	A	26	50	20120615	1	3800	75.28	-0.178896269086447	0.026583502662013
2	A	26	50	20120615	1	3802	75.32	-0.17924345851601	0.0261599457000823
2	A	26	50	20120615	1	3804	75.36	-0.179724998233998	0.0264590518685242
2	A	26	50	20120615	1	3806	75.4	-0.179842377959675	0.0258495258231414
2	A	26	50	20120615	1	3808	75.44	-0.179563777887887	0.0248694758244168
2	A	26	50	20120615	1	3810	75.48	-0.179227195060042	0.0233647525940518
2	A	26	50	20120615	1	3812	75.52	-0.178136836403453	0.0225487513685626
2	A	26	50	20120615	1	3814	75.56	-0.17696728178737	0.0210256433618867
2	A	26	50	20120615	1	3816	75.6	-0.176155523202568	0.0186115808109159
2	A	26	50	20120615	1	3818	75.64	-0.174467659315876	0.0175473851052301
2	A	26	50	20120615	1	3820	75.68	-0.173732268263442	0.0158446719761329
2	A	26	50	20120615	1	3822	75.72	-0.17264049539329	0.0148646219774083
2	A	26	50	20120615	1	3824	75.76	-0.171715599723498	0.0136158714018329
2	A	26	50	20120615	1	3826	75.8	-0.170426544061395	0.0116494074433531
2	A	26	50	20120615	1	3828	75.84	-0.169572359069721	0.0104176274305262
2	A	26	50	20120615	1	3830	75.88	-0.168354721192518	0.00865693154537165
2	A	26	50	20120615	1	3832	75.92	-0.167324466612329	0.00732969211708449
2	A	26	50	20120615	1	3834	75.96	-0.166012076426447	0.00457480409758172
2	A	26	50	20120615	1	3836	76	-0.165563770727175	0.00290886052110621
2	A	26	50	20120615	1	3838	76.04	-0.165447098108279	0.00177112571017705
2	A	26	50	20120615	1	3840	76.08	-0.166116728230063	0.0011241230053914
2	A	26	50	20120615	1	3842	76.12	-0.166549477580149	0.00142252206705208
2	A	26	50	20120615	1	3844	76.16	-0.166440583135846	0.00131221340918698
2	A	26	50	20120615	1	3846	76.2	-0.166742517731413	0.00138787383477394
2	A	26	50	20120615	1	3848	76.24	-0.166848583748591	0.00206245370402591
2	A	26	50	20120615	1	3850	76.28	-0.167131426461065	0.00180789526279876
2	A	26	50	20120615	1	3852	76.32	-0.167395177290448	0.00204053339380912
2	A	26	50	20120615	1	3854	76.36	-0.167590338762055	0.00190194046469656
2	A	26	50	20120615	1	3856	76.4	-0.167374671193794	0.00240752181324495
2	A	26	50	20120615	1	3858	76.44	-0.167711254021638	0.00261399699335141
2	A	26	50	20120615	1	3860	76.48	-0.167776307845508	0.00294916560763385
2	A	26	50	20120615	1	3862	76.52	-0.167791864194694	0.00345545406296342
2	A	26	50	20120615	1	3864	76.56	-0.168331386668739	0.0032991834643212
2	A	26	50	20120615	1	3866	76.6	-0.168275525233025	0.0032673636591678
2	A	26	50	20120615	1	3868	76.64	-0.168602208565933	0.00355162058520478
2	A	26	50	20120615	1	3870	76.68	-0.168374520182391	0.00404518111847299
2	A	26	50	20120615	1	3872	76.72	-0.168560489265843	0.00396103541151178
2	A	26	50	20120615	1	3874	76.76	-0.168962833024339	0.00396881358610486
2	A	26	50	20120615	1	3876	76.8	-0.169317800628494	0.00482441279134057
2	A	26	50	20120615	1	3878	76.84	-0.169710244892053	0.00467097061982307
2	A	26	50	20120615	1	3880	76.88	-0.169954196731562	0.00509594179531621
2	A	26	50	20120615	1	3882	76.92	-0.171173955929109	0.0064783355525359
2	A	26	50	20120615	1	3884	76.96	-0.171613069240226	0.0062994375368957
2	A	26	50	20120615	1	3886	77	-0.172523115667613	0.00608235575507144
2	A	26	50	20120615	1	3888	77.04	-0.173641051488669	0.00635317765226588
2	A	26	50	20120615	1	3890	77.08	-0.173712469273569	0.00594800546664599
2	A	26	50	20120615	1	3892	77.12	-0.174329773493544	0.00624145478083841
2	A	26	50	20120615	1	3894	77.16	-0.174394120210632	0.00616579435525144
2	A	26	50	20120615	1	3896	77.2	-0.174551805022837	0.00628812382839673
2	A	26	50	20120615	1	3898	77.24	-0.17502415235267	0.00635317765226588
2	A	26	50	20120615	1	3900	77.28	-0.175210828542903	0.00661480716130492
2	A	26	50	20120615	1	3902	77.32	-0.175034758954387	0.00704967783173464
2	A	26	50	20120615	1	3904	77.36	-0.175041830022199	0.00703270726898613
2	A	26	50	20120615	1	3906	77.4	-0.175701560649046	0.00761889879058981
2	A	26	50	20120615	1	3908	77.44	-0.17548942861469	0.00765142570252439
2	A	26	50	20120615	1	3910	77.48	-0.175997131283582	0.0078706288046922
2	A	26	50	20120615	1	3912	77.52	-0.176214213065407	0.00785153692160017
2	A	26	50	20120615	1	3914	77.56	-0.176403717682765	0.00790386282340799
2	A	26	50	20120615	1	3916	77.6	-0.176905763497407	0.00797740192865137
2	A	26	50	20120615	1	3918	77.64	-0.177866014506258	0.00848510459754332
2	A	26	50	20120615	1	3920	77.68	-0.17771186522796	0.00833802638705653
2	A	26	50	20120615	1	3922	77.72	-0.177798839362046	0.00849853962638586
2	A	26	50	20120615	1	3924	77.76	-0.178255630342692	0.00865551733180927
2	A	26	50	20120615	1	3926	77.8	-0.178228053178226	0.00853884471291351
2	A	26	50	20120615	1	3928	77.84	-0.179228609273605	0.00941212158767887
2	A	26	50	20120615	1	3930	77.88	-0.179426599172337	0.0093838373164314
2	A	26	50	20120615	1	3932	77.92	-0.180297047619978	0.0102175162114504
2	A	26	50	20120615	1	3934	77.96	-0.179915917064918	0.0104515685560231
2	A	26	50	20120615	1	3936	78	-0.180246135931732	0.0110702869895613
2	A	26	50	20120615	1	3938	78.04	-0.180899502597549	0.0115680901635167
2	A	26	50	20120615	1	3940	78.08	-0.181260834162735	0.0113340378189439
2	A	26	50	20120615	1	3942	78.12	-0.182262097364895	0.0121330684816847
2	A	26	50	20120615	1	3944	78.16	-0.182533626368871	0.0126450137912638
2	A	26	50	20120615	1	3946	78.2	-0.183255582392462	0.0128550245052762
2	A	26	50	20120615	1	3948	78.24	-0.184438572037387	0.0135812231695548
2	A	26	50	20120615	1	3950	78.28	-0.184637269042901	0.0130812986752559
2	A	26	50	20120615	1	3952	78.32	-0.185889555152382	0.0124894502994028
2	A	26	50	20120615	1	3954	78.36	-0.186530193896137	0.0121514532579956
2	A	26	50	20120615	1	3956	78.4	-0.186895060995229	0.0115249566498643
2	A	26	50	20120615	1	3958	78.44	-0.187742174919091	0.0105944041258228
2	A	26	50	20120615	1	3960	78.48	-0.188340387255975	0.0103596446744689
2	A	26	50	20120615	1	3962	78.52	-0.189195279354429	0.00972112725105742
2	A	26	50	20120615	1	3964	78.56	-0.190357055795919	0.00814215780866786
2	A	26	50	20120615	1	3966	78.6	-0.190692931516982	0.00725191037115399
2	A	26	50	20120615	1	3968	78.64	-0.190910013298807	0.00594588414630244
2	A	26	50	20120615	1	3970	78.68	-0.190263717700802	0.00572950947125936
2	A	26	50	20120615	1	3972	78.72	-0.189937034367894	0.00455429800092731
2	A	26	50	20120615	1	3974	78.76	-0.189111133647468	0.00385991914180213
2	A	26	50	20120615	1	3976	78.8	-0.189120326035623	0.0022583222824146
2	A	26	50	20120615	1	3978	78.84	-0.188727174665284	0.000105889240482699
2	A	26	50	20120615	1	3980	78.88	-0.188926578777578	-0.0015515690546185
2	A	26	50	20120615	1	3982	78.92	-0.188226543064204	-0.0030633633527954
2	A	26	50	20120615	1	3984	78.96	-0.187935922177136	-0.0051472070369521
2	A	26	50	20120615	1	3986	79	-0.187887131809234	-0.0059511874471612
2	A	26	50	20120615	1	3988	79.04	-0.187735810958060	-0.0089153790738952
2	A	26	50	20120615	1	3990	79.08	-0.187535699738984	-0.0116129914441219
2	A	26	50	20120615	1	3992	79.12	-0.187683485056252	-0.0135822838297264
2	A	26	50	20120615	1	3994	79.16	-0.187924608468637	-0.0156477427375724
2	A	26	50	20120615	1	3996	79.2	-0.18783127037352	-0.0167621430247223
2	A	26	50	20120615	1	3998	79.24	-0.187950064312760	-0.0193331832811167
2	A	26	50	20120615	1	4000	79.28	-0.188529891873333	-0.0215153148078583
2	A	26	50	20120615	1	4002	79.32	-0.189077899628752	-0.0231070121723092
2	A	26	50	20120615	1	4004	79.36	-0.18981541200153	-0.0248712435913697
2	A	26	50	20120615	1	4006	79.4	-0.189705103343665	-0.0263066703571784
2	A	26	50	20120615	1	4008	79.44	-0.190169672498904	-0.027829071257073
2	A	26	50	20120615	1	4010	79.48	-0.190469485774127	-0.0294766300572377
2	A	26	50	20120615	1	4012	79.52	-0.190516154821686	-0.0304467805610256
2	A	26	50	20120615	1	4014	79.56	-0.190757985340851	-0.0324280937619103
2	A	26	50	20120615	1	4016	79.6	-0.191784704387134	-0.0343415247118011
2	A	26	50	20120615	1	4018	79.64	-0.191779754639666	-0.0355612839093479
2	A	26	50	20120615	1	4020	79.68	-0.193017191506743	-0.0370391370820278
2	A	26	50	20120615	1	4022	79.72	-0.193532672350227	-0.037608358040883
2	A	26	50	20120615	1	4024	79.76	-0.194763745256273	-0.0381973779896113
2	A	26	50	20120615	1	4026	79.8	-0.194977998610973	-0.0383734475781268
2	A	26	50	20120615	1	4028	79.84	-0.195768543992339	-0.0396504824249497
2	A	26	50	20120615	1	4030	79.88	-0.197049114373068	-0.040686393859388
2	A	26	50	20120615	1	4032	79.92	-0.198368575626762	-0.0416169463834295
[truncated: 1,636 more rows]
