# Supplementary material for: How Do Ants Make Sense of Gravity? A Boltzmann Walker Analysis of Lasius niger Trajectories on Various Inclines
Source: PLoS One. 2013 Oct 29;8(10):e76531. doi: 10.1371/journal.pone.0076531 (PMC3812222; doi:10.1371/journal.pone.0076531)
Supplement: Dataset S2 — Trajectories for . (ZIP) [file pone.0076531.s006.zip › Incline2/2-A-26-50-20120615-02.txt]

Pente	Colonie	Temperature	Humidite	Date	Indiv	Frame	Time	X	Y
2	A	26	50	20120615	2	14	0	0	0
2	A	26	50	20120615	2	16	0.04	0.00311344065503905	-0.0015685679016383
2	A	26	50	20120615	2	18	0.08	0.00574338290630618	-0.0015214038793331
2	A	26	50	20120615	2	20	0.12	0.00762750428011679	-0.001579704833442
2	A	26	50	20120615	2	22	0.16	0.00974725484662222	-0.0017915681672211
2	A	26	50	20120615	2	24	0.2	0.0122856734387732	-0.00117619717718500
2	A	26	50	20120615	2	26	0.24	0.0145532899327197	-0.000787080558138701
2	A	26	50	20120615	2	28	0.28	0.0160794455696224	0.000128276241175099
2	A	26	50	20120615	2	30	0.32	0.0163760202957877	0.0014153661464265
2	A	26	50	20120615	2	32	0.36	0.0174680477243809	0.00226825006162243
2	A	26	50	20120615	2	34	0.4	0.0173206796001138	0.00446904213631963
2	A	26	50	20120615	2	36	0.44	0.0180736210428569	0.00591042274122591
2	A	26	50	20120615	2	38	0.48	0.0177988534898234	0.00797363304950765
2	A	26	50	20120615	2	40	0.52	0.0177069296082692	0.0100403647495597
2	A	26	50	20120615	2	42	0.56	0.0172398855792955	0.0110762054733199
2	A	26	50	20120615	2	44	0.6	0.0163137878279754	0.0137502711877330
2	A	26	50	20120615	2	46	0.64	0.0162838842821991	0.0160109552067967
2	A	26	50	20120615	2	48	0.68	0.0150721931730256	0.018216555607606
2	A	26	50	20120615	2	50	0.72	0.0139787656730056	0.019842151671147
2	A	26	50	20120615	2	52	0.76	0.0124278754408969	0.0219574545359987
2	A	26	50	20120615	2	54	0.8	0.0106512187414775	0.0221865373341133
2	A	26	50	20120615	2	56	0.84	0.00877893574939753	0.0231458040503252
2	A	26	50	20120615	2	58	0.88	0.00644581571166909	0.0237343502375102
2	A	26	50	20120615	2	60	0.92	0.00475423951437557	0.0239622153977476
2	A	26	50	20120615	2	62	0.96	0.00378074439551261	0.0245154062458733
2	A	26	50	20120615	2	64	1	0.00179034487248966	0.0243335737370911
2	A	26	50	20120615	2	66	1.04	0.000466952105092159	0.0229644028766796
2	A	26	50	20120615	2	68	1.08	-0.0021494278381118	0.0219671701831722
2	A	26	50	20120615	2	70	1.12	-0.00448667030837457	0.0208487393873695
2	A	26	50	20120615	2	72	1.16	-0.00623905768885013	0.0200267913938504
2	A	26	50	20120615	2	74	1.2	-0.00691075680507555	0.0190878059143365
2	A	26	50	20120615	2	76	1.24	-0.00876782710186509	0.0176706974568012
2	A	26	50	20120615	2	78	1.28	-0.0093721700545418	0.0163820307034278
2	A	26	50	20120615	2	80	1.32	-0.0103538817542021	0.0151365116058424
2	A	26	50	20120615	2	82	1.36	-0.0119646922149486	0.0139937634078346
2	A	26	50	20120615	2	84	1.4	-0.0119600182391249	0.0133557763145090
2	A	26	50	20120615	2	86	1.44	-0.0131566055474522	0.0114610059125738
2	A	26	50	20120615	2	88	1.48	-0.0127628955627554	0.0110263544452462
2	A	26	50	20120615	2	90	1.52	-0.0130482626464388	0.00800503566166014
2	A	26	50	20120615	2	92	1.56	-0.0129883212045976	0.0062346029161287
2	A	26	50	20120615	2	94	1.6	-0.0127823763545770	0.00481201013839854
2	A	26	50	20120615	2	96	1.64	-0.0124931908942752	0.00382646591998417
2	A	26	50	20120615	2	98	1.68	-0.0118695509975399	0.00224823186864704
2	A	26	50	20120615	2	100	1.72	-0.0103529964565121	0.0013709018578119
2	A	26	50	20120615	2	102	1.76	-0.00936320394055635	-1.74160400206007e-05
2	A	26	50	20120615	2	104	1.8	-0.00785966864958377	-0.0009901969810345
2	A	26	50	20120615	2	106	1.84	-0.00714442306934577	-0.002411276550253
2	A	26	50	20120615	2	108	1.88	-0.00640217308113425	-0.0031929830968547
2	A	26	50	20120615	2	110	1.92	-0.00556848004397968	-0.0055470971349166
2	A	26	50	20120615	2	112	1.96	-0.00478090451109411	-0.0072701749393119
2	A	26	50	20120615	2	114	2	-0.00459090491898928	-0.0082082935059121
2	A	26	50	20120615	2	116	2.04	-0.00410908235828877	-0.00970877409559
2	A	26	50	20120615	2	118	2.08	-0.00398696501717785	-0.0121261600484324
2	A	26	50	20120615	2	120	2.12	-0.00445443331022028	-0.0123679198569201
2	A	26	50	20120615	2	122	2.16	-0.00488421281182547	-0.0139606071708647
2	A	26	50	20120615	2	124	2.2	-0.00530310286900037	-0.0141850428632133
2	A	26	50	20120615	2	126	2.24	-0.00517525796296184	-0.0154683002497107
2	A	26	50	20120615	2	128	2.28	-0.00542691726638614	-0.0149568499148784
2	A	26	50	20120615	2	130	2.32	-0.00492854840700586	-0.0154330156213295
2	A	26	50	20120615	2	132	2.36	-0.00405824138072146	-0.0159486378861707
2	A	26	50	20120615	2	134	2.4	-0.003279080418532	-0.0160915441666485
2	A	26	50	20120615	2	136	2.44	-0.00234322459363160	-0.0165283240253874
2	A	26	50	20120615	2	138	2.48	-0.00121998547171678	-0.0170860191437092
2	A	26	50	20120615	2	140	2.52	0.000376025244099378	-0.0168789075674997
2	A	26	50	20120615	2	142	2.56	0.00190768924282756	-0.0174129853193299
2	A	26	50	20120615	2	144	2.6	0.00362942354433869	-0.0179556897738906
2	A	26	50	20120615	2	146	2.64	0.00385131365227503	-0.0175032828552874
2	A	26	50	20120615	2	148	2.68	0.0036900933061645	-0.016455350605569
2	A	26	50	20120615	2	150	2.72	0.00404612157049192	-0.0155418393549541
2	A	26	50	20120615	2	152	2.76	0.00430110427578779	-0.0144677441543317
2	A	26	50	20120615	2	154	2.8	0.00434218717977473	-0.0141545665609442
2	A	26	50	20120615	2	156	2.84	0.00511632768381776	-0.0119741320904773
2	A	26	50	20120615	2	158	2.88	0.00578015952999569	-0.0098863286083459
2	A	26	50	20120615	2	160	2.92	0.00557566424887654	-0.0100211031608401
2	A	26	50	20120615	2	162	2.96	0.00754347171024058	-0.0065839278081704
2	A	26	50	20120615	2	164	3	0.0085710534267965	-0.0033685577106233
2	A	26	50	20120615	2	166	3.04	0.00891833478024065	-0.00141034568828
2	A	26	50	20120615	2	168	3.08	0.0104020583534179	0.000513622566864099
2	A	26	50	20120615	2	170	3.12	0.0103462732852366	0.00355977352639185
2	A	26	50	20120615	2	172	3.16	0.0108322677759461	0.00462799974073037
2	A	26	50	20120615	2	174	3.2	0.0106499968609596	0.0071092586491174
2	A	26	50	20120615	2	176	3.24	0.0100455195579945	0.00883758318582918
2	A	26	50	20120615	2	178	3.28	0.00950804769361462	0.0112435847194945
2	A	26	50	20120615	2	180	3.32	0.00878293090271124	0.013090427423801
2	A	26	50	20120615	2	182	3.36	0.00783890092342033	0.0145862269665874
2	A	26	50	20120615	2	184	3.4	0.00675760030469767	0.0161885380038239
2	A	26	50	20120615	2	186	3.44	0.00594623487126585	0.0177429312429266
2	A	26	50	20120615	2	188	3.48	0.00390002623843097	0.0197101277640317
2	A	26	50	20120615	2	190	3.52	0.00246200439073532	0.0212997674477493
2	A	26	50	20120615	2	192	3.56	0.00235560603337019	0.0234040111625433
2	A	26	50	20120615	2	194	3.6	0.00120667065102703	0.0250851151084075
2	A	26	50	20120615	2	196	3.64	0.000531037192671099	0.0261237771882246
2	A	26	50	20120615	2	198	3.68	-0.000466563196362504	0.0277740371362934
2	A	26	50	20120615	2	200	3.72	-0.000279887006129256	0.0277102561046303
2	A	26	50	20120615	2	202	3.76	-0.00155373987243682	0.0273563491606465
2	A	26	50	20120615	2	204	3.8	-0.0021348260830803	0.0271054818168171
2	A	26	50	20120615	2	206	3.84	-0.00331399028031918	0.0273238434619153
2	A	26	50	20120615	2	208	3.88	-0.0054817816815384	0.0273231929236766
2	A	26	50	20120615	2	210	3.92	-0.00712419274433602	0.0271880506756562
2	A	26	50	20120615	2	212	3.96	-0.00915598629832963	0.0274540713178064
2	A	26	50	20120615	2	214	4	-0.0116559623232147	0.02817369388902
2	A	26	50	20120615	2	216	4.04	-0.0146704292420911	0.0283832096282856
2	A	26	50	20120615	2	218	4.08	-0.0163783254638944	0.0295569149611737
2	A	26	50	20120615	2	220	4.12	-0.0187660306095965	0.0303748076973026
2	A	26	50	20120615	2	222	4.16	-0.0228697142076109	0.0312198816181004
2	A	26	50	20120615	2	224	4.2	-0.0251459899311998	0.0306934123352358
2	A	26	50	20120615	2	226	4.24	-0.0269320214523242	0.030457783142541
2	A	26	50	20120615	2	228	4.28	-0.0288210501471962	0.0298763363074391
2	A	26	50	20120615	2	230	4.32	-0.0301879158395011	0.0297955564287563
2	A	26	50	20120615	2	232	4.36	-0.0331025109966027	0.0292360511170747
2	A	26	50	20120615	2	234	4.4	-0.0352751672924765	0.0288235250209304
2	A	26	50	20120615	2	236	4.44	-0.037196164284926	0.0285561679469638
2	A	26	50	20120615	2	238	4.48	-0.0393232829040913	0.0279211860574583
2	A	26	50	20120615	2	240	4.52	-0.0405193540244684	0.0272090588181253
2	A	26	50	20120615	2	242	4.56	-0.0421526999783312	0.0257611162622896
2	A	26	50	20120615	2	244	4.6	-0.0430259061424184	0.0256637476585202
2	A	26	50	20120615	2	246	4.64	-0.0443001125621166	0.0241963596662019
2	A	26	50	20120615	2	248	4.68	-0.0452107953856068	0.0227290423845617
2	A	26	50	20120615	2	250	4.72	-0.0465335093304943	0.0204865239387067
2	A	26	50	20120615	2	252	4.76	-0.0467599956325084	0.0187572943053150
2	A	26	50	20120615	2	254	4.8	-0.0476903360245155	0.0174685921966025
2	A	26	50	20120615	2	256	4.84	-0.0485576732023189	0.0153807887144711
2	A	26	50	20120615	2	258	4.88	-0.0493014081147709	0.0132919952828460
2	A	26	50	20120615	2	260	4.92	-0.0494683560258091	0.0124114352082344
2	A	26	50	20120615	2	262	4.96	-0.0497767252930845	0.0103426528985169
2	A	26	50	20120615	2	264	5	-0.0503525930556829	0.00830491257649355
2	A	26	50	20120615	2	266	5.04	-0.050244193586127	0.00621053300129711
2	A	26	50	20120615	2	268	5.08	-0.0507067828423792	0.00492077023241285
2	A	26	50	20120615	2	270	5.12	-0.0514755493348852	0.00292743621624797
2	A	26	50	20120615	2	272	5.16	-0.0520768022309281	0.000977872109838499
2	A	26	50	20120615	2	274	5.2	-0.0527455838245744	-0.0018970826411097
2	A	26	50	20120615	2	276	5.24	-0.0530001422658015	-0.0044784466565093
2	A	26	50	20120615	2	278	5.28	-0.0533937886108881	-0.0059478852584931
2	A	26	50	20120615	2	280	5.32	-0.0539468168244541	-0.0079480782104355
2	A	26	50	20120615	2	282	5.36	-0.0537531402770871	-0.0098727521581471
2	A	26	50	20120615	2	284	5.4	-0.0541747880507086	-0.0118933097853877
2	A	26	50	20120615	2	286	5.44	-0.0545931124224586	-0.0139681025027453
2	A	26	50	20120615	2	288	5.48	-0.0547933650628906	-0.0163241822976589
2	A	26	50	20120615	2	290	5.52	-0.0548442060404579	-0.0179443760653916
2	A	26	50	20120615	2	292	5.56	-0.054739978500911	-0.0197708328811964
2	A	26	50	20120615	2	294	5.6	-0.0538874905655125	-0.0202495441720597
2	A	26	50	20120615	2	296	5.64	-0.0535704945955066	-0.0208458473206343
2	A	26	50	20120615	2	298	5.68	-0.0524260422701562	-0.0212481203684514
2	A	26	50	20120615	2	300	5.72	-0.0509318549308309	-0.0227339638477587
2	A	26	50	20120615	2	302	5.76	-0.0494822860293985	-0.0252135044866674
2	A	26	50	20120615	2	304	5.8	-0.0480256743444254	-0.0273046737970773
2	A	26	50	20120615	2	306	5.84	-0.0475259478400253	-0.0284376851347081
2	A	26	50	20120615	2	308	5.88	-0.0460075067381053	-0.0301481764383983
2	A	26	50	20120615	2	310	5.92	-0.0448680451724165	-0.0327000130888292
2	A	26	50	20120615	2	312	5.96	-0.0431989068875036	-0.0331814948240612
2	A	26	50	20120615	2	314	6	-0.0419453833411551	-0.0344481705565397
2	A	26	50	20120615	2	316	6.04	-0.0408314780287519	-0.0352155935461614
2	A	26	50	20120615	2	318	6.08	-0.0389409926939106	-0.0356546715019392
2	A	26	50	20120615	2	320	6.12	-0.0372385624075259	-0.0370159934770796
2	A	26	50	20120615	2	322	6.16	-0.0369984006603637	-0.0376985212265521
2	A	26	50	20120615	2	324	6.2	-0.0357709198567664	-0.038588429252811
2	A	26	50	20120615	2	326	6.24	-0.0338932685100036	-0.0394761311059126
2	A	26	50	20120615	2	328	6.28	-0.0328135164551317	-0.0398326543449868
2	A	26	50	20120615	2	330	6.32	-0.031570564155162	-0.0393480033571616
2	A	26	50	20120615	2	332	6.36	-0.0298241518269875	-0.0393505489415738
2	A	26	50	20120615	2	334	6.4	-0.0276596272590973	-0.0389170217740283
2	A	26	50	20120615	2	336	6.44	-0.0259166797541506	-0.0392159158104359
2	A	26	50	20120615	2	338	6.48	-0.0247629643299667	-0.0396738381619323
2	A	26	50	20120615	2	340	6.52	-0.0244892432949693	-0.039169458894912
2	A	26	50	20120615	2	342	6.56	-0.0233923792559928	-0.0381693270636017
2	A	26	50	20120615	2	344	6.6	-0.0227424067027261	-0.0371172935945524
2	A	26	50	20120615	2	346	6.64	-0.0225053845096724	-0.0367001005936523
2	A	26	50	20120615	2	348	6.68	-0.022279322471727	-0.0354330359524441
2	A	26	50	20120615	2	350	6.72	-0.0216367038289847	-0.0347984783270073
2	A	26	50	20120615	2	352	6.76	-0.0203310311575237	-0.0332696427554039
2	A	26	50	20120615	2	354	6.8	-0.0195241516095118	-0.0311782330286884
2	A	26	50	20120615	2	356	6.84	-0.0184235399045949	-0.0291961420103444
2	A	26	50	20120615	2	358	6.88	-0.0174309034051652	-0.0278199707927991
2	A	26	50	20120615	2	360	6.92	-0.0161355544927096	-0.0258271317513811
2	A	26	50	20120615	2	362	6.96	-0.0164223570031588	-0.0228103313801268
2	A	26	50	20120615	2	364	7	-0.0159409587065271	-0.021747267045291
2	A	26	50	20120615	2	366	7.04	-0.0152060626288399	-0.0187484978969569
2	A	26	50	20120615	2	368	7.08	-0.0147676705666398	-0.0157350774961167
2	A	26	50	20120615	2	370	7.12	-0.0140811335217180	-0.0135574078131643
2	A	26	50	20120615	2	372	7.16	-0.0133017745696298	-0.0103563212725972
2	A	26	50	20120615	2	374	7.2	-0.0131241564172636	-0.008866864477638
2	A	26	50	20120615	2	376	7.24	-0.0131521154193917	-0.0062760676577774
2	A	26	50	20120615	2	378	7.28	-0.0127849360811249	-0.0028316586027362
2	A	26	50	20120615	2	380	7.32	-0.0120410562117828	-0.0002641574157817
2	A	26	50	20120615	2	382	7.36	-0.0115174507113820	0.0025564278947611
2	A	26	50	20120615	2	384	7.4	-0.0107404075340021	0.00410081628001674
2	A	26	50	20120615	2	386	7.44	-0.00960987814117328	0.00503970559300842
2	A	26	50	20120615	2	388	7.48	-0.00870763887975727	0.005326112830767
2	A	26	50	20120615	2	390	7.52	-0.00791396794499651	0.00469083381499203
2	A	26	50	20120615	2	392	7.56	-0.00720331870025757	0.00460727514808057
2	A	26	50	20120615	2	394	7.6	-0.00772119663573079	0.00440133029805999
2	A	26	50	20120615	2	396	7.64	-0.00727816524593939	0.00391332691698513
2	A	26	50	20120615	2	398	7.68	-0.00806671800039657	0.00380357121662291
2	A	26	50	20120615	2	400	7.72	-0.00750623476003652	0.00387312011830008
2	A	26	50	20120615	2	402	7.76	-0.00771799839175948	0.00360504108830985
2	A	26	50	20120615	2	404	7.8	-0.00766602038648802	0.00258022557348194
2	A	26	50	20120615	2	406	7.84	-0.00747446515946459	0.00194785997906681
2	A	26	50	20120615	2	408	7.88	-0.00662898465226764	0.000522976175365598
2	A	26	50	20120615	2	410	7.92	-0.006122887115769	-0.0002526704661214
2	A	26	50	20120615	2	412	7.96	-0.00593876358101583	-0.0004045499316524
2	A	26	50	20120615	2	414	8	-0.00608794896971057	-0.0006462531715976
2	A	26	50	20120615	2	416	8.04	-0.00638034469479902	-0.0008419025468841
2	A	26	50	20120615	2	418	8.08	-0.00659132414510165	0.0003177313610584
2	A	26	50	20120615	2	420	8.12	-0.00609403008802877	0.000560353839819099
2	A	26	50	20120615	2	422	8.16	-0.00613369877845334	0.0013583238423881
2	A	26	50	20120615	2	424	8.2	-0.00593814132704839	0.00205032682272855
2	A	26	50	20120615	2	426	8.24	-0.00521984104551566	0.00232982492012816
2	A	26	50	20120615	2	428	8.28	-0.00524294222405702	0.0029117808721125
2	A	26	50	20120615	2	430	8.32	-0.00419602113703565	0.00449832342812857
2	A	26	50	20120615	2	432	8.36	-0.00391541288198958	0.00623965872961418
2	A	26	50	20120615	2	434	8.4	-0.00334346249095903	0.00711464680279004
2	A	26	50	20120615	2	436	8.44	-0.0025603205175915	0.00772399607147755
2	A	26	50	20120615	2	438	8.48	-0.00155272163867192	0.00794775294131622
2	A	26	50	20120615	2	440	8.52	-0.00157645921331635	0.00773905037484901
2	A	26	50	20120615	2	442	8.56	-0.00102145817183084	0.00797872421833219
2	A	26	50	20120615	2	444	8.6	-0.000327765206283399	0.0085459440649966
2	A	26	50	20120615	2	446	8.64	0.00131086212812809	0.00933434620570939
2	A	26	50	20120615	2	448	8.68	0.00170975449842426	0.00995633076546992
2	A	26	50	20120615	2	450	8.72	0.00158267821745689	0.0108322288850732
2	A	26	50	20120615	2	452	8.76	0.00157428839549811	0.0115157713327767
2	A	26	50	20120615	2	454	8.8	0.000972116967746428	0.0115282736877748
2	A	26	50	20120615	2	456	8.84	0.000524698687484539	0.0122299095837953
2	A	26	50	20120615	2	458	8.88	0.000164017660536907	0.0132421329410639
2	A	26	50	20120615	2	460	8.92	6.52659559035283e-06	0.0146308524755481
2	A	26	50	20120615	2	462	8.96	-0.000526759196644917	0.0159638477530341
2	A	26	50	20120615	2	464	9	-0.00065466067122594	0.0166517636561792
2	A	26	50	20120615	2	466	9.04	0.000543871180749639	0.0172849919208674
2	A	26	50	20120615	2	468	9.08	0.00138523632648007	0.0173711104557481
2	A	26	50	20120615	2	470	9.12	0.00214309923242019	0.0171679162511063
2	A	26	50	20120615	2	472	9.16	0.00361552536055447	0.0174624509742079
2	A	26	50	20120615	2	474	9.2	0.00475193469982229	0.0173861785477018
2	A	26	50	20120615	2	476	9.24	0.00634001132400014	0.0169265877777552
2	A	26	50	20120615	2	478	9.28	0.00752070994295419	0.0163903604213102
2	A	26	50	20120615	2	480	9.32	0.00905597311519861	0.0149921345432597
2	A	26	50	20120615	2	482	9.36	0.0100256145021041	0.0132367136746929
2	A	26	50	20120615	2	484	9.4	0.00999890707897872	0.0122676733285514
2	A	26	50	20120615	2	486	9.44	0.00974442641949742	0.0115322327786427
2	A	26	50	20120615	2	488	9.48	0.0104612559189253	0.0103174445417676
2	A	26	50	20120615	2	490	9.52	0.0108215763214145	0.00862617947145784
2	A	26	50	20120615	2	492	9.56	0.0116480992958079	0.00724667070990538
2	A	26	50	20120615	2	494	9.6	0.0123717382335385	0.005823109195885
2	A	26	50	20120615	2	496	9.64	0.0128784297397334	0.00376865994062217
2	A	26	50	20120615	2	498	9.68	0.0137493590199852	0.00286658967772687
2	A	26	50	20120615	2	500	9.72	0.0143365404910825	0.000885842162267099
2	A	26	50	20120615	2	502	9.76	0.0154335954488900	-0.000155110943521001
2	A	26	50	20120615	2	504	9.8	0.0163156828741490	-0.0012281737682429
2	A	26	50	20120615	2	506	9.84	0.0171915336175979	-0.0018249436072931
2	A	26	50	20120615	2	508	9.88	0.0189982197278008	-0.0034351388851398
2	A	26	50	20120615	2	510	9.92	0.0198447396819661	-0.0037204140449417
2	A	26	50	20120615	2	512	9.96	0.0212842676671057	-0.0052027927010212
2	A	26	50	20120615	2	514	10	0.0227623259007521	-0.0067022197015951
2	A	26	50	20120615	2	516	10.04	0.0243421721555503	-0.0072965853775893
2	A	26	50	20120615	2	518	10.08	0.0253432232256761	-0.0081125158924004
2	A	26	50	20120615	2	520	10.12	0.0272615402834249	-0.0084337474320257
2	A	26	50	20120615	2	522	10.16	0.0284206862876884	-0.0099464751111537
2	A	26	50	20120615	2	524	10.2	0.0289473464893839	-0.0103505088548558
2	A	26	50	20120615	2	526	10.24	0.0298795607143612	-0.0122769859248595
2	A	26	50	20120615	2	528	10.28	0.0306797651743588	-0.0127975155107622
2	A	26	50	20120615	2	530	10.32	0.031357717942957	-0.0140329936920548
2	A	26	50	20120615	2	532	10.36	0.0315802727312677	-0.0150905850204042
2	A	26	50	20120615	2	534	10.4	0.032398564982728	-0.0159884409268837
2	A	26	50	20120615	2	536	10.44	0.0326966175620659	-0.0161534018678667
2	A	26	50	20120615	2	538	10.48	0.0337080348176039	-0.0153511467982037
2	A	26	50	20120615	2	540	10.52	0.0349114103510306	-0.0146088048861106
2	A	26	50	20120615	2	542	10.56	0.0354831981075015	-0.0137670437605827
2	A	26	50	20120615	2	544	10.6	0.0355988949190393	-0.0128610844103909
2	A	26	50	20120615	2	546	10.64	0.0363483998228257	-0.0118766786338942
2	A	26	50	20120615	2	548	10.68	0.0364099039706533	-0.0111718487365431
2	A	26	50	20120615	2	550	10.72	0.0354627415083218	-0.0108134092380918
2	A	26	50	20120615	2	552	10.76	0.0354735531710061	-0.0100591455056679
2	A	26	50	20120615	2	554	10.8	0.0349415967395195	-0.0093185925737313
2	A	26	50	20120615	2	556	10.84	0.0345552335942792	-0.00852521876524
2	A	26	50	20120615	2	558	10.88	0.0340562990494739	-0.0075607251157015
2	A	26	50	20120615	2	560	10.92	0.0333105135273565	-0.005347693022622
2	A	26	50	20120615	2	562	10.96	0.0322418630489492	-0.0042578293407791
2	A	26	50	20120615	2	564	11	0.0321323322085434	-0.0026765264460117
2	A	26	50	20120615	2	566	11.04	0.0317966686195142	-0.0009929759106846
2	A	26	50	20120615	2	568	11.08	0.0307857887651299	-8.40608541474008e-05
2	A	26	50	20120615	2	570	11.12	0.0301327756527041	0.000401226529780899
2	A	26	50	20120615	2	572	11.16	0.0285258754924577	0.0013325568712817
2	A	26	50	20120615	2	574	11.2	0.027228688102371	0.00254602281847594
2	A	26	50	20120615	2	576	11.24	0.0256943370978743	0.00460377426240692
2	A	26	50	20120615	2	578	11.28	0.0251005088230338	0.0055445091240975
2	A	26	50	20120615	2	580	11.32	0.0237736936588154	0.00817452208604274
2	A	26	50	20120615	2	582	11.36	0.023244848497166	0.0100366877942975
2	A	26	50	20120615	2	584	11.4	0.0227374993816646	0.0111114193910229
2	A	26	50	20120615	2	586	11.44	0.0215575502958986	0.0136679639584029
2	A	26	50	20120615	2	588	11.48	0.0205837228368485	0.0153645959691819
2	A	26	50	20120615	2	590	11.52	0.0192391592924223	0.0176503186393674
2	A	26	50	20120615	2	592	11.56	0.0181456610817242	0.0192468526142017
2	A	26	50	20120615	2	594	11.6	0.0174667749321748	0.0215155976505709
2	A	26	50	20120615	2	596	11.64	0.0163338908737646	0.0227706697607701
2	A	26	50	20120615	2	598	11.68	0.0153850949947685	0.0247170518866642
2	A	26	50	20120615	2	600	11.72	0.0142659520010157	0.0268295384866279
2	A	26	50	20120615	2	602	11.76	0.0129659412749730	0.0279011537223473
2	A	26	50	20120615	2	604	11.8	0.0117553956787851	0.0306222208245059
2	A	26	50	20120615	2	606	11.84	0.0106484624392444	0.0327759549429151
2	A	26	50	20120615	2	608	11.88	0.0101088126859785	0.0347144033307243
2	A	26	50	20120615	2	610	11.92	0.00893682562256868	0.0371873254501611
2	A	26	50	20120615	2	612	11.96	0.0084832166224375	0.03878135626699
2	A	26	50	20120615	2	614	12	0.00813051175998166	0.0408493607592482
2	A	26	50	20120615	2	616	12.04	0.00758123121235595	0.0430173501503661
2	A	26	50	20120615	2	618	12.08	0.007732622774208	0.0446819502239574
2	A	26	50	20120615	2	620	12.12	0.00720971730952054	0.0464579903262636
2	A	26	50	20120615	2	622	12.16	0.00802472858551615	0.0478907300863038
2	A	26	50	20120615	2	624	12.2	0.00889920754180955	0.0493594615815064
2	A	26	50	20120615	2	626	12.24	0.00978365670371772	0.0503421985859994
2	A	26	50	20120615	2	628	12.28	0.00958290908853882	0.0510753976074118
2	A	26	50	20120615	2	630	12.32	0.0104060520925181	0.0514988838586644
2	A	26	50	20120615	2	632	12.36	0.00954910938439812	0.0519686148934066
2	A	26	50	20120615	2	634	12.4	0.00929073256655252	0.0518088087608585
2	A	26	50	20120615	2	636	12.44	0.00838528233324317	0.0521368355966509
2	A	26	50	20120615	2	638	12.48	0.00745239635682376	0.0517006214233369
2	A	26	50	20120615	2	640	12.52	0.00647404341437406	0.0523917475912686
2	A	26	50	20120615	2	642	12.56	0.00448629554178055	0.0527804441888869
2	A	26	50	20120615	2	644	12.6	0.00344882847242365	0.0535848488631647
2	A	26	50	20120615	2	646	12.64	0.00181357333025164	0.0537025114315542
2	A	26	50	20120615	2	648	12.68	0.000214946319345089	0.054400284403229
2	A	26	50	20120615	2	650	12.72	-0.00249984874566442	0.054700026967774
2	A	26	50	20120615	2	652	12.76	-0.004426856145754	0.0552901782873523
2	A	26	50	20120615	2	654	12.8	-0.00648496114307556	0.0562917243322249
2	A	26	50	20120615	2	656	12.84	-0.00803027230268065	0.055627326800622
2	A	26	50	20120615	2	658	12.88	-0.00941118113565985	0.0553755260758415
2	A	26	50	20120615	2	660	12.92	-0.0110688515627955	0.0542546911169827
2	A	26	50	20120615	2	662	12.96	-0.0127379771197863	0.0530638525867865
2	A	26	50	20120615	2	664	13	-0.0145432914428337	0.0518013134289779
2	A	26	50	20120615	2	666	13.04	-0.0167412621614740	0.0509659374776841
2	A	26	50	20120615	2	668	13.08	-0.0187007964734981	0.0504466382575807
2	A	26	50	20120615	2	670	13.12	-0.0205294453203247	0.0495640982839818
2	A	26	50	20120615	2	672	13.16	-0.0231138498948834	0.0495324906108627
2	A	26	50	20120615	2	674	13.2	-0.0249766802835125	0.0489909599535588
2	A	26	50	20120615	2	676	13.24	-0.0270249211412365	0.0496212395829694
2	A	26	50	20120615	2	678	13.28	-0.0291996704731826	0.0486744518872319
2	A	26	50	20120615	2	680	13.32	-0.0321390638651004	0.0480851985932657
2	A	26	50	20120615	2	682	13.36	-0.034318267969768	0.0477475833895204
2	A	26	50	20120615	2	684	13.4	-0.0365791973548847	0.046909352848151
2	A	26	50	20120615	2	686	13.44	-0.0372966512296004	0.0465891515631059
2	A	26	50	20120615	2	688	13.48	-0.0402337606666149	0.0453141673259484
2	A	26	50	20120615	2	690	13.52	-0.0408861303118698	0.0449823998952835
2	A	26	50	20120615	2	692	13.56	-0.0425815602411208	0.0435340330753791
2	A	26	50	20120615	2	694	13.6	-0.0436723573039148	0.0424081635162383
2	A	26	50	20120615	2	696	13.64	-0.0439835832825863	0.0412962098185512
2	A	26	50	20120615	2	698	13.68	-0.0443777528866909	0.0398375616660483
2	A	26	50	20120615	2	700	13.72	-0.0452668689533549	0.0378343281549468
2	A	26	50	20120615	2	702	13.76	-0.0452518782895937	0.0359778900116197
2	A	26	50	20120615	2	704	13.8	-0.0458247054930329	0.0341574436034549
2	A	26	50	20120615	2	706	13.84	-0.0458928705867393	0.0320396587938012
2	A	26	50	20120615	2	708	13.88	-0.0463763902037147	0.0298003930391396
2	A	26	50	20120615	2	710	13.92	-0.0467281051166769	0.0275703196726335
2	A	26	50	20120615	2	712	13.96	-0.0471530055814918	0.0268760115241864
2	A	26	50	20120615	2	714	14	-0.0467712386303292	0.0241794598141315
2	A	26	50	20120615	2	716	14.04	-0.0472300802206412	0.022512879841553
2	A	26	50	20120615	2	718	14.08	-0.0478550211938539	0.0209452241076624
2	A	26	50	20120615	2	720	14.12	-0.0477157211579601	0.0202019134592791
2	A	26	50	20120615	2	722	14.16	-0.0488384653051281	0.0161688592221035
2	A	26	50	20120615	2	724	14.2	-0.0487640776717473	0.0133865354594907
2	A	26	50	20120615	2	726	14.24	-0.0489308134507511	0.0114336479512097
2	A	26	50	20120615	2	728	14.28	-0.0490624060227299	0.00933912695465699
2	A	26	50	20120615	2	730	14.32	-0.0488834372964116	0.00737499644855512
2	A	26	50	20120615	2	732	14.36	-0.0490813564844657	0.00557717745738832
2	A	26	50	20120615	2	734	14.4	-0.0487377732994871	0.00367838361786809
2	A	26	50	20120615	2	736	14.44	-0.0488630726211134	0.0018623919824248
2	A	26	50	20120615	2	738	14.48	-0.0489827150884902	-5.16046528910002e-05
2	A	26	50	20120615	2	740	14.52	-0.0489559864521613	-0.0014378167867291
2	A	26	50	20120615	2	742	14.56	-0.0485554811712972	-0.0047030944808923
2	A	26	50	20120615	2	744	14.6	-0.0478466066231577	-0.0065625731833786
2	A	26	50	20120615	2	746	14.64	-0.0482082210310565	-0.0081411183616994
2	A	26	50	20120615	2	748	14.68	-0.0470381714402272	-0.0102060822947985
2	A	26	50	20120615	2	750	14.72	-0.0466646069277263	-0.0112472970300957
2	A	26	50	20120615	2	752	14.76	-0.0450852839319462	-0.0126563487129661
2	A	26	50	20120615	2	754	14.8	-0.0437120825628819	-0.0141045034008362
2	A	26	50	20120615	2	756	14.84	-0.0419261712499103	-0.0151997128099448
2	A	26	50	20120615	2	758	14.88	-0.0400877855427068	-0.0167907525650892
2	A	26	50	20120615	2	760	14.92	-0.0384993974379918	-0.01821579900335
2	A	26	50	20120615	2	762	14.96	-0.0369042918188556	-0.0193614675523641
2	A	26	50	20120615	2	764	15	-0.0359548100462817	-0.0201032013526254
2	A	26	50	20120615	2	766	15.04	-0.0336935271077744	-0.0220697621847342
2	A	26	50	20120615	2	768	15.08	-0.0321787537687284	-0.0242063652271556
2	A	26	50	20120615	2	770	15.12	-0.0304460310278376	-0.0253390371535315
2	A	26	50	20120615	2	772	15.16	-0.0287183923847036	-0.0267921769442089
2	A	26	50	20120615	2	774	15.2	-0.026826528191639	-0.0280074813690342
2	A	26	50	20120615	2	776	15.24	-0.0255914813454829	-0.0297144512809541
2	A	26	50	20120615	2	778	15.28	-0.0238401899805182	-0.0314353370543279
2	A	26	50	20120615	2	780	15.32	-0.0223904089470514	-0.0334199736570841
2	A	26	50	20120615	2	782	15.36	-0.02099981275117	-0.0353838920311516
2	A	26	50	20120615	2	784	15.4	-0.0198008424929901	-0.036806025189474
2	A	26	50	20120615	2	786	15.44	-0.0179591828813897	-0.0390477658178697
2	A	26	50	20120615	2	788	15.48	-0.0163972547124267	-0.0408552014612607
2	A	26	50	20120615	2	790	15.52	-0.0161119371262180	-0.0420614549192868
2	A	26	50	20120615	2	792	15.56	-0.0151756570372489	-0.0435019021432419
2	A	26	50	20120615	2	794	15.6	-0.0146115979578963	-0.0457468954628311
2	A	26	50	20120615	2	796	15.64	-0.0139620496686984	-0.0474784585486007
2	A	26	50	20120615	2	798	15.68	-0.0143721008911085	-0.0485640795897564
2	A	26	50	20120615	2	800	15.72	-0.0148006076005075	-0.0497991122937768
2	A	26	50	20120615	2	802	15.76	-0.0147391600212224	-0.051004800066378
2	A	26	50	20120615	2	804	15.8	-0.0148555497974057	-0.0516245084494099
2	A	26	50	20120615	2	806	15.84	-0.0143397154005301	-0.0536787243594349
2	A	26	50	20120615	2	808	15.88	-0.0141050973705324	-0.0548588855772353
2	A	26	50	20120615	2	810	15.92	-0.0130339013077129	-0.0569551036300628
2	A	26	50	20120615	2	812	15.96	-0.0133421291536321	-0.0581100211357748
2	A	26	50	20120615	2	814	16	-0.0129124910733832	-0.0604256544228045
2	A	26	50	20120615	2	816	16.04	-0.0126981670080056	-0.0616443529601795
2	A	26	50	20120615	2	818	16.08	-0.0125969800276178	-0.0631079932865576
2	A	26	50	20120615	2	820	16.12	-0.0122686703491128	-0.0645434907630444
2	A	26	50	20120615	2	822	16.16	-0.0114178794699892	-0.0651098832947748
2	A	26	50	20120615	2	824	16.2	-0.0113855646900890	-0.0658320514504006
2	A	26	50	20120615	2	826	16.24	-0.0104882461847632	-0.067401969925991
2	A	26	50	20120615	2	828	16.28	-0.00950006445805501	-0.067798303276846
2	A	26	50	20120615	2	830	16.32	-0.008243818550599	-0.0678663269491962
2	A	26	50	20120615	2	832	16.36	-0.00743022148816575	-0.0682985106138574
2	A	26	50	20120615	2	834	16.4	-0.0065912392922879	-0.0690496701475119
2	A	26	50	20120615	2	836	16.44	-0.00514046830932748	-0.0708476305600349
2	A	26	50	20120615	2	838	16.48	-0.00379272278438591	-0.0710142249176825
2	A	26	50	20120615	2	840	16.52	-0.00221078349351537	-0.072273723516332
2	A	26	50	20120615	2	842	16.56	-0.00136062901049479	-0.0726673698614185
2	A	26	50	20120615	2	844	16.6	-0.000159325299936957	-0.0731310197778425
2	A	26	50	20120615	2	846	16.64	0.00156233829089605	-0.0739091200798602
2	A	26	50	20120615	2	848	16.68	0.00362899928026998	-0.0747158582065159
2	A	26	50	20120615	2	850	16.72	0.00479127069650631	-0.0751233638445138
2	A	26	50	20120615	2	852	16.76	0.00697821054936005	-0.0752421577837531
2	A	26	50	20120615	2	854	16.8	0.00781125304827593	-0.0753932665028926
2	A	26	50	20120615	2	856	16.84	0.0100707420568794	-0.0752425113371437
2	A	26	50	20120615	2	858	16.88	0.0115254728378145	-0.0756361576822302
2	A	26	50	20120615	2	860	16.92	0.0138348128744916	-0.0770005202165297
2	A	26	50	20120615	2	862	16.96	0.0150311668375811	-0.0769758421898663
2	A	26	50	20120615	2	864	17	0.0161160100612776	-0.0764646039870684
2	A	26	50	20120615	2	866	17.04	0.0167749628706653	-0.0756448550956388
2	A	26	50	20120615	2	868	17.08	0.017205661611086	-0.0747046152086951
2	A	26	50	20120615	2	870	17.12	0.0175899034359828	-0.0741854574099479
2	A	26	50	20120615	2	872	17.16	0.0190676151873064	-0.0734561474758321
2	A	26	50	20120615	2	874	17.2	0.0195716409009362	-0.0728313479239757
2	A	26	50	20120615	2	876	17.24	0.0209481656718721	-0.0723019370769013
2	A	26	50	20120615	2	878	17.28	0.0216711823556353	-0.071771394858977
2	A	26	50	20120615	2	880	17.32	0.0217225890186276	-0.0709319883990305
2	A	26	50	20120615	2	882	17.36	0.0213629545097161	-0.070255287209435
2	A	26	50	20120615	2	884	17.4	0.0212349681823213	-0.06915460479384
2	A	26	50	20120615	2	886	17.44	0.0214333116344441	-0.0681710899718876
2	A	26	50	20120615	2	888	17.48	0.0207736517182752	-0.0657177829945609
2	A	26	50	20120615	2	890	17.52	0.0207782479123529	-0.0646733155680702
2	A	26	50	20120615	2	892	17.56	0.0204340283312713	-0.063174390613311
2	A	26	50	20120615	2	894	17.6	0.0206232501059168	-0.0617351454708839
2	A	26	50	20120615	2	896	17.64	0.0197851164381764	-0.0607086385566354
2	A	26	50	20120615	2	898	17.68	0.0197730249122181	-0.0581018894077912
2	A	26	50	20120615	2	900	17.72	0.0195067284984233	-0.0558083178523345
2	A	26	50	20120615	2	902	17.76	0.0199815507019901	-0.054252046537621
2	A	26	50	20120615	2	904	17.8	0.0197458720118206	-0.0521937294082651
2	A	26	50	20120615	2	906	17.84	0.0191516901835895	-0.0499480289818947
2	A	26	50	20120615	2	908	17.88	0.0191932680623233	-0.0478578213367073
2	A	26	50	20120615	2	910	17.92	0.0190392602053809	-0.0455568958707263
2	A	26	50	20120615	2	912	17.96	0.0188469271608981	-0.044128257330017
2	A	26	50	20120615	2	914	18	0.0182977880346286	-0.0429167005711319
2	A	26	50	20120615	2	916	18.04	0.0178875953908623	-0.0416145634335769
2	A	26	50	20120615	2	918	18.08	0.0179201930134750	-0.0398143402793541
2	A	26	50	20120615	2	920	18.12	0.0183294664184258	-0.0396220072348713
2	A	26	50	20120615	2	922	18.16	0.0184405528937502	-0.0394552007451894
2	A	26	50	20120615	2	924	18.2	0.018572711151154	-0.040096193042335
2	A	26	50	20120615	2	926	18.24	0.0190549579759232	-0.0400416043988274
2	A	26	50	20120615	2	928	18.28	0.0186589781784587	-0.0400048348462057
2	A	26	50	20120615	2	930	18.32	0.0186328859382329	-0.0403472866603344
2	A	26	50	20120615	2	932	18.36	0.0186203701482059	-0.0403111535038158
2	A	26	50	20120615	2	934	18.4	0.0189965509557972	-0.0404554032871778
2	A	26	50	20120615	2	936	18.44	0.0186499272116595	-0.0403284069092767
2	A	26	50	20120615	2	938	18.48	0.0185159304766247	-0.0410048959668379
2	A	26	50	20120615	2	940	18.52	0.0185138091562811	-0.0407064969051772
2	A	26	50	20120615	2	942	18.56	0.0186287140082239	-0.0410988704580576
2	A	26	50	20120615	2	944	18.6	0.0186366336041732	-0.0408863141596329
2	A	26	50	20120615	2	946	18.64	0.0186275119266959	-0.0405273160468245
2	A	26	50	20120615	2	948	18.68	0.0185844491237217	-0.0407140629477359
2	A	26	50	20120615	2	950	18.72	0.0185505079982247	-0.0407922689577351
2	A	26	50	20120615	2	952	18.76	0.0185220115949429	-0.0407583985429162
2	A	26	50	20120615	2	954	18.8	0.0187638421141087	-0.0406089161693734
2	A	26	50	20120615	2	956	18.84	0.0185753274462444	-0.0406681717176368
2	A	26	50	20120615	2	958	18.88	0.0186840804691909	-0.0398448165816232
2	A	26	50	20120615	2	960	18.92	0.0184302291347449	-0.0391084355796956
2	A	26	50	20120615	2	962	18.96	0.0185077987486411	-0.0378638569341291
2	A	26	50	20120615	2	964	19	0.0183967829839948	-0.036583145132044
2	A	26	50	20120615	2	966	19.04	0.0182043792288339	-0.0352480568184857
2	A	26	50	20120615	2	968	19.08	0.0184942222984423	-0.0339467682090681
2	A	26	50	20120615	2	970	19.12	0.0188359670057897	-0.0322854208266703
2	A	26	50	20120615	2	972	19.16	0.0190773025502087	-0.0301528574852898
2	A	26	50	20120615	2	974	19.2	0.0191772167383904	-0.0293540389545834
2	A	26	50	20120615	2	976	19.24	0.019587621514191	-0.0276991262438944
2	A	26	50	20120615	2	978	19.28	0.0201462358713284	-0.0250319194652587
2	A	26	50	20120615	2	980	19.32	0.0206569154597691	-0.0233900104482757
2	A	26	50	20120615	2	982	19.36	0.0205958214338746	-0.0214304761362516
2	A	26	50	20120615	2	984	19.4	0.0206093201023275	-0.0193687719654138
2	A	26	50	20120615	2	986	19.44	0.0212759803756301	-0.0173470122566452
2	A	26	50	20120615	2	988	19.48	0.0210904355562468	-0.0153115346763216
2	A	26	50	20120615	2	990	19.52	0.020738854993573	-0.0129425926090582
2	A	26	50	20120615	2	992	19.56	0.0193284810210218	-0.0110473838009186
2	A	26	50	20120615	2	994	19.6	0.0194521151061783	-0.0094993538157399
2	A	26	50	20120615	2	996	19.64	0.0181376594613883	-0.0068718305767712
2	A	26	50	20120615	2	998	19.68	0.0181706926617782	-0.0053779147664499
2	A	26	50	20120615	2	1000	19.72	0.0168965710948938	-0.0029797479759201
2	A	26	50	20120615	2	1002	19.76	0.0159203889702623	-0.0007913444120293
2	A	26	50	20120615	2	1004	19.8	0.0153445707051387	0.0003030235400097
2	A	26	50	20120615	2	1006	19.84	0.0142620538627524	0.00115826212078700
2	A	26	50	20120615	2	1008	19.88	0.0138861700400092	0.00158579302282800
2	A	26	50	20120615	2	1010	19.92	0.0130917214292105	0.001276843927992
2	A	26	50	20120615	2	1012	19.96	0.0122356908888383	0.0013728619578093
2	A	26	50	20120615	2	1014	20	0.0110454533994060	0.00244013357799326
2	A	26	50	20120615	2	1016	20.04	0.0104482310120158	0.00254535106703382
2	A	26	50	20120615	2	1018	20.08	0.0100880873862219	0.00261215851572032
2	A	26	50	20120615	2	1020	20.12	0.00922481890083742	0.00285409792933042
2	A	26	50	20120615	2	1022	20.16	0.00894683542616315	0.00303672381192104
2	A	26	50	20120615	2	1024	20.2	0.0085320282035428	0.00295312540560847
2	A	26	50	20120615	2	1026	20.24	0.00861334265495214	0.00301633792341943
2	A	26	50	20120615	2	1028	20.28	0.00795328817319931	0.00284545991289145
2	A	26	50	20120615	2	1030	20.32	0.00764327629687116	0.00278689520795323
2	A	26	50	20120615	2	1032	20.36	0.00740232259011403	0.00284943173168137
2	A	26	50	20120615	2	1034	20.4	0.00715558687120714	0.00302201033401811
2	A	26	50	20120615	2	1036	20.44	0.00720635148124209	0.00281270106993264
2	A	26	50	20120615	2	1038	20.48	0.00651392989368722	0.00326649957468117
2	A	26	50	20120615	2	1040	20.52	0.00628585401562906	0.00328279980020108
2	A	26	50	20120615	2	1042	20.56	0.00578456480524248	0.003873566302679
2	A	26	50	20120615	2	1044	20.6	0.00549325802459706	0.00377855236449097
2	A	26	50	20120615	2	1046	20.64	0.00523770256280843	0.00378527694998005
2	A	26	50	20120615	2	1048	20.68	0.00489410523569427	0.00385267836836275
2	A	26	50	20120615	2	1050	20.72	0.00459595366140696	0.00414076074208597
2	A	26	50	20120615	2	1052	20.76	0.0045776254536386	0.00385302485068553
2	A	26	50	20120615	2	1054	20.8	0.00452141753560208	0.00380080501489491
2	A	26	50	20120615	2	1056	20.84	0.00449614553924248	0.00363391367239926
2	A	26	50	20120615	2	1058	20.88	0.00410481850439822	0.00347143467621821
2	A	26	50	20120615	2	1060	20.92	0.00392085760420472	0.00392156471098595
2	A	26	50	20120615	2	1062	20.96	0.00331766723558135	0.00410766107365862
2	A	26	50	20120615	2	1064	21	0.00360879723953148	0.00387437240440956
2	A	26	50	20120615	2	1066	21.04	0.00338219072936462	0.00431053708024886
2	A	26	50	20120615	2	1068	21.08	0.00335252052882604	0.00421941930042516
2	A	26	50	20120615	2	1070	21.12	0.00300707058194516	0.00369662697282269
2	A	26	50	20120615	2	1072	21.16	0.00288524315461453	0.00416571454039404
2	A	26	50	20120615	2	1074	21.2	0.00193818675830014	0.0048528667682155
2	A	26	50	20120615	2	1076	21.24	0.00224651359916872	0.00479412033683452
2	A	26	50	20120615	2	1078	21.28	0.00202487804967361	0.00466566731896418
2	A	26	50	20120615	2	1080	21.32	0.00102670490414724	0.00522178558916396
2	A	26	50	20120615	2	1082	21.36	0.000767175502248349	0.00551708045205527
2	A	26	50	20120615	2	1084	21.4	0.00084639974601249	0.00622910869643888
2	A	26	50	20120615	2	1086	21.44	0.000183967971261304	0.00632586918837645
2	A	26	50	20120615	2	1088	21.48	-0.000582189297222131	0.00635672025723962
2	A	26	50	20120615	2	1090	21.52	-0.00115072436249955	0.00655576374507582
2	A	26	50	20120615	2	1092	21.56	-0.00183317433022612	0.00685004037420222
2	A	26	50	20120615	2	1094	21.6	-0.00280288642780973	0.00657364647557202
2	A	26	50	20120615	2	1096	21.64	-0.00461395447873562	0.00676329039296591
2	A	26	50	20120615	2	1098	21.68	-0.00553736310296679	0.00681052300462883
2	A	26	50	20120615	2	1100	21.72	-0.00616086016413228	0.00783591127594951
2	A	26	50	20120615	2	1102	21.76	-0.00636085683190952	0.00818912384107425
2	A	26	50	20120615	2	1104	21.8	-0.00590798322283078	0.00916239975683503
2	A	26	50	20120615	2	1106	21.84	-0.00562758002875126	0.0100677580662628
2	A	26	50	20120615	2	1108	21.88	-0.0050211228267988	0.0105639914631639
2	A	26	50	20120615	2	1110	21.92	-0.00438657934349762	0.0113409179679249
2	A	26	50	20120615	2	1112	21.96	-0.00398118088370775	0.0126009822519993
2	A	26	50	20120615	2	1114	22	-0.0021407233536354	0.0136850900846432
2	A	26	50	20120615	2	1116	22.04	-0.00100018839985275	0.0146292190588835
2	A	26	50	20120615	2	1118	22.08	0.00146341900195553	0.0154013888563274
2	A	26	50	20120615	2	1120	22.12	0.00223299018197853	0.0153750010454671
2	A	26	50	20120615	2	1122	22.16	0.00325397954201344	0.0150969687804249
2	A	26	50	20120615	2	1124	22.2	0.00291788037520698	0.0146492542224217
2	A	26	50	20120615	2	1126	22.24	0.00311428918317648	0.0149087171562831
2	A	26	50	20120615	2	1128	22.28	0.00301190577811492	0.0143860888774539
2	A	26	50	20120615	2	1130	22.32	0.00408785501271755	0.0147057845811504
2	A	26	50	20120615	2	1132	22.36	0.00546842443444179	0.0134412938086257
2	A	26	50	20120615	2	1134	22.4	0.00733705309867661	0.0141783394909277
2	A	26	50	20120615	2	1136	22.44	0.00810464579392585	0.0140786657190517
2	A	26	50	20120615	2	1138	22.48	0.0101906249405618	0.0140208668107575
2	A	26	50	20120615	2	1140	22.52	0.0108744961929185	0.0135552087110749
2	A	26	50	20120615	2	1142	22.56	0.0107571801068519	0.0142415336239624
2	A	26	50	20120615	2	1144	22.6	0.0101946908045536	0.0145266673624080
2	A	26	50	20120615	2	1146	22.64	0.0106353738927247	0.014896130655578
2	A	26	50	20120615	2	1148	22.68	0.0100666266954129	0.01631241604082
2	A	26	50	20120615	2	1150	22.72	0.00972261924636562	0.0171702072770774
2	A	26	50	20120615	2	1152	22.76	0.00875992164805143	0.0175452991402256
2	A	26	50	20120615	2	1154	22.8	0.00864863718282829	0.0185389114470133
2	A	26	50	20120615	2	1156	22.84	0.00791231487076346	0.0201128724520717
2	A	26	50	20120615	2	1158	22.88	0.00608611049207949	0.0219680682087843
2	A	26	50	20120615	2	1160	22.92	0.00498170869481547	0.0230726114274046
2	A	26	50	20120615	2	1162	22.96	0.00374039688257811	0.0240621932255396
2	A	26	50	20120615	2	1164	23	0.00126135121841619	0.0250754065323018
2	A	26	50	20120615	2	1166	23.04	-0.000327821774825892	0.0260857419144645
2	A	26	50	20120615	2	1168	23.08	-0.00273686386765034	0.027361588821895
2	A	26	50	20120615	2	1170	23.12	-0.00483228996088293	0.0274354249119865
2	A	26	50	20120615	2	1172	23.16	-0.00655378384608845	0.0280052398405379
2	A	26	50	20120615	2	1174	23.2	-0.00908336643190177	0.0276037658233836
2	A	26	50	20120615	2	1176	23.24	-0.0117236677975133	0.0275871134586867
2	A	26	50	20120615	2	1178	23.28	-0.0134228383216368	0.0268307991165974
2	A	26	50	20120615	2	1180	23.32	-0.0146717232475006	0.0274322712157425
2	A	26	50	20120615	2	1182	23.36	-0.0166682102528028	0.0264543008180614
2	A	26	50	20120615	2	1184	23.4	-0.0186791165795870	0.0259218133493821
2	A	26	50	20120615	2	1186	23.44	-0.0207110656970724	0.0251721316689003
2	A	26	50	20120615	2	1188	23.48	-0.0225798994222738	0.0249012178478243
2	A	26	50	20120615	2	1190	23.52	-0.0250890678353143	0.0250907931758604
2	A	26	50	20120615	2	1192	23.56	-0.0274016039946424	0.0239550241217829
2	A	26	50	20120615	2	1194	23.6	-0.0291723407960897	0.0244344425194274
2	A	26	50	20120615	2	1196	23.64	-0.0313609777052183	0.0234119661138317
2	A	26	50	20120615	2	1198	23.68	-0.0328776510401854	0.0225883988457837
2	A	26	50	20120615	2	1200	23.72	-0.0335481296901064	0.0220511391134381
2	A	26	50	20120615	2	1202	23.76	-0.0354487620072578	0.0201162828280774
2	A	26	50	20120615	2	1204	23.8	-0.0374603393783773	0.0186677038761386
2	A	26	50	20120615	2	1206	23.84	-0.0381732444351695	0.0185463643524870
2	A	26	50	20120615	2	1208	23.88	-0.0402620378667946	0.0171417674423381
2	A	26	50	20120615	2	1210	23.92	-0.0418402294917248	0.016380708413747
2	A	26	50	20120615	2	1212	23.96	-0.0436470994496908	0.0159385545434710
2	A	26	50	20120615	2	1214	24	-0.0450255334089359	0.0148317910095579
2	A	26	50	20120615	2	1216	24.04	-0.0469161248097944	0.0147430491085189
2	A	26	50	20120615	2	1218	24.08	-0.0478012103678056	0.014718653924568
2	A	26	50	20120615	2	1220	24.12	-0.0490196260624681	0.0146874705155177
2	A	26	50	20120615	2	1222	24.16	-0.0505579368649394	0.0151526760668603
2	A	26	50	20120615	2	1224	24.2	-0.051755492909557	0.0162124877105027
2	A	26	50	20120615	2	1226	24.24	-0.0528691860899258	0.0160791273715709
2	A	26	50	20120615	2	1228	24.28	-0.0532099408477796	0.0154249828882953
2	A	26	50	20120615	2	1230	24.32	-0.0549760814551492	0.0146974407211324
2	A	26	50	20120615	2	1232	24.36	-0.0552707328508697	0.0147388064678318
2	A	26	50	20120615	2	1234	24.4	-0.0557915877058917	0.0138390837994500
2	A	26	50	20120615	2	1236	24.44	-0.0566370045734783	0.0123468056484340
2	A	26	50	20120615	2	1238	24.48	-0.0564459443212017	0.0119601596604812
2	A	26	50	20120615	2	1240	24.52	-0.0567509194759275	0.0108949032946236
2	A	26	50	20120615	2	1242	24.56	-0.0568645515356641	0.00946039576763048
2	A	26	50	20120615	2	1244	24.6	-0.0572634304709315	0.00836883502951281
2	A	26	50	20120615	2	1246	24.64	-0.0574206203083892	0.00718733030882821
2	A	26	50	20120615	2	1248	24.68	-0.0584747750977821	0.00521761365915496
2	A	26	50	20120615	2	1250	24.72	-0.0595299905473468	0.00343025984834973
2	A	26	50	20120615	2	1252	24.76	-0.06026729078809	0.00208965610189815
2	A	26	50	20120615	2	1254	24.8	-0.0609649930490868	-0.000123234569825100
2	A	26	50	20120615	2	1256	24.84	-0.0619662562512469	-0.0013050928439003
2	A	26	50	20120615	2	1258	24.88	-0.0631553977251684	-0.0026239177014914
2	A	26	50	20120615	2	1260	24.92	-0.0646989411178205	-0.0045174789508308
2	A	26	50	20120615	2	1262	24.96	-0.0661217106722459	-0.0067244299255922
2	A	26	50	20120615	2	1264	25	-0.0673368029650369	-0.0088833683499109
2	A	26	50	20120615	2	1266	25.04	-0.0690214141605357	-0.0104845409452297
2	A	26	50	20120615	2	1268	25.08	-0.0702460523948727	-0.0122526614515867
2	A	26	50	20120615	2	1270	25.12	-0.0717230570394152	-0.0132765520707448
2	A	26	50	20120615	2	1272	25.16	-0.0734377909837925	-0.0152454201922807
2	A	26	50	20120615	2	1274	25.2	-0.0745676769094505	-0.0159063529006557
2	A	26	50	20120615	2	1276	25.24	-0.0760919869976544	-0.0166874937618325
2	A	26	50	20120615	2	1278	25.28	-0.0772009425625892	-0.0177103237208188
2	A	26	50	20120615	2	1280	25.32	-0.0782971702054627	-0.0177137885440466
2	A	26	50	20120615	2	1282	25.36	-0.0798793216283676	-0.0176480983240744
2	A	26	50	20120615	2	1284	25.4	-0.0808911207215675	-0.0176345925845538
2	A	26	50	20120615	2	1286	25.44	-0.0820515536601727	-0.0168304000423103
2	A	26	50	20120615	2	1288	25.48	-0.0840900717996554	-0.017121657325481
2	A	26	50	20120615	2	1290	25.52	-0.0853972293953569	-0.016447643141654
2	A	26	50	20120615	2	1292	25.56	-0.0869226001437325	-0.0159407890008995
2	A	26	50	20120615	2	1294	25.6	-0.0886917813102612	-0.0148060240384513
2	A	26	50	20120615	2	1296	25.64	-0.0905310367588056	-0.0144432075490245
2	A	26	50	20120615	2	1298	25.68	-0.0924731762440125	-0.0135062910639523
2	A	26	50	20120615	2	1300	25.72	-0.0944691265552678	-0.0131365449280699
2	A	26	50	20120615	2	1302	25.76	-0.0966222667039808	-0.0120497218053862
2	A	26	50	20120615	2	1304	25.8	-0.0989086964809475	-0.0122952999904923
2	A	26	50	20120615	2	1306	25.84	-0.100739820201508	-0.0115866375743871
2	A	26	50	20120615	2	1308	25.88	-0.102591591440079	-0.0113766268603747
2	A	26	50	20120615	2	1310	25.92	-0.104239928057703	-0.0106987235892511
2	A	26	50	20120615	2	1312	25.96	-0.105855596342037	-0.0105358768975439
2	A	26	50	20120615	2	1314	26	-0.107735439719821	-0.0103745858407552
2	A	26	50	20120615	2	1316	26.04	-0.109351602978901	-0.009767181115716
2	A	26	50	20120615	2	1318	26.08	-0.111066690476669	-0.0100686207365358
2	A	26	50	20120615	2	1320	26.12	-0.113171252389514	-0.0098479327101275
2	A	26	50	20120615	2	1322	26.16	-0.114314149079946	-0.0096302145322002
2	A	26	50	20120615	2	1324	26.2	-0.116188830578228	-0.0093149863291472
2	A	26	50	20120615	2	1326	26.24	-0.11783349024059	-0.008794626448872
2	A	26	50	20120615	2	1328	26.28	-0.11885016837058	-0.0083836559876464
2	A	26	50	20120615	2	1330	26.32	-0.120138729057936	-0.0074264455379542
2	A	26	50	20120615	2	1332	26.36	-0.121505142201901	-0.0070495576235817
2	A	26	50	20120615	2	1334	26.4	-0.122133265155629	-0.0056396574125739
2	A	26	50	20120615	2	1336	26.44	-0.122870848239085	-0.0048614863998781
2	A	26	50	20120615	2	1338	26.48	-0.12333520526229	-0.0047487028682788
2	A	26	50	20120615	2	1340	26.52	-0.123754378162177	-0.0036058768885251
2	A	26	50	20120615	2	1342	26.56	-0.123743488717747	-0.0025856632246292
2	A	26	50	20120615	2	1344	26.6	-0.12367122240471	-0.0013574187457082
2	A	26	50	20120615	2	1346	26.64	-0.122861938693642	2.53285649020989e-05
2	A	26	50	20120615	2	1348	26.68	-0.123070818036804	0.0014791401070217
2	A	26	50	20120615	2	1350	26.72	-0.123208421016423	0.00399615740533333
2	A	26	50	20120615	2	1352	26.76	-0.123842412956435	0.00599981518050352
2	A	26	50	20120615	2	1354	26.8	-0.124181965632761	0.00777352183043186
2	A	26	50	20120615	2	1356	26.84	-0.124541175877604	0.00930737786018171
2	A	26	50	20120615	2	1358	26.88	-0.125205644119885	0.0105728868664713
2	A	26	50	20120615	2	1360	26.92	-0.125316164909784	0.0126770245152481
2	A	26	50	20120615	2	1362	26.96	-0.125982400919018	0.0140114764327033
2	A	26	50	20120615	2	1364	27	-0.126026948646233	0.0144596407106194
2	A	26	50	20120615	2	1366	27.04	-0.125851303321786	0.0139563221037708
2	A	26	50	20120615	2	1368	27.08	-0.125617958083994	0.0131148650341588
2	A	26	50	20120615	2	1370	27.12	-0.124988703759417	0.0134925307659905
2	A	26	50	20120615	2	1372	27.16	-0.124555812987974	0.0121832518499455
2	A	26	50	20120615	2	1374	27.2	-0.123394390099875	0.0120974797973876
2	A	26	50	20120615	2	1376	27.24	-0.123293980936947	0.0120823477122702
2	A	26	50	20120615	2	1378	27.28	-0.121752983128707	0.0121999395699815
2	A	26	50	20120615	2	1380	27.32	-0.120509677275347	0.012240739631256
2	A	26	50	20120615	2	1382	27.36	-0.118769275354812	0.0117100559919755
2	A	26	50	20120615	2	1384	27.4	-0.117663713902427	0.0111478353902541
2	A	26	50	20120615	2	1386	27.44	-0.115457328613091	0.0102346069823516
2	A	26	50	20120615	2	1388	27.48	-0.114706451922149	0.0106073229667151
2	A	26	50	20120615	2	1390	27.52	-0.113529896948932	0.00991640893081771
2	A	26	50	20120615	2	1392	27.56	-0.111052548341045	0.00751132663596788
2	A	26	50	20120615	2	1394	27.6	-0.109497974082607	0.00696565233292625
2	A	26	50	20120615	2	1396	27.64	-0.107549753479081	0.00618132949123411
2	A	26	50	20120615	2	1398	27.68	-0.105823069430102	0.00553453891848279
2	A	26	50	20120615	2	1400	27.72	-0.103266029887975	0.00401397649621923
2	A	26	50	20120615	2	1402	27.76	-0.101023016467373	0.00399283400346174
2	A	26	50	20120615	2	1404	27.8	-0.099339890196115	0.0029779236404247
2	A	26	50	20120615	2	1406	27.84	-0.0974111150290726	0.00235107347890282
2	A	26	50	20120615	2	1408	27.88	-0.0949875772472338	0.0018862214809508
2	A	26	50	20120615	2	1410	27.92	-0.0936213055246251	0.0007933172399489
2	A	26	50	20120615	2	1412	27.96	-0.0920612158332933	-0.000565812704169801
2	A	26	50	20120615	2	1414	28	-0.0904937015207589	-0.0010448068377456
2	A	26	50	20120615	2	1416	28.04	-0.0884003826057343	-0.0017984412451342
2	A	26	50	20120615	2	1418	28.08	-0.0859358326305867	-0.0033822190136358
2	A	26	50	20120615	2	1420	28.12	-0.0842976076399337	-0.0038691327431609
2	A	26	50	20120615	2	1422	28.16	-0.0822117133461115	-0.00459681633168
2	A	26	50	20120615	2	1424	28.2	-0.0802260160831834	-0.0057980493315597
2	A	26	50	20120615	2	1426	28.24	-0.0788865437075817	-0.0062259196448556
2	A	26	50	20120615	2	1428	28.28	-0.077238419221992	-0.0073886860358388
2	A	26	50	20120615	2	1430	28.32	-0.0746248111373704	-0.0086637409836744
2	A	26	50	20120615	2	1432	28.36	-0.0732202142272214	-0.0097859194454174
2	A	26	50	20120615	2	1434	28.4	-0.0704414259985146	-0.0099810809170249
2	A	26	50	20120615	2	1436	28.44	-0.067895275900818	-0.0108624188090958
2	A	26	50	20120615	2	1438	28.48	-0.0660816884284308	-0.0119130380645828
2	A	26	50	20120615	2	1440	28.52	-0.0643826522545957	-0.0122698441463695
2	A	26	50	20120615	2	1442	28.56	-0.0623931366150493	-0.0121489288867866
2	A	26	50	20120615	2	1444	28.6	-0.0608754026199105	-0.011922089031382
2	A	26	50	20120615	2	1446	28.64	-0.0587340004437651	-0.0118021637212928
2	A	26	50	20120615	2	1448	28.68	-0.0564974924055502	-0.0111808289926641
2	A	26	50	20120615	2	1450	28.72	-0.0549822332841455	-0.009880388911384
2	A	26	50	20120615	2	1452	28.76	-0.0525029754879493	-0.0087102686098765
2	A	26	50	20120615	2	1454	28.8	-0.0518285370400535	-0.0077109853067036
2	A	26	50	20120615	2	1456	28.84	-0.0497644216350919	-0.0059208030687737
2	A	26	50	20120615	2	1458	28.88	-0.0485891394540817	-0.0049620369841628
2	A	26	50	20120615	2	1460	28.92	-0.0468544650984749	-0.0039569554053843
2	A	26	50	20120615	2	1462	28.96	-0.044918901706333	-0.0024415548626234
2	A	26	50	20120615	2	1464	29	-0.0430394118819391	-0.0007000922819171
2	A	26	50	20120615	2	1466	29.04	-0.0423138496137636	0.0009080806705354
2	A	26	50	20120615	2	1468	29.08	-0.0413970149612771	0.00216319520714155
2	A	26	50	20120615	2	1470	29.12	-0.039550759155599	0.00471952764248715
2	A	26	50	20120615	2	1472	29.16	-0.038905948481835	0.00667573855263974
2	A	26	50	20120615	2	1474	29.2	-0.0378155898252454	0.00831325643651155
2	A	26	50	20120615	2	1476	29.24	-0.0373733652442913	0.0106476987639208
2	A	26	50	20120615	2	1478	29.28	-0.0370020634734903	0.0121519270195390
2	A	26	50	20120615	2	1480	29.32	-0.0358403577426789	0.0142506906567787
2	A	26	50	20120615	2	1482	29.36	-0.0347910819900762	0.0159554543955414
2	A	26	50	20120615	2	1484	29.4	-0.0342478118500905	0.0177433738917716
2	A	26	50	20120615	2	1486	29.44	-0.0337910915801221	0.0193774269524156
2	A	26	50	20120615	2	1488	29.48	-0.0333532510612114	0.0207036764312091
2	A	26	50	20120615	2	1490	29.52	-0.032805950412573	0.0225685998559105
2	A	26	50	20120615	2	1492	29.56	-0.0322136070619731	0.024400218551218
2	A	26	50	20120615	2	1494	29.6	-0.0314986513955154	0.0268330194318903
2	A	26	50	20120615	2	1496	29.64	-0.0304047430628841	0.0283289886803042
2	A	26	50	20120615	2	1498	29.68	-0.0300527877336163	0.0293630192107045
2	A	26	50	20120615	2	1500	29.72	-0.0292443596217536	0.0312198038363545
2	A	26	50	20120615	2	1502	29.76	-0.0286078362394651	0.0326785509838067
2	A	26	50	20120615	2	1504	29.8	-0.0281042206477684	0.034548438298112
2	A	26	50	20120615	2	1506	29.84	-0.0281343433966469	0.0356286146170526
2	A	26	50	20120615	2	1508	29.88	-0.0287851503359154	0.0372889154814142
2	A	26	50	20120615	2	1510	29.92	-0.0284339544393306	0.0382859827119348
2	A	26	50	20120615	2	1512	29.96	-0.0285288241277353	0.0394028112037714
2	A	26	50	20120615	2	1514	30	-0.0289138296279557	0.0405578842729753
2	A	26	50	20120615	2	1516	30.04	-0.0293644284745194	0.0407466513779605
2	A	26	50	20120615	2	1518	30.08	-0.0303391408918483	0.0414308114692952
2	A	26	50	20120615	2	1520	30.12	-0.0314333167088327	0.0424520162989085
2	A	26	50	20120615	2	1522	30.16	-0.0319376091431403	0.0434586696346403
2	A	26	50	20120615	2	1524	30.2	-0.0329392181205165	0.0450975387995709
2	A	26	50	20120615	2	1526	30.24	-0.0338911825449991	0.0469110689963089
2	A	26	50	20120615	2	1528	30.28	-0.0337959211194376	0.0481713595545533
2	A	26	50	20120615	2	1530	30.32	-0.0341660703061854	0.0489047212105253
2	A	26	50	20120615	2	1532	30.36	-0.0344940617866387	0.0503525577003438
2	A	26	50	20120615	2	1534	30.4	-0.0354534076988102	0.0517231286321821
2	A	26	50	20120615	2	1536	30.44	-0.0363752062409006	0.0525089929666572
2	A	26	50	20120615	2	1538	30.48	-0.0366503909869349	0.053187412425731
2	A	26	50	20120615	2	1540	30.52	-0.0377711693772512	0.0549162743635965
2	A	26	50	20120615	2	1542	30.56	-0.0372397008494436	0.0551824364271029
2	A	26	50	20120615	2	1544	30.6	-0.037501690982941	0.0553896823536009
2	A	26	50	20120615	2	1546	30.64	-0.0369997300211123	0.0555117855525762
2	A	26	50	20120615	2	1548	30.68	-0.0376749180021961	0.0555169757163501
2	A	26	50	20120615	2	1550	30.72	-0.0381306695358743	0.0555289046077487
2	A	26	50	20120615	2	1552	30.76	-0.0381906746173258	0.0556397365246319
2	A	26	50	20120615	2	1554	30.8	-0.0381325999373869	0.0557340150717675
2	A	26	50	20120615	2	1556	30.84	-0.0376745785909411	0.055682353850334
2	A	26	50	20120615	2	1558	30.88	-0.0370881466530319	0.0549207574205892
2	A	26	50	20120615	2	1560	30.92	-0.0364808267808064	0.0551012676396905
2	A	26	50	20120615	2	1562	30.96	-0.0361964425755488	0.0552142491611885
2	A	26	50	20120615	2	1564	31	-0.0350245757202918	0.055291656140525
2	A	26	50	20120615	2	1566	31.04	-0.0340891653726635	0.0561055855431454
2	A	26	50	20120615	2	1568	31.08	-0.0320356212140806	0.0562035551876788
2	A	26	50	20120615	2	1570	31.12	-0.0304799226558599	0.057090896416322
2	A	26	50	20120615	2	1572	31.16	-0.0289906143533248	0.0572287822386533
2	A	26	50	20120615	2	1574	31.2	-0.0264012600312978	0.0580988771329034
2	A	26	50	20120615	2	1576	31.24	-0.0246889302499764	0.0584070342681445
2	A	26	50	20120615	2	1578	31.28	-0.0232771915613375	0.0590731995667003
2	A	26	50	20120615	2	1580	31.32	-0.0210725033282759	0.0592267124488959
2	A	26	50	20120615	2	1582	31.36	-0.0198862609921574	0.0593694065973394
2	A	26	50	20120615	2	1584	31.4	-0.0191379298856277	0.0585606885716963
2	A	26	50	20120615	2	1586	31.44	-0.0184852703265925	0.0576888259104933
2	A	26	50	20120615	2	1588	31.48	-0.0185007559651005	0.0570219535051563
2	A	26	50	20120615	2	1590	31.52	-0.0179275752082706	0.0550788240704556
2	A	26	50	20120615	2	1592	31.56	-0.0171053514431069	0.0534893894477045
2	A	26	50	20120615	2	1594	31.6	-0.0157274124586087	0.0514637406516394
2	A	26	50	20120615	2	1596	31.64	-0.0154079416148686	0.0507308951836177
2	A	26	50	20120615	2	1598	31.68	-0.0138006171905535	0.0485260655291999
2	A	26	50	20120615	2	1600	31.72	-0.0114825090297896	0.0460139272676785
2	A	26	50	20120615	2	1602	31.76	-0.00960061504233973	0.0444786570243662
2	A	26	50	20120615	2	1604	31.8	-0.00729537622499347	0.0425947124272509
2	A	26	50	20120615	2	1606	31.84	-0.005636008741583	0.0411828323172557
2	A	26	50	20120615	2	1608	31.88	-0.00451545662543668	0.0401355364636403
2	A	26	50	20120615	2	1610	31.92	-0.00314204312433804	0.03843331830929
2	A	26	50	20120615	2	1612	31.96	-0.00160938917611620	0.0370715013594028
2	A	26	50	20120615	2	1614	32	-0.000317010112141553	0.0351734146266637
2	A	26	50	20120615	2	1616	32.04	0.00164393841344498	0.0327750498462352
2	A	26	50	20120615	2	1618	32.08	0.00311959955510319	0.0313838172542507
2	A	26	50	20120615	2	1620	32.12	0.00478779880221068	0.0306167548890873
2	A	26	50	20120615	2	1622	32.16	0.00658921696689372	0.029046419220496
2	A	26	50	20120615	2	1624	32.2	0.00802187187412016	0.0275830758789661
2	A	26	50	20120615	2	1626	32.24	0.0100060064310618	0.0249946478668224
2	A	26	50	20120615	2	1628	32.28	0.0118172873211288	0.0237305262040376
2	A	26	50	20120615	2	1630	32.32	0.0135961360515699	0.0214844213125884
2	A	26	50	20120615	2	1632	32.36	0.0156217989897707	0.0200571121326277
2	A	26	50	20120615	2	1634	32.4	0.0169507354743327	0.0186491211099290
2	A	26	50	20120615	2	1636	32.44	0.0175797776668762	0.0172981228937940
2	A	26	50	20120615	2	1638	32.48	0.0193382249524665	0.0147035925501287
2	A	26	50	20120615	2	1640	32.52	0.0197339926178966	0.0129347649369906
2	A	26	50	20120615	2	1642	32.56	0.0199128906335368	0.0114250919591573
2	A	26	50	20120615	2	1644	32.6	0.0201803184181816	0.0093411068536443
2	A	26	50	20120615	2	1646	32.64	0.020947529275769	0.00761449351534299
2	A	26	50	20120615	2	1648	32.68	0.0214198766056016	0.00544084726997555
2	A	26	50	20120615	2	1650	32.72	0.0218831729686350	0.00391222383040647
2	A	26	50	20120615	2	1652	32.76	0.0229890667612074	0.00123156080972480
2	A	26	50	20120615	2	1654	32.8	0.0238040921793386	-0.0011768307448609
2	A	26	50	20120615	2	1656	32.84	0.0255887307001041	-0.0022576717441758
2	A	26	50	20120615	2	1658	32.88	0.0265982246251972	-0.0049190519629345
2	A	26	50	20120615	2	1660	32.92	0.027735372537498	-0.0077267113615172
2	A	26	50	20120615	2	1662	32.96	0.0286728405658595	-0.0095599705445571
2	A	26	50	20120615	2	1664	33	0.0296039517042581	-0.0122147393149117
2	A	26	50	20120615	2	1666	33.04	0.0300875066765726	-0.0138311500613651
2	A	26	50	20120615	2	1668	33.08	0.0309082596596314	-0.0161352433657258
2	A	26	50	20120615	2	1670	33.12	0.0309982460686052	-0.018343778259677
2	A	26	50	20120615	2	1672	33.16	0.0318800124673855	-0.02058671672696
2	A	26	50	20120615	2	1674	33.2	0.0321737516953582	-0.0222895642063457
2	A	26	50	20120615	2	1676	33.24	0.0329676020938201	-0.024318766921093
2	A	26	50	20120615	2	1678	33.28	0.0326350002771533	-0.0273532237486735
2	A	26	50	20120615	2	1680	33.32	0.0327466807221739	-0.0291162248019347
2	A	26	50	20120615	2	1682	33.36	0.0326204268063931	-0.0317067458501507
2	A	26	50	20120615	2	1684	33.4	0.0321740090822266	-0.0338222184206299
2	A	26	50	20120615	2	1686	33.44	0.0322013458303873	-0.0368676849007935
2	A	26	50	20120615	2	1688	33.48	0.0318118714153097	-0.0388443311969224
2	A	26	50	20120615	2	1690	33.52	0.0318497723387813	-0.0403730960578477
2	A	26	50	20120615	2	1692	33.56	0.0318989162600738	-0.0422406357776395
2	A	26	50	20120615	2	1694	33.6	0.032564728005239	-0.0445906344542349
2	A	26	50	20120615	2	1696	33.64	0.0322552273671137	-0.0461744829334146
2	A	26	50	20120615	2	1698	33.68	0.0320727938175675	-0.048730673947404
2	A	26	50	20120615	2	1700	33.72	0.0316917339731861	-0.0501288361858441
2	A	26	50	20120615	2	1702	33.76	0.0314453779706207	-0.0525448786358023
2	A	26	50	20120615	2	1704	33.8	0.0304612974632434	-0.0552265811034523
2	A	26	50	20120615	2	1706	33.84	0.0302560243646649	-0.0574567251806366
2	A	26	50	20120615	2	1708	33.88	0.0299192294047858	-0.0595304572378223
2	A	26	50	20120615	2	1710	33.92	0.0289055211232768	-0.0609672982171934
2	A	26	50	20120615	2	1712	33.96	0.0285748779923939	-0.0625370752714276
2	A	26	50	20120615	2	1714	34	0.0280203648545874	-0.0630463335752381
2	A	26	50	20120615	2	1716	34.04	0.0265869179877661	-0.0636586880477457
2	A	26	50	20120615	2	1718	34.08	0.0252905084151386	-0.0657517241200578
2	A	26	50	20120615	2	1720	34.12	0.0239639053829546	-0.0670101620585355
2	A	26	50	20120615	2	1722	34.16	0.0229638442623224	-0.068577181396323
2	A	26	50	20120615	2	1724	34.2	0.0219840771063104	-0.0709669194740211
2	A	26	50	20120615	2	1726	34.24	0.0212440191491205	-0.0721411409948595
2	A	26	50	20120615	2	1728	34.28	0.0206092493916493	-0.0749526682675353
2	A	26	50	20120615	2	1730	34.32	0.0193858132388404	-0.0780172690571978
2	A	26	50	20120615	2	1732	34.36	0.0188865958513227	-0.0788697569925963
2	A	26	50	20120615	2	1734	34.4	0.0179113541787102	-0.0813669753010347
2	A	26	50	20120615	2	1736	34.44	0.0171894688657968	-0.0820218268910916
2	A	26	50	20120615	2	1738	34.48	0.0161029285858256	-0.0845435110941591
2	A	26	50	20120615	2	1740	34.52	0.0150069130749864	-0.0854281016774234
2	A	26	50	20120615	2	1742	34.56	0.0141703350421646	-0.0869459063832403
2	A	26	50	20120615	2	1744	34.6	0.0135051596931025	-0.089147059082396
2	A	26	50	20120615	2	1746	34.64	0.0128355295713188	-0.090362717060612
2	A	26	50	20120615	2	1748	34.68	0.0123102199435753	-0.091741080309179
2	A	26	50	20120615	2	1750	34.72	0.0119395545688773	-0.093763688546085
2	A	26	50	20120615	2	1752	34.76	0.0121134321263711	-0.094060602683505
2	A	26	50	20120615	2	1754	34.8	0.0115208059330587	-0.096181145209605
2	A	26	50	20120615	2	1756	34.84	0.0112801067847427	-0.099265686410497
2	A	26	50	20120615	2	1758	34.88	0.0117073407019357	-0.100804492187715
2	A	26	50	20120615	2	1760	34.92	0.0115420191364943	-0.101245161133751
2	A	26	50	20120615	2	1762	34.96	0.0126639147555248	-0.103098629428597
2	A	26	50	20120615	2	1764	35	0.0135074931454804	-0.104767542853554
2	A	26	50	20120615	2	1766	35.04	0.0136930379648637	-0.105599241849585
2	A	26	50	20120615	2	1768	35.08	0.0140306107422022	-0.106470397404007
2	A	26	50	20120615	2	1770	35.12	0.0135850627593765	-0.107471448474133
2	A	26	50	20120615	2	1772	35.16	0.0142715220225524	-0.107992444750511
2	A	26	50	20120615	2	1774	35.2	0.0158206515587759	-0.111133978757967
2	A	26	50	20120615	2	1776	35.24	0.0163931959195027	-0.113191164516473
2	A	26	50	20120615	2	1778	35.28	0.0161803567783655	-0.11303489391783
2	A	26	50	20120615	2	1780	35.32	0.0158214293762352	-0.113460289357392
2	A	26	50	20120615	2	1782	35.36	0.0157669821540839	-0.115446552305745
2	A	26	50	20120615	2	1784	35.4	0.0157246264578908	-0.116237026976434
2	A	26	50	20120615	2	1786	35.44	0.0150653908057906	-0.117702364359087
2	A	26	50	20120615	2	1788	35.48	0.0151773965199305	-0.118175843059769
2	A	26	50	20120615	2	1790	35.52	0.0139740421997073	-0.118714517005677
2	A	26	50	20120615	2	1792	35.56	0.0133176349747318	-0.119892769035168
2	A	26	50	20120615	2	1794	35.6	0.0127112201991862	-0.120762227533315
2	A	26	50	20120615	2	1796	35.64	0.0115934257994865	-0.122063869696123
2	A	26	50	20120615	2	1798	35.68	0.0110012945809209	-0.123965562673446
2	A	26	50	20120615	2	1800	35.72	0.0101982334095273	-0.125734531707941
2	A	26	50	20120615	2	1802	35.76	0.0101126027783256	-0.126385847764092
2	A	26	50	20120615	2	1804	35.8	0.00976548405944122	-0.126123440437593
2	A	26	50	20120615	2	1806	35.84	0.00990308703906012	-0.125794918627054
2	A	26	50	20120615	2	1808	35.88	0.00979992015968492	-0.126489226775501
2	A	26	50	20120615	2	1810	35.92	0.0100404071759665	-0.126501883986884
2	A	26	50	20120615	2	1812	35.96	0.00958036350412652	-0.125462861282609
2	A	26	50	20120615	2	1814	36	0.00971054186254302	-0.124095246057116
2	A	26	50	20120615	2	1816	36.04	0.00952711836350322	-0.123301447984556
2	A	26	50	20120615	2	1818	36.08	0.0090991773395291	-0.123176431505642
2	A	26	50	20120615	2	1820	36.12	0.00822922386663528	-0.122732580579092
2	A	26	50	20120615	2	1822	36.16	0.00681182832374685	-0.122161591853283
2	A	26	50	20120615	2	1824	36.2	0.00546040584354312	-0.121682314876995
2	A	26	50	20120615	2	1826	36.24	0.00479551333719341	-0.12029334502671
2	A	26	50	20120615	2	1828	36.28	0.00369143680904872	-0.118007410224491
2	A	26	50	20120615	2	1830	36.32	0.00285358598402081	-0.117145093504834
2	A	26	50	20120615	2	1832	36.36	0.00201997779967998	-0.115712990140896
2	A	26	50	20120615	2	1834	36.4	0.000108102484707795	-0.114660956671847
2	A	26	50	20120615	2	1836	36.44	-0.00143614801472551	-0.112678865653503
2	A	26	50	20120615	2	1838	36.48	-0.00370511225419691	-0.110691612755656
2	A	26	50	20120615	2	1840	36.52	-0.00591644729100159	-0.109175080842046
2	A	26	50	20120615	2	1842	36.56	-0.007686618407024	-0.107674458831012
2	A	26	50	20120615	2	1844	36.6	-0.0100220506839269	-0.106627092266718
2	A	26	50	20120615	2	1846	36.64	-0.0126395478558452	-0.104780765750362
2	A	26	50	20120615	2	1848	36.68	-0.0152305285234689	-0.103590563616269
2	A	26	50	20120615	2	1850	36.72	-0.0173099174349042	-0.102437908852256
2	A	26	50	20120615	2	1852	36.76	-0.0199303844553034	-0.101022351786999
2	A	26	50	20120615	2	1854	36.8	-0.0220604022122717	-0.099989763754432
2	A	26	50	20120615	2	1856	36.84	-0.0242754142043385	-0.099278909307306
2	A	26	50	20120615	2	1858	36.88	-0.0261095077733802	-0.098047412137191
2	A	26	50	20120615	2	1860	36.92	-0.0294435869573529	-0.096667351832349
2	A	26	50	20120615	2	1862	36.96	-0.0317672812616881	-0.096581367647757
2	A	26	50	20120615	2	1864	37	-0.0336899753104125	-0.096298737067317
2	A	26	50	20120615	2	1866	37.04	-0.0356493682010804	-0.097611410095911
2	A	26	50	20120615	2	1868	37.08	-0.0374205292665965	-0.097572660644302
2	A	26	50	20120615	2	1870	37.12	-0.0392931601552128	-0.097979742018231
2	A	26	50	20120615	2	1872	37.16	-0.0402775942159807	-0.098724891144246
2	A	26	50	20120615	2	1874	37.2	-0.0420894846320931	-0.099030078431006
2	A	26	50	20120615	2	1876	37.24	-0.0442098150261591	-0.09866195864072
2	A	26	50	20120615	2	1878	37.28	-0.0463642986777564	-0.098594854207186
2	A	26	50	20120615	2	1880	37.32	-0.0481177113630647	-0.098353235820054
2	A	26	50	20120615	2	1882	37.36	-0.0501500069628729	-0.097704041084247
2	A	26	50	20120615	2	1884	37.4	-0.0525443412346487	-0.098258342090019
2	A	26	50	20120615	2	1886	37.44	-0.0555966383663185	-0.098518133121427
2	A	26	50	20120615	2	1888	37.48	-0.0580698150441966	-0.098087080827616
2	A	26	50	20120615	2	1890	37.52	-0.0607925297051554	-0.097854796249996
2	A	26	50	20120615	2	1892	37.56	-0.0628347955105784	-0.098273262043102
2	A	26	50	20120615	2	1894	37.6	-0.0652110985594339	-0.098371832728399
2	A	26	50	20120615	2	1896	37.64	-0.068072264728149	-0.09873790190902
2	A	26	50	20120615	2	1898	37.68	-0.0702636593537242	-0.098539134192828
2	A	26	50	20120615	2	1900	37.72	-0.0723052887630442	-0.098130921448049
2	A	26	50	20120615	2	1902	37.76	-0.0741267251207026	-0.098296455145525
2	A	26	50	20120615	2	1904	37.8	-0.076348596048547	-0.098470261992341
2	A	26	50	20120615	2	1906	37.84	-0.078260966338266	-0.099076606057208
2	A	26	50	20120615	2	1908	37.88	-0.0799238693555824	-0.099028734928122
2	A	26	50	20120615	2	1910	37.92	-0.0817738021165227	-0.099582965223216
2	A	26	50	20120615	2	1912	37.96	-0.0842111991912727	-0.100620290871216
2	A	26	50	20120615	2	1914	38	-0.0856596367218552	-0.101502477291425
2	A	26	50	20120615	2	1916	38.04	-0.0867902297542944	-0.102001058282839
2	A	26	50	20120615	2	1918	38.08	-0.0885392583775593	-0.103043687231699
2	A	26	50	20120615	2	1920	38.12	-0.0903169248254623	-0.103125711618317
2	A	26	50	20120615	2	1922	38.16	-0.0913384819922425	-0.103754541678826
2	A	26	50	20120615	2	1924	38.2	-0.0916257087667605	-0.103850566779711
2	A	26	50	20120615	2	1926	38.24	-0.0917657159094354	-0.104300286692546
2	A	26	50	20120615	2	1928	38.28	-0.0923726963704059	-0.105106105580386
2	A	26	50	20120615	2	1930	38.32	-0.0931362302727312	-0.106025485817284
2	A	26	50	20120615	2	1932	38.36	-0.0940126891280119	-0.106708904521301
2	A	26	50	20120615	2	1934	38.4	-0.094618821060845	-0.10741516277435
2	A	26	50	20120615	2	1936	38.44	-0.0954133969508643	-0.108642912278525
2	A	26	50	20120615	2	1938	38.48	-0.0966487832082753	-0.109391667649123
2	A	26	50	20120615	2	1940	38.52	-0.0973097159166504	-0.109259650813076
2	A	26	50	20120615	2	1942	38.56	-0.0972023771072663	-0.109378303330959
2	A	26	50	20120615	2	1944	38.6	-0.097823711835895	-0.109490945441202
2	A	26	50	20120615	2	1946	38.64	-0.0978198934592765	-0.109173737339161
2	A	26	50	20120615	2	1948	38.68	-0.098203993862817	-0.109663620917167
2	A	26	50	20120615	2	1950	38.72	-0.0980320254936325	-0.10863067933121
2	A	26	50	20120615	2	1952	38.76	-0.0976450966629672	-0.109028921870374
2	A	26	50	20120615	2	1954	38.8	-0.0977604964896568	-0.108134290370817
2	A	26	50	20120615	2	1956	38.84	-0.097646157323139	-0.107695672034447
2	A	26	50	20120615	2	1958	38.88	-0.0971352019630536	-0.106721703154041
2	A	26	50	20120615	2	1960	38.92	-0.0972961394664516	-0.105763149201464
2	A	26	50	20120615	2	1962	38.96	-0.0974317625470832	-0.10487516450565
2	A	26	50	20120615	2	1964	39	-0.0969172009424137	-0.104503014206712
2	A	26	50	20120615	2	1966	39.04	-0.0966917045898934	-0.103525014817653
2	A	26	50	20120615	2	1968	39.08	-0.0959217360158593	-0.102460748401289
2	A	26	50	20120615	2	1970	39.12	-0.095258257723072	-0.101079273882885
2	A	26	50	20120615	2	1972	39.16	-0.0941995774502795	-0.09901678482352
2	A	26	50	20120615	2	1974	39.2	-0.0936568022850407	-0.09658688308065
2	A	26	50	20120615	2	1976	39.24	-0.0938695919287032	-0.093903462343522
2	A	26	50	20120615	2	1978	39.28	-0.092987249945003	-0.091115920132864
2	A	26	50	20120615	2	1980	39.32	-0.0928941805504632	-0.088804826471369
2	A	26	50	20120615	2	1982	39.36	-0.0923933368173487	-0.0865592674663553
2	A	26	50	20120615	2	1984	39.4	-0.0920674313018999	-0.0837470330868983
2	A	26	50	20120615	2	1986	39.44	-0.0917283665292531	-0.0821924658995275
2	A	26	50	20120615	2	1988	39.48	-0.0913623044197007	-0.079370890639491
2	A	26	50	20120615	2	1990	39.52	-0.0911191586819219	-0.0762665928751327
2	A	26	50	20120615	2	1992	39.56	-0.0904654526048505	-0.0738076149014209
2	A	26	50	20120615	2	1994	39.6	-0.0898674806842723	-0.0706918620072073
2	A	26	50	20120615	2	1996	39.64	-0.0900575156317162	-0.0677299684775122
2	A	26	50	20120615	2	1998	39.68	-0.0898806116571989	-0.0651703692088375
2	A	26	50	20120615	2	2000	39.72	-0.0904391835879294	-0.0615896228953157
2	A	26	50	20120615	2	2002	39.76	-0.0908419516104933	-0.0595378818590248
2	A	26	50	20120615	2	2004	39.8	-0.0914479421219702	-0.0568388552752358
2	A	26	50	20120615	2	2006	39.84	-0.091728522092745	-0.0538076299256453
2	A	26	50	20120615	2	2008	39.88	-0.0920971368577775	-0.0516882187703948
2	A	26	50	20120615	2	2010	39.92	-0.0928559331446688	-0.048918410797809
2	A	26	50	20120615	2	2012	39.96	-0.0925460082424748	-0.0470122630477644
2	A	26	50	20120615	2	2014	40	-0.0935437359107289	-0.0439653399276316
2	A	26	50	20120615	2	2016	40.04	-0.0939017440740437	-0.0418084521129783
2	A	26	50	20120615	2	2018	40.08	-0.0953308775894998	-0.0390372299268301
2	A	26	50	20120615	2	2020	40.12	-0.0962595916359103	-0.0363831753343245
2	A	26	50	20120615	2	2022	40.16	-0.0964910276853926	-0.0341477986669594
2	A	26	50	20120615	2	2024	40.2	-0.097850086918833	-0.0323945981136855
2	A	26	50	20120615	2	2026	40.24	-0.099346961263927	-0.0299800405879678
2	A	26	50	20120615	2	2028	40.28	-0.100051593171379	-0.0280671046128238
2	A	26	50	20120615	2	2030	40.32	-0.101165569194461	-0.0261038933455375
2	A	26	50	20120615	2	2032	40.36	-0.101981428998594	-0.0233403786233042
2	A	26	50	20120615	2	2034	40.4	-0.103370823112947	-0.0212823443366608
2	A	26	50	20120615	2	2036	40.44	-0.103734205287799	-0.0195756006989108
2	A	26	50	20120615	2	2038	40.48	-0.104764177025275	-0.0180901107729941
2	A	26	50	20120615	2	2040	40.52	-0.105541853063224	-0.0156232980561467
2	A	26	50	20120615	2	2042	40.56	-0.10701235232538	-0.0137974069257668
2	A	26	50	20120615	2	2044	40.6	-0.108026484870957	-0.0117767785878482
2	A	26	50	20120615	2	2046	40.64	-0.108751127900317	-0.0101347352205768
2	A	26	50	20120615	2	2048	40.68	-0.109897347992621	-0.0084571950928898
2	A	26	50	20120615	2	2050	40.72	-0.110289721545501	-0.0066484866572927
2	A	26	50	20120615	2	2052	40.76	-0.111577787258111	-0.0036700114735787
2	A	26	50	20120615	2	2054	40.8	-0.111860347127873	-0.0012955469023543
2	A	26	50	20120615	2	2056	40.84	-0.113478136732549	0.000908858487994699
2	A	26	50	20120615	2	2058	40.88	-0.114644721500151	0.00345104878771662
2	A	26	50	20120615	2	2060	40.92	-0.115181910521818	0.00618380436496826
2	A	26	50	20120615	2	2062	40.96	-0.116801043629379	0.0087064785175294
2	A	26	50	20120615	2	2064	41	-0.117333282903578	0.0104033226603427
2	A	26	50	20120615	2	2066	41.04	-0.119277967973198	0.012921895593573
2	A	26	50	20120615	2	2068	41.08	-0.120548497437634	0.0146558628423986
2	A	26	50	20120615	2	2070	41.12	-0.121274271837844	0.0163686168877887
2	A	26	50	20120615	2	2072	41.16	-0.121768468767215	0.0183932757343601
2	A	26	50	20120615	2	2074	41.2	-0.122376934152426	0.0199576080663791
2	A	26	50	20120615	2	2076	41.24	-0.122898637535585	0.0218191373785309
2	A	26	50	20120615	2	2078	41.28	-0.123808259698904	0.023759579807463
2	A	26	50	20120615	2	2080	41.32	-0.124811714932086	0.025980672917848
2	A	26	50	20120615	2	2082	41.36	-0.126581673916074	0.027628443850047
2	A	26	50	20120615	2	2084	41.4	-0.128336076550876	0.0287293383976764
2	A	26	50	20120615	2	2086	41.44	-0.129978049207469	0.0298677096047086
2	A	26	50	20120615	2	2088	41.48	-0.131926199100316	0.0311496234883217
2	A	26	50	20120615	2	2090	41.52	-0.132972717136472	0.0320759333716761
2	A	26	50	20120615	2	2092	41.56	-0.134593405878952	0.0334378210322414
2	A	26	50	20120615	2	2094	41.6	-0.13577625410252	0.033932230093647
2	A	26	50	20120615	2	2096	41.64	-0.137759476491714	0.0349414836024346
2	A	26	50	20120615	2	2098	41.68	-0.139596327777203	0.0364025783444003
2	A	26	50	20120615	2	2100	41.72	-0.141053321299837	0.0373341915286136
2	A	26	50	20120615	2	2102	41.76	-0.14256115580004	0.0390182370386875
2	A	26	50	20120615	2	2104	41.8	-0.143918023002459	0.0400966455906751
2	A	26	50	20120615	2	2106	41.84	-0.145168682766343	0.0412444920285752
2	A	26	50	20120615	2	2108	41.88	-0.145904498082846	0.0415410526126049
2	A	26	50	20120615	2	2110	41.92	-0.147046899798531	0.0422371285280049
2	A	26	50	20120615	2	2112	41.96	-0.14897015953268	0.0431748228305364
2	A	26	50	20120615	2	2114	42	-0.150307934852007	0.0431169107851572
2	A	26	50	20120615	2	2116	42.04	-0.151994525946493	0.043636492847973
2	A	26	50	20120615	2	2118	42.08	-0.1533788996027	0.0440396851346056
2	A	26	50	20120615	2	2120	42.12	-0.154517977916514	0.0443586610035989
2	A	26	50	20120615	2	2122	42.16	-0.154201618342611	0.0444968296686427
2	A	26	50	20120615	2	2124	42.2	-0.15440271951118	0.0458683339814321
2	A	26	50	20120615	2	2126	42.24	-0.15515706102535	0.0466045735620036
2	A	26	50	20120615	2	2128	42.28	-0.155642701962669	0.0474002101121947
2	A	26	50	20120615	2	2130	42.32	-0.156756112300325	0.0482497281991122
2	A	26	50	20120615	2	2132	42.36	-0.157917959452493	0.0494001202214246
2	A	26	50	20120615	2	2134	42.4	-0.159580862469809	0.0507523205190877
2	A	26	50	20120615	2	2136	42.44	-0.160600793290993	0.051778756722658
2	A	26	50	20120615	2	2138	42.48	-0.162196096900028	0.0528577309600706
2	A	26	50	20120615	2	2140	42.52	-0.163473556010919	0.053786445006481
2	A	26	50	20120615	2	2142	42.56	-0.163632796458043	0.0549311094638658
2	A	26	50	20120615	2	2144	42.6	-0.163368974917982	0.05498845582382
2	A	26	50	20120615	2	2146	42.64	-0.16289698114154	0.0542343264416846
2	A	26	50	20120615	2	2148	42.68	-0.161443028178064	0.0544268009075235
2	A	26	50	20120615	2	2150	42.72	-0.161150639524043	0.0540785508177892
2	A	26	50	20120615	2	2152	42.76	-0.159896514936931	0.0539948293748967
2	A	26	50	20120615	2	2154	42.8	-0.158957547842193	0.0538080824739853
2	A	26	50	20120615	2	2156	42.84	-0.158005216429291	0.0540165375530791
2	A	26	50	20120615	2	2158	42.88	-0.15669431116765	0.054005153133902
2	A	26	50	20120615	2	2160	42.92	-0.155185203875241	0.0533943542963131
2	A	26	50	20120615	2	2162	42.96	-0.153488571864462	0.0531605847944528
2	A	26	50	20120615	2	2164	43	-0.15236561558526	0.0521919192149053
2	A	26	50	20120615	2	2166	43.04	-0.150518086987376	0.0521514727070215
2	A	26	50	20120615	2	2168	43.08	-0.148990665629335	0.0514133239381408
2	A	26	50	20120615	2	2170	43.12	-0.146995210292826	0.0511361380799157
2	A	26	50	20120615	2	2172	43.16	-0.144516871735445	0.0500902564398627
2	A	26	50	20120615	2	2174	43.2	-0.142704062080517	0.0494762756217584
2	A	26	50	20120615	2	2176	43.24	-0.140831501902579	0.0487975945331756
2	A	26	50	20120615	2	2178	43.28	-0.13865113814279	0.048088719985036
2	A	26	50	20120615	2	2180	43.32	-0.136351131915625	0.0475984828536394
2	A	26	50	20120615	2	2182	43.36	-0.134734827235189	0.0463411055753335
2	A	26	50	20120615	2	2184	43.4	-0.131756493472831	0.0458814861675622
2	A	26	50	20120615	2	2186	43.44	-0.128925167210282	0.0452918298227308
2	A	26	50	20120615	2	2188	43.48	-0.127291255570994	0.0447379530810273
2	A	26	50	20120615	2	2190	43.52	-0.12485513128845	0.0433571149587263
2	A	26	50	20120615	2	2192	43.56	-0.123123709624037	0.0423803176511952
2	A	26	50	20120615	2	2194	43.6	-0.120932456419818	0.0418972930089666
2	A	26	50	20120615	2	2196	43.64	-0.119024965166889	0.0407345266179835
2	A	26	50	20120615	2	2198	43.68	-0.116601639517085	0.0391202725472127
2	A	26	50	20120615	2	2200	43.72	-0.114370929754476	0.0386120749035739
2	A	26	50	20120615	2	2202	43.76	-0.11205890271203	0.03713061548631
2	A	26	50	20120615	2	2204	43.8	-0.110519743381421	0.0359577374683559
2	A	26	50	20120615	2	2206	43.84	-0.108689538899676	0.0349762025453908
2	A	26	50	20120615	2	2208	43.88	-0.106845616546376	0.0344496201254412
2	A	26	50	20120615	2	2210	43.92	-0.104211431654422	0.0335071174967976
2	A	26	50	20120615	2	2212	43.96	-0.102242846375598	0.0321431085158888
2	A	26	50	20120615	2	2214	44	-0.0999212026809286	0.0315889489314729
2	A	26	50	20120615	2	2216	44.04	-0.0975867603535193	0.0300006456795717
2	A	26	50	20120615	2	2218	44.08	-0.0954538434587482	0.0294055446125251
2	A	26	50	20120615	2	2220	44.12	-0.0942756621399352	0.0287998369437607
2	A	26	50	20120615	2	2222	44.16	-0.0917500888495712	0.0276256861336004
2	A	26	50	20120615	2	2224	44.2	-0.0887140551738686	0.0259405092526766
2	A	26	50	20120615	2	2226	44.24	-0.0870470509372213	0.0252681214144464
2	A	26	50	20120615	2	2228	44.28	-0.0852884763724104	0.0245963699723191
2	A	26	50	20120615	2	2230	44.32	-0.0830913541819075	0.0242989608601521
2	A	26	50	20120615	2	2232	44.36	-0.0822427553338056	0.0240751615639065
2	A	26	50	20120615	2	2234	44.4	-0.0805337489543558	0.0229725699600023
2	A	26	50	20120615	2	2236	44.44	-0.0783233331563666	0.0225765901625379
2	A	26	50	20120615	2	2238	44.48	-0.0770868862387838	0.0219680540666487
2	A	26	50	20120615	2	2240	44.52	-0.0747743642215914	0.0204329252446927
2	A	26	50	20120615	2	2242	44.56	-0.0723823634021935	0.0184217721376419
2	A	26	50	20120615	2	2244	44.6	-0.0707280870876076	0.0177462730295745
2	A	26	50	20120615	2	2246	44.64	-0.0699130051009338	0.0168939972262103
2	A	26	50	20120615	2	2248	44.68	-0.0688860032119385	0.0150070120699359
2	A	26	50	20120615	2	2250	44.72	-0.067284406352551	0.0127441289487827
2	A	26	50	20120615	2	2252	44.76	-0.0668423231929532	0.0115198442678363
2	A	26	50	20120615	2	2254	44.8	-0.0660775164984218	0.0103012164411394
2	A	26	50	20120615	2	2256	44.84	-0.0656013507919708	0.00829317460392585
2	A	26	50	20120615	2	2258	44.88	-0.0644975571065386	0.00707596099079133
2	A	26	50	20120615	2	2260	44.92	-0.0635603577787539	0.00523168508410057
2	A	26	50	20120615	2	2262	44.96	-0.0618322595162121	0.00311156682206895
2	A	26	50	20120615	2	2264	45	-0.0610299054515997	0.0016589573614774
2	A	26	50	20120615	2	2266	45.04	-0.0594233588447439	-0.000237220182952401
2	A	26	50	20120615	2	2268	45.08	-0.0582171053867178	-0.0016020069813206
2	A	26	50	20120615	2	2270	45.12	-0.0570363077728143	-0.0030324132889828
2	A	26	50	20120615	2	2272	45.16	-0.0559845571464775	-0.0044859419883899
2	A	26	50	20120615	2	2274	45.2	-0.0543049664091251	-0.0061344200273701
2	A	26	50	20120615	2	2276	45.24	-0.0521232591464521	-0.0082814790577649
2	A	26	50	20120615	2	2278	45.28	-0.0506220007393149	-0.0089538668959952
2	A	26	50	20120615	2	2280	45.32	-0.0492101206293198	-0.0087587761350659
2	A	26	50	20120615	2	2282	45.36	-0.0471043566349462	-0.0098892984568269
2	A	26	50	20120615	2	2284	45.4	-0.0452882235781467	-0.0096056072162149
2	A	26	50	20120615	2	2286	45.44	-0.0440809094599488	-0.0099243709531738
2	A	26	50	20120615	2	2288	45.48	-0.0419974193291826	-0.0105885563527423
2	A	26	50	20120615	2	2290	45.52	-0.0402898978739733	-0.0107798994477314
2	A	26	50	20120615	2	2292	45.56	-0.0374569381947597	-0.0108486372979305
2	A	26	50	20120615	2	2294	45.6	-0.0355110581146803	-0.0118171543850539
2	A	26	50	20120615	2	2296	45.64	-0.032503089507123	-0.0118879428449185
2	A	26	50	20120615	2	2298	45.68	-0.0310157540325074	-0.0122376849299612
2	A	26	50	20120615	2	2300	45.72	-0.0289624007927554	-0.0126167507332197
2	A	26	50	20120615	2	2302	45.76	-0.0263177118295667	-0.0140255584642506
2	A	26	50	20120615	2	2304	45.8	-0.0244329788083903	-0.0144665208596002
2	A	26	50	20120615	2	2306	45.84	-0.0225425217578203	-0.0149750084170193
2	A	26	50	20120615	2	2308	45.88	-0.0211452080475175	-0.0153207129223414
2	A	26	50	20120615	2	2310	45.92	-0.0186305312726516	-0.0153714054074847
2	A	26	50	20120615	2	2312	45.96	-0.0170809562591560	-0.0159057165045527
2	A	26	50	20120615	2	2314	46	-0.0150632270590402	-0.0158265912557379
2	A	26	50	20120615	2	2316	46.04	-0.0146852148448857	-0.0154781219629013
2	A	26	50	20120615	2	2318	46.08	-0.0149584338340683	-0.0149954579451312
2	A	26	50	20120615	2	2320	46.12	-0.0146110817699461	-0.0149488101107763
2	A	26	50	20120615	2	2322	46.16	-0.0148465483280812	-0.0148752710055329
2	A	26	50	20120615	2	2324	46.2	-0.0146454825148508	-0.0146297281757659
2	A	26	50	20120615	2	2326	46.24	-0.0146032258136071	-0.0148401348695758
2	A	26	50	20120615	2	2328	46.28	-0.0142051459090025	-0.0148944194571675
2	A	26	50	20120615	2	2330	46.32	-0.0143025498681110	-0.0144693422156572
2	A	26	50	20120615	2	2332	46.36	-0.0144928252318604	-0.0139471509288187
2	A	26	50	20120615	2	2334	46.4	-0.0140588172317038	-0.0141541776522145
2	A	26	50	20120615	2	2336	46.44	-0.0143593093294368	-0.013268766825084
2	A	26	50	20120615	2	2338	46.48	-0.0146612722092747	-0.0133869667946271
2	A	26	50	20120615	2	2340	46.52	-0.0143959940292448	-0.012538410372932
2	A	26	50	20120615	2	2342	46.56	-0.0138336956457774	-0.0111555994227114
2	A	26	50	20120615	2	2344	46.6	-0.0134360753605806	-0.0100056458066033
2	A	26	50	20120615	2	2346	46.64	-0.0133165106749497	-0.0094142853344292
2	A	26	50	20120615	2	2348	46.68	-0.0140091995488679	-0.0085390214896087
2	A	26	50	20120615	2	2350	46.72	-0.0140840680148599	-0.0078274740778363
2	A	26	50	20120615	2	2352	46.76	-0.0135651506324184	-0.0064398901568427
2	A	26	50	20120615	2	2354	46.8	-0.0126548284333866	-0.0057306549842448
2	A	26	50	20120615	2	2356	46.84	-0.0116770623895653	-0.0050976317805231
2	A	26	50	20120615	2	2358	46.88	-0.0106702342570372	-0.0041249851897976
2	A	26	50	20120615	2	2360	46.92	-0.0106147475879175	-0.0036816787354683
2	A	26	50	20120615	2	2362	46.96	-0.0106229783108505	-0.0027568962027613
2	A	26	50	20120615	2	2364	47	-0.00997452603716337	-0.0017832455204065
2	A	26	50	20120615	2	2366	47.04	-0.00935395498385843	-0.0014608189703211
2	A	26	50	20120615	2	2368	47.08	-0.00916738485964236	-0.0015048363674499
2	A	26	50	20120615	2	2370	47.12	-0.00903239110404604	-0.0006801447996199
2	A	26	50	20120615	2	2372	47.16	-0.00851985182477078	-0.000442868048124901
2	A	26	50	20120615	2	2374	47.2	-0.0079294105914122	0.0002015820011807
2	A	26	50	20120615	2	2376	47.24	-0.00833070076080338	2.75771644698761e-07
2	A	26	50	20120615	2	2378	47.28	-0.00847637182879562	0.000314521096271799
2	A	26	50	20120615	2	2380	47.32	-0.00845022302002734	0.0012852514276203
2	A	26	50	20120615	2	2382	47.36	-0.00763165499692236	0.0014883112819737
2	A	26	50	20120615	2	2384	47.4	-0.00733277510265043	0.00276627950974774
2	A	26	50	20120615	2	2386	47.44	-0.00612909551330781	0.00288135406731804
2	A	26	50	20120615	2	2388	47.48	-0.00547068010507377	0.00309785602158174
2	A	26	50	20120615	2	2390	47.52	-0.00543594701998189	0.00322950516210305
2	A	26	50	20120615	2	2392	47.56	-0.0054824958593874	0.00308056726078173
2	A	26	50	20120615	2	2394	47.6	-0.0053125356734614	0.00338610810093244
2	A	26	50	20120615	2	2396	47.64	-0.00560331212402093	0.00326454230311084
2	A	26	50	20120615	2	2398	47.68	-0.00517339120105951	0.00332511306998728
2	A	26	50	20120615	2	2400	47.72	-0.00586994087800295	0.00304738273954064
2	A	26	50	20120615	2	2402	47.76	-0.00578594366346579	0.00399173091688309
2	A	26	50	20120615	2	2404	47.8	-0.00588961258865555	0.00388817512877832
2	A	26	50	20120615	2	2406	47.84	-0.00596426892261323	0.00378919432154783
2	A	26	50	20120615	2	2408	47.88	-0.00614103854684205	0.00396640235198099
2	A	26	50	20120615	2	2410	47.92	-0.00560182012871263	0.00347728952036644
2	A	26	50	20120615	2	2412	47.96	-0.00552625869807503	0.00384999136259425
2	A	26	50	20120615	2	2414	48	-0.00508540590427647	0.00396701753488062
2	A	26	50	20120615	2	2416	48.04	-0.00417641306599335	0.0042152756546874
2	A	26	50	20120615	2	2418	48.08	-0.00329627725545046	0.00395887873582916
2	A	26	50	20120615	2	2420	48.12	-0.00268904930710651	0.0038825041323932
2	A	26	50	20120615	2	2422	48.16	-0.0020311925132296	0.00323241137097373
2	A	26	50	20120615	2	2424	48.2	-0.00124505947817765	0.00300248853000311
2	A	26	50	20120615	2	2426	48.24	-0.00123270632271032	0.00194247182539417
2	A	26	50	20120615	2	2428	48.28	-0.000943556217747516	0.00213242899109212
2	A	26	50	20120615	2	2430	48.32	-0.00125093553552931	0.00239008456002087
2	A	26	50	20120615	2	2432	48.36	-0.00139564493829914	0.00266599055497206
2	A	26	50	20120615	2	2434	48.4	-0.00165093877057873	0.00332326045022057
2	A	26	50	20120615	2	2436	48.44	-0.00156333531145753	0.0036942440229701
2	A	26	50	20120615	2	2438	48.48	-0.00157988161013729	0.00384758719953821
2	A	26	50	20120615	2	2440	48.52	-0.00182301320578047	0.00373121156549053
2	A	26	50	20120615	2	2442	48.56	-0.00227273311861512	0.00406274565091765
2	A	26	50	20120615	2	2444	48.6	-0.00181589264049392	0.00495766706425516
2	A	26	50	20120615	2	2446	48.64	-0.00144198164567029	0.00585066514714784
2	A	26	50	20120615	2	2448	48.68	9.93202184854623e-05	0.00763700779525598
2	A	26	50	20120615	2	2450	48.72	0.000384750941779229	0.00863887910924795
2	A	26	50	20120615	2	2452	48.76	0.00166376427337589	0.0101518175061967
2	A	26	50	20120615	2	2454	48.8	0.00209622512389533	0.0107901595671265
2	A	26	50	20120615	2	2456	48.84	0.00278161665583164	0.0117046819804385
2	A	26	50	20120615	2	2458	48.88	0.00288357438261093	0.0120509875265246
2	A	26	50	20120615	2	2460	48.92	0.00271890335540821	0.0123476329633680
2	A	26	50	20120615	2	2462	48.96	0.0024176546534193	0.0134084557697075
2	A	26	50	20120615	2	2464	49	0.00186528192783946	0.0140214416885706
2	A	26	50	20120615	2	2466	49.04	0.0009616355239289	0.014996732151551
2	A	26	50	20120615	2	2468	49.08	0.000680342789518638	0.0160083247695707
2	A	26	50	20120615	2	2470	49.12	-0.000726248161753266	0.0167814187555776
2	A	26	50	20120615	2	2472	49.16	-0.000370106760340850	0.0165250784052618
2	A	26	50	20120615	2	2474	49.2	0.000333110933549170	0.0159292843735697
2	A	26	50	20120615	2	2476	49.24	0.000228897536137898	0.0152601068001260
2	A	26	50	20120615	2	2478	49.28	0.00114861364875771	0.0150481621490670
2	A	26	50	20120615	2	2480	49.32	0.00114670941019598	0.0152278188902834
2	A	26	50	20120615	2	2482	49.36	0.00162932817313211	0.0150193595685490
2	A	26	50	20120615	2	2484	49.4	0.00287492187048294	0.0154823904129861
2	A	26	50	20120615	2	2486	49.44	0.0038677093372104	0.0153876144162299
2	A	26	50	20120615	2	2488	49.48	0.0054259980275706	0.0150704819746152
2	A	26	50	20120615	2	2490	49.52	0.00728648789275396	0.0151198309568742
2	A	26	50	20120615	2	2492	49.56	0.0088012591104796	0.0137964311184089
2	A	26	50	20120615	2	2494	49.6	0.00960621532804672	0.0134503447754249
2	A	26	50	20120615	2	2496	49.64	0.0104711200585229	0.0122632114847621
2	A	26	50	20120615	2	2498	49.68	0.0113946934386340	0.0105694856828538
2	A	26	50	20120615	2	2500	49.72	0.0115897700574278	0.0094349611367112
2	A	26	50	20120615	2	2502	49.76	0.0122322260656104	0.00757821893746813
2	A	26	50	20120615	2	2504	49.8	0.0124885310605871	0.00571193079667904
2	A	26	50	20120615	2	2506	49.84	0.0127100888283363	0.00557173273517318
2	A	26	50	20120615	2	2508	49.88	0.0133383602744884	0.00398633569214263
2	A	26	50	20120615	2	2510	49.92	0.0131587763652704	0.00191948378393779
2	A	26	50	20120615	2	2512	49.96	0.0130959923541689	0.0007765234538957
2	A	26	50	20120615	2	2514	50	0.0132365333624636	-0.0015955687740779
2	A	26	50	20120615	2	2516	50.04	0.0139294718450755	-0.0038440530798458
2	A	26	50	20120615	2	2518	50.08	0.0149800288751657	-0.0053475657434013
2	A	26	50	20120615	2	2520	50.12	0.0148338133349520	-0.006656971938667
2	A	26	50	20120615	2	2522	50.16	0.0147225147275932	-0.0080925401258319
2	A	26	50	20120615	2	2524	50.2	0.0144882502509861	-0.0091610491828829
2	A	26	50	20120615	2	2526	50.24	0.0138721834678773	-0.0100005617088466
2	A	26	50	20120615	2	2528	50.28	0.0133182360154958	-0.0104934151353336
2	A	26	50	20120615	2	2530	50.32	0.0119088449213704	-0.0108960275944056
2	A	26	50	20120615	2	2532	50.36	0.0115017776895769	-0.0112395966372486
2	A	26	50	20120615	2	2534	50.4	0.0102357666374727	-0.0120334017808764
2	A	26	50	20120615	2	2536	50.44	0.00809416647142867	-0.0129531214290301
2	A	26	50	20120615	2	2538	50.48	0.00595028942154918	-0.0138614000894642
2	A	26	50	20120615	2	2540	50.52	0.00463627289007021	-0.015247400091268
2	A	26	50	20120615	2	2542	50.56	0.00331327610247018	-0.0156986756390212
2	A	26	50	20120615	2	2544	50.6	0.00172469000785648	-0.0170093687686286
2	A	26	50	20120615	2	2546	50.64	0.00158100590991938	-0.0162844428965562
2	A	26	50	20120615	2	2548	50.68	0.000254756431125889	-0.0156050547011921
2	A	26	50	20120615	2	2550	50.72	-0.000104453813716878	-0.0153323943263666
2	A	26	50	20120615	2	2552	50.76	-0.000251673445559918	-0.0152481071980492
2	A	26	50	20120615	2	2554	50.8	-0.000380508301092108	-0.0149135042691917
2	A	26	50	20120615	2	2556	50.84	-0.000237602020614305	-0.0145054329457689
2	A	26	50	20120615	2	2558	50.88	-0.000279321320704309	-0.0145194336600364
2	A	26	50	20120615	2	2560	50.92	-0.000736324433385177	-0.014787922104853
2	A	26	50	20120615	2	2562	50.96	-9.93626448923344e-05	-0.013879148469672
2	A	26	50	20120615	2	2564	51	0.000207450987464509	-0.0136448839930649
2	A	26	50	20120615	2	2566	51.04	0.000366620723909609	-0.0135589705191507
2	A	26	50	20120615	2	2568	51.08	-0.000329030927421725	-0.012539463962036
2	A	26	50	20120615	2	2570	51.12	-0.00112424321354412	-0.0119691116323309
2	A	26	50	20120615	2	2572	51.16	-0.00258547937686611	-0.0105860814790081
2	A	26	50	20120615	2	2574	51.2	-0.00440748141994949	-0.0097753835543778
2	A	26	50	20120615	2	2576	51.24	-0.00619412812397354	-0.0083439872972218
2	A	26	50	20120615	2	2578	51.28	-0.00730584140535503	-0.0075063486042282
2	A	26	50	20120615	2	2580	51.32	-0.00888154401441551	-0.0064213781013112
2	A	26	50	20120615	2	2582	51.36	-0.0104772436032480	-0.0052434371988038
2	A	26	50	20120615	2	2584	51.4	-0.0114675254370963	-0.0035763127540037
2	A	26	50	20120615	2	2586	51.44	-0.0130380732377219	-0.0022784253282036
2	A	26	50	20120615	2	2588	51.48	-0.0141219639885841	-0.000423788185848100
2	A	26	50	20120615	2	2590	51.52	-0.0147027440219913	-0.000157529248712701
2	A	26	50	20120615	2	2592	51.56	-0.0160175171577261	0.0010931800126466
2	A	26	50	20120615	2	2594	51.6	-0.0175073345771437	0.00192270111979219
2	A	26	50	20120615	2	2596	51.64	-0.0175665123436612	0.00232086587721053
2	A	26	50	20120615	2	2598	51.68	-0.0183937777801748	0.00272443293043713
2	A	26	50	20120615	2	2600	51.72	-0.0189108213296462	0.00257029072320627
2	A	26	50	20120615	2	2602	51.76	-0.0189949528944717	0.00197715541301137
2	A	26	50	20120615	2	2604	51.8	-0.0197868912761972	0.00223112695561014
2	A	26	50	20120615	2	2606	51.84	-0.0215400918294712	0.0012196814158009
2	A	26	50	20120615	2	2608	51.88	-0.0222992345986852	0.0007679745329111
2	A	26	50	20120615	2	2610	51.92	-0.0232226241310333	0.0013011825434005
2	A	26	50	20120615	2	2612	51.96	-0.0246867523610904	0.0004158777822871
2	A	26	50	20120615	2	2614	52	-0.0266756669598728	-0.0007360345196048
2	A	26	50	20120615	2	2616	52.04	-0.0271981905868984	-0.0024268965390494
2	A	26	50	20120615	2	2618	52.08	-0.0278666469114253	-0.0027711585465379
2	A	26	50	20120615	2	2620	52.12	-0.0277698439930809	-0.0034757904539902
2	A	26	50	20120615	2	2622	52.16	-0.0283448702986096	-0.0043492016790441
2	A	26	50	20120615	2	2624	52.2	-0.0288320597997793	-0.0051926457187112
2	A	26	50	20120615	2	2626	52.24	-0.0291616493415582	-0.0057452425971407
2	A	26	50	20120615	2	2628	52.28	-0.0291125478466726	-0.0063453216959268
2	A	26	50	20120615	2	2630	52.32	-0.029820672861624	-0.0075848515990756
2	A	26	50	20120615	2	2632	52.36	-0.0307516991472089	-0.0082825750732758
2	A	26	50	20120615	2	2634	52.4	-0.0310379783986401	-0.009487584023367
2	A	26	50	20120615	2	2636	52.44	-0.0313902165706204	-0.0088843229440655
2	A	26	50	20120615	2	2638	52.48	-0.0317510743742633	-0.0096763320364692
2	A	26	50	20120615	2	2640	52.52	-0.0319584546510497	-0.0102063227111041
2	A	26	50	20120615	2	2642	52.56	-0.0326705677482471	-0.0114940490124585
2	A	26	50	20120615	2	2644	52.6	-0.0333716146243188	-0.0129632542692045
2	A	26	50	20120615	2	2646	52.64	-0.0343187063759723	-0.0138925410721077
2	A	26	50	20120615	2	2648	52.68	-0.0355363371821077	-0.0147142062229143
2	A	26	50	20120615	2	2650	52.72	-0.0365212591465546	-0.016745094680228
2	A	26	50	20120615	2	2652	52.76	-0.0371761743762218	-0.018845915998201
2	A	26	50	20120615	2	2654	52.8	-0.0382465006977005	-0.0195314772357648
2	A	26	50	20120615	2	2656	52.84	-0.0389570581599792	-0.0202754384223868
2	A	26	50	20120615	2	2658	52.88	-0.0399582011539865	-0.0201854732266164
2	A	26	50	20120615	2	2660	52.92	-0.0410430090223439	-0.0202741797723163
2	A	26	50	20120615	2	2662	52.96	-0.0421135757601281	-0.0198039466917594
2	A	26	50	20120615	2	2664	53	-0.0437820649210159	-0.0193192957039341
2	A	26	50	20120615	2	2666	53.04	-0.0456289076253224	-0.0182625741169255
2	A	26	50	20120615	2	2668	53.08	-0.0472906792717889	-0.0171481031190974
2	A	26	50	20120615	2	2670	53.12	-0.0489108730395216	-0.0163740333257325
2	A	26	50	20120615	2	2672	53.16	-0.0504633966882948	-0.0153552338753989
2	A	26	50	20120615	2	2674	53.2	-0.0525286434641063	-0.0145506170690867
2	A	26	50	20120615	2	2676	53.24	-0.0543652119068822	-0.0132773298882041
2	A	26	50	20120615	2	2678	53.28	-0.0556217406570507	-0.0121524644206926
2	A	26	50	20120615	2	2680	53.32	-0.056583759432855	-0.012060328407104
2	A	26	50	20120615	2	2682	53.36	-0.0564220441119976	-0.0104054864070931
2	A	26	50	20120615	2	2684	53.4	-0.0582755124068438	-0.0084923382999148
2	A	26	50	20120615	2	2686	53.44	-0.0586835837302665	-0.007836355339008
2	A	26	50	20120615	2	2688	53.48	-0.0594524916441288	-0.0062764777797105
2	A	26	50	20120615	2	2690	53.52	-0.060405530163812	-0.0051582591159421
2	A	26	50	20120615	2	2692	53.56	-0.0599968224442862	-0.0041511976381762
2	A	26	50	20120615	2	2694	53.6	-0.0594259751398343	-0.0031903102332218
2	A	26	50	20120615	2	2696	53.64	-0.0587967915259345	-0.0028062098296813
2	A	26	50	20120615	2	2698	53.68	-0.0569891437505092	-0.000981308648795
2	A	26	50	20120615	2	2700	53.72	-0.0557336756605125	0.0005257480339479
2	A	26	50	20120615	2	2702	53.76	-0.0543353720007161	0.0015676698760262
2	A	26	50	20120615	2	2704	53.8	-0.0529908084562899	0.00313963896128205
2	A	26	50	20120615	2	2706	53.84	-0.0511975149485227	0.00411353713101028
2	A	26	50	20120615	2	2708	53.88	-0.0491013676063733	0.00505455483541335
2	A	26	50	20120615	2	2710	53.92	-0.0471653092394845	0.00666506124024382
2	A	26	50	20120615	2	2712	53.96	-0.0454548179357942	0.0080734765270112
2	A	26	50	20120615	2	2714	54	-0.0435144462175402	0.00914156131999347
2	A	26	50	20120615	2	2716	54.04	-0.041271220664904	0.0102466277976318
2	A	26	50	20120615	2	2718	54.08	-0.0383975387061619	0.0109958781429771
2	A	26	50	20120615	2	2720	54.12	-0.0366736830843072	0.0109270766531676
2	A	26	50	20120615	2	2722	54.16	-0.0343393821782542	0.0103642196553431
2	A	26	50	20120615	2	2724	54.2	-0.0318391940213348	0.0105733818412181
2	A	26	50	20120615	2	2726	54.24	-0.0300543150842637	0.0102715886670077
2	A	26	50	20120615	2	2728	54.28	-0.0281625923125553	0.00937646219270364
2	A	26	50	20120615	2	2730	54.32	-0.0258703642599829	0.00927782079672812
2	A	26	50	20120615	2	2732	54.36	-0.0239847933172709	0.00859814975865161
2	A	26	50	20120615	2	2734	54.4	-0.0211240514126244	0.00898345224372016
2	A	26	50	20120615	2	2736	54.44	-0.0190637543842812	0.00895071319975122
2	A	26	50	20120615	2	2738	54.48	-0.0163760132247199	0.0086945708393342
2	A	26	50	20120615	2	2740	54.52	-0.0150245271049058	0.00910660903179942
2	A	26	50	20120615	2	2742	54.56	-0.0135160986350075	0.00965359855345408
2	A	26	50	20120615	2	2744	54.6	-0.0126983932821755	0.0103168010745968
2	A	26	50	20120615	2	2746	54.64	-0.0122127099184497	0.0108455896677037
2	A	26	50	20120615	2	2748	54.68	-0.0115405624965250	0.0108194691432066
2	A	26	50	20120615	2	2750	54.72	-0.0112442847552079	0.0113961995760780
2	A	26	50	20120615	2	2752	54.76	-0.0106653976466539	0.0113252555527216
2	A	26	50	20120615	2	2754	54.8	-0.0099043456891306	0.0116516065454426
2	A	26	50	20120615	2	2756	54.84	-0.00961815129051316	0.0127957194595381
2	A	26	50	20120615	2	2758	54.88	-0.00931544594855501	0.013625940602397
2	A	26	50	20120615	2	2760	54.92	-0.00908889600693065	0.0146817995191326
2	A	26	50	20120615	2	2762	54.96	-0.008316770757214	0.0156113833068838
2	A	26	50	20120615	2	2764	55	-0.00769493398277074	0.0160161665837741
2	A	26	50	20120615	2	2766	55.04	-0.0066316999423074	0.0161610527632392
2	A	26	50	20120615	2	2768	55.08	-0.00557993941647559	0.0160118631319038
2	A	26	50	20120615	2	2770	55.12	-0.00518515604368489	0.0158022399124075
2	A	26	50	20120615	2	2772	55.16	-0.00379531574495252	0.0156319622355367
2	A	26	50	20120615	2	2774	55.2	-0.00281099694258994	0.0153836242126636
2	A	26	50	20120615	2	2776	55.24	-0.00149020632814721	0.0156048354980900
2	A	26	50	20120615	2	2778	55.28	-5.56068772725096e-05	0.0153954823933841
2	A	26	50	20120615	2	2780	55.32	0.00143877138088371	0.0152370975454662
2	A	26	50	20120615	2	2782	55.36	0.0026079732921038	0.0152665547654423
2	A	26	50	20120615	2	2784	55.4	0.00437653842720477	0.0151748509355183
2	A	26	50	20120615	2	2786	55.44	0.00564293131697082	0.014885269495419
2	A	26	50	20120615	2	2788	55.48	0.0064183516842878	0.0152096123048814
2	A	26	50	20120615	2	2790	55.52	0.00770061912129149	0.0155962724349699
2	A	26	50	20120615	2	2792	55.56	0.00846463385622793	0.0157255032702995
2	A	26	50	20120615	2	2794	55.6	0.00954250500706182	0.0155744228354312
2	A	26	50	20120615	2	2796	55.64	0.0102493006612646	0.0139683287769153
2	A	26	50	20120615	2	2798	55.68	0.0100758473678396	0.0132783198376979
2	A	26	50	20120615	2	2800	55.72	0.0107580852035318	0.0115798281360844
2	A	26	50	20120615	2	2802	55.76	0.0114831312837570	0.0097218979974489
2	A	26	50	20120615	2	2804	55.8	0.0114318024025107	0.00830344886545649
2	A	26	50	20120615	2	2806	55.84	0.0124183719257578	0.00699022429357245
2	A	26	50	20120615	2	2808	55.88	0.0127538870223630	0.00486529063436095
2	A	26	50	20120615	2	2810	55.92	0.0130105809260693	0.00448205290109346
2	A	26	50	20120615	2	2812	55.96	0.0129135446624871	0.0040801121934636
2	A	26	50	20120615	2	2814	56	0.0145983326346812	-8.35800215362014e-05
2	A	26	50	20120615	2	2816	56.04	0.0155301013823864	-0.0018576260827195
2	A	26	50	20120615	2	2818	56.08	0.0160728906897608	-0.0030404601641528
2	A	26	50	20120615	2	2820	56.12	0.0163380677535210	-0.0045371103563969
2	A	26	50	20120615	2	2822	56.16	0.0172026995407796	-0.0069483628650194
2	A	26	50	20120615	2	2824	56.2	0.0175979715243561	-0.0090245705030461
2	A	26	50	20120615	2	2826	56.24	0.0179948917738396	-0.0106710474298355
2	A	26	50	20120615	2	2828	56.28	0.0183251318538571	-0.012630984792725
2	A	26	50	20120615	2	2830	56.32	0.0187460513074940	-0.0145080209565881
2	A	26	50	20120615	2	2832	56.36	0.0192752429514662	-0.0162429852259752
2	A	26	50	20120615	2	2834	56.4	0.0202760960316933	-0.0183163495876348
2	A	26	50	20120615	2	2836	56.44	0.0208033643452207	-0.0197978302181021
2	A	26	50	20120615	2	2838	56.48	0.0215216929110247	-0.0216052870746965
2	A	26	50	20120615	2	2840	56.52	0.0223529605719198	-0.0226714697504374
2	A	26	50	20120615	2	2842	56.56	0.0230970207534911	-0.0228629118403758
2	A	26	50	20120615	2	2844	56.6	0.0236821162595839	-0.0232384916072031
2	A	26	50	20120615	2	2846	56.64	0.0241950656607923	-0.0224240318744968
2	A	26	50	20120615	2	2848	56.68	0.0256328470921823	-0.0220951352973635
2	A	26	50	20120615	2	2850	56.72	0.0260548201349232	-0.0218575757031561
2	A	26	50	20120615	2	2852	56.76	0.0265953891270047	-0.0206210722170308
2	A	26	50	20120615	2	2854	56.8	0.0280696855525752	-0.0205332707680108
2	A	26	50	20120615	2	2856	56.84	0.0302207490700932	-0.0191440440965432
2	A	26	50	20120615	2	2858	56.88	0.0312446515686453	-0.0183563152629074
2	A	26	50	20120615	2	2860	56.92	0.0327889162102142	-0.0171815846251866
2	A	26	50	20120615	2	2862	56.96	0.0334361522602377	-0.017441283732713
2	A	26	50	20120615	2	2864	57	0.0336827274659053	-0.0174748642337515
2	A	26	50	20120615	2	2866	57.04	0.0333975300878493	-0.0178122460922591
2	A	26	50	20120615	2	2868	57.08	0.0336849619233338	-0.0187561700055328
2	A	26	50	20120615	2	2870	57.12	0.0335119682493165	-0.0182767869632274
2	A	26	50	20120615	2	2872	57.16	0.0339606133598438	-0.0186191114981354
2	A	26	50	20120615	2	2874	57.2	0.0336822607754297	-0.0191274152077914
2	A	26	50	20120615	2	2876	57.24	0.0335756290728267	-0.0194577754959617
2	A	26	50	20120615	2	2878	57.28	0.0336204101452793	-0.0201117573446777
2	A	26	50	20120615	2	2880	57.32	0.0338000081966329	-0.0207829501724478
2	A	26	50	20120615	2	2882	57.36	0.0341870218801119	-0.0214912448930268
2	A	26	50	20120615	2	2884	57.4	0.0342977456096575	-0.0218914765235665
2	A	26	50	20120615	2	2886	57.44	0.0344895829722867	-0.0235606027876641
2	A	26	50	20120615	2	2888	57.48	0.0353363852741897	-0.0243381661835028
2	A	26	50	20120615	2	2890	57.52	0.0350483246086447	-0.0253652948567441
2	A	26	50	20120615	2	2892	57.56	0.0345352154013038	-0.0262667471083126
2	A	26	50	20120615	2	2894	57.6	0.0341534484501411	-0.0270860717356735
2	A	26	50	20120615	2	2896	57.64	0.034154806095161	-0.0272695518032557
2	A	26	50	20120615	2	2898	57.68	0.0331009341484806	-0.0284914323211461
2	A	26	50	20120615	2	2900	57.72	0.0320753676862511	-0.0295352421383302
2	A	26	50	20120615	2	2902	57.76	0.0310707457268803	-0.0305380256200699
2	A	26	50	20120615	2	2904	57.8	0.030444701667089	-0.0311083496655038
2	A	26	50	20120615	2	2906	57.84	0.0301128847389494	-0.0315888004390488
2	A	26	50	20120615	2	2908	57.88	0.0299644559545105	-0.0320035256372825
2	A	26	50	20120615	2	2910	57.92	0.030391590876754	-0.033079982574554
2	A	26	50	20120615	2	2912	57.96	0.0303855380427071	-0.0332796412452899
2	A	26	50	20120615	2	2914	58	0.0304962992489121	-0.0331930630910014
2	A	26	50	20120615	2	2916	58.04	0.0299796870345772	-0.0336556523472536
2	A	26	50	20120615	2	2918	58.08	0.0304295483687681	-0.0339226558678297
2	A	26	50	20120615	2	2920	58.12	0.0303118150897006	-0.0334964826108085
2	A	26	50	20120615	2	2922	58.16	0.0301653025646387	-0.0339923058857765
2	A	26	50	20120615	2	2924	58.2	0.0299097541739179	-0.0356568352486897
2	A	26	50	20120615	2	2926	58.24	0.0299409375829682	-0.0369436988797711
2	A	26	50	20120615	2	2928	58.28	0.0301013801116194	-0.0390240777407
2	A	26	50	20120615	2	2930	58.32	0.0307360084477344	-0.0409211745239454
2	A	26	50	20120615	2	2932	58.36	0.0302642268033267	-0.0424198166359922
2	A	26	50	20120615	2	2934	58.4	0.0303650602303239	-0.0429730569815925
2	A	26	50	20120615	2	2936	58.44	0.0310769753376225	-0.042652737609715
2	A	26	50	20120615	2	2938	58.48	0.0311000977293673	-0.0420411609546668
2	A	26	50	20120615	2	2940	58.52	0.0313550804346632	-0.0414638789785061
2	A	26	50	20120615	2	2942	58.56	0.0317422921080409	-0.0407392359491461
2	A	26	50	20120615	2	2944	58.6	0.0319798799865196	-0.0400434428764585
2	A	26	50	20120615	2	2946	58.64	0.0328903506779754	-0.0403021025370166
2	A	26	50	20120615	2	2948	58.68	0.0345710020754996	-0.0399938039804192
2	A	26	50	20120615	2	2950	58.72	0.035898382925143	-0.0398890107554474
2	A	26	50	20120615	2	2952	58.76	0.0382050076717804	-0.0394932713742885
2	A	26	50	20120615	2	2954	58.8	0.0392334167032703	-0.0394135168004385
2	A	26	50	20120615	2	2956	58.84	0.0400634045008914	-0.0390370672922704
2	A	26	50	20120615	2	2958	58.88	0.040784455427803	-0.038155785968742
2	A	26	50	20120615	2	2960	58.92	0.0406850291433003	-0.0370085829980127
2	A	26	50	20120615	2	2962	58.96	0.0407849574736176	-0.0365310596465418
2	A	26	50	20120615	2	2964	59	0.0415979888506259	-0.0355412515742369
2	A	26	50	20120615	2	2966	59.04	0.0422616934175832	-0.0334581008547257
2	A	26	50	20120615	2	2968	59.08	0.0428313160130901	-0.0314387679364302
2	A	26	50	20120615	2	2970	59.12	0.0431322550023089	-0.0303332828515774
2	A	26	50	20120615	2	2972	59.16	0.0438395456312585	-0.0279780091583943
2	A	26	50	20120615	2	2974	59.2	0.0435429567629576	-0.0267055280792423
2	A	26	50	20120615	2	2976	59.24	0.0440790780533855	-0.0247646684573093
2	A	26	50	20120615	2	2978	59.28	0.0437974303513711	-0.0229269757147514
2	A	26	50	20120615	2	2980	59.32	0.0437619548041589	-0.0220751736729306
2	A	26	50	20120615	2	2982	59.36	0.0432869063264222	-0.0197339572625576
2	A	26	50	20120615	2	2984	59.4	0.0438750423916741	-0.0179075358020918
2	A	26	50	20120615	2	2986	59.44	0.0434884671143994	-0.0158507743076545
2	A	26	50	20120615	2	2988	59.48	0.0433879165301147	-0.0145424853411031
2	A	26	50	20120615	2	2990	59.52	0.0430235444057692	-0.0124653591713676
2	A	26	50	20120615	2	2992	59.56	0.0431798150044115	-0.0112932589708728
2	A	26	50	20120615	2	2994	59.6	0.0420688088298112	-0.0094110821407105
2	A	26	50	20120615	2	2996	59.64	0.042315447675089	-0.0077923732972182
2	A	26	50	20120615	2	2998	59.68	0.0414092196243204	-0.0058041304498779
2	A	26	50	20120615	2	3000	59.72	0.0404808591313005	-0.0043938059748013
2	A	26	50	20120615	2	3002	59.76	0.0392206534258699	-0.0027750971313091
2	A	26	50	20120615	2	3004	59.8	0.0383097584703454	-0.000482656946702301
2	A	26	50	20120615	2	3006	59.84	0.0371743571117941	0.0007310918432044
2	A	26	50	20120615	2	3008	59.88	0.035412671277146	0.00201434922970177
2	A	26	50	20120615	2	3010	59.92	0.034009276448525	0.00368092920228035
2	A	26	50	20120615	2	3012	59.96	0.0322978659060192	0.00429830413293433
2	A	26	50	20120615	2	3014	60	0.0309338569251104	0.00543632178657596
2	A	26	50	20120615	2	3016	60.04	0.0292205371942954	0.00584658514102039
2	A	26	50	20120615	2	3018	60.08	0.0270858525325713	0.00725280839676608
2	A	26	50	20120615	2	3020	60.12	0.0249947963592464	0.0076565663688236
2	A	26	50	20120615	2	3022	60.16	0.023250222508703	0.00811236739997644
2	A	26	50	20120615	2	3024	60.2	0.0203206791142471	0.00841797895080527
2	A	26	50	20120615	2	3026	60.24	0.0192335731488509	0.00927117399298496
2	A	26	50	20120615	2	3028	60.28	0.0168757255869844	0.00931678238037149
2	A	26	50	20120615	2	3030	60.32	0.0150513547361840	0.00993801104298293
2	A	26	50	20120615	2	3032	60.36	0.0131449312144948	0.00949869267089954
2	A	26	50	20120615	2	3034	60.4	0.0113606250339165	0.00904049454775847
2	A	26	50	20120615	2	3036	60.44	0.0104732767342055	0.00848591069927386
2	A	26	50	20120615	2	3038	60.48	0.00992479521724252	0.00874244196842053
2	A	26	50	20120615	2	3040	60.52	0.00950263125567072	0.00862426321208082
2	A	26	50	20120615	2	3042	60.56	0.00962321417506642	0.00849436062530904
2	A	26	50	20120615	2	3044	60.6	0.00937023965302912	0.00820849149581095
2	A	26	50	20120615	2	3046	60.64	0.00954573648505182	0.00784248595480098
2	A	26	50	20120615	2	3048	60.68	0.00945172663849312	0.00792115158420798
2	A	26	50	20120615	2	3050	60.72	0.00880432795390994	0.00834352060674633
2	A	26	50	20120615	2	3052	60.76	0.00871031810735119	0.00823720710219493
2	A	26	50	20120615	2	3054	60.8	0.0083772496002089	0.00919344881559694
2	A	26	50	20120615	2	3056	60.84	0.00746315852203342	0.00934526464151769
2	A	26	50	20120615	2	3058	60.88	0.00677998023432222	0.00909472256680767
2	A	26	50	20120615	2	3060	60.92	0.0066070926263221	0.00935240642000767
2	A	26	50	20120615	2	3062	60.96	0.00627150681903879	0.00987158543195827
2	A	26	50	20120615	2	3064	61	0.0048263078375141	0.0094237039967547
2	A	26	50	20120615	2	3066	61.04	0.00485945700341613	0.00947932501616284
2	A	26	50	20120615	2	3068	61.08	0.00464204995247251	0.0098204757538141
2	A	26	50	20120615	2	3070	61.12	0.00430380542369192	0.0100691015691471
2	A	26	50	20120615	2	3072	61.16	0.00449063010634922	0.0105805872593184
2	A	26	50	20120615	2	3074	61.2	0.00396938634259756	0.0111770389003171
2	A	26	50	20120615	2	3076	61.24	0.00399720392336944	0.0125812398306686
2	A	26	50	20120615	2	3078	61.28	0.00371593098794905	0.0128090413512956
2	A	26	50	20120615	2	3080	61.32	0.00390643969693633	0.0139017051759919
2	A	26	50	20120615	2	3082	61.36	0.00408583268732336	0.0141356019570728
2	A	26	50	20120615	2	3084	61.4	0.00364713515499385	0.0151453023573461
2	A	26	50	20120615	2	3086	61.44	0.0032794226582141	0.0162455491951639
2	A	26	50	20120615	2	3088	61.48	0.00351953420079483	0.0174884385626300
2	A	26	50	20120615	2	3090	61.52	0.0035204301050866	0.0185892574498338
2	A	26	50	20120615	2	3092	61.56	0.00310982733938719	0.0176092074511092
2	A	26	50	20120615	2	3094	61.6	0.0028429723112352	0.0177429991251776
2	A	26	50	20120615	2	3096	61.64	0.0027060269409228	0.0173430807429419
2	A	26	50	20120615	2	3098	61.68	0.00224366395884054	0.0172170318881276
2	A	26	50	20120615	2	3100	61.72	0.00146448885451546	0.0166656158780227
2	A	26	50	20120615	2	3102	61.76	0.000928197858460149	0.0160673257593929
2	A	26	50	20120615	2	3104	61.8	0.000352082608488409	0.0159997051379080
2	A	26	50	20120615	2	3106	61.84	2.30870364057410e-05	0.0158854720374074
2	A	26	50	20120615	2	3108	61.88	-0.00197811424980662	0.0138616999027395
2	A	26	50	20120615	2	3110	61.92	-0.00312315913063968	0.0131090144326513
2	A	26	50	20120615	2	3112	61.96	-0.00317917330141815	0.0122764414526381
2	A	26	50	20120615	2	3114	62	-0.00353655213969764	0.0111528417062649
2	A	26	50	20120615	2	3116	62.04	-0.00382247783773824	0.0108009005191327
2	A	26	50	20120615	2	3118	62.08	-0.00437582424935577	0.00969784929582074
2	A	26	50	20120615	2	3120	62.12	-0.00459034489041858	0.00916651370408798
2	A	26	50	20120615	2	3122	62.16	-0.00449095466836178	0.00893770879893842
2	A	26	50	20120615	2	3124	62.2	-0.00462823944992915	0.0084601783763997
2	A	26	50	20120615	2	3126	62.24	-0.00500493432415032	0.00845299912125032
2	A	26	50	20120615	2	3128	62.28	-0.00493834819988632	0.00877617025477635
2	A	26	50	20120615	2	3130	62.32	-0.00537566121713827	0.00844266616985684
2	A	26	50	20120615	2	3132	62.36	-0.00551300044592779	0.00899717011527517
2	A	26	50	20120615	2	3134	62.4	-0.00577682127888171	0.00780821178201008
2	A	26	50	20120615	2	3136	62.44	-0.00601544648300839	0.00720765680036019
2	A	26	50	20120615	2	3138	62.48	-0.00578021821985853	0.0082712564150294
2	A	26	50	20120615	2	3140	62.52	-0.00604174661262784	0.00758009984150609
2	A	26	50	20120615	2	3142	62.56	-0.00678931192251354	0.00617417144928815
2	A	26	50	20120615	2	3144	62.6	-0.0064576460323824	0.00611894188419408
2	A	26	50	20120615	2	3146	62.64	-0.00627550126524571	0.00614420567811503
2	A	26	50	20120615	2	3148	62.68	-0.00614899632655753	0.00550632111527274
2	A	26	50	20120615	2	3150	62.72	-0.00600088856859732	0.00583485989637476
2	A	26	50	20120615	2	3152	62.76	-0.00620358002031766	0.00571485609743281
2	A	26	50	20120615	2	3154	62.8	-0.00547579248710175	0.00494533512199127
2	A	26	50	20120615	2	3156	62.84	-0.00571374806110665	0.00521998953793975
2	A	26	50	20120615	2	3158	62.88	-0.00531486912583932	0.00537596315173387
2	A	26	50	20120615	2	3160	62.92	-0.00536844660664982	0.00425059563840767
2	A	26	50	20120615	2	3162	62.96	-0.00512651002146684	0.00264585215384386
2	A	26	50	20120615	2	3164	63	-0.00459641328081473	0.00198199909446249
2	A	26	50	20120615	2	3166	63.04	-0.00432771270396384	0.0008102807316295
2	A	26	50	20120615	2	3168	63.08	-0.00444001540295189	-0.000591332187902801
2	A	26	50	20120615	2	3170	63.12	-0.00456807951209258	-0.0008979973278356
2	A	26	50	20120615	2	3172	63.16	-0.00536046337109023	-0.0016540358982803
2	A	26	50	20120615	2	3174	63.2	-0.00554672236832257	-0.0015714387551699
2	A	26	50	20120615	2	3176	63.24	-0.0058554946864633	-0.0018539491274573
2	A	26	50	20120615	2	3178	63.28	-0.00610235273484334	-0.0021590586324715
2	A	26	50	20120615	2	3180	63.32	-0.00643597278527496	-0.0028814318490639
2	A	26	50	20120615	2	3182	63.36	-0.00681230208529026	-0.0033810664295825
2	A	26	50	20120615	2	3184	63.4	-0.00683239806001158	-0.0045779012252832
2	A	26	50	20120615	2	3186	63.44	-0.00662747144375591	-0.0053534630139564
2	A	26	50	20120615	2	3188	63.48	-0.0063458873813518	-0.00566927104457
2	A	26	50	20120615	2	3190	63.52	-0.00600549324795641	-0.0062182616784154
2	A	26	50	20120615	2	3192	63.56	-0.00580473149064192	-0.0068172659748941
2	A	26	50	20120615	2	3194	63.6	-0.00559223883182755	-0.0076180714756557
2	A	26	50	20120615	2	3196	63.64	-0.00538986487105196	-0.0090902677940861
2	A	26	50	20120615	2	3198	63.68	-0.00521747223779868	-0.0113268465429792
2	A	26	50	20120615	2	3200	63.72	-0.0051512163324015	-0.0124249126634838
2	A	26	50	20120615	2	3202	63.76	-0.00539467319716403	-0.0137141804576212
2	A	26	50	20120615	2	3204	63.8	-0.00579093583734097	-0.015582922258941
2	A	26	50	20120615	2	3206	63.84	-0.00604287798347774	-0.0175917419136139
2	A	26	50	20120615	2	3208	63.88	-0.00643807996348291	-0.0185348102276824
2	A	26	50	20120615	2	3210	63.92	-0.00696487451546688	-0.0202249368560744
2	A	26	50	20120615	2	3212	63.96	-0.00686538459135393	-0.0227557427366192
2	A	26	50	20120615	2	3214	64	-0.00738051188144833	-0.0243135696862513
2	A	26	50	20120615	2	3216	64.04	-0.00782132224884003	-0.025816313017629
2	A	26	50	20120615	2	3218	64.08	-0.00762517082773887	-0.0270605381098048
2	A	26	50	20120615	2	3220	64.12	-0.00705177793887471	-0.0289700799723991
2	A	26	50	20120615	2	3222	64.16	-0.00659640117179057	-0.0293441394596468
2	A	26	50	20120615	2	3224	64.2	-0.00633965069954173	-0.0297278863097967
2	A	26	50	20120615	2	3226	64.24	-0.0053987037058168	-0.0294388917683258
2	A	26	50	20120615	2	3228	64.28	-0.0045742879096314	-0.0288725699472735
2	A	26	50	20120615	2	3230	64.32	-0.00380318796474747	-0.0287142487389658
2	A	26	50	20120615	2	3232	64.36	-0.00287143335917796	-0.028420587292739
2	A	26	50	20120615	2	3234	64.4	-0.00235602322637108	-0.0282561849661131
2	A	26	50	20120615	2	3236	64.44	-0.000144405346853923	-0.0286165972924839
2	A	26	50	20120615	2	3238	64.48	0.00349648746947562	-0.0292860859929113
2	A	26	50	20120615	2	3240	64.52	0.00512905560587911	-0.0293427959567625
2	A	26	50	20120615	2	3242	64.56	0.00695098693828438	-0.030008183437859
2	A	26	50	20120615	2	3244	64.6	0.00924074011712262	-0.0299562818001199
2	A	26	50	20120615	2	3246	64.64	0.0108011126511670	-0.0299430589033118
2	A	26	50	20120615	2	3248	64.68	0.0129138062919962	-0.0298348715657902
2	A	26	50	20120615	2	3250	64.72	0.0137445860492122	-0.0302736313235165
2	A	26	50	20120615	2	3252	64.76	0.0160053478500219	-0.0303730505369513
2	A	26	50	20120615	2	3254	64.8	0.0172790592949732	-0.0307155023510799
2	A	26	50	20120615	2	3256	64.84	0.0198898389524702	-0.031349635712448
2	A	26	50	20120615	2	3258	64.88	0.0207422561771905	-0.0321983759819063
2	A	26	50	20120615	2	3260	64.92	0.0229765721843838	-0.0326116091848317
2	A	26	50	20120615	2	3262	64.96	0.0242089885933138	-0.0343360304921113
2	A	26	50	20120615	2	3264	65	0.0257608051353058	-0.0359874076688944
2	A	26	50	20120615	2	3266	65.04	0.0273659375285993	-0.037914415068984
2	A	26	50	20120615	2	3268	65.08	0.0289976571368654	-0.0394107944393309
2	A	26	50	20120615	2	3270	65.12	0.0299058650866214	-0.0404479786659753
2	A	26	50	20120615	2	3272	65.16	0.0310320740570172	-0.0415669751472031
2	A	26	50	20120615	2	3274	65.2	0.0328216906095222	-0.0439637135820349
2	A	26	50	20120615	2	3276	65.24	0.0335803454750573	-0.0451511579996814
2	A	26	50	20120615	2	3278	65.28	0.0338779667192587	-0.0464301020348135
2	A	26	50	20120615	2	3280	65.32	0.0348706739293665	-0.0481361385657823
2	A	26	50	20120615	2	3282	65.36	0.0355458901947215	-0.0504864907957683
2	A	26	50	20120615	2	3284	65.4	0.0362100048836119	-0.0521196246175968
2	A	26	50	20120615	2	3286	65.44	0.0363544667990083	-0.0532975938043754
2	A	26	50	20120615	2	3288	65.48	0.0369146367910643	-0.0547475869698765
2	A	26	50	20120615	2	3290	65.52	0.0373860648820814	-0.0545348185394175
2	A	26	50	20120615	2	3292	65.56	0.0383785599601548	-0.0547519003212418
2	A	26	50	20120615	2	3294	65.6	0.0388087637258287	-0.0540824116208144
2	A	26	50	20120615	2	3296	65.64	0.0398972839047873	-0.0537571425014686
2	A	26	50	20120615	2	3298	65.68	0.0401722070213126	-0.0532485913044392
2	A	26	50	20120615	2	3300	65.72	0.0413718136755956	-0.0525793147360461
2	A	26	50	20120615	2	3302	65.76	0.0438279490800471	-0.05227773369387
2	A	26	50	20120615	2	3304	65.8	0.0457489460724965	-0.0523489393467355
2	A	26	50	20120615	2	3306	65.84	0.048572777003165	-0.0533021899984531
2	A	26	50	20120615	2	3308	65.88	0.0501309575061877	-0.0533495661527926
2	A	26	50	20120615	2	3310	65.92	0.052748942581785	-0.0542290726383003
2	A	26	50	20120615	2	3312	65.96	0.0541561628580921	-0.054092947511854
2	A	26	50	20120615	2	3314	66	0.0564036805488901	-0.0547423048822211
2	A	26	50	20120615	2	3316	66.04	0.0588699063671091	-0.0560484937416323
2	A	26	50	20120615	2	3318	66.08	0.0608677305113346	-0.0567016129200753
2	A	26	50	20120615	2	3320	66.12	0.0630704459164766	-0.0589982179636233
2	A	26	50	20120615	2	3322	66.16	0.0637472178167502	-0.0597273157657047
2	A	26	50	20120615	2	3324	66.2	0.0649226131348454	-0.0610195816925944
2	A	26	50	20120615	2	3326	66.24	0.0662357174985766	-0.0629201362279998
2	A	26	50	20120615	2	3328	66.28	0.0673881177041476	-0.0642822077363281
2	A	26	50	20120615	2	3330	66.32	0.0690884195991209	-0.0663408854901425
2	A	26	50	20120615	2	3332	66.36	0.0701104293142411	-0.066481359323293
2	A	26	50	20120615	2	3334	66.4	0.0713387091485012	-0.0685976945640453
2	A	26	50	20120615	2	3336	66.44	0.0720769851966024	-0.0696469844587836
2	A	26	50	20120615	2	3338	66.48	0.0734150362875739	-0.0711331178518712
2	A	26	50	20120615	2	3340	66.52	0.0744609249986948	-0.0729269699739955
2	A	26	50	20120615	2	3342	66.56	0.0755936464225453	-0.0749422879399875
2	A	26	50	20120615	2	3344	66.6	0.0759879079505315	-0.0757557647942679
2	A	26	50	20120615	2	3346	66.64	0.0775674360072782	-0.0771729552761898
2	A	26	50	20120615	2	3348	66.68	0.0783654696494575	-0.0786419059744946
2	A	26	50	20120615	2	3350	66.72	0.0798564042975894	-0.0798139354643113
2	A	26	50	20120615	2	3352	66.76	0.0802175802992838	-0.0819912728070765
2	A	26	50	20120615	2	3354	66.8	0.0818693958822712	-0.0835624499327374
2	A	26	50	20120615	2	3356	66.84	0.0825927166219504	-0.0848444840245033
2	A	26	50	20120615	2	3358	66.88	0.0831582818387468	-0.0859491050248695
2	A	26	50	20120615	2	3360	66.92	0.0837186003232268	-0.0876925404334952
2	A	26	50	20120615	2	3362	66.96	0.083945086625241	-0.088232557882287
2	A	26	50	20120615	2	3364	67	0.084464810109413	-0.089063408350182
2	A	26	50	20120615	2	3366	67.04	0.0851969484706536	-0.089619618544263
2	A	26	50	20120615	2	3368	67.08	0.085720419620766	-0.090691380292507
2	A	26	50	20120615	2	3370	67.12	0.0868499519930333	-0.091851459677722
2	A	26	50	20120615	2	3372	67.16	0.0870116673138907	-0.092031984038959
2	A	26	50	20120615	2	3374	67.2	0.0874262440197004	-0.092668168009992
2	A	26	50	20120615	2	3376	67.24	0.0883549580661108	-0.093024974091779
2	A	26	50	20120615	2	3378	67.28	0.0890796718061489	-0.093109190509419
2	A	26	50	20120615	2	3380	67.32	0.0906866426770734	-0.093779103473915
2	A	26	50	20120615	2	3382	67.36	0.0912718088938444	-0.093131711860399
2	A	26	50	20120615	2	3384	67.4	0.0916718333420972	-0.092677947296776
2	A	26	50	20120615	2	3386	67.44	0.0929074812290173	-0.092589226608941
2	A	26	50	20120615	2	3388	67.48	0.0938977630628656	-0.092386661729334
2	A	26	50	20120615	2	3390	67.52	0.0944570491714451	-0.091845760397066
2	A	26	50	20120615	2	3392	67.56	0.0963740934369877	-0.0915833459995
2	A	26	50	20120615	2	3394	67.6	0.0979201612008487	-0.092055360989145
2	A	26	50	20120615	2	3396	67.64	0.099656702318358	-0.092761166693854
2	A	26	50	20120615	2	3398	67.68	0.101525316840457	-0.093836944808616
2	A	26	50	20120615	2	3400	67.72	0.103446921944738	-0.09442132613686
2	A	26	50	20120615	2	3402	67.76	0.105173634277989	-0.095571124189476
2	A	26	50	20120615	2	3404	67.8	0.107164722523017	-0.095513265884212
2	A	26	50	20120615	2	3406	67.84	0.107561855611642	-0.095722830413845
2	A	26	50	20120615	2	3408	67.88	0.11012621017342	-0.096770377290368
2	A	26	50	20120615	2	3410	67.92	0.111353344494694	-0.097271411942313
2	A	26	50	20120615	2	3412	67.96	0.11284730555985	-0.097825232115474
2	A	26	50	20120615	2	3414	68	0.113650543507938	-0.098504089980753
2	A	26	50	20120615	2	3416	68.04	0.114867453065157	-0.099630532296386
2	A	26	50	20120615	2	3418	68.08	0.116133655036092	-0.101069720870271
2	A	26	50	20120615	2	3420	68.12	0.116789560215253	-0.103444475355275
2	A	26	50	20120615	2	3422	68.16	0.117203231824383	-0.104372892416838
2	A	26	50	20120615	2	3424	68.2	0.117968561777932	-0.105209866429457
2	A	26	50	20120615	2	3426	68.24	0.118466514151418	-0.106493823144561
2	A	26	50	20120615	2	3428	68.28	0.118445359708556	-0.107452601179276
2	A	26	50	20120615	2	3430	68.32	0.118659788355027	-0.108863103915973
2	A	26	50	20120615	2	3432	68.36	0.119105398563249	-0.110264456620209
2	A	26	50	20120615	2	3434	68.4	0.119337407369224	-0.110791880497229
2	A	26	50	20120615	2	3436	68.44	0.119562090548946	-0.112305265785663
2	A	26	50	20120615	2	3438	68.48	0.119502983493107	-0.113246842104423
2	A	26	50	20120615	2	3440	68.52	0.119694970055267	-0.114361588873896
2	A	26	50	20120615	2	3442	68.56	0.119824179677393	-0.115219500318306
2	A	26	50	20120615	2	3444	68.6	0.12007227516264	-0.116090047760896
2	A	26	50	20120615	2	3446	68.64	0.120342899069936	-0.118179746289201
2	A	26	50	20120615	2	3448	68.68	0.120991443267505	-0.119192903027421
2	A	26	50	20120615	2	3450	68.72	0.120537805983102	-0.118543453733172
2	A	26	50	20120615	2	3452	68.76	0.12143023838057	-0.119466871549792
2	A	26	50	20120615	2	3454	68.8	0.121475083092633	-0.119450311108976
2	A	26	50	20120615	2	3456	68.84	0.121876535896584	-0.119167652244265
2	A	26	50	20120615	2	3458	68.88	0.122284600148939	-0.119535991237653
2	A	26	50	20120615	2	3460	68.92	0.122519380813496	-0.119410105017398
2	A	26	50	20120615	2	3462	68.96	0.122699417271054	-0.119725043306671
2	A	26	50	20120615	2	3464	69	0.12251057733407	-0.120205211237503
2	A	26	50	20120615	2	3466	69.04	0.122979806322998	-0.120114991483292
2	A	26	50	20120615	2	3468	69.08	0.123030251320768	-0.119961308895469
2	A	26	50	20120615	2	3470	69.12	0.122872877635547	-0.118609716709637
2	A	26	50	20120615	2	3472	69.16	0.122269135723634	-0.118567163023546
2	A	26	50	20120615	2	3474	69.2	0.122425116408496	-0.117770543594929
2	A	26	50	20120615	2	3476	69.24	0.12243046920683	-0.117188191663147
2	A	26	50	20120615	2	3478	69.28	0.123029261371274	-0.116323527348976
2	A	26	50	20120615	2	3480	69.32	0.123931996314544	-0.116310332736439
2	A	26	50	20120615	2	3482	69.36	0.124288413487601	-0.115771482013836
2	A	26	50	20120615	2	3484	69.4	0.124771350448588	-0.114219399599694
2	A	26	50	20120615	2	3486	69.44	0.124715653768755	-0.113313431057114
2	A	26	50	20120615	2	3488	69.48	0.125156620406745	-0.110780842560374
2	A	26	50	20120615	2	3490	69.52	0.124846250027279	-0.10998246950694
2	A	26	50	20120615	2	3492	69.56	0.124551492565541	-0.108597141256578
2	A	26	50	20120615	2	3494	69.6	0.12479916378672	-0.107573066789657
2	A	26	50	20120615	2	3496	69.64	0.124446621558823	-0.10618329790871
2	A	26	50	20120615	2	3498	69.68	0.124098067413173	-0.105954852920912
2	A	26	50	20120615	2	3500	69.72	0.123906674820709	-0.105688040319167
2	A	26	50	20120615	2	3502	69.76	0.123811222476317	-0.105640657093759
2	A	26	50	20120615	2	3504	69.8	0.123596919624143	-0.105541004535087
2	A	26	50	20120615	2	3506	69.84	0.123681546163715	-0.105288086581592
2	A	26	50	20120615	2	3508	69.88	0.123732995253114	-0.104775603870859
2	A	26	50	20120615	2	3510	69.92	0.123728696043885	-0.105122142762183
2	A	26	50	20120615	2	3512	69.96	0.123102673197297	-0.104499415033195
2	A	26	50	20120615	2	3514	70	0.121913185241053	-0.103175845489103
2	A	26	50	20120615	2	3516	70.04	0.120856237379874	-0.100885349848144
2	A	26	50	20120615	2	3518	70.08	0.120292899549438	-0.100007604058522
2	A	26	50	20120615	2	3520	70.12	0.119117391094258	-0.097633436472145
2	A	26	50	20120615	2	3522	70.16	0.11842748114999	-0.095356326362555
2	A	26	50	20120615	2	3524	70.2	0.116859592070862	-0.093326456139006
2	A	26	50	20120615	2	3526	70.24	0.116068601212223	-0.091078302052105
2	A	26	50	20120615	2	3528	70.28	0.115084867187169	-0.08910067287755
2	A	26	50	20120615	2	3530	70.32	0.114798064676719	-0.088462579718207
2	A	26	50	20120615	2	3532	70.36	0.114650491491486	-0.0876909140878985
2	A	26	50	20120615	2	3534	70.4	0.114028025392007	-0.0869712915166849
2	A	26	50	20120615	2	3536	70.44	0.113107443073580	-0.0857238844439938
2	A	26	50	20120615	2	3538	70.48	0.112315624900008	-0.084565502115054
2	A	26	50	20120615	2	3540	70.52	0.110519078701047	-0.0825309437735459
2	A	26	50	20120615	2	3542	70.56	0.109072974622842	-0.0806437464852371
2	A	26	50	20120615	2	3544	70.6	0.108006516175457	-0.0782057837250622
2	A	26	50	20120615	2	3546	70.64	0.106313066145193	-0.0766479567754301
2	A	26	50	20120615	2	3548	70.68	0.105048547088397	-0.0745622039029641
2	A	26	50	20120615	2	3550	70.72	0.10358865442796	-0.0728174886310644
2	A	26	50	20120615	2	3552	70.76	0.101357661822638	-0.0707308872304611
2	A	26	50	20120615	2	3554	70.8	0.099613653657519	-0.0696846520370174
2	A	26	50	20120615	2	3556	70.84	0.0983002735221433	-0.0683562812378804
2	A	26	50	20120615	2	3558	70.88	0.0961501739325894	-0.0667573006735832
2	A	26	50	20120615	2	3560	70.92	0.0942052767309358	-0.0653717249358482
2	A	26	50	20120615	2	3562	70.96	0.0920408935844019	-0.0641137112614392
2	A	26	50	20120615	2	3564	71	0.0891944352367355	-0.062727428416923
2	A	26	50	20120615	2	3566	71.04	0.0872115664009321	-0.0618861127686672
2	A	26	50	20120615	2	3568	71.08	0.0854938272527347	-0.0603865160624658
2	A	26	50	20120615	2	3570	71.12	0.0829764705431681	-0.0593485398762265
2	A	26	50	20120615	2	3572	71.16	0.0816259743728477	-0.0585847867707991
2	A	26	50	20120615	2	3574	71.2	0.0792594364686404	-0.0574907440878795
2	A	26	50	20120615	2	3576	71.24	0.0762839169912718	-0.0559068390401572
2	A	26	50	20120615	2	3578	71.28	0.0737061875047275	-0.0554510804354112
2	A	26	50	20120615	2	3580	71.32	0.0711890429271952	-0.0549118266619427
2	A	26	50	20120615	2	3582	71.36	0.0694291531437713	-0.0541421126463499
2	A	26	50	20120615	2	3584	71.4	0.0673083489881619	-0.0540980386806786
2	A	26	50	20120615	2	3586	71.44	0.0648568253341373	-0.0527221347494966
2	A	26	50	20120615	2	3588	71.48	0.0625236119583138	-0.0530132237412534
2	A	26	50	20120615	2	3590	71.52	0.0598263602125455	-0.0524531173888078
2	A	26	50	20120615	2	3592	71.56	0.0573233012020945	-0.0520369567638082
2	A	26	50	20120615	2	3594	71.6	0.0544598086520693	-0.0523134284441843
2	A	26	50	20120615	2	3596	71.64	0.0522114212199304	-0.0517495107861881
2	A	26	50	20120615	2	3598	71.68	0.0503093959024201	-0.0514415445697779
2	A	26	50	20120615	2	3600	71.72	0.048692186125304	-0.0512197110303841
2	A	26	50	20120615	2	3602	71.76	0.0444287070013431	-0.051439812158164
2	A	26	50	20120615	2	3604	71.8	0.0417837033756368	-0.0510615100302292
2	A	26	50	20120615	2	3606	71.84	0.0397966626098244	-0.0512995928834547
2	A	26	50	20120615	2	3608	71.88	0.0371729428982318	-0.050781920008948
2	A	26	50	20120615	2	3610	71.92	0.036011025035386	-0.0500845713013419
2	A	26	50	20120615	2	3612	71.96	0.033742272927949	-0.0494783686578306
2	A	26	50	20120615	2	3614	72	0.0320913200152346	-0.0489460586729534
2	A	26	50	20120615	2	3616	72.04	0.0305931728779347	-0.0476261024445125
2	A	26	50	20120615	2	3618	72.08	0.0282979042662032	-0.0459269248493212
2	A	26	50	20120615	2	3620	72.12	0.0262996912132481	-0.0445735931808083
2	A	26	50	20120615	2	3622	72.16	0.0234761431252921	-0.0431409241314462
2	A	26	50	20120615	2	3624	72.2	0.0227083665822797	-0.0422846178194293
2	A	26	50	20120615	2	3626	72.24	0.0205328111486031	-0.0417533684947238
2	A	26	50	20120615	2	3628	72.28	0.0194901821997435	-0.042307669500496
2	A	26	50	20120615	2	3630	72.32	0.0192653929540043	-0.0423595004275569
2	A	26	50	20120615	2	3632	72.36	0.0178364715705825	-0.0429550257586723
2	A	26	50	20120615	2	3634	72.4	0.0179266983958619	-0.0433582180453048
2	A	26	50	20120615	2	3636	72.44	0.0170945044250835	-0.0438087157755988
2	A	26	50	20120615	2	3638	72.48	0.0164247328819436	-0.0444427077156106
2	A	26	50	20120615	2	3640	72.52	0.0164056409988516	-0.0442087967923941
2	A	26	50	20120615	2	3642	72.56	0.0159745179943621	-0.0449623604891046
2	A	26	50	20120615	2	3644	72.6	0.0154836444668624	-0.0447936448111135
2	A	26	50	20120615	2	3646	72.64	0.0139463943245629	-0.0451440869318696
2	A	26	50	20120615	2	3648	72.68	0.0134241252559785	-0.0450400008136789
2	A	26	50	20120615	2	3650	72.72	0.0129694555956755	-0.0448472435051274
2	A	26	50	20120615	2	3652	72.76	0.0109703233039049	-0.0444201510092908
2	A	26	50	20120615	2	3654	72.8	0.00817555446194323	-0.0456614062529856
2	A	26	50	20120615	2	3656	72.84	0.0057532894723106	-0.0465035704293788
2	A	26	50	20120615	2	3658	72.88	0.00354591423348055	-0.0471059546962716
2	A	26	50	20120615	2	3660	72.92	0.00186646491748439	-0.0475175615536003
2	A	26	50	20120615	2	3662	72.96	-0.000382346778723197	-0.0488147489436871
2	A	26	50	20120615	2	3664	73	-0.00246314990372085	-0.0488401340771317
2	A	26	50	20120615	2	3666	73.04	-0.00329513174246493	-0.049540594054575
2	A	26	50	20120615	2	3668	73.08	-0.00466189843982042	-0.0492742269301021
2	A	26	50	20120615	2	3670	73.12	-0.00655793456289402	-0.0497692016769327
2	A	26	50	20120615	2	3672	73.16	-0.00852411567866133	-0.0499437156305295
2	A	26	50	20120615	2	3674	73.2	-0.0096834879570948	-0.0494727825142592
2	A	26	50	20120615	2	3676	73.24	-0.0116295165295983	-0.0489221584637493
2	A	26	50	20120615	2	3678	73.28	-0.0137328763609158	-0.0489954147262802
2	A	26	50	20120615	2	3680	73.32	-0.0154471860412245	-0.04806443793817
2	A	26	50	20120615	2	3682	73.36	-0.017883098191734	-0.0473861104029778
2	A	26	50	20120615	2	3684	73.4	-0.0200042771139374	-0.0462232025906384
2	A	26	50	20120615	2	3686	73.44	-0.0221113846111952	-0.0453128026098607
2	A	26	50	20120615	2	3688	73.48	-0.0250588178072151	-0.0446160902983576
2	A	26	50	20120615	2	3690	73.52	-0.0266675564450926	-0.0442594963486052
2	A	26	50	20120615	2	3692	73.56	-0.0295569361743771	-0.0443986549631427
2	A	26	50	20120615	2	3694	73.6	-0.0323862825379388	-0.043538318142473
2	A	26	50	20120615	2	3696	73.64	-0.0346350942341464	-0.0442800024452596
2	A	26	50	20120615	2	3698	73.68	-0.0368807239498387	-0.0445416319542986
2	A	26	50	20120615	2	3700	73.72	-0.038877310657197	-0.0456213840091705
2	A	26	50	20120615	2	3702	73.76	-0.0398384809048638	-0.0459817963355413
2	A	26	50	20120615	2	3704	73.8	-0.0406814936093945	-0.0473566947608804
2	A	26	50	20120615	2	3706	73.84	-0.0417749635358213	-0.0488542055020773
2	A	26	50	20120615	2	3708	73.88	-0.043100152354443	-0.0504772276969347
2	A	26	50	20120615	2	3710	73.92	-0.0447828543616327	-0.051405871032667
2	A	26	50	20120615	2	3712	73.96	-0.0467749862962695	-0.0535228780248614
2	A	26	50	20120615	2	3714	74	-0.0488027564126782	-0.0561729021087143
2	A	26	50	20120615	2	3716	74.04	-0.0507272182283555	-0.0575349311906358
2	A	26	50	20120615	2	3718	74.08	-0.0513870902765588	-0.058702505907731
2	A	26	50	20120615	2	3720	74.12	-0.0526954499537883	-0.0600074714724108
2	A	26	50	20120615	2	3722	74.16	-0.0541616358645786	-0.0621838754342249
2	A	26	50	20120615	2	3724	74.2	-0.0555716067862645	-0.0632619304328219
2	A	26	50	20120615	2	3726	74.24	-0.0561763245055353	-0.0652118480926219
2	A	26	50	20120615	2	3728	74.28	-0.0568449646778253	-0.066068295825995
2	A	26	50	20120615	2	3730	74.32	-0.0578583901166218	-0.0687650596680843
2	A	26	50	20120615	2	3732	74.36	-0.0590869174382553	-0.0712006182652032
2	A	26	50	20120615	2	3734	74.4	-0.0601204247096376	-0.0723964772535459
2	A	26	50	20120615	2	3736	74.44	-0.0609881154408316	-0.0748196614819941
2	A	26	50	20120615	2	3738	74.48	-0.0622689686642729	-0.0767278598417041
2	A	26	50	20120615	2	3740	74.52	-0.0626916063873881	-0.0782964348144103
2	A	26	50	20120615	2	3742	74.56	-0.063488374308429	-0.0790355028221064
2	A	26	50	20120615	2	3744	74.6	-0.0649356804681617	-0.0801917638307027
2	A	26	50	20120615	2	3746	74.64	-0.0664793652821701	-0.0817084371656697
2	A	26	50	20120615	2	3748	74.68	-0.0682197672027046	-0.0830467781704215
2	A	26	50	20120615	2	3750	74.72	-0.0697407538890368	-0.0846908014366802
2	A	26	50	20120615	2	3752	74.76	-0.0710431031586262	-0.0861716244578411
2	A	26	50	20120615	2	3754	74.8	-0.0727548672545226	-0.0860791348908619
2	A	26	50	20120615	2	3756	74.84	-0.0741526759395722	-0.0867446637933146
2	A	26	50	20120615	2	3758	74.88	-0.0762075282457003	-0.087303278150452
2	A	26	50	20120615	2	3760	74.92	-0.0785191310240772	-0.088172241673852
2	A	26	50	20120615	2	3762	74.96	-0.0798721798498777	-0.088458266366842
2	A	26	50	20120615	2	3764	75	-0.0818590084836556	-0.088376383401581
2	A	26	50	20120615	2	3766	75.04	-0.0829352250046216	-0.08813738130954
2	A	26	50	20120615	2	3768	75.08	-0.0840666665651981	-0.087854467886387
2	A	26	50	20120615	2	3770	75.12	-0.0859501868982448	-0.0877344718656196
2	A	26	50	20120615	2	3772	75.16	-0.087330530045799	-0.087778241775375
2	A	26	50	20120615	2	3774	75.2	-0.0874833075369422	-0.0870541220050331
2	A	26	50	20120615	2	3776	75.24	-0.0879303050886692	-0.0862662989847741
2	A	26	50	20120615	2	3778	75.28	-0.0885772370827768	-0.0859686777405727
2	A	26	50	20120615	2	3780	75.32	-0.089090639032325	-0.0857692312018712
2	A	26	50	20120615	2	3782	75.36	-0.0894416680517096	-0.0861776348654811
2	A	26	50	20120615	2	3784	75.4	-0.0903961702824299	-0.0863983441050929
2	A	26	50	20120615	2	3786	75.44	-0.0902258848273845	-0.0867241930519993
2	A	26	50	20120615	2	3788	75.48	-0.0900995531298577	-0.0872111492079312
2	A	26	50	20120615	2	3790	75.52	-0.0908305035517059	-0.0879665372401372
2	A	26	50	20120615	2	3792	75.56	-0.0917972175165373	-0.0884621200988
2	A	26	50	20120615	2	3794	75.6	-0.0927403211859448	-0.089088793483626
2	A	26	50	20120615	2	3796	75.64	-0.0942333559412168	-0.090562778782213
2	A	26	50	20120615	2	3798	75.68	-0.096179016818194	-0.092267203109721
2	A	26	50	20120615	2	3800	75.72	-0.0975139142129215	-0.094515922882047
2	A	26	50	20120615	2	3802	75.76	-0.0995237662434949	-0.095292071569348
2	A	26	50	20120615	2	3804	75.8	-0.101189929023072	-0.097363675235123
2	A	26	50	20120615	2	3806	75.84	-0.102219073445615	-0.098048557650177
2	A	26	50	20120615	2	3808	75.88	-0.103623960269544	-0.099934545785889
2	A	26	50	20120615	2	3810	75.92	-0.104582832420172	-0.100671315696547
2	A	26	50	20120615	2	3812	75.96	-0.106560885858795	-0.103005199409599
2	A	26	50	20120615	2	3814	76	-0.10780304619917	-0.103881530985659
2	A	26	50	20120615	2	3816	76.04	-0.108661756674243	-0.105405770363185
2	A	26	50	20120615	2	3818	76.08	-0.109631744543471	-0.106814489705868
2	A	26	50	20120615	2	3820	76.12	-0.110999769890897	-0.1084247981208
2	A	26	50	20120615	2	3822	76.16	-0.111159766942277	-0.109085044935597
2	A	26	50	20120615	2	3824	76.2	-0.112164608104749	-0.110666800378705
2	A	26	50	20120615	2	3826	76.24	-0.112993231186283	-0.111904343311798
2	A	26	50	20120615	2	3828	76.28	-0.112897149516855	-0.113267560333112
2	A	26	50	20120615	2	3830	76.32	-0.11376904046233	-0.1144943623142
2	A	26	50	20120615	2	3832	76.36	-0.113799587475277	-0.115928940551871
2	A	26	50	20120615	2	3834	76.4	-0.114429266063923	-0.117141982234996
2	A	26	50	20120615	2	3836	76.44	-0.114717624209291	-0.119530730363201
2	A	26	50	20120615	2	3838	76.48	-0.1148646317091	-0.120868647103884
2	A	26	50	20120615	2	3840	76.52	-0.115467793793452	-0.120218815971973
2	A	26	50	20120615	2	3842	76.56	-0.115502866289799	-0.121911912448846
2	A	26	50	20120615	2	3844	76.6	-0.116650500595665	-0.12336218845706
2	A	26	50	20120615	2	3846	76.64	-0.117673896240076	-0.123959481555128
2	A	26	50	20120615	2	3848	76.68	-0.118562517331993	-0.124140005916365
2	A	26	50	20120615	2	3850	76.72	-0.119151113016653	-0.123953046883419
2	A	26	50	20120615	2	3852	76.76	-0.11971800052313	-0.123896690472959
2	A	26	50	20120615	2	3854	76.8	-0.119644178575174	-0.123420383345152
2	A	26	50	20120615	2	3856	76.84	-0.119965770739258	-0.123199200343996
2	A	26	50	20120615	2	3858	76.88	-0.120295211788613	-0.12288672985739
2	A	26	50	20120615	2	3860	76.92	-0.12038063028778	-0.12253119656781
2	A	26	50	20120615	2	3862	76.96	-0.120772720997948	-0.123245020863417
2	A	26	50	20120615	2	3864	77	-0.120939598198308	-0.122980562927254
2	A	26	50	20120615	2	3866	77.04	-0.121128042155494	-0.122752520990321
2	A	26	50	20120615	2	3868	77.08	-0.120772084601845	-0.122489053003651
2	A	26	50	20120615	2	3870	77.12	-0.121062139803488	-0.12284387918645
2	A	26	50	20120615	2	3872	77.16	-0.120615814003203	-0.122472789547684
2	A	26	50	20120615	2	3874	77.2	-0.120714313977822	-0.122644404363478
2	A	26	50	20120615	2	3876	77.24	-0.120877302090885	-0.122528085297972
2	A	26	50	20120615	2	3878	77.28	-0.121118637635304	-0.122457869594601
2	A	26	50	20120615	2	3880	77.32	-0.120952891805794	-0.122619372783424
2	A	26	50	20120615	2	3882	77.36	-0.121274059705809	-0.122851162386296
2	A	26	50	20120615	2	3884	77.4	-0.121657742916349	-0.1228266894206
2	A	26	50	20120615	2	3886	77.44	-0.121658831860792	-0.12283974261178
2	A	26	50	20120615	2	3888	77.48	-0.122103524244412	-0.122363937529788
2	A	26	50	20120615	2	3890	77.52	-0.122214257166346	-0.121759644074586
2	A	26	50	20120615	2	3892	77.56	-0.123035342489592	-0.121717790424207
2	A	26	50	20120615	2	3894	77.6	-0.123008309797347	-0.121518548946472
2	A	26	50	20120615	2	3896	77.64	-0.123430622251343	-0.121541713764624
2	A	26	50	20120615	2	3898	77.68	-0.123320942918513	-0.121798471307941
2	A	26	50	20120615	2	3900	77.72	-0.123722148235091	-0.121917696582316
2	A	26	50	20120615	2	3902	77.76	-0.124040784692829	-0.122058679532349
2	A	26	50	20120615	2	3904	77.8	-0.124606052924777	-0.122493260288999
2	A	26	50	20120615	2	3906	77.84	-0.125279649915604	-0.122287767987318
2	A	26	50	20120615	2	3908	77.88	-0.125423927983237	-0.122088335590752
2	A	26	50	20120615	2	3910	77.92	-0.125585275608568	-0.122082551457282
2	A	26	50	20120615	2	3912	77.96	-0.125127819947547	-0.121946037422106
2	A	26	50	20120615	2	3914	78	-0.125312940502862	-0.1219447646299
2	A	26	50	20120615	2	3916	78.04	-0.125642671465997	-0.122266986119019
2	A	26	50	20120615	2	3918	78.08	-0.125540522820387	-0.122297009872948
2	A	26	50	20120615	2	3920	78.12	-0.12539050304569	-0.122983016587784
2	A	26	50	20120615	2	3922	78.16	-0.125957546115659	-0.122968931020703
2	A	26	50	20120615	2	3924	78.2	-0.125866456620107	-0.123771369938129
2	A	26	50	20120615	2	3926	78.24	-0.125608949543602	-0.123874727736335
2	A	26	50	20120615	2	3928	78.28	-0.125730296138322	-0.12409562082371
2	A	26	50	20120615	2	3930	78.32	-0.126179004888459	-0.124905562144085
2	A	26	50	20120615	2	3932	78.36	-0.126124317250002	-0.125705540329912
2	A	26	50	20120615	2	3934	78.4	-0.126780660835367	-0.126710897680335
2	A	26	50	20120615	2	3936	78.44	-0.12700395101473	-0.126183551585062
2	A	26	50	20120615	2	3938	78.48	-0.127223097548356	-0.12774207149934
2	A	26	50	20120615	2	3940	78.52	-0.127880699783791	-0.129518330804748
2	A	26	50	20120615	2	3942	78.56	-0.127500134914157	-0.131110876697337
2	A	26	50	20120615	2	3944	78.6	-0.127520004614708	-0.131345565438012
2	A	26	50	20120615	2	3946	78.64	-0.126736459590475	-0.132482663852838
2	A	26	50	20120615	2	3948	78.68	-0.126111518617263	-0.13267768390309
2	A	26	50	20120615	2	3950	78.72	-0.125646595908632	-0.132739555746444
2	A	26	50	20120615	2	3952	78.76	-0.124931781663531	-0.133131929299324
2	A	26	50	20120615	2	3954	78.8	-0.124129710441631	-0.134160274691204
2	A	26	50	20120615	2	3956	78.84	-0.124200350409072	-0.135082412644549
2	A	26	50	20120615	2	3958	78.88	-0.123583046189096	-0.135003923791837
2	A	26	50	20120615	2	3960	78.92	-0.12318148024806	-0.136287958995794
2	A	26	50	20120615	2	3962	78.96	-0.122568065115381	-0.136697727375491
2	A	26	50	20120615	2	3964	79	-0.121884575700686	-0.137337376169753
2	A	26	50	20120615	2	3966	79.04	-0.120735739313292	-0.139017956856599
2	A	26	50	20120615	2	3968	79.08	-0.120223299028966	-0.139892435812892
2	A	26	50	20120615	2	3970	79.12	-0.119530051540691	-0.141415826662281
2	A	26	50	20120615	2	3972	79.16	-0.119560315710926	-0.1421690368056
2	A	26	50	20120615	2	3974	79.2	-0.119498161024859	-0.142934055632166
2	A	26	50	20120615	2	3976	79.24	-0.118920949759377	-0.143675315670884
2	A	26	50	20120615	2	3978	79.28	-0.118207266885125	-0.144852860593594
2	A	26	50	20120615	2	3980	79.32	-0.118327404327249	-0.146360482961762
2	A	26	50	20120615	2	3982	79.36	-0.117291775735523	-0.147127410976637
2	A	26	50	20120615	2	3984	79.4	-0.116982416518754	-0.14730241990498
2	A	26	50	20120615	2	3986	79.44	-0.116407043730902	-0.147437972274934
2	A	26	50	20120615	2	3988	79.48	-0.116494371418379	-0.147551462913314
2	A	26	50	20120615	2	3990	79.52	-0.115680420802555	-0.148414911003821
2	A	26	50	20120615	2	3992	79.56	-0.115580153060983	-0.150063742596192
2	A	26	50	20120615	2	3994	79.6	-0.115577961029961	-0.150703744943844
2	A	26	50	20120615	2	3996	79.64	-0.115470268667186	-0.15026413665798
2	A	26	50	20120615	2	3998	79.68	-0.115536312440549	-0.151103189564536
2	A	26	50	20120615	2	4000	79.72	-0.115479602476698	-0.151179698518261
2	A	26	50	20120615	2	4002	79.76	-0.115215568804603	-0.151624751526339
2	A	26	50	20120615	2	4004	79.8	-0.114956626301332	-0.151286895906289
2	A	26	50	20120615	2	4006	79.84	-0.114606325601933	-0.1509527172415
2	A	26	50	20120615	2	4008	79.88	-0.114516240198009	-0.150337110077799
2	A	26	50	20120615	2	4010	79.92	-0.114787981334019	-0.149764141453003
[truncated: 2,917 more rows]
