# Supplementary material for: How Do Ants Make Sense of Gravity? A Boltzmann Walker Analysis of Lasius niger Trajectories on Various Inclines
Source: PLoS One. 2013 Oct 29;8(10):e76531. doi: 10.1371/journal.pone.0076531 (PMC3812222; doi:10.1371/journal.pone.0076531)
Supplement: Dataset S2 — Trajectories for . (ZIP) [file pone.0076531.s006.zip › Incline2/2-A-26-50-20120615-03.txt]

Pente	Colonie	Temperature	Humidite	Date	Indiv	Frame	Time	X	Y
2	A	26	50	20120615	3	26	0	0	0
2	A	26	50	20120615	3	28	0.04	0.00018679215574536	0.000137515298378041
2	A	26	50	20120615	3	30	0.08	0.00030549134267602	-0.000293767512243949
2	A	26	50	20120615	3	32	0.12	0.00058645357537675	-0.00039839145585238
2	A	26	50	20120615	3	34	0.16	0.00075490069421237	-0.000418105734333219
2	A	26	50	20120615	3	36	0.2	0.00119785585789276	-0.000756239388770509
2	A	26	50	20120615	3	38	0.24	0.00169977156488747	-0.00190220209420555
2	A	26	50	20120615	3	40	0.28	0.00181904633673801	-0.00210905911197387
2	A	26	50	20120615	3	42	0.32	0.00250626927523760	-0.00328513325257896
2	A	26	50	20120615	3	44	0.36	0.00442128414431825	-0.00436772787671118
2	A	26	50	20120615	3	46	0.4	0.0039753755370342	-0.00559704008687181
2	A	26	50	20120615	3	48	0.44	0.00425777984330449	-0.00690152481894038
2	A	26	50	20120615	3	50	0.48	0.00651036041865579	-0.0108875635262349
2	A	26	50	20120615	3	52	0.52	0.00720806267965255	-0.0121727301010414
2	A	26	50	20120615	3	54	0.56	0.00866590473042486	-0.0146529071360533
2	A	26	50	20120615	3	56	0.6	0.00966117873814836	-0.0172743428927427
2	A	26	50	20120615	3	58	0.64	0.0102950858253465	-0.0199584636655843
2	A	26	50	20120615	3	60	0.68	0.00973258238091257	-0.0207810409841387
2	A	26	50	20120615	3	62	0.72	0.00992576395353274	-0.0227033814794724
2	A	26	50	20120615	3	64	0.76	0.0094692558155987	-0.0240825225454986
2	A	26	50	20120615	3	66	0.8	0.0086270209285274	-0.0255816596322922
2	A	26	50	20120615	3	68	0.84	0.00692982323232346	-0.0258192475107709
2	A	26	50	20120615	3	70	0.88	0.00554912653137861	-0.0254969482399061
2	A	26	50	20120615	3	72	0.92	0.00428580955611072	-0.025765648816757
2	A	26	50	20120615	3	74	0.96	0.00377054084466008	-0.0247153831146606
2	A	26	50	20120615	3	76	1	0.00233567976427634	-0.0245984276530523
2	A	26	50	20120615	3	78	1.04	0.00113105265184694	-0.0237613546454837
2	A	26	50	20120615	3	80	1.08	-0.00154471011884108	-0.0237935280040277
2	A	26	50	20120615	3	82	1.12	-0.00341776527152612	-0.0234697438089224
2	A	26	50	20120615	3	84	1.16	-0.00582001913925118	-0.024110736106068
2	A	26	50	20120615	3	86	1.2	-0.00651432728769825	-0.0229153720924721
2	A	26	50	20120615	3	88	1.24	-0.00784635382889407	-0.0230211764801411
2	A	26	50	20120615	3	90	1.28	-0.00906938693083767	-0.0220494491282311
2	A	26	50	20120615	3	92	1.32	-0.00934914665774637	-0.0214687447552494
2	A	26	50	20120615	3	94	1.36	-0.00965818060539617	-0.0205443864866111
2	A	26	50	20120615	3	96	1.4	-0.00913456803392747	-0.0195863275087815
2	A	26	50	20120615	3	98	1.44	-0.00867033121887507	-0.0183467198238868
2	A	26	50	20120615	3	100	1.48	-0.00824222048927347	-0.0172595007214056
2	A	26	50	20120615	3	102	1.52	-0.00743276000151017	-0.0156049769194463
2	A	26	50	20120615	3	104	1.56	-0.00574590020644721	-0.0147613843873551
2	A	26	50	20120615	3	106	1.6	-0.00490191169455857	-0.0136256153332776
2	A	26	50	20120615	3	108	1.64	-0.00340367263337707	-0.012871153610955
2	A	26	50	20120615	3	110	1.68	-0.00246358830992518	-0.0111428997849213
2	A	26	50	20120615	3	112	1.72	-0.00108521799029043	-0.0101166827844531
2	A	26	50	20120615	3	114	1.76	0.00024090420928244	-0.00821183611088589
2	A	26	50	20120615	3	116	1.8	0.00152443029635664	-0.00710255527683171
2	A	26	50	20120615	3	118	1.84	0.00057946693611456	-0.00595728270761511
2	A	26	50	20120615	3	120	1.88	0.00071282727504634	-0.00407240472954862
2	A	26	50	20120615	3	122	1.92	0.00059720117418672	-0.00200591344580219
2	A	26	50	20120615	3	124	1.96	-0.00043568313612131	-0.00062554272108346
2	A	26	50	20120615	3	126	2	-0.00086269855731884	0.000724798592851841
2	A	26	50	20120615	3	128	2.04	-0.00096722308171383	0.00221709088600355
2	A	26	50	20120615	3	130	2.08	-0.00089996308468737	0.0035108983056762
2	A	26	50	20120615	3	132	2.12	0.000168865584628720	0.00470341409315744
2	A	26	50	20120615	3	134	2.16	0.00081303137700829	0.00491548107368953
2	A	26	50	20120615	3	136	2.2	0.00300040256499857	0.0061309905594814
2	A	26	50	20120615	3	138	2.24	0.00345257613836393	0.00545377318193561
2	A	26	50	20120615	3	140	2.28	0.00577130089624098	0.00557422740789717
2	A	26	50	20120615	3	142	2.32	0.00624697092083839	0.00578643086003803
2	A	26	50	20120615	3	144	2.36	0.00689219313074905	0.00503337486599642
2	A	26	50	20120615	3	146	2.4	0.0077935400234072	0.00527711669479177
2	A	26	50	20120615	3	148	2.44	0.0092548327552717	0.00433417565994388
2	A	26	50	20120615	3	150	2.48	0.0102199628009132	0.00369902406481088
2	A	26	50	20120615	3	152	2.52	0.0112740751638992	0.00260654408787766
2	A	26	50	20120615	3	154	2.56	0.0132237665495293	0.00166982559270422
2	A	26	50	20120615	3	156	2.6	0.0143579799686881	0.00027683937590235
2	A	26	50	20120615	3	158	2.64	0.0149875666334532	-3.85938881171596e-05
2	A	26	50	20120615	3	160	2.68	0.0156432031120372	-0.00135888245674525
2	A	26	50	20120615	3	162	2.72	0.0159648872000024	-0.00142695562657008
2	A	26	50	20120615	3	164	2.76	0.0172427352196236	-0.00215135116855663
2	A	26	50	20120615	3	166	2.8	0.0177879216189863	-0.00272296921940003
2	A	26	50	20120615	3	168	2.84	0.0183321534241943	-0.0033894456449396
2	A	26	50	20120615	3	170	2.88	0.0189812986625270	-0.0047257148268225
2	A	26	50	20120615	3	172	2.92	0.0187541759644099	-0.00447285344187019
2	A	26	50	20120615	3	174	2.96	0.0191896901020105	-0.00559071148118019
2	A	26	50	20120615	3	176	3	0.0192505507826672	-0.00606993895999375
2	A	26	50	20120615	3	178	3.04	0.0192504447166500	-0.00690499671323601
2	A	26	50	20120615	3	180	3.08	0.0196987433448545	-0.00892803628527849
2	A	26	50	20120615	3	182	3.12	0.0196377412428415	-0.0104038176350895
2	A	26	50	20120615	3	184	3.16	0.0198925401003743	-0.0123184223822371
2	A	26	50	20120615	3	186	3.2	0.0203595487740089	-0.0137982200985653
2	A	26	50	20120615	3	188	3.24	0.0213831261448630	-0.0155510267933621
2	A	26	50	20120615	3	190	3.28	0.0223769046217443	-0.0174385670284597
2	A	26	50	20120615	3	192	3.32	0.0232566112184710	-0.0179326274862222
2	A	26	50	20120615	3	194	3.36	0.0238142688601334	-0.0186213162570792
2	A	26	50	20120615	3	196	3.4	0.0246112991177902	-0.0183475450175004
2	A	26	50	20120615	3	198	3.44	0.0258236245017464	-0.0182090319914541
2	A	26	50	20120615	3	200	3.48	0.0250071848700528	-0.0179441639333573
2	A	26	50	20120615	3	202	3.52	0.0251081250701740	-0.0183147225349313
2	A	26	50	20120615	3	204	3.56	0.0250148117237947	-0.0186542504625198
2	A	26	50	20120615	3	206	3.6	0.0251622618017377	-0.0197675717754323
2	A	26	50	20120615	3	208	3.64	0.0247658323550711	-0.0205653550311004
2	A	26	50	20120615	3	210	3.68	0.0243390891699843	-0.021495558244392
2	A	26	50	20120615	3	212	3.72	0.0240257630841728	-0.0232796664350716
2	A	26	50	20120615	3	214	3.76	0.0236336653029370	-0.0257100702237557
2	A	26	50	20120615	3	216	3.8	0.0237538734557387	-0.0274571896587114
2	A	26	50	20120615	3	218	3.84	0.0245045450857142	-0.0283016095057366
2	A	26	50	20120615	3	220	3.88	0.0253618837736316	-0.0289621462343142
2	A	26	50	20120615	3	222	3.92	0.0269288465428766	-0.029809811701465
2	A	26	50	20120615	3	224	3.96	0.0280393436005945	-0.0302556566691388
2	A	26	50	20120615	3	226	4	0.0298000041304099	-0.0304549547154162
2	A	26	50	20120615	3	228	4.04	0.0313809888271259	-0.0306365043814858
2	A	26	50	20120615	3	230	4.08	0.0321582547431417	-0.0306970185798198
2	A	26	50	20120615	3	232	4.12	0.0334482649993994	-0.0306488292526819
2	A	26	50	20120615	3	234	4.16	0.0341827721683569	-0.0314877760932207
2	A	26	50	20120615	3	236	4.2	0.0347182782758851	-0.0318958332745078
2	A	26	50	20120615	3	238	4.24	0.035408082154136	-0.0324042925476556
2	A	26	50	20120615	3	240	4.28	0.0350868576855786	-0.0334839597497138
2	A	26	50	20120615	3	242	4.32	0.0346961670468374	-0.033756704977353
2	A	26	50	20120615	3	244	4.36	0.0342391285788175	-0.0334596847739156
2	A	26	50	20120615	3	246	4.4	0.0340150393687917	-0.0342948556642429
2	A	26	50	20120615	3	248	4.44	0.0337028022274231	-0.0350443676390972
2	A	26	50	20120615	3	250	4.48	0.0325789196383374	-0.0363713312957396
2	A	26	50	20120615	3	252	4.52	0.0319329988069269	-0.0365757346529772
2	A	26	50	20120615	3	254	4.56	0.0309167095856666	-0.0375729319911456
2	A	26	50	20120615	3	256	4.6	0.0301986002229648	-0.0382496048964699
2	A	26	50	20120615	3	258	4.64	0.0292064445561463	-0.0392947935718773
2	A	26	50	20120615	3	260	4.68	0.0285810793188649	-0.0403514939456825
2	A	26	50	20120615	3	262	4.72	0.0280427589263476	-0.04194594902658
2	A	26	50	20120615	3	264	4.76	0.0277674115457536	-0.0429972753888482
2	A	26	50	20120615	3	266	4.8	0.0271255707204705	-0.0442189437747042
2	A	26	50	20120615	3	268	4.84	0.0273426525022948	-0.0457785384912892
2	A	26	50	20120615	3	270	4.88	0.0276443749658271	-0.0468853727358806
2	A	26	50	20120615	3	272	4.92	0.0274842859905665	-0.0467340518847066
2	A	26	50	20120615	3	274	4.96	0.0269837251001645	-0.0468990198967574
2	A	26	50	20120615	3	276	5	0.0268281616083035	-0.046407722105189
2	A	26	50	20120615	3	278	5.04	0.0265157618323753	-0.0456786950137857
2	A	26	50	20120615	3	280	5.08	0.0259215092934661	-0.0450756743507898
2	A	26	50	20120615	3	282	5.12	0.0253261960943851	-0.0450272375362785
2	A	26	50	20120615	3	284	5.16	0.0247263574119046	-0.0441393235511426
2	A	26	50	20120615	3	286	5.2	0.0243337010163117	-0.0440696735331957
2	A	26	50	20120615	3	288	5.24	0.0233392260392509	-0.0439566778695621
2	A	26	50	20120615	3	290	5.28	0.0222088451388461	-0.0435510814198735
2	A	26	50	20120615	3	292	5.32	0.0210157438669500	-0.0432371967197048
2	A	26	50	20120615	3	294	5.36	0.0196378755931299	-0.0429949419364703
2	A	26	50	20120615	3	296	5.4	0.0183506584086579	-0.0427535356813732
2	A	26	50	20120615	3	298	5.44	0.0166523293416041	-0.0416090126453446
2	A	26	50	20120615	3	300	5.48	0.0156367825824640	-0.041635458438961
2	A	26	50	20120615	3	302	5.52	0.0144958657910195	-0.0414738845394599
2	A	26	50	20120615	3	304	5.56	0.0136728642083965	-0.0413312611016946
2	A	26	50	20120615	3	306	5.6	0.0122596405955171	-0.0415327865343327
2	A	26	50	20120615	3	308	5.64	0.0118917329372657	-0.0413484437964774
2	A	26	50	20120615	3	310	5.68	0.0115398058922691	-0.0412109115275366
2	A	26	50	20120615	3	312	5.72	0.0114036171262126	-0.040574656845825
2	A	26	50	20120615	3	314	5.76	0.0104954091764566	-0.0405548578559517
2	A	26	50	20120615	3	316	5.8	0.0108106373795096	-0.0399509886648184
2	A	26	50	20120615	3	318	5.84	0.0102547807388188	-0.0393556754657375
2	A	26	50	20120615	3	320	5.88	0.00955248228374436	-0.0384057482158915
2	A	26	50	20120615	3	322	5.92	0.00970260105339026	-0.0376294156808268
2	A	26	50	20120615	3	324	5.96	0.00926186139667669	-0.036608707042184
2	A	26	50	20120615	3	326	6	0.009096964095304	-0.0347951195697967
2	A	26	50	20120615	3	328	6.04	0.00851169181251588	-0.0335157512705959
2	A	26	50	20120615	3	330	6.08	0.00830542876444377	-0.0322441611459881
2	A	26	50	20120615	3	332	6.12	0.00788703368201569	-0.0310681718581968
2	A	26	50	20120615	3	334	6.16	0.00784573864599439	-0.0309305688785779
2	A	26	50	20120615	3	336	6.2	0.00683591945178188	-0.0292003492956925
2	A	26	50	20120615	3	338	6.24	0.00592113540896085	-0.0283395882109541
2	A	26	50	20120615	3	340	6.28	0.00511418515027076	-0.0274636243304202
2	A	26	50	20120615	3	342	6.32	0.00415838891414090	-0.0264077017740744
2	A	26	50	20120615	3	344	6.36	0.00343042248290935	-0.0261710331344112
2	A	26	50	20120615	3	346	6.4	0.0038096438496597	-0.0254191664939756
2	A	26	50	20120615	3	348	6.44	0.00419657268032498	-0.0251588097771427
2	A	26	50	20120615	3	350	6.48	0.00484866655393521	-0.0255577594230881
2	A	26	50	20120615	3	352	6.52	0.00501384669802039	-0.0248940689982664
2	A	26	50	20120615	3	354	6.56	0.00534378272212203	-0.0239534755579321
2	A	26	50	20120615	3	356	6.6	0.00519635095824464	-0.0228474898414782
2	A	26	50	20120615	3	358	6.64	0.00510923540280245	-0.0221491511843784
2	A	26	50	20120615	3	360	6.68	0.00485347488004728	-0.0221377667652013
2	A	26	50	20120615	3	362	6.72	0.00478898674160307	-0.0210670656771286
2	A	26	50	20120615	3	364	6.76	0.00397312693747003	-0.0202480946031584
2	A	26	50	20120615	3	366	6.8	0.00360147161327838	-0.0193572814802195
2	A	26	50	20120615	3	368	6.84	0.00283369507026603	-0.0186067583426681
2	A	26	50	20120615	3	370	6.88	0.00279621841086314	-0.0172492547441462
2	A	26	50	20120615	3	372	6.92	0.00327903092105731	-0.0164097775735215
2	A	26	50	20120615	3	374	6.96	0.00291423453264317	-0.0157267831335734
2	A	26	50	20120615	3	376	7	0.0031997642508863	-0.0148303131563851
2	A	26	50	20120615	3	378	7.04	0.00287873777222761	-0.014257556663624
2	A	26	50	20120615	3	380	7.08	0.00272854829190359	-0.0128526769107626
2	A	26	50	20120615	3	382	7.12	0.00246442269592697	-0.0120688278306139
2	A	26	50	20120615	3	384	7.16	0.00223172092530629	-0.0110544902240696
2	A	26	50	20120615	3	386	7.2	0.00254491266082944	-0.00989289763034319
2	A	26	50	20120615	3	388	7.24	0.00235045829600314	-0.009611129720176
2	A	26	50	20120615	3	390	7.28	0.00213281082875392	-0.00858873816739399
2	A	26	50	20120615	3	392	7.32	0.002280292090106	-0.00791088439374509
2	A	26	50	20120615	3	394	7.36	0.00207298959506554	-0.00723342659989372
2	A	26	50	20120615	3	396	7.4	0.00210099809466834	-0.00700001772249185
2	A	26	50	20120615	3	398	7.44	0.00201053085308333	-0.0062887390112963
2	A	26	50	20120615	3	400	7.48	0.00155390957806431	-0.00559785325967017
2	A	26	50	20120615	3	402	7.52	0.00152821331763599	-0.00483315970222379
2	A	26	50	20120615	3	404	7.56	0.00174543652081649	-0.00443565255411196
2	A	26	50	20120615	3	406	7.6	0.00199497450389723	-0.00326444330816144
2	A	26	50	20120615	3	408	7.64	0.00243868400909179	-0.00296211273279732
2	A	26	50	20120615	3	410	7.68	0.00350791431505959	-0.0025385699130022
2	A	26	50	20120615	3	412	7.72	0.00334111489644549	-0.00230220532925497
2	A	26	50	20120615	3	414	7.76	0.00438682683087103	-0.00148890525166983
2	A	26	50	20120615	3	416	7.8	0.0040541543035262	-0.000234957441252669
2	A	26	50	20120615	3	418	7.84	0.00422786028863058	0.00126864669363613
2	A	26	50	20120615	3	420	7.88	0.00418773667398727	0.00190654231562848
2	A	26	50	20120615	3	422	7.92	0.00336419839731733	0.00291699154198303
2	A	26	50	20120615	3	424	7.96	0.00190402006573998	0.0031912513923476
2	A	26	50	20120615	3	426	8	0.00143445944373203	0.00356772989189372
2	A	26	50	20120615	3	428	8.04	0.00131730811354538	0.00315158553035016
2	A	26	50	20120615	3	430	8.08	0.00045319887819808	0.00311911872249198
2	A	26	50	20120615	3	432	8.12	-0.00015014705391715	0.00263053622096333
2	A	26	50	20120615	3	434	8.16	-0.00066836440064534	0.00238632275194493
2	A	26	50	20120615	3	436	8.2	-0.00144040479754825	0.00225203610312979
2	A	26	50	20120615	3	438	8.24	-0.00231910518132534	0.00203805852007493
2	A	26	50	20120615	3	440	8.28	-0.00293667103081023	0.00134237151340454
2	A	26	50	20120615	3	442	8.32	-0.0046028903789304	0.000359075894554341
2	A	26	50	20120615	3	444	8.36	-0.00587540681342152	0.00042034669714416
2	A	26	50	20120615	3	446	8.4	-0.00641128061647593	4.1266751750051e-05
2	A	26	50	20120615	3	448	8.44	-0.00688664022119637	0.000356579807616750
2	A	26	50	20120615	3	450	8.48	-0.0066172183954287	0.000921402562292941
2	A	26	50	20120615	3	452	8.52	-0.00609729692135786	0.00125877734973267
2	A	26	50	20120615	3	454	8.56	-0.00534253821418715	0.00182084945903004
2	A	26	50	20120615	3	456	8.6	-0.00514168453299111	0.0019861356691324
2	A	26	50	20120615	3	458	8.64	-0.0048791075008653	0.00299824588931595
2	A	26	50	20120615	3	460	8.68	-0.00515523269891864	0.00406256887422232
2	A	26	50	20120615	3	462	8.72	-0.00449732640756706	0.00422460946419903
2	A	26	50	20120615	3	464	8.76	-0.0042781091632636	0.0043344231473173
2	A	26	50	20120615	3	466	8.8	-0.00407205117615803	0.00443111999964456
2	A	26	50	20120615	3	468	8.84	-0.00349922397271881	0.00475790232750211
2	A	26	50	20120615	3	470	8.88	-0.00266686029631288	0.00507730246056407
2	A	26	50	20120615	3	472	8.92	-0.00208795904562326	0.00553453891848273
2	A	26	50	20120615	3	474	8.96	-0.00127251431317078	0.00651895388736755
2	A	26	50	20120615	3	476	9	-0.00082177404525089	0.00654602405627172
2	A	26	50	20120615	3	478	9.04	0.00125074461669839	0.00729061032528828
2	A	26	50	20120615	3	480	9.08	0.00175498246236251	0.0071576035397471
2	A	26	50	20120615	3	482	9.12	0.00305890858007394	0.00793156726709482
2	A	26	50	20120615	3	484	9.16	0.00369530468314184	0.00803467757792744
2	A	26	50	20120615	3	486	9.2	0.00486775136595944	0.00789078841902379
2	A	26	50	20120615	3	488	9.24	0.00561483089348646	0.00769950896364502
2	A	26	50	20120615	3	490	9.28	0.00699788226001267	0.0076514044893209
2	A	26	50	20120615	3	492	9.32	0.00863335872660719	0.00701902970251761
2	A	26	50	20120615	3	494	9.36	0.0096111438623116	0.00638274885785506
2	A	26	50	20120615	3	496	9.4	0.0111757307527718	0.00556637993683956
2	A	26	50	20120615	3	498	9.44	0.0134156682588755	0.00493737309963507
2	A	26	50	20120615	3	500	9.48	0.0141751362972089	0.00386509516344035
2	A	26	50	20120615	3	502	9.52	0.0147768770969308	0.00352863254374836
2	A	26	50	20120615	3	504	9.56	0.0149737921933557	0.00302221680919818
2	A	26	50	20120615	3	506	9.6	0.0150552791788196	0.00253748096855918
2	A	26	50	20120615	3	508	9.64	0.0150894536495543	0.00219044003142063
2	A	26	50	20120615	3	510	9.68	0.0147185761428220	0.00127528829307337
2	A	26	50	20120615	3	512	9.72	0.0144732666582928	0.000354960533087830
2	A	26	50	20120615	3	514	9.76	0.0138907662340869	-0.00048290443407573
2	A	26	50	20120615	3	516	9.8	0.0138745310623909	-0.00119128400746841
2	A	26	50	20120615	3	518	9.84	0.0138423506327791	-0.00210572156796667
2	A	26	50	20120615	3	520	9.88	0.0132138529124571	-0.00273888619304454
2	A	26	50	20120615	3	522	9.92	0.0126860401267082	-0.00357839164794045
2	A	26	50	20120615	3	524	9.96	0.0132586551981130	-0.00426951781587219
2	A	26	50	20120615	3	526	10	0.0136102074765155	-0.00489589421585067
2	A	26	50	20120615	3	528	10.04	0.0141485844375753	-0.00542468280895759
2	A	26	50	20120615	3	530	10.08	0.0144252682499858	-0.00568483446482393
2	A	26	50	20120615	3	532	10.12	0.0148262048659864	-0.00576671035901752
2	A	26	50	20120615	3	534	10.16	0.0153773451044466	-0.006227298503079
2	A	26	50	20120615	3	536	10.2	0.0151441837144182	-0.00661121505885643
2	A	26	50	20120615	3	538	10.24	0.0147065270432706	-0.00657412023711538
2	A	26	50	20120615	3	540	10.28	0.0142795618266545	-0.006292847301695
2	A	26	50	20120615	3	542	10.32	0.0139038830648779	-0.00653898410115822
2	A	26	50	20120615	3	544	10.36	0.0134484857916971	-0.00680728092003705
2	A	26	50	20120615	3	546	10.4	0.0130673283665799	-0.00840565195828879
2	A	26	50	20120615	3	548	10.44	0.0120503794146927	-0.00902195420795569
2	A	26	50	20120615	3	550	10.48	0.0124807387438585	-0.00947349845628579
2	A	26	50	20120615	3	552	10.52	0.0113776804494787	-0.0119730926435090
2	A	26	50	20120615	3	554	10.56	0.0117259871077556	-0.0134030181185601
2	A	26	50	20120615	3	556	10.6	0.0118322581859001	-0.0146524121613064
2	A	26	50	20120615	3	558	10.64	0.0122822609414472	-0.0162538675993377
2	A	26	50	20120615	3	560	10.68	0.0128344052715367	-0.0159296944955027
2	A	26	50	20120615	3	562	10.72	0.0136934480867968	-0.01712027139619
2	A	26	50	20120615	3	564	10.76	0.0142906704741870	-0.0205351728852523
2	A	26	50	20120615	3	566	10.8	0.0147923839486423	-0.0212025897628108
2	A	26	50	20120615	3	568	10.84	0.0151945580015099	-0.0228421158299412
2	A	26	50	20120615	3	570	10.88	0.0147046744235039	-0.0241834973938521
2	A	26	50	20120615	3	572	10.92	0.0138433476533405	-0.0242156707523961
2	A	26	50	20120615	3	574	10.96	0.0127703131128900	-0.0241697795222971
2	A	26	50	20120615	3	576	11	0.0121059155812871	-0.0248792904665396
2	A	26	50	20120615	3	578	11.04	0.0106397296704968	-0.0259721239968635
2	A	26	50	20120615	3	580	11.08	0.00917785711107173	-0.026498635706135
2	A	26	50	20120615	3	582	11.12	0.00761564609939629	-0.0268392490426325
2	A	26	50	20120615	3	584	11.16	0.00611261992530616	-0.0267562347065212
2	A	26	50	20120615	3	586	11.2	0.00481055349842925	-0.0268232684293777
2	A	26	50	20120615	3	588	11.24	0.00376841952431653	-0.0263492240432702
2	A	26	50	20120615	3	590	11.28	0.00202179506410763	-0.0267594166870366
2	A	26	50	20120615	3	592	11.32	0.00066082664235788	-0.0276797161627508
2	A	26	50	20120615	3	594	11.36	0.0003561343303446	-0.0280930200763544
2	A	26	50	20120615	3	596	11.4	-0.00111804188707312	-0.0282079956389753
2	A	26	50	20120615	3	598	11.44	-0.00195907469261639	-0.0288053594477217
2	A	26	50	20120615	3	600	11.48	-0.00286834330254418	-0.0298392202724946
2	A	26	50	20120615	3	602	11.52	-0.00322578578043398	-0.0311290537520569
2	A	26	50	20120615	3	604	11.56	-0.00419805760456548	-0.0322114928126973
2	A	26	50	20120615	3	606	11.6	-0.00487320315924239	-0.0335960078902606
2	A	26	50	20120615	3	608	11.64	-0.00550408382941703	-0.0342524858259142
2	A	26	50	20120615	3	610	11.68	-0.0059789060329838	-0.0340911947691255
2	A	26	50	20120615	3	612	11.72	-0.00614514683724076	-0.034201715559025
2	A	26	50	20120615	3	614	11.76	-0.00607528468725952	-0.0338505663314877
2	A	26	50	20120615	3	616	11.8	-0.00707711357484467	-0.0342004427668188
2	A	26	50	20120615	3	618	11.84	-0.00784255666547907	-0.0338570010031965
2	A	26	50	20120615	3	620	11.88	-0.00903530438398457	-0.032932388176117
2	A	26	50	20120615	3	622	11.92	-0.0100367090075009	-0.032236312260717
2	A	26	50	20120615	3	624	11.96	-0.0103146019725073	-0.0312892134379957
2	A	26	50	20120615	3	626	12	-0.0115707771692852	-0.0308204723527471
2	A	26	50	20120615	3	628	12.04	-0.0120703481101935	-0.0300086430572669
2	A	26	50	20120615	3	630	12.08	-0.0129095424381057	-0.0289505284698993
2	A	26	50	20120615	3	632	12.12	-0.0142432872487797	-0.0278795445391142
2	A	26	50	20120615	3	634	12.16	-0.0140884167215642	-0.0270532336967552
2	A	26	50	20120615	3	636	12.2	-0.0142453095741739	-0.0257772736522397
2	A	26	50	20120615	3	638	12.24	-0.0142004436489076	-0.0255805919010527
2	A	26	50	20120615	3	640	12.28	-0.0141126139156164	-0.0243464147962375
2	A	26	50	20120615	3	642	12.32	-0.0137230758609286	-0.0237151735016044
2	A	26	50	20120615	3	644	12.36	-0.0135464830133951	-0.0223976497204908
2	A	26	50	20120615	3	646	12.4	-0.0133452969920119	-0.0219671065435619
2	A	26	50	20120615	3	648	12.44	-0.0131860777580921	-0.0208304818902792
2	A	26	50	20120615	3	650	12.48	-0.0127621601717029	-0.0195159067444431
2	A	26	50	20120615	3	652	12.52	-0.0126307443764194	-0.0181796517046958
2	A	26	50	20120615	3	654	12.56	-0.0120728017707242	-0.0165449976032878
2	A	26	50	20120615	3	656	12.6	-0.0114754096777065	-0.0155557835006791
2	A	26	50	20120615	3	658	12.64	-0.0109827471700504	-0.0139511672953359
2	A	26	50	20120615	3	660	12.68	-0.0108244761663242	-0.0123976742031657
2	A	26	50	20120615	3	662	12.72	-0.0102814704842748	-0.0102802613316789
2	A	26	50	20120615	3	664	12.76	-0.00984569471716507	-0.0100681858658654
2	A	26	50	20120615	3	666	12.8	-0.00915101250923077	-0.00944779088214899
2	A	26	50	20120615	3	668	12.84	-0.00861986500790177	-0.00798447299646319
2	A	26	50	20120615	3	670	12.88	-0.00776084340584517	-0.00741697737815412
2	A	26	50	20120615	3	672	12.92	-0.00633457508706638	-0.00639297927876526
2	A	26	50	20120615	3	674	12.96	-0.00564804652742592	-0.00643292939768874
2	A	26	50	20120615	3	676	13	-0.00589799180401262	-0.00603321890484673
2	A	26	50	20120615	3	678	13.04	-0.00590228535638798	-0.00623342063359051
2	A	26	50	20120615	3	680	13.08	-0.00569830414189876	-0.00558279259233768
2	A	26	50	20120615	3	682	13.12	-0.00529065566833115	-0.00512296246674563
2	A	26	50	20120615	3	684	13.16	-0.00516691481005063	-0.0049330307568918
2	A	26	50	20120615	3	686	13.2	-0.0053142610140075	-0.00475117774201303
2	A	26	50	20120615	3	688	13.24	-0.00580766598378385	-0.00454118117013624
2	A	26	50	20120615	3	690	13.28	-0.00650226404601121	-0.00386015955810767
2	A	26	50	20120615	3	692	13.32	-0.00708255122599197	-0.00315768432633789
2	A	26	50	20120615	3	694	13.36	-0.00750089681094537	-0.00271770127388019
2	A	26	50	20120615	3	696	13.4	-0.00784948631193467	-0.00221284117424862
2	A	26	50	20120615	3	698	13.44	-0.00728148864781097	-0.00141343574491379
2	A	26	50	20120615	3	700	13.48	-0.00711229213720867	0.000165293281170171
2	A	26	50	20120615	3	702	13.52	-0.00634236598958149	0.00041026335444444
2	A	26	50	20120615	3	704	13.56	-0.0051623532642052	0.00074603300949087
2	A	26	50	20120615	3	706	13.6	-0.00274239344267923	0.00116121782713236
2	A	26	50	20120615	3	708	13.64	-0.00203482704208491	0.00110677767604881
2	A	26	50	20120615	3	710	13.68	-0.00082704623341141	0.00128864554016999
2	A	26	50	20120615	3	712	13.72	0.00018623778402891	0.00131575601416068
2	A	26	50	20120615	3	714	13.76	0.00079344451916942	0.00135798443113314
2	A	26	50	20120615	3	716	13.8	0.00105831964833409	0.00143959162474988
2	A	26	50	20120615	3	718	13.84	0.00116703024487371	0.00223659996209649
2	A	26	50	20120615	3	720	13.88	0.00205019530086721	0.0024654366870512
2	A	26	50	20120615	3	722	13.92	0.00412500852432143	0.00271064646952429
2	A	26	50	20120615	3	724	13.96	0.00421135545469247	0.00259213466589065
2	A	26	50	20120615	3	726	14	0.00586483627414956	0.00336512753562781
2	A	26	50	20120615	3	728	14.04	0.00598768122813832	0.00365746739928055
2	A	26	50	20120615	3	730	14.08	0.00620074805765901	0.00596652317903166
2	A	26	50	20120615	3	732	14.12	0.00631509995209894	0.00676984032308001
2	A	26	50	20120615	3	734	14.16	0.0064219296446006	0.00791504218161849
2	A	26	50	20120615	3	736	14.2	0.00584275262226632	0.00848293377972503
2	A	26	50	20120615	3	738	14.24	0.00531032242923629	0.00811943139672046
2	A	26	50	20120615	3	740	14.28	0.00559478441623982	0.00810748836318622
2	A	26	50	20120615	3	742	14.32	0.00598000911956244	0.0083099118214365
2	A	26	50	20120615	3	744	14.36	0.00620196286710909	0.0076778078565304
2	A	26	50	20120615	3	746	14.4	0.00689589624896213	0.00790090711706257
2	A	26	50	20120615	3	748	14.44	0.00772751887746138	0.00731907703008528
2	A	26	50	20120615	3	750	14.48	0.00777495018612981	0.0073705416758336
2	A	26	50	20120615	3	752	14.52	0.00870805465854461	0.00687164319347422
2	A	26	50	20120615	3	754	14.56	0.00966750734383998	0.00616059712040968
2	A	26	50	20120615	3	756	14.6	0.00960301213432796	0.00525279222151895
2	A	26	50	20120615	3	758	14.64	0.0102597658416262	0.0041020112904769
2	A	26	50	20120615	3	760	14.68	0.0110229320484252	0.00278800890113357
2	A	26	50	20120615	3	762	14.72	0.0117180675118063	0.00175323590861299
2	A	26	50	20120615	3	764	14.76	0.0121248448298195	0.000474652497939281
2	A	26	50	20120615	3	766	14.8	0.0118149411408288	-0.000207330779311709
2	A	26	50	20120615	3	768	14.84	0.0122129008372806	-0.00042322462174358
2	A	26	50	20120615	3	770	14.88	0.0131144973386325	-0.00154109680318921
2	A	26	50	20120615	3	772	14.92	0.0138473286645186	-0.0024786214000932
2	A	26	50	20120615	3	774	14.96	0.0152153822962159	-0.00214930762995901
2	A	26	50	20120615	3	776	15	0.0165150445600367	-0.00238944109284996
2	A	26	50	20120615	3	778	15.04	0.0165107736350784	-0.00178885287718135
2	A	26	50	20120615	3	780	15.08	0.0170608673555024	-0.000310893638484289
2	A	26	50	20120615	3	782	15.12	0.0175952208789773	0.00074176915560031
2	A	26	50	20120615	3	784	15.16	0.0182371677702775	0.00141921280731608
2	A	26	50	20120615	3	786	15.2	0.0178605626986176	0.00190273242429144
2	A	26	50	20120615	3	788	15.24	0.0168796076032131	0.00152635362680147
2	A	26	50	20120615	3	790	15.28	0.0165281189644209	0.00113356995198797
2	A	26	50	20120615	3	792	15.32	0.0159145341261141	0.00134396250366221
2	A	26	50	20120615	3	794	15.36	0.0152394592821153	0.00184029489551267
2	A	26	50	20120615	3	796	15.4	0.0144979234717527	0.00284244198114931
2	A	26	50	20120615	3	798	15.44	0.0132905881403514	0.00389585430842197
2	A	26	50	20120615	3	800	15.48	0.0128105545598073	0.00505540336355073
2	A	26	50	20120615	3	802	15.52	0.0119729653642884	0.00637590406421317
2	A	26	50	20120615	3	804	15.56	0.0114908741030110	0.00757282371272764
2	A	26	50	20120615	3	806	15.6	0.0105371567608179	0.00753461166227232
2	A	26	50	20120615	3	808	15.64	0.0102139573430206	0.00789954452229523
2	A	26	50	20120615	3	810	15.68	0.00924875234406028	0.00890198576435283
2	A	26	50	20120615	3	812	15.72	0.00861064150704801	0.00868782079800096
2	A	26	50	20120615	3	814	15.76	0.00692427244409115	0.00919316597288442
2	A	26	50	20120615	3	816	15.8	0.00597496744821258	0.00922589087471774
2	A	26	50	20120615	3	818	15.84	0.00484531486779239	0.00909057185000207
2	A	26	50	20120615	3	820	15.88	0.00412885306389074	0.00952307371271482
2	A	26	50	20120615	3	822	15.92	0.0027402367669966	0.00891950150642961
2	A	26	50	20120615	3	824	15.96	0.00188942467466951	0.00893458409407232
2	A	26	50	20120615	3	826	16	7.82767206773498e-05	0.00899195166722998
2	A	26	50	20120615	3	828	16.04	-0.00113285506703219	0.00802904264398817
2	A	26	50	20120615	3	830	16.08	-0.00252099335974225	0.00750002494828414
2	A	26	50	20120615	3	832	16.12	-0.00338419184155538	0.00732212607452576
2	A	26	50	20120615	3	834	16.16	-0.00526929609379185	0.0062543524085272
2	A	26	50	20120615	3	836	16.2	-0.00629831323711357	0.00659897504047409
2	A	26	50	20120615	3	838	16.24	-0.00734769505573347	0.00648403483319222
2	A	26	50	20120615	3	840	16.28	-0.00868998171632427	0.00765636130785702
2	A	26	50	20120615	3	842	16.32	-0.00943807240654837	0.00815390992337112
2	A	26	50	20120615	3	844	16.36	-0.0100130421435346	0.00833526159954203
2	A	26	50	20120615	3	846	16.4	-0.0105745202831358	0.00831203314178006
2	A	26	50	20120615	3	848	16.44	-0.0109738376246075	0.00851531219923556
2	A	26	50	20120615	3	850	16.48	-0.0116467416507880	0.0089742032870222
2	A	26	50	20120615	3	852	16.52	-0.0120124855622890	0.0098272286235744
2	A	26	50	20120615	3	854	16.56	-0.0134021978746939	0.0110221330177625
2	A	26	50	20120615	3	856	16.6	-0.0140919522554702	0.0122040902867870
2	A	26	50	20120615	3	858	16.64	-0.0143675541945054	0.0135720873499418
2	A	26	50	20120615	3	860	16.68	-0.0148878999326450	0.0144604397412821
2	A	26	50	20120615	3	862	16.72	-0.0155912095504166	0.0161001991536502
2	A	26	50	20120615	3	864	16.76	-0.0157617637060388	0.0171328578968951
2	A	26	50	20120615	3	866	16.8	-0.0158928118057961	0.018214073662804
2	A	26	50	20120615	3	868	16.84	-0.0160614921284481	0.0194006341969741
2	A	26	50	20120615	3	870	16.88	-0.0166436743546024	0.0205785821705493
2	A	26	50	20120615	3	872	16.92	-0.0170718628659500	0.0210723194805128
2	A	26	50	20120615	3	874	16.96	-0.0178622173284856	0.0210828341583491
2	A	26	50	20120615	3	876	17	-0.0178877721675577	0.0213637393982432
2	A	26	50	20120615	3	878	17.04	-0.0185498857442573	0.0206822510957391
2	A	26	50	20120615	3	880	17.08	-0.0189813340178661	0.0206716727782925
2	A	26	50	20120615	3	882	17.12	-0.0199599698030283	0.0202417518553311
2	A	26	50	20120615	3	884	17.16	-0.0211591309800391	0.019558495785874
2	A	26	50	20120615	3	886	17.2	-0.0227147164011748	0.0197087347636727
2	A	26	50	20120615	3	888	17.24	-0.0237448224889396	0.0186661835965590
2	A	26	50	20120615	3	890	17.28	-0.0258837780756220	0.0179094803457401
2	A	26	50	20120615	3	892	17.32	-0.0264742546643197	0.017340216960478
2	A	26	50	20120615	3	894	17.36	-0.0268723557821277	0.0162757384120798
2	A	26	50	20120615	3	896	17.4	-0.0272602038516085	0.015246685913419
2	A	26	50	20120615	3	898	17.44	-0.0268770226868835	0.0141853893455361
2	A	26	50	20120615	3	900	17.48	-0.0266137668322478	0.0130031775180703
2	A	26	50	20120615	3	902	17.52	-0.0262426064828030	0.0120895248460992
2	A	26	50	20120615	3	904	17.56	-0.0257918966204747	0.0109836098403235
2	A	26	50	20120615	3	906	17.6	-0.0259667641274621	0.00927927036562951
2	A	26	50	20120615	3	908	17.64	-0.025966127731359	0.00726295537907607
2	A	26	50	20120615	3	910	17.68	-0.0259678247876339	0.00594943382234394
2	A	26	50	20120615	3	912	17.72	-0.0262851036003523	0.00458804113652548
2	A	26	50	20120615	3	914	17.76	-0.0260673147117468	0.00396423153416271
2	A	26	50	20120615	3	916	17.8	-0.0254467578005775	0.00368464151288155
2	A	26	50	20120615	3	918	17.84	-0.0248254937826270	0.0035214412677837
2	A	26	50	20120615	3	920	17.88	-0.0241025478095419	0.00329544994051647
2	A	26	50	20120615	3	922	17.92	-0.0227399530421954	0.00344747789847158
2	A	26	50	20120615	3	924	17.96	-0.0216461295623779	0.00320486956184648
2	A	26	50	20120615	3	926	18	-0.0196431081833108	0.00312249162183824
2	A	26	50	20120615	3	928	18.04	-0.0181088278894922	0.00182297077937361
2	A	26	50	20120615	3	930	18.08	-0.0167888009503732	0.00133124872373648
2	A	26	50	20120615	3	932	18.12	-0.0150881384309414	0.000346319688221741
2	A	26	50	20120615	3	934	18.16	-0.0138980777182044	-0.000495420224102729
2	A	26	50	20120615	3	936	18.2	-0.0124684138726624	-0.00133464990735398
2	A	26	50	20120615	3	938	18.24	-0.0110095606591930	-0.00163681784815843
2	A	26	50	20120615	3	940	18.28	-0.0101557645762493	-0.00150886687610272
2	A	26	50	20120615	3	942	18.32	-0.00989430477283777	-0.00161235902459719
2	A	26	50	20120615	3	944	18.36	-0.00892228750714747	-0.000841640917375099
2	A	26	50	20120615	3	946	18.4	-0.00822710961735957	-0.000389948176620939
2	A	26	50	20120615	3	948	18.44	-0.00752932957461687	-0.000276294903680830
2	A	26	50	20120615	3	950	18.48	-0.00732416961312337	0.000426229825563632
2	A	26	50	20120615	3	952	18.52	-0.00709727318917627	0.000721941881455841
2	A	26	50	20120615	3	954	18.56	-0.00680979185621707	0.00097439314447506
2	A	26	50	20120615	3	956	18.6	-0.00613157745810978	0.000922406653922231
2	A	26	50	20120615	3	958	18.64	-0.00605780500762859	0.000719205378212651
2	A	26	50	20120615	3	960	18.68	-0.00615796668318366	0.00129015874868173
2	A	26	50	20120615	3	962	18.72	-0.00621153002185855	0.00164883866343861
2	A	26	50	20120615	3	964	18.76	-0.00607746257614558	0.00222763384811104
2	A	26	50	20120615	3	966	18.8	-0.00533424385164383	0.00211040261485813
2	A	26	50	20120615	3	968	18.84	-0.004693711173906	0.00242174880168237
2	A	26	50	20120615	3	970	18.88	-0.00444710061289938	0.00247722839973427
2	A	26	50	20120615	3	972	18.92	-0.00385272079476959	0.00212890759932178
2	A	26	50	20120615	3	974	18.96	-0.00240351251779557	0.00160738099285764
2	A	26	50	20120615	3	976	19	-0.00216716207618397	0.00168436370812542
2	A	26	50	20120615	3	978	19.04	-0.00222160222726752	0.00183127928405255
2	A	26	50	20120615	3	980	19.08	-0.00195401887913091	0.00178937613619943
2	A	26	50	20120615	3	982	19.12	-0.00092751903595021	0.00228034158758069
2	A	26	50	20120615	3	984	19.16	-0.00040573079997703	0.00197366937658008
2	A	26	50	20120615	3	986	19.2	7.14177848998398e-05	0.00216668831464057
2	A	26	50	20120615	3	988	19.24	0.00028082038708042	0.00235460901280871
2	A	26	50	20120615	3	990	19.28	0.00035134014636816	0.00228584287833832
2	A	26	50	20120615	3	992	19.32	0.00116408160959616	0.00223123302162728
2	A	26	50	20120615	3	994	19.36	0.00083392638239235	0.00229683131771796
2	A	26	50	20120615	3	996	19.4	0.00131943296942285	0.00222921069623309
2	A	26	50	20120615	3	998	19.44	0.00183769132834434	0.00228844361707952
2	A	26	50	20120615	3	1000	19.48	0.00232539277482364	0.00273504801743626
2	A	26	50	20120615	3	1002	19.52	0.00260670021705495	0.00287763807976151
2	A	26	50	20120615	3	1004	19.56	0.00302110665155171	0.00333359835136148
2	A	26	50	20120615	3	1006	19.6	0.00396863680940950	0.00439855773237092
2	A	26	50	20120615	3	1008	19.64	0.00359866439935707	0.00536684147425653
2	A	26	50	20120615	3	1010	19.68	0.00356660417789807	0.00664779369264721
2	A	26	50	20120615	3	1012	19.72	0.00381328544958281	0.0069891989887397
2	A	26	50	20120615	3	1014	19.76	0.00417278560820586	0.00695295976620389
2	A	26	50	20120615	3	1016	19.8	0.00407238351634519	0.00727014665504074
2	A	26	50	20120615	3	1018	19.84	0.00418529432716505	0.00680301777325328
2	A	26	50	20120615	3	1020	19.88	0.00435709299072214	0.00669210100355636
2	A	26	50	20120615	3	1022	19.92	0.00580155445987405	0.00602644694320331
2	A	26	50	20120615	3	1024	19.96	0.00614754463633575	0.00581402923770775
2	A	26	50	20120615	3	1026	20	0.00739652785004221	0.0048368578706894
2	A	26	50	20120615	3	1028	20.04	0.00856524100905514	0.00403861209647572
2	A	26	50	20120615	3	1030	20.08	0.0098263376690301	0.00276573503752619
2	A	26	50	20120615	3	1032	20.12	0.0112916043410049	0.00262231964016594
2	A	26	50	20120615	3	1034	20.16	0.0127691322445654	0.00244501968585122
2	A	26	50	20120615	3	1036	20.2	0.0137248931253562	0.00183135706579848
2	A	26	50	20120615	3	1038	20.24	0.0143259621736360	0.00064046196705971
2	A	26	50	20120615	3	1040	20.28	0.0140642265985798	-0.00037895266617349
2	A	26	50	20120615	3	1042	20.32	0.0136784927783747	-0.00158213020970147
2	A	26	50	20120615	3	1044	20.36	0.0134613049305333	-0.00231338468746553
2	A	26	50	20120615	3	1046	20.4	0.0135401968341102	-0.00248947548918442
2	A	26	50	20120615	3	1048	20.44	0.0143045651224373	-0.00331496608767722
2	A	26	50	20120615	3	1050	20.48	0.0154731792865009	-0.00349480455533639
2	A	26	50	20120615	3	1052	20.52	0.0160219577883119	-0.00340592830400906
2	A	26	50	20120615	3	1054	20.56	0.0163391800324878	-0.0025950041052087
2	A	26	50	20120615	3	1056	20.6	0.0167388297141467	-0.00162740625690084
2	A	26	50	20120615	3	1058	20.64	0.0167169730435402	-0.00122457459472668
2	A	26	50	20120615	3	1060	20.68	0.0169667585139943	-0.000713159615233499
2	A	26	50	20120615	3	1062	20.72	0.0169981328418756	0.000130256140162380
2	A	26	50	20120615	3	1064	20.76	0.0162487410751741	0.00070046704851121
2	A	26	50	20120615	3	1066	20.8	0.0162464288359996	0.00166434551515003
2	A	26	50	20120615	3	1068	20.84	0.0160170009697758	0.00165829268110307
2	A	26	50	20120615	3	1070	20.88	0.0154603594405579	0.00174781947066910
2	A	26	50	20120615	3	1072	20.92	0.0146142849636648	0.00308908082642718
2	A	26	50	20120615	3	1074	20.96	0.0135530873907313	0.00365739668860243
2	A	26	50	20120615	3	1076	21	0.0126164396062360	0.0041655377636987
2	A	26	50	20120615	3	1078	21.04	0.0118422920311251	0.00445858402702584
2	A	26	50	20120615	3	1080	21.08	0.0109448957440535	0.00533751068497291
2	A	26	50	20120615	3	1082	21.12	0.00998540133945802	0.0054721226029074
2	A	26	50	20120615	3	1084	21.16	0.00977267533540586	0.00539387416650129
2	A	26	50	20120615	3	1086	21.2	0.00992997830994862	0.00454106096198344
2	A	26	50	20120615	3	1088	21.24	0.0097266356128828	0.00468883920818362
2	A	26	50	20120615	3	1090	21.28	0.0091473313113279	0.00391773926329969
2	A	26	50	20120615	3	1092	21.32	0.00912542514324675	0.003770844900576
2	A	26	50	20120615	3	1094	21.36	0.0093563167205076	0.00396635285450627
2	A	26	50	20120615	3	1096	21.4	0.00943612786290012	0.00362047157248887
2	A	26	50	20120615	3	1098	21.44	0.00962137569743537	0.00378208789839686
2	A	26	50	20120615	3	1100	21.48	0.00918757275824524	0.00349048413290334
2	A	26	50	20120615	3	1102	21.52	0.00896911918926546	0.00308835250644255
2	A	26	50	20120615	3	1104	21.56	0.00860252674962711	0.00294014292510585
2	A	26	50	20120615	3	1106	21.6	0.00831908299638848	0.00296909894779544
2	A	26	50	20120615	3	1108	21.64	0.00807390786214767	0.00231240180903968
2	A	26	50	20120615	3	1110	21.68	0.00812555494144554	0.00179313087320753
2	A	26	50	20120615	3	1112	21.72	0.0082235033727755	0.00134522115373273
2	A	26	50	20120615	3	1114	21.76	0.00790843073321439	-4.13303913603495e-05
2	A	26	50	20120615	3	1116	21.8	0.00723088384390857	-0.00060110157519175
2	A	26	50	20120615	3	1118	21.84	0.00619461956318646	-0.0007494518707779
2	A	26	50	20120615	3	1120	21.88	0.00604455029101524	-0.00170228532949459
2	A	26	50	20120615	3	1122	21.92	0.00626461606345612	-0.00202882724104654
2	A	26	50	20120615	3	1124	21.96	0.00617979365530533	-0.00207424965934962
2	A	26	50	20120615	3	1126	22	0.00627222099688778	-0.0027884473073379
2	A	26	50	20120615	3	1128	22.04	0.00601672210364165	-0.00295110308021424
2	A	26	50	20120615	3	1130	22.08	0.00631076538753026	-0.00335975423119757
2	A	26	50	20120615	3	1132	22.12	0.00565681889415332	-0.00359360858587159
2	A	26	50	20120615	3	1134	22.16	0.00479552747932904	-0.00444361457646813
2	A	26	50	20120615	3	1136	22.2	0.00534521814888784	-0.00445311809160727
2	A	26	50	20120615	3	1138	22.24	0.00527733589789393	-0.00469451020456873
2	A	26	50	20120615	3	1140	22.28	0.00545699758885781	-0.00594197384580242
2	A	26	50	20120615	3	1142	22.32	0.00592059800780715	-0.00748702337589846
2	A	26	50	20120615	3	1144	22.36	0.00739509949434421	-0.0077367452067423
2	A	26	50	20120615	3	1146	22.4	0.00727813696166814	-0.00771763211044683
2	A	26	50	20120615	3	1148	22.44	0.00731905723109541	-0.00788641142804829
2	A	26	50	20120615	3	1150	22.48	0.00789588665891614	-0.00668671992095153
2	A	26	50	20120615	3	1152	22.52	0.00846292265781745	-0.00701817622463272
2	A	26	50	20120615	3	1154	22.56	0.0088352921598581	-0.00629594442939659
2	A	26	50	20120615	3	1156	22.6	0.00958210298680827	-0.00651672437968647
2	A	26	50	20120615	3	1158	22.64	0.0099665569437394	-0.00616663581232101
2	A	26	50	20120615	3	1160	22.68	0.0111780600332197	-0.0057755180103733
2	A	26	50	20120615	3	1162	22.72	0.0119838647082136	-0.00549650788736339
2	A	26	50	20120615	3	1164	22.76	0.0118000303801340	-0.00576986193394127
2	A	26	50	20120615	3	1166	22.8	0.0116549999508855	-0.00577870359713323
2	A	26	50	20120615	3	1168	22.84	0.0118522311240415	-0.00617614922695509
2	A	26	50	20120615	3	1170	22.88	0.0126100805949528	-0.00640103676053688
2	A	26	50	20120615	3	1172	22.92	0.0126071114535786	-0.00661825925661061
2	A	26	50	20120615	3	1174	22.96	0.0121831139641231	-0.00631733087399358
2	A	26	50	20120615	3	1176	23	0.0117160529645867	-0.00671056992557417
2	A	26	50	20120615	3	1178	23.04	0.0118628950014086	-0.00724509598310364
2	A	26	50	20120615	3	1180	23.08	0.0115313418240983	-0.00777789175033955
2	A	26	50	20120615	3	1182	23.12	0.0113280344823716	-0.00897397701285219
2	A	26	50	20120615	3	1184	23.16	0.0115486093716949	-0.00988844992868949
2	A	26	50	20120615	3	1186	23.2	0.0123819135001198	-0.0114808049024470
2	A	26	50	20120615	3	1188	23.24	0.0118508833785165	-0.0126794852468466
2	A	26	50	20120615	3	1190	23.28	0.0113077970862940	-0.0130689879461954
2	A	26	50	20120615	3	1192	23.32	0.0100609062015531	-0.0142952313129257
2	A	26	50	20120615	3	1194	23.36	0.00915234469840652	-0.0148756952696017
2	A	26	50	20120615	3	1196	23.4	0.00838069321023326	-0.0150358408134048
2	A	26	50	20120615	3	1198	23.44	0.00669414454215398	-0.0156774270802466
2	A	26	50	20120615	3	1200	23.48	0.00610809444190657	-0.0161608052758658
2	A	26	50	20120615	3	1202	23.52	0.00537454186710365	-0.0170401632689493
2	A	26	50	20120615	3	1204	23.56	0.00509884093311901	-0.0181921109261803
2	A	26	50	20120615	3	1206	23.6	0.00450883103489695	-0.0195589483342139
2	A	26	50	20120615	3	1208	23.64	0.00450161854572886	-0.0197207343657494
2	A	26	50	20120615	3	1210	23.68	0.00370492133536597	-0.0187913839232359
2	A	26	50	20120615	3	1212	23.72	0.00373794322204738	-0.0184343657094149
2	A	26	50	20120615	3	1214	23.76	0.00244436207654471	-0.018306945067445
2	A	26	50	20120615	3	1216	23.8	0.00100504622343949	-0.0179035406487781
2	A	26	50	20120615	3	1218	23.84	0.0002750291825425	-0.0171711194448251
2	A	26	50	20120615	3	1220	23.88	-0.00167641582790489	-0.0165696827010191
2	A	26	50	20120615	3	1222	23.92	-0.00307966923516959	-0.0152348772301732
2	A	26	50	20120615	3	1224	23.96	-0.00368145953236621	-0.0141085551226924
2	A	26	50	20120615	3	1226	24	-0.00392918732208711	-0.0131466494839731
2	A	26	50	20120615	3	1228	24.04	-0.00429029261310345	-0.0116117469361871
2	A	26	50	20120615	3	1230	24.08	-0.00489989644023218	-0.0103214821214882
2	A	26	50	20120615	3	1232	24.12	-0.00478365515647293	-0.00906678477788299
2	A	26	50	20120615	3	1234	24.16	-0.00397892521307576	-0.00812934503379269
2	A	26	50	20120615	3	1236	24.2	-0.00356697894449211	-0.00674283591510649
2	A	26	50	20120615	3	1238	24.24	-0.00276117419878754	-0.00628079820214358
2	A	26	50	20120615	3	1240	24.28	-0.00255638900388811	-0.005903464810499
2	A	26	50	20120615	3	1242	24.32	-0.00273142621650302	-0.00558786891191982
2	A	26	50	20120615	3	1244	24.36	-0.0028635540683152	-0.00502871927494909
2	A	26	50	20120615	3	1246	24.4	-0.00300654520160674	-0.00471729530637891
2	A	26	50	20120615	3	1248	24.44	-0.00282611842110562	-0.00452326661983488
2	A	26	50	20120615	3	1250	24.48	-0.00303940303951492	-0.00364368942364912
2	A	26	50	20120615	3	1252	24.52	-0.00323186336321827	-0.00388813623790531
2	A	26	50	20120615	3	1254	24.56	-0.00370578400563903	-0.0039921763941552
2	A	26	50	20120615	3	1256	24.6	-0.00372077466940018	-0.00333900771823756
2	A	26	50	20120615	3	1258	24.64	-0.00354080185145258	-0.00252686729577356
2	A	26	50	20120615	3	1260	24.68	-0.0026733091101573	-0.00184629116101713
2	A	26	50	20120615	3	1262	24.72	-0.00216338612597243	-0.00123825003987482
2	A	26	50	20120615	3	1264	24.76	-0.00103888835398709	0.000121007183464451
2	A	26	50	20120615	3	1266	24.8	-0.00037519085809759	0.00095798826715154
2	A	26	50	20120615	3	1268	24.84	3.50654252790398e-05	0.00180609921157449
2	A	26	50	20120615	3	1270	24.88	0.00144769506846228	0.00228967539709235
2	A	26	50	20120615	3	1272	24.92	0.00301633509499226	0.00230373126568878
2	A	26	50	20120615	3	1274	24.96	0.00387672516080256	0.00167844755781926
2	A	26	50	20120615	3	1276	25	0.00494205343941974	0.00131145609782429
2	A	26	50	20120615	3	1278	25.04	0.00596077581511417	0.00166692645490136
2	A	26	50	20120615	3	1280	25.08	0.00698520383542599	0.00208116374945606
2	A	26	50	20120615	3	1282	25.12	0.00816837025704638	0.00188343548023287
2	A	26	50	20120615	3	1284	25.16	0.0092780682841015	0.00205729182452320
2	A	26	50	20120615	3	1286	25.2	0.00936661926630948	0.00225405842852398
2	A	26	50	20120615	3	1288	25.24	0.0094477951247897	0.00230854807708222
2	A	26	50	20120615	3	1290	25.28	0.00899049502726073	0.00260621174769051
2	A	26	50	20120615	3	1292	25.32	0.00866661183720605	0.00286682302296462
2	A	26	50	20120615	3	1294	25.36	0.00865860738844301	0.00378471833562288
2	A	26	50	20120615	3	1296	25.4	0.0084563394936846	0.00389243191160102
2	A	26	50	20120615	3	1298	25.44	0.00825141287742893	0.00422312453995854
2	A	26	50	20120615	3	1300	25.48	0.00824560045968758	0.00503351133760519
2	A	26	50	20120615	3	1302	25.52	0.00770817809278236	0.00636061641560392
2	A	26	50	20120615	3	1304	25.56	0.00723200885079744	0.00727923651271289
2	A	26	50	20120615	3	1306	25.6	0.00678410973792435	0.00903179006328203
2	A	26	50	20120615	3	1308	25.64	0.00609214918399082	0.0102563010183984
2	A	26	50	20120615	3	1310	25.68	0.00662293181822069	0.0114894245341096
2	A	26	50	20120615	3	1312	25.72	0.00743985228252551	0.0109562094525525
2	A	26	50	20120615	3	1314	25.76	0.00769290458630873	0.0108186418282726
2	A	26	50	20120615	3	1316	25.8	0.00824577723638287	0.0108254583376433
2	A	26	50	20120615	3	1318	25.84	0.00866213585128114	0.0110191348850103
2	A	26	50	20120615	3	1320	25.88	0.00924933146451407	0.0111687445377737
2	A	26	50	20120615	3	1322	25.92	0.0098288903245102	0.0108263492921876
2	A	26	50	20120615	3	1324	25.96	0.0108303946500827	0.0107678425700054
2	A	26	50	20120615	3	1326	26	0.0119327173412780	0.0106994514142611
2	A	26	50	20120615	3	1328	26.04	0.0136889862430075	0.0108276220843937
2	A	26	50	20120615	3	1330	26.08	0.0149140416703454	0.0100809951052066
2	A	26	50	20120615	3	1332	26.12	0.0163383315043504	0.0102092289199748
2	A	26	50	20120615	3	1334	26.16	0.0173426281946018	0.00985306630535895
2	A	26	50	20120615	3	1336	26.2	0.0190154236357871	0.00903488011991581
2	A	26	50	20120615	3	1338	26.24	0.0204957941086080	0.00861630118972462
2	A	26	50	20120615	3	1340	26.28	0.0223970698929302	0.00778190811685669
2	A	26	50	20120615	3	1342	26.32	0.0235463376154605	0.00725376299092064
2	A	26	50	20120615	3	1344	26.36	0.0247746528050596	0.00617917281555144
2	A	26	50	20120615	3	1346	26.4	0.0265048723879450	0.00544922648533257
2	A	26	50	20120615	3	1348	26.44	0.0272947106625304	0.005124098787343
2	A	26	50	20120615	3	1350	26.48	0.0284408600441556	0.00411272395821188
2	A	26	50	20120615	3	1352	26.52	0.0286281019198138	0.00319447509216303
2	A	26	50	20120615	3	1354	26.56	0.0287432896144691	0.00257144330725956
2	A	26	50	20120615	3	1356	26.6	0.0290522952778476	0.0011785843696783
2	A	26	50	20120615	3	1358	26.64	0.0285525122049050	0.000324682220717422
2	A	26	50	20120615	3	1360	26.68	0.0287704425148667	-0.000991667763139449
2	A	26	50	20120615	3	1362	26.72	0.0282936404123126	-0.00208888535550661
2	A	26	50	20120615	3	1364	26.76	0.0283073582838676	-0.00328771419233029
2	A	26	50	20120615	3	1366	26.8	0.0279937564264114	-0.00423559083251086
2	A	26	50	20120615	3	1368	26.84	0.0272881345694653	-0.00537424488225555
2	A	26	50	20120615	3	1370	26.88	0.0261723837083633	-0.00661331516599655
2	A	26	50	20120615	3	1372	26.92	0.0256828819680191	-0.00818921576495579
2	A	26	50	20120615	3	1374	26.96	0.0249313759520418	-0.00872618558352099
2	A	26	50	20120615	3	1376	27	0.0237159513190637	-0.0100554544082702
2	A	26	50	20120615	3	1378	27.04	0.0227373155339015	-0.010555944587994
2	A	26	50	20120615	3	1380	27.08	0.0213902841868089	-0.0114000815923067
2	A	26	50	20120615	3	1382	27.12	0.0209026774926383	-0.0128998409330678
2	A	26	50	20120615	3	1384	27.16	0.0206463654265938	-0.0134112771257644
2	A	26	50	20120615	3	1386	27.2	0.0207553072470509	-0.0147545912125082
2	A	26	50	20120615	3	1388	27.24	0.0209924369203354	-0.0159425645460271
2	A	26	50	20120615	3	1390	27.28	0.0207549650073688	-0.0163272560908367
2	A	26	50	20120615	3	1392	27.32	0.0204574144738455	-0.0161484994965528
2	A	26	50	20120615	3	1394	27.36	0.0201157100715846	-0.0164368880475122
2	A	26	50	20120615	3	1396	27.4	0.0191077010707319	-0.0169024047258386
2	A	26	50	20120615	3	1398	27.44	0.0182017205073366	-0.0167471594320291
2	A	26	50	20120615	3	1400	27.48	0.0165775174441546	-0.0173288042570297
2	A	26	50	20120615	3	1402	27.52	0.0156161633487246	-0.0179275539950672
2	A	26	50	20120615	3	1404	27.56	0.0134000199858078	-0.0183315240991591
2	A	26	50	20120615	3	1406	27.6	0.0122895299991578	-0.0182484178391662
2	A	26	50	20120615	3	1408	27.64	0.0110312193399007	-0.0186463209670755
2	A	26	50	20120615	3	1410	27.68	0.00988439820683333	-0.0188177590061742
2	A	26	50	20120615	3	1412	27.72	0.00905715398352319	-0.0193755955458523
2	A	26	50	20120615	3	1414	27.76	0.00804372854472662	-0.020320007362805
2	A	26	50	20120615	3	1416	27.8	0.00799458462343416	-0.0209931023078165
2	A	26	50	20120615	3	1418	27.84	0.00822425290596355	-0.0217429183385867
2	A	26	50	20120615	3	1420	27.88	0.00842033361638658	-0.0223595861624595
2	A	26	50	20120615	3	1422	27.92	0.00858367528284067	-0.0227294030090201
2	A	26	50	20120615	3	1424	27.96	0.00844289032270643	-0.0233481921532364
2	A	26	50	20120615	3	1426	28	0.00820346396659667	-0.0242507432487429
2	A	26	50	20120615	3	1428	28.04	0.00764385965996563	-0.0248894020935106
2	A	26	50	20120615	3	1430	28.08	0.00834325897723725	-0.0249576378978951
2	A	26	50	20120615	3	1432	28.12	0.00851416668625004	-0.025102382656004
2	A	26	50	20120615	3	1434	28.16	0.0087247430856874	-0.0261329200789053
2	A	26	50	20120615	3	1436	28.2	0.00874079440962032	-0.0259243942891334
2	A	26	50	20120615	3	1438	28.24	0.00989705541821657	-0.0265187882493988
2	A	26	50	20120615	3	1440	28.28	0.00992053136335196	-0.0265903474556548
2	A	26	50	20120615	3	1442	28.32	0.0106470835810211	-0.0266189852802929
2	A	26	50	20120615	3	1444	28.36	0.0112749236920367	-0.0273612352685044
2	A	26	50	20120615	3	1446	28.4	0.0121096632472274	-0.0275325672415859
2	A	26	50	20120615	3	1448	28.44	0.0130899960886644	-0.0278834336264107
2	A	26	50	20120615	3	1450	28.48	0.0136193362250606	-0.0287206480553356
2	A	26	50	20120615	3	1452	28.52	0.0145363830095815	-0.0286543921499384
2	A	26	50	20120615	3	1454	28.56	0.0147639299717673	-0.028878827842287
2	A	26	50	20120615	3	1456	28.6	0.0154069728785784	-0.029522436434523
2	A	26	50	20120615	3	1458	28.64	0.0156725621855920	-0.0294975462758252
2	A	26	50	20120615	3	1460	28.68	0.0156309843068583	-0.0306415036264288
2	A	26	50	20120615	3	1462	28.72	0.0154393583691567	-0.0307492666998816
2	A	26	50	20120615	3	1464	28.76	0.0149094525473355	-0.0316471508906323
2	A	26	50	20120615	3	1466	28.8	0.0143279986411658	-0.0324502120620259
2	A	26	50	20120615	3	1468	28.84	0.0136291650093191	-0.0333361461481745
2	A	26	50	20120615	3	1470	28.88	0.0128386196279526	-0.0347581378851407
2	A	26	50	20120615	3	1472	28.92	0.0117576654915527	-0.0355787353047077
2	A	26	50	20120615	3	1474	28.96	0.0106651855146195	-0.0357111056941458
2	A	26	50	20120615	3	1476	29	0.00978695889238582	-0.0354425465386511
2	A	26	50	20120615	3	1478	29.04	0.00858629157793107	-0.0350424655218558
2	A	26	50	20120615	3	1480	29.08	0.00631711520642531	-0.0355273286417154
2	A	26	50	20120615	3	1482	29.12	0.00513391342946586	-0.0353781998215631
2	A	26	50	20120615	3	1484	29.16	0.00351895225191391	-0.035127813310345
2	A	26	50	20120615	3	1486	29.2	0.00198290419114237	-0.0345965639856395
2	A	26	50	20120615	3	1488	29.24	0.00075692245392114	-0.0348837907601575
2	A	26	50	20120615	3	1490	29.28	-0.00079814677926432	-0.0348430614095612
2	A	26	50	20120615	3	1492	29.32	-0.00217983342970284	-0.0353315307740048
2	A	26	50	20120615	3	1494	29.36	-0.0028555446698047	-0.0355145300089759
2	A	26	50	20120615	3	1496	29.4	-0.00393381180043606	-0.0358425568447683
2	A	26	50	20120615	3	1498	29.44	-0.0044441307644184	-0.0353865436815812
2	A	26	50	20120615	3	1500	29.48	-0.00470576027345742	-0.0344346365327478
2	A	26	50	20120615	3	1502	29.52	-0.00523347406425694	-0.0340268480520375
2	A	26	50	20120615	3	1504	29.56	-0.00676386527077897	-0.0325156901499638
2	A	26	50	20120615	3	1506	29.6	-0.00797330070932047	-0.0312195634200488
2	A	26	50	20120615	3	1508	29.64	-0.00867892256626647	-0.0293175168893351
2	A	26	50	20120615	3	1510	29.68	-0.00885852768868787	-0.0287803985783458
2	A	26	50	20120615	3	1512	29.72	-0.00894543111209577	-0.0269248796738342
2	A	26	50	20120615	3	1514	29.76	-0.00927975119824067	-0.0250151256792056
2	A	26	50	20120615	3	1516	29.8	-0.0101828396949010	-0.0233562814548132
2	A	26	50	20120615	3	1518	29.84	-0.0111297193145201	-0.0215678033442259
2	A	26	50	20120615	3	1520	29.88	-0.0116800888065888	-0.0199231153975928
2	A	26	50	20120615	3	1522	29.92	-0.0116473285494164	-0.0196284852150758
2	A	26	50	20120615	3	1524	29.96	-0.0116675093769515	-0.0180610133289484
2	A	26	50	20120615	3	1526	30	-0.0118579685884641	-0.0176087831870405
2	A	26	50	20120615	3	1528	30.04	-0.0126414146177475	-0.0169478080522586
2	A	26	50	20120615	3	1530	30.08	-0.0127272785941870	-0.0160979859094251
2	A	26	50	20120615	3	1532	30.12	-0.0130030636738786	-0.0149139928799775
2	A	26	50	20120615	3	1534	30.16	-0.0123548659586327	-0.0143695842980742
2	A	26	50	20120615	3	1536	30.2	-0.0123549062637192	-0.0121251870695016
2	A	26	50	20120615	3	1538	30.24	-0.0123298138724821	-0.0106811944121456
2	A	26	50	20120615	3	1540	30.28	-0.0119959321925414	-0.00918833643356889
2	A	26	50	20120615	3	1542	30.32	-0.0122523856799421	-0.00747213170708667
2	A	26	50	20120615	3	1544	30.36	-0.0118885014592757	-0.00599782113938053
2	A	26	50	20120615	3	1546	30.4	-0.0116832071474938	-0.00572779827284882
2	A	26	50	20120615	3	1548	30.44	-0.0122318088726096	-0.00481022822930991
2	A	26	50	20120615	3	1550	30.48	-0.0117511671802337	-0.00421847177733833
2	A	26	50	20120615	3	1552	30.52	-0.0109763832090198	-0.00285694474123144
2	A	26	50	20120615	3	1554	30.56	-0.00993357041239707	-0.00166954274999174
2	A	26	50	20120615	3	1556	30.6	-0.00903424372381277	-0.00093488708861017
2	A	26	50	20120615	3	1558	30.64	-0.00883644474391147	-0.000470268435895919
2	A	26	50	20120615	3	1560	30.68	-0.00831393525902147	4.59195143702601e-05
2	A	26	50	20120615	3	1562	30.72	-0.00734619598935737	0.00120938594106679
2	A	26	50	20120615	3	1564	30.76	-0.00645582834369069	0.00191908780414029
2	A	26	50	20120615	3	1566	30.8	-0.00492285619741731	0.00287176569936512
2	A	26	50	20120615	3	1568	30.84	-0.00310699184119463	0.0036073830259691
2	A	26	50	20120615	3	1570	30.88	-0.00231199875817441	0.00371706235879895
2	A	26	50	20120615	3	1572	30.92	-0.00203539979857767	0.00352326560327915
2	A	26	50	20120615	3	1574	30.96	-0.00129375085113016	0.00312947076576855
2	A	26	50	20120615	3	1576	31	-0.00170782551112519	0.00288312183427097
2	A	26	50	20120615	3	1578	31.04	-0.00172626685597853	0.00268224693987150
2	A	26	50	20120615	3	1580	31.08	-0.0012223259951625	0.00250391460965625
2	A	26	50	20120615	3	1582	31.12	-0.00092976056444657	0.00241889916135419
2	A	26	50	20120615	3	1584	31.16	-0.000140021284810560	0.00183079845144134
2	A	26	50	20120615	3	1586	31.2	-0.00041520603084493	0.00184639015596650
2	A	26	50	20120615	3	1588	31.24	-0.00012841059146348	0.00192522549100099
2	A	26	50	20120615	3	1590	31.28	-7.530687219637e-05	0.00218749139614308
2	A	26	50	20120615	3	1592	31.32	5.32380695555299e-05	0.00196447698842466
2	A	26	50	20120615	3	1594	31.36	9.30481813363297e-05	0.00191027018257890
2	A	26	50	20120615	3	1596	31.4	-0.000107642865300030	0.00200220820626877
2	A	26	50	20120615	3	1598	31.44	-0.00034499032747311	0.00234450445690555
2	A	26	50	20120615	3	1600	31.48	0.000150387470222750	0.00235624950054106
2	A	26	50	20120615	3	1602	31.52	0.000128417662531290	0.00239755160763017
2	A	26	50	20120615	3	1604	31.56	9.5544268273920e-05	0.00254443889928605
2	A	26	50	20120615	3	1606	31.6	8.27244223310097e-05	0.00232552571089851
2	A	26	50	20120615	3	1608	31.64	0.00022899653108726	0.00231312305795650
2	A	26	50	20120615	3	1610	31.68	-8.17274017695401e-05	0.00222293158801615
2	A	26	50	20120615	3	1612	31.72	0.00025501098956711	0.00208419723754735
2	A	26	50	20120615	3	1614	31.76	0.00092860798039323	0.00222525796932626
2	A	26	50	20120615	3	1616	31.8	0.00055633040223414	0.00202630640537161
2	A	26	50	20120615	3	1618	31.84	0.00091600733755249	0.00236254982196143
2	A	26	50	20120615	3	1620	31.88	0.00101153746369079	0.00273966401050384
2	A	26	50	20120615	3	1622	31.92	0.00112316982545027	0.00298365261956582
2	A	26	50	20120615	3	1624	31.96	0.00119369382737869	0.00295207040229091
2	A	26	50	20120615	3	1626	32	0.00151252544658858	0.00282374183521405
2	A	26	50	20120615	3	1628	32.04	0.002016962696365	0.00279619436923258
2	A	26	50	20120615	3	1630	32.08	0.0022121390172149	0.00313434768123840
2	A	26	50	20120615	3	1632	32.12	0.00281885643446283	0.00306327637866134
2	A	26	50	20120615	3	1634	32.16	0.00274131241783214	0.00283699386482162
2	A	26	50	20120615	3	1636	32.2	0.0042386823033582	0.00271789077849755
2	A	26	50	20120615	3	1638	32.24	0.00492787170581626	0.00345280029121357
2	A	26	50	20120615	3	1640	32.28	0.00541130788419144	0.00327118557132005
2	A	26	50	20120615	3	1642	32.32	0.00626595178816578	0.00435787505082213
2	A	26	50	20120615	3	1644	32.36	0.00698154809336726	0.00496726957434364
2	A	26	50	20120615	3	1646	32.4	0.00703969984794526	0.00575831063756381
2	A	26	50	20120615	3	1648	32.44	0.00703940993416497	0.00634664469271445
2	A	26	50	20120615	3	1650	32.48	0.00727905337205656	0.00667576966533807
2	A	26	50	20120615	3	1652	32.52	0.00674485116943287	0.00817952840205351
2	A	26	50	20120615	3	1654	32.56	0.00569071052217559	0.00852869773060342
2	A	26	50	20120615	3	1656	32.6	0.00553965130051071	0.00926539693058263
2	A	26	50	20120615	3	1658	32.64	0.00534069266548825	0.00981496739198863
2	A	26	50	20120615	3	1660	32.68	0.00588697508036173	0.0101998031865816
2	A	26	50	20120615	3	1662	32.72	0.00636061641560391	0.0117483316820411
2	A	26	50	20120615	3	1664	32.76	0.00702629381048074	0.0123750899196814
2	A	26	50	20120615	3	1666	32.8	0.00812759140897535	0.0131098799313514
2	A	26	50	20120615	3	1668	32.84	0.00891803072432473	0.0136425788249583
2	A	26	50	20120615	3	1670	32.88	0.0102982819479974	0.014514604120721
2	A	26	50	20120615	3	1672	32.92	0.0114738469717201	0.0148535204009437
2	A	26	50	20120615	3	1674	32.96	0.013063401802624	0.0147109888870599
2	A	26	50	20120615	3	1676	33	0.0147508499105289	0.0148381182010359
2	A	26	50	20120615	3	1678	33.04	0.0159838581678348	0.0146113228933584
2	A	26	50	20120615	3	1680	33.08	0.0174919691467884	0.0141303552247564
2	A	26	50	20120615	3	1682	33.12	0.0187694918972904	0.0132772379643226
2	A	26	50	20120615	3	1684	33.16	0.0201417669564713	0.0121829972915043
2	A	26	50	20120615	3	1686	33.2	0.0210437806508241	0.0119227537117564
2	A	26	50	20120615	3	1688	33.24	0.0216459527856826	0.0111259857907154
2	A	26	50	20120615	3	1690	33.28	0.0233123701237015	0.0107067633933533
2	A	26	50	20120615	3	1692	33.32	0.0234722752511990	0.00961503294960813
2	A	26	50	20120615	3	1694	33.36	0.0243629752370528	0.00818537617513392
2	A	26	50	20120615	3	1696	33.4	0.0247344891398882	0.00778472947291362
2	A	26	50	20120615	3	1698	33.44	0.0256926188283960	0.0059712834218826
2	A	26	50	20120615	3	1700	33.48	0.0262889926876487	0.00497793981567174
2	A	26	50	20120615	3	1702	33.52	0.0272922357887962	0.00382535576233767
2	A	26	50	20120615	3	1704	33.56	0.0280505371009407	0.00271364248095617
2	A	26	50	20120615	3	1706	33.6	0.0292567905589668	0.00239579798281283
2	A	26	50	20120615	3	1708	33.64	0.0303138444861626	0.00208728729418114
2	A	26	50	20120615	3	1710	33.68	0.0312253758377901	0.00122030366976831
2	A	26	50	20120615	3	1712	33.72	0.0326588934152896	0.000537309229820222
2	A	26	50	20120615	3	1714	33.76	0.0330261646774379	0.000443264027922411
2	A	26	50	20120615	3	1716	33.8	0.0337566059824036	-0.00078144491709269
2	A	26	50	20120615	3	1718	33.84	0.0336639749940682	-0.0014588532134694
2	A	26	50	20120615	3	1720	33.88	0.0345378882649366	-0.00277951654869151
2	A	26	50	20120615	3	1722	33.92	0.0353295650171531	-0.00386322840153802
2	A	26	50	20120615	3	1724	33.96	0.0360421872312329	-0.00492926258485486
2	A	26	50	20120615	3	1726	34	0.0375005242567520	-0.00636087097404515
2	A	26	50	20120615	3	1728	34.04	0.0373266466992583	-0.00627014917401891
2	A	26	50	20120615	3	1730	34.08	0.0373280609128206	-0.00584715789751311
2	A	26	50	20120615	3	1732	34.12	0.0373618606169614	-0.00590768623798269
2	A	26	50	20120615	3	1734	34.16	0.0378721088702656	-0.00528104820849517
2	A	26	50	20120615	3	1736	34.2	0.0382683715104425	-0.0053732549327619
2	A	26	50	20120615	3	1738	34.24	0.0387002016217131	-0.00563905637180992
2	A	26	50	20120615	3	1740	34.28	0.0393220313250886	-0.00571245405569708
2	A	26	50	20120615	3	1742	34.32	0.0393114954340489	-0.00553221253717263
2	A	26	50	20120615	3	1744	34.36	0.0393135460437143	-0.0056431575911408
2	A	26	50	20120615	3	1746	34.4	0.0393685589512907	-0.00514252599006072
2	A	26	50	20120615	3	1748	34.44	0.0394206727210641	-0.00545202662818608
2	A	26	50	20120615	3	1750	34.48	0.0399753272802268	-0.00481548910376195
2	A	26	50	20120615	3	1752	34.52	0.0401982073376568	-0.00442771174495924
2	A	26	50	20120615	3	1754	34.56	0.0400981517281189	-0.00411580694377786
2	A	26	50	20120615	3	1756	34.6	0.0404732718755384	-0.00402070108170827
2	A	26	50	20120615	3	1758	34.64	0.0410515438011928	-0.00398916411926735
2	A	26	50	20120615	3	1760	34.68	0.0417609133240791	-0.00396300116836344
2	A	26	50	20120615	3	1762	34.72	0.0420205629341308	-0.00399397244537941
2	A	26	50	20120615	3	1764	34.76	0.0428016330846295	-0.003906715468581
2	A	26	50	20120615	3	1766	34.8	0.0441976032920479	-0.00361680168829451
2	A	26	50	20120615	3	1768	34.84	0.0451192462706465	-0.00463814672304036
2	A	26	50	20120615	3	1770	34.88	0.0457004173341037	-0.00547557328399959
2	A	26	50	20120615	3	1772	34.92	0.0464237168605794	-0.00600031722631812
2	A	26	50	20120615	3	1774	34.96	0.0472325055969006	-0.00682437946911293
2	A	26	50	20120615	3	1776	35	0.0484514869769881	-0.00757610468819234
2	A	26	50	20120615	3	1778	35.04	0.0498952576028148	-0.00880788470101929
2	A	26	50	20120615	3	1780	35.08	0.0504518213502867	-0.0100818789886831
2	A	26	50	20120615	3	1782	35.12	0.0511961219481637	-0.0110578277680768
2	A	26	50	20120615	3	1784	35.16	0.0523645451933963	-0.0119998354219735
2	A	26	50	20120615	3	1786	35.2	0.0532926935543818	-0.0139662993804533
2	A	26	50	20120615	3	1788	35.24	0.0543436663632594	-0.0140536270679298
2	A	26	50	20120615	3	1790	35.28	0.0555113825017108	-0.0142660419449983
2	A	26	50	20120615	3	1792	35.32	0.0570016100430615	-0.0149298030804981
2	A	26	50	20120615	3	1794	35.36	0.0577950545622309	-0.0156058678739906
2	A	26	50	20120615	3	1796	35.4	0.0594038639107865	-0.0158861650020529
2	A	26	50	20120615	3	1798	35.44	0.0604723022571594	-0.015845718494169
2	A	26	50	20120615	3	1800	35.48	0.0615478823820223	-0.0156028273148314
2	A	26	50	20120615	3	1802	35.52	0.062188945389846	-0.0157697045151915
2	A	26	50	20120615	3	1804	35.56	0.0636223922566673	-0.0162380920470494
2	A	26	50	20120615	3	1806	35.6	0.0643102657334056	-0.0168473352497198
2	A	26	50	20120615	3	1808	35.64	0.0652742644081972	-0.0174969542495959
2	A	26	50	20120615	3	1810	35.68	0.0653397424961351	-0.0188322546951885
2	A	26	50	20120615	3	1812	35.72	0.0654268580515773	-0.0200095874858641
2	A	26	50	20120615	3	1814	35.76	0.0654575464858808	-0.0204508221173245
2	A	26	50	20120615	3	1816	35.8	0.0649680164612653	-0.0220960474651113
2	A	26	50	20120615	3	1818	35.84	0.0648833757795573	-0.0230901688887814
2	A	26	50	20120615	3	1820	35.88	0.0647337519846582	-0.0252759773707853
2	A	26	50	20120615	3	1822	35.92	0.0645475707691718	-0.026259067928669
2	A	26	50	20120615	3	1824	35.96	0.0644913557800675	-0.0281794992356935
2	A	26	50	20120615	3	1826	36	0.0643048210111905	-0.0297723279709943
2	A	26	50	20120615	3	1828	36.04	0.0643902395103578	-0.0307180125801532
2	A	26	50	20120615	3	1830	36.08	0.0641134072055233	-0.0318736371926464
2	A	26	50	20120615	3	1832	36.12	0.0637017296375165	-0.0337681176808014
2	A	26	50	20120615	3	1834	36.16	0.0634385444935588	-0.0352990038620703
2	A	26	50	20120615	3	1836	36.2	0.0631992595588053	-0.0366104040984588
2	A	26	50	20120615	3	1838	36.24	0.0628636666804542	-0.0384289413183144
2	A	26	50	20120615	3	1840	36.28	0.0632849609006851	-0.0395106732721736
2	A	26	50	20120615	3	1842	36.32	0.0633868549878541	-0.0409205734831814
2	A	26	50	20120615	3	1844	36.36	0.0633467620333608	-0.0406650958031387
2	A	26	50	20120615	3	1846	36.4	0.0639659047309678	-0.0408449837682726
2	A	26	50	20120615	3	1848	36.44	0.0638089270255444	-0.0414615808814673
2	A	26	50	20120615	3	1850	36.48	0.0646965581679678	-0.0420691977385409
2	A	26	50	20120615	3	1852	36.52	0.0649021141092588	-0.0426662079938967
2	A	26	50	20120615	3	1854	36.56	0.0652217263743551	-0.0436116097603431
2	A	26	50	20120615	3	1856	36.6	0.0660126960197904	-0.0447064939003323
2	A	26	50	20120615	3	1858	36.64	0.06623409115298	-0.045582952755613
2	A	26	50	20120615	3	1860	36.68	0.0668745177647005	-0.0465808925559016
2	A	26	50	20120615	3	1862	36.72	0.0672927714257724	-0.0480974244695124
2	A	26	50	20120615	3	1864	36.76	0.0674849701199667	-0.0496936402462951
2	A	26	50	20120615	3	1866	36.8	0.067577685961116	-0.050620006698192
2	A	26	50	20120615	3	1868	36.84	0.067521230555706	-0.0523436784722836
2	A	26	50	20120615	3	1870	36.88	0.0664026441964113	-0.0531815434394471
2	A	26	50	20120615	3	1872	36.92	0.0662348194729645	-0.0537139524192737
2	A	26	50	20120615	3	1874	36.96	0.065987416952363	-0.0556958878741259
2	A	26	50	20120615	3	1876	37	0.065662345822916	-0.0571941905749177
2	A	26	50	20120615	3	1878	37.04	0.0664509961581088	-0.0578733524961117
2	A	26	50	20120615	3	1880	37.08	0.0665217775469056	-0.0585286283502373
2	A	26	50	20120615	3	1882	37.12	0.0673174565235036	-0.0588077516810429
2	A	26	50	20120615	3	1884	37.16	0.0677728332905877	-0.0586674616956555
2	A	26	50	20120615	3	1886	37.2	0.0677365728548485	-0.0582595176514533
2	A	26	50	20120615	3	1888	37.24	0.068287437321664	-0.0580186487975099
2	A	26	50	20120615	3	1890	37.28	0.0687858415363834	-0.0575076580820855
2	A	26	50	20120615	3	1892	37.32	0.0696303674494257	-0.0575050135027239
2	A	26	50	20120615	3	1894	37.36	0.0699725081365706	-0.0575360837746892
2	A	26	50	20120615	3	1896	37.4	0.0721180044609791	-0.057140393891005
2	A	26	50	20120615	3	1898	37.44	0.0728679194866986	-0.0571016868658029
2	A	26	50	20120615	3	1900	37.48	0.0745875678232053	-0.0574853983606137
2	A	26	50	20120615	3	1902	37.52	0.0759658037925516	-0.0575218002177092
2	A	26	50	20120615	3	1904	37.56	0.077185237720979	-0.0580260097791021
2	A	26	50	20120615	3	1906	37.6	0.0783934993622637	-0.0582731153148555
2	A	26	50	20120615	3	1908	37.64	0.0792733523300942	-0.0590362956637902
2	A	26	50	20120615	3	1910	37.68	0.0797335374232904	-0.0592101025106058
2	A	26	50	20120615	3	1912	37.72	0.0799757214958467	-0.0598863087254545
2	A	26	50	20120615	3	1914	37.76	0.0807963189154137	-0.0606937539588915
2	A	26	50	20120615	3	1916	37.8	0.0816050369410568	-0.0611086135074136
2	A	26	50	20120615	3	1918	37.84	0.0825626009441396	-0.0619654855048555
2	A	26	50	20120615	3	1920	37.88	0.083551419066951	-0.0621716778422495
2	A	26	50	20120615	3	1922	37.92	0.0845345803355127	-0.0630397221268341
2	A	26	50	20120615	3	1924	37.96	0.0854820327116245	-0.0632250548141831
2	A	26	50	20120615	3	1926	38	0.0858413136671454	-0.0642262473056651
2	A	26	50	20120615	3	1928	38.04	0.0862345357481632	-0.0649304549490488
2	A	26	50	20120615	3	1930	38.08	0.0868693762163125	-0.0663674373497761
2	A	26	50	20120615	3	1932	38.12	0.0869719774102627	-0.0670313399066321
2	A	26	50	20120615	3	1934	38.16	0.0871715370860491	-0.0687211695501761
2	A	26	50	20120615	3	1936	38.2	0.0876216176233422	-0.0698083391551826
2	A	26	50	20120615	3	1938	38.24	0.087850974778888	-0.0710285509010694
2	A	26	50	20120615	3	1940	38.28	0.0876737526063191	-0.0721066271128698
2	A	26	50	20120615	3	1942	38.32	0.0875084805383523	-0.0733650862645509
2	A	26	50	20120615	3	1944	38.36	0.0873679077102525	-0.0736569799438247
2	A	26	50	20120615	3	1946	38.4	0.0876477240057036	-0.0747418797360636
2	A	26	50	20120615	3	1948	38.44	0.0867935602272337	-0.0753188576563084
2	A	26	50	20120615	3	1950	38.48	0.0870810062048538	-0.0764470394546238
2	A	26	50	20120615	3	1952	38.52	0.0871173797776781	-0.0785984542627907
2	A	26	50	20120615	3	1954	38.56	0.0871135331167884	-0.0783717841130136
2	A	26	50	20120615	3	1956	38.6	0.0868946694258756	-0.0797333323623239
2	A	26	50	20120615	3	1958	38.64	0.086610747668453	-0.0805023293716406
2	A	26	50	20120615	3	1960	38.68	0.0866718685644051	-0.0814665133084088
2	A	26	50	20120615	3	1962	38.72	0.0866907681144526	-0.0825917125303211
2	A	26	50	20120615	3	1964	38.76	0.087011730953501	-0.0836015246534658
2	A	26	50	20120615	3	1966	38.8	0.0874329403209182	-0.0845026049668675
2	A	26	50	20120615	3	1968	38.84	0.0879605056192937	-0.085495319248043
2	A	26	50	20120615	3	1970	38.88	0.0884881416283473	-0.086277244997747
2	A	26	50	20120615	3	1972	38.92	0.0882044786720065	-0.0876682371734259
2	A	26	50	20120615	3	1974	38.96	0.0878039238936677	-0.0885255829324111
2	A	26	50	20120615	3	1976	39	0.0873371132099318	-0.089439285101857
2	A	26	50	20120615	3	1978	39.04	0.0867486448044927	-0.0904958581964415
2	A	26	50	20120615	3	1980	39.08	0.0858094160802461	-0.0918367235724021
2	A	26	50	20120615	3	1982	39.12	0.0854937848263278	-0.0921778106704431
2	A	26	50	20120615	3	1984	39.16	0.084519872514464	-0.0932507179316731
2	A	26	50	20120615	3	1986	39.2	0.083484102501382	-0.0943133580024402
2	A	26	50	20120615	3	1988	39.24	0.0830019263872908	-0.096129137505849
2	A	26	50	20120615	3	1990	39.28	0.0827149117448072	-0.0968121319457972
2	A	26	50	20120615	3	1992	39.32	0.0826254627369871	-0.0978830451659044
2	A	26	50	20120615	3	1994	39.36	0.081996632676478	-0.0993985871300214
2	A	26	50	20120615	3	1996	39.4	0.0812172595822541	-0.0997551103690954
2	A	26	50	20120615	3	1998	39.44	0.0804219765854536	-0.100564535501519
2	A	26	50	20120615	3	2000	39.48	0.0793803375860877	-0.101833862884427
2	A	26	50	20120615	3	2002	39.52	0.0789259507684972	-0.102911917883024
2	A	26	50	20120615	3	2004	39.56	0.077964568388796	-0.103408024000705
2	A	26	50	20120615	3	2006	39.6	0.0774525523685388	-0.104502696008660
2	A	26	50	20120615	3	2008	39.64	0.076720838271367	-0.105586549282863
2	A	26	50	20120615	3	2010	39.68	0.0757921949356346	-0.106898444493998
2	A	26	50	20120615	3	2012	39.72	0.0751899520900981	-0.107729789936639
2	A	26	50	20120615	3	2014	39.76	0.0745916690425361	-0.108419996865755
2	A	26	50	20120615	3	2016	39.8	0.0736281653424914	-0.109492395010103
2	A	26	50	20120615	3	2018	39.84	0.073043953719875	-0.110944933760016
2	A	26	50	20120615	3	2020	39.88	0.072456277274031	-0.111873435674392
2	A	26	50	20120615	3	2022	39.92	0.0721027945941157	-0.112891598728623
2	A	26	50	20120615	3	2024	39.96	0.0725454434391385	-0.113040091152672
2	A	26	50	20120615	3	2026	40	0.072040922750762	-0.115049335071413
2	A	26	50	20120615	3	2028	40.04	0.07186096407495	-0.115626687758252
2	A	26	50	20120615	3	2030	40.08	0.072345473641419	-0.115550885911309
2	A	26	50	20120615	3	2032	40.12	0.0720238814773353	-0.116250073096546
2	A	26	50	20120615	3	2034	40.16	0.0726475496583418	-0.115914904482264
2	A	26	50	20120615	3	2036	40.2	0.072879975657318	-0.115570755611860
2	A	26	50	20120615	3	2038	40.24	0.0733598183190311	-0.115693367927718
2	A	26	50	20120615	3	2040	40.28	0.0735273319154941	-0.115103004476105
2	A	26	50	20120615	3	2042	40.32	0.0736395497616684	-0.114748956110765
2	A	26	50	20120615	3	2044	40.36	0.0739078967851287	-0.114360400934503
2	A	26	50	20120615	3	2046	40.4	0.0748660971843146	-0.113578977230614
2	A	26	50	20120615	3	2048	40.44	0.0759285958337256	-0.112656485723878
2	A	26	50	20120615	3	2050	40.48	0.0763536377198968	-0.111699699538255
2	A	26	50	20120615	3	2052	40.52	0.0778723616645293	-0.110872526025623
2	A	26	50	20120615	3	2054	40.56	0.0789779938275925	-0.109848918249177
2	A	26	50	20120615	3	2056	40.6	0.0805415483421522	-0.109165004570413
2	A	26	50	20120615	3	2058	40.64	0.0815916726228924	-0.108575913911007
2	A	26	50	20120615	3	2060	40.68	0.0831548028733833	-0.107647765550021
2	A	26	50	20120615	3	2062	40.72	0.0845284285065163	-0.107049128949069
2	A	26	50	20120615	3	2064	40.76	0.0855780578125097	-0.106331839830233
2	A	26	50	20120615	3	2066	40.8	0.0866977614005185	-0.105291332201717
2	A	26	50	20120615	3	2068	40.84	0.0878126566624154	-0.104554031960974
2	A	26	50	20120615	3	2070	40.88	0.0878265866660047	-0.103178214296819
2	A	26	50	20120615	3	2072	40.92	0.0886524166757525	-0.102370769063382
2	A	26	50	20120615	3	2074	40.96	0.0885991715351292	-0.100999901146696
2	A	26	50	20120615	3	2076	41	0.089397000116342	-0.100641892983381
2	A	26	50	20120615	3	2078	41.04	0.089797505397206	-0.0995809499688894
2	A	26	50	20120615	3	2080	41.08	0.0903550025256291	-0.0981098708791734
2	A	26	50	20120615	3	2082	41.12	0.0912869975475042	-0.0974140495222145
2	A	26	50	20120615	3	2084	41.16	0.0921338498418567	-0.096350822552819
2	A	26	50	20120615	3	2086	41.2	0.093647546257275	-0.0951539099753723
2	A	26	50	20120615	3	2088	41.24	0.0944607190556394	-0.0946094377538587
2	A	26	50	20120615	3	2090	41.28	0.095280284099306	-0.0941519113821597
2	A	26	50	20120615	3	2092	41.32	0.0968057326294274	-0.0938059169630573
2	A	26	50	20120615	3	2094	41.36	0.097315514192256	-0.0933838166410958
2	A	26	50	20120615	3	2096	41.4	0.0983561823340114	-0.093550886881607
2	A	26	50	20120615	3	2098	41.44	0.099272260382242	-0.093315045556878
2	A	26	50	20120615	3	2100	41.48	0.0998538606595154	-0.0931195255821324
2	A	26	50	20120615	3	2102	41.52	0.100965556970334	-0.09324526613839
2	A	26	50	20120615	3	2104	41.56	0.101614419365954	-0.0933798780563246
2	A	26	50	20120615	3	2106	41.6	0.101835439732550	-0.0929820809944325
2	A	26	50	20120615	3	2108	41.64	0.101842348165802	-0.0928549644083786
2	A	26	50	20120615	3	2110	41.68	0.101761448078967	-0.0926134238029931
2	A	26	50	20120615	3	2112	41.72	0.101436334523113	-0.0919768721364333
2	A	26	50	20120615	3	2114	41.76	0.101503764225767	-0.0917043814672353
2	A	26	50	20120615	3	2116	41.8	0.100921270872628	-0.0913506654420823
2	A	26	50	20120615	3	2118	41.84	0.100811443047375	-0.0909740038018798
2	A	26	50	20120615	3	2120	41.88	0.100687388233683	-0.090460248298941
2	A	26	50	20120615	3	2122	41.92	0.100140865402504	-0.0896844814493012
2	A	26	50	20120615	3	2124	41.96	0.100035725695210	-0.0884234908553434
2	A	26	50	20120615	3	2126	42	0.100311638761228	-0.0871208587430416
2	A	26	50	20120615	3	2128	42.04	0.100144825200479	-0.086103975552085
2	A	26	50	20120615	3	2130	42.08	0.100086142408708	-0.0844118619536378
2	A	26	50	20120615	3	2132	42.12	0.100618650383484	-0.0831934604011109
2	A	26	50	20120615	3	2134	42.16	0.100618919084061	-0.0816856400430443
2	A	26	50	20120615	3	2136	42.2	0.101133558470476	-0.0802602471224606
2	A	26	50	20120615	3	2138	42.24	0.101657312463301	-0.0787267446461014
2	A	26	50	20120615	3	2140	42.28	0.102161408887609	-0.0776696907189056
2	A	26	50	20120615	3	2142	42.32	0.102919285935685	-0.0754580021287103
2	A	26	50	20120615	3	2144	42.36	0.102833867436517	-0.0738887907599011
2	A	26	50	20120615	3	2146	42.4	0.103578733719819	-0.0727239030485744
2	A	26	50	20120615	3	2148	42.44	0.103895658979147	-0.0706590098261535
2	A	26	50	20120615	3	2150	42.48	0.104517559393201	-0.0698560900761161
2	A	26	50	20120615	3	2152	42.52	0.104726721579076	-0.0680488665647596
2	A	26	50	20120615	3	2154	42.56	0.105344732905833	-0.0670037627421659
2	A	26	50	20120615	3	2156	42.6	0.106301589802134	-0.0652591888916224
2	A	26	50	20120615	3	2158	42.64	0.107012727091974	-0.0644928972728505
2	A	26	50	20120615	3	2160	42.68	0.10767175061204	-0.0633162715889561
2	A	26	50	20120615	3	2162	42.72	0.107958906675879	-0.0629173926536888
2	A	26	50	20120615	3	2164	42.76	0.108874114982769	-0.0623698798730161
2	A	26	50	20120615	3	2166	42.8	0.109650871781903	-0.0619693038814739
2	A	26	50	20120615	3	2168	42.84	0.110439366553604	-0.0614070832797524
2	A	26	50	20120615	3	2170	42.88	0.110839518281077	-0.0616235286654736
2	A	26	50	20120615	3	2172	42.92	0.110940280997396	-0.0612130531789949
2	A	26	50	20120615	3	2174	42.96	0.111379182176479	-0.0612479135433074
2	A	26	50	20120615	3	2176	43	0.110756433234288	-0.0616118614035841
2	A	26	50	20120615	3	2178	43.04	0.110419143299662	-0.0603751316432888
2	A	26	50	20120615	3	2180	43.08	0.110055478282098	-0.0599100675133024
2	A	26	50	20120615	3	2182	43.12	0.109501884383107	-0.060037983130019
2	A	26	50	20120615	3	2184	43.16	0.109304460169799	-0.0592440436361028
2	A	26	50	20120615	3	2186	43.2	0.108372352010839	-0.0587803230090007
2	A	26	50	20120615	3	2188	43.24	0.107859699594479	-0.0571193291799935
2	A	26	50	20120615	3	2190	43.28	0.107102883206575	-0.05586937652289
2	A	26	50	20120615	3	2192	43.32	0.106457082583317	-0.0547092264269972
2	A	26	50	20120615	3	2194	43.36	0.105405473378337	-0.0530427171650968
2	A	26	50	20120615	3	2196	43.4	0.105220706376413	-0.051787814760525
2	A	26	50	20120615	3	2198	43.44	0.104138196605094	-0.0501352355022139
2	A	26	50	20120615	3	2200	43.48	0.104094285273982	-0.0483152133581179
2	A	26	50	20120615	3	2202	43.52	0.103901032990684	-0.0471522348351003
2	A	26	50	20120615	3	2204	43.56	0.103641454091311	-0.0452763512552906
2	A	26	50	20120615	3	2206	43.6	0.103944237215015	-0.0440444298211074
2	A	26	50	20120615	3	2208	43.64	0.104190027532155	-0.0428921286104858
2	A	26	50	20120615	3	2210	43.68	0.104519539292188	-0.0413831627394337
2	A	26	50	20120615	3	2212	43.72	0.105332358537162	-0.0402705302192366
2	A	26	50	20120615	3	2214	43.76	0.106096245992878	-0.0392153147696719
2	A	26	50	20120615	3	2216	43.8	0.106626434657411	-0.0392437404622757
2	A	26	50	20120615	3	2218	43.84	0.107311196864313	-0.0384260421805115
2	A	26	50	20120615	3	2220	43.88	0.108254548021094	-0.0387568974434287
2	A	26	50	20120615	3	2222	43.92	0.10899361602879	-0.0384505787858187
2	A	26	50	20120615	3	2224	43.96	0.110090480067766	-0.0381329464197097
2	A	26	50	20120615	3	2226	44	0.110519340330556	-0.038351795968487
2	A	26	50	20120615	3	2228	44.04	0.111079015347865	-0.0381923433893294
2	A	26	50	20120615	3	2230	44.08	0.111209971523741	-0.0383329162174293
2	A	26	50	20120615	3	2232	44.12	0.111162312526689	-0.0381076319969432
2	A	26	50	20120615	3	2234	44.16	0.110947847039955	-0.0377776252621635
2	A	26	50	20120615	3	2236	44.2	0.110678368645645	-0.0379636650562936
2	A	26	50	20120615	3	2238	44.24	0.110240386705378	-0.0375361482963883
2	A	26	50	20120615	3	2240	44.28	0.110235295536553	-0.0373602201292291
2	A	26	50	20120615	3	2242	44.32	0.109926431294531	-0.0366508506063427
2	A	26	50	20120615	3	2244	44.36	0.109675903361957	-0.0355720177902864
2	A	26	50	20120615	3	2246	44.4	0.1091247843367	-0.0339424195023639
2	A	26	50	20120615	3	2248	44.44	0.108985130747415	-0.032713680048696
2	A	26	50	20120615	3	2250	44.48	0.108526996263885	-0.031099850241994
2	A	26	50	20120615	3	2252	44.52	0.108657245332979	-0.0296606050995669
2	A	26	50	20120615	3	2254	44.56	0.108516106819454	-0.0278613011841596
2	A	26	50	20120615	3	2256	44.6	0.109424244058532	-0.0266884231662054
2	A	26	50	20120615	3	2258	44.64	0.109346462312602	-0.0253043323527109
2	A	26	50	20120615	3	2260	44.68	0.109373827345034	-0.0235186755981805
2	A	26	50	20120615	3	2262	44.72	0.110315057181471	-0.0218286196804665
2	A	26	50	20120615	3	2264	44.76	0.110806072130327	-0.0208430542488487
2	A	26	50	20120615	3	2266	44.8	0.112165131363768	-0.0191752721947421
2	A	26	50	20120615	3	2268	44.84	0.113000365893705	-0.0178859336899266
2	A	26	50	20120615	3	2270	44.88	0.113970304265459	-0.0174444869264318
2	A	26	50	20120615	3	2272	44.92	0.1146956544016	-0.0170930548561821
2	A	26	50	20120615	3	2274	44.96	0.115030257330457	-0.0167614217758056
2	A	26	50	20120615	3	2276	45	0.114586194271872	-0.0164180507228614
2	A	26	50	20120615	3	2278	45.04	0.114422428341349	-0.0166713363718824
2	A	26	50	20120615	3	2280	45.08	0.114328100296739	-0.0163097219639836
2	A	26	50	20120615	3	2282	45.12	0.114263895001007	-0.0169099141998548
2	A	26	50	20120615	3	2284	45.16	0.113396982087273	-0.0167462896906882
2	A	26	50	20120615	3	2286	45.2	0.113248843216614	-0.0164961860221825
2	A	26	50	20120615	3	2288	45.24	0.112595193708085	-0.0159633103518804
2	A	26	50	20120615	3	2290	45.28	0.112026184881264	-0.0152183733579003
2	A	26	50	20120615	3	2292	45.32	0.111189253295052	-0.014311155357638
2	A	26	50	20120615	3	2294	45.36	0.110163029223516	-0.0138255851309972
2	A	26	50	20120615	3	2296	45.4	0.109394757705757	-0.0122202406056694
2	A	26	50	20120615	3	2298	45.44	0.108751785509624	-0.0110233209571549
2	A	26	50	20120615	3	2300	45.48	0.107788352520257	-0.0094469678098557
2	A	26	50	20120615	3	2302	45.52	0.107276619342713	-0.00840631875998349
2	A	26	50	20120615	3	2304	45.56	0.105988482919425	-0.00687946308736736
2	A	26	50	20120615	3	2306	45.6	0.105502134875325	-0.00553101045564461
2	A	26	50	20120615	3	2308	45.64	0.105205857134008	-0.00452013060126034
2	A	26	50	20120615	3	2310	45.68	0.104957096968386	-0.00218257700401383
2	A	26	50	20120615	3	2312	45.72	0.104638474652784	-0.00182364960188355
2	A	26	50	20120615	3	2314	45.76	0.104072718517156	-0.00063945787543045
2	A	26	50	20120615	3	2316	45.8	0.102926781267565	0.00121867732417157
2	A	26	50	20120615	3	2318	45.84	0.102518144258718	0.00293164350159599
2	A	26	50	20120615	3	2320	45.88	0.102085465619310	0.00443375043687057
2	A	26	50	20120615	3	2322	45.92	0.102028897076815	0.00580808317678473
2	A	26	50	20120615	3	2324	45.96	0.102220098750448	0.00689504772082469
2	A	26	50	20120615	3	2326	46	0.103184804532020	0.00775793012590664
2	A	26	50	20120615	3	2328	46.04	0.10381137185083	0.00885444061149263
2	A	26	50	20120615	3	2330	46.08	0.104052353841858	0.0101135149460734
2	A	26	50	20120615	3	2332	46.12	0.104461273693418	0.0114068839595417
2	A	26	50	20120615	3	2334	46.16	0.104236767290392	0.0124233499574974
2	A	26	50	20120615	3	2336	46.2	0.104465374912749	0.0138548876360095
2	A	26	50	20120615	3	2338	46.24	0.104591664183869	0.0145643985802521
2	A	26	50	20120615	3	2340	46.28	0.103947277774174	0.0156213110860916
2	A	26	50	20120615	3	2342	46.32	0.103530155483952	0.0166833147607557
2	A	26	50	20120615	3	2344	46.36	0.104114932791993	0.0180326159206159
2	A	26	50	20120615	3	2346	46.4	0.104655940190279	0.0196806696955274
2	A	26	50	20120615	3	2348	46.44	0.104756066510495	0.0201790385549076
2	A	26	50	20120615	3	2350	46.48	0.105748066613822	0.0219119451435615
2	A	26	50	20120615	3	2352	46.52	0.106571775303226	0.0224649733571275
2	A	26	50	20120615	3	2354	46.56	0.106631596536914	0.0228114556799089
2	A	26	50	20120615	3	2356	46.6	0.106498519040695	0.0228738224980096
2	A	26	50	20120615	3	2358	46.64	0.105657698367186	0.0236897530128207
2	A	26	50	20120615	3	2360	46.68	0.105395998147469	0.0236522056427397
2	A	26	50	20120615	3	2362	46.72	0.104903851827763	0.0234981977857973
2	A	26	50	20120615	3	2364	46.76	0.10407823395005	0.0238364776699169
2	A	26	50	20120615	3	2366	46.8	0.103424725862877	0.0239515946538941
2	A	26	50	20120615	3	2368	46.84	0.102400269558294	0.0243880209592425
2	A	26	50	20120615	3	2370	46.88	0.101062140685576	0.0248484888951511
2	A	26	50	20120615	3	2372	46.92	0.098969528877333	0.0255036940385986
2	A	26	50	20120615	3	2374	46.96	0.0978601490483294	0.025614214828498
2	A	26	50	20120615	3	2376	47	0.0957381923086667	0.0264714403793305
2	A	26	50	20120615	3	2378	47.04	0.0941085940207442	0.0273464143103707
2	A	26	50	20120615	3	2380	47.08	0.0927964159668963	0.0281981244283099
2	A	26	50	20120615	3	2382	47.12	0.0912871672531317	0.0290125700188806
2	A	26	50	20120615	3	2384	47.16	0.0902012633692635	0.0293784977781446
2	A	26	50	20120615	3	2386	47.2	0.0888586090131465	0.0299900037225148
2	A	26	50	20120615	3	2388	47.24	0.0871207526770243	0.030868583898139
2	A	26	50	20120615	3	2390	47.28	0.086220676455252	0.031971034080687
2	A	26	50	20120615	3	2392	47.32	0.0845052354040934	0.0324240066847151
2	A	26	50	20120615	3	2394	47.36	0.083217098980806	0.033122981737918
2	A	26	50	20120615	3	2396	47.4	0.0819560447472378	0.0340659793413084
2	A	26	50	20120615	3	2398	47.44	0.0806621807590227	0.0344413116207622
2	A	26	50	20120615	3	2400	47.48	0.078821511096916	0.0352162299422645
2	A	26	50	20120615	3	2402	47.52	0.07737696265363	0.0358822538194641
2	A	26	50	20120615	3	2404	47.56	0.0759797903646835	0.037180714001757
2	A	26	50	20120615	3	2406	47.6	0.0745616877150138	0.0372356561986552
2	A	26	50	20120615	3	2408	47.64	0.0729996181246946	0.0371572380566216
2	A	26	50	20120615	3	2410	47.68	0.0720356901605811	0.0370083213685037
2	A	26	50	20120615	3	2412	47.72	0.070421789643201	0.0366679201640405
2	A	26	50	20120615	3	2414	47.76	0.0684273949668643	0.0364373326426956
2	A	26	50	20120615	3	2416	47.8	0.0669663002248985	0.0361119928126717
2	A	26	50	20120615	3	2418	47.84	0.0657070137582834	0.0360581819866234
2	A	26	50	20120615	3	2420	47.88	0.0641897747378914	0.0351712579509811
2	A	26	50	20120615	3	2422	47.92	0.0628895467886456	0.0353077295597501
2	A	26	50	20120615	3	2424	47.96	0.061786672342029	0.0355292661142958
2	A	26	50	20120615	3	2426	48	0.06056323618922	0.0356804455441135
2	A	26	50	20120615	3	2428	48.04	0.0598178042204931	0.0359497118063893
2	A	26	50	20120615	3	2430	48.08	0.0589447394777621	0.036047221831515
2	A	26	50	20120615	3	2432	48.12	0.0578680986927275	0.0366236552795382
2	A	26	50	20120615	3	2434	48.16	0.0570912711829159	0.0375192767285891
2	A	26	50	20120615	3	2436	48.2	0.056553162922433	0.0380542737192349
2	A	26	50	20120615	3	2438	48.24	0.0566755631062564	0.0390775279422899
2	A	26	50	20120615	3	2440	48.28	0.0565446776410587	0.0399725129952377
2	A	26	50	20120615	3	2442	48.32	0.0562386842525681	0.0413487832077324
2	A	26	50	20120615	3	2444	48.36	0.0557560697322726	0.0426687535783089
2	A	26	50	20120615	3	2446	48.4	0.0556302683648317	0.0435859488552538
2	A	26	50	20120615	3	2448	48.44	0.0561814298164954	0.0450641838655955
2	A	26	50	20120615	3	2450	48.48	0.056221246999344	0.04602025587337
2	A	26	50	20120615	3	2452	48.52	0.0567732145527382	0.0478216811091209
2	A	26	50	20120615	3	2454	48.56	0.0570298377457664	0.0481273492284922
2	A	26	50	20120615	3	2456	48.6	0.0576116593474624	0.0488863435052822
2	A	26	50	20120615	3	2458	48.64	0.0587753591193967	0.0501146445527457
2	A	26	50	20120615	3	2460	48.68	0.0596264681965719	0.0512311308049002
2	A	26	50	20120615	3	2462	48.72	0.0606471131956043	0.052509148530149
2	A	26	50	20120615	3	2464	48.76	0.0610301105125662	0.0532353189101563
2	A	26	50	20120615	3	2466	48.8	0.0623315193301366	0.0545236179680035
2	A	26	50	20120615	3	2468	48.84	0.0634985707882138	0.0552436930875571
2	A	26	50	20120615	3	2470	48.88	0.064088877671284	0.0569108953141031
2	A	26	50	20120615	3	2472	48.92	0.0646672839472267	0.057686881366845
2	A	26	50	20120615	3	2474	48.96	0.0654296369812274	0.0593687136326938
2	A	26	50	20120615	3	2476	49	0.0657174647965093	0.060794346969583
2	A	26	50	20120615	3	2478	49.04	0.0667585593236537	0.0619771032692703
2	A	26	50	20120615	3	2480	49.08	0.0675368505445023	0.0636550181635513
2	A	26	50	20120615	3	2482	49.12	0.0679365992211105	0.0647328398169105
2	A	26	50	20120615	3	2484	49.16	0.0692234487100563	0.0657979689035474
2	A	26	50	20120615	3	2486	49.2	0.0700779377576456	0.0665725124584558
2	A	26	50	20120615	3	2488	49.24	0.0706556227846716	0.0673596849404761
2	A	26	50	20120615	3	2490	49.28	0.070915095618028	0.0677763476112902
2	A	26	50	20120615	3	2492	49.32	0.0712064377540124	0.0679778589017928
2	A	26	50	20120615	3	2494	49.36	0.0715425680335173	0.0680531233475823
2	A	26	50	20120615	3	2496	49.4	0.071473950391471	0.0679521767835001
2	A	26	50	20120615	3	2498	49.44	0.071774817255798	0.0676773314487207
2	A	26	50	20120615	3	2500	49.48	0.0722502617133322	0.0679299241330962
2	A	26	50	20120615	3	2502	49.52	0.0725748237258968	0.0677129837726281
2	A	26	50	20120615	3	2504	49.56	0.0733342564088912	0.0674984475752161
2	A	26	50	20120615	3	2506	49.6	0.0742550932857592	0.0674914755023536
2	A	26	50	20120615	3	2508	49.64	0.0748902802362312	0.0671862245759832
2	A	26	50	20120615	3	2510	49.68	0.0761971691313558	0.0670988120356929
2	A	26	50	20120615	3	2512	49.72	0.0779858381607741	0.0667155884445611
2	A	26	50	20120615	3	2514	49.76	0.0794826983637323	0.0664021421505967
2	A	26	50	20120615	3	2516	49.8	0.0807272204407562	0.0661212651949737
2	A	26	50	20120615	3	2518	49.84	0.081677868939519	0.0658961082537083
2	A	26	50	20120615	3	2520	49.88	0.0830024213620376	0.0663110385129086
2	A	26	50	20120615	3	2522	49.92	0.083983461310256	0.0660187205695661
2	A	26	50	20120615	3	2524	49.96	0.0851137714999826	0.066141403596102
2	A	26	50	20120615	3	2526	50	0.0849059528169918	0.0665585258863239
2	A	26	50	20120615	3	2528	50.04	0.0857630369464681	0.0669615060409221
2	A	26	50	20120615	3	2530	50.08	0.0865141964801225	0.0671606980211823
2	A	26	50	20120615	3	2532	50.12	0.087269527943786	0.0674575414479245
2	A	26	50	20120615	3	2534	50.16	0.087972745637676	0.0681388388315977
2	A	26	50	20120615	3	2536	50.2	0.089192009860476	0.0682941901914244
2	A	26	50	20120615	3	2538	50.24	0.0900448513492651	0.0689291013702518
2	A	26	50	20120615	3	2540	50.28	0.0911924149444527	0.0690614010490118
2	A	26	50	20120615	3	2542	50.32	0.0923386350367561	0.0689037162368072
2	A	26	50	20120615	3	2544	50.36	0.0931433225537464	0.0686406725142058
2	A	26	50	20120615	3	2546	50.4	0.0946982503655756	0.0680148830128557
2	A	26	50	20120615	3	2548	50.44	0.0960933013341786	0.0669747996484084
2	A	26	50	20120615	3	2550	50.48	0.0965683356697797	0.0668886740424599
2	A	26	50	20120615	3	2552	50.52	0.0979536285648023	0.0657593538022269
2	A	26	50	20120615	3	2554	50.56	0.099189368375604	0.064822013053086
2	A	26	50	20120615	3	2556	50.6	0.0999764489337426	0.0647816372558802
2	A	26	50	20120615	3	2558	50.64	0.101437755807743	0.0642593681872958
2	A	26	50	20120615	3	2560	50.68	0.102573581430363	0.0639098453053553
2	A	26	50	20120615	3	2562	50.72	0.103144640866849	0.0634236386826115
2	A	26	50	20120615	3	2564	50.76	0.104155167167843	0.0636095370553854
2	A	26	50	20120615	3	2566	50.8	0.104868001513957	0.0632742977304249
2	A	26	50	20120615	3	2568	50.84	0.105943015953395	0.0633617668392576
2	A	26	50	20120615	3	2570	50.88	0.106965845912381	0.0643612622744648
2	A	26	50	20120615	3	2572	50.92	0.107356168855596	0.064782697916052
2	A	26	50	20120615	3	2574	50.96	0.108345411242476	0.0652458528577292
2	A	26	50	20120615	3	2576	51	0.108872700769207	0.0655670914684222
2	A	26	50	20120615	3	2578	51.04	0.110232325688072	0.0660134172687072
2	A	26	50	20120615	3	2580	51.08	0.111131977645776	0.0661348275030369
2	A	26	50	20120615	3	2582	51.12	0.111782940148536	0.0666760470333571
2	A	26	50	20120615	3	2584	51.16	0.112383203095086	0.0666329842303828
2	A	26	50	20120615	3	2586	51.2	0.112891895713471	0.0674253680893805
2	A	26	50	20120615	3	2588	51.24	0.113924554456716	0.0678861188680016
2	A	26	50	20120615	3	2590	51.28	0.114239641238413	0.0683361216235488
2	A	26	50	20120615	3	2592	51.32	0.114731646136762	0.0693120704029424
2	A	26	50	20120615	3	2594	51.36	0.115084421709896	0.069878533645351
2	A	26	50	20120615	3	2596	51.4	0.114970648228803	0.0705678920463297
2	A	26	50	20120615	3	2598	51.44	0.115057834494924	0.0706291982042586
2	A	26	50	20120615	3	2600	51.48	0.114757455534276	0.0699523555933068
2	A	26	50	20120615	3	2602	51.52	0.115025236872311	0.069205155857627
2	A	26	50	20120615	3	2604	51.56	0.114990588640033	0.0693232426900852
2	A	26	50	20120615	3	2606	51.6	0.114564768936402	0.0688665931307949
2	A	26	50	20120615	3	2608	51.64	0.114162283756551	0.0683342831459177
2	A	26	50	20120615	3	2610	51.68	0.113980274471073	0.0682447634274195
2	A	26	50	20120615	3	2612	51.72	0.114389194322634	0.0673253124798426
2	A	26	50	20120615	3	2614	51.76	0.114019094633361	0.0670095185913647
2	A	26	50	20120615	3	2616	51.8	0.114645308398779	0.0662065281306492
2	A	26	50	20120615	3	2618	51.84	0.114506644758989	0.065352413849654
2	A	26	50	20120615	3	2620	51.88	0.114378587720916	0.0640351446269816
2	A	26	50	20120615	3	2622	51.92	0.114801791129456	0.0629218050000034
2	A	26	50	20120615	3	2624	51.96	0.11509969521637	0.0607882517091292
2	A	26	50	20120615	3	2626	52	0.115466683635806	0.0596321321218892
2	A	26	50	20120615	3	2628	52.04	0.115493270850778	0.058246485673476
2	A	26	50	20120615	3	2630	52.08	0.115044753019472	0.0576583849635632
2	A	26	50	20120615	3	2632	52.12	0.114526090195471	0.055647019724478
2	A	26	50	20120615	3	2634	52.16	0.114411680318275	0.0537306189261063
2	A	26	50	20120615	3	2636	52.2	0.113972213453768	0.0525960660956925
2	A	26	50	20120615	3	2638	52.24	0.114242893929606	0.0509309710473544
2	A	26	50	20120615	3	2640	52.28	0.113566899846792	0.0497614164312718
2	A	26	50	20120615	3	2642	52.32	0.113287309825511	0.0479380708853042
2	A	26	50	20120615	3	2644	52.36	0.112724382117008	0.0460869360428359
2	A	26	50	20120615	3	2646	52.4	0.111583111772173	0.0450658738508025
2	A	26	50	20120615	3	2648	52.44	0.11108071240414	0.0432645193257298
2	A	26	50	20120615	3	2650	52.48	0.110493106668974	0.0425892323496967
2	A	26	50	20120615	3	2652	52.52	0.109851760818438	0.0416226173798147
2	A	26	50	20120615	3	2654	52.56	0.109023102381565	0.0396695177394993
2	A	26	50	20120615	3	2656	52.6	0.107978776376431	0.0383464502412211
2	A	26	50	20120615	3	2658	52.64	0.107039031464234	0.0374290499033097
2	A	26	50	20120615	3	2660	52.68	0.10535611732501	0.0365431865278392
2	A	26	50	20120615	3	2662	52.72	0.104074344862753	0.0356141189280382
2	A	26	50	20120615	3	2664	52.76	0.10300703788723	0.0347783187126757
2	A	26	50	20120615	3	2666	52.8	0.101323770194616	0.0342493321296701
2	A	26	50	20120615	3	2668	52.84	0.099676918501232	0.0336041679025154
2	A	26	50	20120615	3	2670	52.88	0.0980628765624956	0.0332664537038207
2	A	26	50	20120615	3	2672	52.92	0.096485604176381	0.0327557811864478
2	A	26	50	20120615	3	2674	52.96	0.0955278987519418	0.0323595185462709
2	A	26	50	20120615	3	2676	53	0.0939930527726983	0.0320191173418077
2	A	26	50	20120615	3	2678	53.04	0.0923852333736363	0.0313124348246898
2	A	26	50	20120615	3	2680	53.08	0.0914468319643236	0.0306927971523361
2	A	26	50	20120615	3	2682	53.12	0.0897827975761573	0.0297538300575984
2	A	26	50	20120615	3	2684	53.16	0.089625890581412	0.0290213381429673
2	A	26	50	20120615	3	2686	53.2	0.0892120209823836	0.027947879338448
2	A	26	50	20120615	3	2688	53.24	0.0884503962683675	0.0272657334266373
2	A	26	50	20120615	3	2690	53.28	0.0877636541624792	0.0262022448277328
2	A	26	50	20120615	3	2692	53.32	0.0874955899817313	0.0242251035568571
2	A	26	50	20120615	3	2694	53.36	0.0869829375653711	0.0231399774904482
2	A	26	50	20120615	3	2696	53.4	0.0863079334320504	0.0220756403634062
2	A	26	50	20120615	3	2698	53.44	0.0849110439858164	0.0221863025746619
2	A	26	50	20120615	3	2700	53.48	0.0835141545395824	0.0217334006813119
2	A	26	50	20120615	3	2702	53.52	0.081972803177952	0.0214637101549674
2	A	26	50	20120615	3	2704	53.56	0.0808652618265794	0.0215950198842337
2	A	26	50	20120615	3	2706	53.6	0.079648684609548	0.0216826304144227
2	A	26	50	20120615	3	2708	53.64	0.0791720239283501	0.0220204153237955
2	A	26	50	20120615	3	2710	53.68	0.0790373907972122	0.0224308200995962
2	A	26	50	20120615	3	2712	53.72	0.0785359106679947	0.0230328508130984
2	A	26	50	20120615	3	2714	53.76	0.0781932467218317	0.0237164816491496
2	A	26	50	20120615	3	2716	53.8	0.0772811496847792	0.0242960970776882
2	A	26	50	20120615	3	2718	53.84	0.076375133766045	0.0254493175271253
2	A	26	50	20120615	3	2720	53.88	0.0752081954450527	0.026067116721848
2	A	26	50	20120615	3	2722	53.92	0.073948555425047	0.0269283727813333
2	A	26	50	20120615	3	2724	53.96	0.072008749392218	0.0274724914494563
2	A	26	50	20120615	3	2726	54	0.0707416140403316	0.0284840784106218
2	A	26	50	20120615	3	2728	54.04	0.0694098491286449	0.0291592239652987
2	A	26	50	20120615	3	2730	54.08	0.0682255866915137	0.030278008314492
2	A	26	50	20120615	3	2732	54.12	0.0667664718485352	0.030335778938515
2	A	26	50	20120615	3	2734	54.16	0.0648237666779033	0.03101813698236
2	A	26	50	20120615	3	2736	54.2	0.0637809963076875	0.0316339562780954
2	A	26	50	20120615	3	2738	54.24	0.0619683987847939	0.0316886863429592
2	A	26	50	20120615	3	2740	54.28	0.0602957376938971	0.03188222146897
2	A	26	50	20120615	3	2742	54.32	0.0588845646906831	0.031184377786617
2	A	26	50	20120615	3	2744	54.36	0.0582410268091253	0.0303012721275931
2	A	26	50	20120615	3	2746	54.4	0.0571052718971834	0.0293335257868612
2	A	26	50	20120615	3	2748	54.44	0.0559802650083156	0.0281232418201823
2	A	26	50	20120615	3	2750	54.48	0.055038328065097	0.0269415956781414
2	A	26	50	20120615	3	2752	54.52	0.053338089809734	0.0256393171192302
2	A	26	50	20120615	3	2754	54.56	0.0524636108534406	0.0244225984808425
2	A	26	50	20120615	3	2756	54.6	0.0514225375394996	0.0228127284721151
2	A	26	50	20120615	3	2758	54.64	0.0515905461107095	0.0217117632138076
2	A	26	50	20120615	3	2760	54.68	0.0514792475033508	0.0201766343918516
2	A	26	50	20120615	3	2762	54.72	0.0517125927411423	0.0190729821277757
2	A	26	50	20120615	3	2764	54.76	0.0520269724160579	0.0177160442146787
2	A	26	50	20120615	3	2766	54.8	0.0516990162909436	0.0161485299021443
2	A	26	50	20120615	3	2768	54.84	0.0516987334482311	0.0144541606330651
2	A	26	50	20120615	3	2770	54.88	0.0513214212697899	0.0126845552024677
2	A	26	50	20120615	3	2772	54.92	0.0515548372182596	0.0111214956626548
2	A	26	50	20120615	3	2774	54.96	0.0514803081635226	0.0096780078795406
2	A	26	50	20120615	3	2776	55	0.0511661406206414	0.0083331614924019
2	A	26	50	20120615	3	2778	55.04	0.0514354068829172	0.00718170880991773
2	A	26	50	20120615	3	2780	55.08	0.0514993293359365	0.00493678620100668
2	A	26	50	20120615	3	2782	55.12	0.0511482508190773	0.0040335987093971
2	A	26	50	20120615	3	2784	55.16	0.0510097286006429	0.00244013357799321
2	A	26	50	20120615	3	2786	55.2	0.050786919253891	0.00173620877732202
2	A	26	50	20120615	3	2788	55.24	0.0505359670572479	-0.000434679751598810
2	A	26	50	20120615	3	2790	55.28	0.0502522051059578	-0.00107468209925075
2	A	26	50	20120615	3	2792	55.32	0.0498830953661784	-0.00256922299196664
2	A	26	50	20120615	3	2794	55.36	0.0501857370685262	-0.00370257374085244
2	A	26	50	20120615	3	2796	55.4	0.050543745231841	-0.00482609570547975
2	A	26	50	20120615	3	2798	55.44	0.0508470233302919	-0.0052720679523741
2	A	26	50	20120615	3	2800	55.48	0.0518120826652553	-0.006454350490518
2	A	26	50	20120615	3	2802	55.52	0.0519962132710763	-0.00753693097251461
2	A	26	50	20120615	3	2804	55.56	0.0526183965278423	-0.0082429770935294
2	A	26	50	20120615	3	2806	55.6	0.052988920481184	-0.00856980184779379
2	A	26	50	20120615	3	2808	55.64	0.053298208987275	-0.00881545074357799
2	A	26	50	20120615	3	2810	55.68	0.0535473227062871	-0.00969388949784609
2	A	26	50	20120615	3	2812	55.72	0.053518684881649	-0.0109654796224538
2	A	26	50	20120615	3	2814	55.76	0.0533462215377176	-0.0116191998416608
2	A	26	50	20120615	3	2816	55.8	0.053239801967149	-0.0125308726146446
2	A	26	50	20120615	3	2818	55.84	0.0535713643368474	-0.0140785172266276
2	A	26	50	20120615	3	2820	55.88	0.0533692732187843	-0.0152629210851151
2	A	26	50	20120615	3	2822	55.92	0.0532366906973118	-0.0165256016642799
2	A	26	50	20120615	3	2824	55.96	0.0532136390162451	-0.0175514721824253
2	A	26	50	20120615	3	2826	56	0.0538099421648197	-0.0189465231510283
2	A	26	50	20120615	3	2828	56.04	0.0539872845455413	-0.0208101737835235
2	A	26	50	20120615	3	2830	56.08	0.0536907946721898	-0.0221499290018377
2	A	26	50	20120615	3	2832	56.12	0.0536006385575885	-0.0229883455122906
2	A	26	50	20120615	3	2834	56.16	0.0530119721622507	-0.0237731633287295
2	A	26	50	20120615	3	2836	56.2	0.0527972238328044	-0.0247432431218394
2	A	26	50	20120615	3	2838	56.24	0.051378060522963	-0.0256719571682498
2	A	26	50	20120615	3	2840	56.28	0.0506022936733232	-0.0258769474241157
2	A	26	50	20120615	3	2842	56.32	0.0494962372461912	-0.0266793721994062
2	A	26	50	20120615	3	2844	56.36	0.0482938728754616	-0.0262456328998264
2	A	26	50	20120615	3	2846	56.4	0.0470375562573275	-0.0265829935451305
2	A	26	50	20120615	3	2848	56.44	0.0458698118346048	-0.0271639807608246
2	A	26	50	20120615	3	2850	56.48	0.0451229727233833	-0.0269607512008438
2	A	26	50	20120615	3	2852	56.52	0.0433480215655201	-0.0277188828073608
2	A	26	50	20120615	3	2854	56.56	0.0419285259154916	-0.0276069265906955
2	A	26	50	20120615	3	2856	56.6	0.0409363207511984	-0.0279584930112336
2	A	26	50	20120615	3	2858	56.64	0.0395128087346527	-0.0280868682473581
2	A	26	50	20120615	3	2860	56.68	0.03871039103043	-0.0280278884707393
2	A	26	50	20120615	3	2862	56.72	0.0377708087527928	-0.0284116848183639
2	A	26	50	20120615	3	2864	56.76	0.0370588936454942	-0.0286901434687952
2	A	26	50	20120615	3	2866	56.8	0.0366883378723473	-0.0298171620764554
2	A	26	50	20120615	3	2868	56.84	0.0361718677864754	-0.0304900441823258
2	A	26	50	20120615	3	2870	56.88	0.0356953647900897	-0.0315630624593204
2	A	26	50	20120615	3	2872	56.92	0.0352785896892974	-0.032367897761628
2	A	26	50	20120615	3	2874	56.96	0.0345862260844985	-0.0326722011649116
2	A	26	50	20120615	3	2876	57	0.0342437813414377	-0.0337494712749815
2	A	26	50	20120615	3	2878	57.04	0.0343102705920727	-0.0343758052485531
2	A	26	50	20120615	3	2880	57.08	0.0343394599600001	-0.0354658244938878
2	A	26	50	20120615	3	2882	57.12	0.0345477170491951	-0.0358571939551389
2	A	26	50	20120615	3	2884	57.16	0.034637965087678	-0.0370890941761187
2	A	26	50	20120615	3	2886	57.2	0.0350472384926287	-0.0374464659433304
2	A	26	50	20120615	3	2888	57.24	0.0350623140092036	-0.0391278810161782
2	A	26	50	20120615	3	2890	57.28	0.0349370146875774	-0.0403135576668718
2	A	26	50	20120615	3	2892	57.32	0.0352899670374066	-0.0422537526084305
2	A	26	50	20120615	3	2894	57.36	0.0354636536760695	-0.0431872537677496
2	A	26	50	20120615	3	2896	57.4	0.0363325323466559	-0.0437648327287584
2	A	26	50	20120615	3	2898	57.44	0.036375375946528	-0.0441990033634747
2	A	26	50	20120615	3	2900	57.48	0.0376099278179372	-0.0453974645047722
2	A	26	50	20120615	3	2902	57.52	0.0384520778521948	-0.0461646895044952
2	A	26	50	20120615	3	2904	57.56	0.0388093223401858	-0.0468270929949752
2	A	26	50	20120615	3	2906	57.6	0.0400573233825732	-0.048340202511765
2	A	26	50	20120615	3	2908	57.64	0.0402098745995464	-0.0491425282921061
2	A	26	50	20120615	3	2910	57.68	0.0405377600139826	-0.0508529488851183
2	A	26	50	20120615	3	2912	57.72	0.0409267394543133	-0.0517265793132742
2	A	26	50	20120615	3	2914	57.76	0.041567166066034	-0.053098295758098
2	A	26	50	20120615	3	2916	57.8	0.0415533774838008	-0.0545067817555435
2	A	26	50	20120615	3	2918	57.84	0.0413685397711987	-0.054718065261762
2	A	26	50	20120615	3	2920	57.88	0.0408990208684908	-0.0547548348143838
2	A	26	50	20120615	3	2922	57.92	0.0401664582431816	-0.0548898922095904
2	A	26	50	20120615	3	2924	57.96	0.0398161575437817	-0.0550834980462793
2	A	26	50	20120615	3	2926	58	0.0391047374112299	-0.0553064488143874
2	A	26	50	20120615	3	2928	58.04	0.0390995755317273	-0.0549747450233328
2	A	26	50	20120615	3	2930	58.08	0.038541597570693	-0.05478955375734
2	A	26	50	20120615	3	2932	58.12	0.0386089141362619	-0.0541637642559899
2	A	26	50	20120615	3	2934	58.16	0.0383453047282356	-0.0537764111612559
2	A	26	50	20120615	3	2936	58.2	0.0373698509235888	-0.0531539450617774
2	A	26	50	20120615	3	2938	58.24	0.0368773510504923	-0.0528208270571604
2	A	26	50	20120615	3	2940	58.28	0.0364318737783448	-0.0514701116837379
2	A	26	50	20120615	3	2942	58.32	0.035365839595028	-0.0506695253860785
2	A	26	50	20120615	3	2944	58.36	0.0342855925654093	-0.0497154262062235
2	A	26	50	20120615	3	2946	58.4	0.0329019967266616	-0.0489095366077052
2	A	26	50	20120615	3	2948	58.44	0.0317555645023238	-0.048087666395932
2	A	26	50	20120615	3	2950	58.48	0.0303652511491548	-0.0479268703138902
2	A	26	50	20120615	3	2952	58.52	0.0293726853604033	-0.0470635636447396
2	A	26	50	20120615	3	2954	58.56	0.0278660529417291	-0.0466837765925643
2	A	26	50	20120615	3	2956	58.6	0.0267336921423369	-0.0455604667599713
2	A	26	50	20120615	3	2958	58.64	0.0252549904415196	-0.0451994180374975
2	A	26	50	20120615	3	2960	58.68	0.0232290588027421	-0.0448855333373288
2	A	26	50	20120615	3	2962	58.72	0.0221141635408452	-0.0443948719418634
2	A	26	50	20120615	3	2964	58.76	0.0215129106448023	-0.0451050192822091
2	A	26	50	20120615	3	2966	58.8	0.0208645644371324	-0.0453925996101176
2	A	26	50	20120615	3	2968	58.84	0.0200073388862999	-0.0461871755001369
2	A	26	50	20120615	3	2970	58.88	0.0193252636851674	-0.0474598262849165
2	A	26	50	20120615	3	2972	58.92	0.0185796195844061	-0.0479202235101471
2	A	26	50	20120615	3	2974	58.96	0.0177240910898485	-0.0489126478775424
2	A	26	50	20120615	3	2976	59	0.0168939477287355	-0.0489215574229853
2	A	26	50	20120615	3	2978	59.04	0.0159835477479579	-0.049865332843835
2	A	26	50	20120615	3	2980	59.08	0.0158094580584297	-0.0505963398342257
2	A	26	50	20120615	3	2982	59.12	0.0156377018212795	-0.0515935725277331
2	A	26	50	20120615	3	2984	59.16	0.0151587076877038	-0.0522668796047789
2	A	26	50	20120615	3	2986	59.2	0.0150334083660775	-0.0524353124400575
2	A	26	50	20120615	3	2988	59.24	0.0149703344411957	-0.0524528486882309
2	A	26	50	20120615	3	2990	59.28	0.0151058161004710	-0.0529086497193838
2	A	26	50	20120615	3	2992	59.32	0.0147444138246066	-0.0527994017216905
2	A	26	50	20120615	3	2994	59.36	0.0154641778171763	-0.0529348126702877
2	A	26	50	20120615	3	2996	59.4	0.0153810220597088	-0.0534698096609334
2	A	26	50	20120615	3	2998	59.44	0.0154860981273931	-0.0538328382823946
2	A	26	50	20120615	3	3000	59.48	0.0156929975715683	-0.0535811082682922
2	A	26	50	20120615	3	3002	59.52	0.0156097003927445	-0.0533767544085293
2	A	26	50	20120615	3	3004	59.56	0.0157135743789008	-0.0538756182426564
2	A	26	50	20120615	3	3006	59.6	0.0157464548442260	-0.0536502633114922
2	A	26	50	20120615	3	3008	59.64	0.0156067305442636	-0.0535361362770087
2	A	26	50	20120615	3	3010	59.68	0.0154105084124843	-0.0532284741165145
2	A	26	50	20120615	3	3012	59.72	0.0151459090549643	-0.0529190441890672
2	A	26	50	20120615	3	3014	59.76	0.0145498180384240	-0.0520816883387861
2	A	26	50	20120615	3	3016	59.8	0.0145779608883152	-0.0519432368310298
2	A	26	50	20120615	3	3018	59.84	0.0143435549903519	-0.0516371303054541
2	A	26	50	20120615	3	3020	59.88	0.0145723040340657	-0.0506799198557619
2	A	26	50	20120615	3	3022	59.92	0.0138717026352661	-0.0507732579508785
2	A	26	50	20120615	3	3024	59.96	0.0135508882886418	-0.050199016533877
2	A	26	50	20120615	3	3026	60	0.0131339781304542	-0.0497130927538456
2	A	26	50	20120615	3	3028	60.04	0.0126762679109922	-0.0489195068133199
2	A	26	50	20120615	3	3030	60.08	0.0124147798233094	-0.0485376691514792
2	A	26	50	20120615	3	3032	60.12	0.0114771562314560	-0.0476199859708552
2	A	26	50	20120615	3	3034	60.16	0.0103639580258340	-0.0468283799293169
2	A	26	50	20120615	3	3036	60.2	0.00929417617657691	-0.0464251169320062
2	A	26	50	20120615	3	3038	60.24	0.00833668288417221	-0.0461413549807161
2	A	26	50	20120615	3	3040	60.28	0.0068549406241958	-0.0455833770196818
2	A	26	50	20120615	3	3042	60.32	0.00556744059701133	-0.0445433643659126
2	A	26	50	20120615	3	3044	60.36	0.00405055513000995	-0.0437953868127735
2	A	26	50	20120615	3	3046	60.4	0.00254371057930143	-0.0434699762720714
2	A	26	50	20120615	3	3048	60.44	0.00180549109974267	-0.0434361765679307
2	A	26	50	20120615	3	3050	60.48	0.00061253124920284	-0.0435396262900183
2	A	26	50	20120615	3	3052	60.52	-0.0006657763898262	-0.0432992099844149
2	A	26	50	20120615	3	3054	60.56	-0.00168415157609107	-0.0434382271775961
2	A	26	50	20120615	3	3056	60.6	-0.00171342579683219	-0.0436562989089141
2	A	26	50	20120615	3	3058	60.64	-0.00262248227472561	-0.0439914675231965
2	A	26	50	20120615	3	3060	60.68	-0.00341649247931999	-0.0445490212201621
2	A	26	50	20120615	3	3062	60.72	-0.00362360405552953	-0.0443051400913308
2	A	26	50	20120615	3	3064	60.76	-0.00373051860084493	-0.0445130294849997
2	A	26	50	20120615	3	3066	60.8	-0.00385489868365565	-0.0447885889976281
2	A	26	50	20120615	3	3068	60.84	-0.00380738110795991	-0.0439912553911621
2	A	26	50	20120615	3	3070	60.88	-0.00399808780684592	-0.0437161201426024
2	A	26	50	20120615	3	3072	60.92	-0.00355685317538552	-0.0435560311673418
2	A	26	50	20120615	3	3074	60.96	-0.00350799209680553	-0.0429714659913349
2	A	26	50	20120615	3	3076	61	-0.00396061114744304	-0.0429517377121398
2	A	26	50	20120615	3	3078	61.04	-0.00385779782145851	-0.0430712387581603
2	A	26	50	20120615	3	3080	61.08	-0.00363541273877535	-0.0429897093462895
2	A	26	50	20120615	3	3082	61.12	-0.0039479539360598	-0.0431244838987837
2	A	26	50	20120615	3	3084	61.16	-0.00407855655854495	-0.0430791583541096
2	A	26	50	20120615	3	3086	61.2	-0.00440665410501551	-0.0431565158359714
2	A	26	50	20120615	3	3088	61.24	-0.00426494990606572	-0.0433955179280125
2	A	26	50	20120615	3	3090	61.28	-0.00486662706617736	-0.0430609857098331
2	A	26	50	20120615	3	3092	61.32	-0.00516311693952888	-0.0428832897757209
2	A	26	50	20120615	3	3094	61.36	-0.00582744376045364	-0.0426382772760398
2	A	26	50	20120615	3	3096	61.4	-0.00597961313976498	-0.0429351207027819
2	A	26	50	20120615	3	3098	61.44	-0.00596610740024432	-0.0429692739603132
2	A	26	50	20120615	3	3100	61.48	-0.00647451717591745	-0.0428653292634788
2	A	26	50	20120615	3	3102	61.52	-0.00681838320360847	-0.043284997138113
2	A	26	50	20120615	3	3104	61.56	-0.00754656176687437	-0.043228994281043
2	A	26	50	20120615	3	3106	61.6	-0.00788349814810977	-0.0438878056690745
2	A	26	50	20120615	3	3108	61.64	-0.00782353549306517	-0.0437868308207211
2	A	26	50	20120615	3	3110	61.68	-0.00836836126796937	-0.043232529814949
2	A	26	50	20120615	3	3112	61.72	-0.00851678298134047	-0.0431765976685571
2	A	26	50	20120615	3	3114	61.76	-0.00875090603659127	-0.0425836886325322
2	A	26	50	20120615	3	3116	61.8	-0.00857879624605047	-0.042404224931467
2	A	26	50	20120615	3	3118	61.84	-0.00847053819785087	-0.0419093208953146
2	A	26	50	20120615	3	3120	61.88	-0.00866329550640227	-0.041144372779427
2	A	26	50	20120615	3	3122	61.92	-0.00852781384712697	-0.0401110069294009
2	A	26	50	20120615	3	3124	61.96	-0.00896812923977177	-0.0389874849647736
2	A	26	50	20120615	3	3126	62	-0.00875571436270337	-0.037924562051294
2	A	26	50	20120615	3	3128	62.04	-0.00882281879623797	-0.0370599825899372
2	A	26	50	20120615	3	3130	62.08	-0.00898665543743887	-0.0355964836849154
2	A	26	50	20120615	3	3132	62.12	-0.00959024178585977	-0.0344523849129556
2	A	26	50	20120615	3	3134	62.16	-0.00967594312773957	-0.032993765044724
2	A	26	50	20120615	3	3136	62.2	-0.0100256781417144	-0.0315040324781202
2	A	26	50	20120615	3	3138	62.24	-0.0103394921312050	-0.029430653974325
2	A	26	50	20120615	3	3140	62.28	-0.0108059704747538	-0.0281864995928272
2	A	26	50	20120615	3	3142	62.32	-0.0112764793269553	-0.0275393554666853
2	A	26	50	20120615	3	3144	62.36	-0.0112367399258526	-0.0265479917594618
2	A	26	50	20120615	3	3146	62.4	-0.0114783583129841	-0.0249249695646043
2	A	26	50	20120615	3	3148	62.44	-0.0117109893729266	-0.0235835950717612
2	A	26	50	20120615	3	3150	62.48	-0.0123678845015811	-0.0228411400225832
2	A	26	50	20120615	3	3152	62.52	-0.0127493968943025	-0.0209072454024448
2	A	26	50	20120615	3	3154	62.56	-0.0134289901506331	-0.0195143228252533
2	A	26	50	20120615	3	3156	62.6	-0.0135279709578636	-0.0188820420836519
2	A	26	50	20120615	3	3158	62.64	-0.0139848892177307	-0.0174821262203944
2	A	26	50	20120615	3	3160	62.68	-0.0141642949360398	-0.0159958457490963
2	A	26	50	20120615	3	3162	62.72	-0.0150746178421783	-0.0147636478361617
2	A	26	50	20120615	3	3164	62.76	-0.0158603909598787	-0.0137801676624416
2	A	26	50	20120615	3	3166	62.8	-0.0168746649268127	-0.0126287149799574
2	A	26	50	20120615	3	3168	62.84	-0.0182788375728929	-0.011700000933547
2	A	26	50	20120615	3	3170	62.88	-0.0190543498640914	-0.0109396207274658
2	A	26	50	20120615	3	3172	62.92	-0.0204036510239516	-0.0105747536283736
2	A	26	50	20120615	3	3174	62.96	-0.0218798919931704	-0.00992978739111769
2	A	26	50	20120615	3	3176	63	-0.0237550048265887	-0.0095144257967809
2	A	26	50	20120615	3	3178	63.04	-0.0246475857164805	-0.00818358012390969
2	A	26	50	20120615	3	3180	63.08	-0.0263798559090313	-0.00824269425081689
2	A	26	50	20120615	3	3182	63.12	-0.0280158888686626	-0.00774665884381454
2	A	26	50	20120615	3	3184	63.16	-0.0291278142820784	-0.00740364134426094
2	A	26	50	20120615	3	3186	63.2	-0.0304713171663329	-0.0067666795557681
2	A	26	50	20120615	3	3188	63.24	-0.0312941066169215	-0.00645286556627751
2	A	26	50	20120615	3	3190	63.28	-0.0327342709981642	-0.00628238212133343
2	A	26	50	20120615	3	3192	63.32	-0.0333213817585834	-0.0061382030486495
2	A	26	50	20120615	3	3194	63.36	-0.034941504815638	-0.00585748165651844
2	A	26	50	20120615	3	3196	63.4	-0.0354901489671606	-0.00667256364319217
2	A	26	50	20120615	3	3198	63.44	-0.0358951797314243	-0.00706896770472535
2	A	26	50	20120615	3	3200	63.48	-0.0364892201382991	-0.00703750145296255
2	A	26	50	20120615	3	3202	63.52	-0.037319292788734	-0.00825308872050039
2	A	26	50	20120615	3	3204	63.56	-0.0380273188087361	-0.00787924136528699
2	A	26	50	20120615	3	3206	63.6	-0.0387886606800396	-0.00789246426209519
2	A	26	50	20120615	3	3208	63.64	-0.039242976786952	-0.0077222636598636
2	A	26	50	20120615	3	3210	63.68	-0.0403503060062901	-0.00754888107711666
2	A	26	50	20120615	3	3212	63.72	-0.0411066274194472	-0.00713805203724727
2	A	26	50	20120615	3	3214	63.76	-0.0422134616640386	-0.00686701800801847
2	A	26	50	20120615	3	3216	63.8	-0.0432748289425996	-0.00688215009313586
2	A	26	50	20120615	3	3218	63.84	-0.0445285292656433	-0.0067848522000446
2	A	26	50	20120615	3	3220	63.88	-0.0457628548628825	-0.00674751696199794
2	A	26	50	20120615	3	3222	63.92	-0.0462096049272362	-0.0065858723518187
2	A	26	50	20120615	3	3224	63.96	-0.0469092870872203	-0.0067086967997108
2	A	26	50	20120615	3	3226	64	-0.048104580390138	-0.00765904831362552
2	A	26	50	20120615	3	3228	64.04	-0.0481875240155712	-0.00781524820158959
2	A	26	50	20120615	3	3230	64.08	-0.0485478656312639	-0.00832238518505659
2	A	26	50	20120615	3	3232	64.12	-0.048929915425139	-0.00851860731683589
2	A	26	50	20120615	3	3234	64.16	-0.0488921559230236	-0.00915684189753489
2	A	26	50	20120615	3	3236	64.2	-0.0487652302558006	-0.00921588531376389
2	A	26	50	20120615	3	3238	64.24	-0.0491517348223972	-0.00898296434004109
2	A	26	50	20120615	3	3240	64.28	-0.0492957724737249	-0.00912374930017529
2	A	26	50	20120615	3	3242	64.32	-0.0496399920548065	-0.00855212417826409
2	A	26	50	20120615	3	3244	64.36	-0.0497074500417317	-0.00875364961090229
2	A	26	50	20120615	3	3246	64.4	-0.0498675390169923	-0.00867431223005319
2	A	26	50	20120615	3	3248	64.44	-0.0495607253846355	-0.00852928462923179
2	A	26	50	20120615	3	3250	64.48	-0.0496713875958912	-0.00891529422108159
2	A	26	50	20120615	3	3252	64.52	-0.0501629682301721	-0.00858634814647359
2	A	26	50	20120615	3	3254	64.56	-0.0501884240742948	-0.00885066466128109
2	A	26	50	20120615	3	3256	64.6	-0.0500863178550915	-0.00849230294457569
2	A	26	50	20120615	3	3258	64.64	-0.0499139252218382	-0.00851818305276719
2	A	26	50	20120615	3	3260	64.68	-0.0492984594794934	-0.00780244956885019
2	A	26	50	20120615	3	3262	64.72	-0.0493683216294746	-0.00782041008109229
2	A	26	50	20120615	3	3264	64.76	-0.0493145108034263	-0.00702611703378544
2	A	26	50	20120615	3	3266	64.8	-0.0487319255264067	-0.00699507504609135
2	A	26	50	20120615	3	3268	64.84	-0.0484067978284172	-0.00674956757166338
2	A	26	50	20120615	3	3270	64.88	-0.0477229548603317	-0.00600151930784613
2	A	26	50	20120615	3	3272	64.92	-0.0469955541145251	-0.00541695413183922
2	A	26	50	20120615	3	3274	64.96	-0.0465327527262385	-0.00447628998082675
2	A	26	50	20120615	3	3276	65	-0.045830454271164	-0.00350274536448911
2	A	26	50	20120615	3	3278	65.04	-0.0454875074822885	-0.00310478566803732
2	A	26	50	20120615	3	3280	65.08	-0.0445643088687714	-0.00270965439871028
2	A	26	50	20120615	3	3282	65.12	-0.0438617982816625	-0.00246662179801646
2	A	26	50	20120615	3	3284	65.16	-0.0425565498742703	-0.00224310534448339
2	A	26	50	20120615	3	3286	65.2	-0.0416634740096317	-0.00190355266815761
2	A	26	50	20120615	3	3288	65.24	-0.0402450885172496	-0.000751039325501669
2	A	26	50	20120615	3	3290	65.28	-0.0394662811084507	-0.000608345177058219
2	A	26	50	20120615	3	3292	65.32	-0.0387324456909353	-0.000261155747495629
2	A	26	50	20120615	3	3294	65.36	-0.0372053778862848	9.4801806153691e-05
2	A	26	50	20120615	3	3296	65.4	-0.0357611122857113	0.0008972972921223
2	A	26	50	20120615	3	3298	65.44	-0.0342553283951746	0.000921126790648291
2	A	26	50	20120615	3	3300	65.48	-0.0323303008940723	0.00163516321829046
2	A	26	50	20120615	3	3302	65.52	-0.0311113902246629	0.00152117760516319
2	A	26	50	20120615	3	3304	65.56	-0.0293733924671845	0.00243030479373473
2	A	26	50	20120615	3	3306	65.6	-0.0277283792514321	0.00265219490167107
2	A	26	50	20120615	3	3308	65.64	-0.0266019581490020	0.00306769084629629
2	A	26	50	20120615	3	3310	65.68	-0.0248392823648601	0.00310983441045501
2	A	26	50	20120615	3	3312	65.72	-0.0227700757910739	0.00360092006998906
2	A	26	50	20120615	3	3314	65.76	-0.0209653978641296	0.00458097006871362
2	A	26	50	20120615	3	3316	65.8	-0.0193880547673368	0.00387690384668617
2	A	26	50	20120615	3	3318	65.84	-0.0175392533772465	0.00387350973413647
2	A	26	50	20120615	3	3320	65.88	-0.0162675218312824	0.00323562870682809
2	A	26	50	20120615	3	3322	65.92	-0.0141542625050283	0.00252244080732334
2	A	26	50	20120615	3	3324	65.96	-0.0126677826296180	0.00172821847069461
2	A	26	50	20120615	3	3326	66	-0.0111957489457473	0.000959614612748272
2	A	26	50	20120615	3	3328	66.04	-0.0107112323082104	0.00074931398495557
2	A	26	50	20120615	3	3330	66.08	-0.0105359476082221	0.00118016121780035
2	A	26	50	20120615	3	3332	66.12	-0.0100644841618660	0.00167874928028280
2	A	26	50	20120615	3	3334	66.16	-0.0103244661121048	0.00157099327789778
2	A	26	50	20120615	3	3336	66.2	-0.00944451414932497	0.00157082357227029
2	A	26	50	20120615	3	3338	66.24	-0.00951524604064707	0.00166332021031731
2	A	26	50	20120615	3	3340	66.28	-0.00898381993924637	0.00226988347828694
2	A	26	50	20120615	3	3342	66.32	-0.00887780341954307	0.00187006409100063
2	A	26	50	20120615	3	3344	66.36	-0.00840525102874387	0.00246217409636281
2	A	26	50	20120615	3	3346	66.4	-0.00831423224386957	0.00208879343162506
2	A	26	50	20120615	3	3348	66.44	-0.00852108926163787	0.00216663174609808
2	A	26	50	20120615	3	3350	66.48	-0.00860384903930797	0.00249072706818712
2	A	26	50	20120615	3	3352	66.52	-0.00834011235206097	0.00233053909797712
2	A	26	50	20120615	3	3354	66.56	-0.00820619339877207	0.00244733192502570
2	A	26	50	20120615	3	3356	66.6	-0.00843031089306917	0.0024742090537786
2	A	26	50	20120615	3	3358	66.64	-0.00813701714236857	0.00254540056450846
2	A	26	50	20120615	3	3360	66.68	-0.00834130736252117	0.00198187181524184
2	A	26	50	20120615	3	3362	66.72	-0.00835459389893967	0.00241048459065807
2	A	26	50	20120615	3	3364	66.76	-0.00788938127652927	0.00230237503488246
2	A	26	50	20120615	3	3366	66.8	-0.00822409027140387	0.00255363128744147
2	A	26	50	20120615	3	3368	66.84	-0.00797002680492357	0.00250609956961012
2	A	26	50	20120615	3	3370	66.88	-0.00789219556151837	0.00276756644408947
2	A	26	50	20120615	3	3372	66.92	-0.00739461866173297	0.00308071575320574
2	A	26	50	20120615	3	3374	66.96	-0.00736017549042137	0.00312831111064741
2	A	26	50	20120615	3	3376	67	-0.00715488117863947	0.00311424675676961
2	A	26	50	20120615	3	3378	67.04	-0.00707726913833647	0.00390682860566598
2	A	26	50	20120615	3	3380	67.08	-0.00701049704498907	0.0038212616140746
2	A	26	50	20120615	3	3382	67.12	-0.00683903779268697	0.00389850595885142
2	A	26	50	20120615	3	3384	67.16	-0.00673797102045197	0.0038921773531598
2	A	26	50	20120615	3	3386	67.2	-0.0065121493988122	0.00433319985258585
2	A	26	50	20120615	3	3388	67.24	-0.00612951270630872	0.00419393517203116
2	A	26	50	20120615	3	3390	67.28	-0.00600361234391845	0.00470950793939771
2	A	26	50	20120615	3	3392	67.32	-0.00568880133386639	0.00498740797547183
2	A	26	50	20120615	3	3394	67.36	-0.00505761660777584	0.00511305377942087
2	A	26	50	20120615	3	3396	67.4	-0.00496637861979934	0.00459059379200556
2	A	26	50	20120615	3	3398	67.44	-0.00479066258467449	0.00501908635926899
2	A	26	50	20120615	3	3400	67.48	-0.00292713923139983	0.00392343854395606
2	A	26	50	20120615	3	3402	67.52	-0.00345638037284672	0.00401024297241452
2	A	26	50	20120615	3	3404	67.56	-0.00300868985647408	0.0035996331356473
2	A	26	50	20120615	3	3406	67.6	-0.00215303408269586	0.00345686827652574
2	A	26	50	20120615	3	3408	67.64	-0.00200623871492153	0.00356403738028237
2	A	26	50	20120615	3	3410	67.68	-0.00167443592891756	0.00341308422463467
2	A	26	50	20120615	3	3412	67.72	-0.00151733801534134	0.00364111909049951
2	A	26	50	20120615	3	3414	67.76	-0.00120614032094114	0.00306318657610013
2	A	26	50	20120615	3	3416	67.8	-0.00091497496165196	0.0027858239411797
2	A	26	50	20120615	3	3418	67.84	-0.00056279335821419	0.00237457063724161
2	A	26	50	20120615	3	3420	67.88	-0.00061457478780048	0.00268496930097907
2	A	26	50	20120615	3	3422	67.92	-0.0004106593342419	0.00236722379778508
2	A	26	50	20120615	3	3424	67.96	-0.00030848947542826	0.00172596987113043
2	A	26	50	20120615	3	3426	68	-0.00035876476757062	0.00137540047115377
2	A	26	50	20120615	3	3428	68.04	-2.49891536471402e-05	0.00140305541736597
2	A	26	50	20120615	3	3430	68.08	0.00032130225030335	0.000738919515272132
2	A	26	50	20120615	3	3432	68.12	0.00054491557746544	0.0006642653026348
2	A	26	50	20120615	3	3434	68.16	0.00110526446753707	0.000502540789389281
2	A	26	50	20120615	3	3436	68.2	0.00112830412778847	0.000680446734215471
2	A	26	50	20120615	3	3438	68.24	0.00097742663256635	0.0007039177296034
2	A	26	50	20120615	3	3440	68.28	0.00166437132454754	0.000538690562917271
2	A	26	50	20120615	3	3442	68.32	0.00218268872688526	0.000170944478565411
2	A	26	50	20120615	3	3444	68.36	0.00246709555955986	-0.00040141037754398
2	A	26	50	20120615	3	3446	68.4	0.00263917706582942	-0.000804475384955929
2	A	26	50	20120615	3	3448	68.44	0.00309741761537736	-0.00224869148805478
2	A	26	50	20120615	3	3450	68.48	0.00338579697394867	-0.00237594949546492
2	A	26	50	20120615	3	3452	68.52	0.00372952865135126	-0.00241604952102601
2	A	26	50	20120615	3	3454	68.56	0.00410143853398414	-0.00282238136176704
2	A	26	50	20120615	3	3456	68.6	0.00526371702128828	-0.00318479480032859
2	A	26	50	20120615	3	3458	68.64	0.00645826079101796	-0.00345285898107641
2	A	26	50	20120615	3	3460	68.68	0.00804898234811084	-0.00288269049913444
2	A	26	50	20120615	3	3462	68.72	0.00974282128710416	-0.00257988616222693
2	A	26	50	20120615	3	3464	68.76	0.0107264987436162	-0.0022798112574948
2	A	26	50	20120615	3	3466	68.8	0.0111740195543614	-0.000606732973597118
2	A	26	50	20120615	3	3468	68.84	0.0117059759858480	0.00041128865927716
2	A	26	50	20120615	3	3470	68.88	0.0116182381764384	0.00181698865600476
2	A	26	50	20120615	3	3472	68.92	0.0116226010252783	0.00367127012364931
2	A	26	50	20120615	3	3474	68.96	0.0111911951780764	0.00489534267256134
2	A	26	50	20120615	3	3476	69	0.0110139235080329	0.00637769304436957
2	A	26	50	20120615	3	3478	69.04	0.0098747511490176	0.00847751239203367
2	A	26	50	20120615	3	3480	69.08	0.00880266625297415	0.00932895168807568
2	A	26	50	20120615	3	3482	69.12	0.00775761899892293	0.0107275664748558
2	A	26	50	20120615	3	3484	69.16	0.00626915922452525	0.0102141645253075
2	A	26	50	20120615	3	3486	69.2	0.00505535386607604	0.0107432359611269
2	A	26	50	20120615	3	3488	69.24	0.00434458427176295	0.0101132321033609
2	A	26	50	20120615	3	3490	69.28	0.00374246163437917	0.00930901834791403
2	A	26	50	20120615	3	3492	69.32	0.0023615174460609	0.00843975076859797
2	A	26	50	20120615	3	3494	69.36	0.00175356824880014	0.007272805376538
2	A	26	50	20120615	3	3496	69.4	0.00067209933866356	0.00565793753708116
2	A	26	50	20120615	3	3498	69.44	-9.6370168994350e-05	0.00469929873169093
2	A	26	50	20120615	3	3500	69.48	-0.00081211920926056	0.00449159177157163
2	A	26	50	20120615	3	3502	69.52	-0.0014373359541179	0.00445506970632335
2	A	26	50	20120615	3	3504	69.56	-0.00268845533741032	0.00424929456193025
2	A	26	50	20120615	3	3506	69.6	-0.00252445606164972	0.00429254828373543
2	A	26	50	20120615	3	3508	69.64	-0.0052298183221982	0.00468561480126141
2	A	26	50	20120615	3	3510	69.68	-0.00469524559562117	0.00453532632598802
2	A	26	50	20120615	3	3512	69.72	-0.00505642159731564	0.0045901978122081
2	A	26	50	20120615	3	3514	69.76	-0.00508419675168064	0.00445006339031255
2	A	26	50	20120615	3	3516	69.8	-0.00493460124105282	0.00396310723438062
2	A	26	50	20120615	3	3518	69.84	-0.00439408174644601	0.00399175213008649
2	A	26	50	20120615	3	3520	69.88	-0.00424812783574129	0.00345639451498234
2	A	26	50	20120615	3	3522	69.92	-0.004067504479555	0.00336959008652388
2	A	26	50	20120615	3	3524	69.96	-0.00414214667137705	0.00339405598115293
2	A	26	50	20120615	3	3526	70	-0.00388132326406859	0.00251464141952685
2	A	26	50	20120615	3	3528	70.04	-0.00453057456841845	0.00190635988207893
2	A	26	50	20120615	3	3530	70.08	-0.00428143963620299	0.00128392913793948
2	A	26	50	20120615	3	3532	70.12	-0.0047828066283355	-0.000118433314780930
2	A	26	50	20120615	3	3534	70.16	-0.00477090602120813	-0.000935983104121008
2	A	26	50	20120615	3	3536	70.2	-0.0047820288108762	-0.00222080319660478
2	A	26	50	20120615	3	3538	70.24	-0.00480153081590132	-0.00363070340761263
2	A	26	50	20120615	3	3540	70.28	-0.00438854934299001	-0.00453604333226414
2	A	26	50	20120615	3	3542	70.32	-0.00362568436367978	-0.0055298493863099
2	A	26	50	20120615	3	3544	70.36	-0.002847978627246	-0.0073030200492981
2	A	26	50	20120615	3	3546	70.4	-0.00268480666641939	-0.00851228578221209
2	A	26	50	20120615	3	3548	70.44	-0.00240943807262192	-0.00986754785223769
2	A	26	50	20120615	3	3550	70.48	-0.00264528646841888	-0.0105492412157084
2	A	26	50	20120615	3	3552	70.52	-0.00344390700922659	-0.0110562226356835
2	A	26	50	20120615	3	3554	70.56	-0.00447614148840271	-0.0109337517411820
2	A	26	50	20120615	3	3556	70.6	-0.004883102654179	-0.0107530647453854
2	A	26	50	20120615	3	3558	70.64	-0.00605763530200111	-0.0109354700106603
2	A	26	50	20120615	3	3560	70.68	-0.00771913824789077	-0.0111478000349150
2	A	26	50	20120615	3	3562	70.72	-0.00928787019830227	-0.0113208135079221
2	A	26	50	20120615	3	3564	70.76	-0.0103597974095336	-0.0110081775583290
2	A	26	50	20120615	3	3566	70.8	-0.0106936536336301	-0.0101687399856841
2	A	26	50	20120615	3	3568	70.84	-0.0107546274513718	-0.00885067173234889
2	A	26	50	20120615	3	3570	70.88	-0.0112963985249813	-0.00827354531968009
2	A	26	50	20120615	3	3572	70.92	-0.0117678761134731	-0.00671807303562934
2	A	26	50	20120615	3	3574	70.96	-0.0119630022297415	-0.00502628470630146
2	A	26	50	20120615	3	3576	71	-0.0116823444772208	-0.00415930815295645
2	A	26	50	20120615	3	3578	71.04	-0.0113952449819234	-0.00217192797588916
2	A	26	50	20120615	3	3580	71.08	-0.0110417976573473	-0.000804843080482148
2	A	26	50	20120615	3	3582	71.12	-0.0105631641482300	0.000213751308884881
2	A	26	50	20120615	3	3584	71.16	-0.00897287392627357	0.00188493454660898
2	A	26	50	20120615	3	3586	71.2	-0.00795290067868327	0.00306749992746536
2	A	26	50	20120615	3	3588	71.24	-0.00705446494464317	0.00381584517613071
2	A	26	50	20120615	3	3590	71.28	-0.00627114619458038	0.00442163769770885
2	A	26	50	20120615	3	3592	71.32	-0.004741030759703	0.00550418282436639
2	A	26	50	20120615	3	3594	71.36	-0.00359049024496656	0.00635933655232997
2	A	26	50	20120615	3	3596	71.4	-0.0020302456972496	0.00624533608996029
2	A	26	50	20120615	3	3598	71.44	-0.00041179706905283	0.00631998676706372
2	A	26	50	20120615	3	3600	71.48	0.00142716068753662	0.00622748235084211
2	A	26	50	20120615	3	3602	71.52	0.00236397110659162	0.00597465632122886
2	A	26	50	20120615	3	3604	71.56	0.00345563791072647	0.00533866326902625
2	A	26	50	20120615	3	3606	71.6	0.00445195136541831	0.0049294040062111
2	A	26	50	20120615	3	3608	71.64	0.00422498847343374	0.00426129699243411
2	A	26	50	20120615	3	3610	71.68	0.00453144218843896	0.00428924821638763
2	A	26	50	20120615	3	3612	71.72	0.00405506081441968	0.00424237057232887
2	A	26	50	20120615	3	3614	71.76	0.00416242790807504	0.00418592930905456
2	A	26	50	20120615	3	3616	71.8	0.00430119902809647	0.00424958871835122
2	A	26	50	20120615	3	3618	71.84	0.0048974901558558	0.00453149592855433
2	A	26	50	20120615	3	3620	71.88	0.00561615035474016	0.00493430708463184
2	A	26	50	20120615	3	3622	71.92	0.00616966435066483	0.00526471899159722
2	A	26	50	20120615	3	3624	71.96	0.00738174154014081	0.00567856313478159
2	A	26	50	20120615	3	3626	72	0.00827209362945829	0.00588708326769925
2	A	26	50	20120615	3	3628	72.04	0.0094338014815900	0.00655228477971234
2	A	26	50	20120615	3	3630	72.08	0.00961824250728793	0.00712720572633066
2	A	26	50	20120615	3	3632	72.12	0.0100303966652653	0.00800625683507121
2	A	26	50	20120615	3	3634	72.16	0.0101249325992692	0.00923314791161305
2	A	26	50	20120615	3	3636	72.2	0.0106116306612260	0.0102705902322326
2	A	26	50	20120615	3	3638	72.24	0.0114851203751325	0.0109254411151827
2	A	26	50	20120615	3	3640	72.28	0.0122654551345788	0.0115909983019067
2	A	26	50	20120615	3	3642	72.32	0.0123966580907211	0.0115855189314593
2	A	26	50	20120615	3	3644	72.36	0.0132500023324317	0.0111158508292206
2	A	26	50	20120615	3	3646	72.4	0.0140819254813129	0.0109606288699349
2	A	26	50	20120615	3	3648	72.44	0.0144799134620359	0.0104171183136437
2	A	26	50	20120615	3	3650	72.48	0.0154419393089080	0.00960174641318963
2	A	26	50	20120615	3	3652	72.52	0.0161598011842364	0.00873086663041247
2	A	26	50	20120615	3	3654	72.56	0.0170935569019967	0.00723397107211523
2	A	26	50	20120615	3	3656	72.6	0.0169153659931377	0.00615223911825605
2	A	26	50	20120615	3	3658	72.64	0.0174564653153051	0.00441174527384005
2	A	26	50	20120615	3	3660	72.68	0.0178764938143977	0.00328630704983573
2	A	26	50	20120615	3	3662	72.72	0.0175582745496603	0.00210503567438892
2	A	26	50	20120615	3	3664	72.76	0.0175503761669145	-8.07515944114996e-05
2	A	26	50	20120615	3	3666	72.8	0.0172736994255718	-0.00097374260623637
2	A	26	50	20120615	3	3668	72.84	0.0170715234546949	-0.00270100648277637
2	A	26	50	20120615	3	3670	72.88	0.0166189892568712	-0.00308339568790644
2	A	26	50	20120615	3	3672	72.92	0.0165940778849700	-0.00589162077191413
2	A	26	50	20120615	3	3674	72.96	0.0159019546964768	-0.00673803466006224
2	A	26	50	20120615	3	3676	73	0.0151176318547846	-0.00758599711206114
2	A	26	50	20120615	3	3678	73.04	0.0147583212007789	-0.00887897155994559
2	A	26	50	20120615	3	3680	73.08	0.0153497686470871	-0.0100507655832041
2	A	26	50	20120615	3	3682	73.12	0.0154064425484925	-0.0115679699553638
2	A	26	50	20120615	3	3684	73.16	0.0159349765831582	-0.0123687966693288
2	A	26	50	20120615	3	3686	73.2	0.0163747050771746	-0.0139477166142437
2	A	26	50	20120615	3	3688	73.24	0.0165904645693181	-0.0150146488231727
2	A	26	50	20120615	3	3690	73.28	0.0175500579688629	-0.0163947303412179
2	A	26	50	20120615	3	3692	73.32	0.0182111603828655	-0.0167561043328111
2	A	26	50	20120615	3	3694	73.36	0.0189011410378117	-0.0189176024836777
2	A	26	50	20120615	3	3696	73.4	0.0187292787346443	-0.0188643219877153
2	A	26	50	20120615	3	3698	73.44	0.0175432414594923	-0.0196570664711714
2	A	26	50	20120615	3	3700	73.48	0.0171605764827176	-0.0195526762970648
2	A	26	50	20120615	3	3702	73.52	0.0163004517940822	-0.0195997696086918
2	A	26	50	20120615	3	3704	73.56	0.0152218311100603	-0.0199767989444205
2	A	26	50	20120615	3	3706	73.6	0.0141942423224366	-0.0195903155910274
2	A	26	50	20120615	3	3708	73.64	0.0128484979096858	-0.0193841020404299
2	A	26	50	20120615	3	3710	73.68	0.0113390512060225	-0.0197947048061293
2	A	26	50	20120615	3	3712	73.72	0.00993332999609144	-0.0193726964080494
2	A	26	50	20120615	3	3714	73.76	0.00876518959357126	-0.0189318860406577
2	A	26	50	20120615	3	3716	73.8	0.00756925989455045	-0.0184748829279768
2	A	26	50	20120615	3	3718	73.84	0.00613553018501661	-0.017267003124354
2	A	26	50	20120615	3	3720	73.88	0.00463306969635143	-0.0171960096035229
2	A	26	50	20120615	3	3722	73.92	0.00302800801373609	-0.0167083180565385
2	A	26	50	20120615	3	3724	73.96	0.00137790362915916	-0.0152751540324296
2	A	26	50	20120615	3	3726	74	0.00048305999756759	-0.014898761092804
2	A	26	50	20120615	3	3728	74.04	-0.00046478128727392	-0.0138936441586864
2	A	26	50	20120615	3	3730	74.08	-0.00044503179487538	-0.0131484455351973
2	A	26	50	20120615	3	3732	74.12	-0.00074744722305324	-0.0119280640836831
2	A	26	50	20120615	3	3734	74.16	-0.00085817307391925	-0.0106904928663182
2	A	26	50	20120615	3	3736	74.2	-0.0009030177859821	-0.00923270738408839
2	A	26	50	20120615	3	3738	74.24	-0.00128490494529752	-0.00805617362407549
2	A	26	50	20120615	3	3740	74.28	-0.00194269809956411	-0.00720774448160102
2	A	26	50	20120615	3	3742	74.32	-0.00221666662193484	-0.00621500191615417
2	A	26	50	20120615	3	3744	74.36	-0.00191124598993693	-0.00487488607338161
2	A	26	50	20120615	3	3746	74.4	-0.00168434249492198	-0.00491692357152315
2	A	26	50	20120615	3	3748	74.44	-0.00139710157826838	-0.00474960796495879
2	A	26	50	20120615	3	3750	74.48	-0.00100525835547386	-0.00457487480825978
2	A	26	50	20120615	3	3752	74.52	-0.00097058183892447	-0.00453909520513174
2	A	26	50	20120615	3	3754	74.56	-0.00049996692070576	-0.00459886694134544
2	A	26	50	20120615	3	3756	74.6	-0.00056465304904871	-0.00463029076670137
2	A	26	50	20120615	3	3758	74.64	-0.00068296615567684	-0.00441739505702173
2	A	26	50	20120615	3	3760	74.68	-0.00069498697095701	-0.00503718829286736
2	A	26	50	20120615	3	3762	74.72	-0.00061774969724801	-0.0047323899148369
2	A	26	50	20120615	3	3764	74.76	-0.00067474250381164	-0.00455619304710083
2	A	26	50	20120615	3	3766	74.8	-0.0007887210458711	-0.00420389123551026
2	A	26	50	20120615	3	3768	74.84	-0.0006344303462162	-0.00409246534893088
2	A	26	50	20120615	3	3770	74.88	-0.00079407384420468	-0.00427380288296618
2	A	26	50	20120615	3	3772	74.92	-0.00061433437149488	-0.00439290087812143
2	A	26	50	20120615	3	3774	74.96	-0.00080794727925157	-0.00432242354524056
2	A	26	50	20120615	3	3776	75	-0.00095322943851415	-0.00470061253609037
2	A	26	50	20120615	3	3778	75.04	-0.00094644121341476	-0.00435281499469596
2	A	26	50	20120615	3	3780	75.08	-0.00125070219029152	-0.00388405269624396
2	A	26	50	20120615	3	3782	75.12	-0.00133408139350191	-0.00375874206090921
2	A	26	50	20120615	3	3784	75.16	-0.0012221421473994	-0.00400807215459627
2	A	26	50	20120615	3	3786	75.2	-0.00145081411647409	-0.00347970004738347
2	A	26	50	20120615	3	3788	75.24	-0.00120856781852096	-0.00294839981098977
2	A	26	50	20120615	3	3790	75.28	-0.00034876486347108	-0.00271708043412631
2	A	26	50	20120615	3	3792	75.32	-0.00034641161210329	-0.00254658850390085
2	A	26	50	20120615	3	3794	75.36	-5.81849885967199e-05	-0.00090083565445535
2	A	26	50	20120615	3	3796	75.4	0.0005159503623877	-0.000881793268838
2	A	26	50	20120615	3	3798	75.44	0.00061369738849317	-0.000480648176545109
2	A	26	50	20120615	3	3800	75.48	0.00127972397391175	-0.00043108269940291
2	A	26	50	20120615	3	3802	75.52	0.00174437798196506	-7.7288892504029e-05
2	A	26	50	20120615	3	3804	75.56	0.00302795144519360	0.000186061007333621
2	A	26	50	20120615	3	3806	75.6	0.00328142801304554	0.00060843710093978
2	A	26	50	20120615	3	3808	75.64	0.004304952350891	0.000669702246675341
2	A	26	50	20120615	3	3810	75.68	0.0043382302102272	0.000372181411636851
2	A	26	50	20120615	3	3812	75.72	0.00510946733382668	0.00082857216984521
2	A	26	50	20120615	3	3814	75.76	0.00527103486936678	0.00111542488487594
2	A	26	50	20120615	3	3816	75.8	0.00565420967013074	0.00176133228125757
2	A	26	50	20120615	3	3818	75.84	0.00640284483257637	0.00236782483854909
2	A	26	50	20120615	3	3820	75.88	0.00731580453990195	0.00267449704954969
2	A	26	50	20120615	3	3822	75.92	0.00808788029214392	0.00348150387678227
2	A	26	50	20120615	3	3824	75.96	0.00836693998333919	0.00446659554685669
2	A	26	50	20120615	3	3826	76	0.00820885212026931	0.00492620788356013
2	A	26	50	20120615	3	3828	76.04	0.00829514884605888	0.00601717323776805
2	A	26	50	20120615	3	3830	76.08	0.00796728605903968	0.00664636250852209
2	A	26	50	20120615	3	3832	76.12	0.00845824825772974	0.00731069965320585
2	A	26	50	20120615	3	3834	76.16	0.00856950443868163	0.00736134264087443
2	A	26	50	20120615	3	3836	76.2	0.00934583669090363	0.00803667232615717
2	A	26	50	20120615	3	3838	76.24	0.00884793381489215	0.00852794254056112
2	A	26	50	20120615	3	3840	76.28	0.00806499124563691	0.00927797636021994
2	A	26	50	20120615	3	3842	76.32	0.00740133617615427	0.0094650697434541
2	A	26	50	20120615	3	3844	76.36	0.00679308292297761	0.0096174653969354
2	A	26	50	20120615	3	3846	76.4	0.00586391632822724	0.0103143191297948
2	A	26	50	20120615	3	3848	76.44	0.00474553502989916	0.0111483869335433
2	A	26	50	20120615	3	3850	76.48	0.00366286969508881	0.0122378687777243
2	A	26	50	20120615	3	3852	76.52	0.0024122311444076	0.0121835417637258
2	A	26	50	20120615	3	3854	76.56	0.00115768229322643	0.012183796322167
2	A	26	50	20120615	3	3856	76.6	0.00075125145753602	0.0120152786340746
2	A	26	50	20120615	3	3858	76.64	-0.00010686504784072	0.0117222960103578
2	A	26	50	20120615	3	3860	76.68	-0.00079756695170374	0.0117632516351241
2	A	26	50	20120615	3	3862	76.72	-0.00164017660536907	0.0111790753678468
2	A	26	50	20120615	3	3864	76.76	-0.00318694511205018	0.00993286966957689
2	A	26	50	20120615	3	3866	76.8	-0.00455286681680214	0.0092809843924671
2	A	26	50	20120615	3	3868	76.84	-0.00482027126692311	0.00927011828256061
2	A	26	50	20120615	3	3870	76.88	-0.00473107186779677	0.00925056465874046
2	A	26	50	20120615	3	3872	76.92	-0.00508024402477381	0.0086844521412954
2	A	26	50	20120615	3	3874	76.96	-0.00592117783536773	0.00800233451375597
2	A	26	50	20120615	3	3876	77	-0.00703226886278177	0.00731084065029802
2	A	26	50	20120615	3	3878	77.04	-0.00783514618641227	0.00609119458983622
2	A	26	50	20120615	3	3880	77.08	-0.00859757700215877	0.00468430665371622
2	A	26	50	20120615	3	3882	77.12	-0.00934411205746427	0.00406236381325578
2	A	26	50	20120615	3	3884	77.16	-0.0100856407967591	0.00259694157778915
2	A	26	50	20120615	3	3886	77.2	-0.0107008024831879	0.00174948117160489
2	A	26	50	20120615	3	3888	77.24	-0.0116211938827838	0.00096291680141641
2	A	26	50	20120615	3	3890	77.28	-0.0125692190153884	0.000174004836714391
2	A	26	50	20120615	3	3892	77.32	-0.0143127887743025	-0.00166080998124409
2	A	26	50	20120615	3	3894	77.36	-0.0149321931014185	-0.00273421928828871
2	A	26	50	20120615	3	3896	77.4	-0.0152830524151755	-0.00404661654523875
2	A	26	50	20120615	3	3898	77.44	-0.0150108163044187	-0.00472289347076556
2	A	26	50	20120615	3	3900	77.48	-0.0152616624350446	-0.00546836079483148
2	A	26	50	20120615	3	3902	77.52	-0.0141786506179115	-0.00665545873015527
2	A	26	50	20120615	3	3904	77.56	-0.0135725893957565	-0.00740336557261628
2	A	26	50	20120615	3	3906	77.6	-0.0122993234280773	-0.0079624536912971
2	A	26	50	20120615	3	3908	77.64	-0.0115501508644780	-0.00931874813722319
2	A	26	50	20120615	3	3910	77.68	-0.0100432504523337	-0.0102514778430439
2	A	26	50	20120615	3	3912	77.72	-0.00880792712742617	-0.0114503144580422
2	A	26	50	20120615	3	3914	77.76	-0.00785101366258207	-0.0126647562125945
2	A	26	50	20120615	3	3916	77.8	-0.00699419823368267	-0.0139270266698262
2	A	26	50	20120615	3	3918	77.84	-0.00585297031525447	-0.015775361369441
2	A	26	50	20120615	3	3920	77.88	-0.00520486452389013	-0.0168200126436947
2	A	26	50	20120615	3	3922	77.92	-0.00401608367442712	-0.0179363857587642
2	A	26	50	20120615	3	3924	77.96	-0.00266703000194037	-0.0185609378232472
2	A	26	50	20120615	3	3926	78	-0.00111372853570788	-0.0192760349110612
2	A	26	50	20120615	3	3928	78.04	0.00014640645904467	-0.0203238964501015
2	A	26	50	20120615	3	3930	78.08	0.00167743406166978	-0.0212575602439803
2	A	26	50	20120615	3	3932	78.12	0.00223498775863537	-0.0212874708608245
2	A	26	50	20120615	3	3934	78.16	0.00279162221678543	-0.0210020825639376
2	A	26	50	20120615	3	3936	78.2	0.00437787485902121	-0.0207300585852151
2	A	26	50	20120615	3	3938	78.24	0.00518871420500782	-0.0209238765539383
2	A	26	50	20120615	3	3940	78.28	0.00691603465009032	-0.0208835714674107
2	A	26	50	20120615	3	3942	78.32	0.00785684022245902	-0.0205384326475135
2	A	26	50	20120615	3	3944	78.36	0.00883158692032468	-0.0204482765329123
2	A	26	50	20120615	3	3946	78.4	0.00900687869138082	-0.0198078499211916
2	A	26	50	20120615	3	3948	78.44	0.00931623790814994	-0.0192456293194702
2	A	26	50	20120615	3	3950	78.48	0.0100523997069754	-0.0184041086102479
2	A	26	50	20120615	3	3952	78.52	0.00993835752530567	-0.0177271811464824
2	A	26	50	20120615	3	3954	78.56	0.0104318473478958	-0.0172440150828976
2	A	26	50	20120615	3	3956	78.6	0.0102001284557009	-0.0172323478210080
2	A	26	50	20120615	3	3958	78.64	0.00984669527326046	-0.0169421724112125
2	A	26	50	20120615	3	3960	78.68	0.00998368306997973	-0.0166643289436809
2	A	26	50	20120615	3	3962	78.72	0.0100786333685575	-0.0168062594168006
2	A	26	50	20120615	3	3964	78.76	0.0100233376182687	-0.0170504940990225
2	A	26	50	20120615	3	3966	78.8	0.0100487227517133	-0.0168846775588342
2	A	26	50	20120615	3	3968	78.84	0.0102117957175905	-0.0165844258774068
2	A	26	50	20120615	3	3970	78.88	0.00998244563311266	-0.0165119827876742
2	A	26	50	20120615	3	3972	78.92	0.0101447549236662	-0.0167197731863937
2	A	26	50	20120615	3	3974	78.96	0.0103111866467541	-0.0166471038224912
2	A	26	50	20120615	3	3976	79	0.00995146021396106	-0.0167289372902779
2	A	26	50	20120615	3	3978	79.04	0.00997522607287674	-0.0168844937110711
2	A	26	50	20120615	3	3980	79.08	0.0100007596987454	-0.016569046304916
2	A	26	50	20120615	3	3982	79.12	0.00977224400026933	-0.0162519584110285
2	A	26	50	20120615	3	3984	79.16	0.00981851706803018	-0.0151762792912163
2	A	26	50	20120615	3	3986	79.2	0.00962900537960437	-0.0147637602661399
2	A	26	50	20120615	3	3988	79.24	0.0095793240571582	-0.0137328410055768
2	A	26	50	20120615	3	3990	79.28	0.00981332690425627	-0.0123799123879291
2	A	26	50	20120615	3	3992	79.32	0.00942248777309103	-0.0112851201718214
2	A	26	50	20120615	3	3994	79.36	0.00934578790053572	-0.0098027910132166
2	A	26	50	20120615	3	3996	79.4	0.00952344847930884	-0.00873714573862939
2	A	26	50	20120615	3	3998	79.44	0.00914227549784243	-0.0085294401927237
2	A	26	50	20120615	3	4000	79.48	0.00904764339731623	-0.00809218657244139
2	A	26	50	20120615	3	4002	79.52	0.00902028543595212	-0.0080984727517261
2	A	26	50	20120615	3	4004	79.56	0.0086239732983005	-0.00794253449327099
2	A	26	50	20120615	3	4006	79.6	0.00819066533385719	-0.00721788439284324
2	A	26	50	20120615	3	4008	79.64	0.00781221471349834	-0.00701626703632352
2	A	26	50	20120615	3	4010	79.68	0.00763818159251271	-0.00646575612289854
2	A	26	50	20120615	3	4012	79.72	0.00745190138207692	-0.00607165722947203
2	A	26	50	20120615	3	4014	79.76	0.00734439993813313	-0.0064794386391145
2	A	26	50	20120615	3	4016	79.8	0.00739507828114077	-0.00672872913482182
2	A	26	50	20120615	3	4018	79.84	0.00685334256287032	-0.00679254552182391
2	A	26	50	20120615	3	4020	79.88	0.00675916301068409	-0.00673216567377839
2	A	26	50	20120615	3	4022	79.92	0.00661072008410959	-0.00698137131667196
[truncated: 3,777 more rows]
