# Supplementary material for: How Do Ants Make Sense of Gravity? A Boltzmann Walker Analysis of Lasius niger Trajectories on Various Inclines
Source: PLoS One. 2013 Oct 29;8(10):e76531. doi: 10.1371/journal.pone.0076531 (PMC3812222; doi:10.1371/journal.pone.0076531)
Supplement: Dataset S2 — Trajectories for . (ZIP) [file pone.0076531.s006.zip › Incline2/2-A-26-50-20120615-04.txt]

Pente	Colonie	Temperature	Humidite	Date	Indiv	Frame	Time	X	Y
2	A	26	50	20120615	4	16	0	0	0
2	A	26	50	20120615	4	18	0.04	0.00360668299025571	-6.15041478276117e-05
2	A	26	50	20120615	4	20	0.08	0.00729277407203869	-0.000913002133732452
2	A	26	50	20120615	4	22	0.12	0.0102921301190011	-0.00157667134535071
2	A	26	50	20120615	4	24	0.16	0.0138843810598528	-0.00213800806359565
2	A	26	50	20120615	4	26	0.2	0.0167637858459071	-0.00213859729567641
2	A	26	50	20120615	4	28	0.24	0.019005616064732	-0.00257999222824411
2	A	26	50	20120615	4	30	0.28	0.0208344063329148	-0.00359047610283094
2	A	26	50	20120615	4	32	0.32	0.0214447031246891	-0.00595127229997503
2	A	26	50	20120615	4	34	0.36	0.0223337555517427	-0.00787995554313602
2	A	26	50	20120615	4	36	0.4	0.0226053411242609	-0.0108635784642170
2	A	26	50	20120615	4	38	0.44	0.0217899480106034	-0.0138116056299331
2	A	26	50	20120615	4	40	0.48	0.0205825348974561	-0.0151914113763337
2	A	26	50	20120615	4	42	0.52	0.0191948866297454	-0.0161074194209929
2	A	26	50	20120615	4	44	0.56	0.0173227938493896	-0.0173945934719513
2	A	26	50	20120615	4	46	0.6	0.0147076725562561	-0.0177178968344454
2	A	26	50	20120615	4	48	0.64	0.0123704159438577	-0.0173121731055362
2	A	26	50	20120615	4	50	0.68	0.00882003279552008	-0.0167563164648454
2	A	26	50	20120615	4	52	0.72	0.00552256760067723	-0.0154027443800269
2	A	26	50	20120615	4	54	0.76	0.00314569886639677	-0.0143499755199251
2	A	26	50	20120615	4	56	0.8	-0.000159297015665699	-0.0128599813238123
2	A	26	50	20120615	4	58	0.84	-0.0021661367713513	-0.00962701840954924
2	A	26	50	20120615	4	60	0.88	-0.0029010752754453	-0.00760757801102296
2	A	26	50	20120615	4	62	0.92	-0.0037811474463779	-0.00511036677365236
2	A	26	50	20120615	4	64	0.96	-0.0040688409113715	-0.00176042011350984
2	A	26	50	20120615	4	66	1	-0.003260738068628	0.000407590490811549
2	A	26	50	20120615	4	68	1.04	-0.0015311195265067	0.00144820418534473
2	A	26	50	20120615	4	70	1.08	-0.000178707096809300	0.00132545044813075
2	A	26	50	20120615	4	72	1.12	0.00159699147292165	0.00183443793004410
2	A	26	50	20120615	4	74	1.16	0.00285356477081736	0.00131292051596812
2	A	26	50	20120615	4	76	1.2	0.00474363291265775	0.00087773871855467
2	A	26	50	20120615	4	78	1.24	0.00592943684257197	-0.000108151982182480
2	A	26	50	20120615	4	80	1.28	0.0068179942948788	-0.000888833223951491
2	A	26	50	20120615	4	82	1.32	0.00834763596821278	-0.00227255634191982
2	A	26	50	20120615	4	84	1.36	0.0105272219105422	-0.00330358873956793
2	A	26	50	20120615	4	86	1.4	0.0127789751709595	-0.00388171924386605
2	A	26	50	20120615	4	88	1.44	0.0160961290470177	-0.00404248987006375
2	A	26	50	20120615	4	90	1.48	0.0186785791784332	-0.00442382972873053
2	A	26	50	20120615	4	92	1.52	0.0216124429953221	-0.00461554759031364
2	A	26	50	20120615	4	94	1.56	0.022570869668678	-0.00568503245472267
2	A	26	50	20120615	4	96	1.6	0.0237263033623403	-0.0072578429970481
2	A	26	50	20120615	4	98	1.64	0.0238747109335757	-0.00976377286103072
2	A	26	50	20120615	4	100	1.68	0.0234789927656203	-0.0128876504121601
2	A	26	50	20120615	4	102	1.72	0.0222953101560496	-0.0144569890601899
2	A	26	50	20120615	4	104	1.76	0.0221993345526392	-0.0165648248774323
2	A	26	50	20120615	4	106	1.8	0.0213471761290007	-0.0182485408757461
2	A	26	50	20120615	4	108	1.84	0.0200875247952865	-0.0199630032911195
2	A	26	50	20120615	4	110	1.88	0.0184234550517811	-0.0225897282065323
2	A	26	50	20120615	4	112	1.92	0.0168718718550269	-0.0231444322631697
2	A	26	50	20120615	4	114	1.96	0.0146500362825216	-0.0243870663650879
2	A	26	50	20120615	4	116	2	0.0127156749719077	-0.0244195932770224
2	A	26	50	20120615	4	118	2.04	0.0114602775925891	-0.0239458317336274
2	A	26	50	20120615	4	120	2.08	0.00988031820070587	-0.0234471800315347
2	A	26	50	20120615	4	122	2.12	0.0088795216890213	-0.0226334839741521
2	A	26	50	20120615	4	124	2.16	0.0079498530484563	-0.0215978907377653
2	A	26	50	20120615	4	126	2.2	0.00664885435281897	-0.0197146603184990
2	A	26	50	20120615	4	128	2.24	0.00590321025205776	-0.0184983659441800
2	A	26	50	20120615	4	130	2.28	0.00459494249870984	-0.0163602376724316
2	A	26	50	20120615	4	132	2.32	0.00339575515874811	-0.0142677199093900
2	A	26	50	20120615	4	134	2.36	0.00278078934089763	-0.0134547359085361
2	A	26	50	20120615	4	136	2.4	0.000823623836590501	-0.0122736908072592
2	A	26	50	20120615	4	138	2.44	-0.000102106219203400	-0.0101687470567519
2	A	26	50	20120615	4	140	2.48	-0.000686692608413699	-0.0081869742364594
2	A	26	50	20120615	4	142	2.52	-0.0007645733492936	-0.00605831412451104
2	A	26	50	20120615	4	144	2.56	-0.000503792368392	-0.00500636550827544
2	A	26	50	20120615	4	146	2.6	-0.000283401326831800	-0.00380040903509741
2	A	26	50	20120615	4	148	2.64	0.000482741799516	-0.00243138666710995
2	A	26	50	20120615	4	150	2.68	-0.000190388500834500	-0.00253501316589283
2	A	26	50	20120615	4	152	2.72	-0.0010633401064805	-0.00247401813494768
2	A	26	50	20120615	4	154	2.76	-0.0020817577191523	-0.00238157099437535
2	A	26	50	20120615	4	156	2.8	-0.0027164496948775	-0.00240645408200531
2	A	26	50	20120615	4	158	2.84	-0.0035696305949216	-0.00245395751556542
2	A	26	50	20120615	4	160	2.88	-0.0060079256952837	-0.00274278942247669
2	A	26	50	20120615	4	162	2.92	-0.0080632800472265	-0.00234773593489558
2	A	26	50	20120615	4	164	2.96	-0.0097262679173566	-0.00277809526406133
2	A	26	50	20120615	4	166	3	-0.011675195627663	-0.00175887154965904
2	A	26	50	20120615	4	168	3.04	-0.013251478064284	-0.000429369379672091
2	A	26	50	20120615	4	170	3.08	-0.0140169211549184	0.000159862701090649
2	A	26	50	20120615	4	172	3.12	-0.0139061175223065	0.00091795188120075
2	A	26	50	20120615	4	174	3.16	-0.0139323511838885	0.00171097213630147
2	A	26	50	20120615	4	176	3.2	-0.0138477105021805	0.00102797769635338
2	A	26	50	20120615	4	178	3.24	-0.013406405160042	0.00029718283799708
2	A	26	50	20120615	4	180	3.28	-0.0127110363514231	-0.000202458813589330
2	A	26	50	20120615	4	182	3.32	-0.0125853834764063	-0.000902140973573421
2	A	26	50	20120615	4	184	3.36	-0.0122004345447283	-0.00108188751735104
2	A	26	50	20120615	4	186	3.4	-0.0116544066882961	-0.00186027066208119
2	A	26	50	20120615	4	188	3.44	-0.0112374258194304	-0.00276699368759671
2	A	26	50	20120615	4	190	3.48	-0.0107087927898153	-0.00389369763273935
2	A	26	50	20120615	4	192	3.52	-0.0103782910802887	-0.00585917164172548
2	A	26	50	20120615	4	194	3.56	-0.0094524761716812	-0.00694380273338752
2	A	26	50	20120615	4	196	3.6	-0.0083995234638163	-0.00891274156560146
2	A	26	50	20120615	4	198	3.64	-0.0072441816940356	-0.0108492949072371
2	A	26	50	20120615	4	200	3.68	-0.0055678365768088	-0.0125078209335779
2	A	26	50	20120615	4	202	3.72	-0.0039749371308299	-0.0149616935963296
2	A	26	50	20120615	4	204	3.76	-0.003035079081548	-0.0172044666006258
2	A	26	50	20120615	4	206	3.8	-0.0025754031052342	-0.0188185651079047
2	A	26	50	20120615	4	208	3.84	-0.0014556436557896	-0.0208847162732894
2	A	26	50	20120615	4	210	3.88	-0.0007961951645483	-0.0217244769937333
2	A	26	50	20120615	4	212	3.92	-0.0004391062400491	-0.0225107797344128
2	A	26	50	20120615	4	214	3.96	-0.0009433935831879	-0.0228178267120074
2	A	26	50	20120615	4	216	4	-0.001631535760503	-0.0235188665170114
2	A	26	50	20120615	4	218	4.04	-0.0026292492866216	-0.0247659341784476
2	A	26	50	20120615	4	220	4.08	-0.0027824086154266	-0.02586746512218
2	A	26	50	20120615	4	222	4.12	-0.0030537749848425	-0.0262507382107866
2	A	26	50	20120615	4	224	4.16	-0.0022032457352279	-0.0257354200018612
2	A	26	50	20120615	4	226	4.2	-0.0018467437093571	-0.0249903910839996
2	A	26	50	20120615	4	228	4.24	-0.0016658021551193	-0.0239876358865312
2	A	26	50	20120615	4	230	4.28	-0.0012557721459126	-0.023025313054811
2	A	26	50	20120615	4	232	4.32	-0.000538886077942299	-0.0226574973204412
2	A	26	50	20120615	4	234	4.36	0.000137016080990501	-0.0223223782036334
2	A	26	50	20120615	4	236	4.4	0.00151726023359539	-0.0213581391125362
2	A	26	50	20120615	4	238	4.44	0.00273248687667478	-0.0201748595538308
2	A	26	50	20120615	4	240	4.48	0.00392961865722361	-0.0186154062586020
2	A	26	50	20120615	4	242	4.52	0.00458468945038264	-0.0177661780854648
2	A	26	50	20120615	4	244	4.56	0.00549290447120645	-0.0165769729719331
2	A	26	50	20120615	4	246	4.6	0.00655048872848811	-0.0154157834290720
2	A	26	50	20120615	4	248	4.64	0.00748321914141566	-0.0138201686930533
2	A	26	50	20120615	4	250	4.68	0.00793020962207493	-0.0134024382909995
2	A	26	50	20120615	4	252	4.72	0.00895860451142921	-0.0136856274857969
2	A	26	50	20120615	4	254	4.76	0.00995856663711197	-0.0132836797070992
2	A	26	50	20120615	4	256	4.8	0.0123614569009401	-0.0136277861510959
2	A	26	50	20120615	4	258	4.84	0.0136073578361874	-0.0130786116694873
2	A	26	50	20120615	4	260	4.88	0.0153973838035187	-0.0124337734185589
2	A	26	50	20120615	4	262	4.92	0.0173396442039853	-0.0115546904900131
2	A	26	50	20120615	4	264	4.96	0.0186817399457451	-0.0110842735616932
2	A	26	50	20120615	4	266	5	0.021007364651593	-0.0096714529996790
2	A	26	50	20120615	4	268	5.04	0.0222686734436023	-0.00893502957134447
2	A	26	50	20120615	4	270	5.08	0.0242344161531653	-0.0096912944159591
2	A	26	50	20120615	4	272	5.12	0.0257122481126417	-0.0110543346605777
2	A	26	50	20120615	4	274	5.16	0.0259361110484976	-0.0113131428135598
2	A	26	50	20120615	4	276	5.2	0.0263524908765993	-0.0121375939650843
2	A	26	50	20120615	4	278	5.24	0.0265470018099681	-0.0121446084643536
2	A	26	50	20120615	4	280	5.28	0.0253104134710291	-0.0111921356300954
2	A	26	50	20120615	4	282	5.32	0.0251141913392498	-0.0104377234052474
2	A	26	50	20120615	4	284	5.36	0.0246721293928554	-0.0100209334552127
2	A	26	50	20120615	4	286	5.4	0.0243086340809186	-0.00948357472791774
2	A	26	50	20120615	4	288	5.44	0.0241157636352822	-0.00878476938034232
2	A	26	50	20120615	4	290	5.48	0.0233195543285983	-0.00866724116224131
2	A	26	50	20120615	4	292	5.52	0.0227822026723712	-0.00791012071842144
2	A	26	50	20120615	4	294	5.56	0.0214338702488013	-0.00718350486114195
2	A	26	50	20120615	4	296	5.6	0.0206430844511291	-0.00584653564354567
2	A	26	50	20120615	4	298	5.64	0.019281415993666	-0.00514777979344494
2	A	26	50	20120615	4	300	5.68	0.0173024433162270	-0.00421577770050201
2	A	26	50	20120615	4	302	5.72	0.0152997910468997	-0.00297581080536247
2	A	26	50	20120615	4	304	5.76	0.0138475266544174	-0.00325815005780888
2	A	26	50	20120615	4	306	5.8	0.0119101884242547	-0.002874438562998
2	A	26	50	20120615	4	308	5.84	0.009949282325075	-0.0034188259316979
2	A	26	50	20120615	4	310	5.88	0.00838851734676708	-0.0041990864449321
2	A	26	50	20120615	4	312	5.92	0.00642414995989351	-0.00480293795839588
2	A	26	50	20120615	4	314	5.96	0.00463205853365432	-0.00563121455760656
2	A	26	50	20120615	4	316	6	0.00339940170841869	-0.00524619491525048
2	A	26	50	20120615	4	318	6.04	0.00175513802585436	-0.00452033566222687
2	A	26	50	20120615	4	320	6.08	0.000578052722552201	-0.00329250837630674
2	A	26	50	20120615	4	322	6.12	0.0007307736451528	-0.00234075679096527
2	A	26	50	20120615	4	324	6.16	0.000382693261046001	-0.00105938030850588
2	A	26	50	20120615	4	326	6.2	-3.98030407129987e-05	7.26269374956689e-05
2	A	26	50	20120615	4	328	6.24	0.0001916330087694	0.000779238743935389
2	A	26	50	20120615	4	330	6.28	0.0002740604462523	0.000420855814026610
2	A	26	50	20120615	4	332	6.32	0.000140990021100800	0.000306735850610909
2	A	26	50	20120615	4	334	6.36	-0.0002741594412017	-0.00045277461412937
2	A	26	50	20120615	4	336	6.4	-0.0002215436256136	-0.00135758138026787
2	A	26	50	20120615	4	338	6.44	-0.000321231539625299	-0.00152628291612335
2	A	26	50	20120615	4	340	6.48	-0.00107355779946870	-0.00281176768898144
2	A	26	50	20120615	4	342	6.52	-0.0015832050120089	-0.00363112767168135
2	A	26	50	20120615	4	344	6.56	-0.0021273943908101	-0.00444472473411459
2	A	26	50	20120615	4	346	6.6	-0.0029830925909951	-0.00687981664075795
2	A	26	50	20120615	4	348	6.64	-0.0038234112186894	-0.0081494905059887
2	A	26	50	20120615	4	350	6.68	-0.0044175506205136	-0.0102262348380624
2	A	26	50	20120615	4	352	6.72	-0.0061128391284084	-0.0127083917720615
2	A	26	50	20120615	4	354	6.76	-0.0069010864127361	-0.0143797447154131
2	A	26	50	20120615	4	356	6.8	-0.0063107653875303	-0.0162612427230655
2	A	26	50	20120615	4	358	6.84	-0.0056142722791293	-0.0166566497640372
2	A	26	50	20120615	4	360	6.88	-0.0044215528448951	-0.0166122151739074
2	A	26	50	20120615	4	362	6.92	-0.0030307374459115	-0.0167384408054170
2	A	26	50	20120615	4	364	6.96	-0.0015400502851531	-0.0163052318359231
2	A	26	50	20120615	4	366	7	-0.000701598419361099	-0.0162675783998249
2	A	26	50	20120615	4	368	7.04	0.00115179209373913	-0.0153714549049594
2	A	26	50	20120615	4	370	7.08	0.0029745571050394	-0.0151031637429348
2	A	26	50	20120615	4	372	7.12	0.00564583752584148	-0.0147733557051606
2	A	26	50	20120615	4	374	7.16	0.00689089700401913	-0.0140867691627641
2	A	26	50	20120615	4	376	7.2	0.00853498390988816	-0.0131374995222245
2	A	26	50	20120615	4	378	7.24	0.00991843125621182	-0.0127746618195943
2	A	26	50	20120615	4	380	7.28	0.0116546612467373	-0.0120063337332926
2	A	26	50	20120615	4	382	7.32	0.0137045008728936	-0.0108709245965668
2	A	26	50	20120615	4	384	7.36	0.0151707143608483	-0.00953326312143172
2	A	26	50	20120615	4	386	7.4	0.0164221802264635	-0.00849636173749977
2	A	26	50	20120615	4	388	7.44	0.0171929266179569	-0.00679066461778595
2	A	26	50	20120615	4	390	7.48	0.0171978056547471	-0.00506171782710673
2	A	26	50	20120615	4	392	7.52	0.0166187339913232	-0.00320309401671892
2	A	26	50	20120615	4	394	7.56	0.0163157040873525	-0.00044452267799293
2	A	26	50	20120615	4	396	7.6	0.0160091450134368	0.00104149050694185
2	A	26	50	20120615	4	398	7.64	0.0162301300246933	0.00137185079511221
2	A	26	50	20120615	4	400	7.68	0.0169918608047265	0.00150743852040472
2	A	26	50	20120615	4	402	7.72	0.017290867978219	0.00154685265238806
2	A	26	50	20120615	4	404	7.76	0.0178341381182046	0.00146306049881746
2	A	26	50	20120615	4	406	7.8	0.0179363009059505	0.00102488056865178
2	A	26	50	20120615	4	408	7.84	0.0179744281035920	0.00089695080979951
2	A	26	50	20120615	4	410	7.88	0.0181075197419470	0.0009826380095437
2	A	26	50	20120615	4	412	7.92	0.0184135774771547	0.000197303298047699
2	A	26	50	20120615	4	414	7.96	0.0190107362249346	-0.000510871214378442
2	A	26	50	20120615	4	416	8	0.0197658053519822	-0.0014949015171743
2	A	26	50	20120615	4	418	8.04	0.0216507611117946	-0.00350444949183178
2	A	26	50	20120615	4	420	8.08	0.0231445666134581	-0.0049769003687034
2	A	26	50	20120615	4	422	8.12	0.0249428593661683	-0.00710357351059663
2	A	26	50	20120615	4	424	8.16	0.0264237177426682	-0.00891168090542969
2	A	26	50	20120615	4	426	8.2	0.0272598785824891	-0.0108065078759075
2	A	26	50	20120615	4	428	8.24	0.0276292570228454	-0.0132487274189052
2	A	26	50	20120615	4	430	8.28	0.0281779082454358	-0.0152349125855123
2	A	26	50	20120615	4	432	8.32	0.0282628741962632	-0.0170150114807425
2	A	26	50	20120615	4	434	8.36	0.0275673922505593	-0.0188370559502328
2	A	26	50	20120615	4	436	8.4	0.0268380752453757	-0.0195017433956159
2	A	26	50	20120615	4	438	8.44	0.0255772260727742	-0.0200860327999782
2	A	26	50	20120615	4	440	8.48	0.0250000430915628	-0.0199183494978876
2	A	26	50	20120615	4	442	8.52	0.0234709854884301	-0.019977049260221
2	A	26	50	20120615	4	444	8.56	0.0222205194718035	-0.0206086554219532
2	A	26	50	20120615	4	446	8.6	0.020549201883791	-0.0215916752691587
2	A	26	50	20120615	4	448	8.64	0.0189077242019445	-0.0224741445320795
2	A	26	50	20120615	4	450	8.68	0.0161439407791344	-0.0235309721851053
2	A	26	50	20120615	4	452	8.72	0.0145144485572291	-0.0247057947467077
2	A	26	50	20120615	4	454	8.76	0.0129886181894457	-0.0253903094662353
2	A	26	50	20120615	4	456	8.8	0.0110167095087508	-0.0266609096413494
2	A	26	50	20120615	4	458	8.84	0.00961755732081695	-0.0266056846017388
2	A	26	50	20120615	4	460	8.88	0.00830530855629095	-0.0259996940902619
2	A	26	50	20120615	4	462	8.92	0.00733194071664861	-0.0245450693753440
2	A	26	50	20120615	4	464	8.96	0.00689001312054264	-0.0233711448393537
2	A	26	50	20120615	4	466	9	0.00640490251330961	-0.0224766194058137
2	A	26	50	20120615	4	468	9.04	0.00562271513409668	-0.0206291049500651
2	A	26	50	20120615	4	470	9.08	0.004293014974211	-0.0194300781233427
2	A	26	50	20120615	4	472	9.12	0.00397852216221047	-0.0188081352828822
2	A	26	50	20120615	4	474	9.16	0.00299231821316925	-0.0168997226698175
2	A	26	50	20120615	4	476	9.2	0.00207609096540781	-0.0158183152779709
2	A	26	50	20120615	4	478	9.24	0.00150229785410549	-0.0148703212580647
2	A	26	50	20120615	4	480	9.28	0.0010268463255035	-0.0132461040527470
2	A	26	50	20120615	4	482	9.32	0.00111403966269158	-0.0124249480188229
2	A	26	50	20120615	4	484	9.36	0.0010671089856242	-0.0122904775222446
2	A	26	50	20120615	4	486	9.4	0.00102026316137060	-0.0121559504571239
2	A	26	50	20120615	4	488	9.44	0.000734075833821001	-0.0121277156833511
2	A	26	50	20120615	4	490	9.48	0.0010237279845984	-0.0120018718895033
2	A	26	50	20120615	4	492	9.52	0.0008258724361546	-0.0121372050563546
2	A	26	50	20120615	4	494	9.56	0.000732081792698	-0.0121496218514323
2	A	26	50	20120615	4	496	9.6	0.00121092036278195	-0.0120634679612125
2	A	26	50	20120615	4	498	9.64	0.00118359068568909	-0.0122436175558554
2	A	26	50	20120615	4	500	9.68	0.0010946578658193	-0.0123785547429092
2	A	26	50	20120615	4	502	9.72	0.001008447407057	-0.0120540492988871
2	A	26	50	20120615	4	504	9.76	0.0010117354535895	-0.0120055771290367
2	A	26	50	20120615	4	506	9.8	0.00137969968038336	-0.0121490773792107
2	A	26	50	20120615	4	508	9.84	0.00189863120496055	-0.0114357622004854
2	A	26	50	20120615	4	510	9.88	0.00253884568464685	-0.0111608815103669
2	A	26	50	20120615	4	512	9.92	0.00335816324093989	-0.0100144422149614
2	A	26	50	20120615	4	514	9.96	0.00562949628812826	-0.00893503664241228
2	A	26	50	20120615	4	516	10	0.00692814738925203	-0.0074809069022412
2	A	26	50	20120615	4	518	10.04	0.00908267841700367	-0.00675533968431822
2	A	26	50	20120615	4	520	10.08	0.0104196815757254	-0.00673754322084931
2	A	26	50	20120615	4	522	10.12	0.0127408571657061	-0.00656859278340685
2	A	26	50	20120615	4	524	10.16	0.0137359345977444	-0.00661273887396989
2	A	26	50	20120615	4	526	10.2	0.0148779297270302	-0.00649360905900948
2	A	26	50	20120615	4	528	10.24	0.0153110679858460	-0.0065386729741745
2	A	26	50	20120615	4	530	10.28	0.0160673611147319	-0.00598591346118536
2	A	26	50	20120615	4	532	10.32	0.0162683491462164	-0.00520768587994707
2	A	26	50	20120615	4	534	10.36	0.0166380811399632	-0.00440132959095317
2	A	26	50	20120615	4	536	10.4	0.0166097721199784	-0.00329454130830265
2	A	26	50	20120615	4	538	10.44	0.0164134884699092	-0.0021704345663673
2	A	26	50	20120615	4	540	10.48	0.0164708751349499	-0.0012918098430158
2	A	26	50	20120615	4	542	10.52	0.0159955968475093	-0.00099190817944506
2	A	26	50	20120615	4	544	10.56	0.0155396685371358	-0.000401954849765501
2	A	26	50	20120615	4	546	10.6	0.0155384947398791	-0.000473372634665341
2	A	26	50	20120615	4	548	10.64	0.0160744109693403	-0.00080316723741074
2	A	26	50	20120615	4	550	10.68	0.0165322484680230	-0.000743091445281131
2	A	26	50	20120615	4	552	10.72	0.0166230317863392	-0.00106791296603445
2	A	26	50	20120615	4	554	10.76	0.0171312060954542	-0.00094078011652458
2	A	26	50	20120615	4	556	10.8	0.0171320864433968	-0.00118449507526224
2	A	26	50	20120615	4	558	10.84	0.0175310649392989	-0.00140071475249889
2	A	26	50	20120615	4	560	10.88	0.0179220392692807	-0.00155015554816299
2	A	26	50	20120615	4	562	10.92	0.0186646845301829	-0.00193496235137793
2	A	26	50	20120615	4	564	10.96	0.0201764858994276	-0.0023584132472915
2	A	26	50	20120615	4	566	11	0.0201952666555359	-0.00228230027336458
2	A	26	50	20120615	4	568	11.04	0.0204000094240284	-0.00317941371772376
2	A	26	50	20120615	4	570	11.08	0.02062666543167	-0.00383942718728328
2	A	26	50	20120615	4	572	11.12	0.0205456946341563	-0.00454441971919408
2	A	26	50	20120615	4	574	11.16	0.0206960821043791	-0.00524643533155609
2	A	26	50	20120615	4	576	11.2	0.0210018562897676	-0.00625491809395215
2	A	26	50	20120615	4	578	11.24	0.0209860241689368	-0.00737450147380825
2	A	26	50	20120615	4	580	11.28	0.0220291834478822	-0.00934699705313156
2	A	26	50	20120615	4	582	11.32	0.0224497847034676	-0.0116737743430328
2	A	26	50	20120615	4	584	11.36	0.0236829930719926	-0.0121189546303322
2	A	26	50	20120615	4	586	11.4	0.0250706123483253	-0.0133056283015873
2	A	26	50	20120615	4	588	11.44	0.0264161234158383	-0.0147051057586404
2	A	26	50	20120615	4	590	11.48	0.0277289802921961	-0.0154724156111772
2	A	26	50	20120615	4	592	11.52	0.0274913924137174	-0.0168027663093016
2	A	26	50	20120615	4	594	11.56	0.0278051074082586	-0.0173727933698873
2	A	26	50	20120615	4	596	11.6	0.027385192046251	-0.0183149778004793
2	A	26	50	20120615	4	598	11.64	0.0267163750972657	-0.0190723245184691
2	A	26	50	20120615	4	600	11.68	0.0261409386698039	-0.0198770049643916
2	A	26	50	20120615	4	602	11.72	0.0253854763913859	-0.0209126229495157
2	A	26	50	20120615	4	604	11.76	0.0242442661506272	-0.0223918302316816
2	A	26	50	20120615	4	606	11.8	0.0223207377159011	-0.0237751290855812
2	A	26	50	20120615	4	608	11.84	0.0210815472240073	-0.025328982095103
2	A	26	50	20120615	4	610	11.88	0.0190257332526568	-0.0271569662615552
2	A	26	50	20120615	4	612	11.92	0.017166912159477	-0.0281801285607287
2	A	26	50	20120615	4	614	11.96	0.0160405617677249	-0.0296757301136164
2	A	26	50	20120615	4	616	12	0.0144934121304888	-0.0311053586038194
2	A	26	50	20120615	4	618	12.04	0.0136457325212024	-0.0326123445758841
2	A	26	50	20120615	4	620	12.08	0.0121346453298067	-0.0345270483179811
2	A	26	50	20120615	4	622	12.12	0.0105214519192077	-0.0346184065141104
2	A	26	50	20120615	4	624	12.16	0.00943788148771745	-0.0343948193498992
2	A	26	50	20120615	4	626	12.2	0.00853957303289805	-0.0340719543936094
2	A	26	50	20120615	4	628	12.24	0.00807366037477424	-0.0330308810796684
2	A	26	50	20120615	4	630	12.28	0.00673835992918156	-0.0323049652581023
2	A	26	50	20120615	4	632	12.32	0.00647149782996176	-0.0305844330381192
2	A	26	50	20120615	4	634	12.36	0.00530583230117573	-0.029201120042084
2	A	26	50	20120615	4	636	12.4	0.00443828299133796	-0.0288001197864731
2	A	26	50	20120615	4	638	12.44	0.0042272257592894	-0.027544665838612
2	A	26	50	20120615	4	640	12.48	0.00427379581189835	-0.0271703659350587
2	A	26	50	20120615	4	642	12.52	0.00349356004740148	-0.0259210355319227
2	A	26	50	20120615	4	644	12.56	0.00283375163880851	-0.0248366802119053
2	A	26	50	20120615	4	646	12.6	0.0023130169919393	-0.0231287132794239
2	A	26	50	20120615	4	648	12.64	0.00119934502477392	-0.022042759898081
2	A	26	50	20120615	4	650	12.68	-0.000244476512740999	-0.0203735127187238
2	A	26	50	20120615	4	652	12.72	-0.001019987389726	-0.0192478425636953
2	A	26	50	20120615	4	654	12.76	-0.0021405395058723	-0.0173759187818601
2	A	26	50	20120615	4	656	12.8	-0.0033608785309797	-0.0161345079746734
2	A	26	50	20120615	4	658	12.84	-0.0039457760471738	-0.0152464030707066
2	A	26	50	20120615	4	660	12.88	-0.0042506309937467	-0.0141980960543941
2	A	26	50	20120615	4	662	12.92	-0.0044516826648415	-0.0135152218225988
2	A	26	50	20120615	4	664	12.96	-0.0042089470489958	-0.0130601844667696
2	A	26	50	20120615	4	666	13	-0.0043354343100144	-0.0124006801140925
2	A	26	50	20120615	4	668	13.04	-0.0049339153474751	-0.0118292105556732
2	A	26	50	20120615	4	670	13.08	-0.0053038029047138	-0.0108178357265421
2	A	26	50	20120615	4	672	13.12	-0.0054889305310962	-0.00908796262597949
2	A	26	50	20120615	4	674	13.16	-0.006054333113333	-0.0079667741137301
2	A	26	50	20120615	4	676	13.2	-0.0059667932938221	-0.00628287002501246
2	A	26	50	20120615	4	678	13.24	-0.0057140026195479	-0.00555688349276823
2	A	26	50	20120615	4	680	13.28	-0.0050841684674094	-0.00472311974493555
2	A	26	50	20120615	4	682	13.32	-0.0046429479780846	-0.00447140387296876
2	A	26	50	20120615	4	684	13.36	-0.0038999979541597	-0.00399079046486407
2	A	26	50	20120615	4	686	13.4	-0.0034153893927413	-0.00316620496305119
2	A	26	50	20120615	4	688	13.44	-0.0024623296598547	-0.00253304033797332
2	A	26	50	20120615	4	690	13.48	-0.0010882090519749	-0.00074002967291859
2	A	26	50	20120615	4	692	13.52	-0.000189207632509899	5.26228866559002e-05
2	A	26	50	20120615	4	694	13.56	0.000579086512666301	0.00156818747819003
2	A	26	50	20120615	4	696	13.6	0.00156875457782852	0.00244599125056858
2	A	26	50	20120615	4	698	13.64	0.00220686612194757	0.00304393912951618
2	A	26	50	20120615	4	700	13.68	0.0020213637289711	0.00399970708137488
2	A	26	50	20120615	4	702	13.72	0.00252973814930517	0.00398114552836868
2	A	26	50	20120615	4	704	13.76	0.00339454388483194	0.00412852072370358
2	A	26	50	20120615	4	706	13.8	0.00349836837351356	0.00469125751337528
2	A	26	50	20120615	4	708	13.84	0.00428249322530694	0.00509213048976558
2	A	26	50	20120615	4	710	13.88	0.00507719639454688	0.00540373830609888
2	A	26	50	20120615	4	712	13.92	0.00559426822828954	0.00504131072540168
2	A	26	50	20120615	4	714	13.96	0.00523116889615025	0.00524007844159318
2	A	26	50	20120615	4	716	14	0.00421475946673709	0.00564679211999608
2	A	26	50	20120615	4	718	14.04	0.00395186423655974	0.00567960894571098
2	A	26	50	20120615	4	720	14.08	0.00336927188847233	0.00546923760724018
2	A	26	50	20120615	4	722	14.12	0.00297287489800696	0.00580710029835888
2	A	26	50	20120615	4	724	14.16	0.00272347126521466	0.00594321128266948
2	A	26	50	20120615	4	726	14.2	0.00185527141713819	0.00635148059599098
2	A	26	50	20120615	4	728	14.24	0.000517107189081701	0.00678914433820638
2	A	26	50	20120615	4	730	14.28	-0.000166764063275100	0.00744920023417278
2	A	26	50	20120615	4	732	14.32	-0.0018424020737206	0.00773408648524508
2	A	26	50	20120615	4	734	14.36	-0.0030056217201505	0.00735617963000088
2	A	26	50	20120615	4	736	14.4	-0.0039894578584953	0.00725226717016468
2	A	26	50	20120615	4	738	14.44	-0.0052568792987142	0.00710476144998898
2	A	26	50	20120615	4	740	14.48	-0.0057037849265597	0.00687154349141808
2	A	26	50	20120615	4	742	14.52	-0.0065561667959411	0.00621107040245078
2	A	26	50	20120615	4	744	14.56	-0.0072873081366201	0.00559320756811778
2	A	26	50	20120615	4	746	14.6	-0.0074579683582595	0.00501638521136488
2	A	26	50	20120615	4	748	14.64	-0.0078631334728116	0.00401032075416048
2	A	26	50	20120615	4	750	14.68	-0.0086011903178107	0.00306069756023038
2	A	26	50	20120615	4	752	14.72	-0.0093145691361464	0.00174656082059858
2	A	26	50	20120615	4	754	14.76	-0.0104932383586384	0.000767861395826089
2	A	26	50	20120615	4	756	14.8	-0.0122344463809034	-0.000170921851148422
2	A	26	50	20120615	4	758	14.84	-0.0141406648416261	-0.00098522602036284
2	A	26	50	20120615	4	760	14.88	-0.0152443878163802	-0.00120662115355235
2	A	26	50	20120615	4	762	14.92	-0.0165260188572808	-0.00160224739762622
2	A	26	50	20120615	4	764	14.96	-0.0173415251080232	-0.00146358375783554
2	A	26	50	20120615	4	766	15	-0.0179123724124751	-0.00110387853824594
2	A	26	50	20120615	4	768	15.04	-0.0186527839230556	-0.000335748441843002
2	A	26	50	20120615	4	770	15.08	-0.0196343895566987	0.00043400800015668
2	A	26	50	20120615	4	772	15.12	-0.0193935489870266	0.000733679854023539
2	A	26	50	20120615	4	774	15.16	-0.0196331167644926	0.00026981780556516
2	A	26	50	20120615	4	776	15.2	-0.0193596078615296	2.30375389310492e-05
2	A	26	50	20120615	4	778	15.24	-0.0191039180494526	-6.66094587878016e-06
2	A	26	50	20120615	4	780	15.28	-0.0191063222125086	-0.00040942896844264
2	A	26	50	20120615	4	782	15.32	-0.0188717748931891	-0.000369901699374311
2	A	26	50	20120615	4	784	15.36	-0.0192011452318657	-0.000413176634382931
2	A	26	50	20120615	4	786	15.4	-0.0193530317684646	-0.00119212546453802
2	A	26	50	20120615	4	788	15.44	-0.0193609513644139	-0.00169091858798701
2	A	26	50	20120615	4	790	15.48	-0.0190853211411074	-0.00283303746095953
2	A	26	50	20120615	4	792	15.52	-0.0199531532936576	-0.0043453267338832
2	A	26	50	20120615	4	794	15.56	-0.0202821700789437	-0.00575536836624729
2	A	26	50	20120615	4	796	15.6	-0.0205836804104417	-0.00759780579530696
2	A	26	50	20120615	4	798	15.64	-0.0208284100674103	-0.00953138928846157
2	A	26	50	20120615	4	800	15.68	-0.0216666144458289	-0.0110665181104176
2	A	26	50	20120615	4	802	15.72	-0.0227613571644619	-0.0135286639225091
2	A	26	50	20120615	4	804	15.76	-0.0240709189232194	-0.0144255581637661
2	A	26	50	20120615	4	806	15.8	-0.0257561665148213	-0.0160426406616617
2	A	26	50	20120615	4	808	15.84	-0.0276082913067832	-0.0181440913046699
2	A	26	50	20120615	4	810	15.88	-0.028108145090404	-0.0187432228803693
2	A	26	50	20120615	4	812	15.92	-0.0290022816152144	-0.0194191462525055
2	A	26	50	20120615	4	814	15.96	-0.0291924933393535	-0.0201734877666753
2	A	26	50	20120615	4	816	16	-0.0300006456795716	-0.0206024894508212
2	A	26	50	20120615	4	818	16.04	-0.0304678311299016	-0.0206185407747541
2	A	26	50	20120615	4	820	16.08	-0.030921581551389	-0.0206256825532441
2	A	26	50	20120615	4	822	16.12	-0.0326464271227374	-0.0207936204137759
2	A	26	50	20120615	4	824	16.16	-0.0341318463379759	-0.0201865692421273
2	A	26	50	20120615	4	826	16.2	-0.0357914966640989	-0.0204591589062747
2	A	26	50	20120615	4	828	16.24	-0.0372863203995272	-0.0205109191226575
2	A	26	50	20120615	4	830	16.28	-0.037873148317234	-0.0213667304599276
2	A	26	50	20120615	4	832	16.32	-0.0388064585577221	-0.0219842468119378
2	A	26	50	20120615	4	834	16.36	-0.0392829778175637	-0.0220736958197579
2	A	26	50	20120615	4	836	16.4	-0.0396350462839165	-0.0221514068550103
2	A	26	50	20120615	4	838	16.44	-0.0399934787112999	-0.0227740143758451
2	A	26	50	20120615	4	840	16.48	-0.0397667095665734	-0.0226824440476814
2	A	26	50	20120615	4	842	16.52	-0.0393249092496881	-0.0233537712257399
2	A	26	50	20120615	4	844	16.56	-0.0383515060547067	-0.0230761611034461
2	A	26	50	20120615	4	846	16.6	-0.0381173122887777	-0.0238600596810695
2	A	26	50	20120615	4	848	16.64	-0.0377354746269369	-0.0242010265709577
2	A	26	50	20120615	4	850	16.68	-0.0366995631924986	-0.0240967990314108
2	A	26	50	20120615	4	852	16.72	-0.03580648732786	-0.0248468979048935
2	A	26	50	20120615	4	854	16.76	-0.0342793488125314	-0.0260127048550357
2	A	26	50	20120615	4	856	16.8	-0.0329690092363147	-0.0279786738387687
2	A	26	50	20120615	4	858	16.84	-0.0317656549160914	-0.0295907358785178
2	A	26	50	20120615	4	860	16.88	-0.0306559215336972	-0.0307324304874216
2	A	26	50	20120615	4	862	16.92	-0.0296724067117449	-0.0326524375303774
2	A	26	50	20120615	4	864	16.96	-0.0285509707121221	-0.034810067807151
2	A	26	50	20120615	4	866	17	-0.0283391073783429	-0.0365410793496313
2	A	26	50	20120615	4	868	17.04	-0.0284421328363618	-0.0396221557272954
2	A	26	50	20120615	4	870	17.08	-0.0284472876447967	-0.0417090470416791
2	A	26	50	20120615	4	872	17.12	-0.0289594238732066	-0.0424964316557337
2	A	26	50	20120615	4	874	17.16	-0.0293492518416748	-0.0433734561964394
2	A	26	50	20120615	4	876	17.2	-0.0296161634383693	-0.044336627556297
2	A	26	50	20120615	4	878	17.24	-0.0295628617292034	-0.0449744237307917
2	A	26	50	20120615	4	880	17.28	-0.029206607190706	-0.0448243898139595
2	A	26	50	20120615	4	882	17.32	-0.0293528439441232	-0.0452076346182948
2	A	26	50	20120615	4	884	17.36	-0.0290657727330971	-0.0449765379800674
2	A	26	50	20120615	4	886	17.4	-0.0287917193579126	-0.04468688582929
2	A	26	50	20120615	4	888	17.44	-0.028329596792136	-0.0446981571113821
2	A	26	50	20120615	4	890	17.48	-0.0278600637472925	-0.0442266724518225
2	A	26	50	20120615	4	892	17.52	-0.0279216173925948	-0.0434708813687513
2	A	26	50	20120615	4	894	17.56	-0.0274955148462518	-0.0432670931944133
2	A	26	50	20120615	4	896	17.6	-0.0267119344666799	-0.0434243183872102
2	A	26	50	20120615	4	898	17.64	-0.0261682683468968	-0.0431143652007449
2	A	26	50	20120615	4	900	17.68	-0.0255415101092565	-0.0429671243556984
2	A	26	50	20120615	4	902	17.72	-0.0248484888951512	-0.0429861313859767
2	A	26	50	20120615	4	904	17.76	-0.0242433631752677	-0.0428540275757951
2	A	26	50	20120615	4	906	17.8	-0.0232824107164894	-0.0427205201586528
2	A	26	50	20120615	4	908	17.84	-0.0228685934433627	-0.0420161187680111
2	A	26	50	20120615	4	910	17.88	-0.0223802941381	-0.0413836538250932
2	A	26	50	20120615	4	912	17.92	-0.0215461305213825	-0.0407331760440313
2	A	26	50	20120615	4	914	17.96	-0.0206901544282324	-0.0399390477526045
2	A	26	50	20120615	4	916	18	-0.0202686770673451	-0.0397048957059756
2	A	26	50	20120615	4	918	18.04	-0.0189619953545074	-0.0389496540448733
2	A	26	50	20120615	4	920	18.08	-0.0175286538465965	-0.0380208346395525
2	A	26	50	20120615	4	922	18.12	-0.0159808819553928	-0.0377000061507926
2	A	26	50	20120615	4	924	18.16	-0.0146784902593966	-0.0370967450714911
2	A	26	50	20120615	4	926	18.2	-0.0125870734616133	-0.0358872459933393
2	A	26	50	20120615	4	928	18.24	-0.0112901971985103	-0.0350053848422503
2	A	26	50	20120615	4	930	18.28	-0.0096776260418788	-0.0344853219468232
2	A	26	50	20120615	4	932	18.32	-0.0088308798135435	-0.0336672559695329
2	A	26	50	20120615	4	934	18.36	-0.0068742870657291	-0.0329064373572474
2	A	26	50	20120615	4	936	18.4	-0.0057922793402252	-0.0318716502225912
2	A	26	50	20120615	4	938	18.44	-0.0054222503616303	-0.0311801705012689
2	A	26	50	20120615	4	940	18.48	-0.0053470071290443	-0.0301415791321299
2	A	26	50	20120615	4	942	18.52	-0.0052006006699996	-0.0293905256644926
2	A	26	50	20120615	4	944	18.56	-0.0049929375505007	-0.0280021073574972
2	A	26	50	20120615	4	946	18.6	-0.0051274504734858	-0.0264836450423738
2	A	26	50	20120615	4	948	18.64	-0.004232917968878	-0.025237199634905
2	A	26	50	20120615	4	950	18.68	-0.00321804296118	-0.023588261976517
2	A	26	50	20120615	4	952	18.72	-0.0021609890339842	-0.0227293393694097
2	A	26	50	20120615	4	954	18.76	-0.0010284302446934	-0.0215203847634795
2	A	26	50	20120615	4	956	18.8	-0.000497983486184499	-0.020204434294954
2	A	26	50	20120615	4	958	18.84	-0.0001149776839413	-0.0187427399264378
2	A	26	50	20120615	4	960	18.88	0.000257071498727501	-0.0178053687717053
2	A	26	50	20120615	4	962	18.92	0.000659857906067601	-0.0170523184345179
2	A	26	50	20120615	4	964	18.96	0.000674664722065701	-0.0163960809151699
2	A	26	50	20120615	4	966	19	0.0008002186021332	-0.0154762481299312
2	A	26	50	20120615	4	968	19.04	0.000674466732167001	-0.0153060899541065
2	A	26	50	20120615	4	970	19.08	0.00116983038772720	-0.0148617086974698
2	A	26	50	20120615	4	972	19.12	0.00192808927346478	-0.0142050469140531
2	A	26	50	20120615	4	974	19.16	0.00246656522947396	-0.0144374870551648
2	A	26	50	20120615	4	976	19.2	0.00285224248113654	-0.0145036934630873
2	A	26	50	20120615	4	978	19.24	0.00392616939034498	-0.0142583429663647
2	A	26	50	20120615	4	980	19.28	0.00605632008338808	-0.0147155214415273
2	A	26	50	20120615	4	982	19.32	0.00749332369731882	-0.0140860761981185
2	A	26	50	20120615	4	984	19.36	0.00761206106801566	-0.0137155946711836
2	A	26	50	20120615	4	986	19.4	0.00789709581151196	-0.0127238915527051
2	A	26	50	20120615	4	988	19.44	0.00805043898808007	-0.0124694321064273
2	A	26	50	20120615	4	990	19.48	0.00792277792980466	-0.0124131888330517
2	A	26	50	20120615	4	992	19.52	0.00840751730597756	-0.0113953687256101
2	A	26	50	20120615	4	994	19.56	0.00941773530841466	-0.0102184630274303
2	A	26	50	20120615	4	996	19.6	0.0110739780869591	-0.00993799690084728
2	A	26	50	20120615	4	998	19.64	0.0140776269791901	-0.00952747828085483
2	A	26	50	20120615	4	1000	19.68	0.0165755870426419	-0.0101245387407921
2	A	26	50	20120615	4	1002	19.72	0.0177492853044623	-0.0108563235486421
2	A	26	50	20120615	4	1004	19.76	0.0196752532575835	-0.0140234760347800
2	A	26	50	20120615	4	1006	19.8	0.0193878836474957	-0.0159753750077809
2	A	26	50	20120615	4	1008	19.84	0.0195798348543166	-0.0175421397871272
2	A	26	50	20120615	4	1010	19.88	0.0200007557221671	-0.0182531554546002
2	A	26	50	20120615	4	1012	19.92	0.0202697546980796	-0.0175802570852739
2	A	26	50	20120615	4	1014	19.96	0.0200958271481364	-0.0167737103724238
2	A	26	50	20120615	4	1016	20	0.0202359882279576	-0.016334018860092
2	A	26	50	20120615	4	1018	20.04	0.0207878504224415	-0.0153385178710917
2	A	26	50	20120615	4	1020	20.08	0.0208454089144300	-0.0147964498126341
2	A	26	50	20120615	4	1022	20.12	0.0219690723004136	-0.0130226724520277
2	A	26	50	20120615	4	1024	20.16	0.0222899856419873	-0.0111608320128922
2	A	26	50	20120615	4	1026	20.2	0.0223926999730224	-0.00911780253214556
2	A	26	50	20120615	4	1028	20.24	0.0225754517206201	-0.00827247758844048
2	A	26	50	20120615	4	1030	20.28	0.0220187536228597	-0.00720571508513902
2	A	26	50	20120615	4	1032	20.32	0.0213775350515442	-0.00711233456361553
2	A	26	50	20120615	4	1034	20.36	0.0209146346683082	-0.00716324625186096
2	A	26	50	20120615	4	1036	20.4	0.0203733585694455	-0.0069262664852141
2	A	26	50	20120615	4	1038	20.44	0.0193241605985887	-0.00620775407164701
2	A	26	50	20120615	4	1040	20.48	0.0183255985443327	-0.00613622314966218
2	A	26	50	20120615	4	1042	20.52	0.0179099753204869	-0.0065402215380253
2	A	26	50	20120615	4	1044	20.56	0.0179735725043868	-0.00689002726267829
2	A	26	50	20120615	4	1046	20.6	0.0183039186504215	-0.00685806603616866
2	A	26	50	20120615	4	1048	20.64	0.0183599639338984	-0.00680769174907693
2	A	26	50	20120615	4	1050	20.68	0.0189459362523999	-0.00693301228390662
2	A	26	50	20120615	4	1052	20.72	0.0190781227940749	-0.00720217955123309
2	A	26	50	20120615	4	1054	20.76	0.0187270301350801	-0.00690075407254889
2	A	26	50	20120615	4	1056	20.8	0.0189175388440674	-0.00685238796871573
2	A	26	50	20120615	4	1058	20.84	0.0194684457372898	-0.00680431884973067
2	A	26	50	20120615	4	1060	20.88	0.019102510906958	-0.00670591079899293
2	A	26	50	20120615	4	1062	20.92	0.0192795775160349	-0.00682943528259841
2	A	26	50	20120615	4	1064	20.96	0.0194252627261628	-0.00713518118371566
2	A	26	50	20120615	4	1066	21	0.0195138985611845	-0.00734224326245052
2	A	26	50	20120615	4	1068	21.04	0.0196502570328685	-0.00714303714005465
2	A	26	50	20120615	4	1070	21.08	0.0195482356664789	-0.00753160645845228
2	A	26	50	20120615	4	1072	21.12	0.0194052869595943	-0.00779224601799764
2	A	26	50	20120615	4	1074	21.16	0.0192678748988063	-0.0075256596904225
2	A	26	50	20120615	4	1076	21.2	0.0185467815454879	-0.00775203285535156
2	A	26	50	20120615	4	1078	21.24	0.0181921109261803	-0.00723172954361887
2	A	26	50	20120615	4	1080	21.28	0.0174037646469032	-0.00718349779007414
2	A	26	50	20120615	4	1082	21.32	0.0163595376367182	-0.0071053483486174
2	A	26	50	20120615	4	1084	21.36	0.0151305719088804	-0.00707352854346401
2	A	26	50	20120615	4	1086	21.4	0.0140266226599563	-0.00716099765229678
2	A	26	50	20120615	4	1088	21.44	0.0108496060342208	-0.00643454442957697
2	A	26	50	20120615	4	1090	21.48	0.0100938715196920	-0.00589599069182186
2	A	26	50	20120615	4	1092	21.52	0.00889319571995589	-0.00583001197228291
2	A	26	50	20120615	4	1094	21.56	0.00868491246780992	-0.00506596683175488
2	A	26	50	20120615	4	1096	21.6	0.0090113405351701	-0.00415245628824676
2	A	26	50	20120615	4	1098	21.64	0.0090408975986237	-0.00385634825255708
2	A	26	50	20120615	4	1100	21.68	0.00957088827325864	-0.00277689318253332
2	A	26	50	20120615	4	1102	21.72	0.0100323249454575	-0.00283612751759331
2	A	26	50	20120615	4	1104	21.76	0.00999204814320116	-0.00256315601578406
2	A	26	50	20120615	4	1106	21.8	0.00987210161990848	-0.00292399967729137
2	A	26	50	20120615	4	1108	21.84	0.00979667453955931	-0.00320682117656255
2	A	26	50	20120615	4	1110	21.88	0.00948025839711396	-0.00282225408254643
2	A	26	50	20120615	4	1112	21.92	0.00895708423184966	-0.00350432928367898
2	A	26	50	20120615	4	1114	21.96	0.00915688432394173	-0.00341318321958403
2	A	26	50	20120615	4	1116	22	0.00877482745899882	-0.00352532328401241
2	A	26	50	20120615	4	1118	22.04	0.0087165335759578	-0.00367206208324424
2	A	26	50	20120615	4	1120	22.08	0.00803268028411329	-0.00480207146974622
2	A	26	50	20120615	4	1122	22.12	0.00806603189468677	-0.00483501819097679
2	A	26	50	20120615	4	1124	22.16	0.00815623135493374	-0.00448222755646838
2	A	26	50	20120615	4	1126	22.2	0.00799965599326882	-0.00514924916133625
2	A	26	50	20120615	4	1128	22.24	0.0077213196723107	-0.00522597519684245
2	A	26	50	20120615	4	1130	22.28	0.00727558784172195	-0.0053071086289158
2	A	26	50	20120615	4	1132	22.32	0.00653810728874953	-0.00577133483736648
2	A	26	50	20120615	4	1134	22.36	0.00529537419188199	-0.00680306727072796
2	A	26	50	20120615	4	1136	22.4	0.00462177012998806	-0.00740050179015248
2	A	26	50	20120615	4	1138	22.44	0.00261043317517417	-0.00802021017318437
2	A	26	50	20120615	4	1140	22.48	0.00161952908735841	-0.0084323190763277
2	A	26	50	20120615	4	1142	22.52	0.00100760594998740	-0.00832785819154301
2	A	26	50	20120615	4	1144	22.56	0.0008229520851483	-0.00803705345671223
2	A	26	50	20120615	4	1146	22.6	0.000769445315015901	-0.00763962409034633
2	A	26	50	20120615	4	1148	22.64	0.0009442279691896	-0.00778482139679518
2	A	26	50	20120615	4	1150	22.68	0.0010201429532178	-0.00804662061146169
2	A	26	50	20120615	4	1152	22.72	0.0010007399431421	-0.00772070095387718
2	A	26	50	20120615	4	1154	22.76	0.0009102019908789	-0.00784820644866074
2	A	26	50	20120615	4	1156	22.8	0.0007151465852886	-0.00803479071501244
2	A	26	50	20120615	4	1158	22.84	0.0004679844809927	-0.00754890936138791
2	A	26	50	20120615	4	1160	22.88	0.000528102699529201	-0.00744209381102187
2	A	26	50	20120615	4	1162	22.92	0.0005882209180656	-0.00733529240279146
2	A	26	50	20120615	4	1164	22.96	0.000267123728728801	-0.00757648652585419
2	A	26	50	20120615	4	1166	23	0.000422178103707401	-0.0075281628484279
2	A	26	50	20120615	4	1168	23.04	0.000285006459225001	-0.00747553289070418
2	A	26	50	20120615	4	1170	23.08	0.000152862343956901	-0.00765590168844925
2	A	26	50	20120615	4	1172	23.12	-0.000169231865941399	-0.00728274022681367
2	A	26	50	20120615	4	1174	23.16	0.0004105956946316	-0.00767658456179895
2	A	26	50	20120615	4	1176	23.2	0.000125334676965301	-0.00801538770493668
2	A	26	50	20120615	4	1178	23.24	0.0008178821295272	-0.00804366490511633
2	A	26	50	20120615	4	1180	23.28	0.000529198715040001	-0.00805106124204754
2	A	26	50	20120615	4	1182	23.32	0.0005797285656236	-0.00824958854193347
2	A	26	50	20120615	4	1184	23.36	0.00122506249840568	-0.00792878833744476
2	A	26	50	20120615	4	1186	23.4	0.000831861630591301	-0.00809882630511669
2	A	26	50	20120615	4	1188	23.44	0.00117396696239714	-0.00818394074836811
2	A	26	50	20120615	4	1190	23.48	0.00103251732188860	-0.00763975136956695
2	A	26	50	20120615	4	1192	23.52	0.0013003410863308	-0.00785615432888128
2	A	26	50	20120615	4	1194	23.56	0.0009394620694844	-0.00816318009327248
2	A	26	50	20120615	4	1196	23.6	0.00119092338300999	-0.0077120742511467
2	A	26	50	20120615	4	1198	23.64	0.00134965471325075	-0.00771017920497313
2	A	26	50	20120615	4	1200	23.68	0.00160781939906196	-0.0080770827715952
2	A	26	50	20120615	4	1202	23.72	0.00132852636262889	-0.00802096677744024
2	A	26	50	20120615	4	1204	23.76	0.00145449743569728	-0.00784220311208847
2	A	26	50	20120615	4	1206	23.8	0.00124340484830966	-0.00796982881502483
2	A	26	50	20120615	4	1208	23.84	0.00112472404615531	-0.00797125717072283
2	A	26	50	20120615	4	1210	23.88	0.00112410886325567	-0.00798018792936921
2	A	26	50	20120615	4	1212	23.92	0.00138464942785167	-0.00809975968606786
2	A	26	50	20120615	4	1214	23.96	0.00116633728022814	-0.00768232626886219
2	A	26	50	20120615	4	1216	24	0.00143209629286929	-0.00793139756146734
2	A	26	50	20120615	4	1218	24.04	0.00115509428240727	-0.00800261735646845
2	A	26	50	20120615	4	1220	24.08	0.00146928303849189	-0.00810053043245935
2	A	26	50	20120615	4	1222	24.12	0.00131421452137768	-0.00771678358230941
2	A	26	50	20120615	4	1224	24.16	0.00127637723751638	-0.00781690283145761
2	A	26	50	20120615	4	1226	24.2	0.00126340889914942	-0.00796241126489018
2	A	26	50	20120615	4	1228	24.24	0.00137540754222156	-0.0074673163099068
2	A	26	50	20120615	4	1230	24.28	0.0017356148076258	-0.00754780627480926
2	A	26	50	20120615	4	1232	24.32	0.0014049292503361	-0.00770212525873541
2	A	26	50	20120615	4	1234	24.36	0.00173514104608241	-0.0074290618330446
2	A	26	50	20120615	4	1236	24.4	0.00151922599044709	-0.007191283035735
2	A	26	50	20120615	4	1238	24.44	0.0017096922730275	-0.00718214721612207
2	A	26	50	20120615	4	1240	24.48	0.00160062105202948	-0.00713417002101857
2	A	26	50	20120615	4	1242	24.52	0.00169905738703846	-0.00749553694154395
2	A	26	50	20120615	4	1244	24.56	0.00178226971304849	-0.00752301511106086
2	A	26	50	20120615	4	1246	24.6	0.00135666921252012	-0.00749222061074019
2	A	26	50	20120615	4	1248	24.64	0.00161017406464331	-0.00755613599269164
2	A	26	50	20120615	4	1250	24.68	0.0013229260769219	-0.00728943652803151
2	A	26	50	20120615	4	1252	24.72	0.00180955696373448	-0.00778907817961792
2	A	26	50	20120615	4	1254	24.76	0.00170145447902668	-0.00784410522932986
2	A	26	50	20120615	4	1256	24.8	0.00159335906538669	-0.0078991393501096
2	A	26	50	20120615	4	1258	24.84	0.00156759209428025	-0.00740770013718496
2	A	26	50	20120615	4	1260	24.88	0.00175981907274582	-0.0074995603791289
2	A	26	50	20120615	4	1262	24.92	0.00152010987392358	-0.0076840586804761
2	A	26	50	20120615	4	1264	24.96	0.00204193346523581	-0.0078630203357266
2	A	26	50	20120615	4	1266	25	0.00182046762136819	-0.00748792847257838
2	A	26	50	20120615	4	1268	25.04	0.00187115303544364	-0.00741526617974365
2	A	26	50	20120615	4	1270	25.08	0.00197251679252673	-0.00726996280727763
2	A	26	50	20120615	4	1272	25.12	0.00191891809851279	-0.00767575724686497
2	A	26	50	20120615	4	1274	25.16	0.00212804492904871	-0.00769759977533582
2	A	26	50	20120615	4	1276	25.2	0.00192481536906789	-0.00726904356846209
2	A	26	50	20120615	4	1278	25.24	0.00222477713671503	-0.00726180986609055
2	A	26	50	20120615	4	1280	25.28	0.00190462747046501	-0.00767282275372304
2	A	26	50	20120615	4	1282	25.32	0.00217939502349848	-0.00767866345573564
2	A	26	50	20120615	4	1284	25.36	0.0019635011810666	-0.00767406726165793
2	A	26	50	20120615	4	1286	25.4	0.00238045376566106	-0.0076018858014344
2	A	26	50	20120615	4	1288	25.44	0.00228244876578861	-0.00733648034218385
2	A	26	50	20120615	4	1290	25.48	0.00208816410658979	-0.00734906684288897
2	A	26	50	20120615	4	1292	25.52	0.00199423204177697	-0.00715752575800116
2	A	26	50	20120615	4	1294	25.56	0.0022798253996304	-0.00764771339192311
2	A	26	50	20120615	4	1296	25.6	0.0020666539183061	-0.00742079575477253
2	A	26	50	20120615	4	1298	25.64	0.00213522206287775	-0.00721618026550058
2	A	26	50	20120615	4	1300	25.68	0.00192034645421079	-0.00717733181894219
2	A	26	50	20120615	4	1302	25.72	0.00201763727623424	-0.00743059625475978
2	A	26	50	20120615	4	1304	25.76	0.00177623809220497	-0.00734961131511048
2	A	26	50	20120615	4	1306	25.8	0.00220219214612393	-0.0072236402420421
2	A	26	50	20120615	4	1308	25.84	0.00210649231435814	-0.00771018627604094
2	A	26	50	20120615	4	1310	25.88	0.00219018547297939	-0.00762420209144866
2	A	26	50	20120615	4	1312	25.92	0.00270471172230978	-0.0077542602417123
2	A	26	50	20120615	4	1314	25.96	0.00288886354133419	-0.00797557759315587
2	A	26	50	20120615	4	1316	26	0.00303415277166459	-0.0087330233060951
2	A	26	50	20120615	4	1318	26.04	0.0028584791629466	-0.00886127833406671
2	A	26	50	20120615	4	1320	26.08	0.00325592267144813	-0.0098301489745807
2	A	26	50	20120615	4	1322	26.12	0.00337200132064771	-0.0101128644078347
2	A	26	50	20120615	4	1324	26.16	0.00423679291403886	-0.0109043573122881
2	A	26	50	20120615	4	1326	26.2	0.0046620186479732	-0.0113613038564264
2	A	26	50	20120615	4	1328	26.24	0.00501017681382602	-0.0110177277425157
2	A	26	50	20120615	4	1330	26.28	0.00614079247368219	-0.0115358050821012
2	A	26	50	20120615	4	1332	26.32	0.00762668191493026	-0.0116079052250449
2	A	26	50	20120615	4	1334	26.36	0.00922604643820958	-0.011620394852121
2	A	26	50	20120615	4	1336	26.4	0.0120364069846965	-0.00929711774078666
2	A	26	50	20120615	4	1338	26.44	0.0125015121268762	-0.00768699175940446
2	A	26	50	20120615	4	1340	26.48	0.0118890346177887	-0.00722529204348295
2	A	26	50	20120615	4	1342	26.52	0.0105693428472839	-0.00622526344976275
2	A	26	50	20120615	4	1344	26.56	0.0103866915088492	-0.00546057554917062
2	A	26	50	20120615	4	1346	26.6	0.00930372494655005	-0.00514525259380898
2	A	26	50	20120615	4	1348	26.64	0.00904240161474728	-0.00460782810558342
2	A	26	50	20120615	4	1350	26.68	0.00904695750373846	-0.00361229034703054
2	A	26	50	20120615	4	1352	26.72	0.00944857294224899	-0.00382522141204925
2	A	26	50	20120615	4	1354	26.76	0.00960347175373571	-0.0044216659819801
2	A	26	50	20120615	4	1356	26.8	0.0103170061355632	-0.00387563105448003
2	A	26	50	20120615	4	1358	26.84	0.0101915512504451	-0.00464050845968952
2	A	26	50	20120615	4	1360	26.88	0.0117339137747727	-0.00357469347947485
2	A	26	50	20120615	4	1362	26.92	0.0126595236224137	-0.0029338496747533
2	A	26	50	20120615	4	1364	26.96	0.0149530386093279	-0.00251911740545176
2	A	26	50	20120615	4	1366	27	0.0166894906313826	-0.00264270128602686
2	A	26	50	20120615	4	1368	27.04	0.0179937321187184	-0.00317482459471386
2	A	26	50	20120615	4	1370	27.08	0.0196019121422388	-0.00446955832426986
2	A	26	50	20120615	4	1372	27.12	0.0205884463101468	-0.00511478619103478
2	A	26	50	20120615	4	1374	27.16	0.0214450001095372	-0.00721074261435326
2	A	26	50	20120615	4	1376	27.2	0.0218650003243585	-0.00886711903607931
2	A	26	50	20120615	4	1378	27.24	0.021979240495927	-0.0112209785157000
2	A	26	50	20120615	4	1380	27.28	0.0225688332011482	-0.0136261244501601
2	A	26	50	20120615	4	1382	27.32	0.0221717644592407	-0.0158990060611992
2	A	26	50	20120615	4	1384	27.36	0.0215728704714198	-0.0169899049473697
2	A	26	50	20120615	4	1386	27.4	0.0210575473127470	-0.0188813993235877
2	A	26	50	20120615	4	1388	27.44	0.0197884610532515	-0.0201241812108232
2	A	26	50	20120615	4	1390	27.48	0.0187926072179674	-0.0215492488622875
2	A	26	50	20120615	4	1392	27.52	0.0173292355921662	-0.0222356515569209
2	A	26	50	20120615	4	1394	27.56	0.0158670377636218	-0.0230649888163034
2	A	26	50	20120615	4	1396	27.6	0.0135205039102542	-0.0244597569421938
2	A	26	50	20120615	4	1398	27.64	0.0115772330541973	-0.0264607277115955
2	A	26	50	20120615	4	1400	27.68	0.00994629126339057	-0.0280857298054403
2	A	26	50	20120615	4	1402	27.72	0.00723786015941174	-0.02916894668354
2	A	26	50	20120615	4	1404	27.76	0.0049512889610888	-0.0302218993914049
2	A	26	50	20120615	4	1406	27.8	0.00330592219194582	-0.0303749880095318
2	A	26	50	20120615	4	1408	27.84	0.00125326191683939	-0.0302899230637550
2	A	26	50	20120615	4	1410	27.88	0.000279929432536101	-0.0291166207817322
2	A	26	50	20120615	4	1412	27.92	-0.0012886808955091	-0.0287700323929336
2	A	26	50	20120615	4	1414	27.96	-0.0022362251955025	-0.0271412614199451
2	A	26	50	20120615	4	1416	28	-0.0033393329873569	-0.0256307187007709
2	A	26	50	20120615	4	1418	28.04	-0.0046761339135393	-0.0248726139643117
2	A	26	50	20120615	4	1420	28.08	-0.0055766683405058	-0.0246740951497071
2	A	26	50	20120615	4	1422	28.12	-0.006155060474313	-0.0237100469774408
2	A	26	50	20120615	4	1424	28.16	-0.0066051622248095	-0.0231057959486456
2	A	26	50	20120615	4	1426	28.2	-0.0069191247067241	-0.0224867876013271
2	A	26	50	20120615	4	1428	28.24	-0.0078097893372389	-0.0212125882526968
2	A	26	50	20120615	4	1430	28.28	-0.0082359484521244	-0.0197810647163202
2	A	26	50	20120615	4	1432	28.32	-0.0093016220109828	-0.0181853439142844
2	A	26	50	20120615	4	1434	28.36	-0.0089282484173129	-0.0171491708503370
2	A	26	50	20120615	4	1436	28.4	-0.0089940022768954	-0.0162880632832759
2	A	26	50	20120615	4	1438	28.44	-0.0091340730591807	-0.0146359153601013
2	A	26	50	20120615	4	1440	28.48	-0.0093560268067273	-0.0125080259945445
2	A	26	50	20120615	4	1442	28.52	-0.0092087364642062	-0.0115986159632605
2	A	26	50	20120615	4	1444	28.56	-0.009551895385116	-0.00923171743459472
2	A	26	50	20120615	4	1446	28.6	-0.0090981449636286	-0.00734876278697306
2	A	26	50	20120615	4	1448	28.64	-0.0080188878835036	-0.00586108083003468
2	A	26	50	20120615	4	1450	28.68	-0.0064884259663034	-0.00463029076670138
2	A	26	50	20120615	4	1452	28.72	-0.0053792724114698	-0.00352241000407392
2	A	26	50	20120615	4	1454	28.76	-0.0036796422679386	-0.00268545013359027
2	A	26	50	20120615	4	1456	28.8	-0.0022101400263445	-0.00136217757434558
2	A	26	50	20120615	4	1458	28.84	-0.000208384368415700	-0.000255760522755182
2	A	26	50	20120615	4	1460	28.88	0.00187625565939804	0.00134875400063289
2	A	26	50	20120615	4	1462	28.92	0.00403192993739349	0.00193832817965637
2	A	26	50	20120615	4	1464	28.96	0.00629879406972476	0.00182818215635094
2	A	26	50	20120615	4	1466	29	0.00745798250039512	0.00150234735158018
2	A	26	50	20120615	4	1468	29.04	0.00855364445784367	0.00105288199718677
2	A	26	50	20120615	4	1470	29.08	0.0105012852338083	0.00134423827530687
2	A	26	50	20120615	4	1472	29.12	0.012136851502964	0.00106382801015953
2	A	26	50	20120615	4	1474	29.16	0.0137584453421235	0.00026493876877497
2	A	26	50	20120615	4	1476	29.2	0.0153469182996522	-0.000402329616359531
2	A	26	50	20120615	4	1478	29.24	0.0174787422901823	-0.00135468535373484
2	A	26	50	20120615	4	1480	29.28	0.0186938526849069	-0.00272528852964232
2	A	26	50	20120615	4	1482	29.32	0.0194570188917059	-0.00402520535190443
2	A	26	50	20120615	4	1484	29.36	0.0205108059855726	-0.00565825432091913
2	A	26	50	20120615	4	1486	29.4	0.0216935057167174	-0.00698903635418003
2	A	26	50	20120615	4	1488	29.44	0.0231322700265333	-0.00906312196475641
2	A	26	50	20120615	4	1490	29.48	0.0249650059505551	-0.0113043393341340
2	A	26	50	20120615	4	1492	29.52	0.0259670540412423	-0.0132342388009587
2	A	26	50	20120615	4	1494	29.56	0.0263094422157607	-0.0152178076724754
2	A	26	50	20120615	4	1496	29.6	0.0265673806274019	-0.016928171696945
2	A	26	50	20120615	4	1498	29.64	0.0264738728266578	-0.0185800014220680
2	A	26	50	20120615	4	1500	29.68	0.0259049983501254	-0.0194827717206767
2	A	26	50	20120615	4	1502	29.72	0.0249258286993434	-0.0209253791558483
2	A	26	50	20120615	4	1504	29.76	0.0242758872587751	-0.0223076003790134
2	A	26	50	20120615	4	1506	29.8	0.0236160866283567	-0.0248350114399017
2	A	26	50	20120615	4	1508	29.84	0.0230517305641561	-0.0276010151780048
2	A	26	50	20120615	4	1510	29.88	0.0227601055854592	-0.0297099045843511
2	A	26	50	20120615	4	1512	29.92	0.0218987929574314	-0.0317146088775575
2	A	26	50	20120615	4	1514	29.96	0.0209480242505158	-0.0332512862633643
2	A	26	50	20120615	4	1516	30	0.019883192148727	-0.0343653329971237
2	A	26	50	20120615	4	1518	30.04	0.0183095967178745	-0.0355132501457019
2	A	26	50	20120615	4	1520	30.08	0.0165177881343478	-0.0365200287807554
2	A	26	50	20120615	4	1522	30.12	0.0150855433490544	-0.0373264840646986
2	A	26	50	20120615	4	1524	30.16	0.0130543084094179	-0.0388043372373785
2	A	26	50	20120615	4	1526	30.2	0.0114911074482488	-0.0391728105810548
2	A	26	50	20120615	4	1528	30.24	0.0101806971613539	-0.0392931601552128
2	A	26	50	20120615	4	1530	30.28	0.0086947829713685	-0.0394136511507269
2	A	26	50	20120615	4	1532	30.32	0.00704694132849137	-0.0392285305954123
2	A	26	50	20120615	4	1534	30.36	0.00574558200839565	-0.0382506019170313
2	A	26	50	20120615	4	1536	30.4	0.00394825799197568	-0.0378984627400004
2	A	26	50	20120615	4	1538	30.44	0.00327537517899856	-0.0378457125741239
2	A	26	50	20120615	4	1540	30.48	0.0007365789918264	-0.037393447076877
2	A	26	50	20120615	4	1542	30.52	-0.0015966612540549	-0.0363935273776011
2	A	26	50	20120615	4	1544	30.56	-0.0036145601597982	-0.0364805439380939
2	A	26	50	20120615	4	1546	30.6	-0.0062024436997203	-0.0360347696810983
2	A	26	50	20120615	4	1548	30.64	-0.0085963042099527	-0.036027111714658
2	A	26	50	20120615	4	1550	30.68	-0.0113117780974721	-0.0353649344983481
2	A	26	50	20120615	4	1552	30.72	-0.0142269742953377	-0.0344651340482204
2	A	26	50	20120615	4	1554	30.76	-0.0167606199167157	-0.0348994984301948
2	A	26	50	20120615	4	1556	30.8	-0.0188916728780116	-0.0346968670825508
2	A	26	50	20120615	4	1558	30.84	-0.0200014204025414	-0.0350082627668498
2	A	26	50	20120615	4	1560	30.88	-0.02031365754391	-0.035132734773542
2	A	26	50	20120615	4	1562	30.92	-0.0207761336630772	-0.0348287919947168
2	A	26	50	20120615	4	1564	30.96	-0.0206568306069554	-0.0351948753174727
2	A	26	50	20120615	4	1566	31	-0.020790162661616	-0.0352975755063722
2	A	26	50	20120615	4	1568	31.04	-0.0211569460200852	-0.0341980881012374
2	A	26	50	20120615	4	1570	31.08	-0.0212018190164193	-0.0339164757545621
2	A	26	50	20120615	4	1572	31.12	-0.0214067385616072	-0.03325731081314
2	A	26	50	20120615	4	1574	31.16	-0.0215143177872969	-0.0319518927001203
2	A	26	50	20120615	4	1576	31.2	-0.0221919594289114	-0.0301352434553705
2	A	26	50	20120615	4	1578	31.24	-0.0229335376656808	-0.0273924116064869
2	A	26	50	20120615	4	1580	31.28	-0.023978924330987	-0.0255373876767221
2	A	26	50	20120615	4	1582	31.32	-0.0255875922581864	-0.0221234761371535
2	A	26	50	20120615	4	1584	31.36	-0.0257349533113857	-0.0204892109444751
2	A	26	50	20120615	4	1586	31.4	-0.0261698239818154	-0.0178150745193839
2	A	26	50	20120615	4	1588	31.44	-0.0258443427304352	-0.0158141744606603
2	A	26	50	20120615	4	1590	31.48	-0.0252234322658753	-0.0145722828208624
2	A	26	50	20120615	4	1592	31.52	-0.0240088349478312	-0.0138334269452005
2	A	26	50	20120615	4	1594	31.56	-0.0226288453536675	-0.0117938481455461
2	A	26	50	20120615	4	1596	31.6	-0.0213016059253804	-0.0106685584139658
2	A	26	50	20120615	4	1598	31.64	-0.0194374603181383	-0.0088404752525642
2	A	26	50	20120615	4	1600	31.68	-0.0184720474297843	-0.00750298277594984
2	A	26	50	20120615	4	1602	31.72	-0.0181760525311796	-0.0064403427051827
2	A	26	50	20120615	4	1604	31.76	-0.0174037505047677	-0.00482149244033421
2	A	26	50	20120615	4	1606	31.8	-0.0168176296938421	-0.00313567916330737
2	A	26	50	20120615	4	1608	31.84	-0.0155729803375976	-0.00123342050055932
2	A	26	50	20120615	4	1610	31.88	-0.0155883952654274	-0.000167669159954961
2	A	26	50	20120615	4	1612	31.92	-0.016164404449382	0.000628108811592389
2	A	26	50	20120615	4	1614	31.96	-0.016980264253515	0.00161056297337297
2	A	26	50	20120615	4	1616	32	-0.0180612183899149	0.00163467531461144
2	A	26	50	20120615	4	1618	32.04	-0.0196033475690046	0.00197048032499693
2	A	26	50	20120615	4	1620	32.08	-0.0213487699476855	0.00391912519259078
2	A	26	50	20120615	4	1622	32.12	-0.0221805396543953	0.00483037370150588
2	A	26	50	20120615	4	1624	32.16	-0.0237275478702752	0.00634061236476418
2	A	26	50	20120615	4	1626	32.2	-0.0243022135513455	0.00793139049039948
2	A	26	50	20120615	4	1628	32.24	-0.0255552774782862	0.00871507693598858
2	A	26	50	20120615	4	1630	32.28	-0.0260287561789687	0.0104859551587922
2	A	26	50	20120615	4	1632	32.32	-0.02635494453713	0.0112545095192638
2	A	26	50	20120615	4	1634	32.36	-0.0265225288442713	0.0122646822668669
2	A	26	50	20120615	4	1636	32.4	-0.0268510506548105	0.0131771328573101
2	A	26	50	20120615	4	1638	32.44	-0.0264967194467579	0.0139321107675829
2	A	26	50	20120615	4	1640	32.48	-0.0261080228491397	0.0141826387001573
2	A	26	50	20120615	4	1642	32.52	-0.0260620609083626	0.0132007502238017
2	A	26	50	20120615	4	1644	32.56	-0.025572460173069	0.0130362771864977
2	A	26	50	20120615	4	1646	32.6	-0.025024169574937	0.0130149225617059
2	A	26	50	20120615	4	1648	32.64	-0.0246914758343887	0.0122231750988113
2	A	26	50	20120615	4	1650	32.68	-0.0238128249480863	0.0125242611662405
2	A	26	50	20120615	4	1652	32.72	-0.0229812673734109	0.0117670912249460
2	A	26	50	20120615	4	1654	32.76	-0.0218351533471247	0.0111024462059697
2	A	26	50	20120615	4	1656	32.8	-0.0208872837780119	0.0101435316289348
2	A	26	50	20120615	4	1658	32.84	-0.0194164168203302	0.00953918160519028
2	A	26	50	20120615	4	1660	32.88	-0.0174569461479163	0.00837225035526588
2	A	26	50	20120615	4	1662	32.92	-0.0150929396859856	0.00698364112943958
2	A	26	50	20120615	4	1664	32.96	-0.0128497212044173	0.00630127601452678
2	A	26	50	20120615	4	1666	33	-0.0107941688625758	0.00547395400947068
2	A	26	50	20120615	4	1668	33.04	-0.0080978151424196	0.00461907605315178
2	A	26	50	20120615	4	1670	33.08	-0.00520644844308	0.00334077548519048
2	A	26	50	20120615	4	1672	33.12	-0.0031425168858815	0.00301313048705988
2	A	26	50	20120615	4	1674	33.16	-0.0003242360363385	0.00303197558988528
2	A	26	50	20120615	4	1676	33.2	0.00120601304172051	0.00373137420005018
2	A	26	50	20120615	4	1678	33.24	0.00171370156847683	0.00511134965207818
2	A	26	50	20120615	4	1680	33.28	0.00218897632038356	0.00601060562998438
2	A	26	50	20120615	4	1682	33.32	0.00355824617574443	0.00736842035549008
2	A	26	50	20120615	4	1684	33.36	0.00403796862930483	0.00892450075137258
2	A	26	50	20120615	4	1686	33.4	0.00443177053788324	0.00906049152753038
2	A	26	50	20120615	4	1688	33.44	0.00510425029999508	0.00981018735014778
2	A	26	50	20120615	4	1690	33.48	0.00503937325282121	0.0110326689088022
2	A	26	50	20120615	4	1692	33.52	0.00505334568281746	0.0114001947293917
2	A	26	50	20120615	4	1694	33.56	0.00476268236934292	0.0111639786380685
2	A	26	50	20120615	4	1696	33.6	0.00504501596493508	0.0108991530063785
2	A	26	50	20120615	4	1698	33.64	0.00480059743495014	0.0101030497657119
2	A	26	50	20120615	4	1700	33.68	0.00489172228584165	0.00991345322447228
2	A	26	50	20120615	4	1702	33.72	0.00536740008861365	0.00966250809889698
2	A	26	50	20120615	4	1704	33.76	0.00537972495980973	0.00943894214788928
2	A	26	50	20120615	4	1706	33.8	0.00545801582262271	0.00940239886943748
2	A	26	50	20120615	4	1708	33.84	0.0059568089460717	0.00891831356703718
2	A	26	50	20120615	4	1710	33.88	0.00659114736840634	0.00873962061236358
2	A	26	50	20120615	4	1712	33.92	0.00769406424142987	0.00786673971739568
2	A	26	50	20120615	4	1714	33.96	0.00976262734804518	0.00720530496320588
2	A	26	50	20120615	4	1716	34	0.0115364259218551	0.00630653688897878
2	A	26	50	20120615	4	1718	34.04	0.0134795341433523	0.00628916327536498
2	A	26	50	20120615	4	1720	34.08	0.0150213946218652	0.00555326310604858
2	A	26	50	20120615	4	1722	34.12	0.0172070758246484	0.00512530793993878
2	A	26	50	20120615	4	1724	34.16	0.0189177651182374	0.00432070527576228
2	A	26	50	20120615	4	1726	34.2	0.0204721343157095	0.00369589865283808
2	A	26	50	20120615	4	1728	34.24	0.0217736060657834	0.00325172316427468
2	A	26	50	20120615	4	1730	34.28	0.0223213387566651	0.00233389078411998
2	A	26	50	20120615	4	1732	34.32	0.0227200691995084	0.00123158909399604
2	A	26	50	20120615	4	1734	34.36	0.0225207923664344	0.00029341395885335
2	A	26	50	20120615	4	1736	34.4	0.0230893132895762	-0.000678016408208542
2	A	26	50	20120615	4	1738	34.44	0.024165494455203	-0.00213334822990763
2	A	26	50	20120615	4	1740	34.48	0.0253705034052943	-0.00282966456161327
2	A	26	50	20120615	4	1742	34.52	0.02681430938646	-0.00402725596156987
2	A	26	50	20120615	4	1744	34.56	0.0283182123729588	-0.00429980319931041
2	A	26	50	20120615	4	1746	34.6	0.0295731713460731	-0.0046963345400642
2	A	26	50	20120615	4	1748	34.64	0.0320798648853794	-0.00570806292258591
2	A	26	50	20120615	4	1750	34.68	0.0342425509756385	-0.00666781895669042
2	A	26	50	20120615	4	1752	34.72	0.0361375971492184	-0.00687217281645333
2	A	26	50	20120615	4	1754	34.76	0.0372142379342531	-0.00733773192118656
2	A	26	50	20120615	4	1756	34.8	0.0380923231351305	-0.00741226097592361
2	A	26	50	20120615	4	1758	34.84	0.0381098593833039	-0.00756796588914089
2	A	26	50	20120615	4	1760	34.88	0.0374030354448299	-0.00825088961841086
2	A	26	50	20120615	4	1762	34.92	0.0373524065992969	-0.00897595691183955
2	A	26	50	20120615	4	1764	34.96	0.0371689831002571	-0.0101398546736726
2	A	26	50	20120615	4	1766	35	0.0372935753151022	-0.011124571577153
2	A	26	50	20120615	4	1768	35.04	0.0371694073643258	-0.0129339164088531
2	A	26	50	20120615	4	1770	35.08	0.0374024697594049	-0.0143189971718413
2	A	26	50	20120615	4	1772	35.12	0.0377530533015172	-0.0164915120463589
2	A	26	50	20120615	4	1774	35.16	0.0386241381452609	-0.0191177773423638
2	A	26	50	20120615	4	1776	35.2	0.0392935561350102	-0.0211558712177778
2	A	26	50	20120615	4	1778	35.24	0.0391547510738633	-0.0211401027365573
2	A	26	50	20120615	4	1780	35.28	0.0391641555940531	-0.02157674117394
2	A	26	50	20120615	4	1782	35.32	0.039299764532549	-0.0225442188140951
2	A	26	50	20120615	4	1784	35.36	0.0390611867045767	-0.0238793778383315
2	A	26	50	20120615	4	1786	35.4	0.0387775449614393	-0.0245674846603076
2	A	26	50	20120615	4	1788	35.44	0.0374364391691731	-0.0256817505971692
2	A	26	50	20120615	4	1790	35.48	0.0368398602489538	-0.0268208218399148
2	A	26	50	20120615	4	1792	35.52	0.0362678391472452	-0.0283407902924821
2	A	26	50	20120615	4	1794	35.56	0.03466240835489	-0.0310203162854596
2	A	26	50	20120615	4	1796	35.6	0.0334919429852733	-0.0341636095745868
2	A	26	50	20120615	4	1798	35.64	0.0318661065054267	-0.0363752133119683
2	A	26	50	20120615	4	1800	35.68	0.0306129152992654	-0.0382367991926625
2	A	26	50	20120615	4	1802	35.72	0.0291622715955256	-0.0404498454278777
2	A	26	50	20120615	4	1804	35.76	0.0276598111068604	-0.0421668421139549
2	A	26	50	20120615	4	1806	35.8	0.0269239250796796	-0.0427204360129458
2	A	26	50	20120615	4	1808	35.84	0.0256132319500722	-0.0427755903418784
2	A	26	50	20120615	4	1810	35.88	0.0243452480700485	-0.0426029148659126
2	A	26	50	20120615	4	1812	35.92	0.0234580411916937	-0.0421935707502837
2	A	26	50	20120615	4	1814	35.96	0.0221265591227194	-0.0421798528787287
2	A	26	50	20120615	4	1816	36	0.0207683484174163	-0.0420814236147875
2	A	26	50	20120615	4	1818	36.04	0.0188012480628335	-0.0423299716483746
2	A	26	50	20120615	4	1820	36.08	0.0169353346886384	-0.0430150166979881
2	A	26	50	20120615	4	1822	36.12	0.0150475717149047	-0.0440379880783307
2	A	26	50	20120615	4	1824	36.16	0.0134989371534280	-0.0469336610579677
2	A	26	50	20120615	4	1826	36.2	0.0130563590190834	-0.0482724263267882
2	A	26	50	20120615	4	1828	36.24	0.0125362819815207	-0.0498892259819713
2	A	26	50	20120615	4	1830	36.28	0.0130823098379529	-0.0510429414061553
2	A	26	50	20120615	4	1832	36.32	0.0130456817066874	-0.0525125921401734
2	A	26	50	20120615	4	1834	36.36	0.0129215844665892	-0.0551220282947861
2	A	26	50	20120615	4	1836	36.4	0.0125217862925063	-0.0563422117564016
2	A	26	50	20120615	4	1838	36.44	0.0123170788793528	-0.0578933919022905
2	A	26	50	20120615	4	1840	36.48	0.0121878904704300	-0.06006583606613
2	A	26	50	20120615	4	1842	36.52	0.0120498632267424	-0.0613348098956473
2	A	26	50	20120615	4	1844	36.56	0.0117918399622875	-0.0618876966878571
2	A	26	50	20120615	4	1846	36.6	0.0121424942150779	-0.0620689281558752
2	A	26	50	20120615	4	1848	36.64	0.0118317207847464	-0.0621937325027546
2	A	26	50	20120615	4	1850	36.68	0.0118997444570965	-0.06287269643405
2	A	26	50	20120615	4	1852	36.72	0.0112048706232245	-0.0624815956733757
2	A	26	50	20120615	4	1854	36.76	0.0110404682965986	-0.062067018967566
2	A	26	50	20120615	4	1856	36.8	0.0103914149821475	-0.0620454522107398
2	A	26	50	20120615	4	1858	36.84	0.0094293254956651	-0.0626173601753635
2	A	26	50	20120615	4	1860	36.88	0.00871090500597955	-0.0622304313446982
2	A	26	50	20120615	4	1862	36.92	0.00765201260115269	-0.062054432466861
2	A	26	50	20120615	4	1864	36.96	0.00621913141975628	-0.0615859035136467
2	A	26	50	20120615	4	1866	37	0.00476305713593694	-0.0605644170575446
2	A	26	50	20120615	4	1868	37.04	0.00343108009221584	-0.0609709327460487
2	A	26	50	20120615	4	1870	37.08	0.00112470990401967	-0.0609871254913379
2	A	26	50	20120615	4	1872	37.12	-0.001330930525685	-0.0613918734128891
2	A	26	50	20120615	4	1874	37.16	-0.0035643272940627	-0.0611238092321413
2	A	26	50	20120615	4	1876	37.2	-0.0051000218014436	-0.0619566395990228
2	A	26	50	20120615	4	1878	37.24	-0.0067926233035699	-0.0615999042279142
2	A	26	50	20120615	4	1880	37.28	-0.0084263935215014	-0.0620810903925116
2	A	26	50	20120615	4	1882	37.32	-0.0101075398937724	-0.0619414368032273
2	A	26	50	20120615	4	1884	37.36	-0.0103096310118355	-0.0626278960664032
2	A	26	50	20120615	4	1886	37.4	-0.0103374910190143	-0.0631476195505753
2	A	26	50	20120615	4	1888	37.44	-0.0111371580778581	-0.0642294222151126
2	A	26	50	20120615	4	1890	37.48	-0.0111429563534639	-0.064622997849521
2	A	26	50	20120615	4	1892	37.52	-0.0118594676548402	-0.0658858198500421
2	A	26	50	20120615	4	1894	37.56	-0.0114617200904227	-0.0674164938992766
2	A	26	50	20120615	4	1896	37.6	-0.0122519826290768	-0.069483367020685
2	A	26	50	20120615	4	1898	37.64	-0.0122552353202703	-0.0706833272283584
2	A	26	50	20120615	4	1900	37.68	-0.012623920795981	-0.072199647009935
2	A	26	50	20120615	4	1902	37.72	-0.0125201175205028	-0.0733830609189287
2	A	26	50	20120615	4	1904	37.76	-0.0124187184080806	-0.074473843839587
2	A	26	50	20120615	4	1906	37.8	-0.0128630643093783	-0.0755193719262495
2	A	26	50	20120615	4	1908	37.84	-0.0129229562537447	-0.0764690870440611
2	A	26	50	20120615	4	1910	37.88	-0.0131243402650267	-0.0766274789630469
2	A	26	50	20120615	4	1912	37.92	-0.0131802017007404	-0.077432590744106
2	A	26	50	20120615	4	1914	37.96	-0.0132957429487863	-0.0781702445382397
2	A	26	50	20120615	4	1916	38	-0.0131744741358128	-0.0782681788274341
2	A	26	50	20120615	4	1918	38.04	-0.0129411996086994	-0.0782859272076418
2	A	26	50	20120615	4	1920	38.08	-0.0132285678045736	-0.0782780076116926
2	A	26	50	20120615	4	1922	38.12	-0.0135716560148053	-0.0780296717101398
2	A	26	50	20120615	4	1924	38.16	-0.0136041122160618	-0.0782980187336001
2	A	26	50	20120615	4	1926	38.2	-0.0138187191241519	-0.0774955232476315
2	A	26	50	20120615	4	1928	38.24	-0.0136756007116397	-0.0772966848207619
2	A	26	50	20120615	4	1930	38.28	-0.0138729542142689	-0.0770523794278619
2	A	26	50	20120615	4	1932	38.32	-0.0140737018294477	-0.0765731731622518
2	A	26	50	20120615	4	1934	38.36	-0.0131947681004329	-0.0758845925787323
2	A	26	50	20120615	4	1936	38.4	-0.0134193452141377	-0.0751144118726639
2	A	26	50	20120615	4	1938	38.44	-0.0133846969818596	-0.0745210078618922
2	A	26	50	20120615	4	1940	38.48	-0.0134195573461721	-0.0742651059177808
2	A	26	50	20120615	4	1942	38.52	-0.0137710601270999	-0.0731172594798807
2	A	26	50	20120615	4	1944	38.56	-0.0143078248846986	-0.0722169004153958
2	A	26	50	20120615	4	1946	38.6	-0.0152037998871401	-0.0704371833578274
2	A	26	50	20120615	4	1948	38.64	-0.0157704045509049	-0.0690872458018642
2	A	26	50	20120615	4	1950	38.68	-0.0169670413567069	-0.0677818559731157
2	A	26	50	20120615	4	1952	38.72	-0.0178168422863368	-0.0655840266758316
2	A	26	50	20120615	4	1954	38.76	-0.0185007559651005	-0.0635906926596668
2	A	26	50	20120615	4	1956	38.8	-0.0198511177851324	-0.0614248952995705
2	A	26	50	20120615	4	1958	38.84	-0.0212789785083824	-0.0590797756597653
2	A	26	50	20120615	4	1960	38.88	-0.0229963287478502	-0.056897856265058
2	A	26	50	20120615	4	1962	38.92	-0.0243714322341559	-0.0549596129382153
2	A	26	50	20120615	4	1964	38.96	-0.0254757067521993	-0.0533910521076449
2	A	26	50	20120615	4	1966	39	-0.0264574891625377	-0.0522245734060605
2	A	26	50	20120615	4	1968	39.04	-0.0266178751226465	-0.0515003404986336
2	A	26	50	20120615	4	1970	39.08	-0.026422261102699	-0.0521654734212889
2	A	26	50	20120615	4	1972	39.12	-0.0262544717345913	-0.0518750575951878
2	A	26	50	20120615	4	1974	39.16	-0.0256961119358951	-0.0513416445237319
2	A	26	50	20120615	4	1976	39.2	-0.0251772228377248	-0.0516273298054669
2	A	26	50	20120615	4	1978	39.24	-0.0252761329342772	-0.0517183485903412
2	A	26	50	20120615	4	1980	39.28	-0.0250642059608878	-0.051349458053664
2	A	26	50	20120615	4	1982	39.32	-0.0253273769627098	-0.0517792516974048
2	A	26	50	20120615	4	1984	39.36	-0.0254635940130375	-0.0512381453041696
2	A	26	50	20120615	4	1986	39.4	-0.0260964616532673	-0.0511067577931573
2	A	26	50	20120615	4	1988	39.44	-0.0262448904377062	-0.0512227869448822
2	A	26	50	20120615	4	1990	39.48	-0.0270880869899999	-0.0504778782351735
2	A	26	50	20120615	4	1992	39.52	-0.0281397032660483	-0.0502276967849218
2	A	26	50	20120615	4	1994	39.56	-0.028968955672617	-0.0503345123352879
2	A	26	50	20120615	4	1996	39.6	-0.0305062359376655	-0.0494752060520411
2	A	26	50	20120615	4	1998	39.64	-0.0316335885825692	-0.0486691627285086
2	A	26	50	20120615	4	2000	39.68	-0.0332005230675429	-0.0474369725937485
2	A	26	50	20120615	4	2002	39.72	-0.0347981884132271	-0.0462081341451313
2	A	26	50	20120615	4	2004	39.76	-0.0372055051655054	-0.044909277983041
2	A	26	50	20120615	4	2006	39.8	-0.0391471779602368	-0.0446232250057798
2	A	26	50	20120615	4	2008	39.84	-0.0412512802536746	-0.0440519887925982
2	A	26	50	20120615	4	2010	39.88	-0.0419793173955842	-0.0439138201275544
2	A	26	50	20120615	4	2012	39.92	-0.0422438460424261	-0.0434944350956326
2	A	26	50	20120615	4	2014	39.96	-0.0426767368138685	-0.0431230626141534
2	A	26	50	20120615	4	2016	40	-0.043022653451225	-0.0428324417270858
2	A	26	50	20120615	4	2018	40.04	-0.0432702115353184	-0.042371903080499
2	A	26	50	20120615	4	2020	40.08	-0.0426046826328656	-0.0418709886367064
2	A	26	50	20120615	4	2022	40.12	-0.042244977413276	-0.0417392546433714
2	A	26	50	20120615	4	2024	40.16	-0.041613884611067	-0.0409897921659917
2	A	26	50	20120615	4	2026	40.2	-0.0410473506579804	-0.0406267635445306
2	A	26	50	20120615	4	2028	40.24	-0.0403245461062515	-0.0398578556306683
2	A	26	50	20120615	4	2030	40.28	-0.0393140905159359	-0.0393893266774541
2	A	26	50	20120615	4	2032	40.32	-0.0382565416139933	-0.0380270147528201
2	A	26	50	20120615	4	2034	40.36	-0.0370712892273684	-0.0359657984856613
2	A	26	50	20120615	4	2036	40.4	-0.0359319987815206	-0.0339183000900576
2	A	26	50	20120615	4	2038	40.44	-0.03462293199751	-0.0324504171229924
2	A	26	50	20120615	4	2040	40.48	-0.0337353008550865	-0.0300973778872379
2	A	26	50	20120615	4	2042	40.52	-0.0326458614373124	-0.0274685670068207
2	A	26	50	20120615	4	2044	40.56	-0.0314823879395481	-0.0245702777320933
2	A	26	50	20120615	4	2046	40.6	-0.0309557348089203	-0.022572559653885
2	A	26	50	20120615	4	2048	40.64	-0.0296973675811207	-0.0209836907165589
2	A	26	50	20120615	4	2050	40.68	-0.0290720023438394	-0.0189451018663981
2	A	26	50	20120615	4	2052	40.72	-0.028142722612004	-0.0174491467601198
2	A	26	50	20120615	4	2054	40.76	-0.0278149079082459	-0.0158894106221785
2	A	26	50	20120615	4	2056	40.8	-0.0280532028935058	-0.0141239064109120
2	A	26	50	20120615	4	2058	40.84	-0.0279251458554329	-0.0123030357386785
2	A	26	50	20120615	4	2060	40.88	-0.0278184434421518	-0.0110669423744863
2	A	26	50	20120615	4	2062	40.92	-0.0285713000320812	-0.00934039974686308
2	A	26	50	20120615	4	2064	40.96	-0.0293765532344964	-0.00888106318180431
2	A	26	50	20120615	4	2066	41	-0.0295875538980025	-0.00891415577916384
2	A	26	50	20120615	4	2068	41.04	-0.0292931853449945	-0.00904390987351157
2	A	26	50	20120615	4	2070	41.08	-0.0293967764884383	-0.00904129357842117
2	A	26	50	20120615	4	2072	41.12	-0.0290125346635416	-0.00900989803733649
2	A	26	50	20120615	4	2074	41.16	-0.0283061349891362	-0.00941747438601242
2	A	26	50	20120615	4	2076	41.2	-0.0279250044340767	-0.00965534510720358
2	A	26	50	20120615	4	2078	41.24	-0.0280189789252963	-0.00966446678468088
2	A	26	50	20120615	4	2080	41.28	-0.0277756634818901	-0.00988048790633337
2	A	26	50	20120615	4	2082	41.32	-0.0267751780971892	-0.00998266483621483
2	A	26	50	20120615	4	2084	41.36	-0.0261645913916346	-0.0102230104311401
2	A	26	50	20120615	4	2086	41.4	-0.0251165177205599	-0.0106980447667413
2	A	26	50	20120615	4	2088	41.44	-0.0239069408606622	-0.0111316426449649
2	A	26	50	20120615	4	2090	41.48	-0.0224460582507308	-0.0113891709346730
2	A	26	50	20120615	4	2092	41.52	-0.0215980250880538	-0.0119042982247674
2	A	26	50	20120615	4	2094	41.56	-0.0215169906509298	-0.0119612910313310
2	A	26	50	20120615	4	2096	41.6	-0.0212686547493771	-0.0123171071636241
2	A	26	50	20120615	4	2098	41.64	-0.0208694929713973	-0.0118888125862594
2	A	26	50	20120615	4	2100	41.68	-0.0198255912303316	-0.0119365422939895
2	A	26	50	20120615	4	2102	41.72	-0.0184147717805082	-0.0122192435851079
2	A	26	50	20120615	4	2104	41.76	-0.0171578894769491	-0.0121316330549189
2	A	26	50	20120615	4	2106	41.8	-0.0154654293961791	-0.0120769737007331
2	A	26	50	20120615	4	2108	41.84	-0.0139575241852988	-0.0118108894189727
2	A	26	50	20120615	4	2110	41.88	-0.011646628513703	-0.0117169149277530
2	A	26	50	20120615	4	2112	41.92	-0.0101313693922984	-0.0103746141250265
2	A	26	50	20120615	4	2114	41.96	-0.0094461122106505	-0.00925986028448594
2	A	26	50	20120615	4	2116	42	-0.0088705272907646	-0.00790263952867648
2	A	26	50	20120615	4	2118	42.04	-0.0094276567236615	-0.00751733704360793
2	A	26	50	20120615	4	2120	42.08	-0.0092964177050733	-0.00727013251290511
2	A	26	50	20120615	4	2122	42.12	-0.0091827856453366	-0.00694691400322474
2	A	26	50	20120615	4	2124	42.16	-0.0097860184403669	-0.00718542112051897
2	A	26	50	20120615	4	2126	42.2	-0.0102570222673152	-0.00649351713512793
2	A	26	50	20120615	4	2128	42.24	-0.0109079140593974	-0.00624921174222798
2	A	26	50	20120615	4	2130	42.28	-0.0113467445278018	-0.0054984057619641
2	A	26	50	20120615	4	2132	42.32	-0.012162109357188	-0.00453681125022852
2	A	26	50	20120615	4	2134	42.36	-0.0115577451913079	-0.00386739326047921
2	A	26	50	20120615	4	2136	42.4	-0.0117741905770291	-0.00393280063773897
2	A	26	50	20120615	4	2138	42.44	-0.0115726651443909	-0.00317789343814421
2	A	26	50	20120615	4	2140	42.48	-0.0119967877917466	-0.00344008863260818
2	A	26	50	20120615	4	2142	42.52	-0.0117901711902839	-0.00329032341635287
2	A	26	50	20120615	4	2144	42.56	-0.0114513963314174	-0.00332801220779011
2	A	26	50	20120615	4	2146	42.6	-0.0114447495276743	-0.00308929295846153
2	A	26	50	20120615	4	2148	42.64	-0.0110372438896765	-0.00352112306973215
2	A	26	50	20120615	4	2150	42.68	-0.0110663766890613	-0.0034219866990098
2	A	26	50	20120615	4	2152	42.72	-0.0108207985039553	-0.00360038973990317
2	A	26	50	20120615	4	2154	42.76	-0.0108584872953925	-0.00404678625086624
2	A	26	50	20120615	4	2156	42.8	-0.0103254702037341	-0.00368884879822961
2	A	26	50	20120615	4	2158	42.84	-0.0096651738914621	-0.00399120765786498
2	A	26	50	20120615	4	2160	42.88	-0.0093119033435813	-0.00382687604191722
2	A	26	50	20120615	4	2162	42.92	-0.007734277404076	-0.00370023321740671
2	A	26	50	20120615	4	2164	42.96	-0.0070887808367342	-0.00340220892234002
2	A	26	50	20120615	4	2166	43	-0.0063973788971578	-0.00382648006211976
2	A	26	50	20120615	4	2168	43.04	-0.0059042284858227	-0.00341860672859573
2	A	26	50	20120615	4	2170	43.08	-0.0059908207822468	-0.00351184582876299
2	A	26	50	20120615	4	2172	43.12	-0.0057572351281496	-0.00352829313249339
2	A	26	50	20120615	4	2174	43.16	-0.0054520478413895	-0.00385299656641425
2	A	26	50	20120615	4	2176	43.2	-0.0053411027874214	-0.00378504360474222
2	A	26	50	20120615	4	2178	43.24	-0.0052536831760633	-0.00409982633052304
2	A	26	50	20120615	4	2180	43.28	-0.0048526334229777	-0.00408443261589661
2	A	26	50	20120615	4	2182	43.32	-0.0044875400497155	-0.00461708201202881
2	A	26	50	20120615	4	2184	43.36	-0.0046788336472298	-0.00452807848148086
2	A	26	50	20120615	4	2186	43.4	-0.0048642794716638	-0.00447282515759894
2	A	26	50	20120615	4	2188	43.44	-0.0047725889353474	-0.00447390703097416
2	A	26	50	20120615	4	2190	43.48	-0.0050521506723573	-0.00441632025471433
2	A	26	50	20120615	4	2192	43.52	-0.0047646622683303	-0.00422047288952909
2	A	26	50	20120615	4	2194	43.56	-0.005050771814134	-0.00399350575490383
2	A	26	50	20120615	4	2196	43.6	-0.005078546968499	-0.00467775884492243
2	A	26	50	20120615	4	2198	43.64	-0.0047371770277455	-0.00473434860062079
2	A	26	50	20120615	4	2200	43.68	-0.0045991497840579	-0.00486374914157793
2	A	26	50	20120615	4	2202	43.72	-0.0043133725784414	-0.0051121203984697
2	A	26	50	20120615	4	2204	43.76	-0.0033159560371709	-0.00536614143854316
2	A	26	50	20120615	4	2206	43.8	-0.0023770667241792	-0.00615471399199021
2	A	26	50	20120615	4	2208	43.84	-0.0013861272810244	-0.00649800019212065
2	A	26	50	20120615	4	2210	43.88	-0.0007836440191822	-0.00705247090352027
2	A	26	50	20120615	4	2212	43.92	0.0003216982301008	-0.00758292119756298
2	A	26	50	20120615	4	2214	43.96	0.0006937000366152	-0.00802395076805685
2	A	26	50	20120615	4	2216	44	0.00141281349094633	-0.00798073240159072
2	A	26	50	20120615	4	2218	44.04	0.00168353639319141	-0.00863733761646493
2	A	26	50	20120615	4	2220	44.08	0.00180278288077071	-0.00911194768799734
2	A	26	50	20120615	4	2222	44.12	0.00122586152906842	-0.0093153752378769
2	A	26	50	20120615	4	2224	44.16	0.00168195247400155	-0.00995515838242667
2	A	26	50	20120615	4	2226	44.2	0.00145466714132476	-0.0104374264203993
2	A	26	50	20120615	4	2228	44.24	0.00121608224228461	-0.0104744293182588
2	A	26	50	20120615	4	2230	44.28	0.00127622874509234	-0.0105930535518707
2	A	26	50	20120615	4	2232	44.32	0.00144802033758161	-0.0107258269921741
2	A	26	50	20120615	4	2234	44.36	0.0011941477899322	-0.0108809025803561
2	A	26	50	20120615	4	2236	44.4	0.00142790314965685	-0.0113496578077403
2	A	26	50	20120615	4	2238	44.44	0.00191521993004718	-0.0110615612918815
2	A	26	50	20120615	4	2240	44.48	0.00192265869338526	-0.0107256290022754
2	A	26	50	20120615	4	2242	44.52	0.00166561123628833	-0.0108395297625889
2	A	26	50	20120615	4	2244	44.56	0.00206456088223378	-0.0112556479611815
2	A	26	50	20120615	4	2246	44.6	0.00208598621770373	-0.0110461039376447
2	A	26	50	20120615	4	2248	44.64	0.00249663848087782	-0.0109342467159288
2	A	26	50	20120615	4	2250	44.68	0.00277819425901068	-0.0108685140695497
2	A	26	50	20120615	4	2252	44.72	0.00298198243334864	-0.0115209756386862
2	A	26	50	20120615	4	2254	44.76	0.00309578419871281	-0.0111596016470930
2	A	26	50	20120615	4	2256	44.8	0.00390755692565059	-0.0117999575481355
2	A	26	50	20120615	4	2258	44.84	0.00374696590457531	-0.0120107955770819
2	A	26	50	20120615	4	2260	44.88	0.0046301352032095	-0.0129038078021102
2	A	26	50	20120615	4	2262	44.92	0.00531547603558959	-0.0136719791228385
2	A	26	50	20120615	4	2264	44.96	0.00562085904950674	-0.0134026540292785
2	A	26	50	20120615	4	2266	45	0.00717509736151362	-0.0143718321905316
2	A	26	50	20120615	4	2268	45.04	0.00821438169529817	-0.0145345021055436
2	A	26	50	20120615	4	2270	45.08	0.00907664184641268	-0.0139587616221659
2	A	26	50	20120615	4	2272	45.12	0.0100641023242041	-0.0133786370767448
2	A	26	50	20120615	4	2274	45.16	0.0121397506407669	-0.0118354967349579
2	A	26	50	20120615	4	2276	45.2	0.0146905535010836	-0.00922696567702514
2	A	26	50	20120615	4	2278	45.24	0.0158194070508411	-0.00675623558860998
2	A	26	50	20120615	4	2280	45.28	0.0158674959688160	-0.00430965178255878
2	A	26	50	20120615	4	2282	45.32	0.0169923416373377	-0.00363393488560266
2	A	26	50	20120615	4	2284	45.36	0.019277470337827	-0.00301629125437184
2	A	26	50	20120615	4	2286	45.4	0.0207023894968673	-0.0035989755263408
2	A	26	50	20120615	4	2288	45.44	0.0219743685302047	-0.00449740418931299
2	A	26	50	20120615	4	2290	45.48	0.022498179091572	-0.00574672045031338
2	A	26	50	20120615	4	2292	45.52	0.0224838884635243	-0.00811542210127114
2	A	26	50	20120615	4	2294	45.56	0.0223779143702278	-0.00917508525248949
2	A	26	50	20120615	4	2296	45.6	0.0218733866107834	-0.0100346230424964
2	A	26	50	20120615	4	2298	45.64	0.0211508295464279	-0.0111340114526818
2	A	26	50	20120615	4	2300	45.68	0.0196634940718124	-0.0124364526461528
2	A	26	50	20120615	4	2302	45.72	0.0178430929184816	-0.0141861289792293
2	A	26	50	20120615	4	2304	45.76	0.0160224598341266	-0.0161050640483048
2	A	26	50	20120615	4	2306	45.8	0.0158170665273953	-0.0182896633777128
2	A	26	50	20120615	4	2308	45.84	0.0151978106927034	-0.0229563984279165
2	A	26	50	20120615	4	2310	45.88	0.0156959674200493	-0.0260603850652911
2	A	26	50	20120615	4	2312	45.92	0.0167079291478088	-0.0277573494162573
2	A	26	50	20120615	4	2314	45.96	0.0161912462227958	-0.0279920381569331
2	A	26	50	20120615	4	2316	46	0.0152198936374799	-0.0265005378233763
2	A	26	50	20120615	4	2318	46.04	0.0147848108350158	-0.0260745059877114
2	A	26	50	20120615	4	2320	46.08	0.0131247362448241	-0.0262951940141197
2	A	26	50	20120615	4	2322	46.12	0.0132987552236741	-0.0259588233183093
2	A	26	50	20120615	4	2324	46.16	0.0131441816813067	-0.0254632828860538
2	A	26	50	20120615	4	2326	46.2	0.0122103057553937	-0.02471848731343
2	A	26	50	20120615	4	2328	46.24	0.0113648181771289	-0.0234806968929629
2	A	26	50	20120615	4	2330	46.28	0.0102017123748908	-0.0217857053699163
2	A	26	50	20120615	4	2332	46.32	0.00892361686789609	-0.0199955231319863
2	A	26	50	20120615	4	2334	46.36	0.00777224903822566	-0.0177302075635059
2	A	26	50	20120615	4	2336	46.4	0.00587450878780939	-0.0157127117086278
2	A	26	50	20120615	4	2338	46.44	0.00450004601095816	-0.0143841118776044
2	A	26	50	20120615	4	2340	46.48	0.00172481021600927	-0.0130739023383246
2	A	26	50	20120615	4	2342	46.52	0.0009820086845084	-0.0132114487494010
2	A	26	50	20120615	4	2344	46.56	0.00111632361759481	-0.0126986195563455
2	A	26	50	20120615	4	2346	46.6	0.00115532055657725	-0.0118046598082304
2	A	26	50	20120615	4	2348	46.64	0.00161865934601754	-0.0110254847039053
2	A	26	50	20120615	4	2350	46.68	0.00236727329525974	-0.0105134828257838
2	A	26	50	20120615	4	2352	46.72	0.0028714121459745	-0.00949454195409394
2	A	26	50	20120615	4	2354	46.76	0.00459537383384637	-0.00860177014537124
2	A	26	50	20120615	4	2356	46.8	0.0053512780540026	-0.00879280918444441
2	A	26	50	20120615	4	2358	46.84	0.00578323544449384	-0.00842275192157825
2	A	26	50	20120615	4	2360	46.88	0.00690743623163108	-0.0086082401724191
2	A	26	50	20120615	4	2362	46.92	0.00668974633797499	-0.00871460317444518
2	A	26	50	20120615	4	2364	46.96	0.00734280187680764	-0.00856133070855519
2	A	26	50	20120615	4	2366	47	0.00747867244481263	-0.00848965129414631
2	A	26	50	20120615	4	2368	47.04	0.00762914476784913	-0.0084378627934922
2	A	26	50	20120615	4	2370	47.08	0.0073423634706033	-0.00839609399592751
2	A	26	50	20120615	4	2372	47.12	0.00783059948980918	-0.0085462056945056
2	A	26	50	20120615	4	2374	47.16	0.00781701596854258	-0.0083174212954527
2	A	26	50	20120615	4	2376	47.2	0.00782465979284721	-0.0083740959039648
2	A	26	50	20120615	4	2378	47.24	0.0074797260339166	-0.00840018107312277
2	A	26	50	20120615	4	2380	47.28	0.00738010883058304	-0.0085572294892243
2	A	26	50	20120615	4	2382	47.32	0.00756377274592843	-0.00859752043361631
2	A	26	50	20120615	4	2384	47.36	0.00729382059007484	-0.00896092382167152
2	A	26	50	20120615	4	2386	47.4	0.00783240968316902	-0.00897284564200232
2	A	26	50	20120615	4	2388	47.44	0.00792728220000081	-0.00895458107384427
2	A	26	50	20120615	4	2390	47.48	0.00784800138769418	-0.00889532552558084
2	A	26	50	20120615	4	2392	47.52	0.00808106378277326	-0.0088652027767023
2	A	26	50	20120615	4	2394	47.56	0.00828943400905332	-0.00915896321787843
2	A	26	50	20120615	4	2396	47.6	0.00818919455175231	-0.00873037165566564
2	A	26	50	20120615	4	2398	47.64	0.00892077924838319	-0.00896249854847322
2	A	26	50	20120615	4	2400	47.68	0.0093505615784155	-0.00908992201887016
2	A	26	50	20120615	4	2402	47.72	0.00936696079888478	-0.00906412110663822
2	A	26	50	20120615	4	2404	47.76	0.00995148955889247	-0.00913731266889867
2	A	26	50	20120615	4	2406	47.8	0.0109730527360803	-0.0100227436485725
2	A	26	50	20120615	4	2408	47.84	0.0105938575322809	-0.00973671683426218
2	A	26	50	20120615	4	2410	47.88	0.0110831068355042	-0.00970183030699878
2	A	26	50	20120615	4	2412	47.92	0.0109204864179669	-0.0100004697849651
2	A	26	50	20120615	4	2414	47.96	0.0108081907900467	-0.0101623618825178
2	A	26	50	20120615	4	2416	48	0.0113494386046381	-0.0105341303437944
2	A	26	50	20120615	4	2418	48.04	0.0108982408386308	-0.0102976809072334
2	A	26	50	20120615	4	2420	48.08	0.0109422723778953	-0.0096428363882444
2	A	26	50	20120615	4	2422	48.12	0.0105880309724039	-0.00975947153048076
2	A	26	50	20120615	4	2424	48.16	0.0109494070853174	-0.00960767196801598
2	A	26	50	20120615	4	2426	48.2	0.0105977692469944	-0.0094262064476533
2	A	26	50	20120615	4	2428	48.24	0.0106215549048999	-0.009162836041719
2	A	26	50	20120615	4	2430	48.28	0.0110088938574983	-0.00867223545743683
2	A	26	50	20120615	4	2432	48.32	0.0104622310191766	-0.00823360156471763
2	A	26	50	20120615	4	2434	48.36	0.0111242703496642	-0.00855251874384804
2	A	26	50	20120615	4	2436	48.4	0.0110872066406215	-0.00810301803411556
2	A	26	50	20120615	4	2438	48.44	0.0114283035320914	-0.00752234183933915
2	A	26	50	20120615	4	2440	48.48	0.0114086298061844	-0.00752192404529749
2	A	26	50	20120615	4	2442	48.52	0.0118800539091193	-0.00706583052649567
2	A	26	50	20120615	4	2444	48.56	0.0122684964008446	-0.00646916013494318
2	A	26	50	20120615	4	2446	48.6	0.0130268556957451	-0.00620485917648483
2	A	26	50	20120615	4	2448	48.64	0.0140774424243202	-0.00588679830366644
2	A	26	50	20120615	4	2450	48.68	0.0157033142595058	-0.00468316821179851
2	A	26	50	20120615	4	2452	48.72	0.0165609591246595	-0.00369949287660681
2	A	26	50	20120615	4	2454	48.76	0.0176701522774729	-0.00248842826404149
2	A	26	50	20120615	4	2456	48.8	0.0180510820142066	-0.00212422301689642
2	A	26	50	20120615	4	2458	48.84	0.0193544884084338	-0.00137477114611851
2	A	26	50	20120615	4	2460	48.88	0.0210290728297754	-0.00111725699854600
2	A	26	50	20120615	4	2462	48.92	0.0218672418528549	-0.00181669167115667
2	A	26	50	20120615	4	2464	48.96	0.0231935761844621	-0.0024091905852485
2	A	26	50	20120615	4	2466	49	0.0243873562788681	-0.00325761972772299
2	A	26	50	20120615	4	2468	49.04	0.0256688246852091	-0.00423149668424779
2	A	26	50	20120615	4	2470	49.08	0.0266963851885616	-0.00580635783623866
2	A	26	50	20120615	4	2472	49.12	0.0272049293145231	-0.00692357947944559
2	A	26	50	20120615	4	2474	49.16	0.0273653718431743	-0.00734989415782296
2	A	26	50	20120615	4	2476	49.2	0.0275202989389323	-0.00844909164917745
2	A	26	50	20120615	4	2478	49.24	0.027162538262991	-0.00975932515937706
2	A	26	50	20120615	4	2480	49.28	0.0267182630723715	-0.0106676038198112
2	A	26	50	20120615	4	2482	49.32	0.0257477590151929	-0.0129427198882789
2	A	26	50	20120615	4	2484	49.36	0.0242344939349112	-0.0146552476594990
2	A	26	50	20120615	4	2486	49.4	0.0234443445333421	-0.0166791569728824
2	A	26	50	20120615	4	2488	49.44	0.0217648860249578	-0.0190197603216761
2	A	26	50	20120615	4	2490	49.48	0.0206554093223252	-0.0206631026441045
2	A	26	50	20120615	4	2492	49.52	0.0183734060338087	-0.0224473027586657
2	A	26	50	20120615	4	2494	49.56	0.0168516627432206	-0.0230471202279428
2	A	26	50	20120615	4	2496	49.6	0.0157323975614160	-0.0229657180952926
2	A	26	50	20120615	4	2498	49.64	0.0141865702138607	-0.0227351517871511
2	A	26	50	20120615	4	2500	49.68	0.0124458359531391	-0.0222934716784185
2	A	26	50	20120615	4	2502	49.72	0.0103773294150663	-0.0216893691420474
2	A	26	50	20120615	4	2504	49.76	0.00845447273178226	-0.020387210791289
2	A	26	50	20120615	4	2506	49.8	0.00614989859481031	-0.0191046887958441
2	A	26	50	20120615	4	2508	49.84	0.00375249547960419	-0.0183462177780721
2	A	26	50	20120615	4	2510	49.88	0.0005100856187445	-0.0170189359233781
2	A	26	50	20120615	4	2512	49.92	-0.0011730477235816	-0.0165493392389243
2	A	26	50	20120615	4	2514	49.96	-0.0018592029308416	-0.0158467791543408
2	A	26	50	20120615	4	2516	50	-0.0013792754163147	-0.0152916437625669
2	A	26	50	20120615	4	2518	50.04	-0.0011455129855222	-0.0141077985184365
2	A	26	50	20120615	4	2520	50.08	-0.000729020020335499	-0.0129928396169294
2	A	26	50	20120615	4	2522	50.12	0.0005682027250902	-0.0115610544510438
2	A	26	50	20120615	4	2524	50.16	0.00118286943677228	-0.00986831859862915
2	A	26	50	20120615	4	2526	50.2	0.00268905637817431	-0.00781089949488534
2	A	26	50	20120615	4	2528	50.24	0.00386327789901269	-0.00501388205335946
2	A	26	50	20120615	4	2530	50.28	0.00616004062737287	-0.00335951169357163
2	A	26	50	20120615	4	2532	50.32	0.00779659472470192	-0.00265290200845226
2	A	26	50	20120615	4	2534	50.36	0.0088790408564101	-0.002065869029779
2	A	26	50	20120615	4	2536	50.4	0.0107367800762146	-0.00237594949546492
2	A	26	50	20120615	4	2538	50.44	0.0121914330754038	-0.00163280148164130
2	A	26	50	20120615	4	2540	50.48	0.0135287699885263	-0.00242271046690479
2	A	26	50	20120615	4	2542	50.52	0.0149359570308147	-0.00296903742950548
2	A	26	50	20120615	4	2544	50.56	0.0161310452727659	-0.00351432282381749
2	A	26	50	20120615	4	2546	50.6	0.0173446010225214	-0.00340602729895842
2	A	26	50	20120615	4	2548	50.64	0.0191941731590032	-0.00405798682228023
2	A	26	50	20120615	4	2550	50.68	0.0216207515000011	-0.00446710466373915
2	A	26	50	20120615	4	2552	50.72	0.0236542774656086	-0.0050286888693575
2	A	26	50	20120615	4	2554	50.76	0.024623056182241	-0.0051432825943166
2	A	26	50	20120615	4	2556	50.8	0.024298621448897	-0.00509758935411632
2	A	26	50	20120615	4	2558	50.84	0.0242702311116324	-0.00511275679457277
2	A	26	50	20120615	4	2560	50.88	0.0237242032552001	-0.00435756675226554
2	A	26	50	20120615	4	2562	50.92	0.0228489818367865	-0.00403007024655899
2	A	26	50	20120615	4	2564	50.96	0.0224737768365533	-0.00410401947373548
2	A	26	50	20120615	4	2566	51	0.0225947769489499	-0.00319872480391797
2	A	26	50	20120615	4	2568	51.04	0.0223362516386803	-0.00268903516497089
2	A	26	50	20120615	4	2570	51.08	0.0218853508575211	-0.00219245528574701
2	A	26	50	20120615	4	2572	51.12	0.0216377220627496	-0.000533441355727141
2	A	26	50	20120615	4	2574	51.16	0.0211574466516863	0.00106081007841743
2	A	26	50	20120615	4	2576	51.2	0.0208333852707227	0.00317342735171418
2	A	26	50	20120615	4	2578	51.24	0.0207732981648846	0.00530166037116678
2	A	26	50	20120615	4	2580	51.28	0.0201881248770459	0.00669378391769558
2	A	26	50	20120615	4	2582	51.32	0.0197745169075264	0.00767845132370128
2	A	26	50	20120615	4	2584	51.36	0.0192968238504281	0.00725939156089888
2	A	26	50	20120615	4	2586	51.4	0.0188779267221853	0.00700243602768348
2	A	26	50	20120615	4	2588	51.44	0.0178230082574688	0.00678046106693338
2	A	26	50	20120615	4	2590	51.48	0.0168865089653975	0.00630981786444348
2	A	26	50	20120615	4	2592	51.52	0.0149613046875999	0.00590750946128738
2	A	26	50	20120615	4	2594	51.56	0.0128378700947645	0.00516829296116718
2	A	26	50	20120615	4	2596	51.6	0.0106584609291304	0.00514420183313208
2	A	26	50	20120615	4	2598	51.64	0.00846267517044402	0.00479448803236068
2	A	26	50	20120615	4	2600	51.68	0.00602451442037031	0.00429252707053198
2	A	26	50	20120615	4	2602	51.72	0.00414120621935806	0.00373730682594428
2	A	26	50	20120615	4	2604	51.76	0.00235800312535839	0.00298435831213348
2	A	26	50	20120615	4	2606	51.8	0.00041937442532	0.00151977399820253
2	A	26	50	20120615	4	2608	51.84	-0.0006882835986714	0.00073568803728211
2	A	26	50	20120615	4	2610	51.88	-0.0015732560195976	-0.000372871547855291
2	A	26	50	20120615	4	2612	51.92	-0.0030548497871499	-0.00216728935540458
2	A	26	50	20120615	4	2614	51.96	-0.004295496919013	-0.00396386383863649
2	A	26	50	20120615	4	2616	52	-0.0057924490458527	-0.00493585989112333
2	A	26	50	20120615	4	2618	52.04	-0.0066891028708041	-0.00552676074388968
2	A	26	50	20120615	4	2620	52.08	-0.0081423487274987	-0.00642351356379046
2	A	26	50	20120615	4	2622	52.12	-0.0088411823593454	-0.00674333796092114
2	A	26	50	20120615	4	2624	52.16	-0.0092233735745767	-0.00749011343253225
2	A	26	50	20120615	4	2626	52.2	-0.0090202217963418	-0.0080364948423551
2	A	26	50	20120615	4	2628	52.24	-0.0081756534568926	-0.00918526051907076
2	A	26	50	20120615	4	2630	52.28	-0.008163986195003	-0.0099200151754017
2	A	26	50	20120615	4	2632	52.32	-0.0073986845257248	-0.0125857370297969
2	A	26	50	20120615	4	2634	52.36	-0.0071732588838826	-0.0145004407718938
2	A	26	50	20120615	4	2636	52.4	-0.006124654882722	-0.0161359434014392
2	A	26	50	20120615	4	2638	52.44	-0.005126092828466	-0.0186151870554999
2	A	26	50	20120615	4	2640	52.48	-0.0043753222035411	-0.0207992631258898
2	A	26	50	20120615	4	2642	52.52	-0.0039143310086144	-0.0233104397221888
2	A	26	50	20120615	4	2644	52.56	-0.0029420450423473	-0.0259580030744431
2	A	26	50	20120615	4	2646	52.6	-0.0025624913354098	-0.0279684278615093
2	A	26	50	20120615	4	2648	52.64	-0.002384477203246	-0.0300389425828407
2	A	26	50	20120615	4	2650	52.68	-0.0017840091957302	-0.0330202391226116
2	A	26	50	20120615	4	2652	52.72	-0.0017472749984476	-0.035000809861376
2	A	26	50	20120615	4	2654	52.76	-0.0017588008389809	-0.0364780266379529
2	A	26	50	20120615	4	2656	52.8	-0.0024292087782239	-0.0378937251245664
2	A	26	50	20120615	4	2658	52.84	-0.0028983741275412	-0.0389200906174587
2	A	26	50	20120615	4	2660	52.88	-0.0027410428687272	-0.0400289047610373
2	A	26	50	20120615	4	2662	52.92	-0.0022723017834786	-0.0408560075629912
2	A	26	50	20120615	4	2664	52.96	-0.0016561996450308	-0.0419317291092103
2	A	26	50	20120615	4	2666	53	-0.000481058885376799	-0.0421251228138649
2	A	26	50	20120615	4	2668	53.04	0.000546862242434	-0.0421864289717937
2	A	26	50	20120615	4	2670	53.08	0.0017888953035882	-0.0422314716737553
2	A	26	50	20120615	4	2672	53.12	0.00300999800401925	-0.0419816508479621
2	A	26	50	20120615	4	2674	53.16	0.00462785831937407	-0.0415283954012215
2	A	26	50	20120615	4	2676	53.2	0.00598175567331195	-0.0411418201239469
2	A	26	50	20120615	4	2678	53.24	0.00860193985099871	-0.0413076366641351
2	A	26	50	20120615	4	2680	53.28	0.0108795307932006	-0.0412872719888369
2	A	26	50	20120615	4	2682	53.32	0.0129219380199798	-0.0410112175014617
2	A	26	50	20120615	4	2684	53.36	0.0148621683168776	-0.0409615078947443
2	A	26	50	20120615	4	2686	53.4	0.0168049441981876	-0.0407823977470697
2	A	26	50	20120615	4	2688	53.44	0.0188616349819468	-0.0407313446374681
2	A	26	50	20120615	4	2690	53.48	0.0201431246014912	-0.0415386484495487
2	A	26	50	20120615	4	2692	53.52	0.0217159422148844	-0.0428675142234326
2	A	26	50	20120615	4	2694	53.56	0.0220088258436519	-0.0442893645390425
2	A	26	50	20120615	4	2696	53.6	0.0227928658426315	-0.0455055882026834
2	A	26	50	20120615	4	2698	53.64	0.022826524125416	-0.0459855722857528
2	A	26	50	20120615	4	2700	53.68	0.0229410754239682	-0.0477533392387192
2	A	26	50	20120615	4	2702	53.72	0.0235119227284201	-0.0486619007418658
2	A	26	50	20120615	4	2704	53.76	0.0233245394314057	-0.0493504813253853
2	A	26	50	20120615	4	2706	53.8	0.0237959675224228	-0.0503385216307372
2	A	26	50	20120615	4	2708	53.84	0.0239864620892744	-0.0513863124590994
2	A	26	50	20120615	4	2710	53.88	0.0239960080308204	-0.0515142280758161
2	A	26	50	20120615	4	2712	53.92	0.0239677944702511	-0.0511567855979263
2	A	26	50	20120615	4	2714	53.96	0.0238383232186158	-0.0505818370741435
2	A	26	50	20120615	4	2716	54	0.0235362472016929	-0.0495593606685478
2	A	26	50	20120615	4	2718	54.04	0.0235296003979498	-0.0491430161957851
2	A	26	50	20120615	4	2720	54.08	0.0237783605635712	-0.0481672088377477
2	A	26	50	20120615	4	2722	54.12	0.024263294394109	-0.0477047610028517
2	A	26	50	20120615	4	2724	54.16	0.0251188935993447	-0.0468016442219202
2	A	26	50	20120615	4	2726	54.2	0.0267055705056492	-0.0451238919621989
2	A	26	50	20120615	4	2728	54.24	0.0275991413450346	-0.0443233763752176
2	A	26	50	20120615	4	2730	54.28	0.0287069655391196	-0.0426556650317891
2	A	26	50	20120615	4	2732	54.32	0.0295112995027193	-0.0409996916609284
2	A	26	50	20120615	4	2734	54.36	0.0301605295938657	-0.0393989786850173
2	A	26	50	20120615	4	2736	54.4	0.0306474503944586	-0.0377543826622658
2	A	26	50	20120615	4	2738	54.44	0.0313983695118074	-0.0352885881791834
2	A	26	50	20120615	4	2740	54.48	0.0321823175869055	-0.0332131802789261
2	A	26	50	20120615	4	2742	54.52	0.0330472435305851	-0.0321912766298232
2	A	26	50	20120615	4	2744	54.56	0.0342697745867142	-0.0295402484543411
2	A	26	50	20120615	4	2746	54.6	0.0345964225642833	-0.0282560364736891
2	A	26	50	20120615	4	2748	54.64	0.0347974813064459	-0.0268609572208149
2	A	26	50	20120615	4	2750	54.68	0.0346020087078546	-0.0253186441939621
2	A	26	50	20120615	4	2752	54.72	0.0350330256463269	-0.0242578779561651
2	A	26	50	20120615	4	2754	54.76	0.0347871292631693	-0.0236091428397655
2	A	26	50	20120615	4	2756	54.8	0.0343765406396055	-0.0236463790828628
2	A	26	50	20120615	4	2758	54.84	0.0340262328691379	-0.0244271734617168
2	A	26	50	20120615	4	2760	54.88	0.032951967962888	-0.024660829826492
2	A	26	50	20120615	4	2762	54.92	0.0321866662936098	-0.0239560564976834
2	A	26	50	20120615	4	2764	54.96	0.0310328801587477	-0.0238155543802616
2	A	26	50	20120615	4	2766	55	0.0298578101097719	-0.0234693549001927
2	A	26	50	20120615	4	2768	55.04	0.0281258227599336	-0.0232261101674645
2	A	26	50	20120615	4	2770	55.08	0.0272328388191765	-0.0225230126817273
2	A	26	50	20120615	4	2772	55.12	0.0260089543606683	-0.0221556240398533
2	A	26	50	20120615	4	2774	55.16	0.0254383128242897	-0.0213394877569689
2	A	26	50	20120615	4	2776	55.2	0.0251368234938632	-0.0218062986528368
2	A	26	50	20120615	4	2778	55.24	0.0248319801438414	-0.0215266475375298
2	A	26	50	20120615	4	2780	55.28	0.0245259188023891	-0.0219205315412055
2	A	26	50	20120615	4	2782	55.32	0.0246575325875714	-0.0218686794009411
2	A	26	50	20120615	4	2784	55.36	0.0253844434498	-0.0219741746415253
2	A	26	50	20120615	4	2786	55.4	0.0256305970784046	-0.0215437489857434
2	A	26	50	20120615	4	2788	55.44	0.0256803540612763	-0.0213809963392381
2	A	26	50	20120615	4	2790	55.48	0.0254522364639181	-0.0211732533166729
2	A	26	50	20120615	4	2792	55.52	0.0255386335988706	-0.0210226508859887
2	A	26	50	20120615	4	2794	55.56	0.0252104215011015	-0.0204709393052493
2	A	26	50	20120615	4	2796	55.6	0.0248108425301208	-0.0200287783639055
2	A	26	50	20120615	4	2798	55.64	0.0239972765803859	-0.0193323884930946
2	A	26	50	20120615	4	2800	55.68	0.0235533330228468	-0.0192880041075463
2	A	26	50	20120615	4	2802	55.72	0.0224537087218391	-0.0190923502067764
2	A	26	50	20120615	4	2804	55.76	0.0219918626348139	-0.0186177040727982
2	A	26	50	20120615	4	2806	55.8	0.0217768491403246	-0.0184711031593887
2	A	26	50	20120615	4	2808	55.84	0.0210966255690093	-0.0173303853477924
2	A	26	50	20120615	4	2810	55.88	0.0211105117319783	-0.0169981597119333
2	A	26	50	20120615	4	2812	55.92	0.0209091941887337	-0.0163752735910268
2	A	26	50	20120615	4	2814	55.96	0.0208842785741919	-0.0157527622367142
2	A	26	50	20120615	4	2816	56	0.0205617247448858	-0.0147565619191074
2	A	26	50	20120615	4	2818	56.04	0.0201232054034652	-0.0140887419906836
2	A	26	50	20120615	4	2820	56.08	0.0197529784349715	-0.0134352197613753
2	A	26	50	20120615	4	2822	56.12	0.0193654556346100	-0.0119723148260497
2	A	26	50	20120615	4	2824	56.16	0.0185043480675489	-0.0124007013272960
2	A	26	50	20120615	4	2826	56.2	0.0181837458529589	-0.0116344379927954
2	A	26	50	20120615	4	2828	56.24	0.0172093385663482	-0.0115084739907948
2	A	26	50	20120615	4	2830	56.28	0.0172696830590547	-0.0112954934283014
2	A	26	50	20120615	4	2832	56.32	0.0168016137252482	-0.0110945973206985
2	A	26	50	20120615	4	2834	56.36	0.0161800739356531	-0.0107261876166325
2	A	26	50	20120615	4	2836	56.4	0.0157239617775165	-0.0106293705561524
2	A	26	50	20120615	4	2838	56.44	0.0149571292220570	-0.010844787101507
2	A	26	50	20120615	4	2840	56.48	0.0143903513171309	-0.0106903019474873
2	A	26	50	20120615	4	2842	56.52	0.0141281270605782	-0.0107446368103711
2	A	26	50	20120615	4	2844	56.56	0.0142470964330099	-0.0103489765544611
2	A	26	50	20120615	4	2846	56.6	0.0145802257513354	-0.0108026308094262
2	A	26	50	20120615	4	2848	56.64	0.0145964518720647	-0.0112964832363737
2	A	26	50	20120615	4	2850	56.68	0.0147834906666553	-0.0109046946022227
2	A	26	50	20120615	4	2852	56.72	0.0146509887553559	-0.0106912091654875
2	A	26	50	20120615	4	2854	56.76	0.0151692930762181	-0.0110700819285948
2	A	26	50	20120615	4	2856	56.8	0.0151899349373745	-0.0111165162167017
2	A	26	50	20120615	4	2858	56.84	0.0152295102897040	-0.0107542597558456
2	A	26	50	20120615	4	2860	56.88	0.0149984673915920	-0.0109653763848638
2	A	26	50	20120615	4	2862	56.92	0.0153692706521123	-0.0107136781905665
2	A	26	50	20120615	4	2864	56.96	0.0149577733963347	-0.0109921262343961
2	A	26	50	20120615	4	2866	57	0.0147907498248709	-0.0104599909048938
2	A	26	50	20120615	4	2868	57.04	0.0151581844286857	-0.0103803770452932
2	A	26	50	20120615	4	2870	57.08	0.0152354004891913	-0.0104670966209379
2	A	26	50	20120615	4	2872	57.12	0.0156858628641462	-0.010611834307979
2	A	26	50	20120615	4	2874	57.16	0.0156524308555317	-0.0106910161253363
2	A	26	50	20120615	4	2876	57.2	0.0159713784402537	-0.0103900431949920
2	A	26	50	20120615	4	2878	57.24	0.0158913480947590	-0.0103963364453446
2	A	26	50	20120615	4	2880	57.28	0.0156682559052946	-0.0103319331597141
2	A	26	50	20120615	4	2882	57.32	0.0159587919395485	-0.0103246216755966
2	A	26	50	20120615	4	2884	57.36	0.0159909370138213	-0.0104428075030042
2	A	26	50	20120615	4	2886	57.4	0.0155378795569794	-0.0102051913402542
2	A	26	50	20120615	4	2888	57.44	0.0155853476352005	-0.0105270168495757
2	A	26	50	20120615	4	2890	57.48	0.015015297240091	-0.0106367124458615
2	A	26	50	20120615	4	2892	57.52	0.0153574612617597	-0.0102887784328583
2	A	26	50	20120615	4	2894	57.56	0.0151666096059835	-0.0105102336701242
2	A	26	50	20120615	4	2896	57.6	0.0153665475838979	-0.0106511353028773
2	A	26	50	20120615	4	2898	57.64	0.0150875239551485	-0.0104215935924618
2	A	26	50	20120615	4	2900	57.68	0.0149655197511226	-0.0106515022912968
2	A	26	50	20120615	4	2902	57.72	0.0151712857031275	-0.0105346055195514
2	A	26	50	20120615	4	2904	57.76	0.0153119299490123	-0.0109639883342523
2	A	26	50	20120615	4	2906	57.8	0.0150025997236212	-0.0112104426246603
2	A	26	50	20120615	4	2908	57.84	0.0152544160047509	-0.0111933716527489
2	A	26	50	20120615	4	2910	57.88	0.0151656861245273	-0.0112155062163204
2	A	26	50	20120615	4	2912	57.92	0.0151069262581175	-0.0110692758268642
2	A	26	50	20120615	4	2914	57.96	0.0149360418836285	-0.0114552762263258
2	A	26	50	20120615	4	2916	58	0.0154090878349609	-0.0113993667073509
2	A	26	50	20120615	4	2918	58.04	0.0151235072050295	-0.0110593558258309
2	A	26	50	20120615	4	2920	58.08	0.0150321369880849	-0.0111140413429676
2	A	26	50	20120615	4	2922	58.12	0.0146769091686338	-0.0107926245413657
2	A	26	50	20120615	4	2924	58.16	0.0146929025098107	-0.0109557554899990
2	A	26	50	20120615	4	2926	58.2	0.0141718411796086	-0.010919093417608
2	A	26	50	20120615	4	2928	58.24	0.0139820261423737	-0.0102198630988571
2	A	26	50	20120615	4	2930	58.28	0.0138790470776307	-0.0106081738919444
2	A	26	50	20120615	4	2932	58.32	0.0136662909437586	-0.00950211931036114
2	A	26	50	20120615	4	2934	58.36	0.0134367739820804	-0.00963938712136576
2	A	26	50	20120615	4	2936	58.4	0.0134130653988140	-0.00897905474664792
2	A	26	50	20120615	4	2938	58.44	0.0132123503105470	-0.00871477641560657
2	A	26	50	20120615	4	2940	58.48	0.0135659143077420	-0.00881055049358439
2	A	26	50	20120615	4	2942	58.52	0.0134811463468134	-0.00823570096475097
2	A	26	50	20120615	4	2944	58.56	0.0137762220066025	-0.00775537747042657
2	A	26	50	20120615	4	2946	58.6	0.0142505633775581	-0.00732842639594614
2	A	26	50	20120615	4	2948	58.64	0.0143526766678292	-0.00706219362176159
2	A	26	50	20120615	4	2950	58.68	0.0139757187498855	-0.00620689210848074
2	A	26	50	20120615	4	2952	58.72	0.0140737873893682	-0.0055665291363704
2	A	26	50	20120615	4	2954	58.76	0.0143195658624701	-0.00464005184548557
2	A	26	50	20120615	4	2956	58.8	0.0141646619244592	-0.003435532743617
2	A	26	50	20120615	4	2958	58.84	0.0142909816011707	-0.00140574242313448
2	A	26	50	20120615	4	2960	58.88	0.0143323614900057	-0.000896370982238942
2	A	26	50	20120615	4	2962	58.92	0.0142667631939151	-0.000232687628485061
2	A	26	50	20120615	4	2964	58.96	0.014080907247548	-0.000600538718193931
2	A	26	50	20120615	4	2966	59	0.0132114416783332	-0.000578568910502461
2	A	26	50	20120615	4	2968	59.04	0.0128202348516417	-0.000720209469841941
2	A	26	50	20120615	4	2970	59.08	0.0125845632325401	-0.00146866078452446
2	A	26	50	20120615	4	2972	59.12	0.0119435355800554	-0.00222569637553059
2	A	26	50	20120615	4	2974	59.16	0.0116708822762977	-0.00196202332789394
2	A	26	50	20120615	4	2976	59.2	0.0106059158242204	-0.00309096880153295
2	A	26	50	20120615	4	2978	59.24	0.00923781269504853	-0.00454154886566247
2	A	26	50	20120615	4	2980	59.28	0.0085104508401149	-0.00445119829669635
2	A	26	50	20120615	4	2982	59.32	0.0072702562565918	-0.00506806411046787
2	A	26	50	20120615	4	2984	59.36	0.00618724797499258	-0.00446863908545432
2	A	26	50	20120615	4	2986	59.4	0.00421084916623712	-0.00387463403391856
2	A	26	50	20120615	4	2988	59.44	0.0024926928250388	-0.00292433908854633
2	A	26	50	20120615	4	2990	59.48	0.00143318523731232	-0.0018483559128182
2	A	26	50	20120615	4	2992	59.52	0.000416450538779801	-0.00097075154455195
2	A	26	50	20120615	4	2994	59.56	-8.71933371880997e-05	-0.000883536994160411
2	A	26	50	20120615	4	2996	59.6	0.000603579277353	-0.0015241050272373
2	A	26	50	20120615	4	2998	59.64	0.0007173032609712	-0.00195541895055766
2	A	26	50	20120615	4	3000	59.68	0.00136120883805534	-0.00246225894917655
2	A	26	50	20120615	4	3002	59.72	0.00147176498329385	-0.00324788993841387
2	A	26	50	20120615	4	3004	59.76	0.00167455613707034	-0.00352809514259466
2	A	26	50	20120615	4	3006	59.8	0.00156222515381105	-0.00420804902338364
2	A	26	50	20120615	4	3008	59.84	0.00156897802357138	-0.00452312873401255
2	A	26	50	20120615	4	3010	59.88	0.00113607310999335	-0.00623722628228686
2	A	26	50	20120615	4	3012	59.92	0.00138053406638516	-0.00726651919725325
2	A	26	50	20120615	4	3014	59.96	0.00162616174896593	-0.00923245282564715
2	A	26	50	20120615	4	3016	60	0.00141844206092457	-0.0106476987639208
2	A	26	50	20120615	4	3018	60.04	0.0007909484322318	-0.0125860835121197
2	A	26	50	20120615	4	3020	60.08	0.0003005345241399	-0.0130226865941633
2	A	26	50	20120615	4	3022	60.12	-4.82812510193987e-05	-0.0144989134212464
2	A	26	50	20120615	4	3024	60.16	-0.000527204673917099	-0.0156330419875915
2	A	26	50	20120615	4	3026	60.2	-0.0003136301417275	-0.0165832803644213
2	A	26	50	20120615	4	3028	60.24	-8.90742412260996e-05	-0.0165925929607295
2	A	26	50	20120615	4	3030	60.28	0.000354493842612200	-0.0169443785843698
2	A	26	50	20120615	4	3032	60.32	0.00152907881633615	-0.0166398375932077
2	A	26	50	20120615	4	3034	60.36	0.00186782401207315	-0.0170785676878045
2	A	26	50	20120615	4	3036	60.4	0.00311115457881546	-0.0171448483065837
2	A	26	50	20120615	4	3038	60.44	0.00407274414080358	-0.0172827998898457
2	A	26	50	20120615	4	3040	60.48	0.00543988560475308	-0.0180235861670201
2	A	26	50	20120615	4	3042	60.52	0.00608269516632634	-0.0181033973094127
2	A	26	50	20120615	4	3044	60.56	0.00627469587062192	-0.0176370816004236
2	A	26	50	20120615	4	3046	60.6	0.00737268420938058	-0.0178372988855166
2	A	26	50	20120615	4	3048	60.64	0.00836110635239438	-0.0173024716004983
2	A	26	50	20120615	4	3050	60.68	0.00874497341069713	-0.0170525305665523
2	A	26	50	20120615	4	3052	60.72	0.00869117672678445	-0.0162212416924538
2	A	26	50	20120615	4	3054	60.76	0.00950554453560919	-0.0155249465739516
2	A	26	50	20120615	4	3056	60.8	0.0101567120993361	-0.0150634674753458
2	A	26	50	20120615	4	3058	60.84	0.0108282372672933	-0.0152318013156751
2	A	26	50	20120615	4	3060	60.88	0.0119782757362151	-0.0141814366186293
2	A	26	50	20120615	4	3062	60.92	0.0120197546199995	-0.0134314084558247
2	A	26	50	20120615	4	3064	60.96	0.0122537079696229	-0.0129162387393235
2	A	26	50	20120615	4	3066	61	0.0123501078371020	-0.0119868105150641
2	A	26	50	20120615	4	3068	61.04	0.0120732684611997	-0.0119574019440345
2	A	26	50	20120615	4	3070	61.08	0.0123682521971073	-0.0113573016320449
2	A	26	50	20120615	4	3072	61.12	0.0123411770784557	-0.0116211161010378
2	A	26	50	20120615	4	3074	61.16	0.0127253057662674	-0.0112709002544517
2	A	26	50	20120615	4	3076	61.2	0.0127999550291573	-0.0113704962445819
2	A	26	50	20120615	4	3078	61.24	0.0126164042508969	-0.0114670728887563
2	A	26	50	20120615	4	3080	61.28	0.0123009214894027	-0.0116365522420711
2	A	26	50	20120615	4	3082	61.32	0.0120849003677502	-0.0110707961064438
2	A	26	50	20120615	4	3084	61.36	0.0119783181626220	-0.0114245262737323
2	A	26	50	20120615	4	3086	61.4	0.0113336135548751	-0.0106497281603828
2	A	26	50	20120615	4	3088	61.44	0.0113341156006898	-0.00997111071141024
2	A	26	50	20120615	4	3090	61.48	0.0111531457621807	-0.00990365979555286
2	A	26	50	20120615	4	3092	61.52	0.0107542385426421	-0.00980985500996065
2	A	26	50	20120615	4	3094	61.56	0.0100596638149386	-0.00869687105769337
2	A	26	50	20120615	4	3096	61.6	0.00961372692338326	-0.00805072395211291
2	A	26	50	20120615	4	3098	61.64	0.00947443749409123	-0.00682151710086268
2	A	26	50	20120615	4	3100	61.68	0.00984387900837234	-0.00662453893051297
2	A	26	50	20120615	4	3102	61.72	0.0110160377573086	-0.00571351471586886
2	A	26	50	20120615	4	3104	61.76	0.0115426484615295	-0.00485380014916663
2	A	26	50	20120615	4	3106	61.8	0.0128239068571565	-0.00525159933237909
2	A	26	50	20120615	4	3108	61.84	0.0133777015744733	-0.00514560685430635
2	A	26	50	20120615	4	3110	61.88	0.0145666181884383	-0.00424428753881267
2	A	26	50	20120615	4	3112	61.92	0.0167420399789333	-0.00456551978554469
2	A	26	50	20120615	4	3114	61.96	0.0179146846516496	-0.0045635610997608
2	A	26	50	20120615	4	3116	62	0.0185386851728433	-0.00486602602541335
2	A	26	50	20120615	4	3118	62.04	0.0189409440785247	-0.00508843939236777
2	A	26	50	20120615	4	3120	62.08	0.0197865589360100	-0.00455631325525364
2	A	26	50	20120615	4	3122	62.12	0.0199746634819413	-0.00450012655042056
2	A	26	50	20120615	4	3124	62.16	0.0209033987415552	-0.00553101045564461
2	A	26	50	20120615	4	3126	62.2	0.0214354541679912	-0.00595345018886108
2	A	26	50	20120615	4	3128	62.24	0.0219639952737247	-0.00732677176607816
2	A	26	50	20120615	4	3130	62.28	0.0223714231299765	-0.0090503657584238
2	A	26	50	20120615	4	3132	62.32	0.0230347387882042	-0.00977155103562377
2	A	26	50	20120615	4	3134	62.36	0.0237389676447913	-0.0119409334271007
2	A	26	50	20120615	4	3136	62.4	0.0234854486505325	-0.0141883521229493
2	A	26	50	20120615	4	3138	62.44	0.0234311782050764	-0.0160341483092196
2	A	26	50	20120615	4	3140	62.48	0.0232505180793375	-0.0186710145500881
2	A	26	50	20120615	4	3142	62.52	0.0232852415477772	-0.0199591464478922
2	A	26	50	20120615	4	3144	62.56	0.0230909325641051	-0.0223082926365522
2	A	26	50	20120615	4	3146	62.6	0.0224618762294259	-0.023432323718062
2	A	26	50	20120615	4	3148	62.64	0.0217634951459192	-0.0244399933076597
2	A	26	50	20120615	4	3150	62.68	0.0208465120010087	-0.0255186210627494
2	A	26	50	20120615	4	3152	62.72	0.0198562796646351	-0.0260437185584586
2	A	26	50	20120615	4	3154	62.76	0.0188004278189673	-0.0281920503810595
2	A	26	50	20120615	4	3156	62.8	0.0179856003907348	-0.0295420162212940
2	A	26	50	20120615	4	3158	62.84	0.0167726294182874	-0.0314847213919259
2	A	26	50	20120615	4	3160	62.88	0.0157511429621853	-0.0317942927407294
2	A	26	50	20120615	4	3162	62.92	0.0139924976866962	-0.0323147940423608
2	A	26	50	20120615	4	3164	62.96	0.0127052805022242	-0.0323969598503347
2	A	26	50	20120615	4	3166	63	0.0111298465937406	-0.0326293151386326
2	A	26	50	20120615	4	3168	63.04	0.00886109448630358	-0.0325076220615904
2	A	26	50	20120615	4	3170	63.08	0.00780015147181128	-0.0317890601505486
2	A	26	50	20120615	4	3172	63.12	0.00594795596917124	-0.0315578362331006
2	A	26	50	20120615	4	3174	63.16	0.00423272705004703	-0.0299926553729442
2	A	26	50	20120615	4	3176	63.2	0.00311471344724517	-0.0291618685446603
2	A	26	50	20120615	4	3178	63.24	0.00159340149179356	-0.0274557188766065
2	A	26	50	20120615	4	3180	63.28	0.0008954305302199	-0.0266890171359016
2	A	26	50	20120615	4	3182	63.32	-4.50427019616003e-05	-0.0255219868910279
2	A	26	50	20120615	4	3184	63.36	-0.0010315980830731	-0.0241306835883652
2	A	26	50	20120615	4	3186	63.4	-0.0022198931501774	-0.0223253671439975
2	A	26	50	20120615	4	3188	63.44	-0.0027833349253099	-0.0197214980410731
2	A	26	50	20120615	4	3190	63.48	-0.0028164416648051	-0.0178363372202941
2	A	26	50	20120615	4	3192	63.52	-0.0026931858817765	-0.0161230952712251
2	A	26	50	20120615	4	3194	63.56	-0.0024150100740577	-0.0133338418621566
2	A	26	50	20120615	4	3196	63.6	-0.0026005407513054	-0.0111187733015473
2	A	26	50	20120615	4	3198	63.64	-0.0022965484750055	-0.00920598581882734
2	A	26	50	20120615	4	3200	63.68	-0.0019190878041403	-0.00794196880784608
2	A	26	50	20120615	4	3202	63.72	-0.0015773855231997	-0.00715286592431314
2	A	26	50	20120615	4	3204	63.76	-0.0006145889299361	-0.00606443059816831
2	A	26	50	20120615	4	3206	63.8	0.0003526553649812	-0.00549885123923625
2	A	26	50	20120615	4	3208	63.84	0.00206722667479886	-0.00475629719510882
2	A	26	50	20120615	4	3210	63.88	0.0032031088659613	-0.00420628125643068
2	A	26	50	20120615	4	3212	63.92	0.00476813769815977	-0.00289854029763474
2	A	26	50	20120615	4	3214	63.96	0.00632370190609206	-0.00227475897954322
2	A	26	50	20120615	4	3216	64	0.00776127474098165	-0.00151302466397611
2	A	26	50	20120615	4	3218	64.04	0.008942150136631	-0.00134969006858983
2	A	26	50	20120615	4	3220	64.08	0.0105478340732138	-0.00107004347876617
2	A	26	50	20120615	4	3222	64.12	0.0115128792660416	-0.0016433515148166
2	A	26	50	20120615	4	3224	64.16	0.0118824486252287	-0.00183912816932372
2	A	26	50	20120615	4	3226	64.2	0.0129129577638587	-0.0029275352111973
2	A	26	50	20120615	4	3228	64.24	0.0137462371435463	-0.00428145731387252
2	A	26	50	20120615	4	3230	64.28	0.0155087255443911	-0.00539069218598595
2	A	26	50	20120615	4	3232	64.32	0.0172419574021643	-0.00651562836417563
2	A	26	50	20120615	4	3234	64.36	0.0193209079073953	-0.00764811644278838
2	A	26	50	20120615	4	3236	64.4	0.021127000047902	-0.00778788316915772
2	A	26	50	20120615	4	3238	64.44	0.0234165764500449	-0.00843014118744165
2	A	26	50	20120615	4	3240	64.48	0.0239297945518301	-0.00822584389622123
2	A	26	50	20120615	4	3242	64.52	0.0241337877871346	-0.00752669206632303
2	A	26	50	20120615	4	3244	64.56	0.024415774900404	-0.00647820120224743
2	A	26	50	20120615	4	3246	64.6	0.0245961649113525	-0.00603690293117672
2	A	26	50	20120615	4	3248	64.64	0.0246459876551549	-0.00439320493403734
2	A	26	50	20120615	4	3250	64.68	0.0243283835733172	-0.00395100863735452
2	A	26	50	20120615	4	3252	64.72	0.0245091837061988	-0.00299379111659448
2	A	26	50	20120615	4	3254	64.76	0.0244701726250807	-0.0017659921149456
2	A	26	50	20120615	4	3256	64.8	0.0238995869501378	-0.000614730351292342
2	A	26	50	20120615	4	3258	64.84	0.0237904096631226	-0.000422397306809602
2	A	26	50	20120615	4	3260	64.88	0.0236807727566997	0.00058427526222663
2	A	26	50	20120615	4	3262	64.92	0.0234359794601207	0.000494607051304359
2	A	26	50	20120615	4	3264	64.96	0.023447392163569	0.00063607083394854
2	A	26	50	20120615	4	3266	65	0.0234408938522499	0.000205294311781890
2	A	26	50	20120615	4	3268	65.04	0.0230095162893193	-0.000357520259635731
2	A	26	50	20120615	4	3270	65.08	0.0226032905145954	-0.000451077557854531
2	A	26	50	20120615	4	3272	65.12	0.022614583009891	-0.000669128075969021
2	A	26	50	20120615	4	3274	65.16	0.0216203767334071	-0.000420778032280682
2	A	26	50	20120615	4	3276	65.2	0.0206294726455913	-0.000194963481708761
2	A	26	50	20120615	4	3278	65.24	0.0195434407753957	0.00032948418286846
2	A	26	50	20120615	4	3280	65.28	0.0183936999984288	0.00113486395739753
2	A	26	50	20120615	4	3282	65.32	0.0167644552638969	0.00234380442119218
2	A	26	50	20120615	4	3284	65.36	0.0155780361510830	0.00341015680256058
2	A	26	50	20120615	4	3286	65.4	0.0141830276088870	0.00430849354165118
2	A	26	50	20120615	4	3288	65.44	0.0134170471170988	0.00571030445108228
2	A	26	50	20120615	4	3290	65.48	0.0130454342193140	0.00694076924529618
2	A	26	50	20120615	4	3292	65.52	0.0120377009901060	0.00831732937157118
2	A	26	50	20120615	4	3294	65.56	0.0119698894497902	0.00942190087446268
2	A	26	50	20120615	4	3296	65.6	0.0115407463442881	0.0107098958763940
2	A	26	50	20120615	4	3298	65.64	0.0110973903924842	0.0120983707519319
2	A	26	50	20120615	4	3300	65.68	0.0112540145445170	0.0127890019451168
2	A	26	50	20120615	4	3302	65.72	0.0112608027696164	0.0131588187916773
2	A	26	50	20120615	4	3304	65.76	0.011078227798714	0.0134918660856162
2	A	26	50	20120615	4	3306	65.8	0.0105998700612413	0.0130228421576552
2	A	26	50	20120615	4	3308	65.84	0.0103182294302947	0.0132534296790001
2	A	26	50	20120615	4	3310	65.88	0.0100845306391125	0.0137756280369064
2	A	26	50	20120615	4	3312	65.92	0.0100024355418168	0.0136638344548008
2	A	26	50	20120615	4	3314	65.96	0.0100256286442397	0.0130306910429263
2	A	26	50	20120615	4	3316	66	0.00991517856501837	0.0124635914044147
2	A	26	50	20120615	4	3318	66.04	0.00957696939157684	0.0118095883424953
2	A	26	50	20120615	4	3320	66.08	0.00953178526825902	0.0107135021209780
2	A	26	50	20120615	4	3322	66.12	0.0083456136428186	0.00951728957924468
2	A	26	50	20120615	4	3324	66.16	0.0076621383702593	0.00894214306556318
2	A	26	50	20120615	4	3326	66.2	0.00631724955671373	0.00790724986488978
2	A	26	50	20120615	4	3328	66.24	0.00481655683500152	0.00625099365131658
2	A	26	50	20120615	4	3330	66.28	0.0024454368788521	0.00488368248173958
2	A	26	50	20120615	4	3332	66.32	0.00167893312804589	0.00456237316036838
2	A	26	50	20120615	4	3334	66.36	-0.000483957316072899	0.00301212003146958
2	A	26	50	20120615	4	3336	66.4	-0.0024659076201675	0.00163644308156440
2	A	26	50	20120615	4	3338	66.44	-0.0042816305550339	0.00134156541167399
2	A	26	50	20120615	4	3340	66.48	-0.0060355664993603	0.000311282547213939
2	A	26	50	20120615	4	3342	66.52	-0.0075574724245081	-0.000616795103093402
2	A	26	50	20120615	4	3344	66.56	-0.0093704517850635	-0.00169056503459642
2	A	26	50	20120615	4	3346	66.6	-0.0109848472771905	-0.00152616270797055
2	A	26	50	20120615	4	3348	66.64	-0.0119752917455985	-0.0021544270830548
2	A	26	50	20120615	4	3350	66.68	-0.0138907733051548	-0.00308094909844353
2	A	26	50	20120615	4	3352	66.72	-0.0153619089634134	-0.00402203751352471
2	A	26	50	20120615	4	3354	66.76	-0.017023751320558	-0.00451163824881827
2	A	26	50	20120615	4	3356	66.8	-0.0182806336241171	-0.00544056442726304
2	A	26	50	20120615	4	3358	66.84	-0.0203265056741241	-0.00609739591630722
2	A	26	50	20120615	4	3360	66.88	-0.0220819689690979	-0.0058641920998719
2	A	26	50	20120615	4	3362	66.92	-0.0231588218861669	-0.0055184875945498
2	A	26	50	20120615	4	3364	66.96	-0.0245380336628712	-0.00540344132125074
2	A	26	50	20120615	4	3366	67	-0.0257115480769284	-0.00481880543456571
2	A	26	50	20120615	4	3368	67.04	-0.02655038885145	-0.0048760103731637
2	A	26	50	20120615	4	3370	67.08	-0.0267785722097389	-0.00476633811140167
2	A	26	50	20120615	4	3372	67.12	-0.0274394342074359	-0.00313009301973599
2	A	26	50	20120615	4	3374	67.16	-0.0276208778074883	-0.00286450371272232
2	A	26	50	20120615	4	3376	67.2	-0.0284568194442071	-0.00295869033597638
2	A	26	50	20120615	4	3378	67.24	-0.0278926896541764	-0.00263723959324897
2	A	26	50	20120615	4	3380	67.28	-0.0276184029337542	-0.00251738499383785
2	A	26	50	20120615	4	3382	67.32	-0.0277987858736349	-0.00215004302101144
2	A	26	50	20120615	4	3384	67.36	-0.0279588748488955	-0.00191188945710781
2	A	26	50	20120615	4	3386	67.4	-0.0286616682787168	-0.00113513265797439
2	A	26	50	20120615	4	3388	67.44	-0.0286900939713205	-0.00111575793216987
2	A	26	50	20120615	4	3390	67.48	-0.0288815077769877	-0.00057729611829632
2	A	26	50	20120615	4	3392	67.52	-0.0292761440715679	0.00054990280159316
2	A	26	50	20120615	4	3394	67.56	-0.0289797956195726	0.00142141190940558
2	A	26	50	20120615	4	3396	67.6	-0.0297418445976574	0.00408529528616968
2	A	26	50	20120615	4	3398	67.64	-0.0300879026563701	0.00582986913671308
2	A	26	50	20120615	4	3400	67.68	-0.0303054794129412	0.00702905152692738
2	A	26	50	20120615	4	3402	67.72	-0.0307787459815893	0.00670936855115288
2	A	26	50	20120615	4	3404	67.76	-0.0306535173706412	0.00773361272370168
2	A	26	50	20120615	4	3406	67.8	-0.0309949085245981	0.00946828707930848
2	A	26	50	20120615	4	3408	67.84	-0.0317431689204496	0.0112441150495804
2	A	26	50	20120615	4	3410	67.88	-0.0323802721302987	0.0136673699887067
2	A	26	50	20120615	4	3412	67.92	-0.0328886111952937	0.0157973877456749
2	A	26	50	20120615	4	3414	67.96	-0.0325412096336968	0.0174783926965897
2	A	26	50	20120615	4	3416	68	-0.0324902979454514	0.0180190465414849
2	A	26	50	20120615	4	3418	68.04	-0.0320311028017488	0.0188347649242618
2	A	26	50	20120615	4	3420	68.08	-0.0313324813019365	0.0198350381769282
2	A	26	50	20120615	4	3422	68.12	-0.0306955336555793	0.0211151701514527
2	A	26	50	20120615	4	3424	68.16	-0.0304014338031482	0.022256808191814
2	A	26	50	20120615	4	3426	68.2	-0.030321495381535	0.0235249688485331
2	A	26	50	20120615	4	3428	68.24	-0.0299697875396407	0.0242597871444743
2	A	26	50	20120615	4	3430	68.28	-0.030075613140513	0.0250310567949857
2	A	26	50	20120615	4	3432	68.32	-0.0303653430730364	0.0250753641058949
2	A	26	50	20120615	4	3434	68.36	-0.0303798104777795	0.0258309359858639
2	A	26	50	20120615	4	3436	68.4	-0.0307554397420814	0.0259840811725333
2	A	26	50	20120615	4	3438	68.44	-0.0304016317930469	0.0261203830756749
2	A	26	50	20120615	4	3440	68.48	-0.0309120497519786	0.0259124653977348
2	A	26	50	20120615	4	3442	68.52	-0.0310028493337508	0.0258212415518939
2	A	26	50	20120615	4	3444	68.56	-0.0307346013052398	0.0254757208943349
2	A	26	50	20120615	4	3446	68.6	-0.0312475507064482	0.0259128401643288
2	A	26	50	20120615	4	3448	68.64	-0.0308000016114318	0.0259999062222963
2	A	26	50	20120615	4	3450	68.68	-0.03083351847286	0.0260957899018252
2	A	26	50	20120615	4	3452	68.72	-0.0311027847351359	0.0258543836467281
2	A	26	50	20120615	4	3454	68.76	-0.0308680535680532	0.0260382031255654
2	A	26	50	20120615	4	3456	68.8	-0.0309187319110608	0.0256707409445861
2	A	26	50	20120615	4	3458	68.84	-0.0308867848266868	0.0258872428988498
2	A	26	50	20120615	4	3460	68.88	-0.0305004923921246	0.0262147040492173
2	A	26	50	20120615	4	3462	68.92	-0.0308626654143805	0.0260831892589844
2	A	26	50	20120615	4	3464	68.96	-0.0310147145855391	0.0259721522811347
2	A	26	50	20120615	4	3466	69	-0.0313138985357269	0.0260400981717389
2	A	26	50	20120615	4	3468	69.04	-0.0316658892203338	0.0259327664334226
2	A	26	50	20120615	4	3470	69.08	-0.0314528025918232	0.0258351503422798
2	A	26	50	20120615	4	3472	69.12	-0.0320368162245408	0.0260200446234245
2	A	26	50	20120615	4	3474	69.16	-0.0318705259228092	0.0255363623718894
2	A	26	50	20120615	4	3476	69.2	-0.032276002164345	0.0254852880490843
2	A	26	50	20120615	4	3478	69.24	-0.0326667847269677	0.0246862220310045
2	A	26	50	20120615	4	3480	69.28	-0.0340353828308865	0.0246704606208518
2	A	26	50	20120615	4	3482	69.32	-0.0352641647109612	0.0251350580603626
2	A	26	50	20120615	4	3484	69.36	-0.0362204276375666	0.0245281058836634
2	A	26	50	20120615	4	3486	69.4	-0.0369326255875777	0.0245200448663578
2	A	26	50	20120615	4	3488	69.44	-0.0383408994529889	0.0247065796352348
2	A	26	50	20120615	4	3490	69.48	-0.0380993517765355	0.0239274893837235
2	A	26	50	20120615	4	3492	69.52	-0.038547798897164	0.0235125591245232
2	A	26	50	20120615	4	3494	69.56	-0.0386209844490168	0.0224147758467311
2	A	26	50	20120615	4	3496	69.6	-0.039188437640919	0.0214553026553391
2	A	26	50	20120615	4	3498	69.64	-0.0403378397137378	0.0200425740172065
2	A	26	50	20120615	4	3500	69.68	-0.0415126976306792	0.0187260119013153
2	A	26	50	20120615	4	3502	69.72	-0.0430947076322279	0.0177439112929253
2	A	26	50	20120615	4	3504	69.76	-0.0446749498668236	0.0169663766763325
2	A	26	50	20120615	4	3506	69.8	-0.0467015179017042	0.0150625623786659
2	A	26	50	20120615	4	3508	69.84	-0.0487840180829767	0.0139968817487396
2	A	26	50	20120615	4	3510	69.88	-0.0502346476445809	0.0121907188975548
2	A	26	50	20120615	4	3512	69.92	-0.0521673826095981	0.0115030575528509
2	A	26	50	20120615	4	3514	69.96	-0.0534899551331294	0.0105177749639456
2	A	26	50	20120615	4	3516	70	-0.0551566058163862	0.00989156119852678
2	A	26	50	20120615	4	3518	70.04	-0.0564772691516083	0.00901298102290248
2	A	26	50	20120615	4	3520	70.08	-0.058197589239557	0.00808306489496408
2	A	26	50	20120615	4	3522	70.12	-0.0595666186786123	0.00686733620606998
2	A	26	50	20120615	4	3524	70.16	-0.0606470778402653	0.00666609361614428
2	A	26	50	20120615	4	3526	70.2	-0.0608242080889526	0.00668624615940818
2	A	26	50	20120615	4	3528	70.24	-0.0607235867939897	0.00649865073035938
2	A	26	50	20120615	4	3530	70.28	-0.0601786903084074	0.00631494438860708
2	A	26	50	20120615	4	3532	70.32	-0.0599131717120718	0.00615393617453088
2	A	26	50	20120615	4	3534	70.36	-0.0594386323512175	0.00559426115722178
2	A	26	50	20120615	4	3536	70.4	-0.0593717400497173	0.00467445665625428
2	A	26	50	20120615	4	3538	70.44	-0.0593830537582163	0.00408147690955128
2	A	26	50	20120615	4	3540	70.48	-0.0593117066839945	0.00312553925206518
2	A	26	50	20120615	4	3542	70.52	-0.0585836695420849	0.0021538331133586
2	A	26	50	20120615	4	3544	70.56	-0.0580288028508878	0.0005807326572529
2	A	26	50	20120615	4	3546	70.6	-0.0573253023142853	-0.00141663186756474
2	A	26	50	20120615	4	3548	70.64	-0.0567128064204215	-0.00291357692333667
2	A	26	50	20120615	4	3550	70.68	-0.0564417723911927	-0.00488534418267537
2	A	26	50	20120615	4	3552	70.72	-0.0559024620491817	-0.00651091196194511
2	A	26	50	20120615	4	3554	70.76	-0.0553507066278219	-0.0078947906434053
2	A	26	50	20120615	4	3556	70.8	-0.0543854351608241	-0.00882244402964394
2	A	26	50	20120615	4	3558	70.84	-0.0534111834377053	-0.0104113129669701
2	A	26	50	20120615	4	3560	70.88	-0.0526825098996925	-0.0121022174128215
2	A	26	50	20120615	4	3562	70.92	-0.0518061924657681	-0.0129409167659869
2	A	26	50	20120615	4	3564	70.96	-0.0510126065252424	-0.0148576711177492
2	A	26	50	20120615	4	3566	71	-0.0500001003252614	-0.0161347766752503
2	A	26	50	20120615	4	3568	71.04	-0.0494061306290647	-0.0182891896161694
2	A	26	50	20120615	4	3570	71.08	-0.0486604865283035	-0.0207263745588851
2	A	26	50	20120615	4	3572	71.12	-0.0479191557789075	-0.0225528313746899
2	A	26	50	20120615	4	3574	71.16	-0.0468725670320733	-0.0250202804876404
2	A	26	50	20120615	4	3576	71.2	-0.0460640611384646	-0.0271973208455575
2	A	26	50	20120615	4	3578	71.24	-0.0447750054763615	-0.02969100362009
2	A	26	50	20120615	4	3580	71.28	-0.0439702472486931	-0.0313267537370089
2	A	26	50	20120615	4	3582	71.32	-0.0427678121672854	-0.0323992225920345
2	A	26	50	20120615	4	3584	71.36	-0.0415198394091692	-0.034083621655499
2	A	26	50	20120615	4	3586	71.4	-0.0405132729061502	-0.0358829962815844
2	A	26	50	20120615	4	3588	71.44	-0.0398888976183625	-0.0380458945038778
2	A	26	50	20120615	4	3590	71.48	-0.0385719819490806	-0.0394425718180775
2	A	26	50	20120615	4	3592	71.52	-0.0374592080075274	-0.0407048281331736
2	A	26	50	20120615	4	3594	71.56	-0.0360131604978652	-0.0421520070136856
2	A	26	50	20120615	4	3596	71.6	-0.0351346368907835	-0.0437604062403081
2	A	26	50	20120615	4	3598	71.64	-0.0334778008496496	-0.0449750177004879
2	A	26	50	20120615	4	3600	71.68	-0.0326970559682703	-0.0470185138717101
2	A	26	50	20120615	4	3602	71.72	-0.0326917173120723	-0.048457016552017
2	A	26	50	20120615	4	3604	71.76	-0.0331025322098061	-0.0496001395166188
2	A	26	50	20120615	4	3606	71.8	-0.0332374198993853	-0.0505769651084211
2	A	26	50	20120615	4	3608	71.84	-0.0339105028235815	-0.0518706289854172
2	A	26	50	20120615	4	3610	71.88	-0.0343756016018001	-0.0519881861948962
2	A	26	50	20120615	4	3612	71.92	-0.0342837788365156	-0.0529483360874779
2	A	26	50	20120615	4	3614	71.96	-0.0341236806688668	-0.052605681333703
2	A	26	50	20120615	4	3616	72	-0.0340178182984418	-0.0526201855079987
2	A	26	50	20120615	4	3618	72.04	-0.0335363174713267	-0.0527362535505966
2	A	26	50	20120615	4	3620	72.08	-0.0332854296214007	-0.0533283911331232
2	A	26	50	20120615	4	3622	72.12	-0.0328898337829184	-0.0530697717776517
2	A	26	50	20120615	4	3624	72.16	-0.032074356523554	-0.0527708487498661
2	A	26	50	20120615	4	3626	72.2	-0.0317685611249621	-0.0527324245673765
2	A	26	50	20120615	4	3628	72.24	-0.0308912678836795	-0.052183059166937
2	A	26	50	20120615	4	3630	72.28	-0.0297756372307303	-0.0521523283062266
2	A	26	50	20120615	4	3632	72.32	-0.0282824115566274	-0.0519774890835104
2	A	26	50	20120615	4	3634	72.36	-0.0267687009990735	-0.0513244830421525
2	A	26	50	20120615	4	3636	72.4	-0.0245162618450785	-0.0515340907052996
2	A	26	50	20120615	4	3638	72.44	-0.0228489323393119	-0.0509243949542893
2	A	26	50	20120615	4	3640	72.48	-0.0207284675949574	-0.0516013719155295
2	A	26	50	20120615	4	3642	72.52	-0.0184998650105562	-0.0512824101886719
2	A	26	50	20120615	4	3644	72.56	-0.0162435296981968	-0.0513525127549587
2	A	26	50	20120615	4	3646	72.6	-0.013589970080438	-0.0514167887613686
2	A	26	50	20120615	4	3648	72.64	-0.0115962825108825	-0.0510903175604948
2	A	26	50	20120615	4	3650	72.68	-0.0090818107969832	-0.0505554619912052
2	A	26	50	20120615	4	3652	72.72	-0.0066067249307959	-0.0502414358696803
2	A	26	50	20120615	4	3654	72.76	-0.0042630902152312	-0.0497092673061593
2	A	26	50	20120615	4	3656	72.8	-0.0015309710340826	-0.0488784168382651
2	A	26	50	20120615	4	3658	72.84	0.0002650801901312	-0.0478321816448215
2	A	26	50	20120615	4	3660	72.88	0.001770298395243	-0.0477768151838546
2	A	26	50	20120615	4	3662	72.92	0.00395023789096301	-0.0468996492217927
2	A	26	50	20120615	4	3664	72.96	0.00525209218580555	-0.0462607782449906
2	A	26	50	20120615	4	3666	73	0.00708505438399732	-0.0456888702803669
2	A	26	50	20120615	4	3668	73.04	0.00885112428068885	-0.0449462667387648
2	A	26	50	20120615	4	3670	73.08	0.0105732828462687	-0.0445154265769879
2	A	26	50	20120615	4	3672	73.12	0.0123679198569201	-0.0446678787990117
2	A	26	50	20120615	4	3674	73.16	0.0136400756669529	-0.0446730406785144
2	A	26	50	20120615	4	3676	73.2	0.0153767299215470	-0.0450295639175886
2	A	26	50	20120615	4	3678	73.24	0.0164929686863281	-0.0458065328487564
2	A	26	50	20120615	4	3680	73.28	0.0174592301028195	-0.0463990176207126
2	A	26	50	20120615	4	3682	73.32	0.0188661604653464	-0.0472157966636612
2	A	26	50	20120615	4	3684	73.36	0.0199199617013487	-0.0486224441834756
2	A	26	50	20120615	4	3686	73.4	0.0207597924253640	-0.049020757433318
2	A	26	50	20120615	4	3688	73.44	0.0206149062458989	-0.0500840339001882
2	A	26	50	20120615	4	3690	73.48	0.0207646714621542	-0.0512035253561627
2	A	26	50	20120615	4	3692	73.52	0.0209628734929208	-0.0513833426106185
2	A	26	50	20120615	4	3694	73.56	0.0208894050983555	-0.0517744433712927
2	A	26	50	20120615	4	3696	73.6	0.0216648891052828	-0.0527493314905146
2	A	26	50	20120615	4	3698	73.64	0.021319396731995	-0.0527862424644926
2	A	26	50	20120615	4	3700	73.68	0.0216240183333302	-0.0523506646872817
2	A	26	50	20120615	4	3702	73.72	0.0216110782792345	-0.052008212873153
2	A	26	50	20120615	4	3704	73.76	0.0213389835898339	-0.0513295317845702
2	A	26	50	20120615	4	3706	73.8	0.0220091793970425	-0.0502666088710905
2	A	26	50	20120615	4	3708	73.84	0.0222522827084144	-0.0501533303647445
2	A	26	50	20120615	4	3710	73.88	0.023393835895962	-0.0490889932377025
2	A	26	50	20120615	4	3712	73.92	0.0238234739762109	-0.0482394751507849
2	A	26	50	20120615	4	3714	73.96	0.0252111710342895	-0.0472866487631361
2	A	26	50	20120615	4	3716	74	0.0257999788509836	-0.0464137254417613
2	A	26	50	20120615	4	3718	74.04	0.0269126820818587	-0.045135276381376
2	A	26	50	20120615	4	3720	74.08	0.0281107331012231	-0.0439017286015961
2	A	26	50	20120615	4	3722	74.12	0.0294757320316256	-0.0426792823982808
2	A	26	50	20120615	4	3724	74.16	0.0309116608432489	-0.041103629286695
2	A	26	50	20120615	4	3726	74.2	0.0319737705839302	-0.039955252518709
2	A	26	50	20120615	4	3728	74.24	0.0328777076087278	-0.0387949185750531
2	A	26	50	20120615	4	3730	74.28	0.0334066305521232	-0.0365516859513491
2	A	26	50	20120615	4	3732	74.32	0.0335316116756979	-0.0358999102757904
2	A	26	50	20120615	4	3734	74.36	0.0333835364446496	-0.0343031288135827
2	A	26	50	20120615	4	3736	74.4	0.0331868476223948	-0.0336552492963884
2	A	26	50	20120615	4	3738	74.44	0.0330657273018453	-0.032445170390676
2	A	26	50	20120615	4	3740	74.48	0.0329191440661053	-0.0306440987083157
2	A	26	50	20120615	4	3742	74.52	0.0333723231453136	-0.0297269161592929
2	A	26	50	20120615	4	3744	74.56	0.0339813740149394	-0.0288988036088555
2	A	26	50	20120615	4	3746	74.6	0.0346398530627838	-0.0276684165963875
2	A	26	50	20120615	4	3748	74.64	0.0357605678134897	-0.0271029220902691
2	A	26	50	20120615	4	3750	74.68	0.0377507622755462	-0.0256287741571227
2	A	26	50	20120615	4	3752	74.72	0.038643640150286	-0.0249311991753465
2	A	26	50	20120615	4	3754	74.76	0.0399106694361551	-0.024716344779883
2	A	26	50	20120615	4	3756	74.8	0.0412517328020145	-0.0241375425241427
2	A	26	50	20120615	4	3758	74.84	0.0416849912689831	-0.0245195781758822
2	A	26	50	20120615	4	3760	74.88	0.042342812707521	-0.0247920264186734
2	A	26	50	20120615	4	3762	74.92	0.0431548612061034	-0.0259136321239237
2	A	26	50	20120615	4	3764	74.96	0.0439002861037624	-0.0261987446491659
2	A	26	50	20120615	4	3766	75	0.0444909818955623	-0.0272857304064093
2	A	26	50	20120615	4	3768	75.04	0.0453361088493686	-0.0282376446263104
2	A	26	50	20120615	4	3770	75.08	0.0469062677412646	-0.0286537486827675
2	A	26	50	20120615	4	3772	75.12	0.0482496292041628	-0.0299896148137851
2	A	26	50	20120615	4	3774	75.16	0.0498679137835863	-0.030542006631248
2	A	26	50	20120615	4	3776	75.2	0.0510270739299854	-0.0314268093465468
2	A	26	50	20120615	4	3778	75.24	0.0518555909455017	-0.0325291181077385
2	A	26	50	20120615	4	3780	75.28	0.0531165744683917	-0.0332785805851181
2	A	26	50	20120615	4	3782	75.32	0.0543117970606313	-0.0344738031773577
2	A	26	50	20120615	4	3784	75.36	0.0553844780476913	-0.0354002544820683
2	A	26	50	20120615	4	3786	75.4	0.056675725740816	-0.03693517117199
2	A	26	50	20120615	4	3788	75.44	0.0572510985286675	-0.0380328130284259
2	A	26	50	20120615	4	3790	75.48	0.0581794590216873	-0.0385910738321726
2	A	26	50	20120615	4	3792	75.52	0.0583920860307901	-0.0391624868220495
2	A	26	50	20120615	4	3794	75.56	0.0591814293306287	-0.0396197727774428
2	A	26	50	20120615	4	3796	75.6	0.059024875889274	-0.0407699526677208
2	A	26	50	20120615	4	3798	75.64	0.0590547157954401	-0.0403178285918302
2	A	26	50	20120615	4	3800	75.68	0.0592341794965052	-0.0412841607189997
2	A	26	50	20120615	4	3802	75.72	0.0590091781187316	-0.0411131822993088
2	A	26	50	20120615	4	3804	75.76	0.0596407658956875	-0.0406447947674508
2	A	26	50	20120615	4	3806	75.8	0.0595756413611402	-0.0409296880895909
2	A	26	50	20120615	4	3808	75.84	0.0594300480748939	-0.0403697302295693
2	A	26	50	20120615	4	3810	75.88	0.0591915409575997	-0.0396933825933643
2	A	26	50	20120615	4	3812	75.92	0.0592012283205019	-0.0395255861541888
2	A	26	50	20120615	4	3814	75.96	0.0591218909396528	-0.0391882962195628
2	A	26	50	20120615	4	3816	76	0.0587764692770431	-0.0383013721839205
2	A	26	50	20120615	4	3818	76.04	0.0588039050201532	-0.0382042157121855
2	A	26	50	20120615	4	3820	76.08	0.0581712565830256	-0.037942939756537
2	A	26	50	20120615	4	3822	76.12	0.0581923990757831	-0.0375191706625719
2	A	26	50	20120615	4	3824	76.16	0.0581866715108555	-0.0367533033078688
2	A	26	50	20120615	4	3826	76.2	0.0581398610419409	-0.0362535202349261
2	A	26	50	20120615	4	3828	76.24	0.058052886907855	-0.0349060575526971
2	A	26	50	20120615	4	3830	76.28	0.0576710492460142	-0.0342757425679474
2	A	26	50	20120615	4	3832	76.32	0.0569592048493937	-0.0332000210217283
2	A	26	50	20120615	4	3834	76.36	0.0573108490516778	-0.0316170210706859
2	A	26	50	20120615	4	3836	76.4	0.0569291528111933	-0.0304068785253633
2	A	26	50	20120615	4	3838	76.44	0.0566050150626974	-0.0290748307709641
2	A	26	50	20120615	4	3840	76.48	0.0565778621622998	-0.0272391815670038
2	A	26	50	20120615	4	3842	76.52	0.0565288596623636	-0.0263734707347971
2	A	26	50	20120615	4	3844	76.56	0.056300252040006	-0.0248881929409148
2	A	26	50	20120615	4	3846	76.6	0.0563778923645803	-0.0238781616146679
2	A	26	50	20120615	4	3848	76.64	0.0557661035774977	-0.0236308156626088
2	A	26	50	20120615	4	3850	76.68	0.0554668559876995	-0.0226600994733959
2	A	26	50	20120615	4	3852	76.72	0.0553284751906213	-0.0222190769739699
2	A	26	50	20120615	4	3854	76.76	0.0545318486909365	-0.0209051311531691
2	A	26	50	20120615	4	3856	76.8	0.054345596764772	-0.0201367889247318
2	A	26	50	20120615	4	3858	76.84	0.0531676982886715	-0.0189269292221216
2	A	26	50	20120615	4	3860	76.88	0.0524004874310841	-0.0185620621230293
2	A	26	50	20120615	4	3862	76.92	0.0523728395559397	-0.0181743554749047
2	A	26	50	20120615	4	3864	76.96	0.0510803897812869	-0.0175407877989616
2	A	26	50	20120615	4	3866	77	0.0504913698325585	-0.0175068466734647
2	A	26	50	20120615	4	3868	77.04	0.0488339115374572	-0.0173608998338277
2	A	26	50	20120615	4	3870	77.08	0.0473178038879151	-0.0167402722119803
2	A	26	50	20120615	4	3872	77.12	0.0459515321653065	-0.0159484540384076
2	A	26	50	20120615	4	3874	77.16	0.0451644516071678	-0.0161294026637133
2	A	26	50	20120615	4	3876	77.2	0.043847606648564	-0.0159630204381001
2	A	26	50	20120615	4	3878	77.24	0.0423061138655774	-0.0151607370841658
2	A	26	50	20120615	4	3880	77.28	0.0405424481319419	-0.0145307049421286
2	A	26	50	20120615	4	3882	77.32	0.038910233548929	-0.0140365080127573
2	A	26	50	20120615	4	3884	77.36	0.0372128237206907	-0.0135891215523006
2	A	26	50	20120615	4	3886	77.4	0.0353875689864138	-0.0135285225011529
2	A	26	50	20120615	4	3888	77.44	0.0339368687141315	-0.0136457608054736
2	A	26	50	20120615	4	3890	77.48	0.0320024366928395	-0.0133629888036771
2	A	26	50	20120615	4	3892	77.52	0.0302687169313872	-0.0128643724569234
2	A	26	50	20120615	4	3894	77.56	0.0298826719841985	-0.0123178849810834
2	A	26	50	20120615	4	3896	77.6	0.0297077549797363	-0.0125271673751112
2	A	26	50	20120615	4	3898	77.64	0.0293767370822595	-0.0116757613130879
2	A	26	50	20120615	4	3900	77.68	0.0288686101492988	-0.010833172872626
2	A	26	50	20120615	4	3902	77.72	0.0288560236485937	-0.0106530020647797
2	A	26	50	20120615	4	3904	77.76	0.0292344671978847	-0.00989668065162255
2	A	26	50	20120615	4	3906	77.8	0.0290667414693873	-0.00917811874058078
2	A	26	50	20120615	4	3908	77.84	0.0294463871002064	-0.00916998701259713
2	A	26	50	20120615	4	3910	77.88	0.0295370381895545	-0.00907749744561793
2	A	26	50	20120615	4	3912	77.92	0.0291612816460319	-0.00890354917744604
2	A	26	50	20120615	4	3914	77.96	0.0290325175011779	-0.00863067667058615
2	A	26	50	20120615	4	3916	78	0.0286286181077641	-0.00906823434678439
2	A	26	50	20120615	4	3918	78.04	0.0283377850886621	-0.0095876042775659
2	A	26	50	20120615	4	3920	78.08	0.028015910081866	-0.00980100910412801
2	A	26	50	20120615	4	3922	78.12	0.0279109754355379	-0.0099916450923359
2	A	26	50	20120615	4	3924	78.16	0.0268233744953949	-0.0104015548933897
2	A	26	50	20120615	4	3926	78.2	0.0260826235735595	-0.0112148549709749
2	A	26	50	20120615	4	3928	78.24	0.0253624565301244	-0.0110388348799341
2	A	26	50	20120615	4	3930	78.28	0.025077838979629	-0.0111120275028547
2	A	26	50	20120615	4	3932	78.32	0.0242137898483581	-0.0111728033306977
2	A	26	50	20120615	4	3934	78.36	0.0232712023669008	-0.0110975813113151
2	A	26	50	20120615	4	3936	78.4	0.0229692324159951	-0.0110715951371065
2	A	26	50	20120615	4	3938	78.44	0.0222787426441664	-0.0113928337477995
2	A	26	50	20120615	4	3940	78.48	0.02154930543083	-0.0114177663329042
2	A	26	50	20120615	4	3942	78.52	0.021774328021807	-0.0112777521191614
2	A	26	50	20120615	4	3944	78.56	0.0217759260831325	-0.0115867860668112
2	A	26	50	20120615	4	3946	78.6	0.0217583191242809	-0.0108329819537951
2	A	26	50	20120615	4	3948	78.64	0.0215730783608135	-0.0112617502927032
2	A	26	50	20120615	4	3950	78.68	0.0215590917886816	-0.0102596951309481
2	A	26	50	20120615	4	3952	78.72	0.0216541835086156	-0.0105692099112091
2	A	26	50	20120615	4	3954	78.76	0.0220433538677772	-0.0103884097783275
2	A	26	50	20120615	4	3956	78.8	0.0223380194056333	-0.0101875914524705
2	A	26	50	20120615	4	3958	78.84	0.0221842943914033	-0.0103922564392171
2	A	26	50	20120615	4	3960	78.88	0.0224525989884568	-0.0102978859682000
2	A	26	50	20120615	4	3962	78.92	0.0221500209257192	-0.010167276274647
2	A	26	50	20120615	4	3964	78.96	0.0221894986973129	-0.0101776212468558
2	A	26	50	20120615	4	3966	79	0.0222289835399743	-0.0101879732901323
2	A	26	50	20120615	4	3968	79.04	0.0222280077326163	-0.0101822174409335
2	A	26	50	20120615	4	3970	79.08	0.0221712836266295	-0.00996052532289588
2	A	26	50	20120615	4	3972	79.12	0.0217872680759027	-0.00989443912312618
2	A	26	50	20120615	4	3974	79.16	0.0219017769480481	-0.0100982272974642
2	A	26	50	20120615	4	3976	79.2	0.0220239084312946	-0.00985257840167994
2	A	26	50	20120615	4	3978	79.24	0.022098989029321	-0.00987273094494376
2	A	26	50	20120615	4	3980	79.28	0.022140255781071	-0.00979149851792105
2	A	26	50	20120615	4	3982	79.32	0.0221055792645216	-0.0094126872731038
2	A	26	50	20120615	4	3984	79.36	0.0219349331850179	-0.00957924627541228
2	A	26	50	20120615	4	3986	79.4	0.0220874349045164	-0.00958250603767355
2	A	26	50	20120615	4	3988	79.44	0.0221664399451784	-0.00972205356094072
2	A	26	50	20120615	4	3990	79.48	0.0216794908603143	-0.00989893632225453
2	A	26	50	20120615	4	3992	79.52	0.0215156895744524	-0.009753689518331
2	A	26	50	20120615	4	3994	79.56	0.0205922505446296	-0.00915981881708367
2	A	26	50	20120615	4	3996	79.6	0.0206656765127880	-0.00936831632258434
2	A	26	50	20120615	4	3998	79.64	0.020140501235333	-0.00887600736831882
2	A	26	50	20120615	4	4000	79.68	0.0195229424569159	-0.00843140690857997
2	A	26	50	20120615	4	4002	79.72	0.0186827581795100	-0.00886415625866614
2	A	26	50	20120615	4	4004	79.76	0.0186758851015969	-0.00876777760439041
2	A	26	50	20120615	4	4006	79.8	0.0180512481843002	-0.00953988871197144
2	A	26	50	20120615	4	4008	79.84	0.016431521107043	-0.0105378143701244
2	A	26	50	20120615	4	4010	79.88	0.0145495472165268	-0.0108321496891136
2	A	26	50	20120615	4	4012	79.92	0.0126209014500253	-0.0114768026780654
[truncated: 9,294 more rows]
