# Supplementary material for: How Do Ants Make Sense of Gravity? A Boltzmann Walker Analysis of Lasius niger Trajectories on Various Inclines
Source: PLoS One. 2013 Oct 29;8(10):e76531. doi: 10.1371/journal.pone.0076531 (PMC3812222; doi:10.1371/journal.pone.0076531)
Supplement: Dataset S2 — Trajectories for . (ZIP) [file pone.0076531.s006.zip › Incline2/2-A-26-50-20120615-05.txt]

Pente	Colonie	Temperature	Humidite	Date	Indiv	Frame	Time	X	Y
2	A	26	50	20120615	5	14	0	0	0
2	A	26	50	20120615	5	16	0.04	0.000584600531345978	9.29350442513393e-05
2	A	26	50	20120615	5	18	0.08	-0.00109948033406696	-0.00518245630999433
2	A	26	50	20120615	5	20	0.12	-0.00261812649695350	-0.00845738601172076
2	A	26	50	20120615	5	22	0.16	-0.00376771241753535	-0.0102079137013618
2	A	26	50	20120615	5	24	0.2	-0.00455631325525364	-0.0121725745375495
2	A	26	50	20120615	5	26	0.24	-0.00500047530878815	-0.0142741383176428
2	A	26	50	20120615	5	28	0.28	-0.0037791321920515	-0.0171197057107650
2	A	26	50	20120615	5	30	0.32	-0.00321463470649466	-0.0183299331089014
2	A	26	50	20120615	5	32	0.36	-0.00148090080290680	-0.0185268411342584
2	A	26	50	20120615	5	34	0.4	-0.000177420162467517	-0.0191954813065484
2	A	26	50	20120615	5	36	0.44	0.00197381079793632	-0.0202818094544853
2	A	26	50	20120615	5	38	0.48	0.0048018136586138	-0.0217312369345615
2	A	26	50	20120615	5	40	0.52	0.00702014905255223	-0.0228003823877155
2	A	26	50	20120615	5	42	0.56	0.0098796110939247	-0.0242307957664456
2	A	26	50	20120615	5	44	0.6	0.01230012245874	-0.0246979670746399
2	A	26	50	20120615	5	46	0.64	0.014618562959691	-0.0252533499537873
2	A	26	50	20120615	5	48	0.68	0.0170957701462219	-0.0258134492351651
2	A	26	50	20120615	5	50	0.72	0.0200337351824417	-0.0258010677954266
2	A	26	50	20120615	5	52	0.76	0.022374391564244	-0.0247999544999040
2	A	26	50	20120615	5	54	0.8	0.0255260881103588	-0.0241368495594972
2	A	26	50	20120615	5	56	0.84	0.0280506219537544	-0.0230450554761417
2	A	26	50	20120615	5	58	0.88	0.0300237822134521	-0.0218959574592389
2	A	26	50	20120615	5	60	0.92	0.032381389359013	-0.0213228049866803
2	A	26	50	20120615	5	62	0.96	0.034598162046965	-0.0205980276070319
2	A	26	50	20120615	5	64	1	0.0366391550601819	-0.0209829765387099
2	A	26	50	20120615	5	66	1.04	0.0375547876311403	-0.0221606628827761
2	A	26	50	20120615	5	68	1.08	0.0376578837998373	-0.0233722196416611
2	A	26	50	20120615	5	70	1.12	0.0386346811073684	-0.0249714123379926
2	A	26	50	20120615	5	72	1.16	0.0400671309536283	-0.0273779866281507
2	A	26	50	20120615	5	74	1.2	0.041829813808838	-0.0285254724415924
2	A	26	50	20120615	5	76	1.24	0.0433319914547907	-0.0296951684790312
2	A	26	50	20120615	5	78	1.28	0.0455334269966587	-0.0310540155804374
2	A	26	50	20120615	5	80	1.32	0.0473248113161167	-0.0310421361865135
2	A	26	50	20120615	5	82	1.36	0.0487976440306502	-0.0307463534199431
2	A	26	50	20120615	5	84	1.4	0.0499294391446174	-0.0299480298639835
2	A	26	50	20120615	5	86	1.44	0.0502421217632581	-0.0297448073750705
2	A	26	50	20120615	5	88	1.48	0.0508089385590572	-0.0290242655650414
2	A	26	50	20120615	5	90	1.52	0.0520870340660519	-0.0287499788446191
2	A	26	50	20120615	5	92	1.56	0.0525290465149716	-0.0282272148012879
2	A	26	50	20120615	5	94	1.6	0.0526011714066526	-0.0273504023926166
2	A	26	50	20120615	5	96	1.64	0.0536106370474746	-0.0254676598770293
2	A	26	50	20120615	5	98	1.68	0.0531684831771986	-0.0238790030717375
2	A	26	50	20120615	5	100	1.72	0.0529901508469834	-0.0230890233757959
2	A	26	50	20120615	5	102	1.76	0.0523461179906787	-0.0211371258170085
2	A	26	50	20120615	5	104	1.8	0.051692609903506	-0.0201115381415756
2	A	26	50	20120615	5	106	1.84	0.0507524407272404	-0.0185642470829832
2	A	26	50	20120615	5	108	1.88	0.0501022560419394	-0.0169416491521944
2	A	26	50	20120615	5	110	1.92	0.0486590511015376	-0.0157349007194214
2	A	26	50	20120615	5	112	1.96	0.0471005877558025	-0.0152748570475815
2	A	26	50	20120615	5	114	2	0.0454663225631241	-0.0145677502663949
2	A	26	50	20120615	5	116	2.04	0.0425505677509014	-0.0148570276505783
2	A	26	50	20120615	5	118	2.08	0.0406341669525296	-0.0144692502917756
2	A	26	50	20120615	5	120	2.12	0.038061146797148	-0.0134596432295975
2	A	26	50	20120615	5	122	2.16	0.0360439832824572	-0.0124209740787126
2	A	26	50	20120615	5	124	2.2	0.033821051694441	-0.0118307520484561
2	A	26	50	20120615	5	126	2.24	0.0314019686853237	-0.0104812387565617
2	A	26	50	20120615	5	128	2.28	0.0297417526737758	-0.0096364582850781
2	A	26	50	20120615	5	130	2.32	0.0278282510132069	-0.00869593555542186
2	A	26	50	20120615	5	132	2.36	0.0258135623722502	-0.00775520069373128
2	A	26	50	20120615	5	134	2.4	0.0253117994003202	-0.0062053640507266
2	A	26	50	20120615	5	136	2.44	0.024943962452747	-0.00487784177972698
2	A	26	50	20120615	5	138	2.48	0.0242169859710091	-0.00334801625862988
2	A	26	50	20120615	5	140	2.52	0.0239969343407038	-0.00161701885828521
2	A	26	50	20120615	5	142	2.56	0.0231206876174575	-0.000145105382567300
2	A	26	50	20120615	5	144	2.6	0.0229603865101625	2.63680118704392e-05
2	A	26	50	20120615	5	146	2.64	0.0225519616333491	-0.00128177953332467
2	A	26	50	20120615	5	148	2.68	0.0213025746616706	-0.00149638644141479
2	A	26	50	20120615	5	150	2.72	0.0208838967365301	-0.00222477713671505
2	A	26	50	20120615	5	152	2.76	0.0194582280443017	-0.00313567209223956
2	A	26	50	20120615	5	154	2.8	0.0173685860845392	-0.00411543924825164
2	A	26	50	20120615	5	156	2.84	0.0158477973881057	-0.00410491749934759
2	A	26	50	20120615	5	158	2.88	0.0137124197617361	-0.00349686223606965
2	A	26	50	20120615	5	160	2.92	0.0123103542938638	-0.0023888683363572
2	A	26	50	20120615	5	162	2.96	0.0105232267572285	-0.00127391650591788
2	A	26	50	20120615	5	164	3	0.00980842665426265	4.12455385466089e-05
2	A	26	50	20120615	5	166	3.04	0.00925859456334762	0.00103785597808655
2	A	26	50	20120615	5	168	3.08	0.00884608968040682	0.0045193457127332
2	A	26	50	20120615	5	170	3.12	0.00821636512981942	0.00615683884786767
2	A	26	50	20120615	5	172	3.16	0.0073138034277112	0.0081173737159872
2	A	26	50	20120615	5	174	3.2	0.00605399370207799	0.00890285621280046
2	A	26	50	20120615	5	176	3.24	0.00461096553837155	0.00865448495590866
2	A	26	50	20120615	5	178	3.28	0.00345768144932410	0.00797193599323276
2	A	26	50	20120615	5	180	3.32	0.00349647332734000	0.00794178496008296
2	A	26	50	20120615	5	182	3.36	-0.000508706760521224	0.00727601564132458
2	A	26	50	20120615	5	184	3.4	-0.00227743537871000	0.00551073770422799
2	A	26	50	20120615	5	186	3.44	-0.00314557865824398	0.00457902552506535
2	A	26	50	20120615	5	188	3.48	-0.00390892729859255	0.00206612500243378
2	A	26	50	20120615	5	190	3.52	-0.00456423992227074	0.00080526027348305
2	A	26	50	20120615	5	192	3.56	-0.00556010082862262	-0.000896151779136774
2	A	26	50	20120615	5	194	3.6	-0.00555157312084151	-0.00201677460596121
2	A	26	50	20120615	5	196	3.64	-0.00730058760197081	-0.00435304126886594
2	A	26	50	20120615	5	198	3.68	-0.00884212988243217	-0.00686611998240637
2	A	26	50	20120615	5	200	3.72	-0.0103862248183736	-0.00852366313032138
2	A	26	50	20120615	5	202	3.76	-0.0120447296315110	-0.0112321083764358
2	A	26	50	20120615	5	204	3.8	-0.0126735879762915	-0.0127358840837140
2	A	26	50	20120615	5	206	3.84	-0.0131974700261544	-0.0158776435875221
2	A	26	50	20120615	5	208	3.88	-0.0129191590903297	-0.0177794716929511
2	A	26	50	20120615	5	210	3.92	-0.0125007074393592	-0.0197614778584813
2	A	26	50	20120615	5	212	3.96	-0.0119993192340232	-0.0218459367255377
2	A	26	50	20120615	5	214	4	-0.0113164379311601	-0.0253036464591331
2	A	26	50	20120615	5	216	4.04	-0.0102749686374217	-0.0267217208245315
2	A	26	50	20120615	5	218	4.08	-0.00922619493063365	-0.0292042242408534
2	A	26	50	20120615	5	220	4.12	-0.00817366648683748	-0.0306265695312101
2	A	26	50	20120615	5	222	4.16	-0.00579891907290057	-0.0330274798960509
2	A	26	50	20120615	5	224	4.2	-0.00444000126081626	-0.0349505274981659
2	A	26	50	20120615	5	226	4.24	-0.00270709467216239	-0.0365623774058806
2	A	26	50	20120615	5	228	4.28	-0.00118476448294588	-0.0385748740158156
2	A	26	50	20120615	5	230	4.32	0.000406579328114449	-0.0401025782165692
2	A	26	50	20120615	5	232	4.36	0.00242020730889939	-0.0422019075392339
2	A	26	50	20120615	5	234	4.4	0.00428201946376356	-0.0437326522991465
2	A	26	50	20120615	5	236	4.44	0.00659524858773723	-0.0450781350823883
2	A	26	50	20120615	5	238	4.48	0.00851115441136218	-0.0468314063463403
2	A	26	50	20120615	5	240	4.52	0.0110066049528476	-0.0479222599776768
2	A	26	50	20120615	5	242	4.56	0.0123955040924543	-0.0479406447539877
2	A	26	50	20120615	5	244	4.6	0.0154461041678493	-0.0493557068444982
2	A	26	50	20120615	5	246	4.64	0.0179902036558803	-0.0502695009378256
2	A	26	50	20120615	5	248	4.68	0.0198336310344337	-0.0508135488952705
2	A	26	50	20120615	5	250	4.72	0.021942859852035	-0.0507306052698373
2	A	26	50	20120615	5	252	4.76	0.024275322280457	-0.0517663752829194
2	A	26	50	20120615	5	254	4.8	0.0268861019379539	-0.0513542734508439
2	A	26	50	20120615	5	256	4.84	0.0288526366071118	-0.051646379262152
2	A	26	50	20120615	5	258	4.88	0.0311411877044221	-0.0510694508393819
2	A	26	50	20120615	5	260	4.92	0.0328602350001647	-0.050696452012306
2	A	26	50	20120615	5	262	4.96	0.0331244808042941	-0.0507994774703249
2	A	26	50	20120615	5	264	5	0.034521865225275	-0.0507293324776312
2	A	26	50	20120615	5	266	5.04	0.0341746757957124	-0.050478875255735
2	A	26	50	20120615	5	268	5.08	0.0334013838198068	-0.0493636264404475
2	A	26	50	20120615	5	270	5.12	0.0326282332652574	-0.049107653785658
2	A	26	50	20120615	5	272	5.16	0.0312552440282275	-0.0498503280379382
2	A	26	50	20120615	5	274	5.2	0.0302893361651267	-0.0493744451741996
2	A	26	50	20120615	5	276	5.24	0.0289386207917041	-0.04963565041917
2	A	26	50	20120615	5	278	5.28	0.026722830982178	-0.0496176899069278
2	A	26	50	20120615	5	280	5.32	0.0239439013321148	-0.0505131699346225
2	A	26	50	20120615	5	282	5.36	0.0205575669570125	-0.0501837995959458
2	A	26	50	20120615	5	284	5.4	0.0185757587813809	-0.0494595101199764
2	A	26	50	20120615	5	286	5.44	0.015727249824049	-0.0497755868511668
2	A	26	50	20120615	5	288	5.48	0.0137201979363291	-0.0495037750044787
2	A	26	50	20120615	5	290	5.52	0.0117501277332653	-0.048331745514662
2	A	26	50	20120615	5	292	5.56	0.0100775373530466	-0.0468940560071535
2	A	26	50	20120615	5	294	5.6	0.00900768479311138	-0.0452821353887606
2	A	26	50	20120615	5	296	5.64	0.00835177254288274	-0.042636424656273
2	A	26	50	20120615	5	298	5.68	0.0071345589297482	-0.0404395853084827
2	A	26	50	20120615	5	300	5.72	0.00598536898896384	-0.0382206842291193
2	A	26	50	20120615	5	302	5.76	0.00474630577629065	-0.0366632815435559
2	A	26	50	20120615	5	304	5.8	0.00405793732480554	-0.0348343498540169
2	A	26	50	20120615	5	306	5.84	0.00285825995984445	-0.0320986951389624
2	A	26	50	20120615	5	308	5.88	0.00244884513353744	-0.0305318879332092
2	A	26	50	20120615	5	310	5.92	0.00199148846746599	-0.0282745202449493
2	A	26	50	20120615	5	312	5.96	0.000989093894455927	-0.0259625639131818
2	A	26	50	20120615	5	314	6	0.00040820567371118	-0.0244094038683055
2	A	26	50	20120615	5	316	6.04	-0.00021991728001683	-0.0221547938964922
2	A	26	50	20120615	5	318	6.08	-0.000960540922631624	-0.0194983351409306
2	A	26	50	20120615	5	320	6.12	-0.00201384718388710	-0.0178735451791201
2	A	26	50	20120615	5	322	6.16	-0.00235653234325354	-0.0157082215805673
2	A	26	50	20120615	5	324	6.2	-0.00289254756766418	-0.0128963124702296
2	A	26	50	20120615	5	326	6.24	-0.00242804205203493	-0.0107719869228499
2	A	26	50	20120615	5	328	6.28	-0.00219335331135911	-0.00824177501200136
2	A	26	50	20120615	5	330	6.32	-0.00238758847308325	-0.0069020127226194
2	A	26	50	20120615	5	332	6.36	-0.00102091369960932	-0.00632248921796234
2	A	26	50	20120615	5	334	6.4	-0.000318777879094525	-0.00600586801455044
2	A	26	50	20120615	5	336	6.44	-0.000374794878300114	-0.0065607205636119
2	A	26	50	20120615	5	338	6.48	0.000227193408795237	-0.00618107493279284
2	A	26	50	20120615	5	340	6.52	0.000948972655691405	-0.00524828088025498
2	A	26	50	20120615	5	342	6.56	0.00106565941672281	-0.00459550818413481
2	A	26	50	20120615	5	344	6.6	0.000828158512378216	-0.00301894644033519
2	A	26	50	20120615	5	346	6.64	0.00109386194642637	-0.00220270663701794
2	A	26	50	20120615	5	348	6.68	0.00174361006400069	-0.00042127795677498
2	A	26	50	20120615	5	350	6.72	0.0032797458060131	-0.00039890792664536
2	A	26	50	20120615	5	352	6.76	0.00382332848719601	-2.76499964647400e-05
2	A	26	50	20120615	5	354	6.8	0.00524975873342766	0.000161588041636750
2	A	26	50	20120615	5	356	6.84	0.00630201847664699	0.00064287320118356
2	A	26	50	20120615	5	358	6.88	0.0078974069384957	0.000499684077993279
2	A	26	50	20120615	5	360	6.92	0.00925718034978525	0.000338725361391790
2	A	26	50	20120615	5	362	6.96	0.0109939194571932	0.000384616591490789
2	A	26	50	20120615	5	364	7	0.012350560385442	0.00156882246007953
2	A	26	50	20120615	5	366	7.04	0.0119511299068854	0.00182570021154898
2	A	26	50	20120615	5	368	7.08	0.0115067981477234	0.00308843735925629
2	A	26	50	20120615	5	370	7.12	0.0106808762140940	0.00437298875116321
2	A	26	50	20120615	5	372	7.16	0.00973081461395962	0.00607145216850549
2	A	26	50	20120615	5	374	7.2	0.00858407621238562	0.00683592864417004
2	A	26	50	20120615	5	376	7.24	0.00678707251533753	0.00722494131851948
2	A	26	50	20120615	5	378	7.28	0.00591371785882621	0.00741197813321113
2	A	26	50	20120615	5	380	7.32	0.00428792380538648	0.00639662936396974
2	A	26	50	20120615	5	382	7.36	0.00330983249244581	0.0058768846665942
2	A	26	50	20120615	5	384	7.4	0.00160886591709813	0.00516800304738687
2	A	26	50	20120615	5	386	7.44	0.000300760798309887	0.00393731197900293
2	A	26	50	20120615	5	388	7.48	-0.00228755407674878	0.00320414831292966
2	A	26	50	20120615	5	390	7.52	-0.00351194142959980	0.0024164983924107
2	A	26	50	20120615	5	392	7.56	-0.00534756574340138	0.00092383500962022
2	A	26	50	20120615	5	394	7.6	-0.00634938755991867	4.1146543597239e-05
2	A	26	50	20120615	5	396	7.64	-0.00923970067015431	-0.00117900863374702
2	A	26	50	20120615	5	398	7.68	-0.0111473050601681	-0.00193817261616452
2	A	26	50	20120615	5	400	7.72	-0.0126042844406674	-0.00358239387232197
2	A	26	50	20120615	5	402	7.76	-0.0144009013503062	-0.00615513118499111
2	A	26	50	20120615	5	404	7.8	-0.0152716679959983	-0.00821192803476748
2	A	26	50	20120615	5	406	7.84	-0.0160410920978108	-0.0104028771830706
2	A	26	50	20120615	5	408	7.88	-0.0172895244753348	-0.0119233335393169
2	A	26	50	20120615	5	410	7.92	-0.0186468159418223	-0.0141137382153985
2	A	26	50	20120615	5	412	7.96	-0.0191790905713605	-0.0162138807108616
2	A	26	50	20120615	5	414	8	-0.0194032222077932	-0.0172788047365319
2	A	26	50	20120615	5	416	8.04	-0.0208734174140328	-0.0185733970447317
2	A	26	50	20120615	5	418	8.08	-0.0226782862598081	-0.0196883135198320
2	A	26	50	20120615	5	420	8.12	-0.0244038035825985	-0.0199439679765700
2	A	26	50	20120615	5	422	8.16	-0.0253486467346878	-0.0196929379981809
2	A	26	50	20120615	5	424	8.2	-0.0257546603773773	-0.0187701707198003
2	A	26	50	20120615	5	426	8.24	-0.0264681735460014	-0.0174359592186506
2	A	26	50	20120615	5	428	8.28	-0.0267807006011502	-0.0162077288818652
2	A	26	50	20120615	5	430	8.32	-0.0276215071325236	-0.0139860842281909
2	A	26	50	20120615	5	432	8.36	-0.0294290134865926	-0.0129480514734090
2	A	26	50	20120615	5	434	8.4	-0.0292899255827332	-0.0140967464394465
2	A	26	50	20120615	5	436	8.44	-0.0283460794512054	-0.0143179294406017
2	A	26	50	20120615	5	438	8.48	-0.0288463574988949	-0.0145741142274256
2	A	26	50	20120615	5	440	8.52	-0.0290492971450954	-0.0148316425171337
2	A	26	50	20120615	5	442	8.56	-0.0286809652227754	-0.0155003534001018
2	A	26	50	20120615	5	444	8.6	-0.028987637433776	-0.0151564873724108
2	A	26	50	20120615	5	446	8.64	-0.0295616667187432	-0.0156596645579032
2	A	26	50	20120615	5	448	8.68	-0.03014022148711	-0.0153788017444159
2	A	26	50	20120615	5	450	8.72	-0.0301158970138372	-0.0152303093203667
2	A	26	50	20120615	5	452	8.76	-0.0302217508989808	-0.0142718260784683
2	A	26	50	20120615	5	454	8.8	-0.0296882388325756	-0.0137342127927322
2	A	26	50	20120615	5	456	8.84	-0.0297869509392292	-0.0125540515749319
2	A	26	50	20120615	5	458	8.88	-0.02982676105101	-0.0115667183763611
2	A	26	50	20120615	5	460	8.92	-0.029715321022295	-0.0097198968852581
2	A	26	50	20120615	5	462	8.96	-0.0288246493207125	-0.00836112049453003
2	A	26	50	20120615	5	464	9	-0.0285546052409773	-0.0058520935028458
2	A	26	50	20120615	5	466	9.04	-0.0284459936393871	-0.00404260724978942
2	A	26	50	20120615	5	468	9.08	-0.0284211741913674	-0.00162083723490362
2	A	26	50	20120615	5	470	9.12	-0.028983465503767	0.00041746877254472
2	A	26	50	20120615	5	472	9.16	-0.0291260889415323	0.00188973580165324
2	A	26	50	20120615	5	474	9.2	-0.0282781972002115	0.00401749081692167
2	A	26	50	20120615	5	476	9.24	-0.0281350787876993	0.00571652699075671
2	A	26	50	20120615	5	478	9.28	-0.0278829245095282	0.00825122195859806
2	A	26	50	20120615	5	480	9.32	-0.0283138353819833	0.00996977427959376
2	A	26	50	20120615	5	482	9.36	-0.0285621005728579	0.0119153785880286
2	A	26	50	20120615	5	484	9.4	-0.0290595501934226	0.0140186677086680
2	A	26	50	20120615	5	486	9.44	-0.0288010460963564	0.0145182952181188
2	A	26	50	20120615	5	488	9.48	-0.027880902184134	0.0148700666996235
2	A	26	50	20120615	5	490	9.52	-0.0266767629753836	0.0154668011833346
2	A	26	50	20120615	5	492	9.56	-0.0252314084303671	0.0152398481908450
2	A	26	50	20120615	5	494	9.6	-0.0236094044692745	0.0167116626716135
2	A	26	50	20120615	5	496	9.64	-0.0218709895187952	0.0177087468726969
2	A	26	50	20120615	5	498	9.68	-0.0198235780973255	0.0196902559421600
2	A	26	50	20120615	5	500	9.72	-0.0176024616524167	0.0205220489833935
2	A	26	50	20120615	5	502	9.76	-0.0159372605380614	0.0219155796724169
2	A	26	50	20120615	5	504	9.8	-0.0136560350670042	0.0233727429006792
2	A	26	50	20120615	5	506	9.84	-0.0114595775568757	0.0241872309176568
2	A	26	50	20120615	5	508	9.88	-0.00999757771823001	0.0239948837310384
2	A	26	50	20120615	5	510	9.92	-0.0084596204691493	0.0231575278807573
2	A	26	50	20120615	5	512	9.96	-0.00728348976000172	0.0227848118963939
2	A	26	50	20120615	5	514	10	-0.00611294519442551	0.0218788666883377
2	A	26	50	20120615	5	516	10.04	-0.00420976729286192	0.0215688003647874
2	A	26	50	20120615	5	518	10.08	-0.00214006574432889	0.0213056152208297
2	A	26	50	20120615	5	520	10.12	0.000646854212361642	0.0208818461268646
2	A	26	50	20120615	5	522	10.16	0.00338957999522803	0.0211948115882178
2	A	26	50	20120615	5	524	10.2	0.00511350632776083	0.0215728308734401
2	A	26	50	20120615	5	526	10.24	0.00693402344660372	0.0216961502960791
2	A	26	50	20120615	5	528	10.28	0.00880849281285112	0.0219043932431385
2	A	26	50	20120615	5	530	10.32	0.0102810426846721	0.0223899634697793
2	A	26	50	20120615	5	532	10.36	0.0120585323558798	0.0220396981257185
2	A	26	50	20120615	5	534	10.4	0.0124174173316032	0.0208663675594245
2	A	26	50	20120615	5	536	10.44	0.0128357912008279	0.0193580592976789
2	A	26	50	20120615	5	538	10.48	0.0127949911395534	0.0178310622037065
2	A	26	50	20120615	5	540	10.52	0.0134140631264822	0.0161765030464081
2	A	26	50	20120615	5	542	10.56	0.014574587988969	0.0139275994263190
2	A	26	50	20120615	5	544	10.6	0.0164584053068637	0.0122406406363066
2	A	26	50	20120615	5	546	10.64	0.0176840193485588	0.0102144402969522
2	A	26	50	20120615	5	548	10.68	0.0193165804138944	0.00818406095652086
2	A	26	50	20120615	5	550	10.72	0.0200940867462159	0.00625128356509685
2	A	26	50	20120615	5	552	10.76	0.0208005288470282	0.00397902420802512
2	A	26	50	20120615	5	554	10.8	0.0205647794461806	0.00254854718968474
2	A	26	50	20120615	5	556	10.84	0.0208892707480671	0.000935000225695159
2	A	26	50	20120615	5	558	10.88	0.0208848866860237	0.00048018914403597
2	A	26	50	20120615	5	560	10.92	0.021413661136995	-0.000848747340526031
2	A	26	50	20120615	5	562	10.96	0.0218949180122706	-0.00245147557076346
2	A	26	50	20120615	5	564	11	0.0232727862860907	-0.00352231808019237
2	A	26	50	20120615	5	566	11.04	0.024519061987932	-0.0044643964447672
2	A	26	50	20120615	5	568	11.08	0.0264612014731389	-0.00495597707904809
2	A	26	50	20120615	5	570	11.12	0.0285469543456049	-0.00580528303393125
2	A	26	50	20120615	5	572	11.16	0.0303624510063014	-0.0064653672141689
2	A	26	50	20120615	5	574	11.2	0.0328494869770907	-0.00795184708957926
2	A	26	50	20120615	5	576	11.24	0.0339485430470889	-0.00911581556209043
2	A	26	50	20120615	5	578	11.28	0.0351427049791568	-0.0119091701904897
2	A	26	50	20120615	5	580	11.32	0.035699410147985	-0.0130867151131997
2	A	26	50	20120615	5	582	11.36	0.036913371069926	-0.0155156269065755
2	A	26	50	20120615	5	584	11.4	0.0382194680054557	-0.0192338064940887
2	A	26	50	20120615	5	586	11.44	0.0386710263959214	-0.0211403077975239
2	A	26	50	20120615	5	588	11.48	0.0391342520482767	-0.0236668710373815
2	A	26	50	20120615	5	590	11.52	0.039831636111222	-0.0268482505119570
2	A	26	50	20120615	5	592	11.56	0.0400509947768816	-0.0290985329902694
2	A	26	50	20120615	5	594	11.6	0.0409626251234586	-0.0314728278558664
2	A	26	50	20120615	5	596	11.64	0.0415517723514076	-0.0339028851622277
2	A	26	50	20120615	5	598	11.68	0.0427062019534406	-0.0362131373666526
2	A	26	50	20120615	5	600	11.72	0.04307162766689	-0.0384269543482592
2	A	26	50	20120615	5	602	11.76	0.043401436411771	-0.0407271585653234
2	A	26	50	20120615	5	604	11.8	0.0437809476923016	-0.0427800946120745
2	A	26	50	20120615	5	606	11.84	0.0438373924911098	-0.0439299739819705
2	A	26	50	20120615	5	608	11.88	0.0436598839402947	-0.0464550770463251
2	A	26	50	20120615	5	610	11.92	0.0438711533043776	-0.0491637344244739
2	A	26	50	20120615	5	612	11.96	0.0437648327287584	-0.0505844250849626
2	A	26	50	20120615	5	614	12	0.0442368618605395	-0.0525660564838989
2	A	26	50	20120615	5	616	12.04	0.0442235682530532	-0.0549740379165515
2	A	26	50	20120615	5	618	12.08	0.0434635981689051	-0.0568351146803633
2	A	26	50	20120615	5	620	12.12	0.0423011004784988	-0.0585675404364059
2	A	26	50	20120615	5	622	12.16	0.041179063438112	-0.0602556871658107
2	A	26	50	20120615	5	624	12.2	0.0392492276108976	-0.0614171807645877
2	A	26	50	20120615	5	626	12.24	0.0375824355062847	-0.0625625523287537
2	A	26	50	20120615	5	628	12.28	0.0364692373006627	-0.064310591002525
2	A	26	50	20120615	5	630	12.32	0.0361498371676008	-0.064823031286851
2	A	26	50	20120615	5	632	12.36	0.0363476856449768	-0.0655619578731908
2	A	26	50	20120615	5	634	12.4	0.0359920816447181	-0.0660575690161244
2	A	26	50	20120615	5	636	12.44	0.0378721371545368	-0.067227123632207
2	A	26	50	20120615	5	638	12.48	0.0391309993570833	-0.0685616462603404
2	A	26	50	20120615	5	640	12.52	0.04112426266257	-0.0687161490920296
2	A	26	50	20120615	5	642	12.56	0.0425648513078814	-0.0694168212015074
2	A	26	50	20120615	5	644	12.6	0.0454736057629703	-0.0708139227797758
2	A	26	50	20120615	5	646	12.64	0.0479916837214538	-0.070930807530706
2	A	26	50	20120615	5	648	12.68	0.0508532034435595	-0.0711685368305408
2	A	26	50	20120615	5	650	12.72	0.0534283449192847	-0.0718574002567728
2	A	26	50	20120615	5	652	12.76	0.0557182395194792	-0.0714071146585132
2	A	26	50	20120615	5	654	12.8	0.0583488110957815	-0.0714997527179164
2	A	26	50	20120615	5	656	12.84	0.060045952223443	-0.0724570904468293
2	A	26	50	20120615	5	658	12.88	0.0620609166360444	-0.0717905786659506
2	A	26	50	20120615	5	660	12.92	0.0643139214754644	-0.0710021333917242
2	A	26	50	20120615	5	662	12.96	0.0673635881699082	-0.0700059047898461
2	A	26	50	20120615	5	664	13	0.0691743118598317	-0.0686140711570975
2	A	26	50	20120615	5	666	13.04	0.0711058164590496	-0.0674257357849067
2	A	26	50	20120615	5	668	13.08	0.0711136441311174	-0.066125882602255
2	A	26	50	20120615	5	670	13.12	0.0722523335362011	-0.064916765361765
2	A	26	50	20120615	5	672	13.16	0.0724562136344206	-0.0639578366425944
2	A	26	50	20120615	5	674	13.2	0.0732487671990458	-0.0620984003665151
2	A	26	50	20120615	5	676	13.24	0.0735288380529381	-0.0604915143484042
2	A	26	50	20120615	5	678	13.28	0.0735537352827037	-0.0591932592270779
2	A	26	50	20120615	5	680	13.32	0.0740656098816046	-0.0569870153590978
2	A	26	50	20120615	5	682	13.36	0.0738394771329812	-0.0554439669411925
2	A	26	50	20120615	5	684	13.4	0.0744991370491501	-0.053262471810554
2	A	26	50	20120615	5	686	13.44	0.0749213505081966	-0.0511880326465869
2	A	26	50	20120615	5	688	13.48	0.0752167797213763	-0.049714846378663
2	A	26	50	20120615	5	690	13.52	0.0747614736649703	-0.0478283561971353
2	A	26	50	20120615	5	692	13.56	0.0746371642928377	-0.0462104958817804
2	A	26	50	20120615	5	694	13.6	0.0737719484353779	-0.044067255228004
2	A	26	50	20120615	5	696	13.64	0.0733881308745498	-0.0422723353746401
2	A	26	50	20120615	5	698	13.68	0.072642133220398	-0.0414368180019901
2	A	26	50	20120615	5	700	13.72	0.0722346275824002	-0.0402192508354649
2	A	26	50	20120615	5	702	13.76	0.072182655233983	-0.0392774553136026
2	A	26	50	20120615	5	704	13.8	0.0722953680549041	-0.0382466350479888
2	A	26	50	20120615	5	706	13.84	0.0712805284025452	-0.0365990762478242
2	A	26	50	20120615	5	708	13.88	0.0705976753839533	-0.0340774627554348
2	A	26	50	20120615	5	710	13.92	0.0706870536810953	-0.0320900684362319
2	A	26	50	20120615	5	712	13.96	0.0699694817195472	-0.0299449893048244
2	A	26	50	20120615	5	714	14	0.0694165242166593	-0.0279564636147716
2	A	26	50	20120615	5	716	14.04	0.0687843707542786	-0.0258002121962213
2	A	26	50	20120615	5	718	14.08	0.0681133971296106	-0.0241470672524853
2	A	26	50	20120615	5	720	14.12	0.0671340542376673	-0.0232336267125485
2	A	26	50	20120615	5	722	14.16	0.065956933579026	-0.0224201003607934
2	A	26	50	20120615	5	724	14.2	0.0650434223284111	-0.0218138977172822
2	A	26	50	20120615	5	726	14.24	0.0643967024663379	-0.0219991596939530
2	A	26	50	20120615	5	728	14.28	0.063827057243414	-0.0221500562810583
2	A	26	50	20120615	5	730	14.32	0.0627694376307933	-0.0226945992132500
2	A	26	50	20120615	5	732	14.36	0.0612828163340267	-0.0223701786220416
2	A	26	50	20120615	5	734	14.4	0.0596450863181205	-0.0215821081144092
2	A	26	50	20120615	5	736	14.44	0.0585300496348675	-0.0208886484940996
2	A	26	50	20120615	5	738	14.48	0.0562297605649895	-0.0206615965066606
2	A	26	50	20120615	5	740	14.52	0.0541432298750643	-0.0203228923584722
2	A	26	50	20120615	5	742	14.56	0.0518770940627176	-0.0192373420279946
2	A	26	50	20120615	5	744	14.6	0.0500121706380162	-0.0180785354349861
2	A	26	50	20120615	5	746	14.64	0.0477877541257596	-0.0172383511575803
2	A	26	50	20120615	5	748	14.68	0.0455651053804559	-0.0173208705189447
2	A	26	50	20120615	5	750	14.72	0.0434129551812365	-0.0164048843945957
2	A	26	50	20120615	5	752	14.76	0.0413442435821972	-0.0159485176780179
2	A	26	50	20120615	5	754	14.8	0.0406389045679636	-0.0151010502007658
2	A	26	50	20120615	5	756	14.84	0.0389774157642096	-0.0139662145276395
2	A	26	50	20120615	5	758	14.88	0.036918745081463	-0.0123547181733154
2	A	26	50	20120615	5	760	14.92	0.0357774747366279	-0.0111021492211216
2	A	26	50	20120615	5	762	14.96	0.0346657614552465	-0.010044034633754
2	A	26	50	20120615	5	764	15	0.0325738567537842	-0.00827937895062486
2	A	26	50	20120615	5	766	15.04	0.0307577236969846	-0.00602314263321483
2	A	26	50	20120615	5	768	15.08	0.0298502935646879	-0.00448172056090627
2	A	26	50	20120615	5	770	15.12	0.0278797990975554	-0.00263482835912513
2	A	26	50	20120615	5	772	15.16	0.0267118708270696	-0.000914225428463904
2	A	26	50	20120615	5	774	15.2	0.0246659987770625	0.00029598782753687
2	A	26	50	20120615	5	776	15.24	0.0230645433390312	0.00111043341810754
2	A	26	50	20120615	5	778	15.28	0.0206001347852399	0.00175262779678116
2	A	26	50	20120615	5	780	15.32	0.0190686829185461	0.00208836209648853
2	A	26	50	20120615	5	782	15.36	0.016960910740914	0.00150191601644366
2	A	26	50	20120615	5	784	15.4	0.0147186468535002	0.00124300179744439
2	A	26	50	20120615	5	786	15.44	0.0139987131553029	0.00104977779841736
2	A	26	50	20120615	5	788	15.48	0.0127705393870600	0.00155246000916287
2	A	26	50	20120615	5	790	15.52	0.0114064526244052	0.00185546233596912
2	A	26	50	20120615	5	792	15.56	0.00964330307871997	0.00299159201450498
2	A	26	50	20120615	5	794	15.6	0.00950432124087775	0.00231597269828467
2	A	26	50	20120615	5	796	15.64	0.00912552413819612	0.00139092146500081
2	A	26	50	20120615	5	798	15.68	0.0087069239948015	0.00157252769961295
2	A	26	50	20120615	5	800	15.72	0.00747968360750975	0.00114163096929349
2	A	26	50	20120615	5	802	15.76	0.00700337647970249	0.00150743144933691
2	A	26	50	20120615	5	804	15.8	0.00669188180045419	0.00108541598018916
2	A	26	50	20120615	5	806	15.84	0.00600129303367616	0.00125018600234125
2	A	26	50	20120615	5	808	15.88	0.00609693629689946	0.00096899791973461
2	A	26	50	20120615	5	810	15.92	0.00611546956563436	0.000677309301427339
2	A	26	50	20120615	5	812	15.96	0.00625757681544942	0.0007342526105163
2	A	26	50	20120615	5	814	16	0.00631825364834303	0.000765216816464451
2	A	26	50	20120615	5	816	16.04	0.00658035691892545	0.00033483627409526
2	A	26	50	20120615	5	818	16.08	0.00646246807636603	0.000423450895913559
2	A	26	50	20120615	5	820	16.12	0.00594717815171196	2.75913066019005e-05
2	A	26	50	20120615	5	822	16.16	0.00538319685410538	9.55513393417397e-05
2	A	26	50	20120615	5	824	16.2	0.00499252742856762	7.17147697479395e-05
2	A	26	50	20120615	5	826	16.24	0.00423523798622705	0.00076742935358279
2	A	26	50	20120615	5	828	16.28	0.00420761132428609	0.00118844780216907
2	A	26	50	20120615	5	830	16.32	0.00325020924865616	0.00208803682736919
2	A	26	50	20120615	5	832	16.36	0.00225101786936488	0.00217602212415223
2	A	26	50	20120615	5	834	16.4	0.000738360900914992	0.00188813066925994
2	A	26	50	20120615	5	836	16.44	0.000361098219948534	0.00114653829035493
2	A	26	50	20120615	5	838	16.48	-0.000756958516366983	0.000142933857642261
2	A	26	50	20120615	5	840	16.52	-0.000802489687693004	-0.0001526726979182
2	A	26	50	20120615	5	842	16.56	-0.00187253896473478	-0.00169887353927537
2	A	26	50	20120615	5	844	16.6	-0.00262863410372193	-0.00294309863145121
2	A	26	50	20120615	5	846	16.64	-0.00315822667723906	-0.00589114206062327
2	A	26	50	20120615	5	848	16.68	-0.00395376281826724	-0.00743132103921049
2	A	26	50	20120615	5	850	16.72	-0.00465448088968576	-0.00933148313035233
2	A	26	50	20120615	5	852	16.76	-0.00465247270642719	-0.0103137251600986
2	A	26	50	20120615	5	854	16.8	-0.00502831410276347	-0.0117845779756447
2	A	26	50	20120615	5	856	16.84	-0.00559210448153912	-0.0113137014279170
2	A	26	50	20120615	5	858	16.88	-0.00664383389467256	-0.0109259452823177
2	A	26	50	20120615	5	860	16.92	-0.00743875061016041	-0.0102151742737910
2	A	26	50	20120615	5	862	16.96	-0.0089113980627172	-0.00949092863844208
2	A	26	50	20120615	5	864	17	-0.0106564739590753	-0.00854233782041251
2	A	26	50	20120615	5	866	17.04	-0.0116749057138826	-0.00655630114622948
2	A	26	50	20120615	5	868	17.08	-0.0128007116334132	-0.00502461593429787
2	A	26	50	20120615	5	870	17.12	-0.0132204926451324	-0.00296972120176289
2	A	26	50	20120615	5	872	17.16	-0.0146334404863672	-0.000782632856485081
2	A	26	50	20120615	5	874	17.2	-0.0153635423800779	0.00099282741826059
2	A	26	50	20120615	5	876	17.24	-0.0156557330441998	0.00368137467955246
2	A	26	50	20120615	5	878	17.28	-0.0154344722612987	0.00506596753886165
2	A	26	50	20120615	5	880	17.32	-0.0141716149054386	0.00670033879755718
2	A	26	50	20120615	5	882	17.36	-0.0133137388163675	0.00971503199060356
2	A	26	50	20120615	5	884	17.4	-0.0128779057736085	0.0109165202560313
2	A	26	50	20120615	5	886	17.44	-0.0121174060664814	0.0125979558349758
2	A	26	50	20120615	5	888	17.48	-0.0108137345072112	0.0146252804741123
2	A	26	50	20120615	5	890	17.52	-0.00888807768107367	0.0156273144226640
2	A	26	50	20120615	5	892	17.56	-0.007877438242995	0.0162349029954663
2	A	26	50	20120615	5	894	17.6	-0.00692171271754325	0.0170130032974840
2	A	26	50	20120615	5	896	17.64	-0.00445622229037667	0.0172627039151244
2	A	26	50	20120615	5	898	17.68	-0.00342650511134158	0.0185179881573580
2	A	26	50	20120615	5	900	17.72	-0.00123779749153486	0.0191830220850640
2	A	26	50	20120615	5	902	17.76	0.00100231679126412	0.0202927554674581
2	A	26	50	20120615	5	904	17.8	0.00257364948041687	0.0213398391890392
2	A	26	50	20120615	5	906	17.84	0.0044129049289612	0.0225904989529238
2	A	26	50	20120615	5	908	17.88	0.00627924256722497	0.0237420930567642
2	A	26	50	20120615	5	910	17.92	0.00719374376733354	0.0237366483345491
2	A	26	50	20120615	5	912	17.96	0.00916982437803746	0.0243590437233495
2	A	26	50	20120615	5	914	18	0.00974696493284192	0.0237181221368820
2	A	26	50	20120615	5	916	18.04	0.0111083576186604	0.0229133639092136
2	A	26	50	20120615	5	918	18.08	0.0119237295191144	0.0224770012434756
2	A	26	50	20120615	5	920	18.12	0.0131817219803200	0.0214612635655045
2	A	26	50	20120615	5	922	18.16	0.0155993907758749	0.0198539391411894
2	A	26	50	20120615	5	924	18.2	0.0169346912214676	0.0184394427361038
2	A	26	50	20120615	5	926	18.24	0.0180807133238722	0.0171691112615665
2	A	26	50	20120615	5	928	18.28	0.0194394317318442	0.0156361617427102
2	A	26	50	20120615	5	930	18.32	0.0210409451526316	0.0150299718271210
2	A	26	50	20120615	5	932	18.36	0.0230212896172261	0.0140254347205640
2	A	26	50	20120615	5	934	18.4	0.0253523307610178	0.0130900809414782
2	A	26	50	20120615	5	936	18.44	0.0265141637710498	0.0129420976343115
2	A	26	50	20120615	5	938	18.48	0.0285856472286714	0.0127935203574486
2	A	26	50	20120615	5	940	18.52	0.0284087361830864	0.0132562439639892
2	A	26	50	20120615	5	942	18.56	0.0280634842261042	0.0135672719527619
2	A	26	50	20120615	5	944	18.6	0.0274534419927712	0.0134687931913461
2	A	26	50	20120615	5	946	18.64	0.0269923447318272	0.0139443154306262
2	A	26	50	20120615	5	948	18.68	0.0263100715407959	0.0137675953038721
2	A	26	50	20120615	5	950	18.72	0.0264039399659985	0.0130414319949326
2	A	26	50	20120615	5	952	18.76	0.025908321751997	0.0126866835938791
2	A	26	50	20120615	5	954	18.8	0.0263795306399119	0.0117950290138707
2	A	26	50	20120615	5	956	18.84	0.0261007396492935	0.00960842150120406
2	A	26	50	20120615	5	958	18.88	0.0254458668460332	0.00801823027419704
2	A	26	50	20120615	5	960	18.92	0.0246982428462846	0.0056202190471591
2	A	26	50	20120615	5	962	18.96	0.0242952626916864	0.00381377335326183
2	A	26	50	20120615	5	964	19	0.0227304353849206	0.00159656933017329
2	A	26	50	20120615	5	966	19.04	0.02196371950208	0.000413367553213841
2	A	26	50	20120615	5	968	19.08	0.0209853665596303	-0.00080412890263316
2	A	26	50	20120615	5	970	19.12	0.0194493892095369	-0.00102573616785702
2	A	26	50	20120615	5	972	19.16	0.0178948149510983	-0.00216085468369579
2	A	26	50	20120615	5	974	19.2	0.0155943844598641	-0.00218892682290889
2	A	26	50	20120615	5	976	19.24	0.0140591990693656	-0.00187908677352857
2	A	26	50	20120615	5	978	19.28	0.0118276832050258	-0.0024309411898378
2	A	26	50	20120615	5	980	19.32	0.0108769003559746	-0.00366791843750649
2	A	26	50	20120615	5	982	19.36	0.00959655624941573	-0.00460796033455151
2	A	26	50	20120615	5	984	19.4	0.00810794091152617	-0.00528355843756838
2	A	26	50	20120615	5	986	19.44	0.0085482350909676	-0.00465194944740912
2	A	26	50	20120615	5	988	19.48	0.00833585556923823	-0.00411513519233573
2	A	26	50	20120615	5	990	19.52	0.0083080662727376	-0.00391639576041544
2	A	26	50	20120615	5	992	19.56	0.00800029804622616	-0.00277975696499713
2	A	26	50	20120615	5	994	19.6	0.00739295696079722	-0.00154559400231756
2	A	26	50	20120615	5	996	19.64	0.00790921562174152	-0.00136122298019098
2	A	26	50	20120615	5	998	19.68	0.00769375311444617	-0.000244298321832141
2	A	26	50	20120615	5	1000	19.72	0.00710889095359115	0.00065244035593301
2	A	26	50	20120615	5	1002	19.76	0.00702200167231894	0.00196603262334326
2	A	26	50	20120615	5	1004	19.8	0.00661196247072415	0.00275229505893617
2	A	26	50	20120615	5	1006	19.84	0.00545485434820404	0.00335019485462271
2	A	26	50	20120615	5	1008	19.88	0.00435393222341024	0.00355519854551753
2	A	26	50	20120615	5	1010	19.92	0.00287501839055858	0.00340598487255155
2	A	26	50	20120615	5	1012	19.96	0.000683758115271768	0.00269564661337498
2	A	26	50	20120615	5	1014	20	-0.00113427705876915	0.00219285833661228
2	A	26	50	20120615	5	1016	20.04	-0.00195961987194468	0.00093359237609382
2	A	26	50	20120615	5	1018	20.08	-0.00232703114123565	0.000211623624580290
2	A	26	50	20120615	5	1020	20.12	-0.00279675581201684	-0.00067095241146448
2	A	26	50	20120615	5	1022	20.16	-0.00312353106880658	-0.00103240418480361
2	A	26	50	20120615	5	1024	20.2	-0.0039726956023335	-0.00254234586321374
2	A	26	50	20120615	5	1026	20.24	-0.00494733906260911	-0.00637151717374269
2	A	26	50	20120615	5	1028	20.28	-0.0063778125454156	-0.00878699747380984
2	A	26	50	20120615	5	1030	20.32	-0.00766741126552662	-0.00985697165611145
2	A	26	50	20120615	5	1032	20.36	-0.0101001866903548	-0.011817874926864
2	A	26	50	20120615	5	1034	20.4	-0.0123073137347047	-0.0130426199343249
2	A	26	50	20120615	5	1036	20.44	-0.0140731007886837	-0.0142527624796475
2	A	26	50	20120615	5	1038	20.48	-0.0158407051070904	-0.0147269695003147
2	A	26	50	20120615	5	1040	20.52	-0.0175513661164081	-0.0149503869588984
2	A	26	50	20120615	5	1042	20.56	-0.0188003500372214	-0.0144172779433584
2	A	26	50	20120615	5	1044	20.6	-0.0202248378611251	-0.0132156701768847
2	A	26	50	20120615	5	1046	20.64	-0.0217776655658142	-0.0128520546567951
2	A	26	50	20120615	5	1048	20.68	-0.0235424202438927	-0.0113968713275201
2	A	26	50	20120615	5	1050	20.72	-0.0252283749422758	-0.0103729099976839
2	A	26	50	20120615	5	1052	20.76	-0.0278544281062464	-0.0100752180428043
2	A	26	50	20120615	5	1054	20.8	-0.0299994365269758	-0.00889088489499498
2	A	26	50	20120615	5	1056	20.84	-0.0321474147961862	-0.00787427747568309
2	A	26	50	20120615	5	1058	20.88	-0.0340067520773162	-0.00688779280524973
2	A	26	50	20120615	5	1060	20.92	-0.0353252940921947	-0.00641735466372632
2	A	26	50	20120615	5	1062	20.96	-0.0367335679576059	-0.00629474234786858
2	A	26	50	20120615	5	1064	21	-0.0391441656853489	-0.00603346639222015
2	A	26	50	20120615	5	1066	21.04	-0.040729994063516	-0.00652596626531658
2	A	26	50	20120615	5	1068	21.08	-0.0429392077799771	-0.00620812176717322
2	A	26	50	20120615	5	1070	21.12	-0.0450429211646852	-0.00703593167590832
2	A	26	50	20120615	5	1072	21.16	-0.0473422909957477	-0.00794640236736411
2	A	26	50	20120615	5	1074	21.2	-0.0485194116543889	-0.00734415952182753
2	A	26	50	20120615	5	1076	21.24	-0.0513083115100668	-0.00805642818251674
2	A	26	50	20120615	5	1078	21.28	-0.0535839225532813	-0.00871983576462596
2	A	26	50	20120615	5	1080	21.32	-0.0548991411662883	-0.00959466827430996
2	A	26	50	20120615	5	1082	21.36	-0.0562085615036895	-0.0109513233446945
2	A	26	50	20120615	5	1084	21.4	-0.0577974304410157	-0.0119019577013216
2	A	26	50	20120615	5	1086	21.44	-0.0586467363958989	-0.0134794422194707
2	A	26	50	20120615	5	1088	21.48	-0.0592045022248988	-0.0149544669650258
2	A	26	50	20120615	5	1090	21.52	-0.0593587222138756	-0.0163089300043887
2	A	26	50	20120615	5	1092	21.56	-0.0592803747825201	-0.0181887026714950
2	A	26	50	20120615	5	1094	21.6	-0.0587245181418294	-0.0195448627671327
2	A	26	50	20120615	5	1096	21.64	-0.0583961377526463	-0.0208087454278255
2	A	26	50	20120615	5	1098	21.68	-0.0581488625112654	-0.0217665215629427
2	A	26	50	20120615	5	1100	21.72	-0.0574846064010188	-0.0233597745623122
2	A	26	50	20120615	5	1102	21.76	-0.0560996670593868	-0.0254341430156011
2	A	26	50	20120615	5	1104	21.8	-0.0553555785935442	-0.0275126833988989
2	A	26	50	20120615	5	1106	21.84	-0.0542325516036637	-0.0295706469748642
2	A	26	50	20120615	5	1108	21.88	-0.0534864832388338	-0.0321078168164397
2	A	26	50	20120615	5	1110	21.92	-0.0523802853903456	-0.0336497338634951
2	A	26	50	20120615	5	1112	21.96	-0.0507479293859764	-0.0356072175658538
2	A	26	50	20120615	5	1114	22	-0.0499037145999178	-0.0370288557494294
2	A	26	50	20120615	5	1116	22.04	-0.0481627187096872	-0.0388576743018834
2	A	26	50	20120615	5	1118	22.08	-0.0473019929802878	-0.0401816963943161
2	A	26	50	20120615	5	1120	22.12	-0.0458636600056085	-0.0418010487049792
2	A	26	50	20120615	5	1122	22.16	-0.0442476452389525	-0.0434713692724303
2	A	26	50	20120615	5	1124	22.2	-0.0424378252314954	-0.045954354935577
2	A	26	50	20120615	5	1126	22.24	-0.0414986615610727	-0.0473563907049645
2	A	26	50	20120615	5	1128	22.28	-0.0395797151782886	-0.0491094498368822
2	A	26	50	20120615	5	1130	22.32	-0.0378616224767006	-0.0517066176888413
2	A	26	50	20120615	5	1132	22.36	-0.0364058239645259	-0.0535419911211569
2	A	26	50	20120615	5	1134	22.4	-0.0341108381955069	-0.0555266984345913
2	A	26	50	20120615	5	1136	22.44	-0.0331311417501729	-0.0575028497559734
2	A	26	50	20120615	5	1138	22.48	-0.0318450559365508	-0.0594281600997881
2	A	26	50	20120615	5	1140	22.52	-0.0314650567523411	-0.0618276562510665
2	A	26	50	20120615	5	1142	22.56	-0.0303984568835994	-0.0650201019467676
2	A	26	50	20120615	5	1144	22.6	-0.0296197201854786	-0.0675895158575651
2	A	26	50	20120615	5	1146	22.64	-0.0286233360201087	-0.0696677733981505
2	A	26	50	20120615	5	1148	22.68	-0.0278326492173859	-0.0713689308923291
2	A	26	50	20120615	5	1150	22.72	-0.0267171882700641	-0.0753351635386825
2	A	26	50	20120615	5	1152	22.76	-0.0267154912137892	-0.0754204406164936
2	A	26	50	20120615	5	1154	22.8	-0.026204040878957	-0.078608855803542
2	A	26	50	20120615	5	1156	22.84	-0.0252691750035503	-0.0809152259917381
2	A	26	50	20120615	5	1158	22.88	-0.0255819283328691	-0.0830156866852527
2	A	26	50	20120615	5	1160	22.92	-0.0255232384700306	-0.0852584879738202
2	A	26	50	20120615	5	1162	22.96	-0.0239166211524966	-0.086485954635282
2	A	26	50	20120615	5	1164	23	-0.0230277879285452	-0.0881752327355366
2	A	26	50	20120615	5	1166	23.04	-0.021309023475515	-0.0890679550467846
2	A	26	50	20120615	5	1168	23.08	-0.019961631503964	-0.0891866782753458
2	A	26	50	20120615	5	1170	23.12	-0.0186507262423223	-0.0883216745499203
2	A	26	50	20120615	5	1172	23.16	-0.0164666855272714	-0.0884709447914288
2	A	26	50	20120615	5	1174	23.2	-0.014175659556227	-0.0883866576631114
2	A	26	50	20120615	5	1176	23.24	-0.0119374544617372	-0.0883659394344226
2	A	26	50	20120615	5	1178	23.28	-0.0101571010080657	-0.0884490951918901
2	A	26	50	20120615	5	1180	23.32	-0.00811391596382723	-0.0886733187522044
2	A	26	50	20120615	5	1182	23.36	-0.00550992453142964	-0.0891996890401197
2	A	26	50	20120615	5	1184	23.4	-0.00278226012300253	-0.0893161495269811
2	A	26	50	20120615	5	1186	23.44	-0.000150903658173025	-0.0900728244935288
2	A	26	50	20120615	5	1188	23.48	0.00218870054873891	-0.0901266353195771
2	A	26	50	20120615	5	1190	23.52	0.00480428853234794	-0.0906037909755218
2	A	26	50	20120615	5	1192	23.56	0.00729471861568697	-0.091337484971681
2	A	26	50	20120615	5	1194	23.6	0.00902741307230649	-0.0923820231088497
2	A	26	50	20120615	5	1196	23.64	0.0111418744800886	-0.093814833579568
2	A	26	50	20120615	5	1198	23.68	0.0133966965839363	-0.0946523308512054
2	A	26	50	20120615	5	1200	23.72	0.0153495840922173	-0.0959569428624945
2	A	26	50	20120615	5	1202	23.76	0.0177613131908103	-0.0971558424099963
2	A	26	50	20120615	5	1204	23.8	0.0191137256205076	-0.0976322909591598
2	A	26	50	20120615	5	1206	23.84	0.0202332170764822	-0.0992538282297768
2	A	26	50	20120615	5	1208	23.88	0.0214131661622482	-0.101998887465021
2	A	26	50	20120615	5	1210	23.92	0.0220826548626756	-0.10473100664617
2	A	26	50	20120615	5	1212	23.96	0.0222754121712271	-0.106803253779115
2	A	26	50	20120615	5	1214	24	0.0230925447675662	-0.108090046699518
2	A	26	50	20120615	5	1216	24.04	0.02312698086781	-0.110828176288307
2	A	26	50	20120615	5	1218	24.08	0.0239101016279741	-0.113459108489068
2	A	26	50	20120615	5	1220	24.12	0.0244860401012506	-0.115515869983505
2	A	26	50	20120615	5	1222	24.16	0.0252966673152028	-0.118123396949809
2	A	26	50	20120615	5	1224	24.2	0.0261904502866226	-0.119051403889438
2	A	26	50	20120615	5	1226	24.24	0.0264035722704722	-0.121018999218767
2	A	26	50	20120615	5	1228	24.28	0.0276348573085524	-0.122996564753712
2	A	26	50	20120615	5	1230	24.32	0.0280893855474991	-0.123663507869727
2	A	26	50	20120615	5	1232	24.36	0.0278066842563807	-0.125527299923579
2	A	26	50	20120615	5	1234	24.4	0.0278263418248977	-0.127892006421223
2	A	26	50	20120615	5	1236	24.44	0.0274903246824778	-0.129937807760552
2	A	26	50	20120615	5	1238	24.48	0.0273680659200107	-0.130614438239469
2	A	26	50	20120615	5	1240	24.52	0.0281208517992619	-0.129981860513019
2	A	26	50	20120615	5	1242	24.56	0.0283942899915467	-0.129219104428153
2	A	26	50	20120615	5	1244	24.6	0.0285236905325039	-0.127956918823736
2	A	26	50	20120615	5	1246	24.64	0.0289372772888199	-0.127578687406479
2	A	26	50	20120615	5	1248	24.68	0.0298638700148867	-0.127766494967562
2	A	26	50	20120615	5	1250	24.72	0.0301721685714841	-0.126991505935382
2	A	26	50	20120615	5	1252	24.76	0.0317529764915047	-0.126479843468515
2	A	26	50	20120615	5	1254	24.8	0.0340039095080558	-0.124623476035866
2	A	26	50	20120615	5	1256	24.84	0.0339685541689965	-0.12430386377077
2	A	26	50	20120615	5	1258	24.88	0.0349406845717718	-0.122937167784092
2	A	26	50	20120615	5	1260	24.92	0.0358177091124775	-0.121023524702167
2	A	26	50	20120615	5	1262	24.96	0.0362032237295803	-0.120161420114544
2	A	26	50	20120615	5	1264	25	0.0370330842479809	-0.117865020131963
2	A	26	50	20120615	5	1266	25.04	0.03798965830157	-0.116390843914545
2	A	26	50	20120615	5	1268	25.08	0.0387591319008573	-0.114259482654693
2	A	26	50	20120615	5	1270	25.12	0.0391866486607626	-0.111864794829526
2	A	26	50	20120615	5	1272	25.16	0.0394967856949911	-0.110424701158962
2	A	26	50	20120615	5	1274	25.2	0.0405953467902425	-0.108500239343285
2	A	26	50	20120615	5	1276	25.24	0.0406712900585419	-0.106563191026902
2	A	26	50	20120615	5	1278	25.28	0.0411289295673258	-0.105275408157005
2	A	26	50	20120615	5	1280	25.32	0.0416407334555487	-0.102780876854335
2	A	26	50	20120615	5	1282	25.36	0.0426443301100867	-0.101502922768697
2	A	26	50	20120615	5	1284	25.4	0.0431968633489059	-0.099193087757273
2	A	26	50	20120615	5	1286	25.44	0.0442596448410293	-0.0977272553998732
2	A	26	50	20120615	5	1288	25.48	0.0446580288015498	-0.0956855552798752
2	A	26	50	20120615	5	1290	25.52	0.0453570038547527	-0.0938103788068466
2	A	26	50	20120615	5	1292	25.56	0.0460111483380284	-0.0918913617133844
2	A	26	50	20120615	5	1294	25.6	0.046519275270989	-0.0901066241976695
2	A	26	50	20120615	5	1296	25.64	0.0469742984846826	-0.0882552065124888
2	A	26	50	20120615	5	1298	25.68	0.0475242154284113	-0.086993657304174
2	A	26	50	20120615	5	1300	25.72	0.0480290189595004	-0.0850399919784336
2	A	26	50	20120615	5	1302	25.76	0.0484275443413772	-0.0827519358558701
2	A	26	50	20120615	5	1304	25.8	0.0486368479486084	-0.0812431114061743
2	A	26	50	20120615	5	1306	25.84	0.0490653546580074	-0.0790416051536281
2	A	26	50	20120615	5	1308	25.88	0.0491817444341907	-0.0773046680563214
2	A	26	50	20120615	5	1310	25.92	0.0489493891458928	-0.0756590891551441
2	A	26	50	20120615	5	1312	25.96	0.0488434645500711	-0.0739804176566072
2	A	26	50	20120615	5	1314	26	0.0487736024000899	-0.0720006600906411
2	A	26	50	20120615	5	1316	26.04	0.0482920626821018	-0.0703142104175112
2	A	26	50	20120615	5	1318	26.08	0.0484297363723988	-0.068081096491846
2	A	26	50	20120615	5	1320	26.12	0.0486065130676955	-0.0653509572096847
2	A	26	50	20120615	5	1322	26.16	0.0487802774881043	-0.0631281387587536
2	A	26	50	20120615	5	1324	26.2	0.0483618258371337	-0.0610929298790068
2	A	26	50	20120615	5	1326	26.24	0.0482119262705899	-0.0587450454516872
2	A	26	50	20120615	5	1328	26.28	0.048500652111484	-0.0571319086096307
2	A	26	50	20120615	5	1330	26.32	0.047506714535577	-0.0560530333671675
2	A	26	50	20120615	5	1332	26.36	0.0471173461865166	-0.0533657801112852
2	A	26	50	20120615	5	1334	26.4	0.0470287174225627	-0.0522516202404408
2	A	26	50	20120615	5	1336	26.44	0.0461506180795496	-0.0501021711891256
2	A	26	50	20120615	5	1338	26.48	0.0454193636017855	-0.0479509755840608
2	A	26	50	20120615	5	1340	26.52	0.0454548469271723	-0.0468770352398235
2	A	26	50	20120615	5	1342	26.56	0.0449731700304687	-0.0461975013804626
2	A	26	50	20120615	5	1344	26.6	0.044637281581483	-0.0449242976381801
2	A	26	50	20120615	5	1346	26.64	0.0442345425502972	-0.0432209898322799
2	A	26	50	20120615	5	1348	26.68	0.0439373102148254	-0.0420351364048911
2	A	26	50	20120615	5	1350	26.72	0.0430731267332661	-0.0411575744630317
2	A	26	50	20120615	5	1352	26.76	0.0418473783412826	-0.0396883974905569
2	A	26	50	20120615	5	1354	26.8	0.0404761639422735	-0.0381816872901368
2	A	26	50	20120615	5	1356	26.84	0.0392183341156276	-0.0365763003384021
2	A	26	50	20120615	5	1358	26.88	0.0382209529296962	-0.0358193496002098
2	A	26	50	20120615	5	1360	26.92	0.0368836230876415	-0.0354099842713774
2	A	26	50	20120615	5	1362	26.96	0.0352771825468028	-0.0342247672400916
2	A	26	50	20120615	5	1364	27	0.0337553826876722	-0.0331882547648893
2	A	26	50	20120615	5	1366	27.04	0.0317392218503971	-0.0324759733762780
2	A	26	50	20120615	5	1368	27.08	0.0308920145884405	-0.0312947741257229
2	A	26	50	20120615	5	1370	27.12	0.0286538759619881	-0.0305739537156220
2	A	26	50	20120615	5	1372	27.16	0.0270137502683073	-0.0293727829411391
2	A	26	50	20120615	5	1374	27.2	0.0257832232486966	-0.0282442603173552
2	A	26	50	20120615	5	1376	27.24	0.0265755293259483	-0.0283805268651577
2	A	26	50	20120615	5	1378	27.28	0.0229886891661862	-0.0246557414860946
2	A	26	50	20120615	5	1380	27.32	0.0224711428637934	-0.0232291684042931
2	A	26	50	20120615	5	1382	27.36	0.0208015251604828	-0.0214360842001332
2	A	26	50	20120615	5	1384	27.4	0.0197074478293309	-0.0190931983106498
2	A	26	50	20120615	5	1386	27.44	0.0188372468690637	-0.0180980515821469
2	A	26	50	20120615	5	1388	27.48	0.0186376094115313	-0.0170034007873954
2	A	26	50	20120615	5	1390	27.52	0.0185767487308746	-0.0150946862397351
2	A	26	50	20120615	5	1392	27.56	0.0190017552617068	-0.0132206764928955
2	A	26	50	20120615	5	1394	27.6	0.0192409553436465	-0.0110742680007394
2	A	26	50	20120615	5	1396	27.64	0.0206315939659349	-0.00979931204785316
2	A	26	50	20120615	5	1398	27.68	0.0214884023237664	-0.00816907029275976
2	A	26	50	20120615	5	1400	27.72	0.0222287431236687	-0.00663662847657228
2	A	26	50	20120615	5	1402	27.76	0.0231754883929994	-0.00507611452117169
2	A	26	50	20120615	5	1404	27.8	0.0238917875623414	-0.00435274428401785
2	A	26	50	20120615	5	1406	27.84	0.0251854394185222	-0.00427856878267138
2	A	26	50	20120615	5	1408	27.88	0.0263192144314767	-0.00429157954744521
2	A	26	50	20120615	5	1410	27.92	0.0275927844550718	-0.00406693172306224
2	A	26	50	20120615	5	1412	27.96	0.0278720916336405	-0.00389736751693371
2	A	26	50	20120615	5	1414	28	0.027983248819643	-0.00355526925619566
2	A	26	50	20120615	5	1416	28.04	0.0267745911985608	-0.00320546353154267
2	A	26	50	20120615	5	1418	28.08	0.0261949757700222	-0.00292566137822716
2	A	26	50	20120615	5	1420	28.12	0.0251210927014342	-0.00165067714106969
2	A	26	50	20120615	5	1422	28.16	0.0239419214331275	-0.00131268009966252
2	A	26	50	20120615	5	1424	28.2	0.0226373801325165	-0.000258313178235259
2	A	26	50	20120615	5	1426	28.24	0.0207185751710886	0.000489098689478919
2	A	26	50	20120615	5	1428	28.28	0.0186929263750235	0.00077752754552491
2	A	26	50	20120615	5	1430	28.32	0.0174110973442242	0.00074060242941135
2	A	26	50	20120615	5	1432	28.36	0.0157287701036286	0.00157793706648902
2	A	26	50	20120615	5	1434	28.4	0.0147040875248755	0.0020284489389186
2	A	26	50	20120615	5	1436	28.44	0.0126856087915717	0.00272011250800403
2	A	26	50	20120615	5	1438	28.48	0.0118511662212290	0.00331286598053709
2	A	26	50	20120615	5	1440	28.52	0.0100597606885676	0.00317867832667132
2	A	26	50	20120615	5	1442	28.56	0.00793153191175576	0.00244318120822013
2	A	26	50	20120615	5	1444	28.6	0.00641059472289818	0.00175538551322779
2	A	26	50	20120615	5	1446	28.64	0.00622107596340457	0.00091241523510406
2	A	26	50	20120615	5	1448	28.68	0.00591960805831349	7.99384216131401e-05
2	A	26	50	20120615	5	1450	28.72	0.00606868030992324	-0.000150832947494911
2	A	26	50	20120615	5	1452	28.76	0.00583967670776817	-0.000385677251662581
2	A	26	50	20120615	5	1454	28.8	0.00587936661139617	-0.00096057627797068
2	A	26	50	20120615	5	1456	28.84	0.00599767264695649	-0.000984370421157609
2	A	26	50	20120615	5	1458	28.88	0.00592911864452045	-0.00209053291430678
2	A	26	50	20120615	5	1460	28.92	0.00578735787702817	-0.00196644981634417
2	A	26	50	20120615	5	1462	28.96	0.00565645826969492	-0.00201867672320261
2	A	26	50	20120615	5	1464	29	0.0051281505091992	-0.0021159887584295
2	A	26	50	20120615	5	1466	29.04	0.00395548462327943	-0.00255385756161146
2	A	26	50	20120615	5	1468	29.08	0.00272408432679396	-0.00320584041945704
2	A	26	50	20120615	5	1470	29.12	0.00146159183803294	-0.00322096826193375
2	A	26	50	20120615	5	1472	29.16	0.000675209194287222	-0.00380883774792915
2	A	26	50	20120615	5	1474	29.2	2.95570634535874e-06	-0.00478643408612299
2	A	26	50	20120615	5	1476	29.24	-0.000847637182879563	-0.00538101189415151
2	A	26	50	20120615	5	1478	29.28	-0.00202728221272964	-0.00590795493855954
2	A	26	50	20120615	5	1480	29.32	-0.00178499348836963	-0.00550024282538162
2	A	26	50	20120615	5	1482	29.36	-0.00281939737115043	-0.00394559219941063
2	A	26	50	20120615	5	1484	29.4	-0.00294414514948736	-0.00337690864170916
2	A	26	50	20120615	5	1486	29.44	-0.00244587528505645	-0.00216067083593268
2	A	26	50	20120615	5	1488	29.48	-0.00265704565419000	-0.0021721259657879
2	A	26	50	20120615	5	1490	29.52	-0.00224425085746892	-0.00067242319356935
2	A	26	50	20120615	5	1492	29.56	-0.00201146281982093	0.00068540001721768
2	A	26	50	20120615	5	1494	29.6	-0.000796435580853845	0.00175042162362386
2	A	26	50	20120615	5	1496	29.64	2.43315443406288e-05	0.00268524507262372
2	A	26	50	20120615	5	1498	29.68	0.00134205331535301	0.00293711650808237
2	A	26	50	20120615	5	1500	29.72	0.00270758257584141	0.00307785197074193
2	A	26	50	20120615	5	1502	29.76	0.00402082128986107	0.00328096132256995
2	A	26	50	20120615	5	1504	29.8	0.00571621444955943	0.00401972668856379
2	A	26	50	20120615	5	1506	29.84	0.00724529185168203	0.00528544641267414
2	A	26	50	20120615	5	1508	29.88	0.00866935258308993	0.00676168313925223
2	A	26	50	20120615	5	1510	29.92	0.0107278640961	0.00801002719913917
2	A	26	50	20120615	5	1512	29.96	0.0115582326000121	0.00893667762511936
2	A	26	50	20120615	5	1514	30	0.0124117625986741	0.0104344190952590
2	A	26	50	20120615	5	1516	30.04	0.0124694108932239	0.0119182635836959
2	A	26	50	20120615	5	1518	30.08	0.0127734243827272	0.0130175742121353
2	A	26	50	20120615	5	1520	30.12	0.0124085714257706	0.0144751899887377
2	A	26	50	20120615	5	1522	30.16	0.0116385957806687	0.0155850011528778
2	A	26	50	20120615	5	1524	30.2	0.0116054678279702	0.0170162206333384
2	A	26	50	20120615	5	1526	30.24	0.0106441844432183	0.0189127234468876
2	A	26	50	20120615	5	1528	30.28	0.00936879715519554	0.0196907318250237
2	A	26	50	20120615	5	1530	30.32	0.0082348877919526	0.0211371823855511
2	A	26	50	20120615	5	1532	30.36	0.00859515869696715	0.0212266313933712
2	A	26	50	20120615	5	1534	30.4	0.00830680055159928	0.0213136055274571
2	A	26	50	20120615	5	1536	30.44	0.00751038618394887	0.0210008521981383
2	A	26	50	20120615	5	1538	30.48	0.00612311338993898	0.0209542538612581
2	A	26	50	20120615	5	1540	30.52	0.00455262922892366	0.0212963521219962
2	A	26	50	20120615	5	1542	30.56	0.00359237822007233	0.0210408037312754
2	A	26	50	20120615	5	1544	30.6	0.00158391211879006	0.0209275252249293
2	A	26	50	20120615	5	1546	30.64	-0.000202876006590232	0.0210718457189695
2	A	26	50	20120615	5	1548	30.68	-0.00177343087828367	0.0210787046547470
2	A	26	50	20120615	5	1550	30.72	-0.00254948057063591	0.0211412836048820
2	A	26	50	20120615	5	1552	30.76	-0.00110380075650001	0.0211010492290325
2	A	26	50	20120615	5	1554	30.8	-0.000476102066840713	0.0210643503870889
2	A	26	50	20120615	5	1556	30.84	0.00043097451206539	0.0217365260932848
2	A	26	50	20120615	5	1558	30.88	0.00128586661051993	0.0224106816984681
2	A	26	50	20120615	5	1560	30.92	0.00189192783267492	0.0237746199686988
2	A	26	50	20120615	5	1562	30.96	0.00345435097638471	0.0248386742530283
2	A	26	50	20120615	5	1564	31	0.00474786141120926	0.0254677871562500
2	A	26	50	20120615	5	1566	31.04	0.0066914151099786	0.0261432155536394
2	A	26	50	20120615	5	1568	31.08	0.00804142337661997	0.0268467868009200
2	A	26	50	20120615	5	1570	31.12	0.00975721798116913	0.0267895818623220
2	A	26	50	20120615	5	1572	31.16	0.0120473954240761	0.0263417004271184
2	A	26	50	20120615	5	1574	31.2	0.0135101872223167	0.0252331691262523
2	A	26	50	20120615	5	1576	31.24	0.0157420354268436	0.0240792344989661
2	A	26	50	20120615	5	1578	31.28	0.0168377044553600	0.0228844290997274
2	A	26	50	20120615	5	1580	31.32	0.0185265512204782	0.0220428376798270
2	A	26	50	20120615	5	1582	31.36	0.0202716200457684	0.0211363974970240
2	A	26	50	20120615	5	1584	31.4	0.0217256776610478	0.0204249434233467
2	A	26	50	20120615	5	1586	31.44	0.0230737583546037	0.0198662767403075
2	A	26	50	20120615	5	1588	31.48	0.0238296328762751	0.0188032350328887
2	A	26	50	20120615	5	1590	31.52	0.0240992526919415	0.0178424890492905
2	A	26	50	20120615	5	1592	31.56	0.0237121965820556	0.0156599191163445
2	A	26	50	20120615	5	1594	31.6	0.0236409555738511	0.0145228560568574
2	A	26	50	20120615	5	1596	31.64	0.0245118424276961	0.0120061074591227
2	A	26	50	20120615	5	1598	31.68	0.0250174520605157	0.00915290331276366
2	A	26	50	20120615	5	1600	31.72	0.0254194917630949	0.00629564744454849
2	A	26	50	20120615	5	1602	31.76	0.0264785962999561	0.00452448637903243
2	A	26	50	20120615	5	1604	31.8	0.0273403473341882	0.00188337184062255
2	A	26	50	20120615	5	1606	31.84	0.0285354992157497	0.00094376834978187
2	A	26	50	20120615	5	1608	31.88	0.0297348230273202	-0.00096237940026271
2	A	26	50	20120615	5	1610	31.92	0.0315472791288575	-0.00200720038014395
2	A	26	50	20120615	5	1612	31.96	0.0333773421892464	-0.00204022226682537
2	A	26	50	20120615	5	1614	32	0.0353521500077442	-0.00273601533951292
2	A	26	50	20120615	5	1616	32.04	0.0373905267258707	-0.00190961964434020
2	A	26	50	20120615	5	1618	32.08	0.0390741479718759	-0.00158590615991300
2	A	26	50	20120615	5	1620	32.12	0.0410667748812596	-0.00079917915516485
2	A	26	50	20120615	5	1622	32.16	0.0427472141467494	-0.000863030897506
2	A	26	50	20120615	5	1624	32.2	0.0426309657919223	-0.0024387476487021
2	A	26	50	20120615	5	1626	32.24	0.0424415318852424	-0.00337870469293338
2	A	26	50	20120615	5	1628	32.28	0.0422280563480022	-0.00461352526491944
2	A	26	50	20120615	5	1630	32.32	0.0418090248694711	-0.00678632298214947
2	A	26	50	20120615	5	1632	32.36	0.041426975075596	-0.00926565148902386
2	A	26	50	20120615	5	1634	32.4	0.0413675073952982	-0.0115278982140740
2	A	26	50	20120615	5	1636	32.44	0.0410239242103196	-0.0138112167212034
2	A	26	50	20120615	5	1638	32.48	0.0412006301949382	-0.0159645690019508
2	A	26	50	20120615	5	1640	32.52	0.0413284043902986	-0.0181832579492799
2	A	26	50	20120615	5	1642	32.56	0.0413962866412925	-0.0195121944338418
2	A	26	50	20120615	5	1644	32.6	0.0409073930127801	-0.0209941488258526
2	A	26	50	20120615	5	1646	32.64	0.0404729466064191	-0.0230185955403897
2	A	26	50	20120615	5	1648	32.68	0.0407183833701689	-0.0247093585648848
2	A	26	50	20120615	5	1650	32.72	0.0405889121185337	-0.0273912024538911
2	A	26	50	20120615	5	1652	32.76	0.0405463018638994	-0.0308977874082020
2	A	26	50	20120615	5	1654	32.8	0.0405590863545032	-0.0326939234852296
2	A	26	50	20120615	5	1656	32.84	0.0400436691506285	-0.0351616625119603
2	A	26	50	20120615	5	1658	32.88	0.0395114935160397	-0.037010188130406
2	A	26	50	20120615	5	1660	32.92	0.0390594125736627	-0.0394994437093815
2	A	26	50	20120615	5	1662	32.96	0.0372745400005527	-0.0411353995943737
2	A	26	50	20120615	5	1664	33	0.0356507612014393	-0.0430490921737735
2	A	26	50	20120615	5	1666	33.04	0.0345637613020603	-0.0445679928951013
2	A	26	50	20120615	5	1668	33.08	0.0317433669103484	-0.0454195191652773
2	A	26	50	20120615	5	1670	33.12	0.0298972454549587	-0.0458280925345147
2	A	26	50	20120615	5	1672	33.16	0.0281399436823539	-0.0461544930247105
2	A	26	50	20120615	5	1674	33.2	0.026207986534796	-0.0468992178866561
2	A	26	50	20120615	5	1676	33.24	0.0232513609506207	-0.0476799344837642
2	A	26	50	20120615	5	1678	33.28	0.0199268984188722	-0.047402677914861
2	A	26	50	20120615	5	1680	33.32	0.0176400443778368	-0.0475802324276169
2	A	26	50	20120615	5	1682	33.36	0.0144180416186821	-0.0475539280553568
2	A	26	50	20120615	5	1684	33.4	0.0125423701709067	-0.0476451448301298
2	A	26	50	20120615	5	1686	33.44	0.00947076902411045	-0.0472363663999259
2	A	26	50	20120615	5	1688	33.48	0.00772265963966107	-0.0461416236812929
2	A	26	50	20120615	5	1690	33.52	0.0053169409487082	-0.0448633160422638
2	A	26	50	20120615	5	1692	33.56	0.00334375947580713	-0.0439940696761512
2	A	26	50	20120615	5	1694	33.6	0.00120002384728388	-0.0422955284770630
2	A	26	50	20120615	5	1696	33.64	-0.000397542503450894	-0.0404813046085727
2	A	26	50	20120615	5	1698	33.68	-0.00160768504877355	-0.0397000930367178
2	A	26	50	20120615	5	1700	33.72	-0.00345365801173915	-0.0373803585303572
2	A	26	50	20120615	5	1702	33.76	-0.00625535650015648	-0.0355032728690194
2	A	26	50	20120615	5	1704	33.8	-0.0076014049688232	-0.0338397334555999
2	A	26	50	20120615	5	1706	33.84	-0.00920766873296656	-0.0321320705790344
2	A	26	50	20120615	5	1708	33.88	-0.0105526565414615	-0.0303223721939437
2	A	26	50	20120615	5	1710	33.92	-0.0119113622215114	-0.0291182400562611
2	A	26	50	20120615	5	1712	33.96	-0.0137468063645052	-0.0270026402065612
2	A	26	50	20120615	5	1714	34	-0.0151791430736801	-0.0253083911456348
2	A	26	50	20120615	5	1716	34.04	-0.0152872738426591	-0.0237320238562000
2	A	26	50	20120615	5	1718	34.08	-0.0154860769141897	-0.0216302550151402
2	A	26	50	20120615	5	1720	34.12	-0.0157525288914764	-0.0199299319069634
2	A	26	50	20120615	5	1722	34.16	-0.016500152891225	-0.0166641592380533
2	A	26	50	20120615	5	1724	34.2	-0.0168990247554245	-0.0149476645977908
2	A	26	50	20120615	5	1726	34.24	-0.0169783126387989	-0.0127463492640755
2	A	26	50	20120615	5	1728	34.28	-0.0170756953847039	-0.00947660265505524
2	A	26	50	20120615	5	1730	34.32	-0.016766180604443	-0.00780423854900656
2	A	26	50	20120615	5	1732	34.36	-0.0165765345657287	-0.00572463750553692
2	A	26	50	20120615	5	1734	34.4	-0.0164492199897761	-0.00303922272728571
2	A	26	50	20120615	5	1736	34.44	-0.0158703823786968	-0.00108265826374254
2	A	26	50	20120615	5	1738	34.48	-0.0154150480380195	0.00104229660867240
2	A	26	50	20120615	5	1740	34.52	-0.0159529370954003	0.00218972585357163
2	A	26	50	20120615	5	1742	34.56	-0.0171810825793720	0.0038546370541466
2	A	26	50	20120615	5	1744	34.6	-0.0185611216710103	0.0041751897712619
2	A	26	50	20120615	5	1746	34.64	-0.0205655006950973	0.00469673759092947
2	A	26	50	20120615	5	1748	34.68	-0.0219445710504455	0.00433703237133987
2	A	26	50	20120615	5	1750	34.72	-0.0231238837401084	0.00474418445594709
2	A	26	50	20120615	5	1752	34.76	-0.0252202432142922	0.00508974753991296
2	A	26	50	20120615	5	1754	34.8	-0.0275293004082568	0.00578858117175962
2	A	26	50	20120615	5	1756	34.84	-0.0289205330002414	0.00607121175219989
2	A	26	50	20120615	5	1758	34.88	-0.03081600343789	0.00661313838930126
2	A	26	50	20120615	5	1760	34.92	-0.0333364148487513	0.00726537368426773
2	A	26	50	20120615	5	1762	34.96	-0.0347982166974983	0.00824379733739556
2	A	26	50	20120615	5	1764	35	-0.0360765950472055	0.00808943592706252
2	A	26	50	20120615	5	1766	35.04	-0.0383003044526809	0.0080419183513668
2	A	26	50	20120615	5	1768	35.08	-0.0392060375287028	0.00783947367991309
2	A	26	50	20120615	5	1770	35.12	-0.0406378580499274	0.00720244118074212
2	A	26	50	20120615	5	1772	35.16	-0.0415859468221423	0.0060598980437009
2	A	26	50	20120615	5	1774	35.2	-0.0427184490428907	0.00499980355734603
2	A	26	50	20120615	5	1776	35.24	-0.0434757604055415	0.00420954101869194
2	A	26	50	20120615	5	1778	35.28	-0.0447434614428527	0.00223006629543832
2	A	26	50	20120615	5	1780	35.32	-0.0465214814441463	0.000400993184543079
2	A	26	50	20120615	5	1782	35.36	-0.0474101025360634	-0.0007072552736106
2	A	26	50	20120615	5	1784	35.4	-0.0490703892582895	-0.00242538333053767
2	A	26	50	20120615	5	1786	35.44	-0.0502272866629888	-0.00365299141335564
2	A	26	50	20120615	5	1788	35.48	-0.0513173624768659	-0.00453913763153861
2	A	26	50	20120615	5	1790	35.52	-0.0532186311901203	-0.00614158301906357
2	A	26	50	20120615	5	1792	35.56	-0.0546803623281892	-0.00673880540645373
2	A	26	50	20120615	5	1794	35.6	-0.0569535692083477	-0.00784627604714809
2	A	26	50	20120615	5	1796	35.64	-0.059280304071842	-0.00886132783154139
2	A	26	50	20120615	5	1798	35.68	-0.0609838657290766	-0.00999453715907095
2	A	26	50	20120615	5	1800	35.72	-0.063199796959959	-0.0115358885207014
2	A	26	50	20120615	5	1802	35.76	-0.0644994592237799	-0.0125214539523192
2	A	26	50	20120615	5	1804	35.8	-0.066199131793718	-0.0133310205060996
2	A	26	50	20120615	5	1806	35.84	-0.068010739367118	-0.0145804781884563
2	A	26	50	20120615	5	1808	35.88	-0.0696000325685128	-0.0157370220397650
2	A	26	50	20120615	5	1810	35.92	-0.0708501266469725	-0.0153761854493255
2	A	26	50	20120615	5	1812	35.96	-0.07213939444111	-0.0148193388591411
2	A	26	50	20120615	5	1814	36	-0.0739452037389042	-0.0142460166809550
2	A	26	50	20120615	5	1816	36.04	-0.0762074504639543	-0.0140936351696093
2	A	26	50	20120615	5	1818	36.08	-0.0780312202739906	-0.0136702196290348
2	A	26	50	20120615	5	1820	36.12	-0.0798664452138822	-0.0128750073429124
2	A	26	50	20120615	5	1822	36.16	-0.0816872451754376	-0.0124901998325907
2	A	26	50	20120615	5	1824	36.2	-0.0831013880271326	-0.0115762643179071
2	A	26	50	20120615	5	1826	36.24	-0.0849760695254143	-0.0112970985606947
2	A	26	50	20120615	5	1828	36.28	-0.0857943334926034	-0.0102102754380110
2	A	26	50	20120615	5	1830	36.32	-0.0865547561250914	-0.00943472072040555
2	A	26	50	20120615	5	1832	36.36	-0.0880978045429967	-0.00831310794408746
2	A	26	50	20120615	5	1834	36.4	-0.0886115176195287	-0.00716596861296852
2	A	26	50	20120615	5	1836	36.44	-0.0901349791795951	-0.00505433563231112
2	A	26	50	20120615	5	1838	36.48	-0.090665309265485	-0.0044317988221545
2	A	26	50	20120615	5	1840	36.52	-0.0917616783297148	-0.00305032430375034
2	A	26	50	20120615	5	1842	36.56	-0.0928280660664222	-0.00114997482931148
2	A	26	50	20120615	5	1844	36.6	-0.0938907061371893	0.00037341602007682
2	A	26	50	20120615	5	1846	36.64	-0.0948756351727041	0.00241433832261555
2	A	26	50	20120615	5	1848	36.68	-0.0961724690094002	0.00331109114251632
2	A	26	50	20120615	5	1850	36.72	-0.0973088603174451	0.00552412323559585
2	A	26	50	20120615	5	1852	36.76	-0.0989206395144817	0.0070544437314398
2	A	26	50	20120615	5	1854	36.8	-0.100101649260420	0.00801752316741586
2	A	26	50	20120615	5	1856	36.84	-0.101678355961110	0.00964570724177596
2	A	26	50	20120615	5	1858	36.88	-0.103155289894974	0.0113542893571571
2	A	26	50	20120615	5	1860	36.92	-0.104965271122777	0.0131744529226094
2	A	26	50	20120615	5	1862	36.96	-0.106231345814492	0.0143607659694061
2	A	26	50	20120615	5	1864	37	-0.107960151183815	0.0155769189223688
2	A	26	50	20120615	5	1866	37.04	-0.109450449435843	0.0170417613302749
2	A	26	50	20120615	5	1868	37.08	-0.111107624888232	0.0179206950592897
2	A	26	50	20120615	5	1870	37.12	-0.112887412656479	0.0191848605626950
2	A	26	50	20120615	5	1872	37.16	-0.114116647084893	0.0202090340245657
2	A	26	50	20120615	5	1874	37.2	-0.115511556632140	0.0213905387452503
2	A	26	50	20120615	5	1876	37.24	-0.116928245068247	0.0230824331405953
2	A	26	50	20120615	5	1878	37.28	-0.117791056762651	0.0246195418615386
2	A	26	50	20120615	5	1880	37.32	-0.118764318536276	0.0262936878766759
2	A	26	50	20120615	5	1882	37.36	-0.119587249408221	0.0277151139282171
2	A	26	50	20120615	5	1884	37.4	-0.120152439858424	0.0288399086850505
2	A	26	50	20120615	5	1886	37.44	-0.121096356700630	0.0307385611032145
2	A	26	50	20120615	5	1888	37.48	-0.122286417413367	0.0321266117146837
2	A	26	50	20120615	5	1890	37.52	-0.123479801527975	0.0338747918098112
2	A	26	50	20120615	5	1892	37.56	-0.124822597305448	0.0349587865053702
2	A	26	50	20120615	5	1894	37.6	-0.126559251560042	0.0361410690435141
2	A	26	50	20120615	5	1896	37.64	-0.126999354820653	0.0362129110924827
2	A	26	50	20120615	5	1898	37.68	-0.129316119478533	0.0379959515519227
2	A	26	50	20120615	5	1900	37.72	-0.130537363600320	0.0393528187543415
2	A	26	50	20120615	5	1902	37.76	-0.132440895055274	0.0398350655791107
2	A	26	50	20120615	5	1904	37.8	-0.133619217795443	0.0397570009904678
2	A	26	50	20120615	5	1906	37.84	-0.134609025867748	0.0400498846192352
2	A	26	50	20120615	5	1908	37.88	-0.135893343914417	0.0399082511309636
2	A	26	50	20120615	5	1910	37.92	-0.138734145407834	0.0397558696196179
2	A	26	50	20120615	5	1912	37.96	-0.140576512126216	0.0394182261316013
2	A	26	50	20120615	5	1914	38	-0.141723934300047	0.0397133017913904
2	A	26	50	20120615	5	1916	38.04	-0.143525995931901	0.0397327472278731
2	A	26	50	20120615	5	1918	38.08	-0.145430870889740	0.0393156249376511
2	A	26	50	20120615	5	1920	38.12	-0.147657055168949	0.0390834817813876
2	A	26	50	20120615	5	1922	38.16	-0.148842448976930	0.0397464650994281
2	A	26	50	20120615	5	1924	38.2	-0.150451894721589	0.0400419650232859
2	A	26	50	20120615	5	1926	38.24	-0.152488291540728	0.0405695373927292
2	A	26	50	20120615	5	1928	38.28	-0.154395853504335	0.0407917810540561
2	A	26	50	20120615	5	1930	38.32	-0.155825906258607	0.0408961500149593
2	A	26	50	20120615	5	1932	38.36	-0.157529892179910	0.0413714671932729
2	A	26	50	20120615	5	1934	38.4	-0.159115013451296	0.0413674366846201
2	A	26	50	20120615	5	1936	38.44	-0.160590108907529	0.0417124340831610
2	A	26	50	20120615	5	1938	38.48	-0.162275851473878	0.0412909984415739
2	A	26	50	20120615	5	1940	38.52	-0.164529471496198	0.0407344346941019
2	A	26	50	20120615	5	1942	38.56	-0.165100672354040	0.0402014176024435
2	A	26	50	20120615	5	1944	38.6	-0.166423810562996	0.0393972957708782
2	A	26	50	20120615	5	1946	38.64	-0.167895511906680	0.0378492268948264
2	A	26	50	20120615	5	1948	38.68	-0.169632519714665	0.0371898498213700
2	A	26	50	20120615	5	1950	38.72	-0.171370376050787	0.0360728332391296
2	A	26	50	20120615	5	1952	38.76	-0.172757507423441	0.0352711862812984
2	A	26	50	20120615	5	1954	38.8	-0.172599327636489	0.0342994094319138
2	A	26	50	20120615	5	1956	38.84	-0.173450259936969	0.0331642202053969
2	A	26	50	20120615	5	1958	38.88	-0.173598610939662	0.0323455319741391
2	A	26	50	20120615	5	1960	38.92	-0.174088989492415	0.0310575369722078
2	A	26	50	20120615	5	1962	38.96	-0.174404359116824	0.0285289231226847
2	A	26	50	20120615	5	1964	39	-0.174837815573691	0.0272342106063321
2	A	26	50	20120615	5	1966	39.04	-0.175437442124138	0.0255654386027319
2	A	26	50	20120615	5	1968	39.08	-0.176012319937242	0.0244531596359254
2	A	26	50	20120615	5	1970	39.12	-0.176363752007492	0.0219804072221161
2	A	26	50	20120615	5	1972	39.16	-0.177232786241570	0.0210548044455429
2	A	26	50	20120615	5	1974	39.2	-0.177922215353227	0.0194037101114723
2	A	26	50	20120615	5	1976	39.24	-0.178635686095444	0.0179916178694428
2	A	26	50	20120615	5	1978	39.28	-0.178744580539747	0.0179336351133855
2	A	26	50	20120615	5	1980	39.32	-0.178633564775101	0.0180573788000931
2	A	26	50	20120615	5	1982	39.36	-0.178632150561538	0.0182284986411402
2	A	26	50	20120615	5	1984	39.4	-0.179109447638839	0.0181966788359869
2	A	26	50	20120615	5	1986	39.44	-0.179151874045711	0.0181980930495492
2	A	26	50	20120615	5	1988	39.48	-0.178879637934954	0.0184363880348091
2	A	26	50	20120615	5	1990	39.52	-0.178199401211452	0.0189143922188912
2	A	26	50	20120615	5	1992	39.56	-0.177980905216066	0.0195599807101145
2	A	26	50	20120615	5	1994	39.6	-0.177732710735869	0.0196964523188835
2	A	26	50	20120615	5	1996	39.64	-0.177563005108384	0.0201164737469083
2	A	26	50	20120615	5	1998	39.68	-0.177809785375019	0.0214267426124470
2	A	26	50	20120615	5	2000	39.72	-0.178006361060188	0.0219966706780834
2	A	26	50	20120615	5	2002	39.76	-0.178034645331436	0.0232722913113439
2	A	26	50	20120615	5	2004	39.8	-0.177781501103771	0.0238393909498555
2	A	26	50	20120615	5	2006	39.84	-0.177425826392834	0.0250138953134063
2	A	26	50	20120615	5	2008	39.88	-0.176391329171958	0.0258504026355500
2	A	26	50	20120615	5	2010	39.92	-0.175828472174134	0.0264966982335545
2	A	26	50	20120615	5	2012	39.96	-0.175269150710215	0.0267675201307490
2	A	26	50	20120615	5	2014	40	-0.173612399521895	0.0281640560235924
2	A	26	50	20120615	5	2016	40.04	-0.172983781593420	0.0291363278477239
2	A	26	50	20120615	5	2018	40.08	-0.171469441710831	0.0317070852614057
2	A	26	50	20120615	5	2020	40.12	-0.170890250546361	0.0330640938851809
2	A	26	50	20120615	5	2022	40.16	-0.170263188252805	0.0343459370581158
2	A	26	50	20120615	5	2024	40.2	-0.168988840411751	0.0362368820123649
2	A	26	50	20120615	5	2026	40.24	-0.167911209677222	0.0382224378539367
2	A	26	50	20120615	5	2028	40.28	-0.166597263856422	0.0406507839618875
2	A	26	50	20120615	5	2030	40.32	-0.165578817959479	0.0430820292076413
2	A	26	50	20120615	5	2032	40.36	-0.165062771430569	0.0447619734983843
2	A	26	50	20120615	5	2034	40.4	-0.164182140645279	0.0465095171974087
2	A	26	50	20120615	5	2036	40.44	-0.163759715054198	0.0479006790787151
2	A	26	50	20120615	5	2038	40.48	-0.162110812751149	0.0502779013663862
2	A	26	50	20120615	5	2040	40.52	-0.160977320580907	0.0527421684988213
2	A	26	50	20120615	5	2042	40.56	-0.159482355424123	0.0544252240594015
2	A	26	50	20120615	5	2044	40.6	-0.157948287262338	0.0561629389741674
2	A	26	50	20120615	5	2046	40.64	-0.156162206243739	0.0587480506555073
2	A	26	50	20120615	5	2048	40.68	-0.154804844066573	0.0606682698304975
2	A	26	50	20120615	5	2050	40.72	-0.153879806975425	0.0628364006429717
2	A	26	50	20120615	5	2052	40.76	-0.152975983087713	0.064083878426341
2	A	26	50	20120615	5	2054	40.8	-0.151612044817482	0.065645806595304
2	A	26	50	20120615	5	2056	40.84	-0.149903957676848	0.0675914816144169
2	A	26	50	20120615	5	2058	40.88	-0.148426458057558	0.069515872719416
2	A	26	50	20120615	5	2060	40.92	-0.147200617741693	0.0712310309278622
2	A	26	50	20120615	5	2062	40.96	-0.145744897011265	0.0731774837644344
2	A	26	50	20120615	5	2064	41	-0.144154401728342	0.0751342603600119
2	A	26	50	20120615	5	2066	41.04	-0.142527136892797	0.0765974764223212
2	A	26	50	20120615	5	2068	41.08	-0.141176775072765	0.0785022099588034
2	A	26	50	20120615	5	2070	41.12	-0.139458859147872	0.0803813462298067
2	A	26	50	20120615	5	2072	41.16	-0.137621725019672	0.081526929926007
2	A	26	50	20120615	5	2074	41.2	-0.136607663184772	0.0823062323095527
2	A	26	50	20120615	5	2076	41.24	-0.134381408194884	0.0841110516578532
2	A	26	50	20120615	5	2078	41.28	-0.132951991836716	0.0844402098644956
2	A	26	50	20120615	5	2080	41.32	-0.131338232740692	0.085502425671194
2	A	26	50	20120615	5	2082	41.36	-0.129007891632613	0.0860593429720566
2	A	26	50	20120615	5	2084	41.4	-0.126566676181245	0.0872093814409783
2	A	26	50	20120615	5	2086	41.44	-0.124774514044328	0.087353984777731
2	A	26	50	20120615	5	2088	41.48	-0.123716258035604	0.0882481920132195
2	A	26	50	20120615	5	2090	41.52	-0.122518914123021	0.088833181453295
2	A	26	50	20120615	5	2092	41.56	-0.120303053602816	0.0894057258140219
2	A	26	50	20120615	5	2094	41.6	-0.117658262109144	0.0900791036017458
2	A	26	50	20120615	5	2096	41.64	-0.115609985896081	0.0910370211582193
2	A	26	50	20120615	5	2098	41.68	-0.113382953088734	0.0925187634181957
2	A	26	50	20120615	5	2100	41.72	-0.111864936250883	0.0933466440376089
2	A	26	50	20120615	5	2102	41.76	-0.109760296556292	0.0948870125208134
2	A	26	50	20120615	5	2104	41.8	-0.107824018986301	0.0964796361951477
2	A	26	50	20120615	5	2106	41.84	-0.105344534915934	0.0971871106718605
2	A	26	50	20120615	5	2108	41.88	-0.103335008154480	0.098650750998239
2	A	26	50	20120615	5	2110	41.92	-0.101497148534722	0.099713621585816
2	A	26	50	20120615	5	2112	41.96	-0.0990473884050094	0.100510166061114
2	A	26	50	20120615	5	2114	42	-0.0976412994995522	0.100922062832223
2	A	26	50	20120615	5	2116	42.04	-0.0953059591465308	0.101707425120884
2	A	26	50	20120615	5	2118	42.08	-0.0928659033502835	0.101617452854046
2	A	26	50	20120615	5	2120	42.12	-0.090380493725091	0.102217715800595
2	A	26	50	20120615	5	2122	42.16	-0.088622407063959	0.10210621213227
2	A	26	50	20120615	5	2124	42.2	-0.0868072639566531	0.102323293914094
2	A	26	50	20120615	5	2126	42.24	-0.0846658617805077	0.102556921994598
2	A	26	50	20120615	5	2128	42.28	-0.0824962460437931	0.102634915872563
2	A	26	50	20120615	5	2130	42.32	-0.0805084981711996	0.102775700832697
2	A	26	50	20120615	5	2132	42.36	-0.0776548980450432	0.103418885160864
2	A	26	50	20120615	5	2134	42.4	-0.0752732209846506	0.103799450030499
2	A	26	50	20120615	5	2136	42.44	-0.0734431579242617	0.103813662876801
2	A	26	50	20120615	5	2138	42.48	-0.0714929574217492	0.104424603135746
2	A	26	50	20120615	5	2140	42.52	-0.0696556111615141	0.104883091172667
2	A	26	50	20120615	5	2142	42.56	-0.0674937028887143	0.104663463806431
2	A	26	50	20120615	5	2144	42.6	-0.0648203442810824	0.104539507987689
2	A	26	50	20120615	5	2146	42.64	-0.0624719012394056	0.105076343455966
2	A	26	50	20120615	5	2148	42.68	-0.0603481060221118	0.105059019339827
2	A	26	50	20120615	5	2150	42.72	-0.0588312912657886	0.105747104948599
2	A	26	50	20120615	5	2152	42.76	-0.0574100773462817	0.107072152345865
2	A	26	50	20120615	5	2154	42.8	-0.055573579614184	0.108004967611606
2	A	26	50	20120615	5	2156	42.84	-0.0545597299113187	0.108789714717367
2	A	26	50	20120615	5	2158	42.88	-0.052585558488924	0.11033962207105
2	A	26	50	20120615	5	2160	42.92	-0.0511823050816593	0.111134763646494
2	A	26	50	20120615	5	2162	42.96	-0.0491299276492654	0.113235224340009
2	A	26	50	20120615	5	2164	43	-0.0477629488198755	0.114825648912253
2	A	26	50	20120615	5	2166	43.04	-0.0464543770106117	0.116582526420789
2	A	26	50	20120615	5	2168	43.08	-0.0456086065896345	0.117979840131092
2	A	26	50	20120615	5	2170	43.12	-0.0439505826091082	0.120083341383766
2	A	26	50	20120615	5	2172	43.16	-0.0431572795112951	0.121752042676688
2	A	26	50	20120615	5	2174	43.2	-0.0419401366088387	0.123614066963587
2	A	26	50	20120615	5	2176	43.24	-0.0408642736412633	0.125867969828619
2	A	26	50	20120615	5	2178	43.28	-0.0406951336992035	0.127184036969763
2	A	26	50	20120615	5	2180	43.32	-0.0404340698755894	0.129533894225002
2	A	26	50	20120615	5	2182	43.36	-0.0401195487793177	0.131822657454347
2	A	26	50	20120615	5	2184	43.4	-0.0401284583247606	0.134176898771629
2	A	26	50	20120615	5	2186	43.44	-0.0399405093423212	0.135927553740491
2	A	26	50	20120615	5	2188	43.48	-0.0404330799260958	0.137315887194673
2	A	26	50	20120615	5	2190	43.52	-0.0405411258422611	0.137814538896765
2	A	26	50	20120615	5	2192	43.56	-0.0409873102211898	0.139208246362484
2	A	26	50	20120615	5	2194	43.6	-0.0413583291492784	0.139670199222633
2	A	26	50	20120615	5	2196	43.64	-0.040967157677926	0.139109604966509
2	A	26	50	20120615	5	2198	43.68	-0.0404150487031755	0.139299675269291
2	A	26	50	20120615	5	2200	43.72	-0.0398630104391032	0.139069653433372
2	A	26	50	20120615	5	2202	43.76	-0.0385168912597583	0.139461178458115
2	A	26	50	20120615	5	2204	43.8	-0.0369305679068444	0.139047803833833
2	A	26	50	20120615	5	2206	43.84	-0.0356983636299488	0.13855891020532
2	A	26	50	20120615	5	2208	43.88	-0.0332016402962572	0.138894715215706
2	A	26	50	20120615	5	2210	43.92	-0.0313203827049104	0.139520151163665
2	A	26	50	20120615	5	2212	43.96	-0.028898259136634	0.139392447678983
2	A	26	50	20120615	5	2214	44	-0.0267172589807422	0.140487331818972
2	A	26	50	20120615	5	2216	44.04	-0.0247633108122894	0.140426025661044
2	A	26	50	20120615	5	2218	44.08	-0.0236721036275623	0.140839824549394
2	A	26	50	20120615	5	2220	44.12	-0.0210896082413128	0.141769104281229
2	A	26	50	20120615	5	2222	44.16	-0.0188342911627183	0.141361457221875
2	A	26	50	20120615	5	2224	44.2	-0.0163006568550488	0.142415824143303
2	A	26	50	20120615	5	2226	44.24	-0.0143940141302574	0.142530658284567
2	A	26	50	20120615	5	2228	44.28	-0.0123628499012990	0.142792641346997
2	A	26	50	20120615	5	2230	44.32	-0.0104922696223481	0.143476696447117
2	A	26	50	20120615	5	2232	44.36	-0.00822295182948617	0.143815612727339
2	A	26	50	20120615	5	2234	44.4	-0.00592428910520493	0.144933407127039
2	A	26	50	20120615	5	2236	44.44	-0.00448589249091525	0.145288516152551
2	A	26	50	20120615	5	2238	44.48	-0.00231153913876661	0.146406451973607
2	A	26	50	20120615	5	2240	44.52	0.000206468109038674	0.14652736723319
2	A	26	50	20120615	5	2242	44.56	0.00178755887177180	0.14730235626537
2	A	26	50	20120615	5	2244	44.6	0.00407009956144198	0.148818393204234
2	A	26	50	20120615	5	2246	44.64	0.00573816445826104	0.149380543095278
2	A	26	50	20120615	5	2248	44.68	0.00839830016908482	0.149782179746991
2	A	26	50	20120615	5	2250	44.72	0.00957704717332282	0.150827990676366
2	A	26	50	20120615	5	2252	44.76	0.0109969175899454	0.151805212247966
2	A	26	50	20120615	5	2254	44.8	0.0127017520393862	0.152815667838282
2	A	26	50	20120615	5	2256	44.84	0.0143097128598044	0.153498732988908
2	A	26	50	20120615	5	2258	44.88	0.0162509331061958	0.15480737550885
2	A	26	50	20120615	5	2260	44.92	0.0178856225629429	0.15596010098354
2	A	26	50	20120615	5	2262	44.96	0.0188134880812158	0.156522816560008
2	A	26	50	20120615	5	2264	45	0.0190749054582205	0.157456409643209
2	A	26	50	20120615	5	2266	45.04	0.0198741482529957	0.158703533873188
2	A	26	50	20120615	5	2268	45.08	0.0199467681194235	0.159451157872936
2	A	26	50	20120615	5	2270	45.12	0.019914241207489	0.160815873960626
2	A	26	50	20120615	5	2272	45.16	0.0195727086321759	0.161154578108815
2	A	26	50	20120615	5	2274	45.2	0.0187623642609361	0.161310141600676
2	A	26	50	20120615	5	2276	45.24	0.0187687282219668	0.161849664074721
2	A	26	50	20120615	5	2278	45.28	0.0187142809998154	0.162113414904104
2	A	26	50	20120615	5	2280	45.32	0.018690239369255	0.162387772335204
2	A	26	50	20120615	5	2282	45.36	0.0192382471246746	0.163170539541978
2	A	26	50	20120615	5	2284	45.4	0.0195783654864253	0.163680363531213
2	A	26	50	20120615	5	2286	45.44	0.0201292016689697	0.163778651373798
2	A	26	50	20120615	5	2288	45.48	0.020615691134426	0.163492980234199
2	A	26	50	20120615	5	2290	45.52	0.0211269293372239	0.162499495206632
2	A	26	50	20120615	5	2292	45.56	0.021487553795629	0.161942295063057
2	A	26	50	20120615	5	2294	45.6	0.0230559166363008	0.161971993547866
2	A	26	50	20120615	5	2296	45.64	0.0240559777569329	0.16110062586141
2	A	26	50	20120615	5	2298	45.68	0.0258605849731991	0.159940900029586
2	A	26	50	20120615	5	2300	45.72	0.0277123562117704	0.159716888601306
2	A	26	50	20120615	5	2302	45.76	0.0292737186953084	0.158588275467854
2	A	26	50	20120615	5	2304	45.8	0.029958198059497	0.15757287013007
2	A	26	50	20120615	5	2306	45.84	0.0308104738628612	0.156887471527066
2	A	26	50	20120615	5	2308	45.88	0.0327222077564771	0.154920583304518
2	A	26	50	20120615	5	2310	45.92	0.0336841558216033	0.153880853493461
2	A	26	50	20120615	5	2312	45.96	0.0346502051060604	0.152404273112987
2	A	26	50	20120615	5	2314	46	0.0362177194185947	0.151296378208224
2	A	26	50	20120615	5	2316	46.04	0.0374566412099117	0.149535611612392
2	A	26	50	20120615	5	2318	46.08	0.0393383230653272	0.148267698443046
2	A	26	50	20120615	5	2320	46.12	0.0402698655388623	0.147305043271139
2	A	26	50	20120615	5	2322	46.16	0.0420852207782026	0.145933751090384
2	A	26	50	20120615	5	2324	46.2	0.0433580129843383	0.144595905060379
2	A	26	50	20120615	5	2326	46.24	0.0454493520003757	0.142416884803474
2	A	26	50	20120615	5	2328	46.28	0.0474869509010429	0.140854461659764
2	A	26	50	20120615	5	2330	46.32	0.0491994221037204	0.139212701135206
2	A	26	50	20120615	5	2332	46.36	0.0512865891897487	0.137409790975214
2	A	26	50	20120615	5	2334	46.4	0.0525578257609659	0.136602416452455
2	A	26	50	20120615	5	2336	46.44	0.0545932326306114	0.13429265215171
2	A	26	50	20120615	5	2338	46.48	0.0560346698040602	0.132541502208101
2	A	26	50	20120615	5	2340	46.52	0.0571697176092208	0.131259376192454
2	A	26	50	20120615	5	2342	46.56	0.0584609653023456	0.129429313132065
2	A	26	50	20120615	5	2344	46.6	0.0595139180102105	0.126798098088591
2	A	26	50	20120615	5	2346	46.64	0.0612437133290271	0.124696364602871
2	A	26	50	20120615	5	2348	46.68	0.0621120404563242	0.123645603926027
2	A	26	50	20120615	5	2350	46.72	0.0633689934705614	0.121859735039463
2	A	26	50	20120615	5	2352	46.76	0.0646605240063986	0.119668764677956
2	A	26	50	20120615	5	2354	46.8	0.0655675298746266	0.117677057007388
2	A	26	50	20120615	5	2356	46.84	0.0661846219625681	0.11621002256846
2	A	26	50	20120615	5	2358	46.88	0.0658223711585662	0.114945927775733
2	A	26	50	20120615	5	2360	46.92	0.0657212548888566	0.113673842676379
2	A	26	50	20120615	5	2362	46.96	0.0655389627606667	0.111480256019782
2	A	26	50	20120615	5	2364	47	0.0660077745565934	0.109717438814284
2	A	26	50	20120615	5	2366	47.04	0.0661436804799374	0.10692988246149
2	A	26	50	20120615	5	2368	47.08	0.0669514085560868	0.105113820115369
2	A	26	50	20120615	5	2370	47.12	0.0669805413554717	0.102905384216367
2	A	26	50	20120615	5	2372	47.16	0.0673529744971227	0.100250410385046
2	A	26	50	20120615	5	2374	47.2	0.0678870522489528	0.098449197281329
2	A	26	50	20120615	5	2376	47.24	0.0683309738861818	0.0962615503216942
2	A	26	50	20120615	5	2378	47.28	0.0695428134877793	0.0920218794830559
2	A	26	50	20120615	5	2380	47.32	0.0701712899948979	0.0896510918670936
2	A	26	50	20120615	5	2382	47.36	0.0709350360292574	0.0872779707987534
2	A	26	50	20120615	5	2384	47.4	0.0717650379690142	0.084448270881801
2	A	26	50	20120615	5	2386	47.44	0.0722275565145883	0.081097928241861
2	A	26	50	20120615	5	2388	47.48	0.0727022443678667	0.0782459473902336
2	A	26	50	20120615	5	2390	47.52	0.0733500531743829	0.0763946428421379
2	A	26	50	20120615	5	2392	47.56	0.0732196061153896	0.0735736261964585
2	A	26	50	20120615	5	2394	47.6	0.0740203932313749	0.0705878791266068
2	A	26	50	20120615	5	2396	47.64	0.0742857746489949	0.0690709187062866
2	A	26	50	20120615	5	2398	47.68	0.0739774760923976	0.0653774171454368
2	A	26	50	20120615	5	2400	47.72	0.074158431788771	0.0645569540761582
2	A	26	50	20120615	5	2402	47.76	0.074012902142135	0.0617070379763318
2	A	26	50	20120615	5	2404	47.8	0.0733653054676531	0.0584143528233298
2	A	26	50	20120615	5	2406	47.84	0.0732596495724082	0.0564527113330977
2	A	26	50	20120615	5	2408	47.88	0.0728889841977102	0.0535868075489486
2	A	26	50	20120615	5	2410	47.92	0.0726649020587522	0.0508423139991292
2	A	26	50	20120615	5	2412	47.96	0.0730790545004932	0.0482396660696159
2	A	26	50	20120615	5	2414	48	0.0728734278485241	0.0453604686779805
2	A	26	50	20120615	5	2416	48.04	0.0728342541328464	0.0425014945402871
2	A	26	50	20120615	5	2418	48.08	0.0725754530509321	0.0400061147094797
2	A	26	50	20120615	5	2420	48.12	0.072626718292568	0.0379081996003774
2	A	26	50	20120615	5	2422	48.16	0.0717670178680015	0.0350908033414177
2	A	26	50	20120615	5	2424	48.2	0.0713201263822916	0.0316650124079251
2	A	26	50	20120615	5	2426	48.24	0.0713118532329518	0.0308108981269299
2	A	26	50	20120615	5	2428	48.28	0.0706538196623796	0.0285395297244025
2	A	26	50	20120615	5	2430	48.32	0.0692832345884057	0.0245271937159156
2	A	26	50	20120615	5	2432	48.36	0.0688337268076054	0.0220258034774682
2	A	26	50	20120615	5	2434	48.4	0.0678923555498117	0.0203442328411285
2	A	26	50	20120615	5	2436	48.44	0.067212543090379	0.0182601063142593
2	A	26	50	20120615	5	2438	48.48	0.0659927131821541	0.0157901116168965
2	A	26	50	20120615	5	2440	48.52	0.064593985258289	0.0136466588310858
2	A	26	50	20120615	5	2442	48.56	0.0636303401368879	0.0123095199078620
2	A	26	50	20120615	5	2444	48.6	0.0623648311305984	0.0102554454191932
2	A	26	50	20120615	5	2446	48.64	0.0615158080184277	0.0081500349782102
2	A	26	50	20120615	5	2448	48.68	0.0610943723768405	0.00576609517611788
2	A	26	50	20120615	5	2450	48.72	0.0598003669672691	0.00396269004137972
2	A	26	50	20120615	5	2452	48.76	0.0588490962145389	0.00240769151887238
2	A	26	50	20120615	5	2454	48.8	0.0576789052023532	1.53371460839304e-05
2	A	26	50	20120615	5	2456	48.84	0.0563437461781168	-0.00330014512954355
2	A	26	50	20120615	5	2458	48.88	0.0551215121068358	-0.00461175749796648
2	A	26	50	20120615	5	2460	48.92	0.0540589427467468	-0.0071248857089816
2	A	26	50	20120615	5	2462	48.96	0.0529299760599044	-0.00952876592230338
2	A	26	50	20120615	5	2464	49	0.0518206669415789	-0.0110483383950733
2	A	26	50	20120615	5	2466	49.04	0.0505911496704518	-0.0117076447578516
2	A	26	50	20120615	5	2468	49.08	0.0499848763162624	-0.0124092361061449
2	A	26	50	20120615	5	2470	49.12	0.0501583296096875	-0.0141533149819415
2	A	26	50	20120615	5	2472	49.16	0.0500048167274919	-0.0143916806778795
2	A	26	50	20120615	5	2474	49.2	0.0508280304421493	-0.0139576585355872
2	A	26	50	20120615	5	2476	49.24	0.0503649462111502	-0.0138981908552894
2	A	26	50	20120615	5	2478	49.28	0.0501393084372736	-0.0140741897331267
2	A	26	50	20120615	5	2480	49.32	0.0499123978711908	-0.0143175051765330
2	A	26	50	20120615	5	2482	49.36	0.0490364339906569	-0.0145771547865847
2	A	26	50	20120615	5	2484	49.4	0.0492866790805188	-0.0152146115498244
2	A	26	50	20120615	5	2486	49.44	0.0493251456894154	-0.0153697507776167
2	A	26	50	20120615	5	2488	49.48	0.0502145445987918	-0.0163044045209891
2	A	26	50	20120615	5	2490	49.52	0.0509251869138843	-0.0164676047660869
2	A	26	50	20120615	5	2492	49.56	0.0522150203934467	-0.0178045315572763
2	A	26	50	20120615	5	2494	49.6	0.0535264913405134	-0.0191111941782310
2	A	26	50	20120615	5	2496	49.64	0.0549332095710059	-0.0207672382597698
2	A	26	50	20120615	5	2498	49.68	0.0568930974364206	-0.0219695319198213
2	A	26	50	20120615	5	2500	49.72	0.0576989163242608	-0.0233253384620684
2	A	26	50	20120615	5	2502	49.76	0.0594350756041081	-0.0248613865228400
2	A	26	50	20120615	5	2504	49.8	0.0611719419907367	-0.0261219457816612
2	A	26	50	20120615	5	2506	49.84	0.0625783773785167	-0.0276176180452270
2	A	26	50	20120615	5	2508	49.88	0.0642338557746306	-0.0295331703154614
2	A	26	50	20120615	5	2510	49.92	0.0662993853931547	-0.0310624301511335
2	A	26	50	20120615	5	2512	49.96	0.0676312210155195	-0.0319864065821100
2	A	26	50	20120615	5	2514	50	0.0691203878966984	-0.0331800028287529
2	A	26	50	20120615	5	2516	50.04	0.0701565821738492	-0.0347360620114320
2	A	26	50	20120615	5	2518	50.08	0.0716333746863573	-0.035717596934397
2	A	26	50	20120615	5	2520	50.12	0.0726598108899277	-0.0380288461593834
2	A	26	50	20120615	5	2522	50.16	0.0740607308448145	-0.0388878394771688
2	A	26	50	20120615	5	2524	50.2	0.0757830308317505	-0.0411666325008987
2	A	26	50	20120615	5	2526	50.24	0.0765993148999523	-0.0421562991518474
2	A	26	50	20120615	5	2528	50.28	0.0781071494001545	-0.0433135501099373
2	A	26	50	20120615	5	2530	50.32	0.0790893914299007	-0.0440724878181848
2	A	26	50	20120615	5	2532	50.36	0.08029401854233	-0.0452971967631999
2	A	26	50	20120615	5	2534	50.4	0.0814767253445427	-0.0465801713069848
2	A	26	50	20120615	5	2536	50.44	0.0827555986689967	-0.0487234119607612
2	A	26	50	20120615	5	2538	50.48	0.0843800350774166	-0.0495171393226431
2	A	26	50	20120615	5	2540	50.52	0.0856965971933078	-0.0508509548439953
2	A	26	50	20120615	5	2542	50.56	0.0868380796701773	-0.0523291615700658
2	A	26	50	20120615	5	2544	50.6	0.0877930980888478	-0.0535237477662023
2	A	26	50	20120615	5	2546	50.64	0.0885433383836867	-0.0535907814890588
2	A	26	50	20120615	5	2548	50.68	0.089262819533544	-0.0543693767658233
2	A	26	50	20120615	5	2550	50.72	0.0900296061270628	-0.0552461891744946
2	A	26	50	20120615	5	2552	50.76	0.0911622497691674	-0.0550483406971186
2	A	26	50	20120615	5	2554	50.8	0.0916697403060249	-0.0558419266376443
2	A	26	50	20120615	5	2556	50.84	0.0914083936396984	-0.0563210621925763
2	A	26	50	20120615	5	2558	50.88	0.0923103083391018	-0.057239240347947
2	A	26	50	20120615	5	2560	50.92	0.09383369918849	-0.0594168463912891
2	A	26	50	20120615	5	2562	50.96	0.0947922531410666	-0.0602402015273027
2	A	26	50	20120615	5	2564	51	0.0952641762068305	-0.0618302018354788
2	A	26	50	20120615	5	2566	51.04	0.0966102953861753	-0.0638640530702057
2	A	26	50	20120615	5	2568	51.08	0.0981401916179506	-0.065550078479267
2	A	26	50	20120615	5	2570	51.12	0.0991186152710784	-0.0669348056888645
2	A	26	50	20120615	5	2572	51.16	0.100387589100596	-0.06883791287975
2	A	26	50	20120615	5	2574	51.2	0.101788226212770	-0.0701737790107676
2	A	26	50	20120615	5	2576	51.24	0.102975741341094	-0.0718755021903711
2	A	26	50	20120615	5	2578	51.28	0.104514900671703	-0.074057138742366
2	A	26	50	20120615	5	2580	51.32	0.105588713029613	-0.0758513514889487
2	A	26	50	20120615	5	2582	51.36	0.106597188720941	-0.0767563067475113
2	A	26	50	20120615	5	2584	51.4	0.108037494523540	-0.0784923246060024
2	A	26	50	20120615	5	2586	51.44	0.109907791959779	-0.0808802242060693
2	A	26	50	20120615	5	2588	51.48	0.111336854764557	-0.083088518683715
2	A	26	50	20120615	5	2590	51.52	0.112302267652911	-0.0842642251287938
2	A	26	50	20120615	5	2592	51.56	0.113657579220411	-0.0858561346252791
2	A	26	50	20120615	5	2594	51.6	0.115111320051852	-0.0883777481176684
2	A	26	50	20120615	5	2596	51.64	0.115858590498210	-0.0899540305542895
2	A	26	50	20120615	5	2598	51.68	0.116456661413738	-0.0914645520602602
2	A	26	50	20120615	5	2600	51.72	0.117302643966749	-0.0934752809032423
2	A	26	50	20120615	5	2602	51.76	0.117456015427589	-0.0950755342597455
2	A	26	50	20120615	5	2604	51.8	0.117401780337472	-0.09758342988058
2	A	26	50	20120615	5	2606	51.84	0.117955444947141	-0.0993080633198938
2	A	26	50	20120615	5	2608	51.88	0.117986486934835	-0.100556884606147
2	A	26	50	20120615	5	2610	51.92	0.117731574940217	-0.102677144289535
2	A	26	50	20120615	5	2612	51.96	0.118088670935784	-0.105164031767901
2	A	26	50	20120615	5	2614	52	0.118548933810726	-0.108293042914261
2	A	26	50	20120615	5	2616	52.04	0.119069845234291	-0.110403982930273
2	A	26	50	20120615	5	2618	52.08	0.118247225489330	-0.109540860108886
2	A	26	50	20120615	5	2620	52.12	0.118019148197058	-0.112256539057372
2	A	26	50	20120615	5	2622	52.16	0.118705734739454	-0.117298931656148
2	A	26	50	20120615	5	2624	52.2	0.118608667363174	-0.118912035971293
2	A	26	50	20120615	5	2626	52.24	0.118824655957914	-0.121753577098403
2	A	26	50	20120615	5	2628	52.28	0.118414357248131	-0.123819919889726
2	A	26	50	20120615	5	2630	52.32	0.117915090363139	-0.12496406815916
2	A	26	50	20120615	5	2632	52.36	0.117497748869814	-0.126782895292796
2	A	26	50	20120615	5	2634	52.4	0.116754749348415	-0.128067538608584
2	A	26	50	20120615	5	2636	52.44	0.115370616108513	-0.130469905613394
2	A	26	50	20120615	5	2638	52.48	0.113656872113630	-0.132203448598151
2	A	26	50	20120615	5	2640	52.52	0.112918864766105	-0.13445749288454
2	A	26	50	20120615	5	2642	52.56	0.111774129598042	-0.136172156118239
2	A	26	50	20120615	5	2644	52.6	0.110325409224747	-0.137618048064409
2	A	26	50	20120615	5	2646	52.64	0.109452839456763	-0.138906396619731
2	A	26	50	20120615	5	2648	52.68	0.108179622986559	-0.14018809837131
2	A	26	50	20120615	5	2650	52.72	0.106625967966936	-0.142489872365428
2	A	26	50	20120615	5	2652	52.76	0.105888314172802	-0.142369098527202
2	A	26	50	20120615	5	2654	52.8	0.104462857612608	-0.144751977669122
2	A	26	50	20120615	5	2656	52.84	0.103540295395194	-0.144895308213669
2	A	26	50	20120615	5	2658	52.88	0.102374983419798	-0.146589536061392
2	A	26	50	20120615	5	2660	52.92	0.100878886892164	-0.147420952214711
2	A	26	50	20120615	5	2662	52.96	0.0999993167670462	-0.148287794417767
2	A	26	50	20120615	5	2664	53	0.09805526809353	-0.149212195112813
2	A	26	50	20120615	5	2666	53.04	0.096927149934825	-0.149046307861946
2	A	26	50	20120615	5	2668	53.08	0.0951991930936395	-0.149415205469691
2	A	26	50	20120615	5	2670	53.12	0.093754927493066	-0.150005286078591
2	A	26	50	20120615	5	2672	53.16	0.0924217483678168	-0.150888745291006
2	A	26	50	20120615	5	2674	53.2	0.090583412158088	-0.151533485254092
2	A	26	50	20120615	5	2676	53.24	0.0889347926977516	-0.151897998799793
2	A	26	50	20120615	5	2678	53.28	0.087396835448671	-0.152347011605847
2	A	26	50	20120615	5	2680	53.32	0.0862919811030669	-0.152361507294861
2	A	26	50	20120615	5	2682	53.36	0.084924365877574	-0.152976760905172
2	A	26	50	20120615	5	2684	53.4	0.0835696907061768	-0.152980862124502
2	A	26	50	20120615	5	2686	53.44	0.0830479873230173	-0.152615853604054
2	A	26	50	20120615	5	2688	53.48	0.0814894532666041	-0.153119384342937
2	A	26	50	20120615	5	2690	53.52	0.0807755582603181	-0.154155720041444
2	A	26	50	20120615	5	2692	53.56	0.0806724620916211	-0.154630754377045
2	A	26	50	20120615	5	2694	53.6	0.0801799622185247	-0.155220834985945
2	A	26	50	20120615	5	2696	53.64	0.0805546581018754	-0.155817703819945
2	A	26	50	20120615	5	2698	53.68	0.080874411788328	-0.156478000132217
2	A	26	50	20120615	5	2700	53.72	0.0817771750158689	-0.15750280999019
2	A	26	50	20120615	5	2702	53.76	0.0820897869238315	-0.159068273693059
2	A	26	50	20120615	5	2704	53.8	0.0827228596250278	-0.160826636125836
2	A	26	50	20120615	5	2706	53.84	0.0836161476217007	-0.162531258443242
2	A	26	50	20120615	5	2708	53.88	0.0839080413009745	-0.164137239364673
2	A	26	50	20120615	5	2710	53.92	0.0842942630248586	-0.165803041519793
2	A	26	50	20120615	5	2712	53.96	0.0847145672955959	-0.167571939843609
2	A	26	50	20120615	5	2714	54	0.0851739038606547	-0.169284835310355
2	A	26	50	20120615	5	2716	54.04	0.0859171437983599	-0.171302140246402
2	A	26	50	20120615	5	2718	54.08	0.0862330083975159	-0.173560144330765
2	A	26	50	20120615	5	2720	54.12	0.0868596464270034	-0.175183520079013
2	A	26	50	20120615	5	2722	54.16	0.0873685511774234	-0.176501779251179
2	A	26	50	20120615	5	2724	54.2	0.0872326452540793	-0.178029271319899
2	A	26	50	20120615	5	2726	54.24	0.0875392467544018	-0.18007874961449
2	A	26	50	20120615	5	2728	54.28	0.0874109068736165	-0.18171181272564
2	A	26	50	20120615	5	2730	54.32	0.087491092782603	-0.182143572126232
2	A	26	50	20120615	5	2732	54.36	0.0875744606721049	-0.182946916140338
2	A	26	50	20120615	5	2734	54.4	0.0884806180121955	-0.184088540038564
2	A	26	50	20120615	5	2736	54.44	0.0888219384554742	-0.184246436982803
2	A	26	50	20120615	5	2738	54.48	0.0898111808423542	-0.184109965374034
2	A	26	50	20120615	5	2740	54.52	0.0909689267751909	-0.184437143681689
2	A	26	50	20120615	5	2742	54.56	0.091825303797886	-0.184191706917939
2	A	26	50	20120615	5	2744	54.6	0.0918598106088078	-0.183772534018052
2	A	26	50	20120615	5	2746	54.64	0.091727581640726	-0.183968402596441
2	A	26	50	20120615	5	2748	54.68	0.0923330064667779	-0.184140795229694
2	A	26	50	20120615	5	2750	54.72	0.0922590430974658	-0.184569726203162
2	A	26	50	20120615	5	2752	54.76	0.0925822616071462	-0.184021647737064
2	A	26	50	20120615	5	2754	54.8	0.0926580634540894	-0.183327834563364
2	A	26	50	20120615	5	2756	54.84	0.0922321023291026	-0.18242443493972
2	A	26	50	20120615	5	2758	54.88	0.0917763012979497	-0.18123974823852
2	A	26	50	20120615	5	2760	54.92	0.0919660180473421	-0.180023312442845
2	A	26	50	20120615	5	2762	54.96	0.0924633262465506	-0.179955925166598
2	A	26	50	20120615	5	2764	55	0.0925121873251306	-0.178235463657293
2	A	26	50	20120615	5	2766	55.04	0.0931867671943825	-0.177229957814445
2	A	26	50	20120615	5	2768	55.08	0.0946353461463213	-0.174381307435757
2	A	26	50	20120615	5	2770	55.12	0.095008203552041	-0.173834501761866
2	A	26	50	20120615	5	2772	55.16	0.0957708182155506	-0.173057744962732
2	A	26	50	20120615	5	2774	55.2	0.0965049364757785	-0.172300999285506
2	A	26	50	20120615	5	2776	55.24	0.097659005453353	-0.171298251159106
2	A	26	50	20120615	5	2778	55.28	0.0980339134687382	-0.169694391558018
2	A	26	50	20120615	5	2780	55.32	0.0996366416989756	-0.16793609983592
2	A	26	50	20120615	5	2782	55.36	0.100724171928440	-0.166322482161252
2	A	26	50	20120615	5	2784	55.4	0.101695170960366	-0.164122531543625
2	A	26	50	20120615	5	2786	55.44	0.102656129075998	-0.162233849331075
2	A	26	50	20120615	5	2788	55.48	0.103946669662342	-0.160466718774212
2	A	26	50	20120615	5	2790	55.52	0.104744781086267	-0.158786138087366
2	A	26	50	20120615	5	2792	55.56	0.106222563548269	-0.156472555410002
2	A	26	50	20120615	5	2794	55.6	0.107668243362405	-0.154619582089902
2	A	26	50	20120615	5	2796	55.64	0.109966693954651	-0.151942122262939
2	A	26	50	20120615	5	2798	55.68	0.111230718036701	-0.150852046449062
2	A	26	50	20120615	5	2800	55.72	0.112997353618817	-0.148905805744524
2	A	26	50	20120615	5	2802	55.76	0.114257559324248	-0.146392606822831
2	A	26	50	20120615	5	2804	55.8	0.115941675545000	-0.145175181077662
2	A	26	50	20120615	5	2806	55.84	0.117395699219154	-0.143441143118159
2	A	26	50	20120615	5	2808	55.88	0.119145081395809	-0.141879851345299
2	A	26	50	20120615	5	2810	55.92	0.121337678102912	-0.139742408967128
2	A	26	50	20120615	5	2812	55.96	0.122632532040621	-0.138127942764323
2	A	26	50	20120615	5	2814	56	0.124696159541904	-0.136306145782206
2	A	26	50	20120615	5	2816	56.04	0.126080080649771	-0.134618168758429
2	A	26	50	20120615	5	2818	56.08	0.128394978545748	-0.133393629519041
2	A	26	50	20120615	5	2820	56.12	0.130353198346266	-0.132340506398442
2	A	26	50	20120615	5	2822	56.16	0.132179032200997	-0.130026768864693
2	A	26	50	20120615	5	2824	56.2	0.133845371757270	-0.129638878368805
2	A	26	50	20120615	5	2826	56.24	0.136169822665861	-0.128401957689679
2	A	26	50	20120615	5	2828	56.28	0.137699421912788	-0.127357433694646
2	A	26	50	20120615	5	2830	56.32	0.138406139785245	-0.127227714955637
2	A	26	50	20120615	5	2832	56.36	0.138820900338818	-0.126944476263365
2	A	26	50	20120615	5	2834	56.4	0.140144003192435	-0.127366512945716
2	A	26	50	20120615	5	2836	56.44	0.141121960155087	-0.127392647612349
2	A	26	50	20120615	5	2838	56.48	0.142628309731049	-0.128233892549926
2	A	26	50	20120615	5	2840	56.52	0.144576106070505	-0.128728443032688
2	A	26	50	20120615	5	2842	56.56	0.145478091480587	-0.128501037491859
2	A	26	50	20120615	5	2844	56.6	0.146625937918487	-0.128392638022303
2	A	26	50	20120615	5	2846	56.64	0.147025594671214	-0.128422902192537
2	A	26	50	20120615	5	2848	56.68	0.147519650179229	-0.128548272224842
2	A	26	50	20120615	5	2850	56.72	0.148966956338961	-0.128147484101265
2	A	26	50	20120615	5	2852	56.76	0.150473305914923	-0.127744221103955
2	A	26	50	20120615	5	2854	56.8	0.151798424022866	-0.127892713528004
2	A	26	50	20120615	5	2856	56.84	0.153449871910328	-0.127540927904364
2	A	26	50	20120615	5	2858	56.88	0.155475308574358	-0.127583071468522
2	A	26	50	20120615	5	2860	56.92	0.157198527800110	-0.12751023947006
2	A	26	50	20120615	5	2862	56.96	0.159213852837170	-0.127722300793738
2	A	26	50	20120615	5	2864	57	0.161455169201497	-0.127689986013838
2	A	26	50	20120615	5	2866	57.04	0.163645291034866	-0.128287279111906
2	A	26	50	20120615	5	2868	57.08	0.164861585409185	-0.128159929180614
2	A	26	50	20120615	5	2870	57.12	0.165854929015396	-0.128754747404948
2	A	26	50	20120615	5	2872	57.16	0.167649283183335	-0.1316626533319
2	A	26	50	20120615	5	2874	57.2	0.168815019422799	-0.132475401866196
2	A	26	50	20120615	5	2876	57.24	0.170442213547665	-0.134273432989397
2	A	26	50	20120615	5	2878	57.28	0.172090125901221	-0.134671887660595
2	A	26	50	20120615	5	2880	57.32	0.173254023663054	-0.137108577628564
2	A	26	50	20120615	5	2882	57.36	0.174446488538847	-0.138668172345149
2	A	26	50	20120615	5	2884	57.4	0.175774647205949	-0.140103386978924
2	A	26	50	20120615	5	2886	57.44	0.177580951478490	-0.141733621662949
2	A	26	50	20120615	5	2888	57.48	0.177743727459519	-0.142365633703974
2	A	26	50	20120615	5	2890	57.52	0.178206104583737	-0.14349707526455
2	A	26	50	20120615	5	2892	57.56	0.178436621394404	-0.144716127355316
2	A	26	50	20120615	5	2894	57.6	0.179223843373899	-0.14622275977399
2	A	26	50	20120615	5	2896	57.64	0.180523152084329	-0.147665611161001
2	A	26	50	20120615	5	2898	57.68	0.181727354932690	-0.149460955278434
2	A	26	50	20120615	5	2900	57.72	0.182916708538646	-0.151132555709159
2	A	26	50	20120615	5	2902	57.76	0.183249260857838	-0.15263706680749
2	A	26	50	20120615	5	2904	57.8	0.183848463144215	-0.154689514950562
2	A	26	50	20120615	5	2906	57.84	0.184764025004496	-0.156839968093506
2	A	26	50	20120615	5	2908	57.88	0.185422341417780	-0.158307214664468
2	A	26	50	20120615	5	2910	57.92	0.186477486156667	-0.160820130743449
2	A	26	50	20120615	5	2912	57.96	0.187256081433432	-0.162287306603733
2	A	26	50	20120615	5	2914	58	0.188341914606622	-0.164628112892173
2	A	26	50	20120615	5	2916	58.04	0.188920045110920	-0.165871489456211
2	A	26	50	20120615	5	2918	58.08	0.188718236835569	-0.16693031115036
2	A	26	50	20120615	5	2920	58.12	0.189044920168477	-0.167146685825403
2	A	26	50	20120615	5	2922	58.16	0.189486084089260	-0.168360151772597
2	A	26	50	20120615	5	2924	58.2	0.189627717577531	-0.171219479463681
2	A	26	50	20120615	5	2926	58.24	0.189926187349870	-0.172644936023875
2	A	26	50	20120615	5	2928	58.28	0.190618869152720	-0.174649159484471
2	A	26	50	20120615	5	2930	58.32	0.190561452082088	-0.175976540334114
2	A	26	50	20120615	5	2932	58.36	0.191122541312960	-0.17750000189418
2	A	26	50	20120615	5	2934	58.4	0.191362604065172	-0.178616169948283
2	A	26	50	20120615	5	2936	58.44	0.191368451838253	-0.179464507166876
2	A	26	50	20120615	5	2938	58.48	0.191883055869329	-0.179794188632537
2	A	26	50	20120615	5	2940	58.52	0.192182961068434	-0.179454685453686
2	A	26	50	20120615	5	2942	58.56	0.191998717325528	-0.179274062097499
2	A	26	50	20120615	5	2944	58.6	0.191880418361035	-0.178029059187864
2	A	26	50	20120615	5	2946	58.64	0.191241052409486	-0.17711703286149
2	A	26	50	20120615	5	2948	58.68	0.191688721712656	-0.176535013269895
2	A	26	50	20120615	5	2950	58.72	0.192524309795984	-0.175574974393078
2	A	26	50	20120615	5	2952	58.76	0.192348523050181	-0.17509456604594
2	A	26	50	20120615	5	2954	58.8	0.192273640442053	-0.174292636245396
2	A	26	50	20120615	5	2956	58.84	0.192151381679586	-0.173820925311667
2	A	26	50	20120615	5	2958	58.88	0.191605848797901	-0.172205539870046
2	A	26	50	20120615	5	2960	58.92	0.191358432135163	-0.171953739145266
2	A	26	50	20120615	5	2962	58.96	0.190483458204123	-0.170035641290619
2	A	26	50	20120615	5	2964	59	0.190510257551130	-0.168495633431873
2	A	26	50	20120615	5	2966	59.04	0.189284770788656	-0.165964968972684
2	A	26	50	20120615	5	2968	59.08	0.189076810684309	-0.163890388387361
2	A	26	50	20120615	5	2970	59.12	0.188371613091431	-0.161917065493104
2	A	26	50	20120615	5	2972	59.16	0.187129226476887	-0.1607708454008
2	A	26	50	20120615	5	2974	59.2	0.186051030056933	-0.158457757698183
2	A	26	50	20120615	5	2976	59.24	0.184978914755298	-0.156328093494605
2	A	26	50	20120615	5	2978	59.28	0.184438190199725	-0.153876342152197
2	A	26	50	20120615	5	2980	59.32	0.183115476254837	-0.15176393135408
2	A	26	50	20120615	5	2982	59.36	0.182368064387123	-0.149060662129604
2	A	26	50	20120615	5	2984	59.4	0.181282372635289	-0.147054883034091
2	A	26	50	20120615	5	2986	59.44	0.180867442376089	-0.145027466471072
2	A	26	50	20120615	5	2988	59.48	0.179973800826026	-0.142428000522074
2	A	26	50	20120615	5	2990	59.52	0.179392064077143	-0.139748560796124
2	A	26	50	20120615	5	2992	59.56	0.179084331205971	-0.137794966181062
2	A	26	50	20120615	5	2994	59.6	0.178533141470036	-0.135338123669829
2	A	26	50	20120615	5	2996	59.64	0.177916261514129	-0.133284968419976
2	A	26	50	20120615	5	2998	59.68	0.177552667207243	-0.131473502267932
2	A	26	50	20120615	5	3000	59.72	0.176825761436183	-0.129391779904119
2	A	26	50	20120615	5	3002	59.76	0.175691703580516	-0.126618365686949
2	A	26	50	20120615	5	3004	59.8	0.174530351403095	-0.124139532154822
2	A	26	50	20120615	5	3006	59.84	0.173758049376683	-0.121900973506941
2	A	26	50	20120615	5	3008	59.88	0.173426062742916	-0.120482163750491
2	A	26	50	20120615	5	3010	59.92	0.172289812856228	-0.117575177062355
2	A	26	50	20120615	5	3012	59.96	0.171802899126703	-0.11505264433115
2	A	26	50	20120615	5	3014	60	0.172080792091709	-0.112640703100522
2	A	26	50	20120615	5	3016	60.04	0.172523794490122	-0.110997033387654
2	A	26	50	20120615	5	3018	60.08	0.172711107076459	-0.108889218783615
2	A	26	50	20120615	5	3020	60.12	0.173362352421931	-0.106113824667458
2	A	26	50	20120615	5	3022	60.16	0.173341280639852	-0.104317632021888
2	A	26	50	20120615	5	3024	60.2	0.173842336505001	-0.102518328106481
2	A	26	50	20120615	5	3026	60.24	0.173980434459367	-0.100086375753946
2	A	26	50	20120615	5	3028	60.28	0.174725866428093	-0.0981685607420117
2	A	26	50	20120615	5	3030	60.32	0.175380010911369	-0.0960690899979907
2	A	26	50	20120615	5	3032	60.36	0.175914937191337	-0.0950759585238142
2	A	26	50	20120615	5	3034	60.4	0.176909200036363	-0.09430938406233
2	A	26	50	20120615	5	3036	60.44	0.178517726542206	-0.0933047267476201
2	A	26	50	20120615	5	3038	60.48	0.179135384315573	-0.0929317279205441
2	A	26	50	20120615	5	3040	60.52	0.179936394877301	-0.09203172240945
2	A	26	50	20120615	5	3042	60.56	0.180042248762444	-0.0916995943543266
2	A	26	50	20120615	5	3044	60.6	0.179493109636175	-0.0910777646509512
2	A	26	50	20120615	5	3046	60.64	0.179314918727316	-0.0908642184030328
2	A	26	50	20120615	5	3048	60.68	0.179093028619380	-0.0903733448755331
2	A	26	50	20120615	5	3050	60.72	0.178800357122647	-0.0895629297936152
2	A	26	50	20120615	5	3052	60.76	0.178238985049063	-0.0880850059102572
2	A	26	50	20120615	5	3054	60.8	0.177488461911511	-0.086881085904609
2	A	26	50	20120615	5	3056	60.84	0.176816003362603	-0.0854491946727062
2	A	26	50	20120615	5	3058	60.88	0.175501916120446	-0.0837481785998838
2	A	26	50	20120615	5	3060	60.92	0.174132038153253	-0.0815853510882686
2	A	26	50	20120615	5	3062	60.96	0.172637072996468	-0.0804060383986056
2	A	26	50	20120615	5	3064	61	0.171149532460886	-0.0781614693430852
2	A	26	50	20120615	5	3066	61.04	0.170371573580225	-0.0768704337819948
2	A	26	50	20120615	5	3068	61.08	0.168870456594444	-0.075355033239234
2	A	26	50	20120615	5	3070	61.12	0.168109397565853	-0.074428935487914
2	A	26	50	20120615	5	3072	61.16	0.166412624133718	-0.0735193133245955
2	A	26	50	20120615	5	3074	61.2	0.164779561022567	-0.072321120883875
2	A	26	50	20120615	5	3076	61.24	0.163099263178434	-0.071232388572882
2	A	26	50	20120615	5	3078	61.28	0.161369821413008	-0.0703200794037951
2	A	26	50	20120615	5	3080	61.32	0.159287109099701	-0.0695319381854846
2	A	26	50	20120615	5	3082	61.36	0.157541403878307	-0.0687320589946063
2	A	26	50	20120615	5	3084	61.4	0.155573525706265	-0.0674769444580002
2	A	26	50	20120615	5	3086	61.44	0.153566332397189	-0.0667999604256922
2	A	26	50	20120615	5	3088	61.48	0.151639890682524	-0.0654030002687801
2	A	26	50	20120615	5	3090	61.52	0.149995796705588	-0.0645849484336254
2	A	26	50	20120615	5	3092	61.56	0.147879991794921	-0.0640957719624005
2	A	26	50	20120615	5	3094	61.6	0.146244029545968	-0.0628608806797363
2	A	26	50	20120615	5	3096	61.64	0.144684151986671	-0.061528691503981
2	A	26	50	20120615	5	3098	61.68	0.142622652876799	-0.0601508232301608
2	A	26	50	20120615	5	3100	61.72	0.140224995203152	-0.0590440596962476
2	A	26	50	20120615	5	3102	61.76	0.139352920409915	-0.0581709949535165
2	A	26	50	20120615	5	3104	61.8	0.137124402678327	-0.057419764709184
2	A	26	50	20120615	5	3106	61.84	0.134738482977247	-0.0564921820336234
2	A	26	50	20120615	5	3108	61.88	0.133204131972751	-0.0557878329688835
2	A	26	50	20120615	5	3110	61.92	0.130719570875695	-0.0546293799292656
2	A	26	50	20120615	5	3112	61.96	0.129732874073228	-0.0541990347422355
2	A	26	50	20120615	5	3114	62	0.127533064876956	-0.0529806897582511
2	A	26	50	20120615	5	3116	62.04	0.126091769124864	-0.0519739818338758
2	A	26	50	20120615	5	3118	62.08	0.124126153694522	-0.0506204380333285
2	A	26	50	20120615	5	3120	62.12	0.122816167671695	-0.049202406094337
2	A	26	50	20120615	5	3122	62.16	0.121158285112525	-0.0494093055385122
2	A	26	50	20120615	5	3124	62.2	0.119728798043679	-0.0480556203166086
2	A	26	50	20120615	5	3126	62.24	0.119467592798708	-0.0478642772216195
2	A	26	50	20120615	5	3128	62.28	0.118736020122893	-0.0469695043007061
2	A	26	50	20120615	5	3130	62.32	0.116975677791129	-0.0454036163337685
2	A	26	50	20120615	5	3132	62.36	0.115973990324900	-0.0450094750139351
2	A	26	50	20120615	5	3134	62.4	0.114845801455517	-0.0425752599197004
2	A	26	50	20120615	5	3136	62.44	0.113374382954546	-0.0412606777027965
2	A	26	50	20120615	5	3138	62.48	0.112619475754951	-0.0399381051792652
2	A	26	50	20120615	5	3140	62.52	0.112462003074781	-0.0385823693476962
2	A	26	50	20120615	5	3142	62.56	0.112366119395252	-0.0373418212107825
2	A	26	50	20120615	5	3144	62.6	0.112412505600098	-0.0358161676196944
2	A	26	50	20120615	5	3146	62.64	0.111879205665727	-0.0348942417983834
2	A	26	50	20120615	5	3148	62.68	0.111618212552791	-0.033649097467392
2	A	26	50	20120615	5	3150	62.72	0.110986554065157	-0.0322489553299645
2	A	26	50	20120615	5	3152	62.76	0.109951774001568	-0.0309478788525813
2	A	26	50	20120615	5	3154	62.8	0.109230595795436	-0.0295023404598016
2	A	26	50	20120615	5	3156	62.84	0.108596321012712	-0.0286204368823058
2	A	26	50	20120615	5	3158	62.88	0.107294396007191	-0.0275566654406887
2	A	26	50	20120615	5	3160	62.92	0.106005976741191	-0.0258770747033363
2	A	26	50	20120615	5	3162	62.96	0.104779853582614	-0.0247210965374526
2	A	26	50	20120615	5	3164	63	0.103081736647594	-0.0231225402372241
2	A	26	50	20120615	5	3166	63.04	0.101820328860636	-0.0217924016711341
2	A	26	50	20120615	5	3168	63.08	0.100852087545157	-0.0202126544112852
2	A	26	50	20120615	5	3170	63.12	0.09969172531723	-0.0188400187276459
2	A	26	50	20120615	5	3172	63.16	0.098244772710888	-0.0177986625709925
2	A	26	50	20120615	5	3174	63.2	0.0973803346708875	-0.0158916662928105
2	A	26	50	20120615	5	3176	63.24	0.0962749853505367	-0.0144733515111065
2	A	26	50	20120615	5	3178	63.28	0.0953197547998318	-0.0121204536967083
2	A	26	50	20120615	5	3180	63.32	0.0952230933028436	-0.0100911279453810
2	A	26	50	20120615	5	3182	63.36	0.0948959857058667	-0.00797122181538377
2	A	26	50	20120615	5	3184	63.4	0.0945414423657797	-0.00666887254579439
2	A	26	50	20120615	5	3186	63.44	0.0940871262588674	-0.00428118507776178
2	A	26	50	20120615	5	3188	63.48	0.0935116827603378	-0.00196625889751326
2	A	26	50	20120615	5	3190	63.52	0.0928692762496298	0.00010125061999809
2	A	26	50	20120615	5	3192	63.56	0.0926627303588452	0.00137128510968725
2	A	26	50	20120615	5	3194	63.6	0.0930626699542843	0.00209748377396583
2	A	26	50	20120615	5	3196	63.64	0.0939353104329466	0.00321874299689335
2	A	26	50	20120615	5	3198	63.68	0.0937209156568909	0.00338265034877238
2	A	26	50	20120615	5	3200	63.72	0.0938945103716722	0.00282552091587551
2	A	26	50	20120615	5	3202	63.76	0.0932475783775646	0.00349621169783094
2	A	26	50	20120615	5	3204	63.8	0.0928436789841508	0.00358926695023509
2	A	26	50	20120615	5	3206	63.84	0.0920759731518166	0.00375055800702374
2	A	26	50	20120615	5	3208	63.88	0.090900408128094	0.00365743204394147
2	A	26	50	20120615	5	3210	63.92	0.0879098414184217	0.00480739980218516
2	A	26	50	20120615	5	3212	63.96	0.0868271195150689	0.00475436679359616
2	A	26	50	20120615	5	3214	64	0.0851385485215954	0.00589125307638791
2	A	26	50	20120615	5	3216	64.04	0.0836367244290333	0.00649787998396784
2	A	26	50	20120615	5	3218	64.08	0.0814004285228527	0.0071709042183012
2	A	26	50	20120615	5	3220	64.12	0.0787195745833402	0.00902076626856336
2	A	26	50	20120615	5	3222	64.16	0.0761337557952191	0.00986017272850986
2	A	26	50	20120615	5	3224	64.2	0.0740531648022558	0.0105094381749954
2	A	26	50	20120615	5	3226	64.24	0.0719368649168425	0.0109012460424509
2	A	26	50	20120615	5	3228	64.28	0.0693967252267861	0.0114643151723097
2	A	26	50	20120615	5	3230	64.32	0.0671788848075945	0.0119619062142307
2	A	26	50	20120615	5	3232	64.36	0.0655395991567697	0.0122002719101687
2	A	26	50	20120615	5	3234	64.4	0.0637649732680259	0.0122895794966325
2	A	26	50	20120615	5	3236	64.44	0.0613302631990443	0.0119928774912467
2	A	26	50	20120615	5	3238	64.48	0.0598212973279922	0.0110556781634620
2	A	26	50	20120615	5	3240	64.52	0.0585770015251383	0.0100674964367538
2	A	26	50	20120615	5	3242	64.56	0.0566999158638005	0.00953716635086386
2	A	26	50	20120615	5	3244	64.6	0.0557064308362334	0.00892523614242506
2	A	26	50	20120615	5	3246	64.64	0.0537588466288113	0.0078983049641078
2	A	26	50	20120615	5	3248	64.68	0.0515074186375133	0.00645326154607498
2	A	26	50	20120615	5	3250	64.72	0.0498855278135057	0.00507602966835793
2	A	26	50	20120615	5	3252	64.76	0.048805846469312	0.00450475809983732
2	A	26	50	20120615	5	3254	64.8	0.0467886829546211	0.00364710828493616
2	A	26	50	20120615	5	3256	64.84	0.0457285177575881	0.00252613190472112
2	A	26	50	20120615	5	3258	64.88	0.0445086171386851	0.00197275013776453
2	A	26	50	20120615	5	3260	64.92	0.0420379153345412	0.00112386844695008
2	A	26	50	20120615	5	3262	64.96	0.0392771583287545	-0.000427877384363800
2	A	26	50	20120615	5	3264	65	0.0368333265822957	-0.000910902026592331
2	A	26	50	20120615	5	3266	65.04	0.0356493469878769	-0.00213094406685160
2	A	26	50	20120615	5	3268	65.08	0.0357395031024782	-0.00234385391866687
2	A	26	50	20120615	5	3270	65.12	0.035634497745472	-0.00347925527721811
2	A	26	50	20120615	5	3272	65.16	0.0354394069845427	-0.00353801585073471
2	A	26	50	20120615	5	3274	65.2	0.0356039507325248	-0.00360455459884436
2	A	26	50	20120615	5	3276	65.24	0.0355871215911325	-0.00329399330054723
2	A	26	50	20120615	5	3278	65.28	0.0352230323094996	-0.00323735404737419
2	A	26	50	20120615	5	3280	65.32	0.0352965007040649	-0.00294864234861572
2	A	26	50	20120615	5	3282	65.36	0.035208960884554	-0.00376605778766737
2	A	26	50	20120615	5	3284	65.4	0.0354936420746597	-0.00293944996046029
2	A	26	50	20120615	5	3286	65.44	0.0353407655885671	-0.00384666796072264
2	A	26	50	20120615	5	3288	65.48	0.0355241183769288	-0.00499380729184157
2	A	26	50	20120615	5	3290	65.52	0.0356773484164119	-0.00592188494214891
2	A	26	50	20120615	5	3292	65.56	0.034669650542543	-0.00698798983614387
2	A	26	50	20120615	5	3294	65.6	0.0335921612293709	-0.0084955414936336
2	A	26	50	20120615	5	3296	65.64	0.0325083786658463	-0.00936959618585828
2	A	26	50	20120615	5	3298	65.68	0.0308720628635025	-0.0111262615623600
2	A	26	50	20120615	5	3300	65.72	0.0301701886724967	-0.0131801239189944
2	A	26	50	20120615	5	3302	65.76	0.0288609097564517	-0.0146893726327590
2	A	26	50	20120615	5	3304	65.8	0.0281524029038384	-0.0153752520683743
2	A	26	50	20120615	5	3306	65.84	0.0275437678129999	-0.0159888369066811
2	A	26	50	20120615	5	3308	65.88	0.0255294044411626	-0.0167340850276449
2	A	26	50	20120615	5	3310	65.92	0.0242407942563316	-0.0167623480856889
2	A	26	50	20120615	5	3312	65.96	0.0227020874740628	-0.0168246159088402
2	A	26	50	20120615	5	3314	66	0.0208593106337482	-0.0172435625345576
2	A	26	50	20120615	5	3316	66.04	0.0193835717103441	-0.0169713334948686
2	A	26	50	20120615	5	3318	66.08	0.0178605061300751	-0.0150161408184809
2	A	26	50	20120615	5	3320	66.12	0.0170973964918186	-0.0137748855747861
2	A	26	50	20120615	5	3322	66.16	0.0158485327791582	-0.0120352331874397
2	A	26	50	20120615	5	3324	66.2	0.0149055139625643	-0.0104872562352696
2	A	26	50	20120615	5	3326	66.24	0.0141090642395749	-0.00956939627795035
2	A	26	50	20120615	5	3328	66.28	0.014332050363022	-0.00853917705310061
2	A	26	50	20120615	5	3330	66.32	0.0144293058297064	-0.00649766078086569
2	A	26	50	20120615	5	3332	66.36	0.0147142415782534	-0.00499056167171592
2	A	26	50	20120615	5	3334	66.4	0.0155651102391230	-0.00177838062575198
2	A	26	50	20120615	5	3336	66.44	0.0152575824289171	-0.000617092087941501
2	A	26	50	20120615	5	3338	66.48	0.0139818133032325	0.001074597246437
2	A	26	50	20120615	5	3340	66.52	0.0119899147138335	0.00237155129128593
2	A	26	50	20120615	5	3342	66.56	0.0109975327728450	0.00271565773528256
2	A	26	50	20120615	5	3344	66.6	0.0107857542918796	0.00217822829730953
2	A	26	50	20120615	5	3346	66.64	0.00909909248671537	0.00171770379285836
2	A	26	50	20120615	5	3348	66.68	0.00636993608297996	7.23370237153999e-06
2	A	26	50	20120615	5	3350	66.72	0.00389637756744005	-0.000337848548983121
2	A	26	50	20120615	5	3352	66.76	0.000821514537062187	-0.00069229501544104
2	A	26	50	20120615	5	3354	66.8	-0.000629926995258853	-0.000353320964594301
2	A	26	50	20120615	5	3356	66.84	-0.000943809008421794	-1.92386077491405e-05
2	A	26	50	20120615	5	3358	66.88	-0.000801678777636343	0.000185399862493199
2	A	26	50	20120615	5	3360	66.92	-0.00103184146922713	-0.000146543779181579
2	A	26	50	20120615	5	3362	66.96	-0.000971740786938835	0.000144540404249119
2	A	26	50	20120615	5	3364	67	-0.000875703311685024	-0.000320497209232981
2	A	26	50	20120615	5	3366	67.04	-0.00106127606178623	-0.00109909213244410
2	A	26	50	20120615	5	3368	67.08	-4.97661752599096e-05	-0.00144270996565492
2	A	26	50	20120615	5	3370	67.12	0.000152817937651049	-0.00240420350254215
2	A	26	50	20120615	5	3372	67.16	0.000273508902962956	-0.00281688714207723
2	A	26	50	20120615	5	3374	67.2	0.000466700375078058	-0.00278861701296539
2	A	26	50	20120615	5	3376	67.24	0.000115470537367763	-0.00402787821553731
2	A	26	50	20120615	5	3378	67.28	-0.000360327473557044	-0.00556720725177355
2	A	26	50	20120615	5	3380	67.32	9.77787257024744e-05	-0.00699284765973062
2	A	26	50	20120615	5	3382	67.36	-0.000312152288554804	-0.00836604195772709
2	A	26	50	20120615	5	3384	67.4	-0.000690694832795214	-0.0117861760369702
2	A	26	50	20120615	5	3386	67.44	-0.00141917038090921	-0.0138100853503535
2	A	26	50	20120615	5	3388	67.48	-0.00168053118937138	-0.0141199253997338
2	A	26	50	20120615	5	3390	67.52	-0.00228630956881390	-0.0140655488882606
2	A	26	50	20120615	5	3392	67.56	-0.00190896203503370	-0.0131614633710389
2	A	26	50	20120615	5	3394	67.6	-0.00225929808977257	-0.0127839319894956
2	A	26	50	20120615	5	3396	67.64	-0.00341510655002885	-0.0121210335242688
2	A	26	50	20120615	5	3398	67.68	-0.00537339635411812	-0.0107227722908794
2	A	26	50	20120615	5	3400	67.72	-0.00731452679794834	-0.00964473638416543
2	A	26	50	20120615	5	3402	67.76	-0.00933906331504662	-0.00819719900051536
2	A	26	50	20120615	5	3404	67.8	-0.0108086291962510	-0.00617637267269795
2	A	26	50	20120615	5	3406	67.84	-0.0110644392164809	-0.00430326802253822
2	A	26	50	20120615	5	3408	67.88	-0.0112114325741539	-0.00225012691482059
2	A	26	50	20120615	5	3410	67.92	-0.0108688676229403	-0.00104465127425376
2	A	26	50	20120615	5	3412	67.96	-0.00930115532050722	0.000448150135780409
2	A	26	50	20120615	5	3414	68	-0.0082213537681607	0.00185966962131718
2	A	26	50	20120615	5	3416	68.04	-0.00692584222114538	0.003148095958385
2	A	26	50	20120615	5	3418	68.08	-0.00491314620709805	0.00365572933081239
2	A	26	50	20120615	5	3420	68.12	-0.00267833663937153	0.00386917516956779
2	A	26	50	20120615	5	3422	68.16	-5.526746601754e-05	0.00401964749260429
2	A	26	50	20120615	5	3424	68.2	0.00100063387712490	0.00467706588027686
2	A	26	50	20120615	5	3426	68.24	0.00287667302042655	0.00452721581120781
2	A	26	50	20120615	5	3428	68.28	0.00318946170508442	0.00447387874670291
2	A	26	50	20120615	5	3430	68.32	0.00369025594072417	0.00377201162676495
2	A	26	50	20120615	5	3432	68.36	0.00489771077317154	0.00317378585485229
2	A	26	50	20120615	5	3434	68.4	0.00566553469233823	0.00189931992696544
2	A	26	50	20120615	5	3436	68.44	0.00557055893791638	0.00128860311376311
2	A	26	50	20120615	5	3438	68.48	0.00643631219652994	0.000112840100141750
2	A	26	50	20120615	5	3440	68.52	0.00636403881242486	0.000325643885939839
2	A	26	50	20120615	5	3442	68.56	0.00651265144462684	4.09556247663190e-05
2	A	26	50	20120615	5	3444	68.6	0.00632417213210156	-0.00085781244946084
2	A	26	50	20120615	5	3446	68.64	0.00651601020183748	-0.000576723361803561
2	A	26	50	20120615	5	3448	68.68	0.00626379228405605	-0.000715691057510161
2	A	26	50	20120615	5	3450	68.72	0.00655419396802155	-0.00132960823600413
2	A	26	50	20120615	5	3452	68.76	0.00678736950018562	-0.00214164966351876
2	A	26	50	20120615	5	3454	68.8	0.0062583475618409	-0.00247869211077133
2	A	26	50	20120615	5	3456	68.84	0.00554201303715988	-0.00328280687126886
2	A	26	50	20120615	5	3458	68.88	0.00515300531255791	-0.00265209590672170
2	A	26	50	20120615	5	3460	68.92	0.00461425358490407	-0.00299239104516773
2	A	26	50	20120615	5	3462	68.96	0.00362033722220044	-0.00290720589123819
2	A	26	50	20120615	5	3464	69	0.00292688184453148	-0.00263594134519872
2	A	26	50	20120615	5	3466	69.04	0.00231165298295841	-0.00251941368319308
2	A	26	50	20120615	5	3468	69.08	0.000600594579629636	-0.00272855889850531
2	A	26	50	20120615	5	3470	69.12	-0.00199826255042974	-0.00298049043804036
2	A	26	50	20120615	5	3472	69.16	-0.00222485491846097	-0.0031406996214538
2	A	26	50	20120615	5	3474	69.2	-0.00271379097338022	-0.00308646453133679
2	A	26	50	20120615	5	3476	69.24	-0.00223973244513714	-0.00250513790438770
2	A	26	50	20120615	5	3478	69.28	-0.00200543261319098	-0.00214623171546085
2	A	26	50	20120615	5	3480	69.32	-0.00215475235217414	-0.00196316884087946
2	A	26	50	20120615	5	3482	69.36	-0.00222662268541394	-0.00200635892307434
2	A	26	50	20120615	5	3484	69.4	-0.00229075727046756	-0.00191034796432483
2	A	26	50	20120615	5	3486	69.44	-0.00250817846354680	-0.00196913682211268
2	A	26	50	20120615	5	3488	69.48	-0.00243480906393088	-0.00252749662080882
2	A	26	50	20120615	5	3490	69.52	-0.00251145943901150	-0.00296402192110652
2	A	26	50	20120615	5	3492	69.56	-0.00277656084234615	-0.00286312485449902
2	A	26	50	20120615	5	3494	69.6	-0.00257952695198208	-0.00458578405167993
2	A	26	50	20120615	5	3496	69.64	-0.00244080532943534	-0.00801499879620702
2	A	26	50	20120615	5	3498	69.68	-0.00255691933397399	-0.0100019900645447
2	A	26	50	20120615	5	3500	69.72	-0.00261394749587668	-0.0122634236167964
2	A	26	50	20120615	5	3502	69.76	-0.00264140445219016	-0.0137936097623519
2	A	26	50	20120615	5	3504	69.8	-0.00184394356650359	-0.0152891264624258
2	A	26	50	20120615	5	3506	69.84	-0.000958773155678654	-0.0163650742828149
2	A	26	50	20120615	5	3508	69.88	0.000178961655250501	-0.0163506493044787
2	A	26	50	20120615	5	3510	69.92	0.00110140366451179	-0.0158132976482516
2	A	26	50	20120615	5	3512	69.96	0.00191751095601825	-0.0154563855004477
2	A	26	50	20120615	5	3514	70	0.00393314712006175	-0.0139768776978998
2	A	26	50	20120615	5	3516	70.04	0.00559487634012138	-0.0130656716153916
2	A	26	50	20120615	5	3518	70.08	0.0071070736891635	-0.0124280239333210
2	A	26	50	20120615	5	3520	70.12	0.00920933043390235	-0.0119424961330870
2	A	26	50	20120615	5	3522	70.16	0.0115819141010888	-0.00982814786238995
2	A	26	50	20120615	5	3524	70.2	0.0120003445388560	-0.00748440708080807
2	A	26	50	20120615	5	3526	70.24	0.0114656021066515	-0.00657438893769223
2	A	26	50	20120615	5	3528	70.28	0.0108191580162229	-0.00386645987952805
2	A	26	50	20120615	5	3530	70.32	0.0107793479044421	-0.00246664301121991
2	A	26	50	20120615	5	3532	70.36	0.0102110815397415	0.000150592531189299
2	A	26	50	20120615	5	3534	70.4	0.00963115498421918	0.00205822520547436
2	A	26	50	20120615	5	3536	70.44	0.0093804007774748	0.00468408037954623
2	A	26	50	20120615	5	3538	70.48	0.00846647516228614	0.00679952183732709
2	A	26	50	20120615	5	3540	70.52	0.00762788611777864	0.00818046178300466
2	A	26	50	20120615	5	3542	70.56	0.00624516002037178	0.00852812497411066
2	A	26	50	20120615	5	3544	70.6	0.00537300744538848	0.00919747932424966
2	A	26	50	20120615	5	3546	70.64	0.00311190623332388	0.00952972051645796
2	A	26	50	20120615	5	3548	70.68	0.0008048713647534	0.00909482156175696
2	A	26	50	20120615	5	3550	70.72	-0.000250004673556314	0.00852338028760886
2	A	26	50	20120615	5	3552	70.76	-0.00231476354568884	0.00739500049939484
2	A	26	50	20120615	5	3554	70.8	-0.00337480146350122	0.00678461178373899
2	A	26	50	20120615	5	3556	70.84	-0.00531736521277690	0.00596547100414125
2	A	26	50	20120615	5	3558	70.88	-0.00713575394020842	0.00450576926253442
2	A	26	50	20120615	5	3560	70.92	-0.00926654244356812	0.0034507730160719
2	A	26	50	20120615	5	3562	70.96	-0.0107304868258621	0.00204848834509743
2	A	26	50	20120615	5	3564	71	-0.012236829330756	0.00078100651088835
2	A	26	50	20120615	5	3566	71.04	-0.0147435370121979	-0.00081268489468551
2	A	26	50	20120615	5	3568	71.08	-0.0167332647837787	-0.00186521333848169
2	A	26	50	20120615	5	3570	71.12	-0.0180646761420749	-0.0029061452310664
2	A	26	50	20120615	5	3572	71.16	-0.0201208719510872	-0.00459238277216197
2	A	26	50	20120615	5	3574	71.2	-0.0225028318541923	-0.00693446185280805
2	A	26	50	20120615	5	3576	71.24	-0.0228850230694236	-0.00761660776461871
2	A	26	50	20120615	5	3578	71.28	-0.0235760785266772	-0.00933211952645539
2	A	26	50	20120615	5	3580	71.32	-0.0244205761554483	-0.0112119629042398
2	A	26	50	20120615	5	3582	71.36	-0.0243584921800601	-0.0122235498654053
2	A	26	50	20120615	5	3584	71.4	-0.024082770032872	-0.0139701955388176
2	A	26	50	20120615	5	3586	71.44	-0.0242076450904296	-0.0163262753337312
2	A	26	50	20120615	5	3588	71.48	-0.024176320260023	-0.0182334130332694
2	A	26	50	20120615	5	3590	71.52	-0.0245492200921496	-0.0202720301677015
2	A	26	50	20120615	5	3592	71.56	-0.0253217413216637	-0.0225967780611407
2	A	26	50	20120615	5	3594	71.6	-0.0248618178579765	-0.0239963050156685
2	A	26	50	20120615	5	3596	71.64	-0.024172759270273	-0.0258864551818955
2	A	26	50	20120615	5	3598	71.68	-0.0239828155396038	-0.0279541916806836
2	A	26	50	20120615	5	3600	71.72	-0.0231535892959860	-0.031493475373877
2	A	26	50	20120615	5	3602	71.76	-0.0235245375133965	-0.0326118354590017
2	A	26	50	20120615	5	3604	71.8	-0.0225783932848298	-0.0328305082310836
2	A	26	50	20120615	5	3606	71.84	-0.0218841629181287	-0.0323112019399124
2	A	26	50	20120615	5	3608	71.88	-0.0215417393882713	-0.0320576758745858
2	A	26	50	20120615	5	3610	71.92	-0.0213913802023198	-0.0320247529828537
2	A	26	50	20120615	5	3612	71.96	-0.0211101850486453	-0.0314490761390863
2	A	26	50	20120615	5	3614	72	-0.0207181933334268	-0.0311442848321237
2	A	26	50	20120615	5	3616	72.04	-0.0193548843882313	-0.0310611361457239
2	A	26	50	20120615	5	3618	72.08	-0.0186358416445783	-0.0310312113867441
2	A	26	50	20120615	5	3620	72.12	-0.0169601399945224	-0.0318807294736616
2	A	26	50	20120615	5	3622	72.16	-0.0160562595382673	-0.0325924183067903
2	A	26	50	20120615	5	3624	72.2	-0.014040390028986	-0.0338912815399484
2	A	26	50	20120615	5	3626	72.24	-0.0136161966709522	-0.0349671445075237
2	A	26	50	20120615	5	3628	72.28	-0.0125032105973646	-0.036593631525609
2	A	26	50	20120615	5	3630	72.32	-0.0114913407934866	-0.0376928997276416
2	A	26	50	20120615	5	3632	72.36	-0.00945239838993522	-0.0386409177891784
2	A	26	50	20120615	5	3634	72.4	-0.0088674089498596	-0.0384653431754098
2	A	26	50	20120615	5	3636	72.44	-0.00815344323289553	-0.0372257142773117
2	A	26	50	20120615	5	3638	72.48	-0.007765170899346	-0.0360303502637158
2	A	26	50	20120615	5	3640	72.52	-0.0063804436897484	-0.0360761000724586
2	A	26	50	20120615	5	3642	72.56	-0.00551155087702635	-0.0351239100809128
2	A	26	50	20120615	5	3644	72.6	-0.00338853347719186	-0.0344795943818956
2	A	26	50	20120615	5	3646	72.64	-0.00221240276804428	-0.0334419151805044
2	A	26	50	20120615	5	3648	72.68	-0.000478506229896754	-0.0323953264336701
2	A	26	50	20120615	5	3650	72.72	0.00164634964756883	-0.0315446769759027
2	A	26	50	20120615	5	3652	72.76	0.00423619894434268	-0.0302355394812140
2	A	26	50	20120615	5	3654	72.8	0.00541572376603996	-0.0294896125377403
2	A	26	50	20120615	5	3656	72.84	0.00756504553813459	-0.028255852625926
2	A	26	50	20120615	5	3658	72.88	0.0086737889710351	-0.0289929407346348
2	A	26	50	20120615	5	3660	72.92	0.00996581448161915	-0.0287823643351975
2	A	26	50	20120615	5	3662	72.96	0.0112901547721034	-0.0301386658521914
2	A	26	50	20120615	5	3664	73	0.0131170358519770	-0.0305977195745377
2	A	26	50	20120615	5	3666	73.04	0.0148809844283250	-0.0301757182475256
2	A	26	50	20120615	5	3668	73.08	0.0144610054267070	-0.0296661346745957
2	A	26	50	20120615	5	3670	73.12	0.0136283447654530	-0.0294915924367276
2	A	26	50	20120615	5	3672	73.16	0.0129063180311834	-0.0300126594237840
2	A	26	50	20120615	5	3674	73.2	0.0118586686241774	-0.0294981685297926
2	A	26	50	20120615	5	3676	73.24	0.0117716237794134	-0.0283037944656904
2	A	26	50	20120615	5	3678	73.28	0.0122361080818392	-0.0261776092274762
2	A	26	50	20120615	5	3680	73.32	0.0131795158071627	-0.0244617580543846
2	A	26	50	20120615	5	3682	73.36	0.0128119970576409	-0.0222537110641124
2	A	26	50	20120615	5	3684	73.4	0.0129414046696659	-0.0200612487072976
2	A	26	50	20120615	5	3686	73.44	0.0129977822933299	-0.0177989807690440
2	A	26	50	20120615	5	3688	73.48	0.0127175495119846	-0.0150587362238728
2	A	26	50	20120615	5	3690	73.52	0.0119203799542919	-0.0128504191188102
2	A	26	50	20120615	5	3692	73.56	0.0112660424308650	-0.0101208264301909
2	A	26	50	20120615	5	3694	73.6	0.0109201257935085	-0.00816129211816671
2	A	26	50	20120615	5	3696	73.64	0.0102669712597265	-0.0054631847731932
2	A	26	50	20120615	5	3698	73.68	0.00902626755932097	-0.00284454208828944
2	A	26	50	20120615	5	3700	73.72	0.00844348429240264	-0.00168567892673843
2	A	26	50	20120615	5	3702	73.76	0.00744456868475602	-0.000222293158801620
2	A	26	50	20120615	5	3704	73.8	0.00669154238919922	0.00051046745640638
2	A	26	50	20120615	5	3706	73.84	0.00503854593788724	0.00025342707037726
2	A	26	50	20120615	5	3708	73.88	0.00408725467906033	0.000670414303203989
2	A	26	50	20120615	5	3710	73.92	0.00339557343230536	0.0006472388784506
2	A	26	50	20120615	5	3712	73.96	0.00215895963752221	0.00137066285571981
2	A	26	50	20120615	5	3714	74	-0.000571653406182453	0.00167052562841759
2	A	26	50	20120615	5	3716	74.04	-0.00198706197901575	0.0026030509803786
2	A	26	50	20120615	5	3718	74.08	-0.00386205319006768	0.00167176447949823
2	A	26	50	20120615	5	3720	74.12	-0.00423571104066366	0.00161783203108357
2	A	26	50	20120615	5	3722	74.16	-0.00438474793693434	0.00118798888986808
2	A	26	50	20120615	5	3724	74.2	-0.00355292590432281	0.00167438925987
2	A	26	50	20120615	5	3726	74.24	-0.00348116163710018	0.00157439728994241
2	A	26	50	20120615	5	3728	74.28	-0.00313961704097179	0.00191546105345958
2	A	26	50	20120615	5	3730	74.32	-0.00253155399951926	0.00180248731013619
2	A	26	50	20120615	5	3732	74.36	-0.000967053376086344	0.00263924777650754
2	A	26	50	20120615	5	3734	74.4	-0.000133544186694891	0.00418660954577806
2	A	26	50	20120615	5	3736	74.44	0.00101113441282552	0.00575572191963788
2	A	26	50	20120615	5	3738	74.48	0.00260357423939668	0.00671207677012487
2	A	26	50	20120615	5	3740	74.52	0.00363224490039563	0.00704228149480337
2	A	26	50	20120615	5	3742	74.56	0.00445008460351599	0.00672996657168889
2	A	26	50	20120615	5	3744	74.6	0.00573501076201693	0.00671373139999285
2	A	26	50	20120615	5	3746	74.64	0.00788853416260537	0.00637789669112255
2	A	26	50	20120615	5	3748	74.68	0.00939219036883754	0.00629538369371911
2	A	26	50	20120615	5	3750	74.72	0.0111485424970352	0.00646589754425478
2	A	26	50	20120615	5	3752	74.76	0.0117331571705168	0.0064359374299359
2	A	26	50	20120615	5	3754	74.8	0.0134085689067924	0.00691564574136067
2	A	26	50	20120615	5	3756	74.84	0.015254994418098	0.00742473433954373
2	A	26	50	20120615	5	3758	74.88	0.0155572259985127	0.0076399635016013
2	A	26	50	20120615	5	3760	74.92	0.0153398825871794	0.00821581005099616
2	A	26	50	20120615	5	3762	74.96	0.0145778760355016	0.00889975201403106
2	A	26	50	20120615	5	3764	75	0.0142169899475874	0.0101681389449201
2	A	26	50	20120615	5	3766	75.04	0.0131886233425043	0.0110678121158272
2	A	26	50	20120615	5	3768	75.08	0.0122810942152583	0.0122115149079895
2	A	26	50	20120615	5	3770	75.12	0.00990110006900496	0.0131866293013814
2	A	26	50	20120615	5	3772	75.16	0.00859093726948347	0.0137612596271127
2	A	26	50	20120615	5	3774	75.2	0.00685791754374461	0.0136617414187285
2	A	26	50	20120615	5	3776	75.24	0.00504191176616569	0.0134862516577736
2	A	26	50	20120615	5	3778	75.28	0.00321747020468722	0.0140156978601870
2	A	26	50	20120615	5	3780	75.32	0.0009719111996731	0.0140601748767237
2	A	26	50	20120615	5	3782	75.36	-0.00115808534409170	0.0125975457130427
2	A	26	50	20120615	5	3784	75.4	-0.00258597435161294	0.0115219373039086
2	A	26	50	20120615	5	3786	75.44	-0.00198180110456372	0.0114368228606572
2	A	26	50	20120615	5	3788	75.48	-0.00190129699752563	0.0109227915860736
2	A	26	50	20120615	5	3790	75.52	-0.00210051726205713	0.0106815691787396
2	A	26	50	20120615	5	3792	75.56	-0.00356263730885561	0.00995116322911296
2	A	26	50	20120615	5	3794	75.6	-0.00397518461820328	0.00932068560980356
2	A	26	50	20120615	5	3796	75.64	-0.00526924659631716	0.00837381306125236
2	A	26	50	20120615	5	3798	75.68	-0.00649203928195524	0.00691032122729834
2	A	26	50	20120615	5	3800	75.72	-0.00858896444156396	0.00489245060582628
2	A	26	50	20120615	5	3802	75.76	-0.0105270946313216	0.00278942311469594
2	A	26	50	20120615	5	3804	75.8	-0.0110868474303767	0.00208669332448494
2	A	26	50	20120615	5	3806	75.84	-0.0137883913143067	-0.000408799643407381
2	A	26	50	20120615	5	3808	75.88	-0.0161828528653031	-0.00230093253704884
2	A	26	50	20120615	5	3810	75.92	-0.0175143349342774	-0.00321663581868542
2	A	26	50	20120615	5	3812	75.96	-0.0185372356039419	-0.00439835267140438
2	A	26	50	20120615	5	3814	76	-0.018570681754692	-0.00543065786125862
2	A	26	50	20120615	5	3816	76.04	-0.0180484904678535	-0.00657001194671669
2	A	26	50	20120615	5	3818	76.08	-0.0183652955190285	-0.00731217001104665
2	A	26	50	20120615	5	3820	76.12	-0.0182046267162073	-0.00909762877567831
2	A	26	50	20120615	5	3822	76.16	-0.0182649287825069	-0.0114376713887946
2	A	26	50	20120615	5	3824	76.2	-0.0184323150997494	-0.0123095906185400
2	A	26	50	20120615	5	3826	76.24	-0.0188444169318249	-0.0141549978960807
2	A	26	50	20120615	5	3828	76.28	-0.0189145689955864	-0.0159236063061167
2	A	26	50	20120615	5	3830	76.32	-0.018402977239398	-0.0169444563661157
2	A	26	50	20120615	5	3832	76.36	-0.0183818771730474	-0.0193673153254445
2	A	26	50	20120615	5	3834	76.4	-0.0180608082679818	-0.0221762687294368
2	A	26	50	20120615	5	3836	76.44	-0.0171971975429152	-0.0250381632181366
2	A	26	50	20120615	5	3838	76.48	-0.0169434239902152	-0.0262267319355652
2	A	26	50	20120615	5	3840	76.52	-0.0165352466007753	-0.0283370567686774
2	A	26	50	20120615	5	3842	76.56	-0.0157006555380086	-0.0310111154120228
2	A	26	50	20120615	5	3844	76.6	-0.0153092224371471	-0.0329673758196501
2	A	26	50	20120615	5	3846	76.64	-0.0147691342776769	-0.0358189960468192
2	A	26	50	20120615	5	3848	76.68	-0.0136683811514038	-0.0382295937745622
2	A	26	50	20120615	5	3850	76.72	-0.0134199038284948	-0.0404103110877415
2	A	26	50	20120615	5	3852	76.76	-0.0129164438002900	-0.0416524148595738
2	A	26	50	20120615	5	3854	76.8	-0.0122573495695460	-0.0435595525591121
2	A	26	50	20120615	5	3856	76.84	-0.0115153824240470	-0.0442879432544123
2	A	26	50	20120615	5	3858	76.88	-0.00998393055735312	-0.0470508922912206
2	A	26	50	20120615	5	3860	76.92	-0.00928608687500011	-0.0481597064347993
2	A	26	50	20120615	5	3862	76.96	-0.0075358561702072	-0.0490645202720056
2	A	26	50	20120615	5	3864	77	-0.0059802212515968	-0.050037357781562
2	A	26	50	20120615	5	3866	77.04	-0.00396390626504336	-0.0519822549832156
2	A	26	50	20120615	5	3868	77.08	-0.00268545720465808	-0.052499150040263
2	A	26	50	20120615	5	3870	77.12	-0.00144653541334113	-0.0545409208709391
2	A	26	50	20120615	5	3872	77.16	0.000159445508089751	-0.0556759686760998
2	A	26	50	20120615	5	3874	77.2	0.00197444719403939	-0.0577664591639997
2	A	26	50	20120615	5	3876	77.24	0.00355186100151034	-0.0590761623441134
2	A	26	50	20120615	5	3878	77.28	0.0048947274896617	-0.061213534011606
2	A	26	50	20120615	5	3880	77.32	0.0064309876824676	-0.0630298084897618
2	A	26	50	20120615	5	3882	77.36	0.00849920430676013	-0.0646033332099362
2	A	26	50	20120615	5	3884	77.4	0.0099599454953353	-0.0665270879188323
2	A	26	50	20120615	5	3886	77.44	0.0118991858427394	-0.0686818544131421
2	A	26	50	20120615	5	3888	77.48	0.0131807461729619	-0.0704332164887849
2	A	26	50	20120615	5	3890	77.52	0.0149753831836134	-0.072185285671209
2	A	26	50	20120615	5	3892	77.56	0.0161804345601115	-0.0736485724441964
2	A	26	50	20120615	5	3894	77.6	0.0176741976353681	-0.0754239054397215
2	A	26	50	20120615	5	3896	77.64	0.0192663192638877	-0.0775375890300443
2	A	26	50	20120615	5	3898	77.68	0.0194009523950256	-0.0783494890362027
2	A	26	50	20120615	5	3900	77.72	0.0202735221630098	-0.0799797944309064
2	A	26	50	20120615	5	3902	77.76	0.0196060133615697	-0.0805870577345894
2	A	26	50	20120615	5	3904	77.8	0.018624054174536	-0.0819911596699915
2	A	26	50	20120615	5	3906	77.84	0.0174767027113827	-0.0836187780589267
2	A	26	50	20120615	5	3908	77.88	0.0159747371974643	-0.0844265061350761
2	A	26	50	20120615	5	3910	77.92	0.0151006117945615	-0.085636790101755
2	A	26	50	20120615	5	3912	77.96	0.0130818219342739	-0.087255357523891
2	A	26	50	20120615	5	3914	78	0.0113058525426458	-0.0889205939935853
2	A	26	50	20120615	5	3916	78.04	0.00927334481080315	-0.0901465757308066
2	A	26	50	20120615	5	3918	78.08	0.00756674259440943	-0.0914433388568246
2	A	26	50	20120615	5	3920	78.12	0.00609659688564447	-0.092705170907852
2	A	26	50	20120615	5	3922	78.16	0.00481729929712178	-0.0935641642256374
2	A	26	50	20120615	5	3924	78.2	0.00542548183962032	-0.0931962565673860
2	A	26	50	20120615	5	3926	78.24	0.00585773621495966	-0.0929940947386448
2	A	26	50	20120615	5	3928	78.28	0.00692652811472312	-0.0926083679895075
2	A	26	50	20120615	5	3930	78.32	0.0073532670571692	-0.09199000310936
2	A	26	50	20120615	5	3932	78.36	0.00767584917074652	-0.0915422630955126
2	A	26	50	20120615	5	3934	78.4	0.0082981738488688	-0.090566950712222
2	A	26	50	20120615	5	3936	78.44	0.00961480667543815	-0.089920372271505
2	A	26	50	20120615	5	3938	78.48	0.0108702040547568	-0.088561595880777
2	A	26	50	20120615	5	3940	78.52	0.0124957718340265	-0.0877873846660558
2	A	26	50	20120615	5	3942	78.56	0.0146690645260034	-0.086325017131884
2	A	26	50	20120615	5	3944	78.6	0.016046084271686	-0.0855367344922171
2	A	26	50	20120615	5	3946	78.64	0.017891703681261	-0.0851341786016876
2	A	26	50	20120615	5	3948	78.68	0.0199126148618922	-0.0840401429898358
2	A	26	50	20120615	5	3950	78.72	0.0226440976469377	-0.082507489041614
2	A	26	50	20120615	5	3952	78.76	0.0233205867044989	-0.0812289692705505
2	A	26	50	20120615	5	3954	78.8	0.0251083647793728	-0.079099375777651
2	A	26	50	20120615	5	3956	78.84	0.0271342964181504	-0.0774022487921252
2	A	26	50	20120615	5	3958	78.88	0.02894328769646	-0.0751033739358096
2	A	26	50	20120615	5	3960	78.92	0.0304243228496552	-0.0728650274199636
2	A	26	50	20120615	5	3962	78.96	0.0317319047094253	-0.0708199331874158
2	A	26	50	20120615	5	3964	79	0.0336207283433309	-0.0686509538468042
2	A	26	50	20120615	5	3966	79.04	0.0350436393191125	-0.0664775197334712
2	A	26	50	20120615	5	3968	79.08	0.0369897386022942	-0.0629684316211548
2	A	26	50	20120615	5	3970	79.12	0.0382290139470017	-0.0626557490025141
2	A	26	50	20120615	5	3972	79.16	0.0397652741398076	-0.0613214385064151
2	A	26	50	20120615	5	3974	79.2	0.041980639685265	-0.0606051393370731
2	A	26	50	20120615	5	3976	79.24	0.0434220061480357	-0.0593039214383336
2	A	26	50	20120615	5	3978	79.28	0.0451956350162181	-0.058591518427356
2	A	26	50	20120615	5	3980	79.32	0.0470159117187554	-0.0569285022729546
2	A	26	50	20120615	5	3982	79.36	0.0485958003999605	-0.0560981467798072
2	A	26	50	20120615	5	3984	79.4	0.0496396172882125	-0.0550670578136166
2	A	26	50	20120615	5	3986	79.44	0.0504994732762709	-0.054371533441506
2	A	26	50	20120615	5	3988	79.48	0.0510461516709419	-0.0544557357170096
2	A	26	50	20120615	5	3990	79.52	0.0524030994835338	-0.0528402696652159
2	A	26	50	20120615	5	3992	79.56	0.0530050142315239	-0.0510041707413428
2	A	26	50	20120615	5	3994	79.6	0.0536557504601142	-0.0492439839730707
2	A	26	50	20120615	5	3996	79.64	0.053716158592431	-0.0466911658584276
2	A	26	50	20120615	5	3998	79.68	0.0542936668427617	-0.0441671340608466
2	A	26	50	20120615	5	4000	79.72	0.0538344292726523	-0.0421260420526804
2	A	26	50	20120615	5	4002	79.76	0.0538112432412972	-0.0399174576612545
2	A	26	50	20120615	5	4004	79.8	0.0536602052328357	-0.0376756463221807
2	A	26	50	20120615	5	4006	79.84	0.0535514522098892	-0.0350222988364563
2	A	26	50	20120615	5	4008	79.88	0.0531094397609695	-0.0324765022921504
2	A	26	50	20120615	5	4010	79.92	0.0527049746821308	-0.0301590305274896
[truncated: 469 more rows]
