# Supplementary material for: How Do Ants Make Sense of Gravity? A Boltzmann Walker Analysis of Lasius niger Trajectories on Various Inclines
Source: PLoS One. 2013 Oct 29;8(10):e76531. doi: 10.1371/journal.pone.0076531 (PMC3812222; doi:10.1371/journal.pone.0076531)
Supplement: Dataset S2 — Trajectories for . (ZIP) [file pone.0076531.s006.zip › Incline2/2-A-26-50-20120615-06.txt]

Pente	Colonie	Temperature	Humidite	Date	Indiv	Frame	Time	X	Y
2	A	26	50	20120615	6	26	0	0	0
2	A	26	50	20120615	6	28	0.04	0.00171061151184306	0.000428131942805021
2	A	26	50	20120615	6	30	0.08	0.00306832865661292	0.00060774979314846
2	A	26	50	20120615	6	32	0.12	0.003701380165819	0.00087627357209085
2	A	26	50	20120615	6	34	0.16	0.00520363486519765	0.00189730113710515
2	A	26	50	20120615	6	36	0.2	0.00649578913992656	0.00369195080496799
2	A	26	50	20120615	6	38	0.24	0.00733609567609489	0.00541122939533873
2	A	26	50	20120615	6	40	0.28	0.00793972020828191	0.00757140242809742
2	A	26	50	20120615	6	42	0.32	0.00892169353745133	0.00893857924738602
2	A	26	50	20120615	6	44	0.36	0.00990701855276353	0.0100362493880931
2	A	26	50	20120615	6	46	0.4	0.0101376202162440	0.00982516387177332
2	A	26	50	20120615	6	48	0.44	0.0105776810504477	0.00919404278529312
2	A	26	50	20120615	6	50	0.48	0.0105104747935366	0.00867293620025702
2	A	26	50	20120615	6	52	0.52	0.0109958512729193	0.00712435396468212
2	A	26	50	20120615	6	54	0.56	0.0108262573683060	0.00650934218489092
2	A	26	50	20120615	6	56	0.6	0.0108368003304135	0.00530322307715317
2	A	26	50	20120615	6	58	0.64	0.0102626932637003	0.00464003469814612
2	A	26	50	20120615	6	60	0.68	0.0105548485724831	0.00406008692942035
2	A	26	50	20120615	6	62	0.72	0.0101267095586103	0.00201391789456521
2	A	26	50	20120615	6	64	0.76	0.0100922239608918	0.00106354516744706
2	A	26	50	20120615	6	66	0.8	0.0104206255632783	-0.00074384097846919
2	A	26	50	20120615	6	68	0.84	0.0107653825455136	-0.00282822206377965
2	A	26	50	20120615	6	70	0.88	0.0104818256551900	-0.00581138536545289
2	A	26	50	20120615	6	72	0.92	0.00984917014699463	-0.00795283703907291
2	A	26	50	20120615	6	74	0.96	0.00881781955129503	-0.00924143308176822
2	A	26	50	20120615	6	76	1	0.00768101812131699	-0.00997433511833245
2	A	26	50	20120615	6	78	1.04	0.00587512821334973	-0.0109872189133346
2	A	26	50	20120615	6	80	1.08	0.00470930287843116	-0.0124448530747133
2	A	26	50	20120615	6	82	1.12	0.0046040217497803	-0.0148462513432331
2	A	26	50	20120615	6	84	1.16	0.00512788180862235	-0.0171339892677450
2	A	26	50	20120615	6	86	1.2	0.00540213317370555	-0.0200933372130279
2	A	26	50	20120615	6	88	1.24	0.00568384451533027	-0.0231539782047157
2	A	26	50	20120615	6	90	1.28	0.00632351452279506	-0.0243455733391679
2	A	26	50	20120615	6	92	1.32	0.00620607115750779	-0.0243603447998269
2	A	26	50	20120615	6	94	1.36	0.00507170924592489	-0.0236232779043214
2	A	26	50	20120615	6	96	1.4	0.00419180678061979	-0.0222630660868276
2	A	26	50	20120615	6	98	1.44	0.00336980221855824	-0.021660109063442
2	A	26	50	20120615	6	100	1.48	0.00258198626936706	-0.0213413029000762
2	A	26	50	20120615	6	102	1.52	0.00121328209943113	-0.0213370885436603
2	A	26	50	20120615	6	104	1.56	-0.00110539174675768	-0.0193094598486079
2	A	26	50	20120615	6	106	1.6	-0.00380930443840473	-0.0184403478327837
2	A	26	50	20120615	6	108	1.64	-0.00478118028273877	-0.0190040250744744
2	A	26	50	20120615	6	110	1.68	-0.00722253008439563	-0.0185475240076082
2	A	26	50	20120615	6	112	1.72	-0.0100733159255629	-0.0168114212963033
2	A	26	50	20120615	6	114	1.76	-0.0122825982313819	-0.0156297065649047
2	A	26	50	20120615	6	116	1.8	-0.0141429558675972	-0.0144398275786105
2	A	26	50	20120615	6	118	1.84	-0.0150149953054955	-0.0129852735743707
2	A	26	50	20120615	6	120	1.88	-0.0149883868773194	-0.0116193059076780
2	A	26	50	20120615	6	122	1.92	-0.0144747586536011	-0.0111957348036116
2	A	26	50	20120615	6	124	1.96	-0.0138715187875031	-0.0104533504651116
2	A	26	50	20120615	6	126	2	-0.0132927377449663	-0.0100171504339333
2	A	26	50	20120615	6	128	2.04	-0.0129832866043156	-0.00932335847343649
2	A	26	50	20120615	6	130	2.08	-0.0119620759198582	-0.00933340646079715
2	A	26	50	20120615	6	132	2.12	-0.0111353761687695	-0.00896523717303675
2	A	26	50	20120615	6	134	2.16	-0.0102507785144373	-0.00837738395049732
2	A	26	50	20120615	6	136	2.2	-0.00878753416785676	-0.0072083243091616
2	A	26	50	20120615	6	138	2.24	-0.00671414152192594	-0.00548405856537383
2	A	26	50	20120615	6	140	2.28	-0.00670897964242328	-0.00520279977208906
2	A	26	50	20120615	6	142	2.32	-0.00698598872395311	-0.00405934446730011
2	A	26	50	20120615	6	144	2.36	-0.00739188215848981	-0.00408683677895264
2	A	26	50	20120615	6	146	2.4	-0.00791854236018536	-0.00382371527460532
2	A	26	50	20120615	6	148	2.44	-0.00913325281531448	-0.00375668155174883
2	A	26	50	20120615	6	150	2.48	-0.00953558950274182	-0.00305440430987779
2	A	26	50	20120615	6	152	2.52	-0.0100209546684161	-0.00273977714758883
2	A	26	50	20120615	6	154	2.56	-0.00952313735232512	-0.0028140092174778
2	A	26	50	20120615	6	156	2.6	-0.00881287687489448	-0.00262154889377444
2	A	26	50	20120615	6	158	2.64	-0.00833116745127896	-0.00286159750385165
2	A	26	50	20120615	6	160	2.68	-0.00761811390206263	-0.00297834790449336
2	A	26	50	20120615	6	162	2.72	-0.0070044583530777	-0.00295579119817351
2	A	26	50	20120615	6	164	2.76	-0.00676351171738838	-0.00273389401916936
2	A	26	50	20120615	6	166	2.8	-0.00586690738991165	-0.00289201016651049
2	A	26	50	20120615	6	168	2.84	-0.0044931226577529	-0.00209685091339668
2	A	26	50	20120615	6	170	2.88	-0.00403057724212109	-0.00192786794904228
2	A	26	50	20120615	6	172	2.92	-0.00345173185286719	-0.00143418650051449
2	A	26	50	20120615	6	174	2.96	-0.00158783656142564	-0.00021711006609552
2	A	26	50	20120615	6	176	3	-0.000534014112219889	0.000436221244381791
2	A	26	50	20120615	6	178	3.04	-0.000537323371955842	0.00102104097882994
2	A	26	50	20120615	6	180	3.08	0.0002853317283444	0.00263151202832136
2	A	26	50	20120615	6	182	3.12	0.00022695299248964	0.00310755045555177
2	A	26	50	20120615	6	184	3.16	0.00140787081454586	0.00360949020417704
2	A	26	50	20120615	6	186	3.2	0.00258252367052076	0.00389536640474295
2	A	26	50	20120615	6	188	3.24	0.0041337108874775	0.00385850492823969
2	A	26	50	20120615	6	190	3.28	0.00457552534649848	0.00315952987503679
2	A	26	50	20120615	6	192	3.32	0.00493416707748917	0.00253112690702343
2	A	26	50	20120615	6	194	3.36	0.00523839128481331	0.00217754664637247
2	A	26	50	20120615	6	196	3.4	0.00573805839224385	0.00091839028740508
2	A	26	50	20120615	6	198	3.44	0.0057317156444166	0.000273119994233300
2	A	26	50	20120615	6	200	3.48	0.00659944880201749	-0.00109019602202999
2	A	26	50	20120615	6	202	3.52	0.00782781348909132	-0.00310648979537999
2	A	26	50	20120615	6	204	3.56	0.00905936722774833	-0.00458118927181578
2	A	26	50	20120615	6	206	3.6	0.0112357429052911	-0.00560659309948564
2	A	26	50	20120615	6	208	3.64	0.0135351339495570	-0.00687312741060793
2	A	26	50	20120615	6	210	3.68	0.0157955209837726	-0.00711547411772399
2	A	26	50	20120615	6	212	3.72	0.0180064317565085	-0.00726389583109505
2	A	26	50	20120615	6	214	3.76	0.0193065182843981	-0.00700311485019345
2	A	26	50	20120615	6	216	3.8	0.0210970540757187	-0.00832681874457467
2	A	26	50	20120615	6	218	3.84	0.0210134033435043	-0.00895296179931536
2	A	26	50	20120615	6	220	3.88	0.0206532738598460	-0.00979661089994903
2	A	26	50	20120615	6	222	3.92	0.0203878259741886	-0.0113743075501324
2	A	26	50	20120615	6	224	3.96	0.0198471862714290	-0.0121109572526370
2	A	26	50	20120615	6	226	4	0.0198570716242300	-0.0145162658216568
2	A	26	50	20120615	6	228	4.04	0.0194590977856426	-0.0160559342691480
2	A	26	50	20120615	6	230	4.08	0.0201911088676625	-0.0178255255576098
2	A	26	50	20120615	6	232	4.12	0.0205460764718181	-0.0196739026836315
2	A	26	50	20120615	6	234	4.16	0.0207232491469122	-0.0201416113929795
2	A	26	50	20120615	6	236	4.2	0.0206315515395280	-0.0206797762220049
2	A	26	50	20120615	6	238	4.24	0.0208371145518867	-0.0211274384541063
2	A	26	50	20120615	6	240	4.28	0.0206221682325416	-0.0209093525806528
2	A	26	50	20120615	6	242	4.32	0.0198009344168716	-0.0210205097666553
2	A	26	50	20120615	6	244	4.36	0.0191097163250583	-0.0204496836754068
2	A	26	50	20120615	6	246	4.4	0.0182197658723925	-0.0209355933133026
2	A	26	50	20120615	6	248	4.44	0.0173906902425191	-0.0208765428260057
2	A	26	50	20120615	6	250	4.48	0.0166224385237498	-0.0211177171500786
2	A	26	50	20120615	6	252	4.52	0.0157467659712097	-0.021069908246389
2	A	26	50	20120615	6	254	4.56	0.0152922702591750	-0.0208049935192446
2	A	26	50	20120615	6	256	4.6	0.0143414895314441	-0.0207003466653764
2	A	26	50	20120615	6	258	4.64	0.0121723341212439	-0.0203208063934678
2	A	26	50	20120615	6	260	4.68	0.0105681846063763	-0.0201248034647907
2	A	26	50	20120615	6	262	4.72	0.00879036259498153	-0.0207680019350936
2	A	26	50	20120615	6	264	4.76	0.0065298553526131	-0.0213847687539157
2	A	26	50	20120615	6	266	4.8	0.00478217730330025	-0.0224080866165811
2	A	26	50	20120615	6	268	4.84	0.00415412506025036	-0.0233209614710929
2	A	26	50	20120615	6	270	4.88	0.00336437163847872	-0.0247184024606163
2	A	26	50	20120615	6	272	4.92	0.00295304762386251	-0.0259757090282441
2	A	26	50	20120615	6	274	4.96	0.0023385718310114	-0.0270718659604395
2	A	26	50	20120615	6	276	5	0.00242597022916606	-0.0288891303880889
2	A	26	50	20120615	6	278	5.04	0.00267628602970609	-0.0302764738927769
2	A	26	50	20120615	6	280	5.08	0.00346902344209433	-0.0318661206475624
2	A	26	50	20120615	6	282	5.12	0.00367853918135991	-0.0330814250723877
2	A	26	50	20120615	6	284	5.16	0.00402360729057894	-0.0345987348034578
2	A	26	50	20120615	6	286	5.2	0.00400967728698957	-0.0364770225463236
2	A	26	50	20120615	6	288	5.24	0.00497247388025317	-0.0381998175080065
2	A	26	50	20120615	6	290	5.28	0.00459664662605252	-0.0381049944886494
2	A	26	50	20120615	6	292	5.32	0.00545924618842199	-0.0391354612008726
2	A	26	50	20120615	6	294	5.36	0.00562096150927935	-0.0392956208868113
2	A	26	50	20120615	6	296	5.4	0.00578741444557067	-0.0400788123576535
2	A	26	50	20120615	6	298	5.44	0.00546179177283426	-0.040306147187805
2	A	26	50	20120615	6	300	5.48	0.00531478427302558	-0.0401158647529877
2	A	26	50	20120615	6	302	5.52	0.00569584411740701	-0.0400320725994171
2	A	26	50	20120615	6	304	5.56	0.00547819665015779	-0.039894328198442
2	A	26	50	20120615	6	306	5.6	0.00507853989743115	-0.0392528409265495
2	A	26	50	20120615	6	308	5.64	0.0046102230762513	-0.0387824027850261
2	A	26	50	20120615	6	310	5.68	0.00456687743056456	-0.0379207931721503
2	A	26	50	20120615	6	312	5.72	0.00439582830019554	-0.0372895589485851
2	A	26	50	20120615	6	314	5.76	0.00426918547568503	-0.0364181912621289
2	A	26	50	20120615	6	316	5.8	0.00394589625532654	-0.0358670722368721
2	A	26	50	20120615	6	318	5.84	0.00349363075807962	-0.0351670365234974
2	A	26	50	20120615	6	320	5.88	0.00325066886806393	-0.0345263977797424
2	A	26	50	20120615	6	322	5.92	0.00323101129954694	-0.0338574747647399
2	A	26	50	20120615	6	324	5.96	0.00323673886447455	-0.0332077143435076
2	A	26	50	20120615	6	326	6	0.00250955025070231	-0.0320991123319633
2	A	26	50	20120615	6	328	6.04	0.00208924597996502	-0.0308445634807822
2	A	26	50	20120615	6	330	6.08	0.000924004715247711	-0.0300573415012872
2	A	26	50	20120615	6	332	6.12	0.000117266588591980	-0.02884924956563
2	A	26	50	20120615	6	334	6.16	-0.000628023958778642	-0.0275176260752995
2	A	26	50	20120615	6	336	6.2	-0.00139820466484703	-0.0263855481186198
2	A	26	50	20120615	6	338	6.24	-0.00203332797570879	-0.0247938507541689
2	A	26	50	20120615	6	340	6.28	-0.00337704299199758	-0.0238708642726861
2	A	26	50	20120615	6	342	6.32	-0.00353267719453674	-0.0231458676899355
2	A	26	50	20120615	6	344	6.36	-0.00453754664128095	-0.0225006327521028
2	A	26	50	20120615	6	346	6.4	-0.00544904970863728	-0.0214027363372257
2	A	26	50	20120615	6	348	6.44	-0.00546589299216514	-0.0201952666555359
2	A	26	50	20120615	6	350	6.48	-0.00555995233619857	-0.0194997422834252
2	A	26	50	20120615	6	352	6.52	-0.00515476600844306	-0.0190957156107908
2	A	26	50	20120615	6	354	6.56	-0.00467465464615302	-0.0180044942839281
2	A	26	50	20120615	6	356	6.6	-0.00458841590311951	-0.0163669481157851
2	A	26	50	20120615	6	358	6.64	-0.00412105367609426	-0.0148688787602311
2	A	26	50	20120615	6	360	6.68	-0.00393082780981945	-0.0136167623563772
2	A	26	50	20120615	6	362	6.72	-0.00381366728724465	-0.0123481632934538
2	A	26	50	20120615	6	364	6.76	-0.00348713951782833	-0.0115858738990635
2	A	26	50	20120615	6	366	6.8	-0.00233843748072297	-0.0114181976680407
2	A	26	50	20120615	6	368	6.84	-0.00222959253389492	-0.0118948229938995
2	A	26	50	20120615	6	370	6.88	-0.00186122525623579	-0.0112156115752307
2	A	26	50	20120615	6	372	6.92	-0.00142694148443445	-0.0110935295894589
2	A	26	50	20120615	6	374	6.96	-0.00122217043167064	-0.0112923468031251
2	A	26	50	20120615	6	376	7	-0.00157201858273049	-0.0115709610170482
2	A	26	50	20120615	6	378	7.04	-0.000424695403848449	-0.0122768515745711
2	A	26	50	20120615	6	380	7.08	-0.000626899658996554	-0.0122717462636110
2	A	26	50	20120615	6	382	7.12	0.00013230674982782	-0.0122870339122202
2	A	26	50	20120615	6	384	7.16	0.000279349604975561	-0.0122214356161296
2	A	26	50	20120615	6	386	7.2	0.00144184729538187	-0.0122571727928507
2	A	26	50	20120615	6	388	7.24	0.001158262120787	-0.0120490641960797
2	A	26	50	20120615	6	390	7.28	0.0015526509279938	-0.0120589990463554
2	A	26	50	20120615	6	392	7.32	0.0015661213121754	-0.0111536831633344
2	A	26	50	20120615	6	394	7.36	0.00144339585923267	-0.0105114039318471
2	A	26	50	20120615	6	396	7.4	0.00161952908735842	-0.009838782748379
2	A	26	50	20120615	6	398	7.44	0.00254886114509559	-0.00885474891004923
2	A	26	50	20120615	6	400	7.48	0.00317116955976191	-0.00834328655440172
2	A	26	50	20120615	6	402	7.52	0.00366064230872808	-0.00772594061512577
2	A	26	50	20120615	6	404	7.56	0.00334407060279086	-0.00693772868613713
2	A	26	50	20120615	6	406	7.6	0.00294020656471616	-0.00627767986123855
2	A	26	50	20120615	6	408	7.64	0.00200003031738272	-0.00540402821987913
2	A	26	50	20120615	6	410	7.68	0.00078827556859895	-0.00424549032744747
2	A	26	50	20120615	6	412	7.72	-6.72757655076801e-05	-0.00303714927807124
2	A	26	50	20120615	6	414	7.76	-0.00108087423333360	-0.0031292961103936
2	A	26	50	20120615	6	416	7.8	-0.00336411495871715	-0.00274176199632363
2	A	26	50	20120615	6	418	7.84	-0.00495362807032098	-0.00202992537787772
2	A	26	50	20120615	6	420	7.88	-0.00633549291166835	-0.0017958532343151
2	A	26	50	20120615	6	422	7.92	-0.00697253248190713	-0.00138332006710306
2	A	26	50	20120615	6	424	7.96	-0.00725188208688268	-0.00145282866369369
2	A	26	50	20120615	6	426	8	-0.00647497255268452	8.54934524861404e-05
2	A	26	50	20120615	6	428	8.04	-0.0055726965217159	-2.24032641483298e-05
2	A	26	50	20120615	6	430	8.08	-0.00487459985776979	-0.00090334675326991
2	A	26	50	20120615	6	432	8.12	-0.00466729295745408	-0.00095718852938201
2	A	26	50	20120615	6	434	8.16	-0.00350775168049991	0.00041861428553025
2	A	26	50	20120615	6	436	8.2	-0.00298311380419856	0.00013328962825366
2	A	26	50	20120615	6	438	8.24	-0.00208451543559888	0.000180828417152831
2	A	26	50	20120615	6	440	8.28	-0.00169292677124558	0.00025557667499206
2	A	26	50	20120615	6	442	8.32	-0.00115801463341358	0.000113349217024200
2	A	26	50	20120615	6	444	8.36	0.00034571864745773	-0.000142736574850319
2	A	26	50	20120615	6	446	8.4	0.00135201079304568	-0.00092812856199559
2	A	26	50	20120615	6	448	8.44	0.00272843374060504	-0.00064401022888771
2	A	26	50	20120615	6	450	8.48	0.00453803454495997	-7.26552217669195e-05
2	A	26	50	20120615	6	452	8.52	0.00669678205044782	0.00103260217470234
2	A	26	50	20120615	6	454	8.56	0.007467797142518	0.000447428886863601
2	A	26	50	20120615	6	456	8.6	0.00768351420825458	-0.00043352009647766
2	A	26	50	20120615	6	458	8.64	0.0080193404318435	-0.00066541576536779
2	A	26	50	20120615	6	460	8.68	0.00839112303525577	-0.00184355465777395
2	A	26	50	20120615	6	462	8.72	0.00876260158275213	-0.00323690149903423
2	A	26	50	20120615	6	464	8.76	0.00895637712506853	-0.00441188669519629
2	A	26	50	20120615	6	466	8.8	0.00953832600598503	-0.00630147400442547
2	A	26	50	20120615	6	468	8.84	0.00976901252227933	-0.0071208410581932
2	A	26	50	20120615	6	470	8.88	0.0101421174153724	-0.00797808782222909
2	A	26	50	20120615	6	472	8.92	0.00972782355227523	-0.00830696318615895
2	A	26	50	20120615	6	474	8.96	0.00979752306769673	-0.00867878114491027
2	A	26	50	20120615	6	476	9	0.00939611976122063	-0.00927704297926877
2	A	26	50	20120615	6	478	9.04	0.00945065183618573	-0.00899651957703645
2	A	26	50	20120615	6	480	9.08	0.00946488589569103	-0.00949012960777934
2	A	26	50	20120615	6	482	9.12	0.00951726129497343	-0.00944963360242079
2	A	26	50	20120615	6	484	9.16	0.00962206866208093	-0.00936872644451742
2	A	26	50	20120615	6	486	9.2	0.00979451786387673	-0.00912047539577845
2	A	26	50	20120615	6	488	9.24	0.00997232693507393	-0.0094589956962037
2	A	26	50	20120615	6	490	9.28	0.00970342836832423	-0.00928057851317471
2	A	26	50	20120615	6	492	9.32	0.00985347642729203	-0.0092097264136998
2	A	26	50	20120615	6	494	9.36	0.00969908673268773	-0.00935959062490449
2	A	26	50	20120615	6	496	9.4	0.00965667446795223	-0.0095726984666185
2	A	26	50	20120615	6	498	9.44	0.00955024782631583	-0.00979282787866968
2	A	26	50	20120615	6	500	9.48	0.00995472704729013	-0.00961631988394989
2	A	26	50	20120615	6	502	9.52	0.00972557495271103	-0.00971776849384672
2	A	26	50	20120615	6	504	9.56	0.00958550417042583	-0.00997889595707111
2	A	26	50	20120615	6	506	9.6	0.00983942621554983	-0.00975778366659407
2	A	26	50	20120615	6	508	9.64	0.00960887404954403	-0.00983814635227592
2	A	26	50	20120615	6	510	9.68	0.00979466635630073	-0.0101821184459841
2	A	26	50	20120615	6	512	9.72	0.00925778139054923	-0.0103006790399857
2	A	26	50	20120615	6	514	9.76	0.00920687677337163	-0.0105338757853532
2	A	26	50	20120615	6	516	9.8	0.00917131637334573	-0.0112942206360953
2	A	26	50	20120615	6	518	9.84	0.00924687073291553	-0.0125242682373083
2	A	26	50	20120615	6	520	9.88	0.00984933278155433	-0.0134013564176243
2	A	26	50	20120615	6	522	9.92	0.0101067620763130	-0.0136314065378155
2	A	26	50	20120615	6	524	9.96	0.0115539338857572	-0.0135102013644523
2	A	26	50	20120615	6	526	10	0.0122760384017728	-0.0137097398270354
2	A	26	50	20120615	6	528	10.04	0.0125304978480505	-0.01326125028
2	A	26	50	20120615	6	530	10.08	0.0134536469640930	-0.0121937099592392
2	A	26	50	20120615	6	532	10.12	0.0142852116098362	-0.0118756462579937
2	A	26	50	20120615	6	534	10.16	0.0156211060251251	-0.0120738907151672
2	A	26	50	20120615	6	536	10.2	0.0166326505598837	-0.0119660286467650
2	A	26	50	20120615	6	538	10.24	0.0179152715502780	-0.0120542048623789
2	A	26	50	20120615	6	540	10.28	0.0188003783214926	-0.0125229247344241
2	A	26	50	20120615	6	542	10.32	0.0188880524912919	-0.0129722274542578
2	A	26	50	20120615	6	544	10.36	0.0189420754493746	-0.0137473579077945
2	A	26	50	20120615	6	546	10.4	0.0191428513488247	-0.0138384756876182
2	A	26	50	20120615	6	548	10.44	0.0193779219271623	-0.0146349324816755
2	A	26	50	20120615	6	550	10.48	0.0198211293865423	-0.0155821797968208
2	A	26	50	20120615	6	552	10.52	0.0193598624199708	-0.0159962120304090
2	A	26	50	20120615	6	554	10.56	0.0189539477722307	-0.0162380779049138
2	A	26	50	20120615	6	556	10.6	0.0182912260836992	-0.0160765959292943
2	A	26	50	20120615	6	558	10.64	0.0180525563318453	-0.0163569849812382
2	A	26	50	20120615	6	560	10.68	0.0171427078943570	-0.0152862273246230
2	A	26	50	20120615	6	562	10.72	0.0165532141840852	-0.0153091870818081
2	A	26	50	20120615	6	564	10.76	0.0162043064850443	-0.0153256131723351
2	A	26	50	20120615	6	566	10.8	0.0155309499105238	-0.0150705385431577
2	A	26	50	20120615	6	568	10.84	0.0142817397155406	-0.0154883325848217
2	A	26	50	20120615	6	570	10.88	0.0133791674068306	-0.0159745604207690
2	A	26	50	20120615	6	572	10.92	0.0124915362644072	-0.0166548678549486
2	A	26	50	20120615	6	574	10.96	0.0112124486865985	-0.0175847861042074
2	A	26	50	20120615	6	576	11	0.0106934061462566	-0.0184716655921225
2	A	26	50	20120615	6	578	11.04	0.00973002265436473	-0.0191714396759881
2	A	26	50	20120615	6	580	11.08	0.00960502738865433	-0.0198421799554182
2	A	26	50	20120615	6	582	11.12	0.00943894921895703	-0.0196476336667104
2	A	26	50	20120615	6	584	11.16	0.00976199802300993	-0.0199994475746219
2	A	26	50	20120615	6	586	11.2	0.00951779869612713	-0.0195867447017824
2	A	26	50	20120615	6	588	11.24	0.00963062465413333	-0.0186118141561536
2	A	26	50	20120615	6	590	11.28	0.00944575158619203	-0.0176773371894766
2	A	26	50	20120615	6	592	11.32	0.00936575659603643	-0.0174733580963077
2	A	26	50	20120615	6	594	11.36	0.00926317661528973	-0.0167720990882015
2	A	26	50	20120615	6	596	11.4	0.00953769597384293	-0.0163237728828326
2	A	26	50	20120615	6	598	11.44	0.00885357157725853	-0.0153934310766119
2	A	26	50	20120615	6	600	11.48	0.00814925857496447	-0.0147188858555922
2	A	26	50	20120615	6	602	11.52	0.00807864972022231	-0.0141041668180084
2	A	26	50	20120615	6	604	11.56	0.00760796479843227	-0.0136283186025021
2	A	26	50	20120615	6	606	11.6	0.00684197370004241	-0.0134736566717871
2	A	26	50	20120615	6	608	11.64	0.00635847600337727	-0.0129075250624589
2	A	26	50	20120615	6	610	11.68	0.00608982280268072	-0.0132924266179825
2	A	26	50	20120615	6	612	11.72	0.00593883429169395	-0.0139902915135389
2	A	26	50	20120615	6	614	11.76	0.0057123479896799	-0.0140452337104371
2	A	26	50	20120615	6	616	11.8	0.00577242378180951	-0.0138905470309848
2	A	26	50	20120615	6	618	11.84	0.00545352569456219	-0.0139568665759923
2	A	26	50	20120615	6	620	11.88	0.00567272879673002	-0.0142279713158992
2	A	26	50	20120615	6	622	11.92	0.00573776140739575	-0.0146931273697672
2	A	26	50	20120615	6	624	11.96	0.00572050093086698	-0.0146880432720104
2	A	26	50	20120615	6	626	12	0.00552294236727127	-0.0151301193605404
2	A	26	50	20120615	6	628	12.04	0.00567226210625444	-0.0150956337628220
2	A	26	50	20120615	6	630	12.08	0.00545274080603507	-0.0153810574150479
2	A	26	50	20120615	6	632	12.12	0.00537422366905212	-0.0158950109078856
2	A	26	50	20120615	6	634	12.16	0.0051274363313502	-0.0159720926181027
2	A	26	50	20120615	6	636	12.2	0.00538170485879707	-0.0155301579509289
2	A	26	50	20120615	6	638	12.24	0.00524238360969989	-0.0156575998061022
2	A	26	50	20120615	6	640	12.28	0.00521269926702568	-0.0159367514211790
2	A	26	50	20120615	6	642	12.32	0.00533581362869807	-0.0159126320088727
2	A	26	50	20120615	6	644	12.36	0.00552451214432551	-0.0159550159893370
2	A	26	50	20120615	6	646	12.4	0.00505672565323155	-0.0164806438151321
2	A	26	50	20120615	6	648	12.44	0.00524303414793858	-0.0162029771242957
2	A	26	50	20120615	6	650	12.48	0.00485020097565039	-0.0166860371218633
2	A	26	50	20120615	6	652	12.52	0.00523527011548115	-0.0158925431052192
2	A	26	50	20120615	6	654	12.56	0.00498528665512827	-0.0150887960402479
2	A	26	50	20120615	6	656	12.6	0.00528150075683513	-0.0149301849181599
2	A	26	50	20120615	6	658	12.64	0.00489781047522768	-0.0138855195017705
2	A	26	50	20120615	6	660	12.68	0.00463316162023299	-0.0135912711569154
2	A	26	50	20120615	6	662	12.72	0.00408425583920131	-0.0130116345151733
2	A	26	50	20120615	6	664	12.76	0.00326640199394533	-0.0122713219995423
2	A	26	50	20120615	6	666	12.8	0.00258289843711479	-0.0114823605373656
2	A	26	50	20120615	6	668	12.84	0.00247296454584371	-0.0109669857598977
2	A	26	50	20120615	6	670	12.88	0.00292576744424433	-0.0106593094572679
2	A	26	50	20120615	6	672	12.92	0.00297388606070408	-0.0101980849171033
2	A	26	50	20120615	6	674	12.96	0.00314662446917336	-0.00962984754378077
2	A	26	50	20120615	6	676	13	0.00257798899473301	-0.00960305668205517
2	A	26	50	20120615	6	678	13.04	0.0022049003650959	-0.0094426191031514
2	A	26	50	20120615	6	680	13.08	0.00204485098781501	-0.00893863864435564
2	A	26	50	20120615	6	682	13.12	0.00129888444636157	-0.00891274156560146
2	A	26	50	20120615	6	684	13.16	0.00075775683992294	-0.00880854938139363
2	A	26	50	20120615	6	686	13.2	0.000315779746342290	-0.00843022604025539
2	A	26	50	20120615	6	688	13.24	0.000194843273555961	-0.0080121915822857
2	A	26	50	20120615	6	690	13.28	-0.00075701437780269	-0.00725781471277684
2	A	26	50	20120615	6	692	13.32	-0.000974619418645038	-0.00645990127875032
2	A	26	50	20120615	6	694	13.36	-0.00174845869519928	-0.00584917739448019
2	A	26	50	20120615	6	696	13.4	-0.00146483816526536	-0.00562104211945241
2	A	26	50	20120615	6	698	13.44	-0.000844429039413315	-0.00512331602013623
2	A	26	50	20120615	6	700	13.48	-0.000634950069700362	-0.00532719753256931
2	A	26	50	20120615	6	702	13.52	-0.000593581494573824	-0.00451816696572897
2	A	26	50	20120615	6	704	13.56	0.000300873935394880	-0.00475078176221556
2	A	26	50	20120615	6	706	13.6	0.00061579808253193	-0.00405640997415819
2	A	26	50	20120615	6	708	13.64	0.00111896819695647	-0.00357780474931207
2	A	26	50	20120615	6	710	13.68	0.00199723724559703	-0.0036298478084074
2	A	26	50	20120615	6	712	13.72	0.00233971734399692	-0.00352952349829265
2	A	26	50	20120615	6	714	13.76	0.00277541532936064	-0.00377120552503440
2	A	26	50	20120615	6	716	13.8	0.00342481512613455	-0.00374297075126163
2	A	26	50	20120615	6	718	13.84	0.00355721379984392	-0.0034116770821401
2	A	26	50	20120615	6	720	13.88	0.00468806139072432	-0.0031643594143523
2	A	26	50	20120615	6	722	13.92	0.00534191596021971	-0.00356307571505996
2	A	26	50	20120615	6	724	13.96	0.00590031818532272	-0.00410322044307274
2	A	26	50	20120615	6	726	14	0.00632212152243612	-0.00375590373428953
2	A	26	50	20120615	6	728	14.04	0.00644860878345477	-0.0038963492831688
2	A	26	50	20120615	6	730	14.08	0.00674745332238764	-0.00396350321417809
2	A	26	50	20120615	6	732	14.12	0.00658851693118034	-0.00426492162179448
2	A	26	50	20120615	6	734	14.16	0.00700704636389685	-0.00413654638567006
2	A	26	50	20120615	6	736	14.2	0.00732627679133133	-0.00419792325427705
2	A	26	50	20120615	6	738	14.24	0.0072863888978046	-0.00419870814280417
2	A	26	50	20120615	6	740	14.28	0.00720912333982434	-0.00416563675864807
2	A	26	50	20120615	6	742	14.32	0.00753663398766651	-0.00445090484738216
2	A	26	50	20120615	6	744	14.36	0.00735506310839343	-0.0044741686604832
2	A	26	50	20120615	6	746	14.4	0.00730747482201958	-0.00424339729137516
2	A	26	50	20120615	6	748	14.44	0.00743502981427782	-0.00472320459774929
2	A	26	50	20120615	6	750	14.48	0.0077575977857195	-0.00441145536005976
2	A	26	50	20120615	6	752	14.52	0.00735085582304537	-0.00449162712691070
2	A	26	50	20120615	6	754	14.56	0.00740478685724647	-0.00386747104222514
2	A	26	50	20120615	6	756	14.6	0.00700432400278928	-0.00324698484173395
2	A	26	50	20120615	6	758	14.64	0.00669451223768021	-0.00323820257551161
2	A	26	50	20120615	6	760	14.68	0.00645174833756324	-0.00267668908057137
2	A	26	50	20120615	6	762	14.72	0.00635114118473602	-0.00205775851499879
2	A	26	50	20120615	6	764	14.76	0.00586798219221906	-0.00113328003820768
2	A	26	50	20120615	6	766	14.8	0.0052861323062519	-0.000179562696014509
2	A	26	50	20120615	6	768	14.84	0.00449759510814391	-0.00039745057956934
2	A	26	50	20120615	6	770	14.88	0.00389490324980127	0.000409538569993721
2	A	26	50	20120615	6	772	14.92	0.00341599467614603	0.000167891191484241
2	A	26	50	20120615	6	774	14.96	0.00282971547330152	-0.00042553827513163
2	A	26	50	20120615	6	776	15	0.00267426936116615	-0.000347690061163679
2	A	26	50	20120615	6	778	15.04	0.00271967622312005	-0.00051409703551421
2	A	26	50	20120615	6	780	15.08	0.00268695839235454	-0.00100864044720827
2	A	26	50	20120615	6	782	15.12	0.00201711048168228	-0.00100531138848245
2	A	26	50	20120615	6	784	15.16	0.00105384224819562	-0.00113513124376083
2	A	26	50	20120615	6	786	15.2	0.00112291950964974	-0.00193815705981533
2	A	26	50	20120615	6	788	15.24	0.00084115018526896	-0.00230357428798335
2	A	26	50	20120615	6	790	15.28	0.000567367914824401	-0.00214360792503858
2	A	26	50	20120615	6	792	15.32	0.00036193543437746	-0.00272737732307395
2	A	26	50	20120615	6	794	15.36	1.51132053663409e-05	-0.00269428423073967
2	A	26	50	20120615	6	796	15.4	-1.50514749443290e-05	-0.00252995310976666
2	A	26	50	20120615	6	798	15.44	-0.00106642592047361	-0.00259836710506002
2	A	26	50	20120615	6	800	15.48	-0.00101030568367796	-0.00291932711568129
2	A	26	50	20120615	6	802	15.52	-0.000911334280967657	-0.00372298840860004
2	A	26	50	20120615	6	804	15.56	-0.00141191900086814	-0.00470259738482517
2	A	26	50	20120615	6	806	15.6	-0.00182558495314365	-0.00561090150110341
2	A	26	50	20120615	6	808	15.64	-0.00255527177517382	-0.00721592570705935
2	A	26	50	20120615	6	810	15.68	-0.00393915752770183	-0.00932453934176107
2	A	26	50	20120615	6	812	15.72	-0.00617683229210572	-0.0130891687737304
2	A	26	50	20120615	6	814	15.76	-0.00758840127511717	-0.0130814330255443
2	A	26	50	20120615	6	816	15.8	-0.00901038452680195	-0.0121704051339449
2	A	26	50	20120615	6	818	15.84	-0.00909228375551932	-0.0115887228322849
2	A	26	50	20120615	6	820	15.88	-0.00917604691771189	-0.0102074752951575
2	A	26	50	20120615	6	822	15.92	-0.0096903468928723	-0.00871719825633213
2	A	26	50	20120615	6	824	15.96	-0.00987983029702686	-0.00719655805232265
2	A	26	50	20120615	6	826	16	-0.00938211197588528	-0.00543615915201625
2	A	26	50	20120615	6	828	16.04	-0.0101697157930421	-0.00432642576962208
2	A	26	50	20120615	6	830	16.08	-0.00998088999819404	-0.00186881958306574
2	A	26	50	20120615	6	832	16.12	-0.00964264546941346	-0.000201935554571249
2	A	26	50	20120615	6	834	16.16	-0.0095081113332249	0.0009466462743813
2	A	26	50	20120615	6	836	16.2	-0.00914416064452107	0.00310035493694641
2	A	26	50	20120615	6	838	16.24	-0.00844093163692255	0.00416180423989404
2	A	26	50	20120615	6	840	16.28	-0.00707369824909148	0.00535664499447182
2	A	26	50	20120615	6	842	16.32	-0.00613823133292074	0.00524234118329301
2	A	26	50	20120615	6	844	16.36	-0.00568079688510335	0.00566427887069484
2	A	26	50	20120615	6	846	16.4	-0.00520198659929069	0.00503542052591439
2	A	26	50	20120615	6	848	16.44	-0.00458878359864572	0.00424397004786791
2	A	26	50	20120615	6	850	16.48	-0.00358192011077857	0.00370890234654405
2	A	26	50	20120615	6	852	16.52	-0.00256667033648655	0.00290636443416857
2	A	26	50	20120615	6	854	16.56	-0.00148523536747547	0.00203472804713554
2	A	26	50	20120615	6	856	16.6	0.000106575134060441	0.00084882512227195
2	A	26	50	20120615	6	858	16.64	0.00123369627220399	0.00069483847853296
2	A	26	50	20120615	6	860	16.68	0.00247115788801779	0.00051939467951886
2	A	26	50	20120615	6	862	16.72	0.00338102258896211	0.00065394083652269
2	A	26	50	20120615	6	864	16.76	0.0054110427191485	0.0008548708852511
2	A	26	50	20120615	6	866	16.8	0.00675072722678454	0.00086783922361806
2	A	26	50	20120615	6	868	16.84	0.00781485222179217	0.00090054998331575
2	A	26	50	20120615	6	870	16.88	0.00806150520920566	0.00021383616169862
2	A	26	50	20120615	6	872	16.92	0.00815909301607722	-0.00048749355708563
2	A	26	50	20120615	6	874	16.96	0.00859699717459823	-0.00215717772843362
2	A	26	50	20120615	6	876	17	0.00891786808976503	-0.00325332051849338
2	A	26	50	20120615	6	878	17.04	0.00989460175768583	-0.0051565762018029
2	A	26	50	20120615	6	880	17.08	0.0107070745203370	-0.00675354151177366
2	A	26	50	20120615	6	882	17.12	0.0122978880013114	-0.00831868701659102
2	A	26	50	20120615	6	884	17.16	0.0128306576055964	-0.00883667808914923
2	A	26	50	20120615	6	886	17.2	0.0128791651307858	-0.00868677145153768
2	A	26	50	20120615	6	888	17.24	0.0124344868893010	-0.00852461065340817
2	A	26	50	20120615	6	890	17.28	0.0118328945820031	-0.00861015643179612
2	A	26	50	20120615	6	892	17.32	0.0116223676800405	-0.00852935533990993
2	A	26	50	20120615	6	894	17.36	0.0108622278902649	-0.00735612376856521
2	A	26	50	20120615	6	896	17.4	0.00984221928733553	-0.00747655112446909
2	A	26	50	20120615	6	898	17.44	0.00978224956122313	-0.00654712290020968
2	A	26	50	20120615	6	900	17.48	0.00945047505949043	-0.00574346775911992
2	A	26	50	20120615	6	902	17.52	0.00950343028633343	-0.00543364892294304
2	A	26	50	20120615	6	904	17.56	0.00930469085441313	-0.00405849593916269
2	A	26	50	20120615	6	906	17.6	0.00957423288833363	-0.0031505920453226
2	A	26	50	20120615	6	908	17.64	0.00909143452027513	-0.00285978731049182
2	A	26	50	20120615	6	910	17.68	0.00892015911573613	-0.00202506189743672
2	A	26	50	20120615	6	912	17.72	0.00904074910619963	-0.00140521209304859
2	A	26	50	20120615	6	914	17.76	0.00957959275773503	-0.00086362486720219
2	A	26	50	20120615	6	916	17.8	0.00911292349535533	-0.00078667043620566
2	A	26	50	20120615	6	918	17.84	0.00860734214680703	-0.00060249740397781
2	A	26	50	20120615	6	920	17.88	0.00695571748265052	-0.00076052869850519
2	A	26	50	20120615	6	922	17.92	0.00485609117513768	-0.00075803968263542
2	A	26	50	20120615	6	924	17.96	0.00332448374495199	-0.00139986636578282
2	A	26	50	20120615	6	926	18	0.00063239458579316	-0.00315958007961826
2	A	26	50	20120615	6	928	18.04	-0.000757201831810382	-0.00372573071011884
2	A	26	50	20120615	6	930	18.08	-0.00261304310630355	-0.00564505900127541
2	A	26	50	20120615	6	932	18.12	-0.0051844079247104	-0.00648631878809545
2	A	26	50	20120615	6	934	18.16	-0.00685090940843626	-0.00858468008157675
2	A	26	50	20120615	6	936	18.2	-0.00753752564931758	-0.0093681671230535
2	A	26	50	20120615	6	938	18.24	-0.0076974760316491	-0.0107243243902641
2	A	26	50	20120615	6	940	18.28	-0.00693917118397075	-0.011452350925572
2	A	26	50	20120615	6	942	18.32	-0.00575283692397064	-0.0129460786454895
2	A	26	50	20120615	6	944	18.36	-0.00444077907827556	-0.0145250693010825
2	A	26	50	20120615	6	946	18.4	-0.00333830061145637	-0.0154950925256499
2	A	26	50	20120615	6	948	18.44	-0.00156022404162030	-0.0166037086793298
2	A	26	50	20120615	6	950	18.48	-0.00015114407447862	-0.0184467117938144
2	A	26	50	20120615	6	952	18.52	0.00096831909722467	-0.019799718193208
2	A	26	50	20120615	6	954	18.56	0.00225704241914059	-0.0205030560952508
2	A	26	50	20120615	6	956	18.6	0.00146318777803808	-0.0203622569929809
2	A	26	50	20120615	6	958	18.64	0.00064947050745204	-0.0201607103471393
2	A	26	50	20120615	6	960	18.68	0.00022449933195892	-0.0200021770067973
2	A	26	50	20120615	6	962	18.72	-0.000622649947241623	-0.0193229655881286
2	A	26	50	20120615	6	964	18.76	-0.00164965183623697	-0.0191077222839354
2	A	26	50	20120615	6	966	18.8	-0.00237270387533927	-0.0183624670919038
2	A	26	50	20120615	6	968	18.84	-0.0031768186358368	-0.0179110571938621
2	A	26	50	20120615	6	970	18.88	-0.00394035253816203	-0.0177481397914768
2	A	26	50	20120615	6	972	18.92	-0.00411548874572632	-0.0171307790029584
2	A	26	50	20120615	6	974	18.96	-0.0045598063627527	-0.0166839158015198
2	A	26	50	20120615	6	976	19	-0.00404410631616553	-0.0162983375448065
2	A	26	50	20120615	6	978	19.04	-0.00367491879464023	-0.0152698153762317
2	A	26	50	20120615	6	980	19.08	-0.00346779307629506	-0.0145682240279384
2	A	26	50	20120615	6	982	19.12	-0.00364717192454647	-0.0135956693610944
2	A	26	50	20120615	6	984	19.16	-0.00420553172324261	-0.0126016045059667
2	A	26	50	20120615	6	986	19.2	-0.00476840993427054	-0.0116798413192153
2	A	26	50	20120615	6	988	19.24	-0.00555730775683693	-0.0105706241247714
2	A	26	50	20120615	6	990	19.28	-0.00596985648039817	-0.00970952928563234
2	A	26	50	20120615	6	992	19.32	-0.00657565465883055	-0.00834821579577337
2	A	26	50	20120615	6	994	19.36	-0.00610812979724563	-0.00643236654069092
2	A	26	50	20120615	6	996	19.4	-0.00594908026895334	-0.00632760867105813
2	A	26	50	20120615	6	998	19.44	-0.00522894858085734	-0.0062794971256662
2	A	26	50	20120615	6	1000	19.48	-0.00540679300739357	-0.00575944130130693
2	A	26	50	20120615	6	1002	19.52	-0.00579602700616551	-0.00480329151178648
2	A	26	50	20120615	6	1004	19.56	-0.00578613458229671	-0.00449787087978857
2	A	26	50	20120615	6	1006	19.6	-0.00688077123491255	-0.00388040402525304
2	A	26	50	20120615	6	1008	19.64	-0.00723260635602754	-0.0034664990708855
2	A	26	50	20120615	6	1010	19.68	-0.00801088343474051	-0.00399332897820853
2	A	26	50	20120615	6	1012	19.72	-0.00841245644684416	-0.00404709030678215
2	A	26	50	20120615	6	1014	19.76	-0.0104543545567409	-0.00384393852854725
2	A	26	50	20120615	6	1016	19.8	-0.0113520054022538	-0.00413274215118727
2	A	26	50	20120615	6	1018	19.84	-0.0126179386726121	-0.00421172597864581
2	A	26	50	20120615	6	1020	19.88	-0.0137821899878358	-0.00444244077921136
2	A	26	50	20120615	6	1022	19.92	-0.0143307139312056	-0.00547473889799779
2	A	26	50	20120615	6	1024	19.96	-0.0156355805009360	-0.00636644297548089
2	A	26	50	20120615	6	1026	20	-0.0165253188215674	-0.00716456854154177
2	A	26	50	20120615	6	1028	20.04	-0.0170832472851271	-0.00778920545883853
2	A	26	50	20120615	6	1030	20.08	-0.0180838811622520	-0.00873113533098932
2	A	26	50	20120615	6	1032	20.12	-0.0190425128965744	-0.0100833285575845
2	A	26	50	20120615	6	1034	20.16	-0.0199395627013232	-0.0109877039885865
2	A	26	50	20120615	6	1036	20.2	-0.0213233494589019	-0.0123414104236935
2	A	26	50	20120615	6	1038	20.24	-0.0230401198708091	-0.0131931346837683
2	A	26	50	20120615	6	1040	20.28	-0.0239045508397418	-0.0135066021909361
2	A	26	50	20120615	6	1042	20.32	-0.0248175812577455	-0.0148500909330549
2	A	26	50	20120615	6	1044	20.36	-0.0250661717177395	-0.0154578067850779
2	A	26	50	20120615	6	1046	20.4	-0.0259285520770068	-0.0162725422894289
2	A	26	50	20120615	6	1048	20.44	-0.0272624948775796	-0.0172723347094841
2	A	26	50	20120615	6	1050	20.48	-0.0279657903532155	-0.0169135416576423
2	A	26	50	20120615	6	1052	20.52	-0.0285669442543091	-0.0170961449128159
2	A	26	50	20120615	6	1054	20.56	-0.0293140025686326	-0.0171739973694245
2	A	26	50	20120615	6	1056	20.6	-0.0297667630406264	-0.0183009134466015
2	A	26	50	20120615	6	1058	20.64	-0.0301540242114788	-0.0188668322167886
2	A	26	50	20120615	6	1060	20.68	-0.0306144638631163	-0.0199944129743399
2	A	26	50	20120615	6	1062	20.72	-0.0306413551340048	-0.0208569206128278
2	A	26	50	20120615	6	1064	20.76	-0.0313488154685819	-0.0228394358952405
2	A	26	50	20120615	6	1066	20.8	-0.0314685498598402	-0.0235835031478797
2	A	26	50	20120615	6	1068	20.84	-0.032176399103147	-0.0245311323006868
2	A	26	50	20120615	6	1070	20.88	-0.0326741810638989	-0.0253959451072814
2	A	26	50	20120615	6	1072	20.92	-0.0327431310461324	-0.0262749424759066
2	A	26	50	20120615	6	1074	20.96	-0.0332034434185493	-0.0273479204478147
2	A	26	50	20120615	6	1076	21	-0.0334089922887724	-0.0272900154735033
2	A	26	50	20120615	6	1078	21.04	-0.0331054525608124	-0.0274587806489691
2	A	26	50	20120615	6	1080	21.08	-0.0328266191437871	-0.0275886973778765
2	A	26	50	20120615	6	1082	21.12	-0.0327675333011512	-0.0273507983724141
2	A	26	50	20120615	6	1084	21.16	-0.0321700775685232	-0.0272794725113958
2	A	26	50	20120615	6	1086	21.2	-0.0321380385602677	-0.0275481094486364
2	A	26	50	20120615	6	1088	21.24	-0.0316263619512655	-0.0285696100468741
2	A	26	50	20120615	6	1090	21.28	-0.0316823506661998	-0.0287991510501829
2	A	26	50	20120615	6	1092	21.32	-0.0310970500991405	-0.0297097207365881
2	A	26	50	20120615	6	1094	21.36	-0.0306881161054447	-0.0307943659703857
2	A	26	50	20120615	6	1096	21.4	-0.0310749742254318	-0.0310249534917307
2	A	26	50	20120615	6	1098	21.44	-0.0310190279369043	-0.0306282100189425
2	A	26	50	20120615	6	1100	21.48	-0.0313131348604033	-0.03003994667447
2	A	26	50	20120615	6	1102	21.52	-0.0317968453962095	-0.0296692318022973
2	A	26	50	20120615	6	1104	21.56	-0.0318131442075159	-0.0293737672337785
2	A	26	50	20120615	6	1106	21.6	-0.0319518149183744	-0.0287012309031242
2	A	26	50	20120615	6	1108	21.64	-0.0315608414369207	-0.0277583181525475
2	A	26	50	20120615	6	1110	21.68	-0.0322112736095952	-0.0274833596806832
2	A	26	50	20120615	6	1112	21.72	-0.0319215790324108	-0.0271824786742205
2	A	26	50	20120615	6	1114	21.76	-0.0315918692824792	-0.0261474723364621
2	A	26	50	20120615	6	1116	21.8	-0.0317983232493822	-0.0254772977424569
2	A	26	50	20120615	6	1118	21.84	-0.0313957532167171	-0.0252800998033196
2	A	26	50	20120615	6	1120	21.88	-0.0311901902043584	-0.0244329222398478
2	A	26	50	20120615	6	1122	21.92	-0.0310596865768226	-0.0237420506303573
2	A	26	50	20120615	6	1124	21.96	-0.0313542672618649	-0.0226334486188131
2	A	26	50	20120615	6	1126	22	-0.0313285356460975	-0.0216910096297798
2	A	26	50	20120615	6	1128	22.04	-0.0315096044795559	-0.0208008541161475
2	A	26	50	20120615	6	1130	22.08	-0.0320688198774573	-0.0192641343039338
2	A	26	50	20120615	6	1132	22.12	-0.0332625575454564	-0.0173289244651825
2	A	26	50	20120615	6	1134	22.16	-0.0338876399400254	-0.0162996598344874
2	A	26	50	20120615	6	1136	22.2	-0.0345224096974965	-0.0146523131663571
2	A	26	50	20120615	6	1138	22.24	-0.035078124916831	-0.0133265586623104
2	A	26	50	20120615	6	1140	22.28	-0.0348598410534787	-0.0117719844038718
2	A	26	50	20120615	6	1142	22.32	-0.0348598410534787	-0.0117719844038718
2	A	26	50	20120615	6	1144	22.36	-0.0346828522261477	-0.00920879303274865
2	A	26	50	20120615	6	1146	22.4	-0.0348983076623753	-0.00800649937269716
2	A	26	50	20120615	6	1148	22.44	-0.0344032622048666	-0.00710288761701887
2	A	26	50	20120615	6	1150	22.48	-0.0341184395934046	-0.00594012122603571
2	A	26	50	20120615	6	1152	22.52	-0.0333540571629420	-0.00458728453226961
2	A	26	50	20120615	6	1154	22.56	-0.0328301617487609	-0.00364181205514507
2	A	26	50	20120615	6	1156	22.6	-0.0319841791957493	-0.00255470608974887
2	A	26	50	20120615	6	1158	22.64	-0.0311331761845913	-0.00049214631970584
2	A	26	50	20120615	6	1160	22.68	-0.0303412165896623	0.00060754614639549
2	A	26	50	20120615	6	1162	22.72	-0.0295276195272291	0.00267540921729742
2	A	26	50	20120615	6	1164	22.76	-0.0287315587129693	0.004507664308708
2	A	26	50	20120615	6	1166	22.8	-0.027982874053049	0.00558571930730502
2	A	26	50	20120615	6	1168	22.84	-0.0277293267745189	0.00793145413000982
2	A	26	50	20120615	6	1170	22.88	-0.0272043070605557	0.00934700412419942
2	A	26	50	20120615	6	1172	22.92	-0.0266060664394006	0.0112023391809479
2	A	26	50	20120615	6	1174	22.96	-0.0256653457198457	0.0116756623181385
2	A	26	50	20120615	6	1176	23	-0.0247392691817291	0.0126875816194911
2	A	26	50	20120615	6	1178	23.04	-0.0232765268809632	0.0132108618507726
2	A	26	50	20120615	6	1180	23.08	-0.0221283905292828	0.0141110865649690
2	A	26	50	20120615	6	1182	23.12	-0.0205959628552309	0.0144937586128116
2	A	26	50	20120615	6	1184	23.16	-0.0198453513293319	0.0146622798364379
2	A	26	50	20120615	6	1186	23.2	-0.0186371165581048	0.0141076974021668
2	A	26	50	20120615	6	1188	23.24	-0.0175490397350981	0.0132980410458251
2	A	26	50	20120615	6	1190	23.28	-0.0167451639766926	0.0122772984660568
2	A	26	50	20120615	6	1192	23.32	-0.0156515413152010	0.0111349080640803
2	A	26	50	20120615	6	1194	23.36	-0.0144994508224002	0.0103588597859417
2	A	26	50	20120615	6	1196	23.4	-0.0130378398924841	0.00963961198132222
2	A	26	50	20120615	6	1198	23.44	-0.0124229469066321	0.00924970623110812
2	A	26	50	20120615	6	1200	23.48	-0.0111200319516178	0.00936383326559162
2	A	26	50	20120615	6	1202	23.52	-0.0103918746015553	0.00864737146168992
2	A	26	50	20120615	6	1204	23.56	-0.00866473093316809	0.00806651859628432
2	A	26	50	20120615	6	1206	23.6	-0.00722073403317142	0.00755748656664372
2	A	26	50	20120615	6	1208	23.64	-0.00615667267777409	0.00691770342209392
2	A	26	50	20120615	6	1210	23.68	-0.00451991846922596	0.00564755579531977
2	A	26	50	20120615	6	1212	23.72	-0.00346239785155461	0.00496683823920711
2	A	26	50	20120615	6	1214	23.76	-0.00292969188687991	0.00430065879851564
2	A	26	50	20120615	6	1216	23.8	-0.00173849980329305	0.00231073303703608
2	A	26	50	20120615	6	1218	23.84	-0.00101590738359852	0.0019669518621588
2	A	26	50	20120615	6	1220	23.88	0.00016252142258792	0.00052775621720639
2	A	26	50	20120615	6	1222	23.92	0.000466690475583131	0.00059913157569936
2	A	26	50	20120615	6	1224	23.96	0.0015755965430433	0.00019533824830278
2	A	26	50	20120615	6	1226	24	0.00204449177757017	0.0003892283419177
2	A	26	50	20120615	6	1228	24.04	0.00138496974722357	-0.00060323491635059
2	A	26	50	20120615	6	1230	24.08	0.00121906057604699	-0.00091994026546945
2	A	26	50	20120615	6	1232	24.12	0.00106887180282974	-0.00118325339575448
2	A	26	50	20120615	6	1234	24.16	0.00140093338991563	-0.00109997460170701
2	A	26	50	20120615	6	1236	24.2	0.00080930195442296	-0.00194894595366132
2	A	26	50	20120615	6	1238	24.24	0.000747563188565361	-0.00181181546279361
2	A	26	50	20120615	6	1240	24.28	0.000381665339918161	-0.00258517977572293
2	A	26	50	20120615	6	1242	24.32	0.000193308144734001	-0.00248259463309669
2	A	26	50	20120615	6	1244	24.36	-0.00042233437430607	-0.0027350953935906
2	A	26	50	20120615	6	1246	24.4	-0.000448012957064859	-0.00276681973932853
2	A	26	50	20120615	6	1248	24.44	-0.00067889887747145	-0.00283873108476164
2	A	26	50	20120615	6	1250	24.48	-0.00031807501495402	-0.00291351611215349
2	A	26	50	20120615	6	1252	24.52	-0.00027159335069272	-0.00352134156572754
2	A	26	50	20120615	6	1254	24.56	-0.000171281061393249	-0.0037981052812043
2	A	26	50	20120615	6	1256	24.6	8.578265915965e-05	-0.00355129885161929
2	A	26	50	20120615	6	1258	24.64	0.000472154289681351	-0.00368240493413265
2	A	26	50	20120615	6	1260	24.68	0.00106477553324633	-0.00348638998464027
2	A	26	50	20120615	6	1262	24.72	0.00190185561188278	-0.00349990279522875
2	A	26	50	20120615	6	1264	24.76	0.00232089416148174	-0.00363476927160446
2	A	26	50	20120615	6	1266	24.8	0.00291359813654011	-0.0035230534712448
2	A	26	50	20120615	6	1268	24.84	0.00357446720530487	-0.00329030927421725
2	A	26	50	20120615	6	1270	24.88	0.00430550955103458	-0.00298181979878899
2	A	26	50	20120615	6	1272	24.92	0.00551737036583553	-0.00362136252703316
2	A	26	50	20120615	6	1274	24.96	0.00554050689971595	-0.00377715229306418
2	A	26	50	20120615	6	1276	25	0.00509349520585325	-0.00333682982935151
2	A	26	50	20120615	6	1278	25.04	0.00484006106440818	-0.00350722135041403
2	A	26	50	20120615	6	1280	25.08	0.0047392417795466	-0.00331087193941415
2	A	26	50	20120615	6	1282	25.12	0.00488669475662743	-0.00317299318815059
2	A	26	50	20120615	6	1284	25.16	0.00449005734985646	-0.0024424458171677
2	A	26	50	20120615	6	1286	25.2	0.00493585989112333	-0.00199494621962599
2	A	26	50	20120615	6	1288	25.24	0.00516454529522687	-0.00133669344595162
2	A	26	50	20120615	6	1290	25.28	0.00524597571214832	-0.0013678485707307
2	A	26	50	20120615	6	1292	25.32	0.00525989864466988	-0.000463989327678990
2	A	26	50	20120615	6	1294	25.36	0.00570519914012211	2.20122340983302e-05
2	A	26	50	20120615	6	1296	25.4	0.00587307194683004	0.00164381254843793
2	A	26	50	20120615	6	1298	25.44	0.00657255046006115	0.00218414678106806
2	A	26	50	20120615	6	1300	25.48	0.00755064177300182	0.00296024597089498
2	A	26	50	20120615	6	1302	25.52	0.00839974266691844	0.00356778504622265
2	A	26	50	20120615	6	1304	25.56	0.00831109976082889	0.00370535974157031
2	A	26	50	20120615	6	1306	25.6	0.00824446908883768	0.00300364818512421
2	A	26	50	20120615	6	1308	25.64	0.00873175758495673	0.00272637040301753
2	A	26	50	20120615	6	1310	25.68	0.0084088431311923	0.00213966269346362
2	A	26	50	20120615	6	1312	25.72	0.00862358438957083	0.00133830564941272
2	A	26	50	20120615	6	1314	25.76	0.00866060142956593	0.00081296066633017
2	A	26	50	20120615	6	1316	25.8	0.00941072151625213	6.11435233692e-05
2	A	26	50	20120615	6	1318	25.84	0.0100495429955794	-0.00135945521323801
2	A	26	50	20120615	6	1320	25.88	0.0107149658320150	-0.0025451813614063
2	A	26	50	20120615	6	1322	25.92	0.0118369604459950	-0.00414775402815186
2	A	26	50	20120615	6	1324	25.96	0.0131504183631168	-0.00495663468835459
2	A	26	50	20120615	6	1326	26	0.0143236923608684	-0.00698542303852816
2	A	26	50	20120615	6	1328	26.04	0.0162161151682901	-0.00943180744046707
2	A	26	50	20120615	6	1330	26.08	0.0174728065530183	-0.0108523637506674
2	A	26	50	20120615	6	1332	26.12	0.0189526466957533	-0.0132961177153803
2	A	26	50	20120615	6	1334	26.16	0.0197359725168840	-0.0147985852751133
2	A	26	50	20120615	6	1336	26.2	0.0208178741763706	-0.0158903298609941
2	A	26	50	20120615	6	1338	26.24	0.0219221062680072	-0.0177112571017701
2	A	26	50	20120615	6	1340	26.28	0.0229095667457985	-0.0186068219822785
2	A	26	50	20120615	6	1342	26.32	0.0239578949753145	-0.0197144623286003
2	A	26	50	20120615	6	1344	26.36	0.0240857045260139	-0.0205947042051604
2	A	26	50	20120615	6	1346	26.4	0.0238814355190648	-0.0206064987462706
2	A	26	50	20120615	6	1348	26.44	0.0240373030668417	-0.021599821139278
2	A	26	50	20120615	6	1350	26.48	0.0233056031118055	-0.0217341572855678
2	A	26	50	20120615	6	1352	26.52	0.0232664930357381	-0.0218909299300247
2	A	26	50	20120615	6	1354	26.56	0.0224770295277467	-0.0228314314464775
2	A	26	50	20120615	6	1356	26.6	0.0223265430625746	-0.0234548309269072
2	A	26	50	20120615	6	1358	26.64	0.0215812313020006	-0.0247293414025212
2	A	26	50	20120615	6	1360	26.68	0.0219276994826463	-0.0267064261048545
2	A	26	50	20120615	6	1362	26.72	0.0221912954556438	-0.0287624232168613
2	A	26	50	20120615	6	1364	26.76	0.0223151657144653	-0.0299274671987867
2	A	26	50	20120615	6	1366	26.8	0.0228686747606425	-0.0317366847512662
2	A	26	50	20120615	6	1368	26.84	0.0232526549560303	-0.0332450637236899
2	A	26	50	20120615	6	1370	26.88	0.0246075351883940	-0.0351492386458150
2	A	26	50	20120615	6	1372	26.92	0.0256876054413174	-0.0359660530441026
2	A	26	50	20120615	6	1374	26.96	0.0271643908827577	-0.0372090831258182
2	A	26	50	20120615	6	1376	27	0.0279544483604452	-0.0385564680263014
2	A	26	50	20120615	6	1378	27.04	0.0284752325047891	-0.0390966268964498
2	A	26	50	20120615	6	1380	27.08	0.0295977220935159	-0.0404857805944976
2	A	26	50	20120615	6	1382	27.12	0.0304094099676399	-0.0414599616069384
2	A	26	50	20120615	6	1384	27.16	0.0309940175700537	-0.0420924261963028
2	A	26	50	20120615	6	1386	27.2	0.0323128494987126	-0.0433473215298068
2	A	26	50	20120615	6	1388	27.24	0.0332011948189850	-0.0439250914096465
2	A	26	50	20120615	6	1390	27.28	0.034867760649428	-0.0449479355107685
2	A	26	50	20120615	6	1392	27.32	0.0364764780741021	-0.0458832468634474
2	A	26	50	20120615	6	1394	27.36	0.0384418389460032	-0.0464293878569646
2	A	26	50	20120615	6	1396	27.4	0.038831377000691	-0.0469938782714536
2	A	26	50	20120615	6	1398	27.44	0.0398044690686887	-0.0470578290087441
2	A	26	50	20120615	6	1400	27.48	0.0406222797804311	-0.0471516203593075
2	A	26	50	20120615	6	1402	27.52	0.0409680698456737	-0.0469766672923996
2	A	26	50	20120615	6	1404	27.56	0.0419485059247008	-0.0472990047470306
2	A	26	50	20120615	6	1406	27.6	0.0423525806805963	-0.0478085119524281
2	A	26	50	20120615	6	1408	27.64	0.0424501474863964	-0.0481441187607828
2	A	26	50	20120615	6	1410	27.68	0.0418313164107479	-0.048816407109089
2	A	26	50	20120615	6	1412	27.72	0.0418645115385907	-0.0490912276951311
2	A	26	50	20120615	6	1414	27.76	0.0416098046049395	-0.0497614305734075
2	A	26	50	20120615	6	1416	27.8	0.0411339853808113	-0.0499375779436689
2	A	26	50	20120615	6	1418	27.84	0.0404434390404401	-0.0492170219915041
2	A	26	50	20120615	6	1420	27.88	0.0400421700842524	-0.0491054971099754
2	A	26	50	20120615	6	1422	27.92	0.0393795544617381	-0.0484138618251612
2	A	26	50	20120615	6	1424	27.96	0.0386845179933064	-0.0483189185976513
2	A	26	50	20120615	6	1426	28	0.0381394871574356	-0.0479721463610896
2	A	26	50	20120615	6	1428	28.04	0.0373624050891829	-0.0479291259845222
2	A	26	50	20120615	6	1430	28.08	0.0367038270463892	-0.0479037903485523
2	A	26	50	20120615	6	1432	28.12	0.0354761553239609	-0.0479863733495271
2	A	26	50	20120615	6	1434	28.16	0.0342916736837275	-0.0484356053586827
2	A	26	50	20120615	6	1436	28.2	0.0329976117056136	-0.0485704364797193
2	A	26	50	20120615	6	1438	28.24	0.0318329361263212	-0.0491209191088731
2	A	26	50	20120615	6	1440	28.28	0.0305240107636668	-0.0498245610668318
2	A	26	50	20120615	6	1442	28.32	0.0287598995527592	-0.0507084657565184
2	A	26	50	20120615	6	1444	28.36	0.028069692623643	-0.0507330023618256
2	A	26	50	20120615	6	1446	28.4	0.0264308312368869	-0.051122406066225
2	A	26	50	20120615	6	1448	28.44	0.025597718027293	-0.0509135267230625
2	A	26	50	20120615	6	1450	28.48	0.0243243601357322	-0.0505379116008962
2	A	26	50	20120615	6	1452	28.52	0.0228745083915873	-0.0509741964848883
2	A	26	50	20120615	6	1454	28.56	0.0221491582554462	-0.050752306376952
2	A	26	50	20120615	6	1456	28.6	0.0209191460095722	-0.0509891164379714
2	A	26	50	20120615	6	1458	28.64	0.0192488890817314	-0.0509734893781072
2	A	26	50	20120615	6	1460	28.68	0.0174790008084215	-0.0516681510799448
2	A	26	50	20120615	6	1462	28.72	0.0156053092596334	-0.0521663785179689
2	A	26	50	20120615	6	1464	28.76	0.0139602253332029	-0.0533944108648555
2	A	26	50	20120615	6	1466	28.8	0.0121200506458430	-0.0544337164118435
2	A	26	50	20120615	6	1468	28.84	0.0112851696692960	-0.0552806182036707
2	A	26	50	20120615	6	1470	28.88	0.0102380152370369	-0.0557185294332595
2	A	26	50	20120615	6	1472	28.92	0.00894796962544013	-0.0565363691363798
2	A	26	50	20120615	6	1474	28.96	0.00832507926189294	-0.0563398641618881
2	A	26	50	20120615	6	1476	29	0.0084203972559969	-0.0554968514573575
2	A	26	50	20120615	6	1478	29.04	0.00820586105858489	-0.05475820771373
2	A	26	50	20120615	6	1480	29.08	0.0081883955210896	-0.0538865571845614
2	A	26	50	20120615	6	1482	29.12	0.00795200972413893	-0.0537555302980075
2	A	26	50	20120615	6	1484	29.16	0.00759442582489289	-0.0523549638965113
2	A	26	50	20120615	6	1486	29.2	0.00673225052659213	-0.0513932279634195
2	A	26	50	20120615	6	1488	29.24	0.00566338791615054	-0.0505958943569535
2	A	26	50	20120615	6	1490	29.28	0.00469960137339328	-0.0493290418477797
2	A	26	50	20120615	6	1492	29.32	0.00354227970462526	-0.0480427439021233
2	A	26	50	20120615	6	1494	29.36	0.00269742852246357	-0.0471498094588409
2	A	26	50	20120615	6	1496	29.4	0.00170238785997786	-0.0456264186094526
2	A	26	50	20120615	6	1498	29.44	0.00090102374485915	-0.0447397774165228
2	A	26	50	20120615	6	1500	29.48	-0.000521109413463238	-0.0432231747922339
2	A	26	50	20120615	6	1502	29.52	-0.000997487251948613	-0.0425656361964085
2	A	26	50	20120615	6	1504	29.56	-0.0025132413481001	-0.040504561350606
2	A	26	50	20120615	6	1506	29.6	-0.00368972561063827	-0.0393062981992072
2	A	26	50	20120615	6	1508	29.64	-0.00481650026645904	-0.0381921100440916
2	A	26	50	20120615	6	1510	29.68	-0.00585036109123189	-0.0365919981089445
2	A	26	50	20120615	6	1512	29.72	-0.00738577275590036	-0.0353685619561356
2	A	26	50	20120615	6	1514	29.76	-0.00864258434878133	-0.0346475958820378
2	A	26	50	20120615	6	1516	29.8	-0.0100408880085777	-0.0329407108229316
2	A	26	50	20120615	6	1518	29.84	-0.0116289084177665	-0.0315769846847352
2	A	26	50	20120615	6	1520	29.88	-0.0130783358978427	-0.0312016524052814
2	A	26	50	20120615	6	1522	29.92	-0.0150447220745765	-0.0295183917837346
2	A	26	50	20120615	6	1524	29.96	-0.0163074521512160	-0.0284126394125185
2	A	26	50	20120615	6	1526	30	-0.0180734654793651	-0.0273141348858096
2	A	26	50	20120615	6	1528	30.04	-0.0200152372690458	-0.0266317202734221
2	A	26	50	20120615	6	1530	30.08	-0.0216067613923354	-0.0253393023185745
2	A	26	50	20120615	6	1532	30.12	-0.0235801938881437	-0.024692967829697
2	A	26	50	20120615	6	1534	30.16	-0.0252040151136640	-0.0243484441926995
2	A	26	50	20120615	6	1536	30.2	-0.0267282403490541	-0.024489031162935
2	A	26	50	20120615	6	1538	30.24	-0.0279502410750972	-0.0243976941800091
2	A	26	50	20120615	6	1540	30.28	-0.0295345208894135	-0.0243707463405781
2	A	26	50	20120615	6	1542	30.32	-0.0309841463593884	-0.0251711346483388
2	A	26	50	20120615	6	1544	30.36	-0.0321719301882899	-0.0252175349953202
2	A	26	50	20120615	6	1546	30.4	-0.033220102854314	-0.0261318664898013
2	A	26	50	20120615	6	1548	30.44	-0.0348044109529015	-0.0271598936836294
2	A	26	50	20120615	6	1550	30.48	-0.0359159333154521	-0.0281476299330654
2	A	26	50	20120615	6	1552	30.52	-0.0367685768143425	-0.0289767692025492
2	A	26	50	20120615	6	1554	30.56	-0.0376664044365506	-0.029919823374482
2	A	26	50	20120615	6	1556	30.6	-0.0376385444293719	-0.0302866703725616
2	A	26	50	20120615	6	1558	30.64	-0.0374497469187951	-0.0303681290737543
2	A	26	50	20120615	6	1560	30.68	-0.0368858434029344	-0.0306091676333252
2	A	26	50	20120615	6	1562	30.72	-0.0372058728610317	-0.0314900883323952
2	A	26	50	20120615	6	1564	30.76	-0.0369774066600303	-0.0323808307446559
2	A	26	50	20120615	6	1566	30.8	-0.0379563252879049	-0.0338698562044785
2	A	26	50	20120615	6	1568	30.84	-0.0384526647508232	-0.0351214847046534
2	A	26	50	20120615	6	1570	30.88	-0.0386973095549781	-0.0365439148478239
2	A	26	50	20120615	6	1572	30.92	-0.0398924260812006	-0.037707847964996
2	A	26	50	20120615	6	1574	30.96	-0.0405701879309679	-0.0389225867043963
2	A	26	50	20120615	6	1576	31	-0.0409687981656584	-0.0399926372542303
2	A	26	50	20120615	6	1578	31.04	-0.041197066376761	-0.0415864417968892
2	A	26	50	20120615	6	1580	31.08	-0.0418419972586778	-0.0430344055659283
2	A	26	50	20120615	6	1582	31.12	-0.0424570832846811	-0.0443051733253496
2	A	26	50	20120615	6	1584	31.16	-0.0432200988777357	-0.0437282682371032
2	A	26	50	20120615	6	1586	31.2	-0.0437048700737138	-0.0434253649052463
2	A	26	50	20120615	6	1588	31.24	-0.0443099625595785	-0.0437103784355392
2	A	26	50	20120615	6	1590	31.28	-0.044618932867618	-0.044117848718198
2	A	26	50	20120615	6	1592	31.32	-0.0443249107969328	-0.0447548175777586
2	A	26	50	20120615	6	1594	31.36	-0.0446989632131127	-0.0452365057881707
2	A	26	50	20120615	6	1596	31.4	-0.0446211772245415	-0.0461399096544553
2	A	26	50	20120615	6	1598	31.44	-0.045018853371174	-0.0476992222354347
2	A	26	50	20120615	6	1600	31.48	-0.0457184344148884	-0.0497344473786374
2	A	26	50	20120615	6	1602	31.52	-0.0455836952177333	-0.0512850971944404
2	A	26	50	20120615	6	1604	31.56	-0.0460736000089428	-0.0527559995074613
2	A	26	50	20120615	6	1606	31.6	-0.0469302598743503	-0.0543931638379425
2	A	26	50	20120615	6	1608	31.64	-0.0475408182956336	-0.0549944450182566
2	A	26	50	20120615	6	1610	31.68	-0.0485511041803217	-0.0560197781352484
2	A	26	50	20120615	6	1612	31.72	-0.0493300742236803	-0.0570181916970803
2	A	26	50	20120615	6	1614	31.76	-0.0495872206757266	-0.0582992853368273
2	A	26	50	20120615	6	1616	31.8	-0.0504798722762965	-0.0604457786817971
2	A	26	50	20120615	6	1618	31.84	-0.050937865338471	-0.0617582395783575
2	A	26	50	20120615	6	1620	31.88	-0.0513852730121311	-0.0637612397442212
2	A	26	50	20120615	6	1622	31.92	-0.0516524674515381	-0.0646677011402277
2	A	26	50	20120615	6	1624	31.96	-0.0521265613351203	-0.067216488746218
2	A	26	50	20120615	6	1626	32	-0.0524268978693614	-0.0681692868495956
2	A	26	50	20120615	6	1628	32.04	-0.0530550349652251	-0.069140059607351
2	A	26	50	20120615	6	1630	32.08	-0.0529182168741333	-0.0699564073151631
2	A	26	50	20120615	6	1632	32.12	-0.0533173786521131	-0.0704465030252035
2	A	26	50	20120615	6	1634	32.16	-0.0530091508061939	-0.0713892884965595
2	A	26	50	20120615	6	1636	32.2	-0.0527190956045511	-0.0722950922832595
2	A	26	50	20120615	6	1638	32.24	-0.0527306921557626	-0.0729254072680092
2	A	26	50	20120615	6	1640	32.28	-0.0525604208428529	-0.0744379086729672
2	A	26	50	20120615	6	1642	32.32	-0.0525004581878083	-0.0752042710024172
2	A	26	50	20120615	6	1644	32.36	-0.0523678756663358	-0.075845404720919
2	A	26	50	20120615	6	1646	32.4	-0.0522745375712192	-0.0771181969270548
2	A	26	50	20120615	6	1648	32.44	-0.0527187420511605	-0.0769357633775087
2	A	26	50	20120615	6	1650	32.48	-0.052543803833495	-0.0769194999215414
2	A	26	50	20120615	6	1652	32.52	-0.0525264797173559	-0.0779950800464042
2	A	26	50	20120615	6	1654	32.56	-0.0527396724118837	-0.0778142728424548
2	A	26	50	20120615	6	1656	32.6	-0.0532611636630087	-0.0778590327017039
2	A	26	50	20120615	6	1658	32.64	-0.053714206977715	-0.0779450875969744
2	A	26	50	20120615	6	1660	32.68	-0.0541861300434789	-0.077758411406741
2	A	26	50	20120615	6	1662	32.72	-0.0544971863165228	-0.0782431331052445
2	A	26	50	20120615	6	1664	32.76	-0.0559226428767168	-0.0783915548186155
2	A	26	50	20120615	6	1666	32.8	-0.0566776914976678	-0.0788220414270019
2	A	26	50	20120615	6	1668	32.84	-0.0574673883508969	-0.079114783634413
2	A	26	50	20120615	6	1670	32.88	-0.0582282352474537	-0.0803517962374209
2	A	26	50	20120615	6	1672	32.92	-0.0589105932912987	-0.0809471801471799
2	A	26	50	20120615	6	1674	32.96	-0.0595183515697285	-0.0819915061523143
2	A	26	50	20120615	6	1676	33	-0.0596469035825482	-0.0824012038213338
2	A	26	50	20120615	6	1678	33.04	-0.0600818449636561	-0.0840635411532253
2	A	26	50	20120615	6	1680	33.08	-0.0598755112049058	-0.0837901736716186
2	A	26	50	20120615	6	1682	33.12	-0.0599623439176355	-0.0848034576890589
2	A	26	50	20120615	6	1684	33.16	-0.0602113162152913	-0.0854877249212131
2	A	26	50	20120615	6	1686	33.2	-0.0602084170774885	-0.0864108528240522
2	A	26	50	20120615	6	1688	33.24	-0.0605345347249717	-0.0877266371224841
2	A	26	50	20120615	6	1690	33.28	-0.0598772789718588	-0.0893639428743215
2	A	26	50	20120615	6	1692	33.32	-0.0599759203678343	-0.0903500032806862
2	A	26	50	20120615	6	1694	33.36	-0.0593866882870716	-0.0915841167458911
2	A	26	50	20120615	6	1696	33.4	-0.058943544467302	-0.09317701619187
2	A	26	50	20120615	6	1698	33.44	-0.0582751871377244	-0.0943813604615869
2	A	26	50	20120615	6	1700	33.48	-0.0582242047388009	-0.0959101960331904
2	A	26	50	20120615	6	1702	33.52	-0.0573683934015308	-0.0976824177588782
2	A	26	50	20120615	6	1704	33.56	-0.0573295025285655	-0.0984468001893409
2	A	26	50	20120615	6	1706	33.6	-0.0571469982683413	-0.100425355673779
2	A	26	50	20120615	6	1708	33.64	-0.0570879548521122	-0.101163221599947
2	A	26	50	20120615	6	1710	33.68	-0.0567494628359582	-0.101675661884273
2	A	26	50	20120615	6	1712	33.72	-0.0568818332253963	-0.102792042070410
2	A	26	50	20120615	6	1714	33.76	-0.0562930961193804	-0.104619630257065
2	A	26	50	20120615	6	1716	33.8	-0.0558778123067896	-0.106343061614851
2	A	26	50	20120615	6	1718	33.84	-0.0552442446308464	-0.108228208293494
2	A	26	50	20120615	6	1720	33.88	-0.0546268697001924	-0.109326415835355
2	A	26	50	20120615	6	1722	33.92	-0.0546912164172804	-0.110533447110840
2	A	26	50	20120615	6	1724	33.96	-0.0538334958917011	-0.111715022542203
2	A	26	50	20120615	6	1726	34	-0.0533220455568689	-0.111978985503620
2	A	26	50	20120615	6	1728	34.04	-0.0531016403731731	-0.113107315794359
2	A	26	50	20120615	6	1730	34.08	-0.0521436521060215	-0.114032777149576
2	A	26	50	20120615	6	1732	34.12	-0.051377572619284	-0.115152410026907
2	A	26	50	20120615	6	1734	34.16	-0.050598694499807	-0.116832142185616
2	A	26	50	20120615	6	1736	34.2	-0.0503164174727574	-0.117984160553525
2	A	26	50	20120615	6	1738	34.24	-0.0493556714891592	-0.119429981789017
2	A	26	50	20120615	6	1740	34.28	-0.0487124164503138	-0.121111269582644
2	A	26	50	20120615	6	1742	34.32	-0.0478552616101595	-0.121708209127322
2	A	26	50	20120615	6	1744	34.36	-0.0468476344469687	-0.123052419118358
2	A	26	50	20120615	6	1746	34.4	-0.0455293752748026	-0.123889845679317
2	A	26	50	20120615	6	1748	34.44	-0.0449212634429821	-0.125120211478581
2	A	26	50	20120615	6	1750	34.48	-0.0442717151537842	-0.126937900170300
2	A	26	50	20120615	6	1752	34.52	-0.0438105401110943	-0.127591408257472
2	A	26	50	20120615	6	1754	34.56	-0.0435679317744692	-0.128176256276192
2	A	26	50	20120615	6	1756	34.6	-0.0425603753219565	-0.128497919150953
2	A	26	50	20120615	6	1758	34.64	-0.0421726686738319	-0.128623996290039
2	A	26	50	20120615	6	1760	34.68	-0.0413334036352416	-0.129252543507836
2	A	26	50	20120615	6	1762	34.72	-0.0410239029971162	-0.129880242197495
2	A	26	50	20120615	6	1764	34.76	-0.0402351960933808	-0.130490758192371
2	A	26	50	20120615	6	1766	34.8	-0.0398585203110427	-0.131348266585916
2	A	26	50	20120615	6	1768	34.84	-0.0389870819139084	-0.132537903034584
2	A	26	50	20120615	6	1770	34.88	-0.038297935644964	-0.132652878597205
2	A	26	50	20120615	6	1772	34.92	-0.0372861365517641	-0.133200815641947
2	A	26	50	20120615	6	1774	34.96	-0.0362582154239533	-0.134638858702846
2	A	26	50	20120615	6	1776	35	-0.0356782464420241	-0.135084477396350
2	A	26	50	20120615	6	1778	35.04	-0.034803979617765	-0.135708428420069
2	A	26	50	20120615	6	1780	35.08	-0.0333394200525714	-0.136668113743495
2	A	26	50	20120615	6	1782	35.12	-0.032054324188443	-0.136868507805283
2	A	26	50	20120615	6	1784	35.16	-0.0309590157843850	-0.138286256901562
2	A	26	50	20120615	6	1786	35.2	-0.0298168262007344	-0.138261720296255
2	A	26	50	20120615	6	1788	35.24	-0.0288693738246226	-0.138923501532768
2	A	26	50	20120615	6	1790	35.28	-0.0279016274838906	-0.139420314757229
2	A	26	50	20120615	6	1792	35.32	-0.0266424824386318	-0.139854973295625
2	A	26	50	20120615	6	1794	35.36	-0.0254954138181909	-0.140925674383697
2	A	26	50	20120615	6	1796	35.4	-0.0246693716764088	-0.140497309095655
2	A	26	50	20120615	6	1798	35.44	-0.0236147219122691	-0.140612921054379
2	A	26	50	20120615	6	1800	35.48	-0.0224088220076336	-0.140874126299349
2	A	26	50	20120615	6	1802	35.52	-0.0205557779768561	-0.141431750706993
2	A	26	50	20120615	6	1804	35.56	-0.0201016740019781	-0.141850499342811
2	A	26	50	20120615	6	1806	35.6	-0.0201067651708026	-0.141757726933120
2	A	26	50	20120615	6	1808	35.64	-0.0201754959499340	-0.142011436846209
2	A	26	50	20120615	6	1810	35.68	-0.0202508735328084	-0.142486188339098
2	A	26	50	20120615	6	1812	35.72	-0.0207024319232742	-0.142747393584068
2	A	26	50	20120615	6	1814	35.76	-0.0209586167100981	-0.142648186502668
2	A	26	50	20120615	6	1816	35.8	-0.0214208524129597	-0.142811033194375
2	A	26	50	20120615	6	1818	35.84	-0.0217128168029116	-0.142335221041315
2	A	26	50	20120615	6	1820	35.88	-0.0218328835343571	-0.142606891466647
2	A	26	50	20120615	6	1822	35.92	-0.0223785578373988	-0.142522250784939
2	A	26	50	20120615	6	1824	35.96	-0.0229204844745001	-0.142171242978758
2	A	26	50	20120615	6	1826	36	-0.0232012058666312	-0.141372919422798
2	A	26	50	20120615	6	1828	36.04	-0.0237623658081808	-0.141868177012341
2	A	26	50	20120615	6	1830	36.08	-0.0246553002514632	-0.141454660966703
2	A	26	50	20120615	6	1832	36.12	-0.0252706245724517	-0.141772717596881
2	A	26	50	20120615	6	1834	36.16	-0.0260330978146052	-0.141799375522532
2	A	26	50	20120615	6	1836	36.2	-0.0274446243712098	-0.142165515413830
2	A	26	50	20120615	6	1838	36.24	-0.0284101786809200	-0.142144655763785
2	A	26	50	20120615	6	1840	36.28	-0.0297343775500481	-0.142834297007476
2	A	26	50	20120615	6	1842	36.32	-0.0305445097892535	-0.143578385473319
2	A	26	50	20120615	6	1844	36.36	-0.0315017202389457	-0.144059430216560
2	A	26	50	20120615	6	1846	36.4	-0.0330782855182793	-0.144935111254381
2	A	26	50	20120615	6	1848	36.44	-0.033973836256652	-0.145019610514733
2	A	26	50	20120615	6	1850	36.48	-0.0353309863017833	-0.146390478431420
2	A	26	50	20120615	6	1852	36.52	-0.0366643775590668	-0.146796569855855
2	A	26	50	20120615	6	1854	36.56	-0.0375609182469332	-0.148188226711908
2	A	26	50	20120615	6	1856	36.6	-0.0388948751896417	-0.148880837804080
2	A	26	50	20120615	6	1858	36.64	-0.0399197557582934	-0.149287141360550
2	A	26	50	20120615	6	1860	36.68	-0.0413772442556751	-0.150262100190450
2	A	26	50	20120615	6	1862	36.72	-0.0416525209255911	-0.151091324312748
2	A	26	50	20120615	6	1864	36.76	-0.0426040038103557	-0.151708204268655
2	A	26	50	20120615	6	1866	36.8	-0.0430767046935789	-0.152545065144189
2	A	26	50	20120615	6	1868	36.84	-0.0433823869550859	-0.153465506041260
2	A	26	50	20120615	6	1870	36.88	-0.043922970089303	-0.154568239066520
2	A	26	50	20120615	6	1872	36.92	-0.0445961357449926	-0.155329085963077
2	A	26	50	20120615	6	1874	36.96	-0.0453851962021186	-0.156485983367776
2	A	26	50	20120615	6	1876	37	-0.0456451993655609	-0.157327652569422
2	A	26	50	20120615	6	1878	37.04	-0.0455077378072983	-0.158597899191146
2	A	26	50	20120615	6	1880	37.08	-0.0453003433883762	-0.159882924344596
2	A	26	50	20120615	6	1882	37.12	-0.0457136473019798	-0.160657559823386
2	A	26	50	20120615	6	1884	37.16	-0.0455141017683289	-0.161313896337684
2	A	26	50	20120615	6	1886	37.2	-0.0456605435827127	-0.163015831649321
2	A	26	50	20120615	6	1888	37.24	-0.0456759585105425	-0.163411952868142
2	A	26	50	20120615	6	1890	37.28	-0.0455776706679576	-0.163442358459733
2	A	26	50	20120615	6	1892	37.32	-0.0451570835545078	-0.163993053220921
2	A	26	50	20120615	6	1894	37.36	-0.0450804331794272	-0.163590285198357
2	A	26	50	20120615	6	1896	37.4	-0.0449876607697355	-0.164398649670610
2	A	26	50	20120615	6	1898	37.44	-0.0449112932373674	-0.164835641661383
2	A	26	50	20120615	6	1900	37.48	-0.0453123642036564	-0.164925302801238
2	A	26	50	20120615	6	1902	37.52	-0.0456748271396927	-0.165600872619983
2	A	26	50	20120615	6	1904	37.56	-0.0455590737596124	-0.166905979606019
2	A	26	50	20120615	6	1906	37.6	-0.0456274509853531	-0.167056805482446
2	A	26	50	20120615	6	1908	37.64	-0.0459948636688577	-0.167284776708701
2	A	26	50	20120615	6	1910	37.68	-0.0461215064933682	-0.168166468154162
2	A	26	50	20120615	6	1912	37.72	-0.0458540787087234	-0.169729315561941
2	A	26	50	20120615	6	1914	37.76	-0.0458632710968789	-0.170022764876133
2	A	26	50	20120615	6	1916	37.8	-0.0457588314252976	-0.171037958081883
2	A	26	50	20120615	6	1918	37.84	-0.0460292290584233	-0.171488809365567
2	A	26	50	20120615	6	1920	37.88	-0.0458132079367708	-0.172165864108553
2	A	26	50	20120615	6	1922	37.92	-0.0459865198088397	-0.173266758656183
2	A	26	50	20120615	6	1924	37.96	-0.0456933533373597	-0.174187835949356
2	A	26	50	20120615	6	1926	38	-0.0454803020641882	-0.175701963699911
2	A	26	50	20120615	6	1928	38.04	-0.0451973886410355	-0.176991797179474
2	A	26	50	20120615	6	1930	38.08	-0.0451344561375099	-0.177159381486615
2	A	26	50	20120615	6	1932	38.12	-0.0448413603767081	-0.178419799324080
2	A	26	50	20120615	6	1934	38.16	-0.0447261019713746	-0.179038517757618
2	A	26	50	20120615	6	1936	38.2	-0.0442314100672565	-0.179257438017073
2	A	26	50	20120615	6	1938	38.24	-0.0443023328774096	-0.179059235986307
2	A	26	50	20120615	6	1940	38.28	-0.0444623511419921	-0.179265499034379
2	A	26	50	20120615	6	1942	38.32	-0.0446587146951276	-0.179613607702757
2	A	26	50	20120615	6	1944	38.36	-0.0446266827579398	-0.178607606885163
2	A	26	50	20120615	6	1946	38.4	-0.0448440473824766	-0.178402970182688
2	A	26	50	20120615	6	1948	38.44	-0.0452048132622379	-0.177882398170378
2	A	26	50	20120615	6	1950	38.48	-0.045573145184558	-0.177710641933228
2	A	26	50	20120615	6	1952	38.52	-0.0458270672296821	-0.177281357406369
2	A	26	50	20120615	6	1954	38.56	-0.0461217186254025	-0.176764674481356
2	A	26	50	20120615	6	1956	38.6	-0.0462365527666672	-0.176103953905016
2	A	26	50	20120615	6	1958	38.64	-0.0459946515368233	-0.176214333273559
2	A	26	50	20120615	6	1960	38.68	-0.0460382800252225	-0.175125600962566
2	A	26	50	20120615	6	1962	38.72	-0.0466592612004606	-0.174633313221504
2	A	26	50	20120615	6	1964	38.76	-0.0465782974740147	-0.174086366126256
2	A	26	50	20120615	6	1966	38.8	-0.0467700648330725	-0.173751763197399
2	A	26	50	20120615	6	1968	38.84	-0.0472156128158981	-0.172973875027415
2	A	26	50	20120615	6	1970	38.88	-0.0475381949294754	-0.172538155828848
2	A	26	50	20120615	6	1972	38.92	-0.047754852447231	-0.171434786407485
2	A	26	50	20120615	6	1974	38.96	-0.0488115528210362	-0.170762752122645
2	A	26	50	20120615	6	1976	39	-0.0491754299706348	-0.170125931755508
2	A	26	50	20120615	6	1978	39.04	-0.0502279584144309	-0.169021077409904
2	A	26	50	20120615	6	1980	39.08	-0.0510682134025149	-0.168293959506810
2	A	26	50	20120615	6	1982	39.12	-0.0521244188015733	-0.167621005983155
2	A	26	50	20120615	6	1984	39.16	-0.0530555370110397	-0.167672766199538
2	A	26	50	20120615	6	1986	39.2	-0.0542101716740392	-0.166536516312849
2	A	26	50	20120615	6	1988	39.24	-0.0553998081227075	-0.165476987511919
2	A	26	50	20120615	6	1990	39.28	-0.0568539025075395	-0.164991629417313
2	A	26	50	20120615	6	1992	39.32	-0.0577579385272865	-0.164311039140421
2	A	26	50	20120615	6	1994	39.36	-0.059138423096197	-0.163163899809302
2	A	26	50	20120615	6	1996	39.4	-0.0600331253064323	-0.162178687931075
2	A	26	50	20120615	6	1998	39.44	-0.0607642030075011	-0.161201537070153
2	A	26	50	20120615	6	2000	39.48	-0.0611796282414482	-0.159384626195894
2	A	26	50	20120615	6	2002	39.52	-0.0616199436340931	-0.159436457122955
2	A	26	50	20120615	6	2004	39.56	-0.0619666380889088	-0.158753179840295
2	A	26	50	20120615	6	2006	39.6	-0.0625166257433157	-0.158689681651344
2	A	26	50	20120615	6	2008	39.64	-0.0638402589270188	-0.157527268813751
2	A	26	50	20120615	6	2010	39.68	-0.0646385824829784	-0.156050122747853
2	A	26	50	20120615	6	2012	39.72	-0.0654589677705111	-0.155344288758872
2	A	26	50	20120615	6	2014	39.76	-0.0662794237687218	-0.154216948417627
2	A	26	50	20120615	6	2016	39.8	-0.0672540997559094	-0.153675021780525
2	A	26	50	20120615	6	2018	39.84	-0.0680988802273929	-0.152415876735266
2	A	26	50	20120615	6	2020	39.88	-0.0692457367157993	-0.151594289366206
2	A	26	50	20120615	6	2022	39.92	-0.0696115230537072	-0.150399773880747
2	A	26	50	20120615	6	2024	39.96	-0.0711016091737016	-0.149287282781906
2	A	26	50	20120615	6	2026	40	-0.071888477599806	-0.148407076260685
2	A	26	50	20120615	6	2028	40.04	-0.0732978121253889	-0.147854755153901
2	A	26	50	20120615	6	2030	40.08	-0.0748403655685473	-0.147047592763176
2	A	26	50	20120615	6	2032	40.12	-0.0759906868801816	-0.146330020801628
2	A	26	50	20120615	6	2034	40.16	-0.077250751164256	-0.145416438840335
2	A	26	50	20120615	6	2036	40.2	-0.0788152956283094	-0.145143071358728
2	A	26	50	20120615	6	2038	40.24	-0.0802225088335487	-0.144102139466144
2	A	26	50	20120615	6	2040	40.28	-0.0818219136619146	-0.144024428430891
2	A	26	50	20120615	6	2042	40.32	-0.082618328029565	-0.143554697396149
2	A	26	50	20120615	6	2044	40.36	-0.0829972665536029	-0.143540625971203
2	A	26	50	20120615	6	2046	40.4	-0.0855732565574655	-0.142846954218859
2	A	26	50	20120615	6	2048	40.44	-0.0865846313865966	-0.142289541943250
2	A	26	50	20120615	6	2050	40.48	-0.0883180329499973	-0.141802062528300
2	A	26	50	20120615	6	2052	40.52	-0.0895607731179327	-0.141755747034132
2	A	26	50	20120615	6	2054	40.56	-0.0908835577734983	-0.142179516128097
2	A	26	50	20120615	6	2056	40.6	-0.0920917911305118	-0.142495804991322
2	A	26	50	20120615	6	2058	40.64	-0.0929031961619233	-0.142104421387935
2	A	26	50	20120615	6	2060	40.68	-0.0938874180906569	-0.143122725863522
2	A	26	50	20120615	6	2062	40.72	-0.09467357940998	-0.143162465264625
2	A	26	50	20120615	6	2064	40.76	-0.095495378911075	-0.143876501692267
2	A	26	50	20120615	6	2066	40.8	-0.0962356490002993	-0.144642369046970
2	A	26	50	20120615	6	2068	40.84	-0.0969957180793967	-0.144737899173108
2	A	26	50	20120615	6	2070	40.88	-0.0973216943055237	-0.144754162629076
2	A	26	50	20120615	6	2072	40.92	-0.0985015726806116	-0.145660249258488
2	A	26	50	20120615	6	2074	40.96	-0.0989317057356074	-0.145641652350143
2	A	26	50	20120615	6	2076	41	-0.0992305997720149	-0.145931071155683
2	A	26	50	20120615	6	2078	41.04	-0.099598931694335	-0.145879523071334
2	A	26	50	20120615	6	2080	41.08	-0.100349596253243	-0.146214974528329
2	A	26	50	20120615	6	2082	41.12	-0.100616246220428	-0.146400872901103
2	A	26	50	20120615	6	2084	41.16	-0.100913160357848	-0.146101130336558
2	A	26	50	20120615	6	2086	41.2	-0.100795780632171	-0.146562163957892
2	A	26	50	20120615	6	2088	41.24	-0.101042773030840	-0.146640440678569
2	A	26	50	20120615	6	2090	41.28	-0.100914503860732	-0.146905888564226
2	A	26	50	20120615	6	2092	41.32	-0.101286866291705	-0.146942233852779
2	A	26	50	20120615	6	2094	41.36	-0.101257238517574	-0.146980346908285
2	A	26	50	20120615	6	2096	41.4	-0.101181578091987	-0.146763265126461
2	A	26	50	20120615	6	2098	41.44	-0.101362243874580	-0.146951709083647
2	A	26	50	20120615	6	2100	41.48	-0.101391518095321	-0.146416146407577
2	A	26	50	20120615	6	2102	41.52	-0.102264794970086	-0.146408368232984
2	A	26	50	20120615	6	2104	41.56	-0.102384649569498	-0.145728485062873
2	A	26	50	20120615	6	2106	41.6	-0.102423328310429	-0.145638894633696
2	A	26	50	20120615	6	2108	41.64	-0.103077189950992	-0.145799620005060
2	A	26	50	20120615	6	2110	41.68	-0.103551163626421	-0.145711726632159
2	A	26	50	20120615	6	2112	41.72	-0.104268947720004	-0.145983892032237
2	A	26	50	20120615	6	2114	41.76	-0.104870837012150	-0.146756618322718
2	A	26	50	20120615	6	2116	41.8	-0.105053836247121	-0.147191630414504
2	A	26	50	20120615	6	2118	41.84	-0.105911344640666	-0.148169771224919
2	A	26	50	20120615	6	2120	41.88	-0.106653028943452	-0.148507131870223
2	A	26	50	20120615	6	2122	41.92	-0.107610592946535	-0.149248038355551
2	A	26	50	20120615	6	2124	41.96	-0.10812982145596	-0.150497991012654
2	A	26	50	20120615	6	2126	42	-0.109613543614924	-0.150965883569765
2	A	26	50	20120615	6	2128	42.04	-0.110511357094996	-0.151551580116622
2	A	26	50	20120615	6	2130	42.08	-0.111714145729795	-0.152953772863715
2	A	26	50	20120615	6	2132	42.12	-0.111996139914132	-0.154087406455313
2	A	26	50	20120615	6	2134	42.16	-0.112671356179487	-0.155089447474933
2	A	26	50	20120615	6	2136	42.2	-0.113457941762879	-0.156755108208696
2	A	26	50	20120615	6	2138	42.24	-0.113750754680968	-0.157572452937069
2	A	26	50	20120615	6	2140	42.28	-0.114646305419341	-0.159354008472269
2	A	26	50	20120615	6	2142	42.32	-0.115016263687258	-0.160214416003617
2	A	26	50	20120615	6	2144	42.36	-0.115112571630855	-0.161109471767242
2	A	26	50	20120615	6	2146	42.4	-0.115436497247317	-0.162286026740459
2	A	26	50	20120615	6	2148	42.44	-0.115556846821475	-0.162626710787634
2	A	26	50	20120615	6	2150	42.48	-0.115550836413835	-0.163298815783152
2	A	26	50	20120615	6	2152	42.52	-0.115582161244241	-0.164478057762137
2	A	26	50	20120615	6	2154	42.56	-0.115271317103232	-0.166088564166968
2	A	26	50	20120615	6	2156	42.6	-0.115195515256289	-0.167196741914443
2	A	26	50	20120615	6	2158	42.64	-0.114746290318201	-0.167961336476940
2	A	26	50	20120615	6	2160	42.68	-0.114456517959271	-0.169217016698971
2	A	26	50	20120615	6	2162	42.72	-0.114382696011315	-0.170835159857039
2	A	26	50	20120615	6	2164	42.76	-0.114287236595855	-0.172008250007027
2	A	26	50	20120615	6	2166	42.8	-0.114146168793008	-0.173040272354169
2	A	26	50	20120615	6	2168	42.84	-0.113520591423692	-0.174085871151509
2	A	26	50	20120615	6	2170	42.88	-0.112938288989385	-0.175631253021793
2	A	26	50	20120615	6	2172	42.92	-0.112838586933238	-0.176214616116271
2	A	26	50	20120615	6	2174	42.96	-0.112633667388050	-0.176493074766703
2	A	26	50	20120615	6	2176	43	-0.112094215624683	-0.177964493267674
2	A	26	50	20120615	6	2178	43.04	-0.112029303222170	-0.178979757184101
2	A	26	50	20120615	6	2180	43.08	-0.111716549892851	-0.179209071913240
2	A	26	50	20120615	6	2182	43.12	-0.111475567901822	-0.179254892432661
2	A	26	50	20120615	6	2184	43.16	-0.111302821715179	-0.179173080178078
2	A	26	50	20120615	6	2186	43.2	-0.111588280722744	-0.179313299452787
2	A	26	50	20120615	6	2188	43.24	-0.111448061448034	-0.179531300473427
2	A	26	50	20120615	6	2190	43.28	-0.111899407706466	-0.178816910492394
2	A	26	50	20120615	6	2192	43.32	-0.112219727078343	-0.179314006559568
2	A	26	50	20120615	6	2194	43.36	-0.112331944924517	-0.178839750041426
2	A	26	50	20120615	6	2196	43.4	-0.112867931864657	-0.179166433374335
2	A	26	50	20120615	6	2198	43.44	-0.113714975077840	-0.179556827028228
2	A	26	50	20120615	6	2200	43.48	-0.114096954161037	-0.179879126299093
2	A	26	50	20120615	6	2202	43.52	-0.115201596374607	-0.180914189205393
2	A	26	50	20120615	6	2204	43.56	-0.116050831618812	-0.181603618317050
2	A	26	50	20120615	6	2206	43.6	-0.116941927584463	-0.182986577759695
2	A	26	50	20120615	6	2208	43.64	-0.117999547197084	-0.183436509804564
2	A	26	50	20120615	6	2210	43.68	-0.119099027531151	-0.184291472613697
2	A	26	50	20120615	6	2212	43.72	-0.119683521996480	-0.185073108449620
2	A	26	50	20120615	6	2214	43.76	-0.120371607605252	-0.185694584599605
2	A	26	50	20120615	6	2216	43.8	-0.120779325375284	-0.186521475269525
2	A	26	50	20120615	6	2218	43.84	-0.121796922744090	-0.187295686484246
2	A	26	50	20120615	6	2220	43.88	-0.122143334356193	-0.188446927034696
2	A	26	50	20120615	6	2222	43.92	-0.123316565927538	-0.189250766023548
2	A	26	50	20120615	6	2224	43.96	-0.124050330634375	-0.190833483131878
2	A	26	50	20120615	6	2226	44	-0.124025935450424	-0.191320326150725
2	A	26	50	20120615	6	2228	44.04	-0.124851765460172	-0.192335802199187
2	A	26	50	20120615	6	2230	44.08	-0.125518142890762	-0.193280214016140
2	A	26	50	20120615	6	2232	44.12	-0.125710546645923	-0.194018362785021
2	A	26	50	20120615	6	2234	44.16	-0.125928406245207	-0.194714085147030
2	A	26	50	20120615	6	2236	44.2	-0.126006258701815	-0.195363138461481
2	A	26	50	20120615	6	2238	44.24	-0.127085020807194	-0.196401454058976
2	A	26	50	20120615	6	2240	44.28	-0.127098597257392	-0.196614151778756
2	A	26	50	20120615	6	2242	44.32	-0.1280612524293	-0.196505681598522
2	A	26	50	20120615	6	2244	44.36	-0.128292688478782	-0.196305358247412
2	A	26	50	20120615	6	2246	44.4	-0.128424988157542	-0.196305994643515
2	A	26	50	20120615	6	2248	44.44	-0.129444989689404	-0.196216545635695
2	A	26	50	20120615	6	2250	44.48	-0.129803422116787	-0.196671286006676
2	A	26	50	20120615	6	2252	44.52	-0.130557056524176	-0.197145188971428
2	A	26	50	20120615	6	2254	44.56	-0.130916337479697	-0.197167745677747
2	A	26	50	20120615	6	2256	44.6	-0.131705327226145	-0.197030708383553
2	A	26	50	20120615	6	2258	44.64	-0.132531510789283	-0.196543936075385
2	A	26	50	20120615	6	2260	44.68	-0.133076477985543	-0.19652081368364
2	A	26	50	20120615	6	2262	44.72	-0.134334774502665	-0.196911490180245
2	A	26	50	20120615	6	2264	44.76	-0.134976473906592	-0.197265397124229
2	A	26	50	20120615	6	2266	44.8	-0.136093631910188	-0.198146522884266
2	A	26	50	20120615	6	2268	44.84	-0.136822659001592	-0.199057983525215
2	A	26	50	20120615	6	2270	44.88	-0.137919664461924	-0.199585909448049
2	A	26	50	20120615	6	2272	44.92	-0.138558111174658	-0.200907562732765
2	A	26	50	20120615	6	2274	44.96	-0.139369657627426	-0.201993890880702
2	A	26	50	20120615	6	2276	45	-0.140479744563210	-0.202196194130799
2	A	26	50	20120615	6	2278	45.04	-0.140942970215566	-0.203065157654199
2	A	26	50	20120615	6	2280	45.08	-0.1416437837464	-0.203518342390262
2	A	26	50	20120615	6	2282	45.12	-0.141961274691152	-0.203055187448585
2	A	26	50	20120615	6	2284	45.16	-0.142076957360555	-0.202755657016074
2	A	26	50	20120615	6	2286	45.2	-0.142862199441062	-0.203072087300655
2	A	26	50	20120615	6	2288	45.24	-0.143687463765385	-0.203200002917372
2	A	26	50	20120615	6	2290	45.28	-0.14523730040839	-0.203556526156446
2	A	26	50	20120615	6	2292	45.32	-0.145867615393139	-0.203026620334625
2	A	26	50	20120615	6	2294	45.36	-0.147512770030248	-0.203781386112863
2	A	26	50	20120615	6	2296	45.4	-0.148771066547369	-0.203804367083252
2	A	26	50	20120615	6	2298	45.44	-0.150276072620447	-0.205074048019550
2	A	26	50	20120615	6	2300	45.48	-0.151098932781714	-0.205651259285033
2	A	26	50	20120615	6	2302	45.52	-0.152655557649818	-0.205981195309135
2	A	26	50	20120615	6	2304	45.56	-0.153207454492534	-0.206345708854836
2	A	26	50	20120615	6	2306	45.6	-0.154781898451524	-0.206840259337598
2	A	26	50	20120615	6	2308	45.64	-0.155652276188486	-0.207129536721782
2	A	26	50	20120615	6	2310	45.68	-0.156704026814823	-0.207264311274276
2	A	26	50	20120615	6	2312	45.72	-0.157543362564092	-0.207737365710890
2	A	26	50	20120615	6	2314	45.76	-0.158594193951613	-0.208237926601292
2	A	26	50	20120615	6	2316	45.8	-0.15953019119787	-0.208666645442725
2	A	26	50	20120615	6	2318	45.84	-0.16100090259206	-0.209468575243269
2	A	26	50	20120615	6	2320	45.88	-0.161434854023674	-0.210679354184694
2	A	26	50	20120615	6	2322	45.92	-0.162228934938946	-0.211839716412621
2	A	26	50	20120615	6	2324	45.96	-0.162550385681674	-0.21251104359068
2	A	26	50	20120615	6	2326	46	-0.162620672095724	-0.213430706670291
2	A	26	50	20120615	6	2328	46.04	-0.16262569255387	-0.214292599125879
2	A	26	50	20120615	6	2330	46.08	-0.162817177070215	-0.215997574996676
2	A	26	50	20120615	6	2332	46.12	-0.162666916879213	-0.217033132877724
2	A	26	50	20120615	6	2334	46.16	-0.162297948560790	-0.218437305523804
2	A	26	50	20120615	6	2336	46.2	-0.162127960090593	-0.218436174152954
2	A	26	50	20120615	6	2338	46.24	-0.162401963968303	-0.219635780807237
2	A	26	50	20120615	6	2340	46.28	-0.162607590620272	-0.221121553575867
2	A	26	50	20120615	6	2342	46.32	-0.162492756479007	-0.221758232521647
2	A	26	50	20120615	6	2344	46.36	-0.162564952081366	-0.222333746730855
2	A	26	50	20120615	6	2346	46.4	-0.162841501543488	-0.222679451236177
2	A	26	50	20120615	6	2348	46.44	-0.162857270024709	-0.223488169261820
2	A	26	50	20120615	6	2350	46.48	-0.16285684576064	-0.223854874838543
2	A	26	50	20120615	6	2352	46.52	-0.162502231709875	-0.224913767243370
2	A	26	50	20120615	6	2354	46.56	-0.162492402925616	-0.224762375681518
2	A	26	50	20120615	6	2356	46.6	-0.162286139877544	-0.225008236709337
2	A	26	50	20120615	6	2358	46.64	-0.161956345274799	-0.225523293288753
2	A	26	50	20120615	6	2360	46.68	-0.161766557814728	-0.226373518482452
2	A	26	50	20120615	6	2362	46.72	-0.161114676073152	-0.227125809386956
2	A	26	50	20120615	6	2364	46.76	-0.161393558987652	-0.227176438232489
2	A	26	50	20120615	6	2366	46.8	-0.16083812661103	-0.228310283956122
2	A	26	50	20120615	6	2368	46.84	-0.161171810301072	-0.229372429052142
2	A	26	50	20120615	6	2370	46.88	-0.161061855196598	-0.229776540577590
2	A	26	50	20120615	6	2372	46.92	-0.161009882848181	-0.230537033920756
2	A	26	50	20120615	6	2374	46.96	-0.161455430831006	-0.230944256716041
2	A	26	50	20120615	6	2376	47	-0.161138929835747	-0.231880183251620
2	A	26	50	20120615	6	2378	47.04	-0.160937899377856	-0.232229706133561
2	A	26	50	20120615	6	2380	47.08	-0.160895190128272	-0.233499952755284
2	A	26	50	20120615	6	2382	47.12	-0.161048137325043	-0.234304428140240
2	A	26	50	20120615	6	2384	47.16	-0.160427226860483	-0.234328540481478
2	A	26	50	20120615	6	2386	47.2	-0.160359061766777	-0.234784200091275
2	A	26	50	20120615	6	2388	47.24	-0.160305250940728	-0.235296216111532
2	A	26	50	20120615	6	2390	47.28	-0.16004058087253	-0.235273800826569
2	A	26	50	20120615	6	2392	47.32	-0.159625438481295	-0.23505537554186
2	A	26	50	20120615	6	2394	47.36	-0.159920372719728	-0.236231223408295
2	A	26	50	20120615	6	2396	47.4	-0.15936105125581	-0.236571341770046
2	A	26	50	20120615	6	2398	47.44	-0.159198911670884	-0.236382756391503
2	A	26	50	20120615	6	2400	47.48	-0.15883899431926	-0.23721502107296
2	A	26	50	20120615	6	2402	47.52	-0.158555798053395	-0.237655195044249
2	A	26	50	20120615	6	2404	47.56	-0.158544837898286	-0.238697116886327
2	A	26	50	20120615	6	2406	47.6	-0.157745736524867	-0.239049326774036
2	A	26	50	20120615	6	2408	47.64	-0.15759491064844	-0.239474510081564
2	A	26	50	20120615	6	2410	47.68	-0.156557231447049	-0.240571586252574
2	A	26	50	20120615	6	2412	47.72	-0.15629072290122	-0.240454842923001
2	A	26	50	20120615	6	2414	47.76	-0.155304379652143	-0.241697158826867
2	A	26	50	20120615	6	2416	47.8	-0.15518155520425	-0.242603457588314
2	A	26	50	20120615	6	2418	47.84	-0.155093237567280	-0.242427317289120
2	A	26	50	20120615	6	2420	47.88	-0.155217334807379	-0.243032954247207
2	A	26	50	20120615	6	2422	47.92	-0.15534206844358	-0.243439964910458
2	A	26	50	20120615	6	2424	47.96	-0.155607233486525	-0.244245359534229
2	A	26	50	20120615	6	2426	48	-0.155945796213357	-0.245246057050964
2	A	26	50	20120615	6	2428	48.04	-0.156681540819182	-0.245100039500649
2	A	26	50	20120615	6	2430	48.08	-0.157027103903147	-0.246759831248129
2	A	26	50	20120615	6	2432	48.12	-0.156864752186187	-0.247356346528737
2	A	26	50	20120615	6	2434	48.16	-0.156594637395774	-0.247947487797809
2	A	26	50	20120615	6	2436	48.2	-0.156046063954929	-0.248613440964331
2	A	26	50	20120615	6	2438	48.24	-0.155711956000819	-0.24860672344991
2	A	26	50	20120615	6	2440	48.28	-0.154791161550357	-0.249794804263659
2	A	26	50	20120615	6	2442	48.32	-0.153982443524714	-0.250050564786414
2	A	26	50	20120615	6	2444	48.36	-0.152898378118477	-0.250419038130091
2	A	26	50	20120615	6	2446	48.4	-0.152225848858891	-0.251795845743739
2	A	26	50	20120615	6	2448	48.44	-0.151544692896574	-0.252833383523774
2	A	26	50	20120615	6	2450	48.48	-0.150781371126283	-0.253296892018842
2	A	26	50	20120615	6	2452	48.52	-0.150148722689155	-0.25506798237368
2	A	26	50	20120615	6	2454	48.56	-0.149419342044361	-0.255498963956813
2	A	26	50	20120615	6	2456	48.6	-0.148230483413152	-0.256495489543539
2	A	26	50	20120615	6	2458	48.64	-0.147682899921802	-0.257727552399079
2	A	26	50	20120615	6	2460	48.68	-0.146712537285979	-0.258745998296022
2	A	26	50	20120615	6	2462	48.72	-0.146306021597475	-0.259465055181810
2	A	26	50	20120615	6	2464	48.76	-0.145887414383013	-0.260747746882883
2	A	26	50	20120615	6	2466	48.8	-0.145552104347374	-0.261945727191569
