# Supplementary material for: How Do Ants Make Sense of Gravity? A Boltzmann Walker Analysis of Lasius niger Trajectories on Various Inclines
Source: PLoS One. 2013 Oct 29;8(10):e76531. doi: 10.1371/journal.pone.0076531 (PMC3812222; doi:10.1371/journal.pone.0076531)
Supplement: Dataset S2 — Trajectories for . (ZIP) [file pone.0076531.s006.zip › Incline2/2-A-26-50-20120615-07.txt]

Pente	Colonie	Temperature	Humidite	Date	Indiv	Frame	Time	X	Y
2	A	26	50	20120615	7	40	0	0	0
2	A	26	50	20120615	7	42	0.0399999999999999	-7.35744605824592e-05	0.000147622682708300
2	A	26	50	20120615	7	44	0.08	0.00199938685021183	-0.00092008734368
2	A	26	50	20120615	7	46	0.12	0.00284002367595765	-0.0017123014970501
2	A	26	50	20120615	7	48	0.16	0.00315960058571492	-0.0019721278837971
2	A	26	50	20120615	7	50	0.2	0.00380682249360277	-0.0023817477710707
2	A	26	50	20120615	7	52	0.24	0.00381775436443991	-0.0027119242114779
2	A	26	50	20120615	7	54	0.28	0.00377339048498827	-0.0029151042739841
2	A	26	50	20120615	7	56	0.32	0.00312831818171521	-0.002703728843884
2	A	26	50	20120615	7	58	0.36	0.00344338375020851	-0.0037939672923208
2	A	26	50	20120615	7	60	0.4	0.00339817841368726	-0.0039456629100888
2	A	26	50	20120615	7	62	0.44	0.00323041025878292	-0.0044750454728919
2	A	26	50	20120615	7	64	0.48	0.00343421257525652	-0.0055187209397876
2	A	26	50	20120615	7	66	0.52	0.00313095569000905	-0.0059677832433158
2	A	26	50	20120615	7	68	0.56	0.00301400022840078	-0.0064266955443058
2	A	26	50	20120615	7	70	0.6	0.00263979931979687	-0.0071667535014957
2	A	26	50	20120615	7	72	0.64	0.00322910211123773	-0.0072195036673722
2	A	26	50	20120615	7	74	0.68	0.00325731567180707	-0.0077166704452244
2	A	26	50	20120615	7	76	0.72	0.00332215736364188	-0.0086065643293477
2	A	26	50	20120615	7	78	0.76	0.00416623072834427	-0.0090357074348498
2	A	26	50	20120615	7	80	0.8	0.00368504456374682	-0.0084501523093493
2	A	26	50	20120615	7	82	0.84	0.0047091473149393	-0.009721742433957
2	A	26	50	20120615	7	84	0.88	0.00460619256759854	-0.0100439002834656
2	A	26	50	20120615	7	86	0.92	0.00508016624302788	-0.0107482493482055
2	A	26	50	20120615	7	88	0.96	0.00482758770078805	-0.0111630381860496
2	A	26	50	20120615	7	90	1	0.00454198727186679	-0.0120363857714931
2	A	26	50	20120615	7	92	1.04	0.00433148158310756	-0.012896298328094
2	A	26	50	20120615	7	94	1.08	0.00469302528032825	-0.0136072941965771
2	A	26	50	20120615	7	96	1.12	0.00456348331801487	-0.0136080013033583
2	A	26	50	20120615	7	98	1.16	0.00520178860939197	-0.0147984155694858
2	A	26	50	20120615	7	100	1.2	0.00576867611586923	-0.0151414330690394
2	A	26	50	20120615	7	102	1.24	0.00555159433404495	-0.014989829375153
2	A	26	50	20120615	7	104	1.28	0.00609811716522404	-0.0159583535333443
2	A	26	50	20120615	7	106	1.32	0.00573926047377186	-0.016112573522321
2	A	26	50	20120615	7	108	1.36	0.00556057459016601	-0.0166653188931746
2	A	26	50	20120615	7	110	1.4	0.00484385115675533	-0.0176015282714656
2	A	26	50	20120615	7	112	1.44	0.00444504293216612	-0.0181184233285129
2	A	26	50	20120615	7	114	1.48	0.00404057785332741	-0.0179685166909014
2	A	26	50	20120615	7	116	1.52	0.00400479825019937	-0.0187379902901886
2	A	26	50	20120615	7	118	1.56	0.00382151617251582	-0.0196078730524043
2	A	26	50	20120615	7	120	1.6	0.0038517803427506	-0.0203135656200284
2	A	26	50	20120615	7	122	1.64	0.00459056550773432	-0.0205978225460654
2	A	26	50	20120615	7	124	1.68	0.00467888314470451	-0.0202142171172717
2	A	26	50	20120615	7	126	1.72	0.00436485702317956	-0.020363345937424
2	A	26	50	20120615	7	128	1.76	0.00496823123956604	-0.0205672048224401
2	A	26	50	20120615	7	130	1.8	0.00444171953029455	-0.0201512846137461
2	A	26	50	20120615	7	132	1.84	0.00440396002817919	-0.0200737857105281
2	A	26	50	20120615	7	134	1.88	0.0056189108996139	-0.0204574618499999
2	A	26	50	20120615	7	136	1.92	0.0058440536987437	-0.0203931151329119
2	A	26	50	20120615	7	138	1.96	0.00584624572976539	-0.0202287128062861
2	A	26	50	20120615	7	140	2	0.00588563157747748	-0.0200555423555735
2	A	26	50	20120615	7	142	2.04	0.0057454830134463	-0.0207903677225825
2	A	26	50	20120615	7	144	2.08	0.00546553943877455	-0.0205616186788687
2	A	26	50	20120615	7	146	2.12	0.00552118874245393	-0.0208173792016239
2	A	26	50	20120615	7	148	2.16	0.00543379034429927	-0.020854431596958
2	A	26	50	20120615	7	150	2.2	0.00516332200049542	-0.0207299100927911
2	A	26	50	20120615	7	152	2.24	0.00507585289166264	-0.0202470268719188
2	A	26	50	20120615	7	154	2.28	0.00502925455478245	-0.0199526583189108
2	A	26	50	20120615	7	156	2.32	0.0048255370911226	-0.01955052669245
2	A	26	50	20120615	7	158	2.36	0.00474867458400762	-0.0188794116464259
2	A	26	50	20120615	7	160	2.4	0.00439370697985198	-0.0182246307670471
2	A	26	50	20120615	7	162	2.44	0.00429669192947319	-0.0184459551895585
2	A	26	50	20120615	7	164	2.48	0.00417450387768414	-0.0177671326796194
2	A	26	50	20120615	7	166	2.52	0.00453442122930809	-0.017229307261849
2	A	26	50	20120615	7	168	2.56	0.00395395727263206	-0.0171737993795258
2	A	26	50	20120615	7	170	2.6	0.00434555300805317	-0.0167795166383362
2	A	26	50	20120615	7	172	2.64	0.00390615685422385	-0.0165460299791884
2	A	26	50	20120615	7	174	2.68	0.00355408838787106	-0.016331281649742
2	A	26	50	20120615	7	176	2.72	0.00330242908444678	-0.0161135634718147
2	A	26	50	20120615	7	178	2.76	0.00324974962924837	-0.0158957038725311
2	A	26	50	20120615	7	180	2.8	0.00304702211508219	-0.0155985068923984
2	A	26	50	20120615	7	182	2.84	0.00275123934851187	-0.015619083699731
2	A	26	50	20120615	7	184	2.88	0.00260875733210277	-0.0146101130336559
2	A	26	50	20120615	7	186	2.92	0.00273709721288814	-0.0139544129154616
2	A	26	50	20120615	7	188	2.96	0.00229444836786535	-0.0133016119350702
2	A	26	50	20120615	7	190	3	0.00235985574512511	-0.0133510386990751
2	A	26	50	20120615	7	192	3.04	0.00239506966282821	-0.0131618169244296
2	A	26	50	20120615	7	194	3.08	0.00235236041324453	-0.0127770094141079
2	A	26	50	20120615	7	196	3.12	0.00262339444247334	-0.0122652762365632
2	A	26	50	20120615	7	198	3.16	0.00279734271064523	-0.0116821959847967
2	A	26	50	20120615	7	200	3.2	0.00324762830890483	-0.0115044293400064
2	A	26	50	20120615	7	202	3.24	0.00393861305548031	-0.0107720081360534
2	A	26	50	20120615	7	204	3.28	0.00436231143876729	-0.0104567799330004
2	A	26	50	20120615	7	206	3.32	0.0047057532023896	-0.0100311723614043
2	A	26	50	20120615	7	208	3.36	0.00455450306189379	-0.0096498296743104
2	A	26	50	20120615	7	210	3.4	0.00481811246992014	-0.0093034887728852
2	A	26	50	20120615	7	212	3.44	0.00489617705856313	-0.0087030136943016
2	A	26	50	20120615	7	214	3.48	0.00481365769719866	-0.0081171757260885
2	A	26	50	20120615	7	216	3.52	0.00500599074168142	-0.0081003465846963
2	A	26	50	20120615	7	218	3.56	0.00471968320597897	-0.0074876385587981
2	A	26	50	20120615	7	220	3.6	0.00463023419815888	-0.0072044422929329
2	A	26	50	20120615	7	222	3.64	0.00490183391281263	-0.0073510255286729
2	A	26	50	20120615	7	224	3.68	0.00438748444017753	-0.0072986996268651
2	A	26	50	20120615	7	226	3.72	0.00478572697934181	-0.0067909969579731
2	A	26	50	20120615	7	228	3.76	0.00459840732193768	-0.0067164042636258
2	A	26	50	20120615	7	230	3.8	0.00436330845932876	-0.0064430933505615
2	A	26	50	20120615	7	232	3.84	0.00468825230955524	-0.0065858299254119
2	A	26	50	20120615	7	234	3.88	0.00456455104925446	-0.006064932643983
2	A	26	50	20120615	7	236	3.92	0.00466273282582221	-0.0051969944254156
2	A	26	50	20120615	7	238	3.96	0.00447790925535568	-0.0051494627075842
2	A	26	50	20120615	7	240	4	0.00427123608535046	-0.0047720656763293
2	A	26	50	20120615	7	242	4.04	0.00451180088337794	-0.003967229666915
2	A	26	50	20120615	7	244	4.08	0.00414864498269615	-0.0037955299983073
2	A	26	50	20120615	7	246	4.12	0.00377091561125412	-0.0038037253659012
2	A	26	50	20120615	7	248	4.16	0.00320633327288352	-0.0028030561334373
2	A	26	50	20120615	7	250	4.2	0.00299944797084397	-0.0029914152378097
2	A	26	50	20120615	7	252	4.24	0.00284989488662301	-0.0027387659848918
2	A	26	50	20120615	7	254	4.28	0.00265078775917650	-0.0018787685754771
2	A	26	50	20120615	7	256	4.32	0.00216089711010265	-0.0011552215616279
2	A	26	50	20120615	7	258	4.36	0.00219171989469457	-0.0002519987146793
2	A	26	50	20120615	7	260	4.4	0.00199317138160521	0.000633659599824699
2	A	26	50	20120615	7	262	4.44	0.00215068648818233	0.000737081037640998
2	A	26	50	20120615	7	264	4.48	0.00213443717435065	0.00130314830025209
2	A	26	50	20120615	7	266	4.52	0.00182945494855708	0.00141052246497527
2	A	26	50	20120615	7	268	4.56	0.00158081499108846	0.0019262083694268
2	A	26	50	20120615	7	270	4.6	0.00166378690079289	0.00226310232425532
2	A	26	50	20120615	7	272	4.64	0.000995669987520966	0.00253784159301754
2	A	26	50	20120615	7	274	4.68	0.00115879952194070	0.00305443966521681
2	A	26	50	20120615	7	276	4.72	0.00128006126384638	0.00373210959110257
2	A	26	50	20120615	7	278	4.76	0.000911701057255063	0.00475814981487549
2	A	26	50	20120615	7	280	4.8	0.0008874685078638	0.00497226881928659
2	A	26	50	20120615	7	282	4.84	0.000795120362240837	0.00508363813732347
2	A	26	50	20120615	7	284	4.88	0.000542789307374419	0.00532018656883381
2	A	26	50	20120615	7	286	4.92	0.000284935748546932	0.00547371359316503
2	A	26	50	20120615	7	288	4.96	-8.97530637360084e-05	0.00572437587602785
2	A	26	50	20120615	7	290	5	-0.000252465405154845	0.00591960098724564
2	A	26	50	20120615	7	292	5.04	-0.000155450354776050	0.00655446973966617
2	A	26	50	20120615	7	294	5.08	-0.000152105739701038	0.00707441242694045
2	A	26	50	20120615	7	296	5.12	-0.000245528687631405	0.0068270664748814
2	A	26	50	20120615	7	298	5.16	-9.0092474990977e-05	0.00725353671675063
2	A	26	50	20120615	7	300	5.2	0.000432438223102446	0.00764190097418172
2	A	26	50	20120615	7	302	5.24	1.00479873606620e-05	0.00795009346476187
2	A	26	50	20120615	7	304	5.28	0.00041444942658906	0.00812474176864714
2	A	26	50	20120615	7	306	5.32	0.000801852018797734	0.00856581376554787
2	A	26	50	20120615	7	308	5.36	0.00115446495737203	0.00884907367102339
2	A	26	50	20120615	7	310	5.4	0.000803138953139494	0.00906843940775089
2	A	26	50	20120615	7	312	5.44	0.000252712892528261	0.00903845808022858
2	A	26	50	20120615	7	314	5.48	0.000215706459134862	0.0094968011602598
2	A	26	50	20120615	7	316	5.52	0.000533061639385635	0.0100159448168713
2	A	26	50	20120615	7	318	5.56	-0.000504592813268285	0.0100891989580819
2	A	26	50	20120615	7	320	5.6	-0.000719799347908845	0.0105892988148625
2	A	26	50	20120615	7	322	5.64	-0.000635066742319265	0.0104863228543183
2	A	26	50	20120615	7	324	5.68	-0.00149425097893560	0.0105615378026332
2	A	26	50	20120615	7	326	5.72	-0.00128846381372723	0.0101525140063761
2	A	26	50	20120615	7	328	5.76	-0.00203405629569341	0.0109445209774594
2	A	26	50	20120615	7	330	5.8	-0.00179594515819666	0.0112272929792559
2	A	26	50	20120615	7	332	5.84	-0.00198709733435482	0.0113776733784109
2	A	26	50	20120615	7	334	5.88	-0.00238969565129119	0.011299566363361
2	A	26	50	20120615	7	336	5.92	-0.00258296914779291	0.0112444049633606
2	A	26	50	20120615	7	338	5.96	-0.00276013475181920	0.0121907471818260
2	A	26	50	20120615	7	340	6	-0.00286546537794475	0.0120652357281654
2	A	26	50	20120615	7	342	6.04	-0.00326846674574639	0.0125584356369752
2	A	26	50	20120615	7	344	6.08	-0.00302966264360407	0.0124974830324369
2	A	26	50	20120615	7	346	6.12	-0.00295860548316264	0.0127203418766635
2	A	26	50	20120615	7	348	6.16	-0.00273839828936552	0.0125174022304630
2	A	26	50	20120615	7	350	6.2	-0.00258696430110661	0.0124730242088757
2	A	26	50	20120615	7	352	6.24	-0.00277312430338959	0.0123692845730078
2	A	26	50	20120615	7	354	6.28	-0.00217894247515854	0.0121625548344601
2	A	26	50	20120615	7	356	6.32	-0.00212445989766811	0.012210517887428
2	A	26	50	20120615	7	358	6.36	-0.00212450232407499	0.0124597588856606
2	A	26	50	20120615	7	360	6.4	-0.00177156553059490	0.0127351260652445
2	A	26	50	20120615	7	362	6.44	-0.00175507650756441	0.0127434833602914
2	A	26	50	20120615	7	364	6.48	-0.00135981110008098	0.0131989094127182
2	A	26	50	20120615	7	366	6.52	-0.00104543262724697	0.0133576961094199
2	A	26	50	20120615	7	368	6.56	-0.00122819427433957	0.0137616068165422
2	A	26	50	20120615	7	370	6.6	0.000410977532293434	0.0149379065242105
2	A	26	50	20120615	7	372	6.64	0.000388463252380455	0.0150966802808581
2	A	26	50	20120615	7	374	6.68	0.0004048186322293	0.0151200501599763
2	A	26	50	20120615	7	376	6.72	0.00127610853693955	0.0147398600569357
2	A	26	50	20120615	7	378	6.76	0.00190927316201743	0.0151920901988436
2	A	26	50	20120615	7	380	6.8	0.00257448386641866	0.0153342257329299
2	A	26	50	20120615	7	382	6.84	0.00270874223096255	0.0158929320139488
2	A	26	50	20120615	7	384	6.88	0.00323373366065450	0.0154650263453138
2	A	26	50	20120615	7	386	6.92	0.00375052972275251	0.016069913770212
2	A	26	50	20120615	7	388	6.96	0.00449215745699659	0.0159747371974643
2	A	26	50	20120615	7	390	7	0.00462100433334405	0.0161079723784958
2	A	26	50	20120615	7	392	7.04	0.00419283420677285	0.0157351602276101
2	A	26	50	20120615	7	394	7.08	0.00435961594771741	0.0155715038986384
2	A	26	50	20120615	7	396	7.12	0.00489770723763763	0.0156931715198365
2	A	26	50	20120615	7	398	7.16	0.00471563996940415	0.0158286970197323
2	A	26	50	20120615	7	400	7.2	0.00513211879245521	0.0156438098096554
2	A	26	50	20120615	7	402	7.24	0.00546413795313423	0.0153014386056998
2	A	26	50	20120615	7	404	7.28	0.0058473049757236	0.0149294580123888
2	A	26	50	20120615	7	406	7.32	0.00577602861218	0.014742201994595
2	A	26	50	20120615	7	408	7.36	0.00641289989100486	0.0143896442103496
2	A	26	50	20120615	7	410	7.4	0.00658250652354025	0.0144494088754955
2	A	26	50	20120615	7	412	7.44	0.00670073477735464	0.0141370656681098
2	A	26	50	20120615	7	414	7.48	0.00704577460230243	0.0140762969113346
2	A	26	50	20120615	7	416	7.52	0.00706079355033484	0.0138326986252159
2	A	26	50	20120615	7	418	7.56	0.00677687603555281	0.0139875550102957
2	A	26	50	20120615	7	420	7.6	0.00721515496066785	0.0142345474089642
2	A	26	50	20120615	7	422	7.64	0.0073666030910624	0.0142611629082080
2	A	26	50	20120615	7	424	7.68	0.00717732474787437	0.0148119283800742
2	A	26	50	20120615	7	426	7.72	0.0076054566906794	0.0150162468844981
2	A	26	50	20120615	7	428	7.76	0.00696940706993429	0.0144127807442301
2	A	26	50	20120615	7	430	7.8	0.00657610720717051	0.01464671288065
2	A	26	50	20120615	7	432	7.84	0.0069964751175181	0.0145210105081585
2	A	26	50	20120615	7	434	7.88	0.00703603067085768	0.0145410781986085
2	A	26	50	20120615	7	436	7.92	0.00729119722391666	0.0147266795865344
2	A	26	50	20120615	7	438	7.96	0.00733856630718834	0.0152048322630406
2	A	26	50	20120615	7	440	8	0.00705802876282039	0.0148598065802284
2	A	26	50	20120615	7	442	8.04	0.00724433725752743	0.0150730982697055
2	A	26	50	20120615	7	444	8.08	0.00728998100025303	0.0153001856124836
2	A	26	50	20120615	7	446	8.12	0.0072323376554507	0.0149706738524506
2	A	26	50	20120615	7	448	8.16	0.00714715957258897	0.0151141882447602
2	A	26	50	20120615	7	450	8.2	0.00690294610357056	0.0152075475530803
2	A	26	50	20120615	7	452	8.24	0.00713023850731517	0.0152178430278144
2	A	26	50	20120615	7	454	8.28	0.00668116913271921	0.0145111605106965
2	A	26	50	20120615	7	456	8.32	0.00675816599012261	0.0143641176555488
2	A	26	50	20120615	7	458	8.36	0.0067797822444235	0.0139122269248959
2	A	26	50	20120615	7	460	8.4	0.00673629517738052	0.0142377647448186
2	A	26	50	20120615	7	462	8.44	0.00683789935076921	0.0137525127162293
2	A	26	50	20120615	7	464	8.48	0.00700460684550175	0.0137525410005006
2	A	26	50	20120615	7	466	8.52	0.00675063530290298	0.0135498771259447
2	A	26	50	20120615	7	468	8.56	0.0068003449096204	0.0136207433675552
2	A	26	50	20120615	7	470	8.6	0.0069400409253116	0.0135750359852193
2	A	26	50	20120615	7	472	8.64	0.00701538315284703	0.0133269192867688
2	A	26	50	20120615	7	474	8.68	0.00706082183460608	0.0128552649215817
2	A	26	50	20120615	7	476	8.72	0.00708664537425501	0.0131975753143541
2	A	26	50	20120615	7	478	8.76	0.00702970206516606	0.0130374226994832
2	A	26	50	20120615	7	480	8.8	0.00701870655471862	0.0131254928490800
2	A	26	50	20120615	7	482	8.84	0.0072484314057905	0.0127990782167486
2	A	26	50	20120615	7	484	8.88	0.00705223048721466	0.0128933567638842
2	A	26	50	20120615	7	486	8.92	0.0065748485571	0.0120923886285630
2	A	26	50	20120615	7	488	8.96	0.00683352235979366	0.0123735342847628
2	A	26	50	20120615	7	490	9	0.00655456873461558	0.0124227347745977
2	A	26	50	20120615	7	492	9.04	0.00680513909359684	0.0122592092603805
2	A	26	50	20120615	7	494	9.08	0.00646463182311645	0.0121037235502654
2	A	26	50	20120615	7	496	9.12	0.00649929419753022	0.0119713248765560
2	A	26	50	20120615	7	498	9.16	0.0065705564189382	0.0118526299322661
2	A	26	50	20120615	7	500	9.2	0.00718351900327757	0.0117397615478531
2	A	26	50	20120615	7	502	9.24	0.00711447709716251	0.0124781507330393
2	A	26	50	20120615	7	504	9.28	0.007071386009917	0.0121898491562139
2	A	26	50	20120615	7	506	9.32	0.00699799539709766	0.0118446325545708
2	A	26	50	20120615	7	508	9.36	0.00690424718004794	0.0120299510997842
2	A	26	50	20120615	7	510	9.4	0.00723872990075262	0.0118000918984239
2	A	26	50	20120615	7	512	9.44	0.0070998117025207	0.0108992237170566
2	A	26	50	20120615	7	514	9.48	0.00697032630874983	0.0110165610163267
2	A	26	50	20120615	7	516	9.52	0.00684565631215882	0.0110392379307994
2	A	26	50	20120615	7	518	9.56	0.00710839597884431	0.0105289543221561
2	A	26	50	20120615	7	520	9.6	0.00649937197927616	0.00980870242590728
2	A	26	50	20120615	7	522	9.64	0.00685279809064881	0.00928100277724338
2	A	26	50	20120615	7	524	9.68	0.00651335855140802	0.0085541535747261
2	A	26	50	20120615	7	526	9.72	0.00685478506070394	0.00851248377211078
2	A	26	50	20120615	7	528	9.76	0.00683738316281894	0.008750389848641
2	A	26	50	20120615	7	530	9.8	0.00707742470182835	0.00820023955967443
2	A	26	50	20120615	7	532	9.84	0.00697340222324799	0.00661079786585549
2	A	26	50	20120615	7	534	9.88	0.007046467566948	0.00643320799776049
2	A	26	50	20120615	7	536	9.92	0.00746962147801346	0.00639962749672194
2	A	26	50	20120615	7	538	9.96	0.00761841088691073	0.0057376341281751
2	A	26	50	20120615	7	540	10	0.00795559475551954	0.0055867446121377
2	A	26	50	20120615	7	542	10.04	0.007981849630305	0.00572912056252961
2	A	26	50	20120615	7	544	10.08	0.00799769589327139	0.00623295535732846
2	A	26	50	20120615	7	546	10.12	0.00795384820177002	0.00537992294970845
2	A	26	50	20120615	7	548	10.16	0.0077814414263811	0.00598449924762294
2	A	26	50	20120615	7	550	10.2	0.00788580331621642	0.00589135207133724
2	A	26	50	20120615	7	552	10.24	0.00760421571827842	0.00531945471331528
2	A	26	50	20120615	7	554	10.28	0.0075982477370452	0.0056101038846542
2	A	26	50	20120615	7	556	10.32	0.00734462904073024	0.00515606284227972
2	A	26	50	20120615	7	558	10.36	0.0071596038034097	0.00475863687002637
2	A	26	50	20120615	7	560	10.4	0.00718190397138934	0.00492552623262303
2	A	26	50	20120615	7	562	10.44	0.00695870783722816	0.00476055327082474
2	A	26	50	20120615	7	564	10.48	0.00666440575225763	0.00424946638887804
2	A	26	50	20120615	7	566	10.52	0.0069104053730053	0.00400695421877518
2	A	26	50	20120615	7	568	10.56	0.00676002568095713	0.00365875433362227
2	A	26	50	20120615	7	570	10.6	0.00701421501244451	0.00345224945503099
2	A	26	50	20120615	7	572	10.64	0.0065524332721364	0.00258799667700711
2	A	26	50	20120615	7	574	10.68	0.00634502471107876	0.00251993057825009
2	A	26	50	20120615	7	576	10.72	0.00629012494058742	0.00225610903818939
2	A	26	50	20120615	7	578	10.76	0.00683047472956675	0.00170355458616678
2	A	26	50	20120615	7	580	10.8	0.00668769572830957	0.0018772765801687
2	A	26	50	20120615	7	582	10.84	0.00663427381099093	0.00190757610574254
2	A	26	50	20120615	7	584	10.88	0.0069531506850348	0.000888748371137699
2	A	26	50	20120615	7	586	10.92	0.00680668058637982	0.0011811087408871
2	A	26	50	20120615	7	588	10.96	0.00702933436963984	0.000633298975366299
2	A	26	50	20120615	7	590	11	0.00674936958176465	0.000676623407849599
2	A	26	50	20120615	7	592	11.04	0.00690238041814561	0.000103011315883200
2	A	26	50	20120615	7	594	11.08	0.00673542543603965	-0.0002844195605967
2	A	26	50	20120615	7	596	11.12	0.0065224660867497	-0.000647992654279402
2	A	26	50	20120615	7	598	11.16	0.00671998929500635	-0.000718038652023701
2	A	26	50	20120615	7	600	11.2	0.00637306856602061	-0.0012114719060713
2	A	26	50	20120615	7	602	11.24	0.00649191907380244	-0.0009652007563197
2	A	26	50	20120615	7	604	11.28	0.00670593908326418	-0.0009112697221186
2	A	26	50	20120615	7	606	11.32	0.0067093473379495	-0.0015173875128161
2	A	26	50	20120615	7	608	11.36	0.00687012220678788	-0.0022703360266269
2	A	26	50	20120615	7	610	11.4	0.0067808641177987	-0.0030791459761515
2	A	26	50	20120615	7	612	11.44	0.00671052820627407	-0.0032076060650897
2	A	26	50	20120615	7	614	11.48	0.00678839480501835	-0.0040536451866438
2	A	26	50	20120615	7	616	11.52	0.00693419315223119	-0.0049498393921874
2	A	26	50	20120615	7	618	11.56	0.00673834578704596	-0.0047846380348988
2	A	26	50	20120615	7	620	11.6	0.00671798111174779	-0.005746586100025
2	A	26	50	20120615	7	622	11.64	0.0066569648675992	-0.0070827987133654
2	A	26	50	20120615	7	624	11.68	0.00688436333736098	-0.0077815687056017
2	A	26	50	20120615	7	626	11.72	0.00650510661527158	-0.0079460063875667
2	A	26	50	20120615	7	628	11.76	0.00606665091346124	-0.0087818561004039
2	A	26	50	20120615	7	630	11.8	0.00560229389025603	-0.0088708808441553
2	A	26	50	20120615	7	632	11.84	0.00568332832738	-0.0084046146326408
2	A	26	50	20120615	7	634	11.88	0.00502593115291087	-0.0086090392030819
2	A	26	50	20120615	7	636	11.92	0.00378205961412561	-0.0090872555191983
2	A	26	50	20120615	7	638	11.96	0.00311327802047937	-0.0094832353166628
2	A	26	50	20120615	7	640	12	0.00386832664143038	-0.009729449897872
2	A	26	50	20120615	7	642	12.04	0.00314290579461109	-0.0100267882993609
2	A	26	50	20120615	7	644	12.08	0.00311759137184461	-0.0101819275271532
2	A	26	50	20120615	7	646	12.12	0.00322952637530644	-0.0102684066864923
2	A	26	50	20120615	7	648	12.16	0.00312918792305608	-0.0113953227636693
2	A	26	50	20120615	7	650	12.2	0.00296959392254227	-0.0111677050908054
2	A	26	50	20120615	7	652	12.24	0.00262360657450769	-0.0110877313138532
2	A	26	50	20120615	7	654	12.28	0.00237173513904904	-0.011349219401536
2	A	26	50	20120615	7	656	12.32	0.00213584431684521	-0.0117794231672099
2	A	26	50	20120615	7	658	12.36	0.00207432602688198	-0.0116351733838478
2	A	26	50	20120615	7	660	12.4	0.00227797277986371	-0.0115924641342642
2	A	26	50	20120615	7	662	12.44	0.00193354106674774	-0.0124516695840839
2	A	26	50	20120615	7	664	12.48	0.00197137127954122	-0.0124763476107473
2	A	26	50	20120615	7	666	12.52	0.00190009491599762	-0.0121943534264101
2	A	26	50	20120615	7	668	12.56	0.00161810073166042	-0.0130704587283003
2	A	26	50	20120615	7	670	12.6	0.00174764269397380	-0.0135904650551849
2	A	26	50	20120615	7	672	12.64	0.00161965636657903	-0.014064933705361
2	A	26	50	20120615	7	674	12.68	0.00119270529209860	-0.0141128755451255
2	A	26	50	20120615	7	676	12.72	0.00118379574665564	-0.0147000570162228
2	A	26	50	20120615	7	678	12.76	0.00117481549053458	-0.0146193761324894
2	A	26	50	20120615	7	680	12.8	0.000968411021106224	-0.015561878761133
2	A	26	50	20120615	7	682	12.84	0.00105998134926988	-0.0158156593849008
2	A	26	50	20120615	7	684	12.88	0.00110120567461306	-0.0157832031836443
2	A	26	50	20120615	7	686	12.92	0.00110919598124046	-0.016698977175959
2	A	26	50	20120615	7	688	12.96	0.0010138072764584	-0.0168851583914455
2	A	26	50	20120615	7	690	13	0.000863052110709428	-0.017597639184169
2	A	26	50	20120615	7	692	13.04	0.00106139556283226	-0.0176073265470713
2	A	26	50	20120615	7	694	13.08	0.000482204398362349	-0.0185754264411938
2	A	26	50	20120615	7	696	13.12	0.000748005837410374	-0.0191889829952293
2	A	26	50	20120615	7	698	13.16	0.000617261793568985	-0.0199148281061173
2	A	26	50	20120615	7	700	13.2	0.000534106036101447	-0.020225106561702
2	A	26	50	20120615	7	702	13.24	0.000774734473739228	-0.0213527297456602
2	A	26	50	20120615	7	704	13.28	0.000491891761264609	-0.0221837216349106
2	A	26	50	20120615	7	706	13.32	0.000688467446434468	-0.0224805650616527
2	A	26	50	20120615	7	708	13.36	8.67195756447158e-05	-0.0221619427460501
2	A	26	50	20120615	7	710	13.4	-0.000106249864941093	-0.0220389768768017
2	A	26	50	20120615	7	712	13.44	-0.000404436794567455	-0.0222736656174776
2	A	26	50	20120615	7	714	13.48	-0.000894744636642215	-0.0229036977595148
2	A	26	50	20120615	7	716	13.52	-0.00141482167420492	-0.0231594582822699
2	A	26	50	20120615	7	718	13.56	-0.00190682657255452	-0.0239040417228594
2	A	26	50	20120615	7	720	13.6	-0.00209739185008430	-0.023987268191005
2	A	26	50	20120615	7	722	13.64	-0.00298106319453313	-0.0247808541315307
2	A	26	50	20120615	7	724	13.68	-0.00343509645873301	-0.025023603889512
2	A	26	50	20120615	7	726	13.72	-0.00386897717966907	-0.0247945012924076
2	A	26	50	20120615	7	728	13.76	-0.00465803763679514	-0.0251700457038958
2	A	26	50	20120615	7	730	13.8	-0.0042220355955155	-0.025435352168197
2	A	26	50	20120615	7	732	13.84	-0.00485164347348402	-0.0255120025432776
2	A	26	50	20120615	7	734	13.88	-0.00562352123582725	-0.0263219226504487
2	A	26	50	20120615	7	736	13.92	-0.00527505901405852	-0.0258122400825694
2	A	26	50	20120615	7	738	13.96	-0.00555429548194908	-0.0260121391696108
2	A	26	50	20120615	7	740	14	-0.00580765184164823	-0.0270266252685792
2	A	26	50	20120615	7	742	14.04	-0.00571961704739051	-0.0269476414411206
2	A	26	50	20120615	7	744	14.08	-0.00620398519250329	-0.0281539656098249
2	A	26	50	20120615	7	746	14.12	-0.00661926900509415	-0.0289222371275841
2	A	26	50	20120615	7	748	14.16	-0.0071535588889587	-0.029711792559457
2	A	26	50	20120615	7	750	14.2	-0.00807753531993517	-0.0300229902538572
2	A	26	50	20120615	7	752	14.24	-0.00838173265720162	-0.030468043261936
2	A	26	50	20120615	7	754	14.28	-0.00873182122456707	-0.0317181373403957
2	A	26	50	20120615	7	756	14.32	-0.00965749471181844	-0.0319507047607279
2	A	26	50	20120615	7	758	14.36	-0.0100989414753131	-0.0324707817982906
2	A	26	50	20120615	7	760	14.4	-0.0107147607710485	-0.0326033643197631
2	A	26	50	20120615	7	762	14.44	-0.0107602277370788	-0.0332791462705431
2	A	26	50	20120615	7	764	14.48	-0.0110713547208008	-0.0339933241195415
2	A	26	50	20120615	7	766	14.52	-0.0110072201357472	-0.0350636716542236
2	A	26	50	20120615	7	768	14.56	-0.0113235797096501	-0.0355430900518681
2	A	26	50	20120615	7	770	14.6	-0.0116315247128568	-0.0359795870678945
2	A	26	50	20120615	7	772	14.64	-0.0118780221367785	-0.0356661973424726
2	A	26	50	20120615	7	774	14.68	-0.0118594252284333	-0.0362526009961106
2	A	26	50	20120615	7	776	14.72	-0.0123140948887362	-0.0369302921351998
2	A	26	50	20120615	7	778	14.76	-0.0125505513963650	-0.0372631980077825
2	A	26	50	20120615	7	780	14.8	-0.0131336316481314	-0.0370147206848735
2	A	26	50	20120615	7	782	14.84	-0.0129280049961624	-0.0371428484336245
2	A	26	50	20120615	7	784	14.88	-0.0132876395050738	-0.0377583141759693
2	A	26	50	20120615	7	786	14.92	-0.0130762145774991	-0.0376726128340895
2	A	26	50	20120615	7	788	14.96	-0.0127792297294007	-0.0373756279859911
2	A	26	50	20120615	7	790	15	-0.0129478039860356	-0.037582951694235
2	A	26	50	20120615	7	792	15.04	-0.0130845584375171	-0.0380186708928022
2	A	26	50	20120615	7	794	15.08	-0.0132901143788080	-0.0377388687394866
2	A	26	50	20120615	7	796	15.12	-0.0129873312551039	-0.0375181100024002
2	A	26	50	20120615	7	798	15.16	-0.0128745477235047	-0.0379415962536528
2	A	26	50	20120615	7	800	15.2	-0.0129685929254025	-0.0377602940749566
2	A	26	50	20120615	7	802	15.24	-0.0130642644728970	-0.038079977050731
2	A	26	50	20120615	7	804	15.28	-0.0125646228213106	-0.0380376920652161
2	A	26	50	20120615	7	806	15.32	-0.0131407734266214	-0.0383891241354658
2	A	26	50	20120615	7	808	15.36	-0.0128175549169410	-0.0382952910656023
2	A	26	50	20120615	7	810	15.4	-0.0131620573407351	-0.0380858460370149
2	A	26	50	20120615	7	812	15.44	-0.0131769065831400	-0.038525100769488
2	A	26	50	20120615	7	814	15.48	-0.0134652647285079	-0.0379690319967629
2	A	26	50	20120615	7	816	15.52	-0.0133789269905250	-0.038038257750641
2	A	26	50	20120615	7	818	15.56	-0.0138134441075642	-0.0390159742969877
2	A	26	50	20120615	7	820	15.6	-0.0136875083898348	-0.038882684668734
2	A	26	50	20120615	7	822	15.64	-0.0140951554491889	-0.039230086230331
2	A	26	50	20120615	7	824	15.68	-0.0144821549905323	-0.0393703055050402
2	A	26	50	20120615	7	826	15.72	-0.0143385416032733	-0.0398575727879559
2	A	26	50	20120615	7	828	15.76	-0.0149622097842798	-0.0401899129751136
2	A	26	50	20120615	7	830	15.8	-0.0153696447115995	-0.0400674420806121
2	A	26	50	20120615	7	832	15.84	-0.0160841054033104	-0.0398697350245923
2	A	26	50	20120615	7	834	15.88	-0.0162818831700083	-0.0404538759365305
2	A	26	50	20120615	7	836	15.92	-0.0168562660083661	-0.0409629221083067
2	A	26	50	20120615	7	838	15.96	-0.0177605848708256	-0.0416850902639325
2	A	26	50	20120615	7	840	16	-0.0176020515304836	-0.041386832623628
2	A	26	50	20120615	7	842	16.04	-0.0182541454040938	-0.0427258100244829
2	A	26	50	20120615	7	844	16.08	-0.0187629087331575	-0.0433225374371262
2	A	26	50	20120615	7	846	16.12	-0.0194966734399948	-0.0439684794817401
2	A	26	50	20120615	7	848	16.16	-0.0199272307590593	-0.0443632571976766
2	A	26	50	20120615	7	850	16.2	-0.0208627330305691	-0.0449740560352655
2	A	26	50	20120615	7	852	16.24	-0.0215725268175242	-0.0458338978811884
2	A	26	50	20120615	7	854	16.28	-0.0224222570364760	-0.0460716978917014
2	A	26	50	20120615	7	856	16.32	-0.0235762553033725	-0.0468458383957444
2	A	26	50	20120615	7	858	16.36	-0.0243426176328224	-0.0478923564319005
2	A	26	50	20120615	7	860	16.4	-0.0253967724222154	-0.0494154644385763
2	A	26	50	20120615	7	862	16.44	-0.0268288050754744	-0.0501717858517335
2	A	26	50	20120615	7	864	16.48	-0.0276059861386765	-0.04989679202453
2	A	26	50	20120615	7	866	16.52	-0.0284622924506934	-0.0509280365542125
2	A	26	50	20120615	7	868	16.56	-0.0290387966093948	-0.0515978788080305
2	A	26	50	20120615	7	870	16.6	-0.0301959768568066	-0.0520827419278901
2	A	26	50	20120615	7	872	16.64	-0.0313063466353038	-0.0531655345419211
2	A	26	50	20120615	7	874	16.68	-0.0320262520492298	-0.0532694085280774
2	A	26	50	20120615	7	876	16.72	-0.0328049180366725	-0.0536355484193758
2	A	26	50	20120615	7	878	16.76	-0.0338237174870060	-0.053953887892266
2	A	26	50	20120615	7	880	16.8	-0.0345255209673337	-0.0545381702255604
2	A	26	50	20120615	7	882	16.84	-0.0355974948476125	-0.0550495498497145
2	A	26	50	20120615	7	884	16.88	-0.0362498008532571	-0.0553719198312575
2	A	26	50	20120615	7	886	16.92	-0.0367935659679895	-0.0559668794769478
2	A	26	50	20120615	7	888	16.96	-0.0374822172621871	-0.0567408078489565
2	A	26	50	20120615	7	890	17	-0.0383280583938425	-0.0571145844934917
2	A	26	50	20120615	7	892	17.04	-0.0392006281618267	-0.0577433438433228
2	A	26	50	20120615	7	894	17.08	-0.0400270238569994	-0.0580278129013941
2	A	26	50	20120615	7	896	17.12	-0.0414032657852228	-0.0592197828024403
2	A	26	50	20120615	7	898	17.16	-0.0416816537249759	-0.0599780134039066
2	A	26	50	20120615	7	900	17.2	-0.0431217473955404	-0.060489534449417
2	A	26	50	20120615	7	902	17.24	-0.0437270308002361	-0.0602277635190217
2	A	26	50	20120615	7	904	17.28	-0.0445887818344681	-0.0600895241432998
2	A	26	50	20120615	7	906	17.32	-0.0459734383333876	-0.0601930445760655
2	A	26	50	20120615	7	908	17.36	-0.0469281739093457	-0.060584923154199
2	A	26	50	20120615	7	910	17.4	-0.0478521503403222	-0.0605615179197418
2	A	26	50	20120615	7	912	17.44	-0.0501095180285821	-0.0609304862381649
2	A	26	50	20120615	7	914	17.48	-0.0510168067395226	-0.0612466336800334
2	A	26	50	20120615	7	916	17.52	-0.0529434605862216	-0.0611738723922493
2	A	26	50	20120615	7	918	17.56	-0.0532275760909023	-0.0605543054305737
2	A	26	50	20120615	7	920	17.6	-0.0547004795161139	-0.0606694224145508
2	A	26	50	20120615	7	922	17.64	-0.056406728179117	-0.0617199002486816
2	A	26	50	20120615	7	924	17.68	-0.0571131702799293	-0.0606186097212548
2	A	26	50	20120615	7	926	17.72	-0.0580677290791921	-0.0602566064046263
2	A	26	50	20120615	7	928	17.76	-0.0582874625114458	-0.0602686625752455
2	A	26	50	20120615	7	930	17.8	-0.0597188375553983	-0.0602773812018576
2	A	26	50	20120615	7	932	17.84	-0.0602908020885644	-0.0604259584787205
2	A	26	50	20120615	7	934	17.88	-0.0615668469858937	-0.0600400195975489
2	A	26	50	20120615	7	936	17.92	-0.0627481607877474	-0.0595245175408605
2	A	26	50	20120615	7	938	17.96	-0.0630094720987348	-0.0600783589272248
2	A	26	50	20120615	7	940	18	-0.0634755756756896	-0.0607925579894267
2	A	26	50	20120615	7	942	18.04	-0.0643683474844123	-0.061166780111234
2	A	26	50	20120615	7	944	18.08	-0.0646084102366251	-0.0611592140686753
2	A	26	50	20120615	7	946	18.12	-0.0650658022580356	-0.0621677958260207
2	A	26	50	20120615	7	948	18.16	-0.0649332480208344	-0.062676389449457
2	A	26	50	20120615	7	950	18.2	-0.064616725812372	-0.0634351362388736
2	A	26	50	20120615	7	952	18.24	-0.0647135145885807	-0.0641204075626571
2	A	26	50	20120615	7	954	18.28	-0.0648183855952985	-0.0648388916919529
2	A	26	50	20120615	7	956	18.32	-0.064681857417987	-0.0653077600564221
2	A	26	50	20120615	7	958	18.36	-0.0648710509083612	-0.0661042734190219
2	A	26	50	20120615	7	960	18.4	-0.064533548841701	-0.0669933187750077
2	A	26	50	20120615	7	962	18.44	-0.0646076465613014	-0.0674424800734852
2	A	26	50	20120615	7	964	18.48	-0.0648698064004263	-0.0688717196549585
2	A	26	50	20120615	7	966	18.52	-0.0649703569847111	-0.0696677804692184
2	A	26	50	20120615	7	968	18.56	-0.0653889641991735	-0.0710834082451538
2	A	26	50	20120615	7	970	18.6	-0.0653376989575375	-0.0716890452032401
2	A	26	50	20120615	7	972	18.64	-0.0648466132980034	-0.0733991829535398
2	A	26	50	20120615	7	974	18.68	-0.0649409413426137	-0.0753667782828695
2	A	26	50	20120615	7	976	18.72	-0.0644598965993725	-0.0762904718711334
2	A	26	50	20120615	7	978	18.76	-0.0649957421181557	-0.0773258176201468
2	A	26	50	20120615	7	980	18.8	-0.0650804535105418	-0.0783441928064117
2	A	26	50	20120615	7	982	18.84	-0.0650299660863651	-0.079780609521714
2	A	26	50	20120615	7	984	18.88	-0.0649919944522154	-0.0797973679524281
2	A	26	50	20120615	7	986	18.92	-0.0650946663568437	-0.0809957725251831
2	A	26	50	20120615	7	988	18.96	-0.064914283416963	-0.0816796154932686
2	A	26	50	20120615	7	990	19	-0.0645904285111796	-0.0820091272533015
2	A	26	50	20120615	7	992	19.04	-0.064511373973043	-0.0829296388610502
2	A	26	50	20120615	7	994	19.08	-0.0642535628406223	-0.0830799697627304
2	A	26	50	20120615	7	996	19.12	-0.0640643410659768	-0.0826525944241813
2	A	26	50	20120615	7	998	19.16	-0.0635652650998153	-0.0829946926849193
2	A	26	50	20120615	7	1000	19.2	-0.0624109839902064	-0.0838152193938082
2	A	26	50	20120615	7	1002	19.24	-0.0616190951059556	-0.0837557517135104
2	A	26	50	20120615	7	1004	19.28	-0.0609251405108991	-0.0847424485159781
2	A	26	50	20120615	7	1006	19.32	-0.0596335392643837	-0.0863409341055284
2	A	26	50	20120615	7	1008	19.36	-0.0589141288252045	-0.0867251759304252
2	A	26	50	20120615	7	1010	19.4	-0.0577596355835613	-0.0873960081337369
2	A	26	50	20120615	7	1012	19.44	-0.057249387330257	-0.0882230402250127
2	A	26	50	20120615	7	1014	19.48	-0.0563973943696054	-0.0893847459558237
2	A	26	50	20120615	7	1016	19.52	-0.055862609510994	-0.0894599114066637
2	A	26	50	20120615	7	1018	19.56	-0.0549546136932724	-0.0896325161719517
2	A	26	50	20120615	7	1020	19.6	-0.0543696242531967	-0.0901849787000927
2	A	26	50	20120615	7	1022	19.64	-0.0537948171507702	-0.0896496281560567
2	A	26	50	20120615	7	1024	19.68	-0.0526301415714778	-0.0902061919035287
2	A	26	50	20120615	7	1026	19.72	-0.0517679662731771	-0.0909014900014697
2	A	26	50	20120615	7	1028	19.76	-0.0515088116378722	-0.0912299411013307
2	A	26	50	20120615	7	1030	19.8	-0.0499337312827792	-0.0921261989464847
2	A	26	50	20120615	7	1032	19.84	-0.0498949818311701	-0.0924817322360647
2	A	26	50	20120615	7	1034	19.88	-0.0488431604941551	-0.0934543576135867
2	A	26	50	20120615	7	1036	19.92	-0.0480849298926888	-0.0935945768882967
2	A	26	50	20120615	7	1038	19.96	-0.0473153855827235	-0.0934816519353407
2	A	26	50	20120615	7	1040	20	-0.0459452247728183	-0.0937685251564677
2	A	26	50	20120615	7	1042	20.04	-0.0453823677749938	-0.0939905566857607
2	A	26	50	20120615	7	1044	20.08	-0.0452349360111164	-0.0934846217838217
2	A	26	50	20120615	7	1046	20.12	-0.0445465675596313	-0.0931462711890237
2	A	26	50	20120615	7	1048	20.16	-0.0432072366053859	-0.0934970668631707
2	A	26	50	20120615	7	1050	20.2	-0.0421590215129549	-0.0941790006429467
2	A	26	50	20120615	7	1052	20.24	-0.0410205088845665	-0.0949512319586807
2	A	26	50	20120615	7	1054	20.28	-0.0404389842677187	-0.0950193970523867
2	A	26	50	20120615	7	1056	20.32	-0.0391800513544941	-0.0955160688554927
2	A	26	50	20120615	7	1058	20.36	-0.037458882738408	-0.0969077257115457
2	A	26	50	20120615	7	1060	20.4	-0.0364504070470797	-0.0970945433231357
2	A	26	50	20120615	7	1062	20.44	-0.0343804226558342	-0.0979949730982987
2	A	26	50	20120615	7	1064	20.48	-0.0336475064771344	-0.0981933165504207
2	A	26	50	20120615	7	1066	20.52	-0.0328156660597465	-0.0996290261589427
2	A	26	50	20120615	7	1068	20.56	-0.0314181402174094	-0.100323687860780
2	A	26	50	20120615	7	1070	20.6	-0.0308207056979849	-0.100651007589792
2	A	26	50	20120615	7	1072	20.64	-0.0298446862079131	-0.102095131769009
2	A	26	50	20120615	7	1074	20.68	-0.0298994869834551	-0.102406612306121
2	A	26	50	20120615	7	1076	20.72	-0.0289250231283019	-0.102951155238313
2	A	26	50	20120615	7	1078	20.76	-0.0282203912208495	-0.104064494865291
2	A	26	50	20120615	7	1080	20.8	-0.0271515993210860	-0.104199905813889
2	A	26	50	20120615	7	1082	20.84	-0.0266919799133148	-0.104246574861447
2	A	26	50	20120615	7	1084	20.88	-0.0252303194859241	-0.104402916170767
2	A	26	50	20120615	7	1086	20.92	-0.0242835742165934	-0.105301578178977
2	A	26	50	20120615	7	1088	20.96	-0.0225968417007510	-0.106054505479585
2	A	26	50	20120615	7	1090	21	-0.0214691478061147	-0.106938388956068
2	A	26	50	20120615	7	1092	21.04	-0.0204719151126073	-0.107195987956454
2	A	26	50	20120615	7	1094	21.08	-0.0195479386816308	-0.107241313501128
2	A	26	50	20120615	7	1096	21.12	-0.0189501506088157	-0.107317681033496
2	A	26	50	20120615	7	1098	21.16	-0.0183679188851867	-0.107128459258851
2	A	26	50	20120615	7	1100	21.2	-0.0181912129005682	-0.107222716592783
2	A	26	50	20120615	7	1102	21.24	-0.0175484528364696	-0.107213382783271
2	A	26	50	20120615	7	1104	21.28	-0.0162879642883265	-0.107485194629959
2	A	26	50	20120615	7	1106	21.32	-0.0151732811584640	-0.107827434312054
2	A	26	50	20120615	7	1108	21.36	-0.0144989134212464	-0.107949127389096
2	A	26	50	20120615	7	1110	21.4	-0.0135385209910388	-0.108152208456653
2	A	26	50	20120615	7	1112	21.44	-0.0125926949605237	-0.109331521146316
2	A	26	50	20120615	7	1114	21.48	-0.0121658145967214	-0.109165704606127
2	A	26	50	20120615	7	1116	21.52	-0.0117544198714271	-0.110602969849567
2	A	26	50	20120615	7	1118	21.56	-0.0112911235083936	-0.111413314220807
2	A	26	50	20120615	7	1120	21.6	-0.0109655715463354	-0.111955523700621
2	A	26	50	20120615	7	1122	21.64	-0.00989699177860624	-0.112691621859836
2	A	26	50	20120615	7	1124	21.68	-0.00970536584090474	-0.112328027552950
2	A	26	50	20120615	7	1126	21.72	-0.00949521370553603	-0.112738715171463
2	A	26	50	20120615	7	1128	21.76	-0.00836702483615294	-0.112656761495524
2	A	26	50	20120615	7	1130	21.8	-0.0077027687259063	-0.112547018523083
2	A	26	50	20120615	7	1132	21.84	-0.00755781183576305	-0.112380989850861
2	A	26	50	20120615	7	1134	21.88	-0.0064023286446261	-0.112233982351052
2	A	26	50	20120615	7	1136	21.92	-0.0061145361846832	-0.112096237950077
2	A	26	50	20120615	7	1138	21.96	-0.00504220875101379	-0.111325279426549
2	A	26	50	20120615	7	1140	22	-0.00441797488458230	-0.111300247846495
2	A	26	50	20120615	7	1142	22.04	-0.00261690320222207	-0.110839002093127
2	A	26	50	20120615	7	1144	22.08	-0.00145314686174525	-0.111140512424625
2	A	26	50	20120615	7	1146	22.12	-0.000365263078889735	-0.110467983165039
2	A	26	50	20120615	7	1148	22.16	0.00056154177921148	-0.110247860824055
2	A	26	50	20120615	7	1150	22.2	0.00168612440401057	-0.110431284323095
2	A	26	50	20120615	7	1152	22.24	0.00283439510597939	-0.109772048670995
2	A	26	50	20120615	7	1154	22.28	0.00385736648632198	-0.109722056221565
2	A	26	50	20120615	7	1156	22.32	0.00535431154209387	-0.109927541452178
2	A	26	50	20120615	7	1158	22.36	0.00708629889193222	-0.110154664150295
2	A	26	50	20120615	7	1160	22.4	0.00752187666914314	-0.110553896638953
2	A	26	50	20120615	7	1162	22.44	0.00860523496859904	-0.110429092292073
2	A	26	50	20120615	7	1164	22.48	0.0100331664025272	-0.110843032601780
2	A	26	50	20120615	7	1166	22.52	0.0112910386555799	-0.111658821695235
2	A	26	50	20120615	7	1168	22.56	0.0121057670888631	-0.111902349270676
2	A	26	50	20120615	7	1170	22.6	0.0129514667991622	-0.112314733945464
2	A	26	50	20120615	7	1172	22.64	0.0137915803658899	-0.112405455745490
2	A	26	50	20120615	7	1174	22.68	0.0147294868004558	-0.113180303356314
2	A	26	50	20120615	7	1176	22.72	0.0145583669594086	-0.113459893377595
2	A	26	50	20120615	7	1178	22.76	0.0147936213855094	-0.113159302284913
2	A	26	50	20120615	7	1180	22.8	0.0152378258654508	-0.112921855827790
2	A	26	50	20120615	7	1182	22.84	0.0154515135347253	-0.113658802515143
2	A	26	50	20120615	7	1184	22.88	0.0153366793934607	-0.114085046482842
2	A	26	50	20120615	7	1186	22.92	0.0155169209119851	-0.114595931132250
2	A	26	50	20120615	7	1188	22.96	0.0157439728994241	-0.115126331928818
2	A	26	50	20120615	7	1190	23	0.0155518519869757	-0.114214800577190
2	A	26	50	20120615	7	1192	23.04	0.0155596301615688	-0.114150312438746
2	A	26	50	20120615	7	1194	23.08	0.0154233706848341	-0.113481601555778
2	A	26	50	20120615	7	1196	23.12	0.0152144206309935	-0.113193596963800
2	A	26	50	20120615	7	1198	23.16	0.0157171028417390	-0.112931896744083
2	A	26	50	20120615	7	1200	23.2	0.0159748432634815	-0.112297268407968
2	A	26	50	20120615	7	1202	23.24	0.0161593981333712	-0.111727198920976
2	A	26	50	20120615	7	1204	23.28	0.0162890108063627	-0.111214051529869
2	A	26	50	20120615	7	1206	23.32	0.0159209617267551	-0.111052619051724
2	A	26	50	20120615	7	1208	23.36	0.0158988292845040	-0.110637476660489
2	A	26	50	20120615	7	1210	23.4	0.0162361192191299	-0.109593787051458
2	A	26	50	20120615	7	1212	23.44	0.0163538524981975	-0.109218808325395
2	A	26	50	20120615	7	1214	23.48	0.0167129920323621	-0.108335278402302
2	A	26	50	20120615	7	1216	23.52	0.0168201894203900	-0.107474588028242
2	A	26	50	20120615	7	1218	23.56	0.0169466908235443	-0.107239050759428
2	A	26	50	20120615	7	1220	23.6	0.0170992137562462	-0.105948934437154
2	A	26	50	20120615	7	1222	23.64	0.0170755256790765	-0.104621907140901
2	A	26	50	20120615	7	1224	23.68	0.0175480851409435	-0.103669222174608
2	A	26	50	20120615	7	1226	23.72	0.0179391151909396	-0.103191217990526
2	A	26	50	20120615	7	1228	23.76	0.0178001687084365	-0.101680767195233
2	A	26	50	20120615	7	1230	23.8	0.0180260186143475	-0.101555326452251
2	A	26	50	20120615	7	1232	23.84	0.0186071189671266	-0.100225258596839
2	A	26	50	20120615	7	1234	23.88	0.0188220794286073	-0.0991872258420567
2	A	26	50	20120615	7	1236	23.92	0.0193948359213684	-0.0985324449626777
2	A	26	50	20120615	7	1238	23.96	0.0200967808230523	-0.0979780025355497
2	A	26	50	20120615	7	1240	24	0.0204548596970451	-0.0971871743114707
2	A	26	50	20120615	7	1242	24.04	0.0213053677334563	-0.0967175139874067
2	A	26	50	20120615	7	1244	24.08	0.0217253891614811	-0.0958621976248837
2	A	26	50	20120615	7	1246	24.12	0.0220315663977349	-0.0949630406419267
2	A	26	50	20120615	7	1248	24.16	0.0221584213542798	-0.0944341247695987
2	A	26	50	20120615	7	1250	24.2	0.0223688563323609	-0.0933412205285967
2	A	26	50	20120615	7	1252	24.24	0.0220165050232956	-0.0921674939825057
2	A	26	50	20120615	7	1254	24.28	0.0221379152576254	-0.0910767817725257
2	A	26	50	20120615	7	1256	24.32	0.0222439105641252	-0.0897185003565437
2	A	26	50	20120615	7	1258	24.36	0.0221115401746871	-0.0888935895856119
2	A	26	50	20120615	7	1260	24.4	0.0217130855034885	-0.0875528444178041
2	A	26	50	20120615	7	1262	24.44	0.0220342534035034	-0.0867498539570886
2	A	26	50	20120615	7	1264	24.48	0.0218142017731981	-0.0856179174217652
2	A	26	50	20120615	7	1266	24.52	0.0217195908858754	-0.0838884756563392
2	A	26	50	20120615	7	1268	24.56	0.0211925134911789	-0.0829835203977766
2	A	26	50	20120615	7	1270	24.6	0.0210813563051764	-0.081675090009869
2	A	26	50	20120615	7	1272	24.64	0.0211561682026259	-0.0811406587046482
2	A	26	50	20120615	7	1274	24.68	0.0214977714886172	-0.079617904251363
2	A	26	50	20120615	7	1276	24.72	0.0212725579788092	-0.0785799422072593
2	A	26	50	20120615	7	1278	24.76	0.0220657196552662	-0.0771513743772281
2	A	26	50	20120615	7	1280	24.8	0.0217543098288316	-0.0760702081087938
2	A	26	50	20120615	7	1282	24.84	0.0221717856724442	-0.0753448579726527
2	A	26	50	20120615	7	1284	24.88	0.0226455472158392	-0.0739623227940768
2	A	26	50	20120615	7	1286	24.92	0.0237069144944002	-0.072756281468085
2	A	26	50	20120615	7	1288	24.96	0.0240056671094515	-0.0718345677788083
2	A	26	50	20120615	7	1290	25	0.0248942174906905	-0.0709991918275145
2	A	26	50	20120615	7	1292	25.04	0.0252419726056781	-0.0707194603848771
2	A	26	50	20120615	7	1294	25.08	0.0260110219408965	-0.0696496078249419
2	A	26	50	20120615	7	1296	25.12	0.0269130073509781	-0.069242031476266
2	A	26	50	20120615	7	1298	25.16	0.0277420900519193	-0.0686694871155392
2	A	26	50	20120615	7	1300	25.2	0.0281071692830460	-0.0679116807781416
2	A	26	50	20120615	7	1302	25.24	0.0290308628713099	-0.067223029483944
2	A	26	50	20120615	7	1304	25.28	0.0303520211812789	-0.0669031343761352
2	A	26	50	20120615	7	1306	25.32	0.0315842254581746	-0.066780239217565
2	A	26	50	20120615	7	1308	25.36	0.0317082519875947	-0.0664480404517635
2	A	26	50	20120615	7	1310	25.4	0.0332885649328685	-0.0663293172232023
2	A	26	50	20120615	7	1312	25.44	0.0350431796997048	-0.0662239583128055
2	A	26	50	20120615	7	1314	25.48	0.0357430032810451	-0.0663155286409692
2	A	26	50	20120615	7	1316	25.52	0.0371787128895663	-0.0662113011014223
2	A	26	50	20120615	7	1318	25.56	0.038266738093778	-0.0659949971370573
2	A	26	50	20120615	7	1320	25.6	0.0396691429729053	-0.0663203369670813
2	A	26	50	20120615	7	1322	25.64	0.0407153074556708	-0.0664376459820801
2	A	26	50	20120615	7	1324	25.68	0.0416310814479855	-0.0666201502423043
2	A	26	50	20120615	7	1326	25.72	0.0428785592313548	-0.0675846438918428
2	A	26	50	20120615	7	1328	25.76	0.0445174913287890	-0.0682554053844764
2	A	26	50	20120615	7	1330	25.8	0.0451661910898495	-0.0683773105935529
2	A	26	50	20120615	7	1332	25.84	0.0465500697713097	-0.0684301314701076
2	A	26	50	20120615	7	1334	25.88	0.0472059113108602	-0.0684492940638777
2	A	26	50	20120615	7	1336	25.92	0.0483220086542851	-0.0691982615665105
2	A	26	50	20120615	7	1338	25.96	0.0497243428227342	-0.0696735787448241
2	A	26	50	20120615	7	1340	26	0.0503016955095731	-0.0696235862953942
2	A	26	50	20120615	7	1342	26.04	0.0507512740010515	-0.0696974082433501
2	A	26	50	20120615	7	1344	26.08	0.0510778866232815	-0.0700839835206248
2	A	26	50	20120615	7	1346	26.12	0.0512434910314354	-0.0693740483123135
2	A	26	50	20120615	7	1348	26.16	0.0510511579869527	-0.069118075657524
2	A	26	50	20120615	7	1350	26.2	0.0516244094544606	-0.0690453143697399
2	A	26	50	20120615	7	1352	26.24	0.0517076359226063	-0.0683937154708765
2	A	26	50	20120615	7	1354	26.28	0.0521807610698982	-0.0678445056339289
2	A	26	50	20120615	7	1356	26.32	0.0524793015529152	-0.0667483487017335
2	A	26	50	20120615	7	1358	26.36	0.0527324457805799	-0.0663172964079222
2	A	26	50	20120615	7	1360	26.4	0.0523970650342632	-0.0658839106617329
2	A	26	50	20120615	7	1362	26.44	0.0520824732273133	-0.0649631869219499
2	A	26	50	20120615	7	1364	26.48	0.052190165590088	-0.0640451501879354
2	A	26	50	20120615	7	1366	26.52	0.0525387692332129	-0.0633453973172732
2	A	26	50	20120615	7	1368	26.56	0.0523003328265968	-0.0623428613229069
2	A	26	50	20120615	7	1370	26.6	0.0520423095621419	-0.0622842421707466
2	A	26	50	20120615	7	1372	26.64	0.0519567496416183	-0.0628155622061301
2	A	26	50	20120615	7	1374	26.68	0.0519668612685893	-0.062441856272273
2	A	26	50	20120615	7	1376	26.72	0.0518488451468092	-0.0620950203961011
2	A	26	50	20120615	7	1378	26.76	0.0516898168317204	-0.0620433308903963
2	A	26	50	20120615	7	1380	26.8	0.0514353291011713	-0.0617993083402088
2	A	26	50	20120615	7	1382	26.84	0.0514329956487934	-0.0613406081712531
2	A	26	50	20120615	7	1384	26.88	0.0513789019800327	-0.0605120911557368
2	A	26	50	20120615	7	1386	26.92	0.0515329098369751	-0.0599568709111492
2	A	26	50	20120615	7	1388	26.96	0.0518589567737802	-0.0596806042917396
2	A	26	50	20120615	7	1390	27	0.0519540626358498	-0.0593824173621132
2	A	26	50	20120615	7	1392	27.04	0.0519644571055332	-0.0586948974387655
2	A	26	50	20120615	7	1394	27.08	0.0524066816864873	-0.0578475006721916
2	A	26	50	20120615	7	1396	27.12	0.0524638159144072	-0.0575541927793554
2	A	26	50	20120615	7	1398	27.16	0.0526855646009873	-0.0562306303063304
2	A	26	50	20120615	7	1400	27.2	0.0527204956759779	-0.055839458834978
2	A	26	50	20120615	7	1402	27.24	0.0529239232258574	-0.0544332426503001
2	A	26	50	20120615	7	1404	27.28	0.0526307850386488	-0.0530532247718652
2	A	26	50	20120615	7	1406	27.32	0.0526733528668762	-0.0519365617430154
2	A	26	50	20120615	7	1408	27.36	0.0528784138334203	-0.0506766388802972
2	A	26	50	20120615	7	1410	27.4	0.0531064699124886	-0.0495144947432815
2	A	26	50	20120615	7	1412	27.44	0.0528691365924511	-0.0483974357346343
2	A	26	50	20120615	7	1414	27.48	0.0530651890186029	-0.0477263489728814
2	A	26	50	20120615	7	1416	27.52	0.0526883859570442	-0.0467679930102036
2	A	26	50	20120615	7	1418	27.56	0.0518845469681913	-0.0452091054003997
2	A	26	50	20120615	7	1420	27.6	0.0514095904143361	-0.0440865663141983
2	A	26	50	20120615	7	1422	27.64	0.050624779668965	-0.0428255757202405
2	A	26	50	20120615	7	1424	27.68	0.0496720098498586	-0.04232255409824
2	A	26	50	20120615	7	1426	27.72	0.0493300105840699	-0.0415166362154505
2	A	26	50	20120615	7	1428	27.76	0.0486219492087288	-0.0400946091231453
2	A	26	50	20120615	7	1430	27.8	0.0474000545487028	-0.0389271899695419
2	A	26	50	20120615	7	1432	27.84	0.0470827615938488	-0.0382242692605
2	A	26	50	20120615	7	1434	27.88	0.0465323001778985	-0.0370888466887453
2	A	26	50	20120615	7	1436	27.92	0.0460103210230944	-0.0364432511264542
2	A	26	50	20120615	7	1438	27.96	0.0452252840035533	-0.0355862447787239
2	A	26	50	20120615	7	1440	28	0.0444654977671683	-0.0350128518898597
2	A	26	50	20120615	7	1442	28.04	0.0431029029998219	-0.0347582934486325
2	A	26	50	20120615	7	1444	28.08	0.0425511546495298	-0.0335469417507141
2	A	26	50	20120615	7	1446	28.12	0.0412247708204479	-0.0329972298679518
2	A	26	50	20120615	7	1448	28.16	0.0405825835128421	-0.0316360422430999
2	A	26	50	20120615	7	1450	28.2	0.0398337927869046	-0.0309948024585809
2	A	26	50	20120615	7	1452	28.24	0.0392333389215244	-0.0301128776678816
2	A	26	50	20120615	7	1454	28.28	0.0389057504919363	-0.0292733156444432
2	A	26	50	20120615	7	1456	28.32	0.0386902809135731	-0.0285825571720377
2	A	26	50	20120615	7	1458	28.36	0.0389414537275320	-0.0282302680883692
2	A	26	50	20120615	7	1460	28.4	0.0386065828052044	-0.0272429907512341
2	A	26	50	20120615	7	1462	28.44	0.0384967132606505	-0.0264528547846938
2	A	26	50	20120615	7	1464	28.48	0.0383653250425314	-0.0256976725205612
2	A	26	50	20120615	7	1466	28.52	0.0378130230276297	-0.024365676384957
2	A	26	50	20120615	7	1468	28.56	0.0372319156037828	-0.0241231458300778
2	A	26	50	20120615	7	1470	28.6	0.0366265402752055	-0.0235937561962069
2	A	26	50	20120615	7	1472	28.64	0.0361394306771021	-0.0233641423608997
2	A	26	50	20120615	7	1474	28.68	0.0349286170874441	-0.0225724295462374
2	A	26	50	20120615	7	1476	28.72	0.0340227843093661	-0.0217000301909874
2	A	26	50	20120615	7	1478	28.76	0.0336195580816080	-0.02092479225722
2	A	26	50	20120615	7	1480	28.8	0.0318471617005452	-0.019736673966811
2	A	26	50	20120615	7	1482	28.84	0.0303441151617798	-0.0185191978756393
2	A	26	50	20120615	7	1484	28.88	0.0293816366251464	-0.0179918024243126
2	A	26	50	20120615	7	1486	28.92	0.0281878324891098	-0.0175152789218303
2	A	26	50	20120615	7	1488	28.96	0.0272209169988458	-0.0169076090317481
2	A	26	50	20120615	7	1490	29	0.0265966972745499	-0.0164080946593823
2	A	26	50	20120615	7	1492	29.04	0.0259161069976579	-0.015632610652455
2	A	26	50	20120615	7	1494	29.08	0.0253102366943338	-0.0155653153000895
2	A	26	50	20120615	7	1496	29.12	0.0241807608906089	-0.0145475906520633
2	A	26	50	20120615	7	1498	29.16	0.0234388927400592	-0.0144361223390771
2	A	26	50	20120615	7	1500	29.2	0.0226978306912401	-0.0145806691072873
2	A	26	50	20120615	7	1502	29.24	0.0225162385987636	-0.0146880149877392
2	A	26	50	20120615	7	1504	29.28	0.0216538511684285	-0.0145238247931477
2	A	26	50	20120615	7	1506	29.32	0.0208962711052008	-0.0143886118344492
2	A	26	50	20120615	7	1508	29.36	0.0207940800331838	-0.0144705796525243
2	A	26	50	20120615	7	1510	29.4	0.0205042086793041	-0.0145191861726631
2	A	26	50	20120615	7	1512	29.44	0.0203194558195157	-0.014428308809145
2	A	26	50	20120615	7	1514	29.48	0.0203694694821490	-0.0146764113654599
2	A	26	50	20120615	7	1516	29.52	0.0200639144998627	-0.0149467524300432
2	A	26	50	20120615	7	1518	29.56	0.0200882531152712	-0.0149396672200957
2	A	26	50	20120615	7	1520	29.6	0.0192545459359810	-0.0160966636197443
2	A	26	50	20120615	7	1522	29.64	0.0191413805667199	-0.0162283551866725
2	A	26	50	20120615	7	1524	29.68	0.0183045055490500	-0.0167261017920854
2	A	26	50	20120615	7	1526	29.72	0.0177637668513410	-0.0170736589171742
2	A	26	50	20120615	7	1528	29.76	0.0171767975122780	-0.017615232000885
2	A	26	50	20120615	7	1530	29.8	0.0166178578860213	-0.0176292751415593
2	A	26	50	20120615	7	1532	29.84	0.0165696614878156	-0.0188628653477461
2	A	26	50	20120615	7	1534	29.88	0.0166011277395785	-0.0189121506903948
2	A	26	50	20120615	7	1536	29.92	0.0160316946486889	-0.0189327274977273
2	A	26	50	20120615	7	1538	29.96	0.0159505895008868	-0.0189494859284415
2	A	26	50	20120615	7	1540	30	0.0160116835267813	-0.019208428431712
2	A	26	50	20120615	7	1542	30.04	0.0155414575172923	-0.0186549052433992
2	A	26	50	20120615	7	1544	30.08	0.0154722317634141	-0.0192633706286102
2	A	26	50	20120615	7	1546	30.12	0.0159179211675960	-0.0200709572834033
2	A	26	50	20120615	7	1548	30.16	0.0156863436967574	-0.0200420366160528
2	A	26	50	20120615	7	1550	30.2	0.0157132844651206	-0.0202316119440889
2	A	26	50	20120615	7	1552	30.24	0.0153694891481077	-0.0205725788339771
2	A	26	50	20120615	7	1554	30.28	0.0151974500682450	-0.0206426531159927
2	A	26	50	20120615	7	1556	30.32	0.0155184765469037	-0.0207225561822667
2	A	26	50	20120615	7	1558	30.36	0.0152214916988054	-0.0207975095010725
2	A	26	50	20120615	7	1560	30.4	0.0150665646030474	-0.0213226777074598
2	A	26	50	20120615	7	1562	30.44	0.0145934394557555	-0.0206744729211461
2	A	26	50	20120615	7	1564	30.48	0.0144590184566519	-0.0210481788550031
2	A	26	50	20120615	7	1566	30.52	0.0143849843766617	-0.0210775237864224
2	A	26	50	20120615	7	1568	30.56	0.0143605891927108	-0.0207462442594365
2	A	26	50	20120615	7	1570	30.6	0.0138686550050393	-0.021293615618753
2	A	26	50	20120615	7	1572	30.64	0.0129232532385929	-0.0217880246801586
2	A	26	50	20120615	7	1574	30.68	0.0128841502335932	-0.0219999445824802
2	A	26	50	20120615	7	1576	30.72	0.0129019693244791	-0.0216900903909643
2	A	26	50	20120615	7	1578	30.76	0.0124501280913009	-0.0221300522302186
2	A	26	50	20120615	7	1580	30.8	0.0124301169693934	-0.0221049499394864
2	A	26	50	20120615	7	1582	30.84	0.0124813822110294	-0.0225892473739211
2	A	26	50	20120615	7	1584	30.88	0.0128733314998411	-0.0224866461799709
2	A	26	50	20120615	7	1586	30.92	0.0133145661313015	-0.0226990610570394
2	A	26	50	20120615	7	1588	30.96	0.0132257535195845	-0.0226044501697166
2	A	26	50	20120615	7	1590	31	0.0127517798441551	-0.0231638423443133
2	A	26	50	20120615	7	1592	31.04	0.0123533958836346	-0.0230714941986903
2	A	26	50	20120615	7	1594	31.08	0.0124340060566899	-0.022902637099343
2	A	26	50	20120615	7	1596	31.12	0.0124213488453067	-0.0234128146419691
2	A	26	50	20120615	7	1598	31.16	0.0115657496400709	-0.0238417456154368
2	A	26	50	20120615	7	1600	31.2	0.0119400919700311	-0.0240148453554713
2	A	26	50	20120615	7	1602	31.24	0.0115839929950255	-0.0238950614667383
2	A	26	50	20120615	7	1604	31.28	0.0115057162743482	-0.0242795154236694
2	A	26	50	20120615	7	1606	31.32	0.0110765024581680	-0.0247781671257622
2	A	26	50	20120615	7	1608	31.36	0.0109009985550775	-0.0251250737126123
2	A	26	50	20120615	7	1610	31.4	0.0110785530678334	-0.0258751018754169
2	A	26	50	20120615	7	1612	31.44	0.0102429649845052	-0.0261233670662915
2	A	26	50	20120615	7	1614	31.48	0.00992886815230215	-0.02691985214462
2	A	26	50	20120615	7	1616	31.52	0.00992971668043957	-0.0278219789760578
2	A	26	50	20120615	7	1618	31.56	0.00885038888963642	-0.0286591934049827
2	A	26	50	20120615	7	1620	31.6	0.00879728517036932	-0.0287919173478114
2	A	26	50	20120615	7	1622	31.64	0.00800737618510583	-0.0286514152303896
2	A	26	50	20120615	7	1624	31.68	0.00720240582540306	-0.029199281564453
2	A	26	50	20120615	7	1626	31.72	0.00734368576028414	-0.028672487012469
2	A	26	50	20120615	7	1628	31.76	0.00689941056966463	-0.0284795175718832
2	A	26	50	20120615	7	1630	31.8	0.00677333343057906	-0.0287909981089958
2	A	26	50	20120615	7	1632	31.84	0.00623069968669651	-0.0285214490040075
2	A	26	50	20120615	7	1634	31.88	0.00604423562849762	-0.028130206821977
2	A	26	50	20120615	7	1636	31.92	0.0058478720753621	-0.0274521621294972
2	A	26	50	20120615	7	1638	31.96	0.00515872580641771	-0.0267108313801013
2	A	26	50	20120615	7	1640	32	0.00485056867117661	-0.0263791982997248
2	A	26	50	20120615	7	1642	32.04	0.00483409308317496	-0.0261644499702784
2	A	26	50	20120615	7	1644	32.08	0.0051288151895735	-0.0259124371134635
2	A	26	50	20120615	7	1646	32.12	0.00476536230404362	-0.025027139423418
2	A	26	50	20120615	7	1648	32.16	0.00469945995203705	-0.0247666412852288
2	A	26	50	20120615	7	1650	32.2	0.00433529995972597	-0.0238458468347677
2	A	26	50	20120615	7	1652	32.24	0.00413653224353442	-0.0229505789391074
2	A	26	50	20120615	7	1654	32.28	0.00430842990204088	-0.0228123395633855
2	A	26	50	20120615	7	1656	32.32	0.00386160912700911	-0.0214621191647097
2	A	26	50	20120615	7	1658	32.36	0.00401787972565132	-0.0208958680543356
2	A	26	50	20120615	7	1660	32.4	0.00378913068193747	-0.0206463300712548
2	A	26	50	20120615	7	1662	32.44	0.00372407685806831	-0.0189142013000603
2	A	26	50	20120615	7	1664	32.48	0.00290750994715408	-0.0178768756520596
2	A	26	50	20120615	7	1666	32.52	0.00267579105495926	-0.0167252108375411
2	A	26	50	20120615	7	1668	32.56	0.00199251377229870	-0.0150012137943301
2	A	26	50	20120615	7	1670	32.6	0.00157631072089230	-0.0133421998643103
2	A	26	50	20120615	7	1672	32.64	0.00148587176357854	-0.0130117688654618
2	A	26	50	20120615	7	1674	32.68	0.000543439845613110	-0.0110813673528225
2	A	26	50	20120615	7	1676	32.72	-0.000198951563954645	-0.0095580472141123
2	A	26	50	20120615	7	1678	32.76	-0.000585031866482505	-0.0084248378865828
2	A	26	50	20120615	7	1680	32.8	-0.000302118443329765	-0.0084970334889419
2	A	26	50	20120615	7	1682	32.84	-0.00129496707479380	-0.0059519440514172
2	A	26	50	20120615	7	1684	32.88	-0.00205147940678185	-0.0042607779760568
2	A	26	50	20120615	7	1686	32.92	-0.00259745776573942	-0.0026848278796229
2	A	26	50	20120615	7	1688	32.96	-0.00268378843265449	-0.001270267834927
2	A	26	50	20120615	7	1690	33	-0.00233029868167151	-0.000189886455019900
2	A	26	50	20120615	7	1692	33.04	-0.00359522078933270	0.00105254965699958
2	A	26	50	20120615	7	1694	33.08	-0.00403868987822165	0.00182485168341152
2	A	26	50	20120615	7	1696	33.12	-0.00380873875297979	0.00258108824375491
2	A	26	50	20120615	7	1698	33.16	-0.00426121638226106	0.00252631575248421
2	A	26	50	20120615	7	1700	33.2	-0.00432675103874143	0.00272369753938462
2	A	26	50	20120615	7	1702	33.24	-0.00395167331772883	0.00341797740356044
2	A	26	50	20120615	7	1704	33.28	-0.0039820435539808	0.00366654665035095
2	A	26	50	20120615	7	1706	33.32	-0.00392893983471369	0.00388757408801424
2	A	26	50	20120615	7	1708	33.36	-0.00370047363371232	0.00397379868891213
2	A	26	50	20120615	7	1710	33.4	-0.00373423091144616	0.00462469048099434
2	A	26	50	20120615	7	1712	33.44	-0.00371733388780293	0.00515143129286295
2	A	26	50	20120615	7	1714	33.48	-0.00359461267750088	0.00486679677180481
2	A	26	50	20120615	7	1716	33.52	-0.00383185478076356	0.0051821176058461
2	A	26	50	20120615	7	1718	33.56	-0.00353654294730949	0.00604756398011663
2	A	26	50	20120615	7	1720	33.6	-0.00371417736313171	0.00751904824201837
2	A	26	50	20120615	7	1722	33.64	-0.00368742242243059	0.0066220145593041
2	A	26	50	20120615	7	1724	33.68	-0.00300107502354747	0.00674264570338232
2	A	26	50	20120615	7	1726	33.72	-0.00314337792980889	0.0069467921687263
2	A	26	50	20120615	7	1728	33.76	-0.00232416240902437	0.00739080877039594
2	A	26	50	20120615	7	1730	33.8	-0.00221447883355385	0.00710873256167212
2	A	26	50	20120615	7	1732	33.84	-0.00165997276681517	0.00829942259944434
2	A	26	50	20120615	7	1734	33.88	-0.000681143941501725	0.00858772912601719
2	A	26	50	20120615	7	1736	33.92	-0.000662503899642865	0.00923266637189503
2	A	26	50	20120615	7	1738	33.96	-0.000324763537997265	0.00957646381022828
2	A	26	50	20120615	7	1740	34	2.23007336650621e-05	0.0100036248954227
2	A	26	50	20120615	7	1742	34.04	0.000325822076848701	0.0108895632242120
2	A	26	50	20120615	7	1744	34.08	0.000253557178024998	0.0119933682233527
2	A	26	50	20120615	7	1746	34.12	0.000455113723361536	0.0116550756113110
2	A	26	50	20120615	7	1748	34.16	-0.000386519415838975	0.0126967379452007
2	A	26	50	20120615	7	1750	34.2	-0.000367898465863205	0.0131874799508391
2	A	26	50	20120615	7	1752	34.24	-0.000758171911603495	0.0135837638042195
2	A	26	50	20120615	7	1754	34.28	-0.00132165187050222	0.0129692731621260
2	A	26	50	20120615	7	1756	34.32	-0.00205561951698569	0.0133999810949349
2	A	26	50	20120615	7	1758	34.36	-0.00185456713878415	0.0140577820273760
2	A	26	50	20120615	7	1760	34.4	-0.00164116655486273	0.0151509365841785
2	A	26	50	20120615	7	1762	34.44	-0.000981301577727255	0.0154494558539920
2	A	26	50	20120615	7	1764	34.48	-0.000899786307992065	0.0154377603078312
2	A	26	50	20120615	7	1766	34.52	-0.000564016652945635	0.0161692693440365
2	A	26	50	20120615	7	1768	34.56	0.000243230590592548	0.0160887015973881
2	A	26	50	20120615	7	1770	34.6	0.000347882394208159	0.0167650775178643
2	A	26	50	20120615	7	1772	34.64	0.000941618745167068	0.0171705679015357
2	A	26	50	20120615	7	1774	34.68	0.00208572458819471	0.0175235485356362
2	A	26	50	20120615	7	1776	34.72	0.00261637994320396	0.0179850771317167
2	A	26	50	20120615	7	1778	34.76	0.00433075326312295	0.0190351801992534
2	A	26	50	20120615	7	1780	34.8	0.00538667581946882	0.0194226181468011
2	A	26	50	20120615	7	1782	34.84	0.00657024529195448	0.0196571371818495
2	A	26	50	20120615	7	1784	34.88	0.00730712126862899	0.0208390661666028
2	A	26	50	20120615	7	1786	34.92	0.00791756655282733	0.0212471374900255
2	A	26	50	20120615	7	1788	34.96	0.0086861916239771	0.0218095702237813
2	A	26	50	20120615	7	1790	35	0.00893500835814103	0.0219855832437543
2	A	26	50	20120615	7	1792	35.04	0.00835829206740529	0.0218970534747497
2	A	26	50	20120615	7	1794	35.08	0.00813318462361454	0.0216469851615831
2	A	26	50	20120615	7	1796	35.12	0.0074848384159446	0.0216384291695307
2	A	26	50	20120615	7	1798	35.16	0.00720261088636961	0.022178892095595
2	A	26	50	20120615	7	1800	35.2	0.00667292426765057	0.0221464288232708
2	A	26	50	20120615	7	1802	35.24	0.00614069913558709	0.0229743660112265
2	A	26	50	20120615	7	1804	35.28	0.0059211636932321	0.0238590060919655
2	A	26	50	20120615	7	1806	35.32	0.00490789381792741	0.0247680484277233
2	A	26	50	20120615	7	1808	35.36	0.00325780357548610	0.025600157545688
2	A	26	50	20120615	7	1810	35.4	0.00270795027136763	0.0262521170690098
2	A	26	50	20120615	7	1812	35.44	0.00157984625479823	0.027483741518345
2	A	26	50	20120615	7	1814	35.48	0.000378401122884173	0.0284304867876756
2	A	26	50	20120615	7	1816	35.52	-2.15384725549403e-05	0.0286007581005853
2	A	26	50	20120615	7	1818	35.56	-0.00147089524195301	0.0291894244959231
2	A	26	50	20120615	7	1820	35.6	-0.00234636414774008	0.029047508164939
2	A	26	50	20120615	7	1822	35.64	-0.00284306423511675	0.0288475100829482
2	A	26	50	20120615	7	1824	35.68	-0.00431936884394583	0.0284752820022638
2	A	26	50	20120615	7	1826	35.72	-0.00467074434565305	0.0280861469984412
2	A	26	50	20120615	7	1828	35.76	-0.00531320035383571	0.0278498531253721
2	A	26	50	20120615	7	1830	35.8	-0.00619880209979719	0.0267878989481827
2	A	26	50	20120615	7	1832	35.84	-0.00704163095656468	0.0263947900042499
2	A	26	50	20120615	7	1834	35.88	-0.007887097321626	0.0250679253425567
2	A	26	50	20120615	7	1836	35.92	-0.00894289259875125	0.0237082155708775
2	A	26	50	20120615	7	1838	35.96	-0.00949410354788964	0.0226901727247998
2	A	26	50	20120615	7	1840	36	-0.0102270918514811	0.0215026561822615
2	A	26	50	20120615	7	1842	36.04	-0.0109512455629485	0.0208947508256212
2	A	26	50	20120615	7	1844	36.08	-0.0113451747507475	0.0200812244738661
2	A	26	50	20120615	7	1846	36.12	-0.0122858813281669	0.0182868985901984
2	A	26	50	20120615	7	1848	36.16	-0.0133429069710914	0.0172986037264052
2	A	26	50	20120615	7	1850	36.2	-0.0139682934215762	0.0161280379476255
2	A	26	50	20120615	7	1852	36.24	-0.0147834461189281	0.0147172184978021
2	A	26	50	20120615	7	1854	36.28	-0.0155468810263039	0.0142261611225393
2	A	26	50	20120615	7	1856	36.32	-0.0160701753997210	0.0125801226019542
2	A	26	50	20120615	7	1858	36.36	-0.0177153300368297	0.0115965370693237
2	A	26	50	20120615	7	1860	36.4	-0.0188991682098922	0.00985790291574224
2	A	26	50	20120615	7	1862	36.44	-0.0195224828375081	0.00878119142002948
2	A	26	50	20120615	7	1864	36.48	-0.0202385698748157	0.00804827524132963
2	A	26	50	20120615	7	1866	36.52	-0.0216484700858236	0.00663483949641584
2	A	26	50	20120615	7	1868	36.56	-0.0221474046306288	0.00531467113594055
2	A	26	50	20120615	7	1870	36.6	-0.0234134793223433	0.00437428982764056
2	A	26	50	20120615	7	1872	36.64	-0.0239597900214880	0.00269717396402231
2	A	26	50	20120615	7	1874	36.68	-0.0245003024450270	0.00166154537229649
2	A	26	50	20120615	7	1876	36.72	-0.0252909185370717	3.5921024483989e-06
2	A	26	50	20120615	7	1878	36.76	-0.0262602982944682	-0.0019670367149726
2	A	26	50	20120615	7	1880	36.8	-0.0260106118189634	-0.0013697506879721
2	A	26	50	20120615	7	1882	36.84	-0.0263298846728047	-0.0021579484748251
2	A	26	50	20120615	7	1884	36.88	-0.0262595346191445	-0.0039881458855025
2	A	26	50	20120615	7	1886	36.92	-0.0262551505571011	-0.0049018692681517
2	A	26	50	20120615	7	1888	36.96	-0.0259204698464977	-0.0063645267161039
2	A	26	50	20120615	7	1890	37	-0.0255886953447650	-0.0072658050194043
2	A	26	50	20120615	7	1892	37.04	-0.0250580753450948	-0.0082280429983107
2	A	26	50	20120615	7	1894	37.08	-0.0245484564168259	-0.0093220149705523
2	A	26	50	20120615	7	1896	37.12	-0.0242651470138756	-0.0106463269767653
2	A	26	50	20120615	7	1898	37.16	-0.0239213354334068	-0.0123941697819582
2	A	26	50	20120615	7	1900	37.2	-0.0233626758214354	-0.0135561328996379
2	A	26	50	20120615	7	1902	37.24	-0.0222121473275142	-0.0145738667400522
2	A	26	50	20120615	7	1904	37.28	-0.0221382546688803	-0.0147846552715239
2	A	26	50	20120615	7	1906	37.32	-0.0211543650803339	-0.0152054050195334
2	A	26	50	20120615	7	1908	37.36	-0.0203095775377825	-0.0158034122954507
2	A	26	50	20120615	7	1910	37.4	-0.0194148187590046	-0.0168016915069942
2	A	26	50	20120615	7	1912	37.44	-0.0183481057531779	-0.0172953651773474
2	A	26	50	20120615	7	1914	37.48	-0.0175256345006407	-0.017619326149148
2	A	26	50	20120615	7	1916	37.52	-0.0160597809300376	-0.0185715373538973
2	A	26	50	20120615	7	1918	37.56	-0.0142985193594581	-0.0200530674818393
2	A	26	50	20120615	7	1920	37.6	-0.0131406320052652	-0.0210818371377876
2	A	26	50	20120615	7	1922	37.64	-0.0123751182039526	-0.022225653067035
2	A	26	50	20120615	7	1924	37.68	-0.0105727030187081	-0.0230836564353267
2	A	26	50	20120615	7	1926	37.72	-0.00963529155888913	-0.0240254519571891
2	A	26	50	20120615	7	1928	37.76	-0.00816153960554012	-0.0252645858805404
2	A	26	50	20120615	7	1930	37.8	-0.00701524880255862	-0.02573629681427
2	A	26	50	20120615	7	1932	37.84	-0.00623601712969103	-0.0261836125640486
2	A	26	50	20120615	7	1934	37.88	-0.00502629884843710	-0.0259399435672517
2	A	26	50	20120615	7	1936	37.92	-0.00362594457897525	-0.0265617732706271
2	A	26	50	20120615	7	1938	37.96	-0.00288051261024840	-0.0266036339920734
2	A	26	50	20120615	7	1940	38	-0.00218691156858251	-0.0268564246663476
2	A	26	50	20120615	7	1942	38.04	-0.00122970111889027	-0.0275476215449574
2	A	26	50	20120615	7	1944	38.08	-0.000412073547804275	-0.0270940125448262
2	A	26	50	20120615	7	1946	38.12	0.000207776256583856	-0.0274754259425983
2	A	26	50	20120615	7	1948	38.16	0.00046551667832635	-0.0279246508806861
2	A	26	50	20120615	7	1950	38.2	0.00164900129799828	-0.0280606275147083
2	A	26	50	20120615	7	1952	38.24	0.00243056642324377	-0.0290441423366606
2	A	26	50	20120615	7	1954	38.28	0.00273688508085377	-0.0287491373875496
2	A	26	50	20120615	7	1956	38.32	0.00299872672192715	-0.0288713961500167
2	A	26	50	20120615	7	1958	38.36	0.00290842918596964	-0.0285446421064304
2	A	26	50	20120615	7	1960	38.4	0.00392857213918746	-0.0289705325207391
2	A	26	50	20120615	7	1962	38.44	0.00438218113931863	-0.0295391170834912
2	A	26	50	20120615	7	1964	38.48	0.00528331802126276	-0.03010932799184
2	A	26	50	20120615	7	1966	38.52	0.0063977890190909	-0.0309597653175731
2	A	26	50	20120615	7	1968	38.56	0.00720148658658751	-0.0313141672363038
2	A	26	50	20120615	7	1970	38.6	0.0080489540638396	-0.0319210769865962
2	A	26	50	20120615	7	1972	38.64	0.00866887457890584	-0.0328958236844619
2	A	26	50	20120615	7	1974	38.68	0.00905587412024924	-0.0324966619064821
2	A	26	50	20120615	7	1976	38.72	0.01027322915474	-0.0326772569783971
2	A	26	50	20120615	7	1978	38.76	0.0103314947535098	-0.0326960660187767
2	A	26	50	20120615	7	1980	38.8	0.0108244896013530	-0.0326010308673852
2	A	26	50	20120615	7	1982	38.84	0.0115935389365716	-0.0327348154703857
2	A	26	50	20120615	7	1984	38.88	0.0116088831537233	-0.0324080614267994
2	A	26	50	20120615	7	1986	38.92	0.0118900288099231	-0.0327050462748977
2	A	26	50	20120615	7	1988	38.96	0.0120832810932214	-0.0330042231540178
2	A	26	50	20120615	7	1990	39	0.0122358040259233	-0.033385141577043
2	A	26	50	20120615	7	1992	39.04	0.0128845744976620	-0.0329062181541453
2	A	26	50	20120615	7	1994	39.08	0.0133869031550169	-0.0331524327353545
2	A	26	50	20120615	7	1996	39.12	0.0135904084866424	-0.0338340836724183
2	A	26	50	20120615	7	1998	39.16	0.0140581596223973	-0.0341580092888799
2	A	26	50	20120615	7	2000	39.2	0.0145483967537939	-0.0341003800862131
2	A	26	50	20120615	7	2002	39.24	0.0142580587094387	-0.0347520496957547
2	A	26	50	20120615	7	2004	39.28	0.0144848985648434	-0.0347715658429154
2	A	26	50	20120615	7	2006	39.32	0.0149035057793058	-0.0353484235550074
2	A	26	50	20120615	7	2008	39.36	0.0155638728022559	-0.03517355604802
2	A	26	50	20120615	7	2010	39.4	0.0158009657059878	-0.0348640554098946
2	A	26	50	20120615	7	2012	39.44	0.0164227246986851	-0.0358027396619198
2	A	26	50	20120615	7	2014	39.48	0.0167363972668194	-0.0365815470707186
2	A	26	50	20120615	7	2016	39.52	0.0177089519336634	-0.036861278513356
2	A	26	50	20120615	7	2018	39.56	0.0180856277160015	-0.0374669154714423
2	A	26	50	20120615	7	2020	39.6	0.0185359133142611	-0.0376756533932486
2	A	26	50	20120615	7	2022	39.64	0.0193504296155099	-0.0387928113968452
2	A	26	50	20120615	7	2024	39.68	0.0200316562885050	-0.0390493497370597
2	A	26	50	20120615	7	2026	39.72	0.0208405864461824	-0.0398942009192214
2	A	26	50	20120615	7	2028	39.76	0.0209043674778454	-0.0405171619934467
2	A	26	50	20120615	7	2030	39.8	0.0217521885084881	-0.0414320167469459
2	A	26	50	20120615	7	2032	39.84	0.0217695833353053	-0.0413449011915037
2	A	26	50	20120615	7	2034	39.88	0.0226338092432715	-0.0418854136150427
2	A	26	50	20120615	7	2036	39.92	0.0225172073350538	-0.0427852069941026
2	A	26	50	20120615	7	2038	39.96	0.0226766599142114	-0.0428680091981795
2	A	26	50	20120615	7	2040	40	0.0231135811943066	-0.0443363164293134
2	A	26	50	20120615	7	2042	40.04	0.0232221927958968	-0.0454665559083619
2	A	26	50	20120615	7	2044	40.08	0.0237502601400869	-0.0467406209067039
2	A	26	50	20120615	7	2046	40.12	0.0242535787469355	-0.0475116501409097
2	A	26	50	20120615	7	2048	40.16	0.0246766407341194	-0.0488837908498022
2	A	26	50	20120615	7	2050	40.2	0.0252720246438785	-0.0499016003506421
2	A	26	50	20120615	7	2052	40.24	0.0253843839114090	-0.0507388854902451
2	A	26	50	20120615	7	2054	40.28	0.0265378872035586	-0.0521294109754484
2	A	26	50	20120615	7	2056	40.32	0.0271909003159844	-0.0536381647144662
2	A	26	50	20120615	7	2058	40.36	0.0274050122493277	-0.0547880617620317
2	A	26	50	20120615	7	2060	40.4	0.0284146900221840	-0.055814427254924
2	A	26	50	20120615	7	2062	40.44	0.0286143769771911	-0.0558524695997518
2	A	26	50	20120615	7	2064	40.48	0.0299051296955690	-0.0573201404347826
2	A	26	50	20120615	7	2066	40.52	0.0317287580842491	-0.0592936754610743
2	A	26	50	20120615	7	2068	40.56	0.032437279078998	-0.0602083887932172
2	A	26	50	20120615	7	2070	40.6	0.0333128186954632	-0.0609560835036439
2	A	26	50	20120615	7	2072	40.64	0.0347705193248793	-0.0629550036633801
2	A	26	50	20120615	7	2074	40.68	0.0358706360550493	-0.0639742273777824
2	A	26	50	20120615	7	2076	40.72	0.0371298518109863	-0.06501805840817
2	A	26	50	20120615	7	2078	40.76	0.0385135183604121	-0.0649216090432161
2	A	26	50	20120615	7	2080	40.8	0.0393118419163717	-0.0656550201966628
2	A	26	50	20120615	7	2082	40.84	0.0401070542024941	-0.0667722489109376
2	A	26	50	20120615	7	2084	40.88	0.0421569567611539	-0.0669504398197966
2	A	26	50	20120615	7	2086	40.92	0.0421539869126729	-0.0681494100779765
2	A	26	50	20120615	7	2088	40.96	0.0427068737048827	-0.0678812044758724
2	A	26	50	20120615	7	2090	41	0.0425431077743599	-0.068009049381911
2	A	26	50	20120615	7	2092	41.04	0.0433086922863506	-0.0690646890955444
2	A	26	50	20120615	7	2094	41.08	0.0433074194941444	-0.0695339251555398
2	A	26	50	20120615	7	2096	41.12	0.0437218547785979	-0.0691749270427314
2	A	26	50	20120615	7	2098	41.16	0.0437255317338601	-0.0700791751945127
2	A	26	50	20120615	7	2100	41.2	0.0435776049952358	-0.0700269907140611
2	A	26	50	20120615	7	2102	41.24	0.0435426032095671	-0.0698313342677068
2	A	26	50	20120615	7	2104	41.28	0.0438769940063902	-0.0705348348043093
2	A	26	50	20120615	7	2106	41.32	0.0441457652939192	-0.0706562450386391
2	A	26	50	20120615	7	2108	41.36	0.0441917979453745	-0.0709575432381026
2	A	26	50	20120615	7	2110	41.4	0.0443504727070727	-0.0714102329994183
2	A	26	50	20120615	7	2112	41.44	0.0448934600043459	-0.0715455025266593
2	A	26	50	20120615	7	2114	41.48	0.044867297053442	-0.0718717615954987
2	A	26	50	20120615	7	2116	41.52	0.045108703308539	-0.0719304514583372
2	A	26	50	20120615	7	2118	41.56	0.0452962987375878	-0.0724325679836578
2	A	26	50	20120615	7	2120	41.6	0.0457675146965706	-0.0723303203430982
2	A	26	50	20120615	7	2122	41.64	0.0458981173190557	-0.0729609888812385
2	A	26	50	20120615	7	2124	41.68	0.0457842731272847	-0.0726437807791982
2	A	26	50	20120615	7	2126	41.72	0.0464278817195207	-0.0730294368176573
2	A	26	50	20120615	7	2128	41.76	0.0466769954385327	-0.0738636106874231
2	A	26	50	20120615	7	2130	41.8	0.0471549289119367	-0.0742433977395984
2	A	26	50	20120615	7	2132	41.84	0.0473099267183728	-0.0742200632158192
2	A	26	50	20120615	7	2134	41.88	0.0475125128111827	-0.0741395237534421
2	A	26	50	20120615	7	2136	41.92	0.0480675916344142	-0.0744352358093343
2	A	26	50	20120615	7	2138	41.96	0.048422064263823	-0.0748549036839685
2	A	26	50	20120615	7	2140	42	0.0486576722433143	-0.0750097600690484
2	A	26	50	20120615	7	2142	42.04	0.0494079125381533	-0.0753057549676531
2	A	26	50	20120615	7	2144	42.08	0.0506682596649402	-0.0764936943600465
2	A	26	50	20120615	7	2146	42.12	0.051814762599956	-0.0775409195029838
2	A	26	50	20120615	7	2148	42.16	0.052302242014906	-0.0786457031379096
2	A	26	50	20120615	7	2150	42.2	0.0532941714075545	-0.0802286323782738
2	A	26	50	20120615	7	2152	42.24	0.0538637459198003	-0.0813490430730639
2	A	26	50	20120615	7	2154	42.28	0.0545901567161132	-0.0821245270799912
2	A	26	50	20120615	7	2156	42.32	0.0547584481300356	-0.0828415333561143
2	A	26	50	20120615	7	2158	42.36	0.0553030617729055	-0.0838978094658508
2	A	26	50	20120615	7	2160	42.4	0.0556328563756509	-0.0847856527403086
2	A	26	50	20120615	7	2162	42.44	0.056278869130943	-0.0856104220898846
2	A	26	50	20120615	7	2164	42.48	0.0572073003346409	-0.087040899108225
2	A	26	50	20120615	7	2166	42.52	0.0576552524805226	-0.087850182819293
2	A	26	50	20120615	7	2168	42.56	0.0585025785364184	-0.0884722246547028
2	A	26	50	20120615	7	2170	42.6	0.0590621828430494	-0.0898133233759017
2	A	26	50	20120615	7	2172	42.64	0.0599783810994328	-0.0912956313213027
2	A	26	50	20120615	7	2174	42.68	0.0608273335009254	-0.0925015312259377
2	A	26	50	20120615	7	2176	42.72	0.061213272382097	-0.0938748740163587
2	A	26	50	20120615	7	2178	42.76	0.0618814882903183	-0.0948627021896767
2	A	26	50	20120615	7	2180	42.8	0.0626317285851573	-0.0964331863506917
2	A	26	50	20120615	7	2182	42.84	0.063257376665151	-0.0974805529149847
2	A	26	50	20120615	7	2184	42.88	0.0642890454589023	-0.0987823364991497
2	A	26	50	20120615	7	2186	42.92	0.0650903388633429	-0.100033066973713
2	A	26	50	20120615	7	2188	42.96	0.0657118150133277	-0.101145416651197
2	A	26	50	20120615	7	2190	43	0.0677117251225576	-0.102655584603777
2	A	26	50	20120615	7	2192	43.04	0.0680250441373014	-0.102417218907839
2	A	26	50	20120615	7	2194	43.08	0.0682875928851559	-0.103342609552378
2	A	26	50	20120615	7	2196	43.12	0.069508059189484	-0.104592774341516
2	A	26	50	20120615	7	2198	43.16	0.07070002909053	-0.104754206819661
2	A	26	50	20120615	7	2200	43.2	0.0712801394938156	-0.105178188045660
2	A	26	50	20120615	7	2202	43.24	0.0726878476738017	-0.105642898622256
2	A	26	50	20120615	7	2204	43.28	0.073484191330774	-0.106463001067076
2	A	26	50	20120615	7	2206	43.32	0.0740965458032816	-0.106738772711739
2	A	26	50	20120615	7	2208	43.36	0.0752819396112627	-0.108025424210786
2	A	26	50	20120615	7	2210	43.4	0.0765489335417928	-0.108562966785844
2	A	26	50	20120615	7	2212	43.44	0.0773502976569115	-0.109359663996207
2	A	26	50	20120615	7	2214	43.48	0.0787031343506776	-0.110853639203498
2	A	26	50	20120615	7	2216	43.52	0.0790471417997248	-0.111689085865470
2	A	26	50	20120615	7	2218	43.56	0.0805413998497282	-0.112419385749079
2	A	26	50	20120615	7	2220	43.6	0.081242071959206	-0.114045094949705
2	A	26	50	20120615	7	2222	43.64	0.0826306882561	-0.115547131174302
2	A	26	50	20120615	7	2224	43.68	0.0834502957261735	-0.116520746501317
2	A	26	50	20120615	7	2226	43.72	0.0842662262409846	-0.117843106892814
2	A	26	50	20120615	7	2228	43.76	0.0850737421850996	-0.118974477742713
2	A	26	50	20120615	7	2230	43.8	0.0856048500884489	-0.120847532895398
2	A	26	50	20120615	7	2232	43.84	0.086175838814257	-0.121757225769394
2	A	26	50	20120615	7	2234	43.88	0.0860070524255878	-0.123311941449189
2	A	26	50	20120615	7	2236	43.92	0.0866985321469101	-0.124598946501627
2	A	26	50	20120615	7	2238	43.96	0.0869526663240685	-0.124749277403307
2	A	26	50	20120615	7	2240	44	0.0875964870483389	-0.124688112666735
2	A	26	50	20120615	7	2242	44.04	0.0883698497349226	-0.125064505606360
2	A	26	50	20120615	7	2244	44.08	0.0885928005030307	-0.125045201591234
2	A	26	50	20120615	7	2246	44.12	0.0889443032839586	-0.125277769011566
2	A	26	50	20120615	7	2248	44.16	0.090207408127192	-0.125560399592006
2	A	26	50	20120615	7	2250	44.2	0.0902599461610343	-0.125688880894148
2	A	26	50	20120615	7	2252	44.24	0.0905965996995572	-0.125594057874791
2	A	26	50	20120615	7	2254	44.28	0.0910419355503485	-0.125247716973366
2	A	26	50	20120615	7	2256	44.32	0.091660229719818	-0.125650484995929
2	A	26	50	20120615	7	2258	44.36	0.0916606539838867	-0.125080132666224
2	A	26	50	20120615	7	2260	44.4	0.0919756700549053	-0.125913458007853
2	A	26	50	20120615	7	2262	44.44	0.0924554420059404	-0.126082810081947
2	A	26	50	20120615	7	2264	44.48	0.0923005149101824	-0.126223595042081
2	A	26	50	20120615	7	2266	44.52	0.092688292268985	-0.126409988389602
2	A	26	50	20120615	7	2268	44.56	0.092993408845067	-0.125991734728530
2	A	26	50	20120615	7	2270	44.6	0.0929165463379521	-0.125904548462410
2	A	26	50	20120615	7	2272	44.64	0.0934688674447369	-0.125924983848386
2	A	26	50	20120615	7	2274	44.68	0.0940698374980674	-0.126849950228856
2	A	26	50	20120615	7	2276	44.72	0.0947803383918036	-0.127000705394605
2	A	26	50	20120615	7	2278	44.76	0.0952441297295839	-0.126883396379606
2	A	26	50	20120615	7	2280	44.8	0.0957331647794525	-0.127529974820323
2	A	26	50	20120615	7	2282	44.84	0.0966265941974817	-0.128506135731751
2	A	26	50	20120615	7	2284	44.88	0.0969264781833829	-0.128890731110039
2	A	26	50	20120615	7	2286	44.92	0.0976078462777343	-0.129924804066846
2	A	26	50	20120615	7	2288	44.96	0.0979507930666097	-0.130154613770731
2	A	26	50	20120615	7	2290	45	0.098272809494762	-0.131422173386687
2	A	26	50	20120615	7	2292	45.04	0.099016544407214	-0.132488631834072
2	A	26	50	20120615	7	2294	45.08	0.0988906086894848	-0.133133583929192
2	A	26	50	20120615	7	2296	45.12	0.099245364161606	-0.133498663160319
2	A	26	50	20120615	7	2298	45.16	0.100020141061752	-0.134876319302105
2	A	26	50	20120615	7	2300	45.2	0.100350925613991	-0.136536747445687
2	A	26	50	20120615	7	2302	45.24	0.100999908217764	-0.138175962385834
2	A	26	50	20120615	7	2304	45.28	0.101795686189312	-0.139757477412635
2	A	26	50	20120615	7	2306	45.32	0.102119328963061	-0.140565205488785
2	A	26	50	20120615	7	2308	45.36	0.102310884190084	-0.141828876017443
2	A	26	50	20120615	7	2310	45.4	0.103340785216882	-0.143490223399841
2	A	26	50	20120615	7	2312	45.44	0.103951301211759	-0.144375945353955
2	A	26	50	20120615	7	2314	45.48	0.104741634461091	-0.145653192332813
2	A	26	50	20120615	7	2316	45.52	0.105388637165877	-0.146188472166171
2	A	26	50	20120615	7	2318	45.56	0.105491733334574	-0.146048606444852
2	A	26	50	20120615	7	2320	45.6	0.105930775935013	-0.145776441044773
2	A	26	50	20120615	7	2322	45.64	0.105930846645691	-0.145765056625596
2	A	26	50	20120615	7	2324	45.68	0.106162636248564	-0.145629433544965
2	A	26	50	20120615	7	2326	45.72	0.106682218311379	-0.146072930918125
2	A	26	50	20120615	7	2328	45.76	0.107190415955018	-0.146078092797628
2	A	26	50	20120615	7	2330	45.8	0.108539151429453	-0.147123620884290
2	A	26	50	20120615	7	2332	45.84	0.109074855526880	-0.147041879340385
2	A	26	50	20120615	7	2334	45.88	0.109914120565471	-0.148111802610998
2	A	26	50	20120615	7	2336	45.92	0.110755789767117	-0.148886579511144
2	A	26	50	20120615	7	2338	45.96	0.111879241021066	-0.150355381717025
2	A	26	50	20120615	7	2340	46	0.111901656306030	-0.150197201930074
2	A	26	50	20120615	7	2342	46.04	0.112294524833657	-0.150613263560124
2	A	26	50	20120615	7	2344	46.08	0.112428450858014	-0.150586817766507
2	A	26	50	20120615	7	2346	46.12	0.112331294386279	-0.151914340037507
2	A	26	50	20120615	7	2348	46.16	0.112800742578309	-0.151471761903162
2	A	26	50	20120615	7	2350	46.2	0.112643269898138	-0.151530239633966
2	A	26	50	20120615	7	2352	46.24	0.112310081182843	-0.152221224380542
2	A	26	50	20120615	7	2354	46.28	0.112129556821606	-0.152579939650638
2	A	26	50	20120615	7	2356	46.32	0.111959639062087	-0.152526411667302
2	A	26	50	20120615	7	2358	46.36	0.111869200104773	-0.151711753944697
2	A	26	50	20120615	7	2360	46.4	0.111393953637138	-0.152553281724987
2	A	26	50	20120615	7	2362	46.44	0.111089190614446	-0.152848145252742
2	A	26	50	20120615	7	2364	46.48	0.111129778543687	-0.152784929906504
2	A	26	50	20120615	7	2366	46.52	0.111195185920946	-0.152474863582954
2	A	26	50	20120615	7	2368	46.56	0.111376912363711	-0.152974788077252
2	A	26	50	20120615	7	2370	46.6	0.11099245840678	-0.152845882511042
2	A	26	50	20120615	7	2372	46.64	0.110897776808779	-0.151998697876503
2	A	26	50	20120615	7	2374	46.68	0.110769507638672	-0.151479257235043
2	A	26	50	20120615	7	2376	46.72	0.111075826296282	-0.150911309068394
2	A	26	50	20120615	7	2378	46.76	0.110550233825826	-0.150569988625115
2	A	26	50	20120615	7	2380	46.8	0.110537718035799	-0.150439668845342
2	A	26	50	20120615	7	2382	46.84	0.109832096178853	-0.150340603185298
2	A	26	50	20120615	7	2384	46.88	0.109600730840049	-0.149631516505124
2	A	26	50	20120615	7	2386	46.92	0.108359192753641	-0.150296055458083
2	A	26	50	20120615	7	2388	46.96	0.107259076023471	-0.149854679405267
2	A	26	50	20120615	7	2390	47	0.105831993117681	-0.149758654304382
2	A	26	50	20120615	7	2392	47.04	0.104445144587740	-0.149490872966346
2	A	26	50	20120615	7	2394	47.08	0.103074135249697	-0.149982241468593
2	A	26	50	20120615	7	2396	47.12	0.101789675781672	-0.150032092496667
2	A	26	50	20120615	7	2398	47.16	0.100230363907799	-0.149700600837646
2	A	26	50	20120615	7	2400	47.2	0.0992645267553762	-0.149420515841618
2	A	26	50	20120615	7	2402	47.24	0.0978035734347667	-0.149556351054284
2	A	26	50	20120615	7	2404	47.28	0.0966342309507185	-0.149690489210675
2	A	26	50	20120615	7	2406	47.32	0.0944688578546909	-0.149516753074538
2	A	26	50	20120615	7	2408	47.36	0.0935539323905137	-0.148868972552293
2	A	26	50	20120615	7	2410	47.4	0.0922435221036188	-0.149250244528709
2	A	26	50	20120615	7	2412	47.44	0.0900336012803765	-0.149170553594469
2	A	26	50	20120615	7	2414	47.48	0.0886372068088892	-0.148437142441022
2	A	26	50	20120615	7	2416	47.52	0.087118058600188	-0.148612787765469
2	A	26	50	20120615	7	2418	47.56	0.0852159413587962	-0.148554805009412
2	A	26	50	20120615	7	2420	47.6	0.083566826923713	-0.148310287484477
2	A	26	50	20120615	7	2422	47.64	0.0819164396964236	-0.147796927961336
2	A	26	50	20120615	7	2424	47.68	0.0807930591531525	-0.148162290035175
2	A	26	50	20120615	7	2426	47.72	0.0794720422645398	-0.148202029436278
2	A	26	50	20120615	7	2428	47.76	0.0769976635051337	-0.148731864547421
2	A	26	50	20120615	7	2430	47.8	0.0751333057658573	-0.149078771134271
2	A	26	50	20120615	7	2432	47.84	0.0744387854853759	-0.148555653537549
2	A	26	50	20120615	7	2434	47.88	0.0720379458312132	-0.148153521911088
2	A	26	50	20120615	7	2436	47.92	0.0700641986728872	-0.148191210702525
2	A	26	50	20120615	7	2438	47.96	0.0684543993748379	-0.147835253148876
2	A	26	50	20120615	7	2440	48	0.0672278519521917	-0.148175088667914
2	A	26	50	20120615	7	2442	48.04	0.0650469932176561	-0.148390190550751
2	A	26	50	20120615	7	2444	48.08	0.0646406896611863	-0.148543349879556
2	A	26	50	20120615	7	2446	48.12	0.0635289763798049	-0.149051193969805
2	A	26	50	20120615	7	2448	48.16	0.0626883678383303	-0.149669770981987
2	A	26	50	20120615	7	2450	48.2	0.061957643690652	-0.149872993470900
2	A	26	50	20120615	7	2452	48.24	0.060828252739741	-0.150968443296314
2	A	26	50	20120615	7	2454	48.28	0.0597584001798057	-0.151591404370539
2	A	26	50	20120615	7	2456	48.32	0.0586031998313813	-0.153373101327095
2	A	26	50	20120615	7	2458	48.36	0.0570976280728788	-0.154503906491568
2	A	26	50	20120615	7	2460	48.4	0.0563391853393782	-0.155603174693601
2	A	26	50	20120615	7	2462	48.44	0.0548103497677747	-0.157218277292509
2	A	26	50	20120615	7	2464	48.48	0.0537320119264652	-0.158797246734899
2	A	26	50	20120615	7	2466	48.52	0.0526964540454175	-0.159695625900396
2	A	26	50	20120615	7	2468	48.56	0.0522661088583874	-0.160886817983983
2	A	26	50	20120615	7	2470	48.6	0.0508878163204986	-0.161693768242673
2	A	26	50	20120615	7	2472	48.64	0.0503017662202512	-0.162125669064622
2	A	26	50	20120615	7	2474	48.68	0.0493915783715078	-0.162511183681725
2	A	26	50	20120615	7	2476	48.72	0.0487848100425717	-0.162509840178841
2	A	26	50	20120615	7	2478	48.76	0.0482415399025861	-0.161819916092437
2	A	26	50	20120615	7	2480	48.8	0.0481355445960862	-0.161725093073080
2	A	26	50	20120615	7	2482	48.84	0.0474657730529463	-0.162355266636473
2	A	26	50	20120615	7	2484	48.88	0.0463196943819992	-0.162254008945407
2	A	26	50	20120615	7	2486	48.92	0.0457428366699072	-0.162426401578661
2	A	26	50	20120615	7	2488	48.96	0.0444010308419276	-0.162427532949510
2	A	26	50	20120615	7	2490	49	0.0438871763440393	-0.162801380304724
2	A	26	50	20120615	7	2492	49.04	0.0429178743683888	-0.162366368212938
2	A	26	50	20120615	7	2494	49.08	0.0423096918258902	-0.161874292603910
2	A	26	50	20120615	7	2496	49.12	0.0417299349759954	-0.162154236178582
2	A	26	50	20120615	7	2498	49.16	0.0416359604847757	-0.161323315000010
2	A	26	50	20120615	7	2500	49.2	0.0410468698253692	-0.160580216483661
2	A	26	50	20120615	7	2502	49.24	0.0409932711313552	-0.159331324486729
2	A	26	50	20120615	7	2504	49.28	0.0405862604681043	-0.158598479018707
2	A	26	50	20120615	7	2506	49.32	0.0403976043788837	-0.157890523709383
2	A	26	50	20120615	7	2508	49.36	0.039822726565779	-0.157051187960115
2	A	26	50	20120615	7	2510	49.4	0.0395985737161429	-0.155267157551181
2	A	26	50	20120615	7	2512	49.44	0.0395416516202574	-0.154136140254673
2	A	26	50	20120615	7	2514	49.48	0.0387999673174708	-0.153088844401058
2	A	26	50	20120615	7	2516	49.52	0.0386696475376981	-0.152141533446302
2	A	26	50	20120615	7	2518	49.56	0.0388188470685285	-0.150469225908796
2	A	26	50	20120615	7	2520	49.6	0.039012240773183	-0.149669134585883
2	A	26	50	20120615	7	2522	49.64	0.0390318983417	-0.149039950971984
2	A	26	50	20120615	7	2524	49.68	0.0390443434210489	-0.147436515634965
2	A	26	50	20120615	7	2526	49.72	0.0393749865519317	-0.146360581956712
2	A	26	50	20120615	7	2528	49.76	0.0400212821499362	-0.145100517672637
2	A	26	50	20120615	7	2530	49.8	0.04034775335081	-0.143593178147182
2	A	26	50	20120615	7	2532	49.84	0.0404699414025991	-0.142810552361765
2	A	26	50	20120615	7	2534	49.88	0.0410954480612367	-0.142265655876182
2	A	26	50	20120615	7	2536	49.92	0.0417412486844944	-0.141793803521096
2	A	26	50	20120615	7	2538	49.96	0.0423206519809986	-0.139725233343413
2	A	26	50	20120615	7	2540	50	0.0427751095092672	-0.138962477258547
2	A	26	50	20120615	7	2542	50.04	0.0436287288155156	-0.137308413075996
2	A	26	50	20120615	7	2544	50.08	0.0441210872672558	-0.136332393585924
2	A	26	50	20120615	7	2546	50.12	0.0443677968232118	-0.135334736628348
2	A	26	50	20120615	7	2548	50.16	0.0451883235321007	-0.133817002633209
2	A	26	50	20120615	7	2550	50.2	0.0459258359048782	-0.132819274964955
2	A	26	50	20120615	7	2552	50.24	0.0467001885409556	-0.131609344551667
2	A	26	50	20120615	7	2554	50.28	0.0472071133923882	-0.130242577854311
2	A	26	50	20120615	7	2556	50.32	0.0472311550229486	-0.130034688460642
2	A	26	50	20120615	7	2558	50.36	0.0478030629875723	-0.129209636268354
2	A	26	50	20120615	7	2560	50.4	0.0486105082210092	-0.128317338221174
2	A	26	50	20120615	7	2562	50.44	0.0493041092626751	-0.127086336025807
2	A	26	50	20120615	7	2564	50.48	0.0497177667296692	-0.125893446885945
2	A	26	50	20120615	7	2566	50.52	0.0502859270283526	-0.124934963644047
2	A	26	50	20120615	7	2568	50.56	0.0508410765622622	-0.123695334745949
2	A	26	50	20120615	7	2570	50.6	0.0515116259228614	-0.122651433004883
2	A	26	50	20120615	7	2572	50.64	0.0522144193526827	-0.121679938998211
2	A	26	50	20120615	7	2574	50.68	0.053060260484338	-0.120392863235095
2	A	26	50	20120615	7	2576	50.72	0.0540802620161996	-0.119379932771045
2	A	26	50	20120615	7	2578	50.76	0.0544266029176248	-0.117820196633104
2	A	26	50	20120615	7	2580	50.8	0.0552902631401660	-0.116884411518882
2	A	26	50	20120615	7	2582	50.84	0.0564254523666829	-0.115368798844086
2	A	26	50	20120615	7	2584	50.88	0.0568226342456754	-0.115151222087515
2	A	26	50	20120615	7	2586	50.92	0.058305154323111	-0.114074581302481
2	A	26	50	20120615	7	2588	50.96	0.059119741335038	-0.113442427840100
2	A	26	50	20120615	7	2590	51	0.0603894929820147	-0.112236315803430
2	A	26	50	20120615	7	2592	51.04	0.0612812253437691	-0.111259730627933
2	A	26	50	20120615	7	2594	51.08	0.0617745737450029	-0.110738097955452
2	A	26	50	20120615	7	2596	51.12	0.0632629628087225	-0.109416586092092
2	A	26	50	20120615	7	2598	51.16	0.063929623082025	-0.107871699196556
2	A	26	50	20120615	7	2600	51.2	0.0653932634084032	-0.107235373804166
2	A	26	50	20120615	7	2602	51.24	0.0659149667915626	-0.105993835717759
2	A	26	50	20120615	7	2604	51.28	0.0667607372125399	-0.105095739394974
2	A	26	50	20120615	7	2606	51.32	0.0679685463054846	-0.104237241051935
2	A	26	50	20120615	7	2608	51.36	0.0686354187108216	-0.102904274058721
2	A	26	50	20120615	7	2610	51.4	0.0695895886013548	-0.101896364052817
2	A	26	50	20120615	7	2612	51.44	0.0713284348869706	-0.100723203192151
2	A	26	50	20120615	7	2614	51.48	0.072180357136944	-0.0996011661517637
2	A	26	50	20120615	7	2616	51.52	0.0736114705513876	-0.0985547188262857
2	A	26	50	20120615	7	2618	51.56	0.0744351792407918	-0.0976192872654537
2	A	26	50	20120615	7	2620	51.6	0.0754727170208268	-0.0966920581432837
2	A	26	50	20120615	7	2622	51.64	0.0758937991090234	-0.0958820673254347
2	A	26	50	20120615	7	2624	51.68	0.076907295258498	-0.0945631010464877
2	A	26	50	20120615	7	2626	51.72	0.0773158615566677	-0.0937005721947957
2	A	26	50	20120615	7	2628	51.76	0.0783538943114495	-0.0925479881414617
2	A	26	50	20120615	7	2630	51.8	0.0797394700491846	-0.0912218093733467
2	A	26	50	20120615	7	2632	51.84	0.0801281666468028	-0.0905389563547547
2	A	26	50	20120615	7	2634	51.88	0.0812769323235185	-0.0894029186001007
2	A	26	50	20120615	7	2636	51.92	0.0820386277482126	-0.0875749061493771
2	A	26	50	20120615	7	2638	51.96	0.0834110512998176	-0.0868671629720875
2	A	26	50	20120615	7	2640	52	0.0839409429795032	-0.0861760509462914
2	A	26	50	20120615	7	2642	52.04	0.0852052640464004	-0.0844563531123101
2	A	26	50	20120615	7	2644	52.08	0.0861516133359336	-0.0832144331882409
2	A	26	50	20120615	7	2646	52.12	0.0868535228822784	-0.0829382019241704
2	A	26	50	20120615	7	2648	52.16	0.087367136963861	-0.0818348607870781
2	A	26	50	20120615	7	2650	52.2	0.0883103042728789	-0.0807587574031972
2	A	26	50	20120615	7	2652	52.24	0.089348322885525	-0.0793360727015855
2	A	26	50	20120615	7	2654	52.28	0.0901979758884165	-0.0782361038981541
2	A	26	50	20120615	7	2656	52.32	0.0914586052922305	-0.0762952377708387
2	A	26	50	20120615	7	2658	52.36	0.0923819311849682	-0.0755501027869599
2	A	26	50	20120615	7	2660	52.4	0.093391552389282	-0.0735406325940483
2	A	26	50	20120615	7	2662	52.44	0.0942674031327309	-0.0725516447656096
2	A	26	50	20120615	7	2664	52.48	0.0954527545143052	-0.0714186192858431
2	A	26	50	20120615	7	2666	52.52	0.0963102346235788	-0.069680084127211
2	A	26	50	20120615	7	2668	52.56	0.0975008610217408	-0.068913721797761
2	A	26	50	20120615	7	2670	52.6	0.0985897347540899	-0.0672520915726508
2	A	26	50	20120615	7	2672	52.64	0.0996209792837724	-0.066363682612768
2	A	26	50	20120615	7	2674	52.68	0.100435637006377	-0.0650441506483958
2	A	26	50	20120615	7	2676	52.72	0.102020121881660	-0.0643209218325982
2	A	26	50	20120615	7	2678	52.76	0.102674478496970	-0.0628887477579829
2	A	26	50	20120615	7	2680	52.8	0.104338866438527	-0.0621096575064716
2	A	26	50	20120615	7	2682	52.84	0.105848680837717	-0.0609887518369347
2	A	26	50	20120615	7	2684	52.88	0.107284602578272	-0.0605258090272919
2	A	26	50	20120615	7	2686	52.92	0.107834802364714	-0.059704080236875
2	A	26	50	20120615	7	2688	52.96	0.1098671686752	-0.0590237020920173
2	A	26	50	20120615	7	2690	53	0.111758750025552	-0.0583964276664267
2	A	26	50	20120615	7	2692	53.04	0.112895353465631	-0.0577477279053662
2	A	26	50	20120615	7	2694	53.08	0.114169489174651	-0.0579146758164043
2	A	26	50	20120615	7	2696	53.12	0.115819805691263	-0.0566419543209466
2	A	26	50	20120615	7	2698	53.16	0.117608220162240	-0.0562592681309685
2	A	26	50	20120615	7	2700	53.2	0.119305912833190	-0.0555571818079283
2	A	26	50	20120615	7	2702	53.24	0.121109388678607	-0.0556430952818425
2	A	26	50	20120615	7	2704	53.28	0.122039941202648	-0.0550095276058994
2	A	26	50	20120615	7	2706	53.32	0.124515734175617	-0.0548162753226011
2	A	26	50	20120615	7	2708	53.36	0.125597466129476	-0.0546353974079736
2	A	26	50	20120615	7	2710	53.4	0.127449308078725	-0.0546672879238051
2	A	26	50	20120615	7	2712	53.44	0.128971638267942	-0.0549480800266142
2	A	26	50	20120615	7	2714	53.48	0.130166365885435	-0.0552453477174251
2	A	26	50	20120615	7	2716	53.52	0.132136223956464	-0.0559752233369658
2	A	26	50	20120615	7	2718	53.56	0.133313910300530	-0.0561763952162134
2	A	26	50	20120615	7	2720	53.6	0.132875009121448	-0.0559831429329151
2	A	26	50	20120615	7	2722	53.64	0.135095324414374	-0.0561995176079582
2	A	26	50	20120615	7	2724	53.68	0.135960045297087	-0.05575481815327
2	A	26	50	20120615	7	2726	53.72	0.137166723019181	-0.0556597122912004
2	A	26	50	20120615	7	2728	53.76	0.138961006476442	-0.0547705255138583
2	A	26	50	20120615	7	2730	53.8	0.139326439260960	-0.0541675048508624
2	A	26	50	20120615	7	2732	53.84	0.140156724043429	-0.0540570547716411
2	A	26	50	20120615	7	2734	53.88	0.141495630733605	-0.0531565542858
2	A	26	50	20120615	7	2736	53.92	0.142639093109462	-0.0524755397448393
2	A	26	50	20120615	7	2738	53.96	0.142927026990761	-0.0519217337138139
2	A	26	50	20120615	7	2740	54	0.14462931585579	-0.0521710595648603
2	A	26	50	20120615	7	2742	54.04	0.145972677318688	-0.0518883582737419
2	A	26	50	20120615	7	2744	54.08	0.148243621457147	-0.0519947071336324
2	A	26	50	20120615	7	2746	54.12	0.149237389327426	-0.0513672205760075
2	A	26	50	20120615	7	2748	54.16	0.151512858949285	-0.0512837819758275
2	A	26	50	20120615	7	2750	54.2	0.152491777577159	-0.0514517905470374
2	A	26	50	20120615	7	2752	54.24	0.154195692787785	-0.051377049360266
2	A	26	50	20120615	7	2754	54.28	0.155679556368105	-0.0512536592269489
2	A	26	50	20120615	7	2756	54.32	0.156656707229026	-0.0516383960265925
2	A	26	50	20120615	7	2758	54.36	0.157843798093282	-0.0530166885644813
2	A	26	50	20120615	7	2760	54.4	0.159199392503495	-0.0536622063450265
2	A	26	50	20120615	7	2762	54.44	0.159738844266862	-0.0544973701642859
2	A	26	50	20120615	7	2764	54.48	0.16051015634378	-0.0548291446660187
2	A	26	50	20120615	7	2766	54.52	0.160612686827052	-0.0550405695935935
2	A	26	50	20120615	7	2768	54.56	0.160717055787956	-0.0558299836041101
2	A	26	50	20120615	7	2770	54.6	0.160745905744628	-0.0555451609926482
2	A	26	50	20120615	7	2772	54.64	0.160659850849358	-0.0557485956135955
2	A	26	50	20120615	7	2774	54.68	0.160555694020489	-0.0555288975366809
2	A	26	50	20120615	7	2776	54.72	0.159706812329674	-0.0555985475546278
2	A	26	50	20120615	7	2778	54.76	0.159686164811664	-0.0565964166442382
2	A	26	50	20120615	7	2780	54.8	0.159828788249429	-0.0574720269713815
2	A	26	50	20120615	7	2782	54.84	0.159741319140596	-0.0580884119525418
2	A	26	50	20120615	7	2784	54.88	0.159606191034712	-0.058782154415564
2	A	26	50	20120615	7	2786	54.92	0.159725197105985	-0.0600603913439149
2	A	26	50	20120615	7	2788	54.96	0.160496579893582	-0.0611996110790845
2	A	26	50	20120615	7	2790	55	0.161453648921918	-0.061468665209326
2	A	26	50	20120615	7	2792	55.04	0.16230260132341	-0.0627778027040148
2	A	26	50	20120615	7	2794	55.08	0.162716753765151	-0.0644397157718375
2	A	26	50	20120615	7	2796	55.12	0.163202536123826	-0.0654911835554619
2	A	26	50	20120615	7	2798	55.16	0.163345795957695	-0.0666164732870422
2	A	26	50	20120615	7	2800	55.2	0.164198213182415	-0.0676690017308384
2	A	26	50	20120615	7	2802	55.24	0.164657761879508	-0.069585331818532
2	A	26	50	20120615	7	2804	55.28	0.165476450110766	-0.0703746044076924
2	A	26	50	20120615	7	2806	55.32	0.166541494344589	-0.0720078796508771
2	A	26	50	20120615	7	2808	55.36	0.167027700967333	-0.0726883992170911
2	A	26	50	20120615	7	2810	55.4	0.167904159822614	-0.0739756871122412
2	A	26	50	20120615	7	2812	55.44	0.168448985597518	-0.0747984058521517
2	A	26	50	20120615	7	2814	55.48	0.169225388843261	-0.0763780824013225
2	A	26	50	20120615	7	2816	55.52	0.170486372366151	-0.076756172397223
2	A	26	50	20120615	7	2818	55.56	0.171108909176308	-0.0773838003762041
2	A	26	50	20120615	7	2820	55.6	0.172065129676506	-0.0789335663085307
2	A	26	50	20120615	7	2822	55.64	0.173300091669848	-0.0807716903862251
2	A	26	50	20120615	7	2824	55.68	0.174275404053139	-0.082163771506347
2	A	26	50	20120615	7	2826	55.72	0.175185874744595	-0.0827764088215671
2	A	26	50	20120615	7	2828	55.76	0.175812017799335	-0.0843493678563166
2	A	26	50	20120615	7	2830	55.8	0.176905841279153	-0.0850006839124675
2	A	26	50	20120615	7	2832	55.84	0.177625888114435	-0.0861912395999513
2	A	26	50	20120615	7	2834	55.88	0.178058001068418	-0.0860872241924387
2	A	26	50	20120615	7	2836	55.92	0.179423989948314	-0.0868354845882903
2	A	26	50	20120615	7	2838	55.96	0.180487407836541	-0.0876671128736438
2	A	26	50	20120615	7	2840	56	0.181903177033833	-0.0877659664016537
2	A	26	50	20120615	7	2842	56.04	0.182570332281882	-0.0877352072566721
2	A	26	50	20120615	7	2844	56.08	0.183414900621331	-0.0883670778763404
2	A	26	50	20120615	7	2846	56.12	0.186073056433168	-0.0897168033002697
2	A	26	50	20120615	7	2848	56.16	0.18753429259649	-0.0903387037143227
2	A	26	50	20120615	7	2850	56.2	0.189463421316923	-0.0907076720327457
2	A	26	50	20120615	7	2852	56.24	0.190242158015044	-0.0911748574830757
2	A	26	50	20120615	7	2854	56.28	0.191961276021464	-0.0920437502957977
2	A	26	50	20120615	7	2856	56.32	0.191624056797517	-0.0918407399389197
2	A	26	50	20120615	7	2858	56.36	0.192188115876869	-0.0912540534425687
2	A	26	50	20120615	7	2860	56.4	0.191706293316169	-0.0913540383414287
2	A	26	50	20120615	7	2862	56.44	0.19165700797352	-0.0902097274374347
2	A	26	50	20120615	7	2864	56.48	0.190956194442686	-0.0900082727154747
2	A	26	50	20120615	7	2866	56.52	0.191059856296808	-0.0899413804139737
2	A	26	50	20120615	7	2868	56.56	0.191599166638819	-0.0888363846470139
2	A	26	50	20120615	7	2870	56.6	0.190914263010561	-0.0881240452756466
2	A	26	50	20120615	7	2872	56.64	0.191409874153495	-0.0870443639314528
2	A	26	50	20120615	7	2874	56.68	0.191934547385136	-0.0862113921432151
2	A	26	50	20120615	7	2876	56.72	0.192178428513967	-0.0861174176519954
2	A	26	50	20120615	7	2878	56.76	0.192480009556143	-0.0850648892081992
2	A	26	50	20120615	7	2880	56.8	0.192722971446159	-0.084114820536997
2	A	26	50	20120615	7	2882	56.84	0.192558427698176	-0.083873484992578
2	A	26	50	20120615	7	2884	56.88	0.192288807882510	-0.084259070320359
2	A	26	50	20120615	7	2886	56.92	0.191892898795724	-0.0840440391482002
2	A	26	50	20120615	7	2888	56.96	0.191219308875965	-0.0835650450146244
2	A	26	50	20120615	7	2890	57	0.191458664521397	-0.083735811302281
2	A	26	50	20120615	7	2892	57.04	0.190880675438455	-0.0822646049333442
2	A	26	50	20120615	7	2894	57.08	0.190563467336415	-0.0815961061824105
2	A	26	50	20120615	7	2896	57.12	0.190309121027222	-0.0807912065333858
2	A	26	50	20120615	7	2898	57.16	0.189263168676491	-0.0792604617734732
2	A	26	50	20120615	7	2900	57.2	0.188959678446006	-0.0780592287735935
2	A	26	50	20120615	7	2902	57.24	0.188367900780831	-0.0770175897742276
2	A	26	50	20120615	7	2904	57.28	0.188320171073101	-0.0756963607535805
2	A	26	50	20120615	7	2906	57.32	0.187659591918116	-0.0740121738221504
2	A	26	50	20120615	7	2908	57.36	0.187821165817617	-0.0729087336901088
2	A	26	50	20120615	7	2910	57.4	0.187732918891325	-0.0727692922328588
2	A	26	50	20120615	7	2912	57.44	0.18731367528076	-0.0721901010683889
2	A	26	50	20120615	7	2914	57.48	0.187296987560724	-0.0722888131750426
2	A	26	50	20120615	7	2916	57.52	0.187244308105525	-0.072379676396425
2	A	26	50	20120615	7	2918	57.56	0.186903058372925	-0.0717988588863584
2	A	26	50	20120615	7	2920	57.6	0.186719847005919	-0.0716553869204557
2	A	26	50	20120615	7	2922	57.64	0.186816649924264	-0.0712304864556407
2	A	26	50	20120615	7	2924	57.68	0.186355050617505	-0.0715973334537202
2	A	26	50	20120615	7	2926	57.72	0.185905896390095	-0.0701429562261757
2	A	26	50	20120615	7	2928	57.76	0.185936514113721	-0.0700628410278673
2	A	26	50	20120615	7	2930	57.8	0.186150060361639	-0.0690488499036458
2	A	26	50	20120615	7	2932	57.84	0.185902219434833	-0.0683293687537885
2	A	26	50	20120615	7	2934	57.88	0.186088824914388	-0.0676393032460285
2	A	26	50	20120615	7	2936	57.92	0.186287663341258	-0.0664052604915018
2	A	26	50	20120615	7	2938	57.96	0.186861409783513	-0.06563069572339
2	A	26	50	20120615	7	2940	58	0.186779173264861	-0.0648007644943114
2	A	26	50	20120615	7	2942	58.04	0.186972354837481	-0.0636727877569626
2	A	26	50	20120615	7	2944	58.08	0.187950424937218	-0.0626027937756711
2	A	26	50	20120615	7	2946	58.12	0.188306170358833	-0.0614748877490005
2	A	26	50	20120615	7	2948	58.16	0.188634550748016	-0.0605115254703119
2	A	26	50	20120615	7	2950	58.2	0.189773487640473	-0.0601037369896016
2	A	26	50	20120615	7	2952	58.24	0.190859179392307	-0.0593093732316167
2	A	26	50	20120615	7	2954	58.28	0.190875160005562	-0.0586852807865414
2	A	26	50	20120615	7	2956	58.32	0.191562609218231	-0.0583216864796553
2	A	26	50	20120615	7	2958	58.36	0.192142507489483	-0.0583527284673494
2	A	26	50	20120615	7	2960	58.4	0.193122911041598	-0.0582166104119709
2	A	26	50	20120615	7	2962	58.44	0.193906951040577	-0.0581057360686809
2	A	26	50	20120615	7	2964	58.48	0.195756388826771	-0.0582955942394295
2	A	26	50	20120615	7	2966	58.52	0.19672837780819	-0.0581495059784364
2	A	26	50	20120615	7	2968	58.56	0.198083194400943	-0.0575145240889309
2	A	26	50	20120615	7	2970	58.6	0.198816110579643	-0.0578762092075078
2	A	26	50	20120615	7	2972	58.64	0.199914176700148	-0.05795618298446
2	A	26	50	20120615	7	2974	58.68	0.201078640147406	-0.0580178426957794
2	A	26	50	20120615	7	2976	58.72	0.201099924061519	-0.0581549507006515
2	A	26	50	20120615	7	2978	58.76	0.201787585406223	-0.0581758103506965
2	A	26	50	20120615	7	2980	58.8	0.201831991712082	-0.0580649360074064
2	A	26	50	20120615	7	2982	58.84	0.201362119255983	-0.0573199990134264
2	A	26	50	20120615	7	2984	58.88	0.201113995486465	-0.0571636577041061
2	A	26	50	20120615	7	2986	58.92	0.201171059003707	-0.0570910378376782
2	A	26	50	20120615	7	2988	58.96	0.201346562906797	-0.0571290801825061
2	A	26	50	20120615	7	2990	59	0.201201959570045	-0.0558594699568856
2	A	26	50	20120615	7	2992	59.04	0.201862255882317	-0.0547664242945274
2	A	26	50	20120615	7	2994	59.08	0.201712773508774	-0.0545708385588512
2	A	26	50	20120615	7	2996	59.12	0.202620557194461	-0.0522431844565414
2	A	26	50	20120615	7	2998	59.16	0.203020143236510	-0.0516569222242596
2	A	26	50	20120615	7	3000	59.2	0.203464559848485	-0.0499368849790233
2	A	26	50	20120615	7	3002	59.24	0.203601738564035	-0.0488790532343682
2	A	26	50	20120615	7	3004	59.28	0.203977919371627	-0.0473729157904409
2	A	26	50	20120615	7	3006	59.32	0.203989940186907	-0.0462238672710127
2	A	26	50	20120615	7	3008	59.36	0.204359757033467	-0.0457578839022108
2	A	26	50	20120615	7	3010	59.4	0.205045650611218	-0.0446208561980629
2	A	26	50	20120615	7	3012	59.44	0.205167272977583	-0.0429280425639023
2	A	26	50	20120615	7	3014	59.48	0.205733665509313	-0.0417125260070426
2	A	26	50	20120615	7	3016	59.52	0.206366526078475	-0.0408152075017168
2	A	26	50	20120615	7	3018	59.56	0.206385617961567	-0.039106130411589
2	A	26	50	20120615	7	3020	59.6	0.206826852593027	-0.0378616224767006
2	A	26	50	20120615	7	3022	59.64	0.207217882643023	-0.0364042754006752
2	A	26	50	20120615	7	3024	59.68	0.207235560312553	-0.0356526208922739
2	A	26	50	20120615	7	3026	59.72	0.207903069113993	-0.0339937483836102
2	A	26	50	20120615	7	3028	59.76	0.208429156559196	-0.03335593806698
2	A	26	50	20120615	7	3030	59.8	0.208831500317691	-0.031619990919167
2	A	26	50	20120615	7	3032	59.84	0.209203438484595	-0.0303344707909698
2	A	26	50	20120615	7	3034	59.88	0.20984407722835	-0.0295821091757874
2	A	26	50	20120615	7	3036	59.92	0.209720333541643	-0.0285249845379135
2	A	26	50	20120615	7	3038	59.96	0.210563911931598	-0.0273137106217409
2	A	26	50	20120615	7	3040	60	0.211073735920834	-0.0259030325932738
2	A	26	50	20120615	7	3042	60.04	0.211368599448589	-0.0254455345058461
2	A	26	50	20120615	7	3044	60.08	0.211840946778421	-0.0245121535546798
2	A	26	50	20120615	7	3046	60.12	0.212981510016475	-0.0235257395949246
2	A	26	50	20120615	7	3048	60.16	0.2136758888756	-0.0220309158594962
2	A	26	50	20120615	7	3050	60.2	0.213636998002635	-0.0211986511780397
2	A	26	50	20120615	7	3052	60.24	0.214186419971617	-0.019782316295323
2	A	26	50	20120615	7	3054	60.28	0.214252888009048	-0.0188390358492202
2	A	26	50	20120615	7	3056	60.32	0.214621290642047	-0.017773425929972
2	A	26	50	20120615	7	3058	60.36	0.214998178556419	-0.0169666170926382
2	A	26	50	20120615	7	3060	60.4	0.215043433390415	-0.0157503934289973
2	A	26	50	20120615	7	3062	60.44	0.214445928160312	-0.0149407561645387
2	A	26	50	20120615	7	3064	60.48	0.213834987901367	-0.0145405337263871
2	A	26	50	20120615	7	3066	60.52	0.213221926322078	-0.0141735453069513
2	A	26	50	20120615	7	3068	60.56	0.21270432415825	-0.0143715352056835
2	A	26	50	20120615	7	3070	60.6	0.212028330075436	-0.013619173590501
2	A	26	50	20120615	7	3072	60.64	0.211498707096327	-0.0133695648967422
2	A	26	50	20120615	7	3074	60.68	0.210382892595614	-0.0119468660529949
2	A	26	50	20120615	7	3076	60.72	0.209902767091189	-0.0113253191923319
2	A	26	50	20120615	7	3078	60.76	0.208827257677004	-0.0106005347416157
2	A	26	50	20120615	7	3080	60.8	0.207705786322042	-0.0095313892884616
2	A	26	50	20120615	7	3082	60.84	0.206594214462017	-0.0087988266631524
2	A	26	50	20120615	7	3084	60.88	0.205739322363562	-0.0080061599614422
2	A	26	50	20120615	7	3086	60.92	0.204723209918997	-0.0073930983821535
2	A	26	50	20120615	7	3088	60.96	0.203084136400207	-0.0050879302754853
2	A	26	50	20120615	7	3090	61	0.202428648414047	-0.0048057946697919
2	A	26	50	20120615	7	3092	61.04	0.201213838963968	-0.0038370583795664
2	A	26	50	20120615	7	3094	61.08	0.200539966201498	-0.0031801561798441
2	A	26	50	20120615	7	3096	61.12	0.199607999463894	-0.0021407092114998
2	A	26	50	20120615	7	3098	61.16	0.197790735036244	-0.00132895062669770
2	A	26	50	20120615	7	3100	61.2	0.196346822989062	0.0002139563698513
2	A	26	50	20120615	7	3102	61.24	0.196210351380293	0.000295273649687799
2	A	26	50	20120615	7	3104	61.28	0.195216159245944	0.0010207652071852
2	A	26	50	20120615	7	3106	61.32	0.193975893951743	0.000897728627258799
2	A	26	50	20120615	7	3108	61.36	0.192708051493076	0.00153624605067022
2	A	26	50	20120615	7	3110	61.4	0.190993317548698	0.00166423237806498
2	A	26	50	20120615	7	3112	61.44	0.190158931546898	0.00235012595581595
2	A	26	50	20120615	7	3114	61.48	0.188902402796730	0.00237487469315745
2	A	26	50	20120615	7	3116	61.52	0.187711634977211	0.00280620982968127
2	A	26	50	20120615	7	3118	61.56	0.186363182345489	0.00302329161150554
2	A	26	50	20120615	7	3120	61.6	0.185093925673259	0.00386545578789871
2	A	26	50	20120615	7	3122	61.64	0.183972454318297	0.00388808320489668
2	A	26	50	20120615	7	3124	61.68	0.182208222899236	0.0042593142650196
2	A	26	50	20120615	7	3126	61.72	0.180886640325199	0.00412142844268824
2	A	26	50	20120615	7	3128	61.76	0.179867699453509	0.00525492061293026
2	A	26	50	20120615	7	3130	61.8	0.178352369621426	0.00488651797993209
2	A	26	50	20120615	7	3132	61.84	0.177049878930481	0.00490773118336767
2	A	26	50	20120615	7	3134	61.88	0.175741024278504	0.00496217840551905
2	A	26	50	20120615	7	3136	61.92	0.174843705773179	0.00414829850037332
2	A	26	50	20120615	7	3138	61.96	0.173077353033775	0.00435901632116692
2	A	26	50	20120615	7	3140	62	0.172454391959549	0.00452377220118339
2	A	26	50	20120615	7	3142	62.04	0.17095886111734	0.00354160088211528
2	A	26	50	20120615	7	3144	62.08	0.169362921112202	0.00405425329847552
2	A	26	50	20120615	7	3146	62.12	0.168341151813387	0.00423315131411572
2	A	26	50	20120615	7	3148	62.16	0.167047146403816	0.00399980607632416
2	A	26	50	20120615	7	3150	62.2	0.165929917689541	0.00447781026040625
2	A	26	50	20120615	7	3152	62.24	0.164629548318939	0.00372191311131784
2	A	26	50	20120615	7	3154	62.28	0.163391404345081	0.00387394106927294
2	A	26	50	20120615	7	3156	62.32	0.162539340673751	0.00383646440987005
2	A	26	50	20120615	7	3158	62.36	0.160718540712196	0.00279772454830703
2	A	26	50	20120615	7	3160	62.4	0.160167704529652	0.00276873317027837
2	A	26	50	20120615	7	3162	62.44	0.158805109762305	0.00204112029243742
2	A	26	50	20120615	7	3164	62.48	0.158061940535278	0.00169110243575008
2	A	26	50	20120615	7	3166	62.52	0.15709179003149	0.0014959409641426
2	A	26	50	20120615	7	3168	62.56	0.156538832528602	0.001925861887104
2	A	26	50	20120615	7	3170	62.6	0.155708689167489	0.00132340690953307
2	A	26	50	20120615	7	3172	62.64	0.153906273982245	0.0015433171184821
2	A	26	50	20120615	7	3174	62.68	0.153104414892379	0.00153766026423259
2	A	26	50	20120615	7	3176	62.72	0.151919303927111	0.00230274980147643
2	A	26	50	20120615	7	3178	62.76	0.151097645847372	0.00229285030653982
2	A	26	50	20120615	7	3180	62.8	0.149985791144634	0.00312978189275223
2	A	26	50	20120615	7	3182	62.84	0.149282078475997	0.00393644930872984
2	A	26	50	20120615	7	3184	62.88	0.148316029191540	0.00457694663112861
2	A	26	50	20120615	7	3186	62.92	0.147330534470601	0.00549356915158075
2	A	26	50	20120615	7	3188	62.96	0.146652772620833	0.00687490224862868
2	A	26	50	20120615	7	3190	63	0.146302047657365	0.00768948926055556
2	A	26	50	20120615	7	3192	63.04	0.145343210862076	0.00898773731081407
2	A	26	50	20120615	7	3194	63.08	0.145202496612620	0.0100887025691215
2	A	26	50	20120615	7	3196	63.12	0.144807931028718	0.0112808846022020
2	A	26	50	20120615	7	3198	63.16	0.144575292897707	0.0125600407693685
2	A	26	50	20120615	7	3200	63.2	0.144467600534933	0.0136251557138698
2	A	26	50	20120615	7	3202	63.24	0.14364459895231	0.0148200954633969
2	A	26	50	20120615	7	3204	63.28	0.143706400084985	0.0160579565945421
2	A	26	50	20120615	7	3206	63.32	0.143240628848218	0.0173736701822959
2	A	26	50	20120615	7	3208	63.36	0.143193959800659	0.0184470582761371
2	A	26	50	20120615	7	3210	63.4	0.142590161320204	0.0198583727007073
2	A	26	50	20120615	7	3212	63.44	0.14262113259722	0.0212995977421218
2	A	26	50	20120615	7	3214	63.48	0.142266518546455	0.0226611318492965
2	A	26	50	20120615	7	3216	63.52	0.142218576706691	0.0237626627930289
2	A	26	50	20120615	7	3218	63.56	0.142250962197269	0.0245872907212486
2	A	26	50	20120615	7	3220	63.6	0.14250424784629	0.0261088430930058
2	A	26	50	20120615	7	3222	63.64	0.143408778840784	0.0272775491809509
2	A	26	50	20120615	7	3224	63.68	0.143790545791946	0.0282661551717279
2	A	26	50	20120615	7	3226	63.72	0.143861610023456	0.0280663975060427
2	A	26	50	20120615	7	3228	63.76	0.144174646195487	0.0282653066435904
2	A	26	50	20120615	7	3230	63.8	0.144530038063711	0.0294188806464182
2	A	26	50	20120615	7	3232	63.84	0.144857994188826	0.0299337958044782
2	A	26	50	20120615	7	3234	63.88	0.144996233564548	0.0300769849276685
2	A	26	50	20120615	7	3236	63.92	0.145055418402133	0.0310911881839244
2	A	26	50	20120615	7	3238	63.96	0.144967312897197	0.0318029618698667
2	A	26	50	20120615	7	3240	64	0.145061640941807	0.0327678797834739
2	A	26	50	20120615	7	3242	64.04	0.145350352640566	0.0337307470874156
2	A	26	50	20120615	7	3244	64.08	0.144969434217541	0.0350111053361101
2	A	26	50	20120615	7	3246	64.12	0.144447942966416	0.0362085906700495
2	A	26	50	20120615	7	3248	64.16	0.144542412432382	0.0367363751715271
2	A	26	50	20120615	7	3250	64.2	0.144937685123065	0.0368488051497358
2	A	26	50	20120615	7	3252	64.24	0.144856721396619	0.0373045354702105
2	A	26	50	20120615	7	3254	64.28	0.145119128723118	0.0376417546941584
2	A	26	50	20120615	7	3256	64.32	0.144958120509042	0.0379922675255926
2	A	26	50	20120615	7	3258	64.36	0.144878641706836	0.0384125717963299
2	A	26	50	20120615	7	3260	64.4	0.145358342947193	0.0385763377268527
2	A	26	50	20120615	7	3262	64.44	0.145336281215620	0.0384951618683725
2	A	26	50	20120615	7	3264	64.48	0.145376374170113	0.0384663826223782
2	A	26	50	20120615	7	3266	64.52	0.144960029697351	0.0385334163452346
2	A	26	50	20120615	7	3268	64.56	0.145111633391237	0.0386123294620151
2	A	26	50	20120615	7	3270	64.6	0.145664520183447	0.0388330174884234
2	A	26	50	20120615	7	3272	64.64	0.145895178415470	0.0395413970618161
2	A	26	50	20120615	7	3274	64.68	0.145778222953862	0.0395607717876206
2	A	26	50	20120615	7	3276	64.72	0.145613608495202	0.0398484228262073
2	A	26	50	20120615	7	3278	64.76	0.145659570435979	0.0397784192548698
2	A	26	50	20120615	7	3280	64.8	0.145489299123069	0.0403913394128023
2	A	26	50	20120615	7	3282	64.84	0.145358555079228	0.0405744093584515
2	A	26	50	20120615	7	3284	64.88	0.145180010616978	0.0410555955230489
2	A	26	50	20120615	7	3286	64.92	0.145532291215365	0.0411544490510588
2	A	26	50	20120615	7	3288	64.96	0.145702916081665	0.0404464230310567
2	A	26	50	20120615	7	3290	65	0.145477349018467	0.0407624997622471
2	A	26	50	20120615	7	3292	65.04	0.14586434855981	0.0407248109708099
2	A	26	50	20120615	7	3294	65.08	0.145936119898101	0.0414124723155138
2	A	26	50	20120615	7	3296	65.12	0.146074147141788	0.0412291902378302
2	A	26	50	20120615	7	3298	65.16	0.146261176885412	0.0421537323542317
2	A	26	50	20120615	7	3300	65.2	0.146644853024884	0.0420330999373612
2	A	26	50	20120615	7	3302	65.24	0.147218599467139	0.0428254837963589
2	A	26	50	20120615	7	3304	65.28	0.147905341573027	0.0430226251669537
2	A	26	50	20120615	7	3306	65.32	0.148138969653531	0.04392743900416
2	A	26	50	20120615	7	3308	65.36	0.148331444119370	0.0441465006849716
2	A	26	50	20120615	7	3310	65.4	0.148823166175007	0.0454678004162968
2	A	26	50	20120615	7	3312	65.44	0.149054319381777	0.0458560727498463
2	A	26	50	20120615	7	3314	65.48	0.149565345452541	0.0472839334730963
2	A	26	50	20120615	7	3316	65.52	0.149504604980037	0.0472994191116043
2	A	26	50	20120615	7	3318	65.56	0.149304564471639	0.0488472051449435
2	A	26	50	20120615	7	3320	65.6	0.149641005878128	0.0493465639538175
2	A	26	50	20120615	7	3322	65.64	0.149255561971703	0.0505239674551712
2	A	26	50	20120615	7	3324	65.68	0.148874219284609	0.0513437163466007
2	A	26	50	20120615	7	3326	65.72	0.14836001123333	0.0517660005163253
2	A	26	50	20120615	7	3328	65.76	0.147892613650966	0.0527170591370212
2	A	26	50	20120615	7	3330	65.8	0.147212164795430	0.0540791589296209
2	A	26	50	20120615	7	3332	65.84	0.146765626863111	0.0550659264427667
2	A	26	50	20120615	7	3334	65.88	0.145081722774393	0.0558277632888171
2	A	26	50	20120615	7	3336	65.92	0.144495955516858	0.0560019943997015
2	A	26	50	20120615	7	3338	65.96	0.143241053112286	0.0572752815805841
2	A	26	50	20120615	7	3340	66	0.141848477017418	0.057546386320491
2	A	26	50	20120615	7	3342	66.04	0.141218515586058	0.0582597863520301
2	A	26	50	20120615	7	3344	66.08	0.139910792304932	0.0584601804138184
2	A	26	50	20120615	7	3346	66.12	0.138895740520539	0.0589350026173852
2	A	26	50	20120615	7	3348	66.16	0.137995805720123	0.058734679266275
2	A	26	50	20120615	7	3350	66.2	0.137118286204670	0.0591172240348969
2	A	26	50	20120615	7	3352	66.24	0.135672535679856	0.0597625296834078
2	A	26	50	20120615	7	3354	66.28	0.134432623939046	0.059958751815187
2	A	26	50	20120615	7	3356	66.32	0.133570731483457	0.0602422309237647
2	A	26	50	20120615	7	3358	66.36	0.132122647506265	0.0600229571109188
2	A	26	50	20120615	7	3360	66.4	0.131278362009529	0.0603425693760151
2	A	26	50	20120615	7	3362	66.44	0.130053440932479	0.0600061986802047
2	A	26	50	20120615	7	3364	66.48	0.129291674797107	0.0597483168371059
2	A	26	50	20120615	7	3366	66.52	0.128390325783128	0.0592467659972103
2	A	26	50	20120615	7	3368	66.56	0.128682219462402	0.0588120367481368
2	A	26	50	20120615	7	3370	66.6	0.127924554546361	0.0575855600361688
2	A	26	50	20120615	7	3372	66.64	0.127350666682750	0.0572981918402945
2	A	26	50	20120615	7	3374	66.68	0.127241489395735	0.0572093792285775
2	A	26	50	20120615	7	3376	66.72	0.126215760298945	0.0560176214595657
2	A	26	50	20120615	7	3378	66.76	0.126282794021802	0.0558317937974699
2	A	26	50	20120615	7	3380	66.8	0.126001082680177	0.0559579416472335
2	A	26	50	20120615	7	3382	66.84	0.125316320473276	0.0562636946194186
2	A	26	50	20120615	7	3384	66.88	0.125078874016154	0.0562621389845
2	A	26	50	20120615	7	3386	66.92	0.124845175224971	0.0562101666360828
2	A	26	50	20120615	7	3388	66.96	0.124855216141264	0.0560148637431191
2	A	26	50	20120615	7	3390	67	0.125159767031921	0.0559068885376319
2	A	26	50	20120615	7	3392	67.04	0.124523088086141	0.0551915793177836
2	A	26	50	20120615	7	3394	67.08	0.124933139308551	0.0549045646753
2	A	26	50	20120615	7	3396	67.12	0.124714996866555	0.0544240856174837
2	A	26	50	20120615	7	3398	67.16	0.124971818049482	0.0543058573636693
2	A	26	50	20120615	7	3400	67.2	0.124582272923726	0.0539755677861771
2	A	26	50	20120615	7	3402	67.24	0.124586515564413	0.0538638449147496
2	A	26	50	20120615	7	3404	67.28	0.124572232007433	0.0539247975192879
2	A	26	50	20120615	7	3406	67.32	0.124510572296114	0.0541858613429019
2	A	26	50	20120615	7	3408	67.36	0.124678439445968	0.0535159483784058
2	A	26	50	20120615	7	3410	67.4	0.125018982071787	0.053018428047163
2	A	26	50	20120615	7	3412	67.44	0.124976767796950	0.0529828605760693
2	A	26	50	20120615	7	3414	67.48	0.125000243742086	0.0529593846309339
2	A	26	50	20120615	7	3416	67.52	0.125023790397899	0.05291179634456
2	A	26	50	20120615	7	3418	67.56	0.125057236548649	0.0527199582748241
2	A	26	50	20120615	7	3420	67.6	0.125453782031539	0.0515484237597542
2	A	26	50	20120615	7	3422	67.64	0.125446569542371	0.051459469726681
2	A	26	50	20120615	7	3424	67.68	0.125217184102554	0.051575718081508
2	A	26	50	20120615	7	3426	67.72	0.125310451486992	0.0516139725583702
2	A	26	50	20120615	7	3428	67.76	0.124964110585567	0.0514936229842123
2	A	26	50	20120615	7	3430	67.8	0.125092379755674	0.0512536309426776
2	A	26	50	20120615	7	3432	67.84	0.125401668261765	0.0511395039081941
2	A	26	50	20120615	7	3434	67.88	0.125831094209980	0.0510042343809531
2	A	26	50	20120615	7	3436	67.92	0.125831094209980	0.0510042343809531
2	A	26	50	20120615	7	3438	67.96	0.126021235223441	0.0502116383899211
2	A	26	50	20120615	7	3440	68	0.125854075180368	0.0499983749847152
2	A	26	50	20120615	7	3442	68.04	0.125954484343297	0.0495797677702528
2	A	26	50	20120615	7	3444	68.08	0.126513310832469	0.0489162894774654
2	A	26	50	20120615	7	3446	68.12	0.126458934320995	0.0486595390052166
2	A	26	50	20120615	7	3448	68.16	0.126750615868235	0.0479181375451425
2	A	26	50	20120615	7	3450	68.2	0.126718371799013	0.0481087735333504
2	A	26	50	20120615	7	3452	68.24	0.126941393277799	0.0469325721135247
2	A	26	50	20120615	7	3454	68.28	0.127331291956945	0.0458440519345661
2	A	26	50	20120615	7	3456	68.32	0.12729805793823	0.0458900138753433
2	A	26	50	20120615	7	3458	68.36	0.127474198237423	0.0452174846157567
2	A	26	50	20120615	7	3460	68.4	0.127028155279851	0.0448786390462121
2	A	26	50	20120615	7	3462	68.44	0.127027943147816	0.0436810122909165
2	A	26	50	20120615	7	3464	68.48	0.126755424194347	0.0426185136415056
2	A	26	50	20120615	7	3466	68.52	0.127089461437779	0.0431966441458037
2	A	26	50	20120615	7	3468	68.56	0.127336878100517	0.0427894213505184
2	A	26	50	20120615	7	3470	68.6	0.127611518374329	0.041489476243985
2	A	26	50	20120615	7	3472	68.64	0.128128908406124	0.0405662069197897
2	A	26	50	20120615	7	3474	68.68	0.127971506436632	0.0402300483560137
2	A	26	50	20120615	7	3476	68.72	0.128119716017968	0.0398852630895071
2	A	26	50	20120615	7	3478	68.76	0.128368829736980	0.0397210021842375
2	A	26	50	20120615	7	3480	68.8	0.128109957944388	0.0395188403554962
2	A	26	50	20120615	7	3482	68.84	0.128376820043608	0.0395037082703788
2	A	26	50	20120615	7	3484	68.88	0.128037903763385	0.0397096884757385
2	A	26	50	20120615	7	3486	68.92	0.127974617706469	0.0389979855004742
2	A	26	50	20120615	7	3488	68.96	0.128201740404586	0.0384767063813835
2	A	26	50	20120615	7	3490	69	0.127903765606994	0.038579519707368
2	A	26	50	20120615	7	3492	69.04	0.128133433889523	0.0383441945705891
2	A	26	50	20120615	7	3494	69.08	0.128273087478808	0.0382229257576156
2	A	26	50	20120615	7	3496	69.12	0.128152596483293	0.0380492603321562
2	A	26	50	20120615	7	3498	69.16	0.128300381800561	0.0378463206859557
2	A	26	50	20120615	7	3500	69.2	0.128506008452530	0.0373776503113852
2	A	26	50	20120615	7	3502	69.24	0.128062652500727	0.0367942872169063
2	A	26	50	20120615	7	3504	69.28	0.128430913712368	0.0359381223262457
2	A	26	50	20120615	7	3506	69.32	0.128714887795693	0.0358238538704059
2	A	26	50	20120615	7	3508	69.36	0.128796487918242	0.0349092819596192
2	A	26	50	20120615	7	3510	69.4	0.128788851165005	0.0337134229712766
2	A	26	50	20120615	7	3512	69.44	0.128915635410872	0.0328229634017283
2	A	26	50	20120615	7	3514	69.48	0.129477007484456	0.0321753243008396
2	A	26	50	20120615	7	3516	69.52	0.129200811575724	0.0313357057088587
2	A	26	50	20120615	7	3518	69.56	0.129368325172187	0.0307948397319291
2	A	26	50	20120615	7	3520	69.6	0.129286088653535	0.0293596250981547
2	A	26	50	20120615	7	3522	69.64	0.129639854176163	0.0278829740070029
2	A	26	50	20120615	7	3524	69.68	0.129286725049639	0.0276364765830812
2	A	26	50	20120615	7	3526	69.72	0.128726342925548	0.0281572607274251
2	A	26	50	20120615	7	3528	69.76	0.128667228798641	0.0284681048684347
2	A	26	50	20120615	7	3530	69.8	0.128410973301139	0.0286197085623211
2	A	26	50	20120615	7	3532	69.84	0.127356747801068	0.0285142789412462
2	A	26	50	20120615	7	3534	69.88	0.127002416593015	0.0285489978842025
2	A	26	50	20120615	7	3536	69.92	0.126247438682743	0.0284710040062376
2	A	26	50	20120615	7	3538	69.96	0.125144847078838	0.0290531650191885
2	A	26	50	20120615	7	3540	70	0.124268953908983	0.028870519337608
2	A	26	50	20120615	7	3542	70.04	0.123145644076390	0.0293667668766447
2	A	26	50	20120615	7	3544	70.08	0.122004939416979	0.0305320788520401
2	A	26	50	20120615	7	3546	70.12	0.120888205677452	0.0307349477875626
2	A	26	50	20120615	7	3548	70.16	0.119365592645523	0.0310137599913844
2	A	26	50	20120615	7	3550	70.2	0.118093153992777	0.0315030071732874
2	A	26	50	20120615	7	3552	70.24	0.116969490606794	0.0327053008333389
2	A	26	50	20120615	7	3554	70.28	0.115717558050703	0.0330597734627477
2	A	26	50	20120615	7	3556	70.32	0.114570206587550	0.034472289968846
2	A	26	50	20120615	7	3558	70.36	0.113769549579212	0.0352217524462256
2	A	26	50	20120615	7	3560	70.4	0.112725223574078	0.0363202428307989
2	A	26	50	20120615	7	3562	70.44	0.111831369891980	0.0370815847021024
2	A	26	50	20120615	7	3564	70.48	0.111090109853262	0.038098616385483
2	A	26	50	20120615	7	3566	70.52	0.110358254334734	0.0392265931228318
2	A	26	50	20120615	7	3568	70.56	0.109339384173722	0.0401884704772799
2	A	26	50	20120615	7	3570	70.6	0.108681562735184	0.0411135782791062
2	A	26	50	20120615	7	3572	70.64	0.107887976794659	0.0421808145439511
2	A	26	50	20120615	7	3574	70.68	0.107029902715689	0.0417430447357185
2	A	26	50	20120615	7	3576	70.72	0.105985081735808	0.0420499290787535
2	A	26	50	20120615	7	3578	70.76	0.105316370852840	0.0422974871628469
2	A	26	50	20120615	7	3580	70.8	0.105083237747082	0.0421326605721523
2	A	26	50	20120615	7	3582	70.84	0.104375423859115	0.0418829104570372
2	A	26	50	20120615	7	3584	70.88	0.103968130353151	0.0411506306744404
2	A	26	50	20120615	7	3586	70.92	0.103219869957300	0.0408899911148951
2	A	26	50	20120615	7	3588	70.96	0.102428122494405	0.0406786368979984
2	A	26	50	20120615	7	3590	71	0.102831739045106	0.0406267352602593
2	A	26	50	20120615	7	3592	71.04	0.103152482681052	0.0402151991136087
2	A	26	50	20120615	7	3594	71.08	0.102722773890125	0.0403982690592579
2	A	26	50	20120615	7	3596	71.12	0.102530723688355	0.0406611713605031
2	A	26	50	20120615	7	3598	71.16	0.102587645784241	0.0403243764006239
2	A	26	50	20120615	7	3600	71.2	0.101705388653354	0.03984531155637
2	A	26	50	20120615	7	3602	71.24	0.101867811080993	0.0393962280396385
2	A	26	50	20120615	7	3604	71.28	0.101244284321342	0.039285070853636
2	A	26	50	20120615	7	3606	71.32	0.101319237640148	0.0387783581342377
2	A	26	50	20120615	7	3608	71.36	0.101251143257120	0.0386218754035611
2	A	26	50	20120615	7	3610	71.4	0.100430616548231	0.0380874440983403
2	A	26	50	20120615	7	3612	71.44	0.100068648586942	0.0371716701060256
2	A	26	50	20120615	7	3614	71.48	0.0998480312712114	0.0362992417593976
2	A	26	50	20120615	7	3616	71.52	0.0996820733096669	0.0358766040362824
2	A	26	50	20120615	7	3618	71.56	0.0994939829058713	0.0360208538196445
2	A	26	50	20120615	7	3620	71.6	0.0992368081695537	0.0351305356714525
2	A	26	50	20120615	7	3622	71.64	0.098682719295816	0.0347187166820895
2	A	26	50	20120615	7	3624	71.68	0.0984922247289643	0.0343469199365416
2	A	26	50	20120615	7	3626	71.72	0.0978959922910678	0.0331080688559027
2	A	26	50	20120615	7	3628	71.76	0.0974876381249326	0.0322433479731897
2	A	26	50	20120615	7	3630	71.8	0.097418836635123	0.0310617018311489
2	A	26	50	20120615	7	3632	71.84	0.0974421004482242	0.0301159465113119
2	A	26	50	20120615	7	3634	71.88	0.096552277274779	0.0294441950691847
2	A	26	50	20120615	7	3636	71.92	0.0963373875239764	0.0280217083574717
2	A	26	50	20120615	7	3638	71.96	0.0958182297252293	0.0277177938629177
2	A	26	50	20120615	7	3640	72	0.0947349421364515	0.0266531738931632
2	A	26	50	20120615	7	3642	72.04	0.0944819393301429	0.0256018475308951
2	A	26	50	20120615	7	3644	72.08	0.0932910300892685	0.0249694112258018
2	A	26	50	20120615	7	3646	72.12	0.0928112581382335	0.024718600450515
2	A	26	50	20120615	7	3648	72.16	0.0924168339756876	0.0233135792762973
2	A	26	50	20120615	7	3650	72.2	0.0913422438003184	0.0221682784228094
2	A	26	50	20120615	7	3652	72.24	0.0907928218313365	0.0206509686917393
2	A	26	50	20120615	7	3654	72.28	0.0898423996067436	0.0202810811345006
2	A	26	50	20120615	7	3656	72.32	0.0894834014939352	0.0204608983889564
2	A	26	50	20120615	7	3658	72.36	0.089800892438688	0.0209719951703980
2	A	26	50	20120615	7	3660	72.4	0.089294957536749	0.0205592569422194
2	A	26	50	20120615	7	3662	72.44	0.0897076957649276	0.0218413122471888
2	A	26	50	20120615	7	3664	72.48	0.08915134414949	0.0221835519292831
2	A	26	50	20120615	7	3666	72.52	0.0886886134718815	0.0219750968501893
2	A	26	50	20120615	7	3668	72.56	0.0879647482599809	0.0224434136713691
2	A	26	50	20120615	7	3670	72.6	0.0872338119802683	0.0232222917908461
2	A	26	50	20120615	7	3672	72.64	0.086175768103579	0.0227908859436442
2	A	26	50	20120615	7	3674	72.68	0.0851538573834081	0.0236836789655703
2	A	26	50	20120615	7	3676	72.72	0.0844813988344997	0.0245380053785999
2	A	26	50	20120615	7	3678	72.76	0.0842833382250894	0.0250054736716423
2	A	26	50	20120615	7	3680	72.8	0.0830425072454632	0.0257725431078735
2	A	26	50	20120615	7	3682	72.84	0.0820880545122176	0.0268005349463625
2	A	26	50	20120615	7	3684	72.88	0.0808735986155297	0.0274891862405601
2	A	26	50	20120615	7	3686	72.92	0.0792223628601029	0.0283811307343488
2	A	26	50	20120615	7	3688	72.96	0.078191471883811	0.0293768077929376
2	A	26	50	20120615	7	3690	73	0.0774350090492976	0.0306415389817678
2	A	26	50	20120615	7	3692	73.04	0.0766859001253086	0.0313459587571859
2	A	26	50	20120615	7	3694	73.08	0.0761213460712093	0.0320795113319888
2	A	26	50	20120615	7	3696	73.12	0.0755089915987017	0.0330144479180737
2	A	26	50	20120615	7	3698	73.16	0.0744671404673014	0.0341752344100695
2	A	26	50	20120615	7	3700	73.2	0.0740466240645298	0.0355463851694683
2	A	26	50	20120615	7	3702	73.24	0.0732984343793563	0.0364890292194681
2	A	26	50	20120615	7	3704	73.28	0.0721806399796566	0.0375380928400365
2	A	26	50	20120615	7	3706	73.32	0.0718625833494789	0.039189752859532
2	A	26	50	20120615	7	3708	73.36	0.0709963068318473	0.0403872381934714
2	A	26	50	20120615	7	3710	73.4	0.0705463040763002	0.0409472667641712
2	A	26	50	20120615	7	3712	73.44	0.0700482887703105	0.0424475352218147
2	A	26	50	20120615	7	3714	73.48	0.0694647135437972	0.0439045287444495
2	A	26	50	20120615	7	3716	73.52	0.069436641404584	0.0445534406375444
2	A	26	50	20120615	7	3718	73.56	0.0693411112784458	0.0458049489295665
2	A	26	50	20120615	7	3720	73.6	0.0692585212064032	0.046947633487964
2	A	26	50	20120615	7	3722	73.64	0.0688673497350508	0.0480463360045716
2	A	26	50	20120615	7	3724	73.68	0.068719635128461	0.0491680194915678
2	A	26	50	20120615	7	3726	73.72	0.0685876182924134	0.0499391194364518
2	A	26	50	20120615	7	3728	73.76	0.0679249178170854	0.0517355949247343
2	A	26	50	20120615	7	3730	73.8	0.0672284176376166	0.0531551824986444
2	A	26	50	20120615	7	3732	73.84	0.0671238365446792	0.054000528655553
2	A	26	50	20120615	7	3734	73.88	0.0668810867866978	0.0557553555544236
2	A	26	50	20120615	7	3736	73.92	0.0664015269676971	0.05702135953546
2	A	26	50	20120615	7	3738	73.96	0.066428326314704	0.0579731959736152
2	A	26	50	20120615	7	3740	74	0.0662569943416226	0.0592981019495244
2	A	26	50	20120615	7	3742	74.04	0.0660023651897173	0.0602780812375709
2	A	26	50	20120615	7	3744	74.08	0.0655007436391436	0.0611111944471649
2	A	26	50	20120615	7	3746	74.12	0.0649644950694951	0.0613233052683174
2	A	26	50	20120615	7	3748	74.16	0.0635539796755876	0.0623446290898598
2	A	26	50	20120615	7	3750	74.2	0.0626656909238576	0.06299349148548
2	A	26	50	20120615	7	3752	74.24	0.062275240701422	0.0637039782370806
2	A	26	50	20120615	7	3754	74.28	0.0610221626323458	0.0647504397046942
2	A	26	50	20120615	7	3756	74.32	0.0599014903080466	0.0656434236454513
2	A	26	50	20120615	7	3758	74.36	0.0589698417684943	0.0662502273297265
2	A	26	50	20120615	7	3760	74.4	0.0586248514410212	0.0662190368496084
2	A	26	50	20120615	7	3762	74.44	0.0558826277039695	0.0676027670386445
2	A	26	50	20120615	7	3764	74.48	0.054387393846608	0.068529487043932
2	A	26	50	20120615	7	3766	74.52	0.053090779213014	0.0693872712091216
2	A	26	50	20120615	7	3768	74.56	0.0519180921138908	0.0696827216355048
2	A	26	50	20120615	7	3770	74.6	0.0520738889509897	0.0695416326194546
2	A	26	50	20120615	7	3772	74.64	0.0503856573687712	0.0698570870966776
2	A	26	50	20120615	7	3774	74.68	0.0471091932453296	0.0712979020161589
2	A	26	50	20120615	7	3776	74.72	0.0459701715000586	0.0710847941744449
2	A	26	50	20120615	7	3778	74.76	0.0442824490347226	0.0717845470451071
2	A	26	50	20120615	7	3780	74.8	0.0428783470993205	0.0717272006851529
2	A	26	50	20120615	7	3782	74.84	0.0409243282201896	0.0713935877057891
2	A	26	50	20120615	7	3784	74.88	0.0403184084193908	0.071768425010496
2	A	26	50	20120615	7	3786	74.92	0.0385195287680522	0.0709546865267066
2	A	26	50	20120615	7	3788	74.96	0.0376046740145531	0.0707025322485354
2	A	26	50	20120615	7	3790	75	0.0358230477686754	0.0700051835409293
2	A	26	50	20120615	7	3792	75.04	0.0335436890595206	0.0692219213594089
2	A	26	50	20120615	7	3794	75.08	0.0322023782062879	0.0682024855129723
2	A	26	50	20120615	7	3796	75.12	0.0306061553584373	0.0677712917978047
2	A	26	50	20120615	7	3798	75.16	0.0292364188126009	0.0677652813901646
2	A	26	50	20120615	7	3800	75.2	0.0277542522885558	0.0668073638336912
2	A	26	50	20120615	7	3802	75.24	0.0267268261354917	0.0666741449161157
2	A	26	50	20120615	7	3804	75.28	0.0251776258885901	0.0657660076770378
2	A	26	50	20120615	7	3806	75.32	0.0239503713591627	0.0653912410830089
2	A	26	50	20120615	7	3808	75.36	0.0226215055852788	0.0643770378267531
2	A	26	50	20120615	7	3810	75.4	0.0209738053637580	0.0634685470342846
2	A	26	50	20120615	7	3812	75.44	0.0199087611299348	0.0634128270199271
2	A	26	50	20120615	7	3814	75.48	0.0192998007699769	0.0624242917398283
2	A	26	50	20120615	7	3816	75.52	0.0178121188130385	0.0616155737141852
2	A	26	50	20120615	7	3818	75.56	0.0170546660290315	0.0605167297762213
2	A	26	50	20120615	7	3820	75.6	0.0165672573247596	0.0595402860220808
2	A	26	50	20120615	7	3822	75.64	0.0156239768786568	0.0581216883976644
2	A	26	50	20120615	7	3824	75.68	0.0150522810460674	0.0569193947376129
2	A	26	50	20120615	7	3826	75.72	0.0146951921215682	0.0554996657423466
2	A	26	50	20120615	7	3828	75.76	0.0137452648717222	0.0539259288901378
2	A	26	50	20120615	7	3830	75.8	0.0136775240420846	0.053828348154334
2	A	26	50	20120615	7	3832	75.84	0.0123239802415373	0.0518739050111344
2	A	26	50	20120615	7	3834	75.88	0.0113231413034458	0.0494991575971975
2	A	26	50	20120615	7	3836	75.92	0.0108020743163894	0.0483866664983567
2	A	26	50	20120615	7	3838	75.96	0.0103317775962223	0.0464417692967031
2	A	26	50	20120615	7	3840	76	0.0100027608109362	0.0453475215528169
2	A	26	50	20120615	7	3842	76.04	0.00971100855301859	0.0438965384378221
2	A	26	50	20120615	7	3844	76.08	0.00989506844816143	0.0424618894894728
2	A	26	50	20120615	7	3846	76.12	0.00919680050173972	0.0410630201442514
2	A	26	50	20120615	7	3848	76.16	0.00917212247507632	0.0398627063831872
2	A	26	50	20120615	7	3850	76.2	0.00822000319420862	0.0389219008108185
2	A	26	50	20120615	7	3852	76.24	0.00780754780874251	0.0367696799009211
2	A	26	50	20120615	7	3854	76.28	0.00747153066632267	0.0360233994040568
2	A	26	50	20120615	7	3856	76.32	0.00693059397871495	0.0349095648023317
2	A	26	50	20120615	7	3858	76.36	0.00727735914420885	0.0331768703457122
2	A	26	50	20120615	7	3860	76.4	0.0072271545627446	0.0320870773745475
2	A	26	50	20120615	7	3862	76.44	0.00781606844545582	0.0307831371147004
2	A	26	50	20120615	7	3864	76.48	0.00776176264466069	0.0288339265616816
2	A	26	50	20120615	7	3866	76.52	0.00796427802679251	0.0280023689870062
2	A	26	50	20120615	7	3868	76.56	0.0078392403346753	0.0267044249926636
2	A	26	50	20120615	7	3870	76.6	0.00777245409919222	0.0263320979170299
2	A	26	50	20120615	7	3872	76.64	0.00808503772288354	0.0263271057431547
2	A	26	50	20120615	7	3874	76.68	0.0079975827561864	0.0256008222260624
2	A	26	50	20120615	7	3876	76.72	0.00836302261177142	0.0256703944622633
2	A	26	50	20120615	7	3878	76.76	0.0085916090209256	0.0255478740702871
2	A	26	50	20120615	7	3880	76.8	0.0084554414680725	0.0252474738964356
2	A	26	50	20120615	7	3882	76.84	0.0082589011382417	0.025329321506358
2	A	26	50	20120615	7	3884	76.88	0.00850220951058018	0.0252369097211247
2	A	26	50	20120615	7	3886	76.92	0.00797545031393527	0.0245577690131341
2	A	26	50	20120615	7	3888	76.96	0.00823646464007464	0.024047853100017
2	A	26	50	20120615	7	3890	77	0.00861885384520471	0.023364519248814
2	A	26	50	20120615	7	3892	77.04	0.00853735271760515	0.0231190542007929
2	A	26	50	20120615	7	3894	77.08	0.0086714060211825	0.023057974317034
2	A	26	50	20120615	7	3896	77.12	0.00861620926584308	0.022310180611658
2	A	26	50	20120615	7	3898	77.16	0.00863080394980676	0.0222831408483454
2	A	26	50	20120615	7	3900	77.2	0.0085802953124266	0.021501384804269
2	A	26	50	20120615	7	3902	77.24	0.00872646135516569	0.0216729925489951
2	A	26	50	20120615	7	3904	77.28	0.00901342650017461	0.0214302922884885
2	A	26	50	20120615	7	3906	77.32	0.00879736295211525	0.0207265513355804
2	A	26	50	20120615	7	3908	77.36	0.00868592999446807	0.0206419742934826
2	A	26	50	20120615	7	3910	77.4	0.00909211475699861	0.0200789532468849
2	A	26	50	20120615	7	3912	77.44	0.00899768644464675	0.0192763458966235
2	A	26	50	20120615	7	3914	77.48	0.00886685669946349	0.0184648851451976
2	A	26	50	20120615	7	3916	77.52	0.0089052568403226	0.0182382531791866
2	A	26	50	20120615	7	3918	77.56	0.00942454333250395	0.0183275027828944
2	A	26	50	20120615	7	3920	77.6	0.00934124827500052	0.01780183748044
2	A	26	50	20120615	7	3922	77.64	0.0096452900487751	0.0171025230159821
2	A	26	50	20120615	7	3924	77.68	0.00965324500006345	0.0174481214552871
2	A	26	50	20120615	7	3926	77.72	0.00944179885928523	0.0167259038021866
2	A	26	50	20120615	7	3928	77.76	0.00909377504372084	0.0164350990673558
2	A	26	50	20120615	7	3930	77.8	0.0088265311068392	0.0162085420546636
2	A	26	50	20120615	7	3932	77.84	0.00779646744548132	0.0146155931112100
2	A	26	50	20120615	7	3934	77.88	0.00764381723355877	0.0148598136512962
2	A	26	50	20120615	7	3936	77.92	0.00763784218125774	0.0138144057727866
2	A	26	50	20120615	7	3938	77.96	0.00728726571021327	0.0124628772265657
2	A	26	50	20120615	7	3940	78	0.0073813321253145	0.0125137535594720
2	A	26	50	20120615	7	3942	78.04	0.00694261479399513	0.0116474487575692
2	A	26	50	20120615	7	3944	78.08	0.00687056061299221	0.0110048018305556
2	A	26	50	20120615	7	3946	78.12	0.00674434205255043	0.0110560246457847
2	A	26	50	20120615	7	3948	78.16	0.00639795872471838	0.0106724192169910
2	A	26	50	20120615	7	3950	78.2	0.00596475682629225	0.00974171112945767
2	A	26	50	20120615	7	3952	78.24	0.00584427997291368	0.00979935447425999
2	A	26	50	20120615	7	3954	78.28	0.0054029392754361	0.00900188651750562
2	A	26	50	20120615	7	3956	78.32	0.00516725351419881	0.00883981057218985
2	A	26	50	20120615	7	3958	78.36	0.00480196215103784	0.00866985038626385
2	A	26	50	20120615	7	3960	78.4	0.00466820583230859	0.00862534508545597
2	A	26	50	20120615	7	3962	78.44	0.00441570224338756	0.00876756264392889
2	A	26	50	20120615	7	3964	78.48	0.00416510077170793	0.00825336590635853
2	A	26	50	20120615	7	3966	78.52	0.00404549860941769	0.00813077975345169
2	A	26	50	20120615	7	3968	78.56	0.00371795444471410	0.0082268915456282
2	A	26	50	20120615	7	3970	78.6	0.00299256782186302	0.00726097548008871
2	A	26	50	20120615	7	3972	78.64	0.00268163175697186	0.0076334298349431
2	A	26	50	20120615	7	3974	78.68	0.00215939804372654	0.0075144166926016
2	A	26	50	20120615	7	3976	78.72	0.00192115962700916	0.00802796006350614
2	A	26	50	20120615	7	3978	78.76	0.00157190544564551	0.0076626262739383
2	A	26	50	20120615	7	3980	78.8	0.000967562492968801	0.00811057134875216
2	A	26	50	20120615	7	3982	78.84	0.000541042753624887	0.00861360004182046
2	A	26	50	20120615	7	3984	78.88	-0.000130013602536426	0.0092685909319132
2	A	26	50	20120615	7	3986	78.92	-0.000227189873261335	0.00981718417174761
2	A	26	50	20120615	7	3988	78.96	-0.000863125649814675	0.0102430385236104
2	A	26	50	20120615	7	3990	79	-0.00106004074623951	0.00975084977749772
2	A	26	50	20120615	7	3992	79.04	-0.00123076885012987	0.0107178932540891
2	A	26	50	20120615	7	3994	79.08	-0.00212986219347638	0.0109806046365034
2	A	26	50	20120615	7	3996	79.12	-0.00253809615145881	0.0113825312019976
2	A	26	50	20120615	7	3998	79.16	-0.00289417391326092	0.0117457224580185
2	A	26	50	20120615	7	4000	79.2	-0.00387817663889231	0.0121909946691994
2	A	26	50	20120615	7	4002	79.24	-0.00435507066532795	0.0124779880984796
2	A	26	50	20120615	7	4004	79.28	-0.00464139941423381	0.0129963892929709
2	A	26	50	20120615	7	4006	79.32	-0.00528487365618139	0.0130777702124177
2	A	26	50	20120615	7	4008	79.36	-0.0062592950849277	0.0138382494134482
2	A	26	50	20120615	7	4010	79.4	-0.00718226742427488	0.0145114009270022
2	A	26	50	20120615	7	4012	79.44	-0.00746858910211292	0.0145426833310018
2	A	26	50	20120615	7	4014	79.48	-0.00772992869737167	0.0145983962742915
2	A	26	50	20120615	7	4016	79.52	-0.00888268952740104	0.0135747107161000
2	A	26	50	20120615	7	4018	79.56	-0.00940694556604053	0.0130962186283388
2	A	26	50	20120615	7	4020	79.6	-0.00994363961296113	0.0129483484582571
2	A	26	50	20120615	7	4022	79.64	-0.0101688743359725	0.0120893763536751
2	A	26	50	20120615	7	4024	79.68	-0.0109973418540140	0.0110214541952525
2	A	26	50	20120615	7	4026	79.72	-0.0111569358545279	0.0104417821981714
2	A	26	50	20120615	7	4028	79.76	-0.0117109823018588	0.00903311235296282
2	A	26	50	20120615	7	4030	79.8	-0.0125242470241048	0.00768206463935311
2	A	26	50	20120615	7	4032	79.84	-0.0129315263879327	0.00741646119020382
2	A	26	50	20120615	7	4034	79.88	-0.0137870973088971	0.00543837239624133
2	A	26	50	20120615	7	4036	79.92	-0.0147236531695109	0.00415461296392934
[truncated: 3,189 more rows]
