# Supplementary material for: How Do Ants Make Sense of Gravity? A Boltzmann Walker Analysis of Lasius niger Trajectories on Various Inclines
Source: PLoS One. 2013 Oct 29;8(10):e76531. doi: 10.1371/journal.pone.0076531 (PMC3812222; doi:10.1371/journal.pone.0076531)
Supplement: Dataset S2 — Trajectories for . (ZIP) [file pone.0076531.s006.zip › Incline2/2-A-26-50-20120615-08.txt]

Pente	Colonie	Temperature	Humidite	Date	Indiv	Frame	Time	X	Y
2	A	26	50	20120615	8	20	0	0	0
2	A	26	50	20120615	8	22	0.04	0.001877566493949	-0.00260418942229631
2	A	26	50	20120615	8	24	0.08	0.003432989280525	-0.00515465287135807
2	A	26	50	20120615	8	26	0.12	0.0055900892272127	-0.00723213259448415
2	A	26	50	20120615	8	28	0.16	0.0070356276199924	-0.009029385900226
2	A	26	50	20120615	8	30	0.2	0.008443618642691	-0.0116558633282653
2	A	26	50	20120615	8	32	0.24	0.008521683231334	-0.0139443437148975
2	A	26	50	20120615	8	34	0.28	0.0083382597322942	-0.0163345060566642
2	A	26	50	20120615	8	36	0.32	0.0073555015145977	-0.0202444035057605
2	A	26	50	20120615	8	38	0.36	0.0068703909073647	-0.0219366868098352
2	A	26	50	20120615	8	40	0.4	0.0057834687897316	-0.0244704908231322
2	A	26	50	20120615	8	42	0.44	0.0042045693509134	-0.0280357946316597
2	A	26	50	20120615	8	44	0.48	0.0027302877745853	-0.0298585384297565
2	A	26	50	20120615	8	46	0.52	0.0008214671609078	-0.0318735664819682
2	A	26	50	20120615	8	48	0.56	-0.00101118391030020	-0.0340222942843667
2	A	26	50	20120615	8	50	0.6	-0.0028920808771886	-0.0366436734725136
2	A	26	50	20120615	8	52	0.64	-0.004852958692097	-0.0392777169431116
2	A	26	50	20120615	8	54	0.68	-0.0063983405623802	-0.0413901984519064
2	A	26	50	20120615	8	56	0.72	-0.00829635658444117	-0.043403614300657
2	A	26	50	20120615	8	58	0.76	-0.0102815588726224	-0.044616938826495
2	A	26	50	20120615	8	60	0.8	-0.0112961863929470	-0.0448656282814383
2	A	26	50	20120615	8	62	0.84	-0.0122397496817623	-0.0435976444014146
2	A	26	50	20120615	8	64	0.88	-0.0124782567990565	-0.0429352974794772
2	A	26	50	20120615	8	66	0.92	-0.0136526904519293	-0.0421854107380288
2	A	26	50	20120615	8	68	0.96	-0.0137943239402009	-0.0408117143942177
2	A	26	50	20120615	8	70	1	-0.0141427154512915	-0.0398849095361165
2	A	26	50	20120615	8	72	1.04	-0.0140499430415999	-0.0380580284562429
2	A	26	50	20120615	8	74	1.08	-0.0141637872333709	-0.0365240310051368
2	A	26	50	20120615	8	76	1.12	-0.0140089308482910	-0.0349640120244831
2	A	26	50	20120615	8	78	1.16	-0.0139324218945667	-0.0330792896099085
2	A	26	50	20120615	8	80	1.2	-0.0143298159055935	-0.0309456656083562
2	A	26	50	20120615	8	82	1.24	-0.0147028147326694	-0.0298999253896594
2	A	26	50	20120615	8	84	1.28	-0.0148981883363112	-0.029679803048676
2	A	26	50	20120615	8	86	1.32	-0.0161312411413444	-0.0262559920141708
2	A	26	50	20120615	8	88	1.36	-0.0171784662842816	-0.0240037154947354
2	A	26	50	20120615	8	90	1.4	-0.0178599050893111	-0.0225560557816121
2	A	26	50	20120615	8	92	1.44	-0.0193753834138179	-0.0203180557480889
2	A	26	50	20120615	8	94	1.48	-0.0202585244281809	-0.0183209387106447
2	A	26	50	20120615	8	96	1.52	-0.0208364003740378	-0.0165438096638954
2	A	26	50	20120615	8	98	1.56	-0.0221837711323853	-0.0154068738836290
2	A	26	50	20120615	8	100	1.6	-0.0234327196978595	-0.0117543138054099
2	A	26	50	20120615	8	102	1.64	-0.0233567552163566	-0.0103403194461390
2	A	26	50	20120615	8	104	1.68	-0.0226860785765368	-0.00725968147467917
2	A	26	50	20120615	8	106	1.72	-0.0226310656689605	-0.00683301324291121
2	A	26	50	20120615	8	108	1.76	-0.0224115514398089	-0.0056031707026647
2	A	26	50	20120615	8	110	1.8	-0.0215554289755551	-0.00460329342979567
2	A	26	50	20120615	8	112	1.84	-0.0206521891580437	-0.00315488842612508
2	A	26	50	20120615	8	114	1.88	-0.0203634484679072	-0.00114137287531836
2	A	26	50	20120615	8	116	1.92	-0.0203017569367826	0.000689924086403721
2	A	26	50	20120615	8	118	1.96	-0.0211698224345706	0.00203869491617799
2	A	26	50	20120615	8	120	2	-0.0228506859641292	0.00297274054771855
2	A	26	50	20120615	8	122	2.04	-0.0231904861278284	0.00310316639350841
2	A	26	50	20120615	8	124	2.08	-0.0246749401423106	0.00292332439031533
2	A	26	50	20120615	8	126	2.12	-0.0249994625568955	0.00300694400983133
2	A	26	50	20120615	8	128	2.16	-0.0239463691347812	0.00304901615620515
2	A	26	50	20120615	8	130	2.2	-0.0230841301968701	0.00287350518204683
2	A	26	50	20120615	8	132	2.24	-0.0224928545775097	0.002777656857857
2	A	26	50	20120615	8	134	2.28	-0.0222418245991207	0.00287128486675391
2	A	26	50	20120615	8	136	2.32	-0.021413399507486	0.00325389327498614
2	A	26	50	20120615	8	138	2.36	-0.0208185176435415	0.00308495839389286
2	A	26	50	20120615	8	140	2.4	-0.0201561848637397	0.00338550706016839
2	A	26	50	20120615	8	142	2.44	-0.0190543427930236	0.00340459894326042
2	A	26	50	20120615	8	144	2.48	-0.0172846454385446	0.00344896989377988
2	A	26	50	20120615	8	146	2.52	-0.0161353706449465	0.00374148582702113
2	A	26	50	20120615	8	148	2.56	-0.0135718115782971	0.004282040676967
2	A	26	50	20120615	8	150	2.6	-0.0116250617568768	0.00497005557506147
2	A	26	50	20120615	8	152	2.64	-0.0100362776723644	0.00656820175335687
2	A	26	50	20120615	8	154	2.68	-0.00922021987833264	0.00717243864001637
2	A	26	50	20120615	8	156	2.72	-0.00716971627890883	0.00782789127083727
2	A	26	50	20120615	8	158	2.76	-0.0057547319701442	0.00745617230703527
2	A	26	50	20120615	8	160	2.8	-0.0050333515314727	0.00745307093669297
2	A	26	50	20120615	8	162	2.84	-0.0050349081563408	0.00640711957591137
2	A	26	50	20120615	8	164	2.88	-0.0045297210905336	0.00585073797914627
2	A	26	50	20120615	8	166	2.92	-0.0045149404374864	0.00513846719713667
2	A	26	50	20120615	8	168	2.96	-0.0034762642155337	0.00384494969124435
2	A	26	50	20120615	8	170	3	-0.0019848133794516	0.000853018265484391
2	A	26	50	20120615	8	172	3.04	-0.0012106587332729	-3.45563083965893e-05
2	A	26	50	20120615	8	174	3.08	0.000320276945470599	-0.00208224562283127
2	A	26	50	20120615	8	176	3.12	0.000599789185005799	-0.00185249955855595
2	A	26	50	20120615	8	178	3.16	0.0037544400232525	-0.00390929640833232
2	A	26	50	20120615	8	180	3.2	0.0037472275340843	-0.00461173628476304
2	A	26	50	20120615	8	182	3.24	0.005422222077359	-0.00655302724183259
2	A	26	50	20120615	8	184	3.28	0.0059813314092432	-0.00815950313801031
2	A	26	50	20120615	8	186	3.32	0.0056129994869232	-0.00867137773691125
2	A	26	50	20120615	8	188	3.36	0.0067015196658817	-0.0101678985286144
2	A	26	50	20120615	8	190	3.4	0.0099740805598912	-0.0133237868037281
2	A	26	50	20120615	8	192	3.44	0.0113373824340189	-0.0149874676385039
2	A	26	50	20120615	8	194	3.48	0.0117455244681197	-0.0168009136895348
2	A	26	50	20120615	8	196	3.52	0.0130437018077001	-0.0185065259564349
2	A	26	50	20120615	8	198	3.56	0.0140056498728263	-0.0208801419995219
2	A	26	50	20120615	8	200	3.6	0.014881472332004	-0.0225739455831762
2	A	26	50	20120615	8	202	3.64	0.0155188583845655	-0.0235337723279588
2	A	26	50	20120615	8	204	3.68	0.0166050733954174	-0.0257614839578158
2	A	26	50	20120615	8	206	3.72	0.0163814862312062	-0.0261792426441408
2	A	26	50	20120615	8	208	3.76	0.0177025950437005	-0.0295674649943489
2	A	26	50	20120615	8	210	3.8	0.0180514673874023	-0.0317252861899534
2	A	26	50	20120615	8	212	3.84	0.0178440658974125	-0.0321640530187475
2	A	26	50	20120615	8	214	3.88	0.0179183828201152	-0.0332731500050386
2	A	26	50	20120615	8	216	3.92	0.0181024427152581	-0.0351500235343420
2	A	26	50	20120615	8	218	3.96	0.0182508714996969	-0.0361437136228757
2	A	26	50	20120615	8	220	4	0.0171704971908576	-0.0371355581627104
2	A	26	50	20120615	8	222	4.04	0.0165860946494104	-0.0384605843467725
2	A	26	50	20120615	8	224	4.08	0.0152657353701042	-0.0401681552994564
2	A	26	50	20120615	8	226	4.12	0.0148842229773828	-0.0422873118962656
2	A	26	50	20120615	8	228	4.16	0.015435624845352	-0.0417528805910448
2	A	26	50	20120615	8	230	4.2	0.0140550978500347	-0.0456949726118886
2	A	26	50	20120615	8	232	4.24	0.0135547278784636	-0.0458956707295928
2	A	26	50	20120615	8	234	4.28	0.0130370267196857	-0.0484297575856022
2	A	26	50	20120615	8	236	4.32	0.0120068004237682	-0.0510444687568026
2	A	26	50	20120615	8	238	4.36	0.0120279429165256	-0.0510040929595968
2	A	26	50	20120615	8	240	4.4	0.0120576414013355	-0.0514893096328471
2	A	26	50	20120615	8	242	4.44	0.0111017037438494	-0.056107211888742
2	A	26	50	20120615	8	244	4.48	0.0109320688270427	-0.0584725547824892
2	A	26	50	20120615	8	246	4.52	0.0102970869375372	-0.0595713987204531
2	A	26	50	20120615	8	248	4.56	0.0098974301848106	-0.0605435291232283
2	A	26	50	20120615	8	250	4.6	0.0086726505291174	-0.0627336509565974
2	A	26	50	20120615	8	252	4.64	0.0079748068467644	-0.0632878105410133
2	A	26	50	20120615	8	254	4.68	0.0072345367575402	-0.0633088116124146
2	A	26	50	20120615	8	256	4.72	0.0055507033795006	-0.0649656335114128
2	A	26	50	20120615	8	258	4.76	0.0046619408662273	-0.0656359000292995
2	A	26	50	20120615	8	260	4.8	0.0024155333330757	-0.068146906919971
2	A	26	50	20120615	8	262	4.84	0.0009059310659206	-0.0690129005948902
2	A	26	50	20120615	8	264	4.88	-0.000261290097784101	-0.0701468877398791
2	A	26	50	20120615	8	266	4.92	-0.000792822265202001	-0.0709645153109651
2	A	26	50	20120615	8	268	4.96	-0.0025517503834035	-0.0721082605295343
2	A	26	50	20120615	8	270	5	-0.0032739892497075	-0.0722420451325348
2	A	26	50	20120615	8	272	5.04	-0.0041785202442013	-0.0718719454432618
2	A	26	50	20120615	8	274	5.08	-0.0045070420547406	-0.0714124674568467
2	A	26	50	20120615	8	276	5.12	-0.0049909859357847	-0.0709860820677913
2	A	26	50	20120615	8	278	5.16	-0.0055685507546578	-0.0709604848023123
2	A	26	50	20120615	8	280	5.2	-0.0052540296583861	-0.070945352717195
2	A	26	50	20120615	8	282	5.24	-0.005854080472901	-0.070475126707706
2	A	26	50	20120615	8	284	5.28	-0.0061186091197428	-0.0706692275191416
2	A	26	50	20120615	8	286	5.32	-0.0060514339755301	-0.070957302821797
2	A	26	50	20120615	8	288	5.36	-0.0058841325111014	-0.0712367514217219
2	A	26	50	20120615	8	290	5.4	-0.0062378273230509	-0.0717028762118801
2	A	26	50	20120615	8	292	5.44	-0.0063842691374346	-0.0716511867061753
2	A	26	50	20120615	8	294	5.48	-0.0068706171815347	-0.0723097859621725
2	A	26	50	20120615	8	296	5.52	-0.0067458128346553	-0.0725399492194487
2	A	26	50	20120615	8	298	5.56	-0.0066880422106324	-0.0731206960188372
2	A	26	50	20120615	8	300	5.6	-0.0068450199160558	-0.0739509808013065
2	A	26	50	20120615	8	302	5.64	-0.0069737840609099	-0.0738722798165604
2	A	26	50	20120615	8	304	5.68	-0.0070177661026997	-0.0742375711797214
2	A	26	50	20120615	8	306	5.72	-0.0068028763518971	-0.0748009231522927
2	A	26	50	20120615	8	308	5.76	-0.00726680911103357	-0.0756517847420945
2	A	26	50	20120615	8	310	5.8	-0.00704725245547513	-0.075829056412138
2	A	26	50	20120615	8	312	5.84	-0.00784550530075663	-0.0772351382465274
2	A	26	50	20120615	8	314	5.88	-0.00858386620167163	-0.0777330828418389
2	A	26	50	20120615	8	316	5.92	-0.00896959295080888	-0.0786690800880956
2	A	26	50	20120615	8	318	5.96	-0.00939406915155517	-0.078844513280508
2	A	26	50	20120615	8	320	6	-0.0110910547157248	-0.0803937135274096
2	A	26	50	20120615	8	322	6.04	-0.0118396686649670	-0.0809441961565633
2	A	26	50	20120615	8	324	6.08	-0.0130062534325685	-0.0814968708167387
2	A	26	50	20120615	8	326	6.12	-0.0150292859335432	-0.0819007702101525
2	A	26	50	20120615	8	328	6.16	-0.0161705562783783	-0.0824128569410877
2	A	26	50	20120615	8	330	6.2	-0.0171562631313524	-0.0824039473956448
2	A	26	50	20120615	8	332	6.24	-0.0173686072977427	-0.0820233118153321
2	A	26	50	20120615	8	334	6.28	-0.0199307380086940	-0.0825527933730846
2	A	26	50	20120615	8	336	6.32	-0.0199655276623284	-0.0824078364829413
2	A	26	50	20120615	8	338	6.36	-0.0222976365373598	-0.0821229431608013
2	A	26	50	20120615	8	340	6.4	-0.0238597061276790	-0.082014260848533
2	A	26	50	20120615	8	342	6.44	-0.0241435387896472	-0.081988097897629
2	A	26	50	20120615	8	344	6.48	-0.0248666968947667	-0.0816214630315838
2	A	26	50	20120615	8	346	6.52	-0.026455636542771	-0.0813180435117766
2	A	26	50	20120615	8	348	6.56	-0.0270757691898716	-0.080559035092851
2	A	26	50	20120615	8	350	6.6	-0.0270018765312376	-0.0804475243534579
2	A	26	50	20120615	8	352	6.64	-0.0273182361051405	-0.079625159166938
2	A	26	50	20120615	8	354	6.68	-0.0272364238505572	-0.0794295027205836
2	A	26	50	20120615	8	356	6.72	-0.0270317871480818	-0.0784415331259097
2	A	26	50	20120615	8	358	6.76	-0.0267014975705896	-0.0787931773281938
2	A	26	50	20120615	8	360	6.8	-0.0264257966366049	-0.0778822116619912
2	A	26	50	20120615	8	362	6.84	-0.0260409891262832	-0.0776969496853203
2	A	26	50	20120615	8	364	6.88	-0.0256042799782224	-0.0766354409854031
2	A	26	50	20120615	8	366	6.92	-0.0251807937269698	-0.0750435314889178
2	A	26	50	20120615	8	368	6.96	-0.0254087649532243	-0.073447167219711
2	A	26	50	20120615	8	370	7	-0.0250943145676307	-0.0729778604490375
2	A	26	50	20120615	8	372	7.04	-0.0250617876556961	-0.0712191444628703
2	A	26	50	20120615	8	374	7.08	-0.024666019990266	-0.0700557416757841
2	A	26	50	20120615	8	376	7.12	-0.024269120953986	-0.0692562160382965
2	A	26	50	20120615	8	378	7.16	-0.0234208049485965	-0.0691643628674204
2	A	26	50	20120615	8	380	7.2	-0.0228211076874722	-0.0684940963495336
2	A	26	50	20120615	8	382	7.24	-0.0223418307111839	-0.0678985710184183
2	A	26	50	20120615	8	384	7.28	-0.0209751347245066	-0.0668073638336912
2	A	26	50	20120615	8	386	7.32	-0.0202292077810329	-0.0658102725615401
2	A	26	50	20120615	8	388	7.36	-0.0203068481056072	-0.066092691009946
2	A	26	50	20120615	8	390	7.4	-0.0194464405742594	-0.0644708708966165
2	A	26	50	20120615	8	392	7.44	-0.0194417736695035	-0.0635250448661014
2	A	26	50	20120615	8	394	7.48	-0.0199916199025542	-0.0626650615988223
2	A	26	50	20120615	8	396	7.52	-0.0195391422732729	-0.061339448516132
2	A	26	50	20120615	8	398	7.56	-0.0186590064627300	-0.0592210273103751
2	A	26	50	20120615	8	400	7.6	-0.0184281360986726	-0.0582605641694894
2	A	26	50	20120615	8	402	7.64	-0.0184422075236182	-0.0571240314400883
2	A	26	50	20120615	8	404	7.68	-0.0184728959579217	-0.0557321624520007
2	A	26	50	20120615	8	406	7.72	-0.0179721936461635	-0.0540501675515923
2	A	26	50	20120615	8	408	7.76	-0.0180950180940556	-0.0527877698151399
2	A	26	50	20120615	8	410	7.8	-0.0179883863914527	-0.0505393116723229
2	A	26	50	20120615	8	412	7.84	-0.0179712036966699	-0.0494477509342053
2	A	26	50	20120615	8	414	7.88	-0.0179540210018870	-0.048357038724225
2	A	26	50	20120615	8	416	7.92	-0.0184177416289892	-0.0462914383950229
2	A	26	50	20120615	8	418	7.96	-0.0182518543781228	-0.0449501982524682
2	A	26	50	20120615	8	420	8	-0.0186108524909312	-0.0439888865834451
2	A	26	50	20120615	8	422	8.04	-0.0188012763471048	-0.0423907545472854
2	A	26	50	20120615	8	424	8.08	-0.0199582444624822	-0.040541953157195
2	A	26	50	20120615	8	426	8.12	-0.0201574364427424	-0.0389122841585944
2	A	26	50	20120615	8	428	8.16	-0.0213022423214835	-0.0379770647297971
2	A	26	50	20120615	8	430	8.2	-0.0216779988650060	-0.0369311123790659
2	A	26	50	20120615	8	432	8.24	-0.021975973662598	-0.0363384154750754
2	A	26	50	20120615	8	434	8.28	-0.0224731404404503	-0.0354640779401382
2	A	26	50	20120615	8	436	8.32	-0.0225632258443734	-0.034351940394688
2	A	26	50	20120615	8	438	8.36	-0.0233991674810922	-0.032841843152786
2	A	26	50	20120615	8	440	8.4	-0.0235343662976550	-0.0318261549722897
2	A	26	50	20120615	8	442	8.44	-0.0247539133631675	-0.0307183307782047
2	A	26	50	20120615	8	444	8.48	-0.0253369936149339	-0.0302547515724588
2	A	26	50	20120615	8	446	8.52	-0.0257917339859150	-0.0296486903503038
2	A	26	50	20120615	8	448	8.56	-0.0271359793322896	-0.0287922072615916
2	A	26	50	20120615	8	450	8.6	-0.0277177443654431	-0.0285099726609488
2	A	26	50	20120615	8	452	8.64	-0.0285995984454643	-0.0275503368349971
2	A	26	50	20120615	8	454	8.68	-0.0294392099663773	-0.0271839211720540
2	A	26	50	20120615	8	456	8.72	-0.0306487938973429	-0.0264635137123134
2	A	26	50	20120615	8	458	8.76	-0.0314966149279855	-0.0259289409857363
2	A	26	50	20120615	8	460	8.8	-0.0326887545346592	-0.0257821880443689
2	A	26	50	20120615	8	462	8.84	-0.0337610395419217	-0.0247412985781911
2	A	26	50	20120615	8	464	8.88	-0.0332497518416492	-0.0241922089493963
2	A	26	50	20120615	8	466	8.92	-0.0326838967110724	-0.0240576041025296
2	A	26	50	20120615	8	468	8.96	-0.0325759922162634	-0.0242546040517682
2	A	26	50	20120615	8	470	9	-0.0320549747266817	-0.0239784293562401
2	A	26	50	20120615	8	472	9.04	-0.0316330794656867	-0.0236874195604428
2	A	26	50	20120615	8	474	9.08	-0.0313791503494948	-0.0235384392327146
2	A	26	50	20120615	8	476	9.12	-0.0301308240379881	-0.0235209029845412
2	A	26	50	20120615	8	478	9.16	-0.0293600493622235	-0.0231707719907689
2	A	26	50	20120615	8	480	9.2	-0.0287078494225961	-0.0222287289815331
2	A	26	50	20120615	8	482	9.24	-0.0278548028728405	-0.0211389289393006
2	A	26	50	20120615	8	484	9.28	-0.0279057074900181	-0.0204666188828162
2	A	26	50	20120615	8	486	9.32	-0.0283423105720617	-0.0190751388034583
2	A	26	50	20120615	8	488	9.36	-0.0282180648395394	-0.0183966769179776
2	A	26	50	20120615	8	490	9.4	-0.0278602115326098	-0.0173360740218470
2	A	26	50	20120615	8	492	9.44	-0.027753883178816	-0.0167685296131701
2	A	26	50	20120615	8	494	9.48	-0.0274381380807059	-0.0157191343595213
2	A	26	50	20120615	8	496	9.52	-0.0271411532326076	-0.0153179219718761
2	A	26	50	20120615	8	498	9.56	-0.0267109194148955	-0.0152896677526668
2	A	26	50	20120615	8	500	9.6	-0.0261064438796973	-0.0152881527763881
2	A	26	50	20120615	8	502	9.64	-0.0255255867716509	-0.0151604888896856
2	A	26	50	20120615	8	504	9.68	-0.0255688199873595	-0.0148457266700014
2	A	26	50	20120615	8	506	9.72	-0.0257441541848225	-0.0146595030281081
2	A	26	50	20120615	8	508	9.76	-0.0249685634047712	-0.0132953886882889
2	A	26	50	20120615	8	510	9.8	-0.0243542177195679	-0.0125307347288223
2	A	26	50	20120615	8	512	9.84	-0.0238412605401849	-0.0115331421179633
2	A	26	50	20120615	8	514	9.88	-0.0229730578636813	-0.00999412703713786
2	A	26	50	20120615	8	516	9.92	-0.0224629227474621	-0.00852618750153021
2	A	26	50	20120615	8	518	9.96	-0.0220814457100798	-0.00779732304468655
2	A	26	50	20120615	8	520	10	-0.021992173478955	-0.00706927883170907
2	A	26	50	20120615	8	522	10.04	-0.0219005182979776	-0.00684573409390476
2	A	26	50	20120615	8	524	10.08	-0.0214699256235740	-0.00598536191789602
2	A	26	50	20120615	8	526	10.12	-0.0206120919609098	-0.00566368490099864
2	A	26	50	20120615	8	528	10.16	-0.020358947733245	-0.00590632152189499
2	A	26	50	20120615	8	530	10.2	-0.0202923807008641	-0.00580719929330826
2	A	26	50	20120615	8	532	10.24	-0.0201431246014912	-0.00547078617109095
2	A	26	50	20120615	8	534	10.28	-0.0196418283200368	-0.00562162618965367
2	A	26	50	20120615	8	536	10.32	-0.0192881122948839	-0.00517704694311825
2	A	26	50	20120615	8	538	10.36	-0.0174435180487202	-0.00517103780827037
2	A	26	50	20120615	8	540	10.4	-0.0166190472396273	-0.00500690573785626
2	A	26	50	20120615	8	542	10.44	-0.0153653695440005	-0.00485441957470695
2	A	26	50	20120615	8	544	10.48	-0.0151165549311569	-0.00434226001177319
2	A	26	50	20120615	8	546	10.52	-0.0149549272915404	-0.00378729149719961
2	A	26	50	20120615	8	548	10.56	-0.0152690460440537	-0.00323878098885862
2	A	26	50	20120615	8	550	10.6	-0.0157644012143326	-0.00195411080301246
2	A	26	50	20120615	8	552	10.64	-0.0157306368655309	-0.00144197457460248
2	A	26	50	20120615	8	554	10.68	-0.0163196143878524	-1.54997806436092e-05
2	A	26	50	20120615	8	556	10.72	-0.0172423958083687	0.00100551291391508
2	A	26	50	20120615	8	558	10.76	-0.0175292902426995	0.00215956067828621
2	A	26	50	20120615	8	560	10.8	-0.0174545066295212	0.00281998426977882
2	A	26	50	20120615	8	562	10.84	-0.0172650797939092	0.0030441017640759
2	A	26	50	20120615	8	564	10.88	-0.0167094211431172	0.00269298082080991
2	A	26	50	20120615	8	566	10.92	-0.0163610579162978	0.00253809615145881
2	A	26	50	20120615	8	568	10.96	-0.0158197747463673	0.00236374483242164
2	A	26	50	20120615	8	570	11	-0.0153558137029596	0.00173150651722712
2	A	26	50	20120615	8	572	11.04	-0.0149618915862284	0.00172208078383391
2	A	26	50	20120615	8	574	11.08	-0.0143505624185535	0.00170698405405557
2	A	26	50	20120615	8	576	11.12	-0.0131934245975486	0.000379277935292840
2	A	26	50	20120615	8	578	11.16	-0.0116617188795203	-8.80984338679988e-06
2	A	26	50	20120615	8	580	11.2	-0.0102791547095664	-0.00064147312975681
2	A	26	50	20120615	8	582	11.24	-0.00904222695937236	-0.00164936899352449
2	A	26	50	20120615	8	584	11.28	-0.00784027271057584	-0.00238690965057331
2	A	26	50	20120615	8	586	11.32	-0.00706160672313322	-0.00337145684842621
2	A	26	50	20120615	8	588	11.36	-0.00764702749834537	-0.00343622075851509
2	A	26	50	20120615	8	590	11.4	-0.00757614711459923	-0.00403434824258516
2	A	26	50	20120615	8	592	11.44	-0.007123216936978	-0.00479668006338238
2	A	26	50	20120615	8	594	11.48	-0.0063100370675457	-0.00630932996076445
2	A	26	50	20120615	8	596	11.52	-0.0053087243679108	-0.00732337058246065
2	A	26	50	20120615	8	598	11.56	-0.0042724240247429	-0.00836428126184193
2	A	26	50	20120615	8	600	11.6	-0.0031367610366826	-0.00935672684244068
2	A	26	50	20120615	8	602	11.64	-0.0025481512098873	-0.00989793223062524
2	A	26	50	20120615	8	604	11.68	-0.0015369743706549	-0.0106716343284639
2	A	26	50	20120615	8	606	11.72	-0.00111204562156870	-0.0117357310392003
2	A	26	50	20120615	8	608	11.76	-0.000551889771648301	-0.0130864605547585
2	A	26	50	20120615	8	610	11.8	-0.0004868713031182	-0.0141221245018234
2	A	26	50	20120615	8	612	11.84	-7.61483292660015e-05	-0.0153865374926021
2	A	26	50	20120615	8	614	11.88	0.000278409152956599	-0.0160162726497912
2	A	26	50	20120615	8	616	11.92	0.00109838431855610	-0.0173768733760147
2	A	26	50	20120615	8	618	11.96	0.00128658785943670	-0.0191735185699247
2	A	26	50	20120615	8	620	12	0.0013340205823187	-0.0194413140500957
2	A	26	50	20120615	8	622	12.04	0.0019239385566592	-0.0214388412094730
2	A	26	50	20120615	8	624	12.08	0.0020556866921299	-0.0227401156767550
2	A	26	50	20120615	8	626	12.12	0.0023713851211923	-0.0242562480750344
2	A	26	50	20120615	8	628	12.16	0.0025846987309797	-0.0258259749246871
2	A	26	50	20120615	8	630	12.2	0.0031054079220048	-0.0272957713227021
2	A	26	50	20120615	8	632	12.24	0.0033067353647442	-0.0279459418658675
2	A	26	50	20120615	8	634	12.28	0.0034775157945364	-0.0295006434035268
2	A	26	50	20120615	8	636	12.32	0.0038969927503397	-0.0301456449961217
2	A	26	50	20120615	8	638	12.36	0.0040623355289845	-0.0303494119572562
2	A	26	50	20120615	8	640	12.4	0.0042785687826714	-0.0314261941636471
2	A	26	50	20120615	8	642	12.44	0.0039009030508396	-0.0314527106679416
2	A	26	50	20120615	8	644	12.48	0.0039552866333807	-0.0301064429961727
2	A	26	50	20120615	8	646	12.52	0.0043809931999262	-0.0297412647700968
2	A	26	50	20120615	8	648	12.56	0.004890279788008	-0.0290858899210218
2	A	26	50	20120615	8	650	12.6	0.0058765120213205	-0.0286898090072876
2	A	26	50	20120615	8	652	12.64	0.0068803681840473	-0.0279987768845578
2	A	26	50	20120615	8	654	12.68	0.0082669762976828	-0.0271652676951663
2	A	26	50	20120615	8	656	12.72	0.0090096646920987	-0.0259167151094896
2	A	26	50	20120615	8	658	12.76	0.0094813049151501	-0.0252021129964225
2	A	26	50	20120615	8	660	12.8	0.0100709754021172	-0.0239196192852488
2	A	26	50	20120615	8	662	12.84	0.0106491412617544	-0.0219010769123347
2	A	26	50	20120615	8	664	12.88	0.0112398511956898	-0.0200592122397678
2	A	26	50	20120615	8	666	12.92	0.0123077450698412	-0.0193222443392117
2	A	26	50	20120615	8	668	12.96	0.0133093618253919	-0.0176494418269587
2	A	26	50	20120615	8	670	13	0.0140992708106554	-0.0168550073582956
2	A	26	50	20120615	8	672	13.04	0.0158384706496618	-0.015488735635687
2	A	26	50	20120615	8	674	13.08	0.0167983681051226	-0.015258713799767
2	A	26	50	20120615	8	676	13.12	0.0181471035795578	-0.0143711533680216
2	A	26	50	20120615	8	678	13.16	0.0196821616908357	-0.0141013921309990
2	A	26	50	20120615	8	680	13.2	0.0207387206432846	-0.0132269838853837
2	A	26	50	20120615	8	682	13.24	0.0224376861064415	-0.0125786376777137
2	A	26	50	20120615	8	684	13.28	0.0237223577065012	-0.0125881129085816
2	A	26	50	20120615	8	686	13.32	0.0253981300672353	-0.0126229732728941
2	A	26	50	20120615	8	688	13.36	0.0266647704443747	-0.0127523031031732
2	A	26	50	20120615	8	690	13.4	0.0281473612324885	-0.012699765069331
2	A	26	50	20120615	8	692	13.44	0.0297809900290638	-0.0132055585499137
2	A	26	50	20120615	8	694	13.48	0.0308100425277246	-0.0134566521679131
2	A	26	50	20120615	8	696	13.52	0.0316338219278069	-0.0135167562443139
2	A	26	50	20120615	8	698	13.56	0.0326562983334027	-0.0142314997787373
2	A	26	50	20120615	8	700	13.6	0.0335030587038736	-0.0144103270836994
2	A	26	50	20120615	8	702	13.64	0.0340823205790216	-0.0153507791026775
2	A	26	50	20120615	8	704	13.68	0.0347043624144314	-0.0159757907865683
2	A	26	50	20120615	8	706	13.72	0.0353139591704923	-0.0166445016695364
2	A	26	50	20120615	8	708	13.76	0.0362353193063784	-0.0178734532552386
2	A	26	50	20120615	8	710	13.8	0.0365781246738976	-0.0183677208952880
2	A	26	50	20120615	8	712	13.84	0.0376366635253339	-0.0189717315077775
2	A	26	50	20120615	8	714	13.88	0.0390421796742984	-0.0202489784866348
2	A	26	50	20120615	8	716	13.92	0.0401089209643964	-0.0215148410463150
2	A	26	50	20120615	8	718	13.96	0.0410273112518015	-0.0224718393639728
2	A	26	50	20120615	8	720	14	0.0419033458430135	-0.0232210189986400
2	A	26	50	20120615	8	722	14.04	0.0423423884434522	-0.0244439601767021
2	A	26	50	20120615	8	724	14.08	0.0433529147444459	-0.0256442739377663
2	A	26	50	20120615	8	726	14.12	0.043863092287072	-0.0267839179370046
2	A	26	50	20120615	8	728	14.16	0.0438308482178499	-0.0276431940975025
2	A	26	50	20120615	8	730	14.2	0.0446723052874619	-0.0290418513106895
2	A	26	50	20120615	8	732	14.24	0.0452647900594181	-0.0304575497973031
2	A	26	50	20120615	8	734	14.28	0.0455369554594968	-0.0314977745831066
2	A	26	50	20120615	8	736	14.32	0.0457282278438078	-0.0322099018224396
2	A	26	50	20120615	8	738	14.36	0.0460300917286963	-0.0329428180011395
2	A	26	50	20120615	8	740	14.4	0.0461908878107381	-0.0344283079270562
2	A	26	50	20120615	8	742	14.44	0.0466064544660415	-0.0355313237950291
2	A	26	50	20120615	8	744	14.48	0.0471576442019764	-0.036806025189474
2	A	26	50	20120615	8	746	14.52	0.0472595382891454	-0.0381132534958536
2	A	26	50	20120615	8	748	14.56	0.0479303704924571	-0.0391926519973349
2	A	26	50	20120615	8	750	14.6	0.0487221886660297	-0.0404917485757308
2	A	26	50	20120615	8	752	14.64	0.0490660546937208	-0.0417759252010437
2	A	26	50	20120615	8	754	14.68	0.0496360534700352	-0.0424821127434147
2	A	26	50	20120615	8	756	14.72	0.0502392155543874	-0.0443256815433243
2	A	26	50	20120615	8	758	14.76	0.0504532567770525	-0.0450339904060388
2	A	26	50	20120615	8	760	14.8	0.0499378466442457	-0.0464960750974983
2	A	26	50	20120615	8	762	14.84	0.0502592973869731	-0.0472481538699683
2	A	26	50	20120615	8	764	14.88	0.0504702980504791	-0.0485137335869359
2	A	26	50	20120615	8	766	14.92	0.0502967033356978	-0.049946968321723
2	A	26	50	20120615	8	768	14.96	0.0506226795618248	-0.0511725257948755
2	A	26	50	20120615	8	770	15	0.0509727681291903	-0.0528348631267669
2	A	26	50	20120615	8	772	15.04	0.0514615910470246	-0.0543161811226746
2	A	26	50	20120615	8	774	15.08	0.051211558089197	-0.0553214041228094
2	A	26	50	20120615	8	776	15.12	0.0519270087304015	-0.0565896708455456
2	A	26	50	20120615	8	778	15.16	0.0524016895126121	-0.0585417805363673
2	A	26	50	20120615	8	780	15.2	0.0526241453059734	-0.0595310229232473
2	A	26	50	20120615	8	782	15.24	0.0522316091185333	-0.0611472781062088
2	A	26	50	20120615	8	784	15.28	0.052654826669209	-0.0626908073567253
2	A	26	50	20120615	8	786	15.32	0.0521200630238011	-0.0630110348047213
2	A	26	50	20120615	8	788	15.36	0.0513429314580736	-0.0639031419330697
2	A	26	50	20120615	8	790	15.4	0.0512143511609827	-0.0653035244868028
2	A	26	50	20120615	8	792	15.44	0.0503325112230971	-0.066439074337778
2	A	26	50	20120615	8	794	15.48	0.0499616761427717	-0.0678147081541696
2	A	26	50	20120615	8	796	15.52	0.0498569465574101	-0.068832312594043
2	A	26	50	20120615	8	798	15.56	0.0495055710557029	-0.0699796074886538
2	A	26	50	20120615	8	800	15.6	0.0488922775453899	-0.0724473592433066
2	A	26	50	20120615	8	802	15.64	0.0487646080018331	-0.0734594779487715
2	A	26	50	20120615	8	804	15.68	0.0486850584889496	-0.0742178499715941
2	A	26	50	20120615	8	806	15.72	0.0480974244695124	-0.0758413954254696
2	A	26	50	20120615	8	808	15.76	0.0473632849960811	-0.077572555460374
2	A	26	50	20120615	8	810	15.8	0.0468568197640562	-0.078884839580239
2	A	26	50	20120615	8	812	15.84	0.0461841207988422	-0.079017026121914
2	A	26	50	20120615	8	814	15.88	0.0452067790190896	-0.080199570289567
2	A	26	50	20120615	8	816	15.92	0.0446910436171634	-0.081512497876603
2	A	26	50	20120615	8	818	15.96	0.0439175395092234	-0.0829472882463085
2	A	26	50	20120615	8	820	16	0.0427131245288283	-0.0843071252972084
2	A	26	50	20120615	8	822	16.04	0.0426093212533502	-0.0855025600214824
2	A	26	50	20120615	8	824	16.08	0.0415125986357298	-0.086013656802924
2	A	26	50	20120615	8	826	16.12	0.0406424330308017	-0.0877211782581333
2	A	26	50	20120615	8	828	16.16	0.0401228509679858	-0.088953382535029
2	A	26	50	20120615	8	830	16.2	0.038810743624816	-0.0903965874754307
2	A	26	50	20120615	8	832	16.24	0.0381382143652295	-0.0917277159910144
2	A	26	50	20120615	8	834	16.28	0.0372574421585835	-0.0933601427060616
2	A	26	50	20120615	8	836	16.32	0.0365163235412219	-0.09444491521908
2	A	26	50	20120615	8	838	16.36	0.036428783721711	-0.095423409582886
2	A	26	50	20120615	8	840	16.4	0.035429358997182	-0.096373336832732
2	A	26	50	20120615	8	842	16.44	0.0349963268043833	-0.0977411641902591
2	A	26	50	20120615	8	844	16.48	0.0343375861270299	-0.0997858341587382
2	A	26	50	20120615	8	846	16.52	0.0334571674737746	-0.10012178059048
2	A	26	50	20120615	8	848	16.56	0.032607649386857	-0.100793107768538
2	A	26	50	20120615	8	850	16.6	0.0314149723790297	-0.101933458874558
2	A	26	50	20120615	8	852	16.64	0.030604062322365	-0.103127620806626
2	A	26	50	20120615	8	854	16.68	0.0293917984566987	-0.104230990227989
2	A	26	50	20120615	8	856	16.72	0.0288252645036121	-0.105463618768954
2	A	26	50	20120615	8	858	16.76	0.0280535988733032	-0.106010424442845
2	A	26	50	20120615	8	860	16.8	0.0270014946935757	-0.107144553009190
2	A	26	50	20120615	8	862	16.84	0.0259440872129894	-0.108539957531184
2	A	26	50	20120615	8	864	16.88	0.0249824219905757	-0.109152312003691
2	A	26	50	20120615	8	866	16.92	0.0242346565694709	-0.110028770858972
2	A	26	50	20120615	8	868	16.96	0.0229745215747183	-0.111225266243418
2	A	26	50	20120615	8	870	17	0.0221557626327824	-0.112587083193305
2	A	26	50	20120615	8	872	17.04	0.0210545852424406	-0.113493099112039
2	A	26	50	20120615	8	874	17.08	0.0200951827617267	-0.114415732040131
2	A	26	50	20120615	8	876	17.12	0.0187260119013152	-0.114838794027315
2	A	26	50	20120615	8	878	17.16	0.018045350913745	-0.116120495778894
2	A	26	50	20120615	8	880	17.2	0.0167030501110186	-0.116629824793383
2	A	26	50	20120615	8	882	17.24	0.0161300814862231	-0.117167438079119
2	A	26	50	20120615	8	884	17.28	0.0145173123396929	-0.118313516750066
2	A	26	50	20120615	8	886	17.32	0.0131652534633861	-0.118795834285513
2	A	26	50	20120615	8	888	17.36	0.0122104471767499	-0.119505981625859
2	A	26	50	20120615	8	890	17.4	0.0111106839999704	-0.119976419767382
2	A	26	50	20120615	8	892	17.44	0.009364908067899	-0.120954277735085
2	A	26	50	20120615	8	894	17.48	0.0083848580691744	-0.121041676133240
2	A	26	50	20120615	8	896	17.52	0.006573533338487	-0.121437797352061
2	A	26	50	20120615	8	898	17.56	0.0051357024096223	-0.121805634299634
2	A	26	50	20120615	8	900	17.6	0.0035776633279558	-0.122939126469876
2	A	26	50	20120615	8	902	17.64	0.0024221801368189	-0.123291336357585
2	A	26	50	20120615	8	904	17.68	0.0017876932220602	-0.123082103461032
2	A	26	50	20120615	8	906	17.72	0.0017582775799628	-0.122734065503332
2	A	26	50	20120615	8	908	17.76	0.0014012593661417	-0.122570087440775
2	A	26	50	20120615	8	910	17.8	0.0009745911343738	-0.121807260645231
2	A	26	50	20120615	8	912	17.84	0.000145437722754400	-0.121258970047099
2	A	26	50	20120615	8	914	17.88	-0.000358375858840999	-0.120466798320135
2	A	26	50	20120615	8	916	17.92	-0.000477169798080299	-0.120321700008636
2	A	26	50	20120615	8	918	17.96	-0.0006337939501132	-0.119250786788529
2	A	26	50	20120615	8	920	18	-0.000731516107273102	-0.118158165390239
2	A	26	50	20120615	8	922	18.04	-0.000950294945372299	-0.117521769287171
2	A	26	50	20120615	8	924	18.08	-0.001348254641824	-0.116805045853761
2	A	26	50	20120615	8	926	18.12	-0.00103755192217070	-0.114921737652748
2	A	26	50	20120615	8	928	18.16	-0.0017993887682211	-0.113743980598004
2	A	26	50	20120615	8	930	18.2	-0.0024368455314607	-0.111840237011016
2	A	26	50	20120615	8	932	18.24	-0.0027458511948392	-0.110212194358012
2	A	26	50	20120615	8	934	18.28	-0.0030581802600893	-0.109176070791539
2	A	26	50	20120615	8	936	18.32	-0.0034777774240454	-0.107834830648984
2	A	26	50	20120615	8	938	18.36	-0.0035081123049583	-0.106779332356707
2	A	26	50	20120615	8	940	18.4	-0.003307647532492	-0.105863982628461
2	A	26	50	20120615	8	942	18.44	-0.003304111998586	-0.104113327659600
2	A	26	50	20120615	8	944	18.48	-0.0032288051263897	-0.102269122463587
2	A	26	50	20120615	8	946	18.52	-0.0029389620567813	-0.100686546776614
2	A	26	50	20120615	8	948	18.56	-0.0034830807249043	-0.0990944958587721
2	A	26	50	20120615	8	950	18.6	-0.0035815099888455	-0.0978392399008097
2	A	26	50	20120615	8	952	18.64	-0.0039301843426486	-0.0954840793447117
2	A	26	50	20120615	8	954	18.68	-0.0043591153161164	-0.0939670524563541
2	A	26	50	20120615	8	956	18.72	-0.0043299825167315	-0.0924040636272193
2	A	26	50	20120615	8	958	18.76	-0.0049490545036603	-0.0904457313967232
2	A	26	50	20120615	8	960	18.8	-0.0048902232194656	-0.0887336844581143
2	A	26	50	20120615	8	962	18.84	-0.0058184422911292	-0.086539178562702
2	A	26	50	20120615	8	964	18.88	-0.005777854361889	-0.0852375363998936
2	A	26	50	20120615	8	966	18.92	-0.0061793495922468	-0.083896296257339
2	A	26	50	20120615	8	968	18.96	-0.0069697535522571	-0.0820713950764528
2	A	26	50	20120615	8	970	19	-0.0071468130902662	-0.081180581953514
2	A	26	50	20120615	8	972	19.04	-0.00765854626781091	-0.0796487765334295
2	A	26	50	20120615	8	974	19.08	-0.00802758529691217	-0.0777601650315584
2	A	26	50	20120615	8	976	19.12	-0.00812707522102512	-0.0759934587387638
2	A	26	50	20120615	8	978	19.16	-0.0086027459527293	-0.0742070948774522
2	A	26	50	20120615	8	980	19.2	-0.00876127929307132	-0.0728174886310644
2	A	26	50	20120615	8	982	19.24	-0.00884577855342312	-0.0728362269607659
2	A	26	50	20120615	8	984	19.28	-0.00940545357073228	-0.0685202593004375
2	A	26	50	20120615	8	986	19.32	-0.00956002711309965	-0.0673996364736131
2	A	26	50	20120615	8	988	19.36	-0.009922560759814	-0.066037253838301
2	A	26	50	20120615	8	990	19.4	-0.0105395821370774	-0.0640829521164576
2	A	26	50	20120615	8	992	19.44	-0.0108484463790997	-0.062744681822384
2	A	26	50	20120615	8	994	19.48	-0.0111686243296209	-0.0607065172362918
2	A	26	50	20120615	8	996	19.52	-0.0114668112592473	-0.0593025567222459
2	A	26	50	20120615	8	998	19.56	-0.0110763468946761	-0.0581092433183155
2	A	26	50	20120615	8	1000	19.6	-0.0110687101414393	-0.0562747254852051
2	A	26	50	20120615	8	1002	19.64	-0.0107136718266055	-0.0548704821284468
2	A	26	50	20120615	8	1004	19.68	-0.0106343344457564	-0.0538779870503733
2	A	26	50	20120615	8	1006	19.72	-0.0111561792502720	-0.0525907698659013
2	A	26	50	20120615	8	1008	19.76	-0.0114999038566068	-0.0521343324386454
2	A	26	50	20120615	8	1010	19.8	-0.0127443410808170	-0.0506506102796817
2	A	26	50	20120615	8	1012	19.84	-0.0140808436079377	-0.0497625548731895
2	A	26	50	20120615	8	1014	19.88	-0.0150600450785249	-0.0484160821404541
2	A	26	50	20120615	8	1016	19.92	-0.0167836885683452	-0.0478047176174402
2	A	26	50	20120615	8	1018	19.96	-0.0176801585455335	-0.0465541285642337
2	A	26	50	20120615	8	1020	20	-0.0192538246870642	-0.0459033781935077
2	A	26	50	20120615	8	1022	20.04	-0.0205892665540131	-0.0442413944150068
2	A	26	50	20120615	8	1024	20.08	-0.0218426133236662	-0.0437546928175161
2	A	26	50	20120615	8	1026	20.12	-0.0231325175139067	-0.0420826681227224
2	A	26	50	20120615	8	1028	20.16	-0.0241385183315008	-0.0409339731566849
2	A	26	50	20120615	8	1030	20.2	-0.026090910865035	-0.0401942687528856
2	A	26	50	20120615	8	1032	20.24	-0.027752399668789	-0.0390035716440456
2	A	26	50	20120615	8	1034	20.28	-0.0295839476534184	-0.0378252489038763
2	A	26	50	20120615	8	1036	20.32	-0.0307168034275574	-0.0370274203226636
2	A	26	50	20120615	8	1038	20.36	-0.0323369971952901	-0.0369072828805399
2	A	26	50	20120615	8	1040	20.4	-0.0337543220275004	-0.0373084952681852
2	A	26	50	20120615	8	1042	20.44	-0.0354070568493034	-0.0375848891668154
2	A	26	50	20120615	8	1044	20.48	-0.0360999507841881	-0.0379086733619207
2	A	26	50	20120615	8	1046	20.52	-0.0374908439649176	-0.0391442576092305
2	A	26	50	20120615	8	1048	20.56	-0.0382630823517193	-0.0396105874603552
2	A	26	50	20120615	8	1050	20.6	-0.0388923791027041	-0.0403407742068797
2	A	26	50	20120615	8	1052	20.64	-0.0391942429875926	-0.0401585527893679
2	A	26	50	20120615	8	1054	20.68	-0.0402595771351961	-0.0407969217203553
2	A	26	50	20120615	8	1056	20.72	-0.0405075170569513	-0.0412888983344336
2	A	26	50	20120615	8	1058	20.76	-0.0403431005881898	-0.0418091309354882
2	A	26	50	20120615	8	1060	20.8	-0.0410685921456872	-0.0421575931572569
2	A	26	50	20120615	8	1062	20.84	-0.041494213859419	-0.042758124804383
2	A	26	50	20120615	8	1064	20.88	-0.0418708118600112	-0.0433071295803641
2	A	26	50	20120615	8	1066	20.92	-0.0423282038814217	-0.0439477329687801
2	A	26	50	20120615	8	1068	20.96	-0.0430136449108327	-0.0440235630999945
2	A	26	50	20120615	8	1070	21	-0.0441386376575648	-0.0446387601417624
2	A	26	50	20120615	8	1072	21.04	-0.0453095852740063	-0.0444484282094704
2	A	26	50	20120615	8	1074	21.08	-0.0464190499558237	-0.0449361763249973
2	A	26	50	20120615	8	1076	21.12	-0.0473029405033746	-0.0450609028901308
2	A	26	50	20120615	8	1078	21.16	-0.0475778848331034	-0.0449269556525706
2	A	26	50	20120615	8	1080	21.2	-0.0481222227043286	-0.0443404742171867
2	A	26	50	20120615	8	1082	21.24	-0.0490824595710443	-0.0440133807623454
2	A	26	50	20120615	8	1084	21.28	-0.0500229540164293	-0.0438434912870975
2	A	26	50	20120615	8	1086	21.32	-0.0518380122709214	-0.0434368483193728
2	A	26	50	20120615	8	1088	21.36	-0.0530355824576746	-0.0432569462121033
2	A	26	50	20120615	8	1090	21.4	-0.0537510564334029	-0.0426654987657951
2	A	26	50	20120615	8	1092	21.44	-0.0556171232497695	-0.0426670423798984
2	A	26	50	20120615	8	1094	21.48	-0.0567391602901563	-0.0426138679499532
2	A	26	50	20120615	8	1096	21.52	-0.0578043247321323	-0.0423449057435933
2	A	26	50	20120615	8	1098	21.56	-0.0582281645367755	-0.0418923574036339
2	A	26	50	20120615	8	1100	21.6	-0.0591040364934279	-0.0415186726829802
2	A	26	50	20120615	8	1102	21.64	-0.059865618781037	-0.0402488220410542
2	A	26	50	20120615	8	1104	21.68	-0.0599080734721795	-0.0399672238365144
2	A	26	50	20120615	8	1106	21.72	-0.0601601146132656	-0.0392516034896824
2	A	26	50	20120615	8	1108	21.76	-0.0609144561274354	-0.0381896705256964
2	A	26	50	20120615	8	1110	21.8	-0.0617617397569244	-0.0377471348177587
2	A	26	50	20120615	8	1112	21.84	-0.0627432958930929	-0.0369168995327641
2	A	26	50	20120615	8	1114	21.88	-0.0628420787104246	-0.0364102575240439
2	A	26	50	20120615	8	1116	21.92	-0.0635903391062762	-0.0351343540480709
2	A	26	50	20120615	8	1118	21.96	-0.0634970010111596	-0.0343794468484762
2	A	26	50	20120615	8	1120	22	-0.0633896622017755	-0.0333875174558277
2	A	26	50	20120615	8	1122	22.04	-0.0630614939446268	-0.0326551669625528
2	A	26	50	20120615	8	1124	22.08	-0.0632062387027357	-0.0312520549766443
2	A	26	50	20120615	8	1126	22.12	-0.0630900610585867	-0.0295989100329083
2	A	26	50	20120615	8	1128	22.16	-0.0637911574321332	-0.0281120766041073
2	A	26	50	20120615	8	1130	22.2	-0.0640801519736041	-0.0261152777647146
2	A	26	50	20120615	8	1132	22.24	-0.0647428524489322	-0.0252865486171640
2	A	26	50	20120615	8	1134	22.28	-0.064835129883877	-0.0238560008881455
2	A	26	50	20120615	8	1136	22.32	-0.065281455684162	-0.0224973659187737
2	A	26	50	20120615	8	1138	22.36	-0.0661309737710795	-0.0218899611937344
2	A	26	50	20120615	8	1140	22.4	-0.0662970731539802	-0.0211806623815262
2	A	26	50	20120615	8	1142	22.44	-0.0666283526809661	-0.0200021275093226
2	A	26	50	20120615	8	1144	22.48	-0.0671396615944421	-0.0187501949532318
2	A	26	50	20120615	8	1146	22.52	-0.0669362269734947	-0.0180599880241156
2	A	26	50	20120615	8	1148	22.56	-0.0667011846794283	-0.0172999896556963
2	A	26	50	20120615	8	1150	22.6	-0.0662016844491981	-0.0161920947509332
2	A	26	50	20120615	8	1152	22.64	-0.0659452168196618	-0.0146749971518975
2	A	26	50	20120615	8	1154	22.68	-0.0659869361197518	-0.0132520154654377
2	A	26	50	20120615	8	1156	22.72	-0.0655171343743314	-0.0112395895661808
2	A	26	50	20120615	8	1158	22.76	-0.065284425532643	-0.0104165879835578
2	A	26	50	20120615	8	1160	22.8	-0.0645433776259594	-0.00885218494086064
2	A	26	50	20120615	8	1162	22.84	-0.063754105036799	-0.00760640421376618
2	A	26	50	20120615	8	1164	22.88	-0.0626872930360229	-0.00616440135489245
2	A	26	50	20120615	8	1166	22.92	-0.0625631957959246	-0.00492562098493174
2	A	26	50	20120615	8	1168	22.96	-0.0620100968716805	-0.00324001983993925
2	A	26	50	20120615	8	1170	23	-0.0611583160430632	-0.00234977240242539
2	A	26	50	20120615	8	1172	23.04	-0.06038643828072	-0.00143675612655732
2	A	26	50	20120615	8	1174	23.08	-0.0593777504573574	-0.00079095550329964
2	A	26	50	20120615	8	1176	23.12	-0.0582957356607857	9.23622877585899e-05
2	A	26	50	20120615	8	1178	23.16	-0.0575570919171582	0.000880362084712881
2	A	26	50	20120615	8	1180	23.2	-0.0569135540356004	0.00231175834186881
2	A	26	50	20120615	8	1182	23.24	-0.0557148666201329	0.00354113419163974
2	A	26	50	20120615	8	1184	23.28	-0.054933655048278	0.00480671390860747
2	A	26	50	20120615	8	1186	23.32	-0.0536636205585889	0.00540655259108797
2	A	26	50	20120615	8	1188	23.36	-0.0526682263427126	0.00595236831548587
2	A	26	50	20120615	8	1190	23.4	-0.0518810043632176	0.00599345121947277
2	A	26	50	20120615	8	1192	23.44	-0.0501145809131355	0.00681843270108317
2	A	26	50	20120615	8	1194	23.48	-0.0487157115679141	0.00700913939996917
2	A	26	50	20120615	8	1196	23.52	-0.047731772481893	0.00698361284516837
2	A	26	50	20120615	8	1198	23.56	-0.0462402721483363	0.00808535592093507
2	A	26	50	20120615	8	1200	23.6	-0.0450369885387911	0.00781432189170627
2	A	26	50	20120615	8	1202	23.64	-0.0440786396471812	0.00903458313506767
2	A	26	50	20120615	8	1204	23.68	-0.0421982730103787	0.00935733495427247
2	A	26	50	20120615	8	1206	23.72	-0.0411334762639289	0.0102220204816465
2	A	26	50	20120615	8	1208	23.76	-0.0403078159598086	0.0103303916669312
2	A	26	50	20120615	8	1210	23.8	-0.0382036995242352	0.0106419924121966
2	A	26	50	20120615	8	1212	23.84	-0.0370818109762725	0.0115541530888595
2	A	26	50	20120615	8	1214	23.88	-0.0357242713153047	0.0117903628162216
2	A	26	50	20120615	8	1216	23.92	-0.0355786872214465	0.0126054356105072
2	A	26	50	20120615	8	1218	23.96	-0.0347708799493377	0.0138161523265362
2	A	26	50	20120615	8	1220	24	-0.0347874757454921	0.0148399934482196
2	A	26	50	20120615	8	1222	24.04	-0.0343145698013023	0.0160434821187313
2	A	26	50	20120615	8	1224	24.08	-0.0338196374808786	0.0171120194600535
2	A	26	50	20120615	8	1226	24.12	-0.0340474177883023	0.0188184590418876
2	A	26	50	20120615	8	1228	24.16	-0.0343869775356958	0.0204940121995194
2	A	26	50	20120615	8	1230	24.2	-0.0348187652205596	0.0214365572545699
2	A	26	50	20120615	8	1232	24.24	-0.0351396785621333	0.0235400302229723
2	A	26	50	20120615	8	1234	24.28	-0.0354987191013486	0.0248187904103413
2	A	26	50	20120615	8	1236	24.32	-0.0359573980571009	0.0259604355217705
2	A	26	50	20120615	8	1238	24.36	-0.0365738183936002	0.0279016204128228
2	A	26	50	20120615	8	1240	24.4	-0.0370205189604792	0.0288571125930368
2	A	26	50	20120615	8	1242	24.44	-0.0379360808207596	0.0297794626784165
2	A	26	50	20120615	8	1244	24.48	-0.0392871992450474	0.0302506998506027
2	A	26	50	20120615	8	1246	24.52	-0.0403819914611551	0.0308628634042793
2	A	26	50	20120615	8	1248	24.56	-0.0409541964106269	0.0310681930714002
2	A	26	50	20120615	8	1250	24.6	-0.0414829425773269	0.0325464987924201
2	A	26	50	20120615	8	1252	24.64	-0.041963803472805	0.033099003746968
2	A	26	50	20120615	8	1254	24.68	-0.0424862422470169	0.0343102493788693
2	A	26	50	20120615	8	1256	24.72	-0.0431008877454955	0.0346154083813582
2	A	26	50	20120615	8	1258	24.76	-0.0435063144895566	0.0353856173716978
2	A	26	50	20120615	8	1260	24.8	-0.0441515494273893	0.0361603942718439
2	A	26	50	20120615	8	1262	24.84	-0.0445065877422231	0.0361739000113646
2	A	26	50	20120615	8	1264	24.88	-0.0454893813152586	0.0363465189187878
2	A	26	50	20120615	8	1266	24.92	-0.0466782045911285	0.0367216744215464
2	A	26	50	20120615	8	1268	24.96	-0.0482212954354407	0.0371423605299455
2	A	26	50	20120615	8	1270	25	-0.0492531763612262	0.0378725897028768
2	A	26	50	20120615	8	1272	25.04	-0.0512480518701741	0.0389259101062679
2	A	26	50	20120615	8	1274	25.08	-0.0528969400310874	0.0402006256428486
2	A	26	50	20120615	8	1276	25.12	-0.0542419207685145	0.0404696868441578
2	A	26	50	20120615	8	1278	25.16	-0.0555758847822907	0.0407764934054469
2	A	26	50	20120615	8	1280	25.2	-0.057123366759714	0.0409880102569032
2	A	26	50	20120615	8	1282	25.24	-0.0589773653846461	0.0402905554832799
2	A	26	50	20120615	8	1284	25.28	-0.060320210659594	0.0410331095274073
2	A	26	50	20120615	8	1286	25.32	-0.0620547577359803	0.0411241707386885
2	A	26	50	20120615	8	1288	25.36	-0.0631485373751773	0.0410077540924475
2	A	26	50	20120615	8	1290	25.4	-0.0652040204205542	0.0408569338728747
2	A	26	50	20120615	8	1292	25.44	-0.0667031080098731	0.041210183207552
2	A	26	50	20120615	8	1294	25.48	-0.0675656722169035	0.0404956871605021
2	A	26	50	20120615	8	1296	25.52	-0.0682554831662223	0.0397893299125036
2	A	26	50	20120615	8	1298	25.56	-0.0688383017884797	0.0392038242844777
2	A	26	50	20120615	8	1300	25.6	-0.0695356999935605	0.0388093506244572
2	A	26	50	20120615	8	1302	25.64	-0.070639408826179	0.0391888689760556
2	A	26	50	20120615	8	1304	25.68	-0.0714403911036359	0.0391559460843236
2	A	26	50	20120615	8	1306	25.72	-0.0728769068138876	0.0391808786694282
2	A	26	50	20120615	8	1308	25.76	-0.0742962256872208	0.0393891781850301
2	A	26	50	20120615	8	1310	25.8	-0.0760378509024867	0.0393608727005792
2	A	26	50	20120615	8	1312	25.84	-0.0769706378839568	0.0401643157096346
2	A	26	50	20120615	8	1314	25.88	-0.0778601782146895	0.0405474261636815
2	A	26	50	20120615	8	1316	25.92	-0.0789202019903662	0.0410731600554937
2	A	26	50	20120615	8	1318	25.96	-0.079933768850519	0.0418074197370778
2	A	26	50	20120615	8	1320	26	-0.0803036564077577	0.0425508010961392
2	A	26	50	20120615	8	1322	26.04	-0.0808553411184394	0.0432693630071810
2	A	26	50	20120615	8	1324	26.08	-0.0815620236355573	0.044441604629032
2	A	26	50	20120615	8	1326	26.12	-0.0824631605175014	0.0452320085890424
2	A	26	50	20120615	8	1328	26.16	-0.0831094561155059	0.0463319838978562
2	A	26	50	20120615	8	1330	26.2	-0.0833220689824731	0.0473445042399728
2	A	26	50	20120615	8	1332	26.24	-0.083414424199164	0.0484880302554399
2	A	26	50	20120615	8	1334	26.28	-0.0834483158271861	0.0494985353432301
2	A	26	50	20120615	8	1336	26.32	-0.083882012700359	0.0507826836842718
2	A	26	50	20120615	8	1338	26.36	-0.0840023339902458	0.0516319472127481
2	A	26	50	20120615	8	1340	26.4	-0.0847034303637922	0.0527563177055128
2	A	26	50	20120615	8	1342	26.44	-0.0853461197172127	0.0540181497565402
2	A	26	50	20120615	8	1344	26.48	-0.0861742407529315	0.0552540734151049
2	A	26	50	20120615	8	1346	26.52	-0.0864640555382686	0.0561527637075861
2	A	26	50	20120615	8	1348	26.56	-0.0869183009345029	0.0576303340375535
2	A	26	50	20120615	8	1350	26.6	-0.0871953948688464	0.0579552708167122
2	A	26	50	20120615	8	1352	26.64	-0.0869547876444121	0.0592623364885321
2	A	26	50	20120615	8	1354	26.68	-0.0870925956849975	0.060162278360016
2	A	26	50	20120615	8	1356	26.72	-0.086894916913249	0.0604405673048198
2	A	26	50	20120615	8	1358	26.76	-0.0864280143056316	0.0614014547097742
2	A	26	50	20120615	8	1360	26.8	-0.0860947350806685	0.062351331047932
2	A	26	50	20120615	8	1362	26.84	-0.0851451988608724	0.0637042009757168
2	A	26	50	20120615	8	1364	26.88	-0.0846052910136314	0.0642755043640426
2	A	26	50	20120615	8	1366	26.92	-0.0841585833756846	0.0653239598727791
2	A	26	50	20120615	8	1368	26.96	-0.0833708027818325	0.065975127436506
2	A	26	50	20120615	8	1370	27	-0.0821493677412143	0.067524801444951
2	A	26	50	20120615	8	1372	27.04	-0.0818693251715931	0.0688978896769303
2	A	26	50	20120615	8	1374	27.08	-0.0815456399714372	0.0704847504309979
2	A	26	50	20120615	8	1376	27.12	-0.0807531712596258	0.0722059331892197
2	A	26	50	20120615	8	1378	27.16	-0.0803177985433814	0.0735251893819472
2	A	26	50	20120615	8	1380	27.2	-0.0791617496668195	0.0749909510286688
2	A	26	50	20120615	8	1382	27.24	-0.0790460669974174	0.0764034675347671
2	A	26	50	20120615	8	1384	27.28	-0.0779637693581333	0.0773471722449386
2	A	26	50	20120615	8	1386	27.32	-0.0769342925954038	0.0792605324841513
2	A	26	50	20120615	8	1388	27.36	-0.0762010935739914	0.0792512693853178
2	A	26	50	20120615	8	1390	27.4	-0.0757406256380828	0.0793850539883183
2	A	26	50	20120615	8	1392	27.44	-0.0751691419375278	0.0796736949763986
2	A	26	50	20120615	8	1394	27.48	-0.0750001434168242	0.0799544163685297
2	A	26	50	20120615	8	1396	27.52	-0.0744041938216402	0.0805588512450879
2	A	26	50	20120615	8	1398	27.56	-0.0746649748025418	0.0809783069876878
2	A	26	50	20120615	8	1400	27.6	-0.074760434218002	0.081881282347263
2	A	26	50	20120615	8	1402	27.64	-0.0749423727928013	0.0824531196012086
2	A	26	50	20120615	8	1404	27.68	-0.0753538382287737	0.0834289976699241
2	A	26	50	20120615	8	1406	27.72	-0.0757681320918709	0.0844204320878258
2	A	26	50	20120615	8	1408	27.76	-0.0761277666007824	0.0860293828577377
2	A	26	50	20120615	8	1410	27.8	-0.0762403380003473	0.0868855477483983
2	A	26	50	20120615	8	1412	27.84	-0.0761385853345346	0.0889728562557829
2	A	26	50	20120615	8	1414	27.88	-0.0767241404600351	0.0900560731338826
2	A	26	50	20120615	8	1416	27.92	-0.0767133924369611	0.0914499220209575
2	A	26	50	20120615	8	1418	27.96	-0.0771853862134031	0.0919608066703648
2	A	26	50	20120615	8	1420	28	-0.07767937101074	0.0921569580914659
2	A	26	50	20120615	8	1422	28.04	-0.0781410410281767	0.0922638019261032
2	A	26	50	20120615	8	1424	28.08	-0.0789748613445519	0.0923987178999536
2	A	26	50	20120615	8	1426	28.12	-0.0797953880534408	0.0930659438586812
2	A	26	50	20120615	8	1428	28.16	-0.079695968840006	0.0928485792341445
2	A	26	50	20120615	8	1430	28.2	-0.0798055703910899	0.0927573624593714
2	A	26	50	20120615	8	1432	28.24	-0.080341981595298	0.0926438011103129
2	A	26	50	20120615	8	1434	28.28	-0.0802489263428938	0.09245259943668
2	A	26	50	20120615	8	1436	28.32	-0.0810127430879315	0.0920890051297939
2	A	26	50	20120615	8	1438	28.36	-0.081479645695549	0.091764938091976
2	A	26	50	20120615	8	1440	28.4	-0.0820913637719535	0.0914982881247906
2	A	26	50	20120615	8	1442	28.44	-0.0821767822711208	0.0911356837673982
2	A	26	50	20120615	8	1444	28.48	-0.0830098247700367	0.0912176374433377
2	A	26	50	20120615	8	1446	28.52	-0.0835258005882685	0.0919136426480596
2	A	26	50	20120615	8	1448	28.56	-0.0839433471425592	0.091667215934816
2	A	26	50	20120615	8	1450	28.6	-0.0849623587249271	0.0922688930949278
2	A	26	50	20120615	8	1452	28.64	-0.085833019304602	0.093563393479246
2	A	26	50	20120615	8	1454	28.68	-0.0867947552376939	0.0942025472987605
2	A	26	50	20120615	8	1456	28.72	-0.0878458694679278	0.094411497352601
2	A	26	50	20120615	8	1458	28.76	-0.0884758308992868	0.0959650816615458
2	A	26	50	20120615	8	1460	28.8	-0.0891118734489642	0.0967036546944958
2	A	26	50	20120615	8	1462	28.84	-0.0894471834846028	0.0977924577161668
2	A	26	50	20120615	8	1464	28.88	-0.0895579164065366	0.0986108631047118
2	A	26	50	20120615	8	1466	28.92	-0.0898693262329712	0.0997758922373948
2	A	26	50	20120615	8	1468	28.96	-0.0903732812359228	0.101346588530445
2	A	26	50	20120615	8	1470	29	-0.091417395109023	0.102163579705428
2	A	26	50	20120615	8	1472	29.04	-0.0921282495561497	0.103258675977451
2	A	26	50	20120615	8	1474	29.08	-0.0929682217015212	0.104104446398428
2	A	26	50	20120615	8	1476	29.12	-0.0930300228341969	0.104830362219994
2	A	26	50	20120615	8	1478	29.16	-0.0932969556440948	0.105615604300502
2	A	26	50	20120615	8	1480	29.2	-0.093381737747159	0.106373693480612
2	A	26	50	20120615	8	1482	29.24	-0.0940837533595211	0.107508741285773
2	A	26	50	20120615	8	1484	29.28	-0.094665843661794	0.108207928471010
2	A	26	50	20120615	8	1486	29.32	-0.0947328773846504	0.108688195396792
2	A	26	50	20120615	8	1488	29.36	-0.09514031231197	0.109265053108884
2	A	26	50	20120615	8	1490	29.4	-0.0958513081804531	0.110327481047617
2	A	26	50	20120615	8	1492	29.44	-0.0957001287506354	0.110273599510890
2	A	26	50	20120615	8	1494	29.48	-0.0955297160163695	0.111018182951480
2	A	26	50	20120615	8	1496	29.52	-0.0951633639930367	0.111400091323999
2	A	26	50	20120615	8	1498	29.56	-0.0952810972721043	0.111559543903156
2	A	26	50	20120615	8	1500	29.6	-0.0951882541517345	0.111925330241064
2	A	26	50	20120615	8	1502	29.64	-0.0954154475605298	0.112120986687418
2	A	26	50	20120615	8	1504	29.68	-0.0954063965937306	0.112303985922389
2	A	26	50	20120615	8	1506	29.72	-0.0954039217199964	0.113126704662300
2	A	26	50	20120615	8	1508	29.76	-0.0954045581160995	0.113652155711400
2	A	26	50	20120615	8	1510	29.8	-0.0950424487334538	0.113872843737808
2	A	26	50	20120615	8	1512	29.84	-0.0948025274025972	0.114237215862153
2	A	26	50	20120615	8	1514	29.88	-0.0950969666662833	0.114460378762296
2	A	26	50	20120615	8	1516	29.92	-0.095057439397215	0.114205749610391
2	A	26	50	20120615	8	1518	29.96	-0.0955749001396873	0.114436407842414
2	A	26	50	20120615	8	1520	30	-0.0956626520912326	0.114122381720889
2	A	26	50	20120615	8	1522	30.04	-0.0955507877984488	0.114123937355807
2	A	26	50	20120615	8	1524	30.08	-0.096034731679493	0.114280632218518
2	A	26	50	20120615	8	1526	30.12	-0.096319059316208	0.114455923989574
2	A	26	50	20120615	8	1528	30.16	-0.0961941135479724	0.114879268819471
2	A	26	50	20120615	8	1530	30.2	-0.0959587177005154	0.115166990568736
2	A	26	50	20120615	8	1532	30.24	-0.0962863909829172	0.115656732725385
2	A	26	50	20120615	8	1534	30.28	-0.0965052405316944	0.116449045873705
2	A	26	50	20120615	8	1536	30.32	-0.0970764413895369	0.116692432027789
2	A	26	50	20120615	8	1538	30.36	-0.097407862337879	0.117246308769493
2	A	26	50	20120615	8	1540	30.4	-0.0980601683435237	0.117770628447743
2	A	26	50	20120615	8	1542	30.44	-0.0992119745793984	0.118486998327763
2	A	26	50	20120615	8	1544	30.48	-0.100192024578123	0.118916919250724
2	A	26	50	20120615	8	1546	30.52	-0.100947780305855	0.119620631919361
2	A	26	50	20120615	8	1548	30.56	-0.102324941472894	0.120168215410712
2	A	26	50	20120615	8	1550	30.6	-0.103796218552509	0.121006349078452
2	A	26	50	20120615	8	1552	30.64	-0.104854050297164	0.122262170721840
2	A	26	50	20120615	8	1554	30.68	-0.106439949386009	0.122750922928996
2	A	26	50	20120615	8	1556	30.72	-0.107302973212447	0.123041897369454
2	A	26	50	20120615	8	1558	30.76	-0.108474719859552	0.123683172509312
2	A	26	50	20120615	8	1560	30.8	-0.109949178919682	0.124052847934516
2	A	26	50	20120615	8	1562	30.84	-0.111356887099668	0.124479374744928
2	A	26	50	20120615	8	1564	30.88	-0.112122259479624	0.124808603662249
2	A	26	50	20120615	8	1566	30.92	-0.113303057093528	0.125353146594440
2	A	26	50	20120615	8	1568	30.96	-0.114537594822801	0.125781724014518
2	A	26	50	20120615	8	1570	31	-0.11510179532351	0.126098578563167
2	A	26	50	20120615	8	1572	31.04	-0.115372475799348	0.125883052416262
2	A	26	50	20120615	8	1574	31.08	-0.116031852872805	0.126251808602650
2	A	26	50	20120615	8	1576	31.12	-0.116581345552465	0.126137893700201
2	A	26	50	20120615	8	1578	31.16	-0.117086502636944	0.126249333728916
2	A	26	50	20120615	8	1580	31.2	-0.117590174797183	0.125800815897610
2	A	26	50	20120615	8	1582	31.24	-0.117567971644254	0.125605230161933
2	A	26	50	20120615	8	1584	31.28	-0.117852652834360	0.125090032161161
2	A	26	50	20120615	8	1586	31.32	-0.118120292751039	0.125349893903247
2	A	26	50	20120615	8	1588	31.36	-0.118695806960247	0.125112376735446
2	A	26	50	20120615	8	1590	31.4	-0.119007287497359	0.125401936962342
2	A	26	50	20120615	8	1592	31.44	-0.119800802727207	0.125697366175522
2	A	26	50	20120615	8	1594	31.48	-0.119982317037938	0.126467617592268
2	A	26	50	20120615	8	1596	31.52	-0.120407288213431	0.126589947065414
2	A	26	50	20120615	8	1598	31.56	-0.120288140720801	0.126751520964915
2	A	26	50	20120615	8	1600	31.6	-0.120623521467117	0.127273153637396
2	A	26	50	20120615	8	1602	31.64	-0.120427582178051	0.127641626981073
2	A	26	50	20120615	8	1604	31.68	-0.120174720793098	0.127594675090802
2	A	26	50	20120615	8	1606	31.72	-0.120023824205993	0.127342520812631
2	A	26	50	20120615	8	1608	31.76	-0.119874058989738	0.127224999665597
2	A	26	50	20120615	8	1610	31.8	-0.119734617532488	0.126445202307305
2	A	26	50	20120615	8	1612	31.84	-0.119761911854242	0.126369824724430
2	A	26	50	20120615	8	1614	31.88	-0.119375336576967	0.125834332759038
2	A	26	50	20120615	8	1616	31.92	-0.118884180206755	0.125895568206289
2	A	26	50	20120615	8	1618	31.96	-0.118735192807959	0.125443514841076
2	A	26	50	20120615	8	1620	32	-0.118438137249182	0.124589400560081
2	A	26	50	20120615	8	1622	32.04	-0.118171770124709	0.123939357296136
2	A	26	50	20120615	8	1624	32.08	-0.117887371777316	0.123143296481876
2	A	26	50	20120615	8	1626	32.12	-0.117771759818592	0.121922476624158
2	A	26	50	20120615	8	1628	32.16	-0.117374507228922	0.120290332751823
2	A	26	50	20120615	8	1630	32.2	-0.116775941338647	0.118433823897818
2	A	26	50	20120615	8	1632	32.24	-0.116524140613867	0.117360506514654
2	A	26	50	20120615	8	1634	32.28	-0.116377981642195	0.115426357336075
2	A	26	50	20120615	8	1636	32.32	-0.115684875575276	0.114527058931762
2	A	26	50	20120615	8	1638	32.36	-0.114961010363376	0.112494621910597
2	A	26	50	20120615	8	1640	32.4	-0.114617639310432	0.111247002705872
2	A	26	50	20120615	8	1642	32.44	-0.113913290245692	0.109088983520369
2	A	26	50	20120615	8	1644	32.48	-0.113232841390156	0.107064041831085
2	A	26	50	20120615	8	1646	32.52	-0.112471782361565	0.105542560170006
2	A	26	50	20120615	8	1648	32.56	-0.111890236531514	0.103017078803523
2	A	26	50	20120615	8	1650	32.6	-0.111556149790606	0.101432077740290
2	A	26	50	20120615	8	1652	32.64	-0.11095788088518	0.0993376840229578
2	A	26	50	20120615	8	1654	32.68	-0.110396975502072	0.0970277358744488
2	A	26	50	20120615	8	1656	32.72	-0.110018185470458	0.0956868422142168
2	A	26	50	20120615	8	1658	32.76	-0.108965607529187	0.0940283727564186
2	A	26	50	20120615	8	1660	32.8	-0.108701397080397	0.0920354983596615
2	A	26	50	20120615	8	1662	32.84	-0.107615691186427	0.0901923679659563
2	A	26	50	20120615	8	1664	32.88	-0.106547472043156	0.088077192380325
2	A	26	50	20120615	8	1666	32.92	-0.105437583097270	0.0865962420799437
2	A	26	50	20120615	8	1668	32.96	-0.104623759760667	0.0852618750153022
2	A	26	50	20120615	8	1670	33	-0.104360270560794	0.0832654509425035
2	A	26	50	20120615	8	1672	33.04	-0.103536023056022	0.0815384571807539
2	A	26	50	20120615	8	1674	33.08	-0.103152238729213	0.079684955651889
2	A	26	50	20120615	8	1676	33.12	-0.102203056769914	0.0783784669792026
2	A	26	50	20120615	8	1678	33.16	-0.101877774215539	0.076610713461265
2	A	26	50	20120615	8	1680	33.2	-0.101152678637840	0.0743546468494825
2	A	26	50	20120615	8	1682	33.24	-0.100515865341771	0.073516435399996
2	A	26	50	20120615	8	1684	33.28	-0.100805284147311	0.0718877563508892
2	A	26	50	20120615	8	1686	33.32	-0.100649642873703	0.0714465995011747
2	A	26	50	20120615	8	1688	33.36	-0.101297656741186	0.0709442496306163
2	A	26	50	20120615	8	1690	33.4	-0.101653345594259	0.0700271179932818
2	A	26	50	20120615	8	1692	33.44	-0.10172553412555	0.069547635956027
2	A	26	50	20120615	8	1694	33.48	-0.101768292872608	0.0690763704995696
2	A	26	50	20120615	8	1696	33.52	-0.101220249761850	0.0688635667137715
2	A	26	50	20120615	8	1698	33.56	-0.100367394130925	0.0686288921152313
2	A	26	50	20120615	8	1700	33.6	-0.0997164881967072	0.068567034414013
2	A	26	50	20120615	8	1702	33.64	-0.0988572191072772	0.0692212425368991
2	A	26	50	20120615	8	1704	33.68	-0.0978791702207433	0.0689137712952357
2	A	26	50	20120615	8	1706	33.72	-0.0964432909065947	0.0691744391390523
2	A	26	50	20120615	8	1708	33.76	-0.0938445957039882	0.0689857194102215
2	A	26	50	20120615	8	1710	33.8	-0.0921413762864357	0.0690003678343005
2	A	26	50	20120615	8	1712	33.84	-0.0898156638993469	0.0684665403982709
2	A	26	50	20120615	8	1714	33.88	-0.0875677926551583	0.0681716556573126
2	A	26	50	20120615	8	1716	33.92	-0.0850135037584104	0.0675880875018672
2	A	26	50	20120615	8	1718	33.96	-0.083298699103355	0.0669917843532926
2	A	26	50	20120615	8	1720	34	-0.0810237810247859	0.0673068852771249
2	A	26	50	20120615	8	1722	34.04	-0.0787130126324107	0.0665817614151537
2	A	26	50	20120615	8	1724	34.08	-0.0765416644840821	0.0668543864346402
2	A	26	50	20120615	8	1726	34.12	-0.0743531407120385	0.0664679101523149
2	A	26	50	20120615	8	1728	34.16	-0.0717194507948311	0.0653433275275158
2	A	26	50	20120615	8	1730	34.2	-0.0695984132939839	0.0653649649950201
2	A	26	50	20120615	8	1732	34.24	-0.0674636579215818	0.0646155732283186
2	A	26	50	20120615	8	1734	34.28	-0.065111042949896	0.0645539842276773
2	A	26	50	20120615	8	1736	34.32	-0.0631963392077991	0.0638051581464007
2	A	26	50	20120615	8	1738	34.36	-0.061860190234069	0.0636669894813569
2	A	26	50	20120615	8	1740	34.4	-0.0594003071636772	0.0628081375849277
2	A	26	50	20120615	8	1742	34.44	-0.056999184666802	0.0631217394423839
2	A	26	50	20120615	8	1744	34.48	-0.0548125983673389	0.0636064611408873
2	A	26	50	20120615	8	1746	34.52	-0.0531280578825182	0.0640472007976009
2	A	26	50	20120615	8	1748	34.56	-0.0512094650531247	0.0640239369844998
2	A	26	50	20120615	8	1750	34.6	-0.0491562390925933	0.063468646029234
2	A	26	50	20120615	8	1752	34.64	-0.0475000535896982	0.0627311336564565
2	A	26	50	20120615	8	1754	34.68	-0.0458273217881233	0.0622121172790655
2	A	26	50	20120615	8	1756	34.72	-0.0438215426926095	0.061881049884114
2	A	26	50	20120615	8	1758	34.76	-0.0429175066728625	0.0609866305165911
2	A	26	50	20120615	8	1760	34.8	-0.041746184289827	0.0596494208826892
2	A	26	50	20120615	8	1762	34.84	-0.0404352790281853	0.0575392021155942
2	A	26	50	20120615	8	1764	34.88	-0.0392174997296258	0.0562122455300196
2	A	26	50	20120615	8	1766	34.92	-0.0384703707046241	0.0541975568890628
2	A	26	50	20120615	8	1768	34.96	-0.0371155541118707	0.0527187137668893
2	A	26	50	20120615	8	1770	35	-0.0365669806710262	0.0514562453197588
2	A	26	50	20120615	8	1772	35.04	-0.0356620254124636	0.0501151465985604
2	A	26	50	20120615	8	1774	35.08	-0.0347032593278528	0.0484306061137397
2	A	26	50	20120615	8	1776	35.12	-0.0342771567815098	0.0469462475586729
2	A	26	50	20120615	8	1778	35.16	-0.0335383009058479	0.0456158261498704
2	A	26	50	20120615	8	1780	35.2	-0.0327486747632969	0.0432178149228325
2	A	26	50	20120615	8	1782	35.24	-0.0322113443202733	0.0412668366028607
2	A	26	50	20120615	8	1784	35.28	-0.031401919187849	0.0398647145664459
2	A	26	50	20120615	8	1786	35.32	-0.030746360491011	0.0373192008648524
2	A	26	50	20120615	8	1788	35.36	-0.0304630935144676	0.0350993098359954
2	A	26	50	20120615	8	1790	35.4	-0.0298384353839675	0.0339365434450122
2	A	26	50	20120615	8	1792	35.44	-0.0304058178651915	0.0322103543707796
2	A	26	50	20120615	8	1794	35.48	-0.030679609610867	0.0304572952388619
2	A	26	50	20120615	8	1796	35.52	-0.0313656446099742	0.0282786992460262
2	A	26	50	20120615	8	1798	35.56	-0.0313544016121533	0.0262783648727276
2	A	26	50	20120615	8	1800	35.6	-0.0316185767056046	0.0244431399328360
2	A	26	50	20120615	8	1802	35.64	-0.0322878320607942	0.0224432510368095
2	A	26	50	20120615	8	1804	35.68	-0.0327658362448763	0.0206392802166464
2	A	26	50	20120615	8	1806	35.72	-0.0328670020120607	0.0187969347114683
2	A	26	50	20120615	8	1808	35.76	-0.0331384885896294	0.0173881375870391
2	A	26	50	20120615	8	1810	35.8	-0.0337924067987351	0.0155400574458655
2	A	26	50	20120615	8	1812	35.84	-0.0332784108794906	0.0136689821921678
2	A	26	50	20120615	8	1814	35.88	-0.0337308347686565	0.0119330180737921
2	A	26	50	20120615	8	1816	35.92	-0.0337148315279847	0.0104376512803558
2	A	26	50	20120615	8	1818	35.96	-0.0344701050088921	0.00933448126310457
2	A	26	50	20120615	8	1820	36	-0.0348318042696047	0.00787436232849687
2	A	26	50	20120615	8	1822	36.04	-0.0349052160956275	0.00613797677447947
2	A	26	50	20120615	8	1824	36.08	-0.0346062089221349	0.00535482773004417
2	A	26	50	20120615	8	1826	36.12	-0.0340463924834695	0.00352815878220496
2	A	26	50	20120615	8	1828	36.16	-0.0335487307308704	0.00274341167644413
2	A	26	50	20120615	8	1830	36.2	-0.0338856034724955	0.00266816844385807
2	A	26	50	20120615	8	1832	36.24	-0.0340444479398213	0.00236719551351383
2	A	26	50	20120615	8	1834	36.28	-0.0337004758461131	0.0018745188637221
2	A	26	50	20120615	8	1836	36.32	-0.0324910050522325	0.00179097419752491
2	A	26	50	20120615	8	1838	36.36	-0.0315750330700191	0.00125964002000572
2	A	26	50	20120615	8	1840	36.4	-0.0298138492811856	0.00064041954065285
2	A	26	50	20120615	8	1842	36.44	-0.028945352448261	0.00031913850355293
2	A	26	50	20120615	8	1844	36.48	-0.0270949954232521	-0.00088845845735746
2	A	26	50	20120615	8	1846	36.52	-0.0260218831010556	-0.00145864815250286
2	A	26	50	20120615	8	1848	36.56	-0.0248447412292109	-0.00223569486541657
2	A	26	50	20120615	8	1850	36.6	-0.0235047102392521	-0.00379765838971859
2	A	26	50	20120615	8	1852	36.64	-0.0227575670721147	-0.00388700840258932
2	A	26	50	20120615	8	1854	36.68	-0.0205111736810988	-0.00399448863332968
2	A	26	50	20120615	8	1856	36.72	-0.0196295105199086	-0.00451698397608404
2	A	26	50	20120615	8	1858	36.76	-0.0195714711953088	-0.00464724718731423
2	A	26	50	20120615	8	1860	36.8	-0.0184826922152683	-0.00439227438151329
2	A	26	50	20120615	8	1862	36.84	-0.0192993623637726	-0.00439154323310155
2	A	26	50	20120615	8	1864	36.88	-0.0190754181106369	-0.00439442469323488
2	A	26	50	20120615	8	1866	36.92	-0.0188019297137706	-0.00439492603194274
2	A	26	50	20120615	8	1868	36.96	-0.0193129055799526	-0.00452161764682116
2	A	26	50	20120615	8	1870	37	-0.0194002877146513	-0.00458823912642421
2	A	26	50	20120615	8	1872	37.04	-0.0198056083926953	-0.00436795415088116
2	A	26	50	20120615	8	1874	37.08	-0.0194913277127291	-0.00451558390465729
2	A	26	50	20120615	8	1876	37.12	-0.0194378032649272	-0.00439197103270417
2	A	26	50	20120615	8	1878	37.16	-0.0192385391597752	-0.00396210526407168
2	A	26	50	20120615	8	1880	37.2	-0.0188867780020296	-0.00357166536539509
2	A	26	50	20120615	8	1882	37.24	-0.0191279632155468	-0.0037993306972561
2	A	26	50	20120615	8	1884	37.28	-0.0187550187649824	-0.00385848505853914
2	A	26	50	20120615	8	1886	37.32	-0.0200038033523940	-0.00427472212178172
2	A	26	50	20120615	8	1888	37.36	-0.0200419659053747	-0.00403936162966378
2	A	26	50	20120615	8	1890	37.4	-0.0205985508660500	-0.00429000977039097
2	A	26	50	20120615	8	1892	37.44	-0.0205704575136335	-0.00403632107050467
2	A	26	50	20120615	8	1894	37.48	-0.0206155921394766	-0.00459078471083648
2	A	26	50	20120615	8	1896	37.52	-0.0205698069753948	-0.00461264138144296
2	A	26	50	20120615	8	1898	37.56	-0.0206020581156847	-0.00428324982956283
2	A	26	50	20120615	8	1900	37.6	-0.0205935233368358	-0.00401901109650123
2	A	26	50	20120615	8	1902	37.64	-0.0207441653654998	-0.00431096134431753
2	A	26	50	20120615	8	1904	37.68	-0.0203768163216056	-0.00410240019920656
2	A	26	50	20120615	8	1906	37.72	-0.0204356334636647	-0.00443966184956129
2	A	26	50	20120615	8	1908	37.76	-0.0203589194489737	-0.0049568185361177
2	A	26	50	20120615	8	1910	37.8	-0.0202169536205149	-0.00541510151207251
2	A	26	50	20120615	8	1912	37.84	-0.0203111331727011	-0.00560773861247116
2	A	26	50	20120615	8	1914	37.88	-0.0201681278972740	-0.00638499038635141
2	A	26	50	20120615	8	1916	37.92	-0.0199802071991058	-0.00705150923829785
2	A	26	50	20120615	8	1918	37.96	-0.0199101421094784	-0.00790873973887777
2	A	26	50	20120615	8	1920	38	-0.0187205247526933	-0.00965931904731384
2	A	26	50	20120615	8	1922	38.04	-0.0178263599436116	-0.0104652793565103
2	A	26	50	20120615	8	1924	38.08	-0.0171835786663096	-0.0124303785989024
2	A	26	50	20120615	8	1926	38.12	-0.0169626360814601	-0.0143475713568691
2	A	26	50	20120615	8	1928	38.16	-0.0169089383924967	-0.0162943211782894
2	A	26	50	20120615	8	1930	38.2	-0.0169976025117897	-0.0183943363945318
2	A	26	50	20120615	8	1932	38.24	-0.0174496558770023	-0.0198454185044760
2	A	26	50	20120615	8	1934	38.28	-0.0179518289708654	-0.0211104466781544
2	A	26	50	20120615	8	1936	38.32	-0.0183259591687912	-0.0228450503230831
2	A	26	50	20120615	8	1938	38.36	-0.0186085897492314	-0.0234849112493788
2	A	26	50	20120615	8	1940	38.4	-0.0180626326034773	-0.0233783502574540
2	A	26	50	20120615	8	1942	38.44	-0.0177364442453159	-0.0222440802697526
2	A	26	50	20120615	8	1944	38.48	-0.0169647786150071	-0.0218828194152444
2	A	26	50	20120615	8	1946	38.52	-0.0163359485544979	-0.0219627931921966
2	A	26	50	20120615	8	1948	38.56	-0.0151783440430174	-0.0218290792998743
2	A	26	50	20120615	8	1950	38.6	-0.0136517712131137	-0.0211886526881536
2	A	26	50	20120615	8	1952	38.64	-0.0122307694256412	-0.0212897689578633
2	A	26	50	20120615	8	1954	38.68	-0.0101472156552648	-0.0205845077253756
2	A	26	50	20120615	8	1956	38.72	-0.00840374489129997	-0.0202897573347058
2	A	26	50	20120615	8	1958	38.76	-0.0063013891516117	-0.0198390616145131
2	A	26	50	20120615	8	1960	38.8	-0.0043793696827567	-0.0184923442228314
2	A	26	50	20120615	8	1962	38.84	-0.0031429623631536	-0.0172632908137527
2	A	26	50	20120615	8	1964	38.88	-0.0023813517912732	-0.0153550358855002
2	A	26	50	20120615	8	1966	38.92	-0.0020267589537116	-0.0137051648461611
2	A	26	50	20120615	8	1968	38.96	-0.0025025993910433	-0.0126440379839057
2	A	26	50	20120615	8	1970	39	-0.0026964102886987	-0.0116811636088962
2	A	26	50	20120615	8	1972	39.04	-0.0038580382377641	-0.0103413306088361
2	A	26	50	20120615	8	1974	39.08	-0.004245695388414	-0.00821380893880543
2	A	26	50	20120615	8	1976	39.12	-0.0057933117161258	-0.00697272340073805
2	A	26	50	20120615	8	1978	39.16	-0.0066915353181314	-0.0048689817317587
2	A	26	50	20120615	8	1980	39.2	-0.00807631202520372	-0.00267722648172507
2	A	26	50	20120615	8	1982	39.24	-0.00913407305918068	-0.0015893002724627
2	A	26	50	20120615	8	1984	39.28	-0.0108105701336547	0.00072373432643547
2	A	26	50	20120615	8	1986	39.32	-0.0125510322289763	0.00114865253963068
2	A	26	50	20120615	8	1988	39.36	-0.0144294472510627	0.00224766618322206
2	A	26	50	20120615	8	1990	39.4	-0.0168476534477713	0.00337844306342433
2	A	26	50	20120615	8	1992	39.44	-0.0189859443540794	0.00329704093077414
2	A	26	50	20120615	8	1994	39.48	-0.0209134820842549	0.00407366337961914
2	A	26	50	20120615	8	1996	39.52	-0.0226903424304273	0.00351534600732986
2	A	26	50	20120615	8	1998	39.56	-0.0238596990566112	0.00340693239563834
2	A	26	50	20120615	8	2000	39.6	-0.0253021120374180	0.00314920611603147
2	A	26	50	20120615	8	2002	39.64	-0.0275071891792091	0.00099645487604808
2	A	26	50	20120615	8	2004	39.68	-0.0291630776972562	0.000105938737957370
2	A	26	50	20120615	8	2006	39.72	-0.0307818218960875	-0.000909501955165568
2	A	26	50	20120615	8	2008	39.76	-0.0326463846963305	-0.00239774252646109
2	A	26	50	20120615	8	2010	39.8	-0.0331496962321113	-0.00331131741668629
2	A	26	50	20120615	8	2012	39.84	-0.0336893389143094	-0.00478108835885721
2	A	26	50	20120615	8	2014	39.88	-0.0345157346094821	-0.00578185658627054
2	A	26	50	20120615	8	2016	39.92	-0.0349494031983838	-0.00617875562255055
2	A	26	50	20120615	8	2018	39.96	-0.0354283973319596	-0.00755591678958946
2	A	26	50	20120615	8	2020	40	-0.0354450143413175	-0.00961946650912617
2	A	26	50	20120615	8	2022	40.04	-0.0349820644606068	-0.0121024790423305
2	A	26	50	20120615	8	2024	40.08	-0.0339896613064149	-0.0140962868200388
2	A	26	50	20120615	8	2026	40.12	-0.0327332103379924	-0.0159902652623791
2	A	26	50	20120615	8	2028	40.16	-0.0323454541923931	-0.0187025642404511
2	A	26	50	20120615	8	2030	40.2	-0.0317117670154039	-0.0208145288541888
2	A	26	50	20120615	8	2032	40.24	-0.0304378003049046	-0.0238870923733143
2	A	26	50	20120615	8	2034	40.28	-0.0295715803558155	-0.0261313220175798
2	A	26	50	20120615	8	2036	40.32	-0.0290923740902053	-0.0274009322432002
2	A	26	50	20120615	8	2038	40.36	-0.0279920169437297	-0.0299036235581250
2	A	26	50	20120615	8	2040	40.4	-0.0267357922494771	-0.032252469650667
2	A	26	50	20120615	8	2042	40.44	-0.0257799960133473	-0.0333928207566866
2	A	26	50	20120615	8	2044	40.48	-0.025412724751199	-0.0354731289069374
2	A	26	50	20120615	8	2046	40.52	-0.0245204267040197	-0.0376455730707768
2	A	26	50	20120615	8	2048	40.56	-0.0237708228052838	-0.0397843589518318
2	A	26	50	20120615	8	2050	40.6	-0.02299859148955	-0.0421416408282734
2	A	26	50	20120615	8	2052	40.64	-0.0220929998348844	-0.043782623535373
2	A	26	50	20120615	8	2054	40.68	-0.0223837621433083	-0.0450981249910924
2	A	26	50	20120615	8	2056	40.72	-0.0215681144712096	-0.0474094449267569
2	A	26	50	20120615	8	2058	40.76	-0.0212861202868724	-0.0493105722186551
2	A	26	50	20120615	8	2060	40.8	-0.0213125660804888	-0.0508567319063976
2	A	26	50	20120615	8	2062	40.84	-0.0214819181545830	-0.0528811079102565
2	A	26	50	20120615	8	2064	40.88	-0.0214238646878475	-0.0539624863107251
2	A	26	50	20120615	8	2066	40.92	-0.0221631448275781	-0.0550502286722244
2	A	26	50	20120615	8	2068	40.96	-0.0231371137079844	-0.0566753014767473
2	A	26	50	20120615	8	2070	41	-0.0244615247091468	-0.0582088746637847
2	A	26	50	20120615	8	2072	41.04	-0.0254504842533143	-0.0596433114800997
2	A	26	50	20120615	8	2074	41.08	-0.0263473077838932	-0.060809118430242
2	A	26	50	20120615	8	2076	41.12	-0.0272222817149335	-0.0628034423959005
2	A	26	50	20120615	8	2078	41.16	-0.028006251003235	-0.0642819319646835
2	A	26	50	20120615	8	2080	41.2	-0.0282681633549865	-0.064826262764841
2	A	26	50	20120615	8	2082	41.24	-0.0287426320051627	-0.0653411779229009
2	A	26	50	20120615	8	2084	41.28	-0.0281913715585496	-0.0644959024766705
2	A	26	50	20120615	8	2086	41.32	-0.0273357016426358	-0.064305478620497
2	A	26	50	20120615	8	2088	41.36	-0.0268535255285447	-0.0643162973542491
2	A	26	50	20120615	8	2090	41.4	-0.0264471512613968	-0.0630526268255907
2	A	26	50	20120615	8	2092	41.44	-0.0256756977631223	-0.0627815220856837
2	A	26	50	20120615	8	2094	41.48	-0.0240154817515744	-0.0626635059639037
2	A	26	50	20120615	8	2096	41.52	-0.0226779185642819	-0.0621145082589905
2	A	26	50	20120615	8	2098	41.56	-0.0212152681873975	-0.0617693694390933
2	A	26	50	20120615	8	2100	41.6	-0.0195373037956418	-0.0608482921459197
2	A	26	50	20120615	8	2102	41.64	-0.0170017602996631	-0.0604537265620176
2	A	26	50	20120615	8	2104	41.68	-0.0147948093249018	-0.0598403114293383
2	A	26	50	20120615	8	2106	41.72	-0.0120847518753262	-0.0597479632837153
2	A	26	50	20120615	8	2108	41.76	-0.0101868065639434	-0.0604025320310597
2	A	26	50	20120615	8	2110	41.8	-0.00726956682748018	-0.0594868287494232
2	A	26	50	20120615	8	2112	41.84	-0.0047034763185542	-0.0594934755531663
2	A	26	50	20120615	8	2114	41.88	-0.0027493160180671	-0.0593220728694067
2	A	26	50	20120615	8	2116	41.92	6.7090291399001e-05	-0.0587012331155249
2	A	26	50	20120615	8	2118	41.96	0.0016769603001264	-0.0587411846486619
2	A	26	50	20120615	8	2120	42	0.0036323226821415	-0.0584540285848221
2	A	26	50	20120615	8	2122	42.04	0.0061519562755436	-0.0585024653993334
2	A	26	50	20120615	8	2124	42.08	0.0078880448447128	-0.0572284004009914
2	A	26	50	20120615	8	2126	42.12	0.0092371338725386	-0.0565858524689272
2	A	26	50	20120615	8	2128	42.16	0.0114144570731682	-0.0562125000884607
2	A	26	50	20120615	8	2130	42.2	0.0134795624276235	-0.0562395822781802
2	A	26	50	20120615	8	2132	42.24	0.0155224646291496	-0.0563136163581704
2	A	26	50	20120615	8	2134	42.28	0.0181623063753533	-0.0569085052931826
2	A	26	50	20120615	8	2136	42.32	0.0199106986025152	-0.0573911763820206
2	A	26	50	20120615	8	2138	42.36	0.0216935127877852	-0.0573641083344368
2	A	26	50	20120615	8	2140	42.4	0.0220585778767762	-0.0576039023860727
2	A	26	50	20120615	8	2142	42.44	0.0220183081455876	-0.0564876282659526
2	A	26	50	20120615	8	2144	42.48	0.0222685885907886	-0.055912220122762
2	A	26	50	20120615	8	2146	42.52	0.022004950898491	-0.0549245616550719
2	A	26	50	20120615	8	2148	42.56	0.0212478587389424	-0.0531448375264357
2	A	26	50	20120615	8	2150	42.6	0.0209426007415041	-0.0520964103019704
2	A	26	50	20120615	8	2152	42.64	0.020530520122632	-0.0502499918617326
2	A	26	50	20120615	8	2154	42.68	0.0198878802666863	-0.0484989338420057
2	A	26	50	20120615	8	2156	42.72	0.0191132730721677	-0.0457860903917123
2	A	26	50	20120615	8	2158	42.76	0.0179096146960285	-0.0440623266937391
2	A	26	50	20120615	8	2160	42.8	0.0172904507852181	-0.0428872778579668
2	A	26	50	20120615	8	2162	42.84	0.016565701689841	-0.041744416522874
2	A	26	50	20120615	8	2164	42.88	0.0155349521349053	-0.0397238588956335
2	A	26	50	20120615	8	2166	42.92	0.0139793101452271	-0.0385345123607455
2	A	26	50	20120615	8	2168	42.96	0.0127350991951869	-0.0369249817632731
2	A	26	50	20120615	8	2170	43	0.0105524656226305	-0.0356467519059899
2	A	26	50	20120615	8	2172	43.04	0.0088362184697414	-0.0344310515013672
2	A	26	50	20120615	8	2174	43.08	0.0073204502314543	-0.0332083365974750
2	A	26	50	20120615	8	2176	43.12	0.0056914883396349	-0.0310160934437624
2	A	26	50	20120615	8	2178	43.16	0.0039590908678635	-0.0297915117779679
2	A	26	50	20120615	8	2180	43.2	0.0020729825239977	-0.0290710831050238
2	A	26	50	20120615	8	2182	43.24	0.000280466833689801	-0.0270802946732712
2	A	26	50	20120615	8	2184	43.28	-0.0007872502637663	-0.0261760323793542
2	A	26	50	20120615	8	2186	43.32	-0.00240695612782	-0.0248831654117005
2	A	26	50	20120615	8	2188	43.36	-0.0026342556026324	-0.0236553805521872
2	A	26	50	20120615	8	2190	43.4	-0.0025493391492797	-0.0230995309825643
2	A	26	50	20120615	8	2192	43.44	-0.0030251463525927	-0.0205668816746410
2	A	26	50	20120615	8	2194	43.48	-0.0041381793073599	-0.0185537955497825
2	A	26	50	20120615	8	2196	43.52	-0.0049313881478391	-0.0174993343710213
2	A	26	50	20120615	8	2198	43.56	-0.0057461689070241	-0.0163484996998639
2	A	26	50	20120615	8	2200	43.6	-0.0064027175533558	-0.0159747937660068
2	A	26	50	20120615	8	2202	43.64	-0.00705629917963363	-0.0157591997368501
2	A	26	50	20120615	8	2204	43.68	-0.00776350142023564	-0.0143998116987564
2	A	26	50	20120615	8	2206	43.72	-0.00801769287304336	-0.0131019037668596
2	A	26	50	20120615	8	2208	43.76	-0.00879618208379069	-0.0120972110968107
2	A	26	50	20120615	8	2210	43.8	-0.00951827245767058	-0.0109579701484376
2	A	26	50	20120615	8	2212	43.84	-0.00945305599924175	-0.00916662118431868
2	A	26	50	20120615	8	2214	43.88	-0.00920508072214743	-0.00805870506635216
2	A	26	50	20120615	8	2216	43.92	-0.00852208628219935	-0.00708994049185534
2	A	26	50	20120615	8	2218	43.96	-0.00828746118113384	-0.00618507715717435
2	A	26	50	20120615	8	2220	44	-0.00860221562264341	-0.00405164407445299
2	A	26	50	20120615	8	2222	44.04	-0.0092055898390299	-0.00366480009660145
2	A	26	50	20120615	8	2224	44.08	-0.00951296915681168	-0.00301397901519735
2	A	26	50	20120615	8	2226	44.12	-0.0104831479448709	-0.00300497047480504
2	A	26	50	20120615	8	2228	44.16	-0.0114047697102660	-0.00336045426691095
2	A	26	50	20120615	8	2230	44.2	-0.0126200882772269	-0.00280748262188744
2	A	26	50	20120615	8	2232	44.24	-0.0145242667348859	-0.00213580542597225
2	A	26	50	20120615	8	2234	44.28	-0.0153358464216724	-0.00259220961920945
2	A	26	50	20120615	8	2236	44.32	-0.0171602653557339	-0.0033964177178021
2	A	26	50	20120615	8	2238	44.36	-0.0194003548897955	-0.00422068148602954
2	A	26	50	20120615	8	2240	44.4	-0.0203184800121577	-0.00406423057515811
2	A	26	50	20120615	8	2242	44.44	-0.0213840050785920	-0.00439436458915848
2	A	26	50	20120615	8	2244	44.48	-0.0223143171863279	-0.00418863894224007
2	A	26	50	20120615	8	2246	44.52	-0.0238678449267304	-0.00331275991451992
2	A	26	50	20120615	8	2248	44.56	-0.0236536976380481	-0.00320380183060688
2	A	26	50	20120615	8	2250	44.6	-0.0239382232646619	-0.00135088507905003
2	A	26	50	20120615	8	2252	44.64	-0.0238075598309936	5.42068058458078e-06
2	A	26	50	20120615	8	2254	44.68	-0.0233086316501494	0.000517062641354511
2	A	26	50	20120615	8	2256	44.72	-0.022675959878498	0.00176570927223312
2	A	26	50	20120615	8	2258	44.76	-0.022103875137179	0.00298058236192191
2	A	26	50	20120615	8	2260	44.8	-0.0214893498468532	0.00425785055398261
2	A	26	50	20120615	8	2262	44.84	-0.0206807025318883	0.00616010921673067
2	A	26	50	20120615	8	2264	44.88	-0.0205629833949564	0.00724854454287547
2	A	26	50	20120615	8	2266	44.92	-0.0209563822526695	0.00876843521369687
2	A	26	50	20120615	8	2268	44.96	-0.0211200704014464	0.00889706500826257
2	A	26	50	20120615	8	2270	45	-0.0212848687078697	0.00836838955224067
2	A	26	50	20120615	8	2272	45.04	-0.0218576817691733	0.00818745506907057
2	A	26	50	20120615	8	2274	45.08	-0.0231962561191629	0.00822066787458297
2	A	26	50	20120615	8	2276	45.12	-0.0246274473153522	0.00857223429512107
2	A	26	50	20120615	8	2278	45.16	-0.0254550521631208	0.00839672332096277
2	A	26	50	20120615	8	2280	45.2	-0.0270559348446593	0.00735700058097387
2	A	26	50	20120615	8	2282	45.24	-0.0284396042225123	0.00635672449988027
2	A	26	50	20120615	8	2284	45.28	-0.0299003708669316	0.00552287872766097
2	A	26	50	20120615	8	2286	45.32	-0.0321673764206191	0.00389594623230352
2	A	26	50	20120615	8	2288	45.36	-0.0331640575708372	0.00334262103388942
2	A	26	50	20120615	8	2290	45.4	-0.035578912081403	0.00199761908325887
2	A	26	50	20120615	8	2292	45.44	-0.0363709777423491	0.000528569390004761
2	A	26	50	20120615	8	2294	45.48	-0.0369719407246117	-0.000568499709938358
2	A	26	50	20120615	8	2296	45.52	-0.0381371112786509	-0.00214181229807843
2	A	26	50	20120615	8	2298	45.56	-0.0392045596755301	-0.00321223054343862
2	A	26	50	20120615	8	2300	45.6	-0.0405010399588356	-0.00549074072445603
2	A	26	50	20120615	8	2302	45.64	-0.0410571794422389	-0.00663830431964368
2	A	26	50	20120615	8	2304	45.68	-0.0417868429297453	-0.0082720745375752
2	A	26	50	20120615	8	2306	45.72	-0.0427405885562097	-0.0090771863186342
2	A	26	50	20120615	8	2308	45.76	-0.0431396796235114	-0.00972489613020108
2	A	26	50	20120615	8	2310	45.8	-0.0442757880888438	-0.0107574841627678
2	A	26	50	20120615	8	2312	45.84	-0.0450731216953097	-0.0107902939174148
2	A	26	50	20120615	8	2314	45.88	-0.0459090633320285	-0.0100044154408041
2	A	26	50	20120615	8	2316	45.92	-0.0485259241078436	-0.00995916060680818
2	A	26	50	20120615	8	2318	45.96	-0.0499912614904965	-0.00908411596508983
2	A	26	50	20120615	8	2320	46	-0.05143665846192	-0.00852472379049315
2	A	26	50	20120615	8	2322	46.04	-0.0535065721424873	-0.00807960007173622
2	A	26	50	20120615	8	2324	46.08	-0.0549989210041816	-0.00687645788354731
2	A	26	50	20120615	8	2326	46.12	-0.0564277009662471	-0.00573462185328727
2	A	26	50	20120615	8	2328	46.16	-0.0578201356397596	-0.00483320212863066
2	A	26	50	20120615	8	2330	46.2	-0.0600342991036891	-0.00445949619477357
2	A	26	50	20120615	8	2332	46.24	-0.0615978536182488	-0.00273132722155365
2	A	26	50	20120615	8	2334	46.28	-0.0633098298461795	-0.00181300764482668
2	A	26	50	20120615	8	2336	46.32	-0.0652382514598315	0.000478584011642691
2	A	26	50	20120615	8	2338	46.36	-0.0670449092857631	0.00194653768938596
2	A	26	50	20120615	8	2340	46.4	-0.0677493290611811	0.00287525173579637
2	A	26	50	20120615	8	2342	46.44	-0.0677590871347615	0.00287553457850884
2	A	26	50	20120615	8	2344	46.48	-0.0690080498423713	0.00300953131354369
2	A	26	50	20120615	8	2346	46.52	-0.0709790392842507	0.00267690828367354
2	A	26	50	20120615	8	2348	46.56	-0.0725526347151032	0.00366233229393511
2	A	26	50	20120615	8	2350	46.6	-0.0743961328043347	0.00356765069593423
2	A	26	50	20120615	8	2352	46.64	-0.0763197460918746	0.00425227148147905
2	A	26	50	20120615	8	2354	46.68	-0.0780943719806184	0.00433761926996827
2	A	26	50	20120615	8	2356	46.72	-0.0795003123936517	0.00525975722331367
2	A	26	50	20120615	8	2358	46.76	-0.0808873730556272	0.00625097950918097
2	A	26	50	20120615	8	2360	46.8	-0.08199866207294	0.00709752774761747
2	A	26	50	20120615	8	2362	46.84	-0.0829437102859958	0.00832513583043547
2	A	26	50	20120615	8	2364	46.88	-0.0838758184449559	0.00954489502798227
2	A	26	50	20120615	8	2366	46.92	-0.0846641717953008	0.0106105756579085
2	A	26	50	20120615	8	2368	46.96	-0.0845972087831224	0.0122757414169247
2	A	26	50	20120615	8	2370	47	-0.0842384935130265	0.0139674943909135
2	A	26	50	20120615	8	2372	47.04	-0.0835004861655021	0.0151815260235327
2	A	26	50	20120615	8	2374	47.08	-0.0826151177647784	0.0165581922158248
2	A	26	50	20120615	8	2376	47.12	-0.08180434912947	0.0184293381802007
2	A	26	50	20120615	8	2378	47.16	-0.0799523657588642	0.0197925693436502
2	A	26	50	20120615	8	2380	47.2	-0.0793399405756785	0.0200586536254107
2	A	26	50	20120615	8	2382	47.24	-0.0790521481157356	0.0197957513241655
2	A	26	50	20120615	8	2384	47.28	-0.0785302326005418	0.0195702549716451
2	A	26	50	20120615	8	2386	47.32	-0.0773714967182114	0.0198883823125010
2	A	26	50	20120615	8	2388	47.36	-0.0761057755798875	0.0202997770377953
2	A	26	50	20120615	8	2390	47.4	-0.0749662730020054	0.0208382388516689
2	A	26	50	20120615	8	2392	47.44	-0.0733831316296068	0.0213772663509674
2	A	26	50	20120615	8	2394	47.48	-0.0717761607586823	0.0223204053757140
2	A	26	50	20120615	8	2396	47.52	-0.0698309100036381	0.0234838788734783
2	A	26	50	20120615	8	2398	47.56	-0.0684171207053337	0.0239772979853903
2	A	26	50	20120615	8	2400	47.6	-0.0673464903279391	0.0246315838900222
2	A	26	50	20120615	8	2402	47.64	-0.0677134080366969	0.0250093910432102
2	A	26	50	20120615	8	2404	47.68	-0.0675342978890223	0.0251295284853338
2	A	26	50	20120615	8	2406	47.72	-0.0676812346781529	0.0251814301230729
2	A	26	50	20120615	8	2408	47.76	-0.0671459548447946	0.0260009668824681
2	A	26	50	20120615	8	2410	47.8	-0.0660839511701306	0.0268994874693218
2	A	26	50	20120615	8	2412	47.84	-0.0658022398285059	0.0275182059028601
2	A	26	50	20120615	8	2414	47.88	-0.0653835548322975	0.0286988691664750
2	A	26	50	20120615	8	2416	47.92	-0.0647970804679814	0.0297417102473690
2	A	26	50	20120615	8	2418	47.96	-0.0651469710454481	0.0307282514863448
2	A	26	50	20120615	8	2420	48	-0.0645579652388553	0.0319409254739441
2	A	26	50	20120615	8	2422	48.04	-0.0651846032683428	0.0334027980333692
2	A	26	50	20120615	8	2424	48.08	-0.0648789492911071	0.0345745163962022
2	A	26	50	20120615	8	2426	48.12	-0.0657362243394143	0.0361839126433862
2	A	26	50	20120615	8	2428	48.16	-0.0660992458898076	0.0373827485512777
2	A	26	50	20120615	8	2430	48.2	-0.0674037589061475	0.0399015619008135
2	A	26	50	20120615	8	2432	48.24	-0.067883587425725	0.0408273202408786
2	A	26	50	20120615	8	2434	48.28	-0.068617323848291	0.0419514361752021
2	A	26	50	20120615	8	2436	48.32	-0.0687264233535603	0.0440113160105444
2	A	26	50	20120615	8	2438	48.36	-0.0691440328403545	0.0455333004245449
2	A	26	50	20120615	8	2440	48.4	-0.0688670244659315	0.0467197895409301
2	A	26	50	20120615	8	2442	48.44	-0.0686219341845044	0.048462956248979
2	A	26	50	20120615	8	2444	48.48	-0.0679328656973059	0.0496652428379627
2	A	26	50	20120615	8	2446	48.52	-0.0671427870064149	0.0514423011740338
2	A	26	50	20120615	8	2448	48.56	-0.0662402571241119	0.0527255373473278
2	A	26	50	20120615	8	2450	48.6	-0.0652885055387704	0.0533425445824555
2	A	26	50	20120615	8	2452	48.64	-0.0644642311639412	0.0541120888924208
2	A	26	50	20120615	8	2454	48.68	-0.0627291537574691	0.0551986079591886
2	A	26	50	20120615	8	2456	48.72	-0.0618664127737434	0.0558050934454123
2	A	26	50	20120615	8	2458	48.76	-0.0613599121863795	0.0562274483258151
2	A	26	50	20120615	8	2460	48.8	-0.0612969796828539	0.0569793856769288
2	A	26	50	20120615	8	2462	48.84	-0.061698121359821	0.0565981844111912
2	A	26	50	20120615	8	2464	48.88	-0.0615055761833039	0.0568487123437656
2	A	26	50	20120615	8	2466	48.92	-0.0616195617964312	0.0569865981660969
2	A	26	50	20120615	8	2468	48.96	-0.0615454570057628	0.0567109679427904
2	A	26	50	20120615	8	2470	49	-0.0612201171757389	0.0571971038548562
2	A	26	50	20120615	8	2472	49.04	-0.0615023942027886	0.0571815475056701
2	A	26	50	20120615	8	2474	49.08	-0.0609994291493306	0.0570389240679048
2	A	26	50	20120615	8	2476	49.12	-0.0612686954116064	0.0570485407201289
2	A	26	50	20120615	8	2478	49.16	-0.0615379616738823	0.057058157372353
2	A	26	50	20120615	8	2480	49.2	-0.0612159452457299	0.057161819226475
2	A	26	50	20120615	8	2482	49.24	-0.0613925098089922	0.0569865274554188
2	A	26	50	20120615	8	2484	49.28	-0.0612153088496268	0.0568299740140641
2	A	26	50	20120615	8	2486	49.32	-0.0615233245635117	0.056971112527589
2	A	26	50	20120615	8	2488	49.36	-0.0612960604440383	0.0568585411280241
2	A	26	50	20120615	8	2490	49.4	-0.0609046061299735	0.0572740370726493
2	A	26	50	20120615	8	2492	49.44	-0.0607442343120004	0.057644561025991
2	A	26	50	20120615	8	2494	49.48	-0.0601524566468253	0.0576620265634863
2	A	26	50	20120615	8	2496	49.52	-0.0593190605945189	0.0579904069526694
2	A	26	50	20120615	8	2498	49.56	-0.0586804017497512	0.0578584608273
2	A	26	50	20120615	8	2500	49.6	-0.0581095544452993	0.0577862652249408
2	A	26	50	20120615	8	2502	49.64	-0.0567457575964248	0.0575283833818421
2	A	26	50	20120615	8	2504	49.68	-0.0550466507119116	0.0574665115384883
2	A	26	50	20120615	8	2506	49.72	-0.0534066579543057	0.0569390805904012
2	A	26	50	20120615	8	2508	49.76	-0.0516342240965835	0.0564387318320336
2	A	26	50	20120615	8	2510	49.8	-0.0500449308951886	0.0560609953895238
2	A	26	50	20120615	8	2512	49.84	-0.0485493293423009	0.0558014164901502
2	A	26	50	20120615	8	2514	49.88	-0.0472777392176932	0.0551423222594062
2	A	26	50	20120615	8	2516	49.92	-0.0454392615866081	0.0542355285232126
2	A	26	50	20120615	8	2518	49.96	-0.0435490237391403	0.0538644388844459
2	A	26	50	20120615	8	2520	50	-0.041528678243934	0.0535984253133635
2	A	26	50	20120615	8	2522	50.04	-0.0402961204136478	0.0524693879158429
2	A	26	50	20120615	8	2524	50.08	-0.0390085496757852	0.0519577961596545
2	A	26	50	20120615	8	2526	50.12	-0.0372464395770683	0.0509590785419066
2	A	26	50	20120615	8	2528	50.16	-0.0364739961293001	0.050678639992488
2	A	26	50	20120615	8	2530	50.2	-0.0345592216765251	0.0493641991969403
2	A	26	50	20120615	8	2532	50.24	-0.0331516549178951	0.0480123524526679
2	A	26	50	20120615	8	2534	50.28	-0.0317701096888129	0.0466498991066776
2	A	26	50	20120615	8	2536	50.32	-0.0305560780561937	0.045440958642883
2	A	26	50	20120615	8	2538	50.36	-0.0294430212719279	0.0445169822119065
2	A	26	50	20120615	8	2540	50.4	-0.0283201357034037	0.0437185172345907
2	A	26	50	20120615	8	2542	50.44	-0.0279066196577658	0.0426868484408395
2	A	26	50	20120615	8	2544	50.48	-0.0258538886719813	0.0405987621159956
2	A	26	50	20120615	8	2546	50.52	-0.0240442609975686	0.0387942256104076
2	A	26	50	20120615	8	2548	50.56	-0.0224433005342842	0.0374294388120394
2	A	26	50	20120615	8	2550	50.6	-0.0208262180363887	0.0361046742574864
2	A	26	50	20120615	8	2552	50.64	-0.0192830989078053	0.0352252455537247
2	A	26	50	20120615	8	2554	50.68	-0.0172753399133042	0.034411365648579
2	A	26	50	20120615	8	2556	50.72	-0.0153194118458641	0.0336913188132967
2	A	26	50	20120615	8	2558	50.76	-0.0139927381030019	0.0328314769673739
2	A	26	50	20120615	8	2560	50.8	-0.0123531696094646	0.0318130310704309
2	A	26	50	20120615	8	2562	50.84	-0.0110812966421444	0.0312153137082939
2	A	26	50	20120615	8	2564	50.88	-0.00905168804810463	0.0307093788063549
2	A	26	50	20120615	8	2566	50.92	-0.00720621005988586	0.0302085350732405
2	A	26	50	20120615	8	2568	50.96	-0.0059568230882074	0.0302787507766123
2	A	26	50	20120615	8	2570	51	-0.0045450843995684	0.029667739806989
2	A	26	50	20120615	8	2572	51.04	-0.0026445227930952	0.02914151094043
2	A	26	50	20120615	8	2574	51.08	-0.0006486431925181	0.0284332727883936
2	A	26	50	20120615	8	2576	51.12	0.0014774147664755	0.0283170951442446
2	A	26	50	20120615	8	2578	51.16	0.0032696971115456	0.0281296623497555
2	A	26	50	20120615	8	2580	51.2	0.0051842170058795	0.0279276136580992
2	A	26	50	20120615	8	2582	51.24	0.0064124897690717	0.0287346770538743
2	A	26	50	20120615	8	2584	51.28	0.0074290689041124	0.0296765008600079
2	A	26	50	20120615	8	2586	51.32	0.0082271873991055	0.0307721557463887
2	A	26	50	20120615	8	2588	51.36	0.009609623582732	0.0318638861901338
2	A	26	50	20120615	8	2590	51.4	0.0103430064519075	0.0329555459232009
2	A	26	50	20120615	8	2592	51.44	0.0118111086220748	0.0341538020035318
2	A	26	50	20120615	8	2594	51.48	0.0126956850632036	0.0349378561446471
2	A	26	50	20120615	8	2596	51.52	0.0123980072504596	0.035056777363107
2	A	26	50	20120615	8	2598	51.56	0.0133362743094839	0.0349548762048702
2	A	26	50	20120615	8	2600	51.6	0.0138119662543915	0.0358116562784305
2	A	26	50	20120615	8	2602	51.64	0.0144402659848148	0.0363930748292612
2	A	26	50	20120615	8	2604	51.68	0.0149464695873306	0.036656627668745
2	A	26	50	20120615	8	2606	51.72	0.0147972629854325	0.0362634833694731
2	A	26	50	20120615	8	2608	51.76	0.0148189853057505	0.0359873440292841
2	A	26	50	20120615	8	2610	51.8	0.0143868087121571	0.0357556887766996
2	A	26	50	20120615	8	2612	51.84	0.0143077753872239	0.0351824868066664
2	A	26	50	20120615	8	2614	51.88	0.0136510994616716	0.0348335154680152
2	A	26	50	20120615	8	2616	51.92	0.0138405687236905	0.0342749364662169
2	A	26	50	20120615	8	2618	51.96	0.0143243782544461	0.0336151987683020
2	A	26	50	20120615	8	2620	52	0.0140375616018613	0.0322763769309390
2	A	26	50	20120615	8	2622	52.04	0.0146707332980069	0.0311640696798613
2	A	26	50	20120615	8	2624	52.08	0.0152321195137266	0.0293194260776444
2	A	26	50	20120615	8	2626	52.12	0.0155408791039452	0.0275548750463188
2	A	26	50	20120615	8	2628	52.16	0.0163652510595102	0.0253766764474941
2	A	26	50	20120615	8	2630	52.2	0.0173456263273541	0.0242155646863789
2	A	26	50	20120615	8	2632	52.24	0.0181653045081055	0.0219853498985165
2	A	26	50	20120615	8	2634	52.28	0.0187307283035457	0.0205278401879314
2	A	26	50	20120615	8	2636	52.32	0.0191142205952545	0.0192235534457616
2	A	26	50	20120615	8	2638	52.36	0.0191613987596952	0.0175025121088960
2	A	26	50	20120615	8	2640	52.4	0.0194485336103316	0.0153368773833594
2	A	26	50	20120615	8	2642	52.44	0.0201344271880826	0.0136867729987825
2	A	26	50	20120615	8	2644	52.48	0.0206779801707807	0.0126124656661257
2	A	26	50	20120615	8	2646	52.52	0.0214363521936033	0.0106995296909818
2	A	26	50	20120615	8	2648	52.56	0.022022614425885	0.00868264901900337
2	A	26	50	20120615	8	2650	52.6	0.0227264685158781	0.00700539173402887
2	A	26	50	20120615	8	2652	52.64	0.0233023362784764	0.00596057075414767
2	A	26	50	20120615	8	2654	52.68	0.0240798001843911	0.00418396496641643
2	A	26	50	20120615	8	2656	52.72	0.0250631735849872	0.00311729438699651
2	A	26	50	20120615	8	2658	52.76	0.0262042317977879	0.000808661457100561
2	A	26	50	20120615	8	2660	52.8	0.026760300570513	-0.000700162992595298
2	A	26	50	20120615	8	2662	52.84	0.0276475074488678	-0.00231059868674766
2	A	26	50	20120615	8	2664	52.88	0.0282180011999291	-0.00385930395890244
2	A	26	50	20120615	8	2666	52.92	0.0288109809466321	-0.00537604800454759
2	A	26	50	20120615	8	2668	52.96	0.0293815454083715	-0.00654652185944568
2	A	26	50	20120615	8	2670	53	0.0298205880088103	-0.00876577649219965
2	A	26	50	20120615	8	2672	53.04	0.0300013245020816	-0.00991270369128423
2	A	26	50	20120615	8	2674	53.08	0.0297485338278074	-0.0110212349921504
2	A	26	50	20120615	8	2676	53.12	0.0298941978247318	-0.0115555248760149
2	A	26	50	20120615	8	2678	53.16	0.0299391698160153	-0.0116710661240608
2	A	26	50	20120615	8	2680	53.2	0.0297201081352037	-0.0119824759504954
2	A	26	50	20120615	8	2682	53.24	0.0294909348274211	-0.0124588537889807
2	A	26	50	20120615	8	2684	53.28	0.0292089406430839	-0.0128791580597180
2	A	26	50	20120615	8	2686	53.32	0.0285215621410925	-0.013371375090102
2	A	26	50	20120615	8	2688	53.36	0.0277783929140654	-0.0138843103491747
2	A	26	50	20120615	8	2690	53.4	0.0271386026984478	-0.0156418949644920
2	A	26	50	20120615	8	2692	53.44	0.0259210355319227	-0.0163796194693039
2	A	26	50	20120615	8	2694	53.48	0.0249768358470043	-0.0176178341538397
2	A	26	50	20120615	8	2696	53.52	0.0242342323054022	-0.0196066426866049
2	A	26	50	20120615	8	2698	53.56	0.0235445203510328	-0.0206919101743701
2	A	26	50	20120615	8	2700	53.6	0.0223714302010443	-0.0219516916157320
2	A	26	50	20120615	8	2702	53.64	0.0218512117421254	-0.0219647730911840
2	A	26	50	20120615	8	2704	53.68	0.0217558937480215	-0.0217536310063217
2	A	26	50	20120615	8	2706	53.72	0.0209423673962663	-0.0215105984056278
2	A	26	50	20120615	8	2708	53.76	0.0198809294070272	-0.0221619144617788
2	A	26	50	20120615	8	2710	53.8	0.0186469573631786	-0.0235201958777600
2	A	26	50	20120615	8	2712	53.84	0.0173382441325585	-0.0247290656308765
2	A	26	50	20120615	8	2714	53.88	0.0166740375197865	-0.0259255822285257
2	A	26	50	20120615	8	2716	53.92	0.0157144370491739	-0.0265217298136085
2	A	26	50	20120615	8	2718	53.96	0.0147025531031603	-0.0279887076839937
2	A	26	50	20120615	8	2720	54	0.0136412565352774	-0.0292741571015127
2	A	26	50	20120615	8	2722	54.04	0.0130553337142506	-0.0301644186811622
2	A	26	50	20120615	8	2724	54.08	0.0124845783336803	-0.0314387453090132
2	A	26	50	20120615	8	2726	54.12	0.0116812979591846	-0.0320980587428593
2	A	26	50	20120615	8	2728	54.16	0.0115684260392377	-0.0331788184248944
2	A	26	50	20120615	8	2730	54.2	0.0104685674030428	-0.0347175075294936
2	A	26	50	20120615	8	2732	54.24	0.0105411165587925	-0.0361614195766766
2	A	26	50	20120615	8	2734	54.28	0.0112647767097266	-0.0370023038897958
2	A	26	50	20120615	8	2736	54.32	0.0116337662413532	-0.0386221228909345
2	A	26	50	20120615	8	2738	54.36	0.0128090484223634	-0.0398942787009672
2	A	26	50	20120615	8	2740	54.4	0.0135549895079727	-0.0414867397407418
2	A	26	50	20120615	8	2742	54.44	0.0144367870194514	-0.0434073478244617
2	A	26	50	20120615	8	2744	54.48	0.0153420604760654	-0.045633991723079
2	A	26	50	20120615	8	2746	54.52	0.016017481802387	-0.0469080637924888
2	A	26	50	20120615	8	2748	54.56	0.0162886501819043	-0.0485132739675282
2	A	26	50	20120615	8	2750	54.6	0.0169079201587318	-0.0505892121978713
2	A	26	50	20120615	8	2752	54.64	0.0177358785598909	-0.052503696736866
2	A	26	50	20120615	8	2754	54.68	0.0178672660709032	-0.0540573446854213
2	A	26	50	20120615	8	2756	54.72	0.0187523162735754	-0.0556096915574992
2	A	26	50	20120615	8	2758	54.76	0.0192238857859487	-0.0571867518115795
2	A	26	50	20120615	8	2760	54.8	0.0200603931080924	-0.0586902022497384
2	A	26	50	20120615	8	2762	54.84	0.0206023197451937	-0.0603487919156896
2	A	26	50	20120615	8	2764	54.88	0.0216549896103461	-0.0618873855608734
2	A	26	50	20120615	8	2766	54.92	0.0220341402664184	-0.0629661476662516
2	A	26	50	20120615	8	2768	54.96	0.0223830974629339	-0.0651821496078121
2	A	26	50	20120615	8	2770	55	0.0225345597354641	-0.0662415369873858
2	A	26	50	20120615	8	2772	55.04	0.0220823649488953	-0.0681959094199073
2	A	26	50	20120615	8	2774	55.08	0.0214895973342266	-0.0693648276398867
2	A	26	50	20120615	8	2776	55.12	0.0210432008232635	-0.0701301293091649
2	A	26	50	20120615	8	2778	55.16	0.0208979610904078	-0.0716560657429655
2	A	26	50	20120615	8	2780	55.2	0.0202976274331804	-0.0729554451640739
2	A	26	50	20120615	8	2782	55.24	0.0204517767114791	-0.0752065903126594
2	A	26	50	20120615	8	2784	55.28	0.0199321946486632	-0.0770777362770352
2	A	26	50	20120615	8	2786	55.32	0.0193258505837958	-0.0794420892212887
2	A	26	50	20120615	8	2788	55.36	0.0189431643938176	-0.0811115683316701
2	A	26	50	20120615	8	2790	55.4	0.0185278098705486	-0.0834776890428766
2	A	26	50	20120615	8	2792	55.44	0.0182307543117722	-0.0848523753361813
2	A	26	50	20120615	8	2794	55.48	0.0181504269814294	-0.087812182900872
2	A	26	50	20120615	8	2796	55.52	0.0180640185327684	-0.0898837229270361
2	A	26	50	20120615	8	2798	55.56	0.0181768020643676	-0.0917737486424696
2	A	26	50	20120615	8	2800	55.6	0.0175466992116523	-0.0934529151157533
2	A	26	50	20120615	8	2802	55.64	0.0177435577395346	-0.0948491681658843
2	A	26	50	20120615	8	2804	55.68	0.0172525427906787	-0.0964468052272972
2	A	26	50	20120615	8	2806	55.72	0.0163198689462936	-0.0982437049796484
2	A	26	50	20120615	8	2808	55.76	0.0154807453290596	-0.0996517667130252
2	A	26	50	20120615	8	2810	55.8	0.01457755783745	-0.100482263627529
2	A	26	50	20120615	8	2812	55.84	0.0130233371324019	-0.102311407449102
2	A	26	50	20120615	8	2814	55.88	0.0121382515743907	-0.103447091650366
2	A	26	50	20120615	8	2816	55.92	0.0104543474856731	-0.105022525558850
2	A	26	50	20120615	8	2818	55.96	0.0091070969354784	-0.106702681981627
2	A	26	50	20120615	8	2820	56	0.0079607354218187	-0.107793182059573
2	A	26	50	20120615	8	2822	56.04	0.0068793570213501	-0.109754625559906
2	A	26	50	20120615	8	2824	56.08	0.005746359825855	-0.111431953555559
2	A	26	50	20120615	8	2826	56.12	0.0040426567472641	-0.112562475877320
2	A	26	50	20120615	8	2828	56.16	0.0032564247172628	-0.113792488123194
2	A	26	50	20120615	8	2830	56.2	0.0018371906967432	-0.115266169365864
2	A	26	50	20120615	8	2832	56.24	0.0010769801962896	-0.116969801733777
2	A	26	50	20120615	8	2834	56.28	-0.000711787828078	-0.117945821223849
2	A	26	50	20120615	8	2836	56.32	-0.0011155458001356	-0.119224694548303
2	A	26	50	20120615	8	2838	56.36	-0.0019692358170621	-0.120472667306419
2	A	26	50	20120615	8	2840	56.4	-0.0025681552607271	-0.122586068054029
2	A	26	50	20120615	8	2842	56.44	-0.0040208354319967	-0.124307448802150
2	A	26	50	20120615	8	2844	56.48	-0.0051705910582061	-0.126015394521428
2	A	26	50	20120615	8	2846	56.52	-0.0059802990333428	-0.127066225908949
2	A	26	50	20120615	8	2848	56.56	-0.00767028424037859	-0.128441124334288
2	A	26	50	20120615	8	2850	56.6	-0.00926551713873546	-0.129057721447483
2	A	26	50	20120615	8	2852	56.64	-0.0108977317217484	-0.130367919602344
2	A	26	50	20120615	8	2854	56.68	-0.0122884693389861	-0.131551050668625
2	A	26	50	20120615	8	2856	56.72	-0.0141548069772498	-0.132767274332266
2	A	26	50	20120615	8	2858	56.76	-0.0155825969898217	-0.133876017765166
2	A	26	50	20120615	8	2860	56.8	-0.0170970782937671	-0.135520182452781
2	A	26	50	20120615	8	2862	56.84	-0.0190739367219303	-0.136236976596870
2	A	26	50	20120615	8	2864	56.88	-0.0201848014751744	-0.137003763190389
2	A	26	50	20120615	8	2866	56.92	-0.0214995958241126	-0.137842533254232
2	A	26	50	20120615	8	2868	56.96	-0.0233057586752974	-0.139271101084263
2	A	26	50	20120615	8	2870	57	-0.024579611541605	-0.140083354643812
2	A	26	50	20120615	8	2872	57.04	-0.0251369531065362	-0.141464899872895
2	A	26	50	20120615	8	2874	57.08	-0.0263987144468855	-0.142584674171582
2	A	26	50	20120615	8	2876	57.12	-0.0276782241674426	-0.143576391432196
2	A	26	50	20120615	8	2878	57.16	-0.0292248788299319	-0.144858163894453
2	A	26	50	20120615	8	2880	57.2	-0.0301785537457182	-0.146129046912279
2	A	26	50	20120615	8	2882	57.24	-0.0312295265545958	-0.146428648055468
2	A	26	50	20120615	8	2884	57.28	-0.0323939192911756	-0.146814233383249
2	A	26	50	20120615	8	2886	57.32	-0.0347470999482863	-0.146736522347997
2	A	26	50	20120615	8	2888	57.36	-0.0358948756755084	-0.147046800803581
2	A	26	50	20120615	8	2890	57.4	-0.0379331816829567	-0.146381696165197
2	A	26	50	20120615	8	2892	57.44	-0.0397310713848016	-0.147586181856270
2	A	26	50	20120615	8	2894	57.48	-0.0412236323785302	-0.147475307512980
2	A	26	50	20120615	8	2896	57.52	-0.0429179309369313	-0.148909249354549
2	A	26	50	20120615	8	2898	57.56	-0.0446849200724383	-0.150598598165481
2	A	26	50	20120615	8	2900	57.6	-0.0455391050641117	-0.152363536691323
2	A	26	50	20120615	8	2902	57.64	-0.0452819303277941	-0.152848399811183
2	A	26	50	20120615	8	2904	57.68	-0.0450091992422905	-0.153931475267926
2	A	26	50	20120615	8	2906	57.72	-0.0448626160065505	-0.154943557203838
2	A	26	50	20120615	8	2908	57.76	-0.045050635699668	-0.156817460884661
2	A	26	50	20120615	8	2910	57.8	-0.0451807433474063	-0.158008228704179
2	A	26	50	20120615	8	2912	57.84	-0.0443532869920618	-0.158964378493699
2	A	26	50	20120615	8	2914	57.88	-0.0439882784716133	-0.160566823881224
2	A	26	50	20120615	8	2916	57.92	-0.0429152439311628	-0.162116448392195
2	A	26	50	20120615	8	2918	57.96	-0.0428368964998073	-0.163866396254275
2	A	26	50	20120615	8	2920	58	-0.0419653166813168	-0.165331945768962
2	A	26	50	20120615	8	2922	58.04	-0.0410795240165244	-0.166783423858704
2	A	26	50	20120615	8	2924	58.08	-0.0399067167092483	-0.168431406922937
2	A	26	50	20120615	8	2926	58.12	-0.0387697597157785	-0.169506138519663
2	A	26	50	20120615	8	2928	58.16	-0.037911332083418	-0.170592254535565
2	A	26	50	20120615	8	2930	58.2	-0.0371045232460842	-0.172889644467640
2	A	26	50	20120615	8	2932	58.24	-0.0365197459380429	-0.174745799768255
2	A	26	50	20120615	8	2934	58.28	-0.036156293052513	-0.176086474225385
2	A	26	50	20120615	8	2936	58.32	-0.0353933248356127	-0.178233957519848
2	A	26	50	20120615	8	2938	58.36	-0.0348007693529784	-0.179328558817125
2	A	26	50	20120615	8	2940	58.4	-0.0338454680915954	-0.180743479486279
2	A	26	50	20120615	8	2942	58.44	-0.0336085873198979	-0.182523267254526
2	A	26	50	20120615	8	2944	58.48	-0.0327119759213534	-0.184223151956498
2	A	26	50	20120615	8	2946	58.52	-0.0330160318372636	-0.185210273023035
2	A	26	50	20120615	8	2948	58.56	-0.0324588316936886	-0.186087085431706
2	A	26	50	20120615	8	2950	58.6	-0.0321943737575248	-0.187743129513245
2	A	26	50	20120615	8	2952	58.64	-0.031618788837639	-0.189196941055365
2	A	26	50	20120615	8	2954	58.68	-0.0309682505989473	-0.190133150433656
2	A	26	50	20120615	8	2956	58.72	-0.0299804224256297	-0.191590497509681
2	A	26	50	20120615	8	2958	58.76	-0.0287196510347741	-0.192808842493665
2	A	26	50	20120615	8	2960	58.8	-0.0281150747368596	-0.193764143755049
2	A	26	50	20120615	8	2962	58.84	-0.0268988510732188	-0.194640956163720
2	A	26	50	20120615	8	2964	58.88	-0.0257476812334471	-0.195731314820309
2	A	26	50	20120615	8	2966	58.92	-0.0244105423102233	-0.196958145085668
2	A	26	50	20120615	8	2968	58.96	-0.023469383184464	-0.198160933720466
2	A	26	50	20120615	8	2970	59	-0.0222305321038252	-0.198764802911600
2	A	26	50	20120615	8	2972	59.04	-0.0209888525960616	-0.200055979894046
2	A	26	50	20120615	8	2974	59.08	-0.0200017315295251	-0.200596209474873
2	A	26	50	20120615	8	2976	59.12	-0.0191517891785389	-0.202280537827659
2	A	26	50	20120615	8	2978	59.16	-0.018287704691929	-0.202717529818433
2	A	26	50	20120615	8	2980	59.2	-0.0184729666685998	-0.202338520583717
2	A	26	50	20120615	8	2982	59.24	-0.0189460211052137	-0.202607928267349
2	A	26	50	20120615	8	2984	59.28	-0.0190718861122649	-0.203257052292478
2	A	26	50	20120615	8	2986	59.32	-0.0194565522012303	-0.203339076679096
2	A	26	50	20120615	8	2988	59.36	-0.0200236518397419	-0.203167956838048
2	A	26	50	20120615	8	2990	59.4	-0.0205002418102617	-0.203561108208388
2	A	26	50	20120615	8	2992	59.44	-0.0212773521627857	-0.203995978878818
2	A	26	50	20120615	8	2994	59.48	-0.0211628008642335	-0.205123107088029
2	A	26	50	20120615	8	2996	59.52	-0.0219696097015673	-0.205696570687572
2	A	26	50	20120615	8	2998	59.56	-0.0223457905091586	-0.206839255245969
2	A	26	50	20120615	8	3000	59.6	-0.0214449364699269	-0.206952392330959
2	A	26	50	20120615	8	3002	59.64	-0.0217666700553668	-0.206732482122010
2	A	26	50	20120615	8	3004	59.68	-0.0213820039664013	-0.206731067908447
2	A	26	50	20120615	8	3006	59.72	-0.0210673414487733	-0.20688733850709
2	A	26	50	20120615	8	3008	59.76	-0.0212971511526589	-0.207135532987286
2	A	26	50	20120615	8	3010	59.8	-0.0214216019461478	-0.207807284429413
2	A	26	50	20120615	8	3012	59.84	-0.0219858731575346	-0.20804345809433
2	A	26	50	20120615	8	3014	59.88	-0.0217779837638658	-0.207711117907172
2	A	26	50	20120615	8	3016	59.92	-0.0215700943701969	-0.207377363506452
2	A	26	50	20120615	8	3018	59.96	-0.0217086872993095	-0.207568282337372
2	A	26	50	20120615	8	3020	60	-0.0218861711013873	-0.207632629054460
2	A	26	50	20120615	8	3022	60.04	-0.0222941717141320	-0.207909107805904
2	A	26	50	20120615	8	3024	60.08	-0.0225734788927006	-0.207700511305454
2	A	26	50	20120615	8	3026	60.12	-0.0229341033511058	-0.208068206831671
2	A	26	50	20120615	8	3028	60.16	-0.0235888842304845	-0.207788192546321
2	A	26	50	20120615	8	3030	60.2	-0.0240782021230656	-0.208399132805266
2	A	26	50	20120615	8	3032	60.24	-0.0244303413000965	-0.208280338866027
2	A	26	50	20120615	8	3034	60.28	-0.0260467874018890	-0.209193920827320
2	A	26	50	20120615	8	3036	60.32	-0.0276307065917468	-0.209738393048834
2	A	26	50	20120615	8	3038	60.36	-0.0285435814462587	-0.210705008018716
2	A	26	50	20120615	8	3040	60.4	-0.0299860792798792	-0.210904412131010
2	A	26	50	20120615	8	3042	60.44	-0.0313387745522891	-0.211581113320606
2	A	26	50	20120615	8	3044	60.48	-0.0329976470609527	-0.211830014907584
2	A	26	50	20120615	8	3046	60.52	-0.0341431600464749	-0.212115686047183
2	A	26	50	20120615	8	3048	60.56	-0.0358310239331672	-0.212699049141662
2	A	26	50	20120615	8	3050	60.6	-0.0371080587799901	-0.212735818694284
2	A	26	50	20120615	8	3052	60.64	-0.0387039987851282	-0.213395549321131
2	A	26	50	20120615	8	3054	60.68	-0.0402624621308633	-0.213756173779536
2	A	26	50	20120615	8	3056	60.72	-0.0419326483480259	-0.214194579983871
2	A	26	50	20120615	8	3058	60.76	-0.0431990765931311	-0.214992903539831
2	A	26	50	20120615	8	3060	60.8	-0.0450806877378684	-0.214893201483684
2	A	26	50	20120615	8	3062	60.84	-0.0462594347421064	-0.214855724824281
2	A	26	50	20120615	8	3064	60.88	-0.047679305158729	-0.215231905631872
2	A	26	50	20120615	8	3066	60.92	-0.0492943370469591	-0.215253118835308
2	A	26	50	20120615	8	3068	60.96	-0.0511688771238846	-0.214955426880428
2	A	26	50	20120615	8	3070	61	-0.0531409979366139	-0.215417167608543
2	A	26	50	20120615	8	3072	61.04	-0.0549596765778257	-0.215738194087202
2	A	26	50	20120615	8	3074	61.08	-0.0566864313374833	-0.215493535140911
2	A	26	50	20120615	8	3076	61.12	-0.0581169083558237	-0.216116496215136
2	A	26	50	20120615	8	3078	61.16	-0.05996811390897	-0.215907192607905
2	A	26	50	20120615	8	3080	61.2	-0.0619989245845378	-0.216086797730327
2	A	26	50	20120615	8	3082	61.24	-0.0625122841076792	-0.215943962160527
2	A	26	50	20120615	8	3084	61.28	-0.0623956114887834	-0.215018359383954
2	A	26	50	20120615	8	3086	61.32	-0.0627194663945669	-0.215263018330244
2	A	26	50	20120615	8	3088	61.36	-0.0634788990775612	-0.214933506570211
2	A	26	50	20120615	8	3090	61.4	-0.0640891322297252	-0.214529748598154
2	A	26	50	20120615	8	3092	61.44	-0.0650974664996972	-0.214320444990923
2	A	26	50	20120615	8	3094	61.48	-0.0662238876021274	-0.215411510754293
2	A	26	50	20120615	8	3096	61.52	-0.066730176057457	-0.215388883337295
2	A	26	50	20120615	8	3098	61.56	-0.0681578246486726	-0.215799712377165
2	A	26	50	20120615	8	3100	61.6	-0.0693450569342848	-0.216561266380503
2	A	26	50	20120615	8	3102	61.64	-0.0709480680072347	-0.21633287089018
2	A	26	50	20120615	8	3104	61.68	-0.0732553574342465	-0.217760519481395
2	A	26	50	20120615	8	3106	61.72	-0.0742912688686847	-0.218301456169003
2	A	26	50	20120615	8	3108	61.76	-0.0751009061331433	-0.218703799927498
2	A	26	50	20120615	8	3110	61.8	-0.0754389031745505	-0.219079980735089
2	A	26	50	20120615	8	3112	61.84	-0.0761226754319579	-0.220298325719074
2	A	26	50	20120615	8	3114	61.88	-0.0771288883815864	-0.221071193430911
2	A	26	50	20120615	8	3116	61.92	-0.0773410204159423	-0.222124782534879
2	A	26	50	20120615	8	3118	61.96	-0.0780608551191902	-0.222592887224024
2	A	26	50	20120615	8	3120	62	-0.0782715729399838	-0.223554552446438
2	A	26	50	20120615	8	3122	62.04	-0.0790727249230681	-0.224468841514512
2	A	26	50	20120615	8	3124	62.08	-0.0794602194391584	-0.225344239709621
2	A	26	50	20120615	8	3126	62.12	-0.0800987368625698	-0.226057710451838
2	A	26	50	20120615	8	3128	62.16	-0.0799636794673632	-0.226919673618105
2	A	26	50	20120615	8	3130	62.2	-0.080436733903977	-0.227964070333917
2	A	26	50	20120615	8	3132	62.24	-0.0806078537450241	-0.228457630867185
2	A	26	50	20120615	8	3134	62.28	-0.08040279277848	-0.229497077835530
2	A	26	50	20120615	8	3136	62.32	-0.0807605888097604	-0.230836338079097
2	A	26	50	20120615	8	3138	62.36	-0.0807895801877891	-0.231852450523662
2	A	26	50	20120615	8	3140	62.4	-0.0810137330374252	-0.232414600414705
2	A	26	50	20120615	8	3142	62.44	-0.0811735391699734	-0.233554456545978
2	A	26	50	20120615	8	3144	62.48	-0.0811565686072249	-0.234636329921193
2	A	26	50	20120615	8	3146	62.52	-0.081080908181638	-0.235294646334478
2	A	26	50	20120615	8	3148	62.56	-0.0805993684636499	-0.235484858058617
2	A	26	50	20120615	8	3150	62.6	-0.080546335455061	-0.236649462927231
2	A	26	50	20120615	8	3152	62.64	-0.080053482028574	-0.236971196512671
2	A	26	50	20120615	8	3154	62.68	-0.0804671394955681	-0.237516375840966
2	A	26	50	20120615	8	3156	62.72	-0.0798972114299317	-0.238473798422693
2	A	26	50	20120615	8	3158	62.76	-0.0796751799006391	-0.238697244165548
2	A	26	50	20120615	8	3160	62.8	-0.0792933422387984	-0.238808967036975
2	A	26	50	20120615	8	3162	62.84	-0.0794227427797555	-0.239208482368346
2	A	26	50	20120615	8	3164	62.88	-0.0788895842667409	-0.239078374720607
2	A	26	50	20120615	8	3166	62.92	-0.0789716086533585	-0.239632746437057
2	A	26	50	20120615	8	3168	62.96	-0.0781273231566217	-0.240221059279005
2	A	26	50	20120615	8	3170	63	-0.0784738054794032	-0.240395007547177
2	A	26	50	20120615	8	3172	63.04	-0.0786548248153869	-0.241220908267602
2	A	26	50	20120615	8	3174	63.08	-0.0790104995263237	-0.241889124175824
2	A	26	50	20120615	8	3176	63.12	-0.079344961033825	-0.242727045711530
2	A	26	50	20120615	8	3178	63.16	-0.0789758512940456	-0.243369098668847
2	A	26	50	20120615	8	3180	63.2	-0.079166770124966	-0.244233183155457
2	A	26	50	20120615	8	3182	63.24	-0.0797727606364428	-0.245383645888448
2	A	26	50	20120615	8	3184	63.28	-0.0803794582547009	-0.246762504111761
2	A	26	50	20120615	8	3186	63.32	-0.0809741350576788	-0.247729119081643
2	A	26	50	20120615	8	3188	63.36	-0.0813793072432987	-0.248687248770151
2	A	26	50	20120615	8	3190	63.4	-0.0813489016517076	-0.249549211936418
2	A	26	50	20120615	8	3192	63.44	-0.0816480078201496	-0.250985345809007
2	A	26	50	20120615	8	3194	63.48	-0.0821740952653524	-0.252171870987839
2	A	26	50	20120615	8	3196	63.52	-0.0821514678483544	-0.253265058071553
2	A	26	50	20120615	8	3198	63.56	-0.0813630437873314	-0.254193489275251
2	A	26	50	20120615	8	3200	63.6	-0.0817074047897692	-0.255225158069002
2	A	26	50	20120615	8	3202	63.64	-0.0816437651794625	-0.256903829567539
2	A	26	50	20120615	8	3204	63.68	-0.0820637866074873	-0.257046665137339
2	A	26	50	20120615	8	3206	63.72	-0.0824371389879538	-0.257957418671507
2	A	26	50	20120615	8	3208	63.76	-0.0825354268305387	-0.258932518922763
2	A	26	50	20120615	8	3210	63.8	-0.0825877527323465	-0.259206876353863
2	A	26	50	20120615	8	3212	63.84	-0.0826096730425633	-0.260556743199149
2	A	26	50	20120615	8	3214	63.88	-0.082290060777467	-0.261393957628073
2	A	26	50	20120615	8	3216	63.92	-0.0820644937142684	-0.262282790852025
