# Supplementary material for: How Do Ants Make Sense of Gravity? A Boltzmann Walker Analysis of Lasius niger Trajectories on Various Inclines
Source: PLoS One. 2013 Oct 29;8(10):e76531. doi: 10.1371/journal.pone.0076531 (PMC3812222; doi:10.1371/journal.pone.0076531)
Supplement: Dataset S2 — Trajectories for . (ZIP) [file pone.0076531.s006.zip › Incline2/2-A-26-50-20120615-09.txt]

Pente	Colonie	Temperature	Humidite	Date	Indiv	Frame	Time	X	Y
2	A	26	50	20120615	9	20	0	0	0
2	A	26	50	20120615	9	22	0.04	0.00224425085746893	0.000533943401541769
2	A	26	50	20120615	9	24	0.08	0.00612858639642536	0.00115565996783223
2	A	26	50	20120615	9	26	0.12	0.00900827876280758	0.00146094624954173
2	A	26	50	20120615	9	28	0.16	0.0104131797288725	0.00191460474714753
2	A	26	50	20120615	9	30	0.2	0.011773554180926	0.0007266229283473
2	A	26	50	20120615	9	32	0.24	0.012163492458052	0.000336260387152579
2	A	26	50	20120615	9	34	0.28	0.0142876440571636	-0.00179482085841457
2	A	26	50	20120615	9	36	0.32	0.0157990140912717	-0.00475307278818661
2	A	26	50	20120615	9	38	0.36	0.0174115569636320	-0.00725232756415484
2	A	26	50	20120615	9	40	0.4	0.0190200481141360	-0.00893039802192769
2	A	26	50	20120615	9	42	0.44	0.0215811181649157	-0.0115247020914230
2	A	26	50	20120615	9	44	0.48	0.0236897812970920	-0.0134425878140353
2	A	26	50	20120615	9	46	0.52	0.0254026060531601	-0.0151897779596691
2	A	26	50	20120615	9	48	0.56	0.0278398617065540	-0.0177995676676724
2	A	26	50	20120615	9	50	0.6	0.0297841932227827	-0.0191874061471073
2	A	26	50	20120615	9	52	0.64	0.0313162107749013	-0.0202654611457043
2	A	26	50	20120615	9	54	0.68	0.0325902050625651	-0.0218758968398567
2	A	26	50	20120615	9	56	0.72	0.0318545523806222	-0.0227156356399904
2	A	26	50	20120615	9	58	0.76	0.0310779370028449	-0.0239241518397163
2	A	26	50	20120615	9	60	0.8	0.0296723218589310	-0.0258226204101172
2	A	26	50	20120615	9	62	0.84	0.0280356595742645	-0.0274994463599552
2	A	26	50	20120615	9	64	0.88	0.0263290941274234	-0.0305606869781935
2	A	26	50	20120615	9	66	0.92	0.0247260887113278	-0.0327766125522216
2	A	26	50	20120615	9	68	0.96	0.0236979413093469	-0.0363394549220438
2	A	26	50	20120615	9	70	1	0.0227124748726785	-0.0390054313348802
2	A	26	50	20120615	9	72	1.04	0.0223688634034287	-0.0409971672897196
2	A	26	50	20120615	9	74	1.08	0.0232752753019605	-0.0437117077962879
2	A	26	50	20120615	9	76	1.12	0.0245582498457453	-0.045729649128438
2	A	26	50	20120615	9	78	1.16	0.0261126119721496	-0.0482893756763333
2	A	26	50	20120615	9	80	1.2	0.0282727524779964	-0.049994139415096
2	A	26	50	20120615	9	82	1.24	0.0303392720460141	-0.0515402283921604
2	A	26	50	20120615	9	84	1.28	0.0325422632228008	-0.0527443605298429
2	A	26	50	20120615	9	86	1.32	0.0349773268451729	-0.0547014199681329
2	A	26	50	20120615	9	88	1.36	0.0365176175466315	-0.0558116483252739
2	A	26	50	20120615	9	90	1.4	0.0373683377150771	-0.056779465376684
2	A	26	50	20120615	9	92	1.44	0.0381918342724469	-0.0579437874025857
2	A	26	50	20120615	9	94	1.48	0.0372469274807474	-0.058708523386439
2	A	26	50	20120615	9	96	1.52	0.0368515133687077	-0.0585405148152291
2	A	26	50	20120615	9	98	1.56	0.0362129959452964	-0.0580267310280189
2	A	26	50	20120615	9	100	1.6	0.0348764934181757	-0.0579307766378119
2	A	26	50	20120615	9	102	1.64	0.0333378290623138	-0.0576958757651017
2	A	26	50	20120615	9	104	1.68	0.0304135889687167	-0.0579476764898823
2	A	26	50	20120615	9	106	1.72	0.0282173153063514	-0.058245509866118
2	A	26	50	20120615	9	108	1.76	0.0256398403782483	-0.0577088865298756
2	A	26	50	20120615	9	110	1.8	0.0229517032388895	-0.0568203361486366
2	A	26	50	20120615	9	112	1.84	0.0206174730435145	-0.0561278664778206
2	A	26	50	20120615	9	114	1.88	0.0178447659331258	-0.0546437907654662
2	A	26	50	20120615	9	116	1.92	0.0156594524258688	-0.0542095564911396
2	A	26	50	20120615	9	118	1.96	0.0128829976495399	-0.0535218951464357
2	A	26	50	20120615	9	120	2	0.0101680611631741	-0.0532184756266285
2	A	26	50	20120615	9	122	2.04	0.0082044963424972	-0.0531730086605982
2	A	26	50	20120615	9	124	2.08	0.00625040675268818	-0.0524569216232906
2	A	26	50	20120615	9	126	2.12	0.00487784177972697	-0.0520755789361967
2	A	26	50	20120615	9	128	2.16	0.00323728333669606	-0.0519685936802032
2	A	26	50	20120615	9	130	2.2	0.00264465714338362	-0.0518181920678448
2	A	26	50	20120615	9	132	2.24	0.00243153515953399	-0.0502225349054192
2	A	26	50	20120615	9	134	2.28	0.00200062428707891	-0.0482058663654752
2	A	26	50	20120615	9	136	2.32	0.00175235909620431	-0.0460247954989053
2	A	26	50	20120615	9	138	2.36	0.00204290927259387	-0.0437378000365136
2	A	26	50	20120615	9	140	2.4	0.00241838297340393	-0.0408809472191637
2	A	26	50	20120615	9	142	2.44	0.00274266214325607	-0.0378398223746366
2	A	26	50	20120615	9	144	2.48	0.00278614921029905	-0.0354869245602384
2	A	26	50	20120615	9	146	2.52	0.00313609635630827	-0.0325068230309277
2	A	26	50	20120615	9	148	2.56	0.00402188902110066	-0.030016605079623
2	A	26	50	20120615	9	150	2.6	0.00482869785843451	-0.0269985319161626
2	A	26	50	20120615	9	152	2.64	0.00463261714801148	-0.0247130920886896
2	A	26	50	20120615	9	154	2.68	0.00472864224889661	-0.0225037652351435
2	A	26	50	20120615	9	156	2.72	0.00364880534121101	-0.0208993116643599
2	A	26	50	20120615	9	158	2.76	0.00281652651761882	-0.0179266771826585
2	A	26	50	20120615	9	160	2.8	0.00295581948244476	-0.0160894935569831
2	A	26	50	20120615	9	162	2.84	0.00343231752908294	-0.0143974365270784
2	A	26	50	20120615	9	164	2.88	0.00392227888883491	-0.0119178181064237
2	A	26	50	20120615	9	166	2.92	0.00492902994672385	-0.00903452303099132
2	A	26	50	20120615	9	168	2.96	0.00681236572490057	-0.00816643278446593
2	A	26	50	20120615	9	170	3	0.0093786047262506	-0.00669657698948127
2	A	26	50	20120615	9	172	3.04	0.0102969808715201	-0.00719064663963193
2	A	26	50	20120615	9	174	3.08	0.0110957357626162	-0.00648967047423827
2	A	26	50	20120615	9	176	3.12	0.0101049165276142	-0.00573153179665349
2	A	26	50	20120615	9	178	3.16	0.00974978204625816	-0.00461467360633209
2	A	26	50	20120615	9	180	3.2	0.00812582364202239	-0.00314209262181273
2	A	26	50	20120615	9	182	3.24	0.00563638350817703	-0.00163961799101193
2	A	26	50	20120615	9	184	3.28	0.00338645458325518	-0.00105122029625098
2	A	26	50	20120615	9	186	3.32	0.00073546883417994	-0.00072725225338255
2	A	26	50	20120615	9	188	3.36	-0.00148592833212103	-0.00065717090029915
2	A	26	50	20120615	9	190	3.4	-0.00344450875709737	-0.00083747676554069
2	A	26	50	20120615	9	192	3.44	-0.00577634822444509	-0.00159147816134875
2	A	26	50	20120615	9	194	3.48	-0.00756793760486965	-0.0031283676791899
2	A	26	50	20120615	9	196	3.52	-0.00919890060887985	-0.00490131772486236
2	A	26	50	20120615	9	198	3.56	-0.0109104030752671	-0.00606071121649926
2	A	26	50	20120615	9	200	3.6	-0.0125116817366031	-0.00714806466926888
2	A	26	50	20120615	9	202	3.64	-0.0151102991574637	-0.00828042546866102
2	A	26	50	20120615	9	204	3.68	-0.0176437213330990	-0.00953101452186754
2	A	26	50	20120615	9	206	3.72	-0.0197576877661342	-0.0105435914325267
2	A	26	50	20120615	9	208	3.76	-0.0222753414605490	-0.0115972512471728
2	A	26	50	20120615	9	210	3.8	-0.0239432649360117	-0.0133961308985113
2	A	26	50	20120615	9	212	3.84	-0.0260215931872752	-0.0150804592512977
2	A	26	50	20120615	9	214	3.88	-0.0271912185140359	-0.0164622166124143
2	A	26	50	20120615	9	216	3.92	-0.0284867795585259	-0.0177072902327276
2	A	26	50	20120615	9	218	3.96	-0.0303117514500903	-0.0194949268862453
2	A	26	50	20120615	9	220	4	-0.0317829578190271	-0.0205347981186583
2	A	26	50	20120615	9	222	4.04	-0.0327500677636559	-0.0224433500317589
2	A	26	50	20120615	9	224	4.08	-0.0337347139564581	-0.0233596897094985
2	A	26	50	20120615	9	226	4.12	-0.0348574581036261	-0.0244450986186199
2	A	26	50	20120615	9	228	4.16	-0.0356254467786729	-0.0267511859641036
2	A	26	50	20120615	9	230	4.2	-0.0363116939098144	-0.0279256196169763
2	A	26	50	20120615	9	232	4.24	-0.0366736618711038	-0.0298792849427166
2	A	26	50	20120615	9	234	4.28	-0.0383526162123532	-0.0319160353152463
2	A	26	50	20120615	9	236	4.32	-0.0395194838226672	-0.0334996716623917
2	A	26	50	20120615	9	238	4.36	-0.0405625370355955	-0.0359741918431541
2	A	26	50	20120615	9	240	4.4	-0.0418129846674457	-0.0371427565097429
2	A	26	50	20120615	9	242	4.44	-0.0428888476350210	-0.0377737078905957
2	A	26	50	20120615	9	244	4.48	-0.0434509975260643	-0.0369108961961919
2	A	26	50	20120615	9	246	4.52	-0.0434797767720587	-0.0358954201477299
2	A	26	50	20120615	9	248	4.56	-0.0440190871140697	-0.0348314365740785
2	A	26	50	20120615	9	250	4.6	-0.0439232034345407	-0.0334671447504572
2	A	26	50	20120615	9	252	4.64	-0.0436149048779434	-0.0322226368155688
2	A	26	50	20120615	9	254	4.68	-0.0428259858421736	-0.0295827950693651
2	A	26	50	20120615	9	256	4.72	-0.0417646892742907	-0.0271799755162151
2	A	26	50	20120615	9	258	4.76	-0.0410936449389446	-0.0255840355110770
2	A	26	50	20120615	9	260	4.8	-0.0407686586623113	-0.0233753167693627
2	A	26	50	20120615	9	262	4.84	-0.0403935385148918	-0.0207182216176981
2	A	26	50	20120615	9	264	4.88	-0.0398731786346166	-0.0191695870562214
2	A	26	50	20120615	9	266	4.92	-0.0392941288915030	-0.0181450600409602
2	A	26	50	20120615	9	268	4.96	-0.0377513633163102	-0.0173416453161760
2	A	26	50	20120615	9	270	5	-0.0358319219587793	-0.0159724744557645
2	A	26	50	20120615	9	272	5.04	-0.0331700184810026	-0.0158469630021039
2	A	26	50	20120615	9	274	5.08	-0.0310189289419549	-0.0149384014989573
2	A	26	50	20120615	9	276	5.12	-0.0280675359479604	-0.0132066262811533
2	A	26	50	20120615	9	278	5.16	-0.0259023749839673	-0.0121458246880173
2	A	26	50	20120615	9	280	5.2	-0.0238660488755062	-0.0110715880660387
2	A	26	50	20120615	9	282	5.24	-0.0217909026047581	-0.010331035134102
2	A	26	50	20120615	9	284	5.28	-0.0198734411462144	-0.00985889993630375
2	A	26	50	20120615	9	286	5.32	-0.0180908956615213	-0.00886265719229002
2	A	26	50	20120615	9	288	5.36	-0.0170373065575534	-0.00709361744711751
2	A	26	50	20120615	9	290	5.4	-0.0163347959704445	-0.00592639628341288
2	A	26	50	20120615	9	292	5.44	-0.0161587263819290	-0.00474312379577531
2	A	26	50	20120615	9	294	5.48	-0.0151979874693988	-0.00336038355623283
2	A	26	50	20120615	9	296	5.52	-0.0136482568924113	-0.00240957242291034
2	A	26	50	20120615	9	298	5.56	-0.0124325494167207	-0.00161119936947604
2	A	26	50	20120615	9	300	5.6	-0.0107363558121460	-0.00104439671581253
2	A	26	50	20120615	9	302	5.64	-0.00887540632755485	-0.00045256248209501
2	A	26	50	20120615	9	304	5.68	-0.00688932722696495	-0.000188288393694351
2	A	26	50	20120615	9	306	5.72	-0.00448191642948465	-0.000248963105267631
2	A	26	50	20120615	9	308	5.76	-0.00181679773717384	-0.000196745390797351
2	A	26	50	20120615	9	310	5.8	-0.00059761129611981	-0.000867754370804321
2	A	26	50	20120615	9	312	5.84	0.00026037085896851	-0.00187693009784595
2	A	26	50	20120615	9	314	5.88	0.00094690083282253	-0.0022669984826197
2	A	26	50	20120615	9	316	5.92	0.00138868700757226	-0.00340867894938787
2	A	26	50	20120615	9	318	5.96	0.0017272002369297	-0.00385639775003176
2	A	26	50	20120615	9	320	6	0.00305088291810748	-0.00523048300257252
2	A	26	50	20120615	9	322	6.04	0.00333076285316893	-0.00613842932281948
2	A	26	50	20120615	9	324	6.08	0.00329166196948965	-0.00767583290729055
2	A	26	50	20120615	9	326	6.12	0.00344650138400676	-0.0086258563236588
2	A	26	50	20120615	9	328	6.16	0.00312312660372775	-0.0102396472394879
2	A	26	50	20120615	9	330	6.2	0.00069961852037378	-0.0106512413688945
2	A	26	50	20120615	9	332	6.24	-0.00032201642815235	-0.0109881565369265
2	A	26	50	20120615	9	334	6.28	-0.00167471170056222	-0.0127051815072749
2	A	26	50	20120615	9	336	6.32	-0.00274090851843873	-0.0135642101803994
2	A	26	50	20120615	9	338	6.36	-0.00222474531690989	-0.0150626436959457
2	A	26	50	20120615	9	340	6.4	-0.00154236888828856	-0.0160788452359652
2	A	26	50	20120615	9	342	6.44	1.79958675812003e-05	-0.0172002239599387
2	A	26	50	20120615	9	344	6.48	0.00082658661400364	-0.0185368254820088
2	A	26	50	20120615	9	346	6.52	0.00240626316317439	-0.0213080476681570
2	A	26	50	20120615	9	348	6.56	0.00398637811854947	-0.0232839444310978
2	A	26	50	20120615	9	350	6.6	0.00568515973394328	-0.0247301192199806
2	A	26	50	20120615	9	352	6.64	0.00809550997431292	-0.0259036689893768
2	A	26	50	20120615	9	354	6.68	0.00994294664831558	-0.0277773110406902
2	A	26	50	20120615	9	356	6.72	0.0119676620634295	-0.0297105551225899
2	A	26	50	20120615	9	358	6.76	0.0127396317496543	-0.0311082718837579
2	A	26	50	20120615	9	360	6.8	0.0132598148532342	-0.0324534364689481
2	A	26	50	20120615	9	362	6.84	0.0127984276785100	-0.0348812876021521
2	A	26	50	20120615	9	364	6.88	0.0119428284732742	-0.0363093604574365
2	A	26	50	20120615	9	366	6.92	0.0108055886370919	-0.0387421613381088
2	A	26	50	20120615	9	368	6.96	0.0099708490819012	-0.0413081811363567
2	A	26	50	20120615	9	370	7	0.00925355996306556	-0.0438266126482307
2	A	26	50	20120615	9	372	7.04	0.00855606983410316	-0.045767762183944
2	A	26	50	20120615	9	374	7.08	0.00865039787871344	-0.0476782232853538
2	A	26	50	20120615	9	376	7.12	0.00868568250709465	-0.0503602085957163
2	A	26	50	20120615	9	378	7.16	0.00976649522213829	-0.0519652702783316
2	A	26	50	20120615	9	380	7.2	0.0107172002894436	-0.0538620842188645
2	A	26	50	20120615	9	382	7.24	0.0121940635126298	-0.0557255934300035
2	A	26	50	20120615	9	384	7.28	0.0137420616780034	-0.0575859913713053
2	A	26	50	20120615	9	386	7.32	0.0158259053621602	-0.0583440098407373
2	A	26	50	20120615	9	388	7.36	0.0178215021200249	-0.0588548237794665
2	A	26	50	20120615	9	390	7.4	0.0193405089073698	-0.0593394747672917
2	A	26	50	20120615	9	392	7.44	0.0211569955175599	-0.0588297214887344
2	A	26	50	20120615	9	394	7.48	0.0226764972796516	-0.0579321908513743
2	A	26	50	20120615	9	396	7.52	0.0237642396411509	-0.057156141159022
2	A	26	50	20120615	9	398	7.56	0.0248419410863573	-0.0562348517338141
2	A	26	50	20120615	9	400	7.6	0.0262512049012622	-0.0552415081276032
2	A	26	50	20120615	9	402	7.64	0.0275716561044500	-0.0534020405470245
2	A	26	50	20120615	9	404	7.68	0.0282465895270925	-0.0526654474130625
2	A	26	50	20120615	9	406	7.72	0.0283294624418475	-0.0511686437786468
2	A	26	50	20120615	9	408	7.76	0.0294638031402269	-0.0503072462978054
2	A	26	50	20120615	9	410	7.8	0.0306225390225574	-0.0500050995702044
2	A	26	50	20120615	9	412	7.84	0.0315066911996175	-0.0500529141307482
2	A	26	50	20120615	9	414	7.88	0.0326521546876650	-0.0498906119112625
2	A	26	50	20120615	9	416	7.92	0.0333848163079235	-0.0498363485368742
2	A	26	50	20120615	9	418	7.96	0.0328919275260974	-0.0507386521450073
2	A	26	50	20120615	9	420	8	0.0329736902832061	-0.051544449819644
2	A	26	50	20120615	9	422	8.04	0.0330765460355975	-0.0520792629625267
2	A	26	50	20120615	9	424	8.08	0.0337369908402936	-0.0538478713725627
2	A	26	50	20120615	9	426	8.12	0.0349872970507876	-0.0553523117602152
2	A	26	50	20120615	9	428	8.16	0.0363701857827542	-0.0578981083045211
2	A	26	50	20120615	9	430	8.2	0.0377499632448835	-0.0606677748557507
2	A	26	50	20120615	9	432	8.24	0.0393939865111421	-0.0622934133456986
2	A	26	50	20120615	9	434	8.28	0.0410667183127170	-0.0648351793813517
2	A	26	50	20120615	9	436	8.32	0.0419612791015962	-0.0668366451255002
2	A	26	50	20120615	9	438	8.36	0.0429764015966675	-0.0692053114211189
2	A	26	50	20120615	9	440	8.4	0.0445033986906399	-0.0718984690186241
2	A	26	50	20120615	9	442	8.44	0.04577640302881	-0.074090853593693
2	A	26	50	20120615	9	444	8.48	0.0474610142243088	-0.0768936834529603
2	A	26	50	20120615	9	446	8.52	0.048323472365322	-0.0784505204530987
2	A	26	50	20120615	9	448	8.56	0.0497040983555889	-0.0803552539895809
2	A	26	50	20120615	9	450	8.6	0.0505237058256622	-0.0823810442070022
2	A	26	50	20120615	9	452	8.64	0.0511888104640462	-0.0834537251940622
2	A	26	50	20120615	9	454	8.68	0.0503801631490814	-0.085613936410587
2	A	26	50	20120615	9	456	8.72	0.0495309279048762	-0.0870885368920735
2	A	26	50	20120615	9	458	8.76	0.049017639092413	-0.0888287973912518
2	A	26	50	20120615	9	460	8.8	0.0471900509057581	-0.0900358286667372
2	A	26	50	20120615	9	462	8.84	0.0464113142076375	-0.0926681750810604
2	A	26	50	20120615	9	464	8.88	0.0452821353887606	-0.0946529531051729
2	A	26	50	20120615	9	466	8.92	0.0439701694669472	-0.0968649245380807
2	A	26	50	20120615	9	468	8.96	0.0426162721130093	-0.0991796385862948
2	A	26	50	20120615	9	470	9	0.0410611321691457	-0.101000650679884
2	A	26	50	20120615	9	472	9.04	0.0396561109949281	-0.102882968931403
2	A	26	50	20120615	9	474	9.08	0.0379898138650619	-0.105064322640685
2	A	26	50	20120615	9	476	9.12	0.0360455530595113	-0.107768723236012
2	A	26	50	20120615	9	478	9.16	0.0350552500124597	-0.109816716606362
2	A	26	50	20120615	9	480	9.2	0.0334816545816071	-0.111294145514973
2	A	26	50	20120615	9	482	9.24	0.0314510560380736	-0.113905420147217
2	A	26	50	20120615	9	484	9.28	0.0299258267110542	-0.115094915174529
2	A	26	50	20120615	9	486	9.32	0.0275936471253448	-0.116395001702418
2	A	26	50	20120615	9	488	9.36	0.0254161117926809	-0.117593052721783
2	A	26	50	20120615	9	490	9.4	0.0243942010725100	-0.118036832937655
2	A	26	50	20120615	9	492	9.44	0.0226084736073015	-0.118639005072514
2	A	26	50	20120615	9	494	9.48	0.0232626180905772	-0.119499200471827
2	A	26	50	20120615	9	496	9.52	0.0228866494150203	-0.121074846512345
2	A	26	50	20120615	9	498	9.56	0.0223158728212465	-0.123609965744255
2	A	26	50	20120615	9	500	9.6	0.0218950735757624	-0.126810684589296
2	A	26	50	20120615	9	502	9.64	0.0214916691570954	-0.128429181300754
2	A	26	50	20120615	9	504	9.68	0.0213412675447372	-0.131460901625091
2	A	26	50	20120615	9	506	9.72	0.0209770368417480	-0.133699813826362
2	A	26	50	20120615	9	508	9.76	0.0209142457595785	-0.136445368036354
2	A	26	50	20120615	9	510	9.8	0.0207694302907916	-0.139033944540921
2	A	26	50	20120615	9	512	9.84	0.0208679302654108	-0.141615379266999
2	A	26	50	20120615	9	514	9.88	0.0208909112357993	-0.144070100457888
2	A	26	50	20120615	9	516	9.92	0.0212051494893586	-0.146449939040650
2	A	26	50	20120615	9	518	9.96	0.0223719463889946	-0.148759279077327
2	A	26	50	20120615	9	520	10	0.0221318836367817	-0.151997474581770
2	A	26	50	20120615	9	522	10.04	0.0227125597254921	-0.153710652891229
2	A	26	50	20120615	9	524	10.08	0.0231080445482099	-0.156139352552571
2	A	26	50	20120615	9	526	10.12	0.0232505972752971	-0.158207215623473
2	A	26	50	20120615	9	528	10.16	0.0230676687510040	-0.159935879571439
2	A	26	50	20120615	9	530	10.2	0.0227812905046236	-0.158774103129950
2	A	26	50	20120615	9	532	10.24	0.0215741178077818	-0.158506251081236
2	A	26	50	20120615	9	534	10.28	0.0208388681767040	-0.158610761463496
2	A	26	50	20120615	9	536	10.32	0.0195872891740039	-0.158200639530408
2	A	26	50	20120615	9	538	10.36	0.0178772221343824	-0.157363707944195
2	A	26	50	20120615	9	540	10.4	0.0165060713749836	-0.157139625805237
2	A	26	50	20120615	9	542	10.44	0.0143626892998509	-0.155294925634478
2	A	26	50	20120615	9	544	10.48	0.0132268636772309	-0.153772029759836
2	A	26	50	20120615	9	546	10.52	0.0113986390944731	-0.151442466469217
2	A	26	50	20120615	9	548	10.56	0.00975970699703889	-0.150472174544073
2	A	26	50	20120615	9	550	10.6	0.0087389983583961	-0.149107104902992
2	A	26	50	20120615	9	552	10.64	0.00669772250246678	-0.146548933990016
2	A	26	50	20120615	9	554	10.68	0.00553474397944925	-0.144078515028584
2	A	26	50	20120615	9	556	10.72	0.00476562393355265	-0.141844411153425
2	A	26	50	20120615	9	558	10.76	0.00412371239759150	-0.138873714144304
2	A	26	50	20120615	9	560	10.8	0.00320291794713039	-0.136606588382464
2	A	26	50	20120615	9	562	10.84	0.00249658898340313	-0.134436265538968
2	A	26	50	20120615	9	564	10.88	0.00250556923952421	-0.131514146765715
2	A	26	50	20120615	9	566	10.92	0.00148478989020332	-0.129100084214744
2	A	26	50	20120615	9	568	10.96	0.00100452296442141	-0.126926155126664
2	A	26	50	20120615	9	570	11	0.000460757849688961	-0.123760579488648
2	A	26	50	20120615	9	572	11.04	-2.11354216896704e-05	-0.121181690346983
2	A	26	50	20120615	9	574	11.08	-0.00072201966320179	-0.118359061497842
2	A	26	50	20120615	9	576	11.12	-0.00112874748374027	-0.115769070779712
2	A	26	50	20120615	9	578	11.16	-0.00160236760577904	-0.113245265256301
2	A	26	50	20120615	9	580	11.2	-0.00196037576909378	-0.110229666966575
2	A	26	50	20120615	9	582	11.24	-0.00226676513738191	-0.107830382947331
2	A	26	50	20120615	9	584	11.28	-0.00286773519071235	-0.105104698437891
2	A	26	50	20120615	9	586	11.32	-0.00334503226801328	-0.102281928167394
2	A	26	50	20120615	9	588	11.36	-0.00362674360963799	-0.0999814269654822
2	A	26	50	20120615	9	590	11.4	-0.00452597130327293	-0.0981263323250393
2	A	26	50	20120615	9	592	11.44	-0.00522042087307624	-0.095787718067621
2	A	26	50	20120615	9	594	11.48	-0.00569877861054894	-0.0939586449567258
2	A	26	50	20120615	9	596	11.52	-0.00664531174784525	-0.0922658313225652
2	A	26	50	20120615	9	598	11.56	-0.00824542368299225	-0.0904127165811096
2	A	26	50	20120615	9	600	11.6	-0.0101213072628021	-0.0888710116660886
2	A	26	50	20120615	9	602	11.64	-0.0117122975204719	-0.0870567170869202
2	A	26	50	20120615	9	604	11.68	-0.0134790745239445	-0.086043008805411
2	A	26	50	20120615	9	606	11.72	-0.0161018749967217	-0.0845040616068367
2	A	26	50	20120615	9	608	11.76	-0.0183668794382185	-0.0833728321782945
2	A	26	50	20120615	9	610	11.8	-0.0200596223617008	-0.0821192025659288
2	A	26	50	20120615	9	612	11.84	-0.0214955441022565	-0.0803746994260635
2	A	26	50	20120615	9	614	11.88	-0.0236943633490341	-0.0794305704518232
2	A	26	50	20120615	9	616	11.92	-0.0253520337761698	-0.0778368224777069
2	A	26	50	20120615	9	618	11.96	-0.0275405999746202	-0.0768453880598052
2	A	26	50	20120615	9	620	12	-0.0298710825040549	-0.0759929001244067
2	A	26	50	20120615	9	622	12.04	-0.0322157778797914	-0.0745583925974136
2	A	26	50	20120615	9	624	12.08	-0.0342972174008920	-0.0743473919339075
2	A	26	50	20120615	9	626	12.12	-0.0366271342449016	-0.074252922467941
2	A	26	50	20120615	9	628	12.16	-0.0389973561754390	-0.0742154458085381
2	A	26	50	20120615	9	630	12.2	-0.0408057817683237	-0.074202930018511
2	A	26	50	20120615	9	632	12.24	-0.0432991817001435	-0.0744034655016556
2	A	26	50	20120615	9	634	12.28	-0.0452491700706217	-0.0750091024597419
2	A	26	50	20120615	9	636	12.32	-0.0469785411253696	-0.0759115828445703
2	A	26	50	20120615	9	638	12.36	-0.0481928556007013	-0.0768383877026715
2	A	26	50	20120615	9	640	12.4	-0.0500058066769856	-0.0776649248192004
2	A	26	50	20120615	9	642	12.44	-0.051697496011364	-0.078858231152063
2	A	26	50	20120615	9	644	12.48	-0.0533507045947103	-0.0801413541882719
2	A	26	50	20120615	9	646	12.52	-0.0546459898675557	-0.0814858399509522
2	A	26	50	20120615	9	648	12.56	-0.0559188457133017	-0.0832737665182502
2	A	26	50	20120615	9	650	12.6	-0.057248864071239	-0.0843515881716095
2	A	26	50	20120615	9	652	12.64	-0.059244524468714	-0.0858184882602488
2	A	26	50	20120615	9	654	12.68	-0.0603403773449935	-0.0863025947758525
2	A	26	50	20120615	9	656	12.72	-0.0631090044492548	-0.0885827100892632
2	A	26	50	20120615	9	658	12.76	-0.0640533526265972	-0.0887018505108253
2	A	26	50	20120615	9	660	12.8	-0.0657600962643471	-0.090302952395466
2	A	26	50	20120615	9	662	12.84	-0.0680757649067159	-0.0915482735031527
2	A	26	50	20120615	9	664	12.88	-0.0699492443234696	-0.0928610172424255
2	A	26	50	20120615	9	666	12.92	-0.0715876885172249	-0.0935998660470196
2	A	26	50	20120615	9	668	12.96	-0.074072362751365	-0.0945347602066975
2	A	26	50	20120615	9	670	13	-0.0760412662282399	-0.096032094171199
2	A	26	50	20120615	9	672	13.04	-0.0776345970093553	-0.0975118494611204
2	A	26	50	20120615	9	674	13.08	-0.0791776100719215	-0.0991578879817055
2	A	26	50	20120615	9	676	13.12	-0.080510810410374	-0.100411284248833
2	A	26	50	20120615	9	678	13.16	-0.0815978810204313	-0.101998491485224
2	A	26	50	20120615	9	680	13.2	-0.0830549735380155	-0.103557916496181
2	A	26	50	20120615	9	682	13.24	-0.0842244786566234	-0.104973593769591
2	A	26	50	20120615	9	684	13.28	-0.0853567899585407	-0.107050133040698
2	A	26	50	20120615	9	686	13.32	-0.08695689482262	-0.108663121390331
2	A	26	50	20120615	9	688	13.36	-0.0886642607143374	-0.109762969419924
2	A	26	50	20120615	9	690	13.4	-0.0898555800771449	-0.111356236561429
2	A	26	50	20120615	9	692	13.44	-0.0907113277748046	-0.112149461877496
2	A	26	50	20120615	9	694	13.48	-0.0921271747538424	-0.113424863307655
2	A	26	50	20120615	9	696	13.52	-0.0927755563168513	-0.113769259665432
2	A	26	50	20120615	9	698	13.56	-0.0930042417209549	-0.113035700019561
2	A	26	50	20120615	9	700	13.6	-0.0930885217782045	-0.112135418736822
2	A	26	50	20120615	9	702	13.64	-0.0928432335068786	-0.112400505998021
2	A	26	50	20120615	9	704	13.68	-0.0926710954320667	-0.112166764780432
2	A	26	50	20120615	9	706	13.72	-0.0926208413531278	-0.111734772034602
2	A	26	50	20120615	9	708	13.76	-0.0920817148588799	-0.110661695067744
2	A	26	50	20120615	9	710	13.8	-0.0923737004620352	-0.109645632120654
2	A	26	50	20120615	9	712	13.84	-0.0920341336435738	-0.108302284799891
2	A	26	50	20120615	9	714	13.88	-0.0926243229347863	-0.105684113260236
2	A	26	50	20120615	9	716	13.92	-0.0928620849736651	-0.103484837010346
2	A	26	50	20120615	9	718	13.96	-0.093600035752647	-0.101273275699371
2	A	26	50	20120615	9	720	14	-0.0935548374871936	-0.0990868449633997
2	A	26	50	20120615	9	722	14.04	-0.093998511637049	-0.0968669185792036
2	A	26	50	20120615	9	724	14.08	-0.0941601845314995	-0.0945004867410134
2	A	26	50	20120615	9	726	14.12	-0.0942788936179252	-0.091759825709948
2	A	26	50	20120615	9	728	14.16	-0.0944570845267842	-0.0900670120757875
2	A	26	50	20120615	9	730	14.2	-0.094272812499607	-0.0868189877870852
2	A	26	50	20120615	9	732	14.24	-0.093957018611129	-0.0851322552712428
2	A	26	50	20120615	9	734	14.28	-0.0938273352274595	-0.0821775388753767
2	A	26	50	20120615	9	736	14.32	-0.0935157839796687	-0.0803097870235506
2	A	26	50	20120615	9	738	14.36	-0.0930432245178017	-0.0776215791735137
2	A	26	50	20120615	9	740	14.4	-0.0919437441837348	-0.0754768535954968
2	A	26	50	20120615	9	742	14.44	-0.09074908727692	-0.0732901258746774
2	A	26	50	20120615	9	744	14.48	-0.0890901440575783	-0.0715507139036366
2	A	26	50	20120615	9	746	14.52	-0.0876093917470955	-0.0694761333183134
2	A	26	50	20120615	9	748	14.56	-0.0857315989789766	-0.0681776024253424
2	A	26	50	20120615	9	750	14.6	-0.0843182339447408	-0.0664867686901691
2	A	26	50	20120615	9	752	14.64	-0.0821536386661726	-0.0642658877118184
2	A	26	50	20120615	9	754	14.68	-0.0806344197467933	-0.062207853425175
2	A	26	50	20120615	9	756	14.72	-0.0788328530896863	-0.061118484718079
2	A	26	50	20120615	9	758	14.76	-0.0766393371437675	-0.0586627735776962
2	A	26	50	20120615	9	760	14.8	-0.0745578269119885	-0.0574361554443719
2	A	26	50	20120615	9	762	14.84	-0.072563432235652	-0.0558586709262228
2	A	26	50	20120615	9	764	14.88	-0.0708389402176942	-0.0548828635681854
2	A	26	50	20120615	9	766	14.92	-0.0695231559192623	-0.0535983333894819
2	A	26	50	20120615	9	768	14.96	-0.067441999240874	-0.0519939081029697
2	A	26	50	20120615	9	770	15	-0.0655460338284786	-0.0505185298040239
2	A	26	50	20120615	9	772	15.04	-0.062971316616822	-0.0489254182260106
2	A	26	50	20120615	9	774	15.08	-0.0605884374749016	-0.0476675459729579
2	A	26	50	20120615	9	776	15.12	-0.0583589297938203	-0.0462184013355942
2	A	26	50	20120615	9	778	15.16	-0.0562805308318787	-0.0447964803093061
2	A	26	50	20120615	9	780	15.2	-0.0539593821119558	-0.0432083184787611
2	A	26	50	20120615	9	782	15.24	-0.051837354661615	-0.0425572145546446
2	A	26	50	20120615	9	784	15.28	-0.0496895885244389	-0.0407307577388397
2	A	26	50	20120615	9	786	15.32	-0.0478285541870341	-0.0393454648438172
2	A	26	50	20120615	9	788	15.36	-0.0454118046302946	-0.0376813597449727
2	A	26	50	20120615	9	790	15.4	-0.0442294513814726	-0.0361150475139664
2	A	26	50	20120615	9	792	15.44	-0.0422064188804979	-0.0339788779280019
2	A	26	50	20120615	9	794	15.48	-0.0404587337601172	-0.0327246119195332
2	A	26	50	20120615	9	796	15.52	-0.0385777590114828	-0.0307790076110984
2	A	26	50	20120615	9	798	15.56	-0.036286450197726	-0.0297689762848515
2	A	26	50	20120615	9	800	15.6	-0.0338095258539076	-0.0279114774813526
2	A	26	50	20120615	9	802	15.64	-0.0320273339226051	-0.0264138253187995
2	A	26	50	20120615	9	804	15.68	-0.0300680824532933	-0.0257221334654428
2	A	26	50	20120615	9	806	15.72	-0.0279474692165150	-0.0232677658279443
2	A	26	50	20120615	9	808	15.76	-0.0262704947742529	-0.0215954582904381
2	A	26	50	20120615	9	810	15.8	-0.0240924644668422	-0.0200565110918637
2	A	26	50	20120615	9	812	15.84	-0.0223714372721122	-0.0192581168252260
2	A	26	50	20120615	9	814	15.88	-0.0204184083424750	-0.0177089872890024
2	A	26	50	20120615	9	816	15.92	-0.0184650965701253	-0.0169291899307099
2	A	26	50	20120615	9	818	15.96	-0.0161627215352428	-0.0156876871996416
2	A	26	50	20120615	9	820	16	-0.0156032798631713	-0.0157387190960399
2	A	26	50	20120615	9	822	16.04	-0.0147715525828686	-0.0162400860881724
2	A	26	50	20120615	9	824	16.08	-0.0143057318486262	-0.0163027145357821
2	A	26	50	20120615	9	826	16.12	-0.0132341398060094	-0.0160193485642894
2	A	26	50	20120615	9	828	16.16	-0.0118905944953479	-0.0162739494319234
2	A	26	50	20120615	9	830	16.2	-0.0107672563784838	-0.0168596035523734
2	A	26	50	20120615	9	832	16.24	-0.00820496303297275	-0.0181403365676619
2	A	26	50	20120615	9	834	16.28	-0.00643127759624785	-0.0191369116518628
2	A	26	50	20120615	9	836	16.32	-0.00349377217943586	-0.0200402122805573
2	A	26	50	20120615	9	838	16.36	-0.00134882739831677	-0.0208490080879463
2	A	26	50	20120615	9	840	16.4	-0.00037344430434805	-0.0214039454898215
2	A	26	50	20120615	9	842	16.44	0.000160555665736220	-0.0224293846728304
2	A	26	50	20120615	9	844	16.48	0.000340153717089790	-0.0240552989344230
2	A	26	50	20120615	9	846	16.52	0.00064318432816728	-0.0255976048902080
2	A	26	50	20120615	9	848	16.56	0.00063930231193857	-0.0275304883476493
2	A	26	50	20120615	9	850	16.6	0.00180970545615854	-0.0291101648968200
2	A	26	50	20120615	9	852	16.64	0.00312867173510581	-0.0304960234772675
2	A	26	50	20120615	9	854	16.68	0.00427531609147792	-0.0300272116813408
2	A	26	50	20120615	9	856	16.72	0.00420375688522184	-0.0290081293882948
2	A	26	50	20120615	9	858	16.76	0.00491524772845174	-0.0281991992306174
2	A	26	50	20120615	9	860	16.8	0.00538936282523732	-0.0271239019484670
2	A	26	50	20120615	9	862	16.84	0.00701973893061915	-0.0268590904589126
2	A	26	50	20120615	9	864	16.88	0.00772251114723702	-0.0265866634293249
2	A	26	50	20120615	9	866	16.92	0.00890640588884203	-0.0256836315012072
2	A	26	50	20120615	9	868	16.96	0.00936405953976159	-0.0248766671003815
2	A	26	50	20120615	9	870	17	0.00966140501231834	-0.0235436930360989
2	A	26	50	20120615	9	872	17.04	0.00986377190202612	-0.0221224154769817
2	A	26	50	20120615	9	874	17.08	0.0103091148238852	-0.0209027906297234
2	A	26	50	20120615	9	876	17.12	0.0100989414753131	-0.0187727233752804
2	A	26	50	20120615	9	878	17.16	0.0095824706823345	-0.0176491448421106
2	A	26	50	20120615	9	880	17.2	0.00889380524600129	-0.0155523611038582
2	A	26	50	20120615	9	882	17.24	0.007901041467351	-0.0140742957991439
2	A	26	50	20120615	9	884	17.28	0.00720543577796045	-0.0129429779822540
2	A	26	50	20120615	9	886	17.32	0.00597140150871506	-0.0111904053398018
2	A	26	50	20120615	9	888	17.36	0.00549822049998743	-0.00931602011926134
2	A	26	50	20120615	9	890	17.4	0.00526523800797462	-0.00697333929074446
2	A	26	50	20120615	9	892	17.44	0.00596626296373618	-0.00564212521524026
2	A	26	50	20120615	9	894	17.48	0.00760076150165232	-0.00588643767920803
2	A	26	50	20120615	9	896	17.52	0.0100138765295364	-0.00594835194896872
2	A	26	50	20120615	9	898	17.56	0.0128141183779845	-0.00662496828575051
2	A	26	50	20120615	9	900	17.6	0.0155222029996405	-0.00865687497682911
2	A	26	50	20120615	9	902	17.64	0.0173528883139968	-0.00985151774150816
2	A	26	50	20120615	9	904	17.68	0.0181772899680467	-0.0103756111455880
2	A	26	50	20120615	9	906	17.72	0.0174918277254323	-0.0098919430361886
2	A	26	50	20120615	9	908	17.76	0.0180267610764677	-0.0077300701187279
2	A	26	50	20120615	9	910	17.8	0.0180018426334986	-0.0069194146205044
2	A	26	50	20120615	9	912	17.84	0.0169285888899459	-0.00547606118767861
2	A	26	50	20120615	9	914	17.88	0.0161609820525611	-0.00448359439387641
2	A	26	50	20120615	9	916	17.92	0.0150181702149429	-0.00410672062163961
2	A	26	50	20120615	9	918	17.96	0.0125874694414108	-0.00270599158558374
2	A	26	50	20120615	9	920	18	0.0106409409444130	-0.00170113133122769
2	A	26	50	20120615	9	922	18.04	0.00877543557083066	-0.00108020460321182
2	A	26	50	20120615	9	924	18.08	0.00688898781570994	-0.00122164010158475
2	A	26	50	20120615	9	926	18.12	0.00643346962726957	-0.00176037061603516
2	A	26	50	20120615	9	928	18.16	0.00477036862005443	-0.00168589812984059
2	A	26	50	20120615	9	930	18.2	0.00328045927675532	-0.00151371055755385
2	A	26	50	20120615	9	932	18.24	0.00076663103002683	-0.00126263815275795
2	A	26	50	20120615	9	934	18.28	-0.000222752778209380	-0.00141148413019772
2	A	26	50	20120615	9	936	18.32	-0.0010200086029294	-0.00227823440937275
2	A	26	50	20120615	9	938	18.36	-0.00142877289099772	-0.00190731447623353
2	A	26	50	20120615	9	940	18.4	-0.00175392887325855	-0.00112280778677831
2	A	26	50	20120615	9	942	18.44	-0.00108862624497575	-0.000441100281171981
2	A	26	50	20120615	9	944	18.48	-0.00066007003810202	-0.000348745064481211
2	A	26	50	20120615	9	946	18.52	-0.00043105229381132	0.00057155441123309
2	A	26	50	20120615	9	948	18.56	0.000293668517294590	0.00034923296816022
2	A	26	50	20120615	9	950	18.6	0.00127660351168638	0.00121457610484073
2	A	26	50	20120615	9	952	18.64	0.00308497960709630	0.00164828004908143
2	A	26	50	20120615	9	954	18.68	0.00491875497808643	0.00284816247500913
2	A	26	50	20120615	9	956	18.72	0.00712827982153128	0.00299319007583043
2	A	26	50	20120615	9	958	18.76	0.00898831713837468	0.00314359875925663
2	A	26	50	20120615	9	960	18.8	0.0113801977496197	0.00253843556271373
2	A	26	50	20120615	9	962	18.84	0.0134597068692078	0.00222641055337963
2	A	26	50	20120615	9	964	18.88	0.0158843137964997	0.00215505499387653
2	A	26	50	20120615	9	966	18.92	0.0179224486841070	0.00166802954148003
2	A	26	50	20120615	9	968	18.96	0.0188200853874842	0.00097474669786563
2	A	26	50	20120615	9	970	19	0.0195989917912326	-0.00092803522390047
2	A	26	50	20120615	9	972	19.04	0.0195127601192669	-0.00272185906175357
2	A	26	50	20120615	9	974	19.08	0.0195853587724913	-0.00456759867948138
2	A	26	50	20120615	9	976	19.12	0.0202804164541263	-0.0065782992381922
2	A	26	50	20120615	9	978	19.16	0.0216855578364968	-0.00920659393065916
2	A	26	50	20120615	9	980	19.2	0.0229639361862041	-0.0116880437578771
2	A	26	50	20120615	9	982	19.24	0.0246559720029054	-0.0139633012477011
2	A	26	50	20120615	9	984	19.28	0.0263067127835853	-0.0155222595681830
2	A	26	50	20120615	9	986	19.32	0.0281017740583055	-0.0173181693710406
2	A	26	50	20120615	9	988	19.36	0.0303527777855347	-0.0189986793472086
2	A	26	50	20120615	9	990	19.4	0.0325883665849342	-0.0200580667267823
2	A	26	50	20120615	9	992	19.44	0.0353175866282799	-0.0204633096230803
2	A	26	50	20120615	9	994	19.48	0.0380150575771502	-0.0211865384388779
2	A	26	50	20120615	9	996	19.52	0.0397246296420250	-0.0208201864155452
2	A	26	50	20120615	9	998	19.56	0.0410883557802214	-0.0214333894161901
2	A	26	50	20120615	9	1000	19.6	0.0424012409408504	-0.0228776550167637
2	A	26	50	20120615	9	1002	19.64	0.0418697087734324	-0.0235945905822087
2	A	26	50	20120615	9	1004	19.68	0.0412339490664677	-0.0241548312849428
2	A	26	50	20120615	9	1006	19.72	0.0410571016604930	-0.0261550242368852
2	A	26	50	20120615	9	1008	19.76	0.0410333428726451	-0.0288724355969851
2	A	26	50	20120615	9	1010	19.8	0.0409723195574287	-0.0315565422276911
2	A	26	50	20120615	9	1012	19.84	0.0412200544182174	-0.0336272690810569
2	A	26	50	20120615	9	1014	19.88	0.0404235198424142	-0.0362088240152874
2	A	26	50	20120615	9	1016	19.92	0.0400689270048526	-0.0381443661942259
2	A	26	50	20120615	9	1018	19.96	0.0396822315194251	-0.0402248652633076
2	A	26	50	20120615	9	1020	20	0.0380953969283084	-0.0421799610660663
2	A	26	50	20120615	9	1022	20.04	0.0369949924056784	-0.0436443841596511
2	A	26	50	20120615	9	1024	20.08	0.0343365820354006	-0.0450440030380605
2	A	26	50	20120615	9	1026	20.12	0.0326494888950998	-0.0456333836112473
2	A	26	50	20120615	9	1028	20.16	0.0303917393691782	-0.0468423523593132
2	A	26	50	20120615	9	1030	20.2	0.0280047590079267	-0.0478330796704336
2	A	26	50	20120615	9	1032	20.24	0.0257143694329854	-0.0486887495863475
2	A	26	50	20120615	9	1034	20.28	0.0238842356619183	-0.0490915176089114
2	A	26	50	20120615	9	1036	20.32	0.0222623448379107	-0.0496422830807775
2	A	26	50	20120615	9	1038	20.36	0.0188467362420672	-0.0523285817425052
2	A	26	50	20120615	9	1040	20.4	0.0169943286073929	-0.0540252844639624
2	A	26	50	20120615	9	1042	20.44	0.0146854128347844	-0.0544121425839495
2	A	26	50	20120615	9	1044	20.48	0.0119956493498289	-0.0552171836543304
2	A	26	50	20120615	9	1046	20.52	0.0102204577756600	-0.0542507808164828
2	A	26	50	20120615	9	1048	20.56	0.00886839889935325	-0.0529926257207175
2	A	26	50	20120615	9	1050	20.6	0.00717141333518366	-0.0508101406405853
2	A	26	50	20120615	9	1052	20.64	0.00595094703085568	-0.0489391360975656
2	A	26	50	20120615	9	1054	20.68	0.00389149853064986	-0.0471263264426377
2	A	26	50	20120615	9	1056	20.72	0.00277695682214362	-0.0445919143175089
2	A	26	50	20120615	9	1058	20.76	0.00137101640911041	-0.0418170151760985
2	A	26	50	20120615	9	1060	20.8	0.000215886771364060	-0.0392469648691979
2	A	26	50	20120615	9	1062	20.84	-0.000362243732934060	-0.0366209117052273
2	A	26	50	20120615	9	1064	20.88	-0.00108207843618196	-0.0348121325589521
2	A	26	50	20120615	9	1066	20.92	-0.0006944424987355	-0.0321859379736253
2	A	26	50	20120615	9	1068	20.96	6.72529259586503e-05	-0.0298365049824548
2	A	26	50	20120615	9	1070	21	0.00118483519362399	-0.0282348374123892
2	A	26	50	20120615	9	1072	21.04	0.00100409870035271	-0.0272174521756180
2	A	26	50	20120615	9	1074	21.08	0.00139519946102699	-0.0260891218848786
2	A	26	50	20120615	9	1076	21.12	0.00272415008772461	-0.0238962564771985
2	A	26	50	20120615	9	1078	21.16	0.00267693656794479	-0.0223441783056975
2	A	26	50	20120615	9	1080	21.2	0.00346672534505547	-0.0208673645799859
2	A	26	50	20120615	9	1082	21.24	0.00435999919959282	-0.0203354930013130
2	A	26	50	20120615	9	1084	21.28	0.00604107486118572	-0.0197241850468416
2	A	26	50	20120615	9	1086	21.32	0.00670371876797125	-0.0195664295239589
2	A	26	50	20120615	9	1088	21.36	0.0086207559624461	-0.0191861474970368
2	A	26	50	20120615	9	1090	21.4	0.0106072734692403	-0.0183041307824559
2	A	26	50	20120615	9	1092	21.44	0.0134127726566066	-0.0170234366580404
2	A	26	50	20120615	9	1094	21.48	0.0149379135952783	-0.0170800935888829
2	A	26	50	20120615	9	1096	21.52	0.0151985107284168	-0.0182721766270141
2	A	26	50	20120615	9	1098	21.56	0.0157186683761525	-0.0197230084211577
2	A	26	50	20120615	9	1100	21.6	0.0168224521620899	-0.0200130735222954
2	A	26	50	20120615	9	1102	21.64	0.0180802042069898	-0.0195815050405338
2	A	26	50	20120615	9	1104	21.68	0.0194791159786180	-0.0185229944733688
2	A	26	50	20120615	9	1106	21.72	0.0194849637516984	-0.0179921906259355
2	A	26	50	20120615	9	1108	21.76	0.0198565483652119	-0.0156411312891683
2	A	26	50	20120615	9	1110	21.8	0.0192156692051513	-0.0143617912742387
2	A	26	50	20120615	9	1112	21.84	0.0190233290896008	-0.0122567414577142
2	A	26	50	20120615	9	1114	21.88	0.0180039710249101	-0.0104448439705340
2	A	26	50	20120615	9	1116	21.92	0.0164884007765216	-0.00885927015080814
2	A	26	50	20120615	9	1118	21.96	0.0151470757811532	-0.0078347148512757
2	A	26	50	20120615	9	1120	22	0.0130437230209036	-0.00667427484160265
2	A	26	50	20120615	9	1122	22.04	0.0110068665823567	-0.0057600211288675
2	A	26	50	20120615	9	1124	22.08	0.0108251047842527	-0.0061025082983352
2	A	26	50	20120615	9	1126	22.12	0.0100790293483549	-0.00656367626995726
2	A	26	50	20120615	9	1128	22.16	0.00886418454293738	-0.00658403387418762
2	A	26	50	20120615	9	1130	22.2	0.00833654853388379	-0.00663841745672867
2	A	26	50	20120615	9	1132	22.24	0.00908577059495781	-0.00668490265652388
2	A	26	50	20120615	9	1134	22.28	0.00865882659154519	-0.00665685173051421
2	A	26	50	20120615	9	1136	22.32	0.00800402449896301	-0.00690078235682013
2	A	26	50	20120615	9	1138	22.36	0.00766408291390758	-0.00736981335584898
2	A	26	50	20120615	9	1140	22.4	0.0077574210090242	-0.0075033716846795
2	A	26	50	20120615	9	1142	22.44	0.0077028960051269	-0.0075021201056768
2	A	26	50	20120615	9	1144	22.48	0.00747635313457036	-0.00748465456818149
2	A	26	50	20120615	9	1146	22.52	0.00749260244840203	-0.00761831189196137
2	A	26	50	20120615	9	1148	22.56	0.00737168718881913	-0.00772767302673968
2	A	26	50	20120615	9	1150	22.6	0.00653806839787659	-0.0073489077438632
2	A	26	50	20120615	9	1152	22.64	0.00644068706618514	-0.00698712504455048
2	A	26	50	20120615	9	1154	22.68	0.00595253660689979	-0.00790494328256958
2	A	26	50	20120615	9	1156	22.72	0.00584750720826302	-0.00804635473931196
2	A	26	50	20120615	9	1158	22.76	0.00529685558058859	-0.00841299031246396
2	A	26	50	20120615	9	1160	22.8	0.00429104709603897	-0.00830420334839198
2	A	26	50	20120615	9	1162	22.84	0.00393698812409715	-0.00874409376986135
2	A	26	50	20120615	9	1164	22.88	0.00381640379048785	-0.00953072460808726
2	A	26	50	20120615	9	1166	22.92	0.00277020041684939	-0.0101946660558163
2	A	26	50	20120615	9	1168	22.96	0.0024568643608322	-0.0106205252867159
2	A	26	50	20120615	9	1170	23	0.00214423838144468	-0.0115091323072081
2	A	26	50	20120615	9	1172	23.04	0.00212784057518897	-0.0124053972234298
2	A	26	50	20120615	9	1174	23.08	0.00230296900457866	-0.0130634937265056
2	A	26	50	20120615	9	1176	23.12	0.00217049962019117	-0.0135467446429041
2	A	26	50	20120615	9	1178	23.16	0.00285819632023415	-0.0148896182021233
2	A	26	50	20120615	9	1180	23.2	0.00316828385698788	-0.0155539238098446
2	A	26	50	20120615	9	1182	23.24	0.00353284690016423	-0.0164202639670865
2	A	26	50	20120615	9	1184	23.28	0.00398287793998260	-0.0176646870491611
2	A	26	50	20120615	9	1186	23.32	0.00366229693859605	-0.0179705036609565
2	A	26	50	20120615	9	1188	23.36	0.00216585392863877	-0.0179416890596231
2	A	26	50	20120615	9	1190	23.4	0.00082558959344217	-0.0183306119314114
2	A	26	50	20120615	9	1192	23.44	-5.96373859252704e-05	-0.0181001516892870
2	A	26	50	20120615	9	1194	23.48	-0.00186804883667424	-0.0175227141496345
2	A	26	50	20120615	9	1196	23.52	-0.00439782729106595	-0.0172101397183313
2	A	26	50	20120615	9	1198	23.56	-0.00606145367861955	-0.0163630802416920
2	A	26	50	20120615	9	1200	23.6	-0.00705970460589185	-0.0153733145957939
2	A	26	50	20120615	9	1202	23.64	-0.00770221718261695	-0.0134686164146508
2	A	26	50	20120615	9	1204	23.68	-0.00904561400085425	-0.0109876262068406
2	A	26	50	20120615	9	1206	23.72	-0.00867590322031085	-0.0102307461793263
2	A	26	50	20120615	9	1208	23.76	-0.00780063937549035	-0.00847763754993395
2	A	26	50	20120615	9	1210	23.8	-0.00677845288367485	-0.00595007728951482
2	A	26	50	20120615	9	1212	23.84	-0.0054500184449275	-0.00349281758528126
2	A	26	50	20120615	9	1214	23.88	-0.00385743578278654	-0.00146677846627294
2	A	26	50	20120615	9	1216	23.92	-0.00226011833363875	-0.000187234804590391
2	A	26	50	20120615	9	1218	23.96	-0.000248682383875490	0.00235283417478793
2	A	26	50	20120615	9	1220	24	0.00103204356034521	0.00374796999620463
2	A	26	50	20120615	9	1222	24.04	0.00266234895504891	0.00503306586033303
2	A	26	50	20120615	9	1224	24.08	0.00369574308934618	0.00462435814080723
2	A	26	50	20120615	9	1226	24.12	0.00417263004471401	0.00365726233831403
2	A	26	50	20120615	9	1228	24.16	0.00509690346053857	0.00333501963599163
2	A	26	50	20120615	9	1230	24.2	0.00623679494715034	0.00137171644482383
2	A	26	50	20120615	9	1232	24.24	0.00684668868805936	-0.000350145135907951
2	A	26	50	20120615	9	1234	24.28	0.0081665883479578	-0.0028013166507555
2	A	26	50	20120615	9	1236	24.32	0.00953791588405193	-0.00525597420203429
2	A	26	50	20120615	9	1238	24.36	0.0101147877382795	-0.00674068631049169
2	A	26	50	20120615	9	1240	24.4	0.0099360452861312	-0.00714995971544246
2	A	26	50	20120615	9	1242	24.44	0.0098036324702862	-0.00751495409375533
2	A	26	50	20120615	9	1244	24.48	0.00968546785608212	-0.00777517646029979
2	A	26	50	20120615	9	1246	24.52	0.00920883545915552	-0.00766739924471134
2	A	26	50	20120615	9	1248	24.56	0.00941838655376015	-0.00685598714223196
2	A	26	50	20120615	9	1250	24.6	0.00898949093563145	-0.00670277831595227
2	A	26	50	20120615	9	1252	24.64	0.00898508566038466	-0.00655927099471046
2	A	26	50	20120615	9	1254	24.68	0.0091587652279797	-0.0058295085122547
2	A	26	50	20120615	9	1256	24.72	0.0088255765126846	-0.00613855660204009
2	A	26	50	20120615	9	1258	24.76	0.00943701881744442	-0.00529126590148331
2	A	26	50	20120615	9	1260	24.8	0.00913193264695401	-0.00498053701887904
2	A	26	50	20120615	9	1262	24.84	0.00924081082780077	-0.00539127908461434
2	A	26	50	20120615	9	1264	24.88	0.00951730372138034	-0.00564750629784509
2	A	26	50	20120615	9	1266	24.92	0.00889211526079425	-0.00623065018922183
2	A	26	50	20120615	9	1268	24.96	0.00866508448655869	-0.0067915909276693
2	A	26	50	20120615	9	1270	25	0.00758477381732969	-0.00714328462742806
2	A	26	50	20120615	9	1272	25.04	0.00761458119658383	-0.00689507176245527
2	A	26	50	20120615	9	1274	25.08	0.00610641152776735	-0.0073328175290573
2	A	26	50	20120615	9	1276	25.12	0.00615111764690109	-0.00837453006752845
2	A	26	50	20120615	9	1278	25.16	0.00491796372559828	-0.00938607813782096
2	A	26	50	20120615	9	1280	25.2	0.00446535386734893	-0.0106885101389037
2	A	26	50	20120615	9	1282	25.24	0.0040092176675818	-0.0114821059789243
2	A	26	50	20120615	9	1284	25.28	0.00394429819400106	-0.0120704683183462
2	A	26	50	20120615	9	1286	25.32	0.00315563371667246	-0.0127398155974174
2	A	26	50	20120615	9	1288	25.36	0.00276825940873503	-0.0138164351692486
2	A	26	50	20120615	9	1290	25.4	0.00228823997032654	-0.0138937431536357
2	A	26	50	20120615	9	1292	25.44	0.00147944416293755	-0.0138638961764019
2	A	26	50	20120615	9	1294	25.48	0.00068934425884314	-0.0146573760509103
2	A	26	50	20120615	9	1296	25.52	0.000547979471148329	-0.0156293508901937
2	A	26	50	20120615	9	1298	25.56	0.00070378337931497	-0.0166797580136464
2	A	26	50	20120615	9	1300	25.6	0.00116222898982946	-0.0187136658169157
2	A	26	50	20120615	9	1302	25.64	0.00209331891502466	-0.0201632771447550
2	A	26	50	20120615	9	1304	25.68	0.00349088718376862	-0.0211224674934346
2	A	26	50	20120615	9	1306	25.72	0.00441885876805879	-0.0218648659740702
2	A	26	50	20120615	9	1308	25.76	0.00632882489472177	-0.0225052218751127
2	A	26	50	20120615	9	1310	25.8	0.00756772547283528	-0.0236069861640829
2	A	26	50	20120615	9	1312	25.84	0.00891351938306077	-0.0245826238164928
2	A	26	50	20120615	9	1314	25.88	0.00947168826292599	-0.0257329663413306
2	A	26	50	20120615	9	1316	25.92	0.00958160094099363	-0.0269129578535034
2	A	26	50	20120615	9	1318	25.96	0.00917150729217668	-0.0273141419568774
2	A	26	50	20120615	9	1320	26	0.00826636818585103	-0.0277197808329729
2	A	26	50	20120615	9	1322	26.04	0.00658451470679882	-0.0285212863694479
2	A	26	50	20120615	9	1324	26.08	0.00501827318647062	-0.0293095690091146
2	A	26	50	20120615	9	1326	26.12	0.00222746414248355	-0.02909588133984
2	A	26	50	20120615	9	1328	26.16	0.00043692835116298	-0.0285823803953424
2	A	26	50	20120615	9	1330	26.2	-0.00217509581426888	-0.0289889950787959
2	A	26	50	20120615	9	1332	26.24	-0.0037265093053956	-0.0281339403457817
2	A	26	50	20120615	9	1334	26.28	-0.00627690911484705	-0.0281306805835204
2	A	26	50	20120615	9	1336	26.32	-0.00819644946732735	-0.0267338335636932
2	A	26	50	20120615	9	1338	26.36	-0.00960550822126555	-0.0268740457673347
2	A	26	50	20120615	9	1340	26.4	-0.0104979830451401	-0.0251840959156379
2	A	26	50	20120615	9	1342	26.44	-0.0111297949042349	-0.0242024076212120
2	A	26	50	20120615	9	1344	26.48	-0.0115715196314053	-0.0220643337259751
2	A	26	50	20120615	9	1346	26.52	-0.0110703718423751	-0.0205062451468340
2	A	26	50	20120615	9	1348	26.56	-0.0106024085745857	-0.0188695757910995
2	A	26	50	20120615	9	1350	26.6	-0.00952869521162525	-0.0159567625430866
2	A	26	50	20120615	9	1352	26.64	-0.00833367768035215	-0.0140666731880427
2	A	26	50	20120615	9	1354	26.68	-0.00758581326429805	-0.0135564532190098
2	A	26	50	20120615	9	1356	26.72	-0.00748614656348975	-0.0135516095375586
2	A	26	50	20120615	9	1358	26.76	-0.00700912525783355	-0.0138102762691845
2	A	26	50	20120615	9	1360	26.8	-0.00660028318801925	-0.0143418720762127
2	A	26	50	20120615	9	1362	26.84	-0.00617384830148915	-0.0133036059761931
2	A	26	50	20120615	9	1364	26.88	-0.00642392368572355	-0.0139768706268320
2	A	26	50	20120615	9	1366	26.92	-0.00673840942665625	-0.0135680568412890
2	A	26	50	20120615	9	1368	26.96	-0.00657375254158915	-0.0136984897581467
2	A	26	50	20120615	9	1370	27	-0.00621474735771295	-0.0132405037670400
2	A	26	50	20120615	9	1372	27.04	-0.00593874943888025	-0.0133967177971397
2	A	26	50	20120615	9	1374	27.08	-0.00566889627797599	-0.0127681635082752
2	A	26	50	20120615	9	1376	27.12	-0.00496140058805978	-0.0123110543295771
2	A	26	50	20120615	9	1378	27.16	-0.00400229509219398	-0.0122863055922356
2	A	26	50	20120615	9	1380	27.2	-0.00380591739692285	-0.0123414316368969
2	A	26	50	20120615	9	1382	27.24	-0.00364517081235571	-0.0127093887926230
2	A	26	50	20120615	9	1384	27.28	-0.00344812136564245	-0.0125304695637793
2	A	26	50	20120615	9	1386	27.32	-0.00261547484652405	-0.0122968556254109
2	A	26	50	20120615	9	1388	27.36	-0.00155606625374693	-0.0118781564870669
2	A	26	50	20120615	9	1390	27.4	-0.00079223536657359	-0.0110118941115709
2	A	26	50	20120615	9	1392	27.44	7.836652323856e-05	-0.0117332399020102
2	A	26	50	20120615	9	1394	27.48	0.00081666378454325	-0.0117656890321989
2	A	26	50	20120615	9	1396	27.52	0.00063939282160656	-0.0114263491950142
2	A	26	50	20120615	9	1398	27.56	0.00102684844682383	-0.0120081036215659
2	A	26	50	20120615	9	1400	27.6	0.00137661669481741	-0.0136250779321239
2	A	26	50	20120615	9	1402	27.64	0.00165921191991861	-0.0138036718918482
2	A	26	50	20120615	9	1404	27.68	0.00157467730422776	-0.0138917703257162
2	A	26	50	20120615	9	1406	27.72	0.00152064020400948	-0.0141207880700069
2	A	26	50	20120615	9	1408	27.76	0.0018935895336107	-0.0143453581126440
2	A	26	50	20120615	9	1410	27.8	0.00325658735182246	-0.0152041605115985
2	A	26	50	20120615	9	1412	27.84	0.00425812632562727	-0.0155947592264581
2	A	26	50	20120615	9	1414	27.88	0.00571091963398191	-0.0163748677117344
2	A	26	50	20120615	9	1416	27.92	0.00680069139194318	-0.0174488285620683
2	A	26	50	20120615	9	1418	27.96	0.00741715415484942	-0.0179601162623408
2	A	26	50	20120615	9	1420	28	0.0079230961278562	-0.0191084788881913
2	A	26	50	20120615	9	1422	28.04	0.00912558070673862	-0.0202223912716622
2	A	26	50	20120615	9	1424	28.08	0.0107701484452189	-0.0212368278731559
2	A	26	50	20120615	9	1426	28.12	0.0115495144683748	-0.0205987417848810
2	A	26	50	20120615	9	1428	28.16	0.0119799515792865	-0.0196791282027444
2	A	26	50	20120615	9	1430	28.2	0.0127255313333307	-0.018256988680461
2	A	26	50	20120615	9	1432	28.24	0.0128737699060454	-0.0163296694462809
2	A	26	50	20120615	9	1434	28.28	0.0130624472084694	-0.0151913477367234
2	A	26	50	20120615	9	1436	28.32	0.0128267119497574	-0.0129056674929447
2	A	26	50	20120615	9	1438	28.36	0.0121059650787618	-0.0109958781429770
2	A	26	50	20120615	9	1440	28.4	0.0113512346558623	-0.00900959398142059
2	A	26	50	20120615	9	1442	28.44	0.0105401902489092	-0.00786919337792636
2	A	26	50	20120615	9	1444	28.48	0.00888422394911621	-0.00679697201027413
2	A	26	50	20120615	9	1446	28.52	0.00833407366014964	-0.00630688337130155
2	A	26	50	20120615	9	1448	28.56	0.00695581435627954	-0.00517524877057369
2	A	26	50	20120615	9	1450	28.6	0.00550274032653277	-0.00458873410117104
2	A	26	50	20120615	9	1452	28.64	0.0051109890276198	-0.00272373996579152
2	A	26	50	20120615	9	1454	28.68	0.00511559229276533	-0.00180544160226799
2	A	26	50	20120615	9	1456	28.72	0.00505813279572611	-0.000646832999158211
2	A	26	50	20120615	9	1458	28.76	0.00545728043157029	0.000807926066048129
2	A	26	50	20120615	9	1460	28.8	0.00647909922785954	0.00231783238911923
2	A	26	50	20120615	9	1462	28.84	0.00769823617143889	0.00317432254889923
2	A	26	50	20120615	9	1464	28.88	0.00872079035878057	0.00430929257231393
2	A	26	50	20120615	9	1466	28.92	0.0100925633721468	0.00525937538565183
2	A	26	50	20120615	9	1468	28.96	0.0117923349370343	0.00625212502216643
2	A	26	50	20120615	9	1470	29	0.0136966088541087	0.00655770121765623
2	A	26	50	20120615	9	1472	29.04	0.0151791572158157	0.00703694990967323
2	A	26	50	20120615	9	1474	29.08	0.0177199474441108	0.00754251711608603
2	A	26	50	20120615	9	1476	29.12	0.0194449273657477	0.00823159974542013
2	A	26	50	20120615	9	1478	29.16	0.0209346097277700	0.00863229665222183
2	A	26	50	20120615	9	1480	29.2	0.0230841754517041	0.00901926437376013
2	A	26	50	20120615	9	1482	29.24	0.0249984450302374	0.00926449890497053
2	A	26	50	20120615	9	1484	29.28	0.0265734829589236	0.00990440225767313
2	A	26	50	20120615	9	1486	29.32	0.0278911976588682	0.0102201042222694
2	A	26	50	20120615	9	1488	29.36	0.0293203028900530	0.0107938082381173
2	A	26	50	20120615	9	1490	29.4	0.0293909145732222	0.0119556836745562
2	A	26	50	20120615	9	1492	29.44	0.0300798062837254	0.0133775057058948
2	A	26	50	20120615	9	1494	29.48	0.0309042008667075	0.0152686840053817
2	A	26	50	20120615	9	1496	29.52	0.0305760418019469	0.0161725694113843
2	A	26	50	20120615	9	1498	29.56	0.0302863854085287	0.0164366285393235
2	A	26	50	20120615	9	1500	29.6	0.0303418791487164	0.0168365115662201
2	A	26	50	20120615	9	1502	29.64	0.0298350066231854	0.0169666375987347
2	A	26	50	20120615	9	1504	29.68	0.0295382402710825	0.0179194576224226
2	A	26	50	20120615	9	1506	29.72	0.0296611919981952	0.0193261192843726
2	A	26	50	20120615	9	1508	29.76	0.0298930876670853	0.0205207408358482
2	A	26	50	20120615	9	1510	29.8	0.0295743310011943	0.0213841111446092
2	A	26	50	20120615	9	1512	29.84	0.0295814586375486	0.0224114807291307
2	A	26	50	20120615	9	1514	29.88	0.0295750239658398	0.0233167895410839
2	A	26	50	20120615	9	1516	29.92	0.0300163717343853	0.0246187428308758
2	A	26	50	20120615	9	1518	29.96	0.0299678147117212	0.0254168330415976
2	A	26	50	20120615	9	1520	30	0.0296544461995028	0.0269587288754496
2	A	26	50	20120615	9	1522	30.04	0.0295362815852987	0.0279736463095544
2	A	26	50	20120615	9	1524	30.08	0.0285336041695760	0.0294259022167554
2	A	26	50	20120615	9	1526	30.12	0.0277330178719167	0.0306579650722948
2	A	26	50	20120615	9	1528	30.16	0.0272673880565053	0.0318763807669573
2	A	26	50	20120615	9	1530	30.2	0.0257161371999383	0.0333632849064364
2	A	26	50	20120615	9	1532	30.24	0.0241921099544470	0.0349604269931025
2	A	26	50	20120615	9	1534	30.28	0.0232302325999988	0.036156215270767
2	A	26	50	20120615	9	1536	30.32	0.0214599907732984	0.0379171232879559
2	A	26	50	20120615	9	1538	30.36	0.0199235184484581	0.0391312963419313
2	A	26	50	20120615	9	1540	30.4	0.0184402912642412	0.040263374298611
2	A	26	50	20120615	9	1542	30.44	0.0174775653816557	0.0412268072879776
2	A	26	50	20120615	9	1544	30.48	0.0160355625227819	0.041580997074674
2	A	26	50	20120615	9	1546	30.52	0.0149452745768705	0.0420521423229786
2	A	26	50	20120615	9	1548	30.56	0.0131979430098804	0.0420745576079422
2	A	26	50	20120615	9	1550	30.6	0.0115333429362891	0.0420999427413868
2	A	26	50	20120615	9	1552	30.64	0.0103383324760838	0.0414161704839794
2	A	26	50	20120615	9	1554	30.68	0.00856010034275593	0.0408924872018327
2	A	26	50	20120615	9	1556	30.72	0.0070146477617946	0.040356358840337
2	A	26	50	20120615	9	1558	30.76	0.00529517620198328	0.0398266651505502
2	A	26	50	20120615	9	1560	30.8	0.0031642392061995	0.0390471506349701
2	A	26	50	20120615	9	1562	30.84	0.00124691916901218	0.0387281747659769
2	A	26	50	20120615	9	1564	30.88	-0.00068072462718047	0.0388270990046649
2	A	26	50	20120615	9	1566	30.92	-0.00221599487049271	0.0389985016884245
2	A	26	50	20120615	9	1568	30.96	-0.00413006221648657	0.0391320741593906
2	A	26	50	20120615	9	1570	31	-0.00586664576040261	0.0389029008516081
2	A	26	50	20120615	9	1572	31.04	-0.00741047199576725	0.0385874605165207
2	A	26	50	20120615	9	1574	31.08	-0.00908002181682675	0.0381733080747798
2	A	26	50	20120615	9	1576	31.12	-0.0111534003206219	0.0378688278948009
2	A	26	50	20120615	9	1578	31.16	-0.0127342082406427	0.0380603124111462
2	A	26	50	20120615	9	1580	31.2	-0.0154731156468905	0.0373130419647882
2	A	26	50	20120615	9	1582	31.24	-0.0175867285265352	0.0379946221911739
2	A	26	50	20120615	9	1584	31.28	-0.0195835273659280	0.0388712224678109
2	A	26	50	20120615	9	1586	31.32	-0.0209413138071623	0.039675768563445
2	A	26	50	20120615	9	1588	31.36	-0.0227595681843054	0.0411978866206271
2	A	26	50	20120615	9	1590	31.4	-0.0243820954044161	0.0424750628888063
2	A	26	50	20120615	9	1592	31.44	-0.0260640903048245	0.0439112674720743
2	A	26	50	20120615	9	1594	31.48	-0.0274391301515199	0.0452447294400359
2	A	26	50	20120615	9	1596	31.52	-0.0286312414739224	0.0470732368655061
2	A	26	50	20120615	9	1598	31.56	-0.0299964525363591	0.0489730206545201
2	A	26	50	20120615	9	1600	31.6	-0.0309147721130861	0.0510046091475471
2	A	26	50	20120615	9	1602	31.64	-0.0320946504881740	0.0528307831206395
2	A	26	50	20120615	9	1604	31.68	-0.0334251426076547	0.054917455231921
2	A	26	50	20120615	9	1606	31.72	-0.0344444370327350	0.0567783481479696
2	A	26	50	20120615	9	1608	31.76	-0.0358907532429741	0.0576042488683955
2	A	26	50	20120615	9	1610	31.8	-0.0372348925233316	0.0579170021977143
2	A	26	50	20120615	9	1612	31.84	-0.0385752134270707	0.0584557468543004
2	A	26	50	20120615	9	1614	31.88	-0.0403443238829213	0.0597901280610775
2	A	26	50	20120615	9	1616	31.92	-0.0416456124923388	0.0608635868655968
2	A	26	50	20120615	9	1618	31.96	-0.0435375473960816	0.0617088623118272
2	A	26	50	20120615	9	1620	32	-0.0453355078086047	0.0636447085466816
2	A	26	50	20120615	9	1622	32.04	-0.047272485414309	0.0645928680295746
2	A	26	50	20120615	9	1624	32.08	-0.049181885855547	0.0657294007589758
2	A	26	50	20120615	9	1626	32.12	-0.049899457817095	0.0657056419711279
2	A	26	50	20120615	9	1628	32.16	-0.0524047371428389	0.0662024551955896
2	A	26	50	20120615	9	1630	32.2	-0.0530666598007078	0.0657290472055852
2	A	26	50	20120615	9	1632	32.24	-0.0533727663262833	0.0647848475206668
2	A	26	50	20120615	9	1634	32.28	-0.0544296576189194	0.0634864085515774
2	A	26	50	20120615	9	1636	32.32	-0.0556598537125566	0.0621048916067663
2	A	26	50	20120615	9	1638	32.36	-0.0567961955231269	0.0604253503668886
2	A	26	50	20120615	9	1640	32.4	-0.0579330888769864	0.0587152762561993
2	A	26	50	20120615	9	1642	32.44	-0.0588738520229481	0.057907732027813
2	A	26	50	20120615	9	1644	32.48	-0.0596463534534725	0.0559741612625804
2	A	26	50	20120615	9	1646	32.52	-0.0601380344969163	0.0541176227100903
2	A	26	50	20120615	9	1648	32.56	-0.0607488446482136	0.0524042916655668
2	A	26	50	20120615	9	1650	32.6	-0.0619365648375049	0.0500802508789088
2	A	26	50	20120615	9	1652	32.64	-0.062694463098784	0.0489764359802732
2	A	26	50	20120615	9	1654	32.68	-0.063320146534117	0.0480688997819593
2	A	26	50	20120615	9	1656	32.72	-0.0636336988940985	0.0460434419047251
2	A	26	50	20120615	9	1658	32.76	-0.063977812409163	0.0429574511349317
2	A	26	50	20120615	9	1660	32.8	-0.0642431895841423	0.0401903301681144
2	A	26	50	20120615	9	1662	32.84	-0.0645318305722227	0.0384573528687824
2	A	26	50	20120615	9	1664	32.88	-0.064862827256496	0.0354665033163977
2	A	26	50	20120615	9	1666	32.92	-0.0654028447052882	0.0332215099968085
2	A	26	50	20120615	9	1668	32.96	-0.065756044542491	0.0312983916840155
2	A	26	50	20120615	9	1670	33	-0.0655453974323754	0.0286476604933815
2	A	26	50	20120615	9	1672	33.04	-0.0648162289196158	0.0265072482667298
2	A	26	50	20120615	9	1674	33.08	-0.0643589429642226	0.0248106869666289
2	A	26	50	20120615	9	1676	33.12	-0.0636845045163268	0.0216817394598784
2	A	26	50	20120615	9	1678	33.16	-0.0635222235100445	0.0186857987386691
2	A	26	50	20120615	9	1680	33.2	-0.0639097180261348	0.0162519371978250
2	A	26	50	20120615	9	1682	33.24	-0.0637287694008291	0.0136972311080762
2	A	26	50	20120615	9	1684	33.28	-0.0633563362591782	0.0115868709196249
2	A	26	50	20120615	9	1686	33.32	-0.0631013535538823	0.00849087458887773
2	A	26	50	20120615	9	1688	33.36	-0.0625776702717356	0.00638878754976643
2	A	26	50	20120615	9	1690	33.4	-0.0621241319822824	0.00342940424914443
2	A	26	50	20120615	9	1692	33.44	-0.06154578934595	0.00104991921977363
2	A	26	50	20120615	9	1694	33.48	-0.0611710934625992	-0.00096385018236756
2	A	26	50	20120615	9	1696	33.52	-0.0601303029913707	-0.00292939490203181
2	A	26	50	20120615	9	1698	33.56	-0.0585236856738368	-0.00495362948453454
2	A	26	50	20120615	9	1700	33.6	-0.056983889947125	-0.00700834036930641
2	A	26	50	20120615	9	1702	33.64	-0.0550979654510223	-0.00868694115716516
2	A	26	50	20120615	9	1704	33.68	-0.0537790698827531	-0.0108767094371437
2	A	26	50	20120615	9	1706	33.72	-0.0521977669879856	-0.0129867867828824
2	A	26	50	20120615	9	1708	33.76	-0.0498651631382075	-0.0149693727759733
2	A	26	50	20120615	9	1710	33.8	-0.0474781120662779	-0.0160033043114242
2	A	26	50	20120615	9	1712	33.84	-0.0455143351135666	-0.0174199220368534
2	A	26	50	20120615	9	1714	33.88	-0.0432578866641223	-0.0194516519512367
2	A	26	50	20120615	9	1716	33.92	-0.0407041705238670	-0.0203503139594467
2	A	26	50	20120615	9	1718	33.96	-0.0381411205741003	-0.0218695328788260
2	A	26	50	20120615	9	1720	34	-0.0360023346930452	-0.0228735537974328
2	A	26	50	20120615	9	1722	34.04	-0.0330269000684904	-0.0240649580130540
2	A	26	50	20120615	9	1724	34.08	-0.0303504301910212	-0.0253389523007178
2	A	26	50	20120615	9	1726	34.12	-0.0279610456667137	-0.0267844906934974
2	A	26	50	20120615	9	1728	34.16	-0.0251907215061777	-0.0284504554831764
2	A	26	50	20120615	9	1730	34.2	-0.0228452836683209	-0.0293966704224212
2	A	26	50	20120615	9	1732	34.24	-0.0204275370910200	-0.0306389226866775
2	A	26	50	20120615	9	1734	34.28	-0.0180843146187087	-0.0319050801098854
2	A	26	50	20120615	9	1736	34.32	-0.0163892644057992	-0.0339483097018512
2	A	26	50	20120615	9	1738	34.36	-0.0161265742365884	-0.0352729328350479
2	A	26	50	20120615	9	1740	34.4	-0.0149033714290173	-0.0364282533916252
2	A	26	50	20120615	9	1742	34.44	-0.0137586150477509	-0.0384656613734614
2	A	26	50	20120615	9	1744	34.48	-0.0123903351418837	-0.0395768372536892
2	A	26	50	20120615	9	1746	34.52	-0.0111953317527464	-0.0407253130166246
2	A	26	50	20120615	9	1748	34.56	-0.00949636628958945	-0.0417897208543447
2	A	26	50	20120615	9	1750	34.6	-0.00734669096410415	-0.042468048389537
2	A	26	50	20120615	9	1752	34.64	-0.00401169254131595	-0.0430098336052821
2	A	26	50	20120615	9	1754	34.68	-0.00232184875563634	-0.0424458452366077
2	A	26	50	20120615	9	1756	34.72	-0.00161318633953118	-0.0418156716732142
2	A	26	50	20120615	9	1758	34.76	0.00077874376918856	-0.0402749567076869
2	A	26	50	20120615	9	1760	34.8	0.00242552475189391	-0.0396401869502157
2	A	26	50	20120615	9	1762	34.84	0.00371606533823748	-0.0404836946294932
2	A	26	50	20120615	9	1764	34.88	0.00487048786920263	-0.0401058167656271
2	A	26	50	20120615	9	1766	34.92	0.00657694866424013	-0.0405628198783079
2	A	26	50	20120615	9	1768	34.96	0.00895890856734513	-0.0410470466020645
2	A	26	50	20120615	9	1770	35	0.00989716855530156	-0.042295867888318
2	A	26	50	20120615	9	1772	35.04	0.0118081953421363	-0.0426077019788213
2	A	26	50	20120615	9	1774	35.08	0.0127806792983022	-0.0425049593635149
2	A	26	50	20120615	9	1776	35.12	0.0144074491590999	-0.0426114496447616
2	A	26	50	20120615	9	1778	35.16	0.0154133085553378	-0.0419611235381043
2	A	26	50	20120615	9	1780	35.2	0.0165213448814572	-0.0405223026597459
2	A	26	50	20120615	9	1782	35.24	0.0180048549083866	-0.0395402727620341
2	A	26	50	20120615	9	1784	35.28	0.0193434575426473	-0.0376389545513050
2	A	26	50	20120615	9	1786	35.32	0.0201586668085417	-0.036725033178757
2	A	26	50	20120615	9	1788	35.36	0.0213917054714392	-0.0356830547681361
2	A	26	50	20120615	9	1790	35.4	0.0210496708503114	-0.0339351645867889
2	A	26	50	20120615	9	1792	35.44	0.0208794773191476	-0.0336661033854796
2	A	26	50	20120615	9	1794	35.48	0.0211358742380058	-0.03247802257173
2	A	26	50	20120615	9	1796	35.52	0.0207360194953804	-0.0305888312422983
2	A	26	50	20120615	9	1798	35.56	0.0204392609214521	-0.0296351421843763
2	A	26	50	20120615	9	1800	35.6	0.0201822912461011	-0.0284733728139547
2	A	26	50	20120615	9	1802	35.64	0.0198273589972846	-0.0274785796388424
2	A	26	50	20120615	9	1804	35.68	0.0189820623378506	-0.0263804640208631
2	A	26	50	20120615	9	1806	35.72	0.0184840116765219	-0.0251971561778865
2	A	26	50	20120615	9	1808	35.76	0.0180243413570625	-0.0241231118889523
2	A	26	50	20120615	9	1810	35.8	0.0167803510243380	-0.0233261092084600
2	A	26	50	20120615	9	1812	35.84	0.0164547849201440	-0.0229628118864220
2	A	26	50	20120615	9	1814	35.88	0.0157260420856668	-0.0218798057261431
2	A	26	50	20120615	9	1816	35.92	0.0154847362397325	-0.0210368340338058
2	A	26	50	20120615	9	1818	35.96	0.0148383644156171	-0.0197697749080305
2	A	26	50	20120615	9	1820	36	0.0139351238202882	-0.0188981774825811
2	A	26	50	20120615	9	1822	36.04	0.0128584766005819	-0.0184299378067511
2	A	26	50	20120615	9	1824	36.08	0.0114597769609880	-0.0173656431061159
2	A	26	50	20120615	9	1826	36.12	0.0108089056750025	-0.0160799751926015
2	A	26	50	20120615	9	1828	36.16	0.0102089255711657	-0.0154739988232603
2	A	26	50	20120615	9	1830	36.2	0.00975726182178955	-0.0150501795247137
2	A	26	50	20120615	9	1832	36.24	0.00991898350660795	-0.0147154429526746
2	A	26	50	20120615	9	1834	36.28	0.0101589960542393	-0.0141328937381008
2	A	26	50	20120615	9	1836	36.32	0.0102912745197959	-0.0137377695398416
2	A	26	50	20120615	9	1838	36.36	0.0102948100537018	-0.0131186551265059
2	A	26	50	20120615	9	1840	36.4	0.0105154344404998	-0.0130960064963045
2	A	26	50	20120615	9	1842	36.44	0.0112029543638475	-0.0128495514987898
2	A	26	50	20120615	9	1844	36.48	0.0116435667413405	-0.0126881614470517
2	A	26	50	20120615	9	1846	36.52	0.0132797481933958	-0.012461738784648
2	A	26	50	20120615	9	1848	36.56	0.0151149024226092	-0.0123759243056832
2	A	26	50	20120615	9	1850	36.6	0.0180666418989265	-0.0125118373000951
2	A	26	50	20120615	9	1852	36.64	0.0206185690590255	-0.0129052927263507
2	A	26	50	20120615	9	1854	36.68	0.0217477125225632	-0.0123851096227708
2	A	26	50	20120615	9	1856	36.72	0.0237542694355363	-0.0119684115966176
2	A	26	50	20120615	9	1858	36.76	0.0257874842741601	-0.0101859368226025
2	A	26	50	20120615	9	1860	36.8	0.0269622714804234	-0.00864359551147843
2	A	26	50	20120615	9	1862	36.84	0.0277952432686611	-0.00715273157402471
2	A	26	50	20120615	9	1864	36.88	0.0287051482746920	-0.00537916634545261
2	A	26	50	20120615	9	1866	36.92	0.0294711570507513	-0.00341220741222599
2	A	26	50	20120615	9	1868	36.96	0.0301116543731501	-0.00150627179421577
2	A	26	50	20120615	9	1870	37	0.0302844005597939	0.000625160176314839
2	A	26	50	20120615	9	1872	37.04	0.0304082856678578	0.00257408788662123
2	A	26	50	20120615	9	1874	37.08	0.0302975103195172	0.00486162075016653
2	A	26	50	20120615	9	1876	37.12	0.0299088207929667	0.00657910533992273
2	A	26	50	20120615	9	1878	37.16	0.0295256113439706	0.00823425846691733
2	A	26	50	20120615	9	1880	37.2	0.0290787057161250	0.0104072117476392
2	A	26	50	20120615	9	1882	37.24	0.0280794506972234	0.0121987092041822
2	A	26	50	20120615	9	1884	37.28	0.0271451674778044	0.0143428521262114
2	A	26	50	20120615	9	1886	37.32	0.0267036188909331	0.0165392983226314
2	A	26	50	20120615	9	1888	37.36	0.0261290734180156	0.0187136021773054
2	A	26	50	20120615	9	1890	37.4	0.0254930803658129	0.0205860421470908
2	A	26	50	20120615	9	1892	37.44	0.0252882880998458	0.0228217865099820
2	A	26	50	20120615	9	1894	37.48	0.0250131599223538	0.0243434025213496
2	A	26	50	20120615	9	1896	37.52	0.0254467224452385	0.0258003606886454
2	A	26	50	20120615	9	1898	37.56	0.0252877719118955	0.0276792777565465
2	A	26	50	20120615	9	1900	37.6	0.0252246979870137	0.0299537574289111
2	A	26	50	20120615	9	1902	37.64	0.0241158131327569	0.0318338129387299
2	A	26	50	20120615	9	1904	37.68	0.0233401169937953	0.0337000091556374
2	A	26	50	20120615	9	1906	37.72	0.0224321211760737	0.0355881963934399
2	A	26	50	20120615	9	1908	37.76	0.0214601321946546	0.0374782928195515
2	A	26	50	20120615	9	1910	37.8	0.0203238823079659	0.0389242554763999
2	A	26	50	20120615	9	1912	37.84	0.0191921579046769	0.0412195947988095
2	A	26	50	20120615	9	1914	37.88	0.0181676308894156	0.0430308488188189
2	A	26	50	20120615	9	1916	37.92	0.0173185370665668	0.0448423149708626
2	A	26	50	20120615	9	1918	37.96	0.0166304514577942	0.0464653371657201
2	A	26	50	20120615	9	1920	38	0.0160316027248073	0.0484916930685664
2	A	26	50	20120615	9	1922	38.04	0.0150480171921769	0.0506394592057424
2	A	26	50	20120615	9	1924	38.08	0.0141107471537141	0.0517714664517439
2	A	26	50	20120615	9	1926	38.12	0.0136384705345596	0.0522796640953827
2	A	26	50	20120615	9	1928	38.16	0.0130466928693846	0.0537686188445272
2	A	26	50	20120615	9	1930	38.2	0.0120604203309856	0.0551955603289617
2	A	26	50	20120615	9	1932	38.24	0.01055534354723	0.0570325530358062
2	A	26	50	20120615	9	1934	38.28	0.00888317743108006	0.0574551200482433
2	A	26	50	20120615	9	1936	38.32	0.00778694978820655	0.0585727023159086
2	A	26	50	20120615	9	1938	38.36	0.00632005677063506	0.0592675761497806
2	A	26	50	20120615	9	1940	38.4	0.00499564576947266	0.0596629902618201
2	A	26	50	20120615	9	1942	38.44	0.00295458204557769	0.0602788095575555
2	A	26	50	20120615	9	1944	38.48	0.00107353658626524	0.0612722945851226
2	A	26	50	20120615	9	1946	38.52	-7.14107138320205e-05	0.0623567135447503
2	A	26	50	20120615	9	1948	38.56	-0.00074309144528112	0.063545430754603
2	A	26	50	20120615	9	1950	38.6	-0.00134130378216494	0.0643262180623892
2	A	26	50	20120615	9	1952	38.64	-0.00213488972269059	0.0661803227533384
2	A	26	50	20120615	9	1954	38.68	-0.0031495879536933	0.0680688635445315
2	A	26	50	20120615	9	1956	38.72	-0.00431546561451368	0.069533423109725
2	A	26	50	20120615	9	1958	38.76	-0.00607524226085265	0.0706747641652383
2	A	26	50	20120615	9	1960	38.8	-0.00719947133226115	0.0715662136842801
2	A	26	50	20120615	9	1962	38.84	-0.00893930756737065	0.0725493042421638
2	A	26	50	20120615	9	1964	38.88	-0.0111182571135970	0.0744813321003998
2	A	26	50	20120615	9	1966	38.92	-0.0126347183165297	0.0754701502232111
2	A	26	50	20120615	9	1968	38.96	-0.0141647559696610	0.0765733782232183
2	A	26	50	20120615	9	1970	39	-0.0163141484524338	0.077646978449094
2	A	26	50	20120615	9	1972	39.04	-0.0179971333023360	0.0783845615325495
2	A	26	50	20120615	9	1974	39.08	-0.0193432524816807	0.0788784756192083
2	A	26	50	20120615	9	1976	39.12	-0.0209159993843959	0.0794088057050983
2	A	26	50	20120615	9	1978	39.16	-0.0223220812187854	0.0796412317040743
2	A	26	50	20120615	9	1980	39.2	-0.0236275417582119	0.079871607093385
2	A	26	50	20120615	9	1982	39.24	-0.0263542869278235	0.0803267010177565
2	A	26	50	20120615	9	1984	39.28	-0.0280189577120929	0.0807252263996333
2	A	26	50	20120615	9	1986	39.32	-0.0300860429655356	0.0816763557310073
2	A	26	50	20120615	9	1988	39.36	-0.0320433145358598	0.0823970389623926
2	A	26	50	20120615	9	1990	39.4	-0.0324603661154037	0.0823230755930805
2	A	26	50	20120615	9	1992	39.44	-0.0337529573114127	0.0828848012200551
2	A	26	50	20120615	9	1994	39.48	-0.0338285470263215	0.0831959989144553
2	A	26	50	20120615	9	1996	39.52	-0.0342854087176462	0.0833253287447343
2	A	26	50	20120615	9	1998	39.56	-0.0331384815185616	0.0830321622732544
2	A	26	50	20120615	9	2000	39.6	-0.0323548657836507	0.0830303237956233
2	A	26	50	20120615	9	2002	39.64	-0.0320648812926860	0.0829558654515643
2	A	26	50	20120615	9	2004	39.68	-0.0309519659297765	0.0833833115007916
2	A	26	50	20120615	9	2006	39.72	-0.0302378587914563	0.084241102737049
2	A	26	50	20120615	9	2008	39.76	-0.0284673341220433	0.0852478106614243
2	A	26	50	20120615	9	2010	39.8	-0.0264443723317466	0.0862859141268843
2	A	26	50	20120615	9	2012	39.84	-0.0239414264583807	0.087602193400063
2	A	26	50	20120615	9	2014	39.88	-0.0215173229911170	0.0894480249416724
2	A	26	50	20120615	9	2016	39.92	-0.0202148323001713	0.0904468839807765
2	A	26	50	20120615	9	2018	39.96	-0.0175003907885524	0.0922879071962737
2	A	26	50	20120615	9	2020	40	-0.0156738632620695	0.0941557297587777
2	A	26	50	20120615	9	2022	40.04	-0.0139072276799530	0.0961260120938767
2	A	26	50	20120615	9	2024	40.08	-0.0127890090161845	0.0978451301002967
2	A	26	50	20120615	9	2026	40.12	-0.0122315967405752	0.0987047598141857
2	A	26	50	20120615	9	2028	40.16	-0.0117361270189977	0.0990433932516957
2	A	26	50	20120615	9	2030	40.2	-0.0119331976789145	0.0991278925120477
2	A	26	50	20120615	9	2032	40.24	-0.0123690582988379	0.0991898350660797
2	A	26	50	20120615	9	2034	40.28	-0.0121299147854405	0.0990788193014327
2	A	26	50	20120615	9	2036	40.32	-0.0122464459829801	0.0993865521726057
2	A	26	50	20120615	9	2038	40.36	-0.0120256165352156	0.100590118624863
2	A	26	50	20120615	9	2040	40.4	-0.0118277680578395	0.101038000060067
2	A	26	50	20120615	9	2042	40.44	-0.0112442635420045	0.102429869048155
2	A	26	50	20120615	9	2044	40.48	-0.0104795982688293	0.104026657581430
2	A	26	50	20120615	9	2046	40.52	-0.00976994590323045	0.105373271735522
2	A	26	50	20120615	9	2048	40.56	-0.00910618476773065	0.107401183273287
2	A	26	50	20120615	9	2050	40.6	-0.00880820997013865	0.108627447853220
2	A	26	50	20120615	9	2052	40.64	-0.00822498829701595	0.110737171645569
2	A	26	50	20120615	9	2054	40.68	-0.00781133083002185	0.112393498569820
2	A	26	50	20120615	9	2056	40.72	-0.00788783978374625	0.113062138742110
2	A	26	50	20120615	9	2058	40.76	-0.00862132164787105	0.115106879421267
2	A	26	50	20120615	9	2060	40.8	-0.00954621731766305	0.116432421793279
2	A	26	50	20120615	9	2062	40.84	-0.0106169184057358	0.117807744482687
2	A	26	50	20120615	9	2064	40.88	-0.0114556884695792	0.118880991155172
2	A	26	50	20120615	9	2066	40.92	-0.0127989792217992	0.120682911365670
2	A	26	50	20120615	9	2068	40.96	-0.0138990959519693	0.121851193189546
2	A	26	50	20120615	9	2070	41	-0.0155011170754256	0.124020879636939
2	A	26	50	20120615	9	2072	41.04	-0.0165578174492308	0.125470165695659
2	A	26	50	20120615	9	2074	41.08	-0.0186951891167233	0.127096016317641
2	A	26	50	20120615	9	2076	41.12	-0.0200029123978498	0.128284379974103
2	A	26	50	20120615	9	2078	41.16	-0.0216764927275621	0.129423670419951
2	A	26	50	20120615	9	2080	41.2	-0.0228563003919717	0.130203962752990
2	A	26	50	20120615	9	2082	41.24	-0.0239519623494204	0.131055672870930
2	A	26	50	20120615	9	2084	41.28	-0.0254660193892970	0.131911837761590
2	A	26	50	20120615	9	2086	41.32	-0.0270019260287122	0.133487200959396
2	A	26	50	20120615	9	2088	41.36	-0.0285417217554240	0.133949931637004
2	A	26	50	20120615	9	2090	41.4	-0.0297739967429979	0.135435775116312
2	A	26	50	20120615	9	2092	41.44	-0.0311013068819631	0.136935477888530
2	A	26	50	20120615	9	2094	41.48	-0.0317365009035031	0.138529084441290
2	A	26	50	20120615	9	2096	41.52	-0.0329844736616191	0.139979431160182
2	A	26	50	20120615	9	2098	41.56	-0.0328233947368649	0.140679325452200
2	A	26	50	20120615	9	2100	41.6	-0.0323026813031990	0.140555157501424
2	A	26	50	20120615	9	2102	41.64	-0.0315199848071037	0.140534580694092
2	A	26	50	20120615	9	2104	41.68	-0.0311639565427763	0.140399876852276
2	A	26	50	20120615	9	2106	41.72	-0.0301373082071715	0.140862253976493
2	A	26	50	20120615	9	2108	41.76	-0.0284835975780105	0.141435505444001
2	A	26	50	20120615	9	2110	41.8	-0.0263660249003913	0.142369381369914
2	A	26	50	20120615	9	2112	41.84	-0.0244182992716129	0.142546511618602
2	A	26	50	20120615	9	2114	41.88	-0.0221425468070421	0.143449062714108
2	A	26	50	20120615	9	2116	41.92	-0.0199031396310242	0.144237486775131
2	A	26	50	20120615	9	2118	41.96	-0.0181183314046314	0.144657578913834
2	A	26	50	20120615	9	2120	42	-0.0158713581860548	0.144945866348524
2	A	26	50	20120615	9	2122	42.04	-0.0133305820998954	0.144752967618616
2	A	26	50	20120615	9	2124	42.08	-0.0116283639455449	0.145526047462487
2	A	26	50	20120615	9	2126	42.12	-0.00989206324434135	0.145435184241105
2	A	26	50	20120615	9	2128	42.16	-0.00827823343763935	0.145950170109843
2	A	26	50	20120615	9	2130	42.2	-0.00677845995474265	0.147094975988584
2	A	26	50	20120615	9	2132	42.24	-0.00552829516560485	0.147796425915521
2	A	26	50	20120615	9	2134	42.28	-0.00400872269283495	0.149297613611980
2	A	26	50	20120615	9	2136	42.32	-0.00312554632313297	0.150339181900668
2	A	26	50	20120615	9	2138	42.36	-0.00198498308507905	0.152145839726600
2	A	26	50	20120615	9	2140	42.4	-0.00197861912404837	0.153009217106428
2	A	26	50	20120615	9	2142	42.44	-0.0009731132812011	0.153772892430110
2	A	26	50	20120615	9	2144	42.48	-0.00068956346194529	0.154272816924409
2	A	26	50	20120615	9	2146	42.52	-0.00053682839720899	0.154793247515362
2	A	26	50	20120615	9	2148	42.56	-0.00032469636285304	0.154962953142847
2	A	26	50	20120615	9	2150	42.6	-0.000154990735368270	0.155528638567796
2	A	26	50	20120615	9	2152	42.64	0.000243817489220951	0.156412522044279
2	A	26	50	20120615	9	2154	42.68	0.00078333996326627	0.157794915801499
2	A	26	50	20120615	9	2156	42.72	0.00089647704825613	0.158588289609990
2	A	26	50	20120615	9	2158	42.76	0.00120053296416634	0.159231756780870
2	A	26	50	20120615	9	2160	42.8	0.00188925496904204	0.159453788310163
2	A	26	50	20120615	9	2162	42.84	0.00244928353974179	0.159547126405279
2	A	26	50	20120615	9	2164	42.88	0.00209926568305445	0.158994876009172
2	A	26	50	20120615	9	2166	42.92	0.00315214768024122	0.158766480518849
2	A	26	50	20120615	9	2168	42.96	0.00430543884035648	0.158067151912256
2	A	26	50	20120615	9	2170	43	0.00521124262705644	0.156704557144909
2	A	26	50	20120615	9	2172	43.04	0.00689698519340518	0.155819259454864
2	A	26	50	20120615	9	2174	43.08	0.00898153598434312	0.154188671217448
2	A	26	50	20120615	9	2176	43.12	0.0105795973098247	0.153432066961578
2	A	26	50	20120615	9	2178	43.16	0.0128076907773435	0.152560204300375
2	A	26	50	20120615	9	2180	43.2	0.0148144598223509	0.152058158485732
2	A	26	50	20120615	9	2182	43.24	0.0172058949563238	0.151150233378689
2	A	26	50	20120615	9	2184	43.28	0.0194933853934624	0.149967243733764
2	A	26	50	20120615	9	2186	43.32	0.0224015034524483	0.149450560808751
2	A	26	50	20120615	9	2188	43.36	0.0243631590848160	0.148931403010004
2	A	26	50	20120615	9	2190	43.4	0.0266577913004445	0.148401709320217
2	A	26	50	20120615	9	2192	43.44	0.0293073911202285	0.147763121186127
2	A	26	50	20120615	9	2194	43.48	0.0315178776288959	0.148194385611973
2	A	26	50	20120615	9	2196	43.52	0.0338473702088368	0.148164404284451
2	A	26	50	20120615	9	2198	43.56	0.0349271222637086	0.148455025171518
2	A	26	50	20120615	9	2200	43.6	0.0369565894363922	0.148924473363548
2	A	26	50	20120615	9	2202	43.64	0.03908399089827	0.149513776154989
2	A	26	50	20120615	9	2204	43.68	0.0402394740894070	0.150531939209219
2	A	26	50	20120615	9	2206	43.72	0.0412957501991433	0.151680422043223
2	A	26	50	20120615	9	2208	43.76	0.0424769013664374	0.152771912070662
2	A	26	50	20120615	9	2210	43.8	0.0431312579817475	0.153241855237439
2	A	26	50	20120615	9	2212	43.84	0.0438769727931868	0.154818279095416
2	A	26	50	20120615	9	2214	43.88	0.0446856908188299	0.156320386030691
2	A	26	50	20120615	9	2216	43.92	0.0454266680148352	0.156805531993263
2	A	26	50	20120615	9	2218	43.96	0.0463314818520416	0.157570904373219
2	A	26	50	20120615	9	2220	44	0.0476271136072097	0.157594733871745
2	A	26	50	20120615	9	2222	44.04	0.0490211746263189	0.157333457916097
2	A	26	50	20120615	9	2224	44.08	0.0494606414908264	0.156553165583057
2	A	26	50	20120615	9	2226	44.12	0.0496192455418464	0.156312537145419
2	A	26	50	20120615	9	2228	44.16	0.0508880779500076	0.156184975082093
2	A	26	50	20120615	9	2230	44.2	0.052509261667234	0.156898657956345
2	A	26	50	20120615	9	2232	44.24	0.0535496985850718	0.157703769737404
2	A	26	50	20120615	9	2234	44.28	0.0544174600269440	0.158356287875083
2	A	26	50	20120615	9	2236	44.32	0.0547524165091920	0.158749651377457
2	A	26	50	20120615	9	2238	44.36	0.0543229905609774	0.158961288437066
2	A	26	50	20120615	9	2240	44.4	0.0548862011121926	0.159537934017124
2	A	26	50	20120615	9	2242	44.44	0.0545925396659658	0.160103124467326
2	A	26	50	20120615	9	2244	44.48	0.0554773423812645	0.161175593322352
2	A	26	50	20120615	9	2246	44.52	0.0555641043833161	0.162497388028424
2	A	26	50	20120615	9	2248	44.56	0.0558994144189547	0.164709076618619
2	A	26	50	20120615	9	2250	44.6	0.0562905858903072	0.166292147280340
2	A	26	50	20120615	9	2252	44.64	0.0566215118639024	0.168085370077429
2	A	26	50	20120615	9	2254	44.68	0.0565969752585953	0.169601901991039
2	A	26	50	20120615	9	2256	44.72	0.0567411543312792	0.171283472627379
2	A	26	50	20120615	9	2258	44.76	0.0565441543820406	0.173013480078230
2	A	26	50	20120615	9	2260	44.8	0.0562115313521705	0.174343123669573
2	A	26	50	20120615	9	2262	44.84	0.0560056925681671	0.176104597372187
2	A	26	50	20120615	9	2264	44.88	0.0557739736759723	0.177285253564734
2	A	26	50	20120615	9	2266	44.92	0.056016299169885	0.178877163061220
2	A	26	50	20120615	9	2268	44.96	0.055892343351143	0.178476445648321
2	A	26	50	20120615	9	2270	45	0.0565213855436865	0.177905386211835
2	A	26	50	20120615	9	2272	45.04	0.0564192086138050	0.177161863431417
2	A	26	50	20120615	9	2274	45.08	0.0566915861459180	0.177074747875975
2	A	26	50	20120615	9	2276	45.12	0.0570338258280123	0.176376126376163
2	A	26	50	20120615	9	2278	45.16	0.057665908579715	0.175902435543446
2	A	26	50	20120615	9	2280	45.2	0.0584503021320852	0.175078444011329
2	A	26	50	20120615	9	2282	45.24	0.0600370497490678	0.173163598847876
2	A	26	50	20120615	9	2284	45.28	0.0607003159098208	0.171919090912988
2	A	26	50	20120615	9	2286	45.32	0.0623023370332771	0.169672188405089
2	A	26	50	20120615	9	2288	45.36	0.064155593196089	0.168465227840282
2	A	26	50	20120615	9	2290	45.4	0.0657373203549251	0.166867944332260
2	A	26	50	20120615	9	2292	45.44	0.0681202702075237	0.165486257681821
2	A	26	50	20120615	9	2294	45.48	0.0706418836999131	0.163842870811666
2	A	26	50	20120615	9	2296	45.52	0.0725188279398946	0.162675861779995
2	A	26	50	20120615	9	2298	45.56	0.0745991360901456	0.161502064523226
2	A	26	50	20120615	9	2300	45.6	0.0763893183280756	0.160667890653460
2	A	26	50	20120615	9	2302	45.64	0.0781599137081666	0.158963763310800
2	A	26	50	20120615	9	2304	45.68	0.0798778296330594	0.157801633315920
2	A	26	50	20120615	9	2306	45.72	0.0828324046075691	0.155890747950442
2	A	26	50	20120615	9	2308	45.76	0.0848795494497823	0.154949518114004
2	A	26	50	20120615	9	2310	45.8	0.0872223356372096	0.153439703714815
2	A	26	50	20120615	9	2312	45.84	0.0898308525530069	0.152160547547648
2	A	26	50	20120615	9	2314	45.88	0.0920059130119367	0.150735020276776
2	A	26	50	20120615	9	2316	45.92	0.09419737834819	0.150300008184990
2	A	26	50	20120615	9	2318	45.96	0.0967749239869711	0.149467602082177
2	A	26	50	20120615	9	2320	46	0.0987185483964187	0.148716159705810
2	A	26	50	20120615	9	2322	46.04	0.100640393917006	0.148239640445969
2	A	26	50	20120615	9	2324	46.08	0.101760521769083	0.149025872475970
2	A	26	50	20120615	9	2326	46.12	0.103287872416446	0.149699038131660
2	A	26	50	20120615	9	2328	46.16	0.104408919507340	0.150085542698256
2	A	26	50	20120615	9	2330	46.2	0.104991716916394	0.150225408419575
2	A	26	50	20120615	9	2332	46.24	0.105976716662586	0.150609367401759
2	A	26	50	20120615	9	2334	46.28	0.107133543356608	0.151322131037195
2	A	26	50	20120615	9	2336	46.32	0.108750837986538	0.152066573056429
2	A	26	50	20120615	9	2338	46.36	0.109475339594541	0.152846794678790
2	A	26	50	20120615	9	2340	46.4	0.110463592031928	0.153878039208472
2	A	26	50	20120615	9	2342	46.44	0.111763819981173	0.154850452453960
2	A	26	50	20120615	9	2344	46.48	0.113126697591232	0.156805319861228
2	A	26	50	20120615	9	2346	46.52	0.113907131345628	0.158615725353100
2	A	26	50	20120615	9	2348	46.56	0.114965953039777	0.159543873714086
2	A	26	50	20120615	9	2350	46.6	0.115334709226165	0.160302245736908
2	A	26	50	20120615	9	2352	46.64	0.115750629434859	0.161217100490407
2	A	26	50	20120615	9	2354	46.68	0.115943386743411	0.162291478533742
2	A	26	50	20120615	9	2356	46.72	0.116378964520622	0.163755189570798
2	A	26	50	20120615	9	2358	46.76	0.116435108799048	0.164404737859996
2	A	26	50	20120615	9	2360	46.8	0.116937154613690	0.164319885046254
2	A	26	50	20120615	9	2362	46.84	0.117347700810847	0.164596646640410
2	A	26	50	20120615	9	2364	46.88	0.117470171705349	0.165240679496715
2	A	26	50	20120615	9	2366	46.92	0.117999299709711	0.165188141462873
2	A	26	50	20120615	9	2368	46.96	0.117447756420385	0.164367897596697
2	A	26	50	20120615	9	2370	47	0.118019876517043	0.163747694238918
2	A	26	50	20120615	9	2372	47.04	0.118450221704073	0.163204211966898
2	A	26	50	20120615	9	2374	47.08	0.119140216501155	0.162166320633472
2	A	26	50	20120615	9	2376	47.12	0.119986906160948	0.159995927079298
2	A	26	50	20120615	9	2378	47.16	0.120308003350285	0.158307285375147
2	A	26	50	20120615	9	2380	47.2	0.121112478735241	0.155851008549339
2	A	26	50	20120615	9	2382	47.24	0.121763158395289	0.153473574129634
2	A	26	50	20120615	9	2384	47.28	0.122354228953682	0.150485411583017
2	A	26	50	20120615	9	2386	47.32	0.123556805456446	0.148531887678633
2	A	26	50	20120615	9	2388	47.36	0.125656629753858	0.146185990221369
2	A	26	50	20120615	9	2390	47.4	0.126447528688615	0.144607374332370
2	A	26	50	20120615	9	2392	47.44	0.128199456449683	0.142151168217240
2	A	26	50	20120615	9	2394	47.48	0.130070107439312	0.139540883534490
2	A	26	50	20120615	9	2396	47.52	0.131130060504311	0.137410370802775
2	A	26	50	20120615	9	2398	47.56	0.132628490484323	0.135323627980815
2	A	26	50	20120615	9	2400	47.6	0.134172627846671	0.132554781673452
2	A	26	50	20120615	9	2402	47.64	0.135943548495882	0.129825024228953
2	A	26	50	20120615	9	2404	47.68	0.137487869705993	0.127317623582865
2	A	26	50	20120615	9	2406	47.72	0.139295987707428	0.124953719651418
2	A	26	50	20120615	9	2408	47.76	0.140730626049176	0.123814651944206
2	A	26	50	20120615	9	2410	47.8	0.143227893855089	0.120488654990742
2	A	26	50	20120615	9	2412	47.84	0.144681104356444	0.119331015123923
2	A	26	50	20120615	9	2414	47.88	0.146401799210987	0.117210097831228
2	A	26	50	20120615	9	2416	47.92	0.147985789111523	0.115624693717130
2	A	26	50	20120615	9	2418	47.96	0.149457985429953	0.113398721569955
2	A	26	50	20120615	9	2420	48	0.150732969667111	0.111904534230629
2	A	26	50	20120615	9	2422	48.04	0.152818510407542	0.109889704168316
2	A	26	50	20120615	9	2424	48.08	0.154063371895821	0.107603981498131
2	A	26	50	20120615	9	2426	48.12	0.155682929267451	0.105871287041511
2	A	26	50	20120615	9	2428	48.16	0.157736508781373	0.103984584727949
2	A	26	50	20120615	9	2430	48.2	0.159071455673575	0.101530994907910
2	A	26	50	20120615	9	2432	48.24	0.161363400883435	0.0990806577790647
2	A	26	50	20120615	9	2434	48.28	0.163034718471448	0.0973032741738737
2	A	26	50	20120615	9	2436	48.32	0.164625567307761	0.0957774791614297
2	A	26	50	20120615	9	2438	48.36	0.167055115497240	0.0942742408553047
2	A	26	50	20120615	9	2440	48.4	0.168447338038718	0.0927236263948407
2	A	26	50	20120615	9	2442	48.44	0.169625660778887	0.0919087565402017
2	A	26	50	20120615	9	2444	48.48	0.170887987804662	0.0904512680428198
2	A	26	50	20120615	9	2446	48.52	0.171429702309729	0.0896535808829633
2	A	26	50	20120615	9	2448	48.56	0.171622459618280	0.0894438530116634
2	A	26	50	20120615	9	2450	48.6	0.171587882096680	0.0893186244007152
2	A	26	50	20120615	9	2452	48.64	0.171814863373441	0.0894409538738605
2	A	26	50	20120615	9	2454	48.68	0.171652158103090	0.0891001991160067
2	A	26	50	20120615	9	2456	48.72	0.170881270290240	0.087807749341354
2	A	26	50	20120615	9	2458	48.76	0.170204356968610	0.0871383313516046
2	A	26	50	20120615	9	2460	48.8	0.169359222943736	0.086471671078302
2	A	26	50	20120615	9	2462	48.84	0.168882491551860	0.0851537654595264
2	A	26	50	20120615	9	2464	48.88	0.168333140293556	0.0821534406762738
2	A	26	50	20120615	9	2466	48.92	0.167486309212407	0.0798946587744515
2	A	26	50	20120615	9	2468	48.96	0.166821840970126	0.077115516992354
2	A	26	50	20120615	9	2470	49	0.166451034174072	0.073322879060782
2	A	26	50	20120615	9	2472	49.04	0.165705248651955	0.0702036189169337
2	A	26	50	20120615	9	2474	49.08	0.165475297526713	0.0683575045326118
2	A	26	50	20120615	9	2476	49.12	0.164551886781161	0.0650283750961074
2	A	26	50	20120615	9	2478	49.16	0.163911813722831	0.0629206312027466
2	A	26	50	20120615	9	2480	49.2	0.162764603681034	0.0597361051029948
2	A	26	50	20120615	9	2482	49.24	0.161542581741788	0.056805996023114
2	A	26	50	20120615	9	2484	49.28	0.160488921927142	0.0542491686130216
2	A	26	50	20120615	9	2486	49.32	0.159760460521163	0.0523075948132396
2	A	26	50	20120615	9	2488	49.36	0.158834433480521	0.049388375177789
2	A	26	50	20120615	9	2490	49.4	0.157929124668568	0.046885429304423
2	A	26	50	20120615	9	2492	49.44	0.156782056048127	0.0448335468467759
2	A	26	50	20120615	9	2494	49.48	0.155830785295397	0.0433269144281017
2	A	26	50	20120615	9	2496	49.52	0.155189227312827	0.0415176403070797
2	A	26	50	20120615	9	2498	49.56	0.154551699838909	0.0390141994589668
2	A	26	50	20120615	9	2500	49.6	0.153573841871206	0.0366318860024712
2	A	26	50	20120615	9	2502	49.64	0.152252188586490	0.0340008123803542
2	A	26	50	20120615	9	2504	49.68	0.151470199197176	0.0315640517017072
2	A	26	50	20120615	9	2506	49.72	0.150134474487515	0.029535362346483
2	A	26	50	20120615	9	2508	49.76	0.149740757431750	0.0279746362590481
2	A	26	50	20120615	9	2510	49.8	0.148396830283427	0.0265495332522447
2	A	26	50	20120615	9	2512	49.84	0.147126937215094	0.026243992412094
2	A	26	50	20120615	9	2514	49.88	0.145972868237519	0.025387049703974
2	A	26	50	20120615	9	2516	49.92	0.144014818849736	0.0250286172765906
2	A	26	50	20120615	9	2518	49.96	0.142454870579760	0.0246751345966754
2	A	26	50	20120615	9	2520	50	0.141019373103273	0.0239624416719175
2	A	26	50	20120615	9	2522	50.04	0.139561389631145	0.0230162620880118
2	A	26	50	20120615	9	2524	50.08	0.137658777415006	0.0214540510763363
2	A	26	50	20120615	9	2526	50.12	0.135699525945694	0.0199230234737112
2	A	26	50	20120615	9	2528	50.16	0.134228460998114	0.0186575851780998
2	A	26	50	20120615	9	2530	50.2	0.131729757765435	0.0163507907258349
2	A	26	50	20120615	9	2532	50.24	0.129267399821309	0.0142353393685591
2	A	26	50	20120615	9	2534	50.28	0.127011022082543	0.0126804115567299
2	A	26	50	20120615	9	2536	50.32	0.124927673373133	0.0107335344560890
2	A	26	50	20120615	9	2538	50.36	0.122578169671284	0.00933268521188033
2	A	26	50	20120615	9	2540	50.4	0.120039019930721	0.00703366893420853
2	A	26	50	20120615	9	2542	50.44	0.118069020438336	0.00547520558847333
2	A	26	50	20120615	9	2544	50.48	0.116301819170794	0.00412123752385733
2	A	26	50	20120615	9	2546	50.52	0.114218682593419	0.00231288264165093
2	A	26	50	20120615	9	2548	50.56	0.113305383474838	0.000833332412696139
2	A	26	50	20120615	9	2550	50.6	0.111197639581477	-0.00101235770755699
2	A	26	50	20120615	9	2552	50.64	0.109900240059356	-0.00238131643593413
2	A	26	50	20120615	9	2554	50.68	0.107686147306105	-0.0049860149751129
2	A	26	50	20120615	9	2556	50.72	0.105179878030867	-0.00690496135789695
2	A	26	50	20120615	9	2558	50.76	0.103639728750765	-0.00902338256365373
2	A	26	50	20120615	9	2560	50.8	0.101584947155315	-0.0109996753063920
2	A	26	50	20120615	9	2562	50.84	0.0990648185871657	-0.0130770136081619
2	A	26	50	20120615	9	2564	50.88	0.0970461701482343	-0.0142639630510616
2	A	26	50	20120615	9	2566	50.92	0.0948918986286714	-0.0159065721037579
2	A	26	50	20120615	9	2568	50.96	0.092754031986432	-0.0175339076499807
2	A	26	50	20120615	9	2570	51	0.0907989524471293	-0.0185293018658570
2	A	26	50	20120615	9	2572	51.04	0.0885212907942493	-0.0193924671136514
2	A	26	50	20120615	9	2574	51.08	0.0862566399061431	-0.0201555060412298
2	A	26	50	20120615	9	2576	51.12	0.0843279354497787	-0.0211730326993573
2	A	26	50	20120615	9	2578	51.16	0.0817789569249574	-0.0216496226698770
2	A	26	50	20120615	9	2580	51.2	0.0789423273615495	-0.0221444559953513
2	A	26	50	20120615	9	2582	51.24	0.0765274162824413	-0.0228190358646033
2	A	26	50	20120615	9	2584	51.28	0.0740173993412633	-0.0223365769077997
2	A	26	50	20120615	9	2586	51.32	0.0717541626667196	-0.0223605478276819
2	A	26	50	20120615	9	2588	51.36	0.069941635854504	-0.0223702351905842
2	A	26	50	20120615	9	2590	51.4	0.067554867625287	-0.0220387435315639
2	A	26	50	20120615	9	2592	51.44	0.065278337343257	-0.0222984638522938
2	A	26	50	20120615	9	2594	51.48	0.0624827199731577	-0.0221143332464728
2	A	26	50	20120615	9	2596	51.52	0.0595747433355280	-0.0222518655154136
2	A	26	50	20120615	9	2598	51.56	0.0568832120836196	-0.0219895288995934
2	A	26	50	20120615	9	2600	51.6	0.0549681547881321	-0.0216831395313052
2	A	26	50	20120615	9	2602	51.64	0.0524954730850009	-0.0213565269090752
2	A	26	50	20120615	9	2604	51.68	0.0507389491298554	-0.0213455667539668
2	A	26	50	20120615	9	2606	51.72	0.0489974158384710	-0.0211309598458766
2	A	26	50	20120615	9	2608	51.76	0.0467949903471093	-0.0208720880532843
2	A	26	50	20120615	9	2610	51.8	0.0449375622542885	-0.0208133981904458
2	A	26	50	20120615	9	2612	51.84	0.0441829378974062	-0.0202280551969795
2	A	26	50	20120615	9	2614	51.88	0.0435631588036962	-0.0190482475325698
2	A	26	50	20120615	9	2616	51.92	0.0429972612467125	-0.0179374534900038
2	A	26	50	20120615	9	2618	51.96	0.0412153521581225	-0.0162109815730587
2	A	26	50	20120615	9	2620	52	0.0403386811708074	-0.0156518015304964
2	A	26	50	20120615	9	2622	52.04	0.0392339682465597	-0.0155794645067810
2	A	26	50	20120615	9	2624	52.08	0.0375366998396776	-0.01519387917900
2	A	26	50	20120615	9	2626	52.12	0.0358696956030303	-0.0149494323647438
2	A	26	50	20120615	9	2628	52.16	0.0345929435989198	-0.0153732721693870
2	A	26	50	20120615	9	2630	52.2	0.0325851138937406	-0.0149630795256207
2	A	26	50	20120615	9	2632	52.24	0.0322733505139156	-0.0142198395879155
2	A	26	50	20120615	9	2634	52.28	0.0320895027508070	-0.0139507147469959
2	A	26	50	20120615	9	2636	52.32	0.0317700319070670	-0.0128930244236971
2	A	26	50	20120615	9	2638	52.36	0.0313737692668900	-0.0117705631192416
2	A	26	50	20120615	9	2640	52.4	0.0299411709282061	-0.0106951951264131
2	A	26	50	20120615	9	2642	52.44	0.0289294425456843	-0.0101966848456766
2	A	26	50	20120615	9	2644	52.48	0.0272579835363156	-0.00998469423267684
2	A	26	50	20120615	9	2646	52.52	0.0260640337362821	-0.00998490636471119
2	A	26	50	20120615	9	2648	52.56	0.0249802511727575	-0.00886039445059023
2	A	26	50	20120615	9	2650	52.6	0.0244526788033142	-0.00882525124356525
2	A	26	50	20120615	9	2652	52.64	0.0236270609256008	-0.0079183160860154
2	A	26	50	20120615	9	2654	52.68	0.0216026142110636	-0.00801900809165635
2	A	26	50	20120615	9	2656	52.72	0.0204027317851361	-0.0068225197782784
2	A	26	50	20120615	9	2658	52.76	0.0197554391665701	-0.00564574560195994
2	A	26	50	20120615	9	2660	52.8	0.0189589045907669	-0.0052546660544891
2	A	26	50	20120615	9	2662	52.84	0.0181691935954021	-0.00531970573622263
2	A	26	50	20120615	9	2664	52.88	0.0176886791822467	-0.00568121407810426
2	A	26	50	20120615	9	2666	52.92	0.0172663596571830	-0.00620542769033691
2	A	26	50	20120615	9	2668	52.96	0.0166751547485008	-0.00627961026275118
2	A	26	50	20120615	9	2670	53	0.0160369908784799	-0.00637811023737047
2	A	26	50	20120615	9	2672	53.04	0.0147097726633963	-0.00669157774453828
2	A	26	50	20120615	9	2674	53.08	0.0142042054569835	-0.00646766531120775
2	A	26	50	20120615	9	2676	53.12	0.0142786850142459	-0.00655019174364003
2	A	26	50	20120615	9	2678	53.16	0.0135213948647985	-0.00665195148052059
2	A	26	50	20120615	9	2680	53.2	0.0126000347289125	-0.00595297642731768
2	A	26	50	20120615	9	2682	53.24	0.0118361684864001	-0.00567305406584936
2	A	26	50	20120615	9	2684	53.28	0.0118324137493920	-0.00593553917409362
2	A	26	50	20120615	9	2686	53.32	0.0107338597252084	-0.00555607031996986
2	A	26	50	20120615	9	2688	53.36	0.0110329022540400	-0.0056418494435956
2	A	26	50	20120615	9	2690	53.4	0.0104782618370129	-0.00561744011750904
2	A	26	50	20120615	9	2692	53.44	0.0104331554954410	-0.00595531695076341
2	A	26	50	20120615	9	2694	53.48	0.0109222753981233	-0.00607897578465731
2	A	26	50	20120615	9	2696	53.52	0.0110801228448876	-0.00543889565525944
2	A	26	50	20120615	9	2698	53.56	0.0106920202169655	-0.00557521170053658
2	A	26	50	20120615	9	2700	53.6	0.0105223711580233	-0.00563698454894104
2	A	26	50	20120615	9	2702	53.64	0.0104597922078883	-0.00643238068282654
2	A	26	50	20120615	9	2704	53.68	0.0101191930135263	-0.00696862218140717
2	A	26	50	20120615	9	2706	53.72	0.0101433265679682	-0.00743803501809786
2	A	26	50	20120615	9	2708	53.76	0.00957479857375862	-0.00767894629844811
2	A	26	50	20120615	9	2710	53.8	0.00894596144218161	-0.0090926719571422
2	A	26	50	20120615	9	2712	53.84	0.008349658293607	-0.00973591285385197
2	A	26	50	20120615	9	2714	53.88	0.00814306997641553	-0.00987504318411824
2	A	26	50	20120615	9	2716	53.92	0.00775269753572587	-0.0102824710403701
2	A	26	50	20120615	9	2718	53.96	0.00773897259310304	-0.0102740493986062
2	A	26	50	20120615	9	2720	54	0.00773870389252619	-0.0102118805704043
2	A	26	50	20120615	9	2722	54.04	0.00733763292623718	-0.0102866217571757
2	A	26	50	20120615	9	2724	54.08	0.00709468517835711	-0.0104455086509083
2	A	26	50	20120615	9	2726	54.12	0.00671031253870582	-0.0104509851929286
2	A	26	50	20120615	9	2728	54.16	0.00544932477317516	-0.0105257730487476
2	A	26	50	20120615	9	2730	54.2	0.0046940194724626	-0.0104493793534285
2	A	26	50	20120615	9	2732	54.24	0.00357649306623297	-0.0109652922391568
2	A	26	50	20120615	9	2734	54.28	0.00036583583538249	-0.0110840048611163
2	A	26	50	20120615	9	2736	54.32	-0.00176559613514812	-0.0118353623846695
2	A	26	50	20120615	9	2738	54.36	-0.00466000339364683	-0.0116740076882706
2	A	26	50	20120615	9	2740	54.4	-0.00565131760339569	-0.0121300844910681
2	A	26	50	20120615	9	2742	54.44	-0.00540789609397222	-0.0118032385236002
2	A	26	50	20120615	9	2744	54.48	-0.00600646905531445	-0.0111575581084953
2	A	26	50	20120615	9	2746	54.52	-0.00626136690779655	-0.0103010538065797
2	A	26	50	20120615	9	2748	54.56	-0.00596395779562955	-0.00940022805161928
2	A	26	50	20120615	9	2750	54.6	-0.00546925882044359	-0.00802412047368433
2	A	26	50	20120615	9	2752	54.64	-0.00504769589963579	-0.00705500234579692
2	A	26	50	20120615	9	2754	54.68	-0.00385412086619633	-0.0048360234846876
2	A	26	50	20120615	9	2756	54.72	-0.00348274838471716	-0.00318965262391534
2	A	26	50	20120615	9	2758	54.76	-0.00346599278243016	-0.00175854203789901
2	A	26	50	20120615	9	2760	54.8	-0.00389504184273038	-0.00136480164761056
2	A	26	50	20120615	9	2762	54.84	-0.00470323165960789	-0.00093894870996131
2	A	26	50	20120615	9	2764	54.88	-0.00445309899972418	-0.00138531622954634
2	A	26	50	20120615	9	2766	54.92	-0.00539921989376706	-0.00182868420216559
2	A	26	50	20120615	9	2768	54.96	-0.00702702213046535	-0.00187610278291196
2	A	26	50	20120615	9	2770	55	-0.00851732745356195	-0.00296307439801973
2	A	26	50	20120615	9	2772	55.04	-0.0101905966562905	-0.0039167917402129
2	A	26	50	20120615	9	2774	55.08	-0.0124952556460763	-0.0056089548361348
2	A	26	50	20120615	9	2776	55.12	-0.0144730545262585	-0.00635483228213381
2	A	26	50	20120615	9	2778	55.16	-0.0165721717168889	-0.00755719665286341
2	A	26	50	20120615	9	2780	55.2	-0.0183866784280916	-0.00876359153224578
2	A	26	50	20120615	9	2782	55.24	-0.0201472328918898	-0.010549743261523
2	A	26	50	20120615	9	2784	55.28	-0.0216979180630320	-0.0121356423503682
2	A	26	50	20120615	9	2786	55.32	-0.0228069443386449	-0.0138366584231906
2	A	26	50	20120615	9	2788	55.36	-0.0238160564260762	-0.0155243101778485
2	A	26	50	20120615	9	2790	55.4	-0.0253992685091529	-0.0172807634223159
2	A	26	50	20120615	9	2792	55.44	-0.0266050977031104	-0.0191596168506067
2	A	26	50	20120615	9	2794	55.48	-0.0275348016990145	-0.0213703154913083
2	A	26	50	20120615	9	2796	55.52	-0.0282163112147221	-0.0236435223714668
2	A	26	50	20120615	9	2798	55.56	-0.0284471108681013	-0.0250464222253409
2	A	26	50	20120615	9	2800	55.6	-0.0293262567291506	-0.0275048203714922
2	A	26	50	20120615	9	2802	55.64	-0.0299893673264118	-0.0298230133850698
2	A	26	50	20120615	9	2804	55.68	-0.0305271149624362	-0.0316751452480995
2	A	26	50	20120615	9	2806	55.72	-0.0315676508752235	-0.0343392831833048
2	A	26	50	20120615	9	2808	55.76	-0.0323262279590126	-0.0374705005028229
2	A	26	50	20120615	9	2810	55.8	-0.0328885051292765	-0.0396376555079391
2	A	26	50	20120615	9	2812	55.84	-0.0336065013548933	-0.041446858918283
2	A	26	50	20120615	9	2814	55.88	-0.0344826985806650	-0.0430238979591599
2	A	26	50	20120615	9	2816	55.92	-0.0352609190908355	-0.0455400879425375
2	A	26	50	20120615	9	2818	55.96	-0.0361696715128130	-0.0467946580069221
2	A	26	50	20120615	9	2820	56	-0.0370076991145362	-0.0477187405039158
2	A	26	50	20120615	9	2822	56.04	-0.0372358541885539	-0.04799941946964
2	A	26	50	20120615	9	2824	56.08	-0.0379485329711762	-0.0486943074456476
2	A	26	50	20120615	9	2826	56.12	-0.0389106295287265	-0.0500584507768449
2	A	26	50	20120615	9	2828	56.16	-0.0398379618884864	-0.0515992039261384
2	A	26	50	20120615	9	2830	56.2	-0.0409449403828611	-0.0526559721821946
2	A	26	50	20120615	9	2832	56.24	-0.0428998926429432	-0.0542745961728731
2	A	26	50	20120615	9	2834	56.28	-0.0448296506884115	-0.0557457389021995
2	A	26	50	20120615	9	2836	56.32	-0.0461181618782932	-0.0574932613880205
2	A	26	50	20120615	9	2838	56.36	-0.0480355243418873	-0.059290189424643
2	A	26	50	20120615	9	2840	56.4	-0.0490873067880293	-0.0612157507913651
2	A	26	50	20120615	9	2842	56.44	-0.0504039558780546	-0.062437332203087
2	A	26	50	20120615	9	2844	56.48	-0.0517784901434015	-0.0637184081651644
2	A	26	50	20120615	9	2846	56.52	-0.0530796493522781	-0.0644231694731577
2	A	26	50	20120615	9	2848	56.56	-0.0548671587265752	-0.065517261653552
2	A	26	50	20120615	9	2850	56.6	-0.056607214164787	-0.0666681415795435
2	A	26	50	20120615	9	2852	56.64	-0.0583439320589914	-0.068019641841493
2	A	26	50	20120615	9	2854	56.68	-0.0595722048221837	-0.0682911425611975
2	A	26	50	20120615	9	2856	56.72	-0.0609463537143348	-0.0683377126138065
2	A	26	50	20120615	9	2858	56.76	-0.062913885404054	-0.068329573814755
2	A	26	50	20120615	9	2860	56.8	-0.0652354583880458	-0.0686480547090014
2	A	26	50	20120615	9	2862	56.84	-0.0667135873323704	-0.0684145751209214
2	A	26	50	20120615	9	2864	56.88	-0.0684712143740945	-0.0683097394695427
2	A	26	50	20120615	9	2866	56.92	-0.0704388592008988	-0.0682403935075118
2	A	26	50	20120615	9	2868	56.96	-0.0721221268935135	-0.0670931127550366
2	A	26	50	20120615	9	2870	57	-0.0735847772703977	-0.0669165481917743
2	A	26	50	20120615	9	2872	57.04	-0.0751041376111334	-0.0667811372431771
2	A	26	50	20120615	9	2874	57.08	-0.0758343667840646	-0.066461737110115
2	A	26	50	20120615	9	2876	57.12	-0.076456762172865	-0.0666301699453938
2	A	26	50	20120615	9	2878	57.16	-0.07670764365883	-0.0667380744402028
2	A	26	50	20120615	9	2880	57.2	-0.0768289831824817	-0.0677597023176612
2	A	26	50	20120615	9	2882	57.24	-0.0766172047015163	-0.0684962954516232
2	A	26	50	20120615	9	2884	57.28	-0.0767227757439475	-0.0685236604840551
2	A	26	50	20120615	9	2886	57.32	-0.0763259474183456	-0.0688842849424602
2	A	26	50	20120615	9	2888	57.36	-0.075971050524868	-0.0695474803925351
2	A	26	50	20120615	9	2890	57.4	-0.0751301591406810	-0.0710490923530628
2	A	26	50	20120615	9	2892	57.44	-0.0739807570678623	-0.0724430119508159
2	A	26	50	20120615	9	2894	57.48	-0.0727845940236037	-0.074490531559623
2	A	26	50	20120615	9	2896	57.52	-0.071854387981885	-0.0768434364450891
2	A	26	50	20120615	9	2898	57.56	-0.0704243140144099	-0.079656611276565
2	A	26	50	20120615	9	2900	57.6	-0.0693589430972538	-0.0816072798837668
2	A	26	50	20120615	9	2902	57.64	-0.0682617976297783	-0.0844340085380245
2	A	26	50	20120615	9	2904	57.68	-0.0667563177951574	-0.087151469395599
2	A	26	50	20120615	9	2906	57.72	-0.0663355821892836	-0.0898420177690818
2	A	26	50	20120615	9	2908	57.76	-0.0651456699689707	-0.092849194417044
2	A	26	50	20120615	9	2910	57.8	-0.06414405321342	-0.0948308611713194
2	A	26	50	20120615	9	2912	57.84	-0.0633237386365655	-0.0981854464519465
2	A	26	50	20120615	9	2914	57.88	-0.062023793530032	-0.100681816232247
2	A	26	50	20120615	9	2916	57.92	-0.061156102798838	-0.103218278967042
2	A	26	50	20120615	9	2918	57.96	-0.059967739142376	-0.105956620687865
2	A	26	50	20120615	9	2920	58	-0.0589621625888506	-0.108749763184230
2	A	26	50	20120615	9	2922	58.04	-0.0577385143040073	-0.111768048479724
2	A	26	50	20120615	9	2924	58.08	-0.0573573130382695	-0.114404920377447
2	A	26	50	20120615	9	2926	58.12	-0.0560960466726672	-0.117248691719345
2	A	26	50	20120615	9	2928	58.16	-0.055546553993007	-0.119305736056495
2	A	26	50	20120615	9	2930	58.2	-0.0549381593184742	-0.122690231953966
2	A	26	50	20120615	9	2932	58.24	-0.0538166172528342	-0.125001127625562
2	A	26	50	20120615	9	2934	58.28	-0.0527768167310994	-0.127756369198455
2	A	26	50	20120615	9	2936	58.32	-0.0516448094850979	-0.129864183802494
2	A	26	50	20120615	9	2938	58.36	-0.0504092818063305	-0.132040163500240
2	A	26	50	20120615	9	2940	58.4	-0.0492581826772369	-0.134325461906356
2	A	26	50	20120615	9	2942	58.44	-0.0479208316219789	-0.136548110651660
2	A	26	50	20120615	9	2944	58.48	-0.0472504943934140	-0.138658117286721
2	A	26	50	20120615	9	2946	58.52	-0.0465541356353015	-0.141885918321481
2	A	26	50	20120615	9	2948	58.56	-0.0454343613366145	-0.143693000411481
2	A	26	50	20120615	9	2950	58.6	-0.0442030055878563	-0.145666818280485
2	A	26	50	20120615	9	2952	58.64	-0.0429898931940526	-0.148230504626355
2	A	26	50	20120615	9	2954	58.68	-0.0422741597101356	-0.150268527791091
2	A	26	50	20120615	9	2956	58.72	-0.0414345411181546	-0.153568877981601
2	A	26	50	20120615	9	2958	58.76	-0.0405042007261475	-0.155325119094034
2	A	26	50	20120615	9	2960	58.8	-0.0398388839557292	-0.157963263783963
2	A	26	50	20120615	9	2962	58.84	-0.0382511463892529	-0.160999156038310
2	A	26	50	20120615	9	2964	58.88	-0.0375333622956703	-0.163483292871296
2	A	26	50	20120615	9	2966	58.92	-0.0369253211745280	-0.165952439040521
2	A	26	50	20120615	9	2968	58.96	-0.0360321745992113	-0.168353137273328
2	A	26	50	20120615	9	2970	59	-0.0352182946940656	-0.169927864075030
2	A	26	50	20120615	9	2972	59.04	-0.0348952883164196	-0.173024143248490
2	A	26	50	20120615	9	2974	59.08	-0.0348450130242773	-0.174871883978408
2	A	26	50	20120615	9	2976	59.12	-0.0345386236559891	-0.177548495277234
2	A	26	50	20120615	9	2978	59.16	-0.0344937930860618	-0.180936526708611
2	A	26	50	20120615	9	2980	59.2	-0.0340482451032362	-0.183135699508779
2	A	26	50	20120615	9	2982	59.24	-0.0342765698828813	-0.185298809863107
2	A	26	50	20120615	9	2984	59.28	-0.0337252387255902	-0.188145409632130
2	A	26	50	20120615	9	2986	59.32	-0.0336485176398315	-0.190107277396532
2	A	26	50	20120615	9	2988	59.36	-0.0345309869027523	-0.192907420250031
2	A	26	50	20120615	9	2990	59.4	-0.0357422608189248	-0.194989849720625
2	A	26	50	20120615	9	2992	59.44	-0.0366148305869091	-0.195979799214286
2	A	26	50	20120615	9	2994	59.48	-0.0381824863207997	-0.198869744628996
2	A	26	50	20120615	9	2996	59.52	-0.0399707593704205	-0.200748527346608
2	A	26	50	20120615	9	2998	59.56	-0.0412810282359591	-0.202405278534928
2	A	26	50	20120615	9	3000	59.6	-0.0433146673386516	-0.203437654435461
2	A	26	50	20120615	9	3002	59.64	-0.0446850402805911	-0.204576096353171
2	A	26	50	20120615	9	3004	59.68	-0.0464987691743347	-0.206295072938236
2	A	26	50	20120615	9	3006	59.72	-0.0476577171886994	-0.207988593679177
2	A	26	50	20120615	9	3008	59.76	-0.04890363933715	-0.210421041006459
2	A	26	50	20120615	9	3010	59.8	-0.049968542149617	-0.211956876935196
2	A	26	50	20120615	9	3012	59.84	-0.0511232475232947	-0.213596657560768
2	A	26	50	20120615	9	3014	59.88	-0.0528514164965145	-0.215016527977390
2	A	26	50	20120615	9	3016	59.92	-0.0539509675412597	-0.216114664808573
2	A	26	50	20120615	9	3018	59.96	-0.0560171335558868	-0.217364829597711
2	A	26	50	20120615	9	3020	60	-0.057488622767536	-0.217516857555666
2	A	26	50	20120615	9	3022	60.04	-0.0601530011190469	-0.218772679199053
2	A	26	50	20120615	9	3024	60.08	-0.0616838873003158	-0.218614994386849
2	A	26	50	20120615	9	3026	60.12	-0.0639537000679246	-0.220389832407627
2	A	26	50	20120615	9	3028	60.16	-0.0659286493077786	-0.221497868733746
2	A	26	50	20120615	9	3030	60.2	-0.068111275809267	-0.221838199227531
2	A	26	50	20120615	9	3032	60.24	-0.0702280706694272	-0.222480535027561
2	A	26	50	20120615	9	3034	60.28	-0.0720594065220222	-0.222088868581462
2	A	26	50	20120615	9	3036	60.32	-0.0746398512986063	-0.222380691550058
2	A	26	50	20120615	9	3038	60.36	-0.0766231443984783	-0.221965761290857
2	A	26	50	20120615	9	3040	60.4	-0.0795379799718855	-0.221207601400069
2	A	26	50	20120615	9	3042	60.44	-0.0818822510835533	-0.220546244427625
2	A	26	50	20120615	9	3044	60.48	-0.084858817078958	-0.219666957145220
2	A	26	50	20120615	9	3046	60.52	-0.0869860064088015	-0.218597599560032
2	A	26	50	20120615	9	3048	60.56	-0.0884185340368073	-0.218463319982284
2	A	26	50	20120615	9	3050	60.6	-0.0900634765418816	-0.217187487216989
2	A	26	50	20120615	9	3052	60.64	-0.0913453197148165	-0.216833368140971
2	A	26	50	20120615	9	3054	60.68	-0.0930013637963555	-0.216505270594501
2	A	26	50	20120615	9	3056	60.72	-0.0934875704190994	-0.216150585833057
2	A	26	50	20120615	9	3058	60.76	-0.0931289258596815	-0.215667773322863
2	A	26	50	20120615	9	3060	60.8	-0.0933490482006648	-0.215280773781520
2	A	26	50	20120615	9	3062	60.84	-0.0926698721373352	-0.214985556700374
2	A	26	50	20120615	9	3064	60.88	-0.0933433206357372	-0.214358777249531
2	A	26	50	20120615	9	3066	60.92	-0.0938772569662113	-0.213995960760104
2	A	26	50	20120615	9	3068	60.96	-0.0949533320658209	-0.213417688834450
2	A	26	50	20120615	9	3070	61	-0.0970170939173924	-0.212954816735485
2	A	26	50	20120615	9	3072	61.04	-0.0984129227034544	-0.213363524455011
2	A	26	50	20120615	9	3074	61.08	-0.100506524461191	-0.213719340587304
2	A	26	50	20120615	9	3076	61.12	-0.101978013672840	-0.214598274316319
2	A	26	50	20120615	9	3078	61.16	-0.104393773280086	-0.215442276970343
2	A	26	50	20120615	9	3080	61.2	-0.106303244432002	-0.216161828830878
2	A	26	50	20120615	9	3082	61.24	-0.108609331777486	-0.216834075247752
2	A	26	50	20120615	9	3084	61.28	-0.111137804205653	-0.217373032036373
2	A	26	50	20120615	9	3086	61.32	-0.113778070215925	-0.217711099788458
2	A	26	50	20120615	9	3088	61.36	-0.115101279135559	-0.217314200752178
2	A	26	50	20120615	9	3090	61.4	-0.116770051139160	-0.217021458544767
2	A	26	50	20120615	9	3092	61.44	-0.117860975481174	-0.217142515225706
2	A	26	50	20120615	9	3094	61.48	-0.119920918956127	-0.216748515327229
2	A	26	50	20120615	9	3096	61.52	-0.122381438422622	-0.217189962090724
2	A	26	50	20120615	9	3098	61.56	-0.124524749787076	-0.217249995456446
2	A	26	50	20120615	9	3100	61.6	-0.127023523730433	-0.218354637670016
2	A	26	50	20120615	9	3102	61.64	-0.129241929835050	-0.219134364317630
2	A	26	50	20120615	9	3104	61.68	-0.131568876830579	-0.219888988674513
2	A	26	50	20120615	9	3106	61.72	-0.134028335636902	-0.220277755982809
2	A	26	50	20120615	9	3108	61.76	-0.136374728068913	-0.220813530790914
2	A	26	50	20120615	9	3110	61.8	-0.137976819903047	-0.221817834552233
2	A	26	50	20120615	9	3112	61.84	-0.139845985968436	-0.222198682264580
2	A	26	50	20120615	9	3114	61.88	-0.142521465896411	-0.223262382995519
2	A	26	50	20120615	9	3116	61.92	-0.144334841236764	-0.223532144232542
2	A	26	50	20120615	9	3118	61.96	-0.147315720583534	-0.224248019137815
2	A	26	50	20120615	9	3120	62	-0.149449132453052	-0.224798784609681
2	A	26	50	20120615	9	3122	62.04	-0.151923440501780	-0.225994360755312
2	A	26	50	20120615	9	3124	62.08	-0.153695450095434	-0.227329378358192
2	A	26	50	20120615	9	3126	62.12	-0.155974030987129	-0.228928571054523
2	A	26	50	20120615	9	3128	62.16	-0.158561688252881	-0.230184746251301
2	A	26	50	20120615	9	3130	62.2	-0.161035854880253	-0.231189544987367
2	A	26	50	20120615	9	3132	62.24	-0.163267413171000	-0.232647669880852
2	A	26	50	20120615	9	3134	62.28	-0.164639695301249	-0.233142149652936
2	A	26	50	20120615	9	3136	62.32	-0.166565005645063	-0.235968596878695
2	A	26	50	20120615	9	3138	62.36	-0.167488204258580	-0.237170961249424
2	A	26	50	20120615	9	3140	62.4	-0.168399664899530	-0.239666341080232
2	A	26	50	20120615	9	3142	62.44	-0.169250314357297	-0.241613006048838
2	A	26	50	20120615	9	3144	62.48	-0.170370088655984	-0.243509749278693
2	A	26	50	20120615	9	3146	62.52	-0.171252133654836	-0.244562348433167
2	A	26	50	20120615	9	3148	62.56	-0.171785009325139	-0.244766278028861
2	A	26	50	20120615	9	3150	62.6	-0.171880115187208	-0.244969571228453
2	A	26	50	20120615	9	3152	62.64	-0.172132693729448	-0.243961802643906
2	A	26	50	20120615	9	3154	62.68	-0.172125764082992	-0.243668919015138
2	A	26	50	20120615	9	3156	62.72	-0.172321208397312	-0.243192046201906
2	A	26	50	20120615	9	3158	62.76	-0.171818879739957	-0.242786449752217
2	A	26	50	20120615	9	3160	62.8	-0.172654679955320	-0.242294303432511
2	A	26	50	20120615	9	3162	62.84	-0.173309743677411	-0.241127294400841
2	A	26	50	20120615	9	3164	62.88	-0.175044418033018	-0.239109777332760
2	A	26	50	20120615	9	3166	62.92	-0.177273713582065	-0.238308837481710
2	A	26	50	20120615	9	3168	62.96	-0.180122434671431	-0.236713109608606
2	A	26	50	20120615	9	3170	63	-0.182335254632476	-0.236082794623856
2	A	26	50	20120615	9	3172	63.04	-0.183888131834640	-0.235091360205955
2	A	26	50	20120615	9	3174	63.08	-0.186059373916951	-0.235119220213133
2	A	26	50	20120615	9	3176	63.12	-0.188970603245775	-0.234252943695502
2	A	26	50	20120615	9	3178	63.16	-0.191564695183235	-0.233501572029813
2	A	26	50	20120615	9	3180	63.2	-0.193489298420269	-0.231950321173246
2	A	26	50	20120615	9	3182	63.24	-0.194862853342724	-0.230411303263993
2	A	26	50	20120615	9	3184	63.28	-0.196503128943042	-0.228534853998759
2	A	26	50	20120615	9	3186	63.32	-0.198135060683343	-0.226064293615971
2	A	26	50	20120615	9	3188	63.36	-0.199368049848766	-0.224484822127767
2	A	26	50	20120615	9	3190	63.4	-0.200939262329766	-0.222158419604460
2	A	26	50	20120615	9	3192	63.44	-0.202463183509240	-0.220770262926973
2	A	26	50	20120615	9	3194	63.48	-0.203510726850228	-0.219609582500995
2	A	26	50	20120615	9	3196	63.52	-0.206303268305829	-0.217287974161664
2	A	26	50	20120615	9	3198	63.56	-0.206715207503345	-0.215903056033235
2	A	26	50	20120615	9	3200	63.6	-0.207778667817979	-0.213965611737055
2	A	26	50	20120615	9	3202	63.64	-0.208510862747762	-0.212196798266053
2	A	26	50	20120615	9	3204	63.68	-0.208247840238364	-0.210280517675834
2	A	26	50	20120615	9	3206	63.72	-0.209336551336153	-0.207025231400489
2	A	26	50	20120615	9	3208	63.76	-0.209973937388715	-0.204374005235108
2	A	26	50	20120615	9	3210	63.8	-0.210393958816740	-0.201583761876546
2	A	26	50	20120615	9	3212	63.84	-0.210140885299753	-0.199254481428639
2	A	26	50	20120615	9	3214	63.88	-0.208746046463184	-0.196992163992911
2	A	26	50	20120615	9	3216	63.92	-0.206762187677887	-0.196141938799212
2	A	26	50	20120615	9	3218	63.96	-0.206010603880164	-0.195053630752288
2	A	26	50	20120615	9	3220	64	-0.204525184664926	-0.192880479481667
2	A	26	50	20120615	9	3222	64.04	-0.203235209764007	-0.188721489526763
2	A	26	50	20120615	9	3224	64.08	-0.201837542500314	-0.186467657372409
2	A	26	50	20120615	9	3226	64.12	-0.201148184099335	-0.182871948679397
2	A	26	50	20120615	9	3228	64.16	-0.202378832741312	-0.180215772766548
2	A	26	50	20120615	9	3230	64.2	-0.203094707646585	-0.180215489923835
2	A	26	50	20120615	9	3232	64.24	-0.204617886363939	-0.179720444466326
2	A	26	50	20120615	9	3234	64.28	-0.207146783056175	-0.180691726340964
2	A	26	50	20120615	9	3236	64.32	-0.209714994885444	-0.182721122802970
2	A	26	50	20120615	9	3238	64.36	-0.211365594244768	-0.183655705835664
2	A	26	50	20120615	9	3240	64.4	-0.213627840969818	-0.185276889552890
2	A	26	50	20120615	9	3242	64.44	-0.216400194526816	-0.186215432383559
2	A	26	50	20120615	9	3244	64.48	-0.218131404059195	-0.186762520900163
2	A	26	50	20120615	9	3246	64.52	-0.217775517216224	-0.186388673544950
2	A	26	50	20120615	9	3248	64.56	-0.217362001170586	-0.185684960876313
2	A	26	50	20120615	9	3250	64.6	-0.216167839238518	-0.185312174181272
2	A	26	50	20120615	9	3252	64.64	-0.216108512979577	-0.184339124539681
2	A	26	50	20120615	9	3254	64.68	-0.215911018055591	-0.183539598902193
2	A	26	50	20120615	9	3256	64.72	-0.214409759648454	-0.181885746851676
2	A	26	50	20120615	9	3258	64.76	-0.212866569809193	-0.180552426305071
2	A	26	50	20120615	9	3260	64.8	-0.211354775511016	-0.179316403651557
2	A	26	50	20120615	9	3262	64.84	-0.209558582865446	-0.178623580427350
2	A	26	50	20120615	9	3264	64.88	-0.207670961313068	-0.177702573844854
2	A	26	50	20120615	9	3266	64.92	-0.205061171605065	-0.177765364927024
2	A	26	50	20120615	9	3268	64.96	-0.202566993855786	-0.178018014179942
2	A	26	50	20120615	9	3270	65	-0.200536607444287	-0.178529535225452
2	A	26	50	20120615	9	3272	65.04	-0.198845208023688	-0.179279068413510
2	A	26	50	20120615	9	3274	65.08	-0.197078643152250	-0.181341203919484
2	A	26	50	20120615	9	3276	65.12	-0.195078803753698	-0.183120426002306
2	A	26	50	20120615	9	3278	65.16	-0.193268256840470	-0.186660556102316
2	A	26	50	20120615	9	3280	65.2	-0.191242254491014	-0.188108145104761
2	A	26	50	20120615	9	3282	65.24	-0.189044799960324	-0.190275901150641
2	A	26	50	20120615	9	3284	65.28	-0.188379115494380	-0.192108311805544
2	A	26	50	20120615	9	3286	65.32	-0.188877137871437	-0.192652564823955
2	A	26	50	20120615	9	3288	65.36	-0.190498618573512	-0.193718089890390
2	A	26	50	20120615	9	3290	65.4	-0.191689004555368	-0.194937523818817
2	A	26	50	20120615	9	3292	65.44	-0.193860614333206	-0.196838849100614
2	A	26	50	20120615	9	3294	65.48	-0.196524207796189	-0.198822361403588
2	A	26	50	20120615	9	3296	65.52	-0.198640790524315	-0.201026201108512
2	A	26	50	20120615	9	3298	65.56	-0.201229791292952	-0.202856617722292
2	A	26	50	20120615	9	3300	65.6	-0.203368506463328	-0.20425485067141
2	A	26	50	20120615	9	3302	65.64	-0.205927943097443	-0.204890122474696
2	A	26	50	20120615	9	3304	65.68	-0.209129439759944	-0.205460333383045
2	A	26	50	20120615	9	3306	65.72	-0.211123410172212	-0.204915931872209
2	A	26	50	20120615	9	3308	65.76	-0.213669136005839	-0.203534103800415
2	A	26	50	20120615	9	3310	65.8	-0.215782819596162	-0.202614016456735
2	A	26	50	20120615	9	3312	65.84	-0.217905342021250	-0.201581852688237
2	A	26	50	20120615	9	3314	65.88	-0.220155285088307	-0.201300494900003
2	A	26	50	20120615	9	3316	65.92	-0.223328992454307	-0.200429127213546
2	A	26	50	20120615	9	3318	65.96	-0.226312417385489	-0.200204832942554
2	A	26	50	20120615	9	3320	66	-0.228576431877492	-0.201272705603502
2	A	26	50	20120615	9	3322	66.04	-0.230939017054793	-0.201540557652215
2	A	26	50	20120615	9	3324	66.08	-0.233707198681782	-0.201679999109465
2	A	26	50	20120615	9	3326	66.12	-0.235970788909716	-0.200906989976272
2	A	26	50	20120615	9	3328	66.16	-0.238064178535419	-0.199745567088173
2	A	26	50	20120615	9	3330	66.2	-0.240340072421346	-0.199849794627720
2	A	26	50	20120615	9	3332	66.24	-0.243617512352146	-0.199600185933961
2	A	26	50	20120615	9	3334	66.28	-0.245735085029765	-0.200821571477105
2	A	26	50	20120615	9	3336	66.32	-0.246939358588804	-0.203041108952571
2	A	26	50	20120615	9	3338	66.36	-0.247128509652771	-0.20467346495694
2	A	26	50	20120615	9	3340	66.4	-0.246573501540218	-0.205111093343817
2	A	26	50	20120615	9	3342	66.44	-0.246592876266023	-0.204261575256899
2	A	26	50	20120615	9	3344	66.48	-0.246651141864792	-0.203356195734268
2	A	26	50	20120615	9	3346	66.52	-0.247168673317943	-0.202568549490704
2	A	26	50	20120615	9	3348	66.56	-0.247404139876078	-0.201287979109976
2	A	26	50	20120615	9	3350	66.6	-0.247240868920302	-0.200459886358528
2	A	26	50	20120615	9	3352	66.64	-0.247206079266667	-0.200544173486845
2	A	26	50	20120615	9	3354	66.68	-0.246371269000799	-0.199679099050742
2	A	26	50	20120615	9	3356	66.72	-0.246290446695709	-0.197859218328002
2	A	26	50	20120615	9	3358	66.76	-0.245798795350750	-0.196073985837540
2	A	26	50	20120615	9	3360	66.8	-0.245272283641478	-0.194674338674860
2	A	26	50	20120615	9	3362	66.84	-0.246134034675711	-0.195526614478224
2	A	26	50	20120615	9	3364	66.88	-0.246323115029000	-0.195125402090578
2	A	26	50	20120615	9	3366	66.92	-0.247154814025031	-0.195497198836126
2	A	26	50	20120615	9	3368	66.96	-0.247493164619829	-0.195332796509501
2	A	26	50	20120615	9	3370	67	-0.249184564040428	-0.196516493261207
2	A	26	50	20120615	9	3372	67.04	-0.250440456394493	-0.197435661366071
2	A	26	50	20120615	9	3374	67.08	-0.251439739697666	-0.199206822431587
2	A	26	50	20120615	9	3376	67.12	-0.252378423949691	-0.201294555203041
2	A	26	50	20120615	9	3378	67.16	-0.253146341914059	-0.203188187163058
2	A	26	50	20120615	9	3380	67.2	-0.254069328395542	-0.205639514241398
2	A	26	50	20120615	9	3382	67.24	-0.253858822706783	-0.207356157374084
2	A	26	50	20120615	9	3384	67.28	-0.254408951782546	-0.209695266606249
2	A	26	50	20120615	9	3386	67.32	-0.253974646797541	-0.211905823825595
2	A	26	50	20120615	9	3388	67.36	-0.253667196769081	-0.213647286406301
2	A	26	50	20120615	9	3390	67.4	-0.253661044940085	-0.214961585780492
