# Supplementary material for: How Do Ants Make Sense of Gravity? A Boltzmann Walker Analysis of Lasius niger Trajectories on Various Inclines
Source: PLoS One. 2013 Oct 29;8(10):e76531. doi: 10.1371/journal.pone.0076531 (PMC3812222; doi:10.1371/journal.pone.0076531)
Supplement: Dataset S2 — Trajectories for . (ZIP) [file pone.0076531.s006.zip › Incline2/2-A-26-50-20120615-10.txt]

Pente	Colonie	Temperature	Humidite	Date	Indiv	Frame	Time	X	Y
2	A	26	50	20120615	10	8	0	0	0
2	A	26	50	20120615	10	10	0.04	-0.00047142809101707	-0.0017739187819627
2	A	26	50	20120615	10	12	0.08	-0.00117210020049483	-0.0041225739556738
2	A	26	50	20120615	10	14	0.12	-0.00250796633151245	-0.0050406814003664
2	A	26	50	20120615	10	16	0.16	-0.00450872496887978	-0.0071694263651285
2	A	26	50	20120615	10	18	0.2	-0.00594669731910078	-0.0086585932463074
2	A	26	50	20120615	10	20	0.24	-0.00773794021720248	-0.0103956717649703
2	A	26	50	20120615	10	22	0.28	-0.00934476966677078	-0.0123395083064521
2	A	26	50	20120615	10	24	0.32	-0.0102780799072590	-0.0154367067187273
2	A	26	50	20120615	10	26	0.36	-0.0109260725615383	-0.0187824531645895
2	A	26	50	20120615	10	28	0.4	-0.0114727368140736	-0.0207058543200951
2	A	26	50	20120615	10	30	0.44	-0.0120195424879652	-0.0221407861111569
2	A	26	50	20120615	10	32	0.48	-0.0125001629671377	-0.0256029930438806
2	A	26	50	20120615	10	34	0.52	-0.0134401200113690	-0.0286004894000085
2	A	26	50	20120615	10	36	0.56	-0.0134510094557992	-0.030973822600383
2	A	26	50	20120615	10	38	0.6	-0.0143795113701753	-0.0332024110426487
2	A	26	50	20120615	10	40	0.64	-0.0156855375950269	-0.0351538843373673
2	A	26	50	20120615	10	42	0.68	-0.0170134841300952	-0.037098852249699
2	A	26	50	20120615	10	44	0.72	-0.0182808316140158	-0.0386599318905246
2	A	26	50	20120615	10	46	0.76	-0.0191697355486455	-0.0397212284584075
2	A	26	50	20120615	10	48	0.8	-0.0209081575701926	-0.0415869297005682
2	A	26	50	20120615	10	50	0.84	-0.0232696820873213	-0.0430030524512505
2	A	26	50	20120615	10	52	0.88	-0.0252054576114976	-0.0450191553057696
2	A	26	50	20120615	10	54	0.92	-0.0270321972700149	-0.0461960638323764
2	A	26	50	20120615	10	56	0.96	-0.0291601644173177	-0.0478332988735358
2	A	26	50	20120615	10	58	1	-0.0314536652620963	-0.0489042120936428
2	A	26	50	20120615	10	60	1.04	-0.0339254984370901	-0.0496765848307329
2	A	26	50	20120615	10	62	1.08	-0.0357438235249113	-0.0499377193650251
2	A	26	50	20120615	10	64	1.12	-0.0367501071852179	-0.0510148551248065
2	A	26	50	20120615	10	66	1.16	-0.038987322330214	-0.0525698536473139
2	A	26	50	20120615	10	68	1.2	-0.0405459978079835	-0.0545134780567613
2	A	26	50	20120615	10	70	1.24	-0.0425850816328911	-0.0564068978847446
2	A	26	50	20120615	10	72	1.28	-0.043710724917862	-0.0572236769276931
2	A	26	50	20120615	10	74	1.32	-0.0460593800915731	-0.0589062375135265
2	A	26	50	20120615	10	76	1.36	-0.0481869936854853	-0.0602519324288026
2	A	26	50	20120615	10	78	1.4	-0.0501779942492723	-0.061433295728131
2	A	26	50	20120615	10	80	1.44	-0.0526191389899626	-0.0628977845826465
2	A	26	50	20120615	10	82	1.48	-0.05479391660618	-0.06450178560509
2	A	26	50	20120615	10	84	1.52	-0.0573542088395002	-0.0659210903362877
2	A	26	50	20120615	10	86	1.56	-0.0593165715786491	-0.0672524309839057
2	A	26	50	20120615	10	88	1.6	-0.0606405583157428	-0.0691288095384623
2	A	26	50	20120615	10	90	1.64	-0.06159119267237	-0.0708156834756609
2	A	26	50	20120615	10	92	1.68	-0.0613639992635747	-0.072944994125848
2	A	26	50	20120615	10	94	1.72	-0.0611897681526904	-0.0738956284824752
2	A	26	50	20120615	10	96	1.76	-0.0607424524029118	-0.076875800722464
2	A	26	50	20120615	10	98	1.8	-0.0605873131751194	-0.0806371845343073
2	A	26	50	20120615	10	100	1.84	-0.0598087886090331	-0.0836261248983833
2	A	26	50	20120615	10	102	1.88	-0.0586644069943608	-0.0854295300331213
2	A	26	50	20120615	10	104	1.92	-0.0577871703216207	-0.0877718919564803
2	A	26	50	20120615	10	106	1.96	-0.0564900536422121	-0.0904521094998893
2	A	26	50	20120615	10	108	2	-0.055155672435435	-0.0927721975596403
2	A	26	50	20120615	10	110	2.04	-0.0538593335734857	-0.0949934320913823
2	A	26	50	20120615	10	112	2.08	-0.0524810410355969	-0.0972952060855003
2	A	26	50	20120615	10	114	2.12	-0.0510907276824279	-0.0994873785285353
2	A	26	50	20120615	10	116	2.16	-0.0505436391658239	-0.101980424906964
2	A	26	50	20120615	10	118	2.2	-0.0491440627138213	-0.104256813767638
2	A	26	50	20120615	10	120	2.24	-0.0472473194839665	-0.106480240330401
2	A	26	50	20120615	10	122	2.28	-0.0459516877287984	-0.109226855200564
2	A	26	50	20120615	10	124	2.32	-0.0453942754531891	-0.110272171155192
2	A	26	50	20120615	10	126	2.36	-0.0444981590293913	-0.112087526394532
2	A	26	50	20120615	10	128	2.4	-0.0429676971121912	-0.114667334775013
2	A	26	50	20120615	10	130	2.44	-0.0414799444445747	-0.116562380948593
2	A	26	50	20120615	10	132	2.48	-0.0396431638697645	-0.117953684251256
2	A	26	50	20120615	10	134	2.52	-0.0371465112467511	-0.119229870569941
2	A	26	50	20120615	10	136	2.56	-0.0352183017651334	-0.121265560282299
2	A	26	50	20120615	10	138	2.6	-0.0342801831985333	-0.121736988373316
2	A	26	50	20120615	10	140	2.64	-0.0324731011085329	-0.122677157549582
2	A	26	50	20120615	10	142	2.68	-0.0316252800778902	-0.123401942000298
2	A	26	50	20120615	10	144	2.72	-0.0298123997122842	-0.124692977561388
2	A	26	50	20120615	10	146	2.76	-0.0283198387185556	-0.125691978021849
2	A	26	50	20120615	10	148	2.8	-0.0273609312125885	-0.126776750534867
2	A	26	50	20120615	10	150	2.84	-0.0260764010338851	-0.128185731507059
2	A	26	50	20120615	10	152	2.88	-0.024109159257946	-0.129157366935088
2	A	26	50	20120615	10	154	2.92	-0.0226023854179156	-0.129736416678202
2	A	26	50	20120615	10	156	2.96	-0.0205064502078005	-0.130296515959579
2	A	26	50	20120615	10	158	3	-0.0183120857337443	-0.130270565140710
2	A	26	50	20120615	10	160	3.04	-0.0163155697370641	-0.130383348672309
2	A	26	50	20120615	10	162	3.08	-0.0138651618975402	-0.130674252402089
2	A	26	50	20120615	10	164	3.12	-0.0115749844546332	-0.130735629270696
2	A	26	50	20120615	10	166	3.16	-0.00942347065151688	-0.130447624678719
2	A	26	50	20120615	10	168	3.2	-0.00767111862638038	-0.130378469635519
2	A	26	50	20120615	10	170	3.24	-0.00518733534678448	-0.130544356886385
2	A	26	50	20120615	10	172	3.28	-0.00203363910269253	-0.130697091951122
2	A	26	50	20120615	10	174	3.32	4.38406204335403e-05	-0.130599511215318
2	A	26	50	20120615	10	176	3.36	0.00267639916679108	-0.130215552233134
2	A	26	50	20120615	10	178	3.4	0.00390181521858735	-0.130752246280054
2	A	26	50	20120615	10	180	3.44	0.00449012806053457	-0.131242978386198
2	A	26	50	20120615	10	182	3.48	0.00532027142164756	-0.131982612079319
2	A	26	50	20120615	10	184	3.52	0.0064650773003886	-0.132813462547213
2	A	26	50	20120615	10	186	3.56	0.00708026020002089	-0.133949076037798
2	A	26	50	20120615	10	188	3.6	0.00722875262407006	-0.135631990177022
2	A	26	50	20120615	10	190	3.64	0.00753351564676146	-0.137384907887584
2	A	26	50	20120615	10	192	3.68	0.00843790521989906	-0.139499864270113
2	A	26	50	20120615	10	194	3.72	0.00900641907197305	-0.141807860803906
2	A	26	50	20120615	10	196	3.76	0.0102912320933890	-0.143570678009404
2	A	26	50	20120615	10	198	3.8	0.0112097638021503	-0.146684069166968
2	A	26	50	20120615	10	200	3.84	0.0117726207999748	-0.148567801632049
2	A	26	50	20120615	10	202	3.88	0.0123595194283597	-0.151029947444141
2	A	26	50	20120615	10	204	3.92	0.0128361093988794	-0.152954692102530
2	A	26	50	20120615	10	206	3.96	0.0129916728907404	-0.155862315186770
2	A	26	50	20120615	10	208	4	0.0122972940316152	-0.157781402990910
2	A	26	50	20120615	10	210	4.04	0.0118914147392142	-0.160681955007337
2	A	26	50	20120615	10	212	4.08	0.0116015009589277	-0.163786153776746
2	A	26	50	20120615	10	214	4.12	0.0109325779439252	-0.165886260916870
2	A	26	50	20120615	10	216	4.16	0.0100607152827222	-0.168811561670639
2	A	26	50	20120615	10	218	4.2	0.00981817765677518	-0.171045311992407
2	A	26	50	20120615	10	220	4.24	0.00965625020388348	-0.172301840742576
2	A	26	50	20120615	10	222	4.28	0.00901207592622255	-0.173914751310462
2	A	26	50	20120615	10	224	4.32	0.00879640835796062	-0.174788028185228
2	A	26	50	20120615	10	226	4.36	0.00860690374060264	-0.176206484388288
2	A	26	50	20120615	10	228	4.4	0.00826183563138362	-0.177264316132943
2	A	26	50	20120615	10	230	4.44	0.0084838671606762	-0.177796060432395
2	A	26	50	20120615	10	232	4.48	0.00880913628002199	-0.178583777386637
2	A	26	50	20120615	10	234	4.52	0.00919592368933103	-0.179909602601362
2	A	26	50	20120615	10	236	4.56	0.00970574767856653	-0.180949756676487
2	A	26	50	20120615	10	238	4.6	0.0095968532342638	-0.182030215838140
2	A	26	50	20120615	10	240	4.64	0.00980332841437028	-0.183523625360006
2	A	26	50	20120615	10	242	4.68	0.0102353706576752	-0.184809852594984
2	A	26	50	20120615	10	244	4.72	0.0104368960903134	-0.186052239209529
2	A	26	50	20120615	10	246	4.76	0.0103718422664443	-0.187500393897399
2	A	26	50	20120615	10	248	4.8	0.0105436692142726	-0.189298566441957
2	A	26	50	20120615	10	250	4.84	0.00964705781572805	-0.190376197176485
2	A	26	50	20120615	10	252	4.88	0.00883247080380113	-0.191305335486964
2	A	26	50	20120615	10	254	4.92	0.00754695067560402	-0.192296699194188
2	A	26	50	20120615	10	256	4.96	0.00586757207028597	-0.192979057238033
2	A	26	50	20120615	10	258	5	0.00474185807463699	-0.194366400742721
2	A	26	50	20120615	10	260	5.04	0.00303278098450906	-0.194823898830148
2	A	26	50	20120615	10	262	5.08	0.00142411305730968	-0.195821626498403
2	A	26	50	20120615	10	264	5.12	-0.000364867099092270	-0.196749350595319
2	A	26	50	20120615	10	266	5.16	-0.00241759808487684	-0.196898550126150
2	A	26	50	20120615	10	268	5.2	-0.00429991633639543	-0.197342613184735
2	A	26	50	20120615	10	270	5.24	-0.00647356258176288	-0.197141794858878
2	A	26	50	20120615	10	272	5.28	-0.00843578389955558	-0.197353219786453
2	A	26	50	20120615	10	274	5.32	-0.0102714331035158	-0.197930218919901
2	A	26	50	20120615	10	276	5.36	-0.0123842681657012	-0.198836729813382
2	A	26	50	20120615	10	278	5.4	-0.0146986286605248	-0.198834608493038
2	A	26	50	20120615	10	280	5.44	-0.0164098270709963	-0.199124522273325
2	A	26	50	20120615	10	282	5.48	-0.0183034590310138	-0.199097652215640
2	A	26	50	20120615	10	284	5.52	-0.020248709786058	-0.198729249582642
2	A	26	50	20120615	10	286	5.56	-0.0212308811051261	-0.198372160658142
2	A	26	50	20120615	10	288	5.6	-0.0230085475530291	-0.197998808277676
2	A	26	50	20120615	10	290	5.64	-0.024793285068744	-0.197785262029758
2	A	26	50	20120615	10	292	5.68	-0.0265843865454895	-0.196581059181397
2	A	26	50	20120615	10	294	5.72	-0.0286038835125583	-0.195807484362779
2	A	26	50	20120615	10	296	5.76	-0.0297557604591111	-0.194797028772463
2	A	26	50	20120615	10	298	5.8	-0.0309953186465312	-0.194546005865142
2	A	26	50	20120615	10	300	5.84	-0.0329646110321357	-0.193828292482238
2	A	26	50	20120615	10	302	5.88	-0.0344163012539117	-0.193250586242008
2	A	26	50	20120615	10	304	5.92	-0.0353949370390739	-0.192419028667333
2	A	26	50	20120615	10	306	5.96	-0.0365065088990991	-0.191413522824486
2	A	26	50	20120615	10	308	6	-0.0361579052559741	-0.192002542773214
2	A	26	50	20120615	10	310	6.04	-0.0367646028742322	-0.190728336353516
2	A	26	50	20120615	10	312	6.08	-0.0360864874710743	-0.191549287326473
2	A	26	50	20120615	10	314	6.12	-0.0360893158981991	-0.192134771741296
2	A	26	50	20120615	10	316	6.16	-0.0362858915833689	-0.192953601393910
2	A	26	50	20120615	10	318	6.2	-0.0363134687478352	-0.192942994792192
2	A	26	50	20120615	10	320	6.24	-0.0360504250252338	-0.193842434617861
2	A	26	50	20120615	10	322	6.28	-0.0362074027306572	-0.194535399263424
2	A	26	50	20120615	10	324	6.32	-0.0363177113885223	-0.195581917299580
2	A	26	50	20120615	10	326	6.36	-0.0369753206950258	-0.197706066070265
2	A	26	50	20120615	10	328	6.4	-0.0375657548573166	-0.199034719712114
2	A	26	50	20120615	10	330	6.44	-0.0376272731472798	-0.200910674002602
2	A	26	50	20120615	10	332	6.48	-0.0381024489042372	-0.203577880781238
2	A	26	50	20120615	10	334	6.52	-0.0392408908219475	-0.206691979045583
2	A	26	50	20120615	10	336	6.56	-0.0396199000566635	-0.208435704367989
2	A	26	50	20120615	10	338	6.6	-0.0398490026537679	-0.209492121899082
2	A	26	50	20120615	10	340	6.64	-0.0401721504527702	-0.211318578714887
2	A	26	50	20120615	10	342	6.68	-0.0393031162186919	-0.212450656671567
2	A	26	50	20120615	10	344	6.72	-0.0387763216667079	-0.215043617238178
2	A	26	50	20120615	10	346	6.76	-0.0385344911475421	-0.217152209659676
2	A	26	50	20120615	10	348	6.8	-0.0379186011411286	-0.218701480617256
2	A	26	50	20120615	10	350	6.84	-0.0374094842586744	-0.221268278232963
2	A	26	50	20120615	10	352	6.88	-0.0364874170160071	-0.223924171303099
2	A	26	50	20120615	10	354	6.92	-0.0363474098733322	-0.226333991213383
2	A	26	50	20120615	10	356	6.96	-0.0360030488708943	-0.228775630928820
2	A	26	50	20120615	10	358	7	-0.0357491975364483	-0.230794420789108
2	A	26	50	20120615	10	360	7.04	-0.0345068109219035	-0.232024079481591
2	A	26	50	20120615	10	362	7.08	-0.0342968002078911	-0.233051505634655
2	A	26	50	20120615	10	364	7.12	-0.0340224427767908	-0.234383694810411
2	A	26	50	20120615	10	366	7.16	-0.0335706015436126	-0.235766088567631
2	A	26	50	20120615	10	368	7.2	-0.0330572420204711	-0.236197423704154
2	A	26	50	20120615	10	370	7.24	-0.0326011581466058	-0.237007060968613
