# Supplementary material for: How Do Ants Make Sense of Gravity? A Boltzmann Walker Analysis of Lasius niger Trajectories on Various Inclines
Source: PLoS One. 2013 Oct 29;8(10):e76531. doi: 10.1371/journal.pone.0076531 (PMC3812222; doi:10.1371/journal.pone.0076531)
Supplement: Dataset S2 — Trajectories for . (ZIP) [file pone.0076531.s006.zip › Incline2/2-A-26-50-20120615-11.txt]

Pente	Colonie	Temperature	Humidite	Date	Indiv	Frame	Time	X	Y
2	A	26	50	20120615	11	8	0	0	0
2	A	26	50	20120615	11	10	0.04	0.000877802358164901	0.00206772164954571
2	A	26	50	20120615	11	12	0.08	0.0021271893298434	0.0047157658344112
2	A	26	50	20120615	11	14	0.12	0.0042812557884398	0.00717049409636812
2	A	26	50	20120615	11	16	0.16	0.0068649249719461	0.00923231847535872
2	A	26	50	20120615	11	18	0.2	0.0090988662125453	0.0104279441184636
2	A	26	50	20120615	11	20	0.24	0.0125656700464535	0.0121452243543601
2	A	26	50	20120615	11	22	0.28	0.0154855890105107	0.0130923436831780
2	A	26	50	20120615	11	24	0.32	0.0191364944588618	0.0129755720693328
2	A	26	50	20120615	11	26	0.36	0.0222806447614078	0.0126120201888536
2	A	26	50	20120615	11	28	0.4	0.0253119761770154	0.0118601181930788
2	A	26	50	20120615	11	30	0.44	0.0283976204644861	0.00993760799211762
2	A	26	50	20120615	11	32	0.48	0.0321258268261565	0.0078595060150241
2	A	26	50	20120615	11	34	0.52	0.0351337600783747	0.00589639374268714
2	A	26	50	20120615	11	36	0.56	0.0363795125211979	0.00561725626974593
2	A	26	50	20120615	11	38	0.6	0.037508832761431	0.00342402316653962
2	A	26	50	20120615	11	40	0.64	0.0385569064325057	-0.00100416233996302
2	A	26	50	20120615	11	42	0.68	0.0386823047490813	-0.0041973575688521
2	A	26	50	20120615	11	44	0.72	0.0381857602251965	-0.00742503132439185
2	A	26	50	20120615	11	46	0.76	0.0374833769173082	-0.0111111224061749
2	A	26	50	20120615	11	48	0.8	0.0360718645028393	-0.0143182617807889
2	A	26	50	20120615	11	50	0.84	0.0343946284310682	-0.0162591072605862
2	A	26	50	20120615	11	52	0.88	0.0316200687009128	-0.0186494251658450
2	A	26	50	20120615	11	54	0.92	0.0287610733500159	-0.0205396842265163
2	A	26	50	20120615	11	56	0.96	0.0243833045570119	-0.0215991423167681
2	A	26	50	20120615	11	58	1	0.0212575390307768	-0.0219181181857612
2	A	26	50	20120615	11	60	1.04	0.0174780532853347	-0.0215644233738118
2	A	26	50	20120615	11	62	1.08	0.0154671830209964	-0.0203877976899174
2	A	26	50	20120615	11	64	1.12	0.0135691669989354	-0.0196352946533786
2	A	26	50	20120615	11	66	1.16	0.00986817717727287	-0.0163628115411152
2	A	26	50	20120615	11	68	1.2	0.0089400924558977	-0.0143114169871471
2	A	26	50	20120615	11	70	1.24	0.0076706731491082	-0.0122612103725713
2	A	26	50	20120615	11	72	1.28	0.0072121851121868	-0.00964632949574345
2	A	26	50	20120615	11	74	1.32	0.0071961330811471	-0.00742155872298945
2	A	26	50	20120615	11	76	1.36	0.0078291859833536	-0.00693370595565895
2	A	26	50	20120615	11	78	1.4	0.0082883238514068	-0.00522160174140081
2	A	26	50	20120615	11	80	1.44	0.00955094715492237	-0.00466314224064852
2	A	26	50	20120615	11	82	1.48	0.0108531033843605	-0.00386759549301862
2	A	26	50	20120615	11	84	1.52	0.0128897766822511	-0.00143433570004532
2	A	26	50	20120615	11	86	1.56	0.0144278209054659	0.00172877708505174
2	A	26	50	20120615	11	88	1.6	0.0153781229219059	0.00194845394876297
2	A	26	50	20120615	11	90	1.64	0.0171692102565158	0.00415602717749175
2	A	26	50	20120615	11	92	1.68	0.0213334299731744	0.00669327055817244
2	A	26	50	20120615	11	94	1.72	0.0245056969626607	0.00850793071154676
2	A	26	50	20120615	11	96	1.76	0.0272056102583534	0.0108432399518698
2	A	26	50	20120615	11	98	1.8	0.0282775794717274	0.0127729390246326
2	A	26	50	20120615	11	100	1.84	0.0274667002449183	0.0140963292464456
2	A	26	50	20120615	11	102	1.88	0.0256681812180382	0.0159495783381896
2	A	26	50	20120615	11	104	1.92	0.0233577451658502	0.0171079960224685
2	A	26	50	20120615	11	106	1.96	0.0207543052767419	0.0185555991670492
2	A	26	50	20120615	11	108	2	0.0170907355459397	0.0192858778374553
2	A	26	50	20120615	11	110	2.04	0.0148448088453994	0.0204790356778939
2	A	26	50	20120615	11	112	2.08	0.0120341937404713	0.0210287334185204
2	A	26	50	20120615	11	114	2.12	0.0106050955803542	0.0210651847730906
2	A	26	50	20120615	11	116	2.16	0.0073973410228405	0.0202324604722263
2	A	26	50	20120615	11	118	2.2	0.0049500331394454	0.0184395092041413
2	A	26	50	20120615	11	120	2.24	0.0040060710424055	0.0167192852827147
2	A	26	50	20120615	11	122	2.28	0.0050519102560516	0.0152833211157523
2	A	26	50	20120615	11	124	2.32	0.0044892512481259	0.0127051249387324
2	A	26	50	20120615	11	126	2.36	0.0048979518965839	0.00905743682623567
2	A	26	50	20120615	11	128	2.4	0.0052489667738327	0.00654212365526669
2	A	26	50	20120615	11	130	2.44	0.0048372679926224	0.00245257865734211
2	A	26	50	20120615	11	132	2.48	0.0052695647943687	-1.47714606589799e-05
2	A	26	50	20120615	11	134	2.52	0.0056577805593757	-0.00439347363461418
2	A	26	50	20120615	11	136	2.56	0.0047101443355007	-0.00730253921668685
2	A	26	50	20120615	11	138	2.6	0.0046058786121876	-0.0109507477597746
2	A	26	50	20120615	11	140	2.64	0.0045394416874545	-0.0145315676124017
2	A	26	50	20120615	11	142	2.68	0.0050039259898803	-0.0163548283055555
2	A	26	50	20120615	11	144	2.72	0.0058664194862326	-0.0203052571153495
2	A	26	50	20120615	11	146	2.76	0.0069823259108265	-0.0229002895048295
2	A	26	50	20120615	11	148	2.8	0.0080287025256264	-0.0266159942186084
2	A	26	50	20120615	11	150	2.84	0.0087154446315147	-0.0287347689777558
2	A	26	50	20120615	11	152	2.88	0.0102355827897096	-0.0304671805916628
2	A	26	50	20120615	11	154	2.92	0.0122381091940299	-0.0310447454105360
2	A	26	50	20120615	11	156	2.96	0.0144914463736371	-0.0320556959755985
2	A	26	50	20120615	11	158	3	0.0170939528817941	-0.0317811264124638
2	A	26	50	20120615	11	160	3.04	0.0197144199021934	-0.0306017430121227
2	A	26	50	20120615	11	162	3.08	0.0231286142844745	-0.0307730042745260
2	A	26	50	20120615	11	164	3.12	0.0259643246090669	-0.0313226383755423
2	A	26	50	20120615	11	166	3.16	0.027498322060173	-0.0316733633390109
2	A	26	50	20120615	11	168	3.2	0.0303046167426681	-0.0335499540256018
2	A	26	50	20120615	11	170	3.24	0.0326161488103669	-0.0362509605083782
2	A	26	50	20120615	11	172	3.28	0.0343255794538854	-0.0387242078969344
2	A	26	50	20120615	11	174	3.32	0.0373107014413425	-0.0408654686517235
2	A	26	50	20120615	11	176	3.36	0.039816900005902	-0.0417464529904038
2	A	26	50	20120615	11	178	3.4	0.0413516045637893	-0.0416531148952872
2	A	26	50	20120615	11	180	3.44	0.0423128455221342	-0.041649437940025
2	A	26	50	20120615	11	182	3.48	0.0432523783022968	-0.0399875248722023
2	A	26	50	20120615	11	184	3.52	0.043160737263455	-0.0380394456900333
2	A	26	50	20120615	11	186	3.56	0.044396689206291	-0.0357144078828140
2	A	26	50	20120615	11	188	3.6	0.0436471489471655	-0.0334822202670320
2	A	26	50	20120615	11	190	3.64	0.0430131570071536	-0.0313915883577758
2	A	26	50	20120615	11	192	3.68	0.0424936810103549	-0.0288432108737186
2	A	26	50	20120615	11	194	3.72	0.04071676409564	-0.0276126612266909
2	A	26	50	20120615	11	196	3.76	0.0385789469508752	-0.0273217079994360
2	A	26	50	20120615	11	198	3.8	0.0369741044713621	-0.0264443228342721
2	A	26	50	20120615	11	200	3.84	0.0350802391661067	-0.0257237315267682
2	A	26	50	20120615	11	202	3.88	0.0327445594018304	-0.0236105782665312
2	A	26	50	20120615	11	204	3.92	0.0304316131205692	-0.0222915412769059
2	A	26	50	20120615	11	206	3.96	0.0282981305403731	-0.0195104903064992
2	A	26	50	20120615	11	208	4	0.0274571330901689	-0.0176728258482126
2	A	26	50	20120615	11	210	4.04	0.0267293787909717	-0.0146749759386941
2	A	26	50	20120615	11	212	4.08	0.0256186978854907	-0.0120713663439583
2	A	26	50	20120615	11	214	4.12	0.0259205759125149	-0.00888901813309265
2	A	26	50	20120615	11	216	4.16	0.0250667939717068	-0.00570663456688791
2	A	26	50	20120615	11	218	4.2	0.0250443998999467	-0.00399306734869949
2	A	26	50	20120615	11	220	4.24	0.0241470863443684	-0.00148717496137626
2	A	26	50	20120615	11	222	4.28	0.0217263182997915	0.00104763102222968
2	A	26	50	20120615	11	224	4.32	0.0196192574715813	0.00232008805975118
2	A	26	50	20120615	11	226	4.36	0.0150460160799860	0.00300115916925444
2	A	26	50	20120615	11	228	4.4	0.0126004943483202	0.00224802680768046
2	A	26	50	20120615	11	230	4.44	0.00986047678442575	-0.0012276929356317
2	A	26	50	20120615	11	232	4.48	0.0097103933701189	-0.00358274742571256
2	A	26	50	20120615	11	234	4.52	0.0091415337428289	-0.00696421054219935
2	A	26	50	20120615	11	236	4.56	0.0089452896907394	-0.0108823380071220
2	A	26	50	20120615	11	238	4.6	0.0079686620888358	-0.0127433299181200
2	A	26	50	20120615	11	240	4.64	0.0053535902931771	-0.0152649646237127
2	A	26	50	20120615	11	242	4.68	0.0037544470943202	-0.0152514376709886
2	A	26	50	20120615	11	244	4.72	0.0017883331536971	-0.0144207957995949
2	A	26	50	20120615	11	246	4.76	0.0012461335733782	-0.0127994098498291
2	A	26	50	20120615	11	248	4.8	0.0005487855728788	-0.00940982349063995
2	A	26	50	20120615	11	250	4.84	6.35901128321001e-05	-0.00746770521863645
2	A	26	50	20120615	11	252	4.88	-4.08000612744999e-05	-0.0039902742769138
2	A	26	50	20120615	11	254	4.92	-8.944900782102e-06	-0.00138377261544301
2	A	26	50	20120615	11	256	4.96	0.0011568974046993	0.00210498617691424
2	A	26	50	20120615	11	258	5	0.0027265330375772	0.00406763175877562
2	A	26	50	20120615	11	260	5.04	0.0038445324982434	0.00649349592192449
2	A	26	50	20120615	11	262	5.08	0.0057322671877059	0.00860580772509182
2	A	26	50	20120615	11	264	5.12	0.0076514539867955	0.0104124231246166
2	A	26	50	20120615	11	266	5.16	0.0099367467360581	0.0126586835795576
2	A	26	50	20120615	11	268	5.2	0.0131898819925748	0.0140911602958752
2	A	26	50	20120615	11	270	5.24	0.0152337741435945	0.0157242234070255
2	A	26	50	20120615	11	272	5.28	0.0169557983588859	0.0177391312510845
2	A	26	50	20120615	11	274	5.32	0.0195995150502506	0.0202299714563565
2	A	26	50	20120615	11	276	5.36	0.0207209864052124	0.0203059147246559
2	A	26	50	20120615	11	278	5.4	0.0228598854233524	0.0199138522987592
2	A	26	50	20120615	11	280	5.44	0.0249373792886141	0.0186956345939954
2	A	26	50	20120615	11	282	5.48	0.0266740194010726	0.0168676362854077
2	A	26	50	20120615	11	284	5.52	0.0291629787023068	0.0155760916074347
2	A	26	50	20120615	11	286	5.56	0.0322932838540771	0.0130537568661286
2	A	26	50	20120615	11	288	5.6	0.0352142783275484	0.0107285705664851
2	A	26	50	20120615	11	290	5.64	0.0372942117112052	0.00781792813629033
2	A	26	50	20120615	11	292	5.68	0.0390956510890917	0.00508310780723762
2	A	26	50	20120615	11	294	5.72	0.0410406897121015	0.00253264435817586
2	A	26	50	20120615	11	296	5.76	0.0422655400784729	0.0004973081992085
2	A	26	50	20120615	11	298	5.8	0.0433239375085529	-0.00261792143598696
2	A	26	50	20120615	11	300	5.84	0.0440138969502957	-0.00783796047140135
2	A	26	50	20120615	11	302	5.88	0.0441344798696914	-0.0107193286808550
2	A	26	50	20120615	11	304	5.92	0.0433769775882097	-0.0133331276843077
2	A	26	50	20120615	11	306	5.96	0.0414622526329093	-0.0164602579266305
2	A	26	50	20120615	11	308	6	0.0408039553115077	-0.0186652806211995
2	A	26	50	20120615	11	310	6.04	0.0391889326156658	-0.0217068205374071
2	A	26	50	20120615	11	312	6.08	0.0381194901776637	-0.0248154175109951
2	A	26	50	20120615	11	314	6.12	0.0367476323114836	-0.0280203789967230
2	A	26	50	20120615	11	316	6.16	0.0362844066591283	-0.0303462653320800
2	A	26	50	20120615	11	318	6.2	0.0357279136223345	-0.0335610556020665
2	A	26	50	20120615	11	320	6.24	0.0349130437676952	-0.0362445258366694
2	A	26	50	20120615	11	322	6.28	0.0347766428696043	-0.0388194551803603
2	A	26	50	20120615	11	324	6.32	0.0344598590316327	-0.0414549835751988
2	A	26	50	20120615	11	326	6.36	0.0346206551136745	-0.0459369091970716
2	A	26	50	20120615	11	328	6.4	0.0360894573195552	-0.0480798670081355
2	A	26	50	20120615	11	330	6.44	0.0381742202425275	-0.0495201728107344
2	A	26	50	20120615	11	332	6.48	0.0402082836092887	-0.0513248507376787
2	A	26	50	20120615	11	334	6.52	0.0428172954998327	-0.052853544887926
2	A	26	50	20120615	11	336	6.56	0.0443990226586689	-0.054708780949725
2	A	26	50	20120615	11	338	6.6	0.0453825374806213	-0.0563709768602602
2	A	26	50	20120615	11	340	6.64	0.0459351414301186	-0.0589352996022333
2	A	26	50	20120615	11	342	6.68	0.0463392529555667	-0.0608246182108856
2	A	26	50	20120615	11	344	6.72	0.0472674013165522	-0.0639090179904213
2	A	26	50	20120615	11	346	6.76	0.0473893772363068	-0.0655808305531808
2	A	26	50	20120615	11	348	6.8	0.0466758357834115	-0.0663930841127298
2	A	26	50	20120615	11	350	6.84	0.0456069024622918	-0.0686434514438558
2	A	26	50	20120615	11	352	6.88	0.0441702736149551	-0.0717918443870889
2	A	26	50	20120615	11	354	6.92	0.0427542215749509	-0.0746527984237698
2	A	26	50	20120615	11	356	6.96	0.0408106678761815	-0.0772675378792414
2	A	26	50	20120615	11	358	7	0.0395893530437161	-0.0785117629714173
2	A	26	50	20120615	11	360	7.04	0.037184695012935	-0.0802713981964
2	A	26	50	20120615	11	362	7.08	0.0351620160653509	-0.080701672672752
2	A	26	50	20120615	11	364	7.12	0.0336309177520477	-0.0805191684125278
2	A	26	50	20120615	11	366	7.16	0.030690131359771	-0.0802653877887599
2	A	26	50	20120615	11	368	7.2	0.0288544821558107	-0.0792622861089687
2	A	26	50	20120615	11	370	7.24	0.0265188377468734	-0.0781482393752093
2	A	26	50	20120615	11	372	7.28	0.0246101444124165	-0.0770013828868027
2	A	26	50	20120615	11	374	7.32	0.0225373315940463	-0.075184542723222
2	A	26	50	20120615	11	376	7.36	0.0216148400873103	-0.0743227209783119
2	A	26	50	20120615	11	378	7.4	0.0215868386587754	-0.0735383981366198
2	A	26	50	20120615	11	380	7.44	0.0216525995894257	-0.0722380287660176
2	A	26	50	20120615	11	382	7.48	0.0221323715404608	-0.0709194867511392
2	A	26	50	20120615	11	384	7.52	0.0218051225221276	-0.0679667502542604
2	A	26	50	20120615	11	386	7.56	0.0223207447869689	-0.065595255531517
2	A	26	50	20120615	11	388	7.6	0.0225120878819579	-0.06428003691851
2	A	26	50	20120615	11	390	7.64	0.0232665001068059	-0.063073359196415
2	A	26	50	20120615	11	392	7.68	0.0242126796907116	-0.0615259974271445
2	A	26	50	20120615	11	394	7.72	0.0252759561575818	-0.059942290369321
2	A	26	50	20120615	11	396	7.76	0.0261407477509730	-0.0567396623359709
2	A	26	50	20120615	11	398	7.8	0.0265424551133650	-0.0556367878893543
2	A	26	50	20120615	11	400	7.84	0.0263273532305281	-0.0532549694076055
2	A	26	50	20120615	11	402	7.88	0.0258336512759036	-0.0504717971168552
2	A	26	50	20120615	11	404	7.92	0.0246567427492967	-0.0474470771496516
2	A	26	50	20120615	11	406	7.96	0.0244577629010708	-0.0447093011142536
2	A	26	50	20120615	11	408	8	0.0237764655173976	-0.0429529185804643
2	A	26	50	20120615	11	410	8.04	0.0231798795261105	-0.0410518619992443
2	A	26	50	20120615	11	412	8.08	0.022338705299211	-0.0390810139787212
2	A	26	50	20120615	11	414	8.12	0.0209166428515667	-0.0386419713782825
2	A	26	50	20120615	11	416	8.16	0.0195599170705041	-0.0376294651783015
2	A	26	50	20120615	11	418	8.2	0.0183724019421794	-0.0367526527696301
2	A	26	50	20120615	11	420	8.24	0.0170040088992272	-0.0356269387739811
2	A	26	50	20120615	11	422	8.28	0.0151677232991639	-0.0357234588496130
2	A	26	50	20120615	11	424	8.32	0.0145069320121450	-0.0359749767316811
2	A	26	50	20120615	11	426	8.36	0.0132783339798334	-0.0361150545850343
2	A	26	50	20120615	11	428	8.4	0.0117384675424435	-0.0370571329496091
2	A	26	50	20120615	11	430	8.44	0.0093227786458759	-0.0379460368842387
2	A	26	50	20120615	11	432	8.48	0.00702729790211	-0.0378772353944292
2	A	26	50	20120615	11	434	8.52	0.0044448732265386	-0.0376800233131563
2	A	26	50	20120615	11	436	8.56	0.0042744604922726	-0.0372800837177171
2	A	26	50	20120615	11	438	8.6	0.0038093256516081	-0.0370299093385333
2	A	26	50	20120615	11	440	8.64	0.0039089569970773	-0.0358626881748287
2	A	26	50	20120615	11	442	8.68	0.0037096943061389	-0.0351753803835154
2	A	26	50	20120615	11	444	8.72	0.004002931488297	-0.0335031435566873
2	A	26	50	20120615	11	446	8.76	0.0046567931288602	-0.0321239317799829
2	A	26	50	20120615	11	448	8.8	0.0056683093793476	-0.0301415579189264
2	A	26	50	20120615	11	450	8.84	0.0071316668630131	-0.0279941453351410
2	A	26	50	20120615	11	452	8.88	0.0082015901336265	-0.0259413436386784
2	A	26	50	20120615	11	454	8.92	0.0085977113524472	-0.0231581713479281
2	A	26	50	20120615	11	456	8.96	0.00969528249820495	-0.0210351539480937
2	A	26	50	20120615	11	458	9	0.0109943083659227	-0.0192205058155347
2	A	26	50	20120615	11	460	9.04	0.0123808033424733	-0.0186048986518337
2	A	26	50	20120615	11	462	9.08	0.0128844047920344	-0.0180037164664689
2	A	26	50	20120615	11	464	9.12	0.0136086942680038	-0.0181327634540353
2	A	26	50	20120615	11	466	9.16	0.0169003470451053	-0.0175559764526214
2	A	26	50	20120615	11	468	9.2	0.0184088179414105	-0.0165028823234004
2	A	26	50	20120615	11	470	9.24	0.0203782517483713	-0.0139001636832089
2	A	26	50	20120615	11	472	9.28	0.0223374466491405	-0.0115366451249572
2	A	26	50	20120615	11	474	9.32	0.0242486572837384	-0.00909015465700115
2	A	26	50	20120615	11	476	9.36	0.0255949461687107	-0.00617677572356325
2	A	26	50	20120615	11	478	9.4	0.0274126348604288	-0.00297103642037589
2	A	26	50	20120615	11	480	9.44	0.0279686612067470	0.00121314067807489
2	A	26	50	20120615	11	482	9.48	0.0271359298348149	0.00560560314999198
2	A	26	50	20120615	11	484	9.52	0.0247741196465466	0.00848805606124795
2	A	26	50	20120615	11	486	9.56	0.0216216353834775	0.0100968696524443
2	A	26	50	20120615	11	488	9.6	0.0185816772651394	0.0119099409368813
2	A	26	50	20120615	11	490	9.64	0.0157353391256258	0.0133974461171243
2	A	26	50	20120615	11	492	9.68	0.0133913720698739	0.0130283434484128
2	A	26	50	20120615	11	494	9.72	0.00987066286974078	0.0133004136012080
2	A	26	50	20120615	11	496	9.76	0.0067803408587806	0.0135391503160741
2	A	26	50	20120615	11	498	9.8	0.0026607155383843	0.0124221832313084
2	A	26	50	20120615	11	500	9.84	5.93757564162009e-05	0.0113708215137012
2	A	26	50	20120615	11	502	9.88	-0.0023533927891451	0.0105535687092092
2	A	26	50	20120615	11	504	9.92	-0.0035797987904351	0.0106138142069663
2	A	26	50	20120615	11	506	9.96	-0.0070857049222361	0.0112112487263908
2	A	26	50	20120615	11	508	10	-0.0109941669445666	0.0109254361654352
2	A	26	50	20120615	11	510	10.04	-0.0119001121526228	0.0120286641654425
2	A	26	50	20120615	11	512	10.08	-0.0120983848940675	0.0142935271855830
2	A	26	50	20120615	11	514	10.12	-0.0113325175393644	0.0161200547120659
2	A	26	50	20120615	11	516	10.16	-0.0099746603874518	0.0181902512353459
2	A	26	50	20120615	11	518	10.2	-0.0082945888174882	0.0200709997098101
2	A	26	50	20120615	11	520	10.24	-0.0058530551680683	0.0223876583016726
2	A	26	50	20120615	11	522	10.28	-0.0038692317381103	0.0238965888173856
2	A	26	50	20120615	11	524	10.32	-0.0009939446469749	0.0261927554547293
2	A	26	50	20120615	11	526	10.36	0.0019154179199459	0.0270550438901151
2	A	26	50	20120615	11	528	10.4	0.0047391145003259	0.0274443132442260
2	A	26	50	20120615	11	530	10.44	0.0065096320986711	0.0276627314578667
2	A	26	50	20120615	11	532	10.48	0.0094575885537091	0.0276414051173461
2	A	26	50	20120615	11	534	10.52	0.0132616462597974	0.0284341778850735
2	A	26	50	20120615	11	536	10.56	0.0157660063467258	0.0283659420806889
2	A	26	50	20120615	11	538	10.6	0.0181738463580223	0.0287887919358385
2	A	26	50	20120615	11	540	10.64	0.0210542458311856	0.0305335779184163
2	A	26	50	20120615	11	542	10.68	0.0239209981434721	0.0311104356305082
2	A	26	50	20120615	11	544	10.72	0.0267811036520155	0.0337101844222188
2	A	26	50	20120615	11	546	10.76	0.0285475978127757	0.0358312219230660
2	A	26	50	20120615	11	548	10.8	0.0302595740407065	0.0377154493628938
2	A	26	50	20120615	11	550	10.84	0.0320066227649841	0.0406750447955500
2	A	26	50	20120615	11	552	10.88	0.0333789048952328	0.0432501155605971
2	A	26	50	20120615	11	554	10.92	0.0345138819897153	0.0469243131063205
2	A	26	50	20120615	11	556	10.96	0.0351901589152422	0.0489074647848362
2	A	26	50	20120615	11	558	11	0.0371747248073203	0.050982964608975
2	A	26	50	20120615	11	560	11.04	0.0403980003586811	0.0516619285402704
2	A	26	50	20120615	11	562	11.08	0.0429529892911424	0.0522599287451199
2	A	26	50	20120615	11	564	11.12	0.0446464393214061	0.0530173108184488
2	A	26	50	20120615	11	566	11.16	0.0482149244033421	0.0528862132212168
2	A	26	50	20120615	11	568	11.2	0.0503117081415946	0.0528253313273565
2	A	26	50	20120615	11	570	11.24	0.0537416851472318	0.051743090256615
2	A	26	50	20120615	11	572	11.28	0.055615298914274	0.0500567183652309
2	A	26	50	20120615	11	574	11.32	0.0583431683836676	0.0478710583756512
2	A	26	50	20120615	11	576	11.36	0.0598065400094688	0.0458930544345024
2	A	26	50	20120615	11	578	11.4	0.061851089769795	0.0435683489674700
2	A	26	50	20120615	11	580	11.44	0.0624216118051276	0.0414020283483558
2	A	26	50	20120615	11	582	11.48	0.0628041070762748	0.0399980466211063
2	A	26	50	20120615	11	584	11.52	0.0632261508296938	0.0369553237152538
2	A	26	50	20120615	11	586	11.56	0.0634810769664472	0.0332119569841947
2	A	26	50	20120615	11	588	11.6	0.0640616823444795	0.0297009596835692
2	A	26	50	20120615	11	590	11.64	0.0640551062514145	0.0260892703773027
2	A	26	50	20120615	11	592	11.68	0.0633578989651645	0.0246418227962137
2	A	26	50	20120615	11	594	11.72	0.0623562114989357	0.0221345635714824
2	A	26	50	20120615	11	596	11.76	0.0603145820896157	0.0196683872507381
2	A	26	50	20120615	11	598	11.8	0.0582398600829363	0.0177835941254854
2	A	26	50	20120615	11	600	11.84	0.0554311612373852	0.0151136296304031
2	A	26	50	20120615	11	602	11.88	0.0534885267774314	0.0146530909838163
2	A	26	50	20120615	11	604	11.92	0.0510939096629432	0.0125203862210796
2	A	26	50	20120615	11	606	11.96	0.0485037775234568	0.0109872372981109
2	A	26	50	20120615	11	608	12	0.0466745629912054	0.0105858127784313
2	A	26	50	20120615	11	610	12.04	0.0439832438713312	0.00950118168676928
2	A	26	50	20120615	11	612	12.08	0.0408982784063706	0.00932369788469146
2	A	26	50	20120615	11	614	12.12	0.0378263661325906	0.00972769627305458
2	A	26	50	20120615	11	616	12.16	0.0347576853368007	0.0107913050801119
2	A	26	50	20120615	11	618	12.2	0.032377104291919	0.0105940576435000
2	A	26	50	20120615	11	620	12.24	0.0307124900761921	0.0108888646027123
2	A	26	50	20120615	11	622	12.28	0.0278030992250000	0.00991850196688996
2	A	26	50	20120615	11	624	12.32	0.0251723006674209	0.0104704348720519
2	A	26	50	20120615	11	626	12.36	0.0226987145747165	0.00885312539287963
2	A	26	50	20120615	11	628	12.4	0.0210517546939955	0.00587052989795168
2	A	26	50	20120615	11	630	12.44	0.0199165484969159	0.00426236401656692
2	A	26	50	20120615	11	632	12.48	0.0181585162830061	0.000115173552519670
2	A	26	50	20120615	11	634	12.52	0.017991943138562	-0.00301182941058254
2	A	26	50	20120615	11	636	12.56	0.017135113567527	-0.00657905584244805
2	A	26	50	20120615	11	638	12.6	0.0176243678204978	-0.0114268597261102
2	A	26	50	20120615	11	640	12.64	0.0196393251620314	-0.0141005577449971
2	A	26	50	20120615	11	642	12.68	0.0208729436524894	-0.0175337025890141
2	A	26	50	20120615	11	644	12.72	0.0232409735520050	-0.0202169606915827
2	A	26	50	20120615	11	646	12.76	0.0237356654561231	-0.0213950005890395
2	A	26	50	20120615	11	648	12.8	0.0233799907451863	-0.0228565903057521
2	A	26	50	20120615	11	650	12.84	0.0217699793151027	-0.0238105480642508
2	A	26	50	20120615	11	652	12.88	0.0200865702011319	-0.0251276758655671
2	A	26	50	20120615	11	654	12.92	0.0182606790707519	-0.0255071093643518
2	A	26	50	20120615	11	656	12.96	0.0153918761488	-0.0256437931051550
2	A	26	50	20120615	11	658	13	0.0126973750484106	-0.0253411514028073
2	A	26	50	20120615	11	660	13.04	0.0107032632147864	-0.0246457118835103
2	A	26	50	20120615	11	662	13.08	0.0089243239746773	-0.0238425800014386
2	A	26	50	20120615	11	664	13.12	0.0066558617810205	-0.0216449699072567
2	A	26	50	20120615	11	666	13.16	0.0039306793173954	-0.0193164743478772
2	A	26	50	20120615	11	668	13.2	0.0035998381966138	-0.0198369897916442
2	A	26	50	20120615	11	670	13.24	0.0030221390274522	-0.0208746053534253
2	A	26	50	20120615	11	672	13.28	0.0037049496196372	-0.0222696138956213
2	A	26	50	20120615	11	674	13.32	0.0044032246371267	-0.0226123556235302
2	A	26	50	20120615	11	676	13.36	0.0059988817995523	-0.0249241705339416
2	A	26	50	20120615	11	678	13.4	0.006527302697133	-0.0276662599207049
2	A	26	50	20120615	11	680	13.44	0.007076795376793	-0.0308703728782955
2	A	26	50	20120615	11	682	13.48	0.0074749672052792	-0.0329678637233291
2	A	26	50	20120615	11	684	13.52	0.0066229742446275	-0.0345801378951126
2	A	26	50	20120615	11	686	13.56	0.0056538844010114	-0.0372892761058725
2	A	26	50	20120615	11	688	13.6	0.0044873703440879	-0.0390887921533142
2	A	26	50	20120615	11	690	13.64	0.002671025155254	-0.0440333777421173
2	A	26	50	20120615	11	692	13.68	0.0013231382089562	-0.0469610826589421
2	A	26	50	20120615	11	694	13.72	0.000154573542367299	-0.0500058844587314
2	A	26	50	20120615	11	696	13.76	-0.000564907607489999	-0.0526529386941033
2	A	26	50	20120615	11	698	13.8	-0.002172727006552	-0.0556414547941101
2	A	26	50	20120615	11	700	13.84	-0.0039792434111273	-0.0579692503177762
2	A	26	50	20120615	11	702	13.88	-0.0065207973147462	-0.0605314517394057
2	A	26	50	20120615	11	704	13.92	-0.0088624521313235	-0.0622888949333667
2	A	26	50	20120615	11	706	13.96	-0.0098554421841438	-0.0638918352956385
2	A	26	50	20120615	11	708	14	-0.0094215614632077	-0.0638890068685138
2	A	26	50	20120615	11	710	14.04	-0.0075848515990757	-0.0633900016130305
2	A	26	50	20120615	11	712	14.08	-0.007044551307571	-0.0623940417117292
2	A	26	50	20120615	11	714	14.12	-0.0056748854724127	-0.0610627010641112
2	A	26	50	20120615	11	716	14.16	-0.0024798234816213	-0.0608581350723139
2	A	26	50	20120615	11	718	14.2	0.00174733156699000	-0.0609719085534067
2	A	26	50	20120615	11	720	14.24	0.00555771787877	-0.060227678666208
2	A	26	50	20120615	11	722	14.28	0.0085217680841478	-0.0587612806233833
2	A	26	50	20120615	11	724	14.32	0.0115626100859624	-0.0578030095135193
2	A	26	50	20120615	11	726	14.36	0.0151206299875368	-0.0568293234758254
2	A	26	50	20120615	11	728	14.4	0.0181336119821727	-0.0558539403818566
2	A	26	50	20120615	11	730	14.44	0.021348260830803	-0.0547613189835673
2	A	26	50	20120615	11	732	14.48	0.0239192303765192	-0.0531759148694688
2	A	26	50	20120615	11	734	14.52	0.0267326668375042	-0.0521627722733847
2	A	26	50	20120615	11	736	14.56	0.0299968131608176	-0.0511398716037203
2	A	26	50	20120615	11	738	14.6	0.0329704093077413	-0.0504797874234826
2	A	26	50	20120615	11	740	14.64	0.0365121657533485	-0.049848341067883
2	A	26	50	20120615	11	742	14.68	0.0417433417205666	-0.0497122937231827
2	A	26	50	20120615	11	744	14.72	0.0451120691368174	-0.0488075505966546
2	A	26	50	20120615	11	746	14.76	0.048764275661646	-0.0488902820900535
2	A	26	50	20120615	11	748	14.8	0.0519739040521298	-0.049381084906875
2	A	26	50	20120615	11	750	14.84	0.0548010583846699	-0.0492907166602393
2	A	26	50	20120615	11	752	14.88	0.0575808082785992	-0.0483087150467987
2	A	26	50	20120615	11	754	14.92	0.0589302155044765	-0.0460011781324136
2	A	26	50	20120615	11	756	14.96	0.0581229329055993	-0.0445047068381852
2	A	26	50	20120615	11	758	15	0.0573729754534728	-0.0431969835570587
2	A	26	50	20120615	11	760	15.04	0.0554894834046975	-0.0402841703090457
2	A	26	50	20120615	11	762	15.08	0.0532419515717638	-0.0392767482068214
2	A	26	50	20120615	11	764	15.12	0.0516778243007114	-0.0382276916573209
2	A	26	50	20120615	11	766	15.16	0.0491672770294476	-0.0359290642883787
2	A	26	50	20120615	11	768	15.2	0.0458822357007502	-0.0339380990799307
2	A	26	50	20120615	11	770	15.24	0.0439378405449112	-0.0310597431453650
2	A	26	50	20120615	11	772	15.28	0.0417000172880833	-0.0289730427498123
2	A	26	50	20120615	11	774	15.32	0.0401388315812406	-0.0259732482966456
2	A	26	50	20120615	11	776	15.36	0.0391094538134605	-0.0235624101525969
2	A	26	50	20120615	11	778	15.4	0.0380546202015576	-0.0219633305933504
2	A	26	50	20120615	11	780	15.44	0.0378885773871994	-0.0191332205544650
2	A	26	50	20120615	11	782	15.48	0.0380500310785477	-0.0180731755655847
2	A	26	50	20120615	11	784	15.52	0.0387295381385617	-0.0153484328516668
2	A	26	50	20120615	11	786	15.56	0.0389282223454423	-0.0128143163678832
2	A	26	50	20120615	11	788	15.6	0.0379109431746883	-0.0108980923462068
2	A	26	50	20120615	11	790	15.64	0.0372351046553658	-0.00952643246992545
2	A	26	50	20120615	11	792	15.68	0.0350128448187918	-0.00798518717431215
2	A	26	50	20120615	11	794	15.72	0.0334664305726081	-0.005883920379067
2	A	26	50	20120615	11	796	15.76	0.0324068522742035	-0.0041737614155639
2	A	26	50	20120615	11	798	15.8	0.0312999897453409	-0.00216101024718764
2	A	26	50	20120615	11	800	15.84	0.0302420590057365	-0.00132248059964976
2	A	26	50	20120615	11	802	15.88	0.0286113647023031	-0.000816892180033571
2	A	26	50	20120615	11	804	15.92	0.0270216755211108	0.00106757567609983
2	A	26	50	20120615	11	806	15.96	0.0242206912105424	0.00166678503354512
2	A	26	50	20120615	11	808	16	0.0217205709358740	0.00253120610298293
2	A	26	50	20120615	11	810	16.04	0.0183606993249508	0.00380071309101332
2	A	26	50	20120615	11	812	16.08	0.0146703302471416	0.00351208624506859
2	A	26	50	20120615	11	814	16.12	0.0115611393038575	0.00428167298144078
2	A	26	50	20120615	11	816	16.16	0.0088212490191837	0.00302891311041601
2	A	26	50	20120615	11	818	16.2	0.0081482813533928	0.00161757040157454
2	A	26	50	20120615	11	820	16.24	0.0071393177583856	-0.00090178742018283
2	A	26	50	20120615	11	822	16.28	0.0075567087491844	-0.00115965512114594
2	A	26	50	20120615	11	824	16.32	0.0063039630202952	-0.00067581730611904
2	A	26	50	20120615	11	826	16.36	0.005592861085795	0.00133240130778981
2	A	26	50	20120615	11	828	16.4	0.0048276796246696	0.00302459975905078
2	A	26	50	20120615	11	830	16.44	0.0045001760478952	0.0062000607498677
2	A	26	50	20120615	11	832	16.48	0.0046329141328595	0.00794259813288133
2	A	26	50	20120615	11	834	16.52	0.0060755958142432	0.0109092363490782
2	A	26	50	20120615	11	836	16.56	0.0072467979891259	0.0132433463363004
2	A	26	50	20120615	11	838	16.6	0.0073514427216737	0.0144770991770468
2	A	26	50	20120615	11	840	16.64	0.0090686798240565	0.0164467734003132
2	A	26	50	20120615	11	842	16.68	0.0097528268480579	0.0180483207622260
2	A	26	50	20120615	11	844	16.72	0.0112410744904212	0.0205337303874187
2	A	26	50	20120615	11	846	16.76	0.0122813629158351	0.0237939098416896
2	A	26	50	20120615	11	848	16.8	0.0127994105569358	0.0270241362527094
2	A	26	50	20120615	11	850	16.84	0.0131386096798710	0.0312340378958597
2	A	26	50	20120615	11	852	16.88	0.0143226599849678	0.0340612629390779
2	A	26	50	20120615	11	854	16.92	0.0152145337680784	0.0366888010272889
2	A	26	50	20120615	11	856	16.96	0.0174811645551719	0.0388248999025755
2	A	26	50	20120615	11	858	17	0.0189686343800759	0.0395355422176678
2	A	26	50	20120615	11	860	17.04	0.0210642160368004	0.0401552506006998
2	A	26	50	20120615	11	862	17.08	0.0198692055765951	0.0392381331055009
2	A	26	50	20120615	11	864	17.12	0.0190514365841529	0.0381523706429889
2	A	26	50	20120615	11	866	17.16	0.0182113937281033	0.0381192780456294
2	A	26	50	20120615	11	868	17.2	0.0172206664169828	0.0382312130490912
2	A	26	50	20120615	11	870	17.24	0.0154439192078954	0.0379160555567164
2	A	26	50	20120615	11	872	17.28	0.0127197196226960	0.0359710876443846
2	A	26	50	20120615	11	874	17.32	0.0104533009676369	0.0343940981009824
2	A	26	50	20120615	11	876	17.36	0.0080291267896951	0.0317995111887745
2	A	26	50	20120615	11	878	17.4	0.0066684199974544	0.0294826546070135
2	A	26	50	20120615	11	880	17.44	0.0047639975879559	0.0273871719452383
2	A	26	50	20120615	11	882	17.48	0.0022532735399968	0.0248821047515288
2	A	26	50	20120615	11	884	17.52	-0.000270414603688502	0.0228088436274592
2	A	26	50	20120615	11	886	17.56	-0.0029445269871493	0.0200525654360246
2	A	26	50	20120615	11	888	17.6	-0.005845022435034	0.0184481967180549
2	A	26	50	20120615	11	890	17.64	-0.0092481788804608	0.0174477891150999
2	A	26	50	20120615	11	892	17.68	-0.0127682271478855	0.0173451879211498
2	A	26	50	20120615	11	894	17.72	-0.0155002049076779	0.0173112467956529
2	A	26	50	20120615	11	896	17.76	-0.0197578362585583	0.0171425311176618
2	A	26	50	20120615	11	898	17.8	-0.0232884204170227	0.0162218780885569
2	A	26	50	20120615	11	900	17.84	-0.0258078418783904	0.0170323638811529
2	A	26	50	20120615	11	902	17.88	-0.0292584522599027	0.0177360058391116
2	A	26	50	20120615	11	904	17.92	-0.0316468468347164	0.0191347337629766
2	A	26	50	20120615	11	906	17.96	-0.0358665065514472	0.0212424069456595
2	A	26	50	20120615	11	908	18	-0.0374857810803644	0.0229994258755518
2	A	26	50	20120615	11	910	18.04	-0.0401155111995971	0.0240013961844932
2	A	26	50	20120615	11	912	18.08	-0.0426640654603497	0.0242357313717783
2	A	26	50	20120615	11	914	18.12	-0.0413474326337803	0.0226433269005462
2	A	26	50	20120615	11	916	18.16	-0.0410819140374448	0.0207875251533221
2	A	26	50	20120615	11	918	18.2	-0.0398977223109917	0.0189990399716670
2	A	26	50	20120615	11	920	18.24	-0.0386132628429663	0.0171689769112780
2	A	26	50	20120615	11	922	18.28	-0.0375441173898123	0.0135548127312774
2	A	26	50	20120615	11	924	18.32	-0.0363949274490279	0.00904813837206307
2	A	26	50	20120615	11	926	18.36	-0.0350176248606327	0.00540922545472085
2	A	26	50	20120615	11	928	18.4	-0.0330228766309055	0.00296998990233975
2	A	26	50	20120615	11	930	18.44	-0.0308097738271478	0.00088133789207092
2	A	26	50	20120615	11	932	18.48	-0.0278047114284612	-0.00141350645559191
2	A	26	50	20120615	11	934	18.52	-0.0243692331320664	-0.00264959981978411
2	A	26	50	20120615	11	936	18.56	-0.0214376391279451	-0.00405327749111752
2	A	26	50	20120615	11	938	18.6	-0.0180326371338194	-0.00449564349342783
2	A	26	50	20120615	11	940	18.64	-0.0151207006982151	-0.00647801735448435
2	A	26	50	20120615	11	942	18.68	-0.0110056220744218	-0.00752750523912135
2	A	26	50	20120615	11	944	18.72	-0.0067875533479488	-0.00903127387533175
2	A	26	50	20120615	11	946	18.76	-0.0047027621407052	-0.00962958520716495
2	A	26	50	20120615	11	948	18.8	-0.0007753991541136	-0.0120345472938620
2	A	26	50	20120615	11	950	18.84	0.0012413980792646	-0.0137349849533372
2	A	26	50	20120615	11	952	18.88	0.0027246662756748	-0.0167232592228250
2	A	26	50	20120615	11	954	18.92	0.0034762076469911	-0.0200510734407163
2	A	26	50	20120615	11	956	18.96	0.0049838017308877	-0.0209668191487598
2	A	26	50	20120615	11	958	19	0.0064475481232829	-0.0224762446392196
2	A	26	50	20120615	11	960	19.04	0.00935495200441986	-0.0243443429733686
2	A	26	50	20120615	11	962	19.08	0.0120515744251529	-0.0257825981663021
2	A	26	50	20120615	11	964	19.12	0.0153990886379681	-0.0271729822301491
2	A	26	50	20120615	11	966	19.16	0.0194148894696828	-0.0288385015425559
2	A	26	50	20120615	11	968	19.2	0.0226926122431949	-0.0305983488995729
2	A	26	50	20120615	11	970	19.24	0.0258035285270251	-0.0320239468811232
2	A	26	50	20120615	11	972	19.28	0.0280971000824818	-0.0330566056243680
2	A	26	50	20120615	11	974	19.32	0.0284087220409507	-0.0346257462824991
2	A	26	50	20120615	11	976	19.36	0.0287121415607578	-0.0392913075354460
2	A	26	50	20120615	11	978	19.4	0.0278889985567786	-0.0417487157321036
2	A	26	50	20120615	11	980	19.44	0.027103827186949	-0.0454494297821215
2	A	26	50	20120615	11	982	19.48	0.0261207366290654	-0.0485340416936916
2	A	26	50	20120615	11	984	19.52	0.0253030383473013	-0.0514838083420894
2	A	26	50	20120615	11	986	19.56	0.0245242309385024	-0.056402443112023
2	A	26	50	20120615	11	988	19.6	0.0248756630087521	-0.0592962069033509
2	A	26	50	20120615	11	990	19.64	0.0249549296789231	-0.0615665146457066
2	A	26	50	20120615	11	992	19.68	0.0263346364303743	-0.064819347260521
2	A	26	50	20120615	11	994	19.72	0.0281353545593440	-0.0645939216186786
2	A	26	50	20120615	11	996	19.76	0.0300731806931857	-0.064593002379863
2	A	26	50	20120615	11	998	19.8	0.0311783885921803	-0.0623107445329054
2	A	26	50	20120615	11	1000	19.84	0.0324938900478997	-0.0599340172199811
2	A	26	50	20120615	11	1002	19.88	0.0325414076235955	-0.0577394406138906
2	A	26	50	20120615	11	1004	19.92	0.0332491508008851	-0.0550861638388443
2	A	26	50	20120615	11	1006	19.96	0.0342837894431172	-0.0520880310866133
2	A	26	50	20120615	11	1008	20	0.0353249334677363	-0.0488818675193574
2	A	26	50	20120615	11	1010	20.04	0.0363654410962523	-0.0457323432052743
2	A	26	50	20120615	11	1012	20.08	0.0371937459797342	-0.0425606864489401
2	A	26	50	20120615	11	1014	20.12	0.0381800185181332	-0.0388770843830269
2	A	26	50	20120615	11	1016	20.16	0.0387116213962293	-0.0354804262489192
2	A	26	50	20120615	11	1018	20.2	0.0387001662663741	-0.0321707422488976
2	A	26	50	20120615	11	1020	20.24	0.0388282869440572	-0.0289535548869227
2	A	26	50	20120615	11	1022	20.28	0.0390281931021665	-0.0261103421593819
2	A	26	50	20120615	11	1024	20.32	0.0393636799145005	-0.0234518681494940
2	A	26	50	20120615	11	1026	20.36	0.040370868671487	-0.0203761092148243
2	A	26	50	20120615	11	1028	20.4	0.0409362118567541	-0.0166112492660443
2	A	26	50	20120615	11	1030	20.44	0.0395665134946838	-0.0139883398988229
2	A	26	50	20120615	11	1032	20.48	0.0384900565574123	-0.0113070899795129
2	A	26	50	20120615	11	1034	20.52	0.035978625402672	-0.00784304456915805
2	A	26	50	20120615	11	1036	20.56	0.0347784389208285	-0.00524338063026136
2	A	26	50	20120615	11	1038	20.6	0.0346740911731288	-0.00354319187237299
2	A	26	50	20120615	11	1040	20.64	0.0351147601191642	-0.00197497045305746
2	A	26	50	20120615	11	1042	20.68	0.0354516257897215	0.00054430958695397
2	A	26	50	20120615	11	1044	20.72	0.0344258542665254	0.00222223155230277
2	A	26	50	20120615	11	1046	20.76	0.0325884585088156	0.00374678912788003
2	A	26	50	20120615	11	1048	20.8	0.0306898909434654	0.00481905999300694
2	A	26	50	20120615	11	1050	20.84	0.0283508241377071	0.00447696173226888
2	A	26	50	20120615	11	1052	20.88	0.0260482369707903	0.00402797013941886
2	A	26	50	20120615	11	1054	20.92	0.0245022540597431	0.00347625007339806
2	A	26	50	20120615	11	1056	20.96	0.0218794446067099	0.00139607436424735
2	A	26	50	20120615	11	1058	21	0.0197288943780043	0.00044870875013755
2	A	26	50	20120615	11	1060	21.04	0.0161007294837361	-0.00113736004433512
2	A	26	50	20120615	11	1062	21.08	0.0133059274077557	-0.00309113355741296
2	A	26	50	20120615	11	1064	21.12	0.0132481475913446	-0.00481307079857028
2	A	26	50	20120615	11	1066	21.16	0.0143973799585358	-0.00586104547469562
2	A	26	50	20120615	11	1068	21.2	0.0170702435914210	-0.00684682303834775
2	A	26	50	20120615	11	1070	21.24	0.0205145395093772	-0.00900965762103085
2	A	26	50	20120615	11	1072	21.28	0.0237067660019761	-0.0121880955313967
2	A	26	50	20120615	11	1074	21.32	0.0261801830961597	-0.0156764371307530
2	A	26	50	20120615	11	1076	21.36	0.0264889129878936	-0.0158745613797737
2	A	26	50	20120615	11	1078	21.4	0.0261765556383722	-0.0162437701145023
2	A	26	50	20120615	11	1080	21.44	0.0259472550513691	-0.0156458971888735
2	A	26	50	20120615	11	1082	21.48	0.0262015377209516	-0.0152014027951519
2	A	26	50	20120615	11	1084	21.52	0.0265664755307219	-0.0152738812402235
2	A	26	50	20120615	11	1086	21.56	0.0255362421637366	-0.0167099938996099
2	A	26	50	20120615	11	1088	21.6	0.0239320997199368	-0.0173209341585550
2	A	26	50	20120615	11	1090	21.64	0.0224815408690107	-0.0176705277511738
2	A	26	50	20120615	11	1092	21.68	0.0201798375855704	-0.0174139187002812
2	A	26	50	20120615	11	1094	21.72	0.0170559105369663	-0.0173007109046132
2	A	26	50	20120615	11	1096	21.76	0.0137864609127941	-0.0171846746818205
2	A	26	50	20120615	11	1098	21.8	0.0117042435742340	-0.0187053078147620
2	A	26	50	20120615	11	1100	21.84	0.0086727353819311	-0.0214983796004490
2	A	26	50	20120615	11	1102	21.88	0.0075346470176113	-0.0232382158355584
2	A	26	50	20120615	11	1104	21.92	0.0062340655149749	-0.0256468336643142
2	A	26	50	20120615	11	1106	21.96	0.0068654411598964	-0.0276764422583539
2	A	26	50	20120615	11	1108	22	0.0086820691914427	-0.0281426377591903
2	A	26	50	20120615	11	1110	22.04	0.0110618370635261	-0.0284276725026865
2	A	26	50	20120615	11	1112	22.08	0.0136989918039613	-0.0286769276430547
2	A	26	50	20120615	11	1114	22.12	0.0161959979803653	-0.0280639367744441
2	A	26	50	20120615	11	1116	22.16	0.0199155210707628	-0.0275763159381379
2	A	26	50	20120615	11	1118	22.2	0.0235636263762605	-0.0263868209108259
2	A	26	50	20120615	11	1120	22.24	0.0263103119571015	-0.0261455560770850
2	A	26	50	20120615	11	1122	22.28	0.0311706104175872	-0.0253033211900138
2	A	26	50	20120615	11	1124	22.32	0.034052763515568	-0.0246274826706913
2	A	26	50	20120615	11	1126	22.36	0.0384608742605527	-0.0238567292081302
2	A	26	50	20120615	11	1128	22.4	0.0401295826245427	-0.0232751268095365
2	A	26	50	20120615	11	1130	22.44	0.0431133611091155	-0.0224440642096079
2	A	26	50	20120615	11	1132	22.48	0.0449057226501451	-0.0207352826901145
2	A	26	50	20120615	11	1134	22.52	0.0467167914081778	-0.0178352694890545
2	A	26	50	20120615	11	1136	22.56	0.0461875573377987	-0.0156041001070375
2	A	26	50	20120615	11	1138	22.6	0.0450633636217293	-0.0140978565970930
2	A	26	50	20120615	11	1140	22.64	0.0435533583037089	-0.0130567620699486
2	A	26	50	20120615	11	1142	22.68	0.0414129319349216	-0.0113072526140726
2	A	26	50	20120615	11	1144	22.72	0.0390732499462637	-0.00917264573409435
2	A	26	50	20120615	11	1146	22.76	0.0366322749112009	-0.00780981055044235
2	A	26	50	20120615	11	1148	22.8	0.0345109404255056	-0.00505055261103179
2	A	26	50	20120615	11	1150	22.84	0.0328535104146756	-0.00181536938147585
2	A	26	50	20120615	11	1152	22.88	0.0308741558995748	0.00080938977708518
2	A	26	50	20120615	11	1154	22.92	0.0304769315941754	0.00336279479035668
2	A	26	50	20120615	11	1156	22.96	0.0301933322774449	0.00592711046126188
2	A	26	50	20120615	11	1158	23	0.0275937814756332	0.00860548952704028
2	A	26	50	20120615	11	1160	23.04	0.0250180955276865	0.0100353937888879
2	A	26	50	20120615	11	1162	23.08	0.0229724356097138	0.0122033124693278
2	A	26	50	20120615	11	1164	23.12	0.020325756140936	0.0124163708135671
2	A	26	50	20120615	11	1166	23.16	0.0174359592186506	0.0113626756435819
2	A	26	50	20120615	11	1168	23.2	0.0156967523085764	0.00995763325616082
2	A	26	50	20120615	11	1170	23.24	0.0135930813502752	0.00792685086486431
2	A	26	50	20120615	11	1172	23.28	0.0124183153572153	0.00529992795955285
2	A	26	50	20120615	11	1174	23.32	0.00942313124026187	0.00235757886128969
2	A	26	50	20120615	11	1176	23.36	0.00968531936365803	0.00169273585241467
2	A	26	50	20120615	11	1178	23.4	0.0082737786649178	-0.000469299699605699
2	A	26	50	20120615	11	1180	23.44	0.0082965616454077	-0.0010033208828934
2	A	26	50	20120615	11	1182	23.48	0.0084414973223475	-0.00338582525821992
2	A	26	50	20120615	11	1184	23.52	0.00936282563842837	-0.00586165712206134
2	A	26	50	20120615	11	1186	23.56	0.00936502827605177	-0.00815997689955365
2	A	26	50	20120615	11	1188	23.6	0.0092964247761411	-0.0111102950912409
2	A	26	50	20120615	11	1190	23.64	0.0101481419651481	-0.0112708861123162
2	A	26	50	20120615	11	1192	23.68	0.0109170074526034	-0.0116994918166645
2	A	26	50	20120615	11	1194	23.72	0.012516122367189	-0.0128003792932260
2	A	26	50	20120615	11	1196	23.76	0.0137627304092174	-0.0141099198387800
2	A	26	50	20120615	11	1198	23.8	0.016629030173164	-0.0146911333286442
2	A	26	50	20120615	11	1200	23.84	0.0185951405782532	-0.0158641527679545
2	A	26	50	20120615	11	1202	23.88	0.0209338962570277	-0.0166952153678831
2	A	26	50	20120615	11	1204	23.92	0.0216233253686846	-0.0164062915370903
2	A	26	50	20120615	11	1206	23.96	0.0224691665003399	-0.0167201055265808
2	A	26	50	20120615	11	1208	24	0.0233683234832967	-0.0182002214409605
2	A	26	50	20120615	11	1210	24.04	0.0242578638140294	-0.0202832165969798
2	A	26	50	20120615	11	1212	24.08	0.0238049619206794	-0.0212617816714639
2	A	26	50	20120615	11	1214	24.12	0.0232684092951151	-0.0227602823621545
2	A	26	50	20120615	11	1216	24.16	0.0218280327818381	-0.0250404188887687
2	A	26	50	20120615	11	1218	24.2	0.0202722564418714	-0.0272337227026530
2	A	26	50	20120615	11	1220	24.24	0.0187148537563081	-0.0288551892625920
2	A	26	50	20120615	11	1222	24.28	0.0159212162851963	-0.0301829943763040
2	A	26	50	20120615	11	1224	24.32	0.0144367870194513	-0.0304900908513734
2	A	26	50	20120615	11	1226	24.36	0.0120563827512650	-0.0310518164783479
2	A	26	50	20120615	11	1228	24.4	0.0103130816929276	-0.0304213600722420
2	A	26	50	20120615	11	1230	24.44	0.0083511432178474	-0.0311581653382383
2	A	26	50	20120615	11	1232	24.48	0.0064947050745203	-0.0314296943422140
2	A	26	50	20120615	11	1234	24.52	0.0042538836849401	-0.0317951271267312
2	A	26	50	20120615	11	1236	24.56	0.000503813581595399	-0.0308122487008820
2	A	26	50	20120615	11	1238	24.6	-0.0024997992481898	-0.0306602560982659
2	A	26	50	20120615	11	1240	24.64	-0.0054186582591819	-0.0301974617810470
2	A	26	50	20120615	11	1242	24.68	-0.0090625138529246	-0.0290161762634647
2	A	26	50	20120615	11	1244	24.72	-0.0117398181163956	-0.0292446566066017
2	A	26	50	20120615	11	1246	24.76	-0.0150594511088287	-0.0286304141589884
2	A	26	50	20120615	11	1248	24.8	-0.0183900018299632	-0.0287338568100081
2	A	26	50	20120615	11	1250	24.84	-0.020154296888634	-0.0302000497918662
2	A	26	50	20120615	11	1252	24.88	-0.0226209328287861	-0.0314403504414065
2	A	26	50	20120615	11	1254	24.92	-0.0252370794267523	-0.0325302919049952
2	A	26	50	20120615	11	1256	24.96	-0.0270589046931403	-0.0347710779392363
2	A	26	50	20120615	11	1258	25	-0.0262467430574729	-0.0353163774756839
2	A	26	50	20120615	11	1260	25.04	-0.0248150215311976	-0.0360169505902124
2	A	26	50	20120615	11	1262	25.08	-0.0227095191663331	-0.0364880463410422
2	A	26	50	20120615	11	1264	25.12	-0.019563007127138	-0.0381475128194022
2	A	26	50	20120615	11	1266	25.16	-0.0165702766707153	-0.0396796435086058
2	A	26	50	20120615	11	1268	25.2	-0.0130441543560402	-0.0408495446070112
2	A	26	50	20120615	11	1270	25.24	-0.0091277585956247	-0.0418573273336939
2	A	26	50	20120615	11	1272	25.28	-0.0062017507350748	-0.0434599141425751
2	A	26	50	20120615	11	1274	25.32	-0.0029866069116977	-0.0450999069001810
2	A	26	50	20120615	11	1276	25.36	-0.000579332585826202	-0.0457600617910968
2	A	26	50	20120615	11	1278	25.4	0.0023377657292808	-0.0474674418249499
2	A	26	50	20120615	11	1280	25.44	0.0059512228025003	-0.0475740735275527
2	A	26	50	20120615	11	1282	25.48	0.00952402123580156	-0.0471858011940033
2	A	26	50	20120615	11	1284	25.52	0.0119237295191143	-0.0471160097547001
2	A	26	50	20120615	11	1286	25.56	0.0154666173355714	-0.0481763870837675
2	A	26	50	20120615	11	1288	25.6	0.0204152334330274	-0.0490580078185508
2	A	26	50	20120615	11	1290	25.64	0.0230180934945750	-0.0496239760862126
2	A	26	50	20120615	11	1292	25.68	0.0267872554810118	-0.0501500635314154
2	A	26	50	20120615	11	1294	25.72	0.0288900496269044	-0.0512459376208983
2	A	26	50	20120615	11	1296	25.76	0.0317687520437929	-0.051106284031614
2	A	26	50	20120615	11	1298	25.8	0.0355568644919655	-0.0520839298672824
2	A	26	50	20120615	11	1300	25.84	0.0388727710316617	-0.0519840863897790
2	A	26	50	20120615	11	1302	25.88	0.0424119111821785	-0.0519510645030975
2	A	26	50	20120615	11	1304	25.92	0.0450574097826317	-0.05074636667999
2	A	26	50	20120615	11	1306	25.96	0.0486490879669907	-0.049475837215554
2	A	26	50	20120615	11	1308	26	0.0524967388061391	-0.0491145056503677
2	A	26	50	20120615	11	1310	26.04	0.0547012149071663	-0.0483969336888195
2	A	26	50	20120615	11	1312	26.08	0.0568718913040528	-0.0479274147861117
2	A	26	50	20120615	11	1314	26.12	0.0609460072320119	-0.0490690598975408
2	A	26	50	20120615	11	1316	26.16	0.0631673761140416	-0.0497811942079417
2	A	26	50	20120615	11	1318	26.2	0.0667811160299736	-0.0518262884404894
2	A	26	50	20120615	11	1320	26.24	0.0692931482254778	-0.0527963328782601
2	A	26	50	20120615	11	1322	26.28	0.0723935215472006	-0.0539927646230955
2	A	26	50	20120615	11	1324	26.32	0.0742866231771323	-0.0558609053836513
2	A	26	50	20120615	11	1326	26.36	0.076330062779812	-0.0568940873859142
2	A	26	50	20120615	11	1328	26.4	0.079312897276832	-0.0574049260733807
2	A	26	50	20120615	11	1330	26.44	0.0819337326998642	-0.058818841943799
2	A	26	50	20120615	11	1332	26.48	0.0855450288547604	-0.0604651675497372
2	A	26	50	20120615	11	1334	26.52	0.0881360802330623	-0.0623116354874496
2	A	26	50	20120615	11	1336	26.56	0.0899814733684673	-0.063402008286175
2	A	26	50	20120615	11	1338	26.6	0.0930838831577199	-0.0656975102431444
2	A	26	50	20120615	11	1340	26.64	0.0961758277666108	-0.0675256146177493
2	A	26	50	20120615	11	1342	26.68	0.098458410882688	-0.0686781562446765
2	A	26	50	20120615	11	1344	26.72	0.101130722972284	-0.0701650462420199
2	A	26	50	20120615	11	1346	26.76	0.103917770208195	-0.0730362674691636
2	A	26	50	20120615	11	1348	26.8	0.106296102653512	-0.074630460920552
2	A	26	50	20120615	11	1350	26.84	0.108106204089468	-0.0755130221073545
2	A	26	50	20120615	11	1352	26.88	0.110673510822058	-0.0780807248197416
2	A	26	50	20120615	11	1354	26.92	0.112378437195380	-0.0802252877631988
2	A	26	50	20120615	11	1356	26.96	0.113203369179516	-0.081787548272349
2	A	26	50	20120615	11	1358	27	0.114864511500947	-0.0847452274456282
2	A	26	50	20120615	11	1360	27.04	0.11582921728252	-0.0864943974902494
2	A	26	50	20120615	11	1362	27.08	0.116885981295935	-0.0871601455958043
2	A	26	50	20120615	11	1364	27.12	0.118401650539273	-0.088185818124051
2	A	26	50	20120615	11	1366	27.16	0.120041657439015	-0.0917670876965909
2	A	26	50	20120615	11	1368	27.2	0.122495438177885	-0.0937977781640058
2	A	26	50	20120615	11	1370	27.24	0.123903980743873	-0.0972810003102662
2	A	26	50	20120615	11	1372	27.28	0.125148707881864	-0.0987317642221592
2	A	26	50	20120615	11	1374	27.32	0.126295206574239	-0.101796793518531
2	A	26	50	20120615	11	1376	27.36	0.126933286298553	-0.103776423098169
2	A	26	50	20120615	11	1378	27.4	0.128534568495423	-0.108007357632526
2	A	26	50	20120615	11	1380	27.44	0.129502350191494	-0.110635921025570
2	A	26	50	20120615	11	1382	27.48	0.129698848094917	-0.113174512151776
2	A	26	50	20120615	11	1384	27.52	0.130071585292484	-0.115437869034472
2	A	26	50	20120615	11	1386	27.56	0.130468031780424	-0.118343611214673
2	A	26	50	20120615	11	1388	27.6	0.129887461757731	-0.119414913343510
2	A	26	50	20120615	11	1390	27.64	0.130027136560219	-0.120085582912262
2	A	26	50	20120615	11	1392	27.68	0.129850331580651	-0.118986767258569
2	A	26	50	20120615	11	1394	27.72	0.130298319081872	-0.117865614101659
2	A	26	50	20120615	11	1396	27.76	0.131019044739664	-0.116938413263760
2	A	26	50	20120615	11	1398	27.8	0.131968271953797	-0.115102474146020
2	A	26	50	20120615	11	1400	27.84	0.132289560061964	-0.113603146140395
2	A	26	50	20120615	11	1402	27.88	0.133272888914833	-0.110843565053186
2	A	26	50	20120615	11	1404	27.92	0.134187165962092	-0.108216675381893
2	A	26	50	20120615	11	1406	27.96	0.135493510384995	-0.106337574466229
2	A	26	50	20120615	11	1408	28	0.137428048472304	-0.104326668846551
2	A	26	50	20120615	11	1410	28.04	0.139365853392943	-0.102048038457381
2	A	26	50	20120615	11	1412	28.08	0.142486259049777	-0.100921673923494
2	A	26	50	20120615	11	1414	28.12	0.144098179668169	-0.0984979947202993
2	A	26	50	20120615	11	1416	28.16	0.146434389762532	-0.0967005999932003
2	A	26	50	20120615	11	1418	28.2	0.149431815407981	-0.0957113576063207
2	A	26	50	20120615	11	1420	28.24	0.150384429663596	-0.0950104733648086
2	A	26	50	20120615	11	1422	28.28	0.153102618841155	-0.0956807398826954
2	A	26	50	20120615	11	1424	28.32	0.155259153102418	-0.0954192517950126
2	A	26	50	20120615	11	1426	28.36	0.159853508702499	-0.095271183635032
2	A	26	50	20120615	11	1428	28.4	0.162628619975944	-0.094272324595928
2	A	26	50	20120615	11	1430	28.44	0.164839035773933	-0.0938551315950279
2	A	26	50	20120615	11	1432	28.48	0.166837602380279	-0.0950442023582712
2	A	26	50	20120615	11	1434	28.52	0.168324365098402	-0.0953294492338018
2	A	26	50	20120615	11	1436	28.56	0.169683070778452	-0.0968811950651152
2	A	26	50	20120615	11	1438	28.6	0.171626200213152	-0.0984990553804703
2	A	26	50	20120615	11	1440	28.64	0.173273759013317	-0.0993970809925773
2	A	26	50	20120615	11	1442	28.68	0.17576440122869	-0.100864822538286
2	A	26	50	20120615	11	1444	28.72	0.178885217007457	-0.102590516637772
2	A	26	50	20120615	11	1446	28.76	0.181229134565734	-0.104312463071317
2	A	26	50	20120615	11	1448	28.8	0.183408649797386	-0.105358768975439
2	A	26	50	20120615	11	1450	28.84	0.185277745152096	-0.107480584293746
2	A	26	50	20120615	11	1452	28.88	0.1860322987983	-0.109280100341187
2	A	26	50	20120615	11	1454	28.92	0.188032067486174	-0.111037897088539
2	A	26	50	20120615	11	1456	28.96	0.186714303288755	-0.108958720309138
2	A	26	50	20120615	11	1458	29	0.186857209569232	-0.109282504504243
2	A	26	50	20120615	11	1460	29.04	0.18699410544207	-0.107577245790734
2	A	26	50	20120615	11	1462	29.08	0.186985761582052	-0.106218045135937
2	A	26	50	20120615	11	1464	29.12	0.18643407687137	-0.102760434397291
2	A	26	50	20120615	11	1466	29.16	0.185818045443601	-0.101286258179873
2	A	26	50	20120615	11	1468	29.2	0.185761830454496	-0.0991476137201753
2	A	26	50	20120615	11	1470	29.24	0.184764032075564	-0.0954700220619017
2	A	26	50	20120615	11	1472	29.28	0.184370527151834	-0.0941042453140399
2	A	26	50	20120615	11	1474	29.32	0.183580901009283	-0.0915421853137666
2	A	26	50	20120615	11	1476	29.36	0.182585223950694	-0.0877351931145365
2	A	26	50	20120615	11	1478	29.4	0.182362697446654	-0.0844122862177065
2	A	26	50	20120615	11	1480	29.44	0.182484885498443	-0.0811293308540137
2	A	26	50	20120615	11	1482	29.48	0.181695471487927	-0.0783478556195382
2	A	26	50	20120615	11	1484	29.52	0.181202405929405	-0.0753421568247486
2	A	26	50	20120615	11	1486	29.56	0.179509309452532	-0.072434816583222
2	A	26	50	20120615	11	1488	29.6	0.179011506278577	-0.070945649702043
2	A	26	50	20120615	11	1490	29.64	0.177416061248186	-0.0683946205675564
2	A	26	50	20120615	11	1492	29.68	0.17718702936176	-0.0661586782147663
2	A	26	50	20120615	11	1494	29.72	0.176929076807983	-0.0639474138886398
2	A	26	50	20120615	11	1496	29.76	0.177194948957709	-0.0600752971548623
2	A	26	50	20120615	11	1498	29.8	0.177606060840291	-0.0567608048287284
2	A	26	50	20120615	11	1500	29.84	0.176588604892841	-0.0533150027733282
2	A	26	50	20120615	11	1502	29.88	0.17583581901359	-0.0510710701139108
2	A	26	50	20120615	11	1504	29.92	0.174650354494931	-0.0475811445953646
2	A	26	50	20120615	11	1506	29.96	0.173635373421216	-0.0448314891660426
2	A	26	50	20120615	11	1508	30	0.172867031192778	-0.0419964152375533
2	A	26	50	20120615	11	1510	30.04	0.171967379235075	-0.0403038137354270
2	A	26	50	20120615	11	1512	30.08	0.169791540958686	-0.0379357838359114
2	A	26	50	20120615	11	1514	30.12	0.167898191841381	-0.0367362478923066
2	A	26	50	20120615	11	1516	30.16	0.166019479834446	-0.0356451114182577
2	A	26	50	20120615	11	1518	30.2	0.163648692218484	-0.0346316859794610
2	A	26	50	20120615	11	1520	30.24	0.161699198822752	-0.0337711370267570
2	A	26	50	20120615	11	1522	30.28	0.158190039999758	-0.0334237354651600
2	A	26	50	20120615	11	1524	30.32	0.155438051118058	-0.0328636361837822
2	A	26	50	20120615	11	1526	30.36	0.152622705468764	-0.0331560248378028
2	A	26	50	20120615	11	1528	30.4	0.151431513385177	-0.0331705912374953
2	A	26	50	20120615	11	1530	30.44	0.149001258088917	-0.0333381048339583
2	A	26	50	20120615	11	1532	30.48	0.146908151305927	-0.0334286852126283
2	A	26	50	20120615	11	1534	30.52	0.145660319969167	-0.0343455905757930
2	A	26	50	20120615	11	1536	30.56	0.144851672654202	-0.0356082004442796
2	A	26	50	20120615	11	1538	30.6	0.143711745812251	-0.0369998573003330
2	A	26	50	20120615	11	1540	30.64	0.142041842437801	-0.0383572194774986
2	A	26	50	20120615	11	1542	30.68	0.139651680096034	-0.0391083083004749
2	A	26	50	20120615	11	1544	30.72	0.137868356793882	-0.0402156375198131
2	A	26	50	20120615	11	1546	30.76	0.135690680039861	-0.0409720296436483
2	A	26	50	20120615	11	1548	30.8	0.132899093178415	-0.0417229063345903
2	A	26	50	20120615	11	1550	30.84	0.130867858238778	-0.0424686211460297
2	A	26	50	20120615	11	1552	30.88	0.128673493764722	-0.0428740054636839
2	A	26	50	20120615	11	1554	30.92	0.126446036693307	-0.0429193310083580
2	A	26	50	20120615	11	1556	30.96	0.124587901493704	-0.0417878187371033
2	A	26	50	20120615	11	1558	31	0.121695269073227	-0.0412792675400739
2	A	26	50	20120615	11	1560	31.04	0.119937118772484	-0.0403150567332480
2	A	26	50	20120615	11	1562	31.08	0.118072831743886	-0.0379333089621774
2	A	26	50	20120615	11	1564	31.12	0.116393877402637	-0.0356497783230134
2	A	26	50	20120615	11	1566	31.16	0.115468274626063	-0.0330610603970895
2	A	26	50	20120615	11	1568	31.2	0.114148318397622	-0.0301158899427694
2	A	26	50	20120615	11	1570	31.24	0.113029816891142	-0.0283769729464754
2	A	26	50	20120615	11	1572	31.28	0.111702577462854	-0.0257355048546749
2	A	26	50	20120615	11	1574	31.32	0.109757043865098	-0.0228981681844858
2	A	26	50	20120615	11	1576	31.36	0.108756346348362	-0.0197584726546614
2	A	26	50	20120615	11	1578	31.4	0.107936809588967	-0.0172333943390442
2	A	26	50	20120615	11	1580	31.44	0.107126323796371	-0.0146165335632290
2	A	26	50	20120615	11	1582	31.48	0.107145132836751	-0.0120225830471243
2	A	26	50	20120615	11	1584	31.52	0.106934909990704	-0.00953377930938195
2	A	26	50	20120615	11	1586	31.56	0.106454006668819	-0.00649060385518945
2	A	26	50	20120615	11	1588	31.6	0.106693150182216	-0.00355809061225259
2	A	26	50	20120615	11	1590	31.64	0.107061694236571	-0.00165936748341047
2	A	26	50	20120615	11	1592	31.68	0.107425712807526	0.00095664476426728
2	A	26	50	20120615	11	1594	31.72	0.107370841321306	0.00285607499989058
2	A	26	50	20120615	11	1596	31.76	0.107711171815091	0.00426173257021132
2	A	26	50	20120615	11	1598	31.8	0.107507383640753	0.00474270660277440
2	A	26	50	20120615	11	1600	31.84	0.107043097328226	0.00361345707321948
2	A	26	50	20120615	11	1602	31.88	0.106034338794185	0.00286081261532453
2	A	26	50	20120615	11	1604	31.92	0.105651511182850	0.00223587164211186
2	A	26	50	20120615	11	1606	31.96	0.104656753363077	0.00231803745008573
2	A	26	50	20120615	11	1608	32	0.103343656070414	0.00179392990387026
2	A	26	50	20120615	11	1610	32.04	0.0993633519991148	-0.00049158063428089
2	A	26	50	20120615	11	1612	32.08	0.096579189758871	-0.00230728942701171
2	A	26	50	20120615	11	1614	32.12	0.0941297011581626	-0.00231683536855772
2	A	26	50	20120615	11	1616	32.16	0.090703839513992	-0.00214140217614534
2	A	26	50	20120615	11	1618	32.2	0.0877323646874116	-0.00263149788618574
2	A	26	50	20120615	11	1620	32.24	0.0844696325776607	-0.00287177277043293
2	A	26	50	20120615	11	1622	32.28	0.0820985621189859	-0.00217541401232042
2	A	26	50	20120615	11	1624	32.32	0.0788499721448587	-0.00261169889631252
2	A	26	50	20120615	11	1626	32.36	0.0749251052452046	-0.00362865986901501
2	A	26	50	20120615	11	1628	32.4	0.0736820115238787	-0.00571066507554067
2	A	26	50	20120615	11	1630	32.44	0.0729673387001335	-0.00712056528654855
2	A	26	50	20120615	11	1632	32.48	0.0714993143117121	-0.00889349411901755
2	A	26	50	20120615	11	1634	32.52	0.0700216732710665	-0.0113504780516065
2	A	26	50	20120615	11	1636	32.56	0.0685802360976178	-0.0142305946820573
2	A	26	50	20120615	11	1638	32.6	0.0668603402737377	-0.0161152463859539
2	A	26	50	20120615	11	1640	32.64	0.0655811133958931	-0.0174108781411220
2	A	26	50	20120615	11	1642	32.68	0.0629539288610726	-0.0175005392809765
2	A	26	50	20120615	11	1644	32.72	0.0606827725905796	-0.0179347735553032
2	A	26	50	20120615	11	1646	32.76	0.0571379048751352	-0.0187685938716783
2	A	26	50	20120615	11	1648	32.8	0.0552514217646754	-0.0187051593223381
2	A	26	50	20120615	11	1650	32.84	0.0530858365366135	-0.0194452172795279
2	A	26	50	20120615	11	1652	32.88	0.0491217959212817	-0.0208476928693333
2	A	26	50	20120615	11	1654	32.92	0.0465672948924993	-0.0214116883090755
2	A	26	50	20120615	11	1656	32.96	0.0461031429302607	-0.0201152858075158
2	A	26	50	20120615	11	1658	33	0.0452585250933368	-0.0199121128160775
2	A	26	50	20120615	11	1660	33.04	0.0440373615817226	-0.0194732724481783
2	A	26	50	20120615	11	1662	33.08	0.0444761397242251	-0.0184176143497686
2	A	26	50	20120615	11	1664	33.12	0.0446504415457876	-0.0178138158693133
2	A	26	50	20120615	11	1666	33.16	0.0436084560640989	-0.0164968931289637
2	A	26	50	20120615	11	1668	33.2	0.0430976562675054	-0.0147889332675501
2	A	26	50	20120615	11	1670	33.24	0.0416779838407815	-0.0127989367953924
2	A	26	50	20120615	11	1672	33.28	0.039309084199925	-0.0114145136417107
2	A	26	50	20120615	11	1674	33.32	0.0387272413850257	-0.0101987495974777
2	A	26	50	20120615	11	1676	33.36	0.0381589255228504	-0.00851323330529885
2	A	26	50	20120615	11	1678	33.4	0.0373622283124876	-0.00629652425695715
2	A	26	50	20120615	11	1680	33.44	0.0362992700436689	-0.00377148129667906
2	A	26	50	20120615	11	1682	33.48	0.0361140999908796	-0.00270210249828721
2	A	26	50	20120615	11	1684	33.52	0.034376971974742	-0.00022982384602125
2	A	26	50	20120615	11	1686	33.56	0.0324311060367982	0.00173065091802189
2	A	26	50	20120615	11	1688	33.6	0.0309631028615802	0.00264244389915851
2	A	26	50	20120615	11	1690	33.64	0.0290275182562349	0.00487738923138701
2	A	26	50	20120615	11	1692	33.68	0.0264375841066473	0.00670954532784823
2	A	26	50	20120615	11	1694	33.72	0.0238391441695888	0.00758205074911534
2	A	26	50	20120615	11	1696	33.76	0.0210125760285703	0.00960951751671488
2	A	26	50	20120615	11	1698	33.8	0.0166234652427961	0.0094272395306606
2	A	26	50	20120615	11	1700	33.84	0.0161131179945425	0.00873547696662581
2	A	26	50	20120615	11	1702	33.88	0.0145843884889562	0.00613416546892892
2	A	26	50	20120615	11	1704	33.92	0.0136581068898731	0.00367322173836538
2	A	26	50	20120615	11	1706	33.96	0.0125177769970570	0.0003985041686733
2	A	26	50	20120615	11	1708	34	0.0113983350385571	-0.0025313574238341
2	A	26	50	20120615	11	1710	34.04	0.0107822972468264	-0.00498670864686523
2	A	26	50	20120615	11	1712	34.08	0.0104877794942876	-0.00847591928045565
2	A	26	50	20120615	11	1714	34.12	0.0104245712191173	-0.0119465478549433
2	A	26	50	20120615	11	1716	34.16	0.0103802144107335	-0.0153261435024210
2	A	26	50	20120615	11	1718	34.2	0.00993948182508772	-0.0183761142527806
2	A	26	50	20120615	11	1720	34.24	0.00963539055383845	-0.0206525384687936
2	A	26	50	20120615	11	1722	34.28	0.008936698343348	-0.0235627778481231
2	A	26	50	20120615	11	1724	34.32	0.0070963115239538	-0.0243367062201318
2	A	26	50	20120615	11	1726	34.36	0.005781800017728	-0.0247281605341967
2	A	26	50	20120615	11	1728	34.4	0.0047817954656384	-0.0238939018116172
2	A	26	50	20120615	11	1730	34.44	0.0045540646556894	-0.0229896112334289
2	A	26	50	20120615	11	1732	34.48	0.0041346371973608	-0.0214316004360336
2	A	26	50	20120615	11	1734	34.52	0.0030423976367332	-0.0191207330487091
2	A	26	50	20120615	11	1736	34.56	0.0024724059314865	-0.0189723184064060
2	A	26	50	20120615	11	1738	34.6	0.0025183749433315	-0.0176087407606337
2	A	26	50	20120615	11	1740	34.64	0.0023159726982846	-0.0166815540648705
2	A	26	50	20120615	11	1742	34.68	0.0026475845654577	-0.0144695614187594
2	A	26	50	20120615	11	1744	34.72	0.0029167787028418	-0.0121070455379235
2	A	26	50	20120615	11	1746	34.76	0.0022138240526744	-0.00917599742023725
2	A	26	50	20120615	11	1748	34.8	0.0016705397705532	-0.00655226356650895
2	A	26	50	20120615	11	1750	34.84	0.00177097014668510	-0.00414020212772879
2	A	26	50	20120615	11	1752	34.88	0.0017701286896155	-0.000703528820873739
2	A	26	50	20120615	11	1754	34.92	0.0013046827219673	0.00144638692091709
2	A	26	50	20120615	11	1756	34.96	-0.000881267181392802	0.00528979511937845
2	A	26	50	20120615	11	1758	35	-0.0025170172983117	0.00772627295531294
2	A	26	50	20120615	11	1760	35.04	-0.0042017699151667	0.0104822923456656
2	A	26	50	20120615	11	1762	35.08	-0.006408084493825	0.0125715100413594
2	A	26	50	20120615	11	1764	35.12	-0.0068022258136584	0.0105851056716501
2	A	26	50	20120615	11	1766	35.16	-0.0068770377111079	0.0093029796560027
2	A	26	50	20120615	11	1768	35.2	-0.0070547336452201	0.00725625907785823
2	A	26	50	20120615	11	1770	35.24	-0.0078320561297785	0.00450130034767733
2	A	26	50	20120615	11	1772	35.28	-0.0075198684858846	0.00202890148725856
2	A	26	50	20120615	11	1774	35.32	-0.0070335204417845	-0.00066432682092476
2	A	26	50	20120615	11	1776	35.36	-0.0070871191357985	-0.00425685353342113
2	A	26	50	20120615	11	1778	35.4	-0.0069911647455914	-0.00491283649432789
2	A	26	50	20120615	11	1780	35.44	-0.006705083484059	-0.00803059757179995
2	A	26	50	20120615	11	1782	35.48	-0.0053780066903315	-0.0118881266926816
2	A	26	50	20120615	11	1784	35.52	-0.0036391674757835	-0.0129267887724987
2	A	26	50	20120615	11	1786	35.56	-0.00193833737204460	-0.0164851883904147
2	A	26	50	20120615	11	1788	35.6	-0.00112602512263270	-0.0183187042532161
2	A	26	50	20120615	11	1790	35.64	0.000386257079223098	-0.0220057640712894
2	A	26	50	20120615	11	1792	35.68	0.0015207957675013	-0.0241900734869172
2	A	26	50	20120615	11	1794	35.72	0.0025439580666748	-0.0276265912302802
2	A	26	50	20120615	11	1796	35.76	0.0028130121969163	-0.0303261127888161
2	A	26	50	20120615	11	1798	35.8	0.0028614490114276	-0.0339045680763670
2	A	26	50	20120615	11	1800	35.84	0.002445175249343	-0.0368650120371606
2	A	26	50	20120615	11	1802	35.88	0.0024789749534838	-0.0407696556828727
2	A	26	50	20120615	11	1804	35.92	0.0029642623374121	-0.0417821618828537
2	A	26	50	20120615	11	1806	35.96	0.0036790765825136	-0.0447440200572099
2	A	26	50	20120615	11	1808	36	0.0057907802738491	-0.0469002714757601
2	A	26	50	20120615	11	1810	36.04	0.0065615973760205	-0.046005145001456
2	A	26	50	20120615	11	1812	36.08	0.0077066153867959	-0.0454053063189755
2	A	26	50	20120615	11	1814	36.12	0.0092367237506055	-0.0432068406255884
2	A	26	50	20120615	11	1816	36.16	0.0103254560615984	-0.0408242443263803
2	A	26	50	20120615	11	1818	36.2	0.0111799946066623	-0.0385718970962668
2	A	26	50	20120615	11	1820	36.24	0.0134250586369296	-0.0352254435436234
2	A	26	50	20120615	11	1822	36.28	0.0150888101823835	-0.0323922788034432
2	A	26	50	20120615	11	1824	36.32	0.0171580874668478	-0.0297935199612265
2	A	26	50	20120615	11	1826	36.36	0.0197854134230245	-0.0282166718391804
2	A	26	50	20120615	11	1828	36.4	0.0225079159519490	-0.0275068780522255
2	A	26	50	20120615	11	1830	36.44	0.0246841784924068	-0.0264392175233119
2	A	26	50	20120615	11	1832	36.48	0.0261143726680347	-0.0246031440552828
2	A	26	50	20120615	11	1834	36.52	0.0276384706242042	-0.0220076379042596
2	A	26	50	20120615	11	1836	36.56	0.0296499490003743	-0.0198643548240763
2	A	26	50	20120615	11	1838	36.6	0.0311835646138186	-0.0174287538005504
2	A	26	50	20120615	11	1840	36.64	0.0331134004410329	-0.0144753101968905
2	A	26	50	20120615	11	1842	36.68	0.0339448910526961	-0.0106277263207541
2	A	26	50	20120615	11	1844	36.72	0.0337931280476519	-0.00881797511478685
2	A	26	50	20120615	11	1846	36.76	0.0318997930724824	-0.00654475409249275
2	A	26	50	20120615	11	1848	36.8	0.0303508615261577	-0.00339877945445126
2	A	26	50	20120615	11	1850	36.84	0.0283262026795862	-0.00166304443867264
2	A	26	50	20120615	11	1852	36.88	0.0264611944020711	-0.000164289189540881
2	A	26	50	20120615	11	1854	36.92	0.0238614738946319	0.00089966609983927
2	A	26	50	20120615	11	1856	36.96	0.0218435530685783	0.0014739138808019
2	A	26	50	20120615	11	1858	37	0.0185509676176325	0.00113190117998437
2	A	26	50	20120615	11	1860	37.04	0.0156063649700577	-0.00069290312727285
2	A	26	50	20120615	11	1862	37.08	0.0125069073516166	-0.00215166795239461
2	A	26	50	20120615	11	1864	37.12	0.0129477403464253	-0.00509418817049881
2	A	26	50	20120615	11	1866	37.16	0.0141445185735835	-0.00706652111526245
2	A	26	50	20120615	11	1868	37.2	0.0155299387478267	-0.00980534366869665
2	A	26	50	20120615	11	1870	37.24	0.0160712502020284	-0.0110987338953685
2	A	26	50	20120615	11	1872	37.28	0.0163654066230020	-0.0121072095866966
2	A	26	50	20120615	11	1874	37.32	0.0170416906195966	-0.0123754929705467
2	A	26	50	20120615	11	1876	37.36	0.0178975090279345	-0.0116567259985384
2	A	26	50	20120615	11	1878	37.4	0.0186183336806761	-0.0110713830050721
2	A	26	50	20120615	11	1880	37.44	0.0201517725174251	-0.0100194838863112
2	A	26	50	20120615	11	1882	37.48	0.0220206345268977	-0.0109106010651659
2	A	26	50	20120615	11	1884	37.52	0.024850822347529	-0.00972768920198675
2	A	26	50	20120615	11	1886	37.56	0.0257899945032332	-0.00809074407460775
2	A	26	50	20120615	11	1888	37.6	0.0253426646113190	-0.00588670637978488
2	A	26	50	20120615	11	1890	37.64	0.0246095080163135	-0.00451549905184355
2	A	26	50	20120615	11	1892	37.68	0.0239938937815447	-0.00341500755507949
2	A	26	50	20120615	11	1894	37.72	0.0233149793477240	-0.001660399859311
2	A	26	50	20120615	11	1896	37.76	0.0209592672483367	-0.00093127377295831
2	A	26	50	20120615	11	1898	37.8	0.0171869515656558	-0.00048876634929176
2	A	26	50	20120615	11	1900	37.84	0.0134317620092153	0.000391185613488020
2	A	26	50	20120615	11	1902	37.88	0.00982835292335645	0.00202854086280016
2	A	26	50	20120615	11	1904	37.92	0.0069308980346308	0.00388472444768609
2	A	26	50	20120615	11	1906	37.96	0.0065256197829938	0.00584538305949234
2	A	26	50	20120615	11	1908	38	0.0070510001214154	0.00742689808629417
2	A	26	50	20120615	11	1910	38.04	0.0074702720162521	0.00910948695639881
2	A	26	50	20120615	11	1912	38.08	0.0093261444741543	0.0106300493786624
2	A	26	50	20120615	11	1914	38.12	0.0112026064673111	0.0123249263504105
2	A	26	50	20120615	11	1916	38.16	0.0140829790704168	0.0131797208681292
2	A	26	50	20120615	11	1918	38.2	0.0160129068215127	0.0133050414029589
2	A	26	50	20120615	11	1920	38.24	0.0187244491953288	0.0151653403493114
2	A	26	50	20120615	11	1922	38.28	0.0200278379118865	0.0161190789047079
2	A	26	50	20120615	11	1924	38.32	0.0207252573301708	0.0166573851550896
2	A	26	50	20120615	11	1926	38.36	0.0192109033054461	0.0161435165150658
2	A	26	50	20120615	11	1928	38.4	0.0176838849982703	0.0160771545436513
2	A	26	50	20120615	11	1930	38.44	0.0156046162949878	0.0166778629674727
2	A	26	50	20120615	11	1932	38.48	0.0124567395397050	0.0169038755079434
2	A	26	50	20120615	11	1934	38.52	0.0105677462001720	0.0161985789201168
2	A	26	50	20120615	11	1936	38.56	0.0065009700406016	0.0151833927854351
2	A	26	50	20120615	11	1938	38.6	0.0044747555591115	0.0128292221788306
2	A	26	50	20120615	11	1940	38.64	0.0044461318766091	0.0102134362053229
2	A	26	50	20120615	11	1942	38.68	0.0041329542832216	0.0076458607721564
2	A	26	50	20120615	11	1944	38.72	0.0043057146120011	0.00462320555675389
2	A	26	50	20120615	11	1946	38.76	0.0042111107957461	0.00182121715455626
2	A	26	50	20120615	11	1948	38.8	0.0049799833542693	-0.000188910647661800
2	A	26	50	20120615	11	1950	38.84	0.0056288316077539	-0.00233654243454939
2	A	26	50	20120615	11	1952	38.88	0.0078752815673123	-0.0046159435701111
2	A	26	50	20120615	11	1954	38.92	0.0077657777383856	-0.00768573325075525
2	A	26	50	20120615	11	1956	38.96	0.0082895047197314	-0.00981954237286295
2	A	26	50	20120615	11	1958	39	0.00943676425900315	-0.0104607962995175
2	A	26	50	20120615	11	1960	39.04	0.00967758361547185	-0.00913834398413905
2	A	26	50	20120615	11	1962	39.08	0.0115526610935511	-0.00899986419211145
2	A	26	50	20120615	11	1964	39.12	0.0151351822450937	-0.0107351395884824
2	A	26	50	20120615	11	1966	39.16	0.0172907194857949	-0.0115046061167017
2	A	26	50	20120615	11	1968	39.2	0.0201852823077855	-0.0131317507440934
2	A	26	50	20120615	11	1970	39.24	0.0238377292489196	-0.0137843113081793
2	A	26	50	20120615	11	1972	39.28	0.0264383053555641	-0.0141566949523556
2	A	26	50	20120615	11	1974	39.32	0.0299673763055168	-0.0146823157070827
2	A	26	50	20120615	11	1976	39.36	0.0328251625038178	-0.0151404360484779
2	A	26	50	20120615	11	1978	39.4	0.0352961754349455	-0.0152408876378132
2	A	26	50	20120615	11	1980	39.44	0.0373178623117156	-0.0146590115888952
2	A	26	50	20120615	11	1982	39.48	0.0384914820846832	-0.0145469005158448
2	A	26	50	20120615	11	1984	39.52	0.039429496756084	-0.0161174178613814
2	A	26	50	20120615	11	1986	39.56	0.0401890312129574	-0.0170894464902777
2	A	26	50	20120615	11	1988	39.6	0.0409581491375336	-0.0193936974794506
2	A	26	50	20120615	11	1990	39.64	0.0418945847899946	-0.0225639965907648
2	A	26	50	20120615	11	1992	39.68	0.0416574282466524	-0.0232688335591838
2	A	26	50	20120615	11	1994	39.72	0.0418476753261307	-0.0238573938885044
2	A	26	50	20120615	11	1996	39.76	0.0422838894994447	-0.0224743637351816
2	A	26	50	20120615	11	1998	39.8	0.0423204186357608	-0.0227271826937272
2	A	26	50	20120615	11	2000	39.84	0.0422384083912787	-0.0235998797409320
2	A	26	50	20120615	11	2002	39.88	0.0414360119002595	-0.0236448234479441
2	A	26	50	20120615	11	2004	39.92	0.0415303611580732	-0.0238856428044128
2	A	26	50	20120615	11	2006	39.96	0.0411798129713	-0.0253917448930012
2	A	26	50	20120615	11	2008	40	0.0404413247911644	-0.0260244498986712
2	A	26	50	20120615	11	2010	40.04	0.0401927555443739	-0.0263161526591141
2	A	26	50	20120615	11	2012	40.08	0.0398294652934037	-0.0274103084791187
2	A	26	50	20120615	11	2014	40.12	0.03993266045705	-0.0292062607083832
2	A	26	50	20120615	11	2016	40.16	0.0413463083339982	-0.0307626027337748
2	A	26	50	20120615	11	2018	40.2	0.0436767767212972	-0.0304489443077760
2	A	26	50	20120615	11	2020	40.24	0.0467344690777075	-0.0298784293435113
2	A	26	50	20120615	11	2022	40.28	0.0499207205180053	-0.0297311814273971
2	A	26	50	20120615	11	2024	40.32	0.0533115902760022	-0.0302810177609527
2	A	26	50	20120615	11	2026	40.36	0.0557484471211714	-0.0297898359348964
2	A	26	50	20120615	11	2028	40.4	0.0568845767997073	-0.0306467574298130
2	A	26	50	20120615	11	2030	40.44	0.0579147041006755	-0.0307566276814737
2	A	26	50	20120615	11	2032	40.48	0.0580105948512722	-0.0303708231505906
2	A	26	50	20120615	11	2034	40.52	0.0589205564258455	-0.0307500586594765
2	A	26	50	20120615	11	2036	40.56	0.0592791585588565	-0.0310244585169838
2	A	26	50	20120615	11	2038	40.6	0.0593503500695863	-0.0310446252023832
2	A	26	50	20120615	11	2040	40.64	0.0596976314230305	-0.0315762775779539
2	A	26	50	20120615	11	2042	40.68	0.0609732308430876	-0.0325528132559760
2	A	26	50	20120615	11	2044	40.72	0.0614167635715868	-0.0334986039311522
2	A	26	50	20120615	11	2046	40.76	0.0624384763018589	-0.0356605687724943
2	A	26	50	20120615	11	2048	40.8	0.063384302332374	-0.0376903894985684
2	A	26	50	20120615	11	2050	40.84	0.0639334902490114	-0.0396167824228651
2	A	26	50	20120615	11	2052	40.88	0.0657265624323561	-0.0414589462016005
2	A	26	50	20120615	11	2054	40.92	0.0653497551281567	-0.0399378789050953
2	A	26	50	20120615	11	2056	40.96	0.0651601515158493	-0.0392260627927460
2	A	26	50	20120615	11	2058	41	0.0655121068451171	-0.0377548988502161
2	A	26	50	20120615	11	2060	41.04	0.0657754829079057	-0.0367228977162777
2	A	26	50	20120615	11	2062	41.08	0.0651665579032869	-0.0350324528898341
2	A	26	50	20120615	11	2064	41.12	0.0655741483940985	-0.0333867184251649
2	A	26	50	20120615	11	2066	41.16	0.0650628819070293	-0.0317302783638286
2	A	26	50	20120615	11	2068	41.2	0.0646064303376378	-0.0284134667274525
2	A	26	50	20120615	11	2070	41.24	0.0646876132671858	-0.0252200240111900
2	A	26	50	20120615	11	2072	41.28	0.0643368175930392	-0.0224394680155302
2	A	26	50	20120615	11	2074	41.32	0.0644283172105247	-0.0186417389151335
2	A	26	50	20120615	11	2076	41.36	0.0636946939250437	-0.0156988312025131
2	A	26	50	20120615	11	2078	41.4	0.0635510098271066	-0.0124468471158362
2	A	26	50	20120615	11	2080	41.44	0.0626083657771068	-0.00926875568779325
2	A	26	50	20120615	11	2082	41.48	0.0617876269361835	-0.0059510813811441
2	A	26	50	20120615	11	2084	41.52	0.0608542459850173	-0.00324611510039309
2	A	26	50	20120615	11	2086	41.56	0.0593002374120036	-9.99848988597792e-05
2	A	26	50	20120615	11	2088	41.6	0.0580252531748462	0.00283175052661777
2	A	26	50	20120615	11	2090	41.64	0.0563873110269056	0.00402690240817927
2	A	26	50	20120615	11	2092	41.68	0.0538987194211977	0.00570585674942861
2	A	26	50	20120615	11	2094	41.72	0.0500403912696533	0.00790898934757153
2	A	26	50	20120615	11	2096	41.76	0.0477320411824698	0.00867330106735607
2	A	26	50	20120615	11	2098	41.8	0.0448696729322267	0.0104231075080803
2	A	26	50	20120615	11	2100	41.84	0.0423110777551813	0.0118970008827855
2	A	26	50	20120615	11	2102	41.88	0.0383784892494767	0.0136389725803742
2	A	26	50	20120615	11	2104	41.92	0.0356962564517408	0.0151837534098935
2	A	26	50	20120615	11	2106	41.96	0.0325200954252105	0.0161639236167707
2	A	26	50	20120615	11	2108	42	0.0289731912422363	0.0176261355874508
2	A	26	50	20120615	11	2110	42.04	0.0265348042179926	0.0176474902122426
2	A	26	50	20120615	11	2112	42.08	0.0228628482007655	0.0174969683917314
2	A	26	50	20120615	11	2114	42.12	0.0196231182746066	0.0172414412142141
2	A	26	50	20120615	11	2116	42.16	0.0179621951562775	0.0167855694723832
2	A	26	50	20120615	11	2118	42.2	0.0149766559758195	0.0154286386303540
2	A	26	50	20120615	11	2120	42.24	0.0116791483545697	0.0143511634593175
2	A	26	50	20120615	11	2122	42.28	0.0091786947497647	0.0142264472179430
2	A	26	50	20120615	11	2124	42.32	0.0055450748095224	0.0134267698353401
2	A	26	50	20120615	11	2126	42.36	0.0026130423991967	0.0138788090584171
2	A	26	50	20120615	11	2128	42.4	-1.96080710423013e-05	0.0120746048930162
2	A	26	50	20120615	11	2130	42.44	-0.0031289475067505	0.0113903588740654
2	A	26	50	20120615	11	2132	42.48	-0.0045377870575866	0.0118412101577499
2	A	26	50	20120615	11	2134	42.52	-0.0066259440931086	0.0121208708897092
2	A	26	50	20120615	11	2136	42.56	-0.0091684172355429	0.0125473977001209
2	A	26	50	20120615	11	2138	42.6	-0.0115007382426086	0.0114775451401857
2	A	26	50	20120615	11	2140	42.64	-0.0130984460146997	0.00996016469843747
2	A	26	50	20120615	11	2142	42.68	-0.0145356405474613	0.00869705985520395
2	A	26	50	20120615	11	2144	42.72	-0.0157818455386245	0.00726827989313841
2	A	26	50	20120615	11	2146	42.76	-0.0178348593671215	0.00517595092760741
2	A	26	50	20120615	11	2148	42.8	-0.0190605582616303	0.00419505240074544
2	A	26	50	20120615	11	2150	42.84	-0.0204853784257212	0.00180927412102202
2	A	26	50	20120615	11	2152	42.88	-0.0213195522954869	-0.000317490944752759
2	A	26	50	20120615	11	2154	42.92	-0.0229598278958054	-0.00229321800206609
2	A	26	50	20120615	11	2156	42.96	-0.0246296605595774	-0.00440767940984822
2	A	26	50	20120615	11	2158	43	-0.0248250341632192	-0.00684543003798885
2	A	26	50	20120615	11	2160	43.04	-0.025405922383964	-0.00826296700223355
2	A	26	50	20120615	11	2162	43.08	-0.0260495309762	-0.0114141176619132
2	A	26	50	20120615	11	2164	43.12	-0.0270539761588755	-0.0125735606510249
2	A	26	50	20120615	11	2166	43.16	-0.028879655157221	-0.0140589798662635
2	A	26	50	20120615	11	2168	43.2	-0.0301691350833928	-0.0136997696214206
2	A	26	50	20120615	11	2170	43.24	-0.0308567964280967	-0.0130850816965351
2	A	26	50	20120615	11	2172	43.28	-0.0321833287496027	-0.0111474676947278
2	A	26	50	20120615	11	2174	43.32	-0.0334863144152951	-0.00922873344397805
2	A	26	50	20120615	11	2176	43.36	-0.0343930374408106	-0.00669651334987095
2	A	26	50	20120615	11	2178	43.4	-0.0345116899586938	-0.00469370410283818
2	A	26	50	20120615	11	2180	43.44	-0.0353619151523924	-0.00185368042688053
2	A	26	50	20120615	11	2182	43.48	-0.0354364442071295	0.000372998827075911
2	A	26	50	20120615	11	2184	43.52	-0.0350610412169976	0.00359224386978390
2	A	26	50	20120615	11	2186	43.56	-0.0353187816387401	0.00457151605104915
2	A	26	50	20120615	11	2188	43.6	-0.0363381467744986	0.00602815602029345
2	A	26	50	20120615	11	2190	43.64	-0.0378185455315908	0.00804878435821212
2	A	26	50	20120615	11	2192	43.68	-0.0395503914600729	0.00856666936475314
2	A	26	50	20120615	11	2194	43.72	-0.0406444270719247	0.00891385879431574
2	A	26	50	20120615	11	2196	43.76	-0.043417487735704	0.0094883830540298
2	A	26	50	20120615	11	2198	43.8	-0.0463178983307749	0.00948428183469894
2	A	26	50	20120615	11	2200	43.84	-0.0483306777834224	0.0109409925146213
2	A	26	50	20120615	11	2202	43.88	-0.0506465232024865	0.0125955516719197
2	A	26	50	20120615	11	2204	43.92	-0.0527848848194728	0.0141494188235771
2	A	26	50	20120615	11	2206	43.96	-0.0545777540631712	0.0155441869494677
2	A	26	50	20120615	11	2208	44	-0.0570773765346657	0.0167192569984434
2	A	26	50	20120615	11	2210	44.04	-0.0582595883621315	0.0174339298221887
2	A	26	50	20120615	11	2212	44.08	-0.0602512253220215	0.0178177473830168
2	A	26	50	20120615	11	2214	44.12	-0.0624339225341881	0.0168922860277999
2	A	26	50	20120615	11	2216	44.16	-0.0642170337043063	0.0156406363144215
2	A	26	50	20120615	11	2218	44.2	-0.0661986297479034	0.0139482469443297
2	A	26	50	20120615	11	2220	44.24	-0.0674725533248891	0.0130203814260566
2	A	26	50	20120615	11	2222	44.28	-0.0699202741586445	0.0113316690112269
2	A	26	50	20120615	11	2224	44.32	-0.073350802707571	0.00986590736450532
2	A	26	50	20120615	11	2226	44.36	-0.0750771332031598	0.00988697914658468
2	A	26	50	20120615	11	2228	44.4	-0.0767037616426014	0.0101524270322421
2	A	26	50	20120615	11	2230	44.44	-0.0777324605878716	0.0108127233445141
2	A	26	50	20120615	11	2232	44.48	-0.0793833427899078	0.0125607620182854
2	A	26	50	20120615	11	2234	44.52	-0.0811343513121601	0.0143034266805196
2	A	26	50	20120615	11	2236	44.56	-0.0825333620787381	0.0165255097403983
2	A	26	50	20120615	11	2238	44.6	-0.0825648283305001	0.0186662755204407
2	A	26	50	20120615	11	2240	44.64	-0.0814003648832421	0.0208858837065852
2	A	26	50	20120615	11	2242	44.68	-0.0802059908191402	0.0233161390028453
2	A	26	50	20120615	11	2244	44.72	-0.0783931811642123	0.0250265595958574
2	A	26	50	20120615	11	2246	44.76	-0.0765851798353964	0.0270758257584141
2	A	26	50	20120615	11	2248	44.8	-0.0746803755882361	0.0292305215420458
2	A	26	50	20120615	11	2250	44.84	-0.0721239017315342	0.0319233255861604
2	A	26	50	20120615	11	2252	44.88	-0.0697841561032661	0.0344488988765244
2	A	26	50	20120615	11	2254	44.92	-0.068141122786501	0.0369724215572228
2	A	26	50	20120615	11	2256	44.96	-0.0668396927557271	0.0393769381666478
2	A	26	50	20120615	11	2258	45	-0.065585143904546	0.0425522718782440
2	A	26	50	20120615	11	2260	45.04	-0.0643152508362131	0.0455129986817503
2	A	26	50	20120615	11	2262	45.08	-0.0626313467474954	0.0477085652373345
2	A	26	50	20120615	11	2264	45.12	-0.0614333664388092	0.049577165617298
2	A	26	50	20120615	11	2266	45.16	-0.0595279257955458	0.0518671309281706
2	A	26	50	20120615	11	2268	45.2	-0.0573165907587411	0.0527038503823487
2	A	26	50	20120615	11	2270	45.24	-0.0549989775727241	0.055108013438383
2	A	26	50	20120615	11	2272	45.28	-0.0535876631481538	0.0573269852284244
2	A	26	50	20120615	11	2274	45.32	-0.0525133558154971	0.0583506637155482
2	A	26	50	20120615	11	2276	45.36	-0.0508339842812469	0.0617321826934707
2	A	26	50	20120615	11	2278	45.4	-0.0494328946207326	0.065220792993404
2	A	26	50	20120615	11	2280	45.44	-0.0476769646352833	0.0669768644002095
2	A	26	50	20120615	11	2282	45.48	-0.0464127510486169	0.0699873488936942
2	A	26	50	20120615	11	2284	45.52	-0.0454949533166944	0.0728622767745848
2	A	26	50	20120615	11	2286	45.56	-0.0443632430555409	0.0748689609667784
2	A	26	50	20120615	11	2288	45.6	-0.0440831368463095	0.0777630995247003
2	A	26	50	20120615	11	2290	45.64	-0.044183623790984	0.0807898630305015
2	A	26	50	20120615	11	2292	45.68	-0.0449912245879127	0.0828799858228752
2	A	26	50	20120615	11	2294	45.72	-0.0463980842397615	0.08530705913862
2	A	26	50	20120615	11	2296	45.76	-0.0475024436106186	0.0875642854055236
2	A	26	50	20120615	11	2298	45.8	-0.047775033274766	0.0884117528827758
2	A	26	50	20120615	11	2300	45.84	-0.048440067202472	0.0899444068309975
2	A	26	50	20120615	11	2302	45.88	-0.0497419922079927	0.0923760056301418
2	A	26	50	20120615	11	2304	45.92	-0.0491842263789927	0.093332579683731
2	A	26	50	20120615	11	2306	45.96	-0.0495447094160416	0.0942392319985684
2	A	26	50	20120615	11	2308	46	-0.0496173292824695	0.0951565616258017
2	A	26	50	20120615	11	2310	46.04	-0.0493572554083491	0.0961110143590473
2	A	26	50	20120615	11	2312	46.08	-0.0487026159503266	0.0965379654335277
2	A	26	50	20120615	11	2314	46.12	-0.0470728762410478	0.0971127018252761
2	A	26	50	20120615	11	2316	46.16	-0.0451762744325493	0.0977817662616348
2	A	26	50	20120615	11	2318	46.2	-0.0436341452534595	0.0978644270443556
2	A	26	50	20120615	11	2320	46.24	-0.041063599971812	0.0977522091981813
2	A	26	50	20120615	11	2322	46.28	-0.0385126415480035	0.0971452287372108
2	A	26	50	20120615	11	2324	46.32	-0.0367393591621438	0.097128116753106
2	A	26	50	20120615	11	2326	46.36	-0.034159621492341	0.0966361825654345
2	A	26	50	20120615	11	2328	46.4	-0.0303813378284269	0.0961562691930433
2	A	26	50	20120615	11	2330	46.44	-0.0272367632618122	0.096346268785148
2	A	26	50	20120615	11	2332	46.48	-0.0235036637212159	0.0967916046359393
2	A	26	50	20120615	11	2334	46.52	-0.0212940964513642	0.0969829477309284
2	A	26	50	20120615	11	2336	46.56	-0.0173611685344046	0.0975185104069991
2	A	26	50	20120615	11	2338	46.6	-0.0142054216806472	0.0974171820052551
2	A	26	50	20120615	11	2340	46.64	-0.0110652311760758	0.0965699973707155
2	A	26	50	20120615	11	2342	46.68	-0.0083908119082721	0.0961158933958376
2	A	26	50	20120615	11	2344	46.72	-0.0078821900005646	0.09556668355889
2	A	26	50	20120615	11	2346	46.76	-0.0075823767253415	0.0952800224697968
2	A	26	50	20120615	11	2348	46.8	-0.0072261363289797	0.0948375150461303
2	A	26	50	20120615	11	2350	46.84	-0.005771051994654	0.0948471316983544
2	A	26	50	20120615	11	2352	46.88	-0.003342564465347	0.0943452273050682
2	A	26	50	20120615	11	2354	46.92	0.000155846334573499	0.0930594950448368
2	A	26	50	20120615	11	2356	46.96	0.0025334221756351	0.0913816720744373
2	A	26	50	20120615	11	2358	47	0.0053726680341335	0.090385712173136
2	A	26	50	20120615	11	2360	47.04	0.0085148384376921	0.0884664122369614
2	A	26	50	20120615	11	2362	47.08	0.0113970763884866	0.0875667602792577
2	A	26	50	20120615	11	2364	47.12	0.0140542422508294	0.0866302680582543
2	A	26	50	20120615	11	2366	47.16	0.0177348037575835	0.0856364294772966
2	A	26	50	20120615	11	2368	47.2	0.0211509073281738	0.0841549700600327
2	A	26	50	20120615	11	2370	47.24	0.0237543330751465	0.083188496511507
2	A	26	50	20120615	11	2372	47.28	0.0269626886734242	0.0833902340761794
2	A	26	50	20120615	11	2374	47.32	0.0309914295592346	0.0831950018938938
2	A	26	50	20120615	11	2376	47.36	0.0327215077207637	0.0837456259444039
2	A	26	50	20120615	11	2378	47.4	0.0363081654469762	0.0844410654637007
2	A	26	50	20120615	11	2380	47.44	0.0408131427499157	0.0843628594537015
2	A	26	50	20120615	11	2382	47.48	0.0431840010765561	0.0854044984530674
2	A	26	50	20120615	11	2384	47.52	0.0463775074324289	0.0866988574160295
2	A	26	50	20120615	11	2386	47.56	0.0491580634280887	0.087013307801623
2	A	26	50	20120615	11	2388	47.6	0.0531006787079506	0.088810561107365
2	A	26	50	20120615	11	2390	47.64	0.0547424392325095	0.0898521293960526
2	A	26	50	20120615	11	2392	47.68	0.0575539665051853	0.091168691511944
2	A	26	50	20120615	11	2394	47.72	0.06082483034292	0.0924629090535496
2	A	26	50	20120615	11	2396	47.76	0.0634322158878672	0.0932999820611184
2	A	26	50	20120615	11	2398	47.8	0.0662790277889243	0.0944094326008
2	A	26	50	20120615	11	2400	47.84	0.0667428898373826	0.09342019021392
2	A	26	50	20120615	11	2402	47.88	0.0669481629359611	0.093784845180978
2	A	26	50	20120615	11	2404	47.92	0.0670721187547031	0.0930950625159304
2	A	26	50	20120615	11	2406	47.96	0.068354527613063	0.092762863750129
2	A	26	50	20120615	11	2408	48	0.0699687109731557	0.0921169924161932
2	A	26	50	20120615	11	2410	48.04	0.0736252308493494	0.09091964850361
2	A	26	50	20120615	11	2412	48.08	0.0766321317256671	0.0907985918226708
2	A	26	50	20120615	11	2414	48.12	0.0803882122366519	0.0905808736447435
2	A	26	50	20120615	11	2416	48.16	0.0840861685702232	0.091131214852541
2	A	26	50	20120615	11	2418	48.2	0.087134293771884	0.0900361185805174
2	A	26	50	20120615	11	2420	48.24	0.0895957324771944	0.0900396541144233
2	A	26	50	20120615	11	2422	48.28	0.0910598677783193	0.0925141035845075
2	A	26	50	20120615	11	2424	48.32	0.0912891825074581	0.0943141853173741
2	A	26	50	20120615	11	2426	48.36	0.0910351190409778	0.0975083987800281
2	A	26	50	20120615	11	2428	48.4	0.0904668880316163	0.0995997377960655
2	A	26	50	20120615	11	2430	48.44	0.0891442447974068	0.102537412918505
2	A	26	50	20120615	11	2432	48.48	0.0882038634891068	0.106406630514480
2	A	26	50	20120615	11	2434	48.52	0.0882040049104631	0.109401793418230
2	A	26	50	20120615	11	2436	48.56	0.0875536788038058	0.112074444919081
2	A	26	50	20120615	11	2438	48.6	0.087662219694718	0.115294962753995
2	A	26	50	20120615	11	2440	48.64	0.087265957054541	0.118487125606983
2	A	26	50	20120615	11	2442	48.68	0.0867512540285153	0.120950614921959
2	A	26	50	20120615	11	2444	48.72	0.0865515670735082	0.124854127196821
2	A	26	50	20120615	11	2446	48.76	0.0867309600638953	0.127390024246191
2	A	26	50	20120615	11	2448	48.8	0.0877154648353413	0.129867514275434
2	A	26	50	20120615	11	2450	48.84	0.0884976663566898	0.132671758348264
2	A	26	50	20120615	11	2452	48.88	0.0898658472676077	0.135259132771303
2	A	26	50	20120615	11	2454	48.92	0.09001384471691	0.136809605810411
2	A	26	50	20120615	11	2456	48.96	0.0903475991176301	0.139052548520335
2	A	26	50	20120615	11	2458	49	0.0916630298626714	0.140337856516498
2	A	26	50	20120615	11	2460	49.04	0.0927924208135826	0.139423426027067
2	A	26	50	20120615	11	2462	49.08	0.0945741177701383	0.139333128491110
2	A	26	50	20120615	11	2464	49.12	0.0951760070622843	0.137382079460460
2	A	26	50	20120615	11	2466	49.16	0.0969144290838314	0.135974583412508
2	A	26	50	20120615	11	2468	49.2	0.0987398252394645	0.134012008541325
2	A	26	50	20120615	11	2470	49.24	0.101426265322548	0.131506587794224
2	A	26	50	20120615	11	2472	49.28	0.104092764994403	0.129442543099941
2	A	26	50	20120615	11	2474	49.32	0.106736495827903	0.127298029653958
2	A	26	50	20120615	11	2476	49.36	0.109641290485017	0.125753708443847
2	A	26	50	20120615	11	2478	49.4	0.111558186258136	0.122603618444339
2	A	26	50	20120615	11	2480	49.44	0.112731983514906	0.121705592832232
2	A	26	50	20120615	11	2482	49.48	0.114833434157914	0.119349583747997
2	A	26	50	20120615	11	2484	49.52	0.117688123228514	0.115445548214116
2	A	26	50	20120615	11	2486	49.56	0.120554196718290	0.112324916283113
2	A	26	50	20120615	11	2488	49.6	0.122685755968041	0.109674340655970
2	A	26	50	20120615	11	2490	49.64	0.125393289046408	0.107678156999477
2	A	26	50	20120615	11	2492	49.68	0.127680701701801	0.105199825513164
2	A	26	50	20120615	11	2494	49.72	0.12983789357237	0.102816359472615
2	A	26	50	20120615	11	2496	49.76	0.130937225414013	0.101152756419586
2	A	26	50	20120615	11	2498	49.8	0.132600906248789	0.0984637707520893
2	A	26	50	20120615	11	2500	49.84	0.134535903955506	0.0958513647489957
2	A	26	50	20120615	11	2502	49.88	0.136651850287528	0.093985734217513
2	A	26	50	20120615	11	2504	49.92	0.139350806160639	0.0912839499172773
2	A	26	50	20120615	11	2506	49.96	0.140520077934009	0.0907341036842266
2	A	26	50	20120615	11	2508	50	0.142134473426136	0.088760497947257
2	A	26	50	20120615	11	2510	50.04	0.143754737904547	0.0848633496334253
2	A	26	50	20120615	11	2512	50.08	0.143882158546517	0.082770172139757
2	A	26	50	20120615	11	2514	50.12	0.143742646378589	0.0797828581212781
2	A	26	50	20120615	11	2516	50.16	0.143928544751363	0.0757304998689761
2	A	26	50	20120615	11	2518	50.2	0.144001447460503	0.0737257814336341
2	A	26	50	20120615	11	2520	50.24	0.143892128752132	0.070114304259402
2	A	26	50	20120615	11	2522	50.28	0.143951242879039	0.0664574308298176
2	A	26	50	20120615	11	2524	50.32	0.144215630104524	0.0622176892805013
2	A	26	50	20120615	11	2526	50.36	0.144122150588052	0.0586031008364318
2	A	26	50	20120615	11	2528	50.4	0.143505412053501	0.0557719867059172
2	A	26	50	20120615	11	2530	50.44	0.1430303777179	0.0516154716247464
2	A	26	50	20120615	11	2532	50.48	0.142309906618549	0.0494353907076702
2	A	26	50	20120615	11	2534	50.52	0.141621396745707	0.045906715737515
2	A	26	50	20120615	11	2536	50.56	0.140887349196157	0.0418918341446158
2	A	26	50	20120615	11	2538	50.6	0.14031784539459	0.0389342893216250
2	A	26	50	20120615	11	2540	50.64	0.139978009875552	0.0352139177030900
2	A	26	50	20120615	11	2542	50.68	0.139143553163073	0.0312739894289967
2	A	26	50	20120615	11	2544	50.72	0.137842830239081	0.0271526175548509
2	A	26	50	20120615	11	2546	50.76	0.136476912069863	0.0242247005059918
2	A	26	50	20120615	11	2548	50.8	0.134043616214443	0.0212029503872692
2	A	26	50	20120615	11	2550	50.84	0.131816795539131	0.0191138741129316
2	A	26	50	20120615	11	2552	50.88	0.129551932518990	0.0169284898949966
2	A	26	50	20120615	11	2554	50.92	0.127040996338997	0.0138310793506870
2	A	26	50	20120615	11	2556	50.96	0.124201609059142	0.00977843825567251
2	A	26	50	20120615	11	2558	51	0.123203881390888	0.00897318505325727
2	A	26	50	20120615	11	2560	51.04	0.120669257133725	0.00640829662585931
2	A	26	50	20120615	11	2562	51.08	0.117189231110115	0.00319612265096319
2	A	26	50	20120615	11	2564	51.12	0.114125408137912	0.00095240212358015
2	A	26	50	20120615	11	2566	51.16	0.110974469610267	-0.00132921932727448
2	A	26	50	20120615	11	2568	51.2	0.108415096615762	-0.00284787256122883
2	A	26	50	20120615	11	2570	51.24	0.105375668827510	-0.00583129749241111
2	A	26	50	20120615	11	2572	51.28	0.102670348993368	-0.00678992215566575
2	A	26	50	20120615	11	2574	51.32	0.100973434139877	-0.00816793185084205
2	A	26	50	20120615	11	2576	51.36	0.0975478553384183	-0.00935763901018845
2	A	26	50	20120615	11	2578	51.4	0.0948001090974055	-0.00994870956858225
2	A	26	50	20120615	11	2580	51.44	0.0922787784477287	-0.0112569278244554
2	A	26	50	20120615	11	2582	51.48	0.0897372245441099	-0.0120976070766081
2	A	26	50	20120615	11	2584	51.52	0.0877612853547622	-0.0124993851496783
2	A	26	50	20120615	11	2586	51.56	0.084746323461139	-0.0137839153283818
2	A	26	50	20120615	11	2588	51.6	0.0812206183394647	-0.0150310395583606
2	A	26	50	20120615	11	2590	51.64	0.0776672653426461	-0.0158624557116797
2	A	26	50	20120615	11	2592	51.68	0.0749581978425642	-0.0155470860872705
2	A	26	50	20120615	11	2594	51.72	0.0716210780994324	-0.0147712485269527
2	A	26	50	20120615	11	2596	51.76	0.0698255925606435	-0.0143164374452935
2	A	26	50	20120615	11	2598	51.8	0.0661847704549921	-0.0126608883385013
2	A	26	50	20120615	11	2600	51.84	0.066082805657145	-0.0122008446666614
2	A	26	50	20120615	11	2602	51.88	0.066986275991467	-0.0122443317337043
2	A	26	50	20120615	11	2604	51.92	0.0674754524626919	-0.0121162039849533
2	A	26	50	20120615	11	2606	51.96	0.0682809885078196	-0.0125935010622542
2	A	26	50	20120615	11	2608	52	0.0690532198235534	-0.0132825766205206
2	A	26	50	20120615	11	2610	52.04	0.0689615080740335	-0.0130365741713458
2	A	26	50	20120615	11	2612	52.08	0.0692241275325662	-0.0130104112204419
2	A	26	50	20120615	11	2614	52.12	0.0697501442670909	-0.0136504135680939
2	A	26	50	20120615	11	2616	52.16	0.0698392397215204	-0.0150806077437217
2	A	26	50	20120615	11	2618	52.2	0.0690911914577032	-0.0168224238778186
2	A	26	50	20120615	11	2620	52.24	0.0676003275202494	-0.0184678613576396
2	A	26	50	20120615	11	2622	52.28	0.0651670316648303	-0.0199100763485478
2	A	26	50	20120615	11	2624	52.32	0.0628374683742112	-0.0199184909192439
2	A	26	50	20120615	11	2626	52.36	0.0591965614157461	-0.0225451239107751
2	A	26	50	20120615	11	2628	52.4	0.0564784075935259	-0.0247885262401066
2	A	26	50	20120615	11	2630	52.44	0.0540041914686795	-0.0288048008333645
2	A	26	50	20120615	11	2632	52.48	0.0528806695040522	-0.0311538802711443
2	A	26	50	20120615	11	2634	52.52	0.0514962039239636	-0.0336668882740066
2	A	26	50	20120615	11	2636	52.56	0.0509478991836959	-0.0340921564343479
2	A	26	50	20120615	11	2638	52.6	0.0488371218022438	-0.0334340450820297
2	A	26	50	20120615	11	2640	52.64	0.0465040724751935	-0.0334537238637502
2	A	26	50	20120615	11	2642	52.68	0.0436235174385382	-0.0343671078351444
2	A	26	50	20120615	11	2644	52.72	0.0421326040036098	-0.0336023506380878
2	A	26	50	20120615	11	2646	52.76	0.0407590490811549	-0.0333156188383167
2	A	26	50	20120615	11	2648	52.8	0.0408036463058444	-0.0312297457576978
2	A	26	50	20120615	11	2650	52.84	0.0399392153369116	-0.0301849884174270
2	A	26	50	20120615	11	2652	52.88	0.0388987359926669	-0.0284895302039047
2	A	26	50	20120615	11	2654	52.92	0.0384721314005092	-0.0272749399569285
2	A	26	50	20120615	11	2656	52.96	0.0385205328596814	-0.0255632819270492
2	A	26	50	20120615	11	2658	53	0.038717193397665	-0.0233966218966798
2	A	26	50	20120615	11	2660	53.04	0.0380448621279772	-0.0215704620657231
2	A	26	50	20120615	11	2662	53.08	0.0382038126613202	-0.0203231327747778
2	A	26	50	20120615	11	2664	53.12	0.039347084118346	-0.0188602490526557
2	A	26	50	20120615	11	2666	53.16	0.0407319668914355	-0.0157313581144478
2	A	26	50	20120615	11	2668	53.2	0.0403408519886256	-0.0144846722906733
2	A	26	50	20120615	11	2670	53.24	0.0395373099846208	-0.0120466953883627
2	A	26	50	20120615	11	2672	53.28	0.0378727028399618	-0.00944433737262965
2	A	26	50	20120615	11	2674	53.32	0.0355759563750575	-0.00692172685967885
2	A	26	50	20120615	11	2676	53.36	0.0347942639705914	-0.00554773353101967
2	A	26	50	20120615	11	2678	53.4	0.0344992590214804	-0.00396395576251805
2	A	26	50	20120615	11	2680	53.44	0.0317971918785322	-0.00197422799093722
2	A	26	50	20120615	11	2682	53.48	0.0294421798148583	-0.00033790511752561
2	A	26	50	20120615	11	2684	53.52	0.0276537724149491	0.00156837698280739
2	A	26	50	20120615	11	2686	53.56	0.0258562574796982	0.0024560293384343
2	A	26	50	20120615	11	2688	53.6	0.0218136148745697	0.00343491968203771
2	A	26	50	20120615	11	2690	53.64	0.0187431818681760	0.00308605299519014
2	A	26	50	20120615	11	2692	53.68	0.0148754548532960	0.00290987875487107
2	A	26	50	20120615	11	2694	53.72	0.0121279560996566	0.00229282202226863
2	A	26	50	20120615	11	2696	53.76	0.0100929239966052	-1.34420999103498e-05
2	A	26	50	20120615	11	2698	53.8	0.00991522099142521	-0.00132599492035226
2	A	26	50	20120615	11	2700	53.84	0.0114360945406725	-0.00223244924529092
2	A	26	50	20120615	11	2702	53.88	0.0126368820632800	-0.00495317693619458
2	A	26	50	20120615	11	2704	53.92	0.0123294532480236	-0.00923614392304495
2	A	26	50	20120615	11	2706	53.96	0.0112803472010483	-0.0115262789395451
2	A	26	50	20120615	11	2708	54	0.0105634328488067	-0.0135095225419425
2	A	26	50	20120615	11	2710	54.04	0.009085459467974	-0.0156373694810924
2	A	26	50	20120615	11	2712	54.08	0.0076274052851674	-0.0165252127555503
2	A	26	50	20120615	11	2714	54.12	0.007012300167281	-0.0143984547608432
2	A	26	50	20120615	11	2716	54.16	0.0059803697440208	-0.0132053039914725
2	A	26	50	20120615	11	2718	54.2	0.0050443371424251	-0.0114937166722714
2	A	26	50	20120615	11	2720	54.24	0.0037586119532614	-0.00861601127594435
2	A	26	50	20120615	11	2722	54.28	0.0025499048347046	-0.00559909069653725
2	A	26	50	20120615	11	2724	54.32	0.0029601399048778	-0.00291601644173177
2	A	26	50	20120615	11	2726	54.36	0.0034988845614638	-0.00031746973154932
2	A	26	50	20120615	11	2728	54.4	0.0046400841956208	0.00281890239640361
2	A	26	50	20120615	11	2730	54.44	0.0060929977121282	0.00510446243202945
2	A	26	50	20120615	11	2732	54.48	0.0081548291621866	0.00726005624127321
2	A	26	50	20120615	11	2734	54.52	0.0106492119724325	0.00966421222623966
2	A	26	50	20120615	11	2736	54.56	0.0116627689330903	0.0109826736309451
2	A	26	50	20120615	11	2738	54.6	0.0127727102048782	0.0133301931911657
2	A	26	50	20120615	11	2740	54.64	0.0124122625231683	0.0151835554199947
2	A	26	50	20120615	11	2742	54.68	0.0119628890926565	0.0145835682450901
2	A	26	50	20120615	11	2744	54.72	0.0113452949589003	0.0139154866871572
2	A	26	50	20120615	11	2746	54.76	0.0108799147521827	0.0134882902466237
2	A	26	50	20120615	11	2748	54.8	0.00969459222056516	0.0134865230453562
2	A	26	50	20120615	11	2750	54.84	0.0079782645989243	0.0138810505869134
2	A	26	50	20120615	11	2752	54.88	0.0054224271383256	0.0149799652355554
2	A	26	50	20120615	11	2754	54.92	0.0041816668693775	0.0160931634411774
2	A	26	50	20120615	11	2756	54.96	0.0016363228734116	0.0173070819367116
2	A	26	50	20120615	11	2758	55	-0.000845834060587601	0.0194383724858860
2	A	26	50	20120615	11	2760	55.04	-0.0030645230079166	0.0205118312904053
2	A	26	50	20120615	11	2762	55.08	-0.0034816523692064	0.0208192035371193
2	A	26	50	20120615	11	2764	55.12	-0.0027792619902503	0.0212640656263672
2	A	26	50	20120615	11	2766	55.16	-0.0012811643504251	0.0203780820427438
2	A	26	50	20120615	11	2768	55.2	-0.000541665007592399	0.0205919182044424
2	A	26	50	20120615	11	2770	55.24	0.0010206520701002	0.0200469156528430
2	A	26	50	20120615	11	2772	55.28	0.0035537129141702	0.0200838895593244
2	A	26	50	20120615	11	2774	55.32	0.0074189572771414	0.0200740473400371
2	A	26	50	20120615	11	2776	55.36	0.010848693866473	0.0199833821085533
2	A	26	50	20120615	11	2778	55.4	0.0146100918204524	0.0182347211808147
2	A	26	50	20120615	11	2780	55.44	0.0179030881004381	0.0167497969403229
2	A	26	50	20120615	11	2782	55.48	0.0202033559571126	0.0143861016053759
2	A	26	50	20120615	11	2784	55.52	0.0214795210625947	0.0117897822815542
2	A	26	50	20120615	11	2786	55.56	0.0216855295522256	0.0097658446838996
2	A	26	50	20120615	11	2788	55.6	0.0226334634680554	0.00636835145668332
2	A	26	50	20120615	11	2790	55.64	0.0232497558182274	0.0036281790364038
2	A	26	50	20120615	11	2792	55.68	0.0235961674303307	0.00356190898887100
2	A	26	50	20120615	11	2794	55.72	0.0232700603894492	0.00017780553566326
2	A	26	50	20120615	11	2796	55.76	0.0236893358198198	-0.00423494736533997
2	A	26	50	20120615	11	2798	55.8	0.0229914567821277	-0.00701872069685425
2	A	26	50	20120615	11	2800	55.84	0.0227795863772808	-0.0101328401744032
2	A	26	50	20120615	11	2802	55.88	0.0212308103944479	-0.0135777937016660
2	A	26	50	20120615	11	2804	55.92	0.019833991658892	-0.0161950787415499
2	A	26	50	20120615	11	2806	55.96	0.0209575843341974	-0.0163654914758158
2	A	26	50	20120615	11	2808	56	0.0231421200239952	-0.0167934324997899
2	A	26	50	20120615	11	2810	56.04	0.0258766433681998	-0.0168306263164804
2	A	26	50	20120615	11	2812	56.08	0.0278792970517407	-0.0155586967806175
2	A	26	50	20120615	11	2814	56.12	0.0302895412260932	-0.0132366995325572
2	A	26	50	20120615	11	2816	56.16	0.0333686044707513	-0.0104633892600842
2	A	26	50	20120615	11	2818	56.2	0.0339711846062225	-0.00905470739406025
2	A	26	50	20120615	11	2820	56.24	0.0344113302932399	-0.00695342645667945
2	A	26	50	20120615	11	2822	56.28	0.0343724889177493	-0.00384861250437089
2	A	26	50	20120615	11	2824	56.32	0.0353670982450985	-0.00294182583924508
2	A	26	50	20120615	11	2826	56.36	0.0354617303456247	-0.00266377023967909
2	A	26	50	20120615	11	2828	56.4	0.0352569380796574	-0.00420372152988278
2	A	26	50	20120615	11	2830	56.44	0.0351096972346109	-0.00479983375962647
2	A	26	50	20120615	11	2832	56.48	0.0352619656088717	-0.00567937560047317
2	A	26	50	20120615	11	2834	56.52	0.0346983166514522	-0.00652289742188625
2	A	26	50	20120615	11	2836	56.56	0.0341740818260161	-0.00936417974791435
2	A	26	50	20120615	11	2838	56.6	0.0337530591347892	-0.0113051991759799
2	A	26	50	20120615	11	2840	56.64	0.0323488412338749	-0.0119020425541354
2	A	26	50	20120615	11	2842	56.68	0.0309556216718353	-0.0147680241200305
2	A	26	50	20120615	11	2844	56.72	0.0309129760618619	-0.0160844518856332
2	A	26	50	20120615	11	2846	56.76	0.0312731691851305	-0.0198509339373693
2	A	26	50	20120615	11	2848	56.8	0.031045685862555	-0.0213859991197149
2	A	26	50	20120615	11	2850	56.84	0.0296846255169237	-0.0218196182111420
2	A	26	50	20120615	11	2852	56.88	0.0278032265042206	-0.0216307499898871
2	A	26	50	20120615	11	2854	56.92	0.0261082208390384	-0.0225107443790738
2	A	26	50	20120615	11	2856	56.96	0.0238514188362034	-0.0222095168902883
2	A	26	50	20120615	11	2858	57	0.0227268362114043	-0.0223659289102867
2	A	26	50	20120615	11	2860	57.04	0.0221127846826219	-0.0224934909736128
2	A	26	50	20120615	11	2862	57.08	0.0209314920939717	-0.0230946731589775
2	A	26	50	20120615	11	2864	57.12	0.0203595841293480	-0.0240423376671237
2	A	26	50	20120615	11	2866	57.16	0.0195447142747086	-0.0250802290005495
2	A	26	50	20120615	11	2868	57.2	0.0199266933579056	-0.0254986947936557
2	A	26	50	20120615	11	2870	57.24	0.0201392496563303	-0.0262121655358728
2	A	26	50	20120615	11	2872	57.28	0.0201393203670084	-0.0274517944339710
2	A	26	50	20120615	11	2874	57.32	0.0201985052045937	-0.0297734381286408
2	A	26	50	20120615	11	2876	57.36	0.0204656501465260	-0.0308643624706553
2	A	26	50	20120615	11	2878	57.4	0.0208251432340812	-0.0330358873956792
2	A	26	50	20120615	11	2880	57.44	0.0211234008743857	-0.0350176248606326
2	A	26	50	20120615	11	2882	57.48	0.0206410126282602	-0.0374451224404461
2	A	26	50	20120615	11	2884	57.52	0.0194896306564542	-0.039183403040637
2	A	26	50	20120615	11	2886	57.56	0.0181882713363585	-0.0392071618284848
2	A	26	50	20120615	11	2888	57.6	0.0158034122954506	-0.0402311231583211
2	A	26	50	20120615	11	2890	57.64	0.0137090327202541	-0.0398039599518063
2	A	26	50	20120615	11	2892	57.68	0.0103260217470233	-0.0394400120915296
2	A	26	50	20120615	11	2894	57.72	0.0081527290550465	-0.0382005246147877
2	A	26	50	20120615	11	2896	57.76	0.007051763796739	-0.0378220810654967
2	A	26	50	20120615	11	2898	57.8	0.0040889863835674	-0.0349813502827578
2	A	26	50	20120615	11	2900	57.84	0.0030872282066604	-0.0330360288170354
2	A	26	50	20120615	11	2902	57.88	0.0026132545312311	-0.0307733578279166
2	A	26	50	20120615	11	2904	57.92	0.0027930010750087	-0.0288634624119317
2	A	26	50	20120615	11	2906	57.96	0.0031178459302858	-0.0264839066718828
2	A	26	50	20120615	11	2908	58	0.00411971017321	-0.0247806632126997
2	A	26	50	20120615	11	2910	58.04	0.0046499271220149	-0.0215552946252666
2	A	26	50	20120615	11	2912	58.08	0.0053449989457856	-0.0194254748581972
2	A	26	50	20120615	11	2914	58.12	0.0059114834013976	-0.0176336167771957
2	A	26	50	20120615	11	2916	58.16	0.006672153521259	-0.0153376057033440
2	A	26	50	20120615	11	2918	58.2	0.0080138603542893	-0.0130553902827932
2	A	26	50	20120615	11	2920	58.24	0.00993429873238163	-0.0104766496335518
2	A	26	50	20120615	11	2922	58.28	0.0103617235684055	-0.00880820997013865
2	A	26	50	20120615	11	2924	58.32	0.010903982545694	-0.00661467281101645
2	A	26	50	20120615	11	2926	58.36	0.0118863094282540	-0.00590956007095283
2	A	26	50	20120615	11	2928	58.4	0.0127325960371815	-0.00472362179075018
2	A	26	50	20120615	11	2930	58.44	0.0138148194302536	-0.00265076301043916
2	A	26	50	20120615	11	2932	58.48	0.0145069305979315	-0.00123753444781226
2	A	26	50	20120615	11	2934	58.52	0.0171177081341081	0.00060258579232546
2	A	26	50	20120615	11	2936	58.56	0.0200085653630119	0.00322319953738178
2	A	26	50	20120615	11	2938	58.6	0.0227068887291070	0.00416919350575744
2	A	26	50	20120615	11	2940	58.64	0.0233609554306368	0.00327077898492087
2	A	26	50	20120615	11	2942	58.68	0.0245992973943932	0.00383253289616671
2	A	26	50	20120615	11	2944	58.72	0.0259044892332429	0.00461518696585523
2	A	26	50	20120615	11	2946	58.76	0.0264236682451935	0.00563617137614267
2	A	26	50	20120615	11	2948	58.8	0.0262522726325017	0.00764716184863378
2	A	26	50	20120615	11	2950	58.84	0.0254005342302913	0.00909971474068281
2	A	26	50	20120615	11	2952	58.88	0.0218621718972338	0.0098852113796317
2	A	26	50	20120615	11	2954	58.92	0.0194543106727339	0.0106851542101202
2	A	26	50	20120615	11	2956	58.96	0.0167710949965722	0.0118941088160505
2	A	26	50	20120615	11	2958	59	0.0153574188353528	0.0130839715388887
2	A	26	50	20120615	11	2960	59.04	0.0169553104552069	0.0140136613926572
2	A	26	50	20120615	11	2962	59.08	0.0183124110028636	0.0139848892177306
2	A	26	50	20120615	11	2964	59.12	0.0196566634203061	0.0144004982994409
2	A	26	50	20120615	11	2966	59.16	0.0214441162260607	0.0136018070479551
2	A	26	50	20120615	11	2968	59.2	0.0230702143354163	0.0117608191877968
2	A	26	50	20120615	11	2970	59.24	0.0249079325338183	0.0102002868476199
2	A	26	50	20120615	11	2972	59.28	0.0243404828774500	0.00932700643732063
2	A	26	50	20120615	11	2974	59.32	0.0243411411938633	0.0087142340647054
2	A	26	50	20120615	11	2976	59.36	0.023463727744428	0.00865897366975567
2	A	26	50	20120615	11	2978	59.4	0.0238195325630126	0.00857943547058068
2	A	26	50	20120615	11	2980	59.44	0.0237339486008584	0.0088198333914078
2	A	26	50	20120615	11	2982	59.48	0.0236650665008759	0.00865761885316292
2	A	26	50	20120615	11	2984	59.52	0.0235490366420442	0.00846553400316038
2	A	26	50	20120615	11	2986	59.56	0.0231805519846594	0.00911754019552974
2	A	26	50	20120615	11	2988	59.6	0.0236119910658801	0.009057897859857
2	A	26	50	20120615	11	2990	59.64	0.0236200853172043	0.00950284692323898
2	A	26	50	20120615	11	2992	59.68	0.0237603555036018	0.00960891859727121
2	A	26	50	20120615	11	2994	59.72	0.0234316661087554	0.00905986220249514
2	A	26	50	20120615	11	2996	59.76	0.0236114183093873	0.00944914711295533
2	A	26	50	20120615	11	2998	59.8	0.0234071507166517	0.00874042671409411
2	A	26	50	20120615	11	3000	59.84	0.0229364643806481	0.00858704888929372
2	A	26	50	20120615	11	3002	59.88	0.0226631937726704	0.00841624229655064
2	A	26	50	20120615	11	3004	59.92	0.0222425833246969	0.00658522676332748
2	A	26	50	20120615	11	3006	59.96	0.0223058955445640	0.00372383644176272
2	A	26	50	20120615	11	3008	60	0.0220655343932895	-0.000127478624725870
2	A	26	50	20120615	11	3010	60.04	0.0220564636275004	-0.00200053943426517
2	A	26	50	20120615	11	3012	60.08	0.0204661592634084	-0.00451134126397017
2	A	26	50	20120615	11	3014	60.12	0.0192971491195474	-0.0052143821811649
2	A	26	50	20120615	11	3016	60.16	0.0189417572513230	-0.00555544806600241
2	A	26	50	20120615	11	3018	60.2	0.0177660720194476	-0.00715528422950475
2	A	26	50	20120615	11	3020	60.24	0.0182342898456781	-0.00896003286712725
2	A	26	50	20120615	11	3022	60.28	0.0187345254669607	-0.0104035347923771
2	A	26	50	20120615	11	3024	60.32	0.0193770592568893	-0.0115444374416859
2	A	26	50	20120615	11	3026	60.36	0.0194238697258038	-0.0121200223615718
2	A	26	50	20120615	11	3028	60.4	0.0193539368651445	-0.0137194271899376
2	A	26	50	20120615	11	3030	60.44	0.0204475482129276	-0.0157710268048723
2	A	26	50	20120615	11	3032	60.48	0.0210816108636176	-0.0170037260565147
2	A	26	50	20120615	11	3034	60.52	0.0234229828374825	-0.0171475515758081
2	A	26	50	20120615	11	3036	60.56	0.0250202663455047	-0.0170425462188019
2	A	26	50	20120615	11	3038	60.6	0.0268769378340697	-0.0167400954352850
2	A	26	50	20120615	11	3040	60.64	0.0295133996098594	-0.0159839720120266
2	A	26	50	20120615	11	3042	60.68	0.0323114635694214	-0.0164883795633183
2	A	26	50	20120615	11	3044	60.72	0.0341679370680876	-0.0171442564582079
2	A	26	50	20120615	11	3046	60.76	0.0353484942656854	-0.0196419273149862
2	A	26	50	20120615	11	3048	60.8	0.0363665017564241	-0.0205936364739207
2	A	26	50	20120615	11	3050	60.84	0.0369089870078826	-0.0227726638018931
2	A	26	50	20120615	11	3052	60.88	0.0370834302508013	-0.0241750686810204
2	A	26	50	20120615	11	3054	60.92	0.036491362671846	-0.0252845970024480
2	A	26	50	20120615	11	3056	60.96	0.0354776685324726	-0.0279004536866338
2	A	26	50	20120615	11	3058	61	0.0341801275889953	-0.0293172128334192
2	A	26	50	20120615	11	3060	61.04	0.032713941678205	-0.0320670803947756
2	A	26	50	20120615	11	3062	61.08	0.0323630045827021	-0.0344232309003672
2	A	26	50	20120615	11	3064	61.12	0.0316851013115786	-0.0367464302299556
2	A	26	50	20120615	11	3066	61.16	0.0307522153351591	-0.0393035404827606
2	A	26	50	20120615	11	3068	61.2	0.0289045453159187	-0.0413339268942596
2	A	26	50	20120615	11	3070	61.24	0.0264479149367204	-0.0439915170206711
2	A	26	50	20120615	11	3072	61.28	0.0249569095779104	-0.0457232215277971
2	A	26	50	20120615	11	3074	61.32	0.0217430385467395	-0.0472386220705578
2	A	26	50	20120615	11	3076	61.36	0.0191549570169186	-0.04848899899173
2	A	26	50	20120615	11	3078	61.4	0.0171145296891267	-0.0487790541933728
2	A	26	50	20120615	11	3080	61.44	0.0149229229315171	-0.047668330861485
2	A	26	50	20120615	11	3082	61.48	0.0122623629566246	-0.0460622085186978
2	A	26	50	20120615	11	3084	61.52	0.0110908284415547	-0.0445021895380441
2	A	26	50	20120615	11	3086	61.56	0.0104936767648427	-0.0413242395313573
2	A	26	50	20120615	11	3088	61.6	0.0104059248132974	-0.0387934336508126
2	A	26	50	20120615	11	3090	61.64	0.0107192438280412	-0.0352455253762091
2	A	26	50	20120615	11	3092	61.68	0.0108665341705623	-0.0320753535441154
2	A	26	50	20120615	11	3094	61.72	0.0119018799195757	-0.0294887569385350
2	A	26	50	20120615	11	3096	61.76	0.0133571056752576	-0.0261660621737395
2	A	26	50	20120615	11	3098	61.8	0.0154393937244957	-0.0237811324221534
2	A	26	50	20120615	11	3100	61.84	0.0172210199703734	-0.0220007789684820
2	A	26	50	20120615	11	3102	61.88	0.0176287377404055	-0.0213133297558125
2	A	26	50	20120615	11	3104	61.92	0.0192767915153170	-0.0199247841695964
2	A	26	50	20120615	11	3106	61.96	0.0212162439947555	-0.0180137573827616
2	A	26	50	20120615	11	3108	62	0.0234120226823741	-0.0159627941639301
2	A	26	50	20120615	11	3110	62.04	0.0254957744426493	-0.0136104832481603
2	A	26	50	20120615	11	3112	62.08	0.0267259422520151	-0.0107775872085569
2	A	26	50	20120615	11	3114	62.12	0.0268603278957796	-0.00916959103279965
2	A	26	50	20120615	11	3116	62.16	0.0268502728373512	-0.00612692469548955
2	A	26	50	20120615	11	3118	62.2	0.0260609507507161	-0.00530178057931955
2	A	26	50	20120615	11	3120	62.24	0.0254991268358989	-0.00352988341564428
2	A	26	50	20120615	11	3122	62.28	0.0254373554017080	-0.00353498731239088
2	A	26	50	20120615	11	3124	62.32	0.025016836877616	-0.00323738233164543
2	A	26	50	20120615	11	3126	62.36	0.0242353636762521	-0.00300212083447685
2	A	26	50	20120615	11	3128	62.4	0.0236428152646855	-0.00280075803639836
2	A	26	50	20120615	11	3130	62.44	0.0235143763889508	-0.00228069514097128
2	A	26	50	20120615	11	3132	62.48	0.0236914288558921	-0.00225774952592177
2	A	26	50	20120615	11	3134	62.52	0.0232945793170868	-0.00249886586723858
2	A	26	50	20120615	11	3136	62.56	0.0232971814700416	-0.00276736845419073
2	A	26	50	20120615	11	3138	62.6	0.023039030926366	-0.00325660149395808
2	A	26	50	20120615	11	3140	62.64	0.0224863279819193	-0.00355382675836203
2	A	26	50	20120615	11	3142	62.68	0.0223207589291045	-0.00351205796079734
2	A	26	50	20120615	11	3144	62.72	0.0217988292717751	-0.00347897950557344
2	A	26	50	20120615	11	3146	62.76	0.0212711649784503	-0.00330147449029218
2	A	26	50	20120615	11	3148	62.8	0.0204182669211187	-0.00319130725378331
2	A	26	50	20120615	11	3150	62.84	0.0193679305083442	-0.00375395211957345
2	A	26	50	20120615	11	3152	62.88	0.0180327431998365	-0.00361871087660371
2	A	26	50	20120615	11	3154	62.92	0.0178657599334593	-0.00400560435192993
2	A	26	50	20120615	11	3156	62.96	0.0168006732732292	-0.00423373114167633
2	A	26	50	20120615	11	3158	63	0.0155449011273166	-0.00503664382064584
2	A	26	50	20120615	11	3160	63.04	0.0124367284177974	-0.00807840506127605
2	A	26	50	20120615	11	3162	63.08	0.0092948691412224	-0.0102008143492787
2	A	26	50	20120615	11	3164	63.12	0.0084660056433834	-0.00952058469684505
2	A	26	50	20120615	11	3166	63.16	0.0074946523509606	-0.00865826727008125
2	A	26	50	20120615	11	3168	63.2	0.0049258119037626	-0.00662739366200995
2	A	26	50	20120615	11	3170	63.24	0.0031064332268375	-0.00442504595239416
2	A	26	50	20120615	11	3172	63.28	0.0020237608209593	-0.00165493392389243
2	A	26	50	20120615	11	3174	63.32	0.00110633926984440	0.00191088536547853
2	A	26	50	20120615	11	3176	63.36	0.0013965358928434	0.00612665599491273
2	A	26	50	20120615	11	3178	63.4	0.00167314192350790	0.00974193740362768
2	A	26	50	20120615	11	3180	63.44	0.0031391227733317	0.0126159092761501
2	A	26	50	20120615	11	3182	63.48	0.0038110651342898	0.0147176215486675
2	A	26	50	20120615	11	3184	63.52	0.0065477232338669	0.0165076050895920
2	A	26	50	20120615	11	3186	63.56	0.0084012346622267	0.0162389476462547
2	A	26	50	20120615	11	3188	63.6	0.0103863662397298	0.0161446196016444
2	A	26	50	20120615	11	3190	63.64	0.0132995966807437	0.0157289327381882
2	A	26	50	20120615	11	3192	63.68	0.0155137742868088	0.0148854392010465
2	A	26	50	20120615	11	3194	63.72	0.0179546079005154	0.0138776706164994
2	A	26	50	20120615	11	3196	63.76	0.0209120254442856	0.0131625593865498
2	A	26	50	20120615	11	3198	63.8	0.0236962018266651	0.0118061305903353
2	A	26	50	20120615	11	3200	63.84	0.0268897746505754	0.0102143243314400
2	A	26	50	20120615	11	3202	63.88	0.0290747176338790	0.00749356411362444
2	A	26	50	20120615	11	3204	63.92	0.0310921074227399	0.00611648779939926
2	A	26	50	20120615	11	3206	63.96	0.0332235111089993	0.00391107831742091
2	A	26	50	20120615	11	3208	64	0.035252667154699	0.00226047895809716
2	A	26	50	20120615	11	3210	64.04	0.0378551736628561	0.00117415081016026
2	A	26	50	20120615	11	3212	64.08	0.0406996521115353	0.000271811846688111
2	A	26	50	20120615	11	3214	64.12	0.0440204376880216	7.85595633898198e-05
2	A	26	50	20120615	11	3216	64.16	0.0461882149471052	0.00088232784156457
2	A	26	50	20120615	11	3218	64.2	0.0476127522684837	0.00095515984002679
2	A	26	50	20120615	11	3220	64.24	0.0487245362605433	-0.000673094945011481
2	A	26	50	20120615	11	3222	64.28	0.0503788125751292	-0.00148379286964185
2	A	26	50	20120615	11	3224	64.32	0.0507853282636333	-0.00297317188285508
2	A	26	50	20120615	11	3226	64.36	0.0508657263046543	-0.00477636488555889
2	A	26	50	20120615	11	3228	64.4	0.0524826673811935	-0.00775194093147005
2	A	26	50	20120615	11	3230	64.44	0.0536749908356303	-0.0100385828404710
2	A	26	50	20120615	11	3232	64.48	0.0541468431907161	-0.0121782172496634
2	A	26	50	20120615	11	3234	64.52	0.0547264586192547	-0.0146838501287980
2	A	26	50	20120615	11	3236	64.56	0.054669465812691	-0.0167590671102242
2	A	26	50	20120615	11	3238	64.6	0.0546573530735293	-0.0199383111223205
2	A	26	50	20120615	11	3240	64.64	0.0541269947033682	-0.0220542857386144
2	A	26	50	20120615	11	3242	64.68	0.053727359163845	-0.0240065863482671
2	A	26	50	20120615	11	3244	64.72	0.0528543722028599	-0.0265991155797416
2	A	26	50	20120615	11	3246	64.76	0.0512293107120454	-0.0277209998850637
2	A	26	50	20120615	11	3248	64.8	0.0496349058357294	-0.0275358998358456
2	A	26	50	20120615	11	3250	64.84	0.047374223937986	-0.0292420685957826
2	A	26	50	20120615	11	3252	64.88	0.0456390404654967	-0.0303739485625634
2	A	26	50	20120615	11	3254	64.92	0.042970857879503	-0.0315693691447018
2	A	26	50	20120615	11	3256	64.96	0.0411605443115126	-0.0326993045678345
2	A	26	50	20120615	11	3258	65	0.0381325009424375	-0.0337934108903645
2	A	26	50	20120615	11	3260	65.04	0.0360557283260926	-0.0333453880338047
2	A	26	50	20120615	11	3262	65.08	0.0334110782537768	-0.0330849606062937
2	A	26	50	20120615	11	3264	65.12	0.0288651594682066	-0.0333057900540581
2	A	26	50	20120615	11	3266	65.16	0.0260088016256035	-0.0323095473100444
2	A	26	50	20120615	11	3268	65.2	0.0235278467731324	-0.0313744693026033
2	A	26	50	20120615	11	3270	65.24	0.0213784542903597	-0.0299416588318850
2	A	26	50	20120615	11	3272	65.28	0.0195139551297270	-0.0285612449736527
2	A	26	50	20120615	11	3274	65.32	0.0171034988233402	-0.0264258532051474
2	A	26	50	20120615	11	3276	65.36	0.0159674610686859	-0.0230764298040229
2	A	26	50	20120615	11	3278	65.4	0.0155880275699012	-0.0211673829161756
2	A	26	50	20120615	11	3280	65.44	0.0156127055965646	-0.0176927309041029
2	A	26	50	20120615	11	3282	65.48	0.0166562537842397	-0.0151945226461708
2	A	26	50	20120615	11	3284	65.52	0.0163593325757516	-0.0125381275302196
2	A	26	50	20120615	11	3286	65.56	0.0162992709257576	-0.0105603922896476
2	A	26	50	20120615	11	3288	65.6	0.0158022526403294	-0.00951847751863715
2	A	26	50	20120615	11	3290	65.64	0.0156127692361749	-0.00844567632342435
2	A	26	50	20120615	11	3292	65.68	0.0163045954398200	-0.00746222514108225
2	A	26	50	20120615	11	3294	65.72	0.0167317940016738	-0.00741211248349955
2	A	26	50	20120615	11	3296	65.76	0.0167791135874708	-0.00755879471418885
2	A	26	50	20120615	11	3298	65.8	0.0169129759722173	-0.00610292549133615
2	A	26	50	20120615	11	3300	65.84	0.0165472462028520	-0.00616342554753445
2	A	26	50	20120615	11	3302	65.88	0.0167201620951233	-0.00661550719701825
2	A	26	50	20120615	11	3304	65.92	0.0165383790838159	-0.00669883266011325
2	A	26	50	20120615	11	3306	65.96	0.0170779298421325	-0.00721769347401235
2	A	26	50	20120615	11	3308	66	0.0167031986034426	-0.00741393681899505
2	A	26	50	20120615	11	3310	66.04	0.0166454421215553	-0.00612109106454475
2	A	26	50	20120615	11	3312	66.08	0.0173043100781293	-0.00646447625962455
2	A	26	50	20120615	11	3314	66.12	0.0176577149762986	-0.00586106668789905
2	A	26	50	20120615	11	3316	66.16	0.0185123242320406	-0.00585440574202028
2	A	26	50	20120615	11	3318	66.2	0.0188382721738964	-0.00540840521085467
2	A	26	50	20120615	11	3320	66.24	0.0197690439010400	-0.00346770115241351
2	A	26	50	20120615	11	3322	66.28	0.0211542943696557	-0.00107734082074801
2	A	26	50	20120615	11	3324	66.32	0.0221527701568844	0.0017911212757354
2	A	26	50	20120615	11	3326	66.36	0.0218321127879655	0.00368973268170609
2	A	26	50	20120615	11	3328	66.4	0.0209059867523743	0.00764169591321521
2	A	26	50	20120615	11	3330	66.44	0.0185623237525383	0.0106154476236309
2	A	26	50	20120615	11	3332	66.48	0.0145612024576011	0.0121828912254871
2	A	26	50	20120615	11	3334	66.52	0.0111146826888181	0.0118199509923736
2	A	26	50	20120615	11	3336	66.56	0.008834804256179	0.00869267579316059
2	A	26	50	20120615	11	3338	66.6	0.0080544270703259	0.0081033588595841
2	A	26	50	20120615	11	3340	66.64	0.0057084518313155	0.00494265518729053
2	A	26	50	20120615	11	3342	66.68	0.0042478662062322	0.0011579651359389
2	A	26	50	20120615	11	3344	66.72	0.0029424905196194	-0.00143706018247323
2	A	26	50	20120615	11	3346	66.76	0.0014274647434525	-0.00334584544081163
2	A	26	50	20120615	11	3348	66.8	-0.000745028917861601	-0.00529111740905926
2	A	26	50	20120615	11	3350	66.84	-0.0027828045952241	-0.00607045514794405
2	A	26	50	20120615	11	3352	66.88	-0.0053148408415681	-0.00788458002148495
2	A	26	50	20120615	11	3354	66.92	-0.0069613955501035	-0.00815683027437745
2	A	26	50	20120615	11	3356	66.96	-0.0096810696519032	-0.00972674874996775
2	A	26	50	20120615	11	3358	67	-0.0112123093865626	-0.0122332301572397
2	A	26	50	20120615	11	3360	67.04	-0.0120828851134239	-0.0143429680917236
2	A	26	50	20120615	11	3362	67.08	-0.012660414576958	-0.0163493482280013
2	A	26	50	20120615	11	3364	67.12	-0.0140545887331523	-0.0180967080792626
2	A	26	50	20120615	11	3366	67.16	-0.015906572103758	-0.0201790668391790
2	A	26	50	20120615	11	3368	67.2	-0.0173227372808471	-0.0221571556331414
2	A	26	50	20120615	11	3370	67.24	-0.0186817045904061	-0.0238675974393570
2	A	26	50	20120615	11	3372	67.28	-0.0203314412794568	-0.0271905184783226
2	A	26	50	20120615	11	3374	67.32	-0.0202793770071581	-0.0254988574282152
2	A	26	50	20120615	11	3376	67.36	-0.0217230062116285	-0.0283835702527439
2	A	26	50	20120615	11	3378	67.4	-0.0241776142654326	-0.0324186468153137
2	A	26	50	20120615	11	3380	67.44	-0.0250761843497611	-0.0350998755214202
2	A	26	50	20120615	11	3382	67.48	-0.0252133842785147	-0.0383177558480405
2	A	26	50	20120615	11	3384	67.52	-0.0250722245517864	-0.0407055352399548
2	A	26	50	20120615	11	3386	67.56	-0.025385437500513	-0.0437581505696761
2	A	26	50	20120615	11	3388	67.6	-0.0268612117792562	-0.0458210214667030
2	A	26	50	20120615	11	3390	67.64	-0.0282358273618829	-0.0473524733333967
2	A	26	50	20120615	11	3392	67.68	-0.0304958961980469	-0.0481421560444903
2	A	26	50	20120615	11	3394	67.72	-0.0337725066925922	-0.0488773865836849
2	A	26	50	20120615	11	3396	67.76	-0.0364633117458364	-0.0498433135386688
2	A	26	50	20120615	11	3398	67.8	-0.0391443071067052	-0.0523435724062663
2	A	26	50	20120615	11	3400	67.84	-0.0419237741579221	-0.0535790576586267
2	A	26	50	20120615	11	3402	67.88	-0.0444894191895759	-0.0541287836835246
2	A	26	50	20120615	11	3404	67.92	-0.0469650707411881	-0.0535546836878792
2	A	26	50	20120615	11	3406	67.96	-0.0504047987493379	-0.053521089044705
2	A	26	50	20120615	11	3408	68	-0.0516849802213371	-0.0529451859267676
2	A	26	50	20120615	11	3410	68.04	-0.0527826220777729	-0.0521783286225708
2	A	26	50	20120615	11	3412	68.08	-0.0539168213547962	-0.0504128244113043
2	A	26	50	20120615	11	3414	68.12	-0.0547613189835673	-0.0487121618918725
2	A	26	50	20120615	11	3416	68.16	-0.0558060692527704	-0.0469785481964375
2	A	26	50	20120615	11	3418	68.2	-0.0559973416370814	-0.0452884922787236
2	A	26	50	20120615	11	3420	68.24	-0.056270072722585	-0.0431675254885544
2	A	26	50	20120615	11	3422	68.28	-0.0565741286384952	-0.0420922989170823
2	A	26	50	20120615	11	3424	68.32	-0.0559215397901382	-0.0424504485017531
2	A	26	50	20120615	11	3426	68.36	-0.0555232972509739	-0.0422285583938168
2	A	26	50	20120615	11	3428	68.4	-0.0549279840518929	-0.0419744949273365
2	A	26	50	20120615	11	3430	68.44	-0.0536192001105948	-0.0412709943907340
2	A	26	50	20120615	11	3432	68.48	-0.0524562922982554	-0.039897368757601
2	A	26	50	20120615	11	3434	68.52	-0.0513287398249753	-0.0384841451447216
2	A	26	50	20120615	11	3436	68.56	-0.0496639276193497	-0.0362704766555389
2	A	26	50	20120615	11	3438	68.6	-0.0485335467189449	-0.0342614448688318
2	A	26	50	20120615	11	3440	68.64	-0.0471288790981178	-0.0310953742560690
2	A	26	50	20120615	11	3442	68.68	-0.0464922708630156	-0.0295034647595838
2	A	26	50	20120615	11	3444	68.72	-0.0454042456588038	-0.0266355103657692
2	A	26	50	20120615	11	3446	68.76	-0.0441896483407597	-0.0237535552576872
2	A	26	50	20120615	11	3448	68.8	-0.0431543025917463	-0.0205157133066340
2	A	26	50	20120615	11	3450	68.84	-0.0424978246560927	-0.0179639063546879
2	A	26	50	20120615	11	3452	68.88	-0.0421335232424254	-0.0156997504413287
2	A	26	50	20120615	11	3454	68.92	-0.0413461598415742	-0.0123515291217323
2	A	26	50	20120615	11	3456	68.96	-0.0404526597128669	-0.0104068440521131
2	A	26	50	20120615	11	3458	69	-0.0400916817010711	-0.00784237988878375
2	A	26	50	20120615	11	3460	69.04	-0.0391818474057184	-0.00485690434793603
2	A	26	50	20120615	11	3462	69.08	-0.0386182833011127	-0.00226776215794337
2	A	26	50	20120615	11	3464	69.12	-0.0374165553264862	0.000340966889888160
2	A	26	50	20120615	11	3466	69.16	-0.0368492435559402	0.00197544421460086
2	A	26	50	20120615	11	3468	69.2	-0.0358423234995306	0.00494529269558436
2	A	26	50	20120615	11	3470	69.24	-0.0349848858166638	0.00709829142294116
2	A	26	50	20120615	11	3472	69.28	-0.0339201951362312	0.00985706852974048
2	A	26	50	20120615	11	3474	69.32	-0.0328627876556448	0.0130739801200705
2	A	26	50	20120615	11	3476	69.36	-0.031867676282481	0.0145770770048389
2	A	26	50	20120615	11	3478	69.4	-0.0320461500340525	0.0155868254883731
2	A	26	50	20120615	11	3480	69.44	-0.0307464877702316	0.0178931249658913
2	A	26	50	20120615	11	3482	69.48	-0.029314667249007	0.0222358212625485
2	A	26	50	20120615	11	3484	69.52	-0.0283781750280035	0.0249539397294296
2	A	26	50	20120615	11	3486	69.56	-0.027021519957619	0.0275959735066549
2	A	26	50	20120615	11	3488	69.6	-0.025898775810451	0.0296737360724934
2	A	26	50	20120615	11	3490	69.64	-0.0236108611092438	0.0318127340855828
2	A	26	50	20120615	11	3492	69.68	-0.0220063933963247	0.0336238183999647
2	A	26	50	20120615	11	3494	69.72	-0.0201982223618813	0.0344543435987395
2	A	26	50	20120615	11	3496	69.76	-0.0168397833492967	0.0359139180611256
2	A	26	50	20120615	11	3498	69.8	-0.0149379510719377	0.0371729902743861
2	A	26	50	20120615	11	3500	69.84	-0.011516436013151	0.0388695890511465
2	A	26	50	20120615	11	3502	69.88	-0.0089757730640765	0.0395686630992986
2	A	26	50	20120615	11	3504	69.92	-0.0063618892078101	0.0415297459751737
2	A	26	50	20120615	11	3506	69.96	-0.0035467769037536	0.0426712779495177
2	A	26	50	20120615	11	3508	70	-0.0009410177044031	0.0437776879300404
2	A	26	50	20120615	11	3510	70.04	0.0019893742181902	0.0440446914506164
2	A	26	50	20120615	11	3512	70.08	0.0050414592178257	0.0438924513606270
2	A	26	50	20120615	11	3514	70.12	0.0079187474211519	0.0442955729365814
2	A	26	50	20120615	11	3516	70.16	0.0104457349250782	0.0431413625376506
2	A	26	50	20120615	11	3518	70.2	0.0134924459131767	0.0416286490006582
2	A	26	50	20120615	11	3520	70.24	0.0146111595516919	0.0411763127927331
2	A	26	50	20120615	11	3522	70.28	0.0164656177960318	0.0390033736541468
2	A	26	50	20120615	11	3524	70.32	0.0196816101475463	0.0373667750090906
2	A	26	50	20120615	11	3526	70.36	0.0228590651794862	0.0355862801340630
2	A	26	50	20120615	11	3528	70.4	0.0258963716473949	0.0344775367011623
2	A	26	50	20120615	11	3530	70.44	0.0284003074702546	0.0329429028539533
2	A	26	50	20120615	11	3532	70.48	0.0314588271415989	0.0321164364481024
2	A	26	50	20120615	11	3534	70.52	0.0336997899525353	0.0307904698120213
2	A	26	50	20120615	11	3536	70.56	0.036414238535222	0.0294711429086158
2	A	26	50	20120615	11	3538	70.6	0.0395330814860693	0.0288905304595157
2	A	26	50	20120615	11	3540	70.64	0.0426975420166913	0.0279899429995404
2	A	26	50	20120615	11	3542	70.68	0.0458553444298617	0.0266983368032776
2	A	26	50	20120615	11	3544	70.72	0.048430591971604	0.0255858103490978
2	A	26	50	20120615	11	3546	70.76	0.0498843681583845	0.0249334689881142
2	A	26	50	20120615	11	3548	70.8	0.0525742942778997	0.0238253407381133
2	A	26	50	20120615	11	3550	70.84	0.0546971136878354	0.0239060074797110
2	A	26	50	20120615	11	3552	70.88	0.0559414094906894	0.0240699855422681
2	A	26	50	20120615	11	3554	70.92	0.057784978290599	0.0259920431948895
2	A	26	50	20120615	11	3556	70.96	0.0588619019183461	0.0268374600624761
2	A	26	50	20120615	11	3558	71	0.0597630388002902	0.0295148491787608
2	A	26	50	20120615	11	3560	71.04	0.0608853586833895	0.0323305483814456
2	A	26	50	20120615	11	3562	71.08	0.0612916339555881	0.0347215875356211
2	A	26	50	20120615	11	3564	71.12	0.0614792081714334	0.0376458488424216
2	A	26	50	20120615	11	3566	71.16	0.0616504906470402	0.0404695878492085
2	A	26	50	20120615	11	3568	71.2	0.0620987468488378	0.0430532641037826
2	A	26	50	20120615	11	3570	71.24	0.061930259566337	0.0458302683020805
2	A	26	50	20120615	11	3572	71.28	0.0618608054169685	0.0480477714313375
2	A	26	50	20120615	11	3574	71.32	0.0624704304573007	0.0505150508386605
2	A	26	50	20120615	11	3576	71.36	0.0630517782974532	0.0529725651013352
2	A	26	50	20120615	11	3578	71.4	0.0628309842050277	0.0556484339380404
2	A	26	50	20120615	11	3580	71.44	0.0622597409207784	0.058911067052842
2	A	26	50	20120615	11	3582	71.48	0.0614383161862774	0.0614022537404370
2	A	26	50	20120615	11	3584	71.52	0.0608372754222688	0.0645980935486876
2	A	26	50	20120615	11	3586	71.56	0.0610523773051058	0.0670691489062221
2	A	26	50	20120615	11	3588	71.6	0.0609053698052971	0.0691331228898276
2	A	26	50	20120615	11	3590	71.64	0.0614725401544868	0.0722265029254843
2	A	26	50	20120615	11	3592	71.68	0.0606431746108331	0.0738153011521324
2	A	26	50	20120615	11	3594	71.72	0.0592892065462171	0.0753628750534373
2	A	26	50	20120615	11	3596	71.76	0.0581989893109837	0.0770667195533843
2	A	26	50	20120615	11	3598	71.8	0.0572872458273218	0.0791436335910855
2	A	26	50	20120615	11	3600	71.84	0.0558323029143523	0.0809278054213754
2	A	26	50	20120615	11	3602	71.88	0.0542214429561313	0.0837324030475956
2	A	26	50	20120615	11	3604	71.92	0.0537537625310545	0.0860556730878621
2	A	26	50	20120615	11	3606	71.96	0.0526785359595822	0.0888722208186843
2	A	26	50	20120615	11	3608	72	0.0513667114591249	0.0913851368976651
2	A	26	50	20120615	11	3610	72.04	0.0499415377416435	0.0938394338244855
2	A	26	50	20120615	11	3612	72.08	0.0493883681067212	0.095762834979991
2	A	26	50	20120615	11	3614	72.12	0.0492353501992724	0.0984799634973784
2	A	26	50	20120615	11	3616	72.16	0.0483946002364416	0.100944513472526
2	A	26	50	20120615	11	3618	72.2	0.0469171713278305	0.103141777084385
2	A	26	50	20120615	11	3620	72.24	0.0457570919426158	0.105505776475248
2	A	26	50	20120615	11	3622	72.28	0.0443540506673855	0.107511555570762
2	A	26	50	20120615	11	3624	72.32	0.0431258061884644	0.109357387112371
2	A	26	50	20120615	11	3626	72.36	0.0416941977992741	0.111711769851010
2	A	26	50	20120615	11	3628	72.4	0.0399555636456927	0.114381522214058
2	A	26	50	20120615	11	3630	72.44	0.0390543560530704	0.115702326970636
2	A	26	50	20120615	11	3632	72.48	0.0391415423191907	0.118008131473408
2	A	26	50	20120615	11	3634	72.52	0.039458750421231	0.119950978065396
2	A	26	50	20120615	11	3636	72.56	0.0395583817667002	0.123210952458700
2	A	26	50	20120615	11	3638	72.6	0.040184595532119	0.125339768134140
2	A	26	50	20120615	11	3640	72.64	0.0404517404740513	0.127630935526541
2	A	26	50	20120615	11	3642	72.68	0.0408926922627992	0.129514950834334
2	A	26	50	20120615	11	3644	72.72	0.041919340598404	0.131858373417865
2	A	26	50	20120615	11	3646	72.76	0.0427341397423652	0.134103932422879
2	A	26	50	20120615	11	3648	72.8	0.0445991338777447	0.135784371688369
2	A	26	50	20120615	11	3650	72.84	0.0457781637246952	0.137016575965264
2	A	26	50	20120615	11	3652	72.88	0.0477203739205803	0.137890064972064
2	A	26	50	20120615	11	3654	72.92	0.0504545437113943	0.139088823098210
2	A	26	50	20120615	11	3656	72.96	0.0521042238319025	0.139669357765564
2	A	26	50	20120615	11	3658	73	0.0551492377637261	0.140739705300246
2	A	26	50	20120615	11	3660	73.04	0.0568302427146409	0.141311542554191
2	A	26	50	20120615	11	3662	73.08	0.0593882014955833	0.142123654692384
2	A	26	50	20120615	11	3664	73.12	0.0614825103601016	0.142925655203606
2	A	26	50	20120615	11	3666	73.16	0.0632156997914679	0.144860935753035
2	A	26	50	20120615	11	3668	73.2	0.0657407781070851	0.146639309307720
2	A	26	50	20120615	11	3670	73.24	0.0678695937825253	0.148136537206204
2	A	26	50	20120615	11	3672	73.28	0.0699571851326223	0.150069555013934
2	A	26	50	20120615	11	3674	73.32	0.0721958852018589	0.151482354362744
2	A	26	50	20120615	11	3676	73.36	0.0739505706793734	0.152500941681044
2	A	26	50	20120615	11	3678	73.4	0.0767813312564975	0.152877617463382
2	A	26	50	20120615	11	3680	73.44	0.0801984247765815	0.153457091470564
2	A	26	50	20120615	11	3682	73.48	0.0831850316882791	0.153588825463899
2	A	26	50	20120615	11	3684	73.52	0.0859551225035774	0.153877678584014
2	A	26	50	20120615	11	3686	73.56	0.0873631842369542	0.154476385895645
2	A	26	50	20120615	11	3688	73.6	0.0895707008971404	0.155750663026021
2	A	26	50	20120615	11	3690	73.64	0.0920538477806332	0.156023818375593
2	A	26	50	20120615	11	3692	73.68	0.0943716730986846	0.155049495941796
2	A	26	50	20120615	11	3694	73.72	0.0951689359944725	0.154382340693747
2	A	26	50	20120615	11	3696	73.76	0.096666870999738	0.152141943568235
2	A	26	50	20120615	11	3698	73.8	0.0971085298952672	0.150696193043421
2	A	26	50	20120615	11	3700	73.84	0.0974530323190612	0.149265574603725
2	A	26	50	20120615	11	3702	73.88	0.0977027117234982	0.149202571389521
2	A	26	50	20120615	11	3704	73.92	0.098184180730808	0.147985711329777
2	A	26	50	20120615	11	3706	73.96	0.0979054392376644	0.146089392363991
2	A	26	50	20120615	11	3708	74	0.0985533611812656	0.144211104621125
2	A	26	50	20120615	11	3710	74.04	0.0989708370248782	0.141530887077716
2	A	26	50	20120615	11	3712	74.08	0.0999610693612518	0.139709097166667
2	A	26	50	20120615	11	3714	74.12	0.100981000182435	0.137158987270995
2	A	26	50	20120615	11	3716	74.16	0.102166676833129	0.134830626061904
2	A	26	50	20120615	11	3718	74.2	0.103569223133612	0.132200542389281
2	A	26	50	20120615	11	3720	74.24	0.104593113752770	0.129223622840486
2	A	26	50	20120615	11	3722	74.28	0.105947364660099	0.125568446467176
2	A	26	50	20120615	11	3724	74.32	0.108131476085828	0.122848348101308
2	A	26	50	20120615	11	3726	74.36	0.109054816120701	0.120329775168077
2	A	26	50	20120615	11	3728	74.4	0.110330648885996	0.117786807050896
2	A	26	50	20120615	11	3730	74.44	0.111683768422475	0.114074779292379
2	A	26	50	20120615	11	3732	74.48	0.114239810944040	0.110014013540449
2	A	26	50	20120615	11	3734	74.52	0.115859983498569	0.107163475186655
2	A	26	50	20120615	11	3736	74.56	0.117187024936958	0.104483031369076
2	A	26	50	20120615	11	3738	74.6	0.118301736351092	0.101022139654965
2	A	26	50	20120615	11	3740	74.64	0.118771587593987	0.0982556055867757
2	A	26	50	20120615	11	3742	74.68	0.120066349607814	0.0950191283518103
2	A	26	50	20120615	11	3744	74.72	0.121064784382849	0.092380205844422
2	A	26	50	20120615	11	3746	74.76	0.122168111377806	0.0887327086507562
2	A	26	50	20120615	11	3748	74.8	0.122617124183859	0.0853916291096498
2	A	26	50	20120615	11	3750	74.84	0.123031347336279	0.0825308164943254
2	A	26	50	20120615	11	3752	74.88	0.12366760201799	0.0799570892321625
2	A	26	50	20120615	11	3754	74.92	0.123637832822502	0.080121208716076
2	A	26	50	20120615	11	3756	74.96	0.124027590080292	0.0795164909968051
2	A	26	50	20120615	11	3758	75	0.124318281678038	0.0779063381453652
2	A	26	50	20120615	11	3760	75.04	0.124596740328469	0.0769730986155552
2	A	26	50	20120615	11	3762	75.08	0.124642419426534	0.0755513897213016
2	A	26	50	20120615	11	3764	75.12	0.125130535237587	0.0732276247062882
2	A	26	50	20120615	11	3766	75.16	0.124720271883143	0.0709452254379743
2	A	26	50	20120615	11	3768	75.2	0.125767002051333	0.0679539516215208
2	A	26	50	20120615	11	3770	75.24	0.125857653140681	0.0648524398578804
2	A	26	50	20120615	11	3772	75.28	0.126402266783551	0.0612729239101578
2	A	26	50	20120615	11	3774	75.32	0.127288130159022	0.0580026964685263
2	A	26	50	20120615	11	3776	75.36	0.128293070316444	0.0546841029230617
2	A	26	50	20120615	11	3778	75.4	0.128374741149671	0.0507557712001798
2	A	26	50	20120615	11	3780	75.44	0.128656523201974	0.0477544564674335
2	A	26	50	20120615	11	3782	75.48	0.129173206126987	0.0452790877585338
2	A	26	50	20120615	11	3784	75.52	0.129592944712299	0.0423731617305695
2	A	26	50	20120615	11	3786	75.56	0.129807693041745	0.0394869639818003
2	A	26	50	20120615	11	3788	75.6	0.130169802424391	0.0369950489742209
2	A	26	50	20120615	11	3790	75.64	0.130235209801651	0.0340561010595753
2	A	26	50	20120615	11	3792	75.68	0.130877262758968	0.0312783027803619
2	A	26	50	20120615	11	3794	75.72	0.130528234851775	0.0277569110100529
2	A	26	50	20120615	11	3796	75.76	0.130330669217111	0.0251428786613625
2	A	26	50	20120615	11	3798	75.8	0.130389076237237	0.0215767977424825
2	A	26	50	20120615	11	3800	75.84	0.130477464584885	0.0195797867710555
2	A	26	50	20120615	11	3802	75.88	0.130631472441828	0.0174772754678755
2	A	26	50	20120615	11	3804	75.92	0.131170641362483	0.0142208366084771
2	A	26	50	20120615	11	3806	75.96	0.130721628556429	0.0115587209986659
2	A	26	50	20120615	11	3808	76	0.130728911756275	0.00900854039231661
2	A	26	50	20120615	11	3810	76.04	0.130697374793834	0.00477127371673434
2	A	26	50	20120615	11	3812	76.08	0.129437664063151	0.00223990215076461
2	A	26	50	20120615	11	3814	76.12	0.129556740845102	-0.00140678894117065
2	A	26	50	20120615	11	3816	76.16	0.128779135517832	-0.00354783756392539
2	A	26	50	20120615	11	3818	76.2	0.127631642633322	-0.00691960553933535
2	A	26	50	20120615	11	3820	76.24	0.126512080466669	-0.0109108697657428
2	A	26	50	20120615	11	3822	76.28	0.125433671914682	-0.0133971279190728
2	A	26	50	20120615	11	3824	76.32	0.124942586255148	-0.0164329494627410
2	A	26	50	20120615	11	3826	76.36	0.12350185618848	-0.0198713976076169
2	A	26	50	20120615	11	3828	76.4	0.123271268667135	-0.0216320227820933
2	A	26	50	20120615	11	3830	76.44	0.122943878227446	-0.0221096027021066
2	A	26	50	20120615	11	3832	76.48	0.122581486002088	-0.0221812326190408
2	A	26	50	20120615	11	3834	76.52	0.123283148061059	-0.0245539294233122
2	A	26	50	20120615	11	3836	76.56	0.124135070311033	-0.0258292672138603
2	A	26	50	20120615	11	3838	76.6	0.125395983123244	-0.0269184944996000
2	A	26	50	20120615	11	3840	76.64	0.126685392338738	-0.0278462893071949
2	A	26	50	20120615	11	3842	76.68	0.128337900886371	-0.0293955602647746
2	A	26	50	20120615	11	3844	76.72	0.128432016798947	-0.0303522050290419
2	A	26	50	20120615	11	3846	76.76	0.130697586925869	-0.0306689888670135
2	A	26	50	20120615	11	3848	76.8	0.13204611026827	-0.0317882681909537
2	A	26	50	20120615	11	3850	76.84	0.132861404386978	-0.0329783289036907
2	A	26	50	20120615	11	3852	76.88	0.134347672130354	-0.0349413280389426
2	A	26	50	20120615	11	3854	76.92	0.136063466734903	-0.0369944125781177
2	A	26	50	20120615	11	3856	76.96	0.137525622137040	-0.0392346682822730
2	A	26	50	20120615	11	3858	77	0.13883772948021	-0.0403168245002010
2	A	26	50	20120615	11	3860	77.04	0.140568302616486	-0.0429462717767213
2	A	26	50	20120615	11	3862	77.08	0.141175000234744	-0.0458015689591524
2	A	26	50	20120615	11	3864	77.12	0.141299026764164	-0.0469842757613652
2	A	26	50	20120615	11	3866	77.16	0.141745069721737	-0.049208268009553
2	A	26	50	20120615	11	3868	77.2	0.141819174512405	-0.0514336744713033
2	A	26	50	20120615	11	3870	77.24	0.141596294454975	-0.0524442714829751
2	A	26	50	20120615	11	3872	77.28	0.140979485209746	-0.0523087191130217
2	A	26	50	20120615	11	3874	77.32	0.140254205784283	-0.0530636970232945
2	A	26	50	20120615	11	3876	77.36	0.139571706319082	-0.0530730308328062
2	A	26	50	20120615	11	3878	77.4	0.139837224915417	-0.0526462918903602
2	A	26	50	20120615	11	3880	77.44	0.139761493779152	-0.0510900205756466
2	A	26	50	20120615	11	3882	77.48	0.13872685513692	-0.0513793686705082
2	A	26	50	20120615	11	3884	77.52	0.139323511838885	-0.051044341477582
2	A	26	50	20120615	11	3886	77.56	0.139423708869779	-0.050592005269657
2	A	26	50	20120615	11	3888	77.6	0.139718572397534	-0.0514426547274245
2	A	26	50	20120615	11	3890	77.64	0.139893652036556	-0.0517257802826114
2	A	26	50	20120615	11	3892	77.68	0.139796000590074	-0.0531457214099122
2	A	26	50	20120615	11	3894	77.72	0.139781151347669	-0.0555534199998525
2	A	26	50	20120615	11	3896	77.76	0.140870166501375	-0.0580904484200716
2	A	26	50	20120615	11	3898	77.8	0.140828093647894	-0.0595863328156718
2	A	26	50	20120615	11	3900	77.84	0.141270106096814	-0.062767535513552
2	A	26	50	20120615	11	3902	77.88	0.141195930595467	-0.0650323278230144
2	A	26	50	20120615	11	3904	77.92	0.140870873608156	-0.067772861574859
2	A	26	50	20120615	11	3906	77.96	0.140036558317034	-0.070373529605385
2	A	26	50	20120615	11	3908	78	0.139202243025912	-0.0730986484293998
2	A	26	50	20120615	11	3910	78.04	0.139572625557897	-0.074497447063943
2	A	26	50	20120615	11	3912	78.08	0.138844164151919	-0.0773033881930476
2	A	26	50	20120615	11	3914	78.12	0.138802586273185	-0.081210011737747
2	A	26	50	20120615	11	3916	78.16	0.138377402965658	-0.0835203417239178
2	A	26	50	20120615	11	3918	78.2	0.137757482450591	-0.0867919126684336
2	A	26	50	20120615	11	3920	78.24	0.137731319499688	-0.0895064956014088
2	A	26	50	20120615	11	3922	78.28	0.136506539843994	-0.0921030624126039
2	A	26	50	20120615	11	3924	78.32	0.135486326180098	-0.0949108420193395
2	A	26	50	20120615	11	3926	78.36	0.13517131010908	-0.0970176666738843
2	A	26	50	20120615	11	3928	78.4	0.135690821461218	-0.0975885139783363
2	A	26	50	20120615	11	3930	78.44	0.135849043674576	-0.0987412677372983
2	A	26	50	20120615	11	3932	78.48	0.136951112019462	-0.100768854005943
2	A	26	50	20120615	11	3934	78.52	0.137598694551808	-0.103538011440291
2	A	26	50	20120615	11	3936	78.56	0.137792187251412	-0.103116830357145
2	A	26	50	20120615	11	3938	78.6	0.137495089266229	-0.103758996451547
2	A	26	50	20120615	11	3940	78.64	0.136656778821793	-0.104188599176457
2	A	26	50	20120615	11	3942	78.68	0.135401968341103	-0.104058894579584
2	A	26	50	20120615	11	3944	78.72	0.135516349934028	-0.103588131168941
2	A	26	50	20120615	11	3946	78.76	0.134797858733664	-0.103316672875644
2	A	26	50	20120615	11	3948	78.8	0.133080211509348	-0.102705110362731
2	A	26	50	20120615	11	3950	78.84	0.132697857659557	-0.102815935208546
2	A	26	50	20120615	11	3952	78.88	0.132592109840431	-0.102877842407239
2	A	26	50	20120615	11	3954	78.92	0.132364138614176	-0.102421334269305
2	A	26	50	20120615	11	3956	78.96	0.133019513463251	-0.103199971972477
2	A	26	50	20120615	11	3958	79	0.133090492841946	-0.103413249519818
2	A	26	50	20120615	11	3960	79.04	0.133919823030261	-0.104166424307799
2	A	26	50	20120615	11	3962	79.08	0.133532045671458	-0.104240246255755
2	A	26	50	20120615	11	3964	79.12	0.133836525851437	-0.105352808065274
2	A	26	50	20120615	11	3966	79.16	0.133700492648873	-0.106577785710866
2	A	26	50	20120615	11	3968	79.2	0.133772278129299	-0.107954154918310
2	A	26	50	20120615	11	3970	79.24	0.133273995678367	-0.110033528131974
2	A	26	50	20120615	11	3972	79.28	0.133488688004956	-0.110934650306097
2	A	26	50	20120615	11	3974	79.32	0.132449592468682	-0.113512410198233
2	A	26	50	20120615	11	3976	79.36	0.132618032375029	-0.118230078149886
2	A	26	50	20120615	11	3978	79.4	0.13323528709753	-0.120343669816327
2	A	26	50	20120615	11	3980	79.44	0.132796301065634	-0.122249195312404
2	A	26	50	20120615	11	3982	79.48	0.133009331125602	-0.124611448149518
2	A	26	50	20120615	11	3984	79.52	0.132169076137518	-0.127356648806118
2	A	26	50	20120615	11	3986	79.56	0.131830301278651	-0.130525265003293
2	A	26	50	20120615	11	3988	79.6	0.131285475503747	-0.132409351021765
2	A	26	50	20120615	11	3990	79.64	0.130182388925096	-0.134650879518126
2	A	26	50	20120615	11	3992	79.68	0.129025915784466	-0.138572140173196
2	A	26	50	20120615	11	3994	79.72	0.128625056950211	-0.140621972021178
2	A	26	50	20120615	11	3996	79.76	0.127734243827272	-0.143710473020044
2	A	26	50	20120615	11	3998	79.8	0.127021268059802	-0.146879937745357
2	A	26	50	20120615	11	4000	79.84	0.125647501005313	-0.148786863312861
2	A	26	50	20120615	11	4002	79.88	0.12487859309145	-0.151590824542978
2	A	26	50	20120615	11	4004	79.92	0.123597244893262	-0.154437707154713
[truncated: 179 more rows]
