# Supplementary material for: How Do Ants Make Sense of Gravity? A Boltzmann Walker Analysis of Lasius niger Trajectories on Various Inclines
Source: PLoS One. 2013 Oct 29;8(10):e76531. doi: 10.1371/journal.pone.0076531 (PMC3812222; doi:10.1371/journal.pone.0076531)
Supplement: Dataset S2 — Trajectories for . (ZIP) [file pone.0076531.s006.zip › Incline2/2-A-26-50-20120615-12.txt]

Pente	Colonie	Temperature	Humidite	Date	Indiv	Frame	Time	X	Y
2	A	26	50	20120615	12	10	0	0	0
2	A	26	50	20120615	12	12	0.04	0.00064839146250394	0.00188441411601803
2	A	26	50	20120615	12	14	0.08	0.0010229105691594	0.00455208051406145
2	A	26	50	20120615	12	16	0.12	0.00093463535859607	0.00641557558306486
2	A	26	50	20120615	12	18	0.16	0.000368066050170351	0.0103098176880257
2	A	26	50	20120615	12	20	0.2	-0.000254718247359700	0.0125182182316885
2	A	26	50	20120615	12	22	0.24	-0.00193276961324947	0.0157451728596318
2	A	26	50	20120615	12	24	0.28	-0.00321927049855212	0.0184039275909119
2	A	26	50	20120615	12	26	0.32	-0.00478111381470134	0.0215242342527962
2	A	26	50	20120615	12	28	0.36	-0.00649330217466644	0.0241655609232405
2	A	26	50	20120615	12	30	0.4	-0.00903224685426267	0.0255394764701537
2	A	26	50	20120615	12	32	0.44	-0.0108074384284315	0.0260844436664142
2	A	26	50	20120615	12	34	0.48	-0.0136068317487422	0.0262154422686968
2	A	26	50	20120615	12	36	0.52	-0.0170397503185891	0.0252504677865472
2	A	26	50	20120615	12	38	0.56	-0.0202108413894983	0.0245249762290498
2	A	26	50	20120615	12	40	0.6	-0.0227462010377139	0.0239546663257516
2	A	26	50	20120615	12	42	0.64	-0.024200330777885	0.0222773736854380
2	A	26	50	20120615	12	44	0.68	-0.0263904243269828	0.0199008867888194
2	A	26	50	20120615	12	46	0.72	-0.0276053327720107	0.0186977163163593
2	A	26	50	20120615	12	48	0.76	-0.0284289848928724	0.0160273841257508
2	A	26	50	20120615	12	50	0.8	-0.029032691449446	0.0126627084313562
2	A	26	50	20120615	12	52	0.84	-0.029045207239473	0.0101211545277373
2	A	26	50	20120615	12	54	0.88	-0.0283599500578252	0.0074339366271941
2	A	26	50	20120615	12	56	0.92	-0.0269742046144626	0.00447813128688497
2	A	26	50	20120615	12	58	0.96	-0.0245673404105242	0.00293634151905019
2	A	26	50	20120615	12	60	1	-0.0226860474638384	0.00117709520279712
2	A	26	50	20120615	12	62	1.04	-0.0207752094745142	-0.00152075263398767
2	A	26	50	20120615	12	64	1.08	-0.0178463470238886	-0.00372087083592247
2	A	26	50	20120615	12	66	1.12	-0.0159380213849580	-0.00368988541677087
2	A	26	50	20120615	12	68	1.16	-0.0142220995011882	-0.00290378066599007
2	A	26	50	20120615	12	70	1.2	-0.0114950714888642	-0.00230486122232507
2	A	26	50	20120615	12	72	1.24	-0.00882495850135784	-0.00124289290300007
2	A	26	50	20120615	12	74	1.28	-0.00618522989223909	0.00015580673659377
2	A	26	50	20120615	12	76	1.32	-0.00325619561466568	0.00130239452442338
2	A	26	50	20120615	12	78	1.36	-0.00224689967947125	0.00244860047459115
2	A	26	50	20120615	12	80	1.4	-0.00036796139836673	0.00476141947663173
2	A	26	50	20120615	12	82	1.44	-0.00065710443226172	0.00667379683741856
2	A	26	50	20120615	12	84	1.48	4.5495250301595e-06	0.00926964239969687
2	A	26	50	20120615	12	86	1.52	-0.000471998019082711	0.0122952533214447
2	A	26	50	20120615	12	88	1.56	-0.000619974255181611	0.0157110104097123
2	A	26	50	20120615	12	90	1.6	-0.0008771362635771	0.017988517913314
2	A	26	50	20120615	12	92	1.64	-0.00124192416670987	0.0202889399192668
2	A	26	50	20120615	12	94	1.68	-0.0007790237834739	0.0217732701900623
2	A	26	50	20120615	12	96	1.72	-0.00062249155532264	0.0246799245380112
2	A	26	50	20120615	12	98	1.76	0.000118372503597759	0.0247373840350504
2	A	26	50	20120615	12	100	1.8	0.00064257904476259	0.0240648264911926
2	A	26	50	20120615	12	102	1.84	0.00252979047520699	0.0236628221439525
2	A	26	50	20120615	12	104	1.88	0.00376561443171559	0.0225855315277859
2	A	26	50	20120615	12	106	1.92	0.00600574356375699	0.0200345582547349
2	A	26	50	20120615	12	108	1.96	0.007115632509643	0.0176104406453356
2	A	26	50	20120615	12	110	2	0.0083817991252391	0.0149115342696993
2	A	26	50	20120615	12	112	2.04	0.0101507115911909	0.0118180693812288
2	A	26	50	20120615	12	114	2.08	0.0110188972971318	0.009230624247511
2	A	26	50	20120615	12	116	2.12	0.0129336010392287	0.00661715758424552
2	A	26	50	20120615	12	118	2.16	0.0131432581998505	0.00377918451795331
2	A	26	50	20120615	12	120	2.2	0.01273818500918	0.00206101403461936
2	A	26	50	20120615	12	122	2.24	0.0120512661265963	-0.000310798886175610
2	A	26	50	20120615	12	124	2.28	0.0103958372279571	-0.00428044685828217
2	A	26	50	20120615	12	126	2.32	0.0098834817964449	-0.00595118461873417
2	A	26	50	20120615	12	128	2.36	0.0095526922944584	-0.0100698037261808
2	A	26	50	20120615	12	130	2.4	0.0091765305787502	-0.0130092275236902
2	A	26	50	20120615	12	132	2.44	0.00834018589116619	-0.0146908476575046
2	A	26	50	20120615	12	134	2.48	0.008198835245607	-0.0162287341959072
2	A	26	50	20120615	12	136	2.52	0.00717858622637199	-0.0192018707234233
2	A	26	50	20120615	12	138	2.56	0.00559171133016879	-0.0205471979431732
2	A	26	50	20120615	12	140	2.6	0.00364900615953689	-0.0216094137498716
2	A	26	50	20120615	12	142	2.64	0.00123975193467809	-0.0219805033886383
2	A	26	50	20120615	12	144	2.68	-0.00138177574589294	-0.0210565976683399
2	A	26	50	20120615	12	146	2.72	-0.00535988778617034	-0.0203949578531837
2	A	26	50	20120615	12	148	2.76	-0.00699853704089205	-0.0194406465412943
2	A	26	50	20120615	12	150	2.8	-0.0105005540853965	-0.0193169028545867
2	A	26	50	20120615	12	152	2.84	-0.0129045050093964	-0.0191742794168214
2	A	26	50	20120615	12	154	2.88	-0.0158450792696388	-0.0199823610463613
2	A	26	50	20120615	12	156	2.92	-0.0176808698949553	-0.0215628861236695
2	A	26	50	20120615	12	158	2.96	-0.0190958612747877	-0.0230627303172443
2	A	26	50	20120615	12	160	3	-0.0185959367804888	-0.0245530285692731
2	A	26	50	20120615	12	162	3.04	-0.0180398680077637	-0.0257005214537826
2	A	26	50	20120615	12	164	3.08	-0.0155809041761875	-0.0273931229559088
2	A	26	50	20120615	12	166	3.12	-0.0134739381002860	-0.0281671927492737
2	A	26	50	20120615	12	168	3.16	-0.0109211411988463	-0.0298434600847546
2	A	26	50	20120615	12	170	3.2	-0.00916185952725417	-0.0298518039447726
2	A	26	50	20120615	12	172	3.24	-0.00925314701270535	-0.0298600770941125
2	A	26	50	20120615	12	174	3.28	-0.00399177758593061	-0.0301953164190730
2	A	26	50	20120615	12	176	3.32	-0.00226686130390415	-0.0287105335999375
2	A	26	50	20120615	12	178	3.36	0.000106330475114141	-0.0271807787895185
2	A	26	50	20120615	12	180	3.4	0.00226533961011099	-0.0253262498345006
2	A	26	50	20120615	12	182	3.44	0.00381001437361309	-0.0232365371640600
2	A	26	50	20120615	12	184	3.48	0.00556279066281829	-0.0208697093460723
2	A	26	50	20120615	12	186	3.52	0.00549595492986049	-0.0179374223773055
2	A	26	50	20120615	12	188	3.56	0.00538574526694479	-0.0158735615307850
2	A	26	50	20120615	12	190	3.6	0.00493346562756219	-0.0135655791391278
2	A	26	50	20120615	12	192	3.64	0.00379387112579859	-0.0106209248727580
2	A	26	50	20120615	12	194	3.68	0.00227835744595269	-0.00831410213622177
2	A	26	50	20120615	12	196	3.72	0.00057841617543772	-0.00629169188921457
2	A	26	50	20120615	12	198	3.76	-0.00061438104054243	-0.00402942395096097
2	A	26	50	20120615	12	200	3.8	-0.00163465127298088	-0.00194606109941547
2	A	26	50	20120615	12	202	3.84	-0.0018133300855189	-0.00094783138534657
2	A	26	50	20120615	12	204	3.88	-0.000459086532100949	0.00130401351610958
2	A	26	50	20120615	12	206	3.92	0.00042467701907214	0.00295824061606354
2	A	26	50	20120615	12	208	3.96	0.00113594865919988	0.00521949032055219
2	A	26	50	20120615	12	210	4	0.00151446999023689	0.00758618378825137
2	A	26	50	20120615	12	212	4.04	0.00232585380844499	0.00995639864772087
2	A	26	50	20120615	12	214	4.08	0.00288936841557599	0.0116418937266962
2	A	26	50	20120615	12	216	4.12	0.00203860582072359	0.0124501733461349
2	A	26	50	20120615	12	218	4.16	-0.000406046169601441	0.0136972692918424
2	A	26	50	20120615	12	220	4.2	-0.00278430083317302	0.014055319881564
2	A	26	50	20120615	12	222	4.24	-0.00587844454415349	0.0144673085765545
2	A	26	50	20120615	12	224	4.28	-0.00851449619801007	0.0142244032550813
2	A	26	50	20120615	12	226	4.32	-0.0115048154203089	0.0142652386716948
2	A	26	50	20120615	12	228	4.36	-0.0141999988787422	0.0137597669246975
2	A	26	50	20120615	12	230	4.4	-0.0170790301002840	0.0130983922745842
2	A	26	50	20120615	12	232	4.44	-0.0204400359104843	0.0120891387657967
2	A	26	50	20120615	12	234	4.48	-0.0230766744629693	0.0110068623397160
2	A	26	50	20120615	12	236	4.52	-0.025445750880521	0.0102861932504663
2	A	26	50	20120615	12	238	4.56	-0.0281159275076377	0.00855052894536578
2	A	26	50	20120615	12	240	4.6	-0.0300447026746802	0.00699355052387112
2	A	26	50	20120615	12	242	4.64	-0.0323688212430842	0.00625151266769396
2	A	26	50	20120615	12	244	4.68	-0.0352544533064284	0.00500353990957782
2	A	26	50	20120615	12	246	4.72	-0.0386658899722629	0.00437032578702527
2	A	26	50	20120615	12	248	4.76	-0.0405532286819279	0.00378731624593696
2	A	26	50	20120615	12	250	4.8	-0.0429967775856742	0.00238929542885303
2	A	26	50	20120615	12	252	4.84	-0.0459318364130233	0.00178514339500725
2	A	26	50	20120615	12	254	4.88	-0.0488194483753548	0.0019915478644356
2	A	26	50	20120615	12	256	4.92	-0.0509610626835345	0.00362602518914831
2	A	26	50	20120615	12	258	4.96	-0.0515015043963954	0.00517777102046219
2	A	26	50	20120615	12	260	5	-0.0519416783676841	0.00742248149733888
2	A	26	50	20120615	12	262	5.04	-0.0522770591140008	0.0098352005454255
2	A	26	50	20120615	12	264	5.08	-0.0529116167394376	0.0124520613212407
2	A	26	50	20120615	12	266	5.12	-0.0527968533088511	0.0151001055061062
2	A	26	50	20120615	12	268	5.16	-0.0519978226461103	0.0179080265341980
2	A	26	50	20120615	12	270	5.2	-0.0511863469040206	0.0212322769339121
2	A	26	50	20120615	12	272	5.24	-0.0509953573624221	0.0234279142001745
2	A	26	50	20120615	12	274	5.28	-0.0507958118287712	0.026149285358249
2	A	26	50	20120615	12	276	5.32	-0.0507398796823794	0.0281073347460327
2	A	26	50	20120615	12	278	5.36	-0.0513443852696158	0.0293818947191214
2	A	26	50	20120615	12	280	5.4	-0.0521803976170126	0.0278444324447875
2	A	26	50	20120615	12	282	5.44	-0.0532771909453111	0.0271952377089802
2	A	26	50	20120615	12	284	5.48	-0.0540539477444445	0.0268287442642912
2	A	26	50	20120615	12	286	5.52	-0.0545824393527033	0.0254190561853177
2	A	26	50	20120615	12	288	5.56	-0.0561423169120008	0.0236975340158409
2	A	26	50	20120615	12	290	5.6	-0.0570813547174166	0.0209154930959405
2	A	26	50	20120615	12	292	5.64	-0.0582193016603801	0.0186003547836577
2	A	26	50	20120615	12	294	5.68	-0.0584825575150159	0.0159098841919210
2	A	26	50	20120615	12	296	5.72	-0.0591734715509132	0.0128887704693015
2	A	26	50	20120615	12	298	5.76	-0.0590324744587446	0.0100877790876653
2	A	26	50	20120615	12	300	5.8	-0.0580761832478679	0.00666099820467909
2	A	26	50	20120615	12	302	5.84	-0.056901042488214	0.00513852659410634
2	A	26	50	20120615	12	304	5.88	-0.0545452455360129	0.00386912850052024
2	A	26	50	20120615	12	306	5.92	-0.0521567095398429	0.00251028139911406
2	A	26	50	20120615	12	308	5.96	-0.05075451679275	0.00158665852152818
2	A	26	50	20120615	12	310	6	-0.0476626216813337	0.000464338638428890
2	A	26	50	20120615	12	312	6.04	-0.0452417709052634	-0.00103670763667387
2	A	26	50	20120615	12	314	6.08	-0.0422698718146144	-0.00154136974640677
2	A	26	50	20120615	12	316	6.12	-0.0389570058340774	-0.00183404124313987
2	A	26	50	20120615	12	318	6.16	-0.0368859607826601	-0.00108231602406047
2	A	26	50	20120615	12	320	6.2	-0.0348401594433312	0.00059904248024494
2	A	26	50	20120615	12	322	6.24	-0.0340475634522992	0.00202789315298859
2	A	26	50	20120615	12	324	6.28	-0.0332560988321171	0.00474806222953512
2	A	26	50	20120615	12	326	6.32	-0.0324695839594033	0.00706419049131166
2	A	26	50	20120615	12	328	6.36	-0.0306922003542127	0.0106086339426873
2	A	26	50	20120615	12	330	6.4	-0.029471875471241	0.0123485408884750
2	A	26	50	20120615	12	332	6.44	-0.0282374862343915	0.0151992348057607
2	A	26	50	20120615	12	334	6.48	-0.0270997514234623	0.0168384497459074
2	A	26	50	20120615	12	336	6.52	-0.0256290329582046	0.0191224824308858
2	A	26	50	20120615	12	338	6.56	-0.0240524464656676	0.0205150797389580
2	A	26	50	20120615	12	340	6.6	-0.022035634383047	0.0218773937849124
2	A	26	50	20120615	12	342	6.64	-0.0200296877032261	0.0224534291318179
2	A	26	50	20120615	12	344	6.68	-0.0170280194170892	0.0230714404585749
2	A	26	50	20120615	12	346	6.72	-0.0147182126899365	0.0242587858812721
2	A	26	50	20120615	12	348	6.76	-0.013603868971329	0.0234970338880355
2	A	26	50	20120615	12	350	6.8	-0.0136137048266553	0.0222310935466094
2	A	26	50	20120615	12	352	6.84	-0.0133399413652511	0.0202377312461732
2	A	26	50	20120615	12	354	6.88	-0.0125921547309429	0.0170679907492161
2	A	26	50	20120615	12	356	6.92	-0.0122612782548223	0.0152914627432309
2	A	26	50	20120615	12	358	6.96	-0.0120675302896704	0.0116701433497114
2	A	26	50	20120615	12	360	7	-0.0115021072013370	0.00956741213632234
2	A	26	50	20120615	12	362	7.04	-0.0114287724499533	0.00567985855440472
2	A	26	50	20120615	12	364	7.08	-0.0102275613703838	0.00294759158793887
2	A	26	50	20120615	12	366	7.12	-0.0104341638297109	0.00104046803053626
2	A	26	50	20120615	12	368	7.16	-0.0110314781409826	0.0009662996002576
2	A	26	50	20120615	12	370	7.2	-0.0113949451686482	0.00160934250706865
2	A	26	50	20120615	12	372	7.24	-0.0120466218492575	0.0016968611133761
2	A	26	50	20120615	12	374	7.28	-0.0133452093107710	0.00101323027732495
2	A	26	50	20120615	12	376	7.32	-0.0149700346279205	2.10293556724903e-06
2	A	26	50	20120615	12	378	7.36	-0.0167250029481474	-0.00226113373897657
2	A	26	50	20120615	12	380	7.4	-0.0178288319889186	-0.00455254861875057
2	A	26	50	20120615	12	382	7.44	-0.0181825055876647	-0.00717197619218147
2	A	26	50	20120615	12	384	7.48	-0.0171146470688524	-0.00871147493404517
2	A	26	50	20120615	12	386	7.52	-0.0152880912580982	-0.0100645520441169
2	A	26	50	20120615	12	388	7.56	-0.0130356733173066	-0.0105318082051250
2	A	26	50	20120615	12	390	7.6	-0.0103922253265188	-0.0103339597277490
2	A	26	50	20120615	12	392	7.64	-0.00783129669709544	-0.0102415408714479
2	A	26	50	20120615	12	394	7.68	-0.00558495987462202	-0.00863117588797367
2	A	26	50	20120615	12	396	7.72	-0.00410678143282279	-0.00683508223735297
2	A	26	50	20120615	12	398	7.76	-0.00343087220282219	-0.00579628580724747
2	A	26	50	20120615	12	400	7.8	-0.00330891042520313	-0.00299184374451907
2	A	26	50	20120615	12	402	7.84	-0.00294851224096798	0.000337412971205910
2	A	26	50	20120615	12	404	7.88	-0.00278961969038111	0.00262553131916608
2	A	26	50	20120615	12	406	7.92	-0.00319454226730724	0.00519832025063025
2	A	26	50	20120615	12	408	7.96	-0.00313808756900409	0.0075113506775984
2	A	26	50	20120615	12	410	8	-0.00301358020697276	0.0118014947982778
2	A	26	50	20120615	12	412	8.04	-0.00298842134769814	0.0126837802134355
2	A	26	50	20120615	12	414	8.08	-0.00202262237904162	0.0157160195541502
2	A	26	50	20120615	12	416	8.12	-0.00250244099912425	0.0183940634513143
2	A	26	50	20120615	12	418	8.16	-0.00246930597535785	0.0205250994420475
2	A	26	50	20120615	12	420	8.2	-0.00221283834582149	0.0230617035981980
2	A	26	50	20120615	12	422	8.24	-0.00319347524317443	0.0246777466491251
2	A	26	50	20120615	12	424	8.28	-0.003419077661712	0.0265038145562003
2	A	26	50	20120615	12	426	8.32	-0.00371551096652102	0.0290096737095048
2	A	26	50	20120615	12	428	8.36	-0.00499714200742164	0.0303055883073854
2	A	26	50	20120615	12	430	8.4	-0.00483429531571438	0.030186723657468
2	A	26	50	20120615	12	432	8.44	-0.00381401094114031	0.029229654629132
2	A	26	50	20120615	12	434	8.48	-0.00313668042650952	0.0282014577296764
2	A	26	50	20120615	12	436	8.52	-0.00209095434994836	0.0275058909311588
2	A	26	50	20120615	12	438	8.56	-0.00121064883377798	0.0261215597013587
2	A	26	50	20120615	12	440	8.6	0.000668975340904279	0.0245459914425866
2	A	26	50	20120615	12	442	8.64	0.00283411792012119	0.0216629940591092
2	A	26	50	20120615	12	444	8.68	0.00392662335289849	0.0195569217661790
2	A	26	50	20120615	12	446	8.72	0.00473237153006059	0.0174146003512182
2	A	26	50	20120615	12	448	8.76	0.00582526869999469	0.0140503347787566
2	A	26	50	20120615	12	450	8.8	0.00595953413560639	0.0113871726509093
2	A	26	50	20120615	12	452	8.84	0.00617940898921639	0.00837186427496337
2	A	26	50	20120615	12	454	8.88	0.00608469203587639	0.00584964974181002
2	A	26	50	20120615	12	456	8.92	0.00571925925135919	0.00296479549592514
2	A	26	50	20120615	12	458	8.96	0.00525660635549669	0.00014493143429912
2	A	26	50	20120615	12	460	9	0.00491401312001179	-0.00263958435933537
2	A	26	50	20120615	12	462	9.04	0.00386517577361339	-0.00654909289970207
2	A	26	50	20120615	12	464	9.08	0.00278392465236539	-0.00766414372509077
2	A	26	50	20120615	12	466	9.12	0.00178542623771969	-0.0106474908745271
2	A	26	50	20120615	12	468	9.16	0.000116123904033580	-0.0133681195704814
2	A	26	50	20120615	12	470	9.2	-0.00159701905008613	-0.0142864745025475
2	A	26	50	20120615	12	472	9.24	-0.00363525434685635	-0.0160144313437330
2	A	26	50	20120615	12	474	9.28	-0.00579546556338125	-0.0181745011389017
2	A	26	50	20120615	12	476	9.32	-0.00853394870556052	-0.0205307223551715
2	A	26	50	20120615	12	478	9.36	-0.0110419857477511	-0.0224445068584529
2	A	26	50	20120615	12	480	9.4	-0.0136522704305012	-0.0243585742044468
2	A	26	50	20120615	12	482	9.44	-0.0158286036816372	-0.0253937785321039
2	A	26	50	20120615	12	484	9.48	-0.0185950882523514	-0.0258921473914841
2	A	26	50	20120615	12	486	9.52	-0.0211492993673535	-0.0271390594894285
2	A	26	50	20120615	12	488	9.56	-0.0220632348820371	-0.0259944657427218
2	A	26	50	20120615	12	490	9.6	-0.0237749282672554	-0.0248280931071546
2	A	26	50	20120615	12	492	9.64	-0.0262132445808209	-0.0241472199875501
2	A	26	50	20120615	12	494	9.68	-0.0285227826073968	-0.0234907561940321
2	A	26	50	20120615	12	496	9.72	-0.0322811117179458	-0.0236294339759584
2	A	26	50	20120615	12	498	9.76	-0.0351576786723552	-0.0233425748969667
2	A	26	50	20120615	12	500	9.8	-0.0368618272282182	-0.0240184063452214
2	A	26	50	20120615	12	502	9.84	-0.039846058261131	-0.0248515619812222
2	A	26	50	20120615	12	504	9.88	-0.0429144958121882	-0.0258520996918249
2	A	26	50	20120615	12	506	9.92	-0.0456333030010742	-0.0262048229390570
2	A	26	50	20120615	12	508	9.96	-0.0479834218858224	-0.0261366790585541
2	A	26	50	20120615	12	510	10	-0.0505616109917745	-0.0251274184786987
2	A	26	50	20120615	12	512	10.04	-0.0522807219271274	-0.0243102929534273
2	A	26	50	20120615	12	514	10.08	-0.0543224927578035	-0.0241495675820636
2	A	26	50	20120615	12	516	10.12	-0.0565615605225664	-0.0237672208033405
2	A	26	50	20120615	12	518	10.16	-0.0582630715701355	-0.0243068139880639
2	A	26	50	20120615	12	520	10.2	-0.0595041853924742	-0.0265549892881684
2	A	26	50	20120615	12	522	10.24	-0.0599676373189995	-0.0292008272998766
2	A	26	50	20120615	12	524	10.28	-0.0598293201615316	-0.0311749350826610
2	A	26	50	20120615	12	526	10.32	-0.0591957171302494	-0.0332385908682149
2	A	26	50	20120615	12	528	10.36	-0.058992395646387	-0.0364427321100768
2	A	26	50	20120615	12	530	10.4	-0.0582815977678026	-0.0384374944819396
2	A	26	50	20120615	12	532	10.44	-0.0576824096235608	-0.0416307745636425
2	A	26	50	20120615	12	534	10.48	-0.0568416808739334	-0.0436411993507086
2	A	26	50	20120615	12	536	10.52	-0.055914168909051	-0.0443336690215246
2	A	26	50	20120615	12	538	10.56	-0.0539931719166015	-0.0462959610499954
2	A	26	50	20120615	12	540	10.6	-0.0519479009073585	-0.0484761480330888
2	A	26	50	20120615	12	542	10.64	-0.049267683363949	-0.0496227923894609
2	A	26	50	20120615	12	544	10.68	-0.0479886686181388	-0.0498089028942692
2	A	26	50	20120615	12	546	10.72	-0.0453943645486434	-0.0495371617582592
2	A	26	50	20120615	12	548	10.76	-0.0428409312511007	-0.0495551929811795
2	A	26	50	20120615	12	550	10.8	-0.0395010537915223	-0.0489335754098384
2	A	26	50	20120615	12	552	10.84	-0.0374973960163521	-0.0474019821217883
2	A	26	50	20120615	12	554	10.88	-0.0349758532346409	-0.0471652427714471
2	A	26	50	20120615	12	556	10.92	-0.0329048081832236	-0.0457170173728989
2	A	26	50	20120615	12	558	10.96	-0.0318781598476188	-0.0425969087009133
2	A	26	50	20120615	12	560	11	-0.0308035696722496	-0.0404571328703647
2	A	26	50	20120615	12	562	11.04	-0.0307863162667887	-0.0376977193674623
2	A	26	50	20120615	12	564	11.08	-0.0305611734676589	-0.0345867323729539
2	A	26	50	20120615	12	566	11.12	-0.0312899884270279	-0.0319760234261351
2	A	26	50	20120615	12	568	11.16	-0.0311542946357182	-0.0287325953315105
2	A	26	50	20120615	12	570	11.2	-0.0325962833524563	-0.0249885497779415
2	A	26	50	20120615	12	572	11.24	-0.0341877190873981	-0.0222445299896655
2	A	26	50	20120615	12	574	11.28	-0.035835270816495	-0.0195511673311938
2	A	26	50	20120615	12	576	11.32	-0.0373667226831888	-0.0173341047294615
2	A	26	50	20120615	12	578	11.36	-0.0395928433227881	-0.0160050197524754
2	A	26	50	20120615	12	580	11.4	-0.0420574286532748	-0.0157963878966863
2	A	26	50	20120615	12	582	11.44	-0.0450722137702027	-0.0158706694640500
2	A	26	50	20120615	12	584	11.48	-0.0475023205740387	-0.0162108656075467
2	A	26	50	20120615	12	586	11.52	-0.0507934783763933	-0.0167704699141777
2	A	26	50	20120615	12	588	11.56	-0.0533160111075982	-0.0172081690117322
2	A	26	50	20120615	12	590	11.6	-0.0565587320954416	-0.0176482015616645
2	A	26	50	20120615	12	592	11.64	-0.059441535731661	-0.0181050632529892
2	A	26	50	20120615	12	594	11.68	-0.0618970347400095	-0.0183474594575799
2	A	26	50	20120615	12	596	11.72	-0.0654233762577868	-0.0188346560298175
2	A	26	50	20120615	12	598	11.76	-0.0671905068146501	-0.0196073116096200
2	A	26	50	20120615	12	600	11.8	-0.0692608447592862	-0.0202003620670012
2	A	26	50	20120615	12	602	11.84	-0.071793489117462	-0.0206948418390849
2	A	26	50	20120615	12	604	11.88	-0.0741338004311551	-0.0195926744992494
2	A	26	50	20120615	12	606	11.92	-0.0752967789541726	-0.0179325999090578
2	A	26	50	20120615	12	608	11.96	-0.0757677120704429	-0.0161474381292742
2	A	26	50	20120615	12	610	12	-0.0748871519958313	-0.0134019546299612
2	A	26	50	20120615	12	612	12.04	-0.0736506343675704	-0.0110852606827597
2	A	26	50	20120615	12	614	12.08	-0.0721741954084528	-0.00849555280734207
2	A	26	50	20120615	12	616	12.12	-0.0704779876617426	-0.00633152321419877
2	A	26	50	20120615	12	618	12.16	-0.0692426721150097	-0.00412393584333437
2	A	26	50	20120615	12	620	12.2	-0.0675248976114732	-0.00155579472474297
2	A	26	50	20120615	12	622	12.24	-0.0665586361949818	0.0011580103907729
2	A	26	50	20120615	12	624	12.28	-0.0650114865577456	0.00445326941245845
2	A	26	50	20120615	12	626	12.32	-0.064376433957562	0.0061045758785634
2	A	26	50	20120615	12	628	12.36	-0.0636667815919631	0.00760618783909114
2	A	26	50	20120615	12	630	12.4	-0.062905086167269	0.0112381711099777
2	A	26	50	20120615	12	632	12.44	-0.0612933776809105	0.0139540975458371
2	A	26	50	20120615	12	634	12.48	-0.0604148682159643	0.0152068079193872
2	A	26	50	20120615	12	636	12.52	-0.0591000031563479	0.0172280726534090
2	A	26	50	20120615	12	638	12.56	-0.0576282311019863	0.0202998859322395
2	A	26	50	20120615	12	640	12.6	-0.0576231399331617	0.0221450103670677
2	A	26	50	20120615	12	642	12.64	-0.0568084822105567	0.0250541183755473
2	A	26	50	20120615	12	644	12.68	-0.0552469075949843	0.0272355427955078
2	A	26	50	20120615	12	646	12.72	-0.0540558569327537	0.0275103244906769
2	A	26	50	20120615	12	648	12.76	-0.0526540884497295	0.0274850100679104
2	A	26	50	20120615	12	650	12.8	-0.0515605478126245	0.0277881467450051
2	A	26	50	20120615	12	652	12.84	-0.0508281973193496	0.0288983751021461
2	A	26	50	20120615	12	654	12.88	-0.0508074790906608	0.0300046436613124
2	A	26	50	20120615	12	656	12.92	-0.0518782508894116	0.0305368829355115
2	A	26	50	20120615	12	658	12.96	-0.0531110915624104	0.0316473941353650
2	A	26	50	20120615	12	660	13	-0.0554058651993951	0.0328304544909682
2	A	26	50	20120615	12	662	13.04	-0.0576523434432247	0.0338831950667988
2	A	26	50	20120615	12	664	13.08	-0.0602806593488951	0.0341555725989118
2	A	26	50	20120615	12	666	13.12	-0.0626068285269645	0.0332942458287485
2	A	26	50	20120615	12	668	13.16	-0.0647174715581282	0.0321749665048083
2	A	26	50	20120615	12	670	13.2	-0.0655502312143316	0.030410240111001
2	A	26	50	20120615	12	672	13.24	-0.0669886278286213	0.0285918443125017
2	A	26	50	20120615	12	674	13.28	-0.0682860980614205	0.0265179708339597
2	A	26	50	20120615	12	676	13.32	-0.0695327980273305	0.0234609360868559
2	A	26	50	20120615	12	678	13.36	-0.0704603099922129	0.0209926384457680
2	A	26	50	20120615	12	680	13.4	-0.0705788917994179	0.0184653680991292
2	A	26	50	20120615	12	682	13.44	-0.070860815273077	0.0157227130269409
2	A	26	50	20120615	12	684	13.48	-0.0703324650861744	0.0128568092427919
2	A	26	50	20120615	12	686	13.52	-0.0697372933084496	0.0106661217239978
2	A	26	50	20120615	12	688	13.56	-0.0691297471620542	0.00705195754399713
2	A	26	50	20120615	12	690	13.6	-0.0683092911638434	0.00382040884329649
2	A	26	50	20120615	12	692	13.64	-0.0679461918317041	0.0035437179598182
2	A	26	50	20120615	12	694	13.68	-0.0659562519280889	-0.00067799236657797
2	A	26	50	20120615	12	696	13.72	-0.0649767676147893	-0.00325440663450927
2	A	26	50	20120615	12	698	13.76	-0.0638325981321514	-0.00506636776129977
2	A	26	50	20120615	12	700	13.8	-0.0621937367453953	-0.00746862162902487
2	A	26	50	20120615	12	702	13.84	-0.0605558653081329	-0.00837958729522747
2	A	26	50	20120615	12	704	13.88	-0.0583859667287058	-0.00829452234945077
2	A	26	50	20120615	12	706	13.92	-0.0563655505228215	-0.00786636919344227
2	A	26	50	20120615	12	708	13.96	-0.0536434722579657	-0.00729347127932497
2	A	26	50	20120615	12	710	14	-0.050339162269481	-0.00709717843686757
2	A	26	50	20120615	12	712	14.04	-0.0481983964894387	-0.00774665601538737
2	A	26	50	20120615	12	714	14.08	-0.0453490390039694	-0.00880604339496107
2	A	26	50	20120615	12	716	14.12	-0.0427817464135154	-0.0100435509727157
2	A	26	50	20120615	12	718	14.16	-0.0407118539461514	-0.0115976797538822
2	A	26	50	20120615	12	720	14.2	-0.039540602273794	-0.0137171616198107
2	A	26	50	20120615	12	722	14.24	-0.0398240460270327	-0.0149606442498663
2	A	26	50	20120615	12	724	14.28	-0.0403663757149993	-0.0166288717812451
2	A	26	50	20120615	12	726	14.32	-0.0417385234949596	-0.0186934043792076
2	A	26	50	20120615	12	728	14.36	-0.0425842585605978	-0.0208424079532507
2	A	26	50	20120615	12	730	14.4	-0.044306289846957	-0.0236877207879317
2	A	26	50	20120615	12	732	14.44	-0.0458584245870006	-0.0259354364686284
2	A	26	50	20120615	12	734	14.48	-0.047088764930421	-0.0281847685954269
2	A	26	50	20120615	12	736	14.52	-0.0486240245671315	-0.0301106552312683
2	A	26	50	20120615	12	738	14.56	-0.0503741831470328	-0.0325617008811088
2	A	26	50	20120615	12	740	14.6	-0.0524577157042058	-0.0339936203972828
2	A	26	50	20120615	12	742	14.64	-0.0546879785753293	-0.0355626422614746
2	A	26	50	20120615	12	744	14.68	-0.0566380496773009	-0.0375177804906402
2	A	26	50	20120615	12	746	14.72	-0.0585067780435918	-0.0394585191973136
2	A	26	50	20120615	12	748	14.76	-0.0609281216730886	-0.0408793109740721
2	A	26	50	20120615	12	750	14.8	-0.06301246740306	-0.0406376855158728
2	A	26	50	20120615	12	752	14.84	-0.0647769958069685	-0.0407427474414215
2	A	26	50	20120615	12	754	14.88	-0.0678959236106296	-0.0400189317269955
2	A	26	50	20120615	12	756	14.92	-0.0701694133335006	-0.0398656309768343
2	A	26	50	20120615	12	758	14.96	-0.0726293600435026	-0.0392928108444629
2	A	26	50	20120615	12	760	15	-0.0737525991654175	-0.040025868444519
2	A	26	50	20120615	12	762	15.04	-0.0750435640158297	-0.0406961349624057
2	A	26	50	20120615	12	764	15.08	-0.0749124664185978	-0.0419001963894102
2	A	26	50	20120615	12	766	15.12	-0.0739232452449212	-0.0428584462860707
2	A	26	50	20120615	12	768	15.16	-0.0739243695447033	-0.0450308268102999
2	A	26	50	20120615	12	770	15.2	-0.0722757995818415	-0.0472136866570262
2	A	26	50	20120615	12	772	15.24	-0.0704981897024811	-0.0479592034785668
2	A	26	50	20120615	12	774	15.28	-0.0684460901630521	-0.0490789120163231
2	A	26	50	20120615	12	776	15.32	-0.0658852654783256	-0.0499720960682993
2	A	26	50	20120615	12	778	15.36	-0.0635564092944877	-0.0505655707897491
2	A	26	50	20120615	12	780	15.4	-0.0609294793181085	-0.0514131372619506
2	A	26	50	20120615	12	782	15.44	-0.0579916557032449	-0.0524683597825831
2	A	26	50	20120615	12	784	15.48	-0.0550372504343625	-0.0529592050258115
2	A	26	50	20120615	12	786	15.52	-0.0528757664256315	-0.0527183644561394
2	A	26	50	20120615	12	788	15.56	-0.0499878009099094	-0.0525900952860322
2	A	26	50	20120615	12	790	15.6	-0.0473732735864721	-0.0520803420074748
2	A	26	50	20120615	12	792	15.64	-0.0455559384481446	-0.0510699571278373
2	A	26	50	20120615	12	794	15.68	-0.042662316078173	-0.0509241517095566
2	A	26	50	20120615	12	796	15.72	-0.0397218125286087	-0.0513472136967405
2	A	26	50	20120615	12	798	15.76	-0.0374401910777541	-0.050897564494584
2	A	26	50	20120615	12	800	15.8	-0.0352519784326942	-0.0491706683135702
2	A	26	50	20120615	12	802	15.84	-0.0337693876445804	-0.0469433526635107
2	A	26	50	20120615	12	804	15.88	-0.032947941696876	-0.0446635696902872
2	A	26	50	20120615	12	806	15.92	-0.0318045500316973	-0.0422377691667486
2	A	26	50	20120615	12	808	15.96	-0.0309523449390113	-0.0394545968759984
2	A	26	50	20120615	12	810	16	-0.0299587184900879	-0.0363823593330991
2	A	26	50	20120615	12	812	16.04	-0.0297606578806776	-0.0337331837773837
2	A	26	50	20120615	12	814	16.08	-0.0301148476673739	-0.0309008675653409
2	A	26	50	20120615	12	816	16.12	-0.02999209393016	-0.0276712280529495
2	A	26	50	20120615	12	818	16.16	-0.0301687292041004	-0.0248149409210246
2	A	26	50	20120615	12	820	16.2	-0.0316710694846127	-0.0230386674734805
2	A	26	50	20120615	12	822	16.24	-0.0325843120346508	-0.0206908466857712
2	A	26	50	20120615	12	824	16.28	-0.0337270673037264	-0.0182588943332363
2	A	26	50	20120615	12	826	16.32	-0.0345058096587013	-0.0150247943912691
2	A	26	50	20120615	12	828	16.36	-0.034709408328422	-0.0123888898156231
2	A	26	50	20120615	12	830	16.4	-0.0345722083996683	-0.00990541059194307
2	A	26	50	20120615	12	832	16.44	-0.0342561033842067	-0.00720697797785017
2	A	26	50	20120615	12	834	16.48	-0.0339714292651688	-0.00518252419224527
2	A	26	50	20120615	12	836	16.52	-0.0336330008886251	-0.00324364446929957
2	A	26	50	20120615	12	838	16.56	-0.0323454655061016	-0.00241495067708807
2	A	26	50	20120615	12	840	16.6	-0.0305582531166526	-0.00172502659068437
2	A	26	50	20120615	12	842	16.64	-0.0286704052901051	-0.00206586620135187
2	A	26	50	20120615	12	844	16.68	-0.0263989661768996	-0.00331765733608637
2	A	26	50	20120615	12	846	16.72	-0.0238720288775547	-0.00457745928354507
2	A	26	50	20120615	12	848	16.76	-0.0209918620425223	-0.00533404303331797
2	A	26	50	20120615	12	850	16.8	-0.0186455120369178	-0.00620607540014847
2	A	26	50	20120615	12	852	16.84	-0.0151971431839020	-0.00745392795011177
2	A	26	50	20120615	12	854	16.88	-0.0127886738475703	-0.00852950100390687
2	A	26	50	20120615	12	856	16.92	-0.0101568294790618	-0.00966539026613707
2	A	26	50	20120615	12	858	16.96	-0.0074801474695582	-0.0112425212308956
2	A	26	50	20120615	12	860	17	-0.00506573136519674	-0.0119112321138637
2	A	26	50	20120615	12	862	17.04	-0.00322817297292726	-0.0127213643530692
2	A	26	50	20120615	12	864	17.08	-0.00052094395047644	-0.0133870346768782
2	A	26	50	20120615	12	866	17.12	0.00161453974191039	-0.0144355113988182
2	A	26	50	20120615	12	868	17.16	0.00458530746170939	-0.0152305115529062
2	A	26	50	20120615	12	870	17.2	0.00711744270300279	-0.0152333541221666
2	A	26	50	20120615	12	872	17.24	0.00915860542184719	-0.0153317551018365
2	A	26	50	20120615	12	874	17.28	0.0118638828295819	-0.0161297675308124
2	A	26	50	20120615	12	876	17.32	0.0136553095754468	-0.0161336849023801
2	A	26	50	20120615	12	878	17.36	0.0152524992503992	-0.0144349546936493
2	A	26	50	20120615	12	880	17.4	0.0152997160935809	-0.0132005055648554
2	A	26	50	20120615	12	882	17.44	0.0146690956387017	-0.0116366908350002
2	A	26	50	20120615	12	884	17.48	0.0149324717014903	-0.00911552281988297
2	A	26	50	20120615	12	886	17.52	0.0145539574415211	-0.00729337935544337
2	A	26	50	20120615	12	888	17.56	0.0144504016534164	-0.00426247220390447
2	A	26	50	20120615	12	890	17.6	0.0128258308947081	-0.00198635911487527
2	A	26	50	20120615	12	892	17.64	0.012154037026174	-0.000232635302583250
2	A	26	50	20120615	12	894	17.68	0.0114447452850336	0.00208675272145456
2	A	26	50	20120615	12	896	17.72	0.0102907965156118	0.00410870334905405
2	A	26	50	20120615	12	898	17.76	0.00905154238410769	0.00541149809591558
2	A	26	50	20120615	12	900	17.8	0.00748964957048379	0.00631344815065808
2	A	26	50	20120615	12	902	17.84	0.00469332509360349	0.00821952519002454
2	A	26	50	20120615	12	904	17.88	0.00210472737583229	0.0088960637450604
2	A	26	50	20120615	12	906	17.92	-0.00056998180575172	0.0101657234681555
2	A	26	50	20120615	12	908	17.96	-0.00283287906904054	0.0114241331223620
2	A	26	50	20120615	12	910	18	-0.0050253286979333	0.0127618603584277
2	A	26	50	20120615	12	912	18.04	-0.00699321959789752	0.0141187968573111
2	A	26	50	20120615	12	914	18.08	-0.00856643319108822	0.0161078882327889
2	A	26	50	20120615	12	916	18.12	-0.00939823825313702	0.0179952764399286
2	A	26	50	20120615	12	918	18.16	-0.0103237632479643	0.0204222012632492
2	A	26	50	20120615	12	920	18.2	-0.0103022672018162	0.0220927976023449
2	A	26	50	20120615	12	922	18.24	-0.0115269761468313	0.0245479147730315
2	A	26	50	20120615	12	924	18.28	-0.0136195667418713	0.0256354662156998
2	A	26	50	20120615	12	926	18.32	-0.0154324188232062	0.0254362318090327
2	A	26	50	20120615	12	928	18.36	-0.0169119973364321	0.0253782207687041
2	A	26	50	20120615	12	930	18.4	-0.019726268183419	0.0245637893202691
2	A	26	50	20120615	12	932	18.44	-0.0221630451255219	0.0235102546635233
2	A	26	50	20120615	12	934	18.48	-0.0240390093155047	0.0234915771450050
2	A	26	50	20120615	12	936	18.52	-0.0261502272244816	0.0244772040949128
2	A	26	50	20120615	12	938	18.56	-0.0287471900154742	0.0246885865960807
2	A	26	50	20120615	12	940	18.6	-0.0307260071294213	0.0260043213970380
2	A	26	50	20120615	12	942	18.64	-0.0326360439667624	0.0269344496570107
2	A	26	50	20120615	12	944	18.68	-0.0350217515358077	0.0269328233114140
2	A	26	50	20120615	12	946	18.72	-0.037333566446219	0.0273979581520785
2	A	26	50	20120615	12	948	18.76	-0.0400709818571586	0.0263007476307792
2	A	26	50	20120615	12	950	18.8	-0.0423773520453548	0.02517015459834
2	A	26	50	20120615	12	952	18.84	-0.0439516545829885	0.0250809177225543
2	A	26	50	20120615	12	954	18.88	-0.0469877589693692	0.0234989077210056
2	A	26	50	20120615	12	956	18.92	-0.0489620011024421	0.0221968412941287
2	A	26	50	20120615	12	958	18.96	-0.0509480519187607	0.0209256754335896
2	A	26	50	20120615	12	960	19	-0.0537913989965899	0.0198233666723979
2	A	26	50	20120615	12	962	19.04	-0.055396319257849	0.0182822274428019
2	A	26	50	20120615	12	964	19.08	-0.0565272658436788	0.0164634073802338
2	A	26	50	20120615	12	966	19.12	-0.0572939110158413	0.0134961044836626
2	A	26	50	20120615	12	968	19.16	-0.0566942137547169	0.0114075231840719
2	A	26	50	20120615	12	970	19.2	-0.0559156891886306	0.00844064455156939
2	A	26	50	20120615	12	972	19.24	-0.0557208812704137	0.00615732604443991
2	A	26	50	20120615	12	974	19.28	-0.0550880914119298	0.00378378071203103
2	A	26	50	20120615	12	976	19.32	-0.0550396545974185	0.00116529359061912
2	A	26	50	20120615	12	978	19.36	-0.0555945212886156	-0.00221517179819937
2	A	26	50	20120615	12	980	19.4	-0.0560205531242805	-0.00474923036993767
2	A	26	50	20120615	12	982	19.44	-0.0573784809868712	-0.00829749219793177
2	A	26	50	20120615	12	984	19.48	-0.0578702737531864	-0.0104678150414276
2	A	26	50	20120615	12	986	19.52	-0.0591993516591046	-0.0131073032342408
2	A	26	50	20120615	12	988	19.56	-0.0608295863431302	-0.0159841671734982
2	A	26	50	20120615	12	990	19.6	-0.0620402238631997	-0.0181421863590015
2	A	26	50	20120615	12	992	19.64	-0.0634677310330591	-0.0203436926115477
2	A	26	50	20120615	12	994	19.68	-0.064792424876934	-0.0208372531448159
2	A	26	50	20120615	12	996	19.72	-0.0676062856019878	-0.0211381977908889
2	A	26	50	20120615	12	998	19.76	-0.0699898011400114	-0.0204189287730659
2	A	26	50	20120615	12	1000	19.8	-0.0718768570069639	-0.0190538591319853
2	A	26	50	20120615	12	1002	19.84	-0.0742373208639208	-0.0193972301849295
2	A	26	50	20120615	12	1004	19.88	-0.0750087743621954	-0.0195433184459226
2	A	26	50	20120615	12	1006	19.92	-0.0790079581845521	-0.0201413186507721
2	A	26	50	20120615	12	1008	19.96	-0.0807087621253401	-0.0210368693891448
2	A	26	50	20120615	12	1010	20	-0.0827646043809619	-0.0233564624741492
2	A	26	50	20120615	12	1012	20.04	-0.0839668273303353	-0.0247609179629419
2	A	26	50	20120615	12	1014	20.08	-0.0839397451406158	-0.0253983747261816
2	A	26	50	20120615	12	1016	20.12	-0.0830796911626586	-0.0270798039411651
2	A	26	50	20120615	12	1018	20.16	-0.0819591390465123	-0.0298493290710384
2	A	26	50	20120615	12	1020	20.2	-0.0808716088170474	-0.0313188383837003
2	A	26	50	20120615	12	1022	20.24	-0.0791021448078062	-0.0330320166931591
2	A	26	50	20120615	12	1024	20.28	-0.0768728492587594	-0.0340525839104456
2	A	26	50	20120615	12	1026	20.32	-0.0749262550008309	-0.0353014051966992
2	A	26	50	20120615	12	1028	20.36	-0.0722843626449617	-0.0357864804485932
2	A	26	50	20120615	12	1030	20.4	-0.0700682899927231	-0.0361246189113566
2	A	26	50	20120615	12	1032	20.44	-0.0669912370526439	-0.0366003674248067
2	A	26	50	20120615	12	1034	20.48	-0.0644246374268354	-0.0356967698112640
2	A	26	50	20120615	12	1036	20.52	-0.0622696305162201	-0.0357809438024965
2	A	26	50	20120615	12	1038	20.56	-0.0593152252473377	-0.0361525708424169
2	A	26	50	20120615	12	1040	20.6	-0.0566374118669842	-0.0363163367729397
2	A	26	50	20120615	12	1042	20.64	-0.0540825191010451	-0.0362011943331184
2	A	26	50	20120615	12	1044	20.68	-0.0513349595362226	-0.0360504646232135
2	A	26	50	20120615	12	1046	20.72	-0.0486760683333336	-0.0364625947395603
2	A	26	50	20120615	12	1048	20.76	-0.0459302666359691	-0.0366202441964258
2	A	26	50	20120615	12	1050	20.8	-0.0430739512197729	-0.0366703356408051
2	A	26	50	20120615	12	1052	20.84	-0.040714236896004	-0.0367067799243074
2	A	26	50	20120615	12	1054	20.88	-0.0379208822676047	-0.0358356243698856
2	A	26	50	20120615	12	1056	20.92	-0.0364452211259465	-0.0363524487162549
2	A	26	50	20120615	12	1058	20.96	-0.0326853222383433	-0.0359703989223798
2	A	26	50	20120615	12	1060	21	-0.0302874524326616	-0.0352253205070435
2	A	26	50	20120615	12	1062	21.04	-0.0282062957542733	-0.0343441240363288
2	A	26	50	20120615	12	1064	21.08	-0.0260663077916904	-0.0333961766854701
2	A	26	50	20120615	12	1066	21.12	-0.0243278857701432	-0.0321356174266489
2	A	26	50	20120615	12	1068	21.16	-0.0226198693401871	-0.0304943518768368
2	A	26	50	20120615	12	1070	21.2	-0.0215338947456408	-0.0282290645926276
2	A	26	50	20120615	12	1072	21.24	-0.0199949475470664	-0.0267141590246135
2	A	26	50	20120615	12	1074	21.28	-0.0186187763295212	-0.0244023441142022
2	A	26	50	20120615	12	1076	21.32	-0.0176202001331295	-0.0222050805023431
2	A	26	50	20120615	12	1078	21.36	-0.0168491001882456	-0.0205704617562742
2	A	26	50	20120615	12	1080	21.4	-0.0158438064774327	-0.0183967448002286
2	A	26	50	20120615	12	1082	21.44	-0.0147406491881035	-0.0167670758016280
2	A	26	50	20120615	12	1084	21.48	-0.0138076925010060	-0.0137748827463590
2	A	26	50	20120615	12	1086	21.52	-0.0123352840505413	-0.0115052821107845
2	A	26	50	20120615	12	1088	21.56	-0.0113827405056049	-0.00961370076043237
2	A	26	50	20120615	12	1090	21.6	-0.0107036351529533	-0.00708862244481517
2	A	26	50	20120615	12	1092	21.64	-0.00998249937322803	-0.00465535487366727
2	A	26	50	20120615	12	1094	21.68	-0.00924284446690346	-0.00381852935347207
2	A	26	50	20120615	12	1096	21.72	-0.008721480494999	-0.00044961808945815
2	A	26	50	20120615	12	1098	21.76	-0.00921464504846974	0.00164488876495889
2	A	26	50	20120615	12	1100	21.8	-0.00901331760573031	0.00253755450766442
2	A	26	50	20120615	12	1102	21.84	-0.00862693324728655	0.00279326553294491
2	A	26	50	20120615	12	1104	21.88	-0.00797118363161758	0.00241016214996585
2	A	26	50	20120615	12	1106	21.92	-0.00772110117631533	0.00230052524354287
2	A	26	50	20120615	12	1108	21.96	-0.00814617134675781	0.00266807934840364
2	A	26	50	20120615	12	1110	22	-0.00788891882869433	0.00328850190928453
2	A	26	50	20120615	12	1112	22.04	-0.00824825635275771	0.00354383816797099
2	A	26	50	20120615	12	1114	22.08	-0.0089892901173056	0.00432623767921828
2	A	26	50	20120615	12	1116	22.12	-0.00848562502813422	0.00569899357101041
2	A	26	50	20120615	12	1118	22.16	-0.00845910145277192	0.00695384647810749
2	A	26	50	20120615	12	1120	22.2	-0.00995608115677612	0.00763085101651215
2	A	26	50	20120615	12	1122	22.24	-0.0102778998778724	0.0079195488559777
2	A	26	50	20120615	12	1124	22.28	-0.0117060438680990	0.00872778647327362
2	A	26	50	20120615	12	1126	22.32	-0.0128248918569026	0.0100731631904982
2	A	26	50	20120615	12	1128	22.36	-0.0129911185190240	0.0122935774783733
2	A	26	50	20120615	12	1130	22.4	-0.0148224529574055	0.0153830132724047
2	A	26	50	20120615	12	1132	22.44	-0.0172500650885174	0.0150919525649191
2	A	26	50	20120615	12	1134	22.48	-0.0173700045407423	0.0143726552628249
2	A	26	50	20120615	12	1136	22.52	-0.0175830063164391	0.0129352556690967
2	A	26	50	20120615	12	1138	22.56	-0.0178003992252471	0.0127170849428294
2	A	26	50	20120615	12	1140	22.6	-0.0179927817672045	0.0129385154313580
2	A	26	50	20120615	12	1142	22.64	-0.0181634773441830	0.0132708980449225
2	A	26	50	20120615	12	1144	22.68	-0.0180110392642948	0.0144409193514806
2	A	26	50	20120615	12	1146	22.72	-0.0172833698179113	0.0160380472960111
2	A	26	50	20120615	12	1148	22.76	-0.0161110504143143	0.0183540412074992
2	A	26	50	20120615	12	1150	22.8	-0.0146356650443008	0.0199623626523758
2	A	26	50	20120615	12	1152	22.84	-0.0126803804440316	0.0214147529098651
2	A	26	50	20120615	12	1154	22.88	-0.0117424810805335	0.0219551168409801
2	A	26	50	20120615	12	1156	22.92	-0.0102666078068410	0.0223848963425853
2	A	26	50	20120615	12	1158	22.96	-0.00865290527935952	0.0222340704661582
2	A	26	50	20120615	12	1160	23	-0.00654377545670754	0.0228063461263081
2	A	26	50	20120615	12	1162	23.04	-0.00333790180323178	0.0231461887164141
2	A	26	50	20120615	12	1164	23.08	-0.00094744247661692	0.0237250121853578
2	A	26	50	20120615	12	1166	23.12	0.00163752778336679	0.0246830711631875
2	A	26	50	20120615	12	1168	23.16	0.00423297029477979	0.0247573810148224
2	A	26	50	20120615	12	1170	23.2	0.0067757191381481	0.0250292000032890
2	A	26	50	20120615	12	1172	23.24	0.008313675043726	0.0255797546866237
2	A	26	50	20120615	12	1174	23.28	0.00990835781300709	0.0258222767562215
2	A	26	50	20120615	12	1176	23.32	0.0114636038228878	0.0254132508386441
2	A	26	50	20120615	12	1178	23.36	0.0118275092567577	0.0235287829825107
2	A	26	50	20120615	12	1180	23.4	0.0121069295724113	0.0217890457423506
2	A	26	50	20120615	12	1182	23.44	0.0124327148797074	0.0185717593854265
2	A	26	50	20120615	12	1184	23.48	0.0123940785651834	0.0157184703862538
2	A	26	50	20120615	12	1186	23.52	0.0128549000544827	0.0134269494404626
2	A	26	50	20120615	12	1188	23.56	0.0137003876327474	0.0101477417427099
2	A	26	50	20120615	12	1190	23.6	0.0147283087605583	0.00707741338811984
2	A	26	50	20120615	12	1192	23.64	0.0147816246118598	0.00542759184625539
2	A	26	50	20120615	12	1194	23.68	0.0148014943124111	0.00228216875150327
2	A	26	50	20120615	12	1196	23.72	0.01520046517156	-0.000793865954810971
2	A	26	50	20120615	12	1198	23.76	0.0163406607140877	-0.00364698524835627
2	A	26	50	20120615	12	1200	23.8	0.0167205891876192	-0.00538512442719087
2	A	26	50	20120615	12	1202	23.84	0.0168899129774421	-0.00642254907014097
2	A	26	50	20120615	12	1204	23.88	0.0171969245996977	-0.00879575499129487
2	A	26	50	20120615	12	1206	23.92	0.0165164191756194	-0.0108117022823221
2	A	26	50	20120615	12	1208	23.96	0.0156663148971803	-0.0142656565718026
2	A	26	50	20120615	12	1210	24	0.0154477686972122	-0.0167303981728878
2	A	26	50	20120615	12	1212	24.04	0.0144239417176644	-0.0196284823866487
2	A	26	50	20120615	12	1214	24.08	0.0138267405434776	-0.0220923040418117
2	A	26	50	20120615	12	1216	24.12	0.0132244835558054	-0.0252596615889162
2	A	26	50	20120615	12	1218	24.16	0.0123524299757715	-0.0272677529236045
2	A	26	50	20120615	12	1220	24.2	0.0133979580624339	-0.0296986446159676
2	A	26	50	20120615	12	1222	24.24	0.014558320290361	-0.0298611377542842
2	A	26	50	20120615	12	1224	24.28	0.0160385069154188	-0.0298597942514000
2	A	26	50	20120615	12	1226	24.32	0.0184255579873484	-0.0306247423672876
2	A	26	50	20120615	12	1228	24.36	0.0205668399553409	-0.0308194583616229
2	A	26	50	20120615	12	1230	24.4	0.0220607444519538	-0.0323613046980002
2	A	26	50	20120615	12	1232	24.44	0.0223663913581216	-0.0333806344784197
2	A	26	50	20120615	12	1234	24.48	0.0214800471500399	-0.0337934999858189
2	A	26	50	20120615	12	1236	24.52	0.0198519337863579	-0.0343008491013202
2	A	26	50	20120615	12	1238	24.56	0.0181664033520435	-0.0352231284760218
2	A	26	50	20120615	12	1240	24.6	0.0158406584380429	-0.0349406393169378
2	A	26	50	20120615	12	1242	24.64	0.0130277169518047	-0.0360365841170988
2	A	26	50	20120615	12	1244	24.68	0.0104374433909621	-0.0367458122186289
2	A	26	50	20120615	12	1246	24.72	0.0077609735134929	-0.0365887638025274
2	A	26	50	20120615	12	1248	24.76	0.00561440945784489	-0.0374121896492191
2	A	26	50	20120615	12	1250	24.8	0.00297923461639699	-0.0372451003168248
2	A	26	50	20120615	12	1252	24.84	3.83068027639995e-05	-0.0362963751485068
2	A	26	50	20120615	12	1254	24.88	-0.00253810746516731	-0.0361954003001533
2	A	26	50	20120615	12	1256	24.92	-0.00559111170361834	-0.0352161988295662
2	A	26	50	20120615	12	1258	24.96	-0.00911243276324923	-0.033994389022354
2	A	26	50	20120615	12	1260	25	-0.0115757806568688	-0.0326532195904774
2	A	26	50	20120615	12	1262	25.04	-0.0137956009750477	-0.0311924076912242
2	A	26	50	20120615	12	1264	25.08	-0.016174732451028	-0.0290955532422936
2	A	26	50	20120615	12	1266	25.12	-0.0178947696962643	-0.0266756217050389
2	A	26	50	20120615	12	1268	25.16	-0.0195824921616003	-0.0239761708571811
2	A	26	50	20120615	12	1270	25.2	-0.0203401570776417	-0.0218171617221842
2	A	26	50	20120615	12	1272	25.24	-0.0218475673137752	-0.0190711832481244
2	A	26	50	20120615	12	1274	25.28	-0.0233582090278987	-0.0165393379206112
2	A	26	50	20120615	12	1276	25.32	-0.0248380350284981	-0.0134600363809679
2	A	26	50	20120615	12	1278	25.36	-0.0259034964553222	-0.0116980747746750
2	A	26	50	20120615	12	1280	25.4	-0.027039687652148	-0.00852541604803197
2	A	26	50	20120615	12	1282	25.44	-0.0287658576344975	-0.00665358206875797
2	A	26	50	20120615	12	1284	25.48	-0.0293986545640491	-0.00504016945505687
2	A	26	50	20120615	12	1286	25.52	-0.0310283730601245	-0.00286300888898687
2	A	26	50	20120615	12	1288	25.56	-0.0326093436147048	-0.000506766459513671
2	A	26	50	20120615	12	1290	25.6	-0.0326232382629551	0.00155688932604023
2	A	26	50	20120615	12	1292	25.64	-0.031868118931326	0.00385731981727443
2	A	26	50	20120615	12	1294	25.68	-0.030890190252945	0.00589421161116039
2	A	26	50	20120615	12	1296	25.72	-0.0288967148154239	0.00771953705611535
2	A	26	50	20120615	12	1298	25.76	-0.0275519391389633	0.00931180010599121
2	A	26	50	20120615	12	1300	25.8	-0.0254030416309374	0.0111426409838394
2	A	26	50	20120615	12	1302	25.84	-0.0235125775092995	0.0127470097018092
2	A	26	50	20120615	12	1304	25.88	-0.0215007880061457	0.0143191202084213
2	A	26	50	20120615	12	1306	25.92	-0.0198529180789973	0.0165551615561606
2	A	26	50	20120615	12	1308	25.96	-0.0175666997269582	0.0181195653059645
2	A	26	50	20120615	12	1310	26	-0.0161388962793575	0.0199398130171237
2	A	26	50	20120615	12	1312	26.04	-0.0143843875785383	0.0217721034638734
2	A	26	50	20120615	12	1314	26.08	-0.0123795277218401	0.0236396431836652
2	A	26	50	20120615	12	1316	26.12	-0.0101163546869066	0.0246807942793520
2	A	26	50	20120615	12	1318	26.16	-0.00834508048430558	0.0257656092187772
2	A	26	50	20120615	12	1320	26.2	-0.00616754515164161	0.0265389719053609
2	A	26	50	20120615	12	1322	26.24	-0.00482595145569638	0.0277436697284684
2	A	26	50	20120615	12	1324	26.28	-0.0038883773613177	0.0283310421183967
2	A	26	50	20120615	12	1326	26.32	-0.0049215522925128	0.0282906875343944
2	A	26	50	20120615	12	1328	26.36	-0.00600010226585664	0.0285819448175651
2	A	26	50	20120615	12	1330	26.4	-0.00717071754211097	0.0298060173664771
2	A	26	50	20120615	12	1332	26.44	-0.00866674335906734	0.0307482371524082
2	A	26	50	20120615	12	1334	26.48	-0.0106041452288404	0.0327108120235915
2	A	26	50	20120615	12	1336	26.52	-0.0121366577557060	0.0341021860369322
2	A	26	50	20120615	12	1338	26.56	-0.0140713019090324	0.0359007828455583
2	A	26	50	20120615	12	1340	26.6	-0.0163899757552212	0.0373195926020091
2	A	26	50	20120615	12	1342	26.64	-0.0185491263115743	0.038952938555872
2	A	26	50	20120615	12	1344	26.68	-0.0193282165630856	0.0403851126304872
2	A	26	50	20120615	12	1346	26.72	-0.0207673202841565	0.0415761632927178
2	A	26	50	20120615	12	1348	26.76	-0.0228519417857726	0.0434039636114069
2	A	26	50	20120615	12	1350	26.8	-0.0239793528376964	0.0445173739490633
2	A	26	50	20120615	12	1352	26.84	-0.0250967936840055	0.0461947019447159
2	A	26	50	20120615	12	1354	26.88	-0.0265807986856817	0.0469776812835237
2	A	26	50	20120615	12	1356	26.92	-0.0287283526908233	0.0474805049156255
2	A	26	50	20120615	12	1358	26.96	-0.0306615826305874	0.047817512007539
2	A	26	50	20120615	12	1360	27	-0.031947725012752	0.0464163940627535
2	A	26	50	20120615	12	1362	27.04	-0.0341354992516075	0.0449388378749217
2	A	26	50	20120615	12	1364	27.08	-0.0358427732194434	0.0437527016048203
2	A	26	50	20120615	12	1366	27.12	-0.0377823600491703	0.0426062057408723
2	A	26	50	20120615	12	1368	27.16	-0.0380527081848213	0.042288057186813
2	A	26	50	20120615	12	1370	27.2	-0.0419480604474286	0.0394550621522603
2	A	26	50	20120615	12	1372	27.24	-0.0439148284618243	0.0379701166985651
2	A	26	50	20120615	12	1374	27.28	-0.0453609042557577	0.035455036872834
2	A	26	50	20120615	12	1376	27.32	-0.0477686876985116	0.0333894931121743
2	A	26	50	20120615	12	1378	27.36	-0.0501939932473034	0.0327998367673429
2	A	26	50	20120615	12	1380	27.4	-0.0515208791221999	0.0332773459766781
2	A	26	50	20120615	12	1382	27.44	-0.0527194251163111	0.0341434103622754
2	A	26	50	20120615	12	1384	27.48	-0.0541957226540724	0.0356006160169447
2	A	26	50	20120615	12	1386	27.52	-0.0561868646392156	0.0369593216969946
2	A	26	50	20120615	12	1388	27.56	-0.0589627537301196	0.0382413770019639
2	A	26	50	20120615	12	1390	27.6	-0.0609374201272612	0.0381411092603917
2	A	26	50	20120615	12	1392	27.64	-0.0633594729848595	0.0384296795377939
2	A	26	50	20120615	12	1394	27.68	-0.0653566253776427	0.0396033353732073
2	A	26	50	20120615	12	1396	27.72	-0.0677564750823118	0.0406671775255025
2	A	26	50	20120615	12	1398	27.76	-0.0691291107659511	0.0408074675108899
2	A	26	50	20120615	12	1400	27.8	-0.0716005903875543	0.0409783045092246
2	A	26	50	20120615	12	1402	27.84	-0.0730995153423136	0.0407015429150682
2	A	26	50	20120615	12	1404	27.88	-0.0741329519030177	0.0391605451068283
2	A	26	50	20120615	12	1406	27.92	-0.0757753488236797	0.0370958640164417
2	A	26	50	20120615	12	1408	27.96	-0.0769717027867692	0.035544825291909
2	A	26	50	20120615	12	1410	28	-0.0774022601058337	0.0332773459766781
2	A	26	50	20120615	12	1412	28.04	-0.078046646515529	0.0307731273111060
2	A	26	50	20120615	12	1414	28.08	-0.0783403786724339	0.0281282651067558
2	A	26	50	20120615	12	1416	28.12	-0.0776661523565725	0.0259684074436215
2	A	26	50	20120615	12	1418	28.16	-0.0773771578151016	0.0234236008488092
2	A	26	50	20120615	12	1420	28.2	-0.0774473735184734	0.020235185661761
2	A	26	50	20120615	12	1422	28.24	-0.0780358277817769	0.0171367851679578
2	A	26	50	20120615	12	1424	28.28	-0.0784005534595129	0.0136087465939056
2	A	26	50	20120615	12	1426	28.32	-0.078798795998677	0.011426049381739
2	A	26	50	20120615	12	1428	28.36	-0.0802375461663574	0.00751511248567431
2	A	26	50	20120615	12	1430	28.4	-0.0814853067924392	0.00607558450053475
2	A	26	50	20120615	12	1432	28.44	-0.0829427952898209	0.00354004100455603
2	A	26	50	20120615	12	1434	28.48	-0.0847742018530941	0.00056015160727968
2	A	26	50	20120615	12	1436	28.52	-0.0857403218482292	-0.00133355106341597
2	A	26	50	20120615	12	1438	28.56	-0.0856073150626881	-0.00371897578974887
2	A	26	50	20120615	12	1440	28.6	-0.0854422763399591	-0.00641998227252517
2	A	26	50	20120615	12	1442	28.64	-0.0847039154390441	-0.00890433123754607
2	A	26	50	20120615	12	1444	28.68	-0.0831592406755421	-0.0101251510952646
2	A	26	50	20120615	12	1446	28.72	-0.0811423600035637	-0.0128460272785923
2	A	26	50	20120615	12	1448	28.76	-0.0793048016112942	-0.0137912169130044
2	A	26	50	20120615	12	1450	28.8	-0.077050898746262	-0.0145833886399677
2	A	26	50	20120615	12	1452	28.84	-0.0759576409518696	-0.0160703634901249
2	A	26	50	20120615	12	1454	28.88	-0.0732854137150875	-0.0180596669976370
2	A	26	50	20120615	12	1456	28.92	-0.0710107926213666	-0.0201214489502207
2	A	26	50	20120615	12	1458	28.96	-0.0685589705682804	-0.0214066862357054
2	A	26	50	20120615	12	1460	29	-0.0667549290374392	-0.0228298800541996
2	A	26	50	20120615	12	1462	29.04	-0.0647936976691401	-0.0242783175847821
2	A	26	50	20120615	12	1464	29.08	-0.062911662260334	-0.0263470291838215
2	A	26	50	20120615	12	1466	29.12	-0.0623614624738928	-0.0288935328349086
2	A	26	50	20120615	12	1468	29.16	-0.0623911609587026	-0.0309499407759553
2	A	26	50	20120615	12	1470	29.2	-0.063406170316689	-0.0330808494874678
2	A	26	50	20120615	12	1472	29.24	-0.065126858100164	-0.035456148444694
2	A	26	50	20120615	12	1474	29.28	-0.066646953831952	-0.0376035327442082
2	A	26	50	20120615	12	1476	29.32	-0.0691332614827567	-0.0402355468183442
2	A	26	50	20120615	12	1478	29.36	-0.0709689601841916	-0.0416054459987404
2	A	26	50	20120615	12	1480	29.4	-0.0729846175614386	-0.0438420459608368
2	A	26	50	20120615	12	1482	29.44	-0.0750742100237264	-0.0463141407653397
2	A	26	50	20120615	12	1484	29.48	-0.0770300673804884	-0.0485931459211039
2	A	26	50	20120615	12	1486	29.52	-0.078921104258619	-0.0502324103587253
2	A	26	50	20120615	12	1488	29.56	-0.080360123126876	-0.0524956611754047
2	A	26	50	20120615	12	1490	29.6	-0.0821289790242855	-0.0546518135990056
2	A	26	50	20120615	12	1492	29.64	-0.0835170437778903	-0.0566645081988393
2	A	26	50	20120615	12	1494	29.68	-0.085304567294323	-0.0582314992523556
2	A	26	50	20120615	12	1496	29.72	-0.0878315618693172	-0.0593588325225335
2	A	26	50	20120615	12	1498	29.76	-0.0902084730300045	-0.0593917412721299
2	A	26	50	20120615	12	1500	29.8	-0.092650664288731	-0.0590411718721533
2	A	26	50	20120615	12	1502	29.84	-0.09442246175035	-0.058250838622821
2	A	26	50	20120615	12	1504	29.88	-0.0968976890378937	-0.0578064220108453
2	A	26	50	20120615	12	1506	29.92	-0.0998225655275937	-0.0572277258211222
2	A	26	50	20120615	12	1508	29.96	-0.102494722053698	-0.0556586558736693
2	A	26	50	20120615	12	1510	30	-0.104436295853480	-0.0549092641069678
2	A	26	50	20120615	12	1512	30.04	-0.106264873989628	-0.0534738373411591
2	A	26	50	20120615	12	1514	30.08	-0.108634530234740	-0.0528111368658311
2	A	26	50	20120615	12	1516	30.12	-0.111183296627527	-0.0521814582771844
2	A	26	50	20120615	12	1518	30.16	-0.113981247450004	-0.0508245910747656
2	A	26	50	20120615	12	1520	30.2	-0.116070040881629	-0.0497483745537996
2	A	26	50	20120615	12	1522	30.24	-0.118054323930995	-0.0486182764961073
2	A	26	50	20120615	12	1524	30.28	-0.119516125779742	-0.0486456415285392
2	A	26	50	20120615	12	1526	30.32	-0.121855517854619	-0.0471547775910855
2	A	26	50	20120615	12	1528	30.36	-0.122940856053063	-0.047091915798238
2	A	26	50	20120615	12	1530	30.4	-0.122831749476726	-0.0477440803825264
2	A	26	50	20120615	12	1532	30.44	-0.123012415259319	-0.0493241104850877
2	A	26	50	20120615	12	1534	30.48	-0.123670095276500	-0.0517550728881289
2	A	26	50	20120615	12	1536	30.52	-0.123170948599661	-0.053419531540364
2	A	26	50	20120615	12	1538	30.56	-0.121833385412368	-0.055676333543199
2	A	26	50	20120615	12	1540	30.6	-0.120238647488758	-0.0579315092004372
2	A	26	50	20120615	12	1542	30.64	-0.118091800590398	-0.0597488443387648
2	A	26	50	20120615	12	1544	30.68	-0.116004421372335	-0.0609028426056612
2	A	26	50	20120615	12	1546	30.72	-0.113744083835594	-0.0620289808653789
2	A	26	50	20120615	12	1548	30.76	-0.111273664874163	-0.0632209507664251
2	A	26	50	20120615	12	1550	30.8	-0.108752263513808	-0.0645826970056341
2	A	26	50	20120615	12	1552	30.84	-0.105920795829903	-0.0649322198875746
2	A	26	50	20120615	12	1554	30.88	-0.104451145095885	-0.0645534934955711
2	A	26	50	20120615	12	1556	30.92	-0.101561553234566	-0.0632824690563883
2	A	26	50	20120615	12	1558	30.96	-0.0995776944492688	-0.0619613107464193
2	A	26	50	20120615	12	1560	31	-0.0982030788666421	-0.0602783966071953
2	A	26	50	20120615	12	1562	31.04	-0.095661242120311	-0.0589155897078145
2	A	26	50	20120615	12	1564	31.08	-0.09345577606979	-0.0579051341174989
2	A	26	50	20120615	12	1566	31.12	-0.0907229497818603	-0.0567502873224651
2	A	26	50	20120615	12	1568	31.16	-0.089135848611487	-0.0557069512668243
2	A	26	50	20120615	12	1570	31.2	-0.0864787958862292	-0.0542189440407666
2	A	26	50	20120615	12	1572	31.24	-0.0846101318666553	-0.0533280531360819
2	A	26	50	20120615	12	1574	31.28	-0.0829072419608629	-0.0517778275843475
2	A	26	50	20120615	12	1576	31.32	-0.0809623801145483	-0.0500774125522892
2	A	26	50	20120615	12	1578	31.36	-0.0794586963311517	-0.0481178287427903
2	A	26	50	20120615	12	1580	31.4	-0.0779731710498959	-0.0464212320873504
2	A	26	50	20120615	12	1582	31.44	-0.0763083659153381	-0.0438101625160731
2	A	26	50	20120615	12	1584	31.48	-0.0748313612707957	-0.0415578859966377
2	A	26	50	20120615	12	1586	31.52	-0.0737375377909782	-0.0397044884124697
2	A	26	50	20120615	12	1588	31.56	-0.0728928280301727	-0.0376998406878058
2	A	26	50	20120615	12	1590	31.6	-0.0717388297632763	-0.035937164903664
2	A	26	50	20120615	12	1592	31.64	-0.0697024329441371	-0.0338535333515416
2	A	26	50	20120615	12	1594	31.68	-0.0682580966328855	-0.0330267841029783
2	A	26	50	20120615	12	1596	31.72	-0.0657907889412913	-0.032000984295511
2	A	26	50	20120615	12	1598	31.76	-0.0635024853313544	-0.0316779425625259
2	A	26	50	20120615	12	1600	31.8	-0.0613415882212518	-0.0316395961617821
2	A	26	50	20120615	12	1602	31.84	-0.0590578878764605	-0.0328294023160779
2	A	26	50	20120615	12	1604	31.88	-0.0570804284075332	-0.033676905148669
2	A	26	50	20120615	12	1606	31.92	-0.0549912934433329	-0.0353191486271595
2	A	26	50	20120615	12	1608	31.96	-0.0531620173927914	-0.0372629759762532
2	A	26	50	20120615	12	1610	32	-0.0509920763869574	-0.0389404878196689
2	A	26	50	20120615	12	1612	32.04	-0.0491944341724859	-0.03954481663021
2	A	26	50	20120615	12	1614	32.08	-0.0483783975916575	-0.038845806221668
2	A	26	50	20120615	12	1616	32.12	-0.0473944302213652	-0.0376400053119818
2	A	26	50	20120615	12	1618	32.16	-0.0462364792275619	-0.0358797266198282
2	A	26	50	20120615	12	1620	32.2	-0.0460545194395592	-0.0340679281275974
2	A	26	50	20120615	12	1622	32.24	-0.0461959407957965	-0.0324120254674147
2	A	26	50	20120615	12	1624	32.28	-0.0472244021531882	-0.0301444301866717
2	A	26	50	20120615	12	1626	32.32	-0.0476086340785901	-0.0274099167419620
2	A	26	50	20120615	12	1628	32.36	-0.0479223278599279	-0.0268901720445865
2	A	26	50	20120615	12	1630	32.4	-0.0489243688795473	-0.0221827500701933
2	A	26	50	20120615	12	1632	32.44	-0.0489221202799831	-0.0203550063200467
2	A	26	50	20120615	12	1634	32.48	-0.0484010391507911	-0.0177653832974428
2	A	26	50	20120615	12	1636	32.52	-0.0476274006925628	-0.0160722090388238
2	A	26	50	20120615	12	1638	32.56	-0.0464522670039766	-0.0142964447081622
2	A	26	50	20120615	12	1640	32.6	-0.0454044761756144	-0.0122704423587065
2	A	26	50	20120615	12	1642	32.64	-0.0447803837305392	-0.00976855714551227
2	A	26	50	20120615	12	1644	32.68	-0.0436188901317621	-0.00904264132394607
2	A	26	50	20120615	12	1646	32.72	-0.0413070045106727	-0.00721950791001287
2	A	26	50	20120615	12	1648	32.76	-0.0391873175837776	-0.00691395999879437
2	A	26	50	20120615	12	1650	32.8	-0.0368900478598553	-0.00682531002163697
2	A	26	50	20120615	12	1652	32.84	-0.0339410095314422	-0.00672035416210547
2	A	26	50	20120615	12	1654	32.88	-0.0311014101195532	-0.00655786102378877
2	A	26	50	20120615	12	1656	32.92	-0.0290753794858263	-0.00713729260456427
2	A	26	50	20120615	12	1658	32.96	-0.0264784372009303	-0.00855181092996007
2	A	26	50	20120615	12	1660	33	-0.0254320683643051	-0.00981413017755967
2	A	26	50	20120615	12	1662	33.04	-0.0239427388485665	-0.0118039498730221
2	A	26	50	20120615	12	1664	33.08	-0.0220236581154941	-0.0141170305045717
2	A	26	50	20120615	12	1666	33.12	-0.0210554450842866	-0.0157162656273101
2	A	26	50	20120615	12	1668	33.16	-0.0190836990381513	-0.0174877590330133
2	A	26	50	20120615	12	1670	33.2	-0.0164420895249946	-0.0190199180064883
2	A	26	50	20120615	12	1672	33.24	-0.0147885203171899	-0.0201718656637193
2	A	26	50	20120615	12	1674	33.28	-0.0131100609506874	-0.0224268998996014
2	A	26	50	20120615	12	1676	33.32	-0.0116602799172206	-0.0241074805864474
2	A	26	50	20120615	12	1678	33.36	-0.0103909525343126	-0.0248374269166663
2	A	26	50	20120615	12	1680	33.4	-0.0102326313260050	-0.0243657159829368
2	A	26	50	20120615	12	1682	33.44	-0.00691340138443719	-0.0268038908751461
2	A	26	50	20120615	12	1684	33.48	-0.00603998308831557	-0.0264455291584407
2	A	26	50	20120615	12	1686	33.52	-0.00562816409895251	-0.0257566657322088
2	A	26	50	20120615	12	1688	33.56	-0.00456474621072607	-0.0247079556650310
2	A	26	50	20120615	12	1690	33.6	-0.00408221654324437	-0.0231688670451004
2	A	26	50	20120615	12	1692	33.64	-0.0040940959371683	-0.0212971553952996
2	A	26	50	20120615	12	1694	33.68	-0.00457294864938783	-0.0189932600808376
2	A	26	50	20120615	12	1696	33.72	-0.00456559473886349	-0.0155787828558440
2	A	26	50	20120615	12	1698	33.76	-0.0041092280222857	-0.0129879436095765
2	A	26	50	20120615	12	1700	33.8	-0.00346936709598999	-0.0104973013942031
2	A	26	50	20120615	12	1702	33.84	-0.00261132130129136	-0.00828811596201317
2	A	26	50	20120615	12	1704	33.88	-0.00130040189751399	-0.00678641914867167
2	A	26	50	20120615	12	1706	33.92	-0.000153566622310969	-0.00506315042544537
2	A	26	50	20120615	12	1708	33.96	0.00088133364943023	-0.00278685348865307
2	A	26	50	20120615	12	1710	34	0.00112963207432354	-0.00104797396901857
2	A	26	50	20120615	12	1712	34.04	0.00097974877123577	0.00136130359036403
2	A	26	50	20120615	12	1714	34.08	0.00065205427563049	0.00357678934397429
2	A	26	50	20120615	12	1716	34.12	0.000464324496293271	0.00573183160992871
2	A	26	50	20120615	12	1718	34.16	-0.000570130298175771	0.00790970635384766
2	A	26	50	20120615	12	1720	34.2	-0.00171562914156236	0.00978264836944771
2	A	26	50	20120615	12	1722	34.24	-0.00298578383940432	0.0115441574274006
2	A	26	50	20120615	12	1724	34.28	-0.0045379164581275	0.0142764371217885
2	A	26	50	20120615	12	1726	34.32	-0.0062051420191973	0.0163676297667221
2	A	26	50	20120615	12	1728	34.36	-0.00748390927763411	0.0180705903831927
2	A	26	50	20120615	12	1730	34.4	-0.00891888349510284	0.0197053505506179
2	A	26	50	20120615	12	1732	34.44	-0.0102330485190059	0.0213949327067885
2	A	26	50	20120615	12	1734	34.48	-0.0133322621856074	0.0225105562886699
2	A	26	50	20120615	12	1736	34.52	-0.0154244214455109	0.0236715124862932
2	A	26	50	20120615	12	1738	34.56	-0.018355272987512	0.0233524305512828
2	A	26	50	20120615	12	1740	34.6	-0.0201125040494387	0.0231410763343861
2	A	26	50	20120615	12	1742	34.64	-0.0224863887931025	0.0222427820217024
2	A	26	50	20120615	12	1744	34.68	-0.0250341652363958	0.0216739146162378
2	A	26	50	20120615	12	1746	34.72	-0.0267954055937718	0.0212331254620495
2	A	26	50	20120615	12	1748	34.76	-0.0301667210208418	0.0211494323034283
2	A	26	50	20120615	12	1750	34.8	-0.0326657636647757	0.0204847660712486
2	A	26	50	20120615	12	1752	34.84	-0.0354624134107753	0.0205453934066675
2	A	26	50	20120615	12	1754	34.88	-0.038018816556799	0.0198092245367742
2	A	26	50	20120615	12	1756	34.92	-0.0406940136420621	0.0193799400099159
2	A	26	50	20120615	12	1758	34.96	-0.0424585986145131	0.0188737222652644
2	A	26	50	20120615	12	1760	35	-0.0450364978066849	0.0178138399109439
2	A	26	50	20120615	12	1762	35.04	-0.0467623333275269	0.0159689276081501
2	A	26	50	20120615	12	1764	35.08	-0.0482452069583533	0.0144921350956420
2	A	26	50	20120615	12	1766	35.12	-0.0507862658872252	0.0125180343839254
2	A	26	50	20120615	12	1768	35.16	-0.0530497146938034	0.011332499154588
2	A	26	50	20120615	12	1770	35.2	-0.0550941018195699	0.0102756573594266
2	A	26	50	20120615	12	1772	35.24	-0.0564825766951078	0.00984347369476538
2	A	26	50	20120615	12	1774	35.28	-0.059645323905999	0.00989947655183535
2	A	26	50	20120615	12	1776	35.32	-0.0618763165113207	0.0107968657678392
2	A	26	50	20120615	12	1778	35.36	-0.0643196532830327	0.0119505811920232
2	A	26	50	20120615	12	1780	35.4	-0.0661410896406911	0.0137833312581806
2	A	26	50	20120615	12	1782	35.44	-0.0672805215078951	0.0159848375107268
2	A	26	50	20120615	12	1784	35.48	-0.0679569398547782	0.0181579180706693
2	A	26	50	20120615	12	1786	35.52	-0.0689761635691804	0.0197902033643603
2	A	26	50	20120615	12	1788	35.56	-0.0698392581062968	0.0219521116371600
2	A	26	50	20120615	12	1790	35.6	-0.0706130450569492	0.0241449204762976
2	A	26	50	20120615	12	1792	35.64	-0.0724227434420399	0.0264815548347286
2	A	26	50	20120615	12	1794	35.68	-0.0730298653243667	0.0287554688216683
2	A	26	50	20120615	12	1796	35.72	-0.0740261080683804	0.0311973206691398
2	A	26	50	20120615	12	1798	35.76	-0.0758290182283717	0.0341771393557380
2	A	26	50	20120615	12	1800	35.8	-0.0773616014659155	0.0360914188337662
2	A	26	50	20120615	12	1802	35.84	-0.0786215950393118	0.0386742677734063
2	A	26	50	20120615	12	1804	35.88	-0.0799112163868398	0.0403561919631367
2	A	26	50	20120615	12	1806	35.92	-0.0810905997871809	0.0424944121587667
2	A	26	50	20120615	12	1808	35.96	-0.0834215772913623	0.0444815943459352
2	A	26	50	20120615	12	1810	36	-0.0851515140315352	0.0454707660221371
2	A	26	50	20120615	12	1812	36.04	-0.0873602327732495	0.0464906968433206
2	A	26	50	20120615	12	1814	36.08	-0.0882213474113785	0.0476602514594031
2	A	26	50	20120615	12	1816	36.12	-0.0892649663097317	0.0492517366918197
2	A	26	50	20120615	12	1818	36.16	-0.0903564563371712	0.0511449443877685
2	A	26	50	20120615	12	1820	36.2	-0.0902787453019188	0.0531527740929477
2	A	26	50	20120615	12	1822	36.24	-0.0907072520113179	0.0550240614786798
2	A	26	50	20120615	12	1824	36.28	-0.0908724321554031	0.0564101321911617
2	A	26	50	20120615	12	1826	36.32	-0.0908276015854759	0.0570791966275204
2	A	26	50	20120615	12	1828	36.36	-0.091768690000557	0.0579642821855316
2	A	26	50	20120615	12	1830	36.4	-0.0928435630186387	0.0583114009044161
2	A	26	50	20120615	12	1832	36.44	-0.094313284463335	0.0584265885990714
2	A	26	50	20120615	12	1834	36.48	-0.0955710152950314	0.0578796415038236
2	A	26	50	20120615	12	1836	36.52	-0.0962719702472217	0.0565272997848043
2	A	26	50	20120615	12	1838	36.56	-0.0981943107425554	0.0544795185464881
2	A	26	50	20120615	12	1840	36.6	-0.0997621078978022	0.0532474556909486
2	A	26	50	20120615	12	1842	36.64	-0.101181483339678	0.050804331051271
2	A	26	50	20120615	12	1844	36.68	-0.102206788172399	0.0492040069840896
2	A	26	50	20120615	12	1846	36.72	-0.104424911434303	0.0469478413773577
2	A	26	50	20120615	12	1848	36.76	-0.105333048673380	0.045406984990474
2	A	26	50	20120615	12	1850	36.8	-0.107229155507132	0.0429815380203261
2	A	26	50	20120615	12	1852	36.84	-0.109925565795831	0.0409181297221456
2	A	26	50	20120615	12	1854	36.88	-0.112040310046325	0.0392648433570533
2	A	26	50	20120615	12	1856	36.92	-0.114529396626780	0.0379310278357012
2	A	26	50	20120615	12	1858	36.96	-0.117287113073408	0.0368511343594731
2	A	26	50	20120615	12	1860	37	-0.119640435151874	0.0359352189458021
2	A	26	50	20120615	12	1862	37.04	-0.122472609942561	0.0352563257251849
2	A	26	50	20120615	12	1864	37.08	-0.124682955029872	0.0342442437892726
2	A	26	50	20120615	12	1866	37.12	-0.127038539850039	0.0336773562827954
2	A	26	50	20120615	12	1868	37.16	-0.128743374299480	0.0327970083402181
2	A	26	50	20120615	12	1870	37.2	-0.131524213137852	0.0321049629334709
2	A	26	50	20120615	12	1872	37.24	-0.133904122431291	0.0311774509685885
2	A	26	50	20120615	12	1874	37.28	-0.135833675415793	0.0308940425706889
2	A	26	50	20120615	12	1876	37.32	-0.138055334211603	0.0305009619110273
2	A	26	50	20120615	12	1878	37.36	-0.140178422322116	0.0299660356310597
2	A	26	50	20120615	12	1880	37.4	-0.142010253149458	0.0295668031424017
2	A	26	50	20120615	12	1882	37.44	-0.142773504209071	0.0280653326032302
2	A	26	50	20120615	12	1884	37.48	-0.143881116271121	0.0258051364878455
2	A	26	50	20120615	12	1886	37.52	-0.144612901078971	0.0241753260678887
2	A	26	50	20120615	12	1888	37.56	-0.143948291415334	0.0225658803232300
2	A	26	50	20120615	12	1890	37.6	-0.143386424367003	0.0213585662050320
2	A	26	50	20120615	12	1892	37.64	-0.142070427936537	0.0197909811818196
2	A	26	50	20120615	12	1894	37.68	-0.141049012191113	0.0168938939886202
2	A	26	50	20120615	12	1896	37.72	-0.139968906582850	0.0148864885475097
2	A	26	50	20120615	12	1898	37.76	-0.138693639502980	0.0130999832648419
2	A	26	50	20120615	12	1900	37.8	-0.137594300590270	0.0110299281629183
2	A	26	50	20120615	12	1902	37.84	-0.137043959382472	0.00818021712405839
2	A	26	50	20120615	12	1904	37.88	-0.136773278906634	0.00544017834696053
2	A	26	50	20120615	12	1906	37.92	-0.135792168247738	0.00271916074227657
2	A	26	50	20120615	12	1908	37.96	-0.135163479608585	0.000561707242198289
2	A	26	50	20120615	12	1910	38	-0.134425967235807	-0.00149668059783577
2	A	26	50	20120615	12	1912	38.04	-0.132670221098121	-0.00385969003920497
2	A	26	50	20120615	12	1914	38.08	-0.131998823209384	-0.00606070131700427
2	A	26	50	20120615	12	1916	38.12	-0.130972599137848	-0.00882796370517787
2	A	26	50	20120615	12	1918	38.16	-0.130356638420757	-0.0109675981143703
2	A	26	50	20120615	12	1920	38.2	-0.130906696785842	-0.0141227792827028
2	A	26	50	20120615	12	1922	38.24	-0.131153194209763	-0.0166495546545948
2	A	26	50	20120615	12	1924	38.28	-0.131513252982743	-0.0192098468879150
2	A	26	50	20120615	12	1926	38.32	-0.131845946723292	-0.0224947114399171
2	A	26	50	20120615	12	1928	38.36	-0.131544082838403	-0.0255953039647420
2	A	26	50	20120615	12	1930	38.4	-0.131618824025175	-0.0282598944482873
2	A	26	50	20120615	12	1932	38.44	-0.131937446340777	-0.0300908767474918
2	A	26	50	20120615	12	1934	38.48	-0.132009076257711	-0.0314758867998018
2	A	26	50	20120615	12	1936	38.52	-0.133084656382574	-0.0341508010423524
2	A	26	50	20120615	12	1938	38.56	-0.134323295331179	-0.0353064256548456
2	A	26	50	20120615	12	1940	38.6	-0.135814866375414	-0.0355005971769594
2	A	26	50	20120615	12	1942	38.64	-0.136904447214544	-0.0352114612141322
2	A	26	50	20120615	12	1944	38.68	-0.138178512212886	-0.0343050917420073
2	A	26	50	20120615	12	1946	38.72	-0.138728711999327	-0.0338171173523105
2	A	26	50	20120615	12	1948	38.76	-0.140984524052669	-0.0333234153976860
2	A	26	50	20120615	12	1950	38.8	-0.143641760625689	-0.0326644625882983
2	A	26	50	20120615	12	1952	38.84	-0.146988709153080	-0.0330651800011967
2	A	26	50	20120615	12	1954	38.88	-0.149395417793526	-0.0330527349218478
2	A	26	50	20120615	12	1956	38.92	-0.151454442029663	-0.0334982829046735
2	A	26	50	20120615	12	1958	38.96	-0.153914820074802	-0.0333614577425139
2	A	26	50	20120615	12	1960	39	-0.155789996547831	-0.0322612703016657
2	A	26	50	20120615	12	1962	39.04	-0.157624090116872	-0.0308599260827102
2	A	26	50	20120615	12	1964	39.08	-0.159427707383645	-0.0291652032602404
2	A	26	50	20120615	12	1966	39.12	-0.160715490253542	-0.0282507727708100
2	A	26	50	20120615	12	1968	39.16	-0.161909227921541	-0.0273625052322835
2	A	26	50	20120615	12	1970	39.2	-0.162984383782335	-0.0282729052130611
2	A	26	50	20120615	12	1972	39.24	-0.163564847739011	-0.0286512780516741
2	A	26	50	20120615	12	1974	39.28	-0.163902561937706	-0.0296839367949189
2	A	26	50	20120615	12	1976	39.32	-0.163352079308552	-0.0303984681973079
2	A	26	50	20120615	12	1978	39.36	-0.162512602137927	-0.0316593810095197
2	A	26	50	20120615	12	1980	39.4	-0.161300055429549	-0.0339057178319932
2	A	26	50	20120615	12	1982	39.44	-0.160764563464156	-0.0360661411805524
2	A	26	50	20120615	12	1984	39.48	-0.158785513004971	-0.0382262109757211
2	A	26	50	20120615	12	1986	39.52	-0.157371935838701	-0.0400852654141386
2	A	26	50	20120615	12	1988	39.56	-0.155529356988285	-0.0418656188678101
2	A	26	50	20120615	12	1990	39.6	-0.153729275255419	-0.0441394621440717
2	A	26	50	20120615	12	1992	39.64	-0.152504212757013	-0.0448709641092092
2	A	26	50	20120615	12	1994	39.68	-0.150256673853012	-0.0469968806468465
2	A	26	50	20120615	12	1996	39.72	-0.148050571406388	-0.0493203628191474
2	A	26	50	20120615	12	1998	39.76	-0.145462207033854	-0.0509640325320155
2	A	26	50	20120615	12	2000	39.8	-0.143867893374313	-0.0519162932342395
2	A	26	50	20120615	12	2002	39.84	-0.141476387529662	-0.0531325876085585
2	A	26	50	20120615	12	2004	39.88	-0.139310448748209	-0.0548700196806119
2	A	26	50	20120615	12	2006	39.92	-0.136509669498608	-0.0553599739692961
2	A	26	50	20120615	12	2008	39.96	-0.133842533430650	-0.0548889701423477
2	A	26	50	20120615	12	2010	40	-0.132944719950578	-0.0540359872322024
2	A	26	50	20120615	12	2012	40.04	-0.131187488888651	-0.0532052074749863
2	A	26	50	20120615	12	2014	40.08	-0.129208579850822	-0.0517758618274958
2	A	26	50	20120615	12	2016	40.12	-0.127299391541618	-0.0500575923492125
2	A	26	50	20120615	12	2018	40.16	-0.125389001150887	-0.0488256002043512
2	A	26	50	20120615	12	2020	40.2	-0.124394172620435	-0.0467162299653936
2	A	26	50	20120615	12	2022	40.24	-0.123191808249706	-0.0450166281061336
2	A	26	50	20120615	12	2024	40.28	-0.121128753504916	-0.0424424765799021
2	A	26	50	20120615	12	2026	40.32	-0.119723449487986	-0.0398483846424411
2	A	26	50	20120615	12	2028	40.36	-0.118445848955738	-0.0378902645439794
2	A	26	50	20120615	12	2030	40.4	-0.116933347550780	-0.0361387610469803
2	A	26	50	20120615	12	2032	40.44	-0.115667484991100	-0.033381186021709
2	A	26	50	20120615	12	2034	40.48	-0.114469858235804	-0.0314307733871621
2	A	26	50	20120615	12	2036	40.52	-0.113281918843411	-0.0296262368815741
2	A	26	50	20120615	12	2038	40.56	-0.111349749563818	-0.0274844811520381
2	A	26	50	20120615	12	2040	40.6	-0.109937374479076	-0.0263944053381609
2	A	26	50	20120615	12	2042	40.64	-0.108519554672120	-0.0246896415993983
2	A	26	50	20120615	12	2044	40.68	-0.108332524928496	-0.0233508763305778
2	A	26	50	20120615	12	2046	40.72	-0.10800011403066	-0.0220442137096232
2	A	26	50	20120615	12	2048	40.76	-0.107883724254477	-0.0204578903567093
2	A	26	50	20120615	12	2050	40.8	-0.108676532377543	-0.0185150437647211
2	A	26	50	20120615	12	2052	40.84	-0.108927131020795	-0.0165188813214315
2	A	26	50	20120615	12	2054	40.88	-0.108939363968110	-0.0139795901595125
2	A	26	50	20120615	12	2056	40.92	-0.108965102654945	-0.0118144291955193
2	A	26	50	20120615	12	2058	40.96	-0.109640460341656	-0.00971029154674247
2	A	26	50	20120615	12	2060	41	-0.109673835781728	-0.00767057132573177
2	A	26	50	20120615	12	2062	41.04	-0.110331303666875	-0.00543215409920757
2	A	26	50	20120615	12	2064	41.08	-0.111274371980944	-0.00387347862143807
2	A	26	50	20120615	12	2066	41.12	-0.112513081640227	-0.00229719618481707
2	A	26	50	20120615	12	2068	41.16	-0.113369812216312	-0.00047781043682407
2	A	26	50	20120615	12	2070	41.2	-0.114425310508589	0.00180833649743018
2	A	26	50	20120615	12	2072	41.24	-0.115212744620119	0.00386531012390183
2	A	26	50	20120615	12	2074	41.28	-0.115769308367591	0.00560670199392995
2	A	26	50	20120615	12	2076	41.32	-0.115969278165310	0.00832736604522331
2	A	26	50	20120615	12	2078	41.36	-0.115665363670756	0.0090756264410749
2	A	26	50	20120615	12	2080	41.4	-0.113753205513072	0.0106734049238440
2	A	26	50	20120615	12	2082	41.44	-0.112111586409869	0.0117796027723323
2	A	26	50	20120615	12	2084	41.48	-0.110353931083873	0.0119802089661549
2	A	26	50	20120615	12	2086	41.52	-0.108630287594053	0.0117697739880738
2	A	26	50	20120615	12	2088	41.56	-0.106030114538274	0.0108270592273959
2	A	26	50	20120615	12	2090	41.6	-0.104068953880653	0.0109023660995923
2	A	26	50	20120615	12	2092	41.64	-0.101942047393522	0.0106050276981033
2	A	26	50	20120615	12	2094	41.68	-0.099639778424657	0.010266959946018
2	A	26	50	20120615	12	2096	41.72	-0.0987475510881558	0.00975954011983854
2	A	26	50	20120615	12	2098	41.76	-0.0954375135347434	0.0098161793730116
2	A	26	50	20120615	12	2100	41.8	-0.0937294263941092	0.0107212760529304
2	A	26	50	20120615	12	2102	41.84	-0.0914457543335891	0.0117020331584361
2	A	26	50	20120615	12	2104	41.88	-0.0892128525399583	0.0125383990592236
2	A	26	50	20120615	12	2106	41.92	-0.0866529138600286	0.0132556174673811
2	A	26	50	20120615	12	2108	41.96	-0.0842119105406945	0.0142074539055363
2	A	26	50	20120615	12	2110	42	-0.0826356281040735	0.0143572191217916
2	A	26	50	20120615	12	2112	42.04	-0.0806435668801147	0.0142338996991527
2	A	26	50	20120615	12	2114	42.08	-0.0786988818104955	0.0141971301465310
2	A	26	50	20120615	12	2116	42.12	-0.0763711569975075	0.0139402382529259
2	A	26	50	20120615	12	2118	42.16	-0.074980560801626	0.0142622546810782
2	A	26	50	20120615	12	2120	42.2	-0.0741785602904042	0.0147932918737493
2	A	26	50	20120615	12	2122	42.24	-0.0738258554279484	0.0164056367562109
2	A	26	50	20120615	12	2124	42.28	-0.0731137988992935	0.0180787928218545
2	A	26	50	20120615	12	2126	42.32	-0.0723438303252595	0.0201590302614272
2	A	26	50	20120615	12	2128	42.36	-0.0710931705613748	0.0223113925926809
2	A	26	50	20120615	12	2130	42.4	-0.0697423137665961	0.0247929131305770
2	A	26	50	20120615	12	2132	42.44	-0.068130181016169	0.0270226329436925
2	A	26	50	20120615	12	2134	42.48	-0.0674432267782461	0.0277436697284684
2	A	26	50	20120615	12	2136	42.52	-0.0657664644680185	0.0295296093257113
2	A	26	50	20120615	12	2138	42.56	-0.0642374874750588	0.031270152667602
2	A	26	50	20120615	12	2140	42.6	-0.0631229457665526	0.0329902606235164
2	A	26	50	20120615	12	2142	42.64	-0.0620272130984259	0.0352613461833313
2	A	26	50	20120615	12	2144	42.68	-0.0617459260208699	0.036992343583676
2	A	26	50	20120615	12	2146	42.72	-0.0613851601411085	0.0390323466473992
2	A	26	50	20120615	12	2148	42.76	-0.0613350262703224	0.0403091693621878
2	A	26	50	20120615	12	2150	42.8	-0.0620402945738778	0.0431083222661928
2	A	26	50	20120615	12	2152	42.84	-0.0621045705802877	0.045386691025854
2	A	26	50	20120615	12	2154	42.88	-0.0622133943139123	0.0454306023569657
2	A	26	50	20120615	12	2156	42.92	-0.0626749936206709	0.0459776201628916
2	A	26	50	20120615	12	2158	42.96	-0.0632956212425183	0.0477651153950531
2	A	26	50	20120615	12	2160	43	-0.0644438919444871	0.0484329777498838
2	A	26	50	20120615	12	2162	43.04	-0.0654812175924878	0.0502086642987994
2	A	26	50	20120615	12	2164	43.08	-0.0666067901667806	0.0521697542457422
2	A	26	50	20120615	12	2166	43.12	-0.0676266007798112	0.0545219944508339
2	A	26	50	20120615	12	2168	43.16	-0.0684237858938531	0.0565603075293501
2	A	26	50	20120615	12	2170	43.2	-0.0699806370361272	0.0592025392964742
2	A	26	50	20120615	12	2172	43.24	-0.0718603743478944	0.0602267481136839
2	A	26	50	20120615	12	2174	43.28	-0.0733066127763875	0.0613392462835925
2	A	26	50	20120615	12	2176	43.32	-0.075551478816756	0.0618936745685852
2	A	26	50	20120615	12	2178	43.36	-0.0774694352500464	0.0634084387152431
2	A	26	50	20120615	12	2180	43.4	-0.0793510463947838	0.0647567499256096
2	A	26	50	20120615	12	2182	43.44	-0.0802099690018911	0.0660004800430386
2	A	26	50	20120615	12	2184	43.48	-0.0817721800135666	0.0677366393228859
2	A	26	50	20120615	12	2186	43.52	-0.0830865500984361	0.0684444532108536
2	A	26	50	20120615	12	2188	43.56	-0.0835224814290376	0.0691034060202414
2	A	26	50	20120615	12	2190	43.6	-0.0839909396715737	0.0688340690472874
2	A	26	50	20120615	12	2192	43.64	-0.0842322752159927	0.0691121741443281
2	A	26	50	20120615	12	2194	43.68	-0.0846258508504011	0.069111467037547
2	A	26	50	20120615	12	2196	43.72	-0.0858485798964289	0.069110901352122
2	A	26	50	20120615	12	2198	43.76	-0.0850380941038329	0.068486384642978
2	A	26	50	20120615	12	2200	43.8	-0.0845283408252755	0.0688350589967811
2	A	26	50	20120615	12	2202	43.84	-0.0836045765263334	0.0684890009380684
2	A	26	50	20120615	12	2204	43.88	-0.0827078237064326	0.0682910110393362
2	A	26	50	20120615	12	2206	43.92	-0.0818783874521008	0.0683354173451947
2	A	26	50	20120615	12	2208	43.96	-0.0804948764661668	0.0679538483839308
2	A	26	50	20120615	12	2210	44	-0.0792421095240742	0.0670424443115238
2	A	26	50	20120615	12	2212	44.04	-0.0773305594782214	0.0666488262507085
2	A	26	50	20120615	12	2214	44.08	-0.074962296233468	0.0657479934246803
2	A	26	50	20120615	12	2216	44.12	-0.0727502116634752	0.0646833451706546
2	A	26	50	20120615	12	2218	44.16	-0.0701645696520494	0.0640993103247336
2	A	26	50	20120615	12	2220	44.2	-0.0676548921221265	0.0630952328375843
2	A	26	50	20120615	12	2222	44.24	-0.0652373647479278	0.0626967781663857
2	A	26	50	20120615	12	2224	44.28	-0.0629583737342992	0.0619188051435886
2	A	26	50	20120615	12	2226	44.32	-0.0613358189370241	0.060930156019298
2	A	26	50	20120615	12	2228	44.36	-0.0596954811113089	0.0593524508838332
2	A	26	50	20120615	12	2230	44.4	-0.0588706530718701	0.0567281534660003
2	A	26	50	20120615	12	2232	44.44	-0.0572205416162253	0.0550089011092912
2	A	26	50	20120615	12	2234	44.48	-0.0546188129255276	0.0523962829741631
2	A	26	50	20120615	12	2236	44.52	-0.0535896826451208	0.0505692675440011
2	A	26	50	20120615	12	2238	44.56	-0.0513971920040348	0.0491439170498243
2	A	26	50	20120615	12	2240	44.6	-0.0494785567482345	0.0474169925845393
2	A	26	50	20120615	12	2242	44.64	-0.0471152856773562	0.0461395122604442
2	A	26	50	20120615	12	2244	44.68	-0.0447954571257937	0.0447497172165459
2	A	26	50	20120615	12	2246	44.72	-0.0426596057378807	0.0435958250156666
2	A	26	50	20120615	12	2248	44.76	-0.0413981732021847	0.0422244161622926
2	A	26	50	20120615	12	2250	44.8	-0.039280966805878	0.0412065939335307
2	A	26	50	20120615	12	2252	44.84	-0.0377730969503367	0.0401106137780306
2	A	26	50	20120615	12	2254	44.88	-0.0346518215521621	0.0378853133822974
2	A	26	50	20120615	12	2256	44.92	-0.032122005621111	0.0358195009210609
2	A	26	50	20120615	12	2258	44.96	-0.030538241994745	0.0336810544512610
2	A	26	50	20120615	12	2260	45	-0.0287412503185122	0.0319463305981794
2	A	26	50	20120615	12	2262	45.04	-0.0267081910433803	0.0307307998991841
2	A	26	50	20120615	12	2264	45.08	-0.0247687597771452	0.0289210095902119
2	A	26	50	20120615	12	2266	45.12	-0.0225954034455581	0.0273892678097377
2	A	26	50	20120615	12	2268	45.16	-0.0205122668681825	0.0259481841896796
2	A	26	50	20120615	12	2270	45.2	-0.0184311243319299	0.0247832823362172
2	A	26	50	20120615	12	2272	45.24	-0.0161649743774476	0.0226648045619179
2	A	26	50	20120615	12	2274	45.28	-0.0137314522478585	0.0201959553775407
2	A	26	50	20120615	12	2276	45.32	-0.0125871342727965	0.018953080859317
2	A	26	50	20120615	12	2278	45.36	-0.0110620463671333	0.0170991317318596
2	A	26	50	20120615	12	2280	45.4	-0.0103563679416448	0.0145270449574292
2	A	26	50	20120615	12	2282	45.44	-0.0096736704865448	0.0123714582192532
2	A	26	50	20120615	12	2284	45.48	-0.00872660419073547	0.0102888576288178
2	A	26	50	20120615	12	2286	45.52	-0.0086055376103014	0.00858926001219849
2	A	26	50	20120615	12	2288	45.56	-0.00915775477238938	0.00776727737044716
2	A	26	50	20120615	12	2290	45.6	-0.009375808118931	0.00825743954852498
2	A	26	50	20120615	12	2292	45.64	-0.00933872956064592	0.00880532073183073
2	A	26	50	20120615	12	2294	45.68	-0.00943420736088242	0.00878400994765932
2	A	26	50	20120615	12	2296	45.72	-0.00966827101916366	0.00870211425447586
2	A	26	50	20120615	12	2298	45.76	-0.00989188081079185	0.00895624277478006
2	A	26	50	20120615	12	2300	45.8	-0.0099749269667083	0.0088192655846625
2	A	26	50	20120615	12	2302	45.84	-0.0100303429251499	0.0091224800435031
2	A	26	50	20120615	12	2304	45.88	-0.0100024510981660	0.00882957873706611
2	A	26	50	20120615	12	2306	45.92	-0.0100160819955869	0.00860859160448935
2	A	26	50	20120615	12	2308	45.96	-0.00958460331638654	0.00897708121162163
2	A	26	50	20120615	12	2310	46	-0.00963147530359106	0.0095140460804394
2	A	26	50	20120615	12	2312	46.04	-0.009535004018327	0.00940649726034128
2	A	26	50	20120615	12	2314	46.08	-0.00968562907642823	0.00898197863318812
2	A	26	50	20120615	12	2316	46.12	-0.00963996694892633	0.00889468205840996
2	A	26	50	20120615	12	2318	46.16	-0.0097669662966759	0.0086561072002861
2	A	26	50	20120615	12	2320	46.2	-0.00972724726024853	0.00903360944903002
2	A	26	50	20120615	12	2322	46.24	-0.0095185524719559	0.00808594564799059
2	A	26	50	20120615	12	2324	46.28	-0.0090903073920659	0.00683747084405981
2	A	26	50	20120615	12	2326	46.32	-0.00862205421049636	0.0054143689494472
2	A	26	50	20120615	12	2328	46.36	-0.00839801449794521	0.00381381860809583
2	A	26	50	20120615	12	2330	46.4	-0.00643776600807205	0.00332190563362778
2	A	26	50	20120615	12	2332	46.44	-0.00342068067278495	0.0046709119299602
2	A	26	50	20120615	12	2334	46.48	-0.00142357989879669	0.0061875336461322
2	A	26	50	20120615	12	2336	46.52	-0.00144403649797642	0.0080692084304799
2	A	26	50	20120615	12	2338	46.56	-0.00237711339322675	0.00862023553185515
2	A	26	50	20120615	12	2340	46.6	-0.00376628123341022	0.0102483630376728
2	A	26	50	20120615	12	2342	46.64	-0.00503749022746293	0.0120056372331131
2	A	26	50	20120615	12	2344	46.68	-0.00510082443835092	0.0131556531453286
2	A	26	50	20120615	12	2346	46.72	-0.00391125580122299	0.0140846188510424
2	A	26	50	20120615	12	2348	46.76	-0.00200097501204238	0.0158320741617192
2	A	26	50	20120615	12	2350	46.8	-0.00284119464478729	0.0165286662650695
2	A	26	50	20120615	12	2352	46.84	-0.00297692379143605	0.0166492916108722
2	A	26	50	20120615	12	2354	46.88	-0.00356537098367168	0.0163435739940261
2	A	26	50	20120615	12	2356	46.92	-0.00296718629466301	0.0154565927534453
2	A	26	50	20120615	12	2358	46.96	-0.00238705248614311	0.0150701920608349
2	A	26	50	20120615	12	2360	47	-0.00171229159755516	0.0144272651195359
2	A	26	50	20120615	12	2362	47.04	-0.00165379972461541	0.0138457687869594
2	A	26	50	20120615	12	2364	47.08	-0.00082219972353315	0.0131323828975559
2	A	26	50	20120615	12	2366	47.12	0.00077731117084987	0.0113084080265530
2	A	26	50	20120615	12	2368	47.16	0.00312862506605829	0.00976838602567118
2	A	26	50	20120615	12	2370	47.2	0.00527354156290609	0.00841620694121158
2	A	26	50	20120615	12	2372	47.24	0.00707775279937479	0.00764867081450483
2	A	26	50	20120615	12	2374	47.28	0.0076063929000577	0.00685544549843757
2	A	26	50	20120615	12	2376	47.32	0.00734997476799599	0.00612512440162467
2	A	26	50	20120615	12	2378	47.36	0.00642291535145359	0.00442307595290178
2	A	26	50	20120615	12	2380	47.4	0.00510210352380739	0.00261803740149907
2	A	26	50	20120615	12	2382	47.44	0.00296852901972979	0.00149194863925605
2	A	26	50	20120615	12	2384	47.48	0.00083475299021956	0.000366506879717829
2	A	26	50	20120615	12	2386	47.52	-0.00189471100496566	-0.00131078222506177
2	A	26	50	20120615	12	2388	47.56	-0.00497067500060183	-0.00336002717441507
2	A	26	50	20120615	12	2390	47.6	-0.00650162482148101	-0.00553218142447427
2	A	26	50	20120615	12	2392	47.64	-0.00852362494655519	-0.00683038704832587
2	A	26	50	20120615	12	2394	47.68	-0.0107334043484413	-0.00728031909319487
2	A	26	50	20120615	12	2396	47.72	-0.0125828067792956	-0.00737715736687837
2	A	26	50	20120615	12	2398	47.76	-0.0134262083925559	-0.00605179177156137
2	A	26	50	20120615	12	2400	47.8	-0.0142460209235958	-0.00487531458009097
2	A	26	50	20120615	12	2402	47.84	-0.0163338809742696	-0.00477004052250797
2	A	26	50	20120615	12	2404	47.88	-0.0174627415950949	-0.00531589160224487
2	A	26	50	20120615	12	2406	47.92	-0.0191736005943114	-0.00725568349293837
2	A	26	50	20120615	12	2408	47.96	-0.0188938337963349	-0.00892958202070217
2	A	26	50	20120615	12	2410	48	-0.0189099346177425	-0.00981914356463827
2	A	26	50	20120615	12	2412	48.04	-0.017679229407223	-0.0126634664498256
2	A	26	50	20120615	12	2414	48.08	-0.0172150986581878	-0.0141685998021237
2	A	26	50	20120615	12	2416	48.12	-0.0162508171406837	-0.0173445699098230
2	A	26	50	20120615	12	2418	48.16	-0.0148149661108063	-0.0184185236890892
2	A	26	50	20120615	12	2420	48.2	-0.0128955954639535	-0.0193704308379225
2	A	26	50	20120615	12	2422	48.24	-0.0104753103733082	-0.0201049733622191
2	A	26	50	20120615	12	2424	48.28	-0.00828398645841107	-0.0202175447617840
2	A	26	50	20120615	12	2426	48.32	-0.00617397982335041	-0.0194332219200919
2	A	26	50	20120615	12	2428	48.36	-0.00333749168129869	-0.0197518442356945
2	A	26	50	20120615	12	2430	48.4	-0.0014449203814529	-0.0191831182515862
2	A	26	50	20120615	12	2432	48.44	1.64572032253403e-05	-0.0181929566258907
2	A	26	50	20120615	12	2434	48.48	0.00182735766984409	-0.0167836928109859
2	A	26	50	20120615	12	2436	48.52	0.00210873667128169	-0.0153937117980040
2	A	26	50	20120615	12	2438	48.56	0.00316059336363569	-0.0123181154978941
2	A	26	50	20120615	12	2440	48.6	0.00319326876799429	-0.0105394520294296
2	A	26	50	20120615	12	2442	48.64	0.00421724423996619	-0.00776793285843337
2	A	26	50	20120615	12	2444	48.68	0.00347817623226999	-0.00600483281022277
2	A	26	50	20120615	12	2446	48.72	0.00196687690883999	-0.00367838078944097
2	A	26	50	20120615	12	2448	48.76	0.00044140009444721	-0.00298976485058237
2	A	26	50	20120615	12	2450	48.8	-0.00191443221309296	-0.00150586591492337
2	A	26	50	20120615	12	2452	48.84	-0.00420477936162743	-0.000445941134195981
2	A	26	50	20120615	12	2454	48.88	-0.00707530762412547	0.000482433500959459
2	A	26	50	20120615	12	2456	48.92	-0.0081602922691781	0.00204844874711768
2	A	26	50	20120615	12	2458	48.96	-0.00726126963650972	0.00217594717083343
2	A	26	50	20120615	12	2460	49	-0.00684855969260238	0.00153221129937682
2	A	26	50	20120615	12	2462	49.04	-0.00699428732913711	0.00221303492150666
2	A	26	50	20120615	12	2464	49.08	-0.00677004255561942	0.00181857540362175
2	A	26	50	20120615	12	2466	49.12	-0.00695275187681022	0.00168065422595131
2	A	26	50	20120615	12	2468	49.16	-0.00678273512234172	0.00183915928202209
2	A	26	50	20120615	12	2470	49.2	-0.00664031674554294	0.0018174723170431
2	A	26	50	20120615	12	2472	49.24	-0.00642412591826297	0.00174165632796427
2	A	26	50	20120615	12	2474	49.28	-0.00650266426844935	0.00194491417221635
2	A	26	50	20120615	12	2476	49.32	-0.00658072178602454	0.00214759218890785
2	A	26	50	20120615	12	2478	49.36	-0.0065419652633477	0.00172605048130349
2	A	26	50	20120615	12	2480	49.4	-0.00603448886862574	0.00146180467717407
2	A	26	50	20120615	12	2482	49.44	-0.00534105046151953	0.00214104438011406
2	A	26	50	20120615	12	2484	49.48	-0.00508565763429057	0.00189642786023038
2	A	26	50	20120615	12	2486	49.52	-0.00365826360151616	0.00285619803647051
2	A	26	50	20120615	12	2488	49.56	-0.00259751928402938	0.00408704396123953
2	A	26	50	20120615	12	2490	49.6	-0.00286787095521434	0.00489525640553403
2	A	26	50	20120615	12	2492	49.64	-0.00303703493890472	0.00654280530620375
2	A	26	50	20120615	12	2494	49.68	-0.00420780577865091	0.00845882426691369
2	A	26	50	20120615	12	2496	49.72	-0.00571651709126177	0.0087474369707228
2	A	26	50	20120615	12	2498	49.76	-0.00696456763112384	0.00940441695219103
2	A	26	50	20120615	12	2500	49.8	-0.00808950239509996	0.0102298170410158
2	A	26	50	20120615	12	2502	49.84	-0.0098013697285864	0.0114061909948961
2	A	26	50	20120615	12	2504	49.88	-0.0109889739523655	0.0142851578697209
2	A	26	50	20120615	12	2506	49.92	-0.0120202114109802	0.0162916935694905
2	A	26	50	20120615	12	2508	49.96	-0.0126921396298027	0.0194985713145955
2	A	26	50	20120615	12	2510	50	-0.0136826548088888	0.0219538299066383
2	A	26	50	20120615	12	2512	50.04	-0.0155460791672141	0.0228616984451393
2	A	26	50	20120615	12	2514	50.08	-0.0184364347038566	0.0243917502404064
2	A	26	50	20120615	12	2516	50.12	-0.0215939846799061	0.0244467277926437
2	A	26	50	20120615	12	2518	50.16	-0.0235504098434133	0.0236643827286185
2	A	26	50	20120615	12	2520	50.2	-0.0257672086943163	0.0221053346055753
2	A	26	50	20120615	12	2522	50.24	-0.0276422154617174	0.0191484544629588
2	A	26	50	20120615	12	2524	50.28	-0.0279073522203911	0.0172586691638309
2	A	26	50	20120615	12	2526	50.32	-0.0276177849224274	0.0149872371216932
2	A	26	50	20120615	12	2528	50.36	-0.0261796570087146	0.0125716330779393
2	A	26	50	20120615	12	2530	50.4	-0.0247030766282408	0.0111602479426910
2	A	26	50	20120615	12	2532	50.44	-0.0231098872684816	0.00892953110901396
2	A	26	50	20120615	12	2534	50.48	-0.02095082863601	0.00766613635200014
2	A	26	50	20120615	12	2536	50.52	-0.0185782308266879	0.00677004821247367
2	A	26	50	20120615	12	2538	50.56	-0.0159563990902010	0.0059307478185443
2	A	26	50	20120615	12	2540	50.6	-0.0136286389218740	0.00600760325459147
2	A	26	50	20120615	12	2542	50.64	-0.0120366254806919	0.00554713036893532
2	A	26	50	20120615	12	2544	50.68	-0.0116068721420376	0.00499924777141601
2	A	26	50	20120615	12	2546	50.72	-0.0123679233924541	0.00499003346295037
2	A	26	50	20120615	12	2548	50.76	-0.0120349687295035	0.00490431161497391
2	A	26	50	20120615	12	2550	50.8	-0.0121642349201723	0.00462474280689618
2	A	26	50	20120615	12	2552	50.84	-0.0126304728474154	0.0047956080895021
2	A	26	50	20120615	12	2554	50.88	-0.0125645365542833	0.0049644595319952
2	A	26	50	20120615	12	2556	50.92	-0.0129830396826276	0.00522790828536086
2	A	26	50	20120615	12	2558	50.96	-0.0128344901243505	0.00460545576233254
2	A	26	50	20120615	12	2560	51	-0.0124865879311525	0.00468540974029487
2	A	26	50	20120615	12	2562	51.04	-0.0124503564867912	0.00484373165570931
2	A	26	50	20120615	12	2564	51.08	-0.0118207719433465	0.00384969013510542
2	A	26	50	20120615	12	2566	51.12	-0.0115435436587145	0.00392779715015529
2	A	26	50	20120615	12	2568	51.16	-0.0112827838910163	0.00319648610384872
2	A	26	50	20120615	12	2570	51.2	-0.0117525432100298	0.00191912598790647
2	A	26	50	20120615	12	2572	51.24	-0.0112453284448169	-0.000229241190033551
2	A	26	50	20120615	12	2574	51.28	-0.0104041471468496	-0.00112049979024447
2	A	26	50	20120615	12	2576	51.32	-0.00937128334263819	-0.00175379169454297
2	A	26	50	20120615	12	2578	51.36	-0.00825743459877751	-0.00141768969930937
2	A	26	50	20120615	12	2580	51.4	-0.0076526673820321	-0.00182825710966977
2	A	26	50	20120615	12	2582	51.44	-0.00621665371759502	-0.00255836607444827
2	A	26	50	20120615	12	2584	51.48	-0.00551442597319866	-0.00368217088178807
2	A	26	50	20120615	12	2586	51.52	-0.00582609035807444	-0.00479286592940467
2	A	26	50	20120615	12	2588	51.56	-0.00645341428113971	-0.00507370752968857
2	A	26	50	20120615	12	2590	51.6	-0.00768584483220537	-0.00679672876554137
2	A	26	50	20120615	12	2592	51.64	-0.00863831766646365	-0.00826482386464087
2	A	26	50	20120615	12	2594	51.68	-0.00863478213255772	-0.0107698203476724
2	A	26	50	20120615	12	2596	51.72	-0.00785116639764678	-0.0134221778839031
2	A	26	50	20120615	12	2598	51.76	-0.00609506670656999	-0.0154577261749049
2	A	26	50	20120615	12	2600	51.8	-0.00357005910163095	-0.0175345695019279
2	A	26	50	20120615	12	2602	51.84	-0.000240505401057850	-0.0186985379744390
2	A	26	50	20120615	12	2604	51.88	0.00243073188623059	-0.0186001794211760
2	A	26	50	20120615	12	2606	51.92	0.00431312084842729	-0.0179054470086602
2	A	26	50	20120615	12	2608	51.96	0.00510051960461759	-0.0174226698538051
2	A	26	50	20120615	12	2610	52	0.00574784050745479	-0.0169963905307668
2	A	26	50	20120615	12	2612	52.04	0.00597931191227619	-0.0170305084329590
2	A	26	50	20120615	12	2614	52.08	0.00599307928130589	-0.0175392929752262
2	A	26	50	20120615	12	2616	52.12	0.00481074017461949	-0.0172362835773521
2	A	26	50	20120615	12	2618	52.16	0.00480354182758699	-0.0179447904299654
2	A	26	50	20120615	12	2620	52.2	0.00426616895815649	-0.0190850425410356
2	A	26	50	20120615	12	2622	52.24	0.00390964571908219	-0.0215938574006855
2	A	26	50	20120615	12	2624	52.28	0.00304280351602569	-0.0237947272571286
2	A	26	50	20120615	12	2626	52.32	0.00302470158242729	-0.0260358314894213
2	A	26	50	20120615	12	2628	52.36	0.00270487718529659	-0.0281248370530807
2	A	26	50	20120615	12	2630	52.4	0.00277014314120009	-0.0304898971041153
2	A	26	50	20120615	12	2632	52.44	0.00246608722528989	-0.0321179397571192
2	A	26	50	20120615	12	2634	52.48	0.00275444537065779	-0.0321663058609524
2	A	26	50	20120615	12	2636	52.52	0.00374142501583799	-0.0312221768867121
2	A	26	50	20120615	12	2638	52.56	0.00409066505506599	-0.0307142620857858
2	A	26	50	20120615	12	2640	52.6	0.00513025344476649	-0.0296601072963929
2	A	26	50	20120615	12	2642	52.64	0.00566489688202159	-0.0292886641042356
2	A	26	50	20120615	12	2644	52.68	0.00545863383394949	-0.0285148771535832
2	A	26	50	20120615	12	2646	52.72	0.00573808243387439	-0.0268647727690062
2	A	26	50	20120615	12	2648	52.76	0.00552361694714049	-0.0259697877160584
2	A	26	50	20120615	12	2650	52.8	0.00533764786368849	-0.0238858026105454
2	A	26	50	20120615	12	2652	52.84	0.00523250108532599	-0.0216376980211190
2	A	26	50	20120615	12	2654	52.88	0.00470464587317029	-0.0194188676524338
2	A	26	50	20120615	12	2656	52.92	0.00397421871034019	-0.0172197514208080
2	A	26	50	20120615	12	2658	52.96	0.00244146576716899	-0.0149754227815931
2	A	26	50	20120615	12	2660	53	0.00092489849821913	-0.0128676435328932
2	A	26	50	20120615	12	2662	53.04	-0.00087135071589343	-0.0101311968582438
2	A	26	50	20120615	12	2664	53.08	-0.00275468720117693	-0.00875590245310717
2	A	26	50	20120615	12	2666	53.12	-0.00552262134079261	-0.00603046543104077
2	A	26	50	20120615	12	2668	53.16	-0.00782381550735049	-0.00529449455104617
2	A	26	50	20120615	12	2670	53.2	-0.0104224470703467	-0.00492647375570987
2	A	26	50	20120615	12	2672	53.24	-0.0131722934184996	-0.00528181612645957
2	A	26	50	20120615	12	2674	53.28	-0.0153133278991187	-0.00504601015706947
2	A	26	50	20120615	12	2676	53.32	-0.0180378173980983	-0.00482453724213397
2	A	26	50	20120615	12	2678	53.36	-0.0207619816279585	-0.00419227771373607
2	A	26	50	20120615	12	2680	53.4	-0.0221641602329158	-0.00456620992176317
2	A	26	50	20120615	12	2682	53.44	-0.0236563563595453	-0.00664815573131917
2	A	26	50	20120615	12	2684	53.48	-0.0235786212826623	-0.00774355888768577
2	A	26	50	20120615	12	2686	53.52	-0.0210008776539824	-0.00842300365159237
2	A	26	50	20120615	12	2688	53.56	-0.0191927631880815	-0.00831061609979057
2	A	26	50	20120615	12	2690	53.6	-0.0177790587425909	-0.00769280276293227
2	A	26	50	20120615	12	2692	53.64	-0.0156856125483456	-0.00602557225211497
2	A	26	50	20120615	12	2694	53.68	-0.0147005845178815	-0.00542922667713347
2	A	26	50	20120615	12	2696	53.72	-0.0117711401183750	-0.00299088207929667
2	A	26	50	20120615	12	2698	53.76	-0.0109109942165363	-0.00304294635159547
2	A	26	50	20120615	12	2700	53.8	-0.00945050051533452	-0.00221978213441277
2	A	26	50	20120615	12	2702	53.84	-0.0091249273400728	-0.000932798295178571
2	A	26	50	20120615	12	2704	53.88	-0.00857979750925265	0.0005319804731172
2	A	26	50	20120615	12	2706	53.92	-0.00877843794622357	0.00114744621546197
2	A	26	50	20120615	12	2708	53.96	-0.00826234899090676	0.00189082757452339
2	A	26	50	20120615	12	2710	54	-0.0077330583519852	0.00205014580339253
2	A	26	50	20120615	12	2712	54.04	-0.00745520074231794	0.00217241163692749
2	A	26	50	20120615	12	2714	54.08	-0.00707330651193471	0.00201308633699054
2	A	26	50	20120615	12	2716	54.12	-0.00676961829155071	0.00236604575788762
2	A	26	50	20120615	12	2718	54.16	-0.00614637437461289	0.00297868307310764
2	A	26	50	20120615	12	2720	54.2	-0.00589685760473559	0.00361747626816376
2	A	26	50	20120615	12	2722	54.24	-0.00593986383916736	0.00459629590108905
2	A	26	50	20120615	12	2724	54.28	-0.00585090273502628	0.00437635033680097
2	A	26	50	20120615	12	2726	54.32	-0.00627023119840552	0.00453830607396394
2	A	26	50	20120615	12	2728	54.36	-0.00621403035143682	0.00505538497877441
2	A	26	50	20120615	12	2730	54.4	-0.00698764759646177	0.0059843818678973
2	A	26	50	20120615	12	2732	54.44	-0.00732130936619349	0.00764915942529063
2	A	26	50	20120615	12	2734	54.48	-0.00731683493590349	0.0108483581321733
2	A	26	50	20120615	12	2736	54.52	-0.00566213068029359	0.0135729641623505
2	A	26	50	20120615	12	2738	54.56	-0.00488354530302402	0.0153078039809441
2	A	26	50	20120615	12	2740	54.6	-0.0038491046506906	0.0165919523219857
2	A	26	50	20120615	12	2742	54.64	-0.0028672748641978	0.0162696975988481
2	A	26	50	20120615	12	2744	54.68	-0.00156728803836436	0.0160657262838538
2	A	26	50	20120615	12	2746	54.72	-0.0005854603731919	0.0149889200358324
2	A	26	50	20120615	12	2748	54.76	-7.49363482430206e-05	0.0133866089985959
2	A	26	50	20120615	12	2750	54.8	0.00058593979158955	0.0109321282240124
2	A	26	50	20120615	12	2752	54.84	0.00091576974967401	0.00857930819136007
2	A	26	50	20120615	12	2754	54.88	0.00101627790755187	0.00606511932017318
2	A	26	50	20120615	12	2756	54.92	0.00142122381900179	0.00360717372236187
2	A	26	50	20120615	12	2758	54.96	0.00243117736350269	0.00246964397239926
2	A	26	50	20120615	12	2760	55	0.00297113117268459	0.00204072006999931
2	A	26	50	20120615	12	2762	55.04	0.00520056814308759	0.00160436447532909
2	A	26	50	20120615	12	2764	55.08	0.00699654158555559	0.0013675473432419
2	A	26	50	20120615	12	2766	55.12	0.00846547107065689	0.00126500271783423
2	A	26	50	20120615	12	2768	55.16	0.0091267644034903	0.00283110988787401
2	A	26	50	20120615	12	2770	55.2	0.0099872850719231	0.00373787533979639
2	A	26	50	20120615	12	2772	55.24	0.0117537226641409	0.00553584989445505
2	A	26	50	20120615	12	2774	55.28	0.0131990489248862	0.00676352868795113
2	A	26	50	20120615	12	2776	55.32	0.0131430460678162	0.00946665649107107
2	A	26	50	20120615	12	2778	55.36	0.0127182163136793	0.0112578993891728
2	A	26	50	20120615	12	2780	55.4	0.0114121900888277	0.0118749207664362
2	A	26	50	20120615	12	2782	55.44	0.0104200485641449	0.0133947053712405
2	A	26	50	20120615	12	2784	55.48	0.00790581019548329	0.0144725270245997
2	A	26	50	20120615	12	2786	55.52	0.00516002264025439	0.0153344406933914
2	A	26	50	20120615	12	2788	55.56	0.00247696959865239	0.0156390693657944
2	A	26	50	20120615	12	2790	55.6	-0.00065188598421656	0.0154106385201321
2	A	26	50	20120615	12	2792	55.64	-0.00420174021668189	0.0145065544171239
2	A	26	50	20120615	12	2794	55.68	-0.00650937471180281	0.0140080497932417
2	A	26	50	20120615	12	2796	55.72	-0.00970547614956257	0.0127030630153585
2	A	26	50	20120615	12	2798	55.76	-0.0118933182706691	0.0128981990311218
2	A	26	50	20120615	12	2800	55.8	-0.0144780721559777	0.0116109578050193
2	A	26	50	20120615	12	2802	55.84	-0.0148226240772465	0.0109574992153214
2	A	26	50	20120615	12	2804	55.88	-0.0145713466114841	0.0100553865260192
2	A	26	50	20120615	12	2806	55.92	-0.0150045909363171	0.00833365222450805
2	A	26	50	20120615	12	2808	55.96	-0.0164920607612211	0.00552953543089906
2	A	26	50	20120615	12	2810	56	-0.0173789494415243	0.00431658567165509
2	A	26	50	20120615	12	2812	56.04	-0.0190188714884521	0.0023451153971645
2	A	26	50	20120615	12	2814	56.08	-0.0199864410524887	0.00065481199207712
2	A	26	50	20120615	12	2816	56.12	-0.0207120259480813	-0.00193013564048957
2	A	26	50	20120615	12	2818	56.16	-0.0200673934652261	-0.00236150471813887
2	A	26	50	20120615	12	2820	56.2	-0.0188930347656722	-0.00373357047371257
2	A	26	50	20120615	12	2822	56.24	-0.0187448251843355	-0.00457799739180547
2	A	26	50	20120615	12	2824	56.28	-0.0191624495203721	-0.00563780196438007
2	A	26	50	20120615	12	2826	56.32	-0.0207566288296249	-0.00713382071026867
2	A	26	50	20120615	12	2828	56.36	-0.0224034805230084	-0.00802378530507007
2	A	26	50	20120615	12	2830	56.4	-0.0250042616906194	-0.00853667813773587
2	A	26	50	20120615	12	2832	56.44	-0.0270003067541834	-0.00937994964334837
2	A	26	50	20120615	12	2834	56.48	-0.0278324080939735	-0.0101575061802514
2	A	26	50	20120615	12	2836	56.52	-0.0280991195794489	-0.0119950030542309
2	A	26	50	20120615	12	2838	56.56	-0.0282122213090997	-0.0134181615173860
2	A	26	50	20120615	12	2840	56.6	-0.0274496349298612	-0.0161909110541816
2	A	26	50	20120615	12	2842	56.64	-0.0261101908385308	-0.0179153040771900
2	A	26	50	20120615	12	2844	56.68	-0.0250629303402545	-0.0200905413128151
2	A	26	50	20120615	12	2846	56.72	-0.0240064350274158	-0.0214539209686887
2	A	26	50	20120615	12	2848	56.76	-0.0242317192479019	-0.0231313196750194
2	A	26	50	20120615	12	2850	56.8	-0.0237345524700496	-0.0254269418401415
2	A	26	50	20120615	12	2852	56.84	-0.0225657756714264	-0.0268169016399199
2	A	26	50	20120615	12	2854	56.88	-0.0205875030297007	-0.0268694396737621
2	A	26	50	20120615	12	2856	56.92	-0.0190398584177178	-0.0270803696265900
2	A	26	50	20120615	12	2858	56.96	-0.0168701012596468	-0.0267581410664033
2	A	26	50	20120615	12	2860	57	-0.0142857673957662	-0.0260066279793583
2	A	26	50	20120615	12	2862	57.04	-0.0115952968040296	-0.0253345229838404
2	A	26	50	20120615	12	2864	57.08	-0.00952467601668099	-0.0244031926423396
2	A	26	50	20120615	12	2866	57.12	-0.00779997186668888	-0.0230945501223977
2	A	26	50	20120615	12	2868	57.16	-0.00533726036917237	-0.0218419811702038
2	A	26	50	20120615	12	2870	57.2	-0.00348782258297896	-0.0201785124674625
2	A	26	50	20120615	12	2872	57.24	-0.00102136341952216	-0.0187973207917708
2	A	26	50	20120615	12	2874	57.28	0.00136653618054479	-0.0175453175250019
2	A	26	50	20120615	12	2876	57.32	0.00332237939517119	-0.0159783830400281
2	A	26	50	20120615	12	2878	57.36	0.00544915153201379	-0.0144673594882428
2	A	26	50	20120615	12	2880	57.4	0.00665152297381119	-0.0121814176149551
2	A	26	50	20120615	12	2882	57.44	0.00698998670569389	-0.0104321344332490
2	A	26	50	20120615	12	2884	57.48	0.007712438411139	-0.00828769099083767
2	A	26	50	20120615	12	2886	57.52	0.0075541949845773	-0.00582412389411597
2	A	26	50	20120615	12	2888	57.56	0.00813914129113929	-0.00356828426361017
2	A	26	50	20120615	12	2890	57.6	0.00758148152815649	-0.00099841073340487
2	A	26	50	20120615	12	2892	57.64	0.00686092557599179	0.00122443600179756
2	A	26	50	20120615	12	2894	57.68	0.00495006849478449	0.00302518241503847
2	A	26	50	20120615	12	2896	57.72	0.00306485817653089	0.00449971925691459
2	A	26	50	20120615	12	2898	57.76	0.000693978636687040	0.00671019869451404
2	A	26	50	20120615	12	2900	57.8	-0.00184508625106199	0.00767866628416276
2	A	26	50	20120615	12	2902	57.84	-0.00364059300305431	0.0094354518688173
2	A	26	50	20120615	12	2904	57.88	-0.0049981885254578	0.0115178742683439
2	A	26	50	20120615	12	2906	57.92	-0.00530852998425666	0.0128960035352769
2	A	26	50	20120615	12	2908	57.96	-0.00442773154394911	0.0129597017647359
2	A	26	50	20120615	12	2910	58	-0.00368429927319945	0.0137129034227744
2	A	26	50	20120615	12	2912	58.04	-0.00230786642614515	0.0137033221258893
2	A	26	50	20120615	12	2914	58.08	-0.00045415771499337	0.0134222896067745
2	A	26	50	20120615	12	2916	58.12	0.00183749758108629	0.0141459073313018
2	A	26	50	20120615	12	2918	58.16	0.00367075676412619	0.0140330389468888
2	A	26	50	20120615	12	2920	58.2	0.00604656483823489	0.0149828954860567
2	A	26	50	20120615	12	2922	58.24	0.00879455149555329	0.0161061770343784
2	A	26	50	20120615	12	2924	58.28	0.0101955987296607	0.0180739279271999
2	A	26	50	20120615	12	2926	58.32	0.0118319852426826	0.0204746968706845
2	A	26	50	20120615	12	2928	58.36	0.012403263882271	0.0215997673991626
2	A	26	50	20120615	12	2930	58.4	0.0135935932955848	0.0241998131757211
2	A	26	50	20120615	12	2932	58.44	0.0134517830306179	0.0266005467638666
2	A	26	50	20120615	12	2934	58.48	0.0135322729955203	0.0279595847841038
2	A	26	50	20120615	12	2936	58.52	0.0122041058431362	0.0295885551612046
2	A	26	50	20120615	12	2938	58.56	0.0109952021488942	0.0312884738043025
2	A	26	50	20120615	12	2940	58.6	0.00925818726984169	0.0336830979898586
2	A	26	50	20120615	12	2942	58.64	0.0070421075465352	0.0349298757375145
2	A	26	50	20120615	12	2944	58.68	0.00440056874405659	0.0351630088432717
2	A	26	50	20120615	12	2946	58.72	0.0011454946007459	0.0354608210063041
2	A	26	50	20120615	12	2948	58.76	-0.00068386135286182	0.0356543561323148
2	A	26	50	20120615	12	2950	58.8	-0.00344914384204805	0.0340791343558656
2	A	26	50	20120615	12	2952	58.84	-0.00549381381052707	0.0326851440474344
2	A	26	50	20120615	12	2954	58.88	-0.00771681610922134	0.0308274331119011
2	A	26	50	20120615	12	2956	58.92	-0.00969070468890358	0.0282123401030389
2	A	26	50	20120615	12	2958	58.96	-0.0117103572194642	0.0261351290804897
2	A	26	50	20120615	12	2960	59	-0.0136718148619332	0.0242975565460846
2	A	26	50	20120615	12	2962	59.04	-0.0150558208226140	0.0227165506361652
2	A	26	50	20120615	12	2964	59.08	-0.0171026616089113	0.0204178384144093
2	A	26	50	20120615	12	2966	59.12	-0.0192303388424338	0.0173506991114023
2	A	26	50	20120615	12	2968	59.16	-0.0204430623275078	0.0160522742844485
2	A	26	50	20120615	12	2970	59.2	-0.0229279486936823	0.0138612614965351
2	A	26	50	20120615	12	2972	59.24	-0.0248525590017836	0.0119694609430809
2	A	26	50	20120615	12	2974	59.28	-0.0274518835294254	0.0108420498911570
2	A	26	50	20120615	12	2976	59.32	-0.0299495968126106	0.00835154909713988
2	A	26	50	20120615	12	2978	59.36	-0.0316734524344653	0.00621460169371602
2	A	26	50	20120615	12	2980	59.4	-0.0339966517640537	0.00377642680150668
2	A	26	50	20120615	12	2982	59.44	-0.0335561242393745	0.0025320602879746
2	A	26	50	20120615	12	2984	59.48	-0.0344772722432262	-0.000370683759474301
2	A	26	50	20120615	12	2986	59.52	-0.0332832022350399	-0.00307287111057527
2	A	26	50	20120615	12	2988	59.56	-0.032082054087974	-0.00556137786346947
2	A	26	50	20120615	12	2990	59.6	-0.0307085981604685	-0.00686624443319987
2	A	26	50	20120615	12	2992	59.64	-0.029121921254164	-0.00824517336719177
2	A	26	50	20120615	12	2994	59.68	-0.0274709287434699	-0.00993859228475707
2	A	26	50	20120615	12	2996	59.72	-0.0253468832103755	-0.0121170850400028
2	A	26	50	20120615	12	2998	59.76	-0.0234821082780982	-0.0138721169998400
2	A	26	50	20120615	12	3000	59.8	-0.0218958273515912	-0.0160273360424897
2	A	26	50	20120615	12	3002	59.84	-0.020453577005344	-0.0178084319582814
2	A	26	50	20120615	12	3004	59.88	-0.0193101146294873	-0.0194860427966465
2	A	26	50	20120615	12	3006	59.92	-0.0172467063313068	-0.0225225714470959
2	A	26	50	20120615	12	3008	59.96	-0.0157538624948658	-0.0236321634081338
2	A	26	50	20120615	12	3010	60	-0.0136854337385389	-0.0245194409971667
2	A	26	50	20120615	12	3012	60.04	-0.0118069338636387	-0.0250155471148472
2	A	26	50	20120615	12	3014	60.08	-0.00908379493861117	-0.0258242651404902
2	A	26	50	20120615	12	3016	60.12	-0.00677756617177125	-0.0257690401008796
2	A	26	50	20120615	12	3018	60.16	-0.00440720281987771	-0.0263610298980890
2	A	26	50	20120615	12	3020	60.2	-0.0019979485950189	-0.0262225783903326
2	A	26	50	20120615	12	3022	60.24	0.00026486381545617	-0.0264079110776816
2	A	26	50	20120615	12	3024	60.28	0.00240966010415119	-0.0262960467848979
2	A	26	50	20120615	12	3026	60.32	0.00469821120146149	-0.0274489843916226
2	A	26	50	20120615	12	3028	60.36	0.00742191581191389	-0.0273302611630614
2	A	26	50	20120615	12	3030	60.4	0.0099089517827033	-0.0274213365164782
2	A	26	50	20120615	12	3032	60.44	0.0122298883705919	-0.0279582426954331
2	A	26	50	20120615	12	3034	60.48	0.0147827559827097	-0.0272415899727006
2	A	26	50	20120615	12	3036	60.52	0.0165232144717866	-0.0270990513877490
2	A	26	50	20120615	12	3038	60.56	0.0184024355956036	-0.0271099266900436
2	A	26	50	20120615	12	3040	60.6	0.0202962301901808	-0.0267671001093210
2	A	26	50	20120615	12	3042	60.64	0.0229207418613685	-0.0264525648709135
2	A	26	50	20120615	12	3044	60.68	0.02422398915657	-0.0259400043784349
2	A	26	50	20120615	12	3046	60.72	0.026390999204796	-0.0249528727052967
2	A	26	50	20120615	12	3048	60.76	0.0280522157724392	-0.0250482508034771
2	A	26	50	20120615	12	3050	60.8	0.0291034502108258	-0.0255349736141712
2	A	26	50	20120615	12	3052	60.84	0.0295949177080217	-0.0269905953496506
2	A	26	50	20120615	12	3054	60.88	0.0298918940708387	-0.0284998525486965
2	A	26	50	20120615	12	3056	60.92	0.0311496404588844	-0.0298626438917282
2	A	26	50	20120615	12	3058	60.96	0.0323648946791283	-0.0304070956071452
2	A	26	50	20120615	12	3060	61	0.0326017945427089	-0.0307872171208280
2	A	26	50	20120615	12	3062	61.04	0.0338432421194482	-0.031720547160306
2	A	26	50	20120615	12	3064	61.08	0.0351347952827024	-0.0327333135755824
2	A	26	50	20120615	12	3066	61.12	0.0368342132941993	-0.0339485897161365
2	A	26	50	20120615	12	3068	61.16	0.0384238741911204	-0.0349630616729692
2	A	26	50	20120615	12	3070	61.2	0.0402126846418949	-0.0345692314801196
2	A	26	50	20120615	12	3072	61.24	0.0415121630579527	-0.0342526314899111
2	A	26	50	20120615	12	3074	61.28	0.0436834122113319	-0.0339825096284300
2	A	26	50	20120615	12	3076	61.32	0.0449743417064051	-0.0336811053629493
2	A	26	50	20120615	12	3078	61.36	0.0469928699371836	-0.0331875236164776
2	A	26	50	20120615	12	3080	61.4	0.049012946731813	-0.0324682404565191
2	A	26	50	20120615	12	3082	61.44	0.0502225943023888	-0.0317248590974576
2	A	26	50	20120615	12	3084	61.48	0.0510312416173538	-0.0298671481619243
2	A	26	50	20120615	12	3086	61.52	0.0525629763267601	-0.027411083468151
2	A	26	50	20120615	12	3088	61.56	0.0535268335801954	-0.0262877029248799
2	A	26	50	20120615	12	3090	61.6	0.0552159702590939	-0.0241454522205971
2	A	26	50	20120615	12	3092	61.64	0.056534865827363	-0.0235111774378728
2	A	26	50	20120615	12	3094	61.68	0.0578283055515094	-0.0234481035129910
2	A	26	50	20120615	12	3096	61.72	0.05766892368303	-0.0245046624654399
2	A	26	50	20120615	12	3098	61.76	0.0572338408805659	-0.0247799391353558
2	A	26	50	20120615	12	3100	61.8	0.0569287243044839	-0.0256013850830602
2	A	26	50	20120615	12	3102	61.84	0.0569151478542851	-0.0277683845246845
2	A	26	50	20120615	12	3104	61.88	0.0570667515481716	-0.0297248075668715
2	A	26	50	20120615	12	3106	61.92	0.0580560646457296	-0.0327565278912088
2	A	26	50	20120615	12	3108	61.96	0.0590742984106383	-0.0345003946349711
2	A	26	50	20120615	12	3110	62	0.0592325489082678	-0.0375838044650131
2	A	26	50	20120615	12	3112	62.04	0.0593637172161779	-0.0392403435212988
2	A	26	50	20120615	12	3114	62.08	0.0585797479278764	-0.0406253535736089
2	A	26	50	20120615	12	3116	62.12	0.0580915614061452	-0.0417888270713733
2	A	26	50	20120615	12	3118	62.16	0.057385833483182	-0.0454967889658984
2	A	26	50	20120615	12	3120	62.2	0.0569834402272122	-0.0475187395934979
2	A	26	50	20120615	12	3122	62.24	0.0562682158601776	-0.04947323930524
2	A	26	50	20120615	12	3124	62.28	0.0563349031007113	-0.0521866130856193
2	A	26	50	20120615	12	3126	62.32	0.0560941353630376	-0.0542249876824254
2	A	26	50	20120615	12	3128	62.36	0.0567770590923076	-0.0562528285095122
2	A	26	50	20120615	12	3130	62.4	0.0574138136985135	-0.0583143933803141
2	A	26	50	20120615	12	3132	62.44	0.0568412693377868	-0.0608654225148008
2	A	26	50	20120615	12	3134	62.48	0.0561817437719063	-0.061954444739574
2	A	26	50	20120615	12	3136	62.52	0.0561427821882629	-0.0635904776992054
2	A	26	50	20120615	12	3138	62.56	0.0562454753060946	-0.066478422001724
2	A	26	50	20120615	12	3140	62.6	0.0576376624922337	-0.068143481694723
2	A	26	50	20120615	12	3142	62.64	0.0584073057971484	-0.068908260104983
2	A	26	50	20120615	12	3144	62.68	0.0596190464037966	-0.0697089453975919
2	A	26	50	20120615	12	3146	62.72	0.0604397216051095	-0.0707522036714867
2	A	26	50	20120615	12	3148	62.76	0.0613441960310608	-0.0721104709453324
2	A	26	50	20120615	12	3150	62.8	0.0627636421836147	-0.0733709594934755
2	A	26	50	20120615	12	3152	62.84	0.0642523848007248	-0.0742496103797779
2	A	26	50	20120615	12	3154	62.88	0.0654460305448424	-0.0755237673020014
2	A	26	50	20120615	12	3156	62.92	0.0660420862060436	-0.0753265198653894
2	A	26	50	20120615	12	3158	62.96	0.0663951304797544	-0.0756904818678017
2	A	26	50	20120615	12	3160	63	0.0663754304848306	-0.0759039291207707
2	A	26	50	20120615	12	3162	63.04	0.0660409053377191	-0.0762610816848802
2	A	26	50	20120615	12	3164	63.08	0.0644017257529115	-0.0765906995109303
2	A	26	50	20120615	12	3166	63.12	0.0637610870091565	-0.0769032407082148
2	A	26	50	20120615	12	3168	63.16	0.0623950132764465	-0.0777686828398446
2	A	26	50	20120615	12	3170	63.2	0.0604472169369901	-0.0787703703060735
2	A	26	50	20120615	12	3172	63.24	0.0582364475856103	-0.0803687851849457
2	A	26	50	20120615	12	3174	63.28	0.0560530432666625	-0.0820784279604985
2	A	26	50	20120615	12	3176	63.32	0.0538945998170906	-0.0842750551762545
2	A	26	50	20120615	12	3178	63.36	0.0515253678360469	-0.0856048401889539
2	A	26	50	20120615	12	3180	63.4	0.0491510446861787	-0.0872678139169485
2	A	26	50	20120615	12	3182	63.44	0.0473921165679772	-0.0882856941284665
2	A	26	50	20120615	12	3184	63.48	0.0442099946312815	-0.0890254692429439
2	A	26	50	20120615	12	3186	63.52	0.0412327922397737	-0.089836096456896
2	A	26	50	20120615	12	3188	63.56	0.0397434132265604	-0.0901969330473356
2	A	26	50	20120615	12	3190	63.6	0.0353287334595785	-0.09015542587928
2	A	26	50	20120615	12	3192	63.64	0.0323365404043095	-0.0910432691537378
2	A	26	50	20120615	12	3194	63.68	0.0292780207329652	-0.0912713818013488
2	A	26	50	20120615	12	3196	63.72	0.0260821809247144	-0.0913345971475868
2	A	26	50	20120615	12	3198	63.76	0.0236343186696028	-0.0912959891173338
2	A	26	50	20120615	12	3200	63.8	0.0210536617609844	-0.0915345669453058
2	A	26	50	20120615	12	3202	63.84	0.0176471748426182	-0.0914651997700718
2	A	26	50	20120615	12	3204	63.88	0.0145542190710302	-0.0910067824438288
2	A	26	50	20120615	12	3206	63.92	0.0114091495296687	-0.0898220957426286
2	A	26	50	20120615	12	3208	63.96	0.009653756945373	-0.0885752543553624
2	A	26	50	20120615	12	3210	64	0.00713200203162739	-0.0870403376654408
2	A	26	50	20120615	12	3212	64.04	0.00506689667717209	-0.0851904756151786
2	A	26	50	20120615	12	3214	64.08	0.00337309309351789	-0.0828853075085105
2	A	26	50	20120615	12	3216	64.12	0.00174179774932049	-0.0806273741348256
2	A	26	50	20120615	12	3218	64.16	0.000300855550618560	-0.0781325599894432
2	A	26	50	20120615	12	3220	64.2	-0.00121468641349857	-0.075363741966351
2	A	26	50	20120615	12	3222	64.24	-0.00219678702188856	-0.0731409517996911
2	A	26	50	20120615	12	3224	64.28	-0.0034500630808636	-0.0708159847031498
2	A	26	50	20120615	12	3226	64.32	-0.00446850897780659	-0.0684588442480644
2	A	26	50	20120615	12	3228	64.36	-0.00583584136058701	-0.0666714904372592
2	A	26	50	20120615	12	3230	64.4	-0.00752052326676396	-0.0646810555588972
2	A	26	50	20120615	12	3232	64.44	-0.00895559647918206	-0.0616378801047046
2	A	26	50	20120615	12	3234	64.48	-0.0100864016436556	-0.0596178174522109
2	A	26	50	20120615	12	3236	64.52	-0.0116660781928263	-0.0575700362138946
2	A	26	50	20120615	12	3238	64.56	-0.0139812872157873	-0.0556969103505315
2	A	26	50	20120615	12	3240	64.6	-0.0152692822177186	-0.0544093396126689
2	A	26	50	20120615	12	3242	64.64	-0.0184208571414671	-0.052391539701875
2	A	26	50	20120615	12	3244	64.68	-0.0215124694101709	-0.0518300969176129
2	A	26	50	20120615	12	3246	64.72	-0.0238800043349397	-0.0520466130140122
2	A	26	50	20120615	12	3248	64.76	-0.0265638281229332	-0.0531079095818951
2	A	26	50	20120615	12	3250	64.8	-0.0285923760568012	-0.0542380076395874
2	A	26	50	20120615	12	3252	64.84	-0.0311776998701754	-0.0564256545992223
2	A	26	50	20120615	12	3254	64.88	-0.032866341574327	-0.057720437826253
2	A	26	50	20120615	12	3256	64.92	-0.0351842376030565	-0.0602354752255773
2	A	26	50	20120615	12	3258	64.96	-0.0369402665834552	-0.0617936557286
2	A	26	50	20120615	12	3260	65	-0.0388055435615472	-0.063552866689514
2	A	26	50	20120615	12	3262	65.04	-0.040350076903693	-0.0648248810781905
2	A	26	50	20120615	12	3264	65.08	-0.0413864126022	-0.0662130731110159
2	A	26	50	20120615	12	3266	65.12	-0.0412608304378613	-0.0670879056206999
2	A	26	50	20120615	12	3268	65.16	-0.0407087214631108	-0.0680847847608167
2	A	26	50	20120615	12	3270	65.2	-0.0399276513126121	-0.0700791087264753
2	A	26	50	20120615	12	3272	65.24	-0.0402590722609543	-0.0714185811020769
2	A	26	50	20120615	12	3274	65.28	-0.0406390714451639	-0.073582469273864
2	A	26	50	20120615	12	3276	65.32	-0.0427786351436782	-0.0744160067475267
2	A	26	50	20120615	12	3278	65.36	-0.0438040813977549	-0.0747359018553355
2	A	26	50	20120615	12	3280	65.4	-0.0447621403755846	-0.0743438111451676
2	A	26	50	20120615	12	3282	65.44	-0.0453562514931375	-0.0737222642845046
2	A	26	50	20120615	12	3284	65.48	-0.0467417565201944	-0.0723787614002502
2	A	26	50	20120615	12	3286	65.52	-0.0482024977087696	-0.0704511883147356
2	A	26	50	20120615	12	3288	65.56	-0.0493287773898435	-0.0684304185554607
2	A	26	50	20120615	12	3290	65.6	-0.0510925138341571	-0.0661005724221292
2	A	26	50	20120615	12	3292	65.64	-0.0526533813429483	-0.0635059147992432
2	A	26	50	20120615	12	3294	65.68	-0.0534779385604899	-0.0615883119193434
2	A	26	50	20120615	12	3296	65.72	-0.0542670697282941	-0.0584819918295909
2	A	26	50	20120615	12	3298	65.76	-0.0547911772745096	-0.0562686061831208
2	A	26	50	20120615	12	3300	65.8	-0.0547498115278102	-0.0534488764717832
2	A	26	50	20120615	12	3302	65.84	-0.0555028802497739	-0.0512374707243004
2	A	26	50	20120615	12	3304	65.88	-0.0565474749554851	-0.0493317613804602
2	A	26	50	20120615	12	3306	65.92	-0.0578795156388165	-0.0468321459800335
2	A	26	50	20120615	12	3308	65.96	-0.0596594731126906	-0.0444227220495472
2	A	26	50	20120615	12	3310	66	-0.0605651559841309	-0.0419758292378327
2	A	26	50	20120615	12	3312	66.04	-0.0602198198814418	-0.0394624740455408
2	A	26	50	20120615	12	3314	66.08	-0.0598537860561606	-0.0369886256162206
2	A	26	50	20120615	12	3316	66.12	-0.0583755722590223	-0.0346319164962718
2	A	26	50	20120615	12	3318	66.16	-0.0561692788935675	-0.0327703659709166
2	A	26	50	20120615	12	3320	66.2	-0.0545050535865703	-0.0313411405315789
2	A	26	50	20120615	12	3322	66.24	-0.0523071747918116	-0.0289667254578292
2	A	26	50	20120615	12	3324	66.28	-0.0499661422292016	-0.0268186199093982
2	A	26	50	20120615	12	3326	66.32	-0.0479480382624918	-0.0248311053820425
2	A	26	50	20120615	12	3328	66.36	-0.0460713202966802	-0.0228702134249984
2	A	26	50	20120615	12	3330	66.4	-0.0441582499712478	-0.0214499823839175
2	A	26	50	20120615	12	3332	66.44	-0.0416548869048809	-0.0187030775999743
2	A	26	50	20120615	12	3334	66.48	-0.0395479844685896	-0.0170031999690696
2	A	26	50	20120615	12	3336	66.52	-0.0375060722165572	-0.0150696164759150
2	A	26	50	20120615	12	3338	66.56	-0.0353594445212989	-0.0127443594655933
2	A	26	50	20120615	12	3340	66.6	-0.0343325062719139	-0.0109636595295991
2	A	26	50	20120615	12	3342	66.64	-0.0331432304477041	-0.00939012773835677
2	A	26	50	20120615	12	3344	66.68	-0.0320506656179571	-0.00635870439886757
2	A	26	50	20120615	12	3346	66.72	-0.0316940292417979	-0.00408815624020637
2	A	26	50	20120615	12	3348	66.76	-0.0313046326084662	-0.00144180204054787
2	A	26	50	20120615	12	3350	66.8	-0.0307677052163078	0.000851536169671029
2	A	26	50	20120615	12	3352	66.84	-0.0308211766311012	0.00311146358447885
2	A	26	50	20120615	12	3354	66.88	-0.0313910339860594	0.00570180785599954
2	A	26	50	20120615	12	3356	66.92	-0.0310329551120665	0.00842530033441764
2	A	26	50	20120615	12	3358	66.96	-0.0312165907431407	0.0105703087551470
2	A	26	50	20120615	12	3360	67	-0.0309444960537401	0.0127422579442396
2	A	26	50	20120615	12	3362	67.04	-0.0310748865441909	0.0144475166577491
2	A	26	50	20120615	12	3364	67.08	-0.0304741993335729	0.0170607711889802
2	A	26	50	20120615	12	3366	67.12	-0.0302727870380198	0.0189583912312437
2	A	26	50	20120615	12	3368	67.16	-0.0292067669968385	0.0212088151309124
2	A	26	50	20120615	12	3370	67.2	-0.0274563100178756	0.0215897476960732
2	A	26	50	20120615	12	3372	67.24	-0.0250808979235644	0.0229346223674831
2	A	26	50	20120615	12	3374	67.28	-0.0226935307749037	0.0241582331756670
2	A	26	50	20120615	12	3376	67.32	-0.0209866930919518	0.0246924049726991
2	A	26	50	20120615	12	3378	67.36	-0.0180308594673714	0.0256406210241347
2	A	26	50	20120615	12	3380	67.4	-0.0151609746720443	0.0266212579214876
2	A	26	50	20120615	12	3382	67.44	-0.0123556416547716	0.0267957294486776
2	A	26	50	20120615	12	3384	67.48	-0.0099871945622551	0.0271100313418472
2	A	26	50	20120615	12	3386	67.52	-0.00795532322651556	0.0273648019151087
2	A	26	50	20120615	12	3388	67.56	-0.0055678478905173	0.0280330178233300
2	A	26	50	20120615	12	3390	67.6	-0.00379224619441539	0.0280661952735032
2	A	26	50	20120615	12	3392	67.64	-0.00112766985300574	0.0268224792982099
2	A	26	50	20120615	12	3394	67.68	0.00093319286076245	0.0263813153774276
2	A	26	50	20120615	12	3396	67.72	0.00323132525495779	0.0267156001082335
2	A	26	50	20120615	12	3398	67.76	0.00431371481812349	0.0277331762638356
2	A	26	50	20120615	12	3400	67.8	0.00512667548445369	0.028664223762624
2	A	26	50	20120615	12	3402	67.84	0.00655507360885739	0.0301895520845927
2	A	26	50	20120615	12	3404	67.88	0.0078505851558727	0.0325582678776861
2	A	26	50	20120615	12	3406	67.92	0.0094255948002876	0.0338955482222661
2	A	26	50	20120615	12	3408	67.96	0.0109988083934783	0.0354983754474529
2	A	26	50	20120615	12	3410	68	0.0110190740738271	0.0374435837760902
2	A	26	50	20120615	12	3412	68.04	0.0100203918114183	0.0386570850786235
2	A	26	50	20120615	12	3414	68.08	0.00901308991734679	0.0408227693016348
2	A	26	50	20120615	12	3416	68.12	0.00744065414161539	0.0429573549684095
2	A	26	50	20120615	12	3418	68.16	0.00591931390189249	0.045073230589754
2	A	26	50	20120615	12	3420	68.2	0.00474049618697639	0.0470085111391835
2	A	26	50	20120615	12	3422	68.24	0.00351720145552369	0.049200117896793
2	A	26	50	20120615	12	3424	68.28	0.00231639271971269	0.0510858302608613
2	A	26	50	20120615	12	3426	68.32	0.00181519543320769	0.0530233028413125
2	A	26	50	20120615	12	3428	68.36	0.00087368275405779	0.0551845747180092
2	A	26	50	20120615	12	3430	68.4	0.000485481131186381	0.0573187644049864
2	A	26	50	20120615	12	3432	68.44	0.000498421185282091	0.0583168456266312
2	A	26	50	20120615	12	3434	68.48	0.00062916522912348	0.0581291087762262
2	A	26	50	20120615	12	3436	68.52	0.00163219619823659	0.0565927778727422
2	A	26	50	20120615	12	3438	68.56	0.00237670892814789	0.0562832772346168
2	A	26	50	20120615	12	3440	68.6	0.00403473290867409	0.0552609422503773
2	A	26	50	20120615	12	3442	68.64	0.00597998366371829	0.0541728463354874
2	A	26	50	20120615	12	3444	68.68	0.0085259216293805	0.0534902761596081
2	A	26	50	20120615	12	3446	68.72	0.0115426512899567	0.0523664713522683
2	A	26	50	20120615	12	3448	68.76	0.0144149897458145	0.0512569501019085
2	A	26	50	20120615	12	3450	68.8	0.0174561853010198	0.0511782491171624
2	A	26	50	20120615	12	3452	68.84	0.0190165578350641	0.052117781897325
2	A	26	50	20120615	12	3454	68.88	0.0206998255276787	0.0534893569207925
2	A	26	50	20120615	12	3456	68.92	0.0222626022247791	0.0559289460265642
2	A	26	50	20120615	12	3458	68.96	0.0233884576417843	0.057864438708028
2	A	26	50	20120615	12	3460	69	0.0246763819330375	0.0598412264255132
2	A	26	50	20120615	12	3462	69.04	0.0263320724611858	0.0614800878122692
2	A	26	50	20120615	12	3464	69.08	0.0271874595343872	0.0627407884924467
2	A	26	50	20120615	12	3466	69.12	0.0285704189770318	0.0637174443786216
2	A	26	50	20120615	12	3468	69.16	0.0285697825809287	0.0649174752969733
2	A	26	50	20120615	12	3470	69.2	0.0285396598320502	0.067011359897423
2	A	26	50	20120615	12	3472	69.24	0.0278808484440187	0.0682276542717418
2	A	26	50	20120615	12	3474	69.28	0.0281539330829129	0.069311083281876
2	A	26	50	20120615	12	3476	69.32	0.0289416500371547	0.0699934413257209
2	A	26	50	20120615	12	3478	69.36	0.0300967796749011	0.0697954514269887
2	A	26	50	20120615	12	3480	69.4	0.0307440652223993	0.068984541370324
2	A	26	50	20120615	12	3482	69.44	0.0320456366745293	0.0675595090741987
2	A	26	50	20120615	12	3484	69.48	0.03357044173748	0.0659417901802001
2	A	26	50	20120615	12	3486	69.52	0.0349325910275543	0.064123274173548
2	A	26	50	20120615	12	3488	69.56	0.0369511334004685	0.0619098531717388
2	A	26	50	20120615	12	3490	69.6	0.0385884957208485	0.0602229933766758
2	A	26	50	20120615	12	3492	69.64	0.0398144300819154	0.058547197681418
2	A	26	50	20120615	12	3494	69.68	0.0410269039582956	0.0575513813227933
2	A	26	50	20120615	12	3496	69.72	0.0414756904901791	0.0560201557302695
2	A	26	50	20120615	12	3498	69.76	0.0435055677847957	0.0549488323882294
2	A	26	50	20120615	12	3500	69.8	0.0445764527206314	0.0542877865427693
2	A	26	50	20120615	12	3502	69.84	0.046265469191377	0.0539755069749939
2	A	26	50	20120615	12	3504	69.88	0.0487445077844712	0.0529632906887932
2	A	26	50	20120615	12	3506	69.92	0.0501712583500747	0.0536014333456106
2	A	26	50	20120615	12	3508	69.96	0.0511197713863583	0.053967007551484
2	A	26	50	20120615	12	3510	70	0.0534448091935778	0.0553481992271757
2	A	26	50	20120615	12	3512	70.04	0.0557151169359335	0.0560987930754052
2	A	26	50	20120615	12	3514	70.08	0.0579321088269876	0.056233355495865
2	A	26	50	20120615	12	3516	70.12	0.0597372110180007	0.0547136416017389
2	A	26	50	20120615	12	3518	70.16	0.0621417276274255	0.0532789926533895
2	A	26	50	20120615	12	3520	70.2	0.0628322173992542	0.0509647028692441
2	A	26	50	20120615	12	3522	70.24	0.0632896447760038	0.0485494382367452
2	A	26	50	20120615	12	3524	70.28	0.0627684363675912	0.045602994990219
2	A	26	50	20120615	12	3526	70.32	0.0626941194448884	0.0420990687574053
2	A	26	50	20120615	12	3528	70.36	0.0632774825393674	0.0391147952980855
2	A	26	50	20120615	12	3530	70.4	0.0637472135741096	0.0360434769940018
2	A	26	50	20120615	12	3532	70.44	0.0642464309616273	0.0337520267588886
2	A	26	50	20120615	12	3534	70.48	0.06361753019044	0.031563955535185
2	A	26	50	20120615	12	3536	70.52	0.0626009934818062	0.0300351906742597
2	A	26	50	20120615	12	3538	70.56	0.0621804063683564	0.0283362959217809
2	A	26	50	20120615	12	3540	70.6	0.0616342370905679	0.0254971207739607
2	A	26	50	20120615	12	3542	70.64	0.0601852338745605	0.0222116198258555
2	A	26	50	20120615	12	3544	70.68	0.0589804653407748	0.0196032443314146
2	A	26	50	20120615	12	3546	70.72	0.0581477056845714	0.0169724535520100
2	A	26	50	20120615	12	3548	70.76	0.056936502479077	0.0143659872458783
2	A	26	50	20120615	12	3550	70.8	0.05617190791658	0.0118358884721147
2	A	26	50	20120615	12	3552	70.84	0.0548925396173791	0.00850690045696656
2	A	26	50	20120615	12	3554	70.88	0.053778068619551	0.00574062801828667
2	A	26	50	20120615	12	3556	70.92	0.0527186812399773	0.00290300850538505
2	A	26	50	20120615	12	3558	70.96	0.0516490408120765	0.000851479601128519
2	A	26	50	20120615	12	3560	71	0.0510651827428507	-0.00175993645247147
2	A	26	50	20120615	12	3562	71.04	0.0506812237606664	-0.00481378921905997
2	A	26	50	20120615	12	3564	71.08	0.0505781275919694	-0.00718047561569137
2	A	26	50	20120615	12	3566	71.12	0.0506315848646271	-0.0103691029347740
2	A	26	50	20120615	12	3568	71.16	0.0501600153522538	-0.0126091465068949
2	A	26	50	20120615	12	3570	71.2	0.0492589491809878	-0.0146784945020373
2	A	26	50	20120615	12	3572	71.24	0.0483579537203999	-0.0166953044633376
2	A	26	50	20120615	12	3574	71.28	0.0475715095583642	-0.0187459141287785
2	A	26	50	20120615	12	3576	71.32	0.0471031927371844	-0.0219334807876894
2	A	26	50	20120615	12	3578	71.36	0.0468797469943294	-0.0240867623577587
2	A	26	50	20120615	12	3580	71.4	0.0480782222777625	-0.0262098504682713
2	A	26	50	20120615	12	3582	71.44	0.0493563884954353	-0.0277352212166469
2	A	26	50	20120615	12	3584	71.48	0.0505352769210295	-0.0284105081926800
2	A	26	50	20120615	12	3586	71.52	0.0515668750041026	-0.0286911588741330
2	A	26	50	20120615	12	3588	71.56	0.0535197625123836	-0.0295681127041605
2	A	26	50	20120615	12	3590	71.6	0.0563271178550504	-0.0301502030064333
2	A	26	50	20120615	12	3592	71.64	0.0577776059952984	-0.0309039081245000
2	A	26	50	20120615	12	3594	71.68	0.0591121286234317	-0.0323596288549288
2	A	26	50	20120615	12	3596	71.72	0.0606741275030728	-0.0327202533133339
2	A	26	50	20120615	12	3598	71.76	0.0618284086126818	-0.0330179452682135
2	A	26	50	20120615	12	3600	71.8	0.0626733305055216	-0.0315888117527573
2	A	26	50	20120615	12	3602	71.84	0.0637386575820572	-0.0315359201655246
2	A	26	50	20120615	12	3604	71.88	0.0646438249726541	-0.0313135350828414
2	A	26	50	20120615	12	3606	71.92	0.0671160117010385	-0.0302118627177528
2	A	26	50	20120615	12	3608	71.96	0.0686736265186362	-0.0299903968738851
2	A	26	50	20120615	12	3610	72	0.0712609302309978	-0.0304258332297398
2	A	26	50	20120615	12	3612	72.04	0.0721550667558082	-0.0298350455140585
2	A	26	50	20120615	12	3614	72.08	0.0734980746653158	-0.0294047710377064
2	A	26	50	20120615	12	3616	72.12	0.0754077579492663	-0.0283409288854113
2	A	26	50	20120615	12	3618	72.16	0.0768769137085376	-0.0274350543880332
2	A	26	50	20120615	12	3620	72.2	0.07858507155985	-0.0275652327464496
2	A	26	50	20120615	12	3622	72.24	0.0790465294452523	-0.0278060733161218
2	A	26	50	20120615	12	3624	72.28	0.0802407620879983	-0.0270133359037336
2	A	26	50	20120615	12	3626	72.32	0.081161344406425	-0.0264259423006019
2	A	26	50	20120615	12	3628	72.36	0.0817193223674593	-0.0261673533507220
2	A	26	50	20120615	12	3630	72.4	0.0830307226038479	-0.0243903940096002
2	A	26	50	20120615	12	3632	72.44	0.0842002772199305	-0.0233317137368077
2	A	26	50	20120615	12	3634	72.48	0.0856504825174659	-0.0225614623200612
2	A	26	50	20120615	12	3636	72.52	0.0867836211343174	-0.0230176169046046
2	A	26	50	20120615	12	3638	72.56	0.0876333513532693	-0.0246636907805288
2	A	26	50	20120615	12	3640	72.6	0.08806405009369	-0.0262056785382623
2	A	26	50	20120615	12	3642	72.64	0.0884718385744003	-0.028004628900279
2	A	26	50	20120615	12	3644	72.68	0.0888565046633657	-0.0308853819268330
2	A	26	50	20120615	12	3646	72.72	0.0900761224395563	-0.0332824739150554
2	A	26	50	20120615	12	3648	72.76	0.0921158426605668	-0.0361882585216634
2	A	26	50	20120615	12	3650	72.8	0.0933352483047228	-0.0373362463809197
2	A	26	50	20120615	12	3652	72.84	0.0949492195327818	-0.0386100992472273
2	A	26	50	20120615	12	3654	72.88	0.0971071680076068	-0.0406254949949652
2	A	26	50	20120615	12	3656	72.92	0.0969388058830058	-0.0409720480284247
2	A	26	50	20120615	12	3658	72.96	0.0980945012061778	-0.0445850808375755
2	A	26	50	20120615	12	3660	73	0.0989253516740718	-0.0468315590814052
2	A	26	50	20120615	12	3662	73.04	0.0994085884483348	-0.0486124782205016
2	A	26	50	20120615	12	3664	73.08	0.0999016540068558	-0.0519689019787598
2	A	26	50	20120615	12	3666	73.12	0.100845075874315	-0.0534239863130855
2	A	26	50	20120615	12	3668	73.16	0.102026651305678	-0.0564100982500362
2	A	26	50	20120615	12	3670	73.2	0.103494958536812	-0.0579172963541354
2	A	26	50	20120615	12	3672	73.24	0.105453573610020	-0.059075607972397
2	A	26	50	20120615	12	3674	73.28	0.106822320206363	-0.0596825177226895
2	A	26	50	20120615	12	3676	73.32	0.108532104403272	-0.061170270390306
2	A	26	50	20120615	12	3678	73.36	0.110527347607746	-0.0631093693163538
2	A	26	50	20120615	12	3680	73.4	0.111995584128202	-0.0652035367595159
2	A	26	50	20120615	12	3682	73.44	0.113274881716725	-0.0660356600196163
2	A	26	50	20120615	12	3684	73.48	0.114575746062074	-0.0652693684008444
2	A	26	50	20120615	12	3686	73.52	0.115864023906717	-0.0657092595294205
2	A	26	50	20120615	12	3688	73.56	0.118160989574724	-0.0666819556176207
2	A	26	50	20120615	12	3690	73.6	0.119304522661259	-0.067225579310997
2	A	26	50	20120615	12	3692	73.64	0.120716897746001	-0.0679005834443177
2	A	26	50	20120615	12	3694	73.68	0.122887574142887	-0.0681156853271546
2	A	26	50	20120615	12	3696	73.72	0.123509545267619	-0.0678628239422023
2	A	26	50	20120615	12	3698	73.76	0.125914981115859	-0.067573051583272
2	A	26	50	20120615	12	3700	73.8	0.127079515273795	-0.066931776443414
2	A	26	50	20120615	12	3702	73.84	0.128874010863091	-0.0661696567546511
2	A	26	50	20120615	12	3704	73.88	0.130064566550574	-0.065500945871683
2	A	26	50	20120615	12	3706	73.92	0.130730095453027	-0.065816881181517
2	A	26	50	20120615	12	3708	73.96	0.130660304013724	-0.0657848492443294
2	A	26	50	20120615	12	3710	74	0.130276345031540	-0.066856116017827
2	A	26	50	20120615	12	3712	74.04	0.129966066575955	-0.0679809814853386
2	A	26	50	20120615	12	3714	74.08	0.130275708635437	-0.0692496017614653
2	A	26	50	20120615	12	3716	74.12	0.129693547622486	-0.0698317627744162
2	A	26	50	20120615	12	3718	74.16	0.129477172947443	-0.0717211520937467
2	A	26	50	20120615	12	3720	74.2	0.128572005556846	-0.0715486887498153
2	A	26	50	20120615	12	3722	74.24	0.127918992444420	-0.0715101514302406
2	A	26	50	20120615	12	3724	74.28	0.126877141313020	-0.0708931300529772
2	A	26	50	20120615	12	3726	74.32	0.126033633633742	-0.0705444556991741
2	A	26	50	20120615	12	3728	74.36	0.125222723577078	-0.0707868519037649
2	A	26	50	20120615	12	3730	74.4	0.124894131055860	-0.0713162627508393
2	A	26	50	20120615	12	3732	74.44	0.124356093506055	-0.072608076129389
2	A	26	50	20120615	12	3734	74.48	0.123758446854597	-0.074662362750092
2	A	26	50	20120615	12	3736	74.52	0.123949365685517	-0.0756579690980028
2	A	26	50	20120615	12	3738	74.56	0.124116879281980	-0.0773897443158068
2	A	26	50	20120615	12	3740	74.6	0.124209015295569	-0.0788108168139574
2	A	26	50	20120615	12	3742	74.64	0.124669200388765	-0.0807364100004846
2	A	26	50	20120615	12	3744	74.68	0.125250371452222	-0.082587686264309
2	A	26	50	20120615	12	3746	74.72	0.125123587206355	-0.083966049512876
2	A	26	50	20120615	12	3748	74.76	0.124544396041885	-0.0863398776879974
2	A	26	50	20120615	12	3750	74.8	0.124478776532591	-0.0880657839195175
2	A	26	50	20120615	12	3752	74.84	0.124491928718721	-0.0908301471698878
2	A	26	50	20120615	12	3754	74.88	0.123874836630780	-0.0921543460390158
2	A	26	50	20120615	12	3756	74.92	0.123115616079820	-0.0941665598062388
2	A	26	50	20120615	12	3758	74.96	0.121568254310549	-0.0958539287181838
2	A	26	50	20120615	12	3760	75	0.121155303950336	-0.0973713798706108
2	A	26	50	20120615	12	3762	75.04	0.118592536843282	-0.100675194884349
2	A	26	50	20120615	12	3764	75.08	0.118371848816874	-0.100197261410945
2	A	26	50	20120615	12	3766	75.12	0.117796193186310	-0.100649880461582
2	A	26	50	20120615	12	3768	75.16	0.116980955636144	-0.102279705023675
2	A	26	50	20120615	12	3770	75.2	0.115829941359864	-0.103212930411349
2	A	26	50	20120615	12	3772	75.24	0.115590430150941	-0.103633460956256
2	A	26	50	20120615	12	3774	75.28	0.115208040945811	-0.105547443449436
2	A	26	50	20120615	12	3776	75.32	0.115168039915199	-0.107854428820532
2	A	26	50	20120615	12	3778	75.36	0.113794393068863	-0.110046905319483
2	A	26	50	20120615	12	3780	75.4	0.112982330428144	-0.111816390541927
2	A	26	50	20120615	12	3782	75.44	0.112457232932435	-0.114348257082644
2	A	26	50	20120615	12	3784	75.48	0.112414976231192	-0.116146967028355
2	A	26	50	20120615	12	3786	75.52	0.111906099765043	-0.118178951501180
2	A	26	50	20120615	12	3788	75.56	0.111786718927175	-0.119457987460193
2	A	26	50	20120615	12	3790	75.6	0.111754439502614	-0.121079842928862
2	A	26	50	20120615	12	3792	75.64	0.111560925589807	-0.122650800851420
2	A	26	50	20120615	12	3794	75.68	0.110801443409338	-0.123363613984331
2	A	26	50	20120615	12	3796	75.72	0.109886426021279	-0.123377777333158
2	A	26	50	20120615	12	3798	75.76	0.109008340820401	-0.123872610658633
2	A	26	50	20120615	12	3800	75.8	0.107553680750144	-0.123962554641200
2	A	26	50	20120615	12	3802	75.84	0.104532496316847	-0.123296884317391
2	A	26	50	20120615	12	3804	75.88	0.101795356677552	-0.122492833196503
2	A	26	50	20120615	12	3806	75.92	0.0999331909692968	-0.121820728200986
2	A	26	50	20120615	12	3808	75.96	0.100499866343740	-0.120599271947164
2	A	26	50	20120615	12	3810	76	0.100415367083388	-0.119570785133928
2	A	26	50	20120615	12	3812	76.04	0.0993312309664728	-0.119459910790638
2	A	26	50	20120615	12	3814	76.08	0.0977194517694358	-0.118196593815370
2	A	26	50	20120615	12	3816	76.12	0.0951853931976978	-0.116992885941756
2	A	26	50	20120615	12	3818	76.16	0.0930333137091568	-0.115772066084038
2	A	26	50	20120615	12	3820	76.2	0.091008584151907	-0.114341871908410
2	A	26	50	20120615	12	3822	76.24	0.0895627629164149	-0.113789409380269
2	A	26	50	20120615	12	3824	76.28	0.0893323875271043	-0.113536123731248
2	A	26	50	20120615	12	3826	76.32	0.0880559890763845	-0.113729234593190
2	A	26	50	20120615	12	3828	76.36	0.0859292947212878	-0.114157458459876
2	A	26	50	20120615	12	3830	76.4	0.0846692304372134	-0.114451614880850
2	A	26	50	20120615	12	3832	76.44	0.0832159138698406	-0.114435563556917
2	A	26	50	20120615	12	3834	76.48	0.0806286101574791	-0.114635674775993
2	A	26	50	20120615	12	3836	76.52	0.0783880716106114	-0.114592258419628
2	A	26	50	20120615	12	3838	76.56	0.0768873788888992	-0.114548629931229
2	A	26	50	20120615	12	3840	76.6	0.074622162315368	-0.115048907978918
2	A	26	50	20120615	12	3842	76.64	0.0732043425084109	-0.115018573098005
2	A	26	50	20120615	12	3844	76.68	0.0718431619546268	-0.112981398461407
2	A	26	50	20120615	12	3846	76.72	0.0711721883299589	-0.112255129086450
2	A	26	50	20120615	12	3848	76.76	0.0707573287814368	-0.110756557685082
2	A	26	50	20120615	12	3850	76.8	0.0714215141810053	-0.108492896746469
2	A	26	50	20120615	12	3852	76.84	0.0707600157872053	-0.106347181218958
2	A	26	50	20120615	12	3854	76.88	0.0703626217761784	-0.104138179634532
2	A	26	50	20120615	12	3856	76.92	0.0690359480333162	-0.101845880871281
2	A	26	50	20120615	12	3858	76.96	0.0680097239617802	-0.0995204187999928
2	A	26	50	20120615	12	3860	77	0.0668158448724248	-0.0971080533052968
2	A	26	50	20120615	12	3862	77.04	0.0651542146473146	-0.0947561454403918
2	A	26	50	20120615	12	3864	77.08	0.0634243486178198	-0.0928401689060888
2	A	26	50	20120615	12	3866	77.12	0.0620635216174263	-0.0909539615672738
2	A	26	50	20120615	12	3868	77.16	0.0607855675317878	-0.0891390305920024
2	A	26	50	20120615	12	3870	77.2	0.0598014163137324	-0.0883172310909074
2	A	26	50	20120615	12	3872	77.24	0.058662337999919	-0.0867565757141506
2	A	26	50	20120615	12	3874	77.28	0.0578848740940044	-0.0855371700699944
2	A	26	50	20120615	12	3876	77.32	0.0565446239009434	-0.083476236645548
2	A	26	50	20120615	12	3878	77.36	0.0543202073886868	-0.0822626999876757
2	A	26	50	20120615	12	3880	77.4	0.0519171757035024	-0.0816251725137579
2	A	26	50	20120615	12	3882	77.44	0.0493585098157789	-0.0813950092564817
2	A	26	50	20120615	12	3884	77.48	0.0468856159806133	-0.0819573005688813
2	A	26	50	20120615	12	3886	77.52	0.0443954687399867	-0.0821960198182098
2	A	26	50	20120615	12	3888	77.56	0.0416316004643629	-0.0825684529598608
2	A	26	50	20120615	12	3890	77.6	0.039343261499087	-0.082026950586828
2	A	26	50	20120615	12	3892	77.64	0.036473256495607	-0.0825612404706927
2	A	26	50	20120615	12	3894	77.68	0.0338911853734262	-0.0826105965240195
2	A	26	50	20120615	12	3896	77.72	0.0321411668006676	-0.0837396339215401
2	A	26	50	20120615	12	3898	77.76	0.0292370085396563	-0.0846958544217386
2	A	26	50	20120615	12	3900	77.8	0.0271985611108518	-0.0854991277251665
2	A	26	50	20120615	12	3902	77.84	0.0253816502365929	-0.0872775719905288
2	A	26	50	20120615	12	3904	77.88	0.0248168840504592	-0.0876734810773152
2	A	26	50	20120615	12	3906	77.92	0.0249248592559464	-0.0891871845638012
2	A	26	50	20120615	12	3908	77.96	0.024665987463354	-0.0907493955754768
2	A	26	50	20120615	12	3910	78	0.0251821047029421	-0.0929349919254458
2	A	26	50	20120615	12	3912	78.04	0.0248779073656756	-0.0952388872399078
2	A	26	50	20120615	12	3914	78.08	0.0241720733766952	-0.0963671468199698
2	A	26	50	20120615	12	3916	78.12	0.0231584358058643	-0.0991834824187578
2	A	26	50	20120615	12	3918	78.16	0.0219269386357498	-0.101796524817954
2	A	26	50	20120615	12	3920	78.2	0.0213300698017503	-0.102288741848338
2	A	26	50	20120615	12	3922	78.24	0.0193505950784966	-0.104884813684787
2	A	26	50	20120615	12	3924	78.28	0.0186704997763514	-0.106211204584936
2	A	26	50	20120615	12	3926	78.32	0.0173711910659211	-0.108342070870042
2	A	26	50	20120615	12	3928	78.36	0.0166332544290748	-0.109893180305253
2	A	26	50	20120615	12	3930	78.4	0.0159129954617582	-0.111555305505110
2	A	26	50	20120615	12	3932	78.44	0.0151617652174256	-0.113118294334245
2	A	26	50	20120615	12	3934	78.48	0.0150498302139638	-0.114602016493208
2	A	26	50	20120615	12	3936	78.52	0.014226970052697	-0.116816462799850
2	A	26	50	20120615	12	3938	78.56	0.0139355006374919	-0.118442949817936
2	A	26	50	20120615	12	3940	78.6	0.0136880132640766	-0.120323853855892
2	A	26	50	20120615	12	3942	78.64	0.013492144685688	-0.121342794727582
2	A	26	50	20120615	12	3944	78.68	0.0135258736791506	-0.122332956353277
2	A	26	50	20120615	12	3946	78.72	0.0144475873684272	-0.123877631116779
2	A	26	50	20120615	12	3948	78.76	0.0148246167041559	-0.124849761519554
2	A	26	50	20120615	12	3950	78.8	0.0157517751156477	-0.126537483984890
2	A	26	50	20120615	12	3952	78.84	0.0168015458429973	-0.127890462100013
2	A	26	50	20120615	12	3954	78.88	0.0178643273351206	-0.129554284356145
2	A	26	50	20120615	12	3956	78.92	0.0187824347798133	-0.131508444656632
2	A	26	50	20120615	12	3958	78.96	0.0187796770633666	-0.132468624954805
2	A	26	50	20120615	12	3960	79	0.018527239942483	-0.133701112074413
2	A	26	50	20120615	12	3962	79.04	0.0194762479535135	-0.136102375992645
2	A	26	50	20120615	12	3964	79.08	0.0204198819530069	-0.136534771789340
2	A	26	50	20120615	12	3966	79.12	0.0203935068700687	-0.136744994635387
2	A	26	50	20120615	12	3968	79.16	0.0208206700765835	-0.138531075653986
2	A	26	50	20120615	12	3970	79.2	0.0208760365375504	-0.139172916479269
2	A	26	50	20120615	12	3972	79.24	0.0199340995943318	-0.139506741590667
2	A	26	50	20120615	12	3974	79.28	0.0186770051587383	-0.140926470585934
2	A	26	50	20120615	12	3976	79.32	0.0165711704536867	-0.141831637976530
2	A	26	50	20120615	12	3978	79.36	0.0153173287092867	-0.143235386358542
2	A	26	50	20120615	12	3980	79.4	0.0135634210492316	-0.145048690988217
2	A	26	50	20120615	12	3982	79.44	0.0117842696770881	-0.146938151018225
2	A	26	50	20120615	12	3984	79.48	0.0099270537163016	-0.147761576864917
2	A	26	50	20120615	12	3986	79.52	0.00822370419110139	-0.148561243923761
2	A	26	50	20120615	12	3988	79.56	0.00591309136221809	-0.149811196580864
2	A	26	50	20120615	12	3990	79.6	0.00388723043411859	-0.151060654263221
2	A	26	50	20120615	12	3992	79.64	0.00164711615131959	-0.152192025113120
2	A	26	50	20120615	12	3994	79.68	-0.000432484892150021	-0.152962064397832
2	A	26	50	20120615	12	3996	79.72	-0.00241238387947234	-0.154567196791125
2	A	26	50	20120615	12	3998	79.76	-0.00280058550234377	-0.156513861759732
2	A	26	50	20120615	12	4000	79.8	-0.00322979931852398	-0.156438201334145
2	A	26	50	20120615	12	4002	79.84	-0.00388599441146511	-0.158570835386203
2	A	26	50	20120615	12	4004	79.88	-0.00412358228994378	-0.160610131343145
2	A	26	50	20120615	12	4006	79.92	-0.00457542352312199	-0.162179201290598
[truncated: 1,240 more rows]
