# Supplementary material for: How Do Ants Make Sense of Gravity? A Boltzmann Walker Analysis of Lasius niger Trajectories on Various Inclines
Source: PLoS One. 2013 Oct 29;8(10):e76531. doi: 10.1371/journal.pone.0076531 (PMC3812222; doi:10.1371/journal.pone.0076531)
Supplement: Dataset S2 — Trajectories for . (ZIP) [file pone.0076531.s006.zip › Incline2/2-A-26-50-20120615-13.txt]

Pente	Colonie	Temperature	Humidite	Date	Indiv	Frame	Time	X	Y
2	A	26	50	20120615	13	10	0	0	0
2	A	26	50	20120615	13	12	0.04	-9.23241039923993e-05	-0.00272233706593764
2	A	26	50	20120615	13	14	0.08	-0.000569143177109239	-0.00610013241955037
2	A	26	50	20120615	13	16	0.12	-0.00211046625446843	-0.00840484797787857
2	A	26	50	20120615	13	18	0.16	-0.00397261074951977	-0.0107864331143896
2	A	26	50	20120615	13	20	0.2	-0.00619591710412995	-0.0125581810785341
2	A	26	50	20120615	13	22	0.24	-0.0102803072936197	-0.0158036597828241
2	A	26	50	20120615	13	24	0.28	-0.0120803183158082	-0.0167565568811511
2	A	26	50	20120615	13	26	0.32	-0.0132198916043684	-0.0170369954305696
2	A	26	50	20120615	13	28	0.36	-0.0141836074364475	-0.0165338889557554
2	A	26	50	20120615	13	30	0.4	-0.0146343172987758	-0.0156316207029614
2	A	26	50	20120615	13	32	0.44	-0.0152798704346601	-0.0140980828712631
2	A	26	50	20120615	13	34	0.48	-0.0148765862241460	-0.0127607530292084
2	A	26	50	20120615	13	36	0.52	-0.0152032836991898	-0.0104294078295007
2	A	26	50	20120615	13	38	0.56	-0.0153700265492614	-0.00781084292634287
2	A	26	50	20120615	13	40	0.6	-0.0153760793833084	-0.00608142944518807
2	A	26	50	20120615	13	42	0.64	-0.0155687589101139	-0.00237174221011685
2	A	26	50	20120615	13	44	0.68	-0.0148571216957803	0.000117494984082299
2	A	26	50	20120615	13	46	0.72	-0.0143350626379099	0.00277499813635974
2	A	26	50	20120615	13	48	0.76	-0.0135078396278032	0.00583020147690026
2	A	26	50	20120615	13	50	0.8	-0.0129892192302097	0.0091013764416186
2	A	26	50	20120615	13	52	0.84	-0.0126901781155917	0.0114290362007827
2	A	26	50	20120615	13	54	0.88	-0.0125199690280787	0.0141677965288202
2	A	26	50	20120615	13	56	0.92	-0.0123371182855317	0.0160860853022978
2	A	26	50	20120615	13	58	0.96	-0.0123295946693798	0.0168587833085071
2	A	26	50	20120615	13	60	1	-0.0114923660983194	0.0173945015480697
2	A	26	50	20120615	13	62	1.04	-0.0107809318236319	0.0169744094093668
2	A	26	50	20120615	13	64	1.08	-0.0104733757291549	0.0162864722930182
2	A	26	50	20120615	13	66	1.12	-0.00842740468419845	0.0166119959708052
2	A	26	50	20120615	13	68	1.16	-0.00523224369845767	0.0167236198472833
2	A	26	50	20120615	13	70	1.2	-0.00288196217914982	0.0160125815523934
2	A	26	50	20120615	13	72	1.24	-0.00067822146917508	0.0157505560635569
2	A	26	50	20120615	13	74	1.28	0.00160262923528806	0.0143446792901340
2	A	26	50	20120615	13	76	1.32	0.00339874409911221	0.0128527617635763
2	A	26	50	20120615	13	78	1.36	0.00433534945720061	0.0111598349923308
2	A	26	50	20120615	13	80	1.4	0.00525987743146641	0.00892588668066372
2	A	26	50	20120615	13	82	1.44	0.00539573385733581	0.00607643727131286
2	A	26	50	20120615	13	84	1.48	0.00517311542941481	0.00410920256644158
2	A	26	50	20120615	13	86	1.52	0.00521829955273271	0.00136258769627867
2	A	26	50	20120615	13	88	1.56	0.00502457350789101	-6.07970410464193e-05
2	A	26	50	20120615	13	90	1.6	0.00404352648860501	-0.00328535245568112
2	A	26	50	20120615	13	92	1.64	0.00355658942455611	-0.00495457205787387
2	A	26	50	20120615	13	94	1.68	0.00332650607034621	-0.00820385994639417
2	A	26	50	20120615	13	96	1.72	0.00289973884362881	-0.0102207689026438
2	A	26	50	20120615	13	98	1.76	0.00270862202280971	-0.0132578490963825
2	A	26	50	20120615	13	100	1.8	0.00224032641483331	-0.0154835878983200
2	A	26	50	20120615	13	102	1.84	0.00060001545917584	-0.0178718764071166
2	A	26	50	20120615	13	104	1.88	-0.00071138477721273	-0.0190779177331084
2	A	26	50	20120615	13	106	1.92	-0.00292957874979493	-0.0204868987053007
2	A	26	50	20120615	13	108	1.96	-0.00481755385556301	-0.0205017479477056
2	A	26	50	20120615	13	110	2	-0.00783216219579562	-0.0203199507942626
2	A	26	50	20120615	13	112	2.04	-0.00798998842935645	-0.0208543820994833
2	A	26	50	20120615	13	114	2.08	-0.0100772969367410	-0.0194047424873728
2	A	26	50	20120615	13	116	2.12	-0.0102749332820827	-0.0183246368791103
2	A	26	50	20120615	13	118	2.16	-0.0106021115897377	-0.0163815781550878
2	A	26	50	20120615	13	120	2.2	-0.0101219153746339	-0.0152020533333906
2	A	26	50	20120615	13	122	2.24	-0.0096075659019988	-0.0146937849790737
2	A	26	50	20120615	13	124	2.28	-0.00944563844910708	-0.0134229726719252
2	A	26	50	20120615	13	126	2.32	-0.00915480543000506	-0.0116149713431093
2	A	26	50	20120615	13	128	2.36	-0.00971476329002668	-0.00975718969689787
2	A	26	50	20120615	13	130	2.4	-0.0107681261198247	-0.00911819144087517
2	A	26	50	20120615	13	132	2.44	-0.0121222426768647	-0.00793660893844467
2	A	26	50	20120615	13	134	2.48	-0.0130671211842930	-0.00718038652023687
2	A	26	50	20120615	13	136	2.52	-0.0150349286456571	-0.00540505352471187
2	A	26	50	20120615	13	138	2.56	-0.0151878334160209	-0.00428609946989097
2	A	26	50	20120615	13	140	2.6	-0.0166952804217070	-0.00151095142689366
2	A	26	50	20120615	13	142	2.64	-0.0174898831817840	0.000200344564313589
2	A	26	50	20120615	13	144	2.68	-0.017394190421086	0.0025558516027344
2	A	26	50	20120615	13	146	2.72	-0.0175391968087039	0.00398772162143373
2	A	26	50	20120615	13	148	2.76	-0.0174578158892572	0.00493979140482673
2	A	26	50	20120615	13	150	2.8	-0.017331498333866	0.00632647022914042
2	A	26	50	20120615	13	152	2.84	-0.0175493225778105	0.00841108465968867
2	A	26	50	20120615	13	154	2.88	-0.0169530194292359	0.0106318383588188
2	A	26	50	20120615	13	156	2.92	-0.0171660070627971	0.0118113702515839
2	A	26	50	20120615	13	158	2.96	-0.0168562723723272	0.0144720935681428
2	A	26	50	20120615	13	160	3	-0.0162623946000120	0.0151868866000409
2	A	26	50	20120615	13	162	3.04	-0.0159412061939005	0.0157252982093329
2	A	26	50	20120615	13	164	3.08	-0.0149600955350041	0.0154587896635037
2	A	26	50	20120615	13	166	3.12	-0.0129253179903939	0.0159681964597383
2	A	26	50	20120615	13	168	3.16	-0.0116946481352134	0.0156399787051150
2	A	26	50	20120615	13	170	3.2	-0.00991099249287376	0.0157238344982959
2	A	26	50	20120615	13	172	3.24	-0.00811960817341576	0.0154856385079854
2	A	26	50	20120615	13	174	3.28	-0.00533100530258599	0.0152660111417488
2	A	26	50	20120615	13	176	3.32	-0.003674664236199	0.0152605805616693
2	A	26	50	20120615	13	178	3.36	-0.00228790763013938	0.0149194510372215
2	A	26	50	20120615	13	180	3.4	-0.000105246692550619	0.0145126180699046
2	A	26	50	20120615	13	182	3.44	0.00115856617670291	0.0137123844063970
2	A	26	50	20120615	13	184	3.48	0.00239178868736351	0.012032553252739
2	A	26	50	20120615	13	186	3.52	0.00297281832946451	0.0106944950906997
2	A	26	50	20120615	13	188	3.56	0.00443261906602071	0.00830456609417073
2	A	26	50	20120615	13	190	3.6	0.00516601607733171	0.00778570528027166
2	A	26	50	20120615	13	192	3.64	0.00780698919438541	0.0048106949197855
2	A	26	50	20120615	13	194	3.68	0.00929566110081741	0.00323278613756772
2	A	26	50	20120615	13	196	3.72	0.0105709988913655	0.0024306442049897
2	A	26	50	20120615	13	198	3.76	0.0123642216884545	0.00037154925817447
2	A	26	50	20120615	13	200	3.8	0.0131466353418375	-0.000786196674662261
2	A	26	50	20120615	13	202	3.84	0.0149728093149298	-0.00234098306513524
2	A	26	50	20120615	13	204	3.88	0.0164383800428205	-0.00423657371093667
2	A	26	50	20120615	13	206	3.92	0.0173648454896667	-0.00523230733806797
2	A	26	50	20120615	13	208	3.96	0.0182872592146568	-0.00715302855887277
2	A	26	50	20120615	13	210	4	0.0191575238145343	-0.00859005338600697
2	A	26	50	20120615	13	212	4.04	0.0190807532313009	-0.00948254235201717
2	A	26	50	20120615	13	214	4.08	0.01891969551975	-0.0107346658269389
2	A	26	50	20120615	13	216	4.12	0.01860714018033	-0.0107368012894181
2	A	26	50	20120615	13	218	4.16	0.0176391746364959	-0.0120581788024892
2	A	26	50	20120615	13	220	4.2	0.0159008657520337	-0.0125999215918275
2	A	26	50	20120615	13	222	4.24	0.0144212094570618	-0.0136790726059353
2	A	26	50	20120615	13	224	4.28	0.0128254476428327	-0.0159031695059269
2	A	26	50	20120615	13	226	4.32	0.0104897523222071	-0.0178269044158331
2	A	26	50	20120615	13	228	4.36	0.0095804554280081	-0.0199831134079765
2	A	26	50	20120615	13	230	4.4	0.00807078952124261	-0.0219270842997468
2	A	26	50	20120615	13	232	4.44	0.00646963813912721	-0.0235750461507767
2	A	26	50	20120615	13	234	4.48	0.00519854298926631	-0.0255904418985146
2	A	26	50	20120615	13	236	4.52	0.00334507469442011	-0.0274762956839391
2	A	26	50	20120615	13	238	4.56	0.00136559997116652	-0.0294038687694537
2	A	26	50	20120615	13	240	4.6	-0.00027707979220795	-0.0305751911524892
2	A	26	50	20120615	13	242	4.64	-0.00200998638086183	-0.0321666763849057
2	A	26	50	20120615	13	244	4.68	-0.00269694061878455	-0.0322255783797786
2	A	26	50	20120615	13	246	4.72	-0.00356201505488818	-0.0318329926948638
2	A	26	50	20120615	13	248	4.76	-0.00404850452034452	-0.0308854696080738
2	A	26	50	20120615	13	250	4.8	-0.00491046768661092	-0.0301727059726378
2	A	26	50	20120615	13	252	4.84	-0.00489554773352789	-0.0290828422907950
2	A	26	50	20120615	13	254	4.88	-0.00584766701439557	-0.0276160906945797
2	A	26	50	20120615	13	256	4.92	-0.00594913683749584	-0.0266578902953938
2	A	26	50	20120615	13	258	4.96	-0.00658037106106107	-0.0252413432806428
2	A	26	50	20120615	13	260	5	-0.00701884797607485	-0.0233626312737083
2	A	26	50	20120615	13	262	5.04	-0.00762490919822984	-0.0223171738977239
2	A	26	50	20120615	13	264	5.08	-0.00931560151204688	-0.0198620991534443
2	A	26	50	20120615	13	266	5.12	-0.0108358810915980	-0.0178332683768638
2	A	26	50	20120615	13	268	5.16	-0.012490228116862	-0.0171510517543750
2	A	26	50	20120615	13	270	5.2	-0.0140509542042969	-0.0162677339633168
2	A	26	50	20120615	13	272	5.24	-0.0157225546350220	-0.0152210745058045
2	A	26	50	20120615	13	274	5.28	-0.0173665496170094	-0.0140430628926189
2	A	26	50	20120615	13	276	5.32	-0.0192154712152526	-0.0133487052466972
2	A	26	50	20120615	13	278	5.36	-0.0215013565199978	-0.0123416932664060
2	A	26	50	20120615	13	280	5.4	-0.0231629089633621	-0.0123097391109642
2	A	26	50	20120615	13	282	5.44	-0.0255045538804445	-0.0115968439536668
2	A	26	50	20120615	13	284	5.48	-0.0271010701776092	-0.0112107530445372
2	A	26	50	20120615	13	286	5.52	-0.0283219812521026	-0.0100339654331899
2	A	26	50	20120615	13	288	5.56	-0.0284612035062504	-0.00864443696854807
2	A	26	50	20120615	13	290	5.6	-0.0278907168262569	-0.00749340147906477
2	A	26	50	20120615	13	292	5.64	-0.0278180191780831	-0.00658208933053937
2	A	26	50	20120615	13	294	5.68	-0.0270971874542737	-0.00645524144506227
2	A	26	50	20120615	13	296	5.72	-0.0259350574593937	-0.00591211272643287
2	A	26	50	20120615	13	298	5.76	-0.0253309478519547	-0.00595081975163507
2	A	26	50	20120615	13	300	5.8	-0.0233455192896035	-0.00499015862085067
2	A	26	50	20120615	13	302	5.84	-0.0222079541843019	-0.00359090743796747
2	A	26	50	20120615	13	304	5.88	-0.0203893674669716	-0.0024540706526504
2	A	26	50	20120615	13	306	5.92	-0.0201240610026704	-0.00110476949279023
2	A	26	50	20120615	13	308	5.96	-0.0204732232601525	-0.0011186358567693
2	A	26	50	20120615	13	310	6	-0.0208312526366707	9.2588561928569e-05
2	A	26	50	20120615	13	312	6.04	-0.0210215845689627	0.000931903097993569
2	A	26	50	20120615	13	314	6.08	-0.0211169520605413	0.00203998892158757
2	A	26	50	20120615	13	316	6.12	-0.0213479072774125	0.00306785348085596
2	A	26	50	20120615	13	318	6.16	-0.0212833767125614	0.00409255020174463
2	A	26	50	20120615	13	320	6.2	-0.0214426737282271	0.00468346519664661
2	A	26	50	20120615	13	322	6.24	-0.0206895484377209	0.00520876068225447
2	A	26	50	20120615	13	324	6.28	-0.0196942956432009	0.0054218260975616
2	A	26	50	20120615	13	326	6.32	-0.0188780186460669	0.00583416127487491
2	A	26	50	20120615	13	328	6.36	-0.0170251301787813	0.00695539221353117
2	A	26	50	20120615	13	330	6.4	-0.0142056338126815	0.00757854420658744
2	A	26	50	20120615	13	332	6.44	-0.0123657568172765	0.00957773235979376
2	A	26	50	20120615	13	334	6.48	-0.0117544410846305	0.0117154370745803
2	A	26	50	20120615	13	336	6.52	-0.0109144052996487	0.0125535495291173
2	A	26	50	20120615	13	338	6.56	-0.0105150313896346	0.0125897816805852
2	A	26	50	20120615	13	340	6.6	-0.0103413023245648	0.0122039064390239
2	A	26	50	20120615	13	342	6.64	-0.0101734210325755	0.0123114998068493
2	A	26	50	20120615	13	344	6.68	-0.00894610993460566	0.012190711826487
2	A	26	50	20120615	13	346	6.72	-0.00811303915141854	0.0118005585888995
2	A	26	50	20120615	13	348	6.76	-0.00606196986656978	0.0110077292526297
2	A	26	50	20120615	13	350	6.8	-0.003125206911878	0.00947147613089164
2	A	26	50	20120615	13	352	6.84	-0.000366825784876150	0.0089006712528466
2	A	26	50	20120615	13	354	6.88	0.00302966971467191	0.00808651557605623
2	A	26	50	20120615	13	356	6.92	0.00580695180593481	0.00768231212672656
2	A	26	50	20120615	13	358	6.96	0.00706184006837101	0.00752103521207354
2	A	26	50	20120615	13	360	7	0.00740761528437121	0.00642968660599022
2	A	26	50	20120615	13	362	7.04	0.00752478287801381	0.00507324366764006
2	A	26	50	20120615	13	364	7.08	0.00737570355533631	0.00247531214035725
2	A	26	50	20120615	13	366	7.12	0.00691108490262201	0.0010418157760612
2	A	26	50	20120615	13	368	7.16	0.00756813559476841	-0.00129870059859846
2	A	26	50	20120615	13	370	7.2	0.00846747642548831	-0.00282388749921097
2	A	26	50	20120615	13	372	7.24	0.0100085520154741	-0.00340908200025315
2	A	26	50	20120615	13	374	7.28	0.0107406125949687	-0.00298899693261803
2	A	26	50	20120615	13	376	7.32	0.0113016735415690	-0.00259184333789679
2	A	26	50	20120615	13	378	7.36	0.012314780782314	-0.000564462130217791
2	A	26	50	20120615	13	380	7.4	0.0128014965219403	0.00045244227394221
2	A	26	50	20120615	13	382	7.44	0.0129704950426439	0.00277118683080914
2	A	26	50	20120615	13	384	7.48	0.0129654745844975	0.00500543212732427
2	A	26	50	20120615	13	386	7.52	0.0126085977920326	0.00829666064035706
2	A	26	50	20120615	13	388	7.56	0.0121858186475612	0.0109799187429256
2	A	26	50	20120615	13	390	7.6	0.0115971734654268	0.0145058854941089
2	A	26	50	20120615	13	392	7.64	0.0113366116876274	0.0160764332947346
2	A	26	50	20120615	13	394	7.68	0.0099332239300743	0.0182576385115929
2	A	26	50	20120615	13	396	7.72	0.0096627485152026	0.0205125383971865
2	A	26	50	20120615	13	398	7.76	0.00905699417739061	0.0225493354387637
2	A	26	50	20120615	13	400	7.8	0.00919284070376511	0.0253153137210227
2	A	26	50	20120615	13	402	7.84	0.00899173246412781	0.0278156503703661
2	A	26	50	20120615	13	404	7.88	0.00874964738652081	0.0302202094061978
2	A	26	50	20120615	13	406	7.92	0.00882829887379221	0.0321312149798292
2	A	26	50	20120615	13	408	7.96	0.00800207288424691	0.0339604012278094
2	A	26	50	20120615	13	410	8	0.00714881420245691	0.0352927954645314
2	A	26	50	20120615	13	412	8.04	0.00605152589941161	0.036244278349296
2	A	26	50	20120615	13	414	8.08	0.00460018923102631	0.0361391315709336
2	A	26	50	20120615	13	416	8.12	0.00316504530793001	0.0366151558560284
2	A	26	50	20120615	13	418	8.16	0.00176914581118971	0.0365288181180455
2	A	26	50	20120615	13	420	8.2	-0.000201560787977229	0.0363968719926761
2	A	26	50	20120615	13	422	8.24	-0.00272847758122547	0.0366805632332881
2	A	26	50	20120615	13	424	8.28	-0.00528700204759276	0.0365752750335694
2	A	26	50	20120615	13	426	8.32	-0.00832529846499512	0.0363112413614744
2	A	26	50	20120615	13	428	8.36	-0.0102845499343068	0.0357479600995812
2	A	26	50	20120615	13	430	8.4	-0.0117400585327012	0.0355882953883893
2	A	26	50	20120615	13	432	8.44	-0.0114647818627853	0.0357836689920311
2	A	26	50	20120615	13	434	8.48	-0.0115515438648368	0.0354631374881192
2	A	26	50	20120615	13	436	8.52	-0.0112176480427606	0.0353830930004889
2	A	26	50	20120615	13	438	8.56	-0.0104715089672525	0.0345846280231731
2	A	26	50	20120615	13	440	8.6	-0.0106820146560117	0.0339645660867506
2	A	26	50	20120615	13	442	8.64	-0.0103667864529588	0.0322444581308362
2	A	26	50	20120615	13	444	8.68	-0.00911039912414654	0.0302808225994812
2	A	26	50	20120615	13	446	8.72	-0.0081459761852862	0.0276262730322287
2	A	26	50	20120615	13	448	8.76	-0.00851812648422468	0.0241073561356539
2	A	26	50	20120615	13	450	8.8	-0.0087985791757789	0.0205324929505515
2	A	26	50	20120615	13	452	8.84	-0.0094551278221106	0.0170539094247756
2	A	26	50	20120615	13	454	8.88	-0.0088179539015834	0.0147140648015581
2	A	26	50	20120615	13	456	8.92	-0.00839926890537504	0.0138740148744406
2	A	26	50	20120615	13	458	8.96	-0.00802099506171148	0.0137800120989497
2	A	26	50	20120615	13	460	9	-0.00828340238820981	0.0138349260115767
2	A	26	50	20120615	13	462	9.04	-0.00831749200613081	0.0137533046758243
2	A	26	50	20120615	13	464	9.08	-0.00830262155052246	0.0135114953698619
2	A	26	50	20120615	13	466	9.12	-0.00826252152496137	0.0134531519893462
2	A	26	50	20120615	13	468	9.16	-0.0081524674255375	0.0134335651315073
2	A	26	50	20120615	13	470	9.2	-0.00801130062774142	0.0133172602081378
2	A	26	50	20120615	13	472	9.24	-0.00800638623561217	0.0136175613870399
2	A	26	50	20120615	13	474	9.28	-0.008194844334934	0.0138615697950918
2	A	26	50	20120615	13	476	9.32	-0.00805967380264239	0.0133397674169830
2	A	26	50	20120615	13	478	9.36	-0.00810796212472962	0.0135807281948079
2	A	26	50	20120615	13	480	9.4	-0.00814946222171745	0.0127764154444116
2	A	26	50	20120615	13	482	9.44	-0.00849658094060193	0.0132145953745773
2	A	26	50	20120615	13	484	9.48	-0.00821447361917975	0.0127617924761767
2	A	26	50	20120615	13	486	9.52	-0.00821960014334335	0.0121681834044384
2	A	26	50	20120615	13	488	9.56	-0.00796447601669124	0.0121104127804155
2	A	26	50	20120615	13	490	9.6	-0.00785457748075923	0.0114802109327508
2	A	26	50	20120615	13	492	9.64	-0.00751105086432318	0.0106414691531785
2	A	26	50	20120615	13	494	9.68	-0.00776128888311729	0.0104911311804304
2	A	26	50	20120615	13	496	9.72	-0.00747051243255776	0.00969382585823575
2	A	26	50	20120615	13	498	9.76	-0.00724693233941438	0.00924780411386671
2	A	26	50	20120615	13	500	9.8	-0.00675704522587444	0.00857522889233941
2	A	26	50	20120615	13	502	9.84	-0.00622278907100334	0.00849419989993764
2	A	26	50	20120615	13	504	9.88	-0.00674032137268192	0.00779758743191204
2	A	26	50	20120615	13	506	9.92	-0.00652329481589726	0.00700363245235728
2	A	26	50	20120615	13	508	9.96	-0.00661277069377504	0.00628139217183978
2	A	26	50	20120615	13	510	10	-0.00652749573728429	0.00529250121703005
2	A	26	50	20120615	13	512	10.04	-0.00615897735090601	0.00438756271689822
2	A	26	50	20120615	13	514	10.08	-0.00581953547821285	0.00371500750649282
2	A	26	50	20120615	13	516	10.12	-0.00569946450412668	0.00197501995053215
2	A	26	50	20120615	13	518	10.16	-0.0058167523059221	0.00036481760161758
2	A	26	50	20120615	13	520	10.2	-0.00671970645229388	-0.00154887497778226
2	A	26	50	20120615	13	522	10.24	-0.00725629443319729	-0.00245375245459887
2	A	26	50	20120615	13	524	10.28	-0.00882734427963756	-0.00331673385463018
2	A	26	50	20120615	13	526	10.32	-0.0111822219930231	-0.00394393756954267
2	A	26	50	20120615	13	528	10.36	-0.0140774212111168	-0.00421988599090067
2	A	26	50	20120615	13	530	10.4	-0.0165059299536273	-0.00459901543376947
2	A	26	50	20120615	13	532	10.44	-0.0171935559429921	-0.00358725169590867
2	A	26	50	20120615	13	534	10.48	-0.0171091273933185	-0.00409368157259457
2	A	26	50	20120615	13	536	10.52	-0.0165636581512433	-0.00415195424243207
2	A	26	50	20120615	13	538	10.56	-0.0162225710532024	-0.00402055258928417
2	A	26	50	20120615	13	540	10.6	-0.0158704743025784	-0.00527873596932067
2	A	26	50	20120615	13	542	10.64	-0.0153523559507995	-0.00605650393115117
2	A	26	50	20120615	13	544	10.68	-0.0140857367868635	-0.00705710952400487
2	A	26	50	20120615	13	546	10.72	-0.0122848348101307	-0.00849964978403227
2	A	26	50	20120615	13	548	10.76	-0.0105998276348344	-0.0100433770244475
2	A	26	50	20120615	13	550	10.8	-0.00872919785840887	-0.0110902274007908
2	A	26	50	20120615	13	552	10.84	-0.00678048228013687	-0.0119197343658007
2	A	26	50	20120615	13	554	10.88	-0.0047477624162599	-0.0119742522986302
2	A	26	50	20120615	13	556	10.92	-0.00316460690172571	-0.0124885169184516
2	A	26	50	20120615	13	558	10.96	-0.00118770604715561	-0.0125318201377314
2	A	26	50	20120615	13	560	11	-0.000359676935318349	-0.0124137262342055
2	A	26	50	20120615	13	562	11.04	0.00145120938916477	-0.0118984009542123
2	A	26	50	20120615	13	564	11.08	0.00259824265426651	-0.0114369784241490
2	A	26	50	20120615	13	566	11.12	0.00469682951481101	-0.0116131540786817
2	A	26	50	20120615	13	568	11.16	0.00668623908834031	-0.0114156945100353
2	A	26	50	20120615	13	570	11.2	0.00902972036173351	-0.0113209542221716
2	A	26	50	20120615	13	572	11.24	0.0100125641393505	-0.0110479042315096
2	A	26	50	20120615	13	574	11.28	0.0123528301982096	-0.0112882950812689
2	A	26	50	20120615	13	576	11.32	0.0138293186548018	-0.0118322935412392
2	A	26	50	20120615	13	578	11.36	0.0154918398344564	-0.0124057854250527
2	A	26	50	20120615	13	580	11.4	0.0173777572594912	-0.0141135260833642
2	A	26	50	20120615	13	582	11.44	0.0196347855364962	-0.0159705864806588
2	A	26	50	20120615	13	584	11.48	0.0209779914359025	-0.0171394481320958
2	A	26	50	20120615	13	586	11.52	0.0231696901173937	-0.0196056032396366
2	A	26	50	20120615	13	588	11.56	0.0248063453309924	-0.0201848792569203
2	A	26	50	20120615	13	590	11.6	0.0276947987503935	-0.0211078728094709
2	A	26	50	20120615	13	592	11.64	0.0300590173443586	-0.0213084719322257
2	A	26	50	20120615	13	594	11.68	0.0318584061125796	-0.0213566117618889
2	A	26	50	20120615	13	596	11.72	0.0343660825303118	-0.0224246329152609
2	A	26	50	20120615	13	598	11.76	0.0365477685797813	-0.0222098350883398
2	A	26	50	20120615	13	600	11.8	0.0382612297319525	-0.0218704238333703
2	A	26	50	20120615	13	602	11.84	0.0402515938996364	-0.0217708631985792
2	A	26	50	20120615	13	604	11.88	0.0425159619450301	-0.0212768076905642
2	A	26	50	20120615	13	606	11.92	0.0429829352633257	-0.0205228904404631
2	A	26	50	20120615	13	608	11.96	0.0435291752517923	-0.0193121114990374
2	A	26	50	20120615	13	610	12	0.0434352714712507	-0.0186130657351563
2	A	26	50	20120615	13	612	12.04	0.0426405541598752	-0.0180815335677384
2	A	26	50	20120615	13	614	12.08	0.0417785909936088	-0.0170952610293394
2	A	26	50	20120615	13	616	12.12	0.040899727975272	-0.0161708603342942
2	A	26	50	20120615	13	618	12.16	0.038992095300987	-0.0147245441240553
2	A	26	50	20120615	13	620	12.2	0.0375632446282433	-0.0136143157669143
2	A	26	50	20120615	13	622	12.24	0.0359354848179519	-0.0123662722981200
2	A	26	50	20120615	13	624	12.28	0.0342159425474624	-0.0116246587060116
2	A	26	50	20120615	13	626	12.32	0.0324978852012135	-0.00944302215401667
2	A	26	50	20120615	13	628	12.36	0.0304593670617308	-0.00758425055831157
2	A	26	50	20120615	13	630	12.4	0.0290126972981012	-0.00615327856522437
2	A	26	50	20120615	13	632	12.44	0.026691407156822	-0.00399490582633057
2	A	26	50	20120615	13	634	12.48	0.0251144883240979	-0.0013158903644491
2	A	26	50	20120615	13	636	12.52	0.023899466741985	0.00235364027651848
2	A	26	50	20120615	13	638	12.56	0.0232644848524795	0.0048179074089536
2	A	26	50	20120615	13	640	12.6	0.0226403924074043	0.00795633014657197
2	A	26	50	20120615	13	642	12.64	0.0227285686230182	0.0102646802337555
2	A	26	50	20120615	13	644	12.68	0.0229072545066241	0.0124464582071065
2	A	26	50	20120615	13	646	12.72	0.0221990163545876	0.0154870173662087
2	A	26	50	20120615	13	648	12.76	0.0214151884876424	0.0182984032175283
2	A	26	50	20120615	13	650	12.8	0.0211518619223285	0.0208558670237238
2	A	26	50	20120615	13	652	12.84	0.0200410820218982	0.0234471871026025
2	A	26	50	20120615	13	654	12.88	0.0195028535532624	0.0267039583021881
2	A	26	50	20120615	13	656	12.92	0.0189055533841263	0.0291626463621196
2	A	26	50	20120615	13	658	12.96	0.018116726272238	0.0302323362874952
2	A	26	50	20120615	13	660	13	0.0170736129552334	0.0313731717616598
2	A	26	50	20120615	13	662	13.04	0.0162624801599325	0.0335730622752110
2	A	26	50	20120615	13	664	13.08	0.0146667169314898	0.0348118780005108
2	A	26	50	20120615	13	666	13.12	0.0133311689985237	0.0361690634009812
2	A	26	50	20120615	13	668	13.16	0.0117018323401102	0.0375646305575344
2	A	26	50	20120615	13	670	13.2	0.0102559828203469	0.0391424262026672
2	A	26	50	20120615	13	672	13.24	0.00905764895827001	0.0407665797683746
2	A	26	50	20120615	13	674	13.28	0.00803630392352421	0.0422547567000598
2	A	26	50	20120615	13	676	13.32	0.00735465298646031	0.0434458073622904
2	A	26	50	20120615	13	678	13.36	0.00638612882826911	0.0454465659996577
2	A	26	50	20120615	13	680	13.4	0.00514543926999921	0.0466663251972045
2	A	26	50	20120615	13	682	13.44	0.00342087654136331	0.0472532945362675
2	A	26	50	20120615	13	684	13.48	0.00218520744123981	0.0472229596553546
2	A	26	50	20120615	13	686	13.52	0.00109025259057248	0.0469191158714787
2	A	26	50	20120615	13	688	13.56	0.000100798071658151	0.0466469504714
2	A	26	50	20120615	13	690	13.6	-0.0012245321683198	0.0456323229510754
2	A	26	50	20120615	13	692	13.64	-0.00219107642752369	0.0444413429995229
2	A	26	50	20120615	13	694	13.68	-0.00359977455700354	0.0431924510025913
2	A	26	50	20120615	13	696	13.72	-0.00575475318334766	0.041262049489952
2	A	26	50	20120615	13	698	13.76	-0.00838328122105241	0.0397081823382946
2	A	26	50	20120615	13	700	13.8	-0.0114695194782192	0.0382969386244024
2	A	26	50	20120615	13	702	13.84	-0.0139759301748131	0.0368996956247778
2	A	26	50	20120615	13	704	13.88	-0.015242853394665	0.0357429396414348
2	A	26	50	20120615	13	706	13.92	-0.0158238830367660	0.0353020585633649
2	A	26	50	20120615	13	708	13.96	-0.0168752093990341	0.0330049514740023
2	A	26	50	20120615	13	710	14	-0.0172367530962548	0.0311542408956028
2	A	26	50	20120615	13	712	14.04	-0.0171083566469270	0.0281147989652149
2	A	26	50	20120615	13	714	14.08	-0.0171228311227378	0.0256900803150515
2	A	26	50	20120615	13	716	14.12	-0.0165488796195165	0.0232320993619012
2	A	26	50	20120615	13	718	14.16	-0.0162732988936847	0.0196467356410982
2	A	26	50	20120615	13	720	14.2	-0.0155950067138315	0.0169244098888691
2	A	26	50	20120615	13	722	14.24	-0.0158812463672829	0.0143337092355307
2	A	26	50	20120615	13	724	14.28	-0.0149032236437001	0.0141959174584012
2	A	26	50	20120615	13	726	14.32	-0.0149775158176654	0.0144918663950651
2	A	26	50	20120615	13	728	14.36	-0.0151416218665500	0.0146161184915484
2	A	26	50	20120615	13	730	14.4	-0.0152401451756931	0.0148565821733062
2	A	26	50	20120615	13	732	14.44	-0.0152902868246538	0.0148594735329345
2	A	26	50	20120615	13	734	14.48	-0.0149736536004266	0.0141615499475152
2	A	26	50	20120615	13	736	14.52	-0.0148608276424205	0.0134061053467667
2	A	26	50	20120615	13	738	14.56	-0.0147065680554639	0.0136537030288399
2	A	26	50	20120615	13	740	14.6	-0.0137267789791416	0.013285958712255
2	A	26	50	20120615	13	742	14.64	-0.0134388542902306	0.0132693183683733
2	A	26	50	20120615	13	744	14.68	-0.0132651322962287	0.0131274868902029
2	A	26	50	20120615	13	746	14.72	-0.0127845563647834	0.0123117522439702
2	A	26	50	20120615	13	748	14.76	-0.0121883925162447	0.0124193901595227
2	A	26	50	20120615	13	750	14.8	-0.0115331378753226	0.0120137583544951
2	A	26	50	20120615	13	752	14.84	-0.0112101809951512	0.0120825951996436
2	A	26	50	20120615	13	754	14.88	-0.0110243179777164	0.0120207162852220
2	A	26	50	20120615	13	756	14.92	-0.0111305254162506	0.0117521147033204
2	A	26	50	20120615	13	758	14.96	-0.011124232165898	0.0115945430282008
2	A	26	50	20120615	13	760	15	-0.0109178418386053	0.0115001159886412
2	A	26	50	20120615	13	762	15.04	-0.0110439967594368	0.0113714154833974
2	A	26	50	20120615	13	764	15.08	-0.0112489714589536	0.0105655697254995
2	A	26	50	20120615	13	766	15.12	-0.0113448777658995	0.0102979920342172
2	A	26	50	20120615	13	768	15.16	-0.0114736758518790	0.0101509788775542
2	A	26	50	20120615	13	770	15.2	-0.0111107759238520	0.0109254573786387
2	A	26	50	20120615	13	772	15.24	-0.0109298527543905	0.00951799244338521
2	A	26	50	20120615	13	774	15.28	-0.0108913579319334	0.00915664666535259
2	A	26	50	20120615	13	776	15.32	-0.0103460830735124	0.00963326145532034
2	A	26	50	20120615	13	778	15.36	-0.0107326343091566	0.00857176265489803
2	A	26	50	20120615	13	780	15.4	-0.0107386404741560	0.00808257628417824
2	A	26	50	20120615	13	782	15.44	-0.0110420734289919	0.00664245503644925
2	A	26	50	20120615	13	784	15.48	-0.0112843352832943	0.00546392723531345
2	A	26	50	20120615	13	786	15.52	-0.0102148342261399	0.00451364438146718
2	A	26	50	20120615	13	788	15.56	-0.00919850462908238	0.00382490321399771
2	A	26	50	20120615	13	790	15.6	-0.00609793331746093	0.00111212340331458
2	A	26	50	20120615	13	792	15.64	-0.00476700279177598	-0.000685398603004121
2	A	26	50	20120615	13	794	15.68	-0.00431496356869905	-0.00343395094574748
2	A	26	50	20120615	13	796	15.72	-0.00509186886025652	-0.00565826139198697
2	A	26	50	20120615	13	798	15.76	-0.00731439032633958	-0.00719290938133177
2	A	26	50	20120615	13	800	15.8	-0.00970342836832426	-0.00717400841707057
2	A	26	50	20120615	13	802	15.84	-0.0128270372188768	-0.00649133217517407
2	A	26	50	20120615	13	804	15.88	-0.0149281484506301	-0.00559654511212497
2	A	26	50	20120615	13	806	15.92	-0.0177772117796784	-0.00306893252580404
2	A	26	50	20120615	13	808	15.96	-0.0197566129638268	-0.00069920839844069
2	A	26	50	20120615	13	810	16	-0.0210311870790512	0.00106524929478973
2	A	26	50	20120615	13	812	16.04	-0.0225909020037891	0.00280103380804303
2	A	26	50	20120615	13	814	16.08	-0.0244367971850087	0.00490756854880806
2	A	26	50	20120615	13	816	16.12	-0.0266992560420932	0.00637481511977015
2	A	26	50	20120615	13	818	16.16	-0.0278590525845954	0.00738951335077284
2	A	26	50	20120615	13	820	16.2	-0.0296232840036558	0.00701418107131902
2	A	26	50	20120615	13	822	16.24	-0.0314482558952202	0.00630134672520486
2	A	26	50	20120615	13	824	16.28	-0.0337738593878646	0.00498789587915085
2	A	26	50	20120615	13	826	16.32	-0.0365590115776022	0.00226143355225176
2	A	26	50	20120615	13	828	16.36	-0.0393928127138854	0.00067977710409369
2	A	26	50	20120615	13	830	16.4	-0.0420232499398994	-0.00094515427907300
2	A	26	50	20120615	13	832	16.44	-0.0459421771425914	-0.00197116621857467
2	A	26	50	20120615	13	834	16.48	-0.0483589974100089	-0.00231644645982806
2	A	26	50	20120615	13	836	16.52	-0.0512198100253335	-0.00261286562250147
2	A	26	50	20120615	13	838	16.56	-0.0533540704229888	-0.00303776608731646
2	A	26	50	20120615	13	840	16.6	-0.0568456929978099	-0.00535926836062997
2	A	26	50	20120615	13	842	16.64	-0.0583686595831295	-0.00602508010579527
2	A	26	50	20120615	13	844	16.68	-0.0595568111075572	-0.00720785761868597
2	A	26	50	20120615	13	846	16.72	-0.0621468725363654	-0.00925655809581777
2	A	26	50	20120615	13	848	16.76	-0.0636491916036744	-0.0105860602658048
2	A	26	50	20120615	13	850	16.8	-0.0640617884104967	-0.0114688830821162
2	A	26	50	20120615	13	852	16.84	-0.0648470304910044	-0.0124822378102346
2	A	26	50	20120615	13	854	16.88	-0.0642947093842196	-0.0155273931634145
2	A	26	50	20120615	13	856	16.92	-0.0635592476211074	-0.0175751036910526
2	A	26	50	20120615	13	858	16.96	-0.0629734803635725	-0.0190605936169693
2	A	26	50	20120615	13	860	17	-0.0616330887491553	-0.0223970062533199
2	A	26	50	20120615	13	862	17.04	-0.0603100212508771	-0.0266162417059819
2	A	26	50	20120615	13	864	17.08	-0.0598881613452212	-0.0282896806143380
2	A	26	50	20120615	13	866	17.12	-0.0578752263290819	-0.0309401431043952
2	A	26	50	20120615	13	868	17.16	-0.0559840551006628	-0.0334770442453938
2	A	26	50	20120615	13	870	17.2	-0.0541624419663091	-0.0353576300852984
2	A	26	50	20120615	13	872	17.24	-0.0522142256054246	-0.0371802642818442
2	A	26	50	20120615	13	874	17.28	-0.0513412867277006	-0.0378638399635664
2	A	26	50	20120615	13	876	17.32	-0.0495221527097218	-0.0394171018318192
2	A	26	50	20120615	13	878	17.36	-0.0487420159401743	-0.0399648833130688
2	A	26	50	20120615	13	880	17.4	-0.0471021716749923	-0.0413835445770955
2	A	26	50	20120615	13	882	17.44	-0.0463126162431194	-0.0433412404114886
2	A	26	50	20120615	13	884	17.48	-0.044672566916971	-0.0451150743406375
2	A	26	50	20120615	13	886	17.52	-0.0435591565793147	-0.0471277830826069
2	A	26	50	20120615	13	888	17.56	-0.0429180228608128	-0.048025313719967
2	A	26	50	20120615	13	890	17.6	-0.0419218508274772	-0.0499820196048664
2	A	26	50	20120615	13	892	17.64	-0.0414195928808004	-0.0517679592021093
2	A	26	50	20120615	13	894	17.68	-0.0409729135271249	-0.0532851982225013
2	A	26	50	20120615	13	896	17.72	-0.0409852171851175	-0.056553728607858
2	A	26	50	20120615	13	898	17.76	-0.0403058997004316	-0.0589080406358186
2	A	26	50	20120615	13	900	17.8	-0.0403301534630263	-0.0616666763212617
2	A	26	50	20120615	13	902	17.84	-0.0408533417704262	-0.0648501417608416
2	A	26	50	20120615	13	904	17.88	-0.0409766611930652	-0.0681401681923464
2	A	26	50	20120615	13	906	17.92	-0.0413444274299603	-0.0713531906953799
2	A	26	50	20120615	13	908	17.96	-0.0414581302003751	-0.0739969215288802
2	A	26	50	20120615	13	910	18	-0.0417795102324244	-0.0769122520770342
2	A	26	50	20120615	13	912	18.04	-0.0420125726275034	-0.0795421236176232
2	A	26	50	20120615	13	914	18.08	-0.0422536960398881	-0.0827239627116064
2	A	26	50	20120615	13	916	18.12	-0.042729225350236	-0.0844432928500615
2	A	26	50	20120615	13	918	18.16	-0.043725609515606	-0.0874990548049592
2	A	26	50	20120615	13	920	18.2	-0.0444521617332751	-0.0890807819637954
2	A	26	50	20120615	13	922	18.24	-0.0450507983342277	-0.0911012688803578
2	A	26	50	20120615	13	924	18.28	-0.0451449849574817	-0.093855308371723
2	A	26	50	20120615	13	926	18.32	-0.0449579552138579	-0.094685239600802
2	A	26	50	20120615	13	928	18.36	-0.0440249985267604	-0.097047824778102
2	A	26	50	20120615	13	930	18.4	-0.0431706721137308	-0.098349891204979
2	A	26	50	20120615	13	932	18.44	-0.0420860410220687	-0.099625723970274
2	A	26	50	20120615	13	934	18.48	-0.0407865201796041	-0.100979267770821
2	A	26	50	20120615	13	936	18.52	-0.0388034392117664	-0.102411936820183
2	A	26	50	20120615	13	938	18.56	-0.0371399705090251	-0.104469971106827
2	A	26	50	20120615	13	940	18.6	-0.0351736479719015	-0.106340551385778
2	A	26	50	20120615	13	942	18.64	-0.032669217174295	-0.108345057689085
2	A	26	50	20120615	13	944	18.68	-0.0303890099370027	-0.109109652251582
2	A	26	50	20120615	13	946	18.72	-0.0286175660287742	-0.109505349206334
2	A	26	50	20120615	13	948	18.76	-0.026106771270137	-0.109590909126858
2	A	26	50	20120615	13	950	18.8	-0.0247109424840748	-0.10937170602469
2	A	26	50	20120615	13	952	18.84	-0.0240869207496776	-0.107780645056342
2	A	26	50	20120615	13	954	18.88	-0.0240819710022093	-0.107154714133636
2	A	26	50	20120615	13	956	18.92	-0.0233986230088707	-0.106299680613825
2	A	26	50	20120615	13	958	18.96	-0.0236751017603146	-0.1048378080544
2	A	26	50	20120615	13	960	19	-0.0237296196931441	-0.104324377820581
2	A	26	50	20120615	13	962	19.04	-0.0236036839754147	-0.102645211347297
2	A	26	50	20120615	13	964	19.08	-0.0235302862915276	-0.101471979775952
2	A	26	50	20120615	13	966	19.12	-0.0230707375944345	-0.099273938346634
2	A	26	50	20120615	13	968	19.16	-0.0225447915705879	-0.09768987773542
2	A	26	50	20120615	13	970	19.2	-0.0224740101817911	-0.095240954820136
2	A	26	50	20120615	13	972	19.24	-0.0219917633570219	-0.09309658279551
2	A	26	50	20120615	13	974	19.28	-0.0219634083750963	-0.0910022032203136
2	A	26	50	20120615	13	976	19.32	-0.0212353005225085	-0.0876951355153822
2	A	26	50	20120615	13	978	19.36	-0.0208945457646547	-0.0849216505875343
2	A	26	50	20120615	13	980	19.4	-0.0201782465953128	-0.0824070374522786
2	A	26	50	20120615	13	982	19.44	-0.0198272387891318	-0.080546780932333
2	A	26	50	20120615	13	984	19.48	-0.0195458810008976	-0.0772233083500782
2	A	26	50	20120615	13	986	19.52	-0.0191491233859739	-0.0751439194386429
2	A	26	50	20120615	13	988	19.56	-0.0189932770514003	-0.0733881733009567
2	A	26	50	20120615	13	990	19.6	-0.0183958425319758	-0.0706743681854408
2	A	26	50	20120615	13	992	19.64	-0.0180915037733531	-0.068313338643059
2	A	26	50	20120615	13	994	19.68	-0.0182648863561001	-0.066540480521268
2	A	26	50	20120615	13	996	19.72	-0.0182944434195537	-0.0645444594993347
2	A	26	50	20120615	13	998	19.76	-0.0179020698666732	-0.0617702674647055
2	A	26	50	20120615	13	1000	19.8	-0.0177614970385733	-0.0602863331737074
2	A	26	50	20120615	13	1002	19.84	-0.0170879778294932	-0.0581598509506451
2	A	26	50	20120615	13	1004	19.88	-0.0163520918023123	-0.0565900031857328
2	A	26	50	20120615	13	1006	19.92	-0.0151630210390690	-0.0544781580730411
2	A	26	50	20120615	13	1008	19.96	-0.0132745509585541	-0.0531594746368063
2	A	26	50	20120615	13	1010	20	-0.0111325830969838	-0.0520667118171606
2	A	26	50	20120615	13	1012	20.04	-0.0100299207824015	-0.051346452849844
2	A	26	50	20120615	13	1014	20.08	-0.00849634759536414	-0.0499709887390799
2	A	26	50	20120615	13	1016	20.12	-0.00662385812810405	-0.0496753473938658
2	A	26	50	20120615	13	1018	20.16	-0.00435065124794554	-0.0493582807131818
2	A	26	50	20120615	13	1020	20.2	-0.00156592332227668	-0.0486709729218685
2	A	26	50	20120615	13	1022	20.24	0.000135658435970631	-0.0487515830949237
2	A	26	50	20120615	13	1024	20.28	0.00182168384503181	-0.0490552147467652
2	A	26	50	20120615	13	1026	20.32	0.00332965976659031	-0.0489859182822089
2	A	26	50	20120615	13	1028	20.36	0.00513440840421271	-0.049491287498723
2	A	26	50	20120615	13	1030	20.4	0.00691928734128381	-0.0500183648934194
2	A	26	50	20120615	13	1032	20.44	0.00830776221682171	-0.0508152742358167
2	A	26	50	20120615	13	1034	20.48	0.0102323654538552	-0.0523543628557473
2	A	26	50	20120615	13	1036	20.52	0.01234484696265	-0.0535221497048769
2	A	26	50	20120615	13	1038	20.56	0.014076622180454	-0.0547517376866822
2	A	26	50	20120615	13	1040	20.6	0.0158963614818376	-0.0554608950775342
2	A	26	50	20120615	13	1042	20.64	0.0170425108634629	-0.0555830124186451
2	A	26	50	20120615	13	1044	20.68	0.0188982419000088	-0.0562663604119838
2	A	26	50	20120615	13	1046	20.72	0.0205927525904443	-0.0561740122663608
2	A	26	50	20120615	13	1048	20.76	0.0224074714336814	-0.056163405664643
2	A	26	50	20120615	13	1050	20.8	0.0239536311214239	-0.0557357474833814
2	A	26	50	20120615	13	1052	20.84	0.0262102917029027	-0.0559466067255312
2	A	26	50	20120615	13	1054	20.88	0.0279946049545488	-0.0555101804201829
2	A	26	50	20120615	13	1056	20.92	0.0301587052583702	-0.0555474449475514
2	A	26	50	20120615	13	1058	20.96	0.0316345785320628	-0.0553208879348592
2	A	26	50	20120615	13	1060	21	0.0335814556327037	-0.0556432579164022
2	A	26	50	20120615	13	1062	21.04	0.0359958010263871	-0.0551846284581246
2	A	26	50	20120615	13	1064	21.08	0.0374490468830817	-0.0545517678889626
2	A	26	50	20120615	13	1066	21.12	0.039423607214206	-0.0547935630527894
2	A	26	50	20120615	13	1068	21.16	0.040836434847288	-0.0548467091984633
2	A	26	50	20120615	13	1070	21.2	0.041835711079393	-0.0544986783118311
2	A	26	50	20120615	13	1072	21.24	0.0428416482573768	-0.0540786498127385
2	A	26	50	20120615	13	1074	21.28	0.0424563316301727	-0.0532864922279109
2	A	26	50	20120615	13	1076	21.32	0.0423716343799221	-0.052678507675311
2	A	26	50	20120615	13	1078	21.36	0.0420869390476808	-0.0518530453610895
2	A	26	50	20120615	13	1080	21.4	0.0416579515056705	-0.0510578896435096
2	A	26	50	20120615	13	1082	21.44	0.0411442242870029	-0.0492605090585471
2	A	26	50	20120615	13	1084	21.48	0.0396778262441782	-0.0474240113264494
2	A	26	50	20120615	13	1086	21.52	0.0385330557207763	-0.0453769018395753
2	A	26	50	20120615	13	1088	21.56	0.0373272760242935	-0.0430499760572501
2	A	26	50	20120615	13	1090	21.6	0.0359367081126833	-0.0413905095788902
2	A	26	50	20120615	13	1092	21.64	0.0346654079018558	-0.0400175132707925
2	A	26	50	20120615	13	1094	21.68	0.0333624151650956	-0.0375724158031953
2	A	26	50	20120615	13	1096	21.72	0.0315154451815685	-0.035913833208312
2	A	26	50	20120615	13	1098	21.76	0.0304799721533345	-0.0339064843357440
2	A	26	50	20120615	13	1100	21.8	0.0291672807399635	-0.0321657472465952
2	A	26	50	20120615	13	1102	21.84	0.0276775708007767	-0.0304549504727755
2	A	26	50	20120615	13	1104	21.88	0.0265087805671246	-0.0286288606453901
2	A	26	50	20120615	13	1106	21.92	0.0253981420880505	-0.0263366184506820
2	A	26	50	20120615	13	1108	21.96	0.0240948615588303	-0.0245106686304393
2	A	26	50	20120615	13	1110	22	0.0226224304809486	-0.0231775828432853
2	A	26	50	20120615	13	1112	22.04	0.0214955243032665	-0.0219536418162346
2	A	26	50	20120615	13	1114	22.08	0.0200049361374575	-0.0204651891129047
2	A	26	50	20120615	13	1116	22.12	0.0192503174374294	-0.0189417926066622
2	A	26	50	20120615	13	1118	22.16	0.0178842012783126	-0.0174903710854630
2	A	26	50	20120615	13	1120	22.2	0.0165198288445183	-0.0170462472156947
2	A	26	50	20120615	13	1122	22.24	0.0155837905860683	-0.0166899771208481
2	A	26	50	20120615	13	1124	22.28	0.0133914569226877	-0.0167246451521161
2	A	26	50	20120615	13	1126	22.32	0.0124402356674321	-0.0165326161635493
2	A	26	50	20120615	13	1128	22.36	0.0111380843877414	-0.0170187662177507
2	A	26	50	20120615	13	1130	22.4	0.0110899940555529	-0.0168025400351316
2	A	26	50	20120615	13	1132	22.44	0.0107762366346049	-0.0172741236896406
2	A	26	50	20120615	13	1134	22.48	0.0107407257320537	-0.0176336309193314
2	A	26	50	20120615	13	1136	22.52	0.0106561486899559	-0.0172419008336219
2	A	26	50	20120615	13	1138	22.56	0.0105321999422817	-0.0171581016089835
2	A	26	50	20120615	13	1140	22.6	0.0103157828408318	-0.0172390370511581
2	A	26	50	20120615	13	1142	22.64	0.009926994319332	-0.0169221330050337
2	A	26	50	20120615	13	1144	22.68	0.00996094251589681	-0.0169229744621033
2	A	26	50	20120615	13	1146	22.72	0.00991257641206361	-0.0169960893032780
2	A	26	50	20120615	13	1148	22.76	0.00930309986415551	-0.0169637957365812
2	A	26	50	20120615	13	1150	22.8	0.00890656852340171	-0.0168042583046099
2	A	26	50	20120615	13	1152	22.84	0.0084858399885957	-0.0172338963848589
2	A	26	50	20120615	13	1154	22.88	0.00729002342665991	-0.0174656435613249
2	A	26	50	20120615	13	1156	22.92	0.00612301439498961	-0.0177828516633652
2	A	26	50	20120615	13	1158	22.96	0.00444622380049071	-0.0175217454133443
2	A	26	50	20120615	13	1160	23	0.00339005375677141	-0.0170154923133538
2	A	26	50	20120615	13	1162	23.04	0.00256802091043861	-0.0159059922761974
2	A	26	50	20120615	13	1164	23.08	0.00211769288577211	-0.0153363894796804
2	A	26	50	20120615	13	1166	23.12	0.00111968237480546	-0.0150459100139689
2	A	26	50	20120615	13	1168	23.16	0.00078125399826176	-0.0153173046676561
2	A	26	50	20120615	13	1170	23.2	0.00091399915429392	-0.0152057727150596
2	A	26	50	20120615	13	1172	23.24	0.000374200908603921	-0.0145070027228232
2	A	26	50	20120615	13	1174	23.28	8.48810980136304e-05	-0.0142408194461134
2	A	26	50	20120615	13	1176	23.32	-0.000207189357955469	-0.0141731139718148
2	A	26	50	20120615	13	1178	23.36	-0.00042356403299856	-0.0133759217867051
2	A	26	50	20120615	13	1180	23.4	-0.00026698937844042	-0.0128865826809205
2	A	26	50	20120615	13	1182	23.44	-0.00087836804358993	-0.0121192445441125
2	A	26	50	20120615	13	1184	23.48	-0.00080337229837728	-0.0111408491752559
2	A	26	50	20120615	13	1186	23.52	-0.0009334163065053	-0.00987859993122757
2	A	26	50	20120615	13	1188	23.56	-0.00093792057670146	-0.00852022659136477
2	A	26	50	20120615	13	1190	23.6	-0.00108675948307342	-0.00748084326263087
2	A	26	50	20120615	13	1192	23.64	-0.00136219878754901	-0.00677382840532587
2	A	26	50	20120615	13	1194	23.68	-0.00184057066715734	-0.00554015334632537
2	A	26	50	20120615	13	1196	23.72	-0.0017369158841032	-0.00492186624792367
2	A	26	50	20120615	13	1198	23.76	-0.00182716392258604	-0.00472078629255767
2	A	26	50	20120615	13	1200	23.8	-0.00108349264974434	-0.00357462983986454
2	A	26	50	20120615	13	1202	23.84	-0.000714955666457719	-0.00266657038253259
2	A	26	50	20120615	13	1204	23.88	-0.000834831479072269	-0.00262409447818671
2	A	26	50	20120615	13	1206	23.92	-0.00115081628638111	-0.00308249059122651
2	A	26	50	20120615	13	1208	23.96	-0.00136018353322263	-0.00210759540093681
2	A	26	50	20120615	13	1210	24	-0.00106257218851615	-0.00203215700687914
2	A	26	50	20120615	13	1212	24.04	-0.00117003615580054	-0.00174463112619272
2	A	26	50	20120615	13	1214	24.08	-0.00148168710564748	-0.00162933100155923
2	A	26	50	20120615	13	1216	24.12	-0.00121590051584186	-0.00137273679990903
2	A	26	50	20120615	13	1218	24.16	-0.00127870079039938	-0.00041583252745306
2	A	26	50	20120615	13	1220	24.2	-0.00157952070283618	-0.000290917589073061
2	A	26	50	20120615	13	1222	24.24	-0.00150291374411192	-6.56485006721406e-05
2	A	26	50	20120615	13	1224	24.28	-0.00127477422644345	-0.000198105157137569
2	A	26	50	20120615	13	1226	24.32	-0.00162578981079905	-4.27757176211015e-05
2	A	26	50	20120615	13	1228	24.36	-0.0016050333983441	0.00065818913406406
2	A	26	50	20120615	13	1230	24.4	-0.00206262800584743	0.000186805944327599
2	A	26	50	20120615	13	1232	24.44	-0.0019597096745059	0.000644649453417899
2	A	26	50	20120615	13	1234	24.48	-0.00294184337549325	0.00100432158041014
2	A	26	50	20120615	13	1236	24.52	-0.00300897906314758	0.00143870844838018
2	A	26	50	20120615	13	1238	24.56	-0.00359894229232208	0.00158171796644804
2	A	26	50	20120615	13	1240	24.6	-0.00396886732622017	0.00267510798980864
2	A	26	50	20120615	13	1242	24.64	-0.00404099999607579	0.00319925018425639
2	A	26	50	20120615	13	1244	24.68	-0.00406119496574647	0.00353728965207043
2	A	26	50	20120615	13	1246	24.72	-0.00358872247801359	0.00386385772657328
2	A	26	50	20120615	13	1248	24.76	-0.00370707093998078	0.00360831640692027
2	A	26	50	20120615	13	1250	24.8	-0.00373397635300493	0.00399687865425009
2	A	26	50	20120615	13	1252	24.84	-0.00354712338607639	0.00380991255023656
2	A	26	50	20120615	13	1254	24.88	-0.00385602298343773	0.00355814718079509
2	A	26	50	20120615	13	1256	24.92	-0.00364781539171735	0.00408128599072033
2	A	26	50	20120615	13	1258	24.96	-0.00274955643437264	0.00507588117593389
2	A	26	50	20120615	13	1260	25	-0.00282434004755093	0.00549033060252295
2	A	26	50	20120615	13	1262	25.04	-0.00241724453148621	0.00691117682650357
2	A	26	50	20120615	13	1264	25.08	-0.00272959480993975	0.00823549590378443
2	A	26	50	20120615	13	1266	25.12	-0.00354691196114881	0.0100364975825733
2	A	26	50	20120615	13	1268	25.16	-0.0045794858515799	0.0107993950887955
2	A	26	50	20120615	13	1270	25.2	-0.00700175013410576	0.0116401443445195
2	A	26	50	20120615	13	1272	25.24	-0.007820233304397	0.0118407151830031
2	A	26	50	20120615	13	1274	25.28	-0.00918178155370732	0.0109987065701018
2	A	26	50	20120615	13	1276	25.32	-0.0104537132108904	0.00950385242908183
2	A	26	50	20120615	13	1278	25.36	-0.0120990283612383	0.00828909459779837
2	A	26	50	20120615	13	1280	25.4	-0.0135855223787843	0.00687520630454462
2	A	26	50	20120615	13	1282	25.44	-0.0138926966355996	0.00580438500831914
2	A	26	50	20120615	13	1284	25.48	-0.0144881229717655	0.0040931300293052
2	A	26	50	20120615	13	1286	25.52	-0.0155963926431226	0.00231831322173041
2	A	26	50	20120615	13	1288	25.56	-0.0163427933481397	0.00082830488348192
2	A	26	50	20120615	13	1290	25.6	-0.017364159596089	-1.47573185233594e-05
2	A	26	50	20120615	13	1292	25.64	-0.0177554866309333	-2.02586092809907e-05
2	A	26	50	20120615	13	1294	25.68	-0.0193918024332771	0.000862847049742889
2	A	26	50	20120615	13	1296	25.72	-0.0215490862277279	0.00304572810967263
2	A	26	50	20120615	13	1298	25.76	-0.0229162276916774	0.00581364810715269
2	A	26	50	20120615	13	1300	25.8	-0.0238292510386132	0.00772666186404259
2	A	26	50	20120615	13	1302	25.84	-0.0249742690493886	0.00980491940462797
2	A	26	50	20120615	13	1304	25.88	-0.0260033710455241	0.0128825521722677
2	A	26	50	20120615	13	1306	25.92	-0.0271900022903723	0.0151850686285064
2	A	26	50	20120615	13	1308	25.96	-0.0272679183865912	0.0169897536265185
2	A	26	50	20120615	13	1310	26	-0.0271542651136511	0.0192117164782444
2	A	26	50	20120615	13	1312	26.04	-0.0268546498283268	0.0204797852110819
2	A	26	50	20120615	13	1314	26.08	-0.0263344525826113	0.0220155292159375
2	A	26	50	20120615	13	1316	26.12	-0.0247174084099033	0.0229458312827571
2	A	26	50	20120615	13	1318	26.16	-0.0235468962298176	0.0234420464363033
2	A	26	50	20120615	13	1320	26.2	-0.0218800334145266	0.0234285406967826
2	A	26	50	20120615	13	1322	26.24	-0.019171743731904	0.0239964181527535
2	A	26	50	20120615	13	1324	26.28	-0.0167540820074169	0.0249184076136748
2	A	26	50	20120615	13	1326	26.32	-0.0133814655038695	0.0258039881464329
2	A	26	50	20120615	13	1328	26.36	-0.0108355982488855	0.0266625572001496
2	A	26	50	20120615	13	1330	26.4	-0.00809626657856879	0.0269390359515935
2	A	26	50	20120615	13	1332	26.44	-0.00557458237550132	0.0275167421918229
2	A	26	50	20120615	13	1334	26.48	-0.00344654451752041	0.0278843670073618
2	A	26	50	20120615	13	1336	26.52	-0.0025250429602781	0.0277928673898763
2	A	26	50	20120615	13	1338	26.56	-0.00315097388298443	0.0274093326717607
2	A	26	50	20120615	13	1340	26.6	-0.00258917754533172	0.0271388643279568
2	A	26	50	20120615	13	1342	26.64	-0.00264402781834836	0.0259900774380377
2	A	26	50	20120615	13	1344	26.68	-0.00222533575107218	0.0255961341081031
2	A	26	50	20120615	13	1346	26.72	-0.00218772474138087	0.0247051866348759
2	A	26	50	20120615	13	1348	26.76	-0.00224164870451416	0.0240471954907105
2	A	26	50	20120615	13	1350	26.8	-0.0024473884935682	0.0235669002806574
2	A	26	50	20120615	13	1352	26.84	-0.00278995344478183	0.0229552953413379
2	A	26	50	20120615	13	1354	26.88	-0.00302223802240161	0.0220774222724948
2	A	26	50	20120615	13	1356	26.92	-0.00351502780927833	0.0210933488361853
2	A	26	50	20120615	13	1358	26.96	-0.00405716657841405	0.0189822815409528
2	A	26	50	20120615	13	1360	27	-0.0041295389574685	0.0160369767363444
2	A	26	50	20120615	13	1362	27.04	-0.00397176222138234	0.0124795861598051
2	A	26	50	20120615	13	1364	27.08	-0.00321611609520124	0.0120466070000151
2	A	26	50	20120615	13	1366	27.12	-0.00298650720964147	0.0125483162318297
2	A	26	50	20120615	13	1368	27.16	-0.0028878940979372	0.0123645816058062
2	A	26	50	20120615	13	1370	27.2	-0.0028418671033362	0.0120025910170998
2	A	26	50	20120615	13	1372	27.24	-0.00259047367206164	0.0112778885907702
2	A	26	50	20120615	13	1374	27.28	-0.00242509200254382	0.0109891874986135
2	A	26	50	20120615	13	1376	27.32	-0.00276463265805432	0.0110371314596982
2	A	26	50	20120615	13	1378	27.36	-0.00285851098275177	0.0110795748371322
2	A	26	50	20120615	13	1380	27.4	-0.00362666158525137	0.0112178064346796
2	A	26	50	20120615	13	1382	27.44	-0.00382637965295683	0.0103490578717409
2	A	26	50	20120615	13	1384	27.48	-0.00466500384067135	0.00988336703301433
2	A	26	50	20120615	13	1386	27.52	-0.00532286508932098	0.00904470748996075
2	A	26	50	20120615	13	1388	27.56	-0.0052656898492078	0.00834458833798589
2	A	26	50	20120615	13	1390	27.6	-0.00538528989017769	0.00732290389198507
2	A	26	50	20120615	13	1392	27.64	-0.00596263550594869	0.00660515515374166
2	A	26	50	20120615	13	1394	27.68	-0.00593669826352934	0.00415842483516539
2	A	26	50	20120615	13	1396	27.72	-0.00569779007526883	0.00254737197821441
2	A	26	50	20120615	13	1398	27.76	-0.00565721487395079	0.00144227863051839
2	A	26	50	20120615	13	1400	27.8	-0.00555282469984422	-0.00020684287563269
2	A	26	50	20120615	13	1402	27.84	-0.0057288518619528	-0.00182867713109778
2	A	26	50	20120615	13	1404	27.88	-0.00658517231610533	-0.00203414821957496
2	A	26	50	20120615	13	1406	27.92	-0.00701741254930904	-0.00222318614645737
2	A	26	50	20120615	13	1408	27.96	-0.00764636281797104	-0.00159655518803767
2	A	26	50	20120615	13	1410	28	-0.00903526902864547	-0.00156923965308043
2	A	26	50	20120615	13	1412	28.04	-0.0108816662556798	-0.00074833110652972
2	A	26	50	20120615	13	1414	28.08	-0.0128276417951747	0.00065283280019658
2	A	26	50	20120615	13	1416	28.12	-0.0146657877931793	0.000707627211777499
2	A	26	50	20120615	13	1418	28.16	-0.0177617586680824	0.00172464758144962
2	A	26	50	20120615	13	1420	28.2	-0.0206961386729216	0.00332217150577751
2	A	26	50	20120615	13	1422	28.24	-0.0228998793828963	0.00500392598988035
2	A	26	50	20120615	13	1424	28.28	-0.0244305039346562	0.00777170456600417
2	A	26	50	20120615	13	1426	28.32	-0.0248496556213401	0.0105963345273354
2	A	26	50	20120615	13	1428	28.36	-0.0246040845073018	0.0126586043835981
2	A	26	50	20120615	13	1430	28.4	-0.0241358101125289	0.0148621188194029
2	A	26	50	20120615	13	1432	28.44	-0.0233920257026022	0.0165999539423216
2	A	26	50	20120615	13	1434	28.48	-0.0211387217570137	0.0180515402194008
2	A	26	50	20120615	13	1436	28.52	-0.0194889942603512	0.0202140615537798
2	A	26	50	20120615	13	1438	28.56	-0.0178265650045781	0.0221263823460241
2	A	26	50	20120615	13	1440	28.6	-0.0163580527124777	0.0242045621048636
2	A	26	50	20120615	13	1442	28.64	-0.0149146073557704	0.02660571288601
2	A	26	50	20120615	13	1444	28.68	-0.0146507928867775	0.0276240102905289
2	A	26	50	20120615	13	1446	28.72	-0.0139337158999762	0.0290877920382632
2	A	26	50	20120615	13	1448	28.76	-0.0136422464847711	0.0308209107589514
2	A	26	50	20120615	13	1450	28.8	-0.0139362614843885	0.0330057292914616
2	A	26	50	20120615	13	1452	28.84	-0.0144397922232714	0.0340312462562165
2	A	26	50	20120615	13	1454	28.88	-0.0146229328795987	0.0353823858937077
2	A	26	50	20120615	13	1456	28.92	-0.0148352770459891	0.0363257370504887
2	A	26	50	20120615	13	1458	28.96	-0.0148031743981232	0.0374573907430997
2	A	26	50	20120615	13	1460	29	-0.0155392725573384	0.0387286273143168
2	A	26	50	20120615	13	1462	29.04	-0.0160675520335629	0.0391202937604161
2	A	26	50	20120615	13	1464	29.08	-0.0175430010431867	0.0405407298624636
2	A	26	50	20120615	13	1466	29.12	-0.0185922060851113	0.0415435486995424
2	A	26	50	20120615	13	1468	29.16	-0.0200807365701871	0.0430124216161012
2	A	26	50	20120615	13	1470	29.2	-0.0218989909473302	0.0449448030277278
2	A	26	50	20120615	13	1472	29.24	-0.0237602374167694	0.0463120646998301
2	A	26	50	20120615	13	1474	29.28	-0.0250437069353011	0.0475297732877114
2	A	26	50	20120615	13	1476	29.32	-0.0265736738777545	0.0489335923804011
2	A	26	50	20120615	13	1478	29.36	-0.0286062523202752	0.0514403566303855
2	A	26	50	20120615	13	1480	29.4	-0.0304709636129422	0.0523004106083427
2	A	26	50	20120615	13	1482	29.44	-0.0320847227089662	0.0534102854120931
2	A	26	50	20120615	13	1484	29.48	-0.0339340897844815	0.0547081091982829
2	A	26	50	20120615	13	1486	29.52	-0.0363936193014827	0.0563901040986914
2	A	26	50	20120615	13	1488	29.56	-0.0386760892804747	0.0575041508324508
2	A	26	50	20120615	13	1490	29.6	-0.0405869039352751	0.0583120203299564
2	A	26	50	20120615	13	1492	29.64	-0.0434516763485743	0.0597135059702681
2	A	26	50	20120615	13	1494	29.68	-0.0448735266641842	0.0606331690498793
2	A	26	50	20120615	13	1496	29.72	-0.0452887397660969	0.061455958500468
2	A	26	50	20120615	13	1498	29.76	-0.0455281661222067	0.0616709189619487
2	A	26	50	20120615	13	1500	29.8	-0.0455681883660219	0.0621854098559401
2	A	26	50	20120615	13	1502	29.84	-0.0453209131246409	0.0631916935162466
2	A	26	50	20120615	13	1504	29.88	-0.0455734916668808	0.0641034369999086
2	A	26	50	20120615	13	1506	29.92	-0.0459515816627812	0.0653102561433597
2	A	26	50	20120615	13	1508	29.96	-0.0462033823875617	0.066997483633949
2	A	26	50	20120615	13	1510	30	-0.0460759617455919	0.0679341172763086
2	A	26	50	20120615	13	1512	30.04	-0.0456071499496652	0.0710967230658435
2	A	26	50	20120615	13	1514	30.08	-0.0452501317358441	0.0730574594593957
2	A	26	50	20120615	13	1516	30.12	-0.0445417521624515	0.0760988671466353
2	A	26	50	20120615	13	1518	30.16	-0.0437668338409491	0.078399014795157
2	A	26	50	20120615	13	1520	30.2	-0.0431962693792097	0.0807980159716886
2	A	26	50	20120615	13	1522	30.24	-0.0421549132225563	0.083547883533045
2	A	26	50	20120615	13	1524	30.28	-0.040944982809268	0.0856182214776811
2	A	26	50	20120615	13	1526	30.32	-0.0394613313609824	0.0870363948380288
2	A	26	50	20120615	13	1528	30.36	-0.038528445384563	0.0888245971769715
2	A	26	50	20120615	13	1530	30.4	-0.0380306422106076	0.0907323712726128
2	A	26	50	20120615	13	1532	30.44	-0.0375355260424208	0.0931021689390814
2	A	26	50	20120615	13	1534	30.48	-0.0375655073699431	0.094396881455434
2	A	26	50	20120615	13	1536	30.52	-0.0372279345926047	0.0963677294759571
2	A	26	50	20120615	13	1538	30.56	-0.0370790179044868	0.0982933226624843
2	A	26	50	20120615	13	1540	30.6	-0.037434339062033	0.0992410578813086
2	A	26	50	20120615	13	1542	30.64	-0.0381209397465651	0.101411168592770
2	A	26	50	20120615	13	1544	30.68	-0.0385502949841016	0.102354024774804
2	A	26	50	20120615	13	1546	30.72	-0.0385386984328902	0.104092941771098
2	A	26	50	20120615	13	1548	30.76	-0.0394370775983877	0.106078426901992
2	A	26	50	20120615	13	1550	30.8	-0.0400350778032371	0.108158947184277
2	A	26	50	20120615	13	1552	30.84	-0.0410430585198186	0.110044588837667
2	A	26	50	20120615	13	1554	30.88	-0.0421879351092377	0.111300481191733
2	A	26	50	20120615	13	1556	30.92	-0.0434084721242438	0.113284834951777
2	A	26	50	20120615	13	1558	30.96	-0.0454600717391784	0.114296421912942
2	A	26	50	20120615	13	1560	31	-0.0474727804811478	0.115331343397887
2	A	26	50	20120615	13	1562	31.04	-0.0491305923296397	0.116197902758231
2	A	26	50	20120615	13	1564	31.08	-0.0510029403755435	0.116152718634913
2	A	26	50	20120615	13	1566	31.12	-0.0530889053800439	0.116128677004353
2	A	26	50	20120615	13	1568	31.16	-0.054546676720138	0.115728737408914
2	A	26	50	20120615	13	1570	31.2	-0.055611579532605	0.115013145346353
2	A	26	50	20120615	13	1572	31.24	-0.0571946501943254	0.114521847554784
2	A	26	50	20120615	13	1574	31.28	-0.0578772203702048	0.113249550323395
2	A	26	50	20120615	13	1576	31.32	-0.0590176421869025	0.112325503181741
2	A	26	50	20120615	13	1578	31.36	-0.0600247036646683	0.110696187736531
2	A	26	50	20120615	13	1580	31.4	-0.0619935010755261	0.108734461393485
2	A	26	50	20120615	13	1582	31.44	-0.0632406253055048	0.106852355274001
2	A	26	50	20120615	13	1584	31.48	-0.0646452222156537	0.106238303745218
2	A	26	50	20120615	13	1586	31.52	-0.0659264289924856	0.104534247113237
2	A	26	50	20120615	13	1588	31.56	-0.0676791345710127	0.103652697089132
2	A	26	50	20120615	13	1590	31.6	-0.0695376940346835	0.101716355879530
2	A	26	50	20120615	13	1592	31.64	-0.0710852679359883	0.100901344603535
2	A	26	50	20120615	13	1594	31.68	-0.0728474487453833	0.0998505132160133
2	A	26	50	20120615	13	1596	31.72	-0.0741139477011666	0.09886402854558
2	A	26	50	20120615	13	1598	31.76	-0.0756358536263144	0.0975811247124732
2	A	26	50	20120615	13	1600	31.8	-0.0768690478527037	0.0960834725499201
2	A	26	50	20120615	13	1602	31.84	-0.0775311826426068	0.0948499954808183
2	A	26	50	20120615	13	1604	31.88	-0.0779147880714005	0.0926533682650623
2	A	26	50	20120615	13	1606	31.92	-0.078064694709012	0.0913126938079326
2	A	26	50	20120615	13	1608	31.96	-0.0785076900363576	0.088985966015506
2	A	26	50	20120615	13	1610	32	-0.0798663250057294	0.0857789539201126
2	A	26	50	20120615	13	1612	32.04	-0.0802448180524951	0.0827035556099014
2	A	26	50	20120615	13	1614	32.08	-0.0809781846582146	0.080086456539101
2	A	26	50	20120615	13	1616	32.12	-0.0816197376910377	0.077098723206301
2	A	26	50	20120615	13	1618	32.16	-0.0820819804649672	0.0745109174481247
2	A	26	50	20120615	13	1620	32.2	-0.0827403534467943	0.0715137180768449
2	A	26	50	20120615	13	1622	32.24	-0.0835826449024081	0.0689947350216815
2	A	26	50	20120615	13	1624	32.28	-0.0850382524957519	0.0662220703376997
2	A	26	50	20120615	13	1626	32.32	-0.0862312830569698	0.063811119056566
2	A	26	50	20120615	13	1628	32.36	-0.0864234746800963	0.0611135066863394
2	A	26	50	20120615	13	1630	32.4	-0.0873286420706932	0.058509020279195
2	A	26	50	20120615	13	1632	32.44	-0.0880554064203968	0.0559470309895999
2	A	26	50	20120615	13	1634	32.48	-0.0887317540566017	0.0527917083999111
2	A	26	50	20120615	13	1636	32.52	-0.0889354008095834	0.0512257497222954
2	A	26	50	20120615	13	1638	32.56	-0.0892374061158282	0.0487677758402128
2	A	26	50	20120615	13	1640	32.6	-0.0894579527208803	0.0466236159476209
2	A	26	50	20120615	13	1642	32.64	-0.09045659962795	0.0436848094543315
2	A	26	50	20120615	13	1644	32.68	-0.0907141986283363	0.0413669841362801
2	A	26	50	20120615	13	1646	32.72	-0.0909944957563986	0.0391439818375858
2	A	26	50	20120615	13	1648	32.76	-0.0902887324780963	0.0365967710797175
2	A	26	50	20120615	13	1650	32.8	-0.091110319847157	0.0341724554804194
2	A	26	50	20120615	13	1652	32.84	-0.0912161737323006	0.0323811418716396
2	A	26	50	20120615	13	1654	32.88	-0.0917380892474944	0.0292178996860015
2	A	26	50	20120615	13	1656	32.92	-0.0920217097774284	0.0267609157534126
2	A	26	50	20120615	13	1658	32.96	-0.0920029714477269	0.0246803954711275
2	A	26	50	20120615	13	1660	33	-0.0920290636879527	0.0222354323538187
2	A	26	50	20120615	13	1662	33.04	-0.0923389178794686	0.0205863179187355
2	A	26	50	20120615	13	1664	33.08	-0.0931325745306724	0.0174928671724006
2	A	26	50	20120615	13	1666	33.12	-0.0934817438592223	0.0165091402184138
2	A	26	50	20120615	13	1668	33.16	-0.093680016600667	0.0141383526024516
2	A	26	50	20120615	13	1670	33.2	-0.0937953457166786	0.0134089719576577
2	A	26	50	20120615	13	1672	33.24	-0.0935767082999357	0.0115607362529923
2	A	26	50	20120615	13	1674	33.28	-0.0926733086762917	0.0104405376902365
2	A	26	50	20120615	13	1676	33.32	-0.0913903341325069	0.00968959028861645
2	A	26	50	20120615	13	1678	33.36	-0.0902444675935941	0.0084191315348586
2	A	26	50	20120615	13	1680	33.4	-0.0884800947531774	0.00771386323130312
2	A	26	50	20120615	13	1682	33.44	-0.0860673049944127	0.00648731580865693
2	A	26	50	20120615	13	1684	33.48	-0.0839866432907712	0.00572781241498446
2	A	26	50	20120615	13	1686	33.52	-0.0815382153502347	0.00446958660854112
2	A	26	50	20120615	13	1688	33.56	-0.0799582559583515	0.00289415270005749
2	A	26	50	20120615	13	1690	33.6	-0.0776082572817561	0.00173379047213037
2	A	26	50	20120615	13	1692	33.64	-0.0748206302182844	-0.000316748482632511
2	A	26	50	20120615	13	1694	33.68	-0.0728140025946332	-0.00105482654083503
2	A	26	50	20120615	13	1696	33.72	-0.0700255270030241	-0.00242230034497169
2	A	26	50	20120615	13	1698	33.76	-0.0677374001697825	-0.00445643442241107
2	A	26	50	20120615	13	1700	33.8	-0.0649540157469979	-0.00599955355099447
2	A	26	50	20120615	13	1702	33.84	-0.0625565702053849	-0.00701644381301877
2	A	26	50	20120615	13	1704	33.88	-0.059906475410854	-0.00870770181226077
2	A	26	50	20120615	13	1706	33.92	-0.0575639013554611	-0.0100818224201406
2	A	26	50	20120615	13	1708	33.96	-0.0548766834549178	-0.0115761511808222
2	A	26	50	20120615	13	1710	34	-0.0524464988693359	-0.0121261388352291
2	A	26	50	20120615	13	1712	34.04	-0.0503294918771415	-0.0134699952728741
2	A	26	50	20120615	13	1714	34.08	-0.0479108331320929	-0.0148632077638460
2	A	26	50	20120615	13	1716	34.12	-0.045869203722773	-0.0162469450239499
2	A	26	50	20120615	13	1718	34.16	-0.0439112250456674	-0.0180479459956320
2	A	26	50	20120615	13	1720	34.2	-0.0427490455533127	-0.0195066860720165
2	A	26	50	20120615	13	1722	34.24	-0.0422505494147118	-0.0220178909525867
2	A	26	50	20120615	13	1724	34.28	-0.0416938583880192	-0.0238220597626486
2	A	26	50	20120615	13	1726	34.32	-0.0428777460585564	-0.0259403607602526
2	A	26	50	20120615	13	1728	34.36	-0.0437677793841369	-0.0291275051349937
2	A	26	50	20120615	13	1730	34.4	-0.044894018618703	-0.0325688928641803
2	A	26	50	20120615	13	1732	34.44	-0.0456729533067225	-0.0343018843056479
2	A	26	50	20120615	13	1734	34.48	-0.0466254473541842	-0.03546604369699
2	A	26	50	20120615	13	1736	34.52	-0.0485579772582348	-0.0369103729371738
2	A	26	50	20120615	13	1738	34.56	-0.0498456116357077	-0.0385538375890754
2	A	26	50	20120615	13	1740	34.6	-0.0511405150708912	-0.0403505464225957
2	A	26	50	20120615	13	1742	34.64	-0.0527422392094994	-0.0423850481955613
2	A	26	50	20120615	13	1744	34.68	-0.0542578165289556	-0.0444854735337369
2	A	26	50	20120615	13	1746	34.72	-0.0557231044141337	-0.045643693228117
2	A	26	50	20120615	13	1748	34.76	-0.057211882386583	-0.0465991005555172
2	A	26	50	20120615	13	1750	34.8	-0.0586559075708509	-0.0467638847198049
2	A	26	50	20120615	13	1752	34.84	-0.0586901951786706	-0.0468106315491091
2	A	26	50	20120615	13	1754	34.88	-0.0592502166783026	-0.0471237455028864
2	A	26	50	20120615	13	1756	34.92	-0.0591462931946716	-0.0472737723486507
2	A	26	50	20120615	13	1758	34.96	-0.0596590375349134	-0.0470686194582251
2	A	26	50	20120615	13	1760	35	-0.0594918562786374	-0.0476027891339368
2	A	26	50	20120615	13	1762	35.04	-0.0596622902261068	-0.0478126372133895
2	A	26	50	20120615	13	1764	35.08	-0.0606762884213961	-0.0489533348017319
2	A	26	50	20120615	13	1766	35.12	-0.0608717610199874	-0.0499957233342858
2	A	26	50	20120615	13	1768	35.16	-0.0615707855706649	-0.0514719006638943
2	A	26	50	20120615	13	1770	35.2	-0.0625021512675048	-0.0538780789742549
2	A	26	50	20120615	13	1772	35.24	-0.0636242660896375	-0.0555027911543195
2	A	26	50	20120615	13	1774	35.28	-0.0647439555355108	-0.0581289291711038
2	A	26	50	20120615	13	1776	35.32	-0.0651239617907883	-0.0598470501569631
2	A	26	50	20120615	13	1778	35.36	-0.0655975960549626	-0.0622420066827063
2	A	26	50	20120615	13	1780	35.4	-0.0662209955353923	-0.0634307804611015
2	A	26	50	20120615	13	1782	35.44	-0.0667186926433305	-0.0656957495472592
2	A	26	50	20120615	13	1784	35.48	-0.067024353691634	-0.0672554361877258
2	A	26	50	20120615	13	1786	35.52	-0.0676178284130839	-0.068994565316054
2	A	26	50	20120615	13	1788	35.56	-0.0675864328719992	-0.0710935410853282
2	A	26	50	20120615	13	1790	35.6	-0.0677808165261474	-0.0728509135686111
2	A	26	50	20120615	13	1792	35.64	-0.0676477390299281	-0.0744550560124109
2	A	26	50	20120615	13	1794	35.68	-0.066641172526909	-0.076283422016525
2	A	26	50	20120615	13	1796	35.72	-0.065695982892497	-0.0768228737798922
2	A	26	50	20120615	13	1798	35.76	-0.0645396511732226	-0.0786365319629576
2	A	26	50	20120615	13	1800	35.8	-0.0632011687471146	-0.079419228459053
2	A	26	50	20120615	13	1802	35.84	-0.0611047385622527	-0.0815231539757955
2	A	26	50	20120615	13	1804	35.88	-0.0596683218469503	-0.083957864044777
2	A	26	50	20120615	13	1806	35.92	-0.0580473502617583	-0.0866918217035566
2	A	26	50	20120615	13	1808	35.96	-0.0558181254233896	-0.0891289359355942
2	A	26	50	20120615	13	1810	36	-0.054802295821537	-0.0918177801817342
2	A	26	50	20120615	13	1812	36.04	-0.0521147950782813	-0.094752768298405
2	A	26	50	20120615	13	1814	36.08	-0.0509381693943869	-0.095714433520819
2	A	26	50	20120615	13	1816	36.12	-0.0492927319145658	-0.09827769560262
2	A	26	50	20120615	13	1818	36.16	-0.0477662297953403	-0.099471857534688
2	A	26	50	20120615	13	1820	36.2	-0.0456935583983263	-0.101714234559187
2	A	26	50	20120615	13	1822	36.24	-0.0437394688085172	-0.104050161810836
2	A	26	50	20120615	13	1824	36.28	-0.0421434580927011	-0.106132661992109
2	A	26	50	20120615	13	1826	36.32	-0.0406566246639001	-0.108402969734465
2	A	26	50	20120615	13	1828	36.36	-0.039284696087042	-0.110233103505532
2	A	26	50	20120615	13	1830	36.4	-0.0366295808343646	-0.1135500707054
2	A	26	50	20120615	13	1832	36.44	-0.0346558336760386	-0.115683623996274
2	A	26	50	20120615	13	1834	36.48	-0.0332170835083583	-0.11716762899795
2	A	26	50	20120615	13	1836	36.52	-0.0310184056829369	-0.119142861080516
2	A	26	50	20120615	13	1838	36.56	-0.0292804079254585	-0.121788783945038
2	A	26	50	20120615	13	1840	36.6	-0.0281604214947371	-0.124194290503957
2	A	26	50	20120615	13	1842	36.64	-0.0269142165035739	-0.125439081281558
2	A	26	50	20120615	13	1844	36.68	-0.0263737040800349	-0.128451639012125
2	A	26	50	20120615	13	1846	36.72	-0.0260823760861861	-0.13103540719058
2	A	26	50	20120615	13	1848	36.76	-0.0251833605245855	-0.132818306228664
2	A	26	50	20120615	13	1850	36.8	-0.0250376258169829	-0.134827974411475
2	A	26	50	20120615	13	1852	36.84	-0.0244889816654603	-0.137473897275996
2	A	26	50	20120615	13	1854	36.88	-0.0249127507594254	-0.139590055740053
2	A	26	50	20120615	13	1856	36.92	-0.0246646977005852	-0.142407734841726
2	A	26	50	20120615	13	1858	36.96	-0.0249034169499137	-0.144133358230533
2	A	26	50	20120615	13	1860	37	-0.0251171046191883	-0.147018212476418
2	A	26	50	20120615	13	1862	37.04	-0.0252494042979483	-0.14869893458462
2	A	26	50	20120615	13	1864	37.08	-0.0254996493878102	-0.150611022031627
2	A	26	50	20120615	13	1866	37.12	-0.0257938058087838	-0.152968516040103
2	A	26	50	20120615	13	1868	37.16	-0.0261487734129395	-0.155137919644783
2	A	26	50	20120615	13	1870	37.2	-0.0265390963561545	-0.156607287536089
2	A	26	50	20120615	13	1872	37.24	-0.027056698519983	-0.15778815586067
2	A	26	50	20120615	13	1874	37.28	-0.0284786902569492	-0.1593430836725
2	A	26	50	20120615	13	1876	37.32	-0.0303100968202223	-0.161044382588034
2	A	26	50	20120615	13	1878	37.36	-0.0309726558741941	-0.16174512540819
2	A	26	50	20120615	13	1880	37.4	-0.0328662878342117	-0.163231463862244
2	A	26	50	20120615	13	1882	37.44	-0.0340860470317585	-0.165019736911865
2	A	26	50	20120615	13	1884	37.48	-0.0342147404659344	-0.167242880631916
2	A	26	50	20120615	13	1886	37.52	-0.035384295082017	-0.169765837627189
2	A	26	50	20120615	13	1888	37.56	-0.035888462217003	-0.170271418975738
2	A	26	50	20120615	13	1890	37.6	-0.036593447677846	-0.171658055373645
2	A	26	50	20120615	13	1892	37.64	-0.0373875285931185	-0.172739221642079
2	A	26	50	20120615	13	1894	37.68	-0.0388088132233034	-0.174369809879495
2	A	26	50	20120615	13	1896	37.72	-0.0401120110210302	-0.175525929466735
2	A	26	50	20120615	13	1898	37.76	-0.0413628829169493	-0.17659578202667
2	A	26	50	20120615	13	1900	37.8	-0.0423698029733589	-0.177619672645828
2	A	26	50	20120615	13	1902	37.84	-0.0434403626400753	-0.177953427046548
2	A	26	50	20120615	13	1904	37.88	-0.0442167658858182	-0.17908055525576
2	A	26	50	20120615	13	1906	37.92	-0.0453919773561502	-0.179920598111809
2	A	26	50	20120615	13	1908	37.96	-0.0464123324414024	-0.181035705505741
2	A	26	50	20120615	13	1910	38	-0.0470352935156277	-0.182201724587917
2	A	26	50	20120615	13	1912	38.04	-0.0476688611915709	-0.183507043705988
2	A	26	50	20120615	13	1914	38.08	-0.0481412085214035	-0.184216978914299
2	A	26	50	20120615	13	1916	38.12	-0.0481892917825242	-0.184006261093505
2	A	26	50	20120615	13	1918	38.16	-0.0486885091700419	-0.184638414555886
2	A	26	50	20120615	13	1920	38.2	-0.0486637604327004	-0.185252890348737
2	A	26	50	20120615	13	1922	38.24	-0.0484721344949988	-0.185390776171069
2	A	26	50	20120615	13	1924	38.28	-0.0487853827990644	-0.185767664085441
2	A	26	50	20120615	13	1926	38.32	-0.0484608207864998	-0.186278902288239
2	A	26	50	20120615	13	1928	38.36	-0.0478159394020577	-0.186030000701261
2	A	26	50	20120615	13	1930	38.4	-0.047896549575113	-0.186435879993662
2	A	26	50	20120615	13	1932	38.44	-0.0474687499724951	-0.186835395325033
2	A	26	50	20120615	13	1934	38.48	-0.0466223431554148	-0.187291479198898
2	A	26	50	20120615	13	1936	38.52	-0.0454796585970173	-0.188632153656028
2	A	26	50	20120615	13	1938	38.56	-0.0448347772125752	-0.18960513258694
2	A	26	50	20120615	13	1940	38.6	-0.0446488081291231	-0.192304159170729
2	A	26	50	20120615	13	1942	38.64	-0.043897860727503	-0.194599427782461
2	A	26	50	20120615	13	1944	38.68	-0.0434601616299486	-0.196486695781448
2	A	26	50	20120615	13	1946	38.72	-0.043226816392157	-0.197569983370226
2	A	26	50	20120615	13	1948	38.76	-0.0435054164639445	-0.197688777309465
2	A	26	50	20120615	13	1950	38.8	-0.0430945874240751	-0.19887742380864
2	A	26	50	20120615	13	1952	38.84	-0.0430415544154861	-0.200275373915045
2	A	26	50	20120615	13	1954	38.88	-0.0426406248705533	-0.201414522939537
2	A	26	50	20120615	13	1956	38.92	-0.0423995014581687	-0.202835100462941
2	A	26	50	20120615	13	1958	38.96	-0.0416506753768922	-0.203402907208233
2	A	26	50	20120615	13	1960	39	-0.0411853991148714	-0.203845556053256
2	A	26	50	20120615	13	1962	39.04	-0.0401105968074679	-0.204088800785984
2	A	26	50	20120615	13	1964	39.08	-0.039546325596081	-0.204353258722148
2	A	26	50	20120615	13	1966	39.12	-0.0385309202582971	-0.204643172502435
2	A	26	50	20120615	13	1968	39.16	-0.0375989535206933	-0.204155268823416
2	A	26	50	20120615	13	1970	39.2	-0.0355766281264997	-0.205384220409118
2	A	26	50	20120615	13	1972	39.24	-0.0334489438219094	-0.205795049448988
2	A	26	50	20120615	13	1974	39.28	-0.031097106667683	-0.20693490558026
2	A	26	50	20120615	13	1976	39.32	-0.0294969240218578	-0.207572008790109
2	A	26	50	20120615	13	1978	39.36	-0.0271366015862571	-0.207830809872024
2	A	26	50	20120615	13	1980	39.4	-0.0246779913080715	-0.208940260411705
2	A	26	50	20120615	13	1982	39.44	-0.0227482969022134	-0.208993293420294
2	A	26	50	20120615	13	1984	39.48	-0.0205725293365024	-0.209307955937922
2	A	26	50	20120615	13	1986	39.52	-0.0200789688032342	-0.2095568575249
2	A	26	50	20120615	13	1988	39.56	-0.0190494213298266	-0.210235680034839
2	A	26	50	20120615	13	1990	39.6	-0.0188422390429389	-0.210029911961514
2	A	26	50	20120615	13	1992	39.64	-0.018437066857319	-0.210477510554005
2	A	26	50	20120615	13	1994	39.68	-0.0170582086340052	-0.211420791000108
2	A	26	50	20120615	13	1996	39.72	-0.0166466724873546	-0.211543827580034
2	A	26	50	20120615	13	1998	39.76	-0.0160590667521887	-0.211968798755527
2	A	26	50	20120615	13	2000	39.8	-0.0156277316156649	-0.212347807990243
2	A	26	50	20120615	13	2002	39.84	-0.0153540812913456	-0.212338615602088
2	A	26	50	20120615	13	2004	39.88	-0.0156164179071659	-0.212305381583372
2	A	26	50	20120615	13	2006	39.92	-0.0153540812913457	-0.212922685803348
2	A	26	50	20120615	13	2008	39.96	-0.0157436971277794	-0.212842782737074
2	A	26	50	20120615	13	2010	40	-0.0156249031885401	-0.212565596878849
2	A	26	50	20120615	13	2012	40.04	-0.0160993718387163	-0.212273561778219
2	A	26	50	20120615	13	2014	40.08	-0.0163461521053504	-0.210915209651559
2	A	26	50	20120615	13	2016	40.12	-0.0167067765637555	-0.210967535553367
2	A	26	50	20120615	13	2018	40.16	-0.0168814319387086	-0.210382758245326
2	A	26	50	20120615	13	2020	40.2	-0.0164126201427819	-0.209423214343256
2	A	26	50	20120615	13	2022	40.24	-0.016018761665661	-0.208258609474641
2	A	26	50	20120615	13	2024	40.28	-0.0155457072290472	-0.206620243062632
2	A	26	50	20120615	13	2026	40.32	-0.0151907396248915	-0.204743581665363
2	A	26	50	20120615	13	2028	40.36	-0.0147827390121469	-0.201931417996584
2	A	26	50	20120615	13	2030	40.4	-0.0139653235730953	-0.200505890725712
2	A	26	50	20120615	13	2032	40.44	-0.0132136690646940	-0.198573367892729
2	A	26	50	20120615	13	2034	40.48	-0.0119726966637116	-0.196588519157939
2	A	26	50	20120615	13	2036	40.52	-0.0116587412528648	-0.19534401122305
2	A	26	50	20120615	13	2038	40.56	-0.0114381239371346	-0.195574528033717
2	A	26	50	20120615	13	2040	40.6	-0.0110803279058542	-0.19567776562377
2	A	26	50	20120615	13	2042	40.64	-0.0111814441755638	-0.195463512269071
2	A	26	50	20120615	13	2044	40.68	-0.0110485081007007	-0.195551193509938
2	A	26	50	20120615	13	2046	40.72	-0.0107494019322588	-0.194751455740416
2	A	26	50	20120615	13	2048	40.76	-0.0108795095799972	-0.194324363244579
2	A	26	50	20120615	13	2050	40.8	-0.0110188096158909	-0.191930806790263
2	A	26	50	20120615	13	2052	40.84	-0.0112012431654370	-0.190488308956642
2	A	26	50	20120615	13	2054	40.88	-0.0115448970610937	-0.187925753981622
2	A	26	50	20120615	13	2056	40.92	-0.0116594483596459	-0.186742057229916
2	A	26	50	20120615	13	2058	40.96	-0.0112995310080220	-0.184959441034545
2	A	26	50	20120615	13	2060	41	-0.0111100263906640	-0.183149247674707
2	A	26	50	20120615	13	2062	41.04	-0.0110845705465413	-0.18236435914759
2	A	26	50	20120615	13	2064	41.08	-0.0113553924437357	-0.181102173543172
2	A	26	50	20120615	13	2066	41.12	-0.011151745690754	-0.179478656373568
2	A	26	50	20120615	13	2068	41.16	-0.0111595238653470	-0.178198085992839
2	A	26	50	20120615	13	2070	41.2	-0.0112196279417479	-0.176737910489689
2	A	26	50	20120615	13	2072	41.24	-0.0110718426244799	-0.174661137873344
2	A	26	50	20120615	13	2074	41.28	-0.0109198146665248	-0.172154444334038
2	A	26	50	20120615	13	2076	41.32	-0.0109686050344267	-0.171088834414789
2	A	26	50	20120615	13	2078	41.36	-0.0108795095799972	-0.169941907215705
2	A	26	50	20120615	13	2080	41.4	-0.0116948036987053	-0.168450619014182
2	A	26	50	20120615	13	2082	41.44	-0.0119281489364968	-0.167109944557053
2	A	26	50	20120615	13	2084	41.48	-0.0129562821963421	-0.166046455958148
2	A	26	50	20120615	13	2086	41.52	-0.0141187657446128	-0.164784977460511
2	A	26	50	20120615	13	2088	41.56	-0.0149602228142247	-0.164946197806622
2	A	26	50	20120615	13	2090	41.6	-0.0156793504106915	-0.163859374683938
2	A	26	50	20120615	13	2092	41.64	-0.0161608901286795	-0.162865889656371
2	A	26	50	20120615	13	2094	41.68	-0.0167675877469376	-0.161351266931069
2	A	26	50	20120615	13	2096	41.72	-0.0173665071906026	-0.159727042654684
2	A	26	50	20120615	13	2098	41.76	-0.0183819125283865	-0.157882908169349
2	A	26	50	20120615	13	2100	41.8	-0.0190267939128286	-0.156245248864121
2	A	26	50	20120615	13	2102	41.84	-0.0192940802761171	-0.155627237537364
2	A	26	50	20120615	13	2104	41.88	-0.0198152179738516	-0.155473795365847
2	A	26	50	20120615	13	2106	41.92	-0.0206927374893041	-0.153907553845519
2	A	26	50	20120615	13	2108	41.96	-0.0215419727335091	-0.152527988515424
2	A	26	50	20120615	13	2110	42	-0.0228501202787043	-0.151321664346719
2	A	26	50	20120615	13	2112	42.04	-0.0240273823587017	-0.14949952088228
2	A	26	50	20120615	13	2114	42.08	-0.0246461715029181	-0.147699863413482
2	A	26	50	20120615	13	2116	42.12	-0.0258759009060796	-0.145371290072357
2	A	26	50	20120615	13	2118	42.16	-0.0266003318034052	-0.144232494601256
2	A	26	50	20120615	13	2120	42.2	-0.0278567898428956	-0.141973359146043
2	A	26	50	20120615	13	2122	42.24	-0.0288727608661044	-0.139401753204223
2	A	26	50	20120615	13	2124	42.28	-0.0296376382713139	-0.137313171904633
2	A	26	50	20120615	13	2126	42.32	-0.0308404976167903	-0.135537556066395
2	A	26	50	20120615	13	2128	42.36	-0.0318935917460115	-0.132962768144061
2	A	26	50	20120615	13	2130	42.4	-0.0327870918747188	-0.130930826097643
2	A	26	50	20120615	13	2132	42.44	-0.0336466508779292	-0.12848451947745
2	A	26	50	20120615	13	2134	42.48	-0.033972556393378	-0.126338521107227
2	A	26	50	20120615	13	2136	42.52	-0.0341723140590632	-0.124293214742645
2	A	26	50	20120615	13	2138	42.56	-0.0346462877344926	-0.122262191935043
2	A	26	50	20120615	13	2140	42.6	-0.0348043261000878	-0.120196379473806
2	A	26	50	20120615	13	2142	42.64	-0.0347257665366979	-0.11783400642854
2	A	26	50	20120615	13	2144	42.68	-0.0350546419006278	-0.115600185396094
2	A	26	50	20120615	13	2146	42.72	-0.0349627180190736	-0.113242691387618
2	A	26	50	20120615	13	2148	42.76	-0.034780638022918	-0.110893329107125
2	A	26	50	20120615	13	2150	42.8	-0.0352423080403547	-0.108540855556796
2	A	26	50	20120615	13	2152	42.84	-0.0352696730727866	-0.106421727244258
2	A	26	50	20120615	13	2154	42.88	-0.034886704040096	-0.103966793921334
2	A	26	50	20120615	13	2156	42.92	-0.035051742762825	-0.102757075640081
2	A	26	50	20120615	13	2158	42.96	-0.0352483891586729	-0.100480403936694
2	A	26	50	20120615	13	2160	43	-0.0347759004074841	-0.098880645554938
2	A	26	50	20120615	13	2162	43.04	-0.0342930878972899	-0.096951658255861
2	A	26	50	20120615	13	2164	43.08	-0.0336133461485353	-0.09557343642865
2	A	26	50	20120615	13	2166	43.12	-0.0334651365671986	-0.094455076343526
2	A	26	50	20120615	13	2168	43.16	-0.0326240330509772	-0.0926646112628832
2	A	26	50	20120615	13	2170	43.2	-0.03202857843054	-0.091316512184551
2	A	26	50	20120615	13	2172	43.24	-0.0316006374065659	-0.0886756097781755
2	A	26	50	20120615	13	2174	43.28	-0.0311844343551595	-0.0874343545344806
2	A	26	50	20120615	13	2176	43.32	-0.0307691505425686	-0.0861705425844659
2	A	26	50	20120615	13	2178	43.36	-0.030732451700625	-0.0846979927126449
2	A	26	50	20120615	13	2180	43.4	-0.0307458867294676	-0.0833457217043038
2	A	26	50	20120615	13	2182	43.44	-0.0302509826933151	-0.0809972079519489
2	A	26	50	20120615	13	2184	43.48	-0.0298448205582016	-0.0791499621967772
2	A	26	50	20120615	13	2186	43.52	-0.0290754176695925	-0.077845420896166
2	A	26	50	20120615	13	2188	43.56	-0.0284999741710629	-0.0754054782370038
2	A	26	50	20120615	13	2190	43.6	-0.0278579212137455	-0.0731039870855978
2	A	26	50	20120615	13	2192	43.64	-0.0272301518134081	-0.0713666257242225
2	A	26	50	20120615	13	2194	43.68	-0.026920792596639	-0.068592857953662
2	A	26	50	20120615	13	2196	43.72	-0.0259093470568297	-0.0666532640528673
2	A	26	50	20120615	13	2198	43.76	-0.025423211144764	-0.0647923711368187
2	A	26	50	20120615	13	2200	43.8	-0.0250376258169829	-0.0626657474924
2	A	26	50	20120615	13	2202	43.84	-0.0250270192152651	-0.0604375126035251
2	A	26	50	20120615	13	2204	43.88	-0.0250184632232128	-0.0583841452216375
2	A	26	50	20120615	13	2206	43.92	-0.0247822895582965	-0.0568996452452144
2	A	26	50	20120615	13	2208	43.96	-0.0249802087463506	-0.0550309741545727
2	A	26	50	20120615	13	2210	44	-0.0250707891250206	-0.0529933045432275
2	A	26	50	20120615	13	2212	44.04	-0.0253301558923598	-0.0513644133620861
2	A	26	50	20120615	13	2214	44.08	-0.0251365500556709	-0.0496044245837128
2	A	26	50	20120615	13	2216	44.12	-0.0252363935331745	-0.0479570072049044
2	A	26	50	20120615	13	2218	44.16	-0.0247438229493999	-0.0463275503383381
2	A	26	50	20120615	13	2220	44.2	-0.0241348625894421	-0.0445619047057153
2	A	26	50	20120615	13	2222	44.24	-0.0234532116523782	-0.0440824863080708
2	A	26	50	20120615	13	2224	44.28	-0.0225544789334901	-0.0431840364318952
2	A	26	50	20120615	13	2226	44.32	-0.0220538473324101	-0.0422184114115069
2	A	26	50	20120615	13	2228	44.36	-0.0208079958946375	-0.0405908637332498
2	A	26	50	20120615	13	2230	44.4	-0.020388752284072	-0.0394516439980801
2	A	26	50	20120615	13	2232	44.44	-0.0202706654516138	-0.0382190154571157
2	A	26	50	20120615	13	2234	44.48	-0.0199022628186156	-0.0363730424941501
2	A	26	50	20120615	13	2236	44.52	-0.0195033838833483	-0.0353927803633912
2	A	26	50	20120615	13	2238	44.56	-0.0194917873321368	-0.0348357216411725
2	A	26	50	20120615	13	2240	44.6	-0.0189830947137512	-0.0341197053145430
2	A	26	50	20120615	13	2242	44.64	-0.0182129847183610	-0.0336201343736347
2	A	26	50	20120615	13	2244	44.68	-0.0170517739622964	-0.0324770255511685
2	A	26	50	20120615	13	2246	44.72	-0.0159843962760953	-0.0319440791701882
2	A	26	50	20120615	13	2248	44.76	-0.0145106443227463	-0.0306895303190070
2	A	26	50	20120615	13	2250	44.8	-0.0137519894572113	-0.0289808067822697
2	A	26	50	20120615	13	2252	44.84	-0.0132488122717189	-0.0277010849296783
2	A	26	50	20120615	13	2254	44.88	-0.0125342808693299	-0.0266373841987394
2	A	26	50	20120615	13	2256	44.92	-0.0120929048165133	-0.0253747743302527
2	A	26	50	20120615	13	2258	44.96	-0.0112718831328776	-0.0238264226114885
2	A	26	50	20120615	13	2260	45	-0.0110634280537838	-0.0222475945904552
2	A	26	50	20120615	13	2262	45.04	-0.0112776106978052	-0.0214948794218821
2	A	26	50	20120615	13	2264	45.08	-0.0108115566183251	-0.0209121527235063
2	A	26	50	20120615	13	2266	45.12	-0.0106940354712919	-0.0208649179905230
2	A	26	50	20120615	13	2268	45.16	-0.0109995056007645	-0.0204136424427698
2	A	26	50	20120615	13	2270	45.2	-0.01071553151744	-0.0204301887414495
2	A	26	50	20120615	13	2272	45.24	-0.0107612106155047	-0.0203908736044156
2	A	26	50	20120615	13	2274	45.28	-0.0105635035594849	-0.0200745140305127
2	A	26	50	20120615	13	2276	45.32	-0.0108717314054041	-0.0199321734354598
2	A	26	50	20120615	13	2278	45.36	-0.0109562306657559	-0.0195849132952191
2	A	26	50	20120615	13	2280	45.4	-0.0110083444355294	-0.0192324205647976
2	A	26	50	20120615	13	2282	45.44	-0.0110108900199416	-0.0181946706527283
2	A	26	50	20120615	13	2284	45.48	-0.0112003239266215	-0.0182882208798792
2	A	26	50	20120615	13	2286	45.52	-0.0108406187070319	-0.0177002615913226
2	A	26	50	20120615	13	2288	45.56	-0.0108316384509108	-0.0173064738248798
2	A	26	50	20120615	13	2290	45.6	-0.0107983337215170	-0.0172676536625927
2	A	26	50	20120615	13	2292	45.64	-0.0109305626895988	-0.0174640879264063
2	A	26	50	20120615	13	2294	45.68	-0.0110086272782418	-0.0171936902932806
2	A	26	50	20120615	13	2296	45.72	-0.0110213552003032	-0.0171993471475301
2	A	26	50	20120615	13	2298	45.76	-0.0115248859391861	-0.0163238782417430
2	A	26	50	20120615	13	2300	45.8	-0.0117411191928730	-0.0154759157897441
2	A	26	50	20120615	13	2302	45.84	-0.0119917178361255	-0.0152951792964728
2	A	26	50	20120615	13	2304	45.88	-0.0118582160758375	-0.0144312362312191
2	A	26	50	20120615	13	2306	45.92	-0.0118548219632878	-0.0142366404450366
2	A	26	50	20120615	13	2308	45.96	-0.0119743937199864	-0.0134085476935890
2	A	26	50	20120615	13	2310	46	-0.0122353161222442	-0.0130870969508616
2	A	26	50	20120615	13	2312	46.04	-0.0120389525691087	-0.0127223005624474
2	A	26	50	20120615	13	2314	46.08	-0.0122133251013493	-0.0123431499063752
2	A	26	50	20120615	13	2316	46.12	-0.0117439476199977	-0.0122164363711866
2	A	26	50	20120615	13	2318	46.16	-0.0113422402576056	-0.0119866973779791
2	A	26	50	20120615	13	2320	46.2	-0.0114054556038437	-0.0120593879550851
2	A	26	50	20120615	13	2322	46.24	-0.0109108344104037	-0.0116878033415715
2	A	26	50	20120615	13	2324	46.28	-0.0107884342265803	-0.0111981318955998
2	A	26	50	20120615	13	2326	46.32	-0.0110720547565143	-0.0106272845911479
2	A	26	50	20120615	13	2328	46.36	-0.0108713071413354	-0.0108926617661273
2	A	26	50	20120615	13	2330	46.4	-0.0105881108754702	-0.0101789788918757
2	A	26	50	20120615	13	2332	46.44	-0.0107782731021347	-0.00939357417680827
2	A	26	50	20120615	13	2334	46.48	-0.0110128274925221	-0.00820103151926937
2	A	26	50	20120615	13	2336	46.52	-0.0107564235025960	-0.00795652106540287
2	A	26	50	20120615	13	2338	46.56	-0.0109918476343243	-0.00720321192713357
2	A	26	50	20120615	13	2340	46.6	-0.0110019097638205	-0.00665306163816707
2	A	26	50	20120615	13	2342	46.64	-0.0108362629292598	-0.00622092039991267
2	A	26	50	20120615	13	2344	46.68	-0.0113350631237766	-0.00647490608464707
2	A	26	50	20120615	13	2346	46.72	-0.0109345578429125	-0.00610254365367427
2	A	26	50	20120615	13	2348	46.76	-0.0109143628732419	-0.00626119013110127
2	A	26	50	20120615	13	2350	46.8	-0.0109156285943802	-0.00565039836458017
2	A	26	50	20120615	13	2352	46.84	-0.0107671644546022	-0.00552832344987607
2	A	26	50	20120615	13	2354	46.88	-0.0108756417059041	-0.00530826474850307
2	A	26	50	20120615	13	2356	46.92	-0.0101778828763648	-0.00511704893273457
2	A	26	50	20120615	13	2358	46.96	-0.0100672418783125	-0.00434251951996187
2	A	26	50	20120615	13	2360	47	-0.00993208548815656	-0.00417504834990567
2	A	26	50	20120615	13	2362	47.04	-0.0101356120329855	-0.00421295634444507
2	A	26	50	20120615	13	2364	47.08	-0.0100657781672755	-0.00417215628317057
2	A	26	50	20120615	13	2366	47.12	-0.0097862871409437	-0.00415573726371147
2	A	26	50	20120615	13	2368	47.16	-0.009554525822342	-0.00430584189122177
2	A	26	50	20120615	13	2370	47.2	-0.00957158830897203	-0.00397424416618427
2	A	26	50	20120615	13	2372	47.24	-0.00963567339655097	-0.00401625338005457
2	A	26	50	20120615	13	2374	47.28	-0.00974931252735546	-0.00412132237667107
2	A	26	50	20120615	13	2376	47.32	-0.00958250603767355	-0.00402074350811517
2	A	26	50	20120615	13	2378	47.36	-0.00937856229984373	-0.00402560840276967
2	A	26	50	20120615	13	2380	47.4	-0.00912209467030736	-0.00410098598564417
2	A	26	50	20120615	13	2382	47.44	-0.00904870405748801	-0.00391517953675177
2	A	26	50	20120615	13	2384	47.48	-0.009158114689741	-0.00374365664483937
2	A	26	50	20120615	13	2386	47.52	-0.00881146973239993	-0.00369849373472497
2	A	26	50	20120615	13	2388	47.56	-0.00862079131778516	-0.00406502960582087
2	A	26	50	20120615	13	2390	47.6	-0.00827930823994674	-0.00378357989370517
2	A	26	50	20120615	13	2392	47.64	-0.00785737055254492	-0.00366091808037277
2	A	26	50	20120615	13	2394	47.68	-0.00800698727637618	-0.00376068377613037
2	A	26	50	20120615	13	2396	47.72	-0.00782532447322154	-0.00372324247206647
2	A	26	50	20120615	13	2398	47.76	-0.00764146256797742	-0.00375257326135017
2	A	26	50	20120615	13	2400	47.8	-0.00758314040066515	-0.00348084626747577
2	A	26	50	20120615	13	2402	47.84	-0.00741506111877711	-0.00371563400310097
2	A	26	50	20120615	13	2404	47.88	-0.00700341890610936	-0.00331877032216
2	A	26	50	20120615	13	2406	47.92	-0.0070271635518216	-0.0029066826322201
2	A	26	50	20120615	13	2408	47.96	-0.00686675637850944	-0.00284693918027765
2	A	26	50	20120615	13	2410	48	-0.0065595326242195	-0.00215410181393545
2	A	26	50	20120615	13	2412	48.04	-0.00628195078619691	-0.00134394129045877
2	A	26	50	20120615	13	2414	48.08	-0.00606376591779399	-0.000107550941418471
2	A	26	50	20120615	13	2416	48.12	-0.0062721714994131	0.00151782591902036
2	A	26	50	20120615	13	2418	48.16	-0.00556564596000069	0.00289191682841537
2	A	26	50	20120615	13	2420	48.2	-0.00423575346707053	0.00582227480988316
2	A	26	50	20120615	13	2422	48.24	-0.002271234052239	0.0073958631696679
2	A	26	50	20120615	13	2424	48.28	-0.00135672578106263	0.00858479958262277
2	A	26	50	20120615	13	2426	48.32	-0.000134314933086389	0.00958486777432271
2	A	26	50	20120615	13	2428	48.36	0.000129775307551160	0.0100791071301009
2	A	26	50	20120615	13	2430	48.4	0.000152918912499401	0.00991377849359164
2	A	26	50	20120615	13	2432	48.44	2.71246161263113e-05	0.00983565733640614
2	A	26	50	20120615	13	2434	48.48	-7.13046478148498e-05	0.00914536555447621
2	A	26	50	20120615	13	2436	48.52	-0.00059696075788112	0.0093936802428255
2	A	26	50	20120615	13	2438	48.56	-0.00106247036513966	0.00976955699450083
2	A	26	50	20120615	13	2440	48.6	-0.00110706758982909	0.0101119027426123
2	A	26	50	20120615	13	2442	48.64	-0.00231554136314815	0.0107638834791375
2	A	26	50	20120615	13	2444	48.68	-0.00351439989845663	0.0107777583283980
2	A	26	50	20120615	13	2446	48.72	-0.00473512146833262	0.0106372427759474
2	A	26	50	20120615	13	2448	48.76	-0.00669857810167203	0.0104004376646755
2	A	26	50	20120615	13	2450	48.8	-0.0075261970915762	0.0107555537612552
2	A	26	50	20120615	13	2452	48.84	-0.00848270750555505	0.0107416025444623
2	A	26	50	20120615	13	2454	48.88	-0.00871607395655005	0.00998322345057197
2	A	26	50	20120615	13	2456	48.92	-0.00904901518447173	0.0104138161249755
2	A	26	50	20120615	13	2458	48.96	-0.00900867474260504	0.0100956958551875
2	A	26	50	20120615	13	2460	49	-0.00887463558116332	0.0103031751269233
2	A	26	50	20120615	13	2462	49.04	-0.00870032668853302	0.0106072663981725
2	A	26	50	20120615	13	2464	49.08	-0.00869773160664607	0.0106818025239774
2	A	26	50	20120615	13	2466	49.12	-0.0087742122760992	0.0112549408544004
2	A	26	50	20120615	13	2468	49.16	-0.00828725612016728	0.0117320965103450
2	A	26	50	20120615	13	2470	49.2	-0.0081261913375486	0.0115180552876799
2	A	26	50	20120615	13	2472	49.24	-0.00803092284091934	0.0119947371820812
2	A	26	50	20120615	13	2474	49.28	-0.0076863284932437	0.0124718433405511
2	A	26	50	20120615	13	2476	49.32	-0.00690218242824688	0.0130918699216346
2	A	26	50	20120615	13	2478	49.36	-0.00613746058652925	0.0148354538226844
2	A	26	50	20120615	13	2480	49.4	-0.00542283726025869	0.0155955441149852
2	A	26	50	20120615	13	2482	49.44	-0.00428152448901673	0.0166111333005322
2	A	26	50	20120615	13	2484	49.48	-0.0023027568725443	0.0187045936369131
2	A	26	50	20120615	13	2486	49.52	-0.00140955372868508	0.0193885214578123
2	A	26	50	20120615	13	2488	49.56	0.000743063161009881	0.0201654479625732
2	A	26	50	20120615	13	2490	49.6	0.00189588763064951	0.0209587227761152
2	A	26	50	20120615	13	2492	49.64	0.00328899405560421	0.0210168823088678
2	A	26	50	20120615	13	2494	49.68	0.00493811485464851	0.0209238206925026
2	A	26	50	20120615	13	2496	49.72	0.00640964507849101	0.0204816965207114
2	A	26	50	20120615	13	2498	49.76	0.00757304291582981	0.0204567406010830
2	A	26	50	20120615	13	2500	49.8	0.0083389809812111	0.0194406281565180
2	A	26	50	20120615	13	2502	49.84	0.00916033500503391	0.0191196228910627
2	A	26	50	20120615	13	2504	49.88	0.0097135965638377	0.0175322883754517
2	A	26	50	20120615	13	2506	49.92	0.0104287360780585	0.0162417053627013
2	A	26	50	20120615	13	2508	49.96	0.0108881787091345	0.0147638875453605
2	A	26	50	20120615	13	2510	50	0.0125078350757135	0.012680934815748
2	A	26	50	20120615	13	2512	50.04	0.0130070524632312	0.0115874648893211
2	A	26	50	20120615	13	2514	50.08	0.01428161243632	0.0103551899017473
2	A	26	50	20120615	13	2516	50.12	0.0158209838989631	0.00875896705389682
2	A	26	50	20120615	13	2518	50.16	0.0166330960371558	0.00757053268675659
2	A	26	50	20120615	13	2520	50.2	0.0182738666122211	0.00568001199657624
2	A	26	50	20120615	13	2522	50.24	0.0196562603694408	0.00439534039651652
2	A	26	50	20120615	13	2524	50.28	0.0204803933229137	0.00259752140534972
2	A	26	50	20120615	13	2526	50.32	0.0214578270265479	0.00204548314127739
2	A	26	50	20120615	13	2528	50.36	0.0214565542343418	0.00135336702385199
2	A	26	50	20120615	13	2530	50.4	0.0216302196598012	0.00088554517741897
2	A	26	50	20120615	13	2532	50.44	0.0216184109765554	0.00088589873080957
2	A	26	50	20120615	13	2534	50.48	0.0210709689065607	0.00050094979913161
2	A	26	50	20120615	13	2536	50.52	0.0207944194444387	0.00101734988143215
2	A	26	50	20120615	13	2538	50.56	0.020192742284327	0.000137355492245490
2	A	26	50	20120615	13	2540	50.6	0.0189494364309667	-0.00074405311050355
2	A	26	50	20120615	13	2542	50.64	0.0176499155885021	-0.0023063348328571
2	A	26	50	20120615	13	2544	50.68	0.0158709268509183	-0.00382029994885217
2	A	26	50	20120615	13	2546	50.72	0.0146454613016473	-0.00507984804497637
2	A	26	50	20120615	13	2548	50.76	0.0127095090007757	-0.00717291947262757
2	A	26	50	20120615	13	2550	50.8	0.0113372127283914	-0.00903410937352427
2	A	26	50	20120615	13	2552	50.84	0.0100864575050913	-0.0111782233041755
2	A	26	50	20120615	13	2554	50.88	0.00904178855316801	-0.0123179274074903
2	A	26	50	20120615	13	2556	50.92	0.00856136606389421	-0.0145303372466024
2	A	26	50	20120615	13	2558	50.96	0.00834363374383131	-0.0165110281935197
2	A	26	50	20120615	13	2560	51	0.00792031719820611	-0.0190364317782562
2	A	26	50	20120615	13	2562	51.04	0.00801631401482001	-0.0211277990785647
2	A	26	50	20120615	13	2564	51.08	0.00860110546499691	-0.023792728973365
2	A	26	50	20120615	13	2566	51.12	0.00893560232783721	-0.0259202365012600
2	A	26	50	20120615	13	2568	51.16	0.0101978586429333	-0.0280342736449734
2	A	26	50	20120615	13	2570	51.2	0.0111405734036112	-0.0301786456695998
2	A	26	50	20120615	13	2572	51.24	0.0115470890921154	-0.0321450389174014
2	A	26	50	20120615	13	2574	51.28	0.0137286549334321	-0.034344989535029
2	A	26	50	20120615	13	2576	51.32	0.0145357466134784	-0.0361919524474883
2	A	26	50	20120615	13	2578	51.36	0.0159624052552004	-0.0364538647992398
2	A	26	50	20120615	13	2580	51.4	0.0169876393772428	-0.0382241066259403
2	A	26	50	20120615	13	2582	51.44	0.0186370366550385	-0.0389893375845404
2	A	26	50	20120615	13	2584	51.48	0.0185393852085567	-0.0389038483746949
2	A	26	50	20120615	13	2586	51.52	0.0188116213193135	-0.0392947370033348
2	A	26	50	20120615	13	2588	51.56	0.0187084544399384	-0.0393266275191663
2	A	26	50	20120615	13	2590	51.6	0.0184575729539734	-0.0391555076781192
2	A	26	50	20120615	13	2592	51.64	0.0179225052526495	-0.0388416229779505
2	A	26	50	20120615	13	2594	51.68	0.0175636485611973	-0.0384069644395551
2	A	26	50	20120615	13	2596	51.72	0.0174403998492365	-0.0384481887648983
2	A	26	50	20120615	13	2598	51.76	0.0171784167868069	-0.0382461683575133
2	A	26	50	20120615	13	2600	51.8	0.0165302827111713	-0.0380443600821627
2	A	26	50	20120615	13	2602	51.84	0.0149573236764218	-0.0382493503380286
2	A	26	50	20120615	13	2604	51.88	0.0134209927729378	-0.0379811447359246
2	A	26	50	20120615	13	2606	51.92	0.0107139051718433	-0.0379115654286558
2	A	26	50	20120615	13	2608	51.96	0.00847739713362831	-0.0376539664282696
2	A	26	50	20120615	13	2610	52	0.00622285787249311	-0.0370464202818741
2	A	26	50	20120615	13	2612	52.04	0.00360726988888411	-0.0370188431174078
2	A	26	50	20120615	13	2614	52.08	0.00189437442213781	-0.0362953314588977
2	A	26	50	20120615	13	2616	52.12	0.000343830672351960	-0.0366173478870501
2	A	26	50	20120615	13	2618	52.16	-0.000650927147421279	-0.0373329399496109
2	A	26	50	20120615	13	2620	52.2	-0.00119702571453165	-0.0382208539347468
2	A	26	50	20120615	13	2622	52.24	-0.00198834891335752	-0.0386569266867046
2	A	26	50	20120615	13	2624	52.28	-0.00268986955097269	-0.0395941967251673
2	A	26	50	20120615	13	2626	52.32	-0.00289577904565422	-0.0393564674253324
2	A	26	50	20120615	13	2628	52.36	-0.00379154191606133	-0.0382733212579109
2	A	26	50	20120615	13	2630	52.4	-0.00468942610681201	-0.0379429609697405
2	A	26	50	20120615	13	2632	52.44	-0.00506362701541593	-0.0367367782223925
2	A	26	50	20120615	13	2634	52.48	-0.00701015056266626	-0.0356389242339223
2	A	26	50	20120615	13	2636	52.52	-0.00758934172713616	-0.0346696929689499
2	A	26	50	20120615	13	2638	52.56	-0.00935201751127799	-0.0327267049556055
2	A	26	50	20120615	13	2640	52.6	-0.0106637005903790	-0.0308928942292763
2	A	26	50	20120615	13	2642	52.64	-0.0116415585580819	-0.0290271929871156
2	A	26	50	20120615	13	2644	52.68	-0.0127658583401685	-0.0271946550529925
2	A	26	50	20120615	13	2646	52.72	-0.0141423831111044	-0.0257351159459454
2	A	26	50	20120615	13	2648	52.76	-0.0149045735105453	-0.0238210485999515
2	A	26	50	20120615	13	2650	52.8	-0.0162629256372047	-0.0220050569645082
2	A	26	50	20120615	13	2652	52.84	-0.0172071960328012	-0.0200629174793012
2	A	26	50	20120615	13	2654	52.88	-0.0185235460166581	-0.0187591539961495
2	A	26	50	20120615	13	2656	52.92	-0.0194736005457247	-0.0184282421646898
2	A	26	50	20120615	13	2658	52.96	-0.0201345049698285	-0.0176441597393033
2	A	26	50	20120615	13	2660	53	-0.0207882464022389	-0.0178843426996689
2	A	26	50	20120615	13	2662	53.04	-0.0221306815552538	-0.0176638031656846
2	A	26	50	20120615	13	2664	53.08	-0.0237888045307294	-0.0166539556872009
2	A	26	50	20120615	13	2666	53.12	-0.0248054755896516	-0.0159086722108981
2	A	26	50	20120615	13	2668	53.16	-0.0263275512204269	-0.0149210278853436
2	A	26	50	20120615	13	2670	53.2	-0.0262650076256309	-0.0140974252619565
2	A	26	50	20120615	13	2672	53.24	-0.026481427555508	-0.0120094351036349
2	A	26	50	20120615	13	2674	53.28	-0.0270006178811671	-0.0106192306449102
2	A	26	50	20120615	13	2676	53.32	-0.026901021891037	-0.00834577627737827
2	A	26	50	20120615	13	2678	53.36	-0.0264219429046475	-0.00636341655845737
2	A	26	50	20120615	13	2680	53.4	-0.0263604882542945	-0.00473432031634957
2	A	26	50	20120615	13	2682	53.44	-0.025778878784633	-0.00258013364960034
2	A	26	50	20120615	13	2684	53.48	-0.0252987886355464	-0.00044477723643415
2	A	26	50	20120615	13	2686	53.52	-0.0249414734368772	0.00166274038275673
2	A	26	50	20120615	13	2688	53.56	-0.0245164103375025	0.00389328751080626
2	A	26	50	20120615	13	2690	53.6	-0.0242799609009416	0.00525433371430194
2	A	26	50	20120615	13	2692	53.64	-0.0235462669047824	0.0073336519150591
2	A	26	50	20120615	13	2694	53.68	-0.0230986258858844	0.00895452450530178
2	A	26	50	20120615	13	2696	53.72	-0.0218628012222691	0.0116915368653762
2	A	26	50	20120615	13	2698	53.76	-0.020907089838953	0.0124028721451142
2	A	26	50	20120615	13	2700	53.8	-0.0197573766391505	0.0129106738089555
2	A	26	50	20120615	13	2702	53.84	-0.0192240130651693	0.0130003985884203
2	A	26	50	20120615	13	2704	53.88	-0.018483933894776	0.0123634580131309
2	A	26	50	20120615	13	2706	53.92	-0.0177138238993858	0.0118752007807216
2	A	26	50	20120615	13	2708	53.96	-0.0165504847519098	0.0116309731695675
2	A	26	50	20120615	13	2710	54	-0.0153484810056386	0.0104955505978129
2	A	26	50	20120615	13	2712	54.04	-0.0145891826729327	0.00996556699424574
2	A	26	50	20120615	13	2714	54.08	-0.0144117625104652	0.0100857256495728
2	A	26	50	20120615	13	2716	54.12	-0.0139706127318185	0.00894642106158938
2	A	26	50	20120615	13	2718	54.16	-0.0140232780448813	0.00912762424533625
2	A	26	50	20120615	13	2720	54.2	-0.0143818448225532	0.00938070483339072
2	A	26	50	20120615	13	2722	54.24	-0.0140709723972723	0.00913924200975114
2	A	26	50	20120615	13	2724	54.28	-0.0142308421694308	0.00906913237239649
2	A	26	50	20120615	13	2726	54.32	-0.0141440448120402	0.00878703212204212
2	A	26	50	20120615	13	2728	54.36	-0.0140467893453558	0.00876786952827196
2	A	26	50	20120615	13	2730	54.4	-0.0141420578419850	0.00869282428558464
2	A	26	50	20120615	13	2732	54.44	-0.0142193163288975	0.00843422119356909
2	A	26	50	20120615	13	2734	54.48	-0.0150037876630136	0.00956677291179215
2	A	26	50	20120615	13	2736	54.52	-0.0152841342885507	0.00949604102047006
2	A	26	50	20120615	13	2738	54.56	-0.0152209330844482	0.00908020566458988
2	A	26	50	20120615	13	2740	54.6	-0.0154755763784891	0.00931705815201612
2	A	26	50	20120615	13	2742	54.64	-0.0158695197084238	0.00948946492740502
2	A	26	50	20120615	13	2744	54.68	-0.0158059649509307	0.00946522530694595
2	A	26	50	20120615	13	2746	54.72	-0.0158888307946180	0.009001497608776
2	A	26	50	20120615	13	2748	54.76	-0.0159886954853249	0.00916569487443533
2	A	26	50	20120615	13	2750	54.8	-0.0156083356766569	0.00879411733198961
2	A	26	50	20120615	13	2752	54.84	-0.0156769674608388	0.0089668776607691
2	A	26	50	20120615	13	2754	54.88	-0.0157242304780934	0.00915222449025373
2	A	26	50	20120615	13	2756	54.92	-0.0158031365238060	0.00880026208991812
2	A	26	50	20120615	13	2758	54.96	-0.0159901945517010	0.00884319761367177
2	A	26	50	20120615	13	2760	55	-0.0160106087244739	0.00888932218900857
2	A	26	50	20120615	13	2762	55.04	-0.0160310228972468	0.00893544676434537
2	A	26	50	20120615	13	2764	55.08	-0.0155609170959105	0.00897046976321753
2	A	26	50	20120615	13	2766	55.12	-0.0156401271975390	0.00910349069089435
2	A	26	50	20120615	13	2768	55.16	-0.0156344774143573	0.00883915296288338
2	A	26	50	20120615	13	2770	55.2	-0.0155376886381485	0.00866551582169521
2	A	26	50	20120615	13	2772	55.24	-0.0158578665886698	0.00902274616755066
2	A	26	50	20120615	13	2774	55.28	-0.0157028192847590	0.00881847008953367
2	A	26	50	20120615	13	2776	55.32	-0.0154166319572094	0.00881198592035019
2	A	26	50	20120615	13	2778	55.36	-0.0157449699199856	0.00875379103225854
2	A	26	50	20120615	13	2780	55.4	-0.0155727894187666	0.00896868078306113
2	A	26	50	20120615	13	2782	55.44	-0.0155025595732592	0.0087345860120815
2	A	26	50	20120615	13	2784	55.48	-0.0149241250130451	0.00822450039333698
2	A	26	50	20120615	13	2786	55.52	-0.0149696131922789	0.0083614033372425
2	A	26	50	20120615	13	2788	55.56	-0.0148509960297348	0.00836579447035367
2	A	26	50	20120615	13	2790	55.6	-0.0148651805917654	0.0086442955471918
2	A	26	50	20120615	13	2792	55.64	-0.0148651664496298	0.00836566719113306
2	A	26	50	20120615	13	2794	55.68	-0.0148954376909324	0.00847602534647284
2	A	26	50	20120615	13	2796	55.72	-0.0150668757300311	0.0083991274840188
2	A	26	50	20120615	13	2798	55.76	-0.0146075745203114	0.00847287165022875
2	A	26	50	20120615	13	2800	55.8	-0.0149297394408878	0.00836430954611318
2	A	26	50	20120615	13	2802	55.84	-0.0147390822394764	0.00883437292104256
2	A	26	50	20120615	13	2804	55.88	-0.0144133393585872	0.00857351415839503
2	A	26	50	20120615	13	2806	55.92	-0.0145500655257975	0.00841834664633145
2	A	26	50	20120615	13	2808	55.96	-0.0150129941933047	0.00837309181233552
2	A	26	50	20120615	13	2810	56	-0.0149851978257362	0.00831671418867151
2	A	26	50	20120615	13	2812	56.04	-0.0147463442261192	0.00881825795749932
2	A	26	50	20120615	13	2814	56.08	-0.014686855332618	0.00878640279700686
2	A	26	50	20120615	13	2816	56.12	-0.0144489987535625	0.00864621180656882
2	A	26	50	20120615	13	2818	56.16	-0.0147466129266961	0.00849021697957126
2	A	26	50	20120615	13	2820	56.2	-0.0147531960908289	0.00853412123961513
2	A	26	50	20120615	13	2822	56.24	-0.0147613419609482	0.00888435122833682
2	A	26	50	20120615	13	2824	56.28	-0.0147780013967129	0.00840334891150249
2	A	26	50	20120615	13	2826	56.32	-0.0147845845608458	0.00844725317154636
2	A	26	50	20120615	13	2828	56.36	-0.0146463663983273	0.00846233575918907
2	A	26	50	20120615	13	2830	56.4	-0.0146191710715228	0.00862198632824537
2	A	26	50	20120615	13	2832	56.44	-0.0146512454351174	0.00886080457252331
2	A	26	50	20120615	13	2834	56.48	-0.0146873998048395	0.00847297771624593
2	A	26	50	20120615	13	2836	56.52	-0.0146882554040448	0.00861442028568667
2	A	26	50	20120615	13	2838	56.56	-0.0146891180743178	0.00875584164192398
2	A	26	50	20120615	13	2840	56.6	-0.0147158749949179	0.00830999667425024
2	A	26	50	20120615	13	2842	56.64	-0.0146802368131461	0.00820059311306506
2	A	26	50	20120615	13	2844	56.68	-0.0147156557918157	0.0086341697780852
2	A	26	50	20120615	13	2846	56.72	-0.0148949639293890	0.0086395862160291
2	A	26	50	20120615	13	2848	56.76	-0.0150122870865235	0.0088199832980454
2	A	26	50	20120615	13	2850	56.8	-0.0156670679659022	0.0097337773913728
2	A	26	50	20120615	13	2852	56.84	-0.0157429900209982	0.00937662482726328
2	A	26	50	20120615	13	2854	56.88	-0.0158760392329463	0.00952928918132145
2	A	26	50	20120615	13	2856	56.92	-0.0158007465028856	0.00901072535227048
2	A	26	50	20120615	13	2858	56.96	-0.015586118381592	0.00924037242159644
2	A	26	50	20120615	13	2860	57	-0.0158522450897594	0.00893412447466455
2	A	26	50	20120615	13	2862	57.04	-0.0149517092485792	0.00859750629148069
2	A	26	50	20120615	13	2864	57.08	-0.0150222290078670	0.00880793419849399
2	A	26	50	20120615	13	2866	57.12	-0.0151028674651935	0.00849348381290034
2	A	26	50	20120615	13	2868	57.16	-0.0151733730823456	0.00870392586204927
2	A	26	50	20120615	13	2870	57.2	-0.0152540327528755	0.00838945426325217
2	A	26	50	20120615	13	2872	57.24	-0.0155748965969746	0.00889897419657176
2	A	26	50	20120615	13	2874	57.28	-0.0159529583086038	0.00920420390973875
2	A	26	50	20120615	13	2876	57.32	-0.0149168418131989	0.00877465775337136
2	A	26	50	20120615	13	2878	57.36	-0.0147720192733441	0.0084931656148488
2	A	26	50	20120615	13	2880	57.4	-0.0151077818573227	0.00874769577180471
2	A	26	50	20120615	13	2882	57.44	-0.0155308862709135	0.00907446395752664
2	A	26	50	20120615	13	2884	57.48	-0.0155189149531080	0.00882961409240518
2	A	26	50	20120615	13	2886	57.52	-0.0158544724761201	0.00925671365930966
2	A	26	50	20120615	13	2888	57.56	-0.0157598686598652	0.00907611151632681
2	A	26	50	20120615	13	2890	57.6	-0.0154933742561716	0.00887522247979171
2	A	26	50	20120615	13	2892	57.64	-0.0151691940812688	0.00871851347494514
2	A	26	50	20120615	13	2894	57.68	-0.0147057704390147	0.00853212012742437
2	A	26	50	20120615	13	2896	57.72	-0.0149817542157119	0.00822324174326646
2	A	26	50	20120615	13	2898	57.76	-0.0146230248034803	0.00825238868478697
2	A	26	50	20120615	13	2900	57.8	-0.0142790668519077	0.0085892897106833
2	A	26	50	20120615	13	2902	57.84	-0.0137754371180754	0.00839187963951164
2	A	26	50	20120615	13	2904	57.88	-0.0139780514951566	0.00832054670742554
2	A	26	50	20120615	13	2906	57.92	-0.0137202050073969	0.00819003600882194
2	A	26	50	20120615	13	2908	57.96	-0.0136007181035120	0.00797893635036651
2	A	26	50	20120615	13	2910	58	-0.0137319712642359	0.00824035372737118
2	A	26	50	20120615	13	2912	58.04	-0.0138901793354586	0.00796386083379161
2	A	26	50	20120615	13	2914	58.08	-0.0140095955286653	0.00838512676975131
2	A	26	50	20120615	13	2916	58.12	-0.0136292922885398	0.00796576295103301
2	A	26	50	20120615	13	2918	58.16	-0.0138253447146916	0.00786157783789298
2	A	26	50	20120615	13	2920	58.2	-0.0136253890591076	0.00811688581230819
2	A	26	50	20120615	13	2922	58.24	-0.0139121703563535	0.00777438450070487
2	A	26	50	20120615	13	2924	58.28	-0.0136335490713625	0.00729705206806489
2	A	26	50	20120615	13	2926	58.32	-0.0133549419285072	0.00760227471016406
2	A	26	50	20120615	13	2928	58.36	-0.0132272525859605	0.0073282284060474
2	A	26	50	20120615	13	2930	58.4	-0.0130883697430677	0.0070918779644358
2	A	26	50	20120615	13	2932	58.44	-0.0135038869008964	0.00732599394861885
2	A	26	50	20120615	13	2934	58.48	-0.013116922714892	0.00754315351218905
2	A	26	50	20120615	13	2936	58.52	-0.0129149871603208	0.00739381256000245
2	A	26	50	20120615	13	2938	58.56	-0.0129818228932785	0.0072361560320691
2	A	26	50	20120615	13	2940	58.6	-0.0130083959661155	0.0070636361195952
2	A	26	50	20120615	13	2942	58.64	-0.0126734394838674	0.00695054146101223
2	A	26	50	20120615	13	2944	58.68	-0.0125262057098888	0.00668167117853386
2	A	26	50	20120615	13	2946	58.72	-0.0124040671555744	0.00648064779171034
2	A	26	50	20120615	13	2948	58.76	-0.0120791515896192	0.00606235170423162
2	A	26	50	20120615	13	2950	58.8	-0.0112935276714497	0.0056873729781684
2	A	26	50	20120615	13	2952	58.84	-0.0113885203964343	0.00537341756732157
2	A	26	50	20120615	13	2954	58.88	-0.0108651482412713	0.00523424481064843
2	A	26	50	20120615	13	2956	58.92	-0.0109991605326553	0.00488490719068459
2	A	26	50	20120615	13	2958	58.96	-0.0112220462469395	0.00485012319390446
2	A	26	50	20120615	13	2960	59	-0.0106187420341244	0.00454289873250775
2	A	26	50	20120615	13	2962	59.04	-0.0103753587084671	0.00374778826976185
2	A	26	50	20120615	13	2964	59.08	-0.0104090035562228	0.00345306687047008
2	A	26	50	20120615	13	2966	59.12	-0.0103727982748124	0.00335183604946185
2	A	26	50	20120615	13	2968	59.16	-0.0102064733248485	0.00334207868298826
2	A	26	50	20120615	13	2970	59.2	-0.0106380043299507	0.0030752710309906
2	A	26	50	20120615	13	2972	59.24	-0.0100146048495210	0.00219217951410235
2	A	26	50	20120615	13	2974	59.28	-0.0100252185223066	0.0020515713306634
2	A	26	50	20120615	13	2976	59.32	-0.00977334001578017	0.00145376204464486
2	A	26	50	20120615	13	2978	59.36	-0.0100633103646091	0.00118234617775422
2	A	26	50	20120615	13	2980	59.4	-0.00978558003416251	0.0012699354947398
2	A	26	50	20120615	13	2982	59.44	-0.00985385119388607	0.00096404817226631
2	A	26	50	20120615	13	2984	59.48	-0.00967471983300809	0.000762275252254719
2	A	26	50	20120615	13	2986	59.52	-0.0093951156695913	0.00079000798021286
2	A	26	50	20120615	13	2988	59.56	-0.00935785821329058	0.00087615479936482
2	A	26	50	20120615	13	2990	59.6	-0.00953409750743352	0.00072251463794861
2	A	26	50	20120615	13	2992	59.64	-0.0091680636821523	0.0005220993629569
2	A	26	50	20120615	13	2994	59.68	-0.00901233048466378	0.000327560145316859
2	A	26	50	20120615	13	2996	59.72	-0.00906465638647158	0.000736381001927669
2	A	26	50	20120615	13	2998	59.76	-0.00919268514027322	0.00087497393104024
2	A	26	50	20120615	13	3000	59.8	-0.00935563082692985	0.00112241887804866
2	A	26	50	20120615	13	3002	59.84	-0.00842005784474192	0.00073775278908318
2	A	26	50	20120615	13	3004	59.88	-0.00850964120285045	0.0006453975723924
2	A	26	50	20120615	13	3006	59.92	-0.00796806811913967	0.000745594603286529
2	A	26	50	20120615	13	3008	59.96	-0.00785848778125919	0.00117519732819642
2	A	26	50	20120615	13	3010	60	-0.00803496749170773	0.00111345276406321
2	A	26	50	20120615	13	3012	60.04	-0.00774745080340947	0.00122516856442287
2	A	26	50	20120615	13	3014	60.08	-0.00752277469475525	0.00169446119296076
2	A	26	50	20120615	13	3016	60.12	-0.00732492621737926	0.00159973716855301
2	A	26	50	20120615	13	3018	60.16	-0.00665685880158202	0.00177568654891566
2	A	26	50	20120615	13	3020	60.2	-0.00654578646839324	0.00246413985321451
2	A	26	50	20120615	13	3022	60.24	-0.00597481895578854	0.0023390455925548
2	A	26	50	20120615	13	3024	60.28	-0.00517468732778943	0.00303432742703956
2	A	26	50	20120615	13	3026	60.32	-0.00460205033607435	0.00340651378842388
2	A	26	50	20120615	13	3028	60.36	-0.00372151006045261	0.00451560511786073
2	A	26	50	20120615	13	3030	60.4	-0.00281705684770471	0.00555439447689845
2	A	26	50	20120615	13	3032	60.44	-0.00189983328648858	0.00606029402349837
2	A	26	50	20120615	13	3034	60.48	-0.00140003607141031	0.00793600789768067
2	A	26	50	20120615	13	3036	60.52	-0.000121077894142570	0.00929447316142502
2	A	26	50	20120615	13	3038	60.56	0.000198668721242171	0.0112281485784612
2	A	26	50	20120615	13	3040	60.6	0.000571080649689691	0.0133062434844869
2	A	26	50	20120615	13	3042	60.64	0.00081638447736468	0.0149619255273538
2	A	26	50	20120615	13	3044	60.68	0.000769540067324631	0.0159762334354133
2	A	26	50	20120615	13	3046	60.72	0.00116749057138827	0.0170431253392557
2	A	26	50	20120615	13	3048	60.76	0.000792023234539242	0.0177090721418162
2	A	26	50	20120615	13	3050	60.8	0.000507886516655051	0.0183910271347959
2	A	26	50	20120615	13	3052	60.84	0.000121785000923760	0.0201148332591759
2	A	26	50	20120615	13	3054	60.88	0.000143401255224631	0.0211900810438516
2	A	26	50	20120615	13	3056	60.92	0.000352690720320232	0.0220657762238086
2	A	26	50	20120615	13	3058	60.96	0.00012428815892916	0.0236415000460726
2	A	26	50	20120615	13	3060	61	0.00029146941520509	0.0249063514430556
2	A	26	50	20120615	13	3062	61.04	0.00062088218028866	0.0264367709338489
2	A	26	50	20120615	13	3064	61.08	0.000355455507834671	0.0276658427277039
2	A	26	50	20120615	13	3066	61.12	0.00033633534047138	0.0292070809522494
2	A	26	50	20120615	13	3068	61.16	-6.47002704785848e-06	0.0307655442979845
2	A	26	50	20120615	13	3070	61.2	-0.00030536406345541	0.0319750504472041
2	A	26	50	20120615	13	3072	61.24	-0.00108233299462319	0.0336325087423054
2	A	26	50	20120615	13	3074	61.28	-0.00175931702693119	0.0340354181862255
2	A	26	50	20120615	13	3076	61.32	-0.00159944018370491	0.0350801684554286
2	A	26	50	20120615	13	3078	61.36	-0.00223498775863538	0.0357632336060548
2	A	26	50	20120615	13	3080	61.4	-0.00296316632190129	0.0360425407846235
2	A	26	50	20120615	13	3082	61.44	-0.0029351648933663	0.0364351264695383
2	A	26	50	20120615	13	3084	61.48	-0.00318470287644703	0.0363069280101091
2	A	26	50	20120615	13	3086	61.52	-0.00323844299181721	0.0371923671215109
2	A	26	50	20120615	13	3088	61.56	-0.00380893674287851	0.0378601587656635
2	A	26	50	20120615	13	3090	61.6	-0.00371368945945269	0.0388276929743611
2	A	26	50	20120615	13	3092	61.64	-0.00415082287158221	0.0407255675750658
2	A	26	50	20120615	13	3094	61.68	-0.00413844850291144	0.0419589739334895
2	A	26	50	20120615	13	3096	61.72	-0.00394986312436899	0.0442080684724095
2	A	26	50	20120615	13	3098	61.76	-0.00421460390324524	0.0454442325472798
2	A	26	50	20120615	13	3100	61.8	-0.00414615596682638	0.0474073023932099
2	A	26	50	20120615	13	3102	61.84	-0.00430871981582116	0.0488505780442898
2	A	26	50	20120615	13	3104	61.88	-0.00443408984812554	0.050471054654735
2	A	26	50	20120615	13	3106	61.92	-0.00436238922051322	0.0504546497774115
2	A	26	50	20120615	13	3108	61.96	-0.00428404178915775	0.0508247494666845
2	A	26	50	20120615	13	3110	62	-0.00414431748919529	0.0523752932164704
2	A	26	50	20120615	13	3112	62.04	-0.00390107275646712	0.0528223261235365
2	A	26	50	20120615	13	3114	62.08	-0.00347857645470816	0.0536251044522176
2	A	26	50	20120615	13	3116	62.12	-0.00290666849008448	0.0534460650152211
2	A	26	50	20120615	13	3118	62.16	-0.00310274920050751	0.0535415951413595
2	A	26	50	20120615	13	3120	62.2	-0.00301273450726247	0.0530645101960929
2	A	26	50	20120615	13	3122	62.24	-0.00233666971377	0.0529276850339333
2	A	26	50	20120615	13	3124	62.28	-0.0017207089966784	0.0533046436589838
2	A	26	50	20120615	13	3126	62.32	-0.00117630748584288	0.0532793999468955
2	A	26	50	20120615	13	3128	62.36	-0.00032021330586033	0.052558646004832
2	A	26	50	20120615	13	3130	62.4	0.000355002959494711	0.0526307001858349
2	A	26	50	20120615	13	3132	62.44	0.0008651805021208	0.0522520445045096
2	A	26	50	20120615	13	3134	62.48	0.000932284935655411	0.0521060269541945
2	A	26	50	20120615	13	3136	62.52	0.00137429738457512	0.0511769593543935
2	A	26	50	20120615	13	3138	62.56	0.00137012545456611	0.0504441845970499
2	A	26	50	20120615	13	3140	62.6	0.00134382108230598	0.0492753370877486
2	A	26	50	20120615	13	3142	62.64	0.00126561507230675	0.0481153991238901
2	A	26	50	20120615	13	3144	62.68	0.00162899724715851	0.046792331625612
2	A	26	50	20120615	13	3146	62.72	0.00179127825344081	0.0454913258589069
2	A	26	50	20120615	13	3148	62.76	0.00246112050725881	0.0442439187862157
2	A	26	50	20120615	13	3150	62.8	0.00314376139381631	0.0431337611397528
2	A	26	50	20120615	13	3152	62.84	0.00414848941920431	0.0413069507705573
2	A	26	50	20120615	13	3154	62.88	0.00532327662546761	0.038912262945391
2	A	26	50	20120615	13	3156	62.92	0.00606743580198831	0.0379858116406804
2	A	26	50	20120615	13	3158	62.96	0.00785146621092201	0.0354488539311393
2	A	26	50	20120615	13	3160	63	0.00852845024323001	0.033432043969839
2	A	26	50	20120615	13	3162	63.04	0.0102941241601241	0.0305584751481819
2	A	26	50	20120615	13	3164	63.08	0.0111620835918949	0.0287731153784996
2	A	26	50	20120615	13	3166	63.12	0.0129175603218975	0.0270200428115530
2	A	26	50	20120615	13	3168	63.16	0.0140013082371898	0.0246132981086607
2	A	26	50	20120615	13	3170	63.2	0.0153077799393135	0.0219848195684306
2	A	26	50	20120615	13	3172	63.24	0.0162736948734822	0.0200593607321918
2	A	26	50	20120615	13	3174	63.28	0.0172529882679509	0.0178637022527260
2	A	26	50	20120615	13	3176	63.32	0.0191386582056123	0.0157736784553017
2	A	26	50	20120615	13	3178	63.36	0.0202825448455377	0.0140088106401382
2	A	26	50	20120615	13	3180	63.4	0.0215593675603263	0.0124577719156055
2	A	26	50	20120615	13	3182	63.44	0.0231573581751298	0.0109795651895351
2	A	26	50	20120615	13	3184	63.48	0.0248496061238654	0.00935675512671194
2	A	26	50	20120615	13	3186	63.52	0.0262292421646385	0.00728896276648811
2	A	26	50	20120615	13	3188	63.56	0.0272877810160747	0.00514034810117466
2	A	26	50	20120615	13	3190	63.6	0.0281499563143755	0.00332513428319068
2	A	26	50	20120615	13	3192	63.64	0.0295532097216402	0.00094635636060102
2	A	26	50	20120615	13	3194	63.68	0.0305582205897407	-0.0019723683001027
2	A	26	50	20120615	13	3196	63.72	0.0321353515544991	-0.00367946549124327
2	A	26	50	20120615	13	3198	63.76	0.0336055679739422	-0.00592650942049787
2	A	26	50	20120615	13	3200	63.8	0.0348255393035233	-0.00763636432808507
2	A	26	50	20120615	13	3202	63.84	0.036080370997417	-0.00985894236271057
2	A	26	50	20120615	13	3204	63.88	0.0370930893294324	-0.0122598527275514
2	A	26	50	20120615	13	3206	63.92	0.0385056765462087	-0.0145148869634335
2	A	26	50	20120615	13	3208	63.96	0.0392443202898362	-0.0165889725740098
2	A	26	50	20120615	13	3210	64	0.0406252291228154	-0.0186069846168381
2	A	26	50	20120615	13	3212	64.04	0.0408499476578765	-0.0196079649762858
2	A	26	50	20120615	13	3214	64.08	0.0422284523277997	-0.0215425384189341
2	A	26	50	20120615	13	3216	64.12	0.0429077698124856	-0.0239824103674183
2	A	26	50	20120615	13	3218	64.16	0.0429315993110116	-0.0241800467127599
2	A	26	50	20120615	13	3220	64.2	0.0427821876481468	-0.0239852387945430
2	A	26	50	20120615	13	3222	64.24	0.0428601108154336	-0.0236561512985788
2	A	26	50	20120615	13	3224	64.28	0.0423376296148149	-0.0238242305804668
2	A	26	50	20120615	13	3226	64.32	0.0420862531541031	-0.0241589042200024
2	A	26	50	20120615	13	3228	64.36	0.0418969606687794	-0.0242879512075690
2	A	26	50	20120615	13	3230	64.4	0.0412405534438039	-0.0253435909212024
2	A	26	50	20120615	13	3232	64.44	0.0403195468613085	-0.0265663906779083
2	A	26	50	20120615	13	3234	64.48	0.0394772907610337	-0.0277258548802233
2	A	26	50	20120615	13	3236	64.52	0.039168780072402	-0.0292196179554799
2	A	26	50	20120615	13	3238	64.56	0.0384663755513104	-0.0308600703324936
2	A	26	50	20120615	13	3240	64.6	0.0378096147729443	-0.032115326290456
2	A	26	50	20120615	13	3242	64.64	0.0375156280575982	-0.0335214505512523
2	A	26	50	20120615	13	3244	64.68	0.0366247654371847	-0.0350269303858731
2	A	26	50	20120615	13	3246	64.72	0.0356743806892513	-0.0368329143390423
2	A	26	50	20120615	13	3248	64.76	0.0345382276761916	-0.0378526775759186
2	A	26	50	20120615	13	3250	64.8	0.0337199778511382	-0.0404562306021119
2	A	26	50	20120615	13	3252	64.84	0.0331245303017688	-0.0423670381858445
2	A	26	50	20120615	13	3254	64.88	0.0322154950370788	-0.0442678614218267
2	A	26	50	20120615	13	3256	64.92	0.0314526399572635	-0.0467950893420587
2	A	26	50	20120615	13	3258	64.96	0.0306851462569636	-0.0487667858907192
2	A	26	50	20120615	13	3260	65	0.0301386941364627	-0.0509992634202814
2	A	26	50	20120615	13	3262	65.04	0.0293089750394184	-0.0541856279976642
2	A	26	50	20120615	13	3264	65.08	0.0282729221836238	-0.0558579355351704
2	A	26	50	20120615	13	3266	65.12	0.0269672495121629	-0.0583796904489160
2	A	26	50	20120615	13	3268	65.16	0.0260347877998122	-0.0602510485453262
2	A	26	50	20120615	13	3270	65.2	0.025703932536895	-0.0620217146360954
2	A	26	50	20120615	13	3272	65.24	0.0250619502902557	-0.063091779328065
2	A	26	50	20120615	13	3274	65.28	0.0244342516005964	-0.0650003312411656
2	A	26	50	20120615	13	3276	65.32	0.0238495450032333	-0.0666987310188976
2	A	26	50	20120615	13	3278	65.36	0.0237281347689035	-0.0689517853557923
2	A	26	50	20120615	13	3280	65.4	0.0233764198559414	-0.0705921316667889
2	A	26	50	20120615	13	3282	65.44	0.0231984410791167	-0.0727176239403575
2	A	26	50	20120615	13	3284	65.48	0.0235681872149991	-0.0744559045405484
2	A	26	50	20120615	13	3286	65.52	0.0238835568394083	-0.07627684592346
2	A	26	50	20120615	13	3288	65.56	0.0243937343820344	-0.078146365542239
2	A	26	50	20120615	13	3290	65.6	0.0247115081694997	-0.0807504983959929
2	A	26	50	20120615	13	3292	65.64	0.0256874569488933	-0.0824717377227572
2	A	26	50	20120615	13	3294	65.68	0.0258534856211159	-0.0848842446388095
2	A	26	50	20120615	13	3296	65.72	0.0273131661495193	-0.086820797980445
2	A	26	50	20120615	13	3298	65.76	0.0273912307381623	-0.0889544219819973
2	A	26	50	20120615	13	3300	65.8	0.0286766801556813	-0.0908902682168518
2	A	26	50	20120615	13	3302	65.84	0.0296772362510603	-0.0930643387262879
2	A	26	50	20120615	13	3304	65.88	0.0309173601239053	-0.095531010021779
2	A	26	50	20120615	13	3306	65.92	0.0318778939754691	-0.09741247974516
2	A	26	50	20120615	13	3308	65.96	0.0329283718095998	-0.099498727592373
2	A	26	50	20120615	13	3310	66	0.0344057300075329	-0.102370076098737
2	A	26	50	20120615	13	3312	66.04	0.0355667993422412	-0.103624483528562
2	A	26	50	20120615	13	3314	66.08	0.0365006045574761	-0.105318287112216
2	A	26	50	20120615	13	3316	66.12	0.0377495672650859	-0.106653092583062
2	A	26	50	20120615	13	3318	66.16	0.0390603311053715	-0.107851143602427
2	A	26	50	20120615	13	3320	66.2	0.0401141323413738	-0.108781483994434
2	A	26	50	20120615	13	3322	66.24	0.041122608032702	-0.10945026558808
2	A	26	50	20120615	13	3324	66.28	0.0418514937027491	-0.110357625009699
2	A	26	50	20120615	13	3326	66.32	0.0435056993066569	-0.112229053816787
2	A	26	50	20120615	13	3328	66.36	0.0453607939470998	-0.113868480888968
2	A	26	50	20120615	13	3330	66.4	0.0469416018671205	-0.11523347981937
2	A	26	50	20120615	13	3332	66.44	0.0485331578102151	-0.115942849342257
2	A	26	50	20120615	13	3334	66.48	0.0501875048354792	-0.117114101014614
2	A	26	50	20120615	13	3336	66.52	0.0517048145665493	-0.118159346258564
2	A	26	50	20120615	13	3338	66.56	0.053303512288134	-0.119379176166789
2	A	26	50	20120615	13	3340	66.6	0.0543987499815138	-0.120515567474834
2	A	26	50	20120615	13	3342	66.64	0.0558509351780366	-0.121573611351523
2	A	26	50	20120615	13	3344	66.68	0.0574486429501276	-0.12315081302696
2	A	26	50	20120615	13	3346	66.72	0.0587311225191657	-0.124138146225531
2	A	26	50	20120615	13	3348	66.76	0.0592236223922621	-0.125332803132345
2	A	26	50	20120615	13	3350	66.8	0.0606145721415341	-0.126316317954298
2	A	26	50	20120615	13	3352	66.84	0.0609365885696865	-0.127292549576404
2	A	26	50	20120615	13	3354	66.88	0.0618467764184298	-0.128561664827277
2	A	26	50	20120615	13	3356	66.92	0.0619295079118287	-0.128283771862271
2	A	26	50	20120615	13	3358	66.96	0.0618882835864855	-0.128866639982003
2	A	26	50	20120615	13	3360	67	0.0619483169522082	-0.128890045216461
2	A	26	50	20120615	13	3362	67.04	0.061759872995022	-0.129101116590645
2	A	26	50	20120615	13	3364	67.08	0.0611158401387173	-0.129110167557444
2	A	26	50	20120615	13	3366	67.12	0.0610575745399475	-0.129478145926373
2	A	26	50	20120615	13	3368	67.16	0.0609889851821724	-0.129507137304402
2	A	26	50	20120615	13	3370	67.2	0.0609317095328963	-0.129570069807928
2	A	26	50	20120615	13	3372	67.24	0.0607297598361894	-0.129902127152373
2	A	26	50	20120615	13	3374	67.28	0.0605606906048077	-0.129392373873815
2	A	26	50	20120615	13	3376	67.32	0.0610191786417291	-0.129448659573598
2	A	26	50	20120615	13	3378	67.36	0.0610933541430756	-0.12908174186484
2	A	26	50	20120615	13	3380	67.4	0.0609896215782755	-0.12860140422838
2	A	26	50	20120615	13	3382	67.44	0.0615264570465523	-0.128403980015073
2	A	26	50	20120615	13	3384	67.48	0.0619441450221992	-0.127894368157872
2	A	26	50	20120615	13	3386	67.52	0.0622954356710927	-0.127700055214402
2	A	26	50	20120615	13	3388	67.56	0.0635957343310166	-0.127415161892262
2	A	26	50	20120615	13	3390	67.6	0.0655689158039177	-0.127035799104155
2	A	26	50	20120615	13	3392	67.64	0.0678079694265449	-0.126868568350404
2	A	26	50	20120615	13	3394	67.68	0.0696140615670516	-0.126944794461416
2	A	26	50	20120615	13	3396	67.72	0.072113047642443	-0.127170997920718
2	A	26	50	20120615	13	3398	67.76	0.0741983762508402	-0.127761361372331
2	A	26	50	20120615	13	3400	67.8	0.0759611227456602	-0.127052203981479
2	A	26	50	20120615	13	3402	67.84	0.0784441989184748	-0.126721560850596
2	A	26	50	20120615	13	3404	67.88	0.080333446816449	-0.126969189645367
2	A	26	50	20120615	13	3406	67.92	0.0817993498845269	-0.1264988929252
2	A	26	50	20120615	13	3408	67.96	0.0837230338827449	-0.125785775736373
2	A	26	50	20120615	13	3410	68	0.0861876545685706	-0.125793200357576
2	A	26	50	20120615	13	3412	68.04	0.0886519217010057	-0.124846384377567
2	A	26	50	20120615	13	3414	68.08	0.0904873587729316	-0.123846747521004
2	A	26	50	20120615	13	3416	68.12	0.0918450037928098	-0.123870789151564
2	A	26	50	20120615	13	3418	68.16	0.0933169172685278	-0.12344397949844
2	A	26	50	20120615	13	3420	68.2	0.0948167614621028	-0.123289052402682
2	A	26	50	20120615	13	3422	68.24	0.0955214640802328	-0.123503588600094
2	A	26	50	20120615	13	3424	68.28	0.0971299905860758	-0.123220180202194
2	A	26	50	20120615	13	3426	68.32	0.0978023784243068	-0.123243585436652
2	A	26	50	20120615	13	3428	68.36	0.0988677762115198	-0.123004088369864
2	A	26	50	20120615	13	3430	68.4	0.0994415933644528	-0.123721448199377
2	A	26	50	20120615	13	3432	68.44	0.100137952122566	-0.123602088574713
2	A	26	50	20120615	13	3434	68.48	0.101150811875937	-0.124538015110292
2	A	26	50	20120615	13	3436	68.52	0.102322275680329	-0.124994311116191
2	A	26	50	20120615	13	3438	68.56	0.103619887334485	-0.125184452129652
2	A	26	50	20120615	13	3440	68.6	0.105262991361928	-0.126323106179397
2	A	26	50	20120615	13	3442	68.64	0.107187311756249	-0.127269639316693
2	A	26	50	20120615	13	3444	68.68	0.108625849791895	-0.128318702937262
2	A	26	50	20120615	13	3446	68.72	0.110948200593346	-0.128725784311191
2	A	26	50	20120615	13	3448	68.76	0.111843114935615	-0.129068306835998
2	A	26	50	20120615	13	3450	68.8	0.113317573995746	-0.129867903184163
2	A	26	50	20120615	13	3452	68.84	0.115317059840907	-0.131450620292493
2	A	26	50	20120615	13	3454	68.88	0.117270817090529	-0.132664701422587
2	A	26	50	20120615	13	3456	68.92	0.118511457151324	-0.133599121820722
2	A	26	50	20120615	13	3458	68.96	0.119939402727388	-0.134145418377731
2	A	26	50	20120615	13	3460	69	0.121900160334143	-0.1356678687751
2	A	26	50	20120615	13	3462	69.04	0.123922429159794	-0.136407559036764
2	A	26	50	20120615	13	3464	69.08	0.125183235905989	-0.13780547378783
2	A	26	50	20120615	13	3466	69.12	0.126966304649700	-0.138798506267058
2	A	26	50	20120615	13	3468	69.16	0.128194612768232	-0.139658991580151
2	A	26	50	20120615	13	3470	69.2	0.128887443063506	-0.140188041802767
2	A	26	50	20120615	13	3472	69.24	0.129205923957752	-0.140009568051196
2	A	26	50	20120615	13	3474	69.28	0.130613914980451	-0.140332574428842
2	A	26	50	20120615	13	3476	69.32	0.130397519092205	-0.140264713391051
2	A	26	50	20120615	13	3478	69.36	0.131116031505772	-0.140736968797002
2	A	26	50	20120615	13	3480	69.4	0.131415470014401	-0.141047056333756
2	A	26	50	20120615	13	3482	69.44	0.132185615365130	-0.142070133780116
2	A	26	50	20120615	13	3484	69.48	0.132870448282709	-0.142904166228525
2	A	26	50	20120615	13	3486	69.52	0.133965417275512	-0.144199218156133
2	A	26	50	20120615	13	3488	69.56	0.135125150178404	-0.144503196290297
2	A	26	50	20120615	13	3490	69.6	0.136099465541133	-0.145870818586858
2	A	26	50	20120615	13	3492	69.64	0.137675755048822	-0.146584140836651
2	A	26	50	20120615	13	3494	69.68	0.138697432423755	-0.147802577744517
2	A	26	50	20120615	13	3496	69.72	0.139547254566588	-0.148706380419026
2	A	26	50	20120615	13	3498	69.76	0.140281563745647	-0.149724281843748
2	A	26	50	20120615	13	3500	69.8	0.141106290668816	-0.150166690272465
2	A	26	50	20120615	13	3502	69.84	0.142146727586654	-0.151841543394383
2	A	26	50	20120615	13	3504	69.88	0.142346697384374	-0.152740417534628
2	A	26	50	20120615	13	3506	69.92	0.142884897568738	-0.153264291735605
2	A	26	50	20120615	13	3508	69.96	0.143182334965177	-0.154156207945123
2	A	26	50	20120615	13	3510	70	0.144231716783797	-0.155853228864632
2	A	26	50	20120615	13	3512	70.04	0.144937557843845	-0.155761156490653
2	A	26	50	20120615	13	3514	70.08	0.145803098970424	-0.156183963919396
2	A	26	50	20120615	13	3516	70.12	0.146352888634932	-0.15667220700967
2	A	26	50	20120615	13	3518	70.16	0.147705838465783	-0.156903176368676
2	A	26	50	20120615	13	3520	70.2	0.148762319636486	-0.157235452916224
2	A	26	50	20120615	13	3522	70.24	0.150873655632296	-0.157925673987476
2	A	26	50	20120615	13	3524	70.28	0.151270971861576	-0.15849709404842
2	A	26	50	20120615	13	3526	70.32	0.152374312998669	-0.158972015246936
2	A	26	50	20120615	13	3528	70.36	0.152943972363728	-0.159726059776258
2	A	26	50	20120615	13	3530	70.4	0.153489823443465	-0.16007964852219
2	A	26	50	20120615	13	3532	70.44	0.154108082257596	-0.161148546487971
2	A	26	50	20120615	13	3534	70.48	0.154083793139662	-0.161806403281848
2	A	26	50	20120615	13	3536	70.52	0.154689486666291	-0.162346222740741
2	A	26	50	20120615	13	3538	70.56	0.154879097349666	-0.163688205345416
2	A	26	50	20120615	13	3540	70.6	0.155693104534032	-0.164743788490507
2	A	26	50	20120615	13	3542	70.64	0.156621910504324	-0.165845793195783
2	A	26	50	20120615	13	3544	70.68	0.157493256977577	-0.16690484823517
2	A	26	50	20120615	13	3546	70.72	0.158288900598836	-0.168131530008104
2	A	26	50	20120615	13	3548	70.76	0.158774725383918	-0.169081131988831
2	A	26	50	20120615	13	3550	70.8	0.159166045347694	-0.170238375875853
2	A	26	50	20120615	13	3552	70.84	0.160091669337471	-0.171510439762004
2	A	26	50	20120615	13	3554	70.88	0.159929558036816	-0.172986355462104
2	A	26	50	20120615	13	3556	70.92	0.159871214656300	-0.172396989031052
2	A	26	50	20120615	13	3558	70.96	0.160343116508861	-0.173391626642673
2	A	26	50	20120615	13	3560	71	0.160313502876865	-0.173585289047904
2	A	26	50	20120615	13	3562	71.04	0.160991399076920	-0.173811075314205
2	A	26	50	20120615	13	3564	71.08	0.160956807413185	-0.173865465967814
2	A	26	50	20120615	13	3566	71.12	0.161489414382910	-0.174718788289214
2	A	26	50	20120615	13	3568	71.16	0.161409009270821	-0.174514936475266
2	A	26	50	20120615	13	3570	71.2	0.162011174334612	-0.17483342444058
2	A	26	50	20120615	13	3572	71.24	0.162123873013398	-0.174945585718212
2	A	26	50	20120615	13	3574	71.28	0.162909907053500	-0.1748214036253
2	A	26	50	20120615	13	3576	71.32	0.163473909564310	-0.174649138271267
2	A	26	50	20120615	13	3578	71.36	0.164761628794597	-0.174460262978944
2	A	26	50	20120615	13	3580	71.4	0.165678788716203	-0.174558508395122
2	A	26	50	20120615	13	3582	71.44	0.167468603258606	-0.175912490601874
2	A	26	50	20120615	13	3584	71.48	0.169544647554967	-0.17627737891417
2	A	26	50	20120615	13	3586	71.52	0.170433876758716	-0.176205565149472
2	A	26	50	20120615	13	3588	71.56	0.171252359929007	-0.176468955354397
2	A	26	50	20120615	13	3590	71.6	0.171178509696780	-0.176422597433822
2	A	26	50	20120615	13	3592	71.64	0.171260081535057	-0.176184047890121
2	A	26	50	20120615	13	3594	71.68	0.171733079403129	-0.176196125273944
2	A	26	50	20120615	13	3596	71.72	0.172196602040332	-0.1764595084078
2	A	26	50	20120615	13	3598	71.76	0.172279001193544	-0.176142349803234
2	A	26	50	20120615	13	3600	71.8	0.172337026376008	-0.17645343436055
2	A	26	50	20120615	13	3602	71.84	0.172399577041872	-0.176365427850563
2	A	26	50	20120615	13	3604	71.88	0.172785068324451	-0.175972865500172
2	A	26	50	20120615	13	3606	71.92	0.173564977405615	-0.175011937083024
2	A	26	50	20120615	13	3608	71.96	0.173629728587782	-0.174976884385667
2	A	26	50	20120615	13	3610	72	0.173888209350324	-0.174789114301244
2	A	26	50	20120615	13	3612	72.04	0.174400052836527	-0.174386165259344
2	A	26	50	20120615	13	3614	72.08	0.175204252449838	-0.174150479498107
2	A	26	50	20120615	13	3616	72.12	0.175814202759289	-0.173826200328254
2	A	26	50	20120615	13	3618	72.16	0.176015424136012	-0.173962975992939
2	A	26	50	20120615	13	3620	72.2	0.176014773597773	-0.174174344351972
2	A	26	50	20120615	13	3622	72.24	0.175950780434076	-0.174118129362867
2	A	26	50	20120615	13	3624	72.28	0.176047060093402	-0.173676781594322
2	A	26	50	20120615	13	3626	72.32	0.176177846563650	-0.173852879467109
2	A	26	50	20120615	13	3628	72.36	0.175858934334267	-0.173566508291796
2	A	26	50	20120615	13	3630	72.4	0.175925635716937	-0.174059835479826
2	A	26	50	20120615	13	3632	72.44	0.175458421982335	-0.174191880600145
2	A	26	50	20120615	13	3634	72.48	0.175523772791053	-0.174231181595043
2	A	26	50	20120615	13	3636	72.52	0.175226087907241	-0.174390273549743
2	A	26	50	20120615	13	3638	72.56	0.175152181106471	-0.174225178258471
2	A	26	50	20120615	13	3640	72.6	0.174263978621769	-0.174700430382961
2	A	26	50	20120615	13	3642	72.64	0.174079249803611	-0.174585345925896
2	A	26	50	20120615	13	3644	72.68	0.173654469546949	-0.174659401219089
2	A	26	50	20120615	13	3646	72.72	0.173750109981745	-0.174580731347042
2	A	26	50	20120615	13	3648	72.76	0.173231385639454	-0.174030310236178
2	A	26	50	20120615	13	3650	72.8	0.172883793159027	-0.174129001129628
2	A	26	50	20120615	13	3652	72.84	0.172769363482841	-0.173973316015401
2	A	26	50	20120615	13	3654	72.88	0.172579993215771	-0.173503662762404
2	A	26	50	20120615	13	3656	72.92	0.172597741595979	-0.173234184368094
2	A	26	50	20120615	13	3658	72.96	0.171961928856005	-0.173623923948215
2	A	26	50	20120615	13	3660	73	0.171298219339301	-0.173934080074326
2	A	26	50	20120615	13	3662	73.04	0.170761472259372	-0.175104394830198
2	A	26	50	20120615	13	3664	73.08	0.169885006333023	-0.175263854480424
2	A	26	50	20120615	13	3666	73.12	0.168471217034719	-0.176086502509656
2	A	26	50	20120615	13	3668	73.16	0.166223027592478	-0.176088920814848
2	A	26	50	20120615	13	3670	73.2	0.164966314994547	-0.176098297050766
2	A	26	50	20120615	13	3672	73.24	0.162282052800349	-0.176522645972292
2	A	26	50	20120615	13	3674	73.28	0.160432876643665	-0.177579862534048
2	A	26	50	20120615	13	3676	73.32	0.158178620225242	-0.177524708205115
2	A	26	50	20120615	13	3678	73.36	0.156184508391618	-0.178046623720309
2	A	26	50	20120615	13	3680	73.4	0.153896593690411	-0.179286606171798
2	A	26	50	20120615	13	3682	73.44	0.151666873877295	-0.18023929113809
2	A	26	50	20120615	13	3684	73.48	0.149619729035082	-0.180412603010159
2	A	26	50	20120615	13	3686	73.52	0.147349916267473	-0.18137851087326
2	A	26	50	20120615	13	3688	73.56	0.145968724591781	-0.181544893098873
2	A	26	50	20120615	13	3690	73.6	0.143432473989021	-0.182174783819554
2	A	26	50	20120615	13	3692	73.64	0.141883768716867	-0.182428069468575
2	A	26	50	20120615	13	3694	73.68	0.140288252975797	-0.182448151301161
2	A	26	50	20120615	13	3696	73.72	0.138792580712231	-0.18194978244178
2	A	26	50	20120615	13	3698	73.76	0.137249108030257	-0.181940448632269
2	A	26	50	20120615	13	3700	73.8	0.136308797432636	-0.181644736576377
2	A	26	50	20120615	13	3702	73.84	0.134610963340329	-0.181163267569067
2	A	26	50	20120615	13	3704	73.88	0.132632619987925	-0.180352781776471
2	A	26	50	20120615	13	3706	73.92	0.130600112256082	-0.180068807693146
2	A	26	50	20120615	13	3708	73.96	0.127868205206968	-0.179313264097448
2	A	26	50	20120615	13	3710	74	0.126479801042108	-0.178416299145513
2	A	26	50	20120615	13	3712	74.04	0.123661202701621	-0.177383993955659
2	A	26	50	20120615	13	3714	74.08	0.121556640788775	-0.176139698152805
2	A	26	50	20120615	13	3716	74.12	0.119779186472906	-0.175077411635428
2	A	26	50	20120615	13	3718	74.16	0.117461007601464	-0.174079259703105
2	A	26	50	20120615	13	3720	74.2	0.115797680320079	-0.173123463466976
2	A	26	50	20120615	13	3722	74.24	0.113142635778080	-0.171716886657839
2	A	26	50	20120615	13	3724	74.28	0.111253175748072	-0.169891207659494
2	A	26	50	20120615	13	3726	74.32	0.109457760919961	-0.168783242044053
2	A	26	50	20120615	13	3728	74.36	0.106904893307843	-0.167393282244274
2	A	26	50	20120615	13	3730	74.4	0.104778269663424	-0.165673244999038
2	A	26	50	20120615	13	3732	74.44	0.102909315730070	-0.163784633497167
2	A	26	50	20120615	13	3734	74.48	0.101351347359082	-0.162468919909413
2	A	26	50	20120615	13	3736	74.52	0.0991484976036508	-0.16130876981352
2	A	26	50	20120615	13	3738	74.56	0.0975988023820028	-0.160123376005539
2	A	26	50	20120615	13	3740	74.6	0.0951691834818458	-0.158888767565587
2	A	26	50	20120615	13	3742	74.64	0.0932776728421718	-0.157676079435852
2	A	26	50	20120615	13	3744	74.68	0.0920482969924008	-0.156316030252918
2	A	26	50	20120615	13	3746	74.72	0.0899013086726842	-0.155319221823479
2	A	26	50	20120615	13	3748	74.76	0.0879128536933095	-0.154309544050623
2	A	26	50	20120615	13	3750	74.8	0.086181856292965	-0.153585466706688
2	A	26	50	20120615	13	3752	74.84	0.0839983105526608	-0.152564404514655
2	A	26	50	20120615	13	3754	74.88	0.0817629338852958	-0.151336372167768
2	A	26	50	20120615	13	3756	74.92	0.0805666506328844	-0.150582454917667
2	A	26	50	20120615	13	3758	74.96	0.0795344868643864	-0.150512946321076
2	A	26	50	20120615	13	3760	75	0.0779048885764638	-0.149560190644106
2	A	26	50	20120615	13	3762	75.04	0.0769064538014285	-0.148691863516809
2	A	26	50	20120615	13	3764	75.08	0.0747571320293338	-0.147695974326185
2	A	26	50	20120615	13	3766	75.12	0.0738363375788727	-0.147435900452065
2	A	26	50	20120615	13	3768	75.16	0.0717259066797433	-0.146263941672926
2	A	26	50	20120615	13	3770	75.2	0.0698523565523114	-0.145137944834565
2	A	26	50	20120615	13	3772	75.24	0.0681243290004478	-0.144744652042869
2	A	26	50	20120615	13	3774	75.28	0.0669363188973762	-0.143894780402561
2	A	26	50	20120615	13	3776	75.32	0.0649061446179115	-0.142348408582784
2	A	26	50	20120615	13	3778	75.36	0.0637245691865488	-0.141991319658285
2	A	26	50	20120615	13	3780	75.4	0.0620166941779489	-0.141838089618802
2	A	26	50	20120615	13	3782	75.44	0.0605518517700429	-0.14141495692094
2	A	26	50	20120615	13	3784	75.48	0.0590327742720198	-0.140988076557137
2	A	26	50	20120615	13	3786	75.52	0.0570954431129249	-0.140446291341392
2	A	26	50	20120615	13	3788	75.56	0.0551311004747887	-0.140089909523674
2	A	26	50	20120615	13	3790	75.6	0.0539227964070971	-0.139840159408559
2	A	26	50	20120615	13	3792	75.64	0.0529175734069624	-0.139708354704546
2	A	26	50	20120615	13	3794	75.68	0.0517385435600119	-0.139285080585328
2	A	26	50	20120615	13	3796	75.72	0.0504201429664896	-0.139272706216657
2	A	26	50	20120615	13	3798	75.76	0.0506838937958721	-0.139318668157434
2	A	26	50	20120615	13	3800	75.8	0.0505284010146892	-0.139264857331386
2	A	26	50	20120615	13	3802	75.84	0.0506258403291367	-0.1390373103692
2	A	26	50	20120615	13	3804	75.88	0.0504657513538761	-0.138774549489311
2	A	26	50	20120615	13	3806	75.92	0.0503550891426204	-0.137883948498407
2	A	26	50	20120615	13	3808	75.96	0.0502424470323774	-0.137343223942833
2	A	26	50	20120615	13	3810	76	0.0503907980350703	-0.136520293070888
2	A	26	50	20120615	13	3812	76.04	0.0502343153043937	-0.134961334750406
2	A	26	50	20120615	13	3814	76.08	0.0499588972131216	-0.13399790176104
2	A	26	50	20120615	13	3816	76.12	0.0491746450821076	-0.132665076189181
2	A	26	50	20120615	13	3818	76.16	0.0489625837584297	-0.130423476982142
2	A	26	50	20120615	13	3820	76.2	0.0482110706713847	-0.12816130096777
2	A	26	50	20120615	13	3822	76.24	0.0480855592177241	-0.126304085006983
2	A	26	50	20120615	13	3824	76.28	0.0483426632433635	-0.123850707318978
2	A	26	50	20120615	13	3826	76.32	0.0478755485037116	-0.121418684255765
2	A	26	50	20120615	13	3828	76.36	0.0483822612231099	-0.119008440081413
2	A	26	50	20120615	13	3830	76.4	0.0481467946649748	-0.116875098922573
2	A	26	50	20120615	13	3832	76.44	0.0479073683088651	-0.114161647360448
2	A	26	50	20120615	13	3834	76.48	0.048030687731504	-0.112964939843968
2	A	26	50	20120615	13	3836	76.52	0.0475395313612918	-0.111872177024322
2	A	26	50	20120615	13	3838	76.56	0.0476509713900068	-0.110418648324915
2	A	26	50	20120615	13	3840	76.6	0.0471525318199484	-0.108346047638579
2	A	26	50	20120615	13	3842	76.64	0.0470033322891181	-0.106747279206316
2	A	26	50	20120615	13	3844	76.68	0.0468130498543008	-0.104657849378588
2	A	26	50	20120615	13	3846	76.72	0.0469957662465594	-0.102220876567907
2	A	26	50	20120615	13	3848	76.76	0.0469039837863613	-0.100839048496112
2	A	26	50	20120615	13	3850	76.8	0.047736319178496	-0.098493504592238
2	A	26	50	20120615	13	3852	76.84	0.0477943726452314	-0.096126040378147
2	A	26	50	20120615	13	3854	76.88	0.0479006507944438	-0.094227953645408
2	A	26	50	20120615	13	3856	76.92	0.0483710182252891	-0.0930448225791272
2	A	26	50	20120615	13	3858	76.96	0.0478107068118769	-0.0907738784406685
2	A	26	50	20120615	13	3860	77	0.0479146515087113	-0.088240314843677
2	A	26	50	20120615	13	3862	77.04	0.048239284231954	-0.0861097314012839
2	A	26	50	20120615	13	3864	77.08	0.0479915847265044	-0.0842728801157956
2	A	26	50	20120615	13	3866	77.12	0.0482790943437348	-0.082408522376519
2	A	26	50	20120615	13	3868	77.16	0.0480506988534116	-0.0797802064708488
2	A	26	50	20120615	13	3870	77.2	0.0481062067357347	-0.0780344305387773
2	A	26	50	20120615	13	3872	77.24	0.0490269304755177	-0.0757890129551194
2	A	26	50	20120615	13	3874	77.28	0.0496183545873022	-0.0739590206054086
2	A	26	50	20120615	13	3876	77.32	0.0496997425778167	-0.0724084061449446
2	A	26	50	20120615	13	3878	77.36	0.0502254764696289	-0.0707080264682253
2	A	26	50	20120615	13	3880	77.4	0.0506102839799506	-0.0686148489745569
2	A	26	50	20120615	13	3882	77.44	0.0510113478751718	-0.0669552764301799
2	A	26	50	20120615	13	3884	77.48	0.0513136077398578	-0.0658279643732054
2	A	26	50	20120615	13	3886	77.52	0.0518934635847021	-0.0642136113074853
2	A	26	50	20120615	13	3888	77.56	0.0526515174094731	-0.0626022210191783
2	A	26	50	20120615	13	3890	77.6	0.0535257205941218	-0.0607540489541232
2	A	26	50	20120615	13	3892	77.64	0.0539745849077512	-0.0595781374480778
2	A	26	50	20120615	13	3894	77.68	0.0546717851229334	-0.0585874879187033
2	A	26	50	20120615	13	3896	77.72	0.0555291284070449	-0.0572432309050667
2	A	26	50	20120615	13	3898	77.76	0.05568965684917	-0.0562790048954449
2	A	26	50	20120615	13	3900	77.8	0.0563968640395195	-0.0546485990915783
2	A	26	50	20120615	13	3902	77.84	0.0567134711007958	-0.0540862017131616
2	A	26	50	20120615	13	3904	77.88	0.0568566107265114	-0.0539935495116227
2	A	26	50	20120615	13	3906	77.92	0.0570340379600467	-0.0538318200486297
2	A	26	50	20120615	13	3908	77.96	0.0570794200732632	-0.0534535320628305
2	A	26	50	20120615	13	3910	78	0.0576772435014174	-0.0533426223642014
2	A	26	50	20120615	13	3912	78.04	0.0577843984630384	-0.0528700346180632
2	A	26	50	20120615	13	3914	78.08	0.0573561958095553	-0.051689003658922
2	A	26	50	20120615	13	3916	78.12	0.0575445761271312	-0.0504996429818984
2	A	26	50	20120615	13	3918	78.16	0.0574852993656643	-0.0496584899682024
2	A	26	50	20120615	13	3920	78.2	0.0579085452006113	-0.0484571438312376
2	A	26	50	20120615	13	3922	78.24	0.0580261582715261	-0.0471145389725953
2	A	26	50	20120615	13	3924	78.28	0.0578041267422335	-0.0459506412107623
2	A	26	50	20120615	13	3926	78.32	0.0572068124309618	-0.0437364989600363
2	A	26	50	20120615	13	3928	78.36	0.0574348543678945	-0.0420512513684344
2	A	26	50	20120615	13	3930	78.4	0.0574372585309505	-0.0424657573635659
2	A	26	50	20120615	13	3932	78.44	0.0571390716013241	-0.0415564887536381
2	A	26	50	20120615	13	3934	78.48	0.0572512894474985	-0.0418741918304252
2	A	26	50	20120615	13	3936	78.52	0.0571405565255646	-0.0416647468018378
2	A	26	50	20120615	13	3938	78.56	0.0576259853308492	-0.0415019001101305
2	A	26	50	20120615	13	3940	78.6	0.0576008830401171	-0.0409449120985899
2	A	26	50	20120615	13	3942	78.64	0.0580481987898957	-0.0409303456988974
2	A	26	50	20120615	13	3944	78.68	0.058837400668378	-0.0400442701913926
2	A	26	50	20120615	13	3946	78.72	0.0597689431419132	-0.0387368297529787
2	A	26	50	20120615	13	3948	78.76	0.0612600899220793	-0.0380608356701643
2	A	26	50	20120615	13	3950	78.8	0.0625284273554937	-0.0372358541885540
2	A	26	50	20120615	13	3952	78.84	0.0645946640807989	-0.0355071902405872
2	A	26	50	20120615	13	3954	78.88	0.0662171913009095	-0.0342321352927516
2	A	26	50	20120615	13	3956	78.92	0.067871184772783	-0.0337034315524585
2	A	26	50	20120615	13	3958	78.96	0.0701193600728875	-0.0324992287040978
2	A	26	50	20120615	13	3960	79	0.071693521189165	-0.031566130595644
2	A	26	50	20120615	13	3962	79.04	0.0736010124420938	-0.0307286333240067
2	A	26	50	20120615	13	3964	79.08	0.0746023463549321	-0.0302014852186321
2	A	26	50	20120615	13	3966	79.12	0.075875209271746	-0.0305327647456180
2	A	26	50	20120615	13	3968	79.16	0.0771620729028274	-0.030094146409248
2	A	26	50	20120615	13	3970	79.2	0.078023541094347	-0.0305553921626160
2	A	26	50	20120615	13	3972	79.24	0.0795977022106244	-0.0303982730358363
2	A	26	50	20120615	13	3974	79.28	0.0806160066862112	-0.0307363407879216
2	A	26	50	20120615	13	3976	79.32	0.0812432104011237	-0.0311125215955128
2	A	26	50	20120615	13	3978	79.36	0.0832513229490153	-0.0315249769809789
2	A	26	50	20120615	13	3980	79.4	0.0841121547444318	-0.0316678125507786
2	A	26	50	20120615	13	3982	79.44	0.0850082711682296	-0.0316728330089251
2	A	26	50	20120615	13	3984	79.48	0.0856788205288288	-0.0319646559775207
2	A	26	50	20120615	13	3986	79.52	0.0853572283647451	-0.0317965059849546
2	A	26	50	20120615	13	3988	79.56	0.0845206503319233	-0.0319544029291935
2	A	26	50	20120615	13	3990	79.6	0.0841658241491239	-0.0317914855268082
2	A	26	50	20120615	13	3992	79.64	0.0842303829982462	-0.0314283861946689
2	A	26	50	20120615	13	3994	79.68	0.083821392436008	-0.03108105534375
2	A	26	50	20120615	13	3996	79.72	0.0839862190267025	-0.0311668273963079
2	A	26	50	20120615	13	3998	79.76	0.0842712537701988	-0.0307317445938439
2	A	26	50	20120615	13	4000	79.8	0.08432082195556	-0.0305632410478871
2	A	26	50	20120615	13	4002	79.84	0.0844154328428827	-0.0299347645407685
2	A	26	50	20120615	13	4004	79.88	0.0843248524642128	-0.0292223544587231
2	A	26	50	20120615	13	4006	79.92	0.08468427484109	-0.0285197024502580
[truncated: 2,521 more rows]
