# Supplementary material for: How Do Ants Make Sense of Gravity? A Boltzmann Walker Analysis of Lasius niger Trajectories on Various Inclines
Source: PLoS One. 2013 Oct 29;8(10):e76531. doi: 10.1371/journal.pone.0076531 (PMC3812222; doi:10.1371/journal.pone.0076531)
Supplement: Dataset S2 — Trajectories for . (ZIP) [file pone.0076531.s006.zip › Incline2/2-A-26-50-20120615-14.txt]

Pente	Colonie	Temperature	Humidite	Date	Indiv	Frame	Time	X	Y
2	A	26	50	20120615	14	10	0	0	0
2	A	26	50	20120615	14	12	0.04	0.000108105949531000	-0.00184617441768760
2	A	26	50	20120615	14	14	0.08	0.0007007816403181	-0.0042231633601208
2	A	26	50	20120615	14	16	0.12	0.0007101013076941	-0.0057516312361981
2	A	26	50	20120615	14	18	0.16	0.00206438049929387	-0.0080474938176258
2	A	26	50	20120615	14	20	0.2	0.00285252878867221	-0.0086212473309484
2	A	26	50	20120615	14	22	0.24	0.00461825220304095	-0.0102234876575068
2	A	26	50	20120615	14	24	0.28	0.00590186314292888	-0.0117144223056386
2	A	26	50	20120615	14	26	0.32	0.00739293921241696	-0.0138086604594788
2	A	26	50	20120615	14	28	0.36	0.00903632608257261	-0.0137974174616579
2	A	26	50	20120615	14	30	0.4	0.0103676667301906	-0.0143277475475478
2	A	26	50	20120615	14	34	0.48	0.0118351961438652	-0.0138866543374437
2	A	26	50	20120615	14	36	0.52	0.0140365609750552	-0.0139271008453276
2	A	26	50	20120615	14	38	0.56	0.0157715888840526	-0.01431113053819
2	A	26	50	20120615	14	40	0.6	0.0182932730871201	-0.0138686231145234
2	A	26	50	20120615	14	42	0.64	0.0191058094893815	-0.0141362630312025
2	A	26	50	20120615	14	44	0.68	0.021517255745262	-0.0129024324087101
2	A	26	50	20120615	14	46	0.72	0.0245015221335139	-0.011996635693078
2	A	26	50	20120615	14	48	0.76	0.0272130220809231	-0.0109653628791243
2	A	26	50	20120615	14	50	0.8	0.0295687695356495	-0.0113250468855104
2	A	26	50	20120615	14	52	0.84	0.0320331427341018	-0.0110708066423348
2	A	26	50	20120615	14	54	0.88	0.0334695021737549	-0.0109840312052544
2	A	26	50	20120615	14	56	0.92	0.0357401563984333	-0.0127355417733213
2	A	26	50	20120615	14	58	0.96	0.0378690774327839	-0.0142472307125877
2	A	26	50	20120615	14	60	1	0.0405912879266077	-0.0157533773489032
2	A	26	50	20120615	14	62	1.04	0.0422925479512696	-0.016317687451163
2	A	26	50	20120615	14	64	1.08	0.0442827494843938	-0.0166071981805842
2	A	26	50	20120615	14	66	1.12	0.0455252421649558	-0.0170910359956111
2	A	26	50	20120615	14	68	1.16	0.0475099141230511	-0.0194617175455562
2	A	26	50	20120615	14	70	1.2	0.0481673254396559	-0.0224760289009407
2	A	26	50	20120615	14	72	1.24	0.0484521339089822	-0.0250633467554379
2	A	26	50	20120615	14	74	1.28	0.0486790091197259	-0.0271439023930622
2	A	26	50	20120615	14	76	1.32	0.0497294657406532	-0.0292936696424289
2	A	26	50	20120615	14	78	1.36	0.0500508174884312	-0.0318861635185644
2	A	26	50	20120615	14	80	1.4	0.0508497279430192	-0.0344669406353357
2	A	26	50	20120615	14	82	1.44	0.0511733000060902	-0.0340887799287571
2	A	26	50	20120615	14	84	1.48	0.051890129505518	-0.0340329538483824
2	A	26	50	20120615	14	86	1.52	0.0539815038768944	-0.0341825422879424
2	A	26	50	20120615	14	88	1.56	0.0549974819711711	-0.0335502403331376
2	A	26	50	20120615	14	90	1.6	0.0573766374887819	-0.0332676564217449
2	A	26	50	20120615	14	92	1.64	0.059943241357231	-0.0332654460059469
2	A	26	50	20120615	14	94	1.68	0.0622830506251095	-0.0334010761576463
2	A	26	50	20120615	14	96	1.72	0.0653404389256039	-0.0338998692810953
2	A	26	50	20120615	14	98	1.76	0.0678034756922397	-0.0338093171866965
2	A	26	50	20120615	14	100	1.8	0.070768671410603	-0.0354072229486863
2	A	26	50	20120615	14	102	1.84	0.0734896465888801	-0.0363352016040443
2	A	26	50	20120615	14	104	1.88	0.0762970302158182	-0.0363111316892127
2	A	26	50	20120615	14	106	1.92	0.0790490898081962	-0.0374603216299971
2	A	26	50	20120615	14	108	1.96	0.0807105079012721	-0.0376846159009894
2	A	26	50	20120615	14	110	2	0.0831491070575502	-0.0377631754643792
2	A	26	50	20120615	14	112	2.04	0.0867421994554715	-0.0388050265957795
2	A	26	50	20120615	14	114	2.08	0.0904602376216285	-0.0400429584376028
2	A	26	50	20120615	14	116	2.12	0.0925256258187963	-0.0404537167667941
2	A	26	50	20120615	14	118	2.16	0.09600812671614	-0.0414712434249215
2	A	26	50	20120615	14	120	2.2	0.0985607821962235	-0.0416326051923883
2	A	26	50	20120615	14	122	2.24	0.101242413953195	-0.0429290147650157
2	A	26	50	20120615	14	124	2.28	0.103399089635814	-0.0446204141856139
2	A	26	50	20120615	14	126	2.32	0.104508893728887	-0.0468085561199957
2	A	26	50	20120615	14	128	2.36	0.106368018877982	-0.0498242251204001
2	A	26	50	20120615	14	130	2.4	0.106923451254604	-0.0506221951229691
2	A	26	50	20120615	14	132	2.44	0.108983111886844	-0.0522493892478356
2	A	26	50	20120615	14	134	2.48	0.109760575792759	-0.0523543946048418
2	A	26	50	20120615	14	136	2.52	0.111644520389874	-0.0524913611883576
2	A	26	50	20120615	14	138	2.56	0.115482271734087	-0.0530998972842468
2	A	26	50	20120615	14	140	2.6	0.117953397802299	-0.0531022307366247
2	A	26	50	20120615	14	142	2.64	0.120673425457490	-0.0535910536544589
2	A	26	50	20120615	14	144	2.68	0.123364320313295	-0.0542532591550401
2	A	26	50	20120615	14	146	2.72	0.126472691012713	-0.0551216569930153
2	A	26	50	20120615	14	148	2.76	0.129100794786349	-0.0561747511222365
2	A	26	50	20120615	14	150	2.8	0.130848338485373	-0.0574437249517538
2	A	26	50	20120615	14	152	2.84	0.133019156303616	-0.059570702149563
2	A	26	50	20120615	14	154	2.88	0.135009732603334	-0.061042120650534
2	A	26	50	20120615	14	156	2.92	0.135339527206080	-0.0630966901139497
2	A	26	50	20120615	14	158	2.96	0.134957335990848	-0.0645706541993331
2	A	26	50	20120615	14	160	3	0.135071463025332	-0.0652795994581507
2	A	26	50	20120615	14	162	3.04	0.135378771632436	-0.0685035821162926
2	A	26	50	20120615	14	164	3.08	0.136391136411060	-0.0702050931638618
2	A	26	50	20120615	14	166	3.12	0.136978317882158	-0.0725326058448154
2	A	26	50	20120615	14	168	3.16	0.136515799336584	-0.0746313694820552
2	A	26	50	20120615	14	170	3.2	0.136291717197626	-0.0772907273754197
2	A	26	50	20120615	14	172	3.24	0.136023370174165	-0.0789563173985047
2	A	26	50	20120615	14	174	3.28	0.136430380837416	-0.079491172967794
2	A	26	50	20120615	14	176	3.32	0.136756286352865	-0.0799586412608366
2	A	26	50	20120615	14	178	3.36	0.137224320331333	-0.0805470248134619
2	A	26	50	20120615	14	180	3.4	0.138420250030353	-0.0809618843619841
2	A	26	50	20120615	14	182	3.44	0.139397400891275	-0.0810906485068381
2	A	26	50	20120615	14	184	3.48	0.140887628432626	-0.0808887695208094
2	A	26	50	20120615	14	186	3.52	0.141805806587996	-0.0800271599079336
2	A	26	50	20120615	14	188	3.56	0.143852244323428	-0.079691920582973
2	A	26	50	20120615	14	190	3.6	0.146853700477531	-0.0791766518715224
2	A	26	50	20120615	14	192	3.64	0.149378990925182	-0.0784898390549559
2	A	26	50	20120615	14	194	3.68	0.151308614620362	-0.0774624836125699
2	A	26	50	20120615	14	196	3.72	0.153020590848293	-0.0760375927378009
2	A	26	50	20120615	14	198	3.76	0.154259724771644	-0.0741408495079461
2	A	26	50	20120615	14	200	3.8	0.155141840481175	-0.0731554962083627
2	A	26	50	20120615	14	202	3.84	0.155451977515403	-0.0702700762770529
2	A	26	50	20120615	14	204	3.88	0.155566175260565	-0.0686992385626469
2	A	26	50	20120615	14	206	3.92	0.155737436522968	-0.0665183798281114
2	A	26	50	20120615	14	208	3.96	0.155411813850232	-0.0640877002677826
2	A	26	50	20120615	14	210	4	0.155919657940480	-0.061261960148805
2	A	26	50	20120615	14	212	4.04	0.155954306172758	-0.0589362859454824
2	A	26	50	20120615	14	214	4.08	0.155455583759987	-0.0571906514347672
2	A	26	50	20120615	14	216	4.12	0.155030612584494	-0.0533022712450223
2	A	26	50	20120615	14	218	4.16	0.154734829817924	-0.0516110839564585
2	A	26	50	20120615	14	220	4.2	0.154248906037892	-0.047855781262933
2	A	26	50	20120615	14	222	4.24	0.153554032204020	-0.0463458961530653
2	A	26	50	20120615	14	224	4.28	0.152084805734071	-0.0441551379235932
2	A	26	50	20120615	14	226	4.32	0.151693139287972	-0.0415260442004635
2	A	26	50	20120615	14	228	4.36	0.150584254433715	-0.0387896823786278
2	A	26	50	20120615	14	230	4.4	0.150156242699063	-0.0362054192254253
2	A	26	50	20120615	14	232	4.44	0.150386688799051	-0.0336669765916437
2	A	26	50	20120615	14	234	4.48	0.150976557275917	-0.0305258668482568
2	A	26	50	20120615	14	236	4.52	0.150752687268994	-0.0262992067743924
2	A	26	50	20120615	14	238	4.56	0.150601154285785	-0.02459104892308
2	A	26	50	20120615	14	240	4.6	0.150972951031333	-0.0219013561488026
2	A	26	50	20120615	14	242	4.64	0.149577334377305	-0.0179257896929375
2	A	26	50	20120615	14	244	4.68	0.149153918836731	-0.0162391985984513
2	A	26	50	20120615	14	246	4.72	0.147761342741862	-0.0144116104117966
2	A	26	50	20120615	14	248	4.76	0.147266085152319	-0.0125451313521766
2	A	26	50	20120615	14	250	4.8	0.145912258509059	-0.0100070422717856
2	A	26	50	20120615	14	252	4.84	0.145162371767611	-0.0076004043420172
2	A	26	50	20120615	14	254	4.88	0.145181746493415	-0.0055247630965222
2	A	26	50	20120615	14	256	4.92	0.143615363551731	-0.0033731785827277
2	A	26	50	20120615	14	258	4.96	0.142893195396105	-0.0012216647796114
2	A	26	50	20120615	14	260	5	0.140622392679003	0.0014821701302897
2	A	26	50	20120615	14	262	5.04	0.139261989942678	0.00267159444692358
2	A	26	50	20120615	14	264	5.08	0.138892809492220	0.00457774219696815
2	A	26	50	20120615	14	266	5.12	0.137583813418888	0.00686636400495653
2	A	26	50	20120615	14	268	5.16	0.136281888413367	0.00981598923199808
2	A	26	50	20120615	14	270	5.2	0.135805227732169	0.0125937168005332
2	A	26	50	20120615	14	272	5.24	0.134950830608462	0.0142542156547936
2	A	26	50	20120615	14	274	5.28	0.133448723673187	0.0166448729713072
2	A	26	50	20120615	14	276	5.32	0.132277684132864	0.017364071278452
2	A	26	50	20120615	14	278	5.36	0.130552202165412	0.0193593851936042
2	A	26	50	20120615	14	280	5.4	0.129481147523949	0.0207383141275961
2	A	26	50	20120615	14	282	5.44	0.127798516227438	0.0218859484334619
2	A	26	50	20120615	14	284	5.48	0.126101813505981	0.0229683167834241
2	A	26	50	20120615	14	286	5.52	0.124211222105122	0.024520062614738
2	A	26	50	20120615	14	288	5.56	0.122367865437247	0.0252427964557888
2	A	26	50	20120615	14	290	5.6	0.120859182408907	0.0260012391892894
2	A	26	50	20120615	14	292	5.64	0.119158449178797	0.0263638435466819
2	A	26	50	20120615	14	294	5.68	0.116794520498613	0.0275138113049256
2	A	26	50	20120615	14	296	5.72	0.113985397388993	0.0282676578443486
2	A	26	50	20120615	14	298	5.76	0.111189992150928	0.0296478595705466
2	A	26	50	20120615	14	300	5.8	0.109093703387422	0.0316649523745593
2	A	26	50	20120615	14	302	5.84	0.107248578952594	0.032715995894115
2	A	26	50	20120615	14	304	5.88	0.104631576755422	0.0347711310429556
2	A	26	50	20120615	14	306	5.92	0.102617100246500	0.0369722837421112
2	A	26	50	20120615	14	308	5.96	0.100898618636182	0.0389506978051931
2	A	26	50	20120615	14	310	6	0.100090678427999	0.0410904029250636
2	A	26	50	20120615	14	312	6.04	0.0988461704931104	0.042896353644214
2	A	26	50	20120615	14	314	6.08	0.0969917829594487	0.0454806167974165
2	A	26	50	20120615	14	316	6.12	0.0953326983187507	0.0476786582267349
2	A	26	50	20120615	14	318	6.16	0.093580275582936	0.0492230501475244
2	A	26	50	20120615	14	320	6.2	0.0916742692542477	0.0509075906323451
2	A	26	50	20120615	14	322	6.24	0.0889531102282075	0.0517164500793444
2	A	26	50	20120615	14	324	6.28	0.0871673120523209	0.0523862923331624
2	A	26	50	20120615	14	326	6.32	0.0849172982745853	0.0532902576422313
2	A	26	50	20120615	14	328	6.36	0.0829620066032483	0.0552885414058645
2	A	26	50	20120615	14	330	6.4	0.0802701925086273	0.056614790884658
2	A	26	50	20120615	14	332	6.44	0.078069251941506	0.0569781023488316
2	A	26	50	20120615	14	334	6.48	0.0757514266234546	0.057958647322303
2	A	26	50	20120615	14	336	6.52	0.0738430868423884	0.0595943267285437
2	A	26	50	20120615	14	338	6.56	0.0721316197313401	0.0615296638465157
2	A	26	50	20120615	14	340	6.6	0.0704921148774132	0.0634240099843822
2	A	26	50	20120615	14	342	6.64	0.070110517631878	0.0652548932886373
2	A	26	50	20120615	14	344	6.68	0.0697065616699218	0.0666731232175276
2	A	26	50	20120615	14	346	6.72	0.0690305845576702	0.0695538592735188
2	A	26	50	20120615	14	348	6.76	0.0691858199519848	0.0725103179804938
2	A	26	50	20120615	14	350	6.8	0.0692313364154898	0.0759812435398295
2	A	26	50	20120615	14	352	6.84	0.0696435301714468	0.0784770971321802
2	A	26	50	20120615	14	354	6.88	0.0696229462930465	0.080974676065077
2	A	26	50	20120615	14	356	6.92	0.0685611406082812	0.0830559883069571
2	A	26	50	20120615	14	358	6.96	0.0681556855799488	0.0835973492586336
2	A	26	50	20120615	14	360	7	0.0667340473963732	0.0860509390786727
2	A	26	50	20120615	14	362	7.04	0.0649654319152694	0.0872279890266359
2	A	26	50	20120615	14	364	7.08	0.0634071099908905	0.0891711184613365
2	A	26	50	20120615	14	366	7.12	0.0617104072694334	0.0911592905979987
2	A	26	50	20120615	14	368	7.16	0.0603209424444018	0.0930584379909096
2	A	26	50	20120615	14	370	7.2	0.0587091632473652	0.095416214842098
2	A	26	50	20120615	14	372	7.24	0.0562313903754094	0.0983188174681906
2	A	26	50	20120615	14	374	7.28	0.0550261975775551	0.100335344586778
2	A	26	50	20120615	14	376	7.32	0.053517231706503	0.102808238421944
2	A	26	50	20120615	14	378	7.36	0.0524878963651297	0.105057332960864
2	A	26	50	20120615	14	380	7.4	0.0512706120413171	0.107128943697706
2	A	26	50	20120615	14	382	7.44	0.0507280490081126	0.109052486274568
2	A	26	50	20120615	14	384	7.48	0.0496169721228342	0.110946613209332
2	A	26	50	20120615	14	386	7.52	0.0499259070755346	0.113363009212681
2	A	26	50	20120615	14	388	7.56	0.0499774551598831	0.115559070743012
2	A	26	50	20120615	14	390	7.6	0.0503738592214163	0.116965788973505
2	A	26	50	20120615	14	392	7.64	0.0502078305491937	0.118964638422563
2	A	26	50	20120615	14	394	7.68	0.0492376800454058	0.120926152633574
2	A	26	50	20120615	14	396	7.72	0.0483327954975213	0.123089687251971
2	A	26	50	20120615	14	398	7.76	0.046623435564681	0.125484940762562
2	A	26	50	20120615	14	400	7.8	0.0451064793870015	0.128396311512742
2	A	26	50	20120615	14	402	7.84	0.0432666582530322	0.129625192387766
2	A	26	50	20120615	14	404	7.88	0.0417851281250901	0.132074044592371
2	A	26	50	20120615	14	406	7.92	0.0398374732069899	0.13347298464827
2	A	26	50	20120615	14	408	7.96	0.0386003898933041	0.135561424526505
2	A	26	50	20120615	14	410	8	0.0358911809718659	0.137283512381407
2	A	26	50	20120615	14	412	8.04	0.0341067262988635	0.138193983072862
2	A	26	50	20120615	14	414	8.08	0.0317624551871958	0.138463602888529
2	A	26	50	20120615	14	416	8.12	0.0294836621634659	0.139219287905583
2	A	26	50	20120615	14	418	8.16	0.0269198343962397	0.140810136741896
2	A	26	50	20120615	14	420	8.2	0.0249750786159424	0.141636249594357
2	A	26	50	20120615	14	422	8.24	0.0231869469876778	0.142325537284657
2	A	26	50	20120615	14	424	8.28	0.0197786215916805	0.143110637943809
2	A	26	50	20120615	14	426	8.32	0.0169897217360027	0.143355367600777
2	A	26	50	20120615	14	428	8.36	0.0138028621838730	0.143461221485921
2	A	26	50	20120615	14	430	8.4	0.0108952390996339	0.143065807373882
2	A	26	50	20120615	14	432	8.44	0.00923014405129584	0.142670393261842
2	A	26	50	20120615	14	434	8.48	0.00774472483605728	0.142532436728832
2	A	26	50	20120615	14	436	8.52	0.00571645974490178	0.141405167098265
2	A	26	50	20120615	14	438	8.56	0.0034187162594361	0.140622612023526
2	A	26	50	20120615	14	440	8.6	0.0008391907216676	0.13878752850499
2	A	26	50	20120615	14	442	8.64	-0.001716505317575	0.137780396316546
2	A	26	50	20120615	14	444	8.68	-0.0054299472896542	0.135910947408445
2	A	26	50	20120615	14	446	8.72	-0.006832635011494	0.135956838638544
2	A	26	50	20120615	14	448	8.76	-0.0098557286331008	0.134340887511499
2	A	26	50	20120615	14	450	8.8	-0.0134263350353804	0.132538048062186
2	A	26	50	20120615	14	452	8.84	-0.0153272501952442	0.130275094230354
2	A	26	50	20120615	14	454	8.88	-0.0175033006036677	0.128060860055747
2	A	26	50	20120615	14	456	8.92	-0.0195136758932592	0.126371511244814
2	A	26	50	20120615	14	458	8.96	-0.0213201215871565	0.126252222330828
2	A	26	50	20120615	14	460	9	-0.022351436827517	0.126432888113421
2	A	26	50	20120615	14	462	9.04	-0.0224907368634108	0.127167572059074
2	A	26	50	20120615	14	464	9.08	-0.0227245770759492	0.127971764601317
2	A	26	50	20120615	14	466	9.12	-0.023379428666006	0.128749511349944
2	A	26	50	20120615	14	468	9.16	-0.0235737416094761	0.130600151217666
2	A	26	50	20120615	14	470	9.2	-0.0241250020560891	0.13208535830087
2	A	26	50	20120615	14	472	9.24	-0.0247489530798081	0.134387415137701
2	A	26	50	20120615	14	474	9.28	-0.0252412408208702	0.137367021692265
2	A	26	50	20120615	14	476	9.32	-0.0248589081842826	0.140449088019423
2	A	26	50	20120615	14	478	9.36	-0.0253756618199738	0.142854099603594
2	A	26	50	20120615	14	480	9.4	-0.0249970768493265	0.145737256793204
2	A	26	50	20120615	14	482	9.44	-0.0255339123176033	0.14846159779976
2	A	26	50	20120615	14	484	9.48	-0.025789389997646	0.151895803303949
2	A	26	50	20120615	14	486	9.52	-0.0261216594741256	0.154517825959266
2	A	26	50	20120615	14	488	9.56	-0.0262586260576414	0.157967304969929
2	A	26	50	20120615	14	490	9.6	-0.0270719402773622	0.161260866935339
2	A	26	50	20120615	14	492	9.64	-0.0264233112269798	0.163762115752431
2	A	26	50	20120615	14	494	9.68	-0.0243309115507707	0.164478485632451
2	A	26	50	20120615	14	496	9.72	-0.0229743271910643	0.164611775260704
2	A	26	50	20120615	14	498	9.76	-0.0209189799101893	0.164784804290061
2	A	26	50	20120615	14	500	9.8	-0.018863986182705	0.163874192177249
2	A	26	50	20120615	14	502	9.84	-0.0156573276407021	0.162593551085842
2	A	26	50	20120615	14	504	9.88	-0.0130486693035487	0.162512375227361
2	A	26	50	20120615	14	506	9.92	-0.0151462308592605	0.162397541086097
2	A	26	50	20120615	14	508	9.96	-0.012557230090624	0.163652938465415
2	A	26	50	20120615	14	510	10	-0.0128473560029449	0.164454585423247
2	A	26	50	20120615	14	512	10.04	-0.0133902018788618	0.166465809240975
2	A	26	50	20120615	14	514	10.08	-0.0137166023690575	0.168420535226888
2	A	26	50	20120615	14	516	10.12	-0.0148933694743082	0.169416000153442
2	A	26	50	20120615	14	518	10.16	-0.016666793281524	0.17027867042649
2	A	26	50	20120615	14	520	10.2	-0.0183231909164535	0.171883449266392
2	A	26	50	20120615	14	522	10.24	-0.0195582236204739	0.171624223920409
2	A	26	50	20120615	14	524	10.28	-0.0213563254543532	0.171632072805681
2	A	26	50	20120615	14	526	10.32	-0.023272726252725	0.171339189176913
2	A	26	50	20120615	14	528	10.36	-0.0264185029008677	0.170420798889508
2	A	26	50	20120615	14	530	10.4	-0.0287334997917943	0.170447739657871
2	A	26	50	20120615	14	532	10.44	-0.0309270864483913	0.169539673129472
2	A	26	50	20120615	14	534	10.48	-0.0324861861902295	0.16866363853826
2	A	26	50	20120615	14	536	10.52	-0.0332262441474193	0.168496337073831
2	A	26	50	20120615	14	538	10.56	-0.0320730944086603	0.168819343451477
2	A	26	50	20120615	14	540	10.6	-0.0310910645109484	0.169088609713753
2	A	26	50	20120615	14	542	10.64	-0.0303006605509381	0.169512732361108
2	A	26	50	20120615	14	544	10.68	-0.0296960842530236	0.171118571861183
2	A	26	50	20120615	14	546	10.72	-0.0291038116131017	0.171726400850291
2	A	26	50	20120615	14	548	10.76	-0.027346580551175	0.173642023831203
2	A	26	50	20120615	14	550	10.8	-0.0260731519489362	0.175270420037598
2	A	26	50	20120615	14	552	10.84	-0.0245158199740509	0.176816438303984
2	A	26	50	20120615	14	554	10.88	-0.021660734923654	0.17853873829092
2	A	26	50	20120615	14	556	10.92	-0.0205195352894971	0.177824489731244
2	A	26	50	20120615	14	558	10.96	-0.0199018068054525	0.178261198879304
2	A	26	50	20120615	14	560	11	-0.0195331213297418	0.17704737937872
2	A	26	50	20120615	14	562	11.04	-0.0183577684380535	0.175176516257056
2	A	26	50	20120615	14	564	11.08	-0.0163922944290674	0.174305077859922
2	A	26	50	20120615	14	566	11.12	-0.0144198907736256	0.173598961028229
2	A	26	50	20120615	14	568	11.16	-0.0108866903200708	0.172171100304979
2	A	26	50	20120615	14	570	11.2	-0.0083556723074917	0.171599333761712
2	A	26	50	20120615	14	572	11.24	-0.0057752275309076	0.171301853938867
2	A	26	50	20120615	14	574	11.28	-0.0029913481333762	0.171510450439317
2	A	26	50	20120615	14	576	11.32	-0.0015382436980378	0.172450195351513
2	A	26	50	20120615	14	578	11.36	0.0010292610244505	0.17313962446317
2	A	26	50	20120615	14	580	11.4	0.00415043035660795	0.174546766957732
2	A	26	50	20120615	14	582	11.44	0.00642307155134149	0.175941181530231
2	A	26	50	20120615	14	584	11.48	0.00916311032843936	0.177695513454355
2	A	26	50	20120615	14	586	11.52	0.0113883753688334	0.18005230035605
2	A	26	50	20120615	14	588	11.56	0.0128160239600491	0.182407673044182
2	A	26	50	20120615	14	590	11.6	0.0142302375224222	0.185801785593878
2	A	26	50	20120615	14	592	11.64	0.0159520425346114	0.187950683101904
2	A	26	50	20120615	14	594	11.68	0.0170416940844199	0.191117814374838
2	A	26	50	20120615	14	596	11.72	0.0176441490619908	0.193833104414595
2	A	26	50	20120615	14	598	11.76	0.0180931618680443	0.196513746222073
2	A	26	50	20120615	14	600	11.8	0.0186828889235539	0.20005776540938
2	A	26	50	20120615	14	602	11.84	0.0188921925307851	0.201865130342093
2	A	26	50	20120615	14	604	11.88	0.0186588472929935	0.204419200035738
2	A	26	50	20120615	14	606	11.92	0.0176186932178681	0.207088528134718
2	A	26	50	20120615	14	608	11.96	0.0174829287158803	0.20993251160865
2	A	26	50	20120615	14	610	12	0.0179284059880278	0.212544564058353
2	A	26	50	20120615	14	612	12.04	0.0183873182890179	0.215435923686625
2	A	26	50	20120615	14	614	12.08	0.0190223001785234	0.21818656906544
2	A	26	50	20120615	14	616	12.12	0.0195165678185728	0.220294454380158
2	A	26	50	20120615	14	618	12.16	0.0195886927102539	0.222425674218654
2	A	26	50	20120615	14	620	12.2	0.0192931220757179	0.225429463825134
2	A	26	50	20120615	14	622	12.24	0.0197640551919881	0.227922722335598
2	A	26	50	20120615	14	624	12.28	0.0195823287492232	0.230907420058986
2	A	26	50	20120615	14	626	12.32	0.0196318262239062	0.234430226042858
2	A	26	50	20120615	14	628	12.36	0.0196813236985893	0.236217791985697
2	A	26	50	20120615	14	630	12.4	0.0194614134896403	0.238765497718313
2	A	26	50	20120615	14	632	12.44	0.0182593319616231	0.241926265030216
2	A	26	50	20120615	14	634	12.48	0.0179531547253693	0.244778026678742
2	A	26	50	20120615	14	636	12.52	0.0181857928563797	0.247643930462891
2	A	26	50	20120615	14	638	12.56	0.0177417297977946	0.249227849652749
2	A	26	50	20120615	14	640	12.6	0.0178789085133448	0.251359069491245
2	A	26	50	20120615	14	642	12.64	0.0190300783531165	0.253816972662649
2	A	26	50	20120615	14	644	12.68	0.0208289580044551	0.255376850221947
2	A	26	50	20120615	14	646	12.72	0.0217368831114986	0.256028802674201
2	A	26	50	20120615	14	648	12.76	0.0237867856701584	0.257233005522562
2	A	26	50	20120615	14	650	12.8	0.0246982463111078	0.257468472080697
2	A	26	50	20120615	14	652	12.84	0.0263118639857756	0.256461552024287
2	A	26	50	20120615	14	654	12.88	0.026802596091919	0.256345586512173
2	A	26	50	20120615	14	656	12.92	0.0273329261778089	0.256106584420131
2	A	26	50	20120615	14	658	12.96	0.0282097385864802	0.255888795531526
2	A	26	50	20120615	14	660	13	0.028989677366129	0.257503120312975
2	A	26	50	20120615	14	662	13.04	0.030100542119373	0.259250381169287
2	A	26	50	20120615	14	664	13.08	0.0315253622834639	0.262092243322876
2	A	26	50	20120615	14	666	13.12	0.0337477988967333	0.263750408724758
2	A	26	50	20120615	14	668	13.16	0.0352560576610042	0.264087698659384
2	A	26	50	20120615	14	670	13.2	0.035433541463082	0.265529489386223
