# Supplementary material for: How Do Ants Make Sense of Gravity? A Boltzmann Walker Analysis of Lasius niger Trajectories on Various Inclines
Source: PLoS One. 2013 Oct 29;8(10):e76531. doi: 10.1371/journal.pone.0076531 (PMC3812222; doi:10.1371/journal.pone.0076531)
Supplement: Dataset S2 — Trajectories for . (ZIP) [file pone.0076531.s006.zip › Incline2/2-A-26-50-20120615-15.txt]

Pente	Colonie	Temperature	Humidite	Date	Indiv	Frame	Time	X	Y
2	A	26	50	20120615	15	14	0	0	0
2	A	26	50	20120615	15	16	0.04	-0.002639569510093	-0.0007890710637278
2	A	26	50	20120615	15	18	0.08	-0.0048385231071591	-0.0018920091499547
2	A	26	50	20120615	15	20	0.12	-0.00747257364882492	-0.0023365742543545
2	A	26	50	20120615	15	22	0.16	-0.00902501244478435	-0.0035255601647841
2	A	26	50	20120615	15	24	0.2	-0.0113621347068943	-0.0056065683507483
2	A	26	50	20120615	15	26	0.24	-0.0138299373732354	-0.0078813308658254
2	A	26	50	20120615	15	28	0.28	-0.0152679804341345	-0.0090208334437075
2	A	26	50	20120615	15	30	0.32	-0.0178248078442269	-0.0090811496521427
2	A	26	50	20120615	15	32	0.36	-0.0187693610825359	-0.0085733055618946
2	A	26	50	20120615	15	34	0.4	-0.0194578638843094	-0.0075306836841028
2	A	26	50	20120615	15	36	0.44	-0.0205384220409118	-0.0057664946914492
2	A	26	50	20120615	15	38	0.48	-0.0204464557329507	-0.0045527176172713
2	A	26	50	20120615	15	40	0.52	-0.0198854725680963	-0.0023568328636355
2	A	26	50	20120615	15	42	0.56	-0.0198770792106037	-0.0011910047002898
2	A	26	50	20120615	15	44	0.6	-0.0191898986985110	0.0009891327853289
2	A	26	50	20120615	15	46	0.64	-0.0189486126515667	0.00235481760930918
2	A	26	50	20120615	15	48	0.68	-0.0180568873608801	0.00331798896916681
2	A	26	50	20120615	15	50	0.72	-0.0178255432352793	0.00361011599367841
2	A	26	50	20120615	15	52	0.76	-0.0168760968180445	0.00452275043188463
2	A	26	50	20120615	15	54	0.8	-0.0164675163777393	0.00618785962235834
2	A	26	50	20120615	15	56	0.84	-0.0159936275551237	0.00660779619756941
2	A	26	50	20120615	15	58	0.88	-0.0158748145240013	0.00861909991836458
2	A	26	50	20120615	15	60	0.92	-0.0163165561510238	0.0105794523529346
2	A	26	50	20120615	15	62	0.96	-0.0160246836849534	0.0117016803121523
2	A	26	50	20120615	15	64	1	-0.0157565558645953	0.0123507972662137
2	A	26	50	20120615	15	66	1.04	-0.015292066612422	0.0139205085595172
2	A	26	50	20120615	15	68	1.08	-0.0143848606329749	0.015594161721228
2	A	26	50	20120615	15	70	1.12	-0.0141537498526119	0.0162794613292828
2	A	26	50	20120615	15	72	1.16	-0.0130466044810369	0.0164381502331166
2	A	26	50	20120615	15	74	1.2	-0.0123833524624196	0.0167990151078274
2	A	26	50	20120615	15	76	1.24	-0.0108922481086602	0.0167823980984695
2	A	26	50	20120615	15	78	1.28	-0.00995077785591722	0.0168455144497582
2	A	26	50	20120615	15	80	1.32	-0.00903637352943768	0.0167716338119395
2	A	26	50	20120615	15	82	1.36	-0.00722169004153958	0.016543924215194
2	A	26	50	20120615	15	84	1.4	-0.00607266485663522	0.0160981167241797
2	A	26	50	20120615	15	86	1.44	-0.00639196599474782	0.0154418933469673
2	A	26	50	20120615	15	88	1.48	-0.0064502386645854	0.0158265665070006
2	A	26	50	20120615	15	90	1.52	-0.00423190327064697	0.0141996552248466
2	A	26	50	20120615	15	92	1.56	-0.00366332577896268	0.0132921897372108
2	A	26	50	20120615	15	94	1.6	-0.00334005777180762	0.0128779877979952
2	A	26	50	20120615	15	96	1.64	-0.0021696122011808	0.0120103112089368
2	A	26	50	20120615	15	98	1.68	-0.0007576330962362	0.0115563627975507
2	A	26	50	20120615	15	100	1.72	-4.50250242921002e-05	0.0106088114264894
2	A	26	50	20120615	15	102	1.76	-0.0003374207493805	0.0111900602716926
2	A	26	50	20120615	15	104	1.8	9.04919903222997e-05	0.0100195439903876
2	A	26	50	20120615	15	106	1.84	0.000665999128462299	0.0101433513167056
2	A	26	50	20120615	15	108	1.88	0.0010902349129029	0.00966956148903935
2	A	26	50	20120615	15	110	1.92	0.0016113160420949	0.00940801683281406
2	A	26	50	20120615	15	112	1.96	0.0025580683824934	0.00847669356238107
2	A	26	50	20120615	15	114	2	0.0029212242831752	0.00851684308541685
2	A	26	50	20120615	15	116	2.04	0.0046006523859679	0.00652921542097614
2	A	26	50	20120615	15	118	2.08	0.0063820170023365	0.00574293389350014
2	A	26	50	20120615	15	120	2.12	0.0085281638649836	0.00410945358934891
2	A	26	50	20120615	15	122	2.16	0.0097220924518137	0.0038586216008586
2	A	26	50	20120615	15	124	2.2	0.0113256692101885	0.00381421529500009
2	A	26	50	20120615	15	126	2.24	0.0133683592796802	0.00427666312989609
2	A	26	50	20120615	15	128	2.28	0.0122605350855953	0.00373622141703521
2	A	26	50	20120615	15	130	2.32	0.0130167150773962	0.00361728605643964
2	A	26	50	20120615	15	132	2.36	0.0133677935942553	0.00343435753214668
2	A	26	50	20120615	15	134	2.4	0.0138911233230114	0.00262507382107867
2	A	26	50	20120615	15	136	2.44	0.0144411109774183	0.00201370929806478
2	A	26	50	20120615	15	138	2.48	0.0140185439649813	0.001749817047326
2	A	26	50	20120615	15	140	2.52	0.0146007756886103	0.0015925564991901
2	A	26	50	20120615	15	142	2.56	0.0138776175834908	-0.000128470695539900
2	A	26	50	20120615	15	144	2.6	0.0133303876455305	-0.0009705641612549
2	A	26	50	20120615	15	146	2.64	0.0128676993943289	-0.0008841132861871
2	A	26	50	20120615	15	148	2.68	0.0127950371014942	-0.0013106118123275
2	A	26	50	20120615	15	150	2.72	0.0120922224584694	-0.002582364571495
2	A	26	50	20120615	15	152	2.76	0.0121434947711733	-0.003872473822702
2	A	26	50	20120615	15	154	2.8	0.0109032931165824	-0.0060351669840289
2	A	26	50	20120615	15	156	2.84	0.009607293665888	-0.0077429854240863
2	A	26	50	20120615	15	158	2.88	0.0091327896603728	-0.0073712240338774
2	A	26	50	20120615	15	160	2.92	0.0086258789510758	-0.0075580982140094
2	A	26	50	20120615	15	162	2.96	0.0081738595269887	-0.0081099611156
2	A	26	50	20120615	15	164	3	0.0079173841192778	-0.0081296971729697
2	A	26	50	20120615	15	166	3.04	0.0073101985973407	-0.0091933908328408
2	A	26	50	20120615	15	168	3.08	0.0073285147842938	-0.0104194411594198
2	A	26	50	20120615	15	170	3.12	0.0070407011111474	-0.0115512574865905
2	A	26	50	20120615	15	172	3.16	0.0071929906986116	-0.0132453651261606
2	A	26	50	20120615	15	174	3.2	0.0072966030552588	-0.015207070256003
2	A	26	50	20120615	15	176	3.24	0.0075792124224957	-0.0178296798099493
2	A	26	50	20120615	15	178	3.28	0.0071886490629751	-0.0190348301813967
2	A	26	50	20120615	15	180	3.32	0.0066316893357057	-0.0195759507167676
2	A	26	50	20120615	15	182	3.36	0.0059840007373422	-0.0211336857425181
2	A	26	50	20120615	15	184	3.4	0.0055422428468638	-0.0209236326020988
2	A	26	50	20120615	15	186	3.44	0.0035904159987545	-0.0210833680239688
2	A	26	50	20120615	15	188	3.48	0.0024165480313067	-0.0204324762318866
2	A	26	50	20120615	15	190	3.52	0.0020365488470971	-0.0190589920201099
2	A	26	50	20120615	15	192	3.56	0.0011775555293117	-0.0190867106059324
2	A	26	50	20120615	15	194	3.6	0.000731866125129798	-0.0179209036557901
2	A	26	50	20120615	15	196	3.64	0.000315450941688999	-0.0169863206230959
2	A	26	50	20120615	15	198	3.68	-0.000390524468647601	-0.0159115183156923
2	A	26	50	20120615	15	200	3.72	-0.0011029345506931	-0.0143415291294238
2	A	26	50	20120615	15	202	3.76	-0.0012907067564372	-0.0130513067411318
2	A	26	50	20120615	15	204	3.8	-0.00133208664527220	-0.0123326882615475
2	A	26	50	20120615	15	206	3.84	-0.0013738059453622	-0.0113056863725522
2	A	26	50	20120615	15	208	3.88	-0.0017297140015368	-0.0096783013288548
2	A	26	50	20120615	15	210	3.92	-0.00161415154028750	-0.0080126193818883
2	A	26	50	20120615	15	212	3.96	-0.0018430207921541	-0.0062931266088735
2	A	26	50	20120615	15	214	4	-0.0021485969876439	-0.0057426793350589
2	A	26	50	20120615	15	216	4.04	-0.0020589287767216	-0.0043718750579828
2	A	26	50	20120615	15	218	4.08	-0.0020840522806572	-0.0040888414266773
2	A	26	50	20120615	15	220	4.12	-0.0020717415515967	-0.003021244537374
2	A	26	50	20120615	15	222	4.16	-0.0023094001407535	-0.0017418762381732
2	A	26	50	20120615	15	224	4.2	-0.0026583007687266	-0.0011534361170054
2	A	26	50	20120615	15	226	4.24	-0.0026391523170921	-2.76655528139002e-05
2	A	26	50	20120615	15	228	4.28	-0.00353035434876055	0.0016715473977164
2	A	26	50	20120615	15	230	4.32	-0.00450695366639291	0.00284228995319137
2	A	26	50	20120615	15	232	4.36	-0.00506483970354566	0.00461615923767938
2	A	26	50	20120615	15	234	4.4	-0.00522430713194563	0.0051499392975547
2	A	26	50	20120615	15	236	4.44	-0.00550109418194617	0.00564394106545437
2	A	26	50	20120615	15	238	4.48	-0.00659131353849993	0.00707455738383065
2	A	26	50	20120615	15	240	4.52	-0.00765972289349478	0.00790747331063269
2	A	26	50	20120615	15	242	4.56	-0.00850759766425282	0.00806031019874547
2	A	26	50	20120615	15	244	4.6	-0.00908395757317085	0.00885316357664583
2	A	26	50	20120615	15	246	4.64	-0.0114724553855747	0.0113193073704782
2	A	26	50	20120615	15	248	4.68	-0.0115644202793223	0.0109089322931623
2	A	26	50	20120615	15	250	4.72	-0.0127904933040290	0.0117530133653286
2	A	26	50	20120615	15	252	4.76	-0.0151481116925877	0.0126037930014545
2	A	26	50	20120615	15	254	4.8	-0.0159686878989513	0.0124922469067223
2	A	26	50	20120615	15	256	4.84	-0.0168049406626537	0.0127162724771378
2	A	26	50	20120615	15	258	4.88	-0.0176651714173062	0.0129897460247617
2	A	26	50	20120615	15	260	4.92	-0.0185189816423855	0.0131144443056240
2	A	26	50	20120615	15	262	4.96	-0.0182983996819944	0.014146869703631
2	A	26	50	20120615	15	264	5	-0.0189496238142638	0.0148413970551803
2	A	26	50	20120615	15	266	5.04	-0.0192093087796545	0.0166900358107109
2	A	26	50	20120615	15	268	5.08	-0.0189362715169146	0.017385937070736
2	A	26	50	20120615	15	270	5.12	-0.0189840394084109	0.0192914385251826
2	A	26	50	20120615	15	272	5.16	-0.0187361624191592	0.020176546003504
2	A	26	50	20120615	15	274	5.2	-0.0183250222523061	0.020756260426992
2	A	26	50	20120615	15	276	5.24	-0.0174754193125748	0.0221091254050293
2	A	26	50	20120615	15	278	5.28	-0.0165207332340914	0.0231305623636567
2	A	26	50	20120615	15	280	5.32	-0.0158164619510974	0.0237093929036682
2	A	26	50	20120615	15	282	5.36	-0.0150227770156224	0.0249536462801153
2	A	26	50	20120615	15	284	5.4	-0.0144053101610869	0.0251113523055234
2	A	26	50	20120615	15	286	5.44	-0.0127791766963922	0.0270090147741937
2	A	26	50	20120615	15	288	5.48	-0.0125616706504992	0.02748235205352
2	A	26	50	20120615	15	290	5.52	-0.0106944137734199	0.0290386233682334
2	A	26	50	20120615	15	292	5.56	-0.00942961187391148	0.0299488819276549
2	A	26	50	20120615	15	294	5.6	-0.00785552146831211	0.0314791317128207
2	A	26	50	20120615	15	296	5.64	-0.00678199195311469	0.0327317006650145
2	A	26	50	20120615	15	298	5.68	-0.0051602708347346	0.0339978036410003
2	A	26	50	20120615	15	300	5.72	-0.00358418638801228	0.0344994817601165
2	A	26	50	20120615	15	302	5.76	-0.0031384969838304	0.0346438022541567
2	A	26	50	20120615	15	304	5.8	-0.0022807411029121	0.0351864006427002
2	A	26	50	20120615	15	306	5.84	-0.0011755473460531	0.0364474690184039
2	A	26	50	20120615	15	308	5.88	-0.0008137066639843	0.0369883208531979
2	A	26	50	20120615	15	310	5.92	0.000211923437855499	0.0383867942186218
2	A	26	50	20120615	15	312	5.96	0.0016857036754758	0.0392543859548664
2	A	26	50	20120615	15	314	6	0.0024771046560476	0.03971286692072
2	A	26	50	20120615	15	316	6.04	0.0043578460594441	0.0400530064956741
2	A	26	50	20120615	15	318	6.08	0.006275031746343	0.0405491762529649
2	A	26	50	20120615	15	320	6.12	0.0067878892236698	0.0409366071294448
2	A	26	50	20120615	15	322	6.16	0.0068575604548201	0.0405450608914984
2	A	26	50	20120615	15	324	6.2	0.0069675297014302	0.0404055345814347
2	A	26	50	20120615	15	326	6.24	0.0071706178400548	0.040674369508574
2	A	26	50	20120615	15	328	6.28	0.0073266480223914	0.0405481792324034
2	A	26	50	20120615	15	330	6.32	0.0075756981017932	0.0399708901851749
2	A	26	50	20120615	15	332	6.36	0.0078701373654792	0.0404677034096366
2	A	26	50	20120615	15	334	6.4	0.0084965137654577	0.0408021437039344
2	A	26	50	20120615	15	336	6.44	0.0089619738752416	0.0410065965586467
2	A	26	50	20120615	15	338	6.48	0.0089737118478093	0.0415478160889669
2	A	26	50	20120615	15	340	6.52	0.0093690835334419	0.0418282970647923
2	A	26	50	20120615	15	342	6.56	0.010003103757725	0.042029652791803
2	A	26	50	20120615	15	344	6.6	0.0101126699534699	0.0426460024176243
2	A	26	50	20120615	15	346	6.64	0.0101455292055916	0.0432802277028739
2	A	26	50	20120615	15	348	6.68	0.0101324123748006	0.0448716068692733
2	A	26	50	20120615	15	350	6.72	0.009896549836868	0.0458087779127867
2	A	26	50	20120615	15	352	6.76	0.0097535799167799	0.047543020933257
2	A	26	50	20120615	15	354	6.8	0.0095398427500307	0.0475221400700086
2	A	26	50	20120615	15	356	6.84	0.0094216427804875	0.0490592205066806
2	A	26	50	20120615	15	358	6.88	0.0091797415506436	0.0506072893827323
2	A	26	50	20120615	15	360	6.92	0.0084688871035168	0.0515256089594593
2	A	26	50	20120615	15	362	6.96	0.0085030403610481	0.0528845974822217
2	A	26	50	20120615	15	364	7	0.0080158437888105	0.0541312267374536
2	A	26	50	20120615	15	366	7.04	0.0076695028873854	0.0550667290089634
2	A	26	50	20120615	15	368	7.08	0.0072356928771274	0.0563183787223417
2	A	26	50	20120615	15	370	7.12	0.0064949278131564	0.0570515070330759
2	A	26	50	20120615	15	372	7.16	0.0054466420100473	0.0577777764080327
2	A	26	50	20120615	15	374	7.2	0.0048084074293484	0.0584283146467243
2	A	26	50	20120615	15	376	7.24	0.002846963929015	0.0598342550597575
2	A	26	50	20120615	15	378	7.28	0.0016303160013054	0.0602559735440571
2	A	26	50	20120615	15	380	7.32	-0.000645224331231001	0.0603254821406478
2	A	26	50	20120615	15	382	7.36	-0.0020798025689023	0.0604493672487117
2	A	26	50	20120615	15	384	7.4	-0.0018646299753872	0.0605016224398414
2	A	26	50	20120615	15	386	7.44	-0.0028866821169142	0.0605007739117039
2	A	26	50	20120615	15	388	7.48	-0.00396926259891084	0.0602853891861545
2	A	26	50	20120615	15	390	7.52	-0.00561618500297243	0.0605814547954373
2	A	26	50	20120615	15	392	7.56	-0.00718263865533499	0.0604391142003845
2	A	26	50	20120615	15	394	7.6	-0.0101732760756854	0.0599417352904978
2	A	26	50	20120615	15	396	7.64	-0.0116385427476601	0.0599752521519261
2	A	26	50	20120615	15	398	7.68	-0.0124667062097858	0.0600820252758852
2	A	26	50	20120615	15	400	7.72	-0.0118446643743760	0.060030052927468
2	A	26	50	20120615	15	402	7.76	-0.0134928595706437	0.0589800700680841
2	A	26	50	20120615	15	404	7.8	-0.0137769043646464	0.0577098941570387
2	A	26	50	20120615	15	406	7.84	-0.0136994761721065	0.0570747001354989
2	A	26	50	20120615	15	408	7.88	-0.0142779602297952	0.0551279644562142
2	A	26	50	20120615	15	410	7.92	-0.0147488226353873	0.0550916898783393
2	A	26	50	20120615	15	412	7.96	-0.0142117750350761	0.0550442430133217
2	A	26	50	20120615	15	414	8	-0.0143714397462680	0.0550165244274992
2	A	26	50	20120615	15	416	8.04	-0.0141760661426262	0.0553017005923517
2	A	26	50	20120615	15	418	8.08	-0.0139636512655577	0.0547314896840029
2	A	26	50	20120615	15	420	8.12	-0.0134220074711689	0.0548060187387399
2	A	26	50	20120615	15	422	8.16	-0.0136881624636075	0.0538278072176465
2	A	26	50	20120615	15	424	8.2	-0.0135964507140876	0.0525898753758232
2	A	26	50	20120615	15	426	8.24	-0.0128975463715628	0.0516000673035183
2	A	26	50	20120615	15	428	8.28	-0.0127564078580380	0.0498380986261576
2	A	26	50	20120615	15	430	8.32	-0.0119076675885797	0.0481726500244289
2	A	26	50	20120615	15	432	8.36	-0.0112579071673474	0.0457681334150041
2	A	26	50	20120615	15	434	8.4	-0.0109659427773955	0.0428120735162537
2	A	26	50	20120615	15	436	8.44	-0.0101594167827741	0.0408713482446091
2	A	26	50	20120615	15	438	8.48	-0.00968077620258895	0.0383244203294533
2	A	26	50	20120615	15	440	8.52	-0.0101818320677377	0.0379639372924044
2	A	26	50	20120615	15	442	8.56	-0.0096582194962691	0.0374746901105014
2	A	26	50	20120615	15	444	8.6	-0.0103558510465877	0.0372170203994371
2	A	26	50	20120615	15	446	8.64	-0.0100643816313827	0.0373667856156924
2	A	26	50	20120615	15	448	8.68	-0.0100631795498546	0.0374487392916319
2	A	26	50	20120615	15	450	8.72	-0.0100016612598914	0.037157411297783
2	A	26	50	20120615	15	452	8.76	-0.00924152147011586	0.0372122827840031
2	A	26	50	20120615	15	454	8.8	-0.009259481982358	0.0369134594582737
2	A	26	50	20120615	15	456	8.84	-0.0096017923751304	0.0368068984663489
2	A	26	50	20120615	15	458	8.88	-0.00923098557907618	0.0366572746714498
2	A	26	50	20120615	15	460	8.92	-0.00908496802876116	0.0367297531165214
2	A	26	50	20120615	15	462	8.96	-0.00930699955805374	0.0371896553670051
2	A	26	50	20120615	15	464	9	-0.00910915108067774	0.0373918879064245
2	A	26	50	20120615	15	466	9.04	-0.00882786400312173	0.0369131766155612
2	A	26	50	20120615	15	468	9.08	-0.00916416398825406	0.0374856502656098
2	A	26	50	20120615	15	470	9.12	-0.00887311883711767	0.0372105857277283
2	A	26	50	20120615	15	472	9.16	-0.00857705322783486	0.0372865997067058
2	A	26	50	20120615	15	474	9.2	-0.00818284119732336	0.0371745232818877
2	A	26	50	20120615	15	476	9.24	-0.00835502169854229	0.0367086106237639
2	A	26	50	20120615	15	478	9.28	-0.00798534627333796	0.036231879231888
2	A	26	50	20120615	15	480	9.32	-0.00774217225128791	0.0360537590337071
2	A	26	50	20120615	15	482	9.36	-0.00754142463610905	0.0355396216931063
2	A	26	50	20120615	15	484	9.4	-0.00670951350804307	0.034522165745657
2	A	26	50	20120615	15	486	9.44	-0.00597051621102501	0.0335020227924392
2	A	26	50	20120615	15	488	9.48	-0.00476190808741753	0.0326049659166225
2	A	26	50	20120615	15	490	9.52	-0.00386755943057279	0.0313945405285873
2	A	26	50	20120615	15	492	9.56	-0.00335750916716731	0.0314063350696975
2	A	26	50	20120615	15	494	9.6	-0.0024421665099891	0.0305000433793186
2	A	26	50	20120615	15	496	9.64	-0.0017974548311745	0.0297735901565987
2	A	26	50	20120615	15	498	9.68	-0.000471544763636001	0.0285332400095838
2	A	26	50	20120615	15	500	9.72	0.000344032197784599	0.0279105617780709
2	A	26	50	20120615	15	502	9.76	0.0010730918160999	0.0273746837323758
2	A	26	50	20120615	15	504	9.8	0.0009622450499743	0.0272709943010894
2	A	26	50	20120615	15	506	9.84	0.0014750649092203	0.0263883575952828
2	A	26	50	20120615	15	508	9.88	0.0023439423070145	0.0250146059557214
2	A	26	50	20120615	15	510	9.92	0.0032281722658205	0.0237261937607892
2	A	26	50	20120615	15	512	9.96	0.0043989643187701	0.02179879745197
2	A	26	50	20120615	15	514	10	0.005286878303906	0.0202026453147976
2	A	26	50	20120615	15	516	10.04	0.0048537895425649	0.0199413552170135
2	A	26	50	20120615	15	518	10.08	0.0049800081030067	0.0201604876085032
2	A	26	50	20120615	15	520	10.12	0.0048633920526534	0.0196566881690435
2	A	26	50	20120615	15	522	10.16	0.0053323876963432	0.0197895818174997
2	A	26	50	20120615	15	524	10.2	0.0049205262805733	0.0199891697775574
2	A	26	50	20120615	15	526	10.24	0.0048099347799957	0.0197333385441241
2	A	26	50	20120615	15	528	10.28	0.0051373464328885	0.0199431866235768
2	A	26	50	20120615	15	530	10.32	0.0051888025933555	0.0197142466610320
2	A	26	50	20120615	15	532	10.36	0.005306500517084	0.0194972709452250
2	A	26	50	20120615	15	534	10.4	0.0048962725179786	0.0191609356047536
2	A	26	50	20120615	15	536	10.44	0.0053915088943182	0.0195521282893094
2	A	26	50	20120615	15	538	10.48	0.0051766615699225	0.0195777538390596
2	A	26	50	20120615	15	540	10.52	0.0054822731207513	0.0193613791640165
2	A	26	50	20120615	15	542	10.56	0.0052931856963942	0.0194255915308161
2	A	26	50	20120615	15	544	10.6	0.0051123572792414	0.0195434874444433
2	A	26	50	20120615	15	546	10.64	0.0054675299443636	0.0198090131118467
2	A	26	50	20120615	15	548	10.68	0.0051011213524883	0.0198695273101806
2	A	26	50	20120615	15	550	10.72	0.0048227899812777	0.0201750115817888
2	A	26	50	20120615	15	552	10.76	0.0048007848182472	0.0205071537790478
2	A	26	50	20120615	15	554	10.8	0.0049754614064037	0.0204881821041085
2	A	26	50	20120615	15	556	10.84	0.0051397152406055	0.0211412022876021
2	A	26	50	20120615	15	558	10.88	0.0055143050579391	0.0211552383572087
2	A	26	50	20120615	15	560	10.92	0.0060017208332788	0.0215436450410466
2	A	26	50	20120615	15	562	10.96	0.0066345743313729	0.0216280806617881
2	A	26	50	20120615	15	564	11	0.0075459571905765	0.0216427248432265
2	A	26	50	20120615	15	566	11.04	0.0089208202605765	0.0217779590151284
2	A	26	50	20120615	15	568	11.08	0.0097620015585439	0.0221134034010555
2	A	26	50	20120615	15	570	11.12	0.0112431498488241	0.0219807077424980
2	A	26	50	20120615	15	572	11.16	0.012911144034965	0.0221615149464474
2	A	26	50	20120615	15	574	11.2	0.0144478992025177	0.0217333617904390
2	A	26	50	20120615	15	576	11.24	0.016619070574151	0.0215676866716070
2	A	26	50	20120615	15	578	11.28	0.0183510579239894	0.0212289825234186
2	A	26	50	20120615	15	580	11.32	0.0196153648487509	0.0208221132815239
2	A	26	50	20120615	15	582	11.36	0.0199120668541368	0.0208502561314151
2	A	26	50	20120615	15	584	11.4	0.0202127286574973	0.0208980565498233
2	A	26	50	20120615	15	586	11.44	0.0214313564841942	0.0204022332748553
2	A	26	50	20120615	15	588	11.48	0.0228658640111873	0.0205482508251703
2	A	26	50	20120615	15	590	11.52	0.0242744914299891	0.0202141428710597
2	A	26	50	20120615	15	592	11.56	0.0256315707644423	0.0199351185352035
2	A	26	50	20120615	15	594	11.6	0.028029440570124	0.0203721812366549
2	A	26	50	20120615	15	596	11.64	0.0299997936159003	0.0204312246528839
2	A	26	50	20120615	15	598	11.68	0.0315158305547643	0.0208745806046879
2	A	26	50	20120615	15	600	11.72	0.0336564549134503	0.0209149564018937
2	A	26	50	20120615	15	602	11.76	0.035246808775017	0.0216258108490205
2	A	26	50	20120615	15	604	11.8	0.0370459005583899	0.0217408571223196
2	A	26	50	20120615	15	606	11.84	0.0375761599336017	0.022087975841204
2	A	26	50	20120615	15	608	11.88	0.0381891508022123	0.0229990829287629
2	A	26	50	20120615	15	610	11.92	0.0397150872360129	0.0235895170910537
2	A	26	50	20120615	15	612	11.96	0.039661559252677	0.0237731527221278
2	A	26	50	20120615	15	614	12	0.0401783835990463	0.0232236600424678
2	A	26	50	20120615	15	616	12.04	0.0410211134608644	0.0237503131730955
2	A	26	50	20120615	15	618	12.08	0.041979101728016	0.0235750921127175
2	A	26	50	20120615	15	620	12.12	0.041770575938244	0.0230857035094583
2	A	26	50	20120615	15	622	12.16	0.0417331699895193	0.0230355696386721
2	A	26	50	20120615	15	624	12.2	0.0414784701269359	0.0233124726541848
2	A	26	50	20120615	15	626	12.24	0.0423014717095589	0.023403194454211
2	A	26	50	20120615	15	628	12.28	0.0425111288701807	0.0235183821488663
2	A	26	50	20120615	15	630	12.32	0.0425944260490045	0.0231784052084718
2	A	26	50	20120615	15	632	12.36	0.0421796372111605	0.0233731424160106
2	A	26	50	20120615	15	634	12.4	0.0421869204110067	0.0236967851897597
2	A	26	50	20120615	15	636	12.44	0.0417731215226563	0.0236154679099232
2	A	26	50	20120615	15	638	12.48	0.0417445544086964	0.0240019724765198
2	A	26	50	20120615	15	640	12.52	0.0417543831929549	0.0243135944349887
2	A	26	50	20120615	15	642	12.56	0.0417176843510113	0.0240822998068626
2	A	26	50	20120615	15	644	12.6	0.0414557012885817	0.0246351865990723
2	A	26	50	20120615	15	646	12.64	0.0418297607758294	0.0249265145929212
2	A	26	50	20120615	15	648	12.68	0.0416478222010301	0.0248756736153539
2	A	26	50	20120615	15	650	12.72	0.0414035168081301	0.0249166150979846
2	A	26	50	20120615	15	652	12.76	0.0413748082728139	0.0258680979827492
2	A	26	50	20120615	15	654	12.8	0.0417171893762645	0.0261220907385514
2	A	26	50	20120615	15	656	12.84	0.0413264421689808	0.0265494660771006
2	A	26	50	20120615	15	658	12.88	0.041038154734291	0.0271357283093823
2	A	26	50	20120615	15	660	12.92	0.0407953342656316	0.0274516636192165
2	A	26	50	20120615	15	662	12.96	0.0404261538151741	0.0279757004547538
2	A	26	50	20120615	15	664	13	0.0404310328519642	0.0281966713238746
2	A	26	50	20120615	15	666	13.04	0.0401143904353489	0.0278015400545476
2	A	26	50	20120615	15	668	13.08	0.0396000409627138	0.0282181673700227
2	A	26	50	20120615	15	670	13.12	0.0391194204835413	0.0284312186431942
2	A	26	50	20120615	15	672	13.16	0.0379337438328477	0.0289256277045998
2	A	26	50	20120615	15	674	13.2	0.0375420066760704	0.0296499878912473
2	A	26	50	20120615	15	676	13.24	0.0369365818500185	0.0303425282727414
2	A	26	50	20120615	15	678	13.28	0.0370385466478655	0.0302718175946228
2	A	26	50	20120615	15	680	13.32	0.0361326014398093	0.0311837024996409
2	A	26	50	20120615	15	682	13.36	0.0363921803391829	0.0310432003822192
2	A	26	50	20120615	15	684	13.4	0.0360968218366813	0.0319567116328341
2	A	26	50	20120615	15	686	13.44	0.036003059477496	0.0317520749303587
2	A	26	50	20120615	15	688	13.48	0.0359070343766108	0.0320673031334117
2	A	26	50	20120615	15	690	13.52	0.0362148379584613	0.0320952338512685
2	A	26	50	20120615	15	692	13.56	0.0362677295456941	0.0321643888944686
2	A	26	50	20120615	15	694	13.6	0.0365601889103929	0.0321004664414493
2	A	26	50	20120615	15	696	13.64	0.0366338694369925	0.0329740261589272
2	A	26	50	20120615	15	698	13.68	0.0367969989714122	0.0331438024970901
2	A	26	50	20120615	15	700	13.72	0.0367945948083562	0.0336631017171935
2	A	26	50	20120615	15	702	13.76	0.0370479511680553	0.0347775727150216
2	A	26	50	20120615	15	704	13.8	0.0370545979717985	0.0357628553039269
2	A	26	50	20120615	15	706	13.84	0.037241415583388	0.037116257683118
2	A	26	50	20120615	15	708	13.88	0.0371159748404055	0.03865379066813
2	A	26	50	20120615	15	710	13.92	0.0376255866976066	0.0400304568604221
2	A	26	50	20120615	15	712	13.96	0.037831991167035	0.0412077189404196
2	A	26	50	20120615	15	714	14	0.0385442598277242	0.0427038861787322
2	A	26	50	20120615	15	716	14.04	0.0392234358910539	0.0446374696718868
2	A	26	50	20120615	15	718	14.08	0.0392061824855929	0.0453466977734169
2	A	26	50	20120615	15	720	14.12	0.0394567811288454	0.0469178890412134
2	A	26	50	20120615	15	722	14.16	0.0399927680689848	0.0484224708502222
2	A	26	50	20120615	15	724	14.2	0.0406141027976135	0.0495821966820462
2	A	26	50	20120615	15	726	14.24	0.0409909200013078	0.0507868945051537
2	A	26	50	20120615	15	728	14.28	0.0419131286653313	0.0521866830891906
2	A	26	50	20120615	15	730	14.32	0.0421592018251842	0.0531726727848771
2	A	26	50	20120615	15	732	14.36	0.0431660370287801	0.0546520250239331
2	A	26	50	20120615	15	734	14.4	0.0443818364283522	0.0566412578207671
2	A	26	50	20120615	15	736	14.44	0.0453345426078483	0.0576885324611791
2	A	26	50	20120615	15	738	14.48	0.0463821495884474	0.0581486185594259
2	A	26	50	20120615	15	740	14.52	0.0467785607210484	0.0584225446553898
2	A	26	50	20120615	15	742	14.56	0.0465583040297766	0.0586675500840031
2	A	26	50	20120615	15	744	14.6	0.0458497688928921	0.0581221020551314
2	A	26	50	20120615	15	746	14.64	0.0458079293846493	0.0586241266565704
2	A	26	50	20120615	15	748	14.68	0.0451715191394457	0.0585558342836435
2	A	26	50	20120615	15	750	14.72	0.0452156991711343	0.0582651568280333
2	A	26	50	20120615	15	752	14.76	0.045185604706527	0.0584727350947184
2	A	26	50	20120615	15	754	14.8	0.0446807728911666	0.0576343468685368
2	A	26	50	20120615	15	756	14.84	0.0446482389081643	0.0577234493940341
2	A	26	50	20120615	15	758	14.88	0.0448597840438918	0.0578286880962781
2	A	26	50	20120615	15	760	14.92	0.0445310359591826	0.0576879172782795
2	A	26	50	20120615	15	762	14.96	0.0436687545948647	0.0576644766884831
2	A	26	50	20120615	15	764	15	0.0436667464116061	0.0579189219926253
2	A	26	50	20120615	15	766	15.04	0.0434496292744428	0.0579137247577836
2	A	26	50	20120615	15	768	15.08	0.0431535495230243	0.0576719790914315
2	A	26	50	20120615	15	770	15.12	0.0433244289477659	0.0575623351139407
2	A	26	50	20120615	15	772	15.16	0.0430296361306892	0.0577400310480529
2	A	26	50	20120615	15	774	15.2	0.0430880997193577	0.0574881030440518
2	A	26	50	20120615	15	776	15.24	0.0433019783074632	0.0575290657398859
2	A	26	50	20120615	15	778	15.28	0.0429656076116527	0.0575315406136201
2	A	26	50	20120615	15	780	15.32	0.042999499239675	0.0578871234006753
2	A	26	50	20120615	15	782	15.36	0.0430191426660564	0.0575675252777146
2	A	26	50	20120615	15	784	15.4	0.0430349960000906	0.0577568743315808
2	A	26	50	20120615	15	786	15.44	0.042878852680669	0.0580479336248528
2	A	26	50	20120615	15	788	15.48	0.0432168992195508	0.0580415201663474
2	A	26	50	20120615	15	790	15.52	0.0427805931223553	0.0580896246406715
2	A	26	50	20120615	15	792	15.56	0.0425932876070868	0.0581305590522344
2	A	26	50	20120615	15	794	15.6	0.0422918762705382	0.0577036504041609
2	A	26	50	20120615	15	796	15.64	0.0413972164867097	0.0585063863064351
2	A	26	50	20120615	15	798	15.68	0.0405107379283396	0.0586843438700563
2	A	26	50	20120615	15	800	15.72	0.0398685506207338	0.0589367739198721
2	A	26	50	20120615	15	802	15.76	0.039174419248982	0.0593647502991852
2	A	26	50	20120615	15	804	15.8	0.0388285874644393	0.0593519375243101
2	A	26	50	20120615	15	806	15.84	0.0378303294660992	0.0601626708042796
2	A	26	50	20120615	15	808	15.88	0.0370360434898602	0.0603306015937436
2	A	26	50	20120615	15	810	15.92	0.0355966837961345	0.0611245142176021
2	A	26	50	20120615	15	812	15.96	0.0353937674844577	0.0617492904349348
2	A	26	50	20120615	15	814	16	0.0348820618840775	0.0616110234820484
2	A	26	50	20120615	15	816	16.04	0.0339917154516143	0.0628646813786852
2	A	26	50	20120615	15	818	16.08	0.0329658802888079	0.0634922740023274
2	A	26	50	20120615	15	820	16.12	0.0315494605532775	0.0650523778357949
2	A	26	50	20120615	15	822	16.16	0.0311100007598379	0.0660105711639129
2	A	26	50	20120615	15	824	16.2	0.0301983421289897	0.0669154415696617
2	A	26	50	20120615	15	826	16.24	0.0301075496182853	0.0677662324487854
2	A	26	50	20120615	15	828	16.28	0.0289741352297892	0.0690537961155802
2	A	26	50	20120615	15	830	16.32	0.0284575230154543	0.0695827119879077
2	A	26	50	20120615	15	832	16.36	0.028111111403351	0.0705945110811075
2	A	26	50	20120615	15	834	16.4	0.027431723207987	0.0720148057617988
2	A	26	50	20120615	15	836	16.44	0.0274516636192165	0.0732494142017505
2	A	26	50	20120615	15	838	16.48	0.0272147121368409	0.0745823811949653
2	A	26	50	20120615	15	840	16.52	0.0266461275740887	0.0759416525604402
2	A	26	50	20120615	15	842	16.56	0.027346516840854	0.0770439613216319
2	A	26	50	20120615	15	844	16.6	0.0278709779404601	0.0783574121676859
2	A	26	50	20120615	15	846	16.64	0.0283202028785479	0.0801310481069362
2	A	26	50	20120615	15	848	16.68	0.0292461592085117	0.0812548529142759
2	A	26	50	20120615	15	850	16.72	0.029620006563725	0.0816111640213158
2	A	26	50	20120615	15	852	16.76	0.0294762517551098	0.0819365038513398
2	A	26	50	20120615	15	854	16.8	0.0296139961560849	0.0817919712252652
2	A	26	50	20120615	15	856	16.84	0.0299900355423199	0.0819072296305986
2	A	26	50	20120615	15	858	16.88	0.0300386137781874	0.0816575502261617
2	A	26	50	20120615	15	860	16.92	0.0299997229052222	0.0821298975559943
2	A	26	50	20120615	15	862	16.96	0.0301093244563061	0.0822085278300622
2	A	26	50	20120615	15	864	17	0.0302559076920461	0.0823121189735061
2	A	26	50	20120615	15	866	17.04	0.0303554683268371	0.0818991686132931
2	A	26	50	20120615	15	868	17.08	0.0298556852538945	0.0818684801789896
2	A	26	50	20120615	15	870	17.12	0.0298370176348712	0.0818300135700931
2	A	26	50	20120615	15	872	17.16	0.0294033490459695	0.0817199170442623
2	A	26	50	20120615	15	874	17.2	0.0292597356587105	0.0816996230796423
2	A	26	50	20120615	15	876	17.24	0.0289367292810644	0.0819765260951549
2	A	26	50	20120615	15	878	17.28	0.0288484823547724	0.0821269984181914
2	A	26	50	20120615	15	880	17.32	0.0289940756410187	0.0819183312070633
2	A	26	50	20120615	15	882	17.36	0.0285881963486176	0.0820128006730298
2	A	26	50	20120615	15	884	17.4	0.0284175714823173	0.082103522473056
2	A	26	50	20120615	15	886	17.44	0.0284602100212228	0.0822100834649808
2	A	26	50	20120615	15	888	17.48	0.0279191319122589	0.0819617475634281
2	A	26	50	20120615	15	890	17.52	0.0274443097086921	0.0819415950201643
2	A	26	50	20120615	15	892	17.56	0.0267702955248651	0.0820746725163836
2	A	26	50	20120615	15	894	17.6	0.0261960541078635	0.0828098514367833
2	A	26	50	20120615	15	896	17.64	0.0249461721614382	0.0830538032762926
2	A	26	50	20120615	15	898	17.68	0.0236622783788378	0.0838250446425328
2	A	26	50	20120615	15	900	17.72	0.0217541507298059	0.0844953111604195
2	A	26	50	20120615	15	902	17.76	0.0203484931594851	0.0857526177280473
2	A	26	50	20120615	15	904	17.8	0.0189672307731153	0.086602842921746
2	A	26	50	20120615	15	906	17.84	0.0184200715458332	0.087298918837146
2	A	26	50	20120615	15	908	17.88	0.0183518357414487	0.0887018894016983
2	A	26	50	20120615	15	910	17.92	0.0178333143388046	0.0897882175496352
2	A	26	50	20120615	15	912	17.96	0.0169666135571042	0.090894768951514
2	A	26	50	20120615	15	914	18	0.0156105241721447	0.0927859967484755
2	A	26	50	20120615	15	916	18.04	0.0145911590363861	0.093982987107668
2	A	26	50	20120615	15	918	18.08	0.014579774617209	0.0958049891507515
2	A	26	50	20120615	15	920	18.12	0.0141408027274484	0.0973747662049856
2	A	26	50	20120615	15	922	18.16	0.0131656317655141	0.0988415178012009
2	A	26	50	20120615	15	924	18.2	0.0124578885882244	0.100110703762753
2	A	26	50	20120615	15	926	18.24	0.0121659241982725	0.101080076449081
2	A	26	50	20120615	15	928	18.28	0.0122772228056313	0.101136079306151
2	A	26	50	20120615	15	930	18.32	0.0119052846387272	0.101681965741227
2	A	26	50	20120615	15	932	18.36	0.0115647420129077	0.102065783302055
2	A	26	50	20120615	15	934	18.4	0.0112430084274678	0.102540534794944
2	A	26	50	20120615	15	936	18.44	0.0112825356965362	0.103985224659586
2	A	26	50	20120615	15	938	18.48	0.0111466297731921	0.105739132319641
2	A	26	50	20120615	15	940	18.52	0.010690687320683	0.107087867794077
2	A	26	50	20120615	15	942	18.56	0.0097807823146522	0.108580287366449
2	A	26	50	20120615	15	944	18.6	0.0085006361979921	0.1100291491611
2	A	26	50	20120615	15	946	18.64	0.0070582090750496	0.111759368743985
2	A	26	50	20120615	15	948	18.68	0.006150849653431	0.113793997796172
2	A	26	50	20120615	15	950	18.72	0.0044252262646234	0.115605463948216
2	A	26	50	20120615	15	952	18.76	0.0029851325940589	0.117764119529822
2	A	26	50	20120615	15	954	18.8	0.0021535750193835	0.119304198099246
2	A	26	50	20120615	15	956	18.84	0.000820749447524999	0.120324199631108
2	A	26	50	20120615	15	958	18.88	-0.000252780067672501	0.121585112443320
2	A	26	50	20120615	15	960	18.92	-0.000755462278418	0.123399619154522
2	A	26	50	20120615	15	962	18.96	-0.0011206829309008	0.124670360750993
2	A	26	50	20120615	15	964	19	-0.0020415480920401	0.126158891236069
2	A	26	50	20120615	15	966	19.04	-0.00311953237995898	0.127784176172626
2	A	26	50	20120615	15	968	19.08	-0.00356097914345372	0.128786641456314
2	A	26	50	20120615	15	970	19.12	-0.00362468946443863	0.129817673853962
2	A	26	50	20120615	15	972	19.16	-0.00384431683067517	0.131152550035486
2	A	26	50	20120615	15	974	19.2	-0.00433462467274993	0.132503689672977
2	A	26	50	20120615	15	976	19.24	-0.00455403990695211	0.132913175209963
2	A	26	50	20120615	15	978	19.28	-0.00451232060686211	0.133417908030373
2	A	26	50	20120615	15	980	19.32	-0.00458267773159017	0.134040798393921
2	A	26	50	20120615	15	982	19.36	-0.00512623071428826	0.134615181232279
2	A	26	50	20120615	15	984	19.4	-0.0056881684732972	0.135499842526221
2	A	26	50	20120615	15	986	19.44	-0.00632725158213361	0.136529389999629
2	A	26	50	20120615	15	988	19.48	-0.00586558156469693	0.137569049100007
2	A	26	50	20120615	15	990	19.52	-0.00680624571570939	0.138146118944134
2	A	26	50	20120615	15	992	19.56	-0.00703570186620441	0.139414314956192
2	A	26	50	20120615	15	994	19.6	-0.00808695751779446	0.139674459540990
2	A	26	50	20120615	15	996	19.64	-0.00919633734679803	0.140500572393450
2	A	26	50	20120615	15	998	19.68	-0.0111545281559379	0.140953332865444
2	A	26	50	20120615	15	1000	19.72	-0.0134276643254183	0.142102876359619
2	A	26	50	20120615	15	1002	19.76	-0.0142145327515227	0.142004447095678
2	A	26	50	20120615	15	1004	19.8	-0.0139699445159103	0.142124725959158
2	A	26	50	20120615	15	1006	19.84	-0.0143808442664578	0.142287431229509
2	A	26	50	20120615	15	1008	19.88	-0.0147712379203509	0.141947524999792
2	A	26	50	20120615	15	1010	19.92	-0.0151222457265319	0.142024882481654
2	A	26	50	20120615	15	1012	19.96	-0.0150735260693081	0.142043903654068
2	A	26	50	20120615	15	1014	20	-0.0147634597457578	0.142060379242070
2	A	26	50	20120615	15	1016	20.04	-0.0148896075955215	0.142223720908524
2	A	26	50	20120615	15	1018	20.08	-0.0150803850050857	0.142376173130548
2	A	26	50	20120615	15	1020	20.12	-0.0152822639911144	0.142103724887757
2	A	26	50	20120615	15	1022	20.16	-0.0155858956429559	0.142364647290014
2	A	26	50	20120615	15	1024	20.2	-0.0162161399170275	0.142150181803280
2	A	26	50	20120615	15	1026	20.24	-0.0172822448110224	0.142093825392820
2	A	26	50	20120615	15	1028	20.28	-0.0190949837552723	0.142676481380518
2	A	26	50	20120615	15	1030	20.32	-0.0204492346626008	0.142678744122217
2	A	26	50	20120615	15	1032	20.36	-0.0226660144216206	0.142463076553956
2	A	26	50	20120615	15	1034	20.4	-0.0239207754048361	0.142535696420383
2	A	26	50	20120615	15	1036	20.44	-0.0246856528100456	0.142500553213358
2	A	26	50	20120615	15	1038	20.48	-0.0247715662839598	0.142198265064401
2	A	26	50	20120615	15	1040	20.52	-0.0245187756096856	0.141843226749567
2	A	26	50	20120615	15	1042	20.56	-0.0246580049349012	0.141956858809304
2	A	26	50	20120615	15	1044	20.6	-0.0260461262570485	0.142320948090937
2	A	26	50	20120615	15	1046	20.64	-0.0269195445531701	0.141803911612533
2	A	26	50	20120615	15	1048	20.68	-0.0275374851692491	0.141538110173485
2	A	26	50	20120615	15	1050	20.72	-0.0285286367444383	0.141527008597021
2	A	26	50	20120615	15	1052	20.76	-0.0289978728044336	0.141296774629066
2	A	26	50	20120615	15	1054	20.8	-0.0291936706721442	0.140993496530616
2	A	26	50	20120615	15	1056	20.84	-0.0289422942114324	0.140926674939793
2	A	26	50	20120615	15	1058	20.88	-0.0291927514333286	0.140930776159124
2	A	26	50	20120615	15	1060	20.92	-0.0292539868805794	0.141449368272447
2	A	26	50	20120615	15	1062	20.96	-0.0309176677153551	0.140844933395888
2	A	26	50	20120615	15	1064	21	-0.0319059908634195	0.140744736364994
2	A	26	50	20120615	15	1066	21.04	-0.0328672318217645	0.139878247715328
2	A	26	50	20120615	15	1068	21.08	-0.0352364638028082	0.139063236439333
2	A	26	50	20120615	15	1070	21.12	-0.0370916998646073	0.138230476783129
2	A	26	50	20120615	15	1072	21.16	-0.0390743565683763	0.137684661058731
2	A	26	50	20120615	15	1074	21.2	-0.0405394818189948	0.136929471016424
2	A	26	50	20120615	15	1076	21.24	-0.0428171434718748	0.135274063330988
2	A	26	50	20120615	15	1078	21.28	-0.0452406105430355	0.134631091134855
2	A	26	50	20120615	15	1080	21.32	-0.0472251764351136	0.134049425096651
2	A	26	50	20120615	15	1082	21.36	-0.048927394589464	0.133580401168690
2	A	26	50	20120615	15	1084	21.4	-0.0501981361859344	0.133701245717595
2	A	26	50	20120615	15	1086	21.44	-0.0517933690842912	0.134930197303297
2	A	26	50	20120615	15	1088	21.48	-0.0532002994468181	0.136053295003856
2	A	26	50	20120615	15	1090	21.52	-0.0538416452973543	0.137280125269214
2	A	26	50	20120615	15	1092	21.56	-0.0541255486700007	0.139596960637772
2	A	26	50	20120615	15	1094	21.6	-0.054112608615905	0.142244580558569
2	A	26	50	20120615	15	1096	21.64	-0.0548133514360608	0.144904009162612
2	A	26	50	20120615	15	1098	21.68	-0.0545669954334954	0.145486947993022
2	A	26	50	20120615	15	1100	21.72	-0.0542219273242764	0.145778275986871
2	A	26	50	20120615	15	1102	21.76	-0.0541536915198919	0.145850754431942
2	A	26	50	20120615	15	1104	21.8	-0.0540662224110591	0.146161669283630
2	A	26	50	20120615	15	1106	21.84	-0.0539930368592063	0.147185206349397
2	A	26	50	20120615	15	1108	21.88	-0.0543101035398904	0.147206136710121
2	A	26	50	20120615	15	1110	21.92	-0.0540251395070722	0.147980418635520
2	A	26	50	20120615	15	1112	21.96	-0.0532160679280385	0.148963438482725
2	A	26	50	20120615	15	1114	22	-0.0532128859475232	0.150556196507348
2	A	26	50	20120615	15	1116	22.04	-0.0528738282459443	0.151630645261361
2	A	26	50	20120615	15	1118	22.08	-0.0517324164797529	0.152982774848346
2	A	26	50	20120615	15	1120	22.12	-0.0508898987499691	0.154675234929116
2	A	26	50	20120615	15	1122	22.16	-0.049867210212339	0.156195726640701
2	A	26	50	20120615	15	1124	22.2	-0.0493231622548941	0.157927713990540
2	A	26	50	20120615	15	1126	22.24	-0.0487089693047555	0.159150018772499
2	A	26	50	20120615	15	1128	22.28	-0.0475064635126696	0.161161454722262
2	A	26	50	20120615	15	1130	22.32	-0.0467339493542234	0.162154586196439
2	A	26	50	20120615	15	1132	22.36	-0.0454769963399861	0.163350728027494
2	A	26	50	20120615	15	1134	22.4	-0.0437950014395777	0.163966405901873
2	A	26	50	20120615	15	1136	22.44	-0.0419673425422448	0.164579255349127
2	A	26	50	20120615	15	1138	22.48	-0.0414332647904146	0.164977568598970
2	A	26	50	20120615	15	1140	22.52	-0.0406422244343012	0.166885837669358
2	A	26	50	20120615	15	1142	22.56	-0.0407133593764886	0.167667473505281
2	A	26	50	20120615	15	1144	22.6	-0.0409953535608258	0.169390834152389
2	A	26	50	20120615	15	1146	22.64	-0.0419463414708436	0.170385804104197
2	A	26	50	20120615	15	1148	22.68	-0.0432935920210383	0.170691769208416
2	A	26	50	20120615	15	1150	22.72	-0.0443952643861269	0.171828796912564
2	A	26	50	20120615	15	1152	22.76	-0.0444772887727446	0.171333822165734
2	A	26	50	20120615	15	1154	22.8	-0.045159293263199	0.171665808799501
2	A	26	50	20120615	15	1156	22.84	-0.0458370551129663	0.171378369892948
2	A	26	50	20120615	15	1158	22.88	-0.0468961596498275	0.171708023074337
2	A	26	50	20120615	15	1160	22.92	-0.0487270005276757	0.171654848644392
2	A	26	50	20120615	15	1162	22.96	-0.0505178898723869	0.172173370047036
2	A	26	50	20120615	15	1164	23	-0.0517800754768049	0.172534701612223
2	A	26	50	20120615	15	1166	23.04	-0.0518261788389383	0.172471627687341
2	A	26	50	20120615	15	1168	23.08	-0.0513850856288341	0.172194300407759
2	A	26	50	20120615	15	1170	23.12	-0.0501313145951122	0.172118710692851
2	A	26	50	20120615	15	1172	23.16	-0.0504110460377496	0.172400422034475
2	A	26	50	20120615	15	1174	23.2	-0.0499813372468225	0.172511932773868
2	A	26	50	20120615	15	1176	23.24	-0.0498102881164535	0.172593886449808
2	A	26	50	20120615	15	1178	23.28	-0.0487906401379825	0.173179370864630
2	A	26	50	20120615	15	1180	23.32	-0.0480161460805489	0.173918509583005
2	A	26	50	20120615	15	1182	23.36	-0.0468055792711576	0.174625616364191
2	A	26	50	20120615	15	1184	23.4	-0.0452895423322936	0.175633950634163
2	A	26	50	20120615	15	1186	23.44	-0.0443418778241474	0.175949461679929
2	A	26	50	20120615	15	1188	23.48	-0.0439985774818813	0.176595403724543
2	A	26	50	20120615	15	1190	23.52	-0.0433483927965802	0.177387009766081
2	A	26	50	20120615	15	1192	23.56	-0.0434193863174114	0.177791192002207
2	A	26	50	20120615	15	1194	23.6	-0.0439055222294771	0.178135199451255
2	A	26	50	20120615	15	1196	23.64	-0.0446085985020109	0.178065690854664
2	A	26	50	20120615	15	1198	23.68	-0.0452184073901062	0.178287439541244
2	A	26	50	20120615	15	1200	23.72	-0.0455099475159894	0.178390464999263
2	A	26	50	20120615	15	1202	23.76	-0.0461033515267612	0.179301784218856
2	A	26	50	20120615	15	1204	23.8	-0.0478420563910208	0.180493329855834
2	A	26	50	20120615	15	1206	23.84	-0.0491803266850944	0.181239610352698
2	A	26	50	20120615	15	1208	23.88	-0.0514434926489601	0.181424448065300
2	A	26	50	20120615	15	1210	23.92	-0.0524929805335971	0.180995799934545
2	A	26	50	20120615	15	1212	23.96	-0.0540096538685642	0.180051883092339
2	A	26	50	20120615	15	1214	24	-0.0559311458357605	0.178438689681740
2	A	26	50	20120615	15	1216	24.04	-0.0574831745097869	0.176920602133210
2	A	26	50	20120615	15	1218	24.08	-0.0574079383482686	0.175796585193836
2	A	26	50	20120615	15	1220	24.12	-0.057519024823593	0.175590746409833
2	A	26	50	20120615	15	1222	24.16	-0.0573235097985949	0.175422808549301
2	A	26	50	20120615	15	1224	24.2	-0.056892669636818	0.175213009967323
2	A	26	50	20120615	15	1226	24.24	-0.0571810277821858	0.175281033639673
2	A	26	50	20120615	15	1228	24.28	-0.0564838204959359	0.174971320869513
2	A	26	50	20120615	15	1230	24.32	-0.0562332925633615	0.174868295411495
2	A	26	50	20120615	15	1232	24.36	-0.0564509400306108	0.175115924206266
2	A	26	50	20120615	15	1234	24.4	-0.05652200426212	0.175286690493923
2	A	26	50	20120615	15	1236	24.44	-0.056435030128034	0.174815050270871
2	A	26	50	20120615	15	1238	24.48	-0.0567522382300743	0.175002716410598
2	A	26	50	20120615	15	1240	24.52	-0.0566587587136015	0.174643647587112
2	A	26	50	20120615	15	1242	24.56	-0.0565985132158444	0.174951380458284
2	A	26	50	20120615	15	1244	24.6	-0.0565558039662607	0.174852668351630
2	A	26	50	20120615	15	1246	24.64	-0.0563176504023571	0.174807979203059
2	A	26	50	20120615	15	1248	24.68	-0.0563176504023571	0.174807979203059
2	A	26	50	20120615	15	1250	24.72	-0.0565197415204202	0.174809534837978
2	A	26	50	20120615	15	1252	24.76	-0.0565626629020382	0.174701559632491
2	A	26	50	20120615	15	1254	24.8	-0.0564466973899236	0.174391846862331
2	A	26	50	20120615	15	1256	24.84	-0.0564165746410451	0.173532429280477
2	A	26	50	20120615	15	1258	24.88	-0.0566562131291892	0.172662051543514
2	A	26	50	20120615	15	1260	24.92	-0.0562938209038311	0.171808220105232
2	A	26	50	20120615	15	1262	24.96	-0.0565951898139728	0.169429371471964
2	A	26	50	20120615	15	1264	25	-0.0568644560762486	0.166794125919838
2	A	26	50	20120615	15	1266	25.04	-0.0580056557104056	0.167276443455285
2	A	26	50	20120615	15	1268	25.08	-0.0579458344767172	0.166571175151730
2	A	26	50	20120615	15	1270	25.12	-0.0589938374371138	0.165967235249918
2	A	26	50	20120615	15	1272	25.16	-0.0587370162541868	0.166874594671537
2	A	26	50	20120615	15	1274	25.2	-0.0591573912356023	0.166752618751782
2	A	26	50	20120615	15	1276	25.24	-0.0596944388359134	0.166487100155447
2	A	26	50	20120615	15	1278	25.28	-0.0602779433517486	0.166399984600004
2	A	26	50	20120615	15	1280	25.32	-0.06038012028163	0.166255381263252
2	A	26	50	20120615	15	1282	25.36	-0.060392636071657	0.166211752774853
2	A	26	50	20120615	15	1284	25.4	-0.0597674122557319	0.166135526663841
2	A	26	50	20120615	15	1286	25.44	-0.0598232029807675	0.166050037453995
2	A	26	50	20120615	15	1288	25.48	-0.0599562097663087	0.165767124030842
2	A	26	50	20120615	15	1290	25.52	-0.0595709072812401	0.165852613240688
2	A	26	50	20120615	15	1292	25.56	-0.0597027119852533	0.165430894756388
2	A	26	50	20120615	15	1294	25.6	-0.0601178543764879	0.164161567373480
2	A	26	50	20120615	15	1296	25.64	-0.0605424719985905	0.163090654153373
2	A	26	50	20120615	15	1298	25.68	-0.0607198850899902	0.163017892865589
2	A	26	50	20120615	15	1300	25.72	-0.0604459519229585	0.162844934546911
2	A	26	50	20120615	15	1302	25.76	-0.0600107276991382	0.163852915263492
2	A	26	50	20120615	15	1304	25.8	-0.0600346986190204	0.163621054949941
2	A	26	50	20120615	15	1306	25.84	-0.060075003705548	0.163292250296690
2	A	26	50	20120615	15	1308	25.88	-0.0604118693761053	0.163443288305151
2	A	26	50	20120615	15	1310	25.92	-0.0601056921398515	0.163210650174141
2	A	26	50	20120615	15	1312	25.96	-0.0598768016747815	0.162892239990572
2	A	26	50	20120615	15	1314	26	-0.0592701747672015	0.162623468703043
2	A	26	50	20120615	15	1316	26.04	-0.0592379306979794	0.162801376769190
2	A	26	50	20120615	15	1318	26.08	-0.0587785941329206	0.162876047245283
2	A	26	50	20120615	15	1320	26.12	-0.0590199296773396	0.163087260040824
2	A	26	50	20120615	15	1322	26.16	-0.0587818468241141	0.162520655377059
2	A	26	50	20120615	15	1324	26.2	-0.0582313641949604	0.161847843274760
2	A	26	50	20120615	15	1326	26.24	-0.0577460061003539	0.161463460028507
2	A	26	50	20120615	15	1328	26.28	-0.0569237116245121	0.160758403856986
2	A	26	50	20120615	15	1330	26.32	-0.0556871939962511	0.159204678126684
2	A	26	50	20120615	15	1332	26.36	-0.0541602676129569	0.158977979692636
2	A	26	50	20120615	15	1334	26.4	-0.0537934913255555	0.158248740469198
2	A	26	50	20120615	15	1336	26.44	-0.0529674491837733	0.157157109020403
2	A	26	50	20120615	15	1338	26.48	-0.0517346792214527	0.156029556547123
2	A	26	50	20120615	15	1340	26.52	-0.050298050374116	0.155624879336249
2	A	26	50	20120615	15	1342	26.56	-0.0489092219451875	0.155716873928482
2	A	26	50	20120615	15	1344	26.6	-0.0466275297836548	0.154976391707223
2	A	26	50	20120615	15	1346	26.64	-0.0450055682489691	0.155198281815160
2	A	26	50	20120615	15	1348	26.68	-0.0438015068219646	0.155635839491358
2	A	26	50	20120615	15	1350	26.72	-0.0426430537823467	0.156290832502771
2	A	26	50	20120615	15	1352	26.76	-0.0414935102881717	0.157259356660962
2	A	26	50	20120615	15	1354	26.8	-0.039962129132156	0.158277378293836
2	A	26	50	20120615	15	1356	26.84	-0.0390511634659534	0.158530734653536
2	A	26	50	20120615	15	1358	26.88	-0.0385064791124054	0.158994808834028
2	A	26	50	20120615	15	1360	26.92	-0.0369770071446989	0.160657216876598
2	A	26	50	20120615	15	1362	26.96	-0.0358822644260659	0.161207487373717
2	A	26	50	20120615	15	1364	27	-0.0343008908206203	0.161796083058377
2	A	26	50	20120615	15	1366	27.04	-0.0332979305621853	0.160662166624066
2	A	26	50	20120615	15	1368	27.08	-0.0321383461517175	0.159452943317559
2	A	26	50	20120615	15	1370	27.12	-0.0310542807454804	0.158183757356007
2	A	26	50	20120615	15	1372	27.16	-0.0307907420481321	0.156632860052831
2	A	26	50	20120615	15	1374	27.2	-0.0300484213492425	0.155624384361503
2	A	26	50	20120615	15	1376	27.24	-0.0299253140586379	0.153019473690290
2	A	26	50	20120615	15	1378	27.28	-0.0296754932328447	0.151422331603623
2	A	26	50	20120615	15	1380	27.32	-0.0291501128944231	0.149300304153283
2	A	26	50	20120615	15	1382	27.36	-0.0280268737725083	0.146984175891506
2	A	26	50	20120615	15	1384	27.4	-0.0275776488344204	0.145346021611531
2	A	26	50	20120615	15	1386	27.44	-0.0261520508528703	0.143076279554601
2	A	26	50	20120615	15	1388	27.48	-0.0257983560409207	0.141833327254631
2	A	26	50	20120615	15	1390	27.52	-0.0260358732087213	0.142375041759698
2	A	26	50	20120615	15	1392	27.56	-0.0253964365464943	0.142904169764060
2	A	26	50	20120615	15	1394	27.6	-0.024062550314464	0.142384022015819
2	A	26	50	20120615	15	1396	27.64	-0.0231013800667971	0.141817558773410
2	A	26	50	20120615	15	1398	27.68	-0.0216547810138457	0.141740342712905
2	A	26	50	20120615	15	1400	27.72	-0.0200934185303077	0.141724432810328
2	A	26	50	20120615	15	1402	27.76	-0.0180689011050925	0.141797052676756
2	A	26	50	20120615	15	1404	27.8	-0.0157315596398804	0.142107684685731
2	A	26	50	20120615	15	1406	27.84	-0.0135788437552360	0.141885794577795
2	A	26	50	20120615	15	1408	27.88	-0.0128484024502703	0.140823013085671
2	A	26	50	20120615	15	1410	27.92	-0.0116654835160233	0.140521714886208
2	A	26	50	20120615	15	1412	27.96	-0.00943130893018634	0.139876409237697
2	A	26	50	20120615	15	1414	28	-0.00786733015155793	0.139652680652130
2	A	26	50	20120615	15	1416	28.04	-0.00599851763955999	0.138481358269094
2	A	26	50	20120615	15	1418	28.08	-0.00346679252019967	0.137040133227680
2	A	26	50	20120615	15	1420	28.12	-0.001973595130368	0.136377079198961
2	A	26	50	20120615	15	1422	28.16	-0.000351067910257401	0.134533510399051
2	A	26	50	20120615	15	1424	28.2	-0.000698893735923101	0.134774421679402
2	A	26	50	20120615	15	1426	28.24	-2.81782052300068e-06	0.134665951499168
2	A	26	50	20120615	15	1428	28.28	0.00101294107065150	0.133761774058064
2	A	26	50	20120615	15	1430	28.32	0.0020885211955143	0.133512660339052
2	A	26	50	20120615	15	1432	28.36	0.0030379534706135	0.134101185313034
2	A	26	50	20120615	15	1434	28.4	0.0042261049950412	0.134447172661069
2	A	26	50	20120615	15	1436	28.44	0.0054888562848842	0.134521701715806
2	A	26	50	20120615	15	1438	28.48	0.0066361370373594	0.135202999099479
2	A	26	50	20120615	15	1440	28.52	0.0068958573580892	0.136761957419961
2	A	26	50	20120615	15	1442	28.56	0.0065560218390509	0.137038153328692
2	A	26	50	20120615	15	1444	28.6	0.0066805433432179	0.138360372298833
2	A	26	50	20120615	15	1446	28.64	0.0069903975347338	0.139512814930811
2	A	26	50	20120615	15	1448	28.68	0.0069379302115698	0.140089955485615
2	A	26	50	20120615	15	1450	28.72	0.0067270709694199	0.140080197412035
2	A	26	50	20120615	15	1452	28.76	0.0068713914634601	0.140207405921970
2	A	26	50	20120615	15	1454	28.8	0.0069807101718316	0.141150262104005
2	A	26	50	20120615	15	1456	28.84	0.006965507376036	0.141343655808659
2	A	26	50	20120615	15	1458	28.88	0.0070473903412975	0.141933524285525
2	A	26	50	20120615	15	1460	28.92	0.0070450568889195	0.142586395976594
2	A	26	50	20120615	15	1462	28.96	0.0068585928307207	0.143860390264258
2	A	26	50	20120615	15	1464	29	0.0068564715103771	0.145095705810991
2	A	26	50	20120615	15	1466	29.04	0.0066929177118886	0.146645188900605
2	A	26	50	20120615	15	1468	29.08	0.0067998322572041	0.147781368076616
2	A	26	50	20120615	15	1470	29.12	0.0074510068919987	0.149424047839990
2	A	26	50	20120615	15	1472	29.16	0.0079193237131786	0.150377015648995
2	A	26	50	20120615	15	1474	29.2	0.0083544065156427	0.150948852902941
2	A	26	50	20120615	15	1476	29.24	0.0087691246428086	0.151838039680283
2	A	26	50	20120615	15	1478	29.28	0.0095256581880001	0.152723408081007
2	A	26	50	20120615	15	1480	29.32	0.0106041374506658	0.154677002696069
2	A	26	50	20120615	15	1482	29.36	0.0109574787092247	0.156254062950149
2	A	26	50	20120615	15	1484	29.4	0.0112818993004331	0.156926662920414
2	A	26	50	20120615	15	1486	29.44	0.0113905816127015	0.158844548643026
2	A	26	50	20120615	15	1488	29.48	0.0116458471607098	0.159884702718152
2	A	26	50	20120615	15	1490	29.52	0.0116458471607098	0.159884702718152
2	A	26	50	20120615	15	1492	29.56	0.0116458471607098	0.159884702718152
2	A	26	50	20120615	15	1494	29.6	0.0121022138772876	0.164590215504236
2	A	26	50	20120615	15	1496	29.64	0.0121230028166545	0.166399418914579
2	A	26	50	20120615	15	1498	29.68	0.0121379227697375	0.167272625078667
2	A	26	50	20120615	15	1500	29.72	0.0123549338408837	0.169318355707318
2	A	26	50	20120615	15	1502	29.76	0.0120697576760311	0.170528427541962
2	A	26	50	20120615	15	1504	29.8	0.0123947439526645	0.171933024452111
2	A	26	50	20120615	15	1506	29.84	0.0120533527987076	0.172567157813479
2	A	26	50	20120615	15	1508	29.88	0.0119888646602634	0.174554976396751
2	A	26	50	20120615	15	1510	29.92	0.0121929356773139	0.176286963746589
2	A	26	50	20120615	15	1512	29.96	0.0119108000716204	0.177072559380487
2	A	26	50	20120615	15	1514	30	0.0117418722615949	0.177893439642767
2	A	26	50	20120615	15	1516	30.04	0.0115498220598247	0.179703350159892
2	A	26	50	20120615	15	1518	30.08	0.0115957840006018	0.180918866716752
2	A	26	50	20120615	15	1520	30.12	0.0110774747299921	0.182493593518454
2	A	26	50	20120615	15	1522	30.16	0.0111814194268265	0.184294594490136
2	A	26	50	20120615	15	1524	30.2	0.0113468824136241	0.186001550259921
2	A	26	50	20120615	15	1526	30.24	0.0115378012445445	0.187359195279799
2	A	26	50	20120615	15	1528	30.28	0.0120638886897473	0.187360609493361
2	A	26	50	20120615	15	1530	30.32	0.0115703281564791	0.187741032941639
2	A	26	50	20120615	15	1532	30.36	0.0116891220957184	0.187770731426449
2	A	26	50	20120615	15	1534	30.4	0.0117994307535835	0.187930537558997
2	A	26	50	20120615	15	1536	30.44	0.0119175175860417	0.187960943150588
2	A	26	50	20120615	15	1538	30.48	0.0119846927302544	0.187521829839472
2	A	26	50	20120615	15	1540	30.52	0.0117315485025896	0.187719819738204
2	A	26	50	20120615	15	1542	30.56	0.0118135728892073	0.187441219666416
2	A	26	50	20120615	15	1544	30.6	0.0121819755222055	0.187478696325819
2	A	26	50	20120615	15	1546	30.64	0.0118729698588269	0.187261614543995
2	A	26	50	20120615	15	1548	30.68	0.0119931780116286	0.187718405524641
2	A	26	50	20120615	15	1550	30.72	0.0125864406010442	0.188208430524004
2	A	26	50	20120615	15	1552	30.76	0.0124662324482424	0.188205602096879
2	A	26	50	20120615	15	1554	30.8	0.012551792368766	0.189066151049583
2	A	26	50	20120615	15	1556	30.84	0.0124619898075553	0.189839018761420
2	A	26	50	20120615	15	1558	30.88	0.0124577471668682	0.190667747908971
2	A	26	50	20120615	15	1560	30.92	0.012752610694623	0.191907306096391
2	A	26	50	20120615	15	1562	30.96	0.0128678690999564	0.192596735208047
2	A	26	50	20120615	15	1564	31	0.0128721117406435	0.193197775972056
2	A	26	50	20120615	15	1566	31.04	0.0129583787679483	0.194257021930273
2	A	26	50	20120615	15	1568	31.08	0.0126239172604471	0.195514964894004
2	A	26	50	20120615	15	1570	31.12	0.0131160635801529	0.196536027086038
2	A	26	50	20120615	15	1572	31.16	0.0136456865592616	0.197392333398055
2	A	26	50	20120615	15	1574	31.2	0.0136923556068199	0.198778262689180
2	A	26	50	20120615	15	1576	31.24	0.0142530912843008	0.200427942809688
2	A	26	50	20120615	15	1578	31.28	0.0146759411394504	0.202141969647285
2	A	26	50	20120615	15	1580	31.32	0.0155697241108702	0.203929535590124
2	A	26	50	20120615	15	1582	31.36	0.0153986042698231	0.204465522530264
2	A	26	50	20120615	15	1584	31.4	0.0159381267438684	0.206321677830878
2	A	26	50	20120615	15	1586	31.44	0.016444415199198	0.207820744206994
2	A	26	50	20120615	15	1588	31.48	0.0162718811445885	0.209820442184189
2	A	26	50	20120615	15	1590	31.52	0.0162117770681876	0.211389512131642
2	A	26	50	20120615	15	1592	31.56	0.0160392430135781	0.213087982620052
2	A	26	50	20120615	15	1594	31.6	0.0161339953222571	0.214584220569043
2	A	26	50	20120615	15	1596	31.64	0.0160738912458562	0.216020354441633
2	A	26	50	20120615	15	1598	31.68	0.0157012459721709	0.217764786870820
2	A	26	50	20120615	15	1600	31.72	0.0153696128917944	0.219707209198740
2	A	26	50	20120615	15	1602	31.76	0.0152288986423383	0.221100916664458
2	A	26	50	20120615	15	1604	31.8	0.0150980838878188	0.221520230985702
2	A	26	50	20120615	15	1606	31.84	0.0152946595729886	0.222271178387322
2	A	26	50	20120615	15	1608	31.88	0.015087477286101	0.222034297615625
2	A	26	50	20120615	15	1610	31.92	0.0152713250492095	0.222389265219780
2	A	26	50	20120615	15	1612	31.96	0.0150606072284159	0.222682007427191
2	A	26	50	20120615	15	1614	32	0.0149997960452339	0.223208094872394
2	A	26	50	20120615	15	1616	32.04	0.0148654457568084	0.223230722289392
2	A	26	50	20120615	15	1618	32.08	0.0146943259157612	0.224186730657556
2	A	26	50	20120615	15	1620	32.12	0.0146660416445138	0.225415682243259
2	A	26	50	20120615	15	1622	32.16	0.0143315801370126	0.226260674846777
2	A	26	50	20120615	15	1624	32.2	0.0144418887948777	0.226229562148404
2	A	26	50	20120615	15	1626	32.24	0.0145967451799575	0.227245674592969
2	A	26	50	20120615	15	1628	32.28	0.0142375349351147	0.227979651431841
2	A	26	50	20120615	15	1630	32.32	0.0142700618470493	0.228651402873968
2	A	26	50	20120615	15	1632	32.36	0.0142912750504849	0.230031675310844
2	A	26	50	20120615	15	1634	32.4	0.0138535759529305	0.232030666181259
2	A	26	50	20120615	15	1636	32.44	0.0131952595396458	0.233430030501227
2	A	26	50	20120615	15	1638	32.48	0.0128141289845862	0.23489162021794
2	A	26	50	20120615	15	1640	32.52	0.0123637019649704	0.236899096369728
2	A	26	50	20120615	15	1642	32.56	0.0119323668284466	0.238542412529206
2	A	26	50	20120615	15	1644	32.6	0.011334861598344	0.240326442938139
2	A	26	50	20120615	15	1646	32.64	0.0112577869591947	0.242253308916873
2	A	26	50	20120615	15	1648	32.68	0.0110117137993417	0.243469532580514
2	A	26	50	20120615	15	1650	32.72	0.0106362400985317	0.244474331316580
2	A	26	50	20120615	15	1652	32.76	0.0104304720252064	0.245525799100204
2	A	26	50	20120615	15	1654	32.8	0.0103993593268342	0.245718132144687
2	A	26	50	20120615	15	1656	32.84	0.0103357197165274	0.245624794049570
2	A	26	50	20120615	15	1658	32.88	0.0104439070540489	0.245971983479133
2	A	26	50	20120615	15	1660	32.92	0.0104460283743925	0.246245633803452
2	A	26	50	20120615	15	1662	32.96	0.0104311791319876	0.245945113421448
2	A	26	50	20120615	15	1664	33	0.0103753176962738	0.245928849965480
2	A	26	50	20120615	15	1666	33.04	0.010334305502965	0.245822783948302
2	A	26	50	20120615	15	1668	33.08	0.0103159207266542	0.245729445853186
2	A	26	50	20120615	15	1670	33.12	0.010376024803055	0.245936628140073
2	A	26	50	20120615	15	1672	33.16	0.0105867426238486	0.246099262699746
2	A	26	50	20120615	15	1674	33.2	0.0106192695357832	0.24592248600445
2	A	26	50	20120615	15	1676	33.24	0.0106157340018772	0.246145224640524
2	A	26	50	20120615	15	1678	33.28	0.0105641152068506	0.245761265658339
2	A	26	50	20120615	15	1680	33.32	0.010531588294916	0.245690554980221
2	A	26	50	20120615	15	1682	33.36	0.0105457304305398	0.245598631098666
2	A	26	50	20120615	15	1684	33.4	0.0105209816931983	0.245640350398756
2	A	26	50	20120615	15	1686	33.44	0.0104806766066706	0.245723081892155
2	A	26	50	20120615	15	1688	33.48	0.0104665344710469	0.245918243363763
2	A	26	50	20120615	15	1690	33.52	0.0105436091101963	0.246027844914846
2	A	26	50	20120615	15	1692	33.56	0.0105025969168874	0.246057543399656
2	A	26	50	20120615	15	1694	33.6	0.0104785552863271	0.246049058118282
2	A	26	50	20120615	15	1696	33.64	0.0104750197524211	0.245639643291975
2	A	26	50	20120615	15	1698	33.68	0.0107140218444622	0.246198257649112
2	A	26	50	20120615	15	1700	33.72	0.0100705546735824	0.246455644517464
2	A	26	50	20120615	15	1702	33.76	0.0097735698254841	0.246599894300826
2	A	26	50	20120615	15	1704	33.8	0.008969589415275	0.246831118218274
2	A	26	50	20120615	15	1706	33.84	0.0086478558298351	0.247977338310578
2	A	26	50	20120615	15	1708	33.88	0.0077993276924112	0.248732528352885
2	A	26	50	20120615	15	1710	33.92	0.0068998878667419	0.249738034195732
2	A	26	50	20120615	15	1712	33.96	0.0062069232211791	0.250592219187406
2	A	26	50	20120615	15	1714	34	0.004857056375894	0.251308518356748
2	A	26	50	20120615	15	1716	34.04	0.0033155635929074	0.252373421169215
2	A	26	50	20120615	15	1718	34.08	0.0020342861053973	0.253096084299587
2	A	26	50	20120615	15	1720	34.12	0.000313188199989298	0.254486256231400
2	A	26	50	20120615	15	1722	34.16	0.0014261742735769	0.256094217051818
2	A	26	50	20120615	15	1724	34.2	0.00128758134446430	0.256456255723786
2	A	26	50	20120615	15	1726	34.24	0.000727552773764599	0.257480146342944
2	A	26	50	20120615	15	1728	34.28	-0.0005954440138354	0.258521714631632
2	A	26	50	20120615	15	1730	34.32	-0.0016299412347114	0.258805264450887
2	A	26	50	20120615	15	1732	34.36	-0.0032004253957267	0.259668641830716
2	A	26	50	20120615	15	1734	34.4	-0.00580399256405558	0.259988254095813
2	A	26	50	20120615	15	1736	34.44	-0.00731366554188886	0.260151595762267
2	A	26	50	20120615	15	1738	34.48	-0.00825411756086695	0.260629599946349
2	A	26	50	20120615	15	1740	34.52	-0.00744023765572125	0.261334585407192
2	A	26	50	20120615	15	1742	34.56	-0.00692051417154912	0.262345040997507
2	A	26	50	20120615	15	1744	34.6	-0.00633573686350785	0.264025833816388
2	A	26	50	20120615	15	1746	34.64	-0.00595955605591659	0.265301454449648
