# Supplementary material for: How Do Ants Make Sense of Gravity? A Boltzmann Walker Analysis of Lasius niger Trajectories on Various Inclines
Source: PLoS One. 2013 Oct 29;8(10):e76531. doi: 10.1371/journal.pone.0076531 (PMC3812222; doi:10.1371/journal.pone.0076531)
Supplement: Dataset S2 — Trajectories for . (ZIP) [file pone.0076531.s006.zip › Incline2/2-A-26-50-20120615-16.txt]

Pente	Colonie	Temperature	Humidite	Date	Indiv	Frame	Time	X	Y
2	A	26	50	20120615	16	34	0	0	0
2	A	26	50	20120615	16	36	0.0399999999999999	-0.000344962750308700	8.9766498764899e-05
2	A	26	50	20120615	16	38	0.08	-0.000983884638798999	0.000924879406336098
2	A	26	50	20120615	16	40	0.12	-0.0013113839729326	0.000905537207443499
2	A	26	50	20120615	16	42	0.16	-0.002052112267351	0.00110087686995990
2	A	26	50	20120615	16	44	0.2	-0.00260110572962358	0.00177927935847090
2	A	26	50	20120615	16	46	0.24	-0.00379059792850846	0.0020308707796442
2	A	26	50	20120615	16	48	0.28	-0.00553164331621379	0.0020561781313429
2	A	26	50	20120615	16	50	0.32	-0.00738984922649392	0.00197563866896570
2	A	26	50	20120615	16	52	0.36	-0.0102855717036056	0.0015799629274172
2	A	26	50	20120615	16	54	0.4	-0.0133078238681429	0.00101879591479970
2	A	26	50	20120615	16	56	0.44	-0.0155889432731829	0.000644262666008598
2	A	26	50	20120615	16	58	0.48	-0.0165619009908921	0.000693456084775799
2	A	26	50	20120615	16	60	0.52	-0.0169051589067513	0.000626733488902998
2	A	26	50	20120615	16	62	0.56	-0.0163819705993514	0.00107751406190950
2	A	26	50	20120615	16	64	0.6	-0.0166409696711644	0.0016637621520556
2	A	26	50	20120615	16	66	0.64	-0.0163707417436661	0.0027337844176183
2	A	26	50	20120615	16	68	0.68	-0.0159018450949257	0.00366627441424027
2	A	26	50	20120615	16	70	0.72	-0.0154470835107412	0.00502418106362748
2	A	26	50	20120615	16	72	0.76	-0.0149705218244927	0.0063776824377679
2	A	26	50	20120615	16	74	0.8	-0.0141869273027852	0.00829288822567948
2	A	26	50	20120615	16	76	0.84	-0.0137789266900406	0.00972599568124588
2	A	26	50	20120615	16	78	0.88	-0.0131674136746027	0.0105947117172726
2	A	26	50	20120615	16	80	0.92	-0.0131013409098618	0.0123363984508285
2	A	26	50	20120615	16	82	0.96	-0.012669964478302	0.0132841792073295
2	A	26	50	20120615	16	84	1	-0.0114057981970792	0.0141794740437582
2	A	26	50	20120615	16	86	1.04	-0.0105941919937884	0.0155661779703626
2	A	26	50	20120615	16	88	1.08	-0.0105790379883608	0.0159666613309164
2	A	26	50	20120615	16	90	1.12	-0.0112866581290705	0.0161744701144122
2	A	26	50	20120615	16	92	1.16	-0.0114503533489152	0.0164169370296811
2	A	26	50	20120615	16	94	1.2	-0.0124121812058886	0.0171882278933959
2	A	26	50	20120615	16	96	1.24	-0.0133958162359937	0.0174176345464163
2	A	26	50	20120615	16	98	1.28	-0.0139888666933749	0.0175612762179465
2	A	26	50	20120615	16	100	1.32	-0.0146194291654980	0.0174983366433531
2	A	26	50	20120615	16	102	1.36	-0.0150067610470285	0.0174718979208045
2	A	26	50	20120615	16	104	1.4	-0.0156034672464684	0.0177705586119743
2	A	26	50	20120615	16	106	1.44	-0.0164467372671567	0.0170526444814548
2	A	26	50	20120615	16	108	1.48	-0.0167075204400893	0.0169967808537100
2	A	26	50	20120615	16	110	1.52	-0.0166915263918057	0.0168633490969933
2	A	26	50	20120615	16	112	1.56	-0.0167339678600513	0.0172235200878197
2	A	26	50	20120615	16	114	1.6	-0.0168636892153551	0.0162643059096416
2	A	26	50	20120615	16	116	1.64	-0.0168057248440741	0.0164090464251098
2	A	26	50	20120615	16	118	1.68	-0.0161814881492155	0.0172567854313659
2	A	26	50	20120615	16	120	1.72	-0.0156688958369316	0.0179227067780822
2	A	26	50	20120615	16	122	1.76	-0.0151745574862041	0.018384786917452
2	A	26	50	20120615	16	124	1.8	-0.0151389051622967	0.0188725916015213
2	A	26	50	20120615	16	126	1.84	-0.0143875264255400	0.0188342876271845
2	A	26	50	20120615	16	128	1.88	-0.0140575126196925	0.0189985697456575
2	A	26	50	20120615	16	130	1.92	-0.0135744384799893	0.0190486965453759
2	A	26	50	20120615	16	132	1.96	-0.0131890864974460	0.0188653932544889
2	A	26	50	20120615	16	134	2	-0.0130150463053926	0.0188710288955349
2	A	26	50	20120615	16	136	2.04	-0.0123437686248088	0.0187841042589237
2	A	26	50	20120615	16	138	2.08	-0.0113253297989336	0.0189441578788452
2	A	26	50	20120615	16	140	2.12	-0.0100566388121287	0.0187490105493734
2	A	26	50	20120615	16	142	2.16	-0.00933261096566834	0.0183488376086965
2	A	26	50	20120615	16	144	2.2	-0.00814574071872809	0.0179545209263814
2	A	26	50	20120615	16	146	2.24	-0.00743060898268186	0.0176760983383959
2	A	26	50	20120615	16	148	2.28	-0.0059100090837589	0.0176394185883354
2	A	26	50	20120615	16	150	2.32	-0.00435938755222711	0.0165266800021212
2	A	26	50	20120615	16	152	2.36	-0.00347655059378008	0.016161699765944
2	A	26	50	20120615	16	154	2.4	-0.0023480859527523	0.0152570627054330
2	A	26	50	20120615	16	156	2.44	-0.0011078772270936	0.0149086004836642
2	A	26	50	20120615	16	158	2.48	0.000217749997732501	0.0139161054055908
2	A	26	50	20120615	16	160	2.52	0.0016628570553756	0.0139697394549438
2	A	26	50	20120615	16	162	2.56	0.0035515958364674	0.0134629701670030
2	A	26	50	20120615	16	164	2.6	0.004778426101826	0.0137929061911047
2	A	26	50	20120615	16	166	2.64	0.0052403082512971	0.0136157052317393
2	A	26	50	20120615	16	168	2.68	0.005356485895446	0.0140787894627384
2	A	26	50	20120615	16	170	2.72	0.0057416469591583	0.0149883409153787
2	A	26	50	20120615	16	172	2.76	0.0056212973850004	0.0152840529712709
2	A	26	50	20120615	16	174	2.8	0.0058484907937956	0.0145668345631133
2	A	26	50	20120615	16	176	2.84	0.0058988367966161	0.0146885983508337
2	A	26	50	20120615	16	178	2.88	0.0053583950837552	0.0142864667243729
2	A	26	50	20120615	16	180	2.92	0.0054781082618101	0.0135767436480959
2	A	26	50	20120615	16	182	2.96	0.0049880832624478	0.0134172203582603
2	A	26	50	20120615	16	184	3	0.0051108369996618	0.0127589039449756
2	A	26	50	20120615	16	186	3.04	0.0048789766861108	0.0125737126789828
2	A	26	50	20120615	16	188	3.08	0.0046903205968902	0.0114051480123939
2	A	26	50	20120615	16	190	3.12	0.004822478854294	0.0103462556075671
2	A	26	50	20120615	16	192	3.16	0.0050407202912394	0.00962093375569718
2	A	26	50	20120615	16	194	3.2	0.0049441507181327	0.0080103071427139
2	A	26	50	20120615	16	196	3.24	0.0055342949666432	0.00619444985755903
2	A	26	50	20120615	16	198	3.28	0.0057597488927567	0.00440889209797801
2	A	26	50	20120615	16	200	3.32	0.0056527212103563	0.00347907496498894
2	A	26	50	20120615	16	202	3.36	0.0057449279346231	0.00204902221071730
2	A	26	50	20120615	16	204	3.4	0.0059646684379446	0.000492651901054399
2	A	26	50	20120615	16	206	3.44	0.006206251469737	-0.00143601719997090
2	A	26	50	20120615	16	208	3.48	0.0059705798506353	-0.0027579462563314
2	A	26	50	20120615	16	210	3.52	0.0059290019719015	-0.0037799983978584
2	A	26	50	20120615	16	212	3.56	0.0051497688848204	-0.0039430586358136
2	A	26	50	20120615	16	214	3.6	0.0047387701393235	-0.0051260765650099
2	A	26	50	20120615	16	216	3.64	0.0039894575685815	-0.0055829297710532
2	A	26	50	20120615	16	218	3.68	0.0024656848815314	-0.0060532547754916
2	A	26	50	20120615	16	220	3.72	0.0017148152616572	-0.0065704963148618
2	A	26	50	20120615	16	222	3.76	0.0005199745070794	-0.0073194355332233
2	A	26	50	20120615	16	224	3.8	-0.0009842608196065	-0.0077139374775151
2	A	26	50	20120615	16	226	3.84	-0.00147441309818940	-0.0081359246623916
2	A	26	50	20120615	16	228	3.88	-0.0018152739220604	-0.0077890534308805
2	A	26	50	20120615	16	230	3.92	-0.00261017508119908	-0.0072595435888568
2	A	26	50	20120615	16	232	3.96	-0.00365880736663092	-0.0070534856017512
2	A	26	50	20120615	16	234	4	-0.00412236535917338	-0.0073887744241864
2	A	26	50	20120615	16	236	4.04	-0.00478061813284775	-0.0067760734693561
2	A	26	50	20120615	16	238	4.08	-0.0057503514436348	-0.007134300835773
2	A	26	50	20120615	16	240	4.12	-0.00707728681600603	-0.0056920646316615
2	A	26	50	20120615	16	242	4.16	-0.00750644406364377	-0.0055688300618363
2	A	26	50	20120615	16	244	4.2	-0.00848751229613324	-0.0044486597833518
2	A	26	50	20120615	16	246	4.24	-0.00997373054203456	-0.0039339072598515
2	A	26	50	20120615	16	248	4.28	-0.01104846213876	-0.0030254871780611
2	A	26	50	20120615	16	250	4.32	-0.0124952026130677	-0.0015564021294679
2	A	26	50	20120615	16	252	4.36	-0.0131276884156356	-0.000676287532128502
2	A	26	50	20120615	16	254	4.4	-0.0137839330060514	0.000407318254700798
2	A	26	50	20120615	16	256	4.44	-0.0134705008542226	0.00122368717571630
2	A	26	50	20120615	16	258	4.48	-0.013600269090706	0.0010596666867523
2	A	26	50	20120615	16	260	4.52	-0.0135977235062937	0.00159668600279220
2	A	26	50	20120615	16	262	4.56	-0.0132341786968823	0.00170376318266730
2	A	26	50	20120615	16	264	4.6	-0.0133922594888844	0.0023356762287425
2	A	26	50	20120615	16	266	4.64	-0.0129050134191721	0.0026402341904673
2	A	26	50	20120615	16	268	4.68	-0.0132286844771925	0.002285181733498
2	A	26	50	20120615	16	270	4.72	-0.0130964342959072	0.00317993344120798
2	A	26	50	20120615	16	272	4.76	-0.0130407425658209	0.0033250600369787
2	A	26	50	20120615	16	274	4.8	-0.0132158717023174	0.00410626453776579
2	A	26	50	20120615	16	276	4.84	-0.0134566062059723	0.00424197954227893
2	A	26	50	20120615	16	278	4.88	-0.0133554828651948	0.00425163154984212
2	A	26	50	20120615	16	280	4.92	-0.0131597203528233	0.00472482033674435
2	A	26	50	20120615	16	282	4.96	-0.0135174527444934	0.00516304976438471
2	A	26	50	20120615	16	284	5	-0.0132851681668737	0.00550131550636873
2	A	26	50	20120615	16	286	5.04	-0.0140883707596234	0.00610739087065934
2	A	26	50	20120615	16	288	5.08	-0.0138446734785553	0.00682353447650945
2	A	26	50	20120615	16	290	5.12	-0.0139358266137181	0.00741031289674149
2	A	26	50	20120615	16	292	5.16	-0.0133772971093944	0.00759954881352263
2	A	26	50	20120615	16	294	5.2	-0.0128012030726261	0.00775822357522089
2	A	26	50	20120615	16	296	5.24	-0.0125350127248485	0.00752526724615898
2	A	26	50	20120615	16	298	5.28	-0.0126551430959042	0.00805317195578943
2	A	26	50	20120615	16	300	5.32	-0.0127406676610888	0.00793422952412604
2	A	26	50	20120615	16	302	5.36	-0.0123527842362689	0.00835830267400704
2	A	26	50	20120615	16	304	5.4	-0.0120664625584308	0.00898957932397915
2	A	26	50	20120615	16	306	5.44	-0.0117221864088067	0.00947390504268506
2	A	26	50	20120615	16	308	5.48	-0.0110500616142990	0.0105549638308885
2	A	26	50	20120615	16	310	5.52	-0.0112207380993944	0.0105209428023253
2	A	26	50	20120615	16	312	5.56	-0.0110710167237595	0.0110732059263541
2	A	26	50	20120615	16	314	5.6	-0.0113584860359034	0.0114315089531966
2	A	26	50	20120615	16	316	5.64	-0.0123412831444729	0.0125677524759242
2	A	26	50	20120615	16	318	5.68	-0.0128286536649786	0.0125757753094636
2	A	26	50	20120615	16	320	5.72	-0.0139228667606325	0.0132437515084860
2	A	26	50	20120615	16	322	5.76	-0.0155371477014609	0.0135166961402376
2	A	26	50	20120615	16	324	5.8	-0.0161837968528560	0.0134925130883210
2	A	26	50	20120615	16	326	5.84	-0.0162225533755329	0.0129560523866382
2	A	26	50	20120615	16	328	5.88	-0.0165142419938401	0.0133340787429284
2	A	26	50	20120615	16	330	5.92	-0.0163239807722263	0.0131746332348386
2	A	26	50	20120615	16	332	5.96	-0.01634849616433	0.0125998473456155
2	A	26	50	20120615	16	334	6	-0.0160360822462662	0.0131597062106877
2	A	26	50	20120615	16	336	6.04	-0.0161797946284745	0.0130021486777038
2	A	26	50	20120615	16	338	6.08	-0.0155540334113957	0.0132486743858966
2	A	26	50	20120615	16	340	6.12	-0.0159099061122312	0.0134440621316741
2	A	26	50	20120615	16	342	6.16	-0.0155738041169977	0.0140602774072069
2	A	26	50	20120615	16	344	6.2	-0.0152154989688348	0.0138278231239597
2	A	26	50	20120615	16	346	6.24	-0.0146943407650037	0.0144269752057557
2	A	26	50	20120615	16	348	6.28	-0.0140969776633641	0.0145084614841128
2	A	26	50	20120615	16	350	6.32	-0.0134091169145478	0.0156843249068971
2	A	26	50	20120615	16	352	6.36	-0.0130312531928174	0.0160131437022845
2	A	26	50	20120615	16	354	6.4	-0.0123520134898774	0.0157707262844903
2	A	26	50	20120615	16	356	6.44	-0.0113078713325061	0.0167436769311318
2	A	26	50	20120615	16	358	6.48	-0.0102880119291075	0.0160906503836772
2	A	26	50	20120615	16	360	6.52	-0.00932819579092661	0.0170397679962587
2	A	26	50	20120615	16	362	6.56	-0.00823686910515351	0.0166997846919032
2	A	26	50	20120615	16	364	6.6	-0.00687764228740582	0.0163631757011075
2	A	26	50	20120615	16	366	6.64	-0.00599114958690006	0.0161653625790705
2	A	26	50	20120615	16	368	6.68	-0.00454066851771991	0.0158805328965408
2	A	26	50	20120615	16	370	6.72	-0.00440757687936498	0.0159300727976307
2	A	26	50	20120615	16	372	6.76	-0.00391998432732998	0.0165258385450516
2	A	26	50	20120615	16	374	6.8	-0.00393440223459837	0.0168659356935989
2	A	26	50	20120615	16	376	6.84	-0.00383361123400804	0.0173339413877950
2	A	26	50	20120615	16	378	6.88	-0.00418230680101456	0.0173976163534409
2	A	26	50	20120615	16	380	6.92	-0.00401094654366182	0.0175485977933598
2	A	26	50	20120615	16	382	6.96	-0.00431682679506749	0.0176604762282792
2	A	26	50	20120615	16	384	7	-0.00474895389118621	0.0179215259097576
2	A	26	50	20120615	16	386	7.04	-0.0052234861809727	0.0177583751621345
2	A	26	50	20120615	16	388	7.08	-0.00546789763988983	0.0172624741054205
2	A	26	50	20120615	16	390	7.12	-0.00587195966786326	0.0173113705393396
2	A	26	50	20120615	16	392	7.16	-0.00640665260259309	0.0172764323932811
2	A	26	50	20120615	16	394	7.2	-0.00710691812567165	0.0175483467704525
2	A	26	50	20120615	16	396	7.24	-0.00832648640438753	0.0181383354554711
2	A	26	50	20120615	16	398	7.28	-0.00943041090457425	0.0182054575666753
2	A	26	50	20120615	16	400	7.32	-0.0111342412623857	0.0181698335270391
2	A	26	50	20120615	16	402	7.36	-0.0124312235915059	0.0181986481283724
2	A	26	50	20120615	16	404	7.4	-0.0148454982745111	0.0180138811264484
2	A	26	50	20120615	16	406	7.44	-0.0157606924392653	0.0180497314402546
2	A	26	50	20120615	16	408	7.48	-0.0175393092386822	0.0184396131488381
2	A	26	50	20120615	16	410	7.52	-0.0175108496049530	0.0178702847097522
2	A	26	50	20120615	16	412	7.56	-0.0177108010178962	0.0165797766503205
2	A	26	50	20120615	16	414	7.6	-0.0180645736115917	0.0160628320957985
2	A	26	50	20120615	16	416	7.64	-0.0182384653112210	0.0147752330736647
2	A	26	50	20120615	16	418	7.68	-0.0181479415010935	0.0141341559237053
2	A	26	50	20120615	16	420	7.72	-0.0188901985603729	0.0132962697433383
2	A	26	50	20120615	16	422	7.76	-0.019073233150683	0.0119189317996041
2	A	26	50	20120615	16	424	7.8	-0.0195086695065377	0.0114746424668490
2	A	26	50	20120615	16	426	7.84	-0.0218266645302165	0.00940675111167577
2	A	26	50	20120615	16	428	7.88	-0.0227894399102767	0.00885535631477432
2	A	26	50	20120615	16	430	7.92	-0.0241398582988512	0.00830012192805102
2	A	26	50	20120615	16	432	7.96	-0.025045966141467	0.00713426548043407
2	A	26	50	20120615	16	434	8	-0.0251307765288026	0.00713280884046483
2	A	26	50	20120615	16	436	8.04	-0.0253583093488528	0.00703153700726329
2	A	26	50	20120615	16	438	8.08	-0.0252261015939743	0.00697711099831536
2	A	26	50	20120615	16	440	8.12	-0.0248524946550666	0.00669443799146823
2	A	26	50	20120615	16	442	8.16	-0.0242006129134907	0.00614070267112104
2	A	26	50	20120615	16	444	8.2	-0.0244001938024806	0.00565184439794772
2	A	26	50	20120615	16	446	8.24	-0.0240174156886209	0.00492343248944402
2	A	26	50	20120615	16	448	8.28	-0.0232370427454085	0.00344839784439395
2	A	26	50	20120615	16	450	8.32	-0.022788511479073	0.002612230640612
2	A	26	50	20120615	16	452	8.36	-0.0223717377924942	0.00154011038922950
2	A	26	50	20120615	16	454	8.4	-0.0224693609547048	-0.000416835911975503
2	A	26	50	20120615	16	456	8.44	-0.0223439414249258	-0.0022804653312673
2	A	26	50	20120615	16	458	8.48	-0.0221113952177969	-0.00267904021061880
2	A	26	50	20120615	16	460	8.52	-0.0220956479497799	-0.004266403010501
2	A	26	50	20120615	16	462	8.56	-0.0214287755444429	-0.004774742075496
2	A	26	50	20120615	16	464	8.6	-0.0200785339325637	-0.0057891079663116
2	A	26	50	20120615	16	466	8.64	-0.0193857248504928	-0.0064328438377682
2	A	26	50	20120615	16	468	8.68	-0.0187664265893940	-0.0070333330584874
2	A	26	50	20120615	16	470	8.72	-0.0176440713509556	-0.0083830938377553
2	A	26	50	20120615	16	472	8.76	-0.0161446514214496	-0.0090445922315554
2	A	26	50	20120615	16	474	8.8	-0.0152070278295962	-0.0098861907225236
2	A	26	50	20120615	16	476	8.84	-0.0140692930186670	-0.0110458458436695
2	A	26	50	20120615	16	478	8.88	-0.0124097134032222	-0.0124139560439093
2	A	26	50	20120615	16	480	8.92	-0.0110223698985342	-0.0132424023487474
2	A	26	50	20120615	16	482	8.96	-0.0102176823815439	-0.013614623358364
2	A	26	50	20120615	16	484	9	-0.00861240856689422	-0.014615179453743
2	A	26	50	20120615	16	486	9.04	-0.00763815684377539	-0.0155303170499546
2	A	26	50	20120615	16	488	9.08	-0.0076976952347513	-0.0158285746902591
2	A	26	50	20120615	16	490	9.12	-0.0055848601725659	-0.017818938857943
2	A	26	50	20120615	16	492	9.16	-0.00439423377440399	-0.0191150655878579
2	A	26	50	20120615	16	494	9.2	-0.0040000924545706	-0.0190870641593229
2	A	26	50	20120615	16	496	9.24	-0.00351515862403287	-0.0198569620226789
2	A	26	50	20120615	16	498	9.28	-0.0033852631083289	-0.0200895294430111
2	A	26	50	20120615	16	500	9.32	-0.00352215898116662	-0.020305197011273
2	A	26	50	20120615	16	502	9.36	-0.00381582042739339	-0.0204639424836494
2	A	26	50	20120615	16	504	9.4	-0.00375720127523303	-0.0204814080211447
2	A	26	50	20120615	16	506	9.44	-0.00374899883657126	-0.0208809233525151
2	A	26	50	20120615	16	508	9.48	-0.00369207674068574	-0.0211617154553243
2	A	26	50	20120615	16	510	9.52	-0.00358968767876993	-0.0212803679732074
2	A	26	50	20120615	16	512	9.56	-0.00348729861685412	-0.0213991619124467
2	A	26	50	20120615	16	514	9.6	-0.00377537391950952	-0.021120420419303
2	A	26	50	20120615	16	516	9.64	-0.00343362921216206	-0.0204874891394629
2	A	26	50	20120615	16	518	9.68	-0.00354726127189874	-0.0202102325705597
2	A	26	50	20120615	16	520	9.72	-0.00318769747366538	-0.0197948073366126
2	A	26	50	20120615	16	522	9.76	-0.00279256620433834	-0.0192335059737067
2	A	26	50	20120615	16	524	9.8	-0.00258948513678156	-0.0186024838821758
2	A	26	50	20120615	16	526	9.84	-0.0021006622189473	-0.018373169153037
2	A	26	50	20120615	16	528	9.88	-0.0022084960030782	-0.0176845178588394
2	A	26	50	20120615	16	530	9.92	-0.0021563822333048	-0.0173491371125227
2	A	26	50	20120615	16	532	9.96	-0.0016944293731556	-0.0166924470448347
2	A	26	50	20120615	16	534	10	-0.0015750697484913	-0.0157626016275744
2	A	26	50	20120615	16	536	10.04	-0.001485479319315	-0.0148309884433611
2	A	26	50	20120615	16	538	10.08	-0.0011714531977901	-0.0142141791981321
2	A	26	50	20120615	16	540	10.12	-0.0007282457384101	-0.0127842749362845
2	A	26	50	20120615	16	542	10.16	-0.000504913132640198	-0.0118211672160371
2	A	26	50	20120615	16	544	10.2	0.000784552651396	-0.0105983108907888
2	A	26	50	20120615	16	546	10.24	0.0011996314030203	-0.0096121727026782
2	A	26	50	20120615	16	548	10.28	0.0027679942436921	-0.0086717206837001
2	A	26	50	20120615	16	550	10.32	0.004106328177376	-0.0077313464464679
2	A	26	50	20120615	16	552	10.36	0.0053238458464265	-0.0075927323041519
2	A	26	50	20120615	16	554	10.4	0.0060262362253825	-0.0073396375739618
2	A	26	50	20120615	16	556	10.44	0.0062860484699939	-0.0076002559203037
2	A	26	50	20120615	16	558	10.48	0.0065053222828398	-0.0076006094736943
2	A	26	50	20120615	16	560	10.52	0.0071970183788372	-0.0074449003178364
2	A	26	50	20120615	16	562	10.56	0.0074483410994336	-0.0075270491552475
2	A	26	50	20120615	16	564	10.6	0.006990277326581	-0.0076953405691699
2	A	26	50	20120615	16	566	10.64	0.006065643286298	-0.0070278529809332
2	A	26	50	20120615	16	568	10.68	0.0056962648459418	-0.0069449659240425
2	A	26	50	20120615	16	570	10.72	0.0056854602543253	-0.0065872264613046
2	A	26	50	20120615	16	572	10.76	0.00590408847868	-0.0055745173216774
2	A	26	50	20120615	16	574	10.8	0.0057441112262908	-0.0047265845681633
2	A	26	50	20120615	16	576	10.84	0.0059639825443668	-0.003464862118687
2	A	26	50	20120615	16	578	10.88	0.0058521253226509	-0.00286466281174800
2	A	26	50	20120615	16	580	10.92	0.0058324465409305	-0.00193625282125350
2	A	26	50	20120615	16	582	10.96	0.0058632763965902	-0.000800780752024201
2	A	26	50	20120615	16	584	11	0.0053371818803196	0.000138249982323698
2	A	26	50	20120615	16	586	11.04	0.0051682682124298	0.00132302153633740
2	A	26	50	20120615	16	588	11.08	0.0049573736149409	0.0025607058907873
2	A	26	50	20120615	16	590	11.12	0.0044313144540094	0.00440684855938038
2	A	26	50	20120615	16	592	11.16	0.003947455425779	0.00527695759576605
2	A	26	50	20120615	16	594	11.2	0.0034925594913061	0.0061422300217684
2	A	26	50	20120615	16	596	11.24	0.0034012437215837	0.00810477660868042
2	A	26	50	20120615	16	598	11.28	0.0032705067488101	0.00920525396330885
2	A	26	50	20120615	16	600	11.32	0.002961260669126	0.0106738157528839
2	A	26	50	20120615	16	602	11.36	0.0028096286909683	0.0123704194793917
2	A	26	50	20120615	16	604	11.4	0.0020782681471871	0.0131101238831909
2	A	26	50	20120615	16	606	11.44	0.00136978957884500	0.0138740396231780
2	A	26	50	20120615	16	608	11.48	0.0009717803849186	0.0137695787383933
2	A	26	50	20120615	16	610	11.52	2.22420438022002e-05	0.0138056199710304
2	A	26	50	20120615	16	612	11.56	-0.0008466861242589	0.0132752969562083
2	A	26	50	20120615	16	614	11.6	-0.0017732717792579	0.0135360425817709
2	A	26	50	20120615	16	616	11.64	-0.001928722134034	0.0133990335718481
2	A	26	50	20120615	16	618	11.68	-0.0022469484698392	0.0133694623662589
2	A	26	50	20120615	16	620	11.72	-0.00305647259721278	0.0130013991445157
2	A	26	50	20120615	16	622	11.76	-0.00274729722820677	0.0133456045834617
2	A	26	50	20120615	16	624	11.8	-0.00315777271468556	0.0128037203727672
2	A	26	50	20120615	16	626	11.84	-0.0032421800511558	0.0126452365298999
2	A	26	50	20120615	16	628	11.88	-0.00348914416555302	0.0129771948793957
2	A	26	50	20120615	16	630	11.92	-0.00376748260783148	0.0126059708903406
2	A	26	50	20120615	16	632	11.96	-0.00384566740462727	0.0129215172914451
2	A	26	50	20120615	16	634	12	-0.00445493889156885	0.0131704754469652
2	A	26	50	20120615	16	636	12.04	-0.00474973170864552	0.0125466799867381
2	A	26	50	20120615	16	638	12.08	-0.00480589012920736	0.012382998909029
2	A	26	50	20120615	16	640	12.12	-0.00492715894218085	0.0120957155659685
2	A	26	50	20120615	16	642	12.16	-0.00507366439617489	0.0118248865977063
2	A	26	50	20120615	16	644	12.2	-0.00502703070395564	0.0118261947452515
2	A	26	50	20120615	16	646	12.24	-0.00530261850085528	0.0115909403191507
2	A	26	50	20120615	16	648	12.28	-0.00576750585414638	0.0116309696340337
2	A	26	50	20120615	16	650	12.32	-0.00659582487976392	0.0114362182843593
2	A	26	50	20120615	16	652	12.36	-0.00667931297741862	0.0112665621543492
2	A	26	50	20120615	16	654	12.4	-0.00759740627997561	0.0118546062957195
2	A	26	50	20120615	16	656	12.44	-0.00883885951356921	0.0119591449622502
2	A	26	50	20120615	16	658	12.48	-0.00948892399071744	0.0122861889196168
2	A	26	50	20120615	16	660	12.52	-0.0109200147777439	0.0124293865280884
2	A	26	50	20120615	16	662	12.56	-0.0117050135428081	0.0123633456538634
2	A	26	50	20120615	16	664	12.6	-0.0147129864637168	0.0129792384179933
2	A	26	50	20120615	16	666	12.64	-0.0153047924131630	0.0129989949814597
2	A	26	50	20120615	16	668	12.68	-0.0158053250192938	0.0128026172861885
2	A	26	50	20120615	16	670	12.72	-0.0166643112660114	0.0129995535958168
2	A	26	50	20120615	16	672	12.76	-0.0164581825682277	0.0126130702424237
2	A	26	50	20120615	16	674	12.8	-0.0164369552226565	0.0122430271216931
2	A	26	50	20120615	16	676	12.84	-0.0165222323004676	0.0123059596252187
2	A	26	50	20120615	16	678	12.88	-0.0164365026743165	0.0127202534883159
2	A	26	50	20120615	16	680	12.92	-0.0165616393613831	0.0127409363616656
2	A	26	50	20120615	16	682	12.96	-0.0162751409068497	0.0129802707938939
2	A	26	50	20120615	16	684	13	-0.0160790036278842	0.0131568070728849
2	A	26	50	20120615	16	686	13.04	-0.0159527143567643	0.0136414297764389
2	A	26	50	20120615	16	688	13.08	-0.0161088293919147	0.0138203843606216
2	A	26	50	20120615	16	690	13.12	-0.0159115536710314	0.0143477375269627
2	A	26	50	20120615	16	692	13.16	-0.0156944648181393	0.0142845151096568
2	A	26	50	20120615	16	694	13.2	-0.0145704443432313	0.0149654624754734
2	A	26	50	20120615	16	696	13.24	-0.0153825649667054	0.0149591748819751
2	A	26	50	20120615	16	698	13.28	-0.0134019044253797	0.0163120660229633
2	A	26	50	20120615	16	700	13.32	-0.0129546452441436	0.0165953329995066
2	A	26	50	20120615	16	702	13.36	-0.0121740912815952	0.0172410275567471
2	A	26	50	20120615	16	704	13.4	-0.0116680927400459	0.0181834382615091
2	A	26	50	20120615	16	706	13.44	-0.0110233386348244	0.0184684447207342
2	A	26	50	20120615	16	708	13.48	-0.0110394677405033	0.0188328097740118
2	A	26	50	20120615	16	710	13.52	-0.0108151027588328	0.0192961061370452
2	A	26	50	20120615	16	712	13.56	-0.0111131624092386	0.0189843568993557
2	A	26	50	20120615	16	714	13.6	-0.0115524737102541	0.0188773292169553
2	A	26	50	20120615	16	716	13.64	-0.0116940294167799	0.0187641567766264
2	A	26	50	20120615	16	718	13.68	-0.0118698515179219	0.0186722116818687
2	A	26	50	20120615	16	720	13.72	-0.0124533489626892	0.0187655427059175
2	A	26	50	20120615	16	722	13.76	-0.0125121943890196	0.0191114169168671
2	A	26	50	20120615	16	724	13.8	-0.0135477451989995	0.0189828861172508
2	A	26	50	20120615	16	726	13.84	-0.0138186660911433	0.0187661296045459
2	A	26	50	20120615	16	728	13.88	-0.0159366488906957	0.018900041486767
2	A	26	50	20120615	16	730	13.92	-0.0168916248829594	0.0190880753220201
2	A	26	50	20120615	16	732	13.96	-0.0183385767821947	0.0184312445400827
2	A	26	50	20120615	16	734	14	-0.0189453726882953	0.0181041517923482
2	A	26	50	20120615	16	736	14.04	-0.0188270291760756	0.0186022257882008
2	A	26	50	20120615	16	738	14.08	-0.0196103302484689	0.0182057404093878
2	A	26	50	20120615	16	740	14.12	-0.0218022693462656	0.0170493026240962
2	A	26	50	20120615	16	742	14.16	-0.0225756673881884	0.0169597192659877
2	A	26	50	20120615	16	744	14.2	-0.0243512266578835	0.0171654166286349
2	A	26	50	20120615	16	746	14.24	-0.0253026388319699	0.0172967263579012
2	A	26	50	20120615	16	748	14.28	-0.0264671871320417	0.0183789391443716
2	A	26	50	20120615	16	750	14.32	-0.0271299229627088	0.0182965965597024
2	A	26	50	20120615	16	752	14.36	-0.0285357360965214	0.0195461108106015
2	A	26	50	20120615	16	754	14.4	-0.0289491955736168	0.01903365638414
2	A	26	50	20120615	16	756	14.44	-0.0290064358675538	0.0190503794595151
2	A	26	50	20120615	16	758	14.48	-0.0287490914256088	0.0185219868462056
2	A	26	50	20120615	16	760	14.52	-0.0289100289290069	0.0181475030948892
2	A	26	50	20120615	16	762	14.56	-0.0292697270775286	0.0178269786620452
2	A	26	50	20120615	16	764	14.6	-0.0290370748043826	0.0173675148177658
2	A	26	50	20120615	16	766	14.64	-0.0286678802117895	0.0166142481059034
2	A	26	50	20120615	16	768	14.68	-0.0286042900989574	0.0156122282994874
2	A	26	50	20120615	16	770	14.72	-0.0289431427395698	0.0148686277373238
2	A	26	50	20120615	16	772	14.76	-0.0283297983175686	0.0142738095129896
2	A	26	50	20120615	16	774	14.8	-0.0278317830115789	0.0130733543305692
2	A	26	50	20120615	16	776	14.84	-0.0274601983980654	0.0120468474163207
2	A	26	50	20120615	16	778	14.88	-0.0267929582972022	0.0103031079517791
2	A	26	50	20120615	16	780	14.92	-0.0263998069268624	0.00878056563052821
2	A	26	50	20120615	16	782	14.96	-0.0265725813977776	0.00736772385531062
2	A	26	50	20120615	16	784	15	-0.0261655424502553	0.00585491132336887
2	A	26	50	20120615	16	786	15.04	-0.0261203936822766	0.00359057863331425
2	A	26	50	20120615	16	788	15.08	-0.0257409389702884	0.0024963803869028
2	A	26	50	20120615	16	790	15.12	-0.0258176225793878	0.000676745030215998
2	A	26	50	20120615	16	792	15.16	-0.0258637315983754	-0.000951999072714801
2	A	26	50	20120615	16	794	15.2	-0.0262643959782652	-0.00241993507278860
2	A	26	50	20120615	16	796	15.24	-0.026533061199777	-0.00361172819713940
2	A	26	50	20120615	16	798	15.28	-0.0268853771535032	-0.0039092433753237
2	A	26	50	20120615	16	800	15.32	-0.0260422159565486	-0.0063733761574704
2	A	26	50	20120615	16	802	15.36	-0.0253552405054224	-0.0061231522808119
2	A	26	50	20120615	16	804	15.4	-0.0244129641509488	-0.00702880050402
2	A	26	50	20120615	16	806	15.44	-0.0233009892400583	-0.0077196226160358
2	A	26	50	20120615	16	808	15.48	-0.0223535510060821	-0.0080735154178841
2	A	26	50	20120615	16	810	15.52	-0.0211979476067923	-0.0077159103054346
2	A	26	50	20120615	16	812	15.56	-0.0196161992347527	-0.0077862886433661
2	A	26	50	20120615	16	814	15.6	-0.0185068123346813	-0.0088385413155176
2	A	26	50	20120615	16	816	15.64	-0.0169107309081871	-0.0096539768555819
2	A	26	50	20120615	16	818	15.68	-0.0151697633022277	-0.0108913430119803
2	A	26	50	20120615	16	820	15.72	-0.0137453674022055	-0.0110651498587959
2	A	26	50	20120615	16	822	15.76	-0.0119194762718256	-0.0117353456660045
2	A	26	50	20120615	16	824	15.8	-0.0108079044118003	-0.0129033446471685
2	A	26	50	20120615	16	826	15.84	-0.00955413337807846	-0.0131053650545535
2	A	26	50	20120615	16	828	15.88	-0.00848039173084669	-0.0130526855993551
2	A	26	50	20120615	16	830	15.92	-0.00715216235306588	-0.0139268110022579
2	A	26	50	20120615	16	832	15.96	-0.00553606980466402	-0.0144799806371801
2	A	26	50	20120615	16	834	16	-0.00438454641150173	-0.0150218365636034
2	A	26	50	20120615	16	836	16.04	-0.003491399836185	-0.0147718743164539
2	A	26	50	20120615	16	838	16.08	-0.002493813589287	-0.0155949466097551
2	A	26	50	20120615	16	840	16.12	-0.0016481138789879	-0.0158131597624292
2	A	26	50	20120615	16	842	16.16	-0.0009966564014807	-0.0164634858690865
2	A	26	50	20120615	16	844	16.2	-0.000242173465954698	-0.01737141097613
2	A	26	50	20120615	16	846	16.24	0.0001314617572243	-0.0179991803764674
2	A	26	50	20120615	16	848	16.28	-0.000131864808089599	-0.0180360913504454
2	A	26	50	20120615	16	850	16.32	0.000150412218960101	-0.0183268536588693
2	A	26	50	20120615	16	852	16.36	0.000210233452648501	-0.0184121307366804
2	A	26	50	20120615	16	854	16.4	0.000344583741073901	-0.0180250604846589
2	A	26	50	20120615	16	856	16.44	0.000340058257674301	-0.0174302422603248
2	A	26	50	20120615	16	858	16.48	0.000155149834394000	-0.0171872096596309
2	A	26	50	20120615	16	860	16.52	0.000123683582631201	-0.0167575008687039
2	A	26	50	20120615	16	862	16.56	-2.89807714270000e-05	-0.0160984066379599
2	A	26	50	20120615	16	864	16.6	0.000355473185504201	-0.0151614194422096
2	A	26	50	20120615	16	866	16.64	0.0005441292747247	-0.0145059314560497
2	A	26	50	20120615	16	868	16.68	0.000357523795169601	-0.0139987237619046
2	A	26	50	20120615	16	870	16.72	0.000424288817449200	-0.0132261247506445
2	A	26	50	20120615	16	872	16.76	0.00105380477153620	-0.0121531114233974
2	A	26	50	20120615	16	874	16.8	0.0018697918548898	-0.0110309471037899
2	A	26	50	20120615	16	876	16.84	0.0027150885143237	-0.0102951105740838
2	A	26	50	20120615	16	878	16.88	0.0039719566757471	-0.009063698256783
2	A	26	50	20120615	16	880	16.92	0.0042016532425478	-0.0083016917051052
2	A	26	50	20120615	16	882	16.96	0.0046487992866989	-0.0083933610282182
2	A	26	50	20120615	16	884	17	0.0045540894044268	-0.0080980308099878
2	A	26	50	20120615	16	886	17.04	0.0042702779556619	-0.0081523153975795
2	A	26	50	20120615	16	888	17.08	0.0040130466508019	-0.0076375275187401
2	A	26	50	20120615	16	890	17.12	0.0033612285488363	-0.0074847995250716
2	A	26	50	20120615	16	892	17.16	0.0034262045909596	-0.0062184490617124
2	A	26	50	20120615	16	894	17.2	0.0027198685561645	-0.0050928128478094
2	A	26	50	20120615	16	896	17.24	0.002684633425258	-0.0030416587101469
2	A	26	50	20120615	16	898	17.28	0.0030258951786739	-0.0019816936243329
2	A	26	50	20120615	16	900	17.32	0.0029142592813805	-1.34456354442015e-05
2	A	26	50	20120615	16	902	17.36	0.0037306989130741	0.00162649055361920
2	A	26	50	20120615	16	904	17.4	0.0043099395750187	0.00192840393598250
2	A	26	50	20120615	16	906	17.44	0.0051602779058024	0.00424188761839737
2	A	26	50	20120615	16	908	17.48	0.0061879232619686	0.00643611774216515
2	A	26	50	20120615	16	910	17.52	0.0065912993963643	0.0073541261919084
2	A	26	50	20120615	16	912	17.56	0.0071090500526169	0.00876693261178694
2	A	26	50	20120615	16	914	17.6	0.0073362434614121	0.0101949347563932
2	A	26	50	20120615	16	916	17.64	0.0073030801533745	0.0115717423700415
2	A	26	50	20120615	16	918	17.68	0.0067186563987238	0.0128911329130575
2	A	26	50	20120615	16	920	17.72	0.0062469454649942	0.0132487168123035
2	A	26	50	20120615	16	922	17.76	0.0051598394995981	0.0142570510822755
2	A	26	50	20120615	16	924	17.8	0.0043812442228335	0.0150253226000347
2	A	26	50	20120615	16	926	17.84	0.0032214971778061	0.0149549866885101
2	A	26	50	20120615	16	928	17.88	0.001079557600507	0.0158906020971049
2	A	26	50	20120615	16	930	17.92	-0.000423998903668999	0.0165459133065695
2	A	26	50	20120615	16	932	17.96	-0.00136010221594280	0.0167628890223766
2	A	26	50	20120615	16	934	18	-0.00339337362310911	0.0176009236951677
2	A	26	50	20120615	16	936	18.04	-0.00490838525714035	0.0181105850498435
2	A	26	50	20120615	16	938	18.08	-0.00610576735348971	0.0191026940476144
2	A	26	50	20120615	16	940	18.12	-0.00720935385663502	0.0191270517549059
2	A	26	50	20120615	16	942	18.16	-0.00952938464073693	0.0197826238867728
2	A	26	50	20120615	16	944	18.2	-0.0105697579189645	0.0205039081589221
2	A	26	50	20120615	16	946	18.24	-0.0119718233868368	0.0212025720851413
2	A	26	50	20120615	16	948	18.28	-0.0132049539736159	0.0216308878757095
2	A	26	50	20120615	16	950	18.32	-0.0147986807345288	0.0221915881978513
2	A	26	50	20120615	16	952	18.36	-0.0161989855065159	0.0228204677558352
2	A	26	50	20120615	16	954	18.4	-0.0171241993743595	0.0226968018508735
2	A	26	50	20120615	16	956	18.44	-0.0182231564494083	0.0230458580423384
2	A	26	50	20120615	16	958	18.48	-0.0194566335185102	0.0228716269314541
2	A	26	50	20120615	16	960	18.52	-0.0204693447794577	0.0229801041827559
2	A	26	50	20120615	16	962	18.56	-0.0214972948986466	0.0227063541563805
2	A	26	50	20120615	16	964	18.6	-0.0221958273030045	0.0221881339812252
2	A	26	50	20120615	16	966	18.64	-0.0225206870075240	0.0220738506761431
2	A	26	50	20120615	16	968	18.68	-0.0223974015260106	0.0226798072464945
2	A	26	50	20120615	16	970	18.72	-0.0225335459564719	0.0230201113651966
2	A	26	50	20120615	16	972	18.76	-0.0230704193963829	0.0230641968567085
2	A	26	50	20120615	16	974	18.8	-0.0230365765587285	0.0236739074569612
2	A	26	50	20120615	16	976	18.84	-0.0227987970543122	0.0243257686924404
2	A	26	50	20120615	16	978	18.88	-0.0222412695202975	0.0252904483110623
2	A	26	50	20120615	16	980	18.92	-0.0214561476479426	0.0261319973045559
2	A	26	50	20120615	16	982	18.96	-0.0211654277659256	0.0278229300346785
2	A	26	50	20120615	16	984	19	-0.0210180879259297	0.028676245285011
2	A	26	50	20120615	16	986	19.04	-0.020406228428169	0.0294877917377788
2	A	26	50	20120615	16	988	19.08	-0.0198013410032708	0.0293589851665179
2	A	26	50	20120615	16	990	19.12	-0.0197633693691211	0.0299639150178229
2	A	26	50	20120615	16	992	19.16	-0.0196763810928995	0.0302585098450009
2	A	26	50	20120615	16	994	19.2	-0.019259280015881	0.0305965563838827
2	A	26	50	20120615	16	996	19.24	-0.0191562404157265	0.0305202737043283
2	A	26	50	20120615	16	998	19.28	-0.0190719532874091	0.0301996714897384
2	A	26	50	20120615	16	1000	19.32	-0.0189314228857160	0.0300734812135678
2	A	26	50	20120615	16	1002	19.36	-0.0182143529699826	0.0306692116056497
2	A	26	50	20120615	16	1004	19.4	-0.0181790541994657	0.0303082477359895
2	A	26	50	20120615	16	1006	19.44	-0.0181383884884797	0.0307711976167002
2	A	26	50	20120615	16	1008	19.48	-0.0184200715458332	0.0312042580937701
2	A	26	50	20120615	16	1010	19.52	-0.0188007919789596	0.0307484429204816
2	A	26	50	20120615	16	1012	19.56	-0.0193887866228553	0.030206975902788
2	A	26	50	20120615	16	1014	19.6	-0.0194873573081527	0.0296445431690322
2	A	26	50	20120615	16	1016	19.64	-0.0198561559209484	0.0298275706882746
2	A	26	50	20120615	16	1018	19.68	-0.0200984107041829	0.0294815126295619
2	A	26	50	20120615	16	1020	19.72	-0.0208555311480028	0.0298165893199627
2	A	26	50	20120615	16	1022	19.76	-0.0214215984106138	0.0297467695963884
2	A	26	50	20120615	16	1024	19.8	-0.0223636555619852	0.0296727567296016
2	A	26	50	20120615	16	1026	19.84	-0.0228393545779607	0.0295715414649425
2	A	26	50	20120615	16	1028	19.88	-0.024207705194506	0.0291368546422759
2	A	26	50	20120615	16	1030	19.92	-0.0250041761306989	0.0288818860791157
2	A	26	50	20120615	16	1032	19.96	-0.0254773154201265	0.0286683963997398
2	A	26	50	20120615	16	1034	20	-0.0252643348576331	0.0285722298774985
2	A	26	50	20120615	16	1036	20.04	-0.0251463470201243	0.0275473917352535
2	A	26	50	20120615	16	1038	20.08	-0.0254991671409855	0.0273251035261994
2	A	26	50	20120615	16	1040	20.12	-0.0252078737953689	0.0262857633309791
2	A	26	50	20120615	16	1042	20.16	-0.0249293302921239	0.0256819789926596
2	A	26	50	20120615	16	1044	20.2	-0.0248737170508903	0.0244645171850448
2	A	26	50	20120615	16	1046	20.24	-0.0250163100830641	0.0232220902654136
2	A	26	50	20120615	16	1048	20.28	-0.0247294439330045	0.0211494825080098
2	A	26	50	20120615	16	1050	20.32	-0.0251602063130355	0.0193138403751174
2	A	26	50	20120615	16	1052	20.36	-0.0259345165227061	0.0183224483836226
2	A	26	50	20120615	16	1054	20.4	-0.0267767584808452	0.0173840399032421
2	A	26	50	20120615	16	1056	20.44	-0.0277972196321145	0.0161375874247055
2	A	26	50	20120615	16	1058	20.48	-0.0290639236488643	0.0156416297994491
2	A	26	50	20120615	16	1060	20.52	-0.0299852060030044	0.0153863006118304
2	A	26	50	20120615	16	1062	20.56	-0.0312980204529554	0.0153628246666950
2	A	26	50	20120615	16	1064	20.6	-0.0329061226947298	0.0153994527979605
2	A	26	50	20120615	16	1066	20.64	-0.0344457062894073	0.0153923110194705
2	A	26	50	20120615	16	1068	20.68	-0.0358994471208487	0.0159498647164361
2	A	26	50	20120615	16	1070	20.72	-0.0376899122014912	0.016919378824121
2	A	26	50	20120615	16	1072	20.76	-0.0390172930511346	0.0174167577340076
2	A	26	50	20120615	16	1074	20.8	-0.0408025962522744	0.0189704127536307
2	A	26	50	20120615	16	1076	20.84	-0.0415804137115796	0.0192105462165216
2	A	26	50	20120615	16	1078	20.88	-0.042832134135636	0.0199363206167315
2	A	26	50	20120615	16	1080	20.92	-0.0427163100448776	0.020173201388429
2	A	26	50	20120615	16	1082	20.96	-0.0431202094382914	0.0197619480844909
2	A	26	50	20120615	16	1084	21	-0.0429417356867199	0.0193871814904621
2	A	26	50	20120615	16	1086	21.04	-0.041229052352008	0.0182415977942617
2	A	26	50	20120615	16	1088	21.08	-0.0418177894580239	0.0179603107167057
2	A	26	50	20120615	16	1090	21.12	-0.0416597510924287	0.0175745839675685
2	A	26	50	20120615	16	1092	21.16	-0.041167675483401	0.0177049037473411
2	A	26	50	20120615	16	1094	21.2	-0.040469831801048	0.0169038224749349
2	A	26	50	20120615	16	1096	21.24	-0.0400063940166583	0.0167530673091859
2	A	26	50	20120615	16	1098	21.28	-0.0395348952149631	0.0160855585077458
2	A	26	50	20120615	16	1100	21.32	-0.0384776998664111	0.0154242015353020
2	A	26	50	20120615	16	1102	21.36	-0.0376431017325766	0.014400947312247
2	A	26	50	20120615	16	1104	21.4	-0.0365430557130847	0.0130992344387607
2	A	26	50	20120615	16	1106	21.44	-0.0355340850470096	0.0121271747466635
2	A	26	50	20120615	16	1108	21.48	-0.0340746166506406	0.0101533568776594
2	A	26	50	20120615	16	1110	21.52	-0.0336643532961962	0.0090060054145061
2	A	26	50	20120615	16	1112	21.56	-0.0329040013743863	0.00726037090379088
2	A	26	50	20120615	16	1114	21.6	-0.0317707849757889	0.00590144602063876
2	A	26	50	20120615	16	1116	21.64	-0.0308872621237641	0.00477227427282978
2	A	26	50	20120615	16	1118	21.68	-0.0298061029263977	0.0026986199973899
2	A	26	50	20120615	16	1120	21.72	-0.0289949312402239	0.00189706496344030
2	A	26	50	20120615	16	1122	21.76	-0.0278059099744553	0.000227211086464799
2	A	26	50	20120615	16	1124	21.8	-0.0276483086008509	-0.00105921555262580
2	A	26	50	20120615	16	1126	21.84	-0.0279126470359686	-0.0024076462640383
2	A	26	50	20120615	16	1128	21.88	-0.0281563754297351	-0.0034996425799332
2	A	26	50	20120615	16	1130	21.92	-0.0291499269253397	-0.0043851566446538
2	A	26	50	20120615	16	1132	21.96	-0.0299049048356126	-0.0049845710630657
2	A	26	50	20120615	16	1134	22	-0.0309755578404241	-0.0059508098521401
2	A	26	50	20120615	16	1136	22.04	-0.0319812864219075	-0.0072778265417912
2	A	26	50	20120615	16	1138	22.08	-0.0331176480314675	-0.008652683954937
2	A	26	50	20120615	16	1140	22.12	-0.0326824931041118	-0.0087775604267081
2	A	26	50	20120615	16	1142	22.16	-0.0321672102505255	-0.0088190817368993
2	A	26	50	20120615	16	1144	22.2	-0.0318393460492928	-0.0092795991702827
2	A	26	50	20120615	16	1146	22.24	-0.0308758282071123	-0.0097912757792849
2	A	26	50	20120615	16	1148	22.28	-0.0293411448624285	-0.0100623593059884
2	A	26	50	20120615	16	1150	22.32	-0.0288136149193921	-0.0099172892787602
2	A	26	50	20120615	16	1152	22.36	-0.0276979135557647	-0.0108040294666394
2	A	26	50	20120615	16	1154	22.4	-0.0259942599746485	-0.0110886611592704
2	A	26	50	20120615	16	1156	22.44	-0.0252613013695418	-0.0115872845770919
2	A	26	50	20120615	16	1158	22.48	-0.0247550553406191	-0.0117975357074099
2	A	26	50	20120615	16	1160	22.52	-0.0243909165615115	-0.0121374914346009
2	A	26	50	20120615	16	1162	22.56	-0.022544674897969	-0.0126702115414113
2	A	26	50	20120615	16	1164	22.6	-0.0208148795791524	-0.013065130678704
2	A	26	50	20120615	16	1166	22.64	-0.0184010998708940	-0.0137827026402521
2	A	26	50	20120615	16	1168	22.68	-0.0162444948989531	-0.014247483927526
2	A	26	50	20120615	16	1170	22.72	-0.0139015672901696	-0.0153068713070997
2	A	26	50	20120615	16	1172	22.76	-0.0124099962459347	-0.0153992194527226
2	A	26	50	20120615	16	1174	22.8	-0.0104489062989919	-0.0162805573447935
2	A	26	50	20120615	16	1176	22.84	-0.00818114414104854	-0.0164647586612926
2	A	26	50	20120615	16	1178	22.88	-0.00781281221872847	-0.0155117908522875
2	A	26	50	20120615	16	1180	22.92	-0.00744250039742107	-0.0150444639806013
2	A	26	50	20120615	16	1182	22.96	-0.00744292466148979	-0.014563914212107
2	A	26	50	20120615	16	1184	23	-0.00686868324448819	-0.0140545851976183
2	A	26	50	20120615	16	1186	23.04	-0.00645134882223189	-0.0131004153070852
2	A	26	50	20120615	16	1188	23.08	-0.00587491537420862	-0.0116774336206254
2	A	26	50	20120615	16	1190	23.12	-0.00515083803027359	-0.009915040679196
2	A	26	50	20120615	16	1192	23.16	-0.00454266962991067	-0.0082948610535989
2	A	26	50	20120615	16	1194	23.2	-0.00433132955514963	-0.0079999409573016
2	A	26	50	20120615	16	1196	23.24	-0.004061829947636	-0.0068885600161073
2	A	26	50	20120615	16	1198	23.28	-0.00388670788220734	-0.0055062652538369
2	A	26	50	20120615	16	1200	23.32	-0.00403831157609374	-0.00406475736971
2	A	26	50	20120615	16	1202	23.36	-0.00371258283734015	-0.0023487152777875
2	A	26	50	20120615	16	1204	23.4	-0.0031213213601154	-0.00130278414025980
2	A	26	50	20120615	16	1206	23.44	-0.00309445837349812	-0.000673607597427801
2	A	26	50	20120615	16	1208	23.48	-0.00323005316985846	-0.000617010770661602
2	A	26	50	20120615	16	1210	23.52	-0.00388771197383663	6.84090455458988e-05
2	A	26	50	20120615	16	1212	23.56	-0.00380003780403731	-0.000121668328304802
2	A	26	50	20120615	16	1214	23.6	-0.00444747184395952	0.000590805393350898
2	A	26	50	20120615	16	1216	23.64	-0.00458645368180174	0.000348727386811697
2	A	26	50	20120615	16	1218	23.68	-0.00481859683806528	0.00121981223055540
2	A	26	50	20120615	16	1220	23.72	-0.00520220933792679	0.00212921519077160
2	A	26	50	20120615	16	1222	23.76	-0.00553439396159261	0.0026128903712389
2	A	26	50	20120615	16	1224	23.8	-0.00568178329906313	0.0030833709391691
2	A	26	50	20120615	16	1226	23.84	-0.00663414299623642	0.00411996119611737
2	A	26	50	20120615	16	1228	23.88	-0.0067905620873027	0.00387091111671566
2	A	26	50	20120615	16	1230	23.92	-0.00702715294521991	0.00404769488308011
2	A	26	50	20120615	16	1232	23.96	-0.00755439297447603	0.00473321369423703
2	A	26	50	20120615	16	1234	24	-0.00781424057442647	0.00461881795917667
2	A	26	50	20120615	16	1236	24.04	-0.00812010668369652	0.00445237916502098
2	A	26	50	20120615	16	1238	24.08	-0.00923454939725339	0.00494801859222588
2	A	26	50	20120615	16	1240	24.12	-0.00946155895828552	0.00536581970495776
2	A	26	50	20120615	16	1242	24.16	-0.00987623465904456	0.00534231547555112
2	A	26	50	20120615	16	1244	24.2	-0.0103050878507664	0.00651314995490762
2	A	26	50	20120615	16	1246	24.24	-0.010375536899376	0.00651481165584341
2	A	26	50	20120615	16	1248	24.28	-0.0104775653368334	0.00721720203479944
2	A	26	50	20120615	16	1250	24.32	-0.0109990495168907	0.00830687479781135
2	A	26	50	20120615	16	1252	24.36	-0.0110606950860745	0.00818153304977822
2	A	26	50	20120615	16	1254	24.4	-0.0114727474206753	0.00877777255874253
2	A	26	50	20120615	16	1256	24.44	-0.0112087066775125	0.00897106019737987
2	A	26	50	20120615	16	1258	24.48	-0.0107907287880853	0.0094992618918584
2	A	26	50	20120615	16	1260	24.52	-0.0109450124166724	0.00943594047960315
2	A	26	50	20120615	16	1262	24.56	-0.0101487352277375	0.00938084696185378
2	A	26	50	20120615	16	1264	24.6	-0.00959187025277682	0.00970599304461967
2	A	26	50	20120615	16	1266	24.64	-0.00942303365952613	0.0097969630391261
2	A	26	50	20120615	16	1268	24.68	-0.00831780030468743	0.0100243091829861
2	A	26	50	20120615	16	1270	24.72	-0.00715307452081361	0.0105274092938393
2	A	26	50	20120615	16	1272	24.76	-0.00602878888086262	0.0111623487569379
2	A	26	50	20120615	16	1274	24.8	-0.00457637741016983	0.0118553416867720
2	A	26	50	20120615	16	1276	24.84	-0.0038205933981664	0.0123348590793658
2	A	26	50	20120615	16	1278	24.88	-0.0026007705610093	0.0128117248215302
2	A	26	50	20120615	16	1280	24.92	-0.0025004391798267	0.0128866003585901
2	A	26	50	20120615	16	1282	24.96	-0.0024299618469459	0.0121966126325760
2	A	26	50	20120615	16	1284	25	-0.00268749720772183	0.0124817251578183
2	A	26	50	20120615	16	1286	25.04	-0.00329471808499796	0.0125059789204130
2	A	26	50	20120615	16	1288	25.08	-0.00353830930004892	0.0128241981851504
2	A	26	50	20120615	16	1290	25.12	-0.00369504658916673	0.0129618718754474
2	A	26	50	20120615	16	1292	25.16	-0.00418464025339248	0.0144047727599332
2	A	26	50	20120615	16	1294	25.2	-0.00475869782263097	0.0139329911155255
2	A	26	50	20120615	16	1296	25.24	-0.00556736635079934	0.0148286762041867
2	A	26	50	20120615	16	1298	25.28	-0.00622438168760663	0.0150950857550666
2	A	26	50	20120615	16	1300	25.32	-0.00692870953914312	0.0158934305242296
2	A	26	50	20120615	16	1302	25.36	-0.00735906886830887	0.0159147285804790
2	A	26	50	20120615	16	1304	25.4	-0.00782447948061804	0.0159154569004636
2	A	26	50	20120615	16	1306	25.44	-0.00877395135369697	0.016200517099804
2	A	26	50	20120615	16	1308	25.48	-0.00992562606771044	0.0159236381259219
2	A	26	50	20120615	16	1310	25.52	-0.0112238387626299	0.0161604128316022
2	A	26	50	20120615	16	1312	25.56	-0.0123881395753282	0.016610917632964
2	A	26	50	20120615	16	1314	25.6	-0.0132385274035866	0.0167682983892527
2	A	26	50	20120615	16	1316	25.64	-0.0137406580710428	0.0166184766044549
2	A	26	50	20120615	16	1318	25.68	-0.0135167597798479	0.0160561994341910
2	A	26	50	20120615	16	1320	25.72	-0.0149086934682059	0.0155549374474154
2	A	26	50	20120615	16	1322	25.76	-0.0146638163794734	0.0148463941788029
2	A	26	50	20120615	16	1324	25.8	-0.0149961035336225	0.0149769791236185
2	A	26	50	20120615	16	1326	25.84	-0.0148904745084353	0.0147494477177819
2	A	26	50	20120615	16	1328	25.88	-0.0148178306003769	0.0149601188695279
2	A	26	50	20120615	16	1330	25.92	-0.0137678067287997	0.0147256691309442
2	A	26	50	20120615	16	1332	25.96	-0.0140902990398158	0.0144792897938550
2	A	26	50	20120615	16	1334	26	-0.0136959539318080	0.0141704030658371
2	A	26	50	20120615	16	1336	26.04	-0.0135540131349293	0.0140762833348845
2	A	26	50	20120615	16	1338	26.08	-0.0135911335115094	0.0141698362914677
2	A	26	50	20120615	16	1340	26.12	-0.0129939674522454	0.0141588622346400
2	A	26	50	20120615	16	1342	26.16	-0.0128585253909498	0.0140962352012438
2	A	26	50	20120615	16	1344	26.2	-0.0129649598107608	0.0139806451628301
2	A	26	50	20120615	16	1346	26.24	-0.0126348682231673	0.0139044643066521
2	A	26	50	20120615	16	1348	26.28	-0.0129441143028514	0.0140240388917779
2	A	26	50	20120615	16	1350	26.32	-0.0128221574749798	0.0137887130478922
2	A	26	50	20120615	16	1352	26.36	-0.0126755155493770	0.0139147399823963
2	A	26	50	20120615	16	1354	26.4	-0.0127916118762461	0.0141144884556934
2	A	26	50	20120615	16	1356	26.44	-0.0127637271203300	0.0144246983219203
2	A	26	50	20120615	16	1358	26.48	-0.0127013850509667	0.0141363196704557
2	A	26	50	20120615	16	1360	26.52	-0.0128581428461812	0.0141160080281662
2	A	26	50	20120615	16	1362	26.56	-0.0131225420924821	0.0141275996296301
2	A	26	50	20120615	16	1364	26.6	-0.0132039109204029	0.0138363742369752
2	A	26	50	20120615	16	1366	26.64	-0.0127595863030194	0.0140522581092015
2	A	26	50	20120615	16	1368	26.68	-0.0127889899243015	0.0137374251788392
2	A	26	50	20120615	16	1370	26.72	-0.0128098283611431	0.0139486436312339
2	A	26	50	20120615	16	1372	26.76	-0.0128895928344880	0.0138548176324382
2	A	26	50	20120615	16	1374	26.8	-0.0130510284239028	0.0137532499457595
2	A	26	50	20120615	16	1376	26.84	-0.0127806701059140	0.0137470644584804
2	A	26	50	20120615	16	1378	26.88	-0.0131016072769863	0.0136263615430638
2	A	26	50	20120615	16	1380	26.92	-0.0125711819438129	0.0143363792707365
2	A	26	50	20120615	16	1382	26.96	-0.0124046519328825	0.0140682351869224
2	A	26	50	20120615	16	1384	27	-0.0127185677457496	0.0141720992735838
2	A	26	50	20120615	16	1386	27.04	-0.0125588690934321	0.0141091073730886
2	A	26	50	20120615	16	1388	27.08	-0.0127722923047706	0.0142542763952661
2	A	26	50	20120615	16	1390	27.12	-0.0125027813835484	0.0138622578099899
2	A	26	50	20120615	16	1392	27.16	-0.0124691421926470	0.0141500255211955
2	A	26	50	20120615	16	1394	27.2	-0.0125991741799598	0.0141144276445102
2	A	26	50	20120615	16	1396	27.24	-0.0127457574156997	0.0140980906494377
2	A	26	50	20120615	16	1398	27.28	-0.0123195799160379	0.0141331221335912
2	A	26	50	20120615	16	1400	27.32	-0.0122559077788192	0.0139850271035531
2	A	26	50	20120615	16	1402	27.36	-0.0122109852850104	0.0141212653670843
2	A	26	50	20120615	16	1404	27.4	-0.0126670896649724	0.0143375403400712
2	A	26	50	20120615	16	1406	27.44	-0.0123951519532772	0.0145066647257818
2	A	26	50	20120615	16	1408	27.48	-0.0125072135288529	0.0145367301990111
2	A	26	50	20120615	16	1410	27.52	-0.0123016158682619	0.0144105264878117
2	A	26	50	20120615	16	1412	27.56	-0.0125655222611363	0.0141930416551222
2	A	26	50	20120615	16	1414	27.6	-0.0121051575628177	0.0146956503267624
2	A	26	50	20120615	16	1416	27.64	-0.0119847719262139	0.0147828146725725
2	A	26	50	20120615	16	1418	27.68	-0.0122874129214550	0.0148176319033714
2	A	26	50	20120615	16	1420	27.72	-0.0121677174210696	0.0148507563205361
2	A	26	50	20120615	16	1422	27.76	-0.0121310659552804	0.0146985494645653
2	A	26	50	20120615	16	1424	27.8	-0.0118274272323711	0.0148078611018689
2	A	26	50	20120615	16	1426	27.84	-0.0119395658825859	0.0147580298727852
2	A	26	50	20120615	16	1428	27.88	-0.0116198730073165	0.0148867134074662
2	A	26	50	20120615	16	1430	27.92	-0.0117109236119960	0.0145312260798264
2	A	26	50	20120615	16	1432	27.96	-0.0115900903767997	0.0150135407868466
2	A	26	50	20120615	16	1434	28	-0.0116996608151852	0.0146455454473544
2	A	26	50	20120615	16	1436	28.04	-0.0117655108412900	0.0149225092740502
2	A	26	50	20120615	16	1438	28.08	-0.0117773888210004	0.0148053119819228
2	A	26	50	20120615	16	1440	28.12	-0.0117892767002057	0.0146880963050190
2	A	26	50	20120615	16	1442	28.16	-0.0117335008244125	0.0150282012317409
2	A	26	50	20120615	16	1444	28.2	-0.0115556450841678	0.015171442680833
2	A	26	50	20120615	16	1446	28.24	-0.0118312243957860	0.0148256024110089
2	A	26	50	20120615	16	1448	28.28	-0.0117833073047589	0.0148597521330063
2	A	26	50	20120615	16	1450	28.32	-0.0118363891037158	0.0147535652005688
2	A	26	50	20120615	16	1452	28.36	-0.0119217722475441	0.0146618746642523
2	A	26	50	20120615	16	1454	28.4	-0.0117270788806257	0.0146819013425091
2	A	26	50	20120615	16	1456	28.44	-0.0119801743179226	0.0147229778825350
2	A	26	50	20120615	16	1458	28.48	-0.0116986128829355	0.0144769414922347
2	A	26	50	20120615	16	1460	28.52	-0.0116971088668119	0.014901469311776
2	A	26	50	20120615	16	1462	28.56	-0.0118094610632747	0.0146769416955458
2	A	26	50	20120615	16	1464	28.6	-0.0117106443048174	0.0148821384265919
2	A	26	50	20120615	16	1466	28.64	-0.0116222750490522	0.0144272332997308
2	A	26	50	20120615	16	1468	28.68	-0.0118243689955424	0.0147737043088037
2	A	26	50	20120615	16	1470	28.72	-0.0114713812903741	0.0148908719024463
2	A	26	50	20120615	16	1472	28.76	-0.0114687819658465	0.0148499898167853
2	A	26	50	20120615	16	1474	28.8	-0.0116451308615405	0.0147295942806865
2	A	26	50	20120615	16	1476	28.84	-0.0116558810059349	0.0147726592049811
2	A	26	50	20120615	16	1478	28.88	-0.0114271164058718	0.0146372185578991
2	A	26	50	20120615	16	1480	28.92	-0.0117604917973572	0.0150763064131718
2	A	26	50	20120615	16	1482	28.96	-0.0116630744032199	0.0150215275579401
2	A	26	50	20120615	16	1484	29	-0.0117757497474816	0.0146139561590116
2	A	26	50	20120615	16	1486	29.04	-0.0117776087312093	0.0144967242186519
2	A	26	50	20120615	16	1488	29.08	-0.0117711252691326	0.0149052417264536
2	A	26	50	20120615	16	1490	29.12	-0.0117729842528604	0.0147880380703652
2	A	26	50	20120615	16	1492	29.16	-0.0116879334492193	0.0146982779355613
2	A	26	50	20120615	16	1494	29.2	-0.0115682641117848	0.0147577894564796
2	A	26	50	20120615	16	1496	29.24	-0.0114503809260796	0.0147779617987332
2	A	26	50	20120615	16	1498	29.28	-0.0116604934634685	0.0151107432205224
2	A	26	50	20120615	16	1500	29.32	-0.0113875078195237	0.0149067146298788
2	A	26	50	20120615	16	1502	29.36	-0.0116139262392867	0.0148417060608437
2	A	26	50	20120615	16	1504	29.4	-0.0113851665889712	0.0147062703635091
2	A	26	50	20120615	16	1506	29.44	-0.0117185363236022	0.0151453384197919
2	A	26	50	20120615	16	1508	29.48	-0.0114077954201827	0.0151659336119008
2	A	26	50	20120615	16	1510	29.52	-0.0114017079379034	0.0150895172891647
2	A	26	50	20120615	16	1512	29.56	-0.0114810813811984	0.0149798669477129
2	A	26	50	20120615	16	1514	29.6	-0.0115681127909336	0.0145807200189755
2	A	26	50	20120615	16	1516	29.64	-0.0116752380540698	0.0145447975802777
2	A	26	50	20120615	16	1518	29.68	-0.0116572054169360	0.0149450751727582
2	A	26	50	20120615	16	1520	29.72	-0.0113148646185720	0.0148321056720755
2	A	26	50	20120615	16	1522	29.76	-0.0111777824230975	0.0146447906108654
2	A	26	50	20120615	16	1524	29.8	-0.0109013754429918	0.0145158861053153
2	A	26	50	20120615	16	1526	29.84	-0.0109568013009283	0.0143886521395357
2	A	26	50	20120615	16	1528	29.88	-0.0105316611269145	0.0141684739371166
2	A	26	50	20120615	16	1530	29.92	-0.0105777482255919	0.0136869603820795
2	A	26	50	20120615	16	1532	29.96	-0.0105621975332601	0.0139176666973637
2	A	26	50	20120615	16	1534	30	-0.0101378570970158	0.0133238469078046
2	A	26	50	20120615	16	1536	30.04	-0.0103546206807885	0.0131254115318002
2	A	26	50	20120615	16	1538	30.08	-0.0103052646274617	0.0128049648807021
2	A	26	50	20120615	16	1540	30.12	-0.0102755237162450	0.0126036515800983
2	A	26	50	20120615	16	1542	30.16	-0.0102097585429539	0.0121437959986621
2	A	26	50	20120615	16	1544	30.2	-0.0102725609388318	0.0124611342083501
2	A	26	50	20120615	16	1546	30.24	-0.0103862453244703	0.0122438869635391
2	A	26	50	20120615	16	1548	30.28	-0.0105358479061659	0.0121312943507707
2	A	26	50	20120615	16	1550	30.32	-0.0102384882914735	0.0120326175994561
2	A	26	50	20120615	16	1552	30.36	-0.0104094292345051	0.0114774772579347
2	A	26	50	20120615	16	1554	30.4	-0.0101867669659637	0.0103579235765634
2	A	26	50	20120615	16	1556	30.44	-0.00987670488505404	0.00976708919183453
2	A	26	50	20120615	16	1558	30.48	-0.0100702428394919	0.00927242274356055
2	A	26	50	20120615	16	1560	30.52	-0.00979532043007338	0.00834277460909219
2	A	26	50	20120615	16	1562	30.56	-0.00963215554031458	0.00825046181880828
2	A	26	50	20120615	16	1564	30.6	-0.00981012017500361	0.00773509411240828
2	A	26	50	20120615	16	1566	30.64	-0.0106169855808800	0.00795555586464662
2	A	26	50	20120615	16	1568	30.68	-0.0109372625263506	0.00805283961560227
2	A	26	50	20120615	16	1570	30.72	-0.0115776113563253	0.00853152969326212
2	A	26	50	20120615	16	1572	30.76	-0.0127505176585507	0.00888068487967642
2	A	26	50	20120615	16	1574	30.8	-0.0136447602493783	0.00980823219989787
2	A	26	50	20120615	16	1576	30.84	-0.0155832722767977	0.0113427741232255
2	A	26	50	20120615	16	1578	30.88	-0.0157534233815547	0.0118285069844260
2	A	26	50	20120615	16	1580	30.92	-0.0167112207298753	0.0124373329940954
2	A	26	50	20120615	16	1582	30.96	-0.0166161077967379	0.0136311484438404
2	A	26	50	20120615	16	1584	31	-0.0164742409632284	0.0144217291805461
2	A	26	50	20120615	16	1586	31.04	-0.0161059231830440	0.014624428410441
2	A	26	50	20120615	16	1588	31.08	-0.0156372598795413	0.0147364270535131
2	A	26	50	20120615	16	1590	31.12	-0.0154819721593250	0.0146225899328099
2	A	26	50	20120615	16	1592	31.16	-0.0147349456648065	0.0149745982950863
2	A	26	50	20120615	16	1594	31.2	-0.0129672105316453	0.0154417943520180
2	A	26	50	20120615	16	1596	31.24	-0.0113653364863995	0.0154054122939124
2	A	26	50	20120615	16	1598	31.28	-0.0100392065086521	0.0159153416420582
2	A	26	50	20120615	16	1600	31.32	-0.00873203689213535	0.0155446501044094
2	A	26	50	20120615	16	1602	31.36	-0.00683595834265488	0.0154890997956793
2	A	26	50	20120615	16	1604	31.4	-0.00528948752792865	0.0154706018822835
2	A	26	50	20120615	16	1606	31.44	-0.00349589703531335	0.0162898416568306
2	A	26	50	20120615	16	1608	31.48	-0.0016408801766164	0.0171237114706805
2	A	26	50	20120615	16	1610	31.52	-0.0009703025317459	0.0174901766310982
2	A	26	50	20120615	16	1612	31.56	-0.0004619917510222	0.0180174944421003
2	A	26	50	20120615	16	1614	31.6	-0.0004424331774545	0.0180038755654946
2	A	26	50	20120615	16	1616	31.64	-0.000466793006066399	0.0187958705157626
2	A	26	50	20120615	16	1618	31.68	-0.000298883429805899	0.0193357748274698
2	A	26	50	20120615	16	1620	31.72	-0.0006512913074136	0.0204580805684334
2	A	26	50	20120615	16	1622	31.76	-0.0009518541158248	0.0216249906051544
2	A	26	50	20120615	16	1624	31.8	-0.0013248458718329	0.0224062658166196
2	A	26	50	20120615	16	1626	31.84	-0.0016548653345347	0.0231688932080513
2	A	26	50	20120615	16	1628	31.88	-0.0016518587165011	0.023430061683469
2	A	26	50	20120615	16	1630	31.92	-0.0015960368787671	0.0229584610583973
2	A	26	50	20120615	16	1632	31.96	-0.0017138748096383	0.0223963451084795
2	A	26	50	20120615	16	1634	32	-0.0010946755434888	0.0223210523784188
2	A	26	50	20120615	16	1636	32.04	-0.0010561311528463	0.0220891849937999
2	A	26	50	20120615	16	1638	32.08	-0.000633373221578299	0.0217019238229475
2	A	26	50	20120615	16	1640	32.12	-0.000170006147866799	0.021148612766669
2	A	26	50	20120615	16	1642	32.16	0.000136100377708901	0.0205380260611144
2	A	26	50	20120615	16	1644	32.2	0.000263938212679601	0.0198020763943233
2	A	26	50	20120615	16	1646	32.24	0.000485389914411601	0.0190258287120723
2	A	26	50	20120615	16	1648	32.28	0.0004630241269226	0.0181125508066952
2	A	26	50	20120615	16	1650	32.32	0.0012011021851252	0.0168120400147369
2	A	26	50	20120615	16	1652	32.36	0.0012286439942524	0.0149045841171471
2	A	26	50	20120615	16	1654	32.4	0.0020342083236513	0.0137775690450207
2	A	26	50	20120615	16	1656	32.44	0.0027857072685608	0.0118486948830288
2	A	26	50	20120615	16	1658	32.48	0.0032497602358501	0.0106425616331555
2	A	26	50	20120615	16	1660	32.52	0.0036875653994217	0.00900161428139494
2	A	26	50	20120615	16	1662	32.56	0.0052408244392473	0.00761260200470333
2	A	26	50	20120615	16	1664	32.6	0.0062479354144879	0.00618274016926258
2	A	26	50	20120615	16	1666	32.64	0.0063831342310508	0.00561436773854483
2	A	26	50	20120615	16	1668	32.68	0.0061311213742359	0.00437042548908146
2	A	26	50	20120615	16	1670	32.72	0.0061895849629044	0.00431405493648527
2	A	26	50	20120615	16	1672	32.76	0.0062960116045408	0.00405929143429157
2	A	26	50	20120615	16	1674	32.8	0.0063901982277948	0.00457646933405141
2	A	26	50	20120615	16	1676	32.84	0.0063453747289354	0.00447719861304063
2	A	26	50	20120615	16	1678	32.88	0.0065301275887238	0.00481100958230317
2	A	26	50	20120615	16	1680	32.92	0.0066115509345775	0.00460789315940734
2	A	26	50	20120615	16	1682	32.96	0.0072670389207374	0.00438883147859574
2	A	26	50	20120615	16	1684	33	0.0072152150647442	0.00451661274502396
2	A	26	50	20120615	16	1686	33.04	0.006976559455026	0.0041680727415093
2	A	26	50	20120615	16	1688	33.08	0.0066893609647792	0.00394027122088225
2	A	26	50	20120615	16	1690	33.12	0.0062334114412023	0.00378795334914685
2	A	26	50	20120615	16	1692	33.16	0.0060610895186272	0.00353445556809148
2	A	26	50	20120615	16	1694	33.2	0.0059659341590829	0.00328147397498637
2	A	26	50	20120615	16	1696	33.24	0.0053015436985478	0.0028449133193496
2	A	26	50	20120615	16	1698	33.28	0.0041753912966945	0.001964692655993
2	A	26	50	20120615	16	1700	33.32	0.0034417821533491	0.001237306052322
2	A	26	50	20120615	16	1702	33.36	0.0021513617751583	0.000143037095232397
2	A	26	50	20120615	16	1704	33.4	0.0009949954076517	-0.00143561344199890
2	A	26	50	20120615	16	1706	33.44	-0.000807653829937399	-0.0025979067785454
2	A	26	50	20120615	16	1708	33.48	-0.0022498334655064	-0.00349858404108180
2	A	26	50	20120615	16	1710	33.52	-0.00343213721685376	-0.004088473731151
2	A	26	50	20120615	16	1712	33.56	-0.00449147509895276	-0.0054916069302629
2	A	26	50	20120615	16	1714	33.6	-0.00566112163891687	-0.0063030331748779
2	A	26	50	20120615	16	1716	33.64	-0.00755761738139825	-0.0061929012937081
2	A	26	50	20120615	16	1718	33.68	-0.00882595481481255	-0.0067907600772014
2	A	26	50	20120615	16	1720	33.72	-0.0095217478875001	-0.0061533740246398
2	A	26	50	20120615	16	1722	33.76	-0.0110404011214545	-0.0055046035529011
2	A	26	50	20120615	16	1724	33.8	-0.0119473362790043	-0.0058386407963337
2	A	26	50	20120615	16	1726	33.84	-0.0129165675439767	-0.0049641618400403
2	A	26	50	20120615	16	1728	33.88	-0.0151431053765769	-0.0040065978369574
2	A	26	50	20120615	16	1730	33.92	-0.0171620225160851	-0.0039077584510832
2	A	26	50	20120615	16	1732	33.96	-0.0190675833675013	-0.00288155559275060
2	A	26	50	20120615	16	1734	34	-0.0200440129795062	-0.0020571539387008
2	A	26	50	20120615	16	1736	34.04	-0.0206112116129672	-0.00156957552880140
2	A	26	50	20120615	16	1738	34.08	-0.0216968326541229	-0.000157695418806302
2	A	26	50	20120615	16	1740	34.12	-0.0225184978049295	0.000586187986069798
2	A	26	50	20120615	16	1742	34.16	-0.0233039781804224	0.002092351592948
2	A	26	50	20120615	16	1744	34.2	-0.0237711692876066	0.0028053330172727
2	A	26	50	20120615	16	1746	34.24	-0.0238810713590725	0.00359080490748423
2	A	26	50	20120615	16	1748	34.28	-0.0248175211536691	0.00358666126174648
2	A	26	50	20120615	16	1750	34.32	-0.0256532082319466	0.00405154154396976
2	A	26	50	20120615	16	1752	34.36	-0.026370094299917	0.0038036511196892
2	A	26	50	20120615	16	1754	34.4	-0.026825513493408	0.0027198402718933
2	A	26	50	20120615	16	1756	34.44	-0.0274067269832721	0.0023721982939908
2	A	26	50	20120615	16	1758	34.48	-0.0271112482726177	0.0013469853851518
2	A	26	50	20120615	16	1760	34.52	-0.0272197184528517	0.000160177363608297
2	A	26	50	20120615	16	1762	34.56	-0.0271783378569099	-0.000832120431673203
2	A	26	50	20120615	16	1764	34.6	-0.027290013352183	-0.0018617152812351
2	A	26	50	20120615	16	1766	34.64	-0.0269639650011643	-0.0034563131977025
2	A	26	50	20120615	16	1768	34.68	-0.0269655277071507	-0.0057628884468652
2	A	26	50	20120615	16	1770	34.72	-0.0264208857800096	-0.0067985453228622
2	A	26	50	20120615	16	1772	34.76	-0.026542083882305	-0.0083407452126301
2	A	26	50	20120615	16	1774	34.8	-0.0262804402311303	-0.0107857931827526
2	A	26	50	20120615	16	1776	34.84	-0.025738322675198	-0.0111384061213268
2	A	26	50	20120615	16	1778	34.88	-0.0258212168031565	-0.0123343853178223
2	A	26	50	20120615	16	1780	34.92	-0.0258914820040031	-0.0149171847599878
2	A	26	50	20120615	16	1782	34.96	-0.0258955125126558	-0.0157109121218697
2	A	26	50	20120615	16	1784	35	-0.0260233574186943	-0.0167087812114801
2	A	26	50	20120615	16	1786	35.04	-0.0262591775302201	-0.0177942608312796
2	A	26	50	20120615	16	1788	35.08	-0.0262264384862511	-0.0186674669953668
2	A	26	50	20120615	16	1790	35.12	-0.0255888403016552	-0.0192428397832183
2	A	26	50	20120615	16	1792	35.16	-0.025406336041431	-0.0193296017852699
2	A	26	50	20120615	16	1794	35.2	-0.0241750510033508	-0.020154441845524
2	A	26	50	20120615	16	1796	35.24	-0.0238470948782365	-0.0203433807774571
2	A	26	50	20120615	16	1798	35.28	-0.0231520089123301	-0.0208038487133658
2	A	26	50	20120615	16	1800	35.32	-0.0222201128854044	-0.0208231527284922
2	A	26	50	20120615	16	1802	35.36	-0.0215027530558906	-0.021796202370083
2	A	26	50	20120615	16	1804	35.4	-0.0204825393919947	-0.0223129560057741
2	A	26	50	20120615	16	1806	35.44	-0.0196816702516228	-0.0233050268197788
2	A	26	50	20120615	16	1808	35.48	-0.0187055093401948	-0.0237922941026945
2	A	26	50	20120615	16	1810	35.52	-0.0172101199193415	-0.0245561108477322
2	A	26	50	20120615	16	1812	35.56	-0.0161956338203731	-0.0247486560242493
2	A	26	50	20120615	16	1814	35.6	-0.0146517368743304	-0.0249399991192384
2	A	26	50	20120615	16	1816	35.64	-0.0136897180985261	-0.0260956237317315
2	A	26	50	20120615	16	1818	35.68	-0.0114219559405827	-0.0262125084826617
2	A	26	50	20120615	16	1820	35.72	-0.0100949993550081	-0.0273711736543139
2	A	26	50	20120615	16	1822	35.76	-0.00921514638717763	-0.0283138177043137
2	A	26	50	20120615	16	1824	35.8	-0.00781952973314975	-0.0287556887318772
2	A	26	50	20120615	16	1826	35.84	-0.00638523433819095	-0.0297344659383956
2	A	26	50	20120615	16	1828	35.88	-0.0048479841958914	-0.0302360874889694
2	A	26	50	20120615	16	1830	35.92	-0.00461923515217755	-0.030522536446028
2	A	26	50	20120615	16	1832	35.96	-0.00405800449994978	-0.0307846609298139
2	A	26	50	20120615	16	1834	36	-0.00311415836842199	-0.0305019596386955
2	A	26	50	20120615	16	1836	36.04	-0.0020453664686585	-0.030829420789063
2	A	26	50	20120615	16	1838	36.08	-0.0010094550342202	-0.030673291611777
2	A	26	50	20120615	16	1840	36.12	-0.000266356517871299	-0.0301122023809055
2	A	26	50	20120615	16	1842	36.16	0.0002544983371507	-0.0296407035792103
2	A	26	50	20120615	16	1844	36.2	0.0014285077259548	-0.0291767708200738
2	A	26	50	20120615	16	1846	36.24	0.0017766163943329	-0.0282662294179399
2	A	26	50	20120615	16	1848	36.28	0.0017439480610421	-0.0278036401616876
2	A	26	50	20120615	16	1850	36.32	0.0017971932016654	-0.0277307374525473
2	A	26	50	20120615	16	1852	36.36	0.002292733633921	-0.0269978919845256
2	A	26	50	20120615	16	1854	36.4	0.0028024162018002	-0.0261461111559083
2	A	26	50	20120615	16	1856	36.44	0.0034838550068297	-0.0252690866152026
2	A	26	50	20120615	16	1858	36.48	0.004802255600352	-0.0237239875876319
2	A	26	50	20120615	16	1860	36.52	0.0055055440049202	-0.0225633425169923
2	A	26	50	20120615	16	1862	36.56	0.0066304801831098	-0.0211909189653873
2	A	26	50	20120615	16	1864	36.6	0.0071168989378881	-0.0208303652176603
2	A	26	50	20120615	16	1866	36.64	0.008319588577737	-0.0203518943431026
2	A	26	50	20120615	16	1868	36.68	0.0095528040173298	-0.0196101181164345
2	A	26	50	20120615	16	1870	36.72	0.0110887601542198	-0.0195056289473785
2	A	26	50	20120615	16	1872	36.76	0.0113534797198926	-0.0193667743887569
2	A	26	50	20120615	16	1874	36.8	0.0122293304633415	-0.0194499018619532
2	A	26	50	20120615	16	1876	36.84	0.0130125643605906	-0.0188017253599107
2	A	26	50	20120615	16	1878	36.88	0.0138112909674155	-0.0184464961262461
2	A	26	50	20120615	16	1880	36.92	0.0137602519999494	-0.0181268697190141
2	A	26	50	20120615	16	1882	36.96	0.0135116332556842	-0.0177894383630319
2	A	26	50	20120615	16	1884	37	0.0129011526161468	-0.0175631288377131
2	A	26	50	20120615	16	1886	37.04	0.0130013425759731	-0.0168795757834079
2	A	26	50	20120615	16	1888	37.08	0.0123924882820325	-0.0161727872002729
2	A	26	50	20120615	16	1890	37.12	0.0121695728692634	-0.0157813682415471
2	A	26	50	20120615	16	1892	37.16	0.0115920363346615	-0.0143792886315392
2	A	26	50	20120615	16	1894	37.2	0.011291148257131	-0.0136520434492244
2	A	26	50	20120615	16	1896	37.24	0.010300816925808	-0.0119234077855289
2	A	26	50	20120615	16	1898	37.28	0.0098686403322146	-0.0103249151249108
2	A	26	50	20120615	16	1900	37.32	0.0088218451102003	-0.0094495112729476
2	A	26	50	20120615	16	1902	37.36	0.0084138968233574	-0.0082261642155931
2	A	26	50	20120615	16	1904	37.4	0.0077564968204612	-0.007341081486009
2	A	26	50	20120615	16	1906	37.44	0.0071363083119248	-0.0062390407182873
2	A	26	50	20120615	16	1908	37.48	0.0063350099577368	-0.0049778500131105
2	A	26	50	20120615	16	1910	37.52	0.0053531045108184	-0.0035174086378105
2	A	26	50	20120615	16	1912	37.56	0.0051420062665765	-0.00260024730199120
2	A	26	50	20120615	16	1914	37.6	0.0039813682670047	-0.00116679336410200
2	A	26	50	20120615	16	1916	37.64	0.0037896504054216	0.000129100020575198
2	A	26	50	20120615	16	1918	37.68	0.0036088432014722	0.0014292572591429
2	A	26	50	20120615	16	1920	37.72	0.0039510758124987	0.0023572571277043
2	A	26	50	20120615	16	1922	37.76	0.004013605265159	0.00333322712030141
2	A	26	50	20120615	16	1924	37.8	0.0042771793178463	0.00449977653256391
2	A	26	50	20120615	16	1926	37.84	0.004130836498412	0.00653740371750232
2	A	26	50	20120615	16	1928	37.88	0.004101328932433	0.00760263887015641
2	A	26	50	20120615	16	1930	37.92	0.003955990204628	0.00885001765857636
2	A	26	50	20120615	16	1932	37.96	0.0034323352067524	0.00997010308424709
2	A	26	50	20120615	16	1934	38	0.0025746429654444	0.0105601412667404
2	A	26	50	20120615	16	1936	38.04	0.0017337515812574	0.0108141340225426
2	A	26	50	20120615	16	1938	38.08	0.0006120610231933	0.0113579627768854
2	A	26	50	20120615	16	1940	38.12	-0.000154916489156299	0.0113655500326475
2	A	26	50	20120615	16	1942	38.16	-0.000925613383174899	0.0110320006928940
2	A	26	50	20120615	16	1944	38.2	-0.0018386932986533	0.0111982344260831
2	A	26	50	20120615	16	1946	38.24	-0.00287418046902289	0.0107912520471034
2	A	26	50	20120615	16	1948	38.28	-0.00257888560613157	0.0108597636231326
2	A	26	50	20120615	16	1950	38.32	-0.00329062393673489	0.0108770382417970
2	A	26	50	20120615	16	1952	38.36	-0.00340745211912253	0.0106073477154524
2	A	26	50	20120615	16	1954	38.4	-0.00367181106033694	0.0101421563062454
2	A	26	50	20120615	16	1956	38.44	-0.00360570364736381	0.0100344992988098
2	A	26	50	20120615	16	1958	38.48	-0.00351703245700301	0.00963846293280279
2	A	26	50	20120615	16	1960	38.52	-0.00413635193130525	0.00994488765642998
2	A	26	50	20120615	16	1962	38.56	-0.00495550685303862	0.0101651655609052
2	A	26	50	20120615	16	1964	38.6	-0.00520416095264287	0.00986073487840097
2	A	26	50	20120615	16	1966	38.64	-0.00550065082599439	0.0103096486895051
2	A	26	50	20120615	16	1968	38.68	-0.00564413693403276	0.0105862122937627
2	A	26	50	20120615	16	1970	38.72	-0.00555839316574608	0.0120595541251787
2	A	26	50	20120615	16	1972	38.76	-0.00545100485888728	0.0125904711096970
2	A	26	50	20120615	16	1974	38.8	-0.00564958872731571	0.0132297804927033
2	A	26	50	20120615	16	1976	38.84	-0.00623861574711192	0.0151856732048044
2	A	26	50	20120615	16	1978	38.88	-0.00660175750565808	0.0161487384986448
2	A	26	50	20120615	16	1980	38.92	-0.00674167272445146	0.0160903526917223
2	A	26	50	20120615	16	1982	38.96	-0.00696093239516179	0.0160482939803773
2	A	26	50	20120615	16	1984	39	-0.00767818686576514	0.0166161650723872
2	A	26	50	20120615	16	1986	39.04	-0.00868374149898031	0.0163562389835840
2	A	26	50	20120615	16	1988	39.08	-0.0096323542373201	0.0164135011978313
2	A	26	50	20120615	16	1990	39.12	-0.0109732330483095	0.0164813191021081
2	A	26	50	20120615	16	1992	39.16	-0.0125941692781625	0.0163508791141826
2	A	26	50	20120615	16	1994	39.2	-0.0140468918758390	0.0163618534114266
2	A	26	50	20120615	16	1996	39.24	-0.0153212616372037	0.0163779252414562
2	A	26	50	20120615	16	1998	39.28	-0.0165204327137094	0.015985011458995
2	A	26	50	20120615	16	2000	39.32	-0.0166323712527052	0.0152408063205335
2	A	26	50	20120615	16	2002	39.36	-0.0171584586979080	0.0150404405430165
2	A	26	50	20120615	16	2004	39.4	-0.0168939654064051	0.0152967879644000
2	A	26	50	20120615	16	2006	39.44	-0.0164166541869686	0.0151060671233784
2	A	26	50	20120615	16	2008	39.48	-0.0164422160971085	0.0151302855306340
2	A	26	50	20120615	16	2010	39.52	-0.0165432192297332	0.0146086670002883
2	A	26	50	20120615	16	2012	39.56	-0.0166299670896491	0.0148442608376441
2	A	26	50	20120615	16	2014	39.6	-0.0169279065319021	0.0144616382872762
2	A	26	50	20120615	16	2016	39.64	-0.0175463067673888	0.0139269877789533
2	A	26	50	20120615	16	2018	39.68	-0.0174270107823348	0.0139614026659936
2	A	26	50	20120615	16	2020	39.72	-0.0176030308733756	0.0132209416579385
2	A	26	50	20120615	16	2022	39.76	-0.0180731508168474	0.0125476557940961
2	A	26	50	20120615	16	2024	39.8	-0.017809244423973	0.0119305212797477
2	A	26	50	20120615	16	2026	39.84	-0.0178168175375995	0.0110496571492202
2	A	26	50	20120615	16	2028	39.88	-0.0179159185529828	0.0097860785444433
2	A	26	50	20120615	16	2030	39.92	-0.0177935636239934	0.00829055053066087
2	A	26	50	20120615	16	2032	39.96	-0.0179907858876040	0.00779057965015714
2	A	26	50	20120615	16	2034	40	-0.0175319044164696	0.00693962161099041
2	A	26	50	20120615	16	2036	40.04	-0.0177630279247546	0.00640624955172784
2	A	26	50	20120615	16	2038	40.08	-0.0177720223230113	0.00512451951587785
2	A	26	50	20120615	16	2040	40.12	-0.0177122859421367	0.00474246972200276
2	A	26	50	20120615	16	2042	40.16	-0.0174862592595304	0.00469133883065516
2	A	26	50	20120615	16	2044	40.2	-0.0178934820548158	0.00497534119825093
2	A	26	50	20120615	16	2046	40.24	-0.0186159330531541	0.00552527228411533
2	A	26	50	20120615	16	2048	40.28	-0.0193557265524077	0.0055538719249872
2	A	26	50	20120615	16	2050	40.32	-0.0207274288550959	0.00564726658864632
2	A	26	50	20120615	16	2052	40.36	-0.0213167203328282	0.00628761117598036
2	A	26	50	20120615	16	2054	40.4	-0.0215904555099612	0.00664973470076161
2	A	26	50	20120615	16	2056	40.44	-0.0226311045598334	0.00718621661564785
2	A	26	50	20120615	16	2058	40.48	-0.0238430431563803	0.00833338423103803
2	A	26	50	20120615	16	2060	40.52	-0.0249835215416205	0.00947159987457839
2	A	26	50	20120615	16	2062	40.56	-0.0263522539958276	0.0102759196960425
2	A	26	50	20120615	16	2064	40.6	-0.0270647913570937	0.0112017204625144
2	A	26	50	20120615	16	2066	40.64	-0.0282026605183113	0.0120052695375870
2	A	26	50	20120615	16	2068	40.68	-0.0286855437391836	0.0129930270002265
2	A	26	50	20120615	16	2070	40.72	-0.0287988222455297	0.0136919313427512
2	A	26	50	20120615	16	2072	40.76	-0.0289336675087019	0.0139202561223964
2	A	26	50	20120615	16	2074	40.8	-0.0291824983850015	0.0139447927277036
2	A	26	50	20120615	16	2076	40.84	-0.0291253641570816	0.0137090433268560
2	A	26	50	20120615	16	2078	40.88	-0.0295424864473035	0.0136922848961418
2	A	26	50	20120615	16	2080	40.92	-0.029613055704066	0.0135781578616583
2	A	26	50	20120615	16	2082	40.96	-0.029399155902757	0.0131413780029194
2	A	26	50	20120615	16	2084	41	-0.0297713062016955	0.0124548480290654
2	A	26	50	20120615	16	2086	41.04	-0.0296890696830435	0.0122870515898898
2	A	26	50	20120615	16	2088	41.08	-0.0305849739748069	0.0106359572558192
2	A	26	50	20120615	16	2090	41.12	-0.0307162129933951	0.0102268252722247
2	A	26	50	20120615	16	2092	41.16	-0.0306143401194296	0.00872643660642839
2	A	26	50	20120615	16	2094	41.2	-0.0311430862861296	0.00715450994757944
2	A	26	50	20120615	16	2096	41.24	-0.0314533788838499	0.00527461000125251
2	A	26	50	20120615	16	2098	41.28	-0.0317856907867363	0.0039586559971931
2	A	26	50	20120615	16	2100	41.32	-0.0324125904457329	0.0029135309613959
2	A	26	50	20120615	16	2102	41.36	-0.0334401863044244	0.00173778208991020
2	A	26	50	20120615	16	2104	41.4	-0.0341837444401811	0.00137386958497250
2	A	26	50	20120615	16	2106	41.44	-0.0350546242229583	0.00120657519161160
2	A	26	50	20120615	16	2108	41.48	-0.0364386160415035	0.00112671455174440
2	A	26	50	20120615	16	2110	41.52	-0.0369839014358155	0.000787409362791998
2	A	26	50	20120615	16	2112	41.56	-0.0381111993506543	0.00103025811572280
2	A	26	50	20120615	16	2114	41.6	-0.0387409627921147	0.000654232871623399
2	A	26	50	20120615	16	2116	41.64	-0.0388943837504287	0.000182854278080999
2	A	26	50	20120615	16	2118	41.68	-0.0393713626296781	-0.000602635289800101
2	A	26	50	20120615	16	2120	41.72	-0.0403844840125588	-0.000362805882825102
2	A	26	50	20120615	16	2122	41.76	-0.0410283047368291	-0.000743300041781501
2	A	26	50	20120615	16	2124	41.8	-0.0421429878666916	-0.000633415647985101
2	A	26	50	20120615	16	2126	41.84	-0.0426279924079074	-0.000383170558123203
2	A	26	50	20120615	16	2128	41.88	-0.0434403166781345	-0.000118429779247
2	A	26	50	20120615	16	2130	41.92	-0.0437196945673814	0.000128704040777698
2	A	26	50	20120615	16	2132	41.96	-0.043720684516875	0.000655640014117898
2	A	26	50	20120615	16	2134	42	-0.0441252203063918	0.000776201720310198
2	A	26	50	20120615	16	2136	42.04	-0.0444940472034587	0.00237454588850430
2	A	26	50	20120615	16	2138	42.08	-0.0446813597897951	0.00346469241305961
2	A	26	50	20120615	16	2140	42.12	-0.0452917343633153	0.00470212928013607
2	A	26	50	20120615	16	2142	42.16	-0.046413135007599	0.0056949779116001
2	A	26	50	20120615	16	2144	42.2	-0.0466164282071902	0.00643284383776826
2	A	26	50	20120615	16	2146	42.24	-0.0459943156611022	0.00739564043103187
2	A	26	50	20120615	16	2148	42.28	-0.045735514579188	0.00774254701788199
2	A	26	50	20120615	16	2150	42.32	-0.0449991335772603	0.0087285367135685
2	A	26	50	20120615	16	2152	42.36	-0.04470936121833	0.00896909444052817
2	A	26	50	20120615	16	2154	42.4	-0.0437208966489094	0.0100675848251015
2	A	26	50	20120615	16	2156	42.44	-0.0422408514452078	0.0118208560890535
2	A	26	50	20120615	16	2158	42.48	-0.0406707915482612	0.0129123461164931
2	A	26	50	20120615	16	2160	42.52	-0.039844678695801	0.0152158878775645
2	A	26	50	20120615	16	2162	42.56	-0.0387229244981266	0.0163976047302834
2	A	26	50	20120615	16	2164	42.6	-0.0380231716274644	0.018046294901298
2	A	26	50	20120615	16	2166	42.64	-0.0366589505145212	0.0190619123711162
2	A	26	50	20120615	16	2168	42.68	-0.0354763851336648	0.0202468819150287
2	A	26	50	20120615	16	2170	42.72	-0.034443874882844	0.0211260914156882
2	A	26	50	20120615	16	2172	42.76	-0.0332990477908996	0.0215397700958858
2	A	26	50	20120615	16	2174	42.8	-0.0316157235297425	0.0224656415730358
2	A	26	50	20120615	16	2176	42.84	-0.0301067293744192	0.0236404570635704
2	A	26	50	20120615	16	2178	42.88	-0.0281838373357961	0.0244199574370148
2	A	26	50	20120615	16	2180	42.92	-0.0269449721130216	0.0252436095578765
2	A	26	50	20120615	16	2182	42.96	-0.0255357797159017	0.026693107041524
2	A	26	50	20120615	16	2184	43	-0.0241710063525624	0.0278642745681745
2	A	26	50	20120615	16	2186	43.04	-0.0235067643844514	0.0293084553159343
2	A	26	50	20120615	16	2188	43.08	-0.0236198166166275	0.0300344559903141
2	A	26	50	20120615	16	2190	43.12	-0.0238557074388314	0.0304055456290808
2	A	26	50	20120615	16	2192	43.16	-0.0240552105460753	0.0326116197914335
2	A	26	50	20120615	16	2194	43.2	-0.0237476473805304	0.033494626455508
2	A	26	50	20120615	16	2196	43.24	-0.0240564550540102	0.0342043353896493
2	A	26	50	20120615	16	2198	43.28	-0.0241919084290143	0.0344717914585653
2	A	26	50	20120615	16	2200	43.32	-0.0245534167708959	0.0351231428700553
2	A	26	50	20120615	16	2202	43.36	-0.0250038932879864	0.0353872684660319
2	A	26	50	20120615	16	2204	43.4	-0.0254280442196134	0.0365337431167765
2	A	26	50	20120615	16	2206	43.44	-0.0249912360766032	0.0364018959863565
2	A	26	50	20120615	16	2208	43.48	-0.0246937350405546	0.0357184984955431
2	A	26	50	20120615	16	2210	43.52	-0.0245167886396305	0.0357637816138103
2	A	26	50	20120615	16	2212	43.56	-0.0236743416205248	0.0357002834248597
2	A	26	50	20120615	16	2214	43.6	-0.0226956704800236	0.0357963438810839
2	A	26	50	20120615	16	2216	43.64	-0.0219245281087328	0.0357347973068495
2	A	26	50	20120615	16	2218	43.68	-0.0209453407802813	0.036148440631708
2	A	26	50	20120615	16	2220	43.72	-0.0197190054896694	0.0360653555849186
2	A	26	50	20120615	16	2222	43.76	-0.0175728656980901	0.0364829021392092
2	A	26	50	20120615	16	2224	43.8	-0.0159142053214609	0.036916005042686
2	A	26	50	20120615	16	2226	43.84	-0.0144758794178493	0.0369623205368537
2	A	26	50	20120615	16	2228	43.88	-0.0131384576519131	0.0367504713452102
2	A	26	50	20120615	16	2230	43.92	-0.0112603113304035	0.03691246950878
2	A	26	50	20120615	16	2232	43.96	-0.00934079926219448	0.0373067522499697
2	A	26	50	20120615	16	2234	44	-0.0073266055959846	0.0378030704996845
2	A	26	50	20120615	16	2236	44.04	-0.00564284292862319	0.0377264201246039
2	A	26	50	20120615	16	2238	44.08	-0.00437471762724323	0.0376937517913131
2	A	26	50	20120615	16	2240	44.12	-0.00348150034124839	0.0366907915328781
2	A	26	50	20120615	16	2242	44.16	-0.0019768973190362	0.0360147762368603
2	A	26	50	20120615	16	2244	44.2	-0.00109360781224920	0.0349820043565305
2	A	26	50	20120615	16	2246	44.24	0.000138242911255901	0.0341674880552817
2	A	26	50	20120615	16	2248	44.28	0.0010348401676648	0.033533227414693
2	A	26	50	20120615	16	2250	44.32	0.00103283905547400	0.0334795085125262
2	A	26	50	20120615	16	2252	44.36	0.00135317256948710	0.033421935878402
2	A	26	50	20120615	16	2254	44.4	0.0017197650091255	0.033414270840894
2	A	26	50	20120615	16	2256	44.44	0.0021854726062828	0.0330017376736819
2	A	26	50	20120615	16	2258	44.48	0.0031960059783443	0.0332507029002699
2	A	26	50	20120615	16	2260	44.52	0.0042962994852096	0.032524327459296
2	A	26	50	20120615	16	2262	44.56	0.0054062768194433	0.0323713484427202
2	A	26	50	20120615	16	2264	44.6	0.0070809178093274	0.0315159613695188
2	A	26	50	20120615	16	2266	44.64	0.0086839536310146	0.0313523121116149
2	A	26	50	20120615	16	2268	44.68	0.0100475383478548	0.0310993093053064
2	A	26	50	20120615	16	2270	44.72	0.0118508303455079	0.0307568999175846
2	A	26	50	20120615	16	2272	44.76	0.0125213160664968	0.0311194972039092
2	A	26	50	20120615	16	2274	44.8	0.0147963472821508	0.0314983791594046
2	A	26	50	20120615	16	2276	44.84	0.0157289362737221	0.031828965721745
2	A	26	50	20120615	16	2278	44.88	0.016957187823711	0.0323226606053016
2	A	26	50	20120615	16	2280	44.92	0.0180094475669303	0.0333318999719535
2	A	26	50	20120615	16	2282	44.96	0.0192188405790649	0.0336494333431132
2	A	26	50	20120615	16	2284	45	0.0200048887613031	0.0345086812193398
2	A	26	50	20120615	16	2286	45.04	0.0208762423056237	0.0352517938778244
2	A	26	50	20120615	16	2288	45.08	0.0212114745595164	0.0366172948540415
2	A	26	50	20120615	16	2290	45.12	0.0214486169607229	0.0367233820844229
2	A	26	50	20120615	16	2292	45.16	0.021488681630945	0.037632678978622
2	A	26	50	20120615	16	2294	45.2	0.0217385236699416	0.0379246221553705
2	A	26	50	20120615	16	2296	45.24	0.0216890332663264	0.0387427376301355
2	A	26	50	20120615	16	2298	45.28	0.0218561650251276	0.0396095374067852
2	A	26	50	20120615	16	2300	45.32	0.0216778751213192	0.0406997122156117
2	A	26	50	20120615	16	2302	45.36	0.0210792597335701	0.0422055456036232
2	A	26	50	20120615	16	2304	45.4	0.0211454944257639	0.0431122898423421
2	A	26	50	20120615	16	2306	45.44	0.020541420173664	0.0445820042159706
2	A	26	50	20120615	16	2308	45.48	0.0204306271476538	0.0459142534958024
2	A	26	50	20120615	16	2310	45.52	0.0198673183085962	0.0468223476013666
2	A	26	50	20120615	16	2312	45.56	0.0197071331668133	0.0476804471361806
2	A	26	50	20120615	16	2314	45.6	0.0195456087647868	0.0499627261963418
2	A	26	50	20120615	16	2316	45.64	0.0195029843680169	0.0508770718329585
2	A	26	50	20120615	16	2318	45.68	0.0188386716892278	0.0523094438974725
2	A	26	50	20120615	16	2320	45.72	0.0183923105336038	0.0534153942585873
2	A	26	50	20120615	16	2322	45.76	0.0175302342302524	0.0540267304973299
2	A	26	50	20120615	16	2324	45.8	0.0169909451014448	0.0550485492936191
2	A	26	50	20120615	16	2326	45.84	0.0164917772114018	0.0557199683955592
2	A	26	50	20120615	16	2328	45.88	0.0156134233099475	0.0564595879465447
2	A	26	50	20120615	16	2330	45.92	0.0148542027589875	0.0575415320324383
2	A	26	50	20120615	16	2332	45.96	0.0141552984164627	0.0581428556391593
2	A	26	50	20120615	16	2334	46	0.013596471927291	0.0594792167449238
2	A	26	50	20120615	16	2336	46.04	0.0135931485254194	0.0609591205272691
2	A	26	50	20120615	16	2338	46.08	0.0133472874976009	0.0621725864744633
2	A	26	50	20120615	16	2340	46.12	0.0133367516065612	0.0636580056897019
2	A	26	50	20120615	16	2342	46.16	0.0137238218585827	0.0643941038489171
2	A	26	50	20120615	16	2344	46.2	0.0136900928651201	0.0652320960953013
2	A	26	50	20120615	16	2346	46.24	0.0134513029051134	0.0657651838976378
2	A	26	50	20120615	16	2348	46.28	0.0128391605646402	0.066661583164148
2	A	26	50	20120615	16	2350	46.32	0.0118011278098583	0.0673430926798556
2	A	26	50	20120615	16	2352	46.36	0.0105894296296171	0.0682514420509678
2	A	26	50	20120615	16	2354	46.4	0.0093620336788335	0.0686355424545084
2	A	26	50	20120615	16	2356	46.44	0.0080835139077701	0.069370721374908
2	A	26	50	20120615	16	2358	46.48	0.0075643561090229	0.069986894224034
2	A	26	50	20120615	16	2360	46.52	0.0056843713098822	0.0705713179786846
2	A	26	50	20120615	16	2362	46.56	0.0050641679521035	0.0700102287478131
2	A	26	50	20120615	16	2364	46.6	0.0039298272537241	0.0702876974487507
2	A	26	50	20120615	16	2366	46.64	0.0033782132537204	0.0696356742858186
2	A	26	50	20120615	16	2368	46.68	0.0026087396544332	0.0687961971151939
2	A	26	50	20120615	16	2370	46.72	0.0021567569998988	0.0683060306944754
2	A	26	50	20120615	16	2372	46.76	0.000404263553406	0.0677076769362354
2	A	26	50	20120615	16	2374	46.8	-0.000222798740150200	0.0681837012213302
2	A	26	50	20120615	16	2376	46.84	-0.0009784130465261	0.0680414313369554
2	A	26	50	20120615	16	2378	46.88	-0.0018683069306494	0.0681208394284827
2	A	26	50	20120615	16	2380	46.92	-0.0024138398123348	0.0688838783560611
2	A	26	50	20120615	16	2382	46.96	-0.0024291133188085	0.0692290878866363
2	A	26	50	20120615	16	2384	47	-0.00273140146776569	0.0695657414251593
2	A	26	50	20120615	16	2386	47.04	-0.0030312854536669	0.0699165370993059
2	A	26	50	20120615	16	2388	47.08	-0.00309563217075489	0.0706807781084123
2	A	26	50	20120615	16	2390	47.12	-0.0037666057954228	0.0710680604924682
2	A	26	50	20120615	16	2392	47.16	-0.00473414000412036	0.0721410950329188
2	A	26	50	20120615	16	2394	47.2	-0.00480131514833307	0.0726268773915939
2	A	26	50	20120615	16	2396	47.24	-0.00554611072095687	0.0739804919028194
2	A	26	50	20120615	16	2398	47.28	-0.00630151289529845	0.0746690017756607
2	A	26	50	20120615	16	2400	47.32	-0.00698917424000238	0.0755191562586813
2	A	26	50	20120615	16	2402	47.36	-0.00770851396850344	0.0765336423576496
2	A	26	50	20120615	16	2404	47.4	-0.00807458314912372	0.0771575226706905
2	A	26	50	20120615	16	2406	47.44	-0.00857995236563774	0.077774614758632
2	A	26	50	20120615	16	2408	47.48	-0.0093954586163802	0.0777725641489666
2	A	26	50	20120615	16	2410	47.52	-0.0102741802133607	0.0779457345996792
2	A	26	50	20120615	16	2412	47.56	-0.00979949943115018	0.0776887012847178
2	A	26	50	20120615	16	2414	47.6	-0.0132226033588743	0.077140552107942
2	A	26	50	20120615	16	2416	47.64	-0.0127754997411300	0.0773022674287994
2	A	26	50	20120615	16	2418	47.68	-0.0137684897939503	0.0771183489550128
2	A	26	50	20120615	16	2420	47.72	-0.0136540092060762	0.0771438755098136
2	A	26	50	20120615	16	2422	47.76	-0.0142698285018115	0.0768039692800972
2	A	26	50	20120615	16	2424	47.8	-0.0138775963702874	0.0773499264258514
2	A	26	50	20120615	16	2426	47.84	-0.0140827280475096	0.0771650180025711
2	A	26	50	20120615	16	2428	47.88	-0.0138692525102694	0.0769381074364883
2	A	26	50	20120615	16	2430	47.92	-0.0140455342308192	0.0772370014728959
2	A	26	50	20120615	16	2432	47.96	-0.0143171339454729	0.0772039795862145
2	A	26	50	20120615	16	2434	48	-0.0144303417411409	0.0766516584794296
2	A	26	50	20120615	16	2436	48.04	-0.0143366500926337	0.0770354053295796
2	A	26	50	20120615	16	2438	48.08	-0.0140964459190646	0.0770377387819575
2	A	26	50	20120615	16	2440	48.12	-0.0134896775901284	0.0770321526383861
2	A	26	50	20120615	16	2442	48.16	-0.0132489784418125	0.076968230185367
2	A	26	50	20120615	16	2444	48.2	-0.0127294670896748	0.0773243998710505
2	A	26	50	20120615	16	2446	48.24	-0.0124246333563052	0.0772550326958161
2	A	26	50	20120615	16	2448	48.28	-0.0121018391106936	0.0778893781892186
2	A	26	50	20120615	16	2450	48.32	-0.0114655844289819	0.0778188089324562
2	A	26	50	20120615	16	2452	48.36	-0.0113909139528886	0.0785756960310382
2	A	26	50	20120615	16	2454	48.4	-0.0104640383841093	0.078844962293314
2	A	26	50	20120615	16	2456	48.44	-0.0101493051558032	0.0792403056946755
2	A	26	50	20120615	16	2458	48.48	-0.00940903506657898	0.0803279066348185
2	A	26	50	20120615	16	2460	48.52	-0.00879972115323052	0.0811955973660125
2	A	26	50	20120615	16	2462	48.56	-0.00806942126962105	0.0820872590170888
2	A	26	50	20120615	16	2464	48.6	-0.00733403021718704	0.0833825372188663
2	A	26	50	20120615	16	2466	48.64	-0.00660585165392114	0.0845757092014404
2	A	26	50	20120615	16	2468	48.68	-0.00587986512167692	0.0855696892037544
2	A	26	50	20120615	16	2470	48.72	-0.00513641305193737	0.0866811196424234
2	A	26	50	20120615	16	2472	48.76	-0.00453749360827237	0.0877598817478016
2	A	26	50	20120615	16	2474	48.8	-0.00397110107654194	0.088204086227743
2	A	26	50	20120615	16	2476	48.84	-0.00378781899885839	0.0887659532760738
2	A	26	50	20120615	16	2478	48.88	-0.00406995460455182	0.0887040107220419
2	A	26	50	20120615	16	2480	48.92	-0.00371831040226776	0.0892150367928054
2	A	26	50	20120615	16	2482	48.96	-0.00357724259942103	0.0895727621134077
2	A	26	50	20120615	16	2484	49	-0.00337932341136693	0.0897940158252409
2	A	26	50	20120615	16	2486	49.04	-0.00288887414793594	0.089600975673977
2	A	26	50	20120615	16	2488	49.08	-0.00290061212050364	0.0894162793827311
2	A	26	50	20120615	16	2490	49.12	-0.0022535387050398	0.089209450649234
2	A	26	50	20120615	16	2492	49.16	-0.0015752111698476	0.0895165471243033
2	A	26	50	20120615	16	2494	49.2	-0.000704833432884999	0.0896156127843476
2	A	26	50	20120615	16	2496	49.24	0.0010612364638065	0.0900899400131675
2	A	26	50	20120615	16	2498	49.28	0.0023404633416511	0.0902467055865566
2	A	26	50	20120615	16	2500	49.32	0.0043581925417669	0.090517456773073
2	A	26	50	20120615	16	2502	49.36	0.0056347324138429	0.0910481404123534
2	A	26	50	20120615	16	2504	49.4	0.0071289904638464	0.0911502466315567
2	A	26	50	20120615	16	2506	49.44	0.0086390169950702	0.0908833138216588
2	A	26	50	20120615	16	2508	49.48	0.0100151175019374	0.0909194469781775
2	A	26	50	20120615	16	2510	49.52	0.0123671667881982	0.0910776267651289
2	A	26	50	20120615	16	2512	49.56	0.0143351863815966	0.0907172851494362
2	A	26	50	20120615	16	2514	49.6	0.0153469147641183	0.0905274976893657
2	A	26	50	20120615	16	2516	49.64	0.0167432385249274	0.090252928126231
2	A	26	50	20120615	16	2518	49.68	0.0180082525564701	0.0903642267335898
2	A	26	50	20120615	16	2520	49.72	0.0194660946072424	0.0898367957855027
2	A	26	50	20120615	16	2522	49.76	0.0205953441367973	0.0893350328135727
2	A	26	50	20120615	16	2524	49.8	0.0219725760145144	0.0888654432001868
2	A	26	50	20120615	16	2526	49.84	0.0228603485782941	0.0878611394388675
2	A	26	50	20120615	16	2528	49.88	0.0237110687467396	0.0866198134844945
2	A	26	50	20120615	16	2530	49.92	0.0245494145465144	0.0863803871283848
2	A	26	50	20120615	16	2532	49.96	0.0254690069154475	0.0849645472204149
2	A	26	50	20120615	16	2534	50	0.0271312028259827	0.0843787092522019
2	A	26	50	20120615	16	2536	50.04	0.029108131964824	0.0832300849968425
2	A	26	50	20120615	16	2538	50.08	0.030266019319017	0.0828211651452823
2	A	26	50	20120615	16	2540	50.12	0.0318217956589837	0.0813141791732175
2	A	26	50	20120615	16	2542	50.16	0.0321577420907254	0.0807267855700858
2	A	26	50	20120615	16	2544	50.2	0.033962632149704	0.0792434876751908
2	A	26	50	20120615	16	2546	50.24	0.0351678956582365	0.0782465378243959
2	A	26	50	20120615	16	2548	50.28	0.0365446325612067	0.0764181011096037
2	A	26	50	20120615	16	2550	50.32	0.037642147138422	0.0757217989200337
2	A	26	50	20120615	16	2552	50.36	0.0387677904233929	0.0734944832699742
2	A	26	50	20120615	16	2554	50.4	0.0394643259582007	0.0724913462348439
2	A	26	50	20120615	16	2556	50.44	0.0399410856343479	0.0707795538546763
2	A	26	50	20120615	16	2558	50.48	0.0408010052620167	0.069861510049594
2	A	26	50	20120615	16	2560	50.52	0.0412732465258321	0.0685659136497649
2	A	26	50	20120615	16	2562	50.56	0.0420735364750395	0.0677233387150425
2	A	26	50	20120615	16	2564	50.6	0.0428976617210485	0.0661614182535435
2	A	26	50	20120615	16	2566	50.64	0.0439333751655881	0.0644038902067687
2	A	26	50	20120615	16	2568	50.68	0.0444341976854991	0.0632480039647665
2	A	26	50	20120615	16	2570	50.72	0.0449606386840925	0.0616603371089683
2	A	26	50	20120615	16	2572	50.76	0.0463727945657323	0.0606553333119357
2	A	26	50	20120615	16	2574	50.8	0.0471926919495859	0.0600387998383513
2	A	26	50	20120615	16	2576	50.84	0.0484926865535939	0.0595760196632682
2	A	26	50	20120615	16	2578	50.88	0.0499820655668072	0.0591852017453064
2	A	26	50	20120615	16	2580	50.92	0.050914597989836	0.0595357852874187
2	A	26	50	20120615	16	2582	50.96	0.0519911680641925	0.0594983793386939
2	A	26	50	20120615	16	2584	51	0.053151176738729	0.0595289970623193
2	A	26	50	20120615	16	2586	51.04	0.0545217618127029	0.0598211028736274
2	A	26	50	20120615	16	2588	51.08	0.0556894072404763	0.0600755906041765
2	A	26	50	20120615	16	2590	51.12	0.0574665787136324	0.0601493418414542
2	A	26	50	20120615	16	2592	51.16	0.0581169755309678	0.0607300179301646
2	A	26	50	20120615	16	2594	51.2	0.0589989498191418	0.0613777984524096
2	A	26	50	20120615	16	2596	51.24	0.059277408469573	0.0616009613525521
2	A	26	50	20120615	16	2598	51.28	0.059212425356382	0.0611432511330901
2	A	26	50	20120615	16	2600	51.32	0.0593616248872124	0.0616424685206078
2	A	26	50	20120615	16	2602	51.36	0.059730310362923	0.0615095324457447
2	A	26	50	20120615	16	2604	51.4	0.0596038089597688	0.0613360791523196
2	A	26	50	20120615	16	2606	51.44	0.0594809138011985	0.0609809701268077
2	A	26	50	20120615	16	2608	51.48	0.0590790650174502	0.0610767830956585
2	A	26	50	20120615	16	2610	51.52	0.059280944003479	0.0603546149400327
2	A	26	50	20120615	16	2612	51.56	0.0588829135963491	0.0598001725129043
2	A	26	50	20120615	16	2614	51.6	0.0588069703280496	0.0591144203565096
2	A	26	50	20120615	16	2616	51.64	0.0587029549205371	0.0586681652669028
2	A	26	50	20120615	16	2618	51.68	0.0589092179686092	0.0582569826736428
2	A	26	50	20120615	16	2620	51.72	0.0586340120093714	0.0570520727185009
2	A	26	50	20120615	16	2622	51.76	0.059131390919258	0.0549772800011434
2	A	26	50	20120615	16	2624	51.8	0.0589676249887352	0.054763733753225
2	A	26	50	20120615	16	2626	51.84	0.0593385024954676	0.0533897545667014
2	A	26	50	20120615	16	2628	51.88	0.0598305781044953	0.0524898197662853
2	A	26	50	20120615	16	2630	51.92	0.0600329520652709	0.0513952184690085
2	A	26	50	20120615	16	2632	51.96	0.0600308307449273	0.0502354219265064
2	A	26	50	20120615	16	2634	52	0.0605465237204467	0.0493173851924919
2	A	26	50	20120615	16	2636	52.04	0.0609825964724044	0.0486496642590174
2	A	26	50	20120615	16	2638	52.08	0.0613982338383859	0.048506404425149
2	A	26	50	20120615	16	2640	52.12	0.0618591967490414	0.0481171421421058
2	A	26	50	20120615	16	2642	52.16	0.0623586262685934	0.04655945661383
2	A	26	50	20120615	16	2644	52.2	0.0628295593848637	0.0458206714488463
2	A	26	50	20120615	16	2646	52.24	0.0635860929300552	0.0446028214396087
2	A	26	50	20120615	16	2648	52.28	0.0645280298732737	0.0436457524112727
2	A	26	50	20120615	16	2650	52.32	0.0651644259763416	0.0426625911427109
2	A	26	50	20120615	16	2652	52.36	0.0660283690415954	0.0418649746935325
2	A	26	50	20120615	16	2654	52.4	0.0666926958625201	0.0407691713147277
2	A	26	50	20120615	16	2656	52.44	0.0676983431267236	0.0391537151624289
2	A	26	50	20120615	16	2658	52.48	0.0684388253479822	0.0387325623635542
2	A	26	50	20120615	16	2660	52.52	0.0685337190780174	0.0382073234464888
2	A	26	50	20120615	16	2662	52.56	0.0695180117174291	0.0376393752798398
2	A	26	50	20120615	16	2664	52.6	0.0700056325537353	0.0375367033752115
2	A	26	50	20120615	16	2666	52.64	0.0711768135154146	0.0371938272970142
2	A	26	50	20120615	16	2668	52.68	0.0717414382801921	0.0375246825599313
2	A	26	50	20120615	16	2670	52.72	0.0720299378469162	0.0372441025891565
2	A	26	50	20120615	16	2672	52.76	0.0728035833762124	0.0373228035739026
2	A	26	50	20120615	16	2674	52.8	0.0732895778669219	0.037152037286246
2	A	26	50	20120615	16	2676	52.84	0.0730100585563189	0.0372226772536866
2	A	26	50	20120615	16	2678	52.88	0.0742047154631335	0.03663471796513
2	A	26	50	20120615	16	2680	52.92	0.0739460558025755	0.03629983219356
2	A	26	50	20120615	16	2682	52.96	0.0744419497882216	0.0356350811085665
2	A	26	50	20120615	16	2684	53	0.0740094832808479	0.0355424501202311
2	A	26	50	20120615	16	2686	53.04	0.0736864769032019	0.0350753353805793
2	A	26	50	20120615	16	2688	53.08	0.073058424660152	0.0347899470836924
2	A	26	50	20120615	16	2690	53.12	0.0727113766519457	0.0342270900858679
2	A	26	50	20120615	16	2692	53.16	0.0724321401840551	0.0330255035325976
2	A	26	50	20120615	16	2694	53.2	0.0716230686050214	0.0321150328411418
2	A	26	50	20120615	16	2696	53.24	0.0709964305755339	0.0308071681386591
2	A	26	50	20120615	16	2698	53.28	0.0698795554146498	0.0294558163691335
2	A	26	50	20120615	16	2700	53.32	0.0697983795561696	0.0280974642424742
2	A	26	50	20120615	16	2702	53.36	0.0694721911980082	0.0255890029362149
2	A	26	50	20120615	16	2704	53.4	0.0692285222012113	0.0241592330246557
2	A	26	50	20120615	16	2706	53.44	0.0689915000081576	0.0229308471243784
2	A	26	50	20120615	16	2708	53.48	0.0691379418225413	0.0211665449946399
2	A	26	50	20120615	16	2710	53.52	0.0688798478474082	0.0196935001480721
2	A	26	50	20120615	16	2712	53.56	0.0691116374502812	0.0175605832533009
2	A	26	50	20120615	16	2714	53.6	0.0690386640304627	0.0154934272891802
2	A	26	50	20120615	16	2716	53.64	0.0686527251492911	0.0137188721111144
2	A	26	50	20120615	16	2718	53.68	0.06824684585689	0.0121670555691224
2	A	26	50	20120615	16	2720	53.72	0.0681357593815656	0.0107464073350406
2	A	26	50	20120615	16	2722	53.76	0.0675110305403873	0.00901873333656746
2	A	26	50	20120615	16	2724	53.8	0.0676093183829723	0.00900374267280631
2	A	26	50	20120615	16	2726	53.84	0.0674251877771513	0.00727500801416144
2	A	26	50	20120615	16	2728	53.88	0.066926818917771	0.004541191776738
2	A	26	50	20120615	16	2730	53.92	0.0668903322078618	0.0025618584748406
2	A	26	50	20120615	16	2732	53.96	0.0666376829549438	0.000667872961432398
2	A	26	50	20120615	16	2734	54	0.0668240055917865	-0.0002775995156921
2	A	26	50	20120615	16	2736	54.04	0.0663703965916553	-0.00205137687629850
2	A	26	50	20120615	16	2738	54.08	0.0663794475584545	-0.0025883537659316
2	A	26	50	20120615	16	2740	54.12	0.0664612598130378	-0.0039490393449689
2	A	26	50	20120615	16	2742	54.16	0.0665105451556865	-0.0046543783592025
2	A	26	50	20120615	16	2744	54.2	0.0666306118871319	-0.0047139167501784
2	A	26	50	20120615	16	2746	54.24	0.0664326219883997	-0.0049780918436297
2	A	26	50	20120615	16	2748	54.28	0.0668662905773014	-0.0047931834203494
2	A	26	50	20120615	16	2750	54.32	0.0672988277953532	-0.004854348156922
2	A	26	50	20120615	16	2752	54.36	0.0672350467636902	-0.0044726519164375
2	A	26	50	20120615	16	2754	54.4	0.0678717964201487	-0.0049249881243625
2	A	26	50	20120615	16	2756	54.44	0.0680183089452105	-0.0050734805484117
2	A	26	50	20120615	16	2758	54.48	0.0681122127257521	-0.0051634245309786
2	A	26	50	20120615	16	2760	54.52	0.0677032221635138	-0.0052409234341967
2	A	26	50	20120615	16	2762	54.56	0.0673842462945206	-0.0043838393047205
2	A	26	50	20120615	16	2764	54.6	0.0669794276622913	-0.0046852789255403
2	A	26	50	20120615	16	2766	54.64	0.0664644417935531	-0.004002143064236
2	A	26	50	20120615	16	2768	54.68	0.0661449002391349	-0.00370791593258430
2	A	26	50	20120615	16	2770	54.72	0.065582396794701	-0.00368550064762060
2	A	26	50	20120615	16	2772	54.76	0.0649723050638933	-0.0035691108714373
2	A	26	50	20120615	16	2774	54.8	0.064029943856606	-0.0032417911424261
2	A	26	50	20120615	16	2776	54.84	0.0636264687272609	-0.0033434730975607
2	A	26	50	20120615	16	2778	54.88	0.0623312612361615	-0.00330125882272390
2	A	26	50	20120615	16	2780	54.92	0.060701097262814	-0.0027819596026205
2	A	26	50	20120615	16	2782	54.96	0.0587173798988733	-0.0025607766014653
2	A	26	50	20120615	16	2784	55	0.0570143839270636	-0.0027294922794564
2	A	26	50	20120615	16	2786	55.04	0.0549646227897601	-0.0031437154318755
2	A	26	50	20120615	16	2788	55.08	0.052984299538369	-0.00265369043251320
2	A	26	50	20120615	16	2790	55.12	0.0514316344682396	-0.00262865885245920
2	A	26	50	20120615	16	2792	55.16	0.0492213600916067	-0.0031192495372465
2	A	26	50	20120615	16	2794	55.2	0.0471911151014639	-0.00349429897398780
2	A	26	50	20120615	16	2796	55.24	0.0451116554793505	-0.0036693786130096
2	A	26	50	20120615	16	2798	55.28	0.0433594448755702	-0.0041625148822091
2	A	26	50	20120615	16	2800	55.32	0.0420443676839195	-0.0046286396723673
2	A	26	50	20120615	16	2802	55.36	0.040720522368182	-0.0055304836610926
2	A	26	50	20120615	16	2804	55.4	0.0403175422135838	-0.0062335599336264
2	A	26	50	20120615	16	2806	55.44	0.0403787069501564	-0.0070494904484375
2	A	26	50	20120615	16	2808	55.48	0.0392083038059364	-0.0082453494367802
2	A	26	50	20120615	16	2810	55.52	0.0388389112234446	-0.0091269701715636
2	A	26	50	20120615	16	2812	55.56	0.0381079042330539	-0.0096411782228425
2	A	26	50	20120615	16	2814	55.6	0.0369705936861935	-0.0098076311591338
2	A	26	50	20120615	16	2816	55.64	0.0376418501535739	-0.0093545878444276
2	A	26	50	20120615	16	2818	55.68	0.0373841097318314	-0.0095062622489921
2	A	26	50	20120615	16	2820	55.72	0.0355375003727627	-0.0091416072819342
2	A	26	50	20120615	16	2822	55.76	0.034770077383141	-0.0092121058280185
2	A	26	50	20120615	16	2824	55.8	0.0336445755195263	-0.0083212219944015
2	A	26	50	20120615	16	2826	55.84	0.0327486005170849	-0.0085734469832508
2	A	26	50	20120615	16	2828	55.88	0.0315196489313826	-0.0081107163056423
2	A	26	50	20120615	16	2830	55.92	0.0300051676274373	-0.0070905026417463
2	A	26	50	20120615	16	2832	55.96	0.0296983539950805	-0.0068104176457184
2	A	26	50	20120615	16	2834	56	0.0294846663258059	-0.0064281557198089
2	A	26	50	20120615	16	2836	56.04	0.0292796760699399	-0.0054966839569519
2	A	26	50	20120615	16	2838	56.08	0.0290290067160093	-0.0047156845171313
2	A	26	50	20120615	16	2840	56.12	0.0286386837727943	-0.00330147095475820
2	A	26	50	20120615	16	2842	56.16	0.0274503201163322	-0.0022017784886569
2	A	26	50	20120615	16	2844	56.2	0.0268424204165461	-0.000836708847576303
2	A	26	50	20120615	16	2846	56.24	0.0266615425019186	0.000405112081543498
2	A	26	50	20120615	16	2848	56.28	0.0261964783719322	0.0015815256334036
2	A	26	50	20120615	16	2850	56.32	0.0259209188593038	0.00338132452355772
2	A	26	50	20120615	16	2852	56.36	0.0253091300722212	0.00437693087146838
2	A	26	50	20120615	16	2854	56.4	0.0251604962268158	0.00555044528552557
2	A	26	50	20120615	16	2856	56.44	0.0252679764575561	0.00749371614158244
2	A	26	50	20120615	16	2858	56.48	0.0258884626580473	0.00804957278227318
2	A	26	50	20120615	16	2860	56.52	0.0256225197976431	0.00953951748091136
2	A	26	50	20120615	16	2862	56.56	0.0256750578314852	0.0116415338093446
2	A	26	50	20120615	16	2864	56.6	0.026462774785727	0.0126420899047236
2	A	26	50	20120615	16	2866	56.64	0.0266312783316838	0.0138401409240879
2	A	26	50	20120615	16	2868	56.68	0.0267546684650009	0.0150684561136871
2	A	26	50	20120615	16	2870	56.72	0.0264698458535389	0.0164614564726246
2	A	26	50	20120615	16	2872	56.76	0.0261643050133882	0.0180164549951319
2	A	26	50	20120615	16	2874	56.8	0.0258070746675328	0.0193234711694771
2	A	26	50	20120615	16	2876	56.84	0.0250393688351985	0.0206824596922396
2	A	26	50	20120615	16	2878	56.88	0.0254366214248691	0.0217228966100774
2	A	26	50	20120615	16	2880	56.92	0.0242235797417436	0.0235881735881694
2	A	26	50	20120615	16	2882	56.96	0.0236615005613784	0.0247713753651289
2	A	26	50	20120615	16	2884	57	0.0230871177230206	0.0261716589239126
2	A	26	50	20120615	16	2886	57.04	0.0219922335830313	0.0264894327113779
2	A	26	50	20120615	16	2888	57.08	0.0212299017622341	0.0280131771141567
2	A	26	50	20120615	16	2890	57.12	0.0200674889246416	0.0286951816046112
2	A	26	50	20120615	16	2892	57.16	0.0189850498640012	0.0289047680545549
2	A	26	50	20120615	16	2894	57.2	0.0176529738253307	0.0299701234153618
2	A	26	50	20120615	16	2896	57.24	0.0167755533048276	0.0307378009634248
2	A	26	50	20120615	16	2898	57.28	0.0157501989746324	0.0315298100558284
2	A	26	50	20120615	16	2900	57.32	0.0145941006005958	0.0322387341014426
2	A	26	50	20120615	16	2902	57.36	0.0135845006094855	0.0326659609475677
2	A	26	50	20120615	16	2904	57.4	0.0124951955419998	0.0323786705334394
2	A	26	50	20120615	16	2906	57.44	0.0117251774704911	0.0324910792984446
2	A	26	50	20120615	16	2908	57.48	0.0113317079020998	0.0321740479730996
2	A	26	50	20120615	16	2910	57.52	0.011117355552451	0.0321785310300923
2	A	26	50	20120615	16	2912	57.56	0.0112741847654503	0.0321752854099667
2	A	26	50	20120615	16	2914	57.6	0.0119761579514054	0.0319911972305526
2	A	26	50	20120615	16	2916	57.64	0.011966216030062	0.0322933156738823
2	A	26	50	20120615	16	2918	57.68	0.0126028171940964	0.0326063589169814
2	A	26	50	20120615	16	2920	57.72	0.0126381301067489	0.0328176848496069
2	A	26	50	20120615	16	2922	57.76	0.013040961768923	0.0338884637194255
2	A	26	50	20120615	16	2924	57.8	0.0136739637594412	0.0346560988410816
2	A	26	50	20120615	16	2926	57.84	0.0136085634532493	0.0344748603019956
2	A	26	50	20120615	16	2928	57.88	0.0138239411077309	0.0347540331302759
2	A	26	50	20120615	16	2930	57.92	0.014307206166265	0.0356426966485999
2	A	26	50	20120615	16	2932	57.96	0.0146527338948918	0.0363514651307223
2	A	26	50	20120615	16	2934	58	0.0148968200846896	0.0372041015585448
2	A	26	50	20120615	16	2936	58.04	0.0160300081990157	0.0382239121715755
2	A	26	50	20120615	16	2938	58.08	0.0167927289285426	0.0388407567721436
2	A	26	50	20120615	16	2940	58.12	0.0176193438268175	0.0399767874557301
2	A	26	50	20120615	16	2942	58.16	0.0189640205083287	0.0417545528985824
2	A	26	50	20120615	16	2944	58.2	0.0195914363552755	0.0428209406352898
2	A	26	50	20120615	16	2946	58.24	0.0202470445495883	0.0445229678708093
2	A	26	50	20120615	16	2948	58.28	0.021035537199969	0.0460974846617977
2	A	26	50	20120615	16	2950	58.32	0.0222517875215355	0.0480162629652999
2	A	26	50	20120615	16	2952	58.36	0.0227674552533428	0.049221268874832
2	A	26	50	20120615	16	2954	58.4	0.023705942222576	0.0511427459927859
2	A	26	50	20120615	16	2956	58.44	0.0245897054909064	0.0523272700594262
2	A	26	50	20120615	16	2958	58.48	0.0242291234589081	0.0525919684118955
2	A	26	50	20120615	16	2960	58.52	0.025799246995465	0.05558876473231
2	A	26	50	20120615	16	2962	58.56	0.0266144279770881	0.0571013792743531
2	A	26	50	20120615	16	2964	58.6	0.0271747464615682	0.0588603710321649
2	A	26	50	20120615	16	2966	58.64	0.0281329892871609	0.0600866638963699
2	A	26	50	20120615	16	2968	58.68	0.0291548222255858	0.0607116826513285
2	A	26	50	20120615	16	2970	58.72	0.0299996946209509	0.0611400267261678
2	A	26	50	20120615	16	2972	58.76	0.0311703806078834	0.0620702964074969
2	A	26	50	20120615	16	2974	58.8	0.0324649587739475	0.0633965388152225
2	A	26	50	20120615	16	2976	58.84	0.0329856156390708	0.063873326775641
2	A	26	50	20120615	16	2978	58.88	0.0331675824981413	0.0638954309336209
2	A	26	50	20120615	16	2980	58.92	0.033118509287527	0.0640734804211237
2	A	26	50	20120615	16	2982	58.96	0.0332316605146525	0.0641850477290593
2	A	26	50	20120615	16	2984	59	0.033648082769161	0.06385998367068
2	A	26	50	20120615	16	2986	59.04	0.0343697842343113	0.0637314033735891
2	A	26	50	20120615	16	2988	59.08	0.0346386545167896	0.0643994495761829
2	A	26	50	20120615	16	2990	59.12	0.0358331063626378	0.063987623515752
2	A	26	50	20120615	16	2992	59.16	0.0372074030401061	0.0636919475223056
2	A	26	50	20120615	16	2994	59.2	0.0384101586530177	0.0640188052984567
2	A	26	50	20120615	16	2996	59.24	0.0397309759253861	0.063649470910853
2	A	26	50	20120615	16	2998	59.28	0.041614899309298	0.0638537752731412
2	A	26	50	20120615	16	3000	59.32	0.043233954635113	0.0640541056953192
2	A	26	50	20120615	16	3002	59.36	0.0447815921760282	0.0642749422141515
2	A	26	50	20120615	16	3004	59.4	0.0451288664584046	0.0641801050526588
2	A	26	50	20120615	16	3006	59.44	0.0468226841841944	0.0633858685738944
2	A	26	50	20120615	16	3008	59.48	0.0472907747312043	0.062820904397862
2	A	26	50	20120615	16	3010	59.52	0.0482740844921901	0.0618664445935486
2	A	26	50	20120615	16	3012	59.56	0.0493391287260133	0.0615780864481807
2	A	26	50	20120615	16	3014	59.6	0.050206642680512	0.0606991173638268
2	A	26	50	20120615	16	3016	59.64	0.0514733537683296	0.0605336543770291
2	A	26	50	20120615	16	3018	59.68	0.0524000172050746	0.0600807524836791
2	A	26	50	20120615	16	3020	59.72	0.0536756378383351	0.0596989148218384
2	A	26	50	20120615	16	3022	59.76	0.0544332320436984	0.0595051675637933
2	A	26	50	20120615	16	3024	59.8	0.0551295200911328	0.0599157844716283
2	A	26	50	20120615	16	3026	59.84	0.0556437988530897	0.0598796513151097
2	A	26	50	20120615	16	3028	59.88	0.0568122928090005	0.059693894363692
2	A	26	50	20120615	16	3030	59.92	0.0577414311194796	0.0601791110369422
2	A	26	50	20120615	16	3032	59.96	0.0586702158765682	0.059664690853629
2	A	26	50	20120615	16	3034	60	0.0588725191266656	0.0598285274948299
2	A	26	50	20120615	16	3036	60.04	0.0592305272899804	0.0595613118422195
2	A	26	50	20120615	16	3038	60.08	0.0593002480186054	0.0597098042662687
2	A	26	50	20120615	16	3040	60.12	0.0590932778637521	0.0598456394789346
2	A	26	50	20120615	16	3042	60.16	0.0593210369579723	0.0600647718704243
2	A	26	50	20120615	16	3044	60.2	0.0590741152699819	0.0605325937168573
2	A	26	50	20120615	16	3046	60.24	0.0588498209989895	0.0610453875545738
2	A	26	50	20120615	16	3048	60.28	0.0586819538491359	0.0614020522150043
2	A	26	50	20120615	16	3050	60.32	0.0589630287946575	0.0622356603993451
2	A	26	50	20120615	16	3052	60.36	0.0592285473909931	0.063069268583686
2	A	26	50	20120615	16	3054	60.4	0.0590924293356147	0.0634585308667292
2	A	26	50	20120615	16	3056	60.44	0.0590220015002085	0.0637365652530917
2	A	26	50	20120615	16	3058	60.48	0.05876072554456	0.0645745574994759
2	A	26	50	20120615	16	3060	60.52	0.0582859033409933	0.0654224492407967
2	A	26	50	20120615	16	3062	60.56	0.057561048179599	0.0660425111772192
2	A	26	50	20120615	16	3064	60.6	0.0570150203231667	0.0672658059086719
2	A	26	50	20120615	16	3066	60.64	0.056780402293169	0.0686580991608282
2	A	26	50	20120615	16	3068	60.68	0.0556653231835091	0.0696740418997658
2	A	26	50	20120615	16	3070	60.72	0.0550767628541884	0.0710712495440514
2	A	26	50	20120615	16	3072	60.76	0.0540346642354148	0.0727780285371404
2	A	26	50	20120615	16	3074	60.8	0.053665794911941	0.0735233615109179
2	A	26	50	20120615	16	3076	60.84	0.053428030256767	0.07410209305598
2	A	26	50	20120615	16	3078	60.88	0.053291707140422	0.0748940455798411
2	A	26	50	20120615	16	3080	60.92	0.0530469421281143	0.0749396893225667
2	A	26	50	20120615	16	3082	60.96	0.0525506309494673	0.0759521884514799
2	A	26	50	20120615	16	3084	61	0.0525059835201964	0.0770037559371605
2	A	26	50	20120615	16	3086	61.04	0.052705080748148	0.0774930978713721
2	A	26	50	20120615	16	3088	61.08	0.0526281461161413	0.0794065302354765
2	A	26	50	20120615	16	3090	61.12	0.0524673691259826	0.0806180679024784
2	A	26	50	20120615	16	3092	61.16	0.0518830585084169	0.0815707811530423
2	A	26	50	20120615	16	3094	61.2	0.0512934658031957	0.0831562630488866
2	A	26	50	20120615	16	3096	61.24	0.0508384213762988	0.0838283892576078
2	A	26	50	20120615	16	3098	61.28	0.0499217140030329	0.0858734976322912
2	A	26	50	20120615	16	3100	61.32	0.0494158003142974	0.0870814269333887
2	A	26	50	20120615	16	3102	61.36	0.0491759850494579	0.0889348598728959
2	A	26	50	20120615	16	3104	61.4	0.0487642155575696	0.0896516752301881
2	A	26	50	20120615	16	3106	61.44	0.0479215564064296	0.09160265355016
2	A	26	50	20120615	16	3108	61.48	0.0474514718182967	0.0927258219613966
2	A	26	50	20120615	16	3110	61.52	0.0476372287697145	0.0941584910107587
2	A	26	50	20120615	16	3112	61.56	0.0469743161623521	0.095205079757593
2	A	26	50	20120615	16	3114	61.6	0.0467664974793613	0.0963264804018766
2	A	26	50	20120615	16	3116	61.64	0.0462024384000088	0.0968339709387342
2	A	26	50	20120615	16	3118	61.68	0.0453897605763911	0.0973680486905644
2	A	26	50	20120615	16	3120	61.72	0.0444358028178924	0.0975852011830668
2	A	26	50	20120615	16	3122	61.76	0.0433180084181927	0.097874973541997
2	A	26	50	20120615	16	3124	61.8	0.0428154676288034	0.09779443407962
2	A	26	50	20120615	16	3126	61.84	0.0416192550870701	0.098792656722621
2	A	26	50	20120615	16	3128	61.88	0.0405170170365565	0.0991606350915504
2	A	26	50	20120615	16	3130	61.92	0.0403309772424263	0.099740816205514
2	A	26	50	20120615	16	3132	61.96	0.0392785195093083	0.100504067265127
2	A	26	50	20120615	16	3134	62	0.0387160867755525	0.10120678998427
2	A	26	50	20120615	16	3136	62.04	0.0380514771119153	0.101552777332305
2	A	26	50	20120615	16	3138	62.08	0.0370669016297911	0.101343190882361
2	A	26	50	20120615	16	3140	62.12	0.0370533251795923	0.100206163178213
2	A	26	50	20120615	16	3142	62.16	0.0368777505658237	0.100272277662254
2	A	26	50	20120615	16	3144	62.2	0.0367191465148036	0.100087510660330
2	A	26	50	20120615	16	3146	62.24	0.0366037466881139	0.100698309497919
2	A	26	50	20120615	16	3148	62.28	0.0371929787688767	0.100219386075021
2	A	26	50	20120615	16	3150	62.32	0.0370232731413919	0.0992350934356094
2	A	26	50	20120615	16	3152	62.36	0.0378839635154522	0.0987913132197367
2	A	26	50	20120615	16	3154	62.4	0.0380558611739586	0.0981596547321027
2	A	26	50	20120615	16	3156	62.44	0.0383668467363245	0.0971376025905757
2	A	26	50	20120615	16	3158	62.48	0.0386233850765389	0.095881498104476
2	A	26	50	20120615	16	3160	62.52	0.0383278851526811	0.093789805535048
2	A	26	50	20120615	16	3162	62.56	0.0380723367619603	0.0917500853140373
2	A	26	50	20120615	16	3164	62.6	0.0373493907888751	0.0897551956629538
2	A	26	50	20120615	16	3166	62.64	0.0366173231383127	0.0877087579275218
2	A	26	50	20120615	16	3168	62.68	0.036368421551335	0.0861901754042456
2	A	26	50	20120615	16	3170	62.72	0.0357847049034656	0.083752424776105
2	A	26	50	20120615	16	3172	62.76	0.0351630873321244	0.0820138613332016
2	A	26	50	20120615	16	3174	62.8	0.0340503133905712	0.0800102742687095
2	A	26	50	20120615	16	3176	62.84	0.0338436260784304	0.078813354620195
2	A	26	50	20120615	16	3178	62.88	0.0337816835243984	0.0760276367450325
2	A	26	50	20120615	16	3180	62.92	0.0336008056097709	0.074952834437629
2	A	26	50	20120615	16	3182	62.96	0.0337655685608552	0.0727902119869802
2	A	26	50	20120615	16	3184	63	0.0333472300469696	0.0712638654312466
2	A	26	50	20120615	16	3186	63.04	0.0331344191901037	0.0692533911467057
2	A	26	50	20120615	16	3188	63.08	0.0327893793651559	0.0677609432900621
2	A	26	50	20120615	16	3190	63.12	0.0326746795741796	0.0662989363803487
2	A	26	50	20120615	16	3192	63.16	0.032531879359719	0.0662460094377768
2	A	26	50	20120615	16	3194	63.2	0.032629262105624	0.0632496303103632
2	A	26	50	20120615	16	3196	63.24	0.0327184070575282	0.061759989667641
2	A	26	50	20120615	16	3198	63.28	0.0326752806149436	0.0589127464314474
2	A	26	50	20120615	16	3200	63.32	0.0327719788814845	0.0573004354901113
2	A	26	50	20120615	16	3202	63.36	0.0324941269286715	0.0557028988378614
2	A	26	50	20120615	16	3204	63.4	0.0324339804258637	0.0546552918572623
2	A	26	50	20120615	16	3206	63.44	0.031611417249445	0.0525874853549028
2	A	26	50	20120615	16	3208	63.48	0.0307902117180462	0.0515218471513834
2	A	26	50	20120615	16	3210	63.52	0.0305196160950218	0.0500716277117123
2	A	26	50	20120615	16	3212	63.56	0.0301216351853665	0.0487205092874245
2	A	26	50	20120615	16	3214	63.6	0.0294041692898356	0.0479584249540007
2	A	26	50	20120615	16	3216	63.64	0.0292764728762211	0.0478143095209271
2	A	26	50	20120615	16	3218	63.68	0.0279116931489208	0.0462535056517462
2	A	26	50	20120615	16	3220	63.72	0.0272630428853349	0.0456412431031202
2	A	26	50	20120615	16	3222	63.76	0.0261188663316292	0.044098979573742
2	A	26	50	20120615	16	3224	63.8	0.0253338575963593	0.043311382827653
2	A	26	50	20120615	16	3226	63.84	0.0243169461211315	0.0429122422628766
2	A	26	50	20120615	16	3228	63.88	0.0234616085454048	0.0430866360083207
2	A	26	50	20120615	16	3230	63.92	0.0220783662600477	0.042793045272772
2	A	26	50	20120615	16	3232	63.96	0.0213411932985251	0.0423114489862415
2	A	26	50	20120615	16	3234	64	0.0208007303724608	0.0418711548068001
2	A	26	50	20120615	16	3236	64.04	0.0209361625342614	0.0415736537707514
2	A	26	50	20120615	16	3238	64.08	0.0213273198634782	0.0418915831217085
2	A	26	50	20120615	16	3240	64.12	0.0213262450611708	0.0409867127159597
2	A	26	50	20120615	16	3242	64.16	0.0212537100475567	0.0406847639782575
2	A	26	50	20120615	16	3244	64.2	0.0205302408154535	0.0400604876854191
2	A	26	50	20120615	16	3246	64.24	0.0205480245510003	0.0398656444118632
2	A	26	50	20120615	16	3248	64.28	0.0205352683446677	0.0397864767366415
2	A	26	50	20120615	16	3250	64.32	0.0203307518503451	0.0395037966587266
2	A	26	50	20120615	16	3252	64.36	0.0198272564668012	0.0396650523601762
2	A	26	50	20120615	16	3254	64.4	0.0195594044180878	0.0392933970359845
2	A	26	50	20120615	16	3256	64.44	0.0192537716540555	0.0393413600889524
2	A	26	50	20120615	16	3258	64.48	0.01846942759916	0.0392156577164609
2	A	26	50	20120615	16	3260	64.52	0.0177252754937071	0.0384893105597582
2	A	26	50	20120615	16	3262	64.56	0.0165560956442185	0.0383552926115199
2	A	26	50	20120615	16	3264	64.6	0.0162088850014525	0.0378972500518707
2	A	26	50	20120615	16	3266	64.64	0.0149680328086229	0.0371623044767089
2	A	26	50	20120615	16	3268	64.68	0.0134628853141892	0.0370234287048838
2	A	26	50	20120615	16	3270	64.72	0.0122830041106742	0.0367216383591005
2	A	26	50	20120615	16	3272	64.76	0.0114867651055056	0.0361439688884237
2	A	26	50	20120615	16	3274	64.8	0.0097832508244253	0.0361819638570972
2	A	26	50	20120615	16	3276	64.84	0.0082520669512015	0.0364498307550531
2	A	26	50	20120615	16	3278	64.88	0.0070326825202487	0.0365944128786023
2	A	26	50	20120615	16	3280	64.92	0.0059786408679408	0.0367525502391469
2	A	26	50	20120615	16	3282	64.96	0.0043636160507786	0.03702124374493
2	A	26	50	20120615	16	3284	65	0.0032158332524888	0.0369775516169204
2	A	26	50	20120615	16	3286	65.04	0.002114351806231	0.0373952608057708
2	A	26	50	20120615	16	3288	65.08	0.00102438205837100	0.0373046450717617
2	A	26	50	20120615	16	3290	65.12	-0.000124871522023699	0.0382501104778184
2	A	26	50	20120615	16	3292	65.16	-0.001270342081139	0.0385087277119696
2	A	26	50	20120615	16	3294	65.2	-0.0013968081289542	0.0389200163712468
2	A	26	50	20120615	16	3296	65.24	-0.0017686755851802	0.0388092127386348
2	A	26	50	20120615	16	3298	65.28	-0.0021586449750046	0.0385224809388637
2	A	26	50	20120615	16	3300	65.32	-0.00305306434252745	0.0385962321761414
2	A	26	50	20120615	16	3302	65.36	-0.00371039080631847	0.0389288552060116
2	A	26	50	20120615	16	3304	65.4	-0.00378237427664326	0.0383060355531425
2	A	26	50	20120615	16	3306	65.44	-0.00348885425177273	0.0379560884071333
2	A	26	50	20120615	16	3308	65.48	-0.00343391205487453	0.0372200609585962
2	A	26	50	20120615	16	3310	65.52	-0.00329015724625931	0.0367856852629133
2	A	26	50	20120615	16	3312	65.56	-0.00321004204795087	0.0356354346619571
2	A	26	50	20120615	16	3314	65.6	-0.00310554580782712	0.0347348776075736
2	A	26	50	20120615	16	3316	65.64	-0.00288113132868195	0.0331249581013715
2	A	26	50	20120615	16	3318	65.68	-0.00307925557770261	0.0314171467323819
2	A	26	50	20120615	16	3320	65.72	-0.00353058769399836	0.0297621491688792
2	A	26	50	20120615	16	3322	65.76	-0.00367943367143813	0.0281642999754319
2	A	26	50	20120615	16	3324	65.8	-0.00418838084826496	0.0266393252068538
2	A	26	50	20120615	16	3326	65.84	-0.00477950090413347	0.0252003416939357
2	A	26	50	20120615	16	3328	65.88	-0.00491266325316653	0.023363504550583
2	A	26	50	20120615	16	3330	65.92	-0.0058207439237019	0.0225680235638838
2	A	26	50	20120615	16	3332	65.96	-0.00561603651054841	0.0224210160640751
2	A	26	50	20120615	16	3334	66	-0.00594470681351173	0.0219956276955811
2	A	26	50	20120615	16	3336	66.04	-0.00559679613503232	0.0219323982072074
2	A	26	50	20120615	16	3338	66.08	-0.00593373251626771	0.0217654502961693
2	A	26	50	20120615	16	3340	66.12	-0.00595906815223763	0.021536227490912
2	A	26	50	20120615	16	3342	66.16	-0.00602423511319178	0.0211108037670789
2	A	26	50	20120615	16	3344	66.2	-0.00635808850886119	0.0208564857421574
2	A	26	50	20120615	16	3346	66.24	-0.0056183897619162	0.0204919778533100
2	A	26	50	20120615	16	3348	66.28	-0.0054878825988465	0.0206386565484654
2	A	26	50	20120615	16	3350	66.32	-0.00572255083342566	0.0204352014214214
2	A	26	50	20120615	16	3352	66.36	-0.00551763199534458	0.0203940485138631
2	A	26	50	20120615	16	3354	66.4	-0.00588255212744543	0.0206377705436686
2	A	26	50	20120615	16	3356	66.44	-0.00593560705634464	0.0201008438586170
2	A	26	50	20120615	16	3358	66.48	-0.00602967559276623	0.0200831470972042
2	A	26	50	20120615	16	3360	66.52	-0.00673193869250165	0.0194058024404378
2	A	26	50	20120615	16	3362	66.56	-0.00681108395243833	0.0187600642547089
2	A	26	50	20120615	16	3364	66.6	-0.00734108926418364	0.0179812290566136
2	A	26	50	20120615	16	3366	66.64	-0.00705165985204227	0.0173376381420471
2	A	26	50	20120615	16	3368	66.68	-0.0073974718375951	0.0168320369945088
2	A	26	50	20120615	16	3370	66.72	-0.00732419436186075	0.0159957630176029
2	A	26	50	20120615	16	3372	66.76	-0.00790000555591658	0.0151433175086113
2	A	26	50	20120615	16	3374	66.8	-0.00821367105298312	0.0140155458322291
2	A	26	50	20120615	16	3376	66.84	-0.00893686451344166	0.0135228267560305
2	A	26	50	20120615	16	3378	66.88	-0.00912696310049585	0.0134878108282261
2	A	26	50	20120615	16	3380	66.92	-0.00923660707798664	0.0124116367336671
2	A	26	50	20120615	16	3382	66.96	-0.00995711353267667	0.0119851028521875
2	A	26	50	20120615	16	3384	67	-0.0103283240867030	0.0121354259756932
2	A	26	50	20120615	16	3386	67.04	-0.0106497901736475	0.0113383881519938
2	A	26	50	20120615	16	3388	67.08	-0.0105995193362779	0.0116138017884932
2	A	26	50	20120615	16	3390	67.12	-0.0109094315105499	0.0112153881294879
2	A	26	50	20120615	16	3392	67.16	-0.0113440462083248	0.0110144156543527
2	A	26	50	20120615	16	3394	67.2	-0.0115507059433012	0.0107276124367966
2	A	26	50	20120615	16	3396	67.24	-0.0115124797507102	0.0106258314867126
2	A	26	50	20120615	16	3398	67.28	-0.0111447347270185	0.00972611588939868
2	A	26	50	20120615	16	3400	67.32	-0.0108122955449115	0.00927522217930726
2	A	26	50	20120615	16	3402	67.36	-0.0106685760916353	0.00915178254851553
2	A	26	50	20120615	16	3404	67.4	-0.0101635887127831	0.00911584738189563
2	A	26	50	20120615	16	3406	67.44	-0.00918555184706463	0.00876853986550057
2	A	26	50	20120615	16	3408	67.48	-0.00854169293902809	0.00773386869635648
2	A	26	50	20120615	16	3410	67.52	-0.00755529807115595	0.00659167416295838
2	A	26	50	20120615	16	3412	67.56	-0.00662931487113448	0.00612659447662281
2	A	26	50	20120615	16	3414	67.6	-0.00581914303394931	0.00524142123737074
2	A	26	50	20120615	16	3416	67.64	-0.0058801253369724	0.00529583876103729
2	A	26	50	20120615	16	3418	67.68	-0.00615521957333877	0.0050961221075454
2	A	26	50	20120615	16	3420	67.72	-0.00645701981861701	0.00547932448547383
2	A	26	50	20120615	16	3422	67.76	-0.0067974139520124	0.0052588132357608
2	A	26	50	20120615	16	3424	67.8	-0.00713051074342594	0.00456951847439234
2	A	26	50	20120615	16	3426	67.84	-0.00793080005623726	0.00419746717040323
2	A	26	50	20120615	16	3428	67.88	-0.0094869440917301	0.00359195749153756
2	A	26	50	20120615	16	3430	67.92	-0.0103856131710079	0.00335209980029128
2	A	26	50	20120615	16	3432	67.96	-0.0119859584513927	0.0027802837595492
2	A	26	50	20120615	16	3434	68	-0.0134591659325202	0.0019826743814385
2	A	26	50	20120615	16	3436	68.04	-0.0146598403180428	0.0023760590970161
2	A	26	50	20120615	16	3438	68.08	-0.0143115972993762	0.0024867000950683
2	A	26	50	20120615	16	3440	68.12	-0.0142150984369477	0.0028851618373347
2	A	26	50	20120615	16	3442	68.16	-0.0147567563734722	0.00377753059519216
2	A	26	50	20120615	16	3444	68.2	-0.0154397296002169	0.00420750101562827
2	A	26	50	20120615	16	3446	68.24	-0.0157808308403935	0.00476828619058388
2	A	26	50	20120615	16	3448	68.28	-0.0168390514937782	0.00598416337190196
2	A	26	50	20120615	16	3450	68.32	-0.0174727181646707	0.00669008221369612
2	A	26	50	20120615	16	3452	68.36	-0.0185177385486642	0.00772596677807672
2	A	26	50	20120615	16	3454	68.4	-0.0193767940918464	0.00858650724549938
2	A	26	50	20120615	16	3456	68.44	-0.0193192214577222	0.00889098742547831
2	A	26	50	20120615	16	3458	68.48	-0.0195871866435206	0.00975321929232156
2	A	26	50	20120615	16	3460	68.52	-0.0199145063725319	0.00942151550126695
2	A	26	50	20120615	16	3462	68.56	-0.0202484375499472	0.00959074736720833
2	A	26	50	20120615	16	3464	68.6	-0.0210485147307242	0.00988425324994324
2	A	26	50	20120615	16	3466	68.64	-0.0219277737288584	0.00997455078590076
2	A	26	50	20120615	16	3468	68.68	-0.0222605664643561	0.00941401309831856
2	A	26	50	20120615	16	3470	68.72	-0.0228468569809091	0.00869696439578853
2	A	26	50	20120615	16	3472	68.76	-0.022812130966885	0.00799119404641842
2	A	26	50	20120615	16	3474	68.8	-0.0233150182385971	0.0069677206202612
2	A	26	50	20120615	16	3476	68.84	-0.024490385272421	0.0050401616768823
2	A	26	50	20120615	16	3478	68.88	-0.0243281184082743	0.0046879659313089
2	A	26	50	20120615	16	3480	68.92	-0.0249429265413125	0.00319814144082353
2	A	26	50	20120615	16	3482	68.96	-0.024803784190231	0.0022294214140539
2	A	26	50	20120615	16	3484	69	-0.0246369472949575	0.000294958987170298
2	A	26	50	20120615	16	3486	69.04	-0.0242447533471995	0.000140918603315898
2	A	26	50	20120615	16	3488	69.08	-0.0233070279319697	-0.00103877875243600
2	A	26	50	20120615	16	3490	69.12	-0.0227744138911765	-0.0023131478066938
2	A	26	50	20120615	16	3492	69.16	-0.0227115096719222	-0.0037409095349944
2	A	26	50	20120615	16	3494	69.2	-0.0218253775958748	-0.0049510379381815
2	A	26	50	20120615	16	3496	69.24	-0.0212873966146125	-0.0058997065379569
2	A	26	50	20120615	16	3498	69.28	-0.0207639749619747	-0.0080568276978481
2	A	26	50	20120615	16	3500	69.32	-0.0203037191581004	-0.0085453677729698
2	A	26	50	20120615	16	3502	69.36	-0.0194127575427375	-0.0094285512137397
2	A	26	50	20120615	16	3504	69.4	-0.0188198485067126	-0.0095508099762068
2	A	26	50	20120615	16	3506	69.44	-0.0175450056909114	-0.0101486687597
2	A	26	50	20120615	16	3508	69.48	-0.0165057001439234	-0.0104571087376536
2	A	26	50	20120615	16	3510	69.52	-0.0159949569158724	-0.0107917823771892
2	A	26	50	20120615	16	3512	69.56	-0.0155899261516087	-0.0105772461797772
2	A	26	50	20120615	16	3514	69.6	-0.0151432467979332	-0.0102739680813263
2	A	26	50	20120615	16	3516	69.64	-0.0146831324154151	-0.0097008580351746
2	A	26	50	20120615	16	3518	69.68	-0.0142904053091441	-0.0088165502946227
2	A	26	50	20120615	16	3520	69.72	-0.0132320785897422	-0.0080805228460856
2	A	26	50	20120615	16	3522	69.76	-0.0123969147704827	-0.0076416216670031
2	A	26	50	20120615	16	3524	69.8	-0.011540113483719	-0.0081607087550722
2	A	26	50	20120615	16	3526	69.84	-0.0107806100900465	-0.0073613245389408
2	A	26	50	20120615	16	3528	69.88	-0.00972299047742581	-0.0071372423999828
2	A	26	50	20120615	16	3530	69.92	-0.00904798634410513	-0.0071808001777039
2	A	26	50	20120615	16	3532	69.96	-0.00826465345190667	-0.0065124428481263
2	A	26	50	20120615	16	3534	70	-0.00711434628240802	-0.0062467262618921
2	A	26	50	20120615	16	3536	70.04	-0.00626031685422653	-0.006048467662583
2	A	26	50	20120615	16	3538	70.08	-0.00534380039979159	-0.0052436740795755
2	A	26	50	20120615	16	3540	70.12	-0.00450047656827726	-0.0044129367487663
2	A	26	50	20120615	16	3542	70.16	-0.00459987456850866	-0.0036776659044851
2	A	26	50	20120615	16	3544	70.2	-0.00450716579842729	-0.0026510104978125
2	A	26	50	20120615	16	3546	70.24	-0.00384224500780633	-0.0007881093985053
2	A	26	50	20120615	16	3548	70.28	-0.0034537958975615	0.000171116305513298
2	A	26	50	20120615	16	3550	70.32	-0.00336399333635081	0.000760701939666598
2	A	26	50	20120615	16	3552	70.36	-0.0022349983652371	0.0013793072361199
2	A	26	50	20120615	16	3554	70.4	-0.0019940255665969	0.0022612016212276
2	A	26	50	20120615	16	3556	70.44	-0.0019279987637968	0.00390435938878613
2	A	26	50	20120615	16	3558	70.48	-0.0014208568305824	0.00437020628597929
2	A	26	50	20120615	16	3560	70.52	-0.000466899072083599	0.00639981488001904
2	A	26	50	20120615	16	3562	70.56	-0.000214058900334699	0.00801171428520846
2	A	26	50	20120615	16	3564	70.6	8.76140657229008e-05	0.00886422343381039
2	A	26	50	20120615	16	3566	70.64	0.000260367323434601	0.0104183804992481
2	A	26	50	20120615	16	3568	70.68	6.36572879763007e-05	0.0104875426135160
2	A	26	50	20120615	16	3570	70.72	-0.0007098680331671	0.0115134767712717
2	A	26	50	20120615	16	3572	70.76	-0.0016623055120863	0.0121292748538037
2	A	26	50	20120615	16	3574	70.8	-0.0023657282669429	0.0130417607995858
2	A	26	50	20120615	16	3576	70.84	-0.00307057937749745	0.0135941738302522
2	A	26	50	20120615	16	3578	70.88	-0.0037971740215735	0.0136985852175622
2	A	26	50	20120615	16	3580	70.92	-0.00472948724150015	0.0137491504234849
2	A	26	50	20120615	16	3582	70.96	-0.00616307552967776	0.0149692490322866
2	A	26	50	20120615	16	3584	71	-0.00806057536378842	0.0154352960406989
2	A	26	50	20120615	16	3586	71.04	-0.0085853553685528	0.0159815720916113
2	A	26	50	20120615	16	3588	71.08	-0.00929458064165578	0.0160692787883226
2	A	26	50	20120615	16	3590	71.12	-0.00945996796802785	0.0155700847353286
2	A	26	50	20120615	16	3592	71.16	-0.0100172338725335	0.0150219588930766
2	A	26	50	20120615	16	3594	71.2	-0.0100365018252140	0.0147780275596639
2	A	26	50	20120615	16	3596	71.24	-0.0102837989869052	0.0143415383218120
2	A	26	50	20120615	16	3598	71.28	-0.0110037192500736	0.0141063128870893
2	A	26	50	20120615	16	3600	71.32	-0.0126512892932361	0.0131030697152312
2	A	26	50	20120615	16	3602	71.36	-0.0127887318303264	0.0119251918159379
2	A	26	50	20120615	16	3604	71.4	-0.0129754412545783	0.0110035537870869
2	A	26	50	20120615	16	3606	71.44	-0.0134935737484928	0.0106377462359756
2	A	26	50	20120615	16	3608	71.48	-0.0148566564195183	0.00927264123955593
2	A	26	50	20120615	16	3610	71.52	-0.0161806792190578	0.00821775883728519
2	A	26	50	20120615	16	3612	71.56	-0.0168202375036512	0.00812290187680257
2	A	26	50	20120615	16	3614	71.6	-0.0179065840363644	0.00726566642647519
2	A	26	50	20120615	16	3616	71.64	-0.0183967752058202	0.00739473816277907
2	A	26	50	20120615	16	3618	71.68	-0.0188446976532171	0.00806329206804177
2	A	26	50	20120615	16	3620	71.72	-0.0191020237103858	0.00782466757102187
2	A	26	50	20120615	16	3622	71.76	-0.0197073877252545	0.00868460416925339
2	A	26	50	20120615	16	3624	71.8	-0.0199992743334605	0.0090818072614493
2	A	26	50	20120615	16	3626	71.84	-0.0199693495744807	0.0100413935899263
2	A	26	50	20120615	16	3628	71.88	-0.0200718941998884	0.0110985889384783
2	A	26	50	20120615	16	3630	71.92	-0.0200296092143734	0.0116977063720421
2	A	26	50	20120615	16	3632	71.96	-0.0196530889955272	0.0134774658560174
2	A	26	50	20120615	16	3634	72	-0.0192253601035875	0.0138919011404708
2	A	26	50	20120615	16	3636	72.04	-0.0205304883028269	0.0152204062898963
2	A	26	50	20120615	16	3638	72.08	-0.0210012375713341	0.0166258658703183
2	A	26	50	20120615	16	3640	72.12	-0.0209608971294674	0.0168911086950092
2	A	26	50	20120615	16	3642	72.16	-0.0218203005691859	0.0168230850226590
2	A	26	50	20120615	16	3644	72.2	-0.0220386339300129	0.0169919633352098
2	A	26	50	20120615	16	3646	72.24	-0.0221491547199123	0.0164698639722529
2	A	26	50	20120615	16	3648	72.28	-0.0220888172982737	0.0161992895624319
2	A	26	50	20120615	16	3650	72.32	-0.0224277901470389	0.0154344545836292
2	A	26	50	20120615	16	3652	72.36	-0.0223122418279252	0.0154041974844623
2	A	26	50	20120615	16	3654	72.4	-0.022444435440668	0.0142185137627009
2	A	26	50	20120615	16	3656	72.44	-0.0228435406501053	0.0137926799169347
2	A	26	50	20120615	16	3658	72.48	-0.0234900200958729	0.0126726793440777
2	A	26	50	20120615	16	3660	72.52	-0.0239509052247825	0.0115141202384426
2	A	26	50	20120615	16	3662	72.56	-0.0242221867413847	0.0106347268900200
2	A	26	50	20120615	16	3664	72.6	-0.0247331633146736	0.0103864122016707
2	A	26	50	20120615	16	3666	72.64	-0.0257992823508041	0.00916617217151267
2	A	26	50	20120615	16	3668	72.68	-0.0272090269983201	0.00775272228446326
2	A	26	50	20120615	16	3670	72.72	-0.027713123422628	0.00683991814062955
2	A	26	50	20120615	16	3672	72.76	-0.0279050887715845	0.0061093919828501
2	A	26	50	20120615	16	3674	72.8	-0.0281908447639976	0.00538539949172882
2	A	26	50	20120615	16	3676	72.84	-0.0282324721402061	0.00466165448798095
2	A	26	50	20120615	16	3678	72.88	-0.0282877891036983	0.00379815689999938
2	A	26	50	20120615	16	3680	72.92	-0.0277341386361649	0.00378487743464869
2	A	26	50	20120615	16	3682	72.96	-0.0272741091064605	0.0026412170688932
2	A	26	50	20120615	16	3684	73	-0.0264781826424892	0.0023930155176289
2	A	26	50	20120615	16	3686	73.04	-0.0256323556529694	0.00149330699138280
2	A	26	50	20120615	16	3688	73.08	-0.0250823354716506	0.000650544602652699
2	A	26	50	20120615	16	3690	73.12	-0.0246819404994444	-0.000741355498133301
2	A	26	50	20120615	16	3692	73.16	-0.0245067194390664	-0.00177274144917200
2	A	26	50	20120615	16	3694	73.2	-0.024785015454938	-0.00291021463059210
2	A	26	50	20120615	16	3696	73.24	-0.0248911521827941	-0.0038439491351489
2	A	26	50	20120615	16	3698	73.28	-0.0248617789671036	-0.0037912979642218
2	A	26	50	20120615	16	3700	73.32	-0.0248512996446064	-0.0045585229639448
2	A	26	50	20120615	16	3702	73.36	-0.0245386453102369	-0.005367424837351
2	A	26	50	20120615	16	3704	73.4	-0.0243549460395525	-0.0052351887982013
2	A	26	50	20120615	16	3706	73.44	-0.0238492515539191	-0.0060950023598529
2	A	26	50	20120615	16	3708	73.48	-0.0231541373037415	-0.006101536026511
2	A	26	50	20120615	16	3710	73.52	-0.0220429402103103	-0.0065514468581766
2	A	26	50	20120615	16	3712	73.56	-0.0210861398825511	-0.0070593758012385
2	A	26	50	20120615	16	3714	73.6	-0.0197037673385349	-0.0077138526247013
2	A	26	50	20120615	16	3716	73.64	-0.0183624211299630	-0.0091705986599628
2	A	26	50	20120615	16	3718	73.68	-0.0174612842480189	-0.0096961204197406
2	A	26	50	20120615	16	3720	73.72	-0.0168405152048152	-0.0103533761728535
2	A	26	50	20120615	16	3722	73.76	-0.0165326409122866	-0.0114071066981777
2	A	26	50	20120615	16	3724	73.8	-0.0159812390443173	-0.0124372198570103
2	A	26	50	20120615	16	3726	73.84	-0.0154648389620168	-0.0132180778754746
2	A	26	50	20120615	16	3728	73.88	-0.0149903703118406	-0.0140243210273835
2	A	26	50	20120615	16	3730	73.92	-0.0141962893965681	-0.0148301399152237
2	A	26	50	20120615	16	3732	73.96	-0.0136837076908860	-0.0155456612671064
2	A	26	50	20120615	16	3734	74	-0.0131080520603220	-0.0168825880582958
2	A	26	50	20120615	16	3736	74.04	-0.0127611454734719	-0.0176227874368418
2	A	26	50	20120615	16	3738	74.08	-0.0129948442646541	-0.0189724421500926
2	A	26	50	20120615	16	3740	74.12	-0.0124691103728419	-0.020393373226887
2	A	26	50	20120615	16	3742	74.16	-0.0126518267651005	-0.0203853122095814
2	A	26	50	20120615	16	3744	74.2	-0.0126115216785729	-0.0214028388677089
2	A	26	50	20120615	16	3746	74.24	-0.0129534078072766	-0.021793232521602
2	A	26	50	20120615	16	3748	74.28	-0.0134595548412499	-0.022905228645696
2	A	26	50	20120615	16	3750	74.32	-0.0134420185930765	-0.0239770611046185
2	A	26	50	20120615	16	3752	74.36	-0.0139502162367152	-0.0245067547944054
2	A	26	50	20120615	16	3754	74.4	-0.0142959207420373	-0.0256510656983995
2	A	26	50	20120615	16	3756	74.44	-0.0145181644033643	-0.026438570520607
2	A	26	50	20120615	16	3758	74.48	-0.0145430545620620	-0.0267199990195193
2	A	26	50	20120615	16	3760	74.52	-0.0147560351245554	-0.0268549149933696
2	A	26	50	20120615	16	3762	74.56	-0.0146287559039418	-0.0272534403752464
2	A	26	50	20120615	16	3764	74.6	-0.0145270032381291	-0.0270101249318401
2	A	26	50	20120615	16	3766	74.64	-0.0139230633363177	-0.0267438992287234
2	A	26	50	20120615	16	3768	74.68	-0.0139386196855038	-0.0268212567105852
2	A	26	50	20120615	16	3770	74.72	-0.0139324678565075	-0.0265888307116092
2	A	26	50	20120615	16	3772	74.76	-0.0133698937013954	-0.0258149730502786
2	A	26	50	20120615	16	3774	74.8	-0.0128938694163006	-0.0252688037724901
2	A	26	50	20120615	16	3776	74.84	-0.0129125370353240	-0.024604264819531
2	A	26	50	20120615	16	3778	74.88	-0.0124492406722905	-0.0240155277135151
2	A	26	50	20120615	16	3780	74.92	-0.0123894194386022	-0.023745554344458
2	A	26	50	20120615	16	3782	74.96	-0.0116965962143956	-0.0227929400888435
2	A	26	50	20120615	16	3784	75	-0.0109154553532188	-0.0225121479860343
2	A	26	50	20120615	16	3786	75.04	-0.0102494314760192	-0.0217418965692878
2	A	26	50	20120615	16	3788	75.08	-0.00967808919682046	-0.0204351632376551
2	A	26	50	20120615	16	3790	75.12	-0.00916720454741318	-0.0199149447787362
2	A	26	50	20120615	16	3792	75.16	-0.00783536892504832	-0.0189317127994963
2	A	26	50	20120615	16	3794	75.2	-0.00655592991516939	-0.017667547296091
2	A	26	50	20120615	16	3796	75.24	-0.00515840407283229	-0.017335631373002
2	A	26	50	20120615	16	3798	75.28	-0.00296156472504192	-0.0164170996642407
2	A	26	50	20120615	16	3800	75.32	-0.0015093795285191	-0.0153317614657974
2	A	26	50	20120615	16	3802	75.36	-0.000493196373275899	-0.0150313117944713
2	A	26	50	20120615	16	3804	75.4	7.53174787981002e-05	-0.0139987944725827
2	A	26	50	20120615	16	3806	75.44	0.0005820867667388	-0.0135167739219834
2	A	26	50	20120615	16	3808	75.48	0.000502968588991902	-0.0132844822732958
2	A	26	50	20120615	16	3810	75.52	0.0004031675378952	-0.0115415630526204
2	A	26	50	20120615	16	3812	75.56	0.000842952600454201	-0.0103233948453312
2	A	26	50	20120615	16	3814	75.6	0.0012608527081354	-0.0092405315206222
2	A	26	50	20120615	16	3816	75.64	0.0012855378058666	-0.0079238209123069
2	A	26	50	20120615	16	3818	75.68	0.0014870137410301	-0.0067541743723428
2	A	26	50	20120615	16	3820	75.72	0.001721023659196	-0.0057567719732079
2	A	26	50	20120615	16	3822	75.76	0.0013941776917282	-0.0042127548190124
2	A	26	50	20120615	16	3824	75.8	0.000701418107131901	-0.0030799061159412
2	A	26	50	20120615	16	3826	75.84	0.0007759683750724	-0.002484642414335
2	A	26	50	20120615	16	3828	75.88	0.000250573894515101	-0.00189973782707310
2	A	26	50	20120615	16	3830	75.92	-0.0004951621301276	-0.0006478971948638
2	A	26	50	20120615	16	3832	75.96	-0.0010238771841293	0.000993498462595998
2	A	26	50	20120615	16	3834	76	-0.000923104568315299	0.0021830741000811
2	A	26	50	20120615	16	3836	76.04	-0.0014283309492595	0.0037670654148306
2	A	26	50	20120615	16	3838	76.08	-0.0016051712841665	0.00483317737989337
2	A	26	50	20120615	16	3840	76.12	-0.0014356990019195	0.00622198459561843
2	A	26	50	20120615	16	3842	76.16	-0.0017037136851926	0.00672245356213884
2	A	26	50	20120615	16	3844	76.2	-0.0011180383515392	0.00722525598103716
2	A	26	50	20120615	16	3846	76.24	-0.000951026800890799	0.00725282607443562
2	A	26	50	20120615	16	3848	76.28	-0.000515371241933899	0.00779454765057044
2	A	26	50	20120615	16	3850	76.32	-0.0013903381019064	0.00746292164126177
2	A	26	50	20120615	16	3852	76.36	-0.0019990863298299	0.0077041157643245
2	A	26	50	20120615	16	3854	76.4	-0.00262370203392318	0.00813153352928052
2	A	26	50	20120615	16	3856	76.44	-0.0017381427143686	0.00819897030300228
2	A	26	50	20120615	16	3858	76.48	-0.0024000512301017	0.00859362073971812
2	A	26	50	20120615	16	3860	76.52	-0.00516839549165045	0.00876242834159078
2	A	26	50	20120615	16	3862	76.56	-0.00636653843489637	0.00888173846878039
2	A	26	50	20120615	16	3864	76.6	-0.00706938631193984	0.00874508513356862
2	A	26	50	20120615	16	3866	76.64	-0.00850051994963723	0.00899477259902289
2	A	26	50	20120615	16	3868	76.68	-0.0097703100632228	0.00838677786408543
2	A	26	50	20120615	16	3870	76.72	-0.0103494658723536	0.00771544361495911
2	A	26	50	20120615	16	3872	76.76	-0.0111427194726922	0.00781798116929897
2	A	26	50	20120615	16	3874	76.8	-0.0118069826540066	0.00738679452519922
2	A	26	50	20120615	16	3876	76.84	-0.0123676405497416	0.006770105488123
2	A	26	50	20120615	16	3878	76.88	-0.0127305560341178	0.00635520351319398
2	A	26	50	20120615	16	3880	76.92	-0.0133623064456333	0.00543099373697973
2	A	26	50	20120615	16	3882	76.96	-0.0137211843502889	0.00478435165665244
2	A	26	50	20120615	16	3884	77	-0.0141822038294869	0.00414323208028622
2	A	26	50	20120615	16	3886	77.04	-0.0152179102029587	0.00321584032355663
2	A	26	50	20120615	16	3888	77.08	-0.0159026087702494	0.0024142428632001
2	A	26	50	20120615	16	3890	77.12	-0.0167500267500268	0.001828822087988
2	A	26	50	20120615	16	3892	77.16	-0.0175728869112936	0.0021028259656978
2	A	26	50	20120615	16	3894	77.2	-0.0184512478838157	0.0018164406482494
2	A	26	50	20120615	16	3896	77.24	-0.0198782247235892	0.001843628903986
2	A	26	50	20120615	16	3898	77.28	-0.0205842637735362	0.0026628050389228
2	A	26	50	20120615	16	3900	77.32	-0.0215032218676866	0.00355248891233208
2	A	26	50	20120615	16	3902	77.36	-0.0225530378498701	0.00389251110756056
2	A	26	50	20120615	16	3904	77.4	-0.024055747947229	0.00389700335694144
2	A	26	50	20120615	16	3906	77.44	-0.0252503977829759	0.00452653345316402
2	A	26	50	20120615	16	3908	77.48	-0.0265850406192621	0.00417317098140166
2	A	26	50	20120615	16	3910	77.52	-0.0272832024996666	0.00444042198935112
2	A	26	50	20120615	16	3912	77.56	-0.0280554550286039	0.00478742050008279
2	A	26	50	20120615	16	3914	77.6	-0.0280819786039662	0.00476020396007492
2	A	26	50	20120615	16	3916	77.64	-0.0286233749109817	0.00450822645859909
2	A	26	50	20120615	16	3918	77.68	-0.0288673338215588	0.00506260524611716
2	A	26	50	20120615	16	3920	77.72	-0.0290233003642851	0.00533496156502678
2	A	26	50	20120615	16	3922	77.76	-0.0279503718898517	0.0050641750231714
2	A	26	50	20120615	16	3924	77.8	-0.0277202157036433	0.00524470645547613
2	A	26	50	20120615	16	3926	77.84	-0.0273987649609159	0.00527553631113586
2	A	26	50	20120615	16	3928	77.88	-0.0273734858934885	0.00640609398823598
2	A	26	50	20120615	16	3930	77.92	-0.0271407841228678	0.00729429788715221
2	A	26	50	20120615	16	3932	77.96	-0.0269571484917937	0.00892891663322115
2	A	26	50	20120615	16	3934	78	-0.0263187371343994	0.0103217402154633
2	A	26	50	20120615	16	3936	78.04	-0.0257464897585207	0.0120546609462528
2	A	26	50	20120615	16	3938	78.08	-0.0251069187460053	0.012624822357127
2	A	26	50	20120615	16	3940	78.12	-0.0252206568717592	0.0138579246596348
2	A	26	50	20120615	16	3942	78.16	-0.0244288881956612	0.0153061147028439
2	A	26	50	20120615	16	3944	78.2	-0.0246147299998926	0.0166680023634092
2	A	26	50	20120615	16	3946	78.24	-0.0251369283577989	0.0164951147554091
2	A	26	50	20120615	16	3948	78.28	-0.0239935791190271	0.0176844259349580
2	A	26	50	20120615	16	3950	78.32	-0.0240243736193478	0.0173498583614396
2	A	26	50	20120615	16	3952	78.36	-0.0232841035301236	0.0178606015894906
2	A	26	50	20120615	16	3954	78.4	-0.0228299429867031	0.0179726638721730
2	A	26	50	20120615	16	3956	78.44	-0.0222414180127215	0.0183179441134264
2	A	26	50	20120615	16	3958	78.48	-0.0212073804112534	0.0184774320479231
2	A	26	50	20120615	16	3960	78.52	-0.0200921245248981	0.0188292106004956
2	A	26	50	20120615	16	3962	78.56	-0.0193550229811604	0.0186058772876188
2	A	26	50	20120615	16	3964	78.6	-0.0179362374784722	0.0184677692216261
2	A	26	50	20120615	16	3966	78.64	-0.0171084520356318	0.0177350831354729
2	A	26	50	20120615	16	3968	78.68	-0.0156446703586082	0.0176953719479307
2	A	26	50	20120615	16	3970	78.72	-0.014807279152988	0.0175239904773746
2	A	26	50	20120615	16	3972	78.76	-0.0134335757381091	0.0171532473209306
2	A	26	50	20120615	16	3974	78.8	-0.0117770791082302	0.0167141481519494
2	A	26	50	20120615	16	3976	78.84	-0.0106125513142551	0.0161509722489666
2	A	26	50	20120615	16	3978	78.88	-0.00994684917064097	0.0163454655046659
2	A	26	50	20120615	16	3980	78.92	-0.00934405018562098	0.0163218576841158
2	A	26	50	20120615	16	3982	78.96	-0.00854679047181367	0.0165482623152966
2	A	26	50	20120615	16	3984	79	-0.00742955327225755	0.0164383128676764
2	A	26	50	20120615	16	3986	79.04	-0.00658232621131107	0.0170160332500414
2	A	26	50	20120615	16	3988	79.08	-0.00676787032358764	0.0176061980046485
2	A	26	50	20120615	16	3990	79.12	-0.00622675756639142	0.0178164710552767
2	A	26	50	20120615	16	3992	79.16	-0.00677142636359023	0.01786582569439
2	A	26	50	20120615	16	3994	79.2	-0.00656684057280309	0.0176233106958600
2	A	26	50	20120615	16	3996	79.24	-0.00665550469209607	0.0168616223422337
2	A	26	50	20120615	16	3998	79.28	-0.00683213996603647	0.0168308914815233
2	A	26	50	20120615	16	4000	79.32	-0.00664123527725172	0.0161586450646493
2	A	26	50	20120615	16	4002	79.36	-0.0068615980345407	0.0160232058317808
2	A	26	50	20120615	16	4004	79.4	-0.00620887483589521	0.0148783080291582
2	A	26	50	20120615	16	4006	79.44	-0.00550361360340756	0.0142380723362685
2	A	26	50	20120615	16	4008	79.48	-0.00530623888757496	0.0136485503417254
2	A	26	50	20120615	16	4010	79.52	-0.00456577080845203	0.0124924873230279
2	A	26	50	20120615	16	4012	79.56	-0.00433291347433949	0.0114322443442490
2	A	26	50	20120615	16	4014	79.6	-0.00367457584785137	0.0107390746377196
2	A	26	50	20120615	16	4016	79.64	-0.00282030600336428	0.00994802013947064
2	A	26	50	20120615	16	4018	79.68	-0.00270335761282384	0.009416777885833
2	A	26	50	20120615	16	4020	79.72	-0.0024705992736607	0.00859548043055264
2	A	26	50	20120615	16	4022	79.76	-0.00289551388061129	0.00805403462606247
2	A	26	50	20120615	16	4024	79.8	-0.00309177136772961	0.00770574918098904
2	A	26	50	20120615	16	4026	79.84	-0.00389095052289446	0.00698746304159193
2	A	26	50	20120615	16	4028	79.88	-0.00392624222234348	0.00673296823997508
2	A	26	50	20120615	16	4030	79.92	-0.00511731056224363	0.00586490627772095
[truncated: 4,407 more rows]
