# Supplementary material for: How Do Ants Make Sense of Gravity? A Boltzmann Walker Analysis of Lasius niger Trajectories on Various Inclines
Source: PLoS One. 2013 Oct 29;8(10):e76531. doi: 10.1371/journal.pone.0076531 (PMC3812222; doi:10.1371/journal.pone.0076531)
Supplement: Dataset S2 — Trajectories for . (ZIP) [file pone.0076531.s006.zip › Incline2/2-A-26-50-20120615-17.txt]

Pente	Colonie	Temperature	Humidite	Date	Indiv	Frame	Time	X	Y
2	A	26	50	20120615	17	10	0	0	0
2	A	26	50	20120615	17	12	0.04	-0.00254920479899124	-0.00112468161974845
2	A	26	50	20120615	17	14	0.08	-0.00498826357467706	-0.0015084355409662
2	A	26	50	20120615	17	16	0.12	-0.00778286271101129	-0.00192752358803984
2	A	26	50	20120615	17	18	0.16	-0.00942710518037218	-0.00160559908376904
2	A	26	50	20120615	17	20	0.2	-0.0112299163454142	-0.00056592584125484
2	A	26	50	20120615	17	22	0.24	-0.0125335652772674	0.000844241656116311
2	A	26	50	20120615	17	24	0.28	-0.0131144902675647	0.00239176747416007
2	A	26	50	20120615	17	26	0.32	-0.0134440798093436	0.00488467950230105
2	A	26	50	20120615	17	28	0.36	-0.0137403716927964	0.00802909850542389
2	A	26	50	20120615	17	30	0.4	-0.0137973715704278	0.0091215148427468
2	A	26	50	20120615	17	32	0.44	-0.0129241936906118	0.00989770595645527
2	A	26	50	20120615	17	34	0.48	-0.0120179868530466	0.0108649785356438
2	A	26	50	20120615	17	36	0.52	-0.0112543751689754	0.0109233360582951
2	A	26	50	20120615	17	38	0.56	-0.0109594126462712	0.0110223734340681
2	A	26	50	20120615	17	40	0.6	-0.0100299773509440	0.0104313594442168
2	A	26	50	20120615	17	42	0.64	-0.0088749219594097	0.0107988393028655
2	A	26	50	20120615	17	44	0.68	-0.00668195402124633	0.0109417208346060
2	A	26	50	20120615	17	46	0.72	-0.00470774724351255	0.0109556861935344
2	A	26	50	20120615	17	48	0.76	-0.0015860263680658	0.00964851445569732
2	A	26	50	20120615	17	50	0.8	0.000377213183491780	0.00927287104925977
2	A	26	50	20120615	17	52	0.84	0.00198412748587383	0.00798315070678238
2	A	26	50	20120615	17	54	0.88	0.00279739927918773	0.0069648886576025
2	A	26	50	20120615	17	56	0.92	0.00356318178107713	0.00563178024303151
2	A	26	50	20120615	17	58	0.96	0.00320290380499478	0.00373519964773638
2	A	26	50	20120615	17	60	1	0.0028234278798032	0.00292411988544417
2	A	26	50	20120615	17	62	1.04	0.00195631697616976	0.00228813390430936
2	A	26	50	20120615	17	64	1.08	0.0014323965304086	0.000660674331557221
2	A	26	50	20120615	17	66	1.12	0.000226882281811521	-0.000912252600544389
2	A	26	50	20120615	17	68	1.16	-0.00124493927002485	-0.00226909858975979
2	A	26	50	20120615	17	70	1.2	-0.00255384341947583	-0.00427082596341739
2	A	26	50	20120615	17	72	1.24	-0.00444188923592203	-0.00618418620263009
2	A	26	50	20120615	17	74	1.28	-0.00626285183203706	-0.0082264732212565
2	A	26	50	20120615	17	76	1.32	-0.00761109233172545	-0.00954487381477879
2	A	26	50	20120615	17	78	1.36	-0.00830066286473857	-0.0101809870751342
2	A	26	50	20120615	17	80	1.4	-0.0092309325460676	-0.0102019174358573
2	A	26	50	20120615	17	82	1.44	-0.00966642547046477	-0.00986584372489499
2	A	26	50	20120615	17	84	1.48	-0.0104502816216813	-0.00909471549573979
2	A	26	50	20120615	17	86	1.52	-0.0111368469508744	-0.00811116531844839
2	A	26	50	20120615	17	88	1.56	-0.0111045887395167	-0.00755129231124049
2	A	26	50	20120615	17	90	1.6	-0.0106763507306945	-0.00651129379960699
2	A	26	50	20120615	17	92	1.64	-0.0106660411138247	-0.00577659571181849
2	A	26	50	20120615	17	94	1.68	-0.0107616773059802	-0.00478562091332459
2	A	26	50	20120615	17	96	1.72	-0.0108555245179793	-0.00385668059274419
2	A	26	50	20120615	17	98	1.76	-0.0103590789890439	-0.00230888041726939
2	A	26	50	20120615	17	100	1.8	-0.0104576426032735	-0.00088618864458985
2	A	26	50	20120615	17	102	1.84	-0.0111031462416830	0.000617021377263381
2	A	26	50	20120615	17	104	1.88	-0.0111205516751019	0.00146906737092364
2	A	26	50	20120615	17	106	1.92	-0.0111741828960278	0.00281454025467047
2	A	26	50	20120615	17	108	1.96	-0.0111274537443931	0.00384805813265445
2	A	26	50	20120615	17	110	2	-0.0109217379969696	0.00457272520364498
2	A	26	50	20120615	17	112	2.04	-0.0106439369558449	0.00672382181376039
2	A	26	50	20120615	17	114	2.08	-0.0106925010495767	0.00749642082502043
2	A	26	50	20120615	17	116	2.12	-0.0104012649796094	0.00857472331099086
2	A	26	50	20120615	17	118	2.16	-0.0100618325114365	0.00917861371532761
2	A	26	50	20120615	17	120	2.2	-0.00970389505879984	0.0100250488166791
2	A	26	50	20120615	17	122	2.24	-0.00917771993235618	0.0102596555329683
2	A	26	50	20120615	17	124	2.28	-0.00840366138198909	0.0106997758348523
2	A	26	50	20120615	17	126	2.32	-0.0073763823778462	0.0114464041575422
2	A	26	50	20120615	17	128	2.36	-0.00592709631912625	0.0119337562932716
2	A	26	50	20120615	17	130	2.4	-0.0055401816305966	0.0120025153566742
2	A	26	50	20120615	17	132	2.44	-0.00462280957695642	0.0116926894494295
2	A	26	50	20120615	17	134	2.48	-0.00375303429497147	0.0112104369678060
2	A	26	50	20120615	17	136	2.52	-0.0019981140580057	0.0108128081973278
2	A	26	50	20120615	17	138	2.56	-0.0008468240100812	0.0101444579388181
2	A	26	50	20120615	17	140	2.6	-6.53508087172594e-05	0.0102787445876333
2	A	26	50	20120615	17	142	2.64	0.00087503049958273	0.00964698710504995
2	A	26	50	20120615	17	144	2.68	0.00132174520859733	0.0104130595207197
2	A	26	50	20120615	17	146	2.72	0.00116698781846684	0.0111447170493490
2	A	26	50	20120615	17	148	2.76	0.0008276967716501	0.0117241698433279
2	A	26	50	20120615	17	150	2.8	0.00080934735067831	0.0126433167349889
2	A	26	50	20120615	17	152	2.84	-0.00015506356736674	0.0136761048787747
2	A	26	50	20120615	17	154	2.88	-0.00088306747525769	0.0138097431106715
2	A	26	50	20120615	17	156	2.92	-0.00195155107646456	0.0144734787903272
2	A	26	50	20120615	17	158	2.96	-0.00245296049500394	0.014454429333642
2	A	26	50	20120615	17	160	3	-0.00373335409903748	0.0152740438747831
2	A	26	50	20120615	17	162	3.04	-0.00507718225241127	0.0155842374775540
2	A	26	50	20120615	17	164	3.08	-0.0062871268078352	0.0150528608736280
2	A	26	50	20120615	17	166	3.12	-0.00812714593170321	0.0143572375065679
2	A	26	50	20120615	17	168	3.16	-0.0095970795084338	0.0137108853400209
2	A	26	50	20120615	17	170	3.2	-0.0105871492102478	0.0133692749829619
2	A	26	50	20120615	17	172	3.24	-0.0106356364414725	0.0127263937914717
2	A	26	50	20120615	17	174	3.28	-0.0118172180246643	0.0105141192218868
2	A	26	50	20120615	17	176	3.32	-0.0131223886503106	0.00899650543490082
2	A	26	50	20120615	17	178	3.36	-0.0144620660868788	0.00778102423338021
2	A	26	50	20120615	17	180	3.4	-0.0147663836322981	0.00635130381929569
2	A	26	50	20120615	17	182	3.44	-0.0157706025408035	0.00439413124392069
2	A	26	50	20120615	17	184	3.48	-0.0160355978781210	0.00345758245437474
2	A	26	50	20120615	17	186	3.52	-0.0162415215149381	0.00231250787505687
2	A	26	50	20120615	17	188	3.56	-0.0156459184020769	0.0011399056287474
2	A	26	50	20120615	17	190	3.6	-0.0151206653428760	0.000407611704014989
2	A	26	50	20120615	17	192	3.64	-0.0140319012120779	7.58760931552308e-05
2	A	26	50	20120615	17	194	3.68	-0.0134169332729071	-0.00043076308713781
2	A	26	50	20120615	17	196	3.72	-0.0131514677095801	-0.00084868087248859
2	A	26	50	20120615	17	198	3.76	-0.0115981351306492	-0.000360879016846359
2	A	26	50	20120615	17	200	3.8	-0.0110195662201468	0.000209954145469910
2	A	26	50	20120615	17	202	3.84	-0.0098834860390856	0.000126048854814320
2	A	26	50	20120615	17	204	3.88	-0.00911394880018809	0.00055369996500813
2	A	26	50	20120615	17	206	3.92	-0.0083615235453953	0.00123978446159
2	A	26	50	20120615	17	208	3.96	-0.00807418363379233	0.0018741582392637
2	A	26	50	20120615	17	210	4	-0.0076218474258673	0.00255935885236909
2	A	26	50	20120615	17	212	4.04	-0.00757006599628101	0.00374119591324085
2	A	26	50	20120615	17	214	4.08	-0.00714300178471558	0.00442454390657953
2	A	26	50	20120615	17	216	4.12	-0.00752242114136466	0.00453800626068872
2	A	26	50	20120615	17	218	4.16	-0.00777611125546452	0.00497584112274518
2	A	26	50	20120615	17	220	4.2	-0.00765141509592261	0.00529278971659677
2	A	26	50	20120615	17	222	4.24	-0.00816657491292895	0.00525565671108954
2	A	26	50	20120615	17	224	4.28	-0.00766681291176838	0.0061897941250903
2	A	26	50	20120615	17	226	4.32	-0.00790193666453598	0.00647103538212689
2	A	26	50	20120615	17	228	4.36	-0.00736345222324542	0.00757395791200466
2	A	26	50	20120615	17	230	4.4	-0.00665100254322023	0.00824701043060927
2	A	26	50	20120615	17	232	4.44	-0.00644833371891689	0.00829203969754201
2	A	26	50	20120615	17	234	4.48	-0.00647975019036229	0.00853274054291418
2	A	26	50	20120615	17	236	4.52	-0.00597222528811514	0.00796338141539397
2	A	26	50	20120615	17	238	4.56	-0.00612161503066964	0.0079202061824415
2	A	26	50	20120615	17	240	4.6	-0.00607794694429069	0.0079159253579882
2	A	26	50	20120615	17	242	4.64	-0.00610023014170757	0.00769837632000292
2	A	26	50	20120615	17	244	4.68	-0.00597363702680378	0.00786920928782894
2	A	26	50	20120615	17	246	4.72	-0.00592457060441453	0.00775911672179616
2	A	26	50	20120615	17	248	4.76	-0.00614556827288234	0.0081425339894754
2	A	26	50	20120615	17	250	4.8	-0.00605228603920142	0.00783819735217305
2	A	26	50	20120615	17	252	4.84	-0.0056498940560238	0.00809926103436576
2	A	26	50	20120615	17	254	4.88	-0.00546768847770393	0.00772811765548369
2	A	26	50	20120615	17	256	4.92	-0.0056658970138529	0.00800800296455668
2	A	26	50	20120615	17	258	4.96	-0.00546081384415588	0.00782716224374585
2	A	26	50	20120615	17	260	5	-0.0054769931544162	0.00821047139479823
2	A	26	50	20120615	17	262	5.04	-0.00542162598634252	0.00804466404699814
2	A	26	50	20120615	17	264	5.08	-0.00526160135779897	0.0079587159248517
2	A	26	50	20120615	17	266	5.12	-0.00497958454604478	0.00773140937897147
2	A	26	50	20120615	17	268	5.16	-0.00518619336933289	0.00785062546095918
2	A	26	50	20120615	17	270	5.2	-0.00486340619478905	0.00787954188566902
2	A	26	50	20120615	17	272	5.24	-0.00458136109876361	0.00747346601758278
2	A	26	50	20120615	17	274	5.28	-0.00441452632481045	0.00741397005301374
2	A	26	50	20120615	17	276	5.32	-0.00430037524869638	0.00745186673384465
2	A	26	50	20120615	17	278	5.36	-0.00430388249833107	0.0072496907629678
2	A	26	50	20120615	17	280	5.4	-0.004092626569277	0.00691941603471796
2	A	26	50	20120615	17	282	5.44	-0.00393509237081679	0.00697334494759872
2	A	26	50	20120615	17	284	5.48	-0.00366020178120339	0.00723584702640572
2	A	26	50	20120615	17	286	5.52	-0.00405705273422228	0.00727887305982736
2	A	26	50	20120615	17	288	5.56	-0.00421531808109423	0.00797723929409166
2	A	26	50	20120615	17	290	5.6	-0.00418233437817901	0.00771313915395918
2	A	26	50	20120615	17	292	5.64	-0.00427365014790144	0.00819048431452122
2	A	26	50	20120615	17	294	5.68	-0.00461075906319144	0.00860990045914133
2	A	26	50	20120615	17	296	5.72	-0.00481626536558633	0.0089497146235548
2	A	26	50	20120615	17	298	5.76	-0.00460228233780925	0.0089907850117517
2	A	26	50	20120615	17	300	5.8	-0.00513888431942693	0.00860209675799348
2	A	26	50	20120615	17	302	5.84	-0.00533859680098881	0.00891385596588862
2	A	26	50	20120615	17	304	5.88	-0.00539991568683975	0.00902957964748404
2	A	26	50	20120615	17	306	5.92	-0.00586119679554679	0.00883166470207062
2	A	26	50	20120615	17	308	5.96	-0.00611757108698803	0.00895766123098312
2	A	26	50	20120615	17	310	6	-0.00629779846337686	0.00920018612900805
2	A	26	50	20120615	17	312	6.04	-0.00652658498375011	0.00943454040817636
2	A	26	50	20120615	17	314	6.08	-0.00687770451280254	0.00947230132450528
2	A	26	50	20120615	17	316	6.12	-0.00759919313881164	0.0102699467650617
2	A	26	50	20120615	17	318	6.16	-0.0083257425280537	0.0109990049691634
2	A	26	50	20120615	17	320	6.2	-0.00921720477501764	0.0106003395801440
2	A	26	50	20120615	17	322	6.24	-0.00954040631413526	0.0119745195849935
2	A	26	50	20120615	17	324	6.28	-0.00965237030897512	0.0120948825941803
2	A	26	50	20120615	17	326	6.32	-0.0102108870853767	0.0118750699659671
2	A	26	50	20120615	17	328	6.36	-0.0102503931412416	0.0121228613952983
2	A	26	50	20120615	17	330	6.4	-0.0103910472866213	0.0111473262733716
2	A	26	50	20120615	17	332	6.44	-0.0107185720765991	0.0111504728985479
2	A	26	50	20120615	17	334	6.48	-0.0106872967436672	0.0113901467420310
2	A	26	50	20120615	17	336	6.52	-0.0107794327572558	0.0110659099985858
2	A	26	50	20120615	17	338	6.56	-0.0104480047378459	0.0103929776881340
2	A	26	50	20120615	17	340	6.6	-0.0105477280071966	0.0105046652042224
2	A	26	50	20120615	17	342	6.64	-0.0110735396807548	0.0104403962688803
2	A	26	50	20120615	17	344	6.68	-0.0107525061310282	0.00976836905510844
2	A	26	50	20120615	17	346	6.72	-0.0111289414970607	0.00982608311058888
2	A	26	50	20120615	17	348	6.76	-0.0112819240491704	0.0095787725138689
2	A	26	50	20120615	17	350	6.8	-0.0114713084583756	0.00949030638447464
2	A	26	50	20120615	17	352	6.84	-0.0117346562368929	0.00872663813186098
2	A	26	50	20120615	17	354	6.88	-0.0117620071271892	0.00843945378374987
2	A	26	50	20120615	17	356	6.92	-0.0122881723541379	0.00837019267453265
2	A	26	50	20120615	17	358	6.96	-0.0124325211324494	0.00761503091649667
2	A	26	50	20120615	17	360	7	-0.0127744921139668	0.00730407363840207
2	A	26	50	20120615	17	362	7.04	-0.0130332719826776	0.00720467563817068
2	A	26	50	20120615	17	364	7.08	-0.0135590836562358	0.00713421244742544
2	A	26	50	20120615	17	366	7.12	-0.0131551206232117	0.00701487403596458
2	A	26	50	20120615	17	368	7.16	-0.0133019725595285	0.00679739627434285
2	A	26	50	20120615	17	370	7.2	-0.0131700264341591	0.00672720885524227
2	A	26	50	20120615	17	372	7.24	-0.0129414965935474	0.00696105613884848
2	A	26	50	20120615	17	374	7.28	-0.0126254127912892	0.00665000693687233
2	A	26	50	20120615	17	376	7.32	-0.0126561648652030	0.0067017176557805
2	A	26	50	20120615	17	378	7.36	-0.0128724971138393	0.00711479529521406
2	A	26	50	20120615	17	380	7.4	-0.0127166295660623	0.00696635236863956
2	A	26	50	20120615	17	382	7.44	-0.0126181083782396	0.0073137468591687
2	A	26	50	20120615	17	384	7.48	-0.0123494148724565	0.00710235728693298
2	A	26	50	20120615	17	386	7.52	-0.0121791152752755	0.00713624184388744
2	A	26	50	20120615	17	388	7.56	-0.0119000414419446	0.00716491502386456
2	A	26	50	20120615	17	390	7.6	-0.0110861191103921	0.00729452769685605
2	A	26	50	20120615	17	392	7.64	-0.0110026310127374	0.00745107406714294
2	A	26	50	20120615	17	394	7.68	-0.0109191570572183	0.00760759215315858
2	A	26	50	20120615	17	396	7.72	-0.0108465866882651	0.00740621521294447
2	A	26	50	20120615	17	398	7.76	-0.0109614420427332	0.0076912146011017
2	A	26	50	20120615	17	400	7.8	-0.0105562910703168	0.00725967440361137
2	A	26	50	20120615	17	402	7.84	-0.0103114058498563	0.00744806179225509
2	A	26	50	20120615	17	404	7.88	-0.00980949438550224	0.00739772286050242
2	A	26	50	20120615	17	406	7.92	-0.0100513249046680	0.00798266987417118
2	A	26	50	20120615	17	408	7.96	-0.00969198030953685	0.00771932209565387
2	A	26	50	20120615	17	410	8	-0.00958597793196917	0.00812947938408113
2	A	26	50	20120615	17	412	8.04	-0.00910804445856518	0.00872178030827423
2	A	26	50	20120615	17	414	8.08	-0.00918975064713129	0.00843051595403568
2	A	26	50	20120615	17	416	8.12	-0.00941801178716612	0.00872013982054187
2	A	26	50	20120615	17	418	8.16	-0.00933800972594267	0.00857550819951798
2	A	26	50	20120615	17	420	8.2	-0.00902020765420619	0.0084406629363457
2	A	26	50	20120615	17	422	8.24	-0.00900582510227686	0.008614370788212
2	A	26	50	20120615	17	424	8.28	-0.00914385941703228	0.00844574703410243
2	A	26	50	20120615	17	426	8.32	-0.00942113719913896	0.0080008566605833
2	A	26	50	20120615	17	428	8.36	-0.00915198407394812	0.00839823652947451
2	A	26	50	20120615	17	430	8.4	-0.00941185288710198	0.00819121687714652
2	A	26	50	20120615	17	432	8.44	-0.00883942166346023	0.00811245932385797
2	A	26	50	20120615	17	434	8.48	-0.0089186034808175	0.00762524860948481
2	A	26	50	20120615	17	436	8.52	-0.00847385452865459	0.00703626401609548
2	A	26	50	20120615	17	438	8.56	-0.00755376435654753	0.00675215982512322
2	A	26	50	20120615	17	440	8.6	-0.00753287995776519	0.00669132389320384
2	A	26	50	20120615	17	442	8.64	-0.00605145518873353	0.00508376541654412
2	A	26	50	20120615	17	444	8.68	-0.00594120309941092	0.00413229667391513
2	A	26	50	20120615	17	446	8.72	-0.00571492185836342	0.00378310613216178
2	A	26	50	20120615	17	448	8.76	-0.00574322734281432	0.00308203097181875
2	A	26	50	20120615	17	450	8.8	-0.00623256644859884	0.00329698436223165
2	A	26	50	20120615	17	452	8.84	-0.00602679130420574	0.0025574001665852
2	A	26	50	20120615	17	454	8.88	-0.00635074520493855	0.00247844462339791
2	A	26	50	20120615	17	456	8.92	-0.00647294739886321	0.00192387491704893
2	A	26	50	20120615	17	458	8.96	-0.00607836060175768	0.00148326961062378
2	A	26	50	20120615	17	460	9	-0.00601243703654766	0.00174640525710673
2	A	26	50	20120615	17	462	9.04	-0.00598150111487075	0.00107142233698948
2	A	26	50	20120615	17	464	9.08	-0.00561395408107779	0.00129576610545654
2	A	26	50	20120615	17	466	9.12	-0.00490408958344462	0.00084997770632529
2	A	26	50	20120615	17	468	9.16	-0.00513020818993245	0.00100235921767099
2	A	26	50	20120615	17	470	9.2	-0.00496148544087353	0.00127300433817015
2	A	26	50	20120615	17	472	9.24	-0.00496617355883279	0.00160140594055661
2	A	26	50	20120615	17	474	9.28	-0.00454044577908381	0.00196076467782343
2	A	26	50	20120615	17	476	9.32	-0.00410170016349318	0.00269185652102782
2	A	26	50	20120615	17	478	9.36	-0.00359167111329114	0.00321469834610497
2	A	26	50	20120615	17	480	9.4	-0.0035418907958956	0.00294814737386889
2	A	26	50	20120615	17	482	9.44	-0.00330726569483009	0.00335522167673017
2	A	26	50	20120615	17	484	9.48	-0.00255263709530712	0.00399841024753814
2	A	26	50	20120615	17	486	9.52	-0.00296276468524957	0.00400373617581404
2	A	26	50	20120615	17	488	9.56	-0.00296061083799408	0.0041474669427987
2	A	26	50	20120615	17	490	9.6	-0.00265404610722421	0.00436386141683166
2	A	26	50	20120615	17	492	9.64	-0.00247499274022419	0.00456722511496888
2	A	26	50	20120615	17	494	9.68	-0.00257309440159363	0.00515272600537934
2	A	26	50	20120615	17	496	9.72	-0.00284155597635248	0.00525744710545951
2	A	26	50	20120615	17	498	9.76	-0.00308819199320322	0.00565481566064222
2	A	26	50	20120615	17	500	9.8	-0.00332887346384959	0.00626011674300744
2	A	26	50	20120615	17	502	9.84	-0.00345318000755506	0.00657855803927411
2	A	26	50	20120615	17	504	9.88	-0.00366916082412103	0.00693694591893036
2	A	26	50	20120615	17	506	9.92	-0.00372801190730562	0.00666493042548927
2	A	26	50	20120615	17	508	9.96	-0.00401536101129674	0.00665273071219346
2	A	26	50	20120615	17	510	10	-0.00386131072794744	0.00707082880977344
2	A	26	50	20120615	17	512	10.04	-0.00381635075747926	0.0070307379766005
2	A	26	50	20120615	17	514	10.08	-0.00385540214368384	0.00709169977352694
2	A	26	50	20120615	17	516	10.12	-0.00347440452469916	0.00723124871100767
2	A	26	50	20120615	17	518	10.16	-0.0034264556138669	0.00707325984288716
2	A	26	50	20120615	17	520	10.2	-0.00327871060168544	0.00623812642921932
2	A	26	50	20120615	17	522	10.24	-0.00321255581255797	0.00686903326234486
2	A	26	50	20120615	17	524	10.28	-0.00316233072499707	0.00644570893854513
2	A	26	50	20120615	17	526	10.32	-0.00292275021960901	0.00652309329046462
2	A	26	50	20120615	17	528	10.36	-0.00297055558776468	0.00620329222785772
2	A	26	50	20120615	17	530	10.4	-0.00268209137637963	0.00656823710869591
2	A	26	50	20120615	17	532	10.44	-0.00297087307870944	0.00613977353281052
2	A	26	50	20120615	17	534	10.48	-0.00276097691599558	0.00636105411470147
2	A	26	50	20120615	17	536	10.52	-0.00290883577236882	0.00581066765206999
2	A	26	50	20120615	17	538	10.56	-0.00293940187719917	0.00578509372111481
2	A	26	50	20120615	17	540	10.6	-0.00306766326913181	0.0059361677920221
2	A	26	50	20120615	17	542	10.64	-0.00340149403738423	0.00578461500982395
2	A	26	50	20120615	17	544	10.68	-0.00356809051635213	0.00503516455325961
2	A	26	50	20120615	17	546	10.72	-0.00332746914978216	0.00523187458871789
2	A	26	50	20120615	17	548	10.76	-0.00347346407268018	0.00502700595521828
2	A	26	50	20120615	17	550	10.8	-0.00350319932704264	0.00487125013031275
2	A	26	50	20120615	17	552	10.84	-0.00305081645007004	0.00505288182076902
2	A	26	50	20120615	17	554	10.88	-0.00343786053914066	0.00512207716905559
2	A	26	50	20120615	17	556	10.92	-0.00315821041378309	0.00432020747258833
2	A	26	50	20120615	17	558	10.96	-0.00341636661431293	0.00437097208262327
2	A	26	50	20120615	17	560	11	-0.00351516569510066	0.00435566817055805
2	A	26	50	20120615	17	562	11.04	-0.00371450970331886	0.00453950532706484
2	A	26	50	20120615	17	564	11.08	-0.00357896793996712	0.00444593035117651
2	A	26	50	20120615	17	566	11.12	-0.00343565790151726	0.00468906972499429
2	A	26	50	20120615	17	568	11.16	-0.00320720372133117	0.00446025209192267
2	A	26	50	20120615	17	570	11.2	-0.00287922779722697	0.00406303344337756
2	A	26	50	20120615	17	572	11.24	-0.00263754364916488	0.00370865485917064
2	A	26	50	20120615	17	574	11.28	-0.00266246916320171	0.00325069715233518
2	A	26	50	20120615	17	576	11.32	-0.00238797031074509	0.0026934545823533
2	A	26	50	20120615	17	578	11.36	-0.00184119292112478	0.00184529414045567
2	A	26	50	20120615	17	580	11.4	-0.00126358567584473	0.00089744578454635
2	A	26	50	20120615	17	582	11.44	-0.00131180328725385	0.00046046086484087
2	A	26	50	20120615	17	584	11.48	-0.00031891222938294	0.000121714290245651
2	A	26	50	20120615	17	586	11.52	0.00035233716692963	-0.0009241178523327
2	A	26	50	20120615	17	588	11.56	0.00117427808938088	-0.00172682547033566
2	A	26	50	20120615	17	590	11.6	0.00177894631117693	-0.0018722561220223
2	A	26	50	20120615	17	592	11.64	0.00213203301129462	-0.00238792081327039
2	A	26	50	20120615	17	594	11.68	0.00250641776766165	-0.00220459630917999
2	A	26	50	20120615	17	596	11.72	0.00290382592082411	-0.00279402637984149
2	A	26	50	20120615	17	598	11.76	0.00291987017368924	-0.00284600579932649
2	A	26	50	20120615	17	600	11.8	0.00324480695284789	-0.00350847292941669
2	A	26	50	20120615	17	602	11.84	0.00363706736864332	-0.00389714124276369
2	A	26	50	20120615	17	604	11.88	0.00357502581966201	-0.00476768868535369
2	A	26	50	20120615	17	606	11.92	0.00367335608865381	-0.00557233377593719
2	A	26	50	20120615	17	608	11.96	0.00359961899351168	-0.00687884083339989
2	A	26	50	20120615	17	610	12	0.00376931047886082	-0.00727469335164379
2	A	26	50	20120615	17	612	12.04	0.00362435358871758	-0.00796228398566959
2	A	26	50	20120615	17	614	12.08	0.00317888338763787	-0.00911288106894849
2	A	26	50	20120615	17	616	12.12	0.00337021234049132	-0.010365464163278
2	A	26	50	20120615	17	618	12.16	0.00320937383204263	-0.0114739671798729
2	A	26	50	20120615	17	620	12.2	0.00303238500471164	-0.0123743262443577
2	A	26	50	20120615	17	622	12.24	0.00293058991249202	-0.0136517570709781
2	A	26	50	20120615	17	624	12.28	0.0030752710309906	-0.0153557359212136
2	A	26	50	20120615	17	626	12.32	0.00285974488408494	-0.0156135470536342
2	A	26	50	20120615	17	628	12.36	0.00247932143580658	-0.0170748539276344
2	A	26	50	20120615	17	630	12.4	0.00258885227621238	-0.0178206394497518
2	A	26	50	20120615	17	632	12.44	0.00255059779935018	-0.018340999330027
2	A	26	50	20120615	17	634	12.48	0.00256254790395224	-0.0194062556958845
2	A	26	50	20120615	17	636	12.52	0.00205838076896623	-0.0202477127654965
2	A	26	50	20120615	17	638	12.56	0.00145458228851103	-0.0213723661009737
2	A	26	50	20120615	17	640	12.6	0.0011621936344904	-0.021634773427472
2	A	26	50	20120615	17	642	12.64	0.000730999919322840	-0.0219081409090788
2	A	26	50	20120615	17	644	12.68	0.00068489655718948	-0.0227068887291071
2	A	26	50	20120615	17	646	12.72	2.34688740675800e-05	-0.0232022877400064
2	A	26	50	20120615	17	648	12.76	-1.97353502629201e-05	-0.0240183596761738
2	A	26	50	20120615	17	650	12.8	-0.000156914065813109	-0.0248381792782815
2	A	26	50	20120615	17	652	12.84	9.46038162549503e-05	-0.0256976675708137
2	A	26	50	20120615	17	654	12.88	-0.000404189307194039	-0.0268018855203146
2	A	26	50	20120615	17	656	12.92	-0.00063180698005799	-0.0274860113311126
2	A	26	50	20120615	17	658	12.96	-0.00102410982226029	-0.0282631216836366
2	A	26	50	20120615	17	660	13	-0.00101781657190773	-0.0284453431011484
2	A	26	50	20120615	17	662	13.04	-0.00167203176586152	-0.0292556874723882
2	A	26	50	20120615	17	664	13.08	-0.00259515966870056	-0.0294910833198452
2	A	26	50	20120615	17	666	13.12	-0.00355031950872735	-0.0306200500066876
2	A	26	50	20120615	17	668	13.16	-0.00399841307596527	-0.0311660071524417
2	A	26	50	20120615	17	670	13.2	-0.00520247450296972	-0.0325155911550144
2	A	26	50	20120615	17	672	13.24	-0.00512950108315127	-0.0336073640251664
2	A	26	50	20120615	17	674	13.28	-0.00568889325774794	-0.0341855652401427
2	A	26	50	20120615	17	676	13.32	-0.00572955189766617	-0.0350613169886422
2	A	26	50	20120615	17	678	13.36	-0.00532841022069904	-0.0354518520638915
2	A	26	50	20120615	17	680	13.4	-0.00569249950233199	-0.0354418818582768
2	A	26	50	20120615	17	682	13.44	-0.00634077499932382	-0.0354594181064502
2	A	26	50	20120615	17	684	13.48	-0.00611683428172204	-0.0354531248560977
2	A	26	50	20120615	17	686	13.52	-0.0064494573115922	-0.0355440587881583
2	A	26	50	20120615	17	688	13.56	-0.00786515579820578	-0.0359720705228105
2	A	26	50	20120615	17	690	13.6	-0.00948096550389516	-0.0371602220472382
2	A	26	50	20120615	17	692	13.64	-0.0118714813990525	-0.0398062863331164
2	A	26	50	20120615	17	694	13.68	-0.0128670877469632	-0.0415140906310382
2	A	26	50	20120615	17	696	13.72	-0.0141929836723661	-0.0429568005966931
2	A	26	50	20120615	17	698	13.76	-0.0148048431701268	-0.0439290017101465
2	A	26	50	20120615	17	700	13.8	-0.0149120405581547	-0.0443594883185328
2	A	26	50	20120615	17	702	13.84	-0.0149514971165449	-0.0443668422290572
2	A	26	50	20120615	17	704	13.88	-0.0149910950962913	-0.0446404925533764
2	A	26	50	20120615	17	706	13.92	-0.0150686647101875	-0.0451820656370871
2	A	26	50	20120615	17	708	13.96	-0.0150794127332615	-0.045974590917441
2	A	26	50	20120615	17	710	14	-0.0150130861171862	-0.0452256234148082
2	A	26	50	20120615	17	712	14.04	-0.0153705285950760	-0.0455303157268215
2	A	26	50	20120615	17	714	14.08	-0.0149728517413367	-0.0446977682026525
2	A	26	50	20120615	17	716	14.12	-0.0155271527471089	-0.0448027735596587
2	A	26	50	20120615	17	718	14.16	-0.0155075658892700	-0.0443757517745001
2	A	26	50	20120615	17	720	14.2	-0.0159775797667246	-0.0442911110927921
2	A	26	50	20120615	17	722	14.24	-0.0156949491862844	-0.0433761856286148
2	A	26	50	20120615	17	724	14.28	-0.0154787159325976	-0.0430967370286899
2	A	26	50	20120615	17	726	14.32	-0.0158249861233446	-0.0425437088151239
2	A	26	50	20120615	17	728	14.36	-0.0163234256934030	-0.0421804680616284
2	A	26	50	20120615	17	730	14.4	-0.0162137534316410	-0.0416923522505753
2	A	26	50	20120615	17	732	14.44	-0.0164815347696763	-0.0416839376798792
2	A	26	50	20120615	17	734	14.48	-0.0164842217754448	-0.0413589514032458
2	A	26	50	20120615	17	736	14.52	-0.0163408912308983	-0.0414215303533808
2	A	26	50	20120615	17	738	14.56	-0.0161390829555477	-0.0417698511537933
2	A	26	50	20120615	17	740	14.6	-0.0159203041174485	-0.0412733207720441
2	A	26	50	20120615	17	742	14.64	-0.0160058640379721	-0.0412641283838887
2	A	26	50	20120615	17	744	14.68	-0.0155747410334827	-0.0413730935388696
2	A	26	50	20120615	17	746	14.72	-0.0154748975559792	-0.0414727955950169
2	A	26	50	20120615	17	748	14.76	-0.0153057576139194	-0.0414989585459208
2	A	26	50	20120615	17	750	14.8	-0.0153003836023823	-0.0411721337916563
2	A	26	50	20120615	17	752	14.84	-0.0149586388950349	-0.0406977358521583
2	A	26	50	20120615	17	754	14.88	-0.0147663765612303	-0.0400790881292982
2	A	26	50	20120615	17	756	14.92	-0.0142032367206933	-0.0396082964343842
2	A	26	50	20120615	17	758	14.96	-0.0136056607799125	-0.0381828398741902
2	A	26	50	20120615	17	760	15	-0.0133067667435050	-0.0375141289912221
2	A	26	50	20120615	17	762	15.04	-0.0129837603658590	-0.0369765864161641
2	A	26	50	20120615	17	764	15.08	-0.0129063321733190	-0.0358864398916088
2	A	26	50	20120615	17	766	15.12	-0.0127412227399120	-0.0347677262530935
2	A	26	50	20120615	17	768	15.16	-0.0127599610696134	-0.033869347087596
2	A	26	50	20120615	17	770	15.2	-0.0121102713590592	-0.0331439969514549
2	A	26	50	20120615	17	772	15.24	-0.0123345656300516	-0.0319942413252456
2	A	26	50	20120615	17	774	15.28	-0.0119934573188072	-0.0309526730365578
2	A	26	50	20120615	17	776	15.32	-0.0123070591762634	-0.029753207803631
2	A	26	50	20120615	17	778	15.36	-0.01220608432791	-0.0290104628406727
2	A	26	50	20120615	17	780	15.4	-0.0118607333759785	-0.0287482676462087
2	A	26	50	20120615	17	782	15.44	-0.0112016391452345	-0.0285632178015722
2	A	26	50	20120615	17	784	15.48	-0.0109262210539624	-0.0279830366876086
2	A	26	50	20120615	17	786	15.52	-0.0105660208596259	-0.0277511056633794
2	A	26	50	20120615	17	788	15.56	-0.0098881882991805	-0.0269189824032791
2	A	26	50	20120615	17	790	15.6	-0.00979060756337675	-0.0265531253546932
2	A	26	50	20120615	17	792	15.64	-0.00921141639890685	-0.0256251891257421
2	A	26	50	20120615	17	794	15.68	-0.00871700733750121	-0.0248302596823322
2	A	26	50	20120615	17	796	15.72	-0.00801067837377397	-0.0237979544924779
2	A	26	50	20120615	17	798	15.76	-0.00714298764257996	-0.0232532701389299
2	A	26	50	20120615	17	800	15.8	-0.00650001544644703	-0.0218476125686092
2	A	26	50	20120615	17	802	15.84	-0.00564377984510824	-0.0208072463614494
2	A	26	50	20120615	17	804	15.88	-0.00516860408815088	-0.0193737994946281
2	A	26	50	20120615	17	806	15.92	-0.00454401666832881	-0.0176022848757214
2	A	26	50	20120615	17	808	15.96	-0.00446602279036393	-0.0166726515904954
2	A	26	50	20120615	17	810	16	-0.00441645460500275	-0.0156602868118707
2	A	26	50	20120615	17	812	16.04	-0.00382545475728703	-0.0143433711425888
2	A	26	50	20120615	17	814	16.08	-0.00299920048347055	-0.0134374966452107
2	A	26	50	20120615	17	816	16.12	-0.00226388014171466	-0.0120297177545465
2	A	26	50	20120615	17	818	16.16	-0.00213702518516979	-0.0114197674450949
2	A	26	50	20120615	17	820	16.2	-0.00143522170484215	-0.0101699562093477
2	A	26	50	20120615	17	822	16.24	-0.00130467565089949	-0.0096257526884109
2	A	26	50	20120615	17	824	16.28	-0.00087046258977626	-0.00897474068817589
2	A	26	50	20120615	17	826	16.32	-0.00132260080780256	-0.00819255330896299
2	A	26	50	20120615	17	828	16.36	-0.00155770674147928	-0.00803111375975029
2	A	26	50	20120615	17	830	16.4	-0.00117543774450202	-0.00698798276507609
2	A	26	50	20120615	17	832	16.44	-0.00082165100867095	-0.00621728587105739
2	A	26	50	20120615	17	834	16.48	-0.00092600582743846	-0.00441726070673329
2	A	26	50	20120615	17	836	16.52	-8.34032448409497e-05	-0.00320795254741249
2	A	26	50	20120615	17	838	16.56	-0.000206142839919310	-0.00191944842859869
2	A	26	50	20120615	17	840	16.6	-0.00061567787437912	-0.00081105147802097
2	A	26	50	20120615	17	842	16.64	-0.00084330261831089	-0.000640956941806539
2	A	26	50	20120615	17	844	16.68	-0.00153165692766037	-0.00053986895636811
2	A	26	50	20120615	17	846	16.72	-0.00165501877670617	0.00015709791357622
2	A	26	50	20120615	17	848	16.76	-0.00186932162888038	0.000207196429023291
2	A	26	50	20120615	17	850	16.8	-0.00207730294643078	0.000690892822693941
2	A	26	50	20120615	17	852	16.84	-0.00256988060127314	0.00112905153965619
2	A	26	50	20120615	17	854	16.88	-0.00321870764155429	0.00137926834524686
2	A	26	50	20120615	17	856	16.92	-0.00369291466222143	0.00212436797378656
2	A	26	50	20120615	17	858	16.96	-0.00437779000620747	0.00277302530844023
2	A	26	50	20120615	17	860	17	-0.00457909623574347	0.0037192968162275
2	A	26	50	20120615	17	862	17.04	-0.00526954358116526	0.00448751176544419
2	A	26	50	20120615	17	864	17.08	-0.00510220676139746	0.00527557520200879
2	A	26	50	20120615	17	866	17.12	-0.00506370126162795	0.00636008962105193
2	A	26	50	20120615	17	868	17.16	-0.00628450344167699	0.00715095673600393
2	A	26	50	20120615	17	870	17.2	-0.00638584315712952	0.0081116008962256
2	A	26	50	20120615	17	872	17.24	-0.00804173450360368	0.00904444020359746
2	A	26	50	20120615	17	874	17.28	-0.00935630257837197	0.0100715693718134
2	A	26	50	20120615	17	876	17.32	-0.0107292211047238	0.0113348722049457
2	A	26	50	20120615	17	878	17.36	-0.0111039523434136	0.0105396669898911
2	A	26	50	20120615	17	880	17.4	-0.0118634557370861	0.01014092947598
2	A	26	50	20120615	17	882	17.44	-0.0121633892204620	0.00992487299898845
2	A	26	50	20120615	17	884	17.48	-0.0135504145270984	0.0091485758192628
2	A	26	50	20120615	17	886	17.52	-0.0150311880507846	0.00834028912875627
2	A	26	50	20120615	17	888	17.56	-0.0154876608333796	0.0078601565532628
2	A	26	50	20120615	17	890	17.6	-0.0162370243158098	0.00740674554303036
2	A	26	50	20120615	17	892	17.64	-0.0169776196741533	0.00732722431441812
2	A	26	50	20120615	17	894	17.68	-0.0164372486719706	0.00783851908575849
2	A	26	50	20120615	17	896	17.72	-0.0163097361061192	0.00828109014903534
2	A	26	50	20120615	17	898	17.76	-0.0156857780113324	0.00857120899028836
2	A	26	50	20120615	17	900	17.8	-0.0154803705624656	0.00840346204858748
2	A	26	50	20120615	17	902	17.84	-0.0148581236660892	0.00888756856419123
2	A	26	50	20120615	17	904	17.88	-0.0148413086668326	0.00923686517196176
2	A	26	50	20120615	17	906	17.92	-0.0148052179367208	0.00913453267858844
2	A	26	50	20120615	17	908	17.96	-0.0150002733423111	0.00955688048792335
2	A	26	50	20120615	17	910	18	-0.0148274918003282	0.00934662228653753
2	A	26	50	20120615	17	912	18.04	-0.0141456075180266	0.00956946698862847
2	A	26	50	20120615	17	914	18.08	-0.0144552566485760	0.00928936077939705
2	A	26	50	20120615	17	916	18.12	-0.0143703967637658	0.00937352769956168
2	A	26	50	20120615	17	918	18.16	-0.0137547966711326	0.00955045288728237
2	A	26	50	20120615	17	920	18.2	-0.0128980660950470	0.00990291733343261
2	A	26	50	20120615	17	922	18.24	-0.0130211663145837	0.0095461748912562
2	A	26	50	20120615	17	924	18.28	-0.0131341336939461	0.0104319251296417
2	A	26	50	20120615	17	926	18.32	-0.0125899867415518	0.0105240328589591
2	A	26	50	20120615	17	928	18.36	-0.0113476637666173	0.0102892380522661
2	A	26	50	20120615	17	930	18.4	-0.0114886396455825	0.0109264049017255
2	A	26	50	20120615	17	932	18.44	-0.0109255280893168	0.0114385906276101
2	A	26	50	20120615	17	934	18.48	-0.0103198168850185	0.0122426877104381
2	A	26	50	20120615	17	936	18.52	-0.00985009221423728	0.0127156226460059
2	A	26	50	20120615	17	938	18.56	-0.00960372631217695	0.0143044449142845
2	A	26	50	20120615	17	940	18.6	-0.00970715482106111	0.0148248542920344
2	A	26	50	20120615	17	942	18.64	-0.00982315568851476	0.0155800938318163
2	A	26	50	20120615	17	944	18.68	-0.0100954342256784	0.0163268834455630
2	A	26	50	20120615	17	946	18.72	-0.00980009693638027	0.0173029807173808
2	A	26	50	20120615	17	948	18.76	-0.0100769433833504	0.0178273428220374
2	A	26	50	20120615	17	950	18.8	-0.0100405203130515	0.0182393810145027
2	A	26	50	20120615	17	952	18.84	-0.0102102754380110	0.0191179824033304
2	A	26	50	20120615	17	954	18.88	-0.0106288472971343	0.0199707885367804
2	A	26	50	20120615	17	956	18.92	-0.0109853917494120	0.0201035619770838
2	A	26	50	20120615	17	958	18.96	-0.0112888324824226	0.0203045712217717
2	A	26	50	20120615	17	960	19	-0.0119092974697104	0.0214006786564924
2	A	26	50	20120615	17	962	19.04	-0.0123334059749304	0.0218423516941572
2	A	26	50	20120615	17	964	19.08	-0.0129409450502581	0.0222667642552931
2	A	26	50	20120615	17	966	19.12	-0.0134363016347505	0.0234951925819773
2	A	26	50	20120615	17	968	19.16	-0.0149111001061357	0.024211576604133
2	A	26	50	20120615	17	970	19.2	-0.0152228493438252	0.0241497189029148
2	A	26	50	20120615	17	972	19.24	-0.0162538322439986	0.0255588200832599
2	A	26	50	20120615	17	974	19.28	-0.0172301275057151	0.0260916321139518
2	A	26	50	20120615	17	976	19.32	-0.0183677703927627	0.0267186449100333
2	A	26	50	20120615	17	978	19.36	-0.0196691084996549	0.0276912207900807
2	A	26	50	20120615	17	980	19.4	-0.0206743032155185	0.0281395547736243
2	A	26	50	20120615	17	982	19.44	-0.0212174177920123	0.0279464580538178
2	A	26	50	20120615	17	984	19.48	-0.0221257742341923	0.028164522714068
2	A	26	50	20120615	17	986	19.52	-0.0229386288345053	0.0276217829041682
2	A	26	50	20120615	17	988	19.56	-0.0237270811797995	0.0281127695687529
2	A	26	50	20120615	17	990	19.6	-0.0238762312131552	0.0278171070103354
2	A	26	50	20120615	17	992	19.64	-0.0249692256809824	0.027138194273571
2	A	26	50	20120615	17	994	19.68	-0.0253644491570337	0.0269829628390544
2	A	26	50	20120615	17	996	19.72	-0.0267419723627446	0.0266191479148526
2	A	26	50	20120615	17	998	19.76	-0.0274370936839901	0.0261825448328089
2	A	26	50	20120615	17	1000	19.8	-0.0285959780587445	0.0255104327662233
2	A	26	50	20120615	17	1002	19.84	-0.0301769768975961	0.02568998839117
2	A	26	50	20120615	17	1004	19.88	-0.0313133399213697	0.0245447158219534
2	A	26	50	20120615	17	1006	19.92	-0.031911198704863	0.0240819144336668
2	A	26	50	20120615	17	1008	19.96	-0.0325356800586679	0.0238234315498041
2	A	26	50	20120615	17	1010	20	-0.0336971877995805	0.0234748137645435
2	A	26	50	20120615	17	1012	20.04	-0.0339742251653816	0.023004453404766
2	A	26	50	20120615	17	1014	20.08	-0.0348776247890255	0.022620070158513
2	A	26	50	20120615	17	1016	20.12	-0.0345589317627447	0.0229241967851013
2	A	26	50	20120615	17	1018	20.16	-0.0336013253332550	0.0227239865710762
2	A	26	50	20120615	17	1020	20.2	-0.0337039548114765	0.0234693195448537
2	A	26	50	20120615	17	1022	20.24	-0.0337119592602395	0.0235317429314968
2	A	26	50	20120615	17	1024	20.28	-0.0333121752282922	0.0240497552172584
2	A	26	50	20120615	17	1026	20.32	-0.0330217099047164	0.02390025870158
2	A	26	50	20120615	17	1028	20.36	-0.0328205804518757	0.024558037713711
2	A	26	50	20120615	17	1030	20.4	-0.0327579802885373	0.0249819694422357
2	A	26	50	20120615	17	1032	20.44	-0.0328030300615667	0.0256642497043348
2	A	26	50	20120615	17	1034	20.48	-0.0320580011437051	0.0262559778720352
2	A	26	50	20120615	17	1036	20.52	-0.0317351786138222	0.0272512589508265
2	A	26	50	20120615	17	1038	20.56	-0.0311058323653627	0.0279264257187068
2	A	26	50	20120615	17	1040	20.6	-0.0299373030541129	0.0283939293670883
2	A	26	50	20120615	17	1042	20.64	-0.0294065133488152	0.0287462453208145
2	A	26	50	20120615	17	1044	20.68	-0.0285720142099301	0.0280461813231686
2	A	26	50	20120615	17	1046	20.72	-0.0276105116220761	0.0280379576713034
2	A	26	50	20120615	17	1048	20.76	-0.0261493192993745	0.0278296708836235
2	A	26	50	20120615	17	1050	20.8	-0.0249901527890144	0.0277183079295476
2	A	26	50	20120615	17	1052	20.84	-0.0239054481582471	0.0271735556937487
2	A	26	50	20120615	17	1054	20.88	-0.0224568628423473	0.0270291708529914
2	A	26	50	20120615	17	1056	20.92	-0.0213113852121641	0.0270799057645415
2	A	26	50	20120615	17	1058	20.96	-0.0200163827820313	0.026910490050837
2	A	26	50	20120615	17	1060	21	-0.0191482748578364	0.0268778853571565
2	A	26	50	20120615	17	1062	21.04	-0.0177461669635572	0.026424403636246
2	A	26	50	20120615	17	1064	21.08	-0.0166381447795735	0.0265433248547059
2	A	26	50	20120615	17	1066	21.12	-0.0160183798279991	0.0263968688981866
2	A	26	50	20120615	17	1068	21.16	-0.0153496830871666	0.0261016376749056
2	A	26	50	20120615	17	1070	21.2	-0.0138627365212807	0.0253545510763107
2	A	26	50	20120615	17	1072	21.24	-0.0129889222453616	0.024596221479895
2	A	26	50	20120615	17	1074	21.28	-0.0121339947915680	0.0240609770018759
2	A	26	50	20120615	17	1076	21.32	-0.0113071889744622	0.0230210209166492
2	A	26	50	20120615	17	1078	21.36	-0.0100847498422147	0.0227960124678078
2	A	26	50	20120615	17	1080	21.4	-0.0100069822384198	0.0219507228794418
2	A	26	50	20120615	17	1082	21.44	-0.00913581961293019	0.0211294961348396
2	A	26	50	20120615	17	1084	21.48	-0.0086081836038766	0.0200867894042341
2	A	26	50	20120615	17	1086	21.52	-0.008342516515117	0.0196613303250619
2	A	26	50	20120615	17	1088	21.56	-0.00733689046411693	0.0188471322218647
2	A	26	50	20120615	17	1090	21.6	-0.00732169473938923	0.0185388690206064
2	A	26	50	20120615	17	1092	21.64	-0.00725323266083475	0.0177324420209344
2	A	26	50	20120615	17	1094	21.68	-0.0072029644397602	0.0174433555555819
2	A	26	50	20120615	17	1096	21.72	-0.0079580767003215	0.0180310956410363
2	A	26	50	20120615	17	1098	21.76	-0.00770341926414498	0.0176474477858358
2	A	26	50	20120615	17	1100	21.8	-0.00692749685101336	0.0177766220526229
2	A	26	50	20120615	17	1102	21.84	-0.00686744934315499	0.0176802292562116
2	A	26	50	20120615	17	1104	21.88	-0.00677087269898054	0.0173516508771298
2	A	26	50	20120615	17	1106	21.92	-0.00713677924504114	0.0175389705345340
2	A	26	50	20120615	17	1108	21.96	-0.00678338141793973	0.0169758872625395
2	A	26	50	20120615	17	1110	22	-0.00616232953202358	0.0163051681963128
2	A	26	50	20120615	17	1112	22.04	-0.00625694749041415	0.0154832767713362
2	A	26	50	20120615	17	1114	22.08	-0.00655019881470784	0.0150922891477469
2	A	26	50	20120615	17	1116	22.12	-0.00618408720768069	0.0146933395018015
2	A	26	50	20120615	17	1118	22.16	-0.006404888371174	0.0138830234148330
2	A	26	50	20120615	17	1120	22.2	-0.00616856621383365	0.0136131136853862
2	A	26	50	20120615	17	1122	22.24	-0.00608807624893118	0.0133709366838977
2	A	26	50	20120615	17	1124	22.28	-0.00622391853266493	0.0132442726461837
2	A	26	50	20120615	17	1126	22.32	-0.00591037324375119	0.0124069167959026
2	A	26	50	20120615	17	1128	22.36	-0.00583032168505306	0.0122126533499072
2	A	26	50	20120615	17	1130	22.4	-0.00578888522767553	0.011800127253763
2	A	26	50	20120615	17	1132	22.44	-0.00571060143593037	0.0118220687771832
2	A	26	50	20120615	17	1134	22.48	-0.00582236673376471	0.011757693775824
2	A	26	50	20120615	17	1136	22.52	-0.00585198743682862	0.0116775997907190
2	A	26	50	20120615	17	1138	22.56	-0.00575686036155559	0.0117292115146778
2	A	26	50	20120615	17	1140	22.6	-0.00555844619875465	0.0117469316106143
2	A	26	50	20120615	17	1142	22.64	-0.00509425888117692	0.0115334419312385
2	A	26	50	20120615	17	1144	22.68	-0.00521377406933307	0.0114311235800008
2	A	26	50	20120615	17	1146	22.72	-0.00489204755496101	0.0118006222285098
2	A	26	50	20120615	17	1148	22.76	-0.00486858575196124	0.0114928045045237
2	A	26	50	20120615	17	1150	22.8	-0.00479366071742671	0.0112483576902675
2	A	26	50	20120615	17	1152	22.84	-0.00448693193788361	0.0109657836783697
2	A	26	50	20120615	17	1154	22.88	-0.00446055049098432	0.0102375987511428
2	A	26	50	20120615	17	1156	22.92	-0.00449393370923092	0.00984895235810602
2	A	26	50	20120615	17	1158	22.96	-0.00459011225228757	0.00986143774254143
2	A	26	50	20120615	17	1160	23	-0.004161174207752	0.00927768573933287
2	A	26	50	20120615	17	1162	23.04	-0.00421291321093142	0.00889340855909704
2	A	26	50	20120615	17	1164	23.08	-0.00417693278947752	0.00841292667285366
2	A	26	50	20120615	17	1166	23.12	-0.00420279097735873	0.0081885680551442
2	A	26	50	20120615	17	1168	23.16	-0.0042286470439196	0.00796417903184315
2	A	26	50	20120615	17	1170	23.2	-0.00435737512632783	0.0070958879669919
2	A	26	50	20120615	17	1172	23.24	-0.00420720403078012	0.00676720635032009
2	A	26	50	20120615	17	1174	23.28	-0.00463117252885751	0.0062902614121962
2	A	26	50	20120615	17	1176	23.32	-0.00511542117292428	0.00622333304825011
2	A	26	50	20120615	17	1178	23.36	-0.00580380518075857	0.00532789403274878
2	A	26	50	20120615	17	1180	23.4	-0.00599356435655779	0.00453651426538042
2	A	26	50	20120615	17	1182	23.44	-0.00635280995673961	0.00359795022150808
2	A	26	50	20120615	17	1184	23.48	-0.00695552656381959	0.00328019764724628
2	A	26	50	20120615	17	1186	23.52	-0.00751969170918928	0.00303513565009046
2	A	26	50	20120615	17	1188	23.56	-0.0077880528747852	0.00225908595773822
2	A	26	50	20120615	17	1190	23.6	-0.00763952509539696	0.0022686106860808
2	A	26	50	20120615	17	1192	23.64	-0.00767449859679445	0.00181439357411781
2	A	26	50	20120615	17	1194	23.68	-0.00721707122004487	0.0012127871246843
2	A	26	50	20120615	17	1196	23.72	-0.00656945333235955	0.00068229440423471
2	A	26	50	20120615	17	1198	23.76	-0.00600484270971771	0.00017320580605165
2	A	26	50	20120615	17	1200	23.8	-0.0051530618811004	-0.000571985746369609
2	A	26	50	20120615	17	1202	23.84	-0.00409349065376361	-0.000964571431284379
2	A	26	50	20120615	17	1204	23.88	-0.00358212517174512	-0.00090870999557064
2	A	26	50	20120615	17	1206	23.92	-0.00211039554379031	-0.000663697495889499
2	A	26	50	20120615	17	1208	23.96	-0.00176614060736964	-0.00048185084497176
2	A	26	50	20120615	17	1210	24	-0.000859870130194089	0.000449861334190881
2	A	26	50	20120615	17	1212	24.04	4.56798051714303e-05	0.00141596789429722
2	A	26	50	20120615	17	1214	24.08	0.00088422783748562	0.00189343891986631
2	A	26	50	20120615	17	1216	24.12	0.00147709656842402	0.00293817716825416
2	A	26	50	20120615	17	1218	24.16	0.00175005392809765	0.0038250729196252
2	A	26	50	20120615	17	1220	24.2	0.00240011840524588	0.00471109892965538
2	A	26	50	20120615	17	1222	24.24	0.00293413251746577	0.00515150624618179
2	A	26	50	20120615	17	1224	24.28	0.0032983278651159	0.00632325996435383
2	A	26	50	20120615	17	1226	24.32	0.00324748688754859	0.00733527118958802
2	A	26	50	20120615	17	1228	24.36	0.00344197660771395	0.0083067581251924
2	A	26	50	20120615	17	1230	24.4	0.00360717796500256	0.00903408108925308
2	A	26	50	20120615	17	1232	24.44	0.00330636766921799	0.00993755849464294
2	A	26	50	20120615	17	1234	24.48	0.00321628226529483	0.0098495095582496
2	A	26	50	20120615	17	1236	24.52	0.00272592492574539	0.0096034576116001
2	A	26	50	20120615	17	1238	24.56	0.00230669545731551	0.00948886388664102
2	A	26	50	20120615	17	1240	24.6	0.00171114891299676	0.00962201916460626
2	A	26	50	20120615	17	1242	24.64	0.00073599916426583	0.0104061228031962
2	A	26	50	20120615	17	1244	24.68	0.00040150937249335	0.0105938172271944
2	A	26	50	20120615	17	1246	24.72	-0.00062808971970929	0.0119304845101951
2	A	26	50	20120615	17	1248	24.76	-0.00176129480459817	0.0125415760899914
2	A	26	50	20120615	17	1250	24.8	-0.00225786973407457	0.0133908275976524
2	A	26	50	20120615	17	1252	24.84	-0.00357984121684188	0.0139666458627761
2	A	26	50	20120615	17	1254	24.88	-0.00447403431019477	0.0145599650207341
2	A	26	50	20120615	17	1256	24.92	-0.00555558241629084	0.0156309348093836
2	A	26	50	20120615	17	1258	24.96	-0.0068551174008911	0.0164546717830591
2	A	26	50	20120615	17	1260	25	-0.0077137995916928	0.0164189346063379
2	A	26	50	20120615	17	1262	25.04	-0.00869582948940467	0.0175083033134339
2	A	26	50	20120615	17	1264	25.08	-0.00909072741349393	0.0177896823148714
2	A	26	50	20120615	17	1266	25.12	-0.00911500946035987	0.0184159102224259
2	A	26	50	20120615	17	1268	25.16	-0.00951864015319678	0.0187672008713193
2	A	26	50	20120615	17	1270	25.2	-0.0095500569074849	0.0185872916929821
2	A	26	50	20120615	17	1272	25.24	-0.00948662942921246	0.0190752660826789
2	A	26	50	20120615	17	1274	25.28	-0.00978495778019506	0.0188105960144808
2	A	26	50	20120615	17	1276	25.32	-0.00978815390284603	0.0186300575111082
2	A	26	50	20120615	17	1278	25.36	-0.0099287196598781	0.018407750210171
2	A	26	50	20120615	17	1280	25.4	-0.0101913037630717	0.0181252256957479
2	A	26	50	20120615	17	1282	25.44	-0.0102437215887611	0.0177208101143839
2	A	26	50	20120615	17	1284	25.48	-0.0107886463586147	0.0172761530861025
2	A	26	50	20120615	17	1286	25.52	-0.0112120406859858	0.0170380207354023
2	A	26	50	20120615	17	1288	25.56	-0.0118089802306634	0.0161633296470746
2	A	26	50	20120615	17	1290	25.6	-0.0120747109590333	0.0161002557221927
2	A	26	50	20120615	17	1292	25.64	-0.0130500558692359	0.0151316990370896
2	A	26	50	20120615	17	1294	25.68	-0.0138419405108460	0.0142074440060413
2	A	26	50	20120615	17	1296	25.72	-0.0144999811524860	0.0135774047929363
2	A	26	50	20120615	17	1298	25.76	-0.0155109953571587	0.0124457581713932
2	A	26	50	20120615	17	1300	25.8	-0.0155598988621456	0.0118571907710047
2	A	26	50	20120615	17	1302	25.84	-0.0161216457023236	0.0113556470021769
2	A	26	50	20120615	17	1304	25.88	-0.0165784720383092	0.0114351328754501
2	A	26	50	20120615	17	1306	25.92	-0.0169044199801649	0.0107937587406427
2	A	26	50	20120615	17	1308	25.96	-0.0174499457907825	0.0094127579837819
2	A	26	50	20120615	17	1310	26	-0.0175593139966286	0.00898526243707996
2	A	26	50	20120615	17	1312	26.04	-0.0178316137469958	0.00839360498005774
2	A	26	50	20120615	17	1314	26.08	-0.0186102514501671	0.00797830702533125
2	A	26	50	20120615	17	1316	26.12	-0.0194507609966923	0.00751103672218756
2	A	26	50	20120615	17	1318	26.16	-0.0195965876281765	0.00738909615777194
2	A	26	50	20120615	17	1320	26.2	-0.0202464611864938	0.00652038719281302
2	A	26	50	20120615	17	1322	26.24	-0.0211771622029593	0.00660510565626698
2	A	26	50	20120615	17	1324	26.28	-0.0213640010277522	0.00623531002290985
2	A	26	50	20120615	17	1326	26.32	-0.0222371223390258	0.00473184544261539
2	A	26	50	20120615	17	1328	26.36	-0.0227880433743838	0.00374240506583668
2	A	26	50	20120615	17	1330	26.4	-0.0231560429565167	0.00266437128044311
2	A	26	50	20120615	17	1332	26.44	-0.0230815421860509	0.00163343787774437
2	A	26	50	20120615	17	1334	26.48	-0.0230206320079195	0.00122717674768145
2	A	26	50	20120615	17	1336	26.52	-0.0226574124676274	0.00071716183961503
2	A	26	50	20120615	17	1338	26.56	-0.0221358787900955	0.000183465925446670
2	A	26	50	20120615	17	1340	26.6	-0.0213288790339307	-0.00024127190480866
2	A	26	50	20120615	17	1342	26.64	-0.0197529855060393	-0.00180245761165138
2	A	26	50	20120615	17	1344	26.68	-0.0193780138510439	-0.00278030850828649
2	A	26	50	20120615	17	1346	26.72	-0.0179238876464067	-0.00379263439603829
2	A	26	50	20120615	17	1348	26.76	-0.0170358661810400	-0.00460824812701149
2	A	26	50	20120615	17	1350	26.8	-0.0164751849507812	-0.00530200685348949
2	A	26	50	20120615	17	1352	26.84	-0.0155564623231890	-0.00648957147928889
2	A	26	50	20120615	17	1354	26.88	-0.0156803827865920	-0.00719664290513639
2	A	26	50	20120615	17	1356	26.92	-0.0141103087475097	-0.00851526977282869
2	A	26	50	20120615	17	1358	26.96	-0.0140216022018099	-0.0090408268879456
2	A	26	50	20120615	17	1360	27	-0.0133619564277766	-0.0100636427047963
2	A	26	50	20120615	17	1362	27.04	-0.0126116171379883	-0.0108926122686526
2	A	26	50	20120615	17	1364	27.08	-0.0116032333705416	-0.0117233708126652
2	A	26	50	20120615	17	1366	27.12	-0.0107583539041087	-0.0130200915122763
2	A	26	50	20120615	17	1368	27.16	-0.0105366052175286	-0.0137865952630825
2	A	26	50	20120615	17	1370	27.2	-0.00960308284500608	-0.0143155111354101
2	A	26	50	20120615	17	1372	27.24	-0.0086627722473842	-0.0142638923403835
2	A	26	50	20120615	17	1374	27.28	-0.00822450746440478	-0.0146325778160941
2	A	26	50	20120615	17	1376	27.32	-0.007199626895753	-0.0142237286752121
2	A	26	50	20120615	17	1378	27.36	-0.00693241124314261	-0.0137025202667995
2	A	26	50	20120615	17	1380	27.4	-0.00620189922749878	-0.0136547905590694
2	A	26	50	20120615	17	1382	27.44	-0.00548270092035395	-0.0132931054404925
2	A	26	50	20120615	17	1384	27.48	-0.00541623288292241	-0.0130156367395549
2	A	26	50	20120615	17	1386	27.52	-0.0047100453405514	-0.0125398245864944
2	A	26	50	20120615	17	1388	27.56	-0.00398653368204133	-0.0118171614561218
2	A	26	50	20120615	17	1390	27.6	-0.003368946619353	-0.0116594766439172
2	A	26	50	20120615	17	1392	27.64	-0.00254276305621463	-0.0104933161403843
2	A	26	50	20120615	17	1394	27.68	-0.00179313087320753	-0.0101031770449325
2	A	26	50	20120615	17	1396	27.72	-0.00077631839292909	-0.00906769694563069
2	A	26	50	20120615	17	1398	27.76	-0.000259098066762380	-0.00877293241282529
2	A	26	50	20120615	17	1400	27.8	-0.00028834400323225	-0.00751298126583579
2	A	26	50	20120615	17	1402	27.84	-0.000171240049199950	-0.00694375323591279
2	A	26	50	20120615	17	1404	27.88	0.000359422376877121	-0.00572182322054779
2	A	26	50	20120615	17	1406	27.92	0.00102802719382806	-0.00453816182418059
2	A	26	50	20120615	17	1408	27.96	0.0015388269904216	-0.00333411453931179
2	A	26	50	20120615	17	1410	28	0.00130020673604239	-0.00266367831579749
2	A	26	50	20120615	17	1412	28.04	0.00111330427163916	-0.00232576612720409
2	A	26	50	20120615	17	1414	28.08	0.00094778471629901	-0.00156059173714652
2	A	26	50	20120615	17	1416	28.12	0.0008980751095816	-0.00065245449806864
2	A	26	50	20120615	17	1418	28.16	0.00053797391019454	0.0001277105557501
2	A	26	50	20120615	17	1420	28.2	-0.0001060165197033	0.00073791542364285
2	A	26	50	20120615	17	1422	28.24	-0.00048040127607033	0.00068814924838294
2	A	26	50	20120615	17	1424	28.28	-0.00115150925102667	0.00107371336296053
2	A	26	50	20120615	17	1426	28.32	-0.00170250806813066	0.00119575292232551
2	A	26	50	20120615	17	1428	28.36	-0.00203783931697276	0.00193134903572607
2	A	26	50	20120615	17	1430	28.4	-0.00244115888282594	0.00237153714915032
2	A	26	50	20120615	17	1432	28.44	-0.00246035683193516	0.00240725311266805
2	A	26	50	20120615	17	1434	28.48	-0.00225873947541543	0.00264308029526158
2	A	26	50	20120615	17	1436	28.52	-0.00238733391464202	0.00289609724370575
2	A	26	50	20120615	17	1438	28.56	-0.00250124174602336	0.00260484703160282
2	A	26	50	20120615	17	1440	28.6	-0.00227865160237365	0.00290485122565683
2	A	26	50	20120615	17	1442	28.64	-0.00252697336179074	0.00278858872869414
2	A	26	50	20120615	17	1444	28.68	-0.00243205134748426	0.00296024597089499
2	A	26	50	20120615	17	1446	28.72	-0.00286726142916895	0.00339013860958516
2	A	26	50	20120615	17	1448	28.76	-0.00296322289044378	0.00333854102776198
2	A	26	50	20120615	17	1450	28.8	-0.00331939964719526	0.00361120847365533
2	A	26	50	20120615	17	1452	28.84	-0.00319408618343338	0.00391570279576988
2	A	26	50	20120615	17	1454	28.88	-0.0035786603485173	0.00417247448122215
2	A	26	50	20120615	17	1456	28.92	-0.003748511639999	0.00563715708299565
2	A	26	50	20120615	17	1458	28.96	-0.00423266977439777	0.0055757073823902
2	A	26	50	20120615	17	1460	29	-0.00393667162310189	0.00616096877573387
2	A	26	50	20120615	17	1462	29.04	-0.00424639825255451	0.0068739589681826
2	A	26	50	20120615	17	1464	29.08	-0.00512232960617647	0.00712973787571409
2	A	26	50	20120615	17	1466	29.12	-0.00506331447421864	0.00748303387943901
2	A	26	50	20120615	17	1468	29.16	-0.00569836566018872	0.00825966198513826
2	A	26	50	20120615	17	1470	29.2	-0.00613113339505119	0.00946430465391685
2	A	26	50	20120615	17	1472	29.24	-0.00660230692762704	0.0097404864205127
2	A	26	50	20120615	17	1474	29.28	-0.00636004365911115	0.0106388457870203
2	A	26	50	20120615	17	1476	29.32	-0.00599946162711288	0.0112893133150338
2	A	26	50	20120615	17	1478	29.36	-0.00574561029266691	0.0117441102545574
2	A	26	50	20120615	17	1480	29.4	-0.00566903062826441	0.0119812031582892
2	A	26	50	20120615	17	1482	29.44	-0.00520912837778068	0.0121121310498937
2	A	26	50	20120615	17	1484	29.48	-0.00411797776159609	0.0122285491103483
2	A	26	50	20120615	17	1486	29.52	-0.00342501311603328	0.0124551344073117
2	A	26	50	20120615	17	1488	29.56	-0.00299592657907366	0.0128106959811636
2	A	26	50	20120615	17	1490	29.6	-0.00228096030601422	0.0124291588397048
2	A	26	50	20120615	17	1492	29.64	-0.00148322647711012	0.0125073040385209
2	A	26	50	20120615	17	1494	29.68	-0.00085081704207456	0.0125241883342420
2	A	26	50	20120615	17	1496	29.72	-0.000432658133311390	0.0122307347774089
2	A	26	50	20120615	17	1498	29.76	0.00048513182043647	0.0117325419876172
2	A	26	50	20120615	17	1500	29.8	0.00140147856924393	0.0116714833170617
2	A	26	50	20120615	17	1502	29.84	0.00176124035737602	0.0109280453894578
2	A	26	50	20120615	17	1504	29.88	0.00275765987808504	0.00975633409769264
2	A	26	50	20120615	17	1506	29.92	0.00333546511326382	0.00961389450769042
2	A	26	50	20120615	17	1508	29.96	0.00411929298020911	0.00866023373403975
2	A	26	50	20120615	17	1510	30	0.00463764467722576	0.00715652873743968
2	A	26	50	20120615	17	1512	30.04	0.00522441602638996	0.00661567690264572
2	A	26	50	20120615	17	1514	30.08	0.00586399410997316	0.00546767490125373
2	A	26	50	20120615	17	1516	30.12	0.00663844574099996	0.00391157329216775
2	A	26	50	20120615	17	1518	30.16	0.00726772127878126	0.00328050170316219
2	A	26	50	20120615	17	1520	30.2	0.00810410839277216	0.00249874565908578
2	A	26	50	20120615	17	1522	30.24	0.00895409317016526	0.00175081053235352
2	A	26	50	20120615	17	1524	30.28	0.00997328860029626	0.00117986423295225
2	A	26	50	20120615	17	1526	30.32	0.0109680110647305	-0.000132702729625280
2	A	26	50	20120615	17	1528	30.36	0.0118323925361886	-0.00079001505128067
2	A	26	50	20120615	17	1530	30.4	0.0125658036896353	-0.00155552885259323
2	A	26	50	20120615	17	1532	30.44	0.0126720747677798	-0.00270988774394809
2	A	26	50	20120615	17	1534	30.48	0.0137894590455464	-0.00391011665219849
2	A	26	50	20120615	17	1536	30.52	0.0142359191961198	-0.00430355793631849
2	A	26	50	20120615	17	1538	30.56	0.0149391368900098	-0.00539356303951759
2	A	26	50	20120615	17	1540	30.6	0.0158022667824651	-0.00554880833332709
2	A	26	50	20120615	17	1542	30.64	0.0163048570693291	-0.00652619253948659
2	A	26	50	20120615	17	1544	30.68	0.0173246252559529	-0.00738365143555679
2	A	26	50	20120615	17	1546	30.72	0.0181317240070670	-0.00793787465958299
2	A	26	50	20120615	17	1548	30.76	0.0189535235081621	-0.0085227933889805
2	A	26	50	20120615	17	1550	30.8	0.0201390375242960	-0.00859748507827729
2	A	26	50	20120615	17	1552	30.84	0.0211508436885636	-0.0087560820582296
2	A	26	50	20120615	17	1554	30.88	0.0222060167117214	-0.00827295842105169
2	A	26	50	20120615	17	1556	30.92	0.0232524852504028	-0.00794547605748079
2	A	26	50	20120615	17	1558	30.96	0.0248127234341588	-0.00766637393987859
2	A	26	50	20120615	17	1560	31	0.0262672420830595	-0.00737023761991769
2	A	26	50	20120615	17	1562	31.04	0.0275951179074497	-0.00747114175759299
2	A	26	50	20120615	17	1564	31.08	0.0292711024002181	-0.00750253729867769
2	A	26	50	20120615	17	1566	31.12	0.0308354347322371	-0.00706476749044509
2	A	26	50	20120615	17	1568	31.16	0.0324769831247616	-0.00686458556069119
2	A	26	50	20120615	17	1570	31.2	0.0332125863092300	-0.00643685666875149
2	A	26	50	20120615	17	1572	31.24	0.0342714787140569	-0.00622790661491079
2	A	26	50	20120615	17	1574	31.28	0.0354343158157181	-0.00630703186372559
2	A	26	50	20120615	17	1576	31.32	0.0359165626404874	-0.00631523430238739
2	A	26	50	20120615	17	1578	31.36	0.0363761820482586	-0.00628355591859019
2	A	26	50	20120615	17	1580	31.4	0.037207739622934	-0.00669000089641619
2	A	26	50	20120615	17	1582	31.44	0.0378154271906857	-0.00623985671951289
2	A	26	50	20120615	17	1584	31.48	0.0383759507361323	-0.00668328338199499
2	A	26	50	20120615	17	1586	31.52	0.0395018061531375	-0.00690347643365649
2	A	26	50	20120615	17	1588	31.56	0.0404391469022784	-0.00725872688052459
2	A	26	50	20120615	17	1590	31.6	0.0409271212919752	-0.0079131542065127
2	A	26	50	20120615	17	1592	31.64	0.0417977818716502	-0.00824231241315509
2	A	26	50	20120615	17	1594	31.68	0.0425483757198798	-0.0091568136132636
2	A	26	50	20120615	17	1596	31.72	0.0429563056219463	-0.00998419925792999
2	A	26	50	20120615	17	1598	31.76	0.0429575784141524	-0.0108313131817915
2	A	26	50	20120615	17	1600	31.8	0.0434752512886591	-0.0126257380604086
2	A	26	50	20120615	17	1602	31.84	0.0456059761524085	-0.0132320821252761
2	A	26	50	20120615	17	1604	31.88	0.0472530399778263	-0.0138493156345738
2	A	26	50	20120615	17	1606	31.92	0.0475131845626249	-0.0145570588118634
2	A	26	50	20120615	17	1608	31.96	0.0489580865593015	-0.0159550089182692
2	A	26	50	20120615	17	1610	32	0.0493518743257443	-0.0175173613513009
2	A	26	50	20120615	17	1612	32.04	0.0487214179196383	-0.0199548998474072
2	A	26	50	20120615	17	1614	32.08	0.0480664956189033	-0.0222586537405129
2	A	26	50	20120615	17	1616	32.12	0.047709335983726	-0.0239399415341402
2	A	26	50	20120615	17	1618	32.16	0.0475170029392433	-0.0243316786909175
2	A	26	50	20120615	17	1620	32.2	0.0471843799093731	-0.0243649127096333
2	A	26	50	20120615	17	1622	32.24	0.0466348165190349	-0.0252322498874367
2	A	26	50	20120615	17	1624	32.28	0.0465805107182398	-0.0246118343976236
2	A	26	50	20120615	17	1626	32.32	0.0455344169461524	-0.0246941416269538
2	A	26	50	20120615	17	1628	32.36	0.0444776458616691	-0.0256612515715826
2	A	26	50	20120615	17	1630	32.4	0.0432984745933625	-0.0258948796520866
2	A	26	50	20120615	17	1632	32.44	0.0427118588076901	-0.0262037438941089
2	A	26	50	20120615	17	1634	32.48	0.0425365741077018	-0.0262172425625618
2	A	26	50	20120615	17	1636	32.52	0.0413674084003489	-0.0274329358961167
2	A	26	50	20120615	17	1638	32.56	0.0412156562140384	-0.0286088615442978
2	A	26	50	20120615	17	1640	32.6	0.0408358903750666	-0.0309859211974092
2	A	26	50	20120615	17	1642	32.64	0.0408305658610042	-0.0323655784513857
2	A	26	50	20120615	17	1644	32.68	0.0411749905030524	-0.0349009168863978
2	A	26	50	20120615	17	1646	32.72	0.0420834035137749	-0.0366659331939854
2	A	26	50	20120615	17	1648	32.76	0.043554786659407	-0.0384900919127514
2	A	26	50	20120615	17	1650	32.8	0.0442962234748201	-0.0400805518403352
2	A	26	50	20120615	17	1652	32.84	0.0463635562156362	-0.0414465053648924
2	A	26	50	20120615	17	1654	32.88	0.047050651874915	-0.0410713852174729
2	A	26	50	20120615	17	1656	32.92	0.0473831476255647	-0.0405993065882171
2	A	26	50	20120615	17	1658	32.96	0.0480489098732552	-0.0395287964189754
2	A	26	50	20120615	17	1660	33	0.0489019705651465	-0.0387690738222007
2	A	26	50	20120615	17	1662	33.04	0.0490645273430735	-0.0389991027291885
2	A	26	50	20120615	17	1664	33.08	0.0496582919783036	-0.0390282991681837
2	A	26	50	20120615	17	1666	33.12	0.0493670912636754	-0.0389411977548772
2	A	26	50	20120615	17	1668	33.16	0.0497082702855979	-0.0382666885963033
2	A	26	50	20120615	17	1670	33.2	0.0500855046822931	-0.0373125964875161
2	A	26	50	20120615	17	1672	33.24	0.0503368528587337	-0.0365792843290188
2	A	26	50	20120615	17	1674	33.28	0.0500063582202749	-0.0357950958376151
2	A	26	50	20120615	17	1676	33.32	0.0497549251910206	-0.0349448565017808
2	A	26	50	20120615	17	1678	33.36	0.049456370565868	-0.0335387180988488
2	A	26	50	20120615	17	1680	33.4	0.0484481211487097	-0.0318131512785837
2	A	26	50	20120615	17	1682	33.44	0.0477658338155428	-0.0298808405776352
2	A	26	50	20120615	17	1684	33.48	0.04710030491309	-0.0284240591870347
2	A	26	50	20120615	17	1686	33.52	0.0467815411761311	-0.0270539690878076
2	A	26	50	20120615	17	1688	33.56	0.0463498524862168	-0.0255836819576864
2	A	26	50	20120615	17	1690	33.6	0.0459610851779204	-0.0244818681712416
2	A	26	50	20120615	17	1692	33.64	0.0462826773420040	-0.0236793019745948
2	A	26	50	20120615	17	1694	33.68	0.0458088450879309	-0.0233956814446609
2	A	26	50	20120615	17	1696	33.72	0.0458158454450647	-0.0225574063555643
2	A	26	50	20120615	17	1698	33.76	0.0455255781113876	-0.022076927297748
2	A	26	50	20120615	17	1700	33.8	0.0452353107777105	-0.0211801037671691
2	A	26	50	20120615	17	1702	33.84	0.0453406696881073	-0.0211443241640411
2	A	26	50	20120615	17	1704	33.88	0.0445501950174189	-0.0200174080868641
2	A	26	50	20120615	17	1706	33.92	0.0442889897724486	-0.0190014370636552
2	A	26	50	20120615	17	1708	33.96	0.0441747920272869	-0.0179176545001306
2	A	26	50	20120615	17	1710	34	0.0440036721862398	-0.0176393372710556
2	A	26	50	20120615	17	1712	34.04	0.0445547205008185	-0.0168523981342731
2	A	26	50	20120615	17	1714	34.08	0.0443769538560282	-0.0159461700835044
2	A	26	50	20120615	17	1716	34.12	0.0446923234804374	-0.0152189814697321
2	A	26	50	20120615	17	1718	34.16	0.0449862677693766	-0.0138843174202425
2	A	26	50	20120615	17	1720	34.2	0.045136669381735	-0.0129119748854329
2	A	26	50	20120615	17	1722	34.24	0.0448065919362771	-0.0125130252394875
2	A	26	50	20120615	17	1724	34.28	0.0450274213840417	-0.0113367531089836
2	A	26	50	20120615	17	1726	34.32	0.0451696205577383	-0.0107366315837906
2	A	26	50	20120615	17	1728	34.36	0.0449768632491868	-0.0100914673566360
2	A	26	50	20120615	17	1730	34.4	0.0456286742800846	-0.00925835414704199
2	A	26	50	20120615	17	1732	34.44	0.0453770856873384	-0.00931181141969969
2	A	26	50	20120615	17	1734	34.48	0.0452500893094373	-0.00906814242290279
2	A	26	50	20120615	17	1736	34.52	0.044873837791168	-0.00851384141713069
2	A	26	50	20120615	17	1738	34.56	0.0449202947066919	-0.0085940980367954
2	A	26	50	20120615	17	1740	34.6	0.0448681102262403	-0.0086106443354751
2	A	26	50	20120615	17	1742	34.64	0.0450117236134993	-0.0090803753702174
2	A	26	50	20120615	17	1744	34.68	0.0448224311281757	-0.0090316557129936
2	A	26	50	20120615	17	1746	34.72	0.0445593166948962	-0.00922830210884159
2	A	26	50	20120615	17	1748	34.76	0.0442766154037778	-0.00960674565813259
2	A	26	50	20120615	17	1750	34.8	0.0441011822113654	-0.00958546174401889
2	A	26	50	20120615	17	1752	34.84	0.0440120867569359	-0.0097561573209973
2	A	26	50	20120615	17	1754	34.88	0.0435248901846984	-0.010164157933742
2	A	26	50	20120615	17	1756	34.92	0.043051482194694	-0.00970489207936129
2	A	26	50	20120615	17	1758	34.96	0.0431981361411121	-0.00994262137919619
2	A	26	50	20120615	17	1760	35	0.0424362285843836	-0.0100624759786074
2	A	26	50	20120615	17	1762	35.04	0.0419164343895333	-0.0105688351446151
2	A	26	50	20120615	17	1764	35.08	0.0404747850840502	-0.0103555717394092
2	A	26	50	20120615	17	1766	35.12	0.0389628493645171	-0.0112640625318777
2	A	26	50	20120615	17	1768	35.16	0.0373735561631222	-0.0115908872861421
2	A	26	50	20120615	17	1770	35.2	0.036352564681767	-0.0123591588039013
2	A	26	50	20120615	17	1772	35.24	0.0344217389050590	-0.012685559294097
2	A	26	50	20120615	17	1774	35.28	0.0334442344907467	-0.0128579519273503
2	A	26	50	20120615	17	1776	35.32	0.0310964278451730	-0.0133831201337375
2	A	26	50	20120615	17	1778	35.36	0.0297747038497791	-0.0133121266129064
2	A	26	50	20120615	17	1780	35.4	0.0282660491057108	-0.0135588785952692
2	A	26	50	20120615	17	1782	35.44	0.0270262929283920	-0.0139783909064116
2	A	26	50	20120615	17	1784	35.48	0.0254882437554297	-0.0147247633271574
2	A	26	50	20120615	17	1786	35.52	0.0240925776039271	-0.014900528859757
2	A	26	50	20120615	17	1788	35.56	0.0221605426746233	-0.0155251233506469
2	A	26	50	20120615	17	1790	35.6	0.0199375912876173	-0.0164260678995465
2	A	26	50	20120615	17	1792	35.64	0.0179814015906682	-0.0171066369632351
2	A	26	50	20120615	17	1794	35.68	0.0161888562018755	-0.017292070059747
2	A	26	50	20120615	17	1796	35.72	0.0149873757146223	-0.0181148241549967
2	A	26	50	20120615	17	1798	35.76	0.0138131117673771	-0.0185938607149793
2	A	26	50	20120615	17	1800	35.8	0.0123839075412428	-0.0194655819548261
2	A	26	50	20120615	17	1802	35.84	0.0113844969588494	-0.0204634369023009
2	A	26	50	20120615	17	1804	35.88	0.0103557485161045	-0.0217344401282803
2	A	26	50	20120615	17	1806	35.92	0.00976711747610576	-0.0231658010300972
2	A	26	50	20120615	17	1808	35.96	0.00958701737893756	-0.0242221478505117
2	A	26	50	20120615	17	1810	36	0.00974053026113316	-0.0260219467406659
2	A	26	50	20120615	17	1812	36.04	0.00980247281516506	-0.0266798388898818
2	A	26	50	20120615	17	1814	36.08	0.00984426282593316	-0.0292015938036274
2	A	26	50	20120615	17	1816	36.12	0.00966437486079936	-0.0306853866732693
2	A	26	50	20120615	17	1818	36.16	0.00981378652366406	-0.0329214704474155
2	A	26	50	20120615	17	1820	36.2	0.00984306074440516	-0.0337366231447673
2	A	26	50	20120615	17	1822	36.24	0.00989446740739746	-0.0350659131827199
2	A	26	50	20120615	17	1824	36.28	0.0101428740196283	-0.0361253712729717
2	A	26	50	20120615	17	1826	36.32	0.0102628700403957	-0.0373181897021553
2	A	26	50	20120615	17	1828	36.36	0.0107219237627420	-0.0388162661287771
2	A	26	50	20120615	17	1830	36.4	0.0112026856632707	-0.0401872754668197
2	A	26	50	20120615	17	1832	36.44	0.0117191564562494	-0.0415087166195011
2	A	26	50	20120615	17	1834	36.48	0.0121100450848893	-0.0430967370286899
2	A	26	50	20120615	17	1836	36.52	0.0126180305964937	-0.0450999705397914
2	A	26	50	20120615	17	1838	36.56	0.0135584119047937	-0.0464028147841276
2	A	26	50	20120615	17	1840	36.6	0.0138901864065264	-0.0486886081649912
2	A	26	50	20120615	17	1842	36.64	0.0146356890859314	-0.0504534759801547
2	A	26	50	20120615	17	1844	36.68	0.0150381035551047	-0.0515429153979289
2	A	26	50	20120615	17	1846	36.72	0.0159201485539567	-0.0527879890182421
2	A	26	50	20120615	17	1848	36.76	0.0171309982060606	-0.0542538213756418
2	A	26	50	20120615	17	1850	36.8	0.0177920016251138	-0.0552251032502797
2	A	26	50	20120615	17	1852	36.84	0.0190348125037272	-0.0560531252910491
2	A	26	50	20120615	17	1854	36.88	0.0201866187396020	-0.0572726723565616
2	A	26	50	20120615	17	1856	36.92	0.0215535975689919	-0.058499361200564
2	A	26	50	20120615	17	1858	36.96	0.0229642755974590	-0.0588462677874141
2	A	26	50	20120615	17	1860	37	0.0244849794410788	-0.0594091247852386
2	A	26	50	20120615	17	1862	37.04	0.0254050667847587	-0.0593678297492173
2	A	26	50	20120615	17	1864	37.08	0.0262995568629597	-0.0597581526924323
2	A	26	50	20120615	17	1866	37.12	0.0273266294626332	-0.0600250855023302
2	A	26	50	20120615	17	1868	37.16	0.0284242006083909	-0.0605105850182929
2	A	26	50	20120615	17	1870	37.2	0.0295774917685062	-0.0607453444696468
2	A	26	50	20120615	17	1872	37.24	0.0317531886235391	-0.0615977616943672
2	A	26	50	20120615	17	1874	37.28	0.0327898071647586	-0.0613328794941347
2	A	26	50	20120615	17	1876	37.32	0.0338769838408329	-0.0612048224560618
2	A	26	50	20120615	17	1878	37.36	0.0349645847809759	-0.0611593554900315
2	A	26	50	20120615	17	1880	37.4	0.0371020271591466	-0.061000539306977
2	A	26	50	20120615	17	1882	37.44	0.0383239783877151	-0.0611056860853395
2	A	26	50	20120615	17	1884	37.48	0.0393492125097575	-0.0621132425378522
2	A	26	50	20120615	17	1886	37.52	0.0409119184961797	-0.062789519463379
2	A	26	50	20120615	17	1888	37.56	0.0423300211458493	-0.0636024801297092
2	A	26	50	20120615	17	1890	37.6	0.0431455273965918	-0.064511748739637
2	A	26	50	20120615	17	1892	37.64	0.0443418813596813	-0.0654901723927648
2	A	26	50	20120615	17	1894	37.68	0.0451551248687240	-0.0665036685422395
2	A	26	50	20120615	17	1896	37.72	0.0453862780754938	-0.0682470403112549
2	A	26	50	20120615	17	1898	37.76	0.0459233963864831	-0.0693443286143002
2	A	26	50	20120615	17	1900	37.8	0.0456264115383848	-0.0705435817151926
2	A	26	50	20120615	17	1902	37.84	0.0456856670866482	-0.071544420653284
2	A	26	50	20120615	17	1904	37.88	0.0453050315063355	-0.0723283899415855
2	A	26	50	20120615	17	1906	37.92	0.0448572207818101	-0.0731154704997243
2	A	26	50	20120615	17	1908	37.96	0.0438407547838544	-0.073702298417431
2	A	26	50	20120615	17	1910	38	0.0430124499003725	-0.0750774796854826
2	A	26	50	20120615	17	1912	38.04	0.0420788568171719	-0.0768274982582412
2	A	26	50	20120615	17	1914	38.08	0.0408798158483139	-0.0780949871635181
2	A	26	50	20120615	17	1916	38.12	0.0399077561562167	-0.0792979879303507
2	A	26	50	20120615	17	1918	38.16	0.039496714984313	-0.0810226920803428
2	A	26	50	20120615	17	1920	38.2	0.0384501262374788	-0.0825065556606628
2	A	26	50	20120615	17	1922	38.24	0.0375443931614569	-0.0842052382811073
2	A	26	50	20120615	17	1924	38.28	0.0362722373514242	-0.0847912176706766
2	A	26	50	20120615	17	1926	38.32	0.034949735538571	-0.0860731315542896
2	A	26	50	20120615	17	1928	38.36	0.0341963839738948	-0.0865319024339235
2	A	26	50	20120615	17	1930	38.4	0.0331878375718885	-0.0876210590089851
2	A	26	50	20120615	17	1932	38.44	0.0315815030970670	-0.0884002199711746
2	A	26	50	20120615	17	1934	38.48	0.0305823612152504	-0.0892521422211481
2	A	26	50	20120615	17	1936	38.52	0.0290551519892437	-0.0901019431507781
2	A	26	50	20120615	17	1938	38.56	0.0275503580482006	-0.0912523351730905
2	A	26	50	20120615	17	1940	38.6	0.0254987584332660	-0.0921738367303324
2	A	26	50	20120615	17	1942	38.64	0.0240868783232708	-0.091732389966838
2	A	26	50	20120615	17	1944	38.68	0.0227504465068282	-0.0923928277004664
2	A	26	50	20120615	17	1946	38.72	0.0211750125983446	-0.0921392592087324
2	A	26	50	20120615	17	1948	38.76	0.0196990686139739	-0.0923069142265524
2	A	26	50	20120615	17	1950	38.8	0.0180692581940170	-0.0919293899160766
2	A	26	50	20120615	17	1952	38.84	0.0164808842314377	-0.0924501740604204
2	A	26	50	20120615	17	1954	38.88	0.0152108497417485	-0.0923168844321664
2	A	26	50	20120615	17	1956	38.92	0.0132367490300319	-0.0934920959024994
2	A	26	50	20120615	17	1958	38.96	0.0115420969182402	-0.0943307245449864
2	A	26	50	20120615	17	1960	39	0.0100999526380103	-0.0946737420445394
2	A	26	50	20120615	17	1962	39.04	0.00818878442981926	-0.0952438115315324
2	A	26	50	20120615	17	1964	39.08	0.00672429557530376	-0.0958006581217164
2	A	26	50	20120615	17	1966	39.12	0.00468719164938346	-0.0967485347618974
2	A	26	50	20120615	17	1968	39.16	0.00348214027288533	-0.0972780163196494
2	A	26	50	20120615	17	1970	39.2	0.00249869616161108	-0.0975796680725044
2	A	26	50	20120615	17	1972	39.24	0.00147706828415275	-0.0983019069388084
2	A	26	50	20120615	17	1974	39.28	0.00083268187445746	-0.0995986700648264
2	A	26	50	20120615	17	1976	39.32	-0.0007993912871992	-0.100547395233144
2	A	26	50	20120615	17	1978	39.36	-0.00204609125310922	-0.101513656649635
2	A	26	50	20120615	17	1980	39.4	-0.00283133333361686	-0.102665745728222
2	A	26	50	20120615	17	1982	39.44	-0.00319577616864043	-0.103814511404938
2	A	26	50	20120615	17	1984	39.48	-0.00338747281702008	-0.104923749812585
2	A	26	50	20120615	17	1986	39.52	-0.00369499355615813	-0.106096910673252
2	A	26	50	20120615	17	1988	39.56	-0.00422857633324149	-0.108396704768383
2	A	26	50	20120615	17	1990	39.6	-0.00416967433836866	-0.109846061537781
2	A	26	50	20120615	17	1992	39.64	-0.00475473448912239	-0.111253486875055
2	A	26	50	20120615	17	1994	39.68	-0.00486674020326235	-0.112898782933520
2	A	26	50	20120615	17	1996	39.72	-0.00535386606482176	-0.114090187149141
2	A	26	50	20120615	17	1998	39.76	-0.00548135741746969	-0.116400658556668
2	A	26	50	20120615	17	2000	39.8	-0.0059009545814258	-0.118268834672563
2	A	26	50	20120615	17	2002	39.84	-0.00642265796458523	-0.119576275110977
2	A	26	50	20120615	17	2004	39.88	-0.00605015411225615	-0.120987094560800
2	A	26	50	20120615	17	2006	39.92	-0.00614137088702922	-0.122857816261107
2	A	26	50	20120615	17	2008	39.96	-0.00601967780998701	-0.123811066912825
2	A	26	50	20120615	17	2010	40	-0.00563578953848083	-0.125186318891554
2	A	26	50	20120615	17	2012	40.04	-0.00534849205328476	-0.125740195633258
2	A	26	50	20120615	17	2014	40.08	-0.00446036593611443	-0.126728023806575
2	A	26	50	20120615	17	2016	40.12	-0.00344050582560908	-0.128394886621866
2	A	26	50	20120615	17	2018	40.16	-0.00250231654833075	-0.128751692703653
2	A	26	50	20120615	17	2020	40.2	-0.00051393227963419	-0.130031273134888
2	A	26	50	20120615	17	2022	40.24	0.00055478890945115	-0.129765825249231
2	A	26	50	20120615	17	2024	40.28	0.00235586059181139	-0.130443869941711
2	A	26	50	20120615	17	2026	40.32	0.00400101522892002	-0.130781442719049
2	A	26	50	20120615	17	2028	40.36	0.00555665014753046	-0.131231162631884
2	A	26	50	20120615	17	2030	40.4	0.00657728807549506	-0.131255628526513
2	A	26	50	20120615	17	2032	40.44	0.00886187937483066	-0.132225142634198
2	A	26	50	20120615	17	2034	40.48	0.0102145746472406	-0.133577837906608
2	A	26	50	20120615	17	2036	40.52	0.0116193129787458	-0.134058246253746
2	A	26	50	20120615	17	2038	40.56	0.0125401074292069	-0.134801981166198
2	A	26	50	20120615	17	2040	40.6	0.0132267081137391	-0.135279278243499
2	A	26	50	20120615	17	2042	40.64	0.0147688372928288	-0.136042317171077
2	A	26	50	20120615	17	2044	40.68	0.0156963492577112	-0.137258752966752
2	A	26	50	20120615	17	2046	40.72	0.0162539736653549	-0.137778759293637
2	A	26	50	20120615	17	2048	40.76	0.0166530647326566	-0.138946616853445
2	A	26	50	20120615	17	2050	40.8	0.0166613378819965	-0.139492715420555
2	A	26	50	20120615	17	2052	40.84	0.0173993452295209	-0.140943910667584
2	A	26	50	20120615	17	2054	40.88	0.0176221545762728	-0.141788832560424
2	A	26	50	20120615	17	2056	40.92	0.0184479138753424	-0.143123991584660
2	A	26	50	20120615	17	2058	40.96	0.0188117910249410	-0.143974923885140
2	A	26	50	20120615	17	2060	41	0.0191201602922165	-0.145418765221645
2	A	26	50	20120615	17	2062	41.04	0.0193501114174583	-0.147148914093852
2	A	26	50	20120615	17	2064	41.08	0.0199146654715577	-0.148579815376261
2	A	26	50	20120615	17	2066	41.12	0.0200389748436903	-0.149889518556375
2	A	26	50	20120615	17	2068	41.16	0.0197650416766586	-0.150983695589583
2	A	26	50	20120615	17	2070	41.2	0.0198664407890807	-0.151621930170282
2	A	26	50	20120615	17	2072	41.24	0.0199927300602007	-0.153192697174010
2	A	26	50	20120615	17	2074	41.28	0.0202718251067350	-0.153814456166707
2	A	26	50	20120615	17	2076	41.32	0.0200539655074514	-0.154985495707030
2	A	26	50	20120615	17	2078	41.36	0.0205903767116595	-0.155743089912394
2	A	26	50	20120615	17	2080	41.4	0.0205954678804841	-0.157082915841386
2	A	26	50	20120615	17	2082	41.44	0.0202480663188871	-0.158202478008039
2	A	26	50	20120615	17	2084	41.48	0.0196590463701587	-0.159286472703598
2	A	26	50	20120615	17	2086	41.52	0.0188218319412339	-0.160376831360187
2	A	26	50	20120615	17	2088	41.56	0.0186641471290292	-0.160673109101504
2	A	26	50	20120615	17	2090	41.6	0.0184209023963011	-0.161090302102404
2	A	26	50	20120615	17	2092	41.64	0.0184767638320148	-0.162612703002299
2	A	26	50	20120615	17	2094	41.68	0.0182335190992866	-0.162806450260344
2	A	26	50	20120615	17	2096	41.72	0.0178552169713518	-0.164123790193695
2	A	26	50	20120615	17	2098	41.76	0.0176784402760552	-0.165460222010137
2	A	26	50	20120615	17	2100	41.8	0.0180461358022722	-0.166426129873238
2	A	26	50	20120615	17	2102	41.84	0.0179040073392537	-0.167034948811840
2	A	26	50	20120615	17	2104	41.88	0.0181225033346404	-0.167802159669427
2	A	26	50	20120615	17	2106	41.92	0.0186881887595896	-0.168973128499072
2	A	26	50	20120615	17	2108	41.96	0.0191372015656430	-0.170429061361535
2	A	26	50	20120615	17	2110	42	0.0196215697107559	-0.171180715869936
2	A	26	50	20120615	17	2112	42.04	0.0202480663188871	-0.172344613631770
2	A	26	50	20120615	17	2114	42.08	0.0205931344281062	-0.172797161971729
2	A	26	50	20120615	17	2116	42.12	0.0217407687339719	-0.173646397215934
2	A	26	50	20120615	17	2118	42.16	0.0224478755151585	-0.175122836175051
2	A	26	50	20120615	17	2120	42.2	0.0239985606863006	-0.175974899846381
2	A	26	50	20120615	17	2122	42.24	0.0243443359023008	-0.177471844902153
2	A	26	50	20120615	17	2124	42.28	0.0249595188019331	-0.178231277585148
2	A	26	50	20120615	17	2126	42.32	0.0258681510157578	-0.178636449770767
2	A	26	50	20120615	17	2128	42.36	0.0265823288647562	-0.179182336205843
2	A	26	50	20120615	17	2130	42.4	0.0274655052344582	-0.178586245189303
2	A	26	50	20120615	17	2132	42.44	0.0283642379533463	-0.178760900564256
2	A	26	50	20120615	17	2134	42.48	0.0300754363638178	-0.179120110809099
2	A	26	50	20120615	17	2136	42.52	0.0311467031373154	-0.178955354929083
2	A	26	50	20120615	17	2138	42.56	0.0321430165920072	-0.178697260953949
2	A	26	50	20120615	17	2140	42.6	0.0336038992019386	-0.178110362325565
2	A	26	50	20120615	17	2142	42.64	0.0342268602761640	-0.178211478595274
2	A	26	50	20120615	17	2144	42.68	0.0348073949435181	-0.177645086063544
2	A	26	50	20120615	17	2146	42.72	0.0354741966381771	-0.177058894541940
2	A	26	50	20120615	17	2148	42.76	0.0357881520490239	-0.177080107745376
2	A	26	50	20120615	17	2150	42.8	0.0361204922361816	-0.176750595985343
2	A	26	50	20120615	17	2152	42.84	0.0355647063061689	-0.175855398800361
2	A	26	50	20120615	17	2154	42.88	0.0356113753537272	-0.175749332783183
2	A	26	50	20120615	17	2156	42.92	0.0350442757152156	-0.174934745771256
2	A	26	50	20120615	17	2158	42.96	0.0351856970714529	-0.174900804645759
2	A	26	50	20120615	17	2160	43	0.0347925457011132	-0.174820194472704
2	A	26	50	20120615	17	2162	43.04	0.0345337446191989	-0.174501996421170
2	A	26	50	20120615	17	2164	43.08	0.0344682665312611	-0.173560554452698
2	A	26	50	20120615	17	2166	43.12	0.0337212789276156	-0.173249710311688
2	A	26	50	20120615	17	2168	43.16	0.0336045355980417	-0.172213869587928
2	A	26	50	20120615	17	2170	43.2	0.0332828020126018	-0.171958604039920
2	A	26	50	20120615	17	2172	43.24	0.0326010803648599	-0.171786140695988
2	A	26	50	20120615	17	2174	43.28	0.0320850338359499	-0.171449416446787
2	A	26	50	20120615	17	2176	43.32	0.0319709775121446	-0.170907277677652
2	A	26	50	20120615	17	2178	43.36	0.0312944884545834	-0.170695640618042
2	A	26	50	20120615	17	2180	43.4	0.0301942303030571	-0.170046516592913
2	A	26	50	20120615	17	2182	43.44	0.0296829921002592	-0.169614474349608
2	A	26	50	20120615	17	2184	43.48	0.0285120232706143	-0.168242687194106
2	A	26	50	20120615	17	2186	43.52	0.0277455195198081	-0.167525680917983
2	A	26	50	20120615	17	2188	43.56	0.0268503223348259	-0.166504618725950
2	A	26	50	20120615	17	2190	43.6	0.0266311192326581	-0.166534317210760
2	A	26	50	20120615	17	2192	43.64	0.0263914100338359	-0.166105103394579
2	A	26	50	20120615	17	2194	43.68	0.0257500641832997	-0.165967217572248
2	A	26	50	20120615	17	2196	43.72	0.0253378209298679	-0.166059848560583
2	A	26	50	20120615	17	2198	43.76	0.0239122936589958	-0.165492748922072
2	A	26	50	20120615	17	2200	43.8	0.0228495121668724	-0.164932013244591
2	A	26	50	20120615	17	2202	43.84	0.0220370464752891	-0.164727659384828
2	A	26	50	20120615	17	2204	43.88	0.0217846093544055	-0.164476636477507
2	A	26	50	20120615	17	2206	43.92	0.0200529048472796	-0.163655685504549
2	A	26	50	20120615	17	2208	43.96	0.0185686877135691	-0.162274705960892
2	A	26	50	20120615	17	2210	44	0.0172683183429670	-0.161634774323918
2	A	26	50	20120615	17	2212	44.04	0.0156950057548269	-0.161184347304302
2	A	26	50	20120615	17	2214	44.08	0.0140212840037584	-0.159657703763721
2	A	26	50	20120615	17	2216	44.12	0.0124387790274629	-0.158943525914722
2	A	26	50	20120615	17	2218	44.16	0.0108060694697031	-0.158405417654239
2	A	26	50	20120615	17	2220	44.2	0.00989955857622196	-0.157019488363113
2	A	26	50	20120615	17	2222	44.24	0.00853413538175076	-0.156697754777674
2	A	26	50	20120615	17	2224	44.28	0.00718709696359036	-0.155690127614483
2	A	26	50	20120615	17	2226	44.32	0.00594258902870206	-0.154937765999300
2	A	26	50	20120615	17	2228	44.36	0.00471717297690576	-0.154020648504101
2	A	26	50	20120615	17	2230	44.4	0.00405461392293396	-0.153194040676894
2	A	26	50	20120615	17	2232	44.44	0.00246362366526423	-0.152030142915061
2	A	26	50	20120615	17	2234	44.48	0.0011773964302859	-0.151370412288214
2	A	26	50	20120615	17	2236	44.52	4.67326871686005e-05	-0.150275103884156
2	A	26	50	20120615	17	2238	44.56	-0.0011935326070326	-0.148892003020155
2	A	26	50	20120615	17	2240	44.6	-0.00180164443885303	-0.148105700279476
2	A	26	50	20120615	17	2242	44.64	-0.00317131027401137	-0.147010391875418
2	A	26	50	20120615	17	2244	44.68	-0.00356729007147584	-0.145717800679409
2	A	26	50	20120615	17	2246	44.72	-0.00417469479651507	-0.144134588596332
2	A	26	50	20120615	17	2248	44.76	-0.00463007156359923	-0.143863059592357
2	A	26	50	20120615	17	2250	44.8	-0.0048726091895462	-0.143128375646704
2	A	26	50	20120615	17	2252	44.84	-0.00484715334542349	-0.141804671752323
2	A	26	50	20120615	17	2254	44.88	-0.00520212094957913	-0.140342374928829
2	A	26	50	20120615	17	2256	44.92	-0.00542061694496576	-0.138964223812296
2	A	26	50	20120615	17	2258	44.96	-0.0051356529121476	-0.137180193403363
2	A	26	50	20120615	17	2260	45	-0.00565184086241377	-0.135453438643705
2	A	26	50	20120615	17	2262	45.04	-0.00606691254297029	-0.133905581899688
2	A	26	50	20120615	17	2264	45.08	-0.00594557301931867	-0.132028071974281
2	A	26	50	20120615	17	2266	45.12	-0.00671525875064022	-0.131291620261675
2	A	26	50	20120615	17	2268	45.16	-0.00677748414738464	-0.129095205177954
2	A	26	50	20120615	17	2270	45.2	-0.00730024819071587	-0.127967440572639
2	A	26	50	20120615	17	2272	45.24	-0.00751619860169023	-0.126564964982834
2	A	26	50	20120615	17	2274	45.28	-0.00779889989280861	-0.124608541940647
2	A	26	50	20120615	17	2276	45.32	-0.00790044042658699	-0.123445634128307
2	A	26	50	20120615	17	2278	45.36	-0.0088863594115954	-0.121460714682839
2	A	26	50	20120615	17	2280	45.4	-0.00939024370386893	-0.120035045990610
2	A	26	50	20120615	17	2282	45.44	-0.00937164679552373	-0.118992982727176
2	A	26	50	20120615	17	2284	45.48	-0.0101737887281017	-0.117632509280173
2	A	26	50	20120615	17	2286	45.52	-0.0099294833352018	-0.115841337092749
2	A	26	50	20120615	17	2288	45.56	-0.0103822438071955	-0.114476974558450
2	A	26	50	20120615	17	2290	45.6	-0.0107515656790093	-0.112745906447427
2	A	26	50	20120615	17	2292	45.64	-0.0104972193698165	-0.111338127556763
2	A	26	50	20120615	17	2294	45.68	-0.0101112804886448	-0.109617029651355
2	A	26	50	20120615	17	2296	45.72	-0.00933487724290203	-0.108909922870168
2	A	26	50	20120615	17	2298	45.76	-0.00913200830737961	-0.107873233618271
2	A	26	50	20120615	17	2300	45.8	-0.00822754802356388	-0.106501234330734
2	A	26	50	20120615	17	2302	45.84	-0.0078424576705297	-0.105361378199462
2	A	26	50	20120615	17	2304	45.88	-0.00751959271423993	-0.104273565127284
2	A	26	50	20120615	17	2306	45.92	-0.00681121314084724	-0.103189004746300
2	A	26	50	20120615	17	2308	45.96	-0.00636354383767803	-0.102293595429284
2	A	26	50	20120615	17	2310	46	-0.0055890497802444	-0.100903635629505
2	A	26	50	20120615	17	2312	46.04	-0.00462816237529001	-0.100026893931512
2	A	26	50	20120615	17	2314	46.08	-0.0039503298148446	-0.0983757995974424
2	A	26	50	20120615	17	2316	46.12	-0.00325361750334148	-0.0972952697251104
2	A	26	50	20120615	17	2318	46.16	-0.00220321037988886	-0.0966852487049814
2	A	26	50	20120615	17	2320	46.2	-0.00050721476521293	-0.0956355486883094
2	A	26	50	20120615	17	2322	46.24	0.0006254995875698	-0.0948112743134804
2	A	26	50	20120615	17	2324	46.28	0.00137743693868358	-0.0945291387077874
2	A	26	50	20120615	17	2326	46.32	0.00212930357911923	-0.0946482862004174
2	A	26	50	20120615	17	2328	46.36	0.00475118481308086	-0.0941805350646624
2	A	26	50	20120615	17	2330	46.4	0.00597921715996756	-0.0941889496353584
2	A	26	50	20120615	17	2332	46.44	0.00731133562504486	-0.0932892976776544
2	A	26	50	20120615	17	2334	46.48	0.00855181305128036	-0.0933128443334684
2	A	26	50	20120615	17	2336	46.52	0.00972737807500306	-0.0922791249300514
2	A	26	50	20120615	17	2338	46.56	0.0112165449561820	-0.091936178141176
2	A	26	50	20120615	17	2340	46.6	0.0127767053581920	-0.0910890642173145
2	A	26	50	20120615	17	2342	46.64	0.0139185413884520	-0.0901546933166546
2	A	26	50	20120615	17	2344	46.68	0.0154220625372889	-0.0897063169067042
2	A	26	50	20120615	17	2346	46.72	0.0171390592233661	-0.0887197615255928
2	A	26	50	20120615	17	2348	46.76	0.0180767535258976	-0.0877590155419946
2	A	26	50	20120615	17	2350	46.8	0.0197426971023731	-0.0873244277142774
2	A	26	50	20120615	17	2352	46.84	0.0206122970218763	-0.0868674953122746
2	A	26	50	20120615	17	2354	46.88	0.0218529158694681	-0.0868227354530255
2	A	26	50	20120615	17	2356	46.92	0.0232592805465700	-0.0874620306938963
2	A	26	50	20120615	17	2358	46.96	0.0239814487021959	-0.08750961898027
2	A	26	50	20120615	17	2360	47	0.0252665445663243	-0.087741408583143
2	A	26	50	20120615	17	2362	47.04	0.0258434022784163	-0.0872935271479395
2	A	26	50	20120615	17	2364	47.08	0.0264315029883291	-0.086961964778241
2	A	26	50	20120615	17	2366	47.12	0.0270730609708997	-0.0860896071422913
2	A	26	50	20120615	17	2368	47.16	0.0275113964645572	-0.084988146909237
2	A	26	50	20120615	17	2370	47.2	0.0283047702730485	-0.0838028945226121
2	A	26	50	20120615	17	2372	47.24	0.0286094625850618	-0.0829531643036602
2	A	26	50	20120615	17	2374	47.28	0.0278192707570858	-0.081113343169691
2	A	26	50	20120615	17	2376	47.32	0.0275671164789147	-0.0802955034665706
2	A	26	50	20120615	17	2378	47.36	0.0270579288857823	-0.0781960327225496
2	A	26	50	20120615	17	2380	47.4	0.0265282351959954	-0.0764826422810565
2	A	26	50	20120615	17	2382	47.44	0.0258730300525480	-0.0747837475285777
2	A	26	50	20120615	17	2384	47.48	0.0253217696059350	-0.0735579072127127
2	A	26	50	20120615	17	2386	47.52	0.0244947375146592	-0.0725375521274605
2	A	26	50	20120615	17	2388	47.56	0.0234204301820025	-0.0702795480430975
2	A	26	50	20120615	17	2390	47.6	0.0227182731482842	-0.0686162914723905
2	A	26	50	20120615	17	2392	47.64	0.0218386323124882	-0.0672958402692028
2	A	26	50	20120615	17	2394	47.68	0.0215475871613518	-0.0672334734511021
2	A	26	50	20120615	17	2396	47.72	0.0212278334748992	-0.0668362208614315
2	A	26	50	20120615	17	2398	47.76	0.0209392631974970	-0.0659169113352109
2	A	26	50	20120615	17	2400	47.8	0.0204295099189396	-0.0647115064053222
2	A	26	50	20120615	17	2402	47.84	0.0198694106375617	-0.0643591550962569
2	A	26	50	20120615	17	2404	47.88	0.0189059069375169	-0.0632905753285278
2	A	26	50	20120615	17	2406	47.92	0.0175092296233173	-0.0614933927334641
2	A	26	50	20120615	17	2408	47.96	0.0166952790074935	-0.0608630070380363
2	A	26	50	20120615	17	2410	48	0.0158687418909645	-0.0596045690995586
2	A	26	50	20120615	17	2412	48.04	0.0151534326711162	-0.0591712540640474
2	A	26	50	20120615	17	2414	48.08	0.0145306130182471	-0.0577390799894322
2	A	26	50	20120615	17	2416	48.12	0.0133063990479788	-0.0563964963439933
2	A	26	50	20120615	17	2418	48.16	0.0126934081793682	-0.0556278005621654
2	A	26	50	20120615	17	2420	48.2	0.0119743512935796	-0.0542607510220975
2	A	26	50	20120615	17	2422	48.24	0.0109486929074685	-0.0537022073756382
2	A	26	50	20120615	17	2424	48.28	0.0101835326595465	-0.0522585074604896
2	A	26	50	20120615	17	2426	48.32	0.0100203324144487	-0.0513231466103361
2	A	26	50	20120615	17	2428	48.36	0.00917823894873356	-0.0500338788161986
2	A	26	50	20120615	17	2430	48.4	0.00892431690360946	-0.0493614909779684
2	A	26	50	20120615	17	2432	48.44	0.00827455648237716	-0.0483233875125084
2	A	26	50	20120615	17	2434	48.48	0.00790572958531026	-0.047603269966548
2	A	26	50	20120615	17	2436	48.52	0.00695785294512966	-0.0470004614355865
2	A	26	50	20120615	17	2438	48.56	0.00683177580604416	-0.0467431452779127
2	A	26	50	20120615	17	2440	48.6	0.00631728491205276	-0.0457522058347579
2	A	26	50	20120615	17	2442	48.64	0.00601584529123296	-0.0447657211643245
2	A	26	50	20120615	17	2444	48.68	0.00602659331430706	-0.0437831255811877
2	A	26	50	20120615	17	2446	48.72	0.00603818986551846	-0.0427334962751944
2	A	26	50	20120615	17	2448	48.76	0.00610055668361916	-0.0416362079721491
2	A	26	50	20120615	17	2450	48.8	0.00589443505690326	-0.0400243580644343
2	A	26	50	20120615	17	2452	48.84	0.00544761428187146	-0.0391148066117941
2	A	26	50	20120615	17	2454	48.88	0.00578787406497846	-0.0377090783307952
2	A	26	50	20120615	17	2456	48.92	0.00549046495281136	-0.0365275028994325
2	A	26	50	20120615	17	2458	48.96	0.00541911787858966	-0.0355646355954908
2	A	26	50	20120615	17	2460	49	0.00573222476129906	-0.0341777163548715
2	A	26	50	20120615	17	2462	49.04	0.00592540633391926	-0.032909873896204
2	A	26	50	20120615	17	2464	49.08	0.00560855178526956	-0.0313702903015265
2	A	26	50	20120615	17	2466	49.12	0.00569496023393056	-0.0299044579441268
2	A	26	50	20120615	17	2468	49.16	0.00597080258927136	-0.0276306146678652
2	A	26	50	20120615	17	2470	49.2	0.00542717889589516	-0.0254909095479948
2	A	26	50	20120615	17	2472	49.24	0.00542703747453896	-0.0245259916343876
2	A	26	50	20120615	17	2474	49.28	0.00520161183269666	-0.0223019993861997
2	A	26	50	20120615	17	2476	49.32	0.00509222241364716	-0.0212006805745016
2	A	26	50	20120615	17	2478	49.36	0.00451585967630196	-0.0200016396056436
2	A	26	50	20120615	17	2480	49.4	0.0039224556655302	-0.0193120690726305
2	A	26	50	20120615	17	2482	49.44	0.00367390763194314	-0.01809846170408
2	A	26	50	20120615	17	2484	49.48	0.00337529643824805	-0.017344615164657
2	A	26	50	20120615	17	2486	49.52	0.00338364029826606	-0.0159175322588663
2	A	26	50	20120615	17	2488	49.56	0.00302506644952636	-0.0150065665926637
2	A	26	50	20120615	17	2490	49.6	0.00320916877107609	-0.0135237919567868
2	A	26	50	20120615	17	2492	49.64	0.00256538340214479	-0.0120183969749797
2	A	26	50	20120615	17	2494	49.68	0.00135311953647858	-0.0102219214866971
2	A	26	50	20120615	17	2496	49.72	0.00093459010376207	-0.00906289569058639
2	A	26	50	20120615	17	2498	49.76	0.00090037320662046	-0.00714733634928429
2	A	26	50	20120615	17	2500	49.8	0.0010937810534106	-0.00610667315727639
2	A	26	50	20120615	17	2502	49.84	0.00116792119941801	-0.00405687666463379
2	A	26	50	20120615	17	2504	49.88	0.000540123514809351	-0.00196599019693639
2	A	26	50	20120615	17	2506	49.92	-5.90858426359501e-05	-0.00084466733439858
2	A	26	50	20120615	17	2508	49.96	-0.00086051359736497	0.000327524789977799
2	A	26	50	20120615	17	2510	50	-0.00111689637408759	0.00158880529771587
2	A	26	50	20120615	17	2512	50.04	-0.00191557348343779	0.00225829399814329
2	A	26	50	20120615	17	2514	50.08	-0.0035558349416206	0.0037138733072158
2	A	26	50	20120615	17	2516	50.12	-0.00397994627526779	0.00575018244511407
2	A	26	50	20120615	17	2518	50.16	-0.00509223938420986	0.00767149904982866
2	A	26	50	20120615	17	2520	50.2	-0.0058742047318935	0.0108893454353235
2	A	26	50	20120615	17	2522	50.24	-0.00615093097071085	0.0120735159485731
2	A	26	50	20120615	17	2524	50.28	-0.00656427731072126	0.0124551839047864
2	A	26	50	20120615	17	2526	50.32	-0.00618654086821141	0.0119481176319975
2	A	26	50	20120615	17	2528	50.36	-0.00623323820004097	0.0115951157846936
2	A	26	50	20120615	17	2530	50.4	-0.00594195263259898	0.0117910833580316
2	A	26	50	20120615	17	2532	50.44	-0.00531538531378958	0.0120571252133852
2	A	26	50	20120615	17	2534	50.48	-0.00493197787489461	0.0117117176929112
2	A	26	50	20120615	17	2536	50.52	-0.00466406218657084	0.0119417041734922
2	A	26	50	20120615	17	2538	50.56	-0.00351994220140757	0.0126245925474231
2	A	26	50	20120615	17	2540	50.6	-0.00270068828472484	0.0128356922058785
2	A	26	50	20120615	17	2542	50.64	-0.00166087574217474	0.0130544590231623
2	A	26	50	20120615	17	2544	50.68	-0.000401901816756900	0.0136698130426357
2	A	26	50	20120615	17	2546	50.72	0.00060054791058208	0.0150019753483334
2	A	26	50	20120615	17	2548	50.76	0.00099105321663592	0.0148328368911979
2	A	26	50	20120615	17	2550	50.8	0.00112674495733596	0.0151033779962895
2	A	26	50	20120615	17	2552	50.84	0.00073895557771797	0.0157523301944709
2	A	26	50	20120615	17	2554	50.88	0.0005729332694564	0.0158323683181402
2	A	26	50	20120615	17	2556	50.92	-0.000267342931831009	0.0167511333721393
2	A	26	50	20120615	17	2558	50.96	-0.00082803618290507	0.0168844512846642
2	A	26	50	20120615	17	2560	51	-0.000135990776157790	0.0167152406319263
2	A	26	50	20120615	17	2562	51.04	-0.00017987382299823	0.0169060604678973
2	A	26	50	20120615	17	2564	51.08	-0.00064238529750454	0.0168865796760756
2	A	26	50	20120615	17	2566	51.12	-0.00135270234347767	0.0168388641104812
2	A	26	50	20120615	17	2568	51.16	-0.0022975737798382	0.0166969831348361
2	A	26	50	20120615	17	2570	51.2	-0.00318017739304744	0.0164453591867508
2	A	26	50	20120615	17	2572	51.24	-0.00520296947771654	0.0162626569366279
2	A	26	50	20120615	17	2574	51.28	-0.00703678020404574	0.0156485912657098
2	A	26	50	20120615	17	2576	51.32	-0.00802000511221782	0.0151587430430428
2	A	26	50	20120615	17	2578	51.36	-0.00885630737339496	0.0146489685512820
2	A	26	50	20120615	17	2580	51.4	-0.0100573070280369	0.0143103139005684
2	A	26	50	20120615	17	2582	51.44	-0.0112536476268082	0.0134233890871086
2	A	26	50	20120615	17	2584	51.48	-0.0129012339334267	0.0119343926893747
2	A	26	50	20120615	17	2586	51.52	-0.0138881923654034	0.0118426314423801
2	A	26	50	20120615	17	2588	51.56	-0.0151460009788459	0.0105855157935832
2	A	26	50	20120615	17	2590	51.6	-0.0169093909408366	0.00892860197070348
2	A	26	50	20120615	17	2592	51.64	-0.0182144272161945	0.00816737323648492
2	A	26	50	20120615	17	2594	51.68	-0.0192415351712071	0.00740668897448786
2	A	26	50	20120615	17	2596	51.72	-0.0201293006639190	0.00606211835899383
2	A	26	50	20120615	17	2598	51.76	-0.0204341980368988	0.00467024229983842
2	A	26	50	20120615	17	2600	51.8	-0.0210929528563878	0.00371537944465973
2	A	26	50	20120615	17	2602	51.84	-0.0218426698922087	0.00230926932599903
2	A	26	50	20120615	17	2604	51.88	-0.0226799762450151	0.00152150287428253
2	A	26	50	20120615	17	2606	51.92	-0.0235032111728759	0.000400335575236581
2	A	26	50	20120615	17	2608	51.96	-0.0232949187283418	-0.00104214104518054
2	A	26	50	20120615	17	2610	52	-0.0238453589310886	-0.00355460457582129
2	A	26	50	20120615	17	2612	52.04	-0.0245332041235556	-0.00440485805379129
2	A	26	50	20120615	17	2614	52.08	-0.0247398207250184	-0.00488696345720429
2	A	26	50	20120615	17	2616	52.12	-0.0250033523512988	-0.00449558692488529
2	A	26	50	20120615	17	2618	52.16	-0.0248980570805123	-0.00393492902915029
2	A	26	50	20120615	17	2620	52.2	-0.0261527756373209	-0.00339566111354619
2	A	26	50	20120615	17	2622	52.24	-0.0260414770299622	-0.00299982273743799
2	A	26	50	20120615	17	2624	52.28	-0.0268927416706292	-0.00251964773553769
2	A	26	50	20120615	17	2626	52.32	-0.0279600840014913	-0.00096468456836937
2	A	26	50	20120615	17	2628	52.36	-0.0282295411825980	-0.000692681802850339
2	A	26	50	20120615	17	2630	52.4	-0.0289062494432614	0.000245231702783311
2	A	26	50	20120615	17	2632	52.44	-0.0299420194563434	0.00125512160767394
2	A	26	50	20120615	17	2634	52.48	-0.0304358628323241	0.0023526927534317
2	A	26	50	20120615	17	2636	52.52	-0.0303481815914570	0.00309501345232134
2	A	26	50	20120615	17	2638	52.56	-0.0301508280888278	0.00464011247989206
2	A	26	50	20120615	17	2640	52.6	-0.0301337868154012	0.00549097406969383
2	A	26	50	20120615	17	2642	52.64	-0.0295121692440601	0.00675775586818953
2	A	26	50	20120615	17	2644	52.68	-0.0284966931955981	0.00751994626763051
2	A	26	50	20120615	17	2646	52.72	-0.0278180828176934	0.00807580290832126
2	A	26	50	20120615	17	2648	52.76	-0.0263396639595885	0.00952084632635409
2	A	26	50	20120615	17	2650	52.8	-0.0251098638457489	0.00979972924085406
2	A	26	50	20120615	17	2652	52.84	-0.0232838312940128	0.0105527979628177
2	A	26	50	20120615	17	2654	52.88	-0.0218341421844275	0.0113269172536573
2	A	26	50	20120615	17	2656	52.92	-0.0204575467028136	0.0126499140412574
2	A	26	50	20120615	17	2658	52.96	-0.0192614543692331	0.0135279497446601
2	A	26	50	20120615	17	2660	53	-0.0173102214908201	0.0140938190173725
2	A	26	50	20120615	17	2662	53.04	-0.0156591554410208	0.0150796390074315
2	A	26	50	20120615	17	2664	53.08	-0.0140115368196224	0.0162356769945490
2	A	26	50	20120615	17	2666	53.12	-0.0126924040877389	0.0169253432698203
2	A	26	50	20120615	17	2668	53.16	-0.0113717548946524	0.0177996666626218
2	A	26	50	20120615	17	2670	53.2	-0.0096706751822197	0.0186010237066727
2	A	26	50	20120615	17	2672	53.24	-0.00759331566724642	0.0187915960552703
2	A	26	50	20120615	17	2674	53.28	-0.0056461415817574	0.0194521610681191
2	A	26	50	20120615	17	2676	53.32	-0.00539999064015855	0.020228825943371
2	A	26	50	20120615	17	2678	53.36	-0.0047635591817516	0.0208611278981758
2	A	26	50	20120615	17	2680	53.4	-0.00431607372634551	0.0222846469857893
2	A	26	50	20120615	17	2682	53.44	-0.00426435593636952	0.0240079086379478
2	A	26	50	20120615	17	2684	53.48	-0.00335826930695708	0.025733249184043
2	A	26	50	20120615	17	2686	53.52	-0.00302225216453723	0.0271454828474288
2	A	26	50	20120615	17	2688	53.56	-0.00286400166690768	0.0285715758037258
2	A	26	50	20120615	17	2690	53.6	-0.00314465234836062	0.029612224853598
2	A	26	50	20120615	17	2692	53.64	-0.00260018012684698	0.0305594650976755
2	A	26	50	20120615	17	2694	53.68	-0.00267004227682821	0.0315491317486242
2	A	26	50	20120615	17	2696	53.72	-0.00269358893264172	0.0334622091451244
2	A	26	50	20120615	17	2698	53.76	-0.00266884019530019	0.0351024140347648
2	A	26	50	20120615	17	2700	53.8	-0.00323056582227479	0.0360055308156962
2	A	26	50	20120615	17	2702	53.84	-0.0036934379212395	0.0378837478478839
2	A	26	50	20120615	17	2704	53.88	-0.00387226522620158	0.0382349677860993
2	A	26	50	20120615	17	2706	53.92	-0.00485443654526969	0.0397422366008765
2	A	26	50	20120615	17	2708	53.96	-0.00597513008277226	0.0409262869059734
2	A	26	50	20120615	17	2710	54	-0.00673965393459114	0.042073214105058
2	A	26	50	20120615	17	2712	54.04	-0.00734147251605902	0.0428861747713881
2	A	26	50	20120615	17	2714	54.08	-0.00740334435941284	0.0439389860578968
2	A	26	50	20120615	17	2716	54.12	-0.00756626176179823	0.0440113937922903
2	A	26	50	20120615	17	2718	54.16	-0.00763294193126411	0.0445154902165982
2	A	26	50	20120615	17	2720	54.2	-0.00720733435966793	0.0446165357756298
2	A	26	50	20120615	17	2722	54.24	-0.00702751710521219	0.0446020400866154
2	A	26	50	20120615	17	2724	54.28	-0.0065385527660217	0.0450975098081928
2	A	26	50	20120615	17	2726	54.32	-0.00574949230889563	0.046049346246348
2	A	26	50	20120615	17	2728	54.36	-0.00490513610148077	0.0470604382327667
2	A	26	50	20120615	17	2730	54.4	-0.00371776239451231	0.0478187395449112
2	A	26	50	20120615	17	2732	54.44	-0.00240148312133356	0.0482180427442472
2	A	26	50	20120615	17	2734	54.48	-0.00137639042064742	0.049385971014733
2	A	26	50	20120615	17	2736	54.52	-0.00036685406914739	0.049841277071139
2	A	26	50	20120615	17	2738	54.56	0.000237439386054640	0.050343605728494
2	A	26	50	20120615	17	2740	54.6	0.00182072217980943	0.0515475964448203
2	A	26	50	20120615	17	2742	54.64	0.00309959550426342	0.0525136457292773
2	A	26	50	20120615	17	2744	54.68	0.00458176202830856	0.0538579264309911
2	A	26	50	20120615	17	2746	54.72	0.00547738347735946	0.0550130560687374
2	A	26	50	20120615	17	2748	54.76	0.00681049189193046	0.0563174559479923
2	A	26	50	20120615	17	2750	54.8	0.00756037863337876	0.0572988494496011
2	A	26	50	20120615	17	2752	54.84	0.00842170540354206	0.0590873346312562
2	A	26	50	20120615	17	2754	54.88	0.00940437169735706	0.0608353733050275
2	A	26	50	20120615	17	2756	54.92	0.00958086554994116	0.0618862754032269
2	A	26	50	20120615	17	2758	54.96	0.0101070237058222	0.0634385869199657
2	A	26	50	20120615	17	2760	55	0.0104405659745078	0.0651006414091447
2	A	26	50	20120615	17	2762	55.04	0.0107139334561146	0.0665067939542123
2	A	26	50	20120615	17	2764	55.08	0.0113366823983056	0.0682808541575312
2	A	26	50	20120615	17	2766	55.12	0.0121743210912991	0.0699903555117278
2	A	26	50	20120615	17	2768	55.16	0.0125820388613313	0.0708169633389349
2	A	26	50	20120615	17	2770	55.2	0.0127013984859956	0.0723692041449956
2	A	26	50	20120615	17	2772	55.24	0.0122944585334227	0.0743066060147686
2	A	26	50	20120615	17	2774	55.28	0.0119299449877211	0.0760031673148695
2	A	26	50	20120615	17	2776	55.32	0.0113477132640921	0.0780655149528782
2	A	26	50	20120615	17	2778	55.36	0.0110957004072772	0.0798998913646323
2	A	26	50	20120615	17	2780	55.4	0.0100000384498286	0.0816354849590547
2	A	26	50	20120615	17	2782	55.44	0.00935353071978976	0.0835339959558625
2	A	26	50	20120615	17	2784	55.48	0.00859282524458926	0.0844665283788913
2	A	26	50	20120615	17	2786	55.52	0.00735050934072256	0.086045002846534
2	A	26	50	20120615	17	2788	55.56	0.00671474963375776	0.087473429255209
2	A	26	50	20120615	17	2790	55.6	0.00537181243492826	0.0877967184755675
2	A	26	50	20120615	17	2792	55.64	0.00465926093152656	0.0884265384855703
2	A	26	50	20120615	17	2794	55.68	0.00333343571680181	0.088622407063959
2	A	26	50	20120615	17	2796	55.72	0.00200697410597399	0.0889538280123011
2	A	26	50	20120615	17	2798	55.76	0.00040233668742734	0.0892128412262498
2	A	26	50	20120615	17	2800	55.8	-0.0005371253820571	0.0894573587511841
2	A	26	50	20120615	17	2802	55.84	-0.00233225736745539	0.0897472018207924
2	A	26	50	20120615	17	2804	55.88	-0.003790877235687	0.0905414241574212
2	A	26	50	20120615	17	2806	55.92	-0.00443427369588864	0.0909776383307351
2	A	26	50	20120615	17	2808	55.96	-0.00606556904008601	0.0925078174052228
2	A	26	50	20120615	17	2810	56	-0.00701705192485063	0.0935383548281241
2	A	26	50	20120615	17	2812	56.04	-0.0082044963424972	0.0945029191883407
2	A	26	50	20120615	17	2814	56.08	-0.0089118152557181	0.0954860097462243
2	A	26	50	20120615	17	2816	56.12	-0.00995670694627746	0.0965839344453727
2	A	26	50	20120615	17	2818	56.16	-0.0113530307070865	0.0978828188917343
2	A	26	50	20120615	17	2820	56.2	-0.0131240503512464	0.0990099471009456
2	A	26	50	20120615	17	2822	56.24	-0.0140205910391128	0.099923741194273
2	A	26	50	20120615	17	2824	56.28	-0.0152190663225459	0.101297154695372
2	A	26	50	20120615	17	2826	56.32	-0.0158428759249086	0.102914166482589
2	A	26	50	20120615	17	2828	56.36	-0.0163381335144517	0.104820102100599
2	A	26	50	20120615	17	2830	56.4	-0.0172385632896146	0.106005920172649
2	A	26	50	20120615	17	2832	56.44	-0.0180304521738654	0.107014183731943
2	A	26	50	20120615	17	2834	56.48	-0.0192187451196494	0.108692925941158
2	A	26	50	20120615	17	2836	56.52	-0.0194947996070246	0.109935029712991
2	A	26	50	20120615	17	2838	56.56	-0.0209088717480415	0.111361546933356
2	A	26	50	20120615	17	2840	56.6	-0.0212255141646568	0.112584558822097
2	A	26	50	20120615	17	2842	56.64	-0.0221331564289879	0.114472675349221
2	A	26	50	20120615	17	2844	56.68	-0.0222755677347189	0.114895949468439
2	A	26	50	20120615	17	2846	56.72	-0.0223983214719328	0.114571670298587
2	A	26	50	20120615	17	2848	56.76	-0.0221086198236807	0.114857694991577
2	A	26	50	20120615	17	2850	56.8	-0.0220683147371531	0.114998267819677
2	A	26	50	20120615	17	2852	56.84	-0.0220212214255261	0.115107445106692
2	A	26	50	20120615	17	2854	56.88	-0.0222605770709577	0.115105111654314
2	A	26	50	20120615	17	2856	56.92	-0.0220239791419727	0.115141739785580
2	A	26	50	20120615	17	2858	56.96	-0.0221289844989789	0.115397358886979
2	A	26	50	20120615	17	2860	57	-0.0225422177019043	0.115730264759561
2	A	26	50	20120615	17	2862	57.04	-0.0221311058193225	0.115356063850957
2	A	26	50	20120615	17	2864	57.08	-0.0220374848814934	0.115562680452420
2	A	26	50	20120615	17	2866	57.12	-0.0218344038139366	0.116130487197713
2	A	26	50	20120615	17	2868	57.16	-0.0215333177465073	0.116460988907239
2	A	26	50	20120615	17	2870	57.2	-0.0212365450304433	0.115697949979661
2	A	26	50	20120615	17	2872	57.24	-0.0214001695396099	0.116138477504340
2	A	26	50	20120615	17	2874	57.28	-0.0212011896913840	0.115805005946333
2	A	26	50	20120615	17	2876	57.32	-0.0212609402143943	0.115652341592274
2	A	26	50	20120615	17	2878	57.36	-0.0208243017770116	0.115722274452934
2	A	26	50	20120615	17	2880	57.4	-0.0206905171740111	0.115880383529207
2	A	26	50	20120615	17	2882	57.44	-0.0207678746558729	0.115272837382812
2	A	26	50	20120615	17	2884	57.48	-0.0202185941082472	0.115588065585865
2	A	26	50	20120615	17	2886	57.52	-0.0195892690729912	0.115767387865574
2	A	26	50	20120615	17	2888	57.56	-0.0192554439615930	0.115593793150792
2	A	26	50	20120615	17	2890	57.6	-0.0190845362525802	0.115592025383839
2	A	26	50	20120615	17	2892	57.64	-0.0187514182479632	0.115304727898643
2	A	26	50	20120615	17	2894	57.68	-0.0182300684181944	0.115892970029912
2	A	26	50	20120615	17	2896	57.72	-0.0174837172106520	0.115700424853395
2	A	26	50	20120615	17	2898	57.76	-0.0171548418467221	0.115787328276803
2	A	26	50	20120615	17	2900	57.8	-0.0165828631714203	0.115573145632782
2	A	26	50	20120615	17	2902	57.84	-0.0164137232293605	0.115851604283213
2	A	26	50	20120615	17	2904	57.88	-0.0156126419569543	0.115856059055934
2	A	26	50	20120615	17	2906	57.92	-0.0148845341043665	0.115809177876342
2	A	26	50	20120615	17	2908	57.96	-0.0139821244302162	0.116005894982868
2	A	26	50	20120615	17	2910	58	-0.0132076303727826	0.115769792028630
2	A	26	50	20120615	17	2912	58.04	-0.0117446971531858	0.115755154918259
2	A	26	50	20120615	17	2914	58.08	-0.010786567464678	0.115704101808657
2	A	26	50	20120615	17	2916	58.12	-0.00898217238044615	0.116028380978509
2	A	26	50	20120615	17	2918	58.16	-0.00755855429788329	0.116403359704573
2	A	26	50	20120615	17	2920	58.2	-0.00627169066680189	0.117106860241175
2	A	26	50	20120615	17	2922	58.24	-0.00522651613353004	0.117132245374620
2	A	26	50	20120615	17	2924	58.28	-0.0036885588844493	0.117775571124143
2	A	26	50	20120615	17	2926	58.32	-0.00251370096750786	0.118281930290151
2	A	26	50	20120615	17	2928	58.36	-0.00131275081034063	0.119003886313742
2	A	26	50	20120615	17	2930	58.4	-6.54851590056694e-05	0.119404320883928
2	A	26	50	20120615	17	2932	58.44	0.00181315613725074	0.119746560566023
2	A	26	50	20120615	17	2934	58.48	0.0027666896316808	0.120106265785612
2	A	26	50	20120615	17	2936	58.52	0.00403050158169552	0.120636666582180
2	A	26	50	20120615	17	2938	58.56	0.00552610313458316	0.121010513937394
2	A	26	50	20120615	17	2940	58.6	0.00697291431956896	0.121929257778189
2	A	26	50	20120615	17	2942	58.64	0.00783671596346646	0.122290023657951
2	A	26	50	20120615	17	2944	58.68	0.00941794814755576	0.123618960142513
2	A	26	50	20120615	17	2946	58.72	0.00992876208628496	0.124300328236864
2	A	26	50	20120615	17	2948	58.76	0.0108146254617555	0.125140512514270
2	A	26	50	20120615	17	2950	58.8	0.0116080699809250	0.126386788216111
2	A	26	50	20120615	17	2952	58.84	0.0123286117909541	0.127161494405579
2	A	26	50	20120615	17	2954	58.88	0.0139502904829273	0.128879056777081
2	A	26	50	20120615	17	2956	58.92	0.0143600588626249	0.129529807147807
2	A	26	50	20120615	17	2958	58.96	0.0155074810364563	0.130626741897462
2	A	26	50	20120615	17	2960	59	0.0166397004144922	0.131719080453039
2	A	26	50	20120615	17	2962	59.04	0.0181599092833651	0.132414944236405
2	A	26	50	20120615	17	2964	59.08	0.0191640009126500	0.133605712055923
2	A	26	50	20120615	17	2966	59.12	0.0202450964704062	0.134389964186937
2	A	26	50	20120615	17	2968	59.16	0.0209947003691420	0.135620259275523
2	A	26	50	20120615	17	2970	59.2	0.0210605320104705	0.135833027705982
2	A	26	50	20120615	17	2972	59.24	0.0211163227355061	0.137088212953267
2	A	26	50	20120615	17	2974	59.28	0.0214780078540830	0.137958307847517
2	A	26	50	20120615	17	2976	59.32	0.0214683912018589	0.139425978682547
2	A	26	50	20120615	17	2978	59.36	0.0221317280732900	0.140486568143649
2	A	26	50	20120615	17	2980	59.4	0.0220759373482544	0.141567663701405
2	A	26	50	20120615	17	2982	59.44	0.0224241874379888	0.143534481213276
2	A	26	50	20120615	17	2984	59.48	0.0225086159876624	0.145282873440437
2	A	26	50	20120615	17	2986	59.52	0.0224875442055831	0.146503198323409
2	A	26	50	20120615	17	2988	59.56	0.0226271977948674	0.147955949205357
2	A	26	50	20120615	17	2990	59.6	0.0222745636430897	0.149181153125119
2	A	26	50	20120615	17	2992	59.64	0.0225798923512060	0.150649248224218
2	A	26	50	20120615	17	2994	59.68	0.0228164195695129	0.152031995534829
2	A	26	50	20120615	17	2996	59.72	0.0233315468596073	0.153249279858641
2	A	26	50	20120615	17	2998	59.76	0.0235242334574807	0.154527375365636
2	A	26	50	20120615	17	3000	59.8	0.0235503256977064	0.155916910901346
2	A	26	50	20120615	17	3002	59.84	0.0240245822158483	0.156982732952628
2	A	26	50	20120615	17	3004	59.88	0.0240259257187325	0.158191956259135
2	A	26	50	20120615	17	3006	59.92	0.0240562605996454	0.159845949731009
2	A	26	50	20120615	17	3008	59.96	0.0242842318259000	0.160790361547961
2	A	26	50	20120615	17	3010	60	0.0240891410649706	0.161986715511051
2	A	26	50	20120615	17	3012	60.04	0.0235406383348042	0.163030192988048
2	A	26	50	20120615	17	3014	60.08	0.0235499721443158	0.162948734286855
2	A	26	50	20120615	17	3016	60.12	0.0228441381553354	0.164142471954854
2	A	26	50	20120615	17	3018	60.16	0.0223891856523200	0.164966534197649
2	A	26	50	20120615	17	3020	60.2	0.0220423497761480	0.166068560116128
2	A	26	50	20120615	17	3022	60.24	0.0214765229298425	0.166593374769125
2	A	26	50	20120615	17	3024	60.28	0.0203752041181445	0.167805002238688
2	A	26	50	20120615	17	3026	60.32	0.0196911490180246	0.168729473644412
2	A	26	50	20120615	17	3028	60.36	0.0188598742860617	0.169290633585961
2	A	26	50	20120615	17	3030	60.4	0.0179020274402664	0.170242823577507
2	A	26	50	20120615	17	3032	60.44	0.0170409128021375	0.170847965560846
2	A	26	50	20120615	17	3034	60.48	0.0155740904952441	0.171942849700836
2	A	26	50	20120615	17	3036	60.52	0.0145063592556524	0.172379841691609
2	A	26	50	20120615	17	3038	60.56	0.0131989188172385	0.173398782563299
2	A	26	50	20120615	17	3040	60.6	0.0117083377224972	0.174138416256420
2	A	26	50	20120615	17	3042	60.64	0.0104560516130158	0.174525203665729
2	A	26	50	20120615	17	3044	60.68	0.00957216813653256	0.174989065714187
2	A	26	50	20120615	17	3046	60.72	0.00816785406909616	0.175372317589590
2	A	26	50	20120615	17	3048	60.76	0.00669919328457166	0.175498889703423
2	A	26	50	20120615	17	3050	60.8	0.00543205793268536	0.175723749659840
2	A	26	50	20120615	17	3052	60.84	0.00414583069770705	0.176389137140937
2	A	26	50	20120615	17	3054	60.88	0.00331710155015642	0.176458433605493
2	A	26	50	20120615	17	3056	60.92	0.00193895043362384	0.177190289124021
2	A	26	50	20120615	17	3058	60.96	0.00226492665975082	0.177700113113257
2	A	26	50	20120615	17	3060	61	0.00224300634953406	0.178110942153126
2	A	26	50	20120615	17	3062	61.04	0.00197006313199604	0.178471566611531
2	A	26	50	20120615	17	3064	61.08	0.00235755764808627	0.179160288616407
2	A	26	50	20120615	17	3066	61.12	0.00282354101688821	0.179366056689732
2	A	26	50	20120615	17	3068	61.16	0.00331639444337524	0.180157309177880
2	A	26	50	20120615	17	3070	61.2	0.00343943102330168	0.180220948788187
2	A	26	50	20120615	17	3072	61.24	0.00394218394472531	0.179801634466943
2	A	26	50	20120615	17	3074	61.28	0.00462807752247626	0.180235798030592
2	A	26	50	20120615	17	3076	61.32	0.00514567968630486	0.180712388001111
2	A	26	50	20120615	17	3078	61.36	0.00624098809036276	0.180769663650387
2	A	26	50	20120615	17	3080	61.4	0.00748125338456396	0.180995937820367
2	A	26	50	20120615	17	3082	61.44	0.00863878718536636	0.181409595287361
2	A	26	50	20120615	17	3084	61.48	0.00981399865569846	0.181436465345046
2	A	26	50	20120615	17	3086	61.52	0.0109885030192493	0.181380603909333
2	A	26	50	20120615	17	3088	61.56	0.0121156312284607	0.181683245611680
2	A	26	50	20120615	17	3090	61.6	0.0131317436730257	0.181651425806527
2	A	26	50	20120615	17	3092	61.64	0.0139611799273576	0.181554552177504
2	A	26	50	20120615	17	3094	61.68	0.0152813482878328	0.181102710944326
2	A	26	50	20120615	17	3096	61.72	0.0163780709054532	0.180314286883303
2	A	26	50	20120615	17	3098	61.76	0.0174302457958588	0.179407775989822
2	A	26	50	20120615	17	3100	61.8	0.0185884867034423	0.178925529165053
2	A	26	50	20120615	17	3102	61.84	0.0187885979225181	0.177779309072750
2	A	26	50	20120615	17	3104	61.88	0.0198895631808256	0.176221552833796
2	A	26	50	20120615	17	3106	61.92	0.0206593196228252	0.174426491559075
2	A	26	50	20120615	17	3108	61.96	0.0217404858912595	0.173580084741995
2	A	26	50	20120615	17	3110	62	0.0226966356807799	0.171799448445611
2	A	26	50	20120615	17	3112	62.04	0.0242477451159907	0.170398245648012
2	A	26	50	20120615	17	3114	62.08	0.0252311185165869	0.168946767558270
2	A	26	50	20120615	17	3116	62.12	0.0259523674333972	0.168467349160626
2	A	26	50	20120615	17	3118	62.16	0.0270510699500048	0.167273894335339
2	A	26	50	20120615	17	3120	62.2	0.0284237763443223	0.166280197175738
2	A	26	50	20120615	17	3122	62.24	0.0295495610506494	0.164940866221492
2	A	26	50	20120615	17	3124	62.28	0.0311014483033195	0.163400292677321
2	A	26	50	20120615	17	3126	62.32	0.0320958525697021	0.162455385885621
2	A	26	50	20120615	17	3128	62.36	0.0334835496277807	0.161012534498610
2	A	26	50	20120615	17	3130	62.4	0.0345038340023548	0.159979522201975
2	A	26	50	20120615	17	3132	62.44	0.0353602817357279	0.159330963862271
2	A	26	50	20120615	17	3134	62.48	0.0374207908961055	0.158411725046728
2	A	26	50	20120615	17	3136	62.52	0.0387084323446462	0.157305102934171
2	A	26	50	20120615	17	3138	62.56	0.0406304192865894	0.156262756828024
2	A	26	50	20120615	17	3140	62.6	0.0420470370120185	0.155379297615610
2	A	26	50	20120615	17	3142	62.64	0.0438027831497047	0.154992510206301
2	A	26	50	20120615	17	3144	62.68	0.0453433566938759	0.154912819272061
2	A	26	50	20120615	17	3146	62.72	0.047795744432387	0.154546396538050
2	A	26	50	20120615	17	3148	62.76	0.0487066393879115	0.154305838811090
2	A	26	50	20120615	17	3150	62.8	0.0506416370946285	0.154188105532023
2	A	26	50	20120615	17	3152	62.84	0.0520931151843701	0.153621925132327
2	A	26	50	20120615	17	3154	62.88	0.053319450474982	0.153716465308971
2	A	26	50	20120615	17	3156	62.92	0.0545148144885778	0.153925415362812
2	A	26	50	20120615	17	3158	62.96	0.0553125723591125	0.153509495154118
2	A	26	50	20120615	17	3160	63	0.0558979860632568	0.153451583108739
2	A	26	50	20120615	17	3162	63.04	0.0563510293779631	0.153736759273591
2	A	26	50	20120615	17	3164	63.08	0.0572658134207841	0.153359376384472
2	A	26	50	20120615	17	3166	63.12	0.0580195892495289	0.153226440309609
2	A	26	50	20120615	17	3168	63.16	0.0603268786765407	0.153386953548938
2	A	26	50	20120615	17	3170	63.2	0.0620112777400051	0.152879180169368
2	A	26	50	20120615	17	3172	63.24	0.0633838427129663	0.152404640808514
2	A	26	50	20120615	17	3174	63.28	0.064539184482747	0.152048329701474
2	A	26	50	20120615	17	3176	63.32	0.065243533547487	0.152021388933111
2	A	26	50	20120615	17	3178	63.36	0.066707173873865	0.150955142617760
2	A	26	50	20120615	17	3180	63.4	0.0676347565494255	0.150260905179991
2	A	26	50	20120615	17	3182	63.44	0.0685239433267675	0.149699815949119
2	A	26	50	20120615	17	3184	63.48	0.0692547381851239	0.147973414742852
2	A	26	50	20120615	17	3186	63.52	0.0701395409004226	0.146767585548895
2	A	26	50	20120615	17	3188	63.56	0.0715357232398755	0.145159271175086
2	A	26	50	20120615	17	3190	63.6	0.0723841806666212	0.144254245205845
2	A	26	50	20120615	17	3192	63.64	0.0737843228040487	0.142765007613988
2	A	26	50	20120615	17	3194	63.68	0.0755230983789864	0.141640000725121
2	A	26	50	20120615	17	3196	63.72	0.0767371300116056	0.140328388356698
2	A	26	50	20120615	17	3198	63.76	0.0777528181921018	0.138942176222860
2	A	26	50	20120615	17	3200	63.8	0.0791281408815098	0.138025058727661
2	A	26	50	20120615	17	3202	63.84	0.0807981856773162	0.137291223310145
2	A	26	50	20120615	17	3204	63.88	0.0821790237996172	0.135456422634322
2	A	26	50	20120615	17	3206	63.92	0.0832775848948685	0.134045320341786
2	A	26	50	20120615	17	3208	63.96	0.0842907982016309	0.132269845924905
2	A	26	50	20120615	17	3210	64	0.0850881318080968	0.130831873574684
2	A	26	50	20120615	17	3212	64.04	0.0862511810417925	0.129178092234845
2	A	26	50	20120615	17	3214	64.08	0.0876399387600428	0.127257590217142
2	A	26	50	20120615	17	3216	64.12	0.088720539343052	0.125270478740652
2	A	26	50	20120615	17	3218	64.16	0.089728873613024	0.124423364816791
2	A	26	50	20120615	17	3220	64.2	0.0909656033733194	0.122492256197370
2	A	26	50	20120615	17	3222	64.24	0.0917571387041795	0.121550814228898
2	A	26	50	20120615	17	3224	64.28	0.093325855098242	0.119522478427065
2	A	26	50	20120615	17	3226	64.32	0.0946422899349128	0.117504593663457
2	A	26	50	20120615	17	3228	64.36	0.0957919112108338	0.116114556081933
2	A	26	50	20120615	17	3230	64.4	0.0975275401605948	0.114319530162552
2	A	26	50	20120615	17	3232	64.44	0.0987030217457178	0.113009698289004
2	A	26	50	20120615	17	3234	64.48	0.0994983740389827	0.111798567208401
2	A	26	50	20120615	17	3236	64.52	0.100907524716802	0.109499876199848
2	A	26	50	20120615	17	3238	64.56	0.101650616162084	0.108507883167590
2	A	26	50	20120615	17	3240	64.6	0.102561093924607	0.106525431524787
2	A	26	50	20120615	17	3242	64.64	0.102901954748478	0.105054614064580
2	A	26	50	20120615	17	3244	64.68	0.103875605430833	0.103123540800498
2	A	26	50	20120615	17	3246	64.72	0.104684040613764	0.101790432385927
2	A	26	50	20120615	17	3248	64.76	0.105490142344316	0.0991274682479788
2	A	26	50	20120615	17	3250	64.8	0.106024220096146	0.097821229891093
2	A	26	50	20120615	17	3252	64.84	0.107081274023342	0.0965110317362323
2	A	26	50	20120615	17	3254	64.88	0.107851030465342	0.0947329410242607
2	A	26	50	20120615	17	3256	64.92	0.108305134440220	0.0931036255790506
2	A	26	50	20120615	17	3258	64.96	0.109162218569696	0.0918958164861059
2	A	26	50	20120615	17	3260	65	0.109624242140523	0.090722443493405
2	A	26	50	20120615	17	3262	65.04	0.110770320811471	0.088337513741819
2	A	26	50	20120615	17	3264	65.08	0.111273427286285	0.0867652618138506
2	A	26	50	20120615	17	3266	65.12	0.111793504323847	0.0848705691936613
2	A	26	50	20120615	17	3268	65.16	0.112959028431277	0.083130874379908
2	A	26	50	20120615	17	3270	65.2	0.114140038177215	0.0808326359196955
2	A	26	50	20120615	17	3272	65.24	0.115048175416293	0.07889495120721
2	A	26	50	20120615	17	3274	65.28	0.115601132919181	0.0779361144119211
2	A	26	50	20120615	17	3276	65.32	0.115416790181325	0.0767953390418328
2	A	26	50	20120615	17	3278	65.36	0.116254004610250	0.0764983541937344
2	A	26	50	20120615	17	3280	65.4	0.117181870128523	0.0746045808123606
2	A	26	50	20120615	17	3282	65.44	0.118445682078538	0.0728203382713926
2	A	26	50	20120615	17	3284	65.48	0.120316615910880	0.0713694258670759
2	A	26	50	20120615	17	3286	65.52	0.121978034003955	0.06987488497436
2	A	26	50	20120615	17	3288	65.56	0.123199065993708	0.0682140325667091
2	A	26	50	20120615	17	3290	65.6	0.125319679230487	0.067421365864999
2	A	26	50	20120615	17	3292	65.64	0.126130235733761	0.0670888135458069
2	A	26	50	20120615	17	3294	65.68	0.128474789688141	0.0669744743792891
2	A	26	50	20120615	17	3296	65.72	0.129593008351910	0.0674217901290677
2	A	26	50	20120615	17	3298	65.76	0.131312550622399	0.067793869717328
2	A	26	50	20120615	17	3300	65.8	0.132576998968517	0.0674755302444379
2	A	26	50	20120615	17	3302	65.84	0.134879833622807	0.068221740030624
2	A	26	50	20120615	17	3304	65.88	0.136654247379517	0.0689943248997484
2	A	26	50	20120615	17	3306	65.92	0.138193830974194	0.0696764708115591
2	A	26	50	20120615	17	3308	65.96	0.139161153050857	0.0705306558032325
2	A	26	50	20120615	17	3310	66	0.140480260751161	0.0714276207551676
2	A	26	50	20120615	17	3312	66.04	0.141702070558373	0.0725802755191798
2	A	26	50	20120615	17	3314	66.08	0.142946861335974	0.073090523772484
2	A	26	50	20120615	17	3316	66.12	0.144396571658762	0.0734637347315942
2	A	26	50	20120615	17	3318	66.16	0.145132316264587	0.073665613717623
2	A	26	50	20120615	17	3320	66.2	0.146283839657749	0.074785317305632
2	A	26	50	20120615	17	3322	66.24	0.147574097401380	0.0751270620129793
2	A	26	50	20120615	17	3324	66.28	0.148464203417538	0.0754079248264667
2	A	26	50	20120615	17	3326	66.32	0.149741945371142	0.075757942683154
2	A	26	50	20120615	17	3328	66.36	0.151329046541515	0.0763600441073344
2	A	26	50	20120615	17	3330	66.4	0.153391182047490	0.076894404701877
2	A	26	50	20120615	17	3332	66.44	0.154761272146717	0.077453301901727
2	A	26	50	20120615	17	3334	66.48	0.155863015222484	0.0780047744803743
2	A	26	50	20120615	17	3336	66.52	0.156528473414258	0.0786177653489849
2	A	26	50	20120615	17	3338	66.56	0.157098613611929	0.0786415948475108
2	A	26	50	20120615	17	3340	66.6	0.157199447038926	0.0786001583901333
2	A	26	50	20120615	17	3342	66.64	0.157673632846390	0.078562964573443
2	A	26	50	20120615	17	3344	66.68	0.158433984768200	0.0782466757102182
2	A	26	50	20120615	17	3346	66.72	0.158402730648471	0.0777999256458645
2	A	26	50	20120615	17	3348	66.76	0.158504412603606	0.0775568223344926
2	A	26	50	20120615	17	3350	66.8	0.158737899262754	0.0763899547241785
2	A	26	50	20120615	17	3352	66.84	0.159080138944848	0.0756418357496832
2	A	26	50	20120615	17	3354	66.88	0.159549304294165	0.0746055707618543
2	A	26	50	20120615	17	3356	66.92	0.160441743762701	0.0724983218432403
2	A	26	50	20120615	17	3358	66.96	0.161084786669512	0.0712400960367969
2	A	26	50	20120615	17	3360	67	0.161754346080617	0.0692298621685617
2	A	26	50	20120615	17	3362	67.04	0.162588732082417	0.0679697978844872
2	A	26	50	20120615	17	3364	67.08	0.163657453271503	0.0662180115447757
2	A	26	50	20120615	17	3366	67.12	0.164362509443024	0.0651495024877247
2	A	26	50	20120615	17	3368	67.16	0.165009653569166	0.0636354454478481
2	A	26	50	20120615	17	3370	67.2	0.165817310934637	0.0618067258903434
2	A	26	50	20120615	17	3372	67.24	0.166496557708645	0.0606989724069366
2	A	26	50	20120615	17	3374	67.28	0.167817716018614	0.0587951581092699
2	A	26	50	20120615	17	3376	67.32	0.168998018657770	0.0569940157162315
2	A	26	50	20120615	17	3378	67.36	0.169943844688286	0.055383509311401
2	A	26	50	20120615	17	3380	67.4	0.171018434863655	0.0536046407819701
2	A	26	50	20120615	17	3382	67.44	0.171942623426666	0.051841823576472
2	A	26	50	20120615	17	3384	67.48	0.173213294312458	0.0504382166158167
2	A	26	50	20120615	17	3386	67.52	0.174067974278878	0.0481367961750888
2	A	26	50	20120615	17	3388	67.56	0.175705492162750	0.0465261483489021
2	A	26	50	20120615	17	3390	67.6	0.176927372680640	0.0449634423624799
2	A	26	50	20120615	17	3392	67.64	0.178326029893827	0.0434870034033623
2	A	26	50	20120615	17	3394	67.68	0.180171578592724	0.0414250800294224
2	A	26	50	20120615	17	3396	67.72	0.181626804348406	0.0397973202191309
2	A	26	50	20120615	17	3398	67.76	0.183016976280219	0.038269969571768
2	A	26	50	20120615	17	3400	67.8	0.184413512173062	0.0362441086436685
2	A	26	50	20120615	17	3402	67.84	0.185892779559304	0.0339219699742519
2	A	26	50	20120615	17	3404	67.88	0.187503568806847	0.032739687436108
2	A	26	50	20120615	17	3406	67.92	0.188316034498431	0.0311607179937184
2	A	26	50	20120615	17	3408	67.96	0.189033040774554	0.0300887441134396
2	A	26	50	20120615	17	3410	68	0.190615545750849	0.0285783640288252
2	A	26	50	20120615	17	3412	68.04	0.191512157149394	0.0272900154735033
2	A	26	50	20120615	17	3414	68.08	0.192963140264389	0.0260921765861733
2	A	26	50	20120615	17	3416	68.12	0.194155322297469	0.0252238494588762
2	A	26	50	20120615	17	3418	68.16	0.195872884668971	0.0240323745325769
2	A	26	50	20120615	17	3420	68.2	0.197277198736408	0.0230353539711038
2	A	26	50	20120615	17	3422	68.24	0.197654793757561	0.0230905083000364
2	A	26	50	20120615	17	3424	68.28	0.198218357862167	0.0224831035749971
2	A	26	50	20120615	17	3426	68.32	0.199075371280965	0.0220602537198476
2	A	26	50	20120615	17	3428	68.36	0.199276189606822	0.0211480859721169
2	A	26	50	20120615	17	3430	68.4	0.200342506632851	0.0200181293357808
2	A	26	50	20120615	17	3432	68.44	0.201069412403911	0.0186986680820867
2	A	26	50	20120615	17	3434	68.48	0.201958952734644	0.0179208506227816
2	A	26	50	20120615	17	3436	68.52	0.202825865648379	0.0154869890819375
2	A	26	50	20120615	17	3438	68.56	0.203769853201263	0.0146108837800473
2	A	26	50	20120615	17	3440	68.6	0.204544135126662	0.0130997965886517
2	A	26	50	20120615	17	3442	68.64	0.205729246091931	0.0116898256669657
2	A	26	50	20120615	17	3444	68.68	0.206649899121036	0.0102204577756600
2	A	26	50	20120615	17	3446	68.72	0.207895821269486	0.00922767985487411
2	A	26	50	20120615	17	3448	68.76	0.208476355936840	0.00781841603996932
2	A	26	50	20120615	17	3450	68.8	0.209475497818657	0.00572325864731361
2	A	26	50	20120615	17	3452	68.84	0.210143713726878	0.00451764158539054
2	A	26	50	20120615	17	3454	68.88	0.210499388437815	0.00316211788585592
2	A	26	50	20120615	17	3456	68.92	0.211225587102094	0.0014601118635399
2	A	26	50	20120615	17	3458	68.96	0.211415798826233	0.000158328279375461
2	A	26	50	20120615	17	3460	69	0.212315238651902	-0.00087546183471928
2	A	26	50	20120615	17	3462	69.04	0.213264175952254	-0.00184561233850722
2	A	26	50	20120615	17	3464	69.08	0.213931684753695	-0.00322447056182099
2	A	26	50	20120615	17	3466	69.12	0.215684602464256	-0.00440887442030839
2	A	26	50	20120615	17	3468	69.16	0.216632125551046	-0.00524891727635809
2	A	26	50	20120615	17	3470	69.2	0.217791073565411	-0.00579692503177769
2	A	26	50	20120615	17	3472	69.24	0.218558284422998	-0.00624876626495579
2	A	26	50	20120615	17	3474	69.28	0.219887645171629	-0.00689647607652269
2	A	26	50	20120615	17	3476	69.32	0.220968104333282	-0.00825412109640089
2	A	26	50	20120615	17	3478	69.36	0.221835724353798	-0.00825907084386919
2	A	26	50	20120615	17	3480	69.4	0.223666423810290	-0.00949438639060209
2	A	26	50	20120615	17	3482	69.44	0.226067758439199	-0.0103584708772121
2	A	26	50	20120615	17	3484	69.48	0.227028716554832	-0.0107480867136459
2	A	26	50	20120615	17	3486	69.52	0.228616171278596	-0.0117953118565831
2	A	26	50	20120615	17	3488	69.56	0.230089781810588	-0.0124430216681500
2	A	26	50	20120615	17	3490	69.6	0.230713449991595	-0.0131345721001505
2	A	26	50	20120615	17	3492	69.64	0.232022304643571	-0.0135213595094595
2	A	26	50	20120615	17	3494	69.68	0.233350958285421	-0.0132519518258274
2	A	26	50	20120615	17	3496	69.72	0.233522785233249	-0.0129033481827025
2	A	26	50	20120615	17	3498	69.76	0.234345150419769	-0.0123270561560354
2	A	26	50	20120615	17	3500	69.8	0.235151252150322	-0.0113993320591187
2	A	26	50	20120615	17	3502	69.84	0.236073319392989	-0.0103471571687131
2	A	26	50	20120615	17	3504	69.88	0.236205548361071	-0.0095177209143813
2	A	26	50	20120615	17	3506	69.92	0.235873915280694	-0.00889900248084299
2	A	26	50	20120615	17	3508	69.96	0.236134130576171	-0.00901355377939529
2	A	26	50	20120615	17	3510	70	0.236316564125717	-0.00848605212063009
2	A	26	50	20120615	17	3512	70.04	0.236745777941897	-0.00865080800064649
2	A	26	50	20120615	17	3514	70.08	0.236359697639369	-0.0087879867161968
2	A	26	50	20120615	17	3516	70.12	0.236441722025987	-0.00913871167966529
2	A	26	50	20120615	17	3518	70.16	0.236297472242625	-0.0093960985480172
2	A	26	50	20120615	17	3520	70.2	0.236279087466314	-0.0096322722129335
2	A	26	50	20120615	17	3522	70.24	0.236607185012785	-0.0096153016501850
2	A	26	50	20120615	17	3524	70.28	0.236221104710257	-0.0100013819527129
2	A	26	50	20120615	17	3526	70.32	0.236339898649496	-0.0106066653574086
2	A	26	50	20120615	17	3528	70.36	0.236018165064056	-0.0107289948305538
2	A	26	50	20120615	17	3530	70.4	0.235832903087386	-0.0110882050753966
2	A	26	50	20120615	17	3532	70.44	0.23589512848413	-0.0111320456958301
2	A	26	50	20120615	17	3534	70.48	0.236085340208269	-0.011631970190129
2	A	26	50	20120615	17	3536	70.52	0.236218983389913	-0.0124189800375897
2	A	26	50	20120615	17	3538	70.56	0.236346969717308	-0.0131720487595534
2	A	26	50	20120615	17	3540	70.6	0.236499704782044	-0.0144915100132474
2	A	26	50	20120615	17	3542	70.64	0.236370304241087	-0.0154765097594403
2	A	26	50	20120615	17	3544	70.68	0.236226054457725	-0.0168412258471304
2	A	26	50	20120615	17	3546	70.72	0.236680724118028	-0.0178983504850042
2	A	26	50	20120615	17	3548	70.76	0.236906291181227	-0.0197573342127437
2	A	26	50	20120615	17	3550	70.8	0.237061147566307	-0.0209417380712311
2	A	26	50	20120615	17	3552	70.84	0.237639560913317	-0.0231408401607213
2	A	26	50	20120615	17	3554	70.88	0.237397023287370	-0.0233876204273554
2	A	26	50	20120615	17	3556	70.92	0.237923110732573	-0.0244454521720105
2	A	26	50	20120615	17	3558	70.96	0.238029176749751	-0.0257012738153978
2	A	26	50	20120615	17	3560	71	0.238053218380311	-0.0268114314618607
2	A	26	50	20120615	17	3562	71.04	0.237571678662323	-0.0282560506158248
2	A	26	50	20120615	17	3564	71.08	0.237829772637456	-0.0292056950229583
2	A	26	50	20120615	17	3566	71.12	0.237691179708344	-0.0309324497826159
2	A	26	50	20120615	17	3568	71.16	0.237280350668474	-0.0325679877675003
2	A	26	50	20120615	17	3570	71.2	0.236990436888188	-0.0336314763664049
2	A	26	50	20120615	17	3572	71.24	0.23667011751631	-0.0344821258241723
2	A	26	50	20120615	17	3574	71.28	0.236189992011885	-0.0355548068112323
2	A	26	50	20120615	17	3576	71.32	0.236096653916768	-0.0373296448320105
2	A	26	50	20120615	17	3578	71.36	0.235840681261979	-0.039977052620773
2	A	26	50	20120615	17	3580	71.4	0.23550197711379	-0.0406876949358655
2	A	26	50	20120615	17	3582	71.44	0.235051550094174	-0.0421803973509502
2	A	26	50	20120615	17	3584	71.48	0.235145595296072	-0.043540163691172
2	A	26	50	20120615	17	3586	71.52	0.234402426069045	-0.0455801667548952
2	A	26	50	20120615	17	3588	71.56	0.23441727531145	-0.0469540752307407
2	A	26	50	20120615	17	3590	71.6	0.234388991040203	-0.0481801983893181
2	A	26	50	20120615	17	3592	71.64	0.234267368673838	-0.0486780015632734
2	A	26	50	20120615	17	3594	71.68	0.233580060882525	-0.0493709662088363
2	A	26	50	20120615	17	3596	71.72	0.233072358213633	-0.0515064286880196
2	A	26	50	20120615	17	3598	71.76	0.232333431627293	-0.0530556996455994
2	A	26	50	20120615	17	3600	71.8	0.232143219903154	-0.0559060470805623
2	A	26	50	20120615	17	3602	71.84	0.232010283828291	-0.0570883296187062
2	A	26	50	20120615	17	3604	71.88	0.231450255257591	-0.0584007198045885
2	A	26	50	20120615	17	3606	71.92	0.230384645338343	-0.0602823309493259
2	A	26	50	20120615	17	3608	71.96	0.230096145771619	-0.0617177577151346
2	A	26	50	20120615	17	3610	72	0.228920934301287	-0.0630358047552663
2	A	26	50	20120615	17	3612	72.04	0.228719408868649	-0.0638143293213527
2	A	26	50	20120615	17	3614	72.08	0.228124732065671	-0.0644797168024492
2	A	26	50	20120615	17	3616	72.12	0.227730166481769	-0.066688718386876
2	A	26	50	20120615	17	3618	72.16	0.227222463812877	-0.0683433482548525
2	A	26	50	20120615	17	3620	72.2	0.226587481923371	-0.0703091051065511
2	A	26	50	20120615	17	3622	72.24	0.225668243107829	-0.071245314484842
2	A	26	50	20120615	17	3624	72.28	0.224842342387403	-0.072867417440884
2	A	26	50	20120615	17	3626	72.32	0.224349488960916	-0.0747037737516255
2	A	26	50	20120615	17	3628	72.36	0.224175540692744	-0.0753302703597568
2	A	26	50	20120615	17	3630	72.4	0.224722134234601	-0.0755473521415811
2	A	26	50	20120615	17	3632	72.44	0.224632331673391	-0.0767190280780072
2	A	26	50	20120615	17	3634	72.48	0.224422320959378	-0.0769530804225799
2	A	26	50	20120615	17	3636	72.52	0.224819007863624	-0.0770612677601015
2	A	26	50	20120615	17	3638	72.56	0.224146549314715	-0.0785285143310636
2	A	26	50	20120615	17	3640	72.6	0.224154327489308	-0.07947391609751
2	A	26	50	20120615	17	3642	72.64	0.223028259940269	-0.0797161001700664
2	A	26	50	20120615	17	3644	72.68	0.222232552679400	-0.080646157719361
2	A	26	50	20120615	17	3646	72.72	0.220998792767585	-0.0819011308346109
2	A	26	50	20120615	17	3648	72.76	0.220395135708486	-0.0832345220918944
2	A	26	50	20120615	17	3650	72.8	0.219808873476205	-0.0847131530820335
2	A	26	50	20120615	17	3652	72.84	0.219225227539013	-0.0865370643134262
2	A	26	50	20120615	17	3654	72.88	0.218534454924472	-0.0886689205480255
2	A	26	50	20120615	17	3656	72.92	0.217347434770894	-0.0898531122744786
2	A	26	50	20120615	17	3658	72.96	0.217684795416198	-0.0927740996768824
2	A	26	50	20120615	17	3660	73	0.216930524612707	-0.0942764894548694
2	A	26	50	20120615	17	3662	73.04	0.217394315950487	-0.0950897329639114
2	A	26	50	20120615	17	3664	73.08	0.216625266615268	-0.0953199669318664
2	A	26	50	20120615	17	3666	73.12	0.216357768119946	-0.0955945364950004
2	A	26	50	20120615	17	3668	73.16	0.215629589556680	-0.0959903748711094
2	A	26	50	20120615	17	3670	73.2	0.214607325283118	-0.0964299831569724
2	A	26	50	20120615	17	3672	73.24	0.213310562157100	-0.0980364590531504
2	A	26	50	20120615	17	3674	73.28	0.212085358237338	-0.0986153673749084
2	A	26	50	20120615	17	3676	73.32	0.210451941572797	-0.100257269320823
2	A	26	50	20120615	17	3678	73.36	0.209557805047987	-0.100466926481445
2	A	26	50	20120615	17	3680	73.4	0.208242657145658	-0.101683079434407
2	A	26	50	20120615	17	3682	73.44	0.207119983709168	-0.102136829855895
2	A	26	50	20120615	17	3684	73.48	0.205947459244605	-0.103348952300205
2	A	26	50	20120615	17	3686	73.52	0.205450787441499	-0.103572680885772
2	A	26	50	20120615	17	3688	73.56	0.202987793101270	-0.105064110508651
2	A	26	50	20120615	17	3690	73.6	0.201837401078958	-0.106425220351757
2	A	26	50	20120615	17	3692	73.64	0.200792721520433	-0.107325650126920
2	A	26	50	20120615	17	3694	73.68	0.199747829829874	-0.108304073780047
2	A	26	50	20120615	17	3696	73.72	0.199474462348267	-0.109239293208845
2	A	26	50	20120615	17	3698	73.76	0.199469866154189	-0.110330005418825
2	A	26	50	20120615	17	3700	73.8	0.198750667847044	-0.111819950117463
2	A	26	50	20120615	17	3702	73.84	0.19874105119482	-0.113327218932240
2	A	26	50	20120615	17	3704	73.88	0.198501412706676	-0.114657216076974
2	A	26	50	20120615	17	3706	73.92	0.197788507649884	-0.115470530296695
2	A	26	50	20120615	17	3708	73.96	0.198169213940875	-0.117059823498090
2	A	26	50	20120615	17	3710	74	0.198191912068551	-0.118346687129171
2	A	26	50	20120615	17	3712	74.04	0.197883967065344	-0.119405579533998
2	A	26	50	20120615	17	3714	74.08	0.198534010329289	-0.120989993698603
2	A	26	50	20120615	17	3716	74.12	0.198570638460554	-0.121895231799878
2	A	26	50	20120615	17	3718	74.16	0.199149122518243	-0.123203308634395
2	A	26	50	20120615	17	3720	74.2	0.199546021554523	-0.124270120635171
2	A	26	50	20120615	17	3722	74.24	0.199446460919732	-0.125228108902323
2	A	26	50	20120615	17	3724	74.28	0.200296191138684	-0.126368177165630
2	A	26	50	20120615	17	3726	74.32	0.200196135529146	-0.127691527506620
2	A	26	50	20120615	17	3728	74.36	0.200862442249058	-0.130198716020673
2	A	26	50	20120615	17	3730	74.4	0.201016237973966	-0.131242759183095
2	A	26	50	20120615	17	3732	74.44	0.201441704124206	-0.132142411140799
2	A	26	50	20120615	17	3734	74.48	0.202074847536080	-0.132718420324754
2	A	26	50	20120615	17	3736	74.52	0.20263487610678	-0.133025304667788
2	A	26	50	20120615	17	3738	74.56	0.203616835293814	-0.133425032131193
2	A	26	50	20120615	17	3740	74.6	0.204151478731069	-0.134143381910201
2	A	26	50	20120615	17	3742	74.64	0.205476455417656	-0.134569201613831
2	A	26	50	20120615	17	3744	74.68	0.206872284203719	-0.134915683936613
2	A	26	50	20120615	17	3746	74.72	0.20750853888543	-0.135149170595760
2	A	26	50	20120615	17	3748	74.76	0.208153208137838	-0.135805577820736
2	A	26	50	20120615	17	3750	74.8	0.208722358386015	-0.136155666388101
2	A	26	50	20120615	17	3752	74.84	0.209528460116568	-0.137132887959701
2	A	26	50	20120615	17	3754	74.88	0.210995353134139	-0.137382850206851
2	A	26	50	20120615	17	3756	74.92	0.211120157481019	-0.137308957548217
2	A	26	50	20120615	17	3758	74.96	0.212722885711256	-0.137604103918684
2	A	26	50	20120615	17	3760	75	0.213580040551410	-0.138237530173271
2	A	26	50	20120615	17	3762	75.04	0.213787010706264	-0.137305068460920
2	A	26	50	20120615	17	3764	75.08	0.21522703366615	-0.137796861227235
2	A	26	50	20120615	17	3766	75.12	0.216619185496950	-0.138182375844338
2	A	26	50	20120615	17	3768	75.16	0.217695119175204	-0.138565910562454
2	A	26	50	20120615	17	3770	75.2	0.218459713737701	-0.139051480789095
2	A	26	50	20120615	17	3772	75.24	0.219276068516581	-0.139335384161741
2	A	26	50	20120615	17	3774	75.28	0.220298544922176	-0.139684694911647
2	A	26	50	20120615	17	3776	75.32	0.220606702057417	-0.139534929695392
2	A	26	50	20120615	17	3778	75.36	0.221723718639658	-0.139754344929594
2	A	26	50	20120615	17	3780	75.4	0.221694868682985	-0.139981184784999
2	A	26	50	20120615	17	3782	75.44	0.2221543466694	-0.139772022599124
2	A	26	50	20120615	17	3784	75.48	0.222263594667094	-0.140402408294551
2	A	26	50	20120615	17	3786	75.52	0.222968367995902	-0.140396256465555
2	A	26	50	20120615	17	3788	75.56	0.222510304223050	-0.140415914034072
2	A	26	50	20120615	17	3790	75.6	0.221949073570822	-0.141023813733858
2	A	26	50	20120615	17	3792	75.64	0.221962437888986	-0.141341375389289
2	A	26	50	20120615	17	3794	75.68	0.221878362892703	-0.142336203919740
2	A	26	50	20120615	17	3796	75.72	0.221416197900520	-0.143414966025119
2	A	26	50	20120615	17	3798	75.76	0.220910757973328	-0.145485940365858
2	A	26	50	20120615	17	3800	75.8	0.220271321311101	-0.146295082655570
2	A	26	50	20120615	17	3802	75.84	0.219834258609649	-0.148605978327165
2	A	26	50	20120615	17	3804	75.88	0.219506656037926	-0.149830192297434
2	A	26	50	20120615	17	3806	75.92	0.219404266976010	-0.151228000982483
2	A	26	50	20120615	17	3808	75.96	0.219116474516067	-0.153495692429748
2	A	26	50	20120615	17	3810	76	0.218898332074071	-0.154733482850216
2	A	26	50	20120615	17	3812	76.04	0.218840985714117	-0.156238983898040
2	A	26	50	20120615	17	3814	76.08	0.218685492932934	-0.157839802939968
2	A	26	50	20120615	17	3816	76.12	0.218271340491193	-0.159902928395436
2	A	26	50	20120615	17	3818	76.16	0.217802457984588	-0.160977094306736
2	A	26	50	20120615	17	3820	76.2	0.217169809547460	-0.162161286033190
2	A	26	50	20120615	17	3822	76.24	0.216043671287743	-0.163756943195615
2	A	26	50	20120615	17	3824	76.28	0.215428700520145	-0.166032200685439
2	A	26	50	20120615	17	3826	76.32	0.215047357833051	-0.166857606431118
2	A	26	50	20120615	17	3828	76.36	0.214183556189153	-0.168186684337036
2	A	26	50	20120615	17	3830	76.4	0.213095813827654	-0.169347965803779
2	A	26	50	20120615	17	3832	76.44	0.213017607817655	-0.171250507309240
2	A	26	50	20120615	17	3834	76.48	0.21210409656704	-0.172135734288607
2	A	26	50	20120615	17	3836	76.52	0.211375140186315	-0.174114855458470
2	A	26	50	20120615	17	3838	76.56	0.210426415017997	-0.175475116773439
2	A	26	50	20120615	17	3840	76.6	0.209171088349356	-0.177426236514767
2	A	26	50	20120615	17	3842	76.64	0.208535682195782	-0.178464693533617
2	A	26	50	20120615	17	3844	76.68	0.207811251298456	-0.179453582367107
2	A	26	50	20120615	17	3846	76.72	0.206918175433818	-0.180596974032285
2	A	26	50	20120615	17	3848	76.76	0.205454464396762	-0.182245947046012
2	A	26	50	20120615	17	3850	76.8	0.205381985951690	-0.183035431767207
2	A	26	50	20120615	17	3852	76.84	0.204388854477513	-0.184647988781703
2	A	26	50	20120615	17	3854	76.88	0.203820482046796	-0.185380409985656
2	A	26	50	20120615	17	3856	76.92	0.203200702953086	-0.186432938429452
2	A	26	50	20120615	17	3858	76.96	0.202795650975619	-0.187085477780335
2	A	26	50	20120615	17	3860	77	0.202752121482169	-0.187666408427486
2	A	26	50	20120615	17	3862	77.04	0.20238155510242	-0.188673370910303
2	A	26	50	20120615	17	3864	77.08	0.202157762877242	-0.188588864578883
2	A	26	50	20120615	17	3866	77.12	0.201948749183791	-0.189099105761120
2	A	26	50	20120615	17	3868	77.16	0.201439017118437	-0.188767380756861
2	A	26	50	20120615	17	3870	77.2	0.201214984476954	-0.188797666140300
2	A	26	50	20120615	17	3872	77.24	0.201080478625037	-0.188322645946834
2	A	26	50	20120615	17	3874	77.28	0.201743737714722	-0.187769695515014
2	A	26	50	20120615	17	3876	77.32	0.201374217853010	-0.187559387816154
2	A	26	50	20120615	17	3878	77.36	0.201497240290800	-0.186914520573847
2	A	26	50	20120615	17	3880	77.4	0.201399666626064	-0.186300744816709
2	A	26	50	20120615	17	3882	77.44	0.201298840270135	-0.186055088849857
2	A	26	50	20120615	17	3884	77.48	0.201442184956817	-0.185822648708746
2	A	26	50	20120615	17	3886	77.52	0.201721902257319	-0.185886585303901
2	A	26	50	20120615	17	3888	77.56	0.201313859218167	-0.184600400495329
2	A	26	50	20120615	17	3890	77.6	0.201467159968329	-0.183891313815155
2	A	26	50	20120615	17	3892	77.64	0.200880685604013	-0.183089030461221
2	A	26	50	20120615	17	3894	77.68	0.201480736418527	-0.181721061682337
2	A	26	50	20120615	17	3896	77.72	0.201343204149587	-0.181196742004088
2	A	26	50	20120615	17	3898	77.76	0.201475645249703	-0.180778629764372
2	A	26	50	20120615	17	3900	77.8	0.202041118542618	-0.180136788939089
2	A	26	50	20120615	17	3902	77.84	0.202340719685807	-0.179922040609643
2	A	26	50	20120615	17	3904	77.88	0.20287543383374	-0.179368941685399
2	A	26	50	20120615	17	3906	77.92	0.203046129410718	-0.178532151520542
2	A	26	50	20120615	17	3908	77.96	0.203090818559289	-0.177677118000732
2	A	26	50	20120615	17	3910	78	0.203934114106532	-0.176594820361448
2	A	26	50	20120615	17	3912	78.04	0.204099294250617	-0.175354837909959
2	A	26	50	20120615	17	3914	78.08	0.204762560411370	-0.174745311864576
2	A	26	50	20120615	17	3916	78.12	0.205018108802091	-0.172946856477306
2	A	26	50	20120615	17	3918	78.16	0.205720619389200	-0.171592393437943
2	A	26	50	20120615	17	3920	78.2	0.206478425726598	-0.169522196914663
2	A	26	50	20120615	17	3922	78.24	0.206381764229610	-0.167470668010407
2	A	26	50	20120615	17	3924	78.28	0.206868041563032	-0.166466788513156
2	A	26	50	20120615	17	3926	78.32	0.207126347670199	-0.165528245682487
2	A	26	50	20120615	17	3928	78.36	0.207308993351779	-0.164690819121528
2	A	26	50	20120615	17	3930	78.4	0.208375381088487	-0.162613268687724
2	A	26	50	20120615	17	3932	78.44	0.20850456949741	-0.161856169457108
2	A	26	50	20120615	17	3934	78.48	0.209929531082857	-0.161110030381600
2	A	26	50	20120615	17	3936	78.52	0.209680063810454	-0.161564558620546
2	A	26	50	20120615	17	3938	78.56	0.210043092431915	-0.161030410158038
2	A	26	50	20120615	17	3940	78.6	0.210992878260405	-0.160725505713990
2	A	26	50	20120615	17	3942	78.64	0.211178918054535	-0.159477391534518
2	A	26	50	20120615	17	3944	78.68	0.211744815611519	-0.158914322404659
2	A	26	50	20120615	17	3946	78.72	0.211758179929683	-0.157830398419778
2	A	26	50	20120615	17	3948	78.76	0.212218082180167	-0.156908048334398
2	A	26	50	20120615	17	3950	78.8	0.213140361554869	-0.154974606262600
2	A	26	50	20120615	17	3952	78.84	0.213664964075831	-0.154008769110177
2	A	26	50	20120615	17	3954	78.88	0.214076217379769	-0.153045972516914
2	A	26	50	20120615	17	3956	78.92	0.214609588024818	-0.151361432032093
2	A	26	50	20120615	17	3958	78.96	0.214585404972902	-0.150087367033751
2	A	26	50	20120615	17	3960	79	0.214751928619871	-0.148611281628024
2	A	26	50	20120615	17	3962	79.04	0.215161767710247	-0.146565197445983
2	A	26	50	20120615	17	3964	79.08	0.215999194271206	-0.144743478245612
2	A	26	50	20120615	17	3966	79.12	0.216574637769735	-0.143130001992300
2	A	26	50	20120615	17	3968	79.16	0.217542737663858	-0.142249583339045
2	A	26	50	20120615	17	3970	79.2	0.218467491912294	-0.140599337533112
2	A	26	50	20120615	17	3972	79.24	0.219039046323527	-0.140648622875761
2	A	26	50	20120615	17	3974	79.28	0.219806327891792	-0.139930838782178
2	A	26	50	20120615	17	3976	79.32	0.221040865621066	-0.139058339724872
2	A	26	50	20120615	17	3978	79.36	0.221946103722341	-0.139280229832808
2	A	26	50	20120615	17	3980	79.4	0.222803824247920	-0.139000922654240
2	A	26	50	20120615	17	3982	79.44	0.223686505642875	-0.139027580579890
2	A	26	50	20120615	17	3984	79.48	0.224378904603013	-0.138616610118665
2	A	26	50	20120615	17	3986	79.52	0.225738953785948	-0.139151607109311
2	A	26	50	20120615	17	3988	79.56	0.227512660435876	-0.139152738480161
2	A	26	50	20120615	17	3990	79.6	0.22760309939319	-0.139564345337489
2	A	26	50	20120615	17	3992	79.64	0.228874830939154	-0.139746425333645
2	A	26	50	20120615	17	3994	79.68	0.230432162914039	-0.139740485636683
2	A	26	50	20120615	17	3996	79.72	0.231811233269387	-0.140481321411332
2	A	26	50	20120615	17	3998	79.76	0.232604536367200	-0.140972124228154
2	A	26	50	20120615	17	4000	79.8	0.233923219803435	-0.140987044181237
2	A	26	50	20120615	17	4002	79.84	0.234987274087764	-0.141808136575550
2	A	26	50	20120615	17	4004	79.88	0.236207881813449	-0.143113314272264
2	A	26	50	20120615	17	4006	79.92	0.237179587952155	-0.143410157699007
[truncated: 36 more rows]
