# Supplementary material for: How Do Ants Make Sense of Gravity? A Boltzmann Walker Analysis of Lasius niger Trajectories on Various Inclines
Source: PLoS One. 2013 Oct 29;8(10):e76531. doi: 10.1371/journal.pone.0076531 (PMC3812222; doi:10.1371/journal.pone.0076531)
Supplement: Dataset S2 — Trajectories for . (ZIP) [file pone.0076531.s006.zip › Incline2/2-A-26-50-20120615-18.txt]

Pente	Colonie	Temperature	Humidite	Date	Indiv	Frame	Time	X	Y
2	A	26	50	20120615	18	10	0	0	0
2	A	26	50	20120615	18	12	0.04	0.0005972436005936	-0.00299617406644707
2	A	26	50	20120615	18	14	0.08	0.0015522903035354	-0.00701870655471861
2	A	26	50	20120615	18	16	0.12	0.0019101853297652	-0.00949220850171602
2	A	26	50	20120615	18	18	0.16	0.0020200272971547	-0.0128655745384514
2	A	26	50	20120615	18	20	0.2	0.0024371778716479	-0.0162062722418961
2	A	26	50	20120615	18	22	0.24	0.0018630863612839	-0.0191737787852203
2	A	26	50	20120615	18	24	0.28	-5.39734606080002e-05	-0.0210054201079448
2	A	26	50	20120615	18	26	0.32	-0.0021864590202425	-0.0220438700557275
2	A	26	50	20120615	18	28	0.36	-0.00402491543812412	-0.0227065493178521
2	A	26	50	20120615	18	30	0.4	-0.00733488228085835	-0.0238681843379854
2	A	26	50	20120615	18	32	0.44	-0.0101459145787874	-0.0249366226843583
2	A	26	50	20120615	18	34	0.48	-0.0129974640952783	-0.0259212688771605
2	A	26	50	20120615	18	36	0.52	-0.0159480792718136	-0.0268659635368258
2	A	26	50	20120615	18	38	0.56	-0.0187597479658456	-0.0272559329266501
2	A	26	50	20120615	18	40	0.6	-0.0201803254892494	-0.0276601151627764
2	A	26	50	20120615	18	42	0.64	-0.0209776590957154	-0.027167686000358
2	A	26	50	20120615	18	44	0.68	-0.0211888718912558	-0.0266610439916379
2	A	26	50	20120615	18	46	0.72	-0.0216572594231138	-0.0255999595557894
2	A	26	50	20120615	18	48	0.76	-0.0229636674856271	-0.0250856525095611
2	A	26	50	20120615	18	50	0.8	-0.0243259016285152	-0.0233427120756822
2	A	26	50	20120615	18	52	0.84	-0.0259930826418578	-0.0216301348069875
2	A	26	50	20120615	18	54	0.88	-0.0273280436761955	-0.0205938556770230
2	A	26	50	20120615	18	56	0.92	-0.0286834047411704	-0.0190137760769869
2	A	26	50	20120615	18	58	0.96	-0.0305117212478098	-0.0163514978326161
2	A	26	50	20120615	18	60	1	-0.0324752789974189	-0.0143374526588303
2	A	26	50	20120615	18	62	1.04	-0.0350249575579536	-0.0127832390248501
2	A	26	50	20120615	18	64	1.08	-0.0362394275967771	-0.0115844667565689
2	A	26	50	20120615	18	66	1.12	-0.0376097298280385	-0.0101981839120527
2	A	26	50	20120615	18	68	1.16	-0.0384095383082386	-0.0082750655992596
2	A	26	50	20120615	18	70	1.2	-0.0388117406453775	-0.00702292091113448
2	A	26	50	20120615	18	72	1.24	-0.0377793647448451	-0.00502576851835119
2	A	26	50	20120615	18	74	1.28	-0.0373608282410608	-0.00381810084676269
2	A	26	50	20120615	18	76	1.32	-0.0368800663405321	-0.00182978728874424
2	A	26	50	20120615	18	78	1.36	-0.0355772220961959	-0.00072408441500283
2	A	26	50	20120615	18	80	1.4	-0.0351221281718242	0.00075376875767705
2	A	26	50	20120615	18	82	1.44	-0.033862205309106	0.00168276564679994
2	A	26	50	20120615	18	84	1.48	-0.0325690484276721	0.00247345244952274
2	A	26	50	20120615	18	86	1.52	-0.0308955812350447	0.0036940884594782
2	A	26	50	20120615	18	88	1.56	-0.0296595515104628	0.00424408318495291
2	A	26	50	20120615	18	90	1.6	-0.0273147500687092	0.00503013843825894
2	A	26	50	20120615	18	92	1.64	-0.0261279279050301	0.00509308508392016
2	A	26	50	20120615	18	94	1.68	-0.0245093816960975	0.00522218156896139
2	A	26	50	20120615	18	96	1.72	-0.0220235110372836	0.00578443894023544
2	A	26	50	20120615	18	98	1.76	-0.0202159283156821	0.00624300334468916
2	A	26	50	20120615	18	100	1.8	-0.0192019513335963	0.00613055922434488
2	A	26	50	20120615	18	102	1.84	-0.0184076370730860	0.0059206262920784
2	A	26	50	20120615	18	104	1.88	-0.0181508229612268	0.00525781975073319
2	A	26	50	20120615	18	106	1.92	-0.017428881079771	0.00471661436254863
2	A	26	50	20120615	18	108	1.96	-0.0158956543750564	0.00347386712354547
2	A	26	50	20120615	18	110	2	-0.0139089318072956	0.0026653824431402
2	A	26	50	20120615	18	112	2.04	-0.0115589607078647	4.32742279018392e-05
2	A	26	50	20120615	18	114	2.08	-0.0098320652339577	-0.00170743660239553
2	A	26	50	20120615	18	116	2.12	-0.00838757335921419	-0.00346889616287371
2	A	26	50	20120615	18	118	2.16	-0.00732362514090186	-0.00407502102463901
2	A	26	50	20120615	18	120	2.2	-0.00673633053271956	-0.00433345441102707
2	A	26	50	20120615	18	122	2.24	-0.00664652090044105	-0.00442771881602705
2	A	26	50	20120615	18	124	2.28	-0.00638702685388121	-0.00595000657883669
2	A	26	50	20120615	18	126	2.32	-0.00615969909479755	-0.00723990369800938
2	A	26	50	20120615	18	128	2.36	-0.00579500170133278	-0.00883072425005163
2	A	26	50	20120615	18	130	2.4	-0.00504792924487357	-0.0109108485525393
2	A	26	50	20120615	18	132	2.44	-0.00505882576037165	-0.0135842849419173
2	A	26	50	20120615	18	134	2.48	-0.00392036262945787	-0.0163841237395001
2	A	26	50	20120615	18	136	2.52	-0.0033696254418629	-0.0189654453284928
2	A	26	50	20120615	18	138	2.56	-0.00365652694726155	-0.0210025775386844
2	A	26	50	20120615	18	140	2.6	-0.00392169906127432	-0.0224647400118898
2	A	26	50	20120615	18	142	2.64	-0.00491273749937851	-0.0258327886056306
2	A	26	50	20120615	18	144	2.68	-0.00568308084000657	-0.0280419528246171
2	A	26	50	20120615	18	146	2.72	-0.00607785855594302	-0.030365434996918
2	A	26	50	20120615	18	148	2.76	-0.00665782753787223	-0.0320544302544602
2	A	26	50	20120615	18	150	2.8	-0.00735644903768454	-0.0335314348990026
2	A	26	50	20120615	18	152	2.84	-0.00668328338199494	-0.0350019341611582
2	A	26	50	20120615	18	154	2.88	-0.00563952306228548	-0.0358270570641247
2	A	26	50	20120615	18	156	2.92	-0.00517283258670236	-0.0371152641980904
2	A	26	50	20120615	18	158	2.96	-0.00569276820290883	-0.0381668026923929
2	A	26	50	20120615	18	160	3	-0.00586212027700301	-0.0407408835079463
2	A	26	50	20120615	18	162	3.04	-0.00682364407806048	-0.0422214236863947
2	A	26	50	20120615	18	164	3.08	-0.00810478014421426	-0.0431364198612501
2	A	26	50	20120615	18	166	3.12	-0.00993427751917822	-0.0448112022724904
2	A	26	50	20120615	18	168	3.16	-0.0114665072033313	-0.0466326386301489
2	A	26	50	20120615	18	170	3.2	-0.0135360673305081	-0.0480983295661923
2	A	26	50	20120615	18	172	3.24	-0.0140159099922213	-0.0484353366581058
2	A	26	50	20120615	18	174	3.28	-0.0140077782642377	-0.0484963599733222
2	A	26	50	20120615	18	176	3.32	-0.0163920716197206	-0.050782224064864
2	A	26	50	20120615	18	178	3.36	-0.0160186485285760	-0.0508623392631724
2	A	26	50	20120615	18	180	3.4	-0.0158891772769407	-0.0504415400176883
2	A	26	50	20120615	18	182	3.44	-0.0157588574971680	-0.0503246552667582
2	A	26	50	20120615	18	184	3.48	-0.0149005005754857	-0.0495692530924166
2	A	26	50	20120615	18	186	3.52	-0.0140318906054761	-0.0485856675597861
2	A	26	50	20120615	18	188	3.56	-0.0128378700947645	-0.0481761113121229
2	A	26	50	20120615	18	190	3.6	-0.0109216107177490	-0.0470257900004886
2	A	26	50	20120615	18	192	3.64	-0.0100449397304339	-0.0459924241504626
2	A	26	50	20120615	18	194	3.68	-0.00805535338020932	-0.0449418756056537
2	A	26	50	20120615	18	196	3.72	-0.00652672994064024	-0.0438645277138379
2	A	26	50	20120615	18	198	3.76	-0.00537662076104032	-0.0425869978922681
2	A	26	50	20120615	18	200	3.8	-0.0033199299772811	-0.0410262718048332
2	A	26	50	20120615	18	202	3.84	-0.00145543081664840	-0.0388582824137152
2	A	26	50	20120615	18	204	3.88	5.38178971161013e-05	-0.0376546452507795
2	A	26	50	20120615	18	206	3.92	0.0014294941399146	-0.0355837416207185
2	A	26	50	20120615	18	208	3.96	0.0018929319243042	-0.0335219596681347
2	A	26	50	20120615	18	210	4	0.0020305207617875	-0.0327838957520678
2	A	26	50	20120615	18	212	4.04	0.0018033627083313	-0.0307870615573361
2	A	26	50	20120615	18	214	4.08	0.0011733800637688	-0.0293528580862588
2	A	26	50	20120615	18	216	4.12	-0.000189667251917700	-0.0267149538126355
2	A	26	50	20120615	18	218	4.16	-0.00105428206861350	-0.0251295850538763
2	A	26	50	20120615	18	220	4.2	-0.0019164502958464	-0.0226766952695504
2	A	26	50	20120615	18	222	4.24	-0.0025227307211036	-0.0205584932668958
2	A	26	50	20120615	18	224	4.28	-0.0030383954123517	-0.0191866071164446
2	A	26	50	20120615	18	226	4.32	-0.00436445397231427	-0.0174043656876673
2	A	26	50	20120615	18	228	4.36	-0.00530173108184485	-0.0156519500229205
2	A	26	50	20120615	18	230	4.4	-0.00738576568483253	-0.0141888541687640
2	A	26	50	20120615	18	232	4.44	-0.00793431791247362	-0.0131864383825504
2	A	26	50	20120615	18	234	4.48	-0.00894998487976654	-0.0120294631961052
2	A	26	50	20120615	18	236	4.52	-0.0089697414432329	-0.0121587223157061
2	A	26	50	20120615	18	238	4.56	-0.00965218433989165	-0.0122336897766475
2	A	26	50	20120615	18	240	4.6	-0.00993914948490059	-0.0117472498086659
2	A	26	50	20120615	18	242	4.64	-0.0103244307567657	-0.0118217717923351
2	A	26	50	20120615	18	244	4.68	-0.0103201739739430	-0.0115565360387120
2	A	26	50	20120615	18	246	4.72	-0.0106739394965706	-0.0112074374208402
2	A	26	50	20120615	18	248	4.76	-0.0111640210644754	-0.0108793540165053
2	A	26	50	20120615	18	250	4.8	-0.0118742037601601	-0.0107063886267592
2	A	26	50	20120615	18	252	4.84	-0.0128323758750747	-0.0105036328283218
2	A	26	50	20120615	18	254	4.88	-0.0150936962902415	-0.00949445710128019
2	A	26	50	20120615	18	256	4.92	-0.0165508665895717	-0.00848174584033263
2	A	26	50	20120615	18	258	4.96	-0.0179547210376004	-0.00629477063213982
2	A	26	50	20120615	18	260	5	-0.0182551353535875	-0.00376470721371529
2	A	26	50	20120615	18	262	5.04	-0.0179008889983486	-0.00207818682990726
2	A	26	50	20120615	18	264	5.08	-0.0169281907888281	-0.00102661793001315
2	A	26	50	20120615	18	266	5.12	-0.0150391500731407	0.00114267748732965
2	A	26	50	20120615	18	268	5.16	-0.0128937032462070	0.00198426183616226
2	A	26	50	20120615	18	270	5.2	-0.0113568561547727	0.00259021699230007
2	A	26	50	20120615	18	272	5.24	-0.00971308037588744	0.00367925335920891
2	A	26	50	20120615	18	274	5.28	-0.0084691593396275	0.00536834054063265
2	A	26	50	20120615	18	276	5.32	-0.00728003907890952	0.00689438304045042
2	A	26	50	20120615	18	278	5.36	-0.00621532011420568	0.00829265841597552
2	A	26	50	20120615	18	280	5.4	-0.00493814384602654	0.00970927614140472
2	A	26	50	20120615	18	282	5.44	-0.00428839756692985	0.0115076749601320
2	A	26	50	20120615	18	284	5.48	-0.00406567307299171	0.0125776830835591
2	A	26	50	20120615	18	286	5.52	-0.0050469958639224	0.0133850576063179
2	A	26	50	20120615	18	288	5.56	-0.00582329304364805	0.0138506520663902
2	A	26	50	20120615	18	290	5.6	-0.00685588814728258	0.0149317546952141
2	A	26	50	20120615	18	292	5.64	-0.00843549398577521	0.0163000770274882
2	A	26	50	20120615	18	294	5.68	-0.0096723651674267	0.0173202906913842
2	A	26	50	20120615	18	296	5.72	-0.0111639362116616	0.0181317664334739
2	A	26	50	20120615	18	298	5.76	-0.0120947008677375	0.019273673174412
2	A	26	50	20120615	18	300	5.8	-0.0136987018901810	0.0188451664650130
2	A	26	50	20120615	18	302	5.84	-0.0155610090197920	0.0186297110287854
2	A	26	50	20120615	18	304	5.88	-0.0175253516579283	0.0190881990657068
2	A	26	50	20120615	18	306	5.92	-0.0202716129747006	0.0186700161153131
2	A	26	50	20120615	18	308	5.96	-0.0237632779759285	0.018503591463293
2	A	26	50	20120615	18	310	6	-0.0264067542509875	0.0182463177320261
2	A	26	50	20120615	18	312	6.04	-0.0288113274289549	0.0171841160674633
2	A	26	50	20120615	18	314	6.08	-0.0309702234268668	0.0159713289427790
2	A	26	50	20120615	18	316	6.12	-0.0321544983090774	0.0153326576529319
2	A	26	50	20120615	18	318	6.16	-0.0341354525825599	0.0133992209551451
2	A	26	50	20120615	18	320	6.2	-0.0354034506047193	0.0112651585473885
2	A	26	50	20120615	18	322	6.24	-0.036890404241673	0.00894113190286612
2	A	26	50	20120615	18	324	6.28	-0.0388845019331616	0.00604236179552748
2	A	26	50	20120615	18	326	6.32	-0.0406520567540936	0.00416251841774305
2	A	26	50	20120615	18	328	6.36	-0.0422759981877666	0.00202931868025947
2	A	26	50	20120615	18	330	6.4	-0.0430332388397393	-0.00043388779200387
2	A	26	50	20120615	18	332	6.44	-0.043806601526323	-0.00283798013736001
2	A	26	50	20120615	18	334	6.48	-0.0447677717739899	-0.00673788616763817
2	A	26	50	20120615	18	336	6.52	-0.0450335025023598	-0.0082875813892866
2	A	26	50	20120615	18	338	6.56	-0.0458475238288618	-0.0113664657359291
2	A	26	50	20120615	18	340	6.6	-0.0460166637709216	-0.0146644117633832
2	A	26	50	20120615	18	342	6.64	-0.0457123250122989	-0.0174847778708238
2	A	26	50	20120615	18	344	6.68	-0.0459666006108136	-0.0209313577436833
2	A	26	50	20120615	18	346	6.72	-0.0465599268398394	-0.0244002185512179
2	A	26	50	20120615	18	348	6.76	-0.0465342871479536	-0.0273165107645944
2	A	26	50	20120615	18	350	6.8	-0.0463437501546951	-0.0296894621273071
2	A	26	50	20120615	18	352	6.84	-0.0456573403889938	-0.0321531140768426
2	A	26	50	20120615	18	354	6.88	-0.0450440695060979	-0.0338946445397998
2	A	26	50	20120615	18	356	6.92	-0.0447079929667084	-0.0368530972878977
2	A	26	50	20120615	18	358	6.96	-0.0439599447028912	-0.0396606647625989
2	A	26	50	20120615	18	360	7	-0.0427161368037162	-0.0428439251412123
2	A	26	50	20120615	18	362	7.04	-0.0419005032737532	-0.044978171396732
2	A	26	50	20120615	18	364	7.08	-0.0414024384702888	-0.0476538422435385
2	A	26	50	20120615	18	366	7.12	-0.0413837708512655	-0.0495416759279503
2	A	26	50	20120615	18	368	7.16	-0.0422209145695122	-0.050674955966158
2	A	26	50	20120615	18	370	7.2	-0.0433083033776209	-0.052210084788114
2	A	26	50	20120615	18	372	7.24	-0.0453316894319862	-0.0534862003961213
2	A	26	50	20120615	18	374	7.28	-0.0475626820373079	-0.0552953330957871
2	A	26	50	20120615	18	376	7.32	-0.0497092460929559	-0.0577479329663327
2	A	26	50	20120615	18	378	7.36	-0.052035839535094	-0.0599851481113288
2	A	26	50	20120615	18	380	7.4	-0.0535275520006851	-0.0618575668679108
2	A	26	50	20120615	18	382	7.44	-0.0548057182183579	-0.0647127226289858
2	A	26	50	20120615	18	384	7.48	-0.0553235325142208	-0.0674501451109933
2	A	26	50	20120615	18	386	7.52	-0.0555239265760091	-0.0695293218903942
2	A	26	50	20120615	18	388	7.56	-0.0561946173579645	-0.071597114250618
2	A	26	50	20120615	18	390	7.6	-0.0572068407152331	-0.0735936302472982
2	A	26	50	20120615	18	392	7.64	-0.0582262058509916	-0.0744905244885553
2	A	26	50	20120615	18	394	7.68	-0.0601962760540554	-0.0759940456373922
2	A	26	50	20120615	18	396	7.72	-0.0616055398689602	-0.078311517402053
2	A	26	50	20120615	18	398	7.76	-0.0624578156723244	-0.0800824663355347
2	A	26	50	20120615	18	400	7.8	-0.0635512855987513	-0.08188898274011
2	A	26	50	20120615	18	402	7.84	-0.0646421392300877	-0.083772644494513
2	A	26	50	20120615	18	404	7.88	-0.0659273058048943	-0.085631981775643
2	A	26	50	20120615	18	406	7.92	-0.0672906783897001	-0.0873514533354543
2	A	26	50	20120615	18	408	7.96	-0.0680556972162658	-0.0887201999317971
2	A	26	50	20120615	18	410	8	-0.0685585915590457	-0.090814933060384
2	A	26	50	20120615	18	412	8.04	-0.0684954469234857	-0.0915554859923208
2	A	26	50	20120615	18	414	8.08	-0.0678840116897937	-0.092527545684418
2	A	26	50	20120615	18	416	8.12	-0.067750085665437	-0.0934293896731433
2	A	26	50	20120615	18	418	8.16	-0.0671627627729834	-0.0950406031847549
2	A	26	50	20120615	18	420	8.2	-0.0673193162143381	-0.096630603492931
2	A	26	50	20120615	18	422	8.24	-0.0672410394936608	-0.0975616509917193
2	A	26	50	20120615	18	424	8.28	-0.0677424489122002	-0.0975962285133194
2	A	26	50	20120615	18	426	8.32	-0.0688914974316283	-0.0981074667161172
2	A	26	50	20120615	18	428	8.36	-0.0692561523986862	-0.099196623291179
2	A	26	50	20120615	18	430	8.4	-0.0706675375339345	-0.0996053310107047
2	A	26	50	20120615	18	432	8.44	-0.0729686044212718	-0.102037636916630
2	A	26	50	20120615	18	434	8.48	-0.0739026924792193	-0.104271387238398
2	A	26	50	20120615	18	436	8.52	-0.075199879869306	-0.105857781301990
2	A	26	50	20120615	18	438	8.56	-0.076316684319512	-0.108729059097676
2	A	26	50	20120615	18	440	8.6	-0.0768760057834306	-0.111169284599551
2	A	26	50	20120615	18	442	8.64	-0.0766272456178091	-0.111978073335872
2	A	26	50	20120615	18	444	8.68	-0.0759146941144074	-0.113498140783389
2	A	26	50	20120615	18	446	8.72	-0.0751754139746769	-0.113483645094375
2	A	26	50	20120615	18	448	8.76	-0.0743540387376506	-0.114057532957986
2	A	26	50	20120615	18	450	8.8	-0.0732037174260163	-0.114292858094764
2	A	26	50	20120615	18	452	8.84	-0.0729039041507932	-0.113649390923885
2	A	26	50	20120615	18	454	8.88	-0.0718375871247639	-0.112986124763132
2	A	26	50	20120615	18	456	8.92	-0.0701668352221764	-0.112170689223067
2	A	26	50	20120615	18	458	8.96	-0.0675264985012258	-0.111951486120900
2	A	26	50	20120615	18	460	9	-0.0648042081043357	-0.110882269957067
2	A	26	50	20120615	18	462	9.04	-0.0626666950154869	-0.110263480812851
2	A	26	50	20120615	18	464	9.08	-0.0605366065478405	-0.109996477292275
2	A	26	50	20120615	18	466	9.12	-0.058207396810612	-0.109642923901682
2	A	26	50	20120615	18	468	9.16	-0.0560765305255064	-0.109704795745036
2	A	26	50	20120615	18	470	9.2	-0.0545985359314703	-0.109755848854637
2	A	26	50	20120615	18	472	9.24	-0.0520893675184298	-0.109330524125753
2	A	26	50	20120615	18	474	9.28	-0.0498334140437322	-0.109118674934110
2	A	26	50	20120615	18	476	9.32	-0.0465547013207264	-0.108876420150875
2	A	26	50	20120615	18	478	9.36	-0.0442344011289409	-0.109125038895141
2	A	26	50	20120615	18	480	9.4	-0.0430637151420085	-0.109616902372134
2	A	26	50	20120615	18	482	9.44	-0.041323878906899	-0.109740999612232
2	A	26	50	20120615	18	484	9.48	-0.0399593042405652	-0.110442732381882
2	A	26	50	20120615	18	486	9.52	-0.0393388887507521	-0.110709594481102
2	A	26	50	20120615	18	488	9.56	-0.0382379942031228	-0.111204781359967
2	A	26	50	20120615	18	490	9.6	-0.0378653489294374	-0.111965062571098
2	A	26	50	20120615	18	492	9.64	-0.0377690409858398	-0.110755768553913
2	A	26	50	20120615	18	494	9.68	-0.0373037647238191	-0.110669501526608
2	A	26	50	20120615	18	496	9.72	-0.0369323922423399	-0.109591870792080
2	A	26	50	20120615	18	498	9.76	-0.0361075521820858	-0.108624053740670
2	A	26	50	20120615	18	500	9.8	-0.0343822823466687	-0.106783949763988
2	A	26	50	20120615	18	502	9.84	-0.0329474919769631	-0.105461589372491
2	A	26	50	20120615	18	504	9.88	-0.0315560472529442	-0.103545329995476
2	A	26	50	20120615	18	506	9.92	-0.0308210804645789	-0.101239737624739
2	A	26	50	20120615	18	508	9.96	-0.0307659261356464	-0.100394320757153
2	A	26	50	20120615	18	510	10	-0.031223989908499	-0.0992430094960247
2	A	26	50	20120615	18	512	10.04	-0.0318639215454729	-0.098211623544986
2	A	26	50	20120615	18	514	10.08	-0.0330887719118442	-0.0968882024933173
2	A	26	50	20120615	18	516	10.12	-0.033760876907362	-0.0944940096428977
2	A	26	50	20120615	18	518	10.16	-0.0349051171006781	-0.0916882099351495
2	A	26	50	20120615	18	520	10.2	-0.0351918489004492	-0.0894583487006777
2	A	26	50	20120615	18	522	10.24	-0.0361426246784327	-0.0870707319433232
2	A	26	50	20120615	18	524	10.28	-0.0366384479534007	-0.0853241781937925
2	A	26	50	20120615	18	526	10.32	-0.0372750561885029	-0.083374614087383
2	A	26	50	20120615	18	528	10.36	-0.037559949510643	-0.0806916388275269
2	A	26	50	20120615	18	530	10.4	-0.0382266804946238	-0.078607158747267
2	A	26	50	20120615	18	532	10.44	-0.0385105838672702	-0.0756741505295834
2	A	26	50	20120615	18	534	10.48	-0.0397022002149257	-0.0727648303890695
2	A	26	50	20120615	18	536	10.52	-0.0406977358521583	-0.0710010939447559
2	A	26	50	20120615	18	538	10.56	-0.0418804426543709	-0.0684968045685056
2	A	26	50	20120615	18	540	10.6	-0.042429935334031	-0.0672773989243494
2	A	26	50	20120615	18	542	10.64	-0.0431143439875414	-0.0649790897534588
2	A	26	50	20120615	18	544	10.68	-0.0444619480911267	-0.062366613039687
2	A	26	50	20120615	18	546	10.72	-0.0443820450248527	-0.0610547885392297
2	A	26	50	20120615	18	548	10.76	-0.0455803081762514	-0.0587313770776069
2	A	26	50	20120615	18	550	10.8	-0.046303536992049	-0.0559753576872542
2	A	26	50	20120615	18	552	10.84	-0.0472666164280251	-0.0533565170124517
2	A	26	50	20120615	18	554	10.88	-0.0484965791764244	-0.0510067799653654
2	A	26	50	20120615	18	556	10.92	-0.0497739392923666	-0.0487148630397767
2	A	26	50	20120615	18	558	10.96	-0.0512551724354606	-0.0459141686429886
2	A	26	50	20120615	18	560	11	-0.052089282665616	-0.04379213412158
2	A	26	50	20120615	18	562	11.04	-0.0527122274763854	-0.0411957957058752
2	A	26	50	20120615	18	564	11.08	-0.0537851439300036	-0.038746849456068
2	A	26	50	20120615	18	566	11.12	-0.0536710876061982	-0.0371034625859124
2	A	26	50	20120615	18	568	11.16	-0.0536296440777528	-0.0341276814790347
2	A	26	50	20120615	18	570	11.2	-0.053198796844908	-0.0324970296020082
2	A	26	50	20120615	18	572	11.24	-0.0523527647944218	-0.0307054119373125
2	A	26	50	20120615	18	574	11.28	-0.0514930219434483	-0.0284684513507576
2	A	26	50	20120615	18	576	11.32	-0.0500552051567192	-0.027504226401796
2	A	26	50	20120615	18	578	11.36	-0.04833640534835	-0.0257275145480476
2	A	26	50	20120615	18	580	11.4	-0.0466754185904106	-0.0250433109555037
2	A	26	50	20120615	18	582	11.44	-0.0449792391279716	-0.0239533482787115
2	A	26	50	20120615	18	584	11.48	-0.0430273910666589	-0.0228273019428753
2	A	26	50	20120615	18	586	11.52	-0.0411629626167043	-0.0224062198546788
2	A	26	50	20120615	18	588	11.56	-0.0406298323879609	-0.0208280706561554
2	A	26	50	20120615	18	590	11.6	-0.040825686824214	-0.0209249584273136
2	A	26	50	20120615	18	592	11.64	-0.0414896388785447	-0.0184491159568704
2	A	26	50	20120615	18	594	11.68	-0.0416852104720853	-0.0167679130160569
2	A	26	50	20120615	18	596	11.72	-0.0412027515152817	-0.0150287838877286
2	A	26	50	20120615	18	598	11.76	-0.0406454806610286	-0.0123605164489211
2	A	26	50	20120615	18	600	11.8	-0.0398770677219132	-0.0113755874134064
2	A	26	50	20120615	18	602	11.84	-0.0385697687048555	-0.00910634033122252
2	A	26	50	20120615	18	604	11.88	-0.037849580448217	-0.00754172515649104
2	A	26	50	20120615	18	606	11.92	-0.0366140527694497	-0.00670288438196944
2	A	26	50	20120615	18	608	11.96	-0.034998030931726	-0.00479397891547824
2	A	26	50	20120615	18	610	12	-0.0333071971965527	-0.00390005452270221
2	A	26	50	20120615	18	612	12.04	-0.0312546076321244	-0.00312195422068453
2	A	26	50	20120615	18	614	12.08	-0.0288029977110725	-0.00227434532207622
2	A	26	50	20120615	18	616	12.12	-0.0265373639445405	-0.00161044983628798
2	A	26	50	20120615	18	618	12.16	-0.0248195965120718	-0.000449034019256890
2	A	26	50	20120615	18	620	12.2	-0.02366264253883	7.13682874251605e-05
2	A	26	50	20120615	18	622	12.24	-0.0235778745779014	0.000583073180698619
2	A	26	50	20120615	18	624	12.28	-0.0232714215700030	3.81696240484598e-05
2	A	26	50	20120615	18	626	12.32	-0.0230626412217898	-0.00086388649671122
2	A	26	50	20120615	18	628	12.36	-0.0224433217474876	-0.00064251257672515
2	A	26	50	20120615	18	630	12.4	-0.0215568573312531	-0.000634981889505511
2	A	26	50	20120615	18	632	12.44	-0.0199698692979648	-0.00167294393360925
2	A	26	50	20120615	18	634	12.48	-0.0180487379552269	-0.00099196474798754
2	A	26	50	20120615	18	636	12.52	-0.0177784513378658	0.000337426406234759
2	A	26	50	20120615	18	638	12.56	-0.0175987776260867	-0.00087913878998142
2	A	26	50	20120615	18	640	12.6	-0.0173593449060159	-0.000262068622350130
2	A	26	50	20120615	18	642	12.64	-0.0159031313221607	-0.000341436408790859
2	A	26	50	20120615	18	644	12.68	-0.0137876276389831	-0.00134280284854106
2	A	26	50	20120615	18	646	12.72	-0.0129503721978649	-0.00196545138156912
2	A	26	50	20120615	18	648	12.76	-0.0115338237689003	-0.00320238054597669
2	A	26	50	20120615	18	650	12.8	-0.0106093452921092	-0.00369621685088956
2	A	26	50	20120615	18	652	12.84	-0.00972746999888458	-0.00495953382615745
2	A	26	50	20120615	18	654	12.88	-0.00910950604828188	-0.00620695999073173
2	A	26	50	20120615	18	656	12.92	-0.00915793579172535	-0.00712484823232218
2	A	26	50	20120615	18	658	12.96	-0.00791672650997126	-0.00923705043393842
2	A	26	50	20120615	18	660	13	-0.00632472565528986	-0.0102513320376256
2	A	26	50	20120615	18	662	13.04	-0.00430569339879767	-0.0112074939893827
2	A	26	50	20120615	18	664	13.08	-0.0032962631133148	-0.0113308487673607
2	A	26	50	20120615	18	666	13.12	-0.0017962987115872	-0.00993935454586715
2	A	26	50	20120615	18	668	13.16	-0.000487627907374	-0.00845037151245139
2	A	26	50	20120615	18	670	13.2	0.000330240080017601	-0.0061205678055267
2	A	26	50	20120615	18	672	13.24	0.0007241834099522	-0.00361591073375021
2	A	26	50	20120615	18	674	13.28	0.000742603541602101	-0.00103577001308205
2	A	26	50	20120615	18	676	13.32	0.000222066884631701	0.000336688893861979
2	A	26	50	20120615	18	678	13.36	-0.000443221601515499	0.00125908140564858
2	A	26	50	20120615	18	680	13.4	-0.0015148843548106	0.00188484262272743
2	A	26	50	20120615	18	682	13.44	-0.0026884411952747	0.00266397530064564
2	A	26	50	20120615	18	684	13.48	-0.00416693076405762	0.00387418855664642
2	A	26	50	20120615	18	686	13.52	-0.00528706851563017	0.00527434059356884
2	A	26	50	20120615	18	688	13.56	-0.00679060804924344	0.00794460631613992
2	A	26	50	20120615	18	690	13.6	-0.00739393276815523	0.00951383889815252
2	A	26	50	20120615	18	692	13.64	-0.00851756079879972	0.0111130669498231
2	A	26	50	20120615	18	694	13.68	-0.00903235574870696	0.0138965432964892
2	A	26	50	20120615	18	696	13.72	-0.00886979897077998	0.016528189675099
2	A	26	50	20120615	18	698	13.76	-0.00881690738354723	0.0183167455674323
2	A	26	50	20120615	18	700	13.8	-0.00826246495641886	0.0201067863840060
2	A	26	50	20120615	18	702	13.84	-0.00894072178093299	0.0221559818358846
2	A	26	50	20120615	18	704	13.88	-0.00998214864826454	0.0238473812564828
2	A	26	50	20120615	18	706	13.92	-0.0107493595058519	0.024951174941915
2	A	26	50	20120615	18	708	13.96	-0.0121577747926193	0.0263718938866751
2	A	26	50	20120615	18	710	14	-0.0131393804262625	0.0279716522684315
2	A	26	50	20120615	18	712	14.04	-0.0143906765862502	0.029381340347405
2	A	26	50	20120615	18	714	14.08	-0.0153616756181755	0.0305688554757297
2	A	26	50	20120615	18	716	14.12	-0.0161888491308076	0.0311413291257783
2	A	26	50	20120615	18	718	14.16	-0.0174348419899364	0.0321189042507687
2	A	26	50	20120615	18	720	14.2	-0.0174142651826039	0.0320228084392055
2	A	26	50	20120615	18	722	14.24	-0.0181281601888898	0.0319847660943776
2	A	26	50	20120615	18	724	14.28	-0.0183578284714192	0.0309781288806805
2	A	26	50	20120615	18	726	14.32	-0.0189566064937280	0.0304538799131088
2	A	26	50	20120615	18	728	14.36	-0.0199568797463945	0.0293321257154344
2	A	26	50	20120615	18	730	14.4	-0.0213013018694644	0.0282173718748938
2	A	26	50	20120615	18	732	14.44	-0.0229427795513109	0.026234220196378
2	A	26	50	20120615	18	734	14.48	-0.025150791186244	0.0243978638856366
2	A	26	50	20120615	18	736	14.52	-0.0269745609962803	0.0225673058505008
2	A	26	50	20120615	18	738	14.56	-0.0287574317500929	0.0204096685026595
2	A	26	50	20120615	18	740	14.6	-0.0303249248494238	0.0181432710608038
2	A	26	50	20120615	18	742	14.64	-0.031806050512287	0.0155569374989460
2	A	26	50	20120615	18	744	14.68	-0.0318252696745996	0.0143141407624681
2	A	26	50	20120615	18	746	14.72	-0.0321483906035442	0.0115471173763866
2	A	26	50	20120615	18	748	14.76	-0.0326630582742308	0.00893955505474402
2	A	26	50	20120615	18	750	14.8	-0.0318024032555096	0.00567509053337919
2	A	26	50	20120615	18	752	14.84	-0.031490809581312	0.00422627116513482
2	A	26	50	20120615	18	754	14.88	-0.0311113265850526	0.00091083838698202
2	A	26	50	20120615	18	756	14.92	-0.0303306312011479	-0.00175320762434173
2	A	26	50	20120615	18	758	14.96	-0.0299575616633939	-0.00353469244886312
2	A	26	50	20120615	18	760	15	-0.028334893021927	-0.00474822910673547
2	A	26	50	20120615	18	762	15.04	-0.0271686971630551	-0.00562875382600802
2	A	26	50	20120615	18	764	15.08	-0.0251476940585424	-0.00623992743019099
2	A	26	50	20120615	18	766	15.12	-0.0237552947403689	-0.00618634994938048
2	A	26	50	20120615	18	768	15.16	-0.0236616525893364	-0.00599079956904334
2	A	26	50	20120615	18	770	15.2	-0.0226343112890861	-0.00560982457747566
2	A	26	50	20120615	18	772	15.24	-0.0200936129846725	-0.00502740193501573
2	A	26	50	20120615	18	774	15.28	-0.0187157729951236	-0.00506360580221248
2	A	26	50	20120615	18	776	15.32	-0.0182248146148102	-0.00459144232014298
2	A	26	50	20120615	18	778	15.36	-0.0183729322722653	-0.00470208331819524
2	A	26	50	20120615	18	780	15.4	-0.0175126590912060	-0.00404555588506696
2	A	26	50	20120615	18	782	15.44	-0.0167507515344775	-0.00454615920187579
2	A	26	50	20120615	18	784	15.48	-0.0160793918295070	-0.00527981501426877
2	A	26	50	20120615	18	786	15.52	-0.0140499925390745	-0.00640807742275715
2	A	26	50	20120615	18	788	15.56	-0.0132631948236482	-0.00679189498358521
2	A	26	50	20120615	18	790	15.6	-0.0124841682117472	-0.00736205639445936
2	A	26	50	20120615	18	792	15.64	-0.0113159217432099	-0.00751120642781504
2	A	26	50	20120615	18	794	15.68	-0.0107035269656158	-0.00699868341199575
2	A	26	50	20120615	18	796	15.72	-0.0103757850938562	-0.00577761111715629
2	A	26	50	20120615	18	798	15.76	-0.00905199917508832	-0.00452651577549443
2	A	26	50	20120615	18	800	15.8	-0.0068840309971738	-0.00282496937258618
2	A	26	50	20120615	18	802	15.84	-0.00579046914686537	-0.00117140723584925
2	A	26	50	20120615	18	804	15.88	-0.00409071172411352	0.001224525097252
2	A	26	50	20120615	18	806	15.92	-0.00367048523512217	0.00118995464671979
2	A	26	50	20120615	18	808	15.96	-0.00380123635003138	0.00096059042010631
2	A	26	50	20120615	18	810	16	-0.0034469829237247	0.000269938013717970
2	A	26	50	20120615	18	812	16.04	-0.0029855321093902	-0.000442988256277740
2	A	26	50	20120615	18	814	16.08	-0.0027757830248868	-0.00178734673973742
2	A	26	50	20120615	18	816	16.12	-0.0020533108133451	-0.00333171744732352
2	A	26	50	20120615	18	818	16.16	-0.0014674304187252	-0.00539994821375168
2	A	26	50	20120615	18	820	16.2	-0.0013069383925993	-0.00737788851529012
2	A	26	50	20120615	18	822	16.24	0.000361635621102301	-0.0103558545821217
2	A	26	50	20120615	18	824	16.28	0.0014196087871136	-0.0127700585544488
2	A	26	50	20120615	18	826	16.32	0.0016527136085995	-0.0142815275835063
2	A	26	50	20120615	18	828	16.36	0.0011731042921241	-0.0157286003980011
2	A	26	50	20120615	18	830	16.4	0.000459016245686901	-0.0166856503344540
2	A	26	50	20120615	18	832	16.44	-0.000364775175210700	-0.0187301909023921
2	A	26	50	20120615	18	834	16.48	-0.0016290820999722	-0.0199932250349475
2	A	26	50	20120615	18	836	16.52	-0.0023824902331909	-0.0219856256701612
2	A	26	50	20120615	18	838	16.56	-0.0029745578121462	-0.0245652289896756
2	A	26	50	20120615	18	840	16.6	-0.0031188853772542	-0.0263458016464493
2	A	26	50	20120615	18	842	16.64	-0.0018157512191377	-0.0274268901331376
2	A	26	50	20120615	18	844	16.68	-0.0014310780591044	-0.0285480715743192
2	A	26	50	20120615	18	846	16.72	-0.0005291916439722	-0.0307884262734238
2	A	26	50	20120615	18	848	16.76	0.000176642345008200	-0.0327903869923191
2	A	26	50	20120615	18	850	16.8	0.0006163920522281	-0.0345327688118409
2	A	26	50	20120615	18	852	16.84	0.0006509695738282	-0.0366363407751928
2	A	26	50	20120615	18	854	16.88	0.000114982633688801	-0.0376566958604449
2	A	26	50	20120615	18	856	16.92	-0.000358001092246900	-0.0381610751274653
2	A	26	50	20120615	18	858	16.96	-0.0017806999359943	-0.0390988401406749
2	A	26	50	20120615	18	860	17	-0.00228826118353	-0.0388507870818347
2	A	26	50	20120615	18	862	17.04	-0.00371916246593906	-0.0393123863885932
2	A	26	50	20120615	18	864	17.08	-0.00535547826828284	-0.0404264331223526
2	A	26	50	20120615	18	866	17.12	-0.00726325236392415	-0.0406445048536706
2	A	26	50	20120615	18	868	17.16	-0.00909607314075968	-0.0408417876456216
2	A	26	50	20120615	18	870	17.2	-0.0109966347472329	-0.0408823755748617
2	A	26	50	20120615	18	872	17.24	-0.0134632353320459	-0.0419508846319127
2	A	26	50	20120615	18	874	17.28	-0.0159043093620581	-0.0420003821065958
2	A	26	50	20120615	18	876	17.32	-0.0183122907947108	-0.0424628299414918
2	A	26	50	20120615	18	878	17.36	-0.0199820527478047	-0.0426487990249438
2	A	26	50	20120615	18	880	17.4	-0.0214424403829893	-0.0433285407736985
2	A	26	50	20120615	18	882	17.44	-0.0216520975436111	-0.0430089992192803
2	A	26	50	20120615	18	884	17.48	-0.0226639673474890	-0.0414932451231288
2	A	26	50	20120615	18	886	17.52	-0.0229895193095473	-0.0413972200222437
2	A	26	50	20120615	18	888	17.56	-0.0233808322022560	-0.0406276050016002
2	A	26	50	20120615	18	890	17.6	-0.0231514467624390	-0.039412936972878
2	A	26	50	20120615	18	892	17.64	-0.0229930548434533	-0.0384702222122001
2	A	26	50	20120615	18	894	17.68	-0.0227860139779218	-0.0374838082524448
2	A	26	50	20120615	18	896	17.72	-0.0221694168647272	-0.036545336132454
2	A	26	50	20120615	18	898	17.76	-0.0221835590003509	-0.0351254657158315
2	A	26	50	20120615	18	900	17.8	-0.0218763918146035	-0.032932161901947
2	A	26	50	20120615	18	902	17.84	-0.0225387387365409	-0.0311261404721185
2	A	26	50	20120615	18	904	17.88	-0.0229281424409403	-0.0295181089410221
2	A	26	50	20120615	18	906	17.92	-0.0232242787609013	-0.0281675349889558
2	A	26	50	20120615	18	908	17.96	-0.0241728695789308	-0.0252240545198428
2	A	26	50	20120615	18	910	18	-0.024769865692151	-0.0231718326509407
2	A	26	50	20120615	18	912	18.04	-0.0248304576722309	-0.021200213884026
2	A	26	50	20120615	18	914	18.08	-0.0245374609063784	-0.0190732084019457
2	A	26	50	20120615	18	916	18.12	-0.0242084582632279	-0.0160697582067202
2	A	26	50	20120615	18	918	18.16	-0.0237403500385485	-0.0144622251859046
2	A	26	50	20120615	18	920	18.2	-0.0235182866894508	-0.0125721605795981
2	A	26	50	20120615	18	922	18.24	-0.0227915364818829	-0.0118540087904894
2	A	26	50	20120615	18	924	18.28	-0.0218535840853763	-0.0113066126824355
2	A	26	50	20120615	18	926	18.32	-0.0208077943692048	-0.00982820089539852
2	A	26	50	20120615	18	928	18.36	-0.0200573200220213	-0.00862677768379468
2	A	26	50	20120615	18	930	18.4	-0.0200809133468824	-0.0080824567831322
2	A	26	50	20120615	18	932	18.44	-0.0198260508497393	-0.00656007709644101
2	A	26	50	20120615	18	934	18.48	-0.020156135366265	-0.00607130367608143
2	A	26	50	20120615	18	936	18.52	-0.0198067397635451	-0.00511820858785571
2	A	26	50	20120615	18	938	18.56	-0.0194969421405717	-0.00500336030445539
2	A	26	50	20120615	18	940	18.6	-0.0191795077643614	-0.00488569773606595
2	A	26	50	20120615	18	942	18.64	-0.0176290276541858	-0.00484793116288278
2	A	26	50	20120615	18	944	18.68	-0.0164579244742525	-0.00421579891370544
2	A	26	50	20120615	18	946	18.72	-0.0153343240207725	-0.00427391672715794
2	A	26	50	20120615	18	948	18.76	-0.0133308281730552	-0.00450587674276516
2	A	26	50	20120615	18	950	18.8	-0.0120010643735592	-0.00539029479197492
2	A	26	50	20120615	18	952	18.84	-0.0100507464913210	-0.00596621488047505
2	A	26	50	20120615	18	954	18.88	-0.00841167862938484	-0.00661111606390706
2	A	26	50	20120615	18	956	18.92	-0.00702700798832972	-0.00677392032920745
2	A	26	50	20120615	18	958	18.96	-0.00546500203762083	-0.00608659132469069
2	A	26	50	20120615	18	960	19	-0.00458224993198754	-0.00600221934355951
2	A	26	50	20120615	18	962	19.04	-0.00445988510350321	-0.00468089839903089
2	A	26	50	20120615	18	964	19.08	-0.00508311487830541	-0.00394345673693144
2	A	26	50	20120615	18	966	19.12	-0.00547862091422648	-0.00228736315791786
2	A	26	50	20120615	18	968	19.16	-0.00554766989140935	-0.000365043875787549
2	A	26	50	20120615	18	970	19.2	-0.00664519153969242	0.00186032723062369
2	A	26	50	20120615	18	972	19.24	-0.00735842702748355	0.00278317745262976
2	A	26	50	20120615	18	974	19.28	-0.00859983267279077	0.00304265219517447
2	A	26	50	20120615	18	976	19.32	-0.00917428622182672	0.00318431396771739
2	A	26	50	20120615	18	978	19.36	-0.0102258742136039	0.00367262069760138
2	A	26	50	20120615	18	980	19.4	-0.011268333456836	0.00431877487424965
2	A	26	50	20120615	18	982	19.44	-0.0127763305915979	0.00481463350455671
2	A	26	50	20120615	18	984	19.48	-0.0143293138597788	0.00522742123020998
2	A	26	50	20120615	18	986	19.52	-0.0159508935568027	0.00633434032761503
2	A	26	50	20120615	18	988	19.56	-0.0174622777330464	0.00649143117012343
2	A	26	50	20120615	18	990	19.6	-0.0189707062029448	0.00708093195146302
2	A	26	50	20120615	18	992	19.64	-0.0203694411978777	0.00779545628278422
2	A	26	50	20120615	18	994	19.68	-0.0221465561024914	0.00880787762995152
2	A	26	50	20120615	18	996	19.72	-0.0237693803074502	0.00960816694276282
2	A	26	50	20120615	18	998	19.76	-0.0256438567447654	0.0104037257112080
2	A	26	50	20120615	18	1000	19.8	-0.0271893962998608	0.0111599601502310
2	A	26	50	20120615	18	1002	19.84	-0.0285380419717348	0.0121802636166882
2	A	26	50	20120615	18	1004	19.88	-0.0293047380555855	0.0132984313687683
2	A	26	50	20120615	18	1006	19.92	-0.0291375723556587	0.0141062358124501
2	A	26	50	20120615	18	1008	19.96	-0.0286587125723714	0.0141792163033364
2	A	26	50	20120615	18	1010	20	-0.0283455632632551	0.0149396813622312
2	A	26	50	20120615	18	1012	20.04	-0.0272406947755155	0.0167034319486805
2	A	26	50	20120615	18	1014	20.08	-0.0263785619036216	0.0190073555474137
2	A	26	50	20120615	18	1016	20.12	-0.0255039485970398	0.0206264108732288
2	A	26	50	20120615	18	1018	20.16	-0.0244385225255548	0.0225710535164411
2	A	26	50	20120615	18	1020	20.2	-0.0229003531444397	0.0235026667006544
2	A	26	50	20120615	18	1022	20.24	-0.0212932408521589	0.0251041221386857
2	A	26	50	20120615	18	1024	20.28	-0.019755778577825	0.0266929203653338
2	A	26	50	20120615	18	1026	20.32	-0.0176165684327013	0.0286470099551428
2	A	26	50	20120615	18	1028	20.36	-0.0161088046431773	0.0301902705050824
2	A	26	50	20120615	18	1030	20.4	-0.0142135463375630	0.0317004384576625
2	A	26	50	20120615	18	1032	20.44	-0.0131819482544899	0.0315979786850686
2	A	26	50	20120615	18	1034	20.48	-0.0116708610630942	0.0320567495647024
2	A	26	50	20120615	18	1036	20.52	-0.0102388991205134	0.0322297785940588
2	A	26	50	20120615	18	1038	20.56	-0.0079976534668645	0.0321232883128121
2	A	26	50	20120615	18	1040	20.6	-0.00619403620009197	0.0312860031732091
2	A	26	50	20120615	18	1042	20.64	-0.00459173223392325	0.0311855940102806
2	A	26	50	20120615	18	1044	20.68	-0.00382183437056734	0.0306070392419138
2	A	26	50	20120615	18	1046	20.72	-0.0018605322915902	0.028830716296895
2	A	26	50	20120615	18	1048	20.76	-0.0007029277801097	0.0276410091375487
2	A	26	50	20120615	18	1050	20.8	0.000492931208233001	0.0269643079479531
2	A	26	50	20120615	18	1052	20.84	0.0005538838127713	0.025205026276361
2	A	26	50	20120615	18	1054	20.88	0.000260858762647601	0.0250562510095994
2	A	26	50	20120615	18	1056	20.92	-1.45098311499e-05	0.0237109308609173
2	A	26	50	20120615	18	1058	20.96	-0.0003722563649556	0.0224028752396037
2	A	26	50	20120615	18	1060	21	-0.0007229671862885	0.0205744243826759
2	A	26	50	20120615	18	1062	21.04	-0.0004424932815309	0.0186049552203761
2	A	26	50	20120615	18	1064	21.08	-0.0006269986539459	0.0164660491311683
2	A	26	50	20120615	18	1066	21.12	-0.000732194929782999	0.0143066652295774
2	A	26	50	20120615	18	1068	21.16	-0.000312484628741899	0.0125714534728169
2	A	26	50	20120615	18	1070	21.2	0.0002794203156537	0.0102199840141166
2	A	26	50	20120615	18	1072	21.24	0.000269683455276800	0.00713612870680242
2	A	26	50	20120615	18	1074	21.28	0.0007999711147598	0.00572096762134257
2	A	26	50	20120615	18	1076	21.32	0.0009158093476538	0.00347065685875888
2	A	26	50	20120615	18	1078	21.36	0.0005575041994909	0.000495377797695859
2	A	26	50	20120615	18	1080	21.4	0.00113533064787310	-0.00159862701090654
2	A	26	50	20120615	18	1082	21.44	0.0018480165015632	-0.0016811393012032
2	A	26	50	20120615	18	1084	21.48	0.0029767144878288	-0.00186839531899702
2	A	26	50	20120615	18	1086	21.52	0.0042362837971564	-0.00251546873446083
2	A	26	50	20120615	18	1088	21.56	0.0056696599532997	-0.00322674744565638
2	A	26	50	20120615	18	1090	21.6	0.0071557862753195	-0.00353582381971302
2	A	26	50	20120615	18	1092	21.64	0.0073162288039707	-0.00433195534465095
2	A	26	50	20120615	18	1094	21.68	0.0070792773215951	-0.00531985422864668
2	A	26	50	20120615	18	1096	21.72	0.0062687208183209	-0.00650800575307444
2	A	26	50	20120615	18	1098	21.76	0.0058412747690937	-0.00806668123084394
2	A	26	50	20120615	18	1100	21.8	0.0046811741706756	-0.0102682086965936
2	A	26	50	20120615	18	1102	21.84	0.0040693641703895	-0.0124229256934287
2	A	26	50	20120615	18	1104	21.88	0.0032297880048155	-0.0146057219005447
2	A	26	50	20120615	18	1106	21.92	0.0036064779292892	-0.0172222149808336
2	A	26	50	20120615	18	1108	21.96	0.0044230094848644	-0.0184424337977882
2	A	26	50	20120615	18	1110	22	0.004630259654003	-0.0200750754732969
2	A	26	50	20120615	18	1112	22.04	0.0046324835048299	-0.0221985560280731
2	A	26	50	20120615	18	1114	22.08	0.00442177911906510	-0.02347246617003
2	A	26	50	20120615	18	1116	22.12	0.0033516295742818	-0.0249165337807047
2	A	26	50	20120615	18	1118	22.16	0.0020979080380346	-0.0267547497822807
2	A	26	50	20120615	18	1120	22.2	0.000791655539013001	-0.0279952413506519
2	A	26	50	20120615	18	1122	22.24	-0.0010988156536926	-0.0296276185682245
2	A	26	50	20120615	18	1124	22.28	-0.0033595279570276	-0.0310037402882951
2	A	26	50	20120615	18	1126	22.32	-0.00553769968579462	-0.0328029027823461
2	A	26	50	20120615	18	1128	22.36	-0.00793387243520147	-0.0347735386708349
2	A	26	50	20120615	18	1130	22.4	-0.00958086554994118	-0.0363952173628081
2	A	26	50	20120615	18	1132	22.44	-0.0119584413910028	-0.038756812590615
2	A	26	50	20120615	18	1134	22.48	-0.0135762309956795	-0.0411329035074361
2	A	26	50	20120615	18	1136	22.52	-0.0148008692300165	-0.0433146814807872
2	A	26	50	20120615	18	1138	22.56	-0.0162193961437548	-0.0452451537041046
2	A	26	50	20120615	18	1140	22.6	-0.0169209874920481	-0.047026638528626
2	A	26	50	20120615	18	1142	22.64	-0.0175253516579283	-0.0489158157159221
2	A	26	50	20120615	18	1144	22.68	-0.0176112651318424	-0.0509168571960019
2	A	26	50	20120615	18	1146	22.72	-0.0176085781260739	-0.0537164343640757
2	A	26	50	20120615	18	1148	22.76	-0.0178387413833502	-0.0562200873442229
2	A	26	50	20120615	18	1150	22.8	-0.0181553130892874	-0.0579118403182117
2	A	26	50	20120615	18	1152	22.84	-0.0187205035394898	-0.0587788239426245
2	A	26	50	20120615	18	1154	22.88	-0.0196852800317407	-0.0600562830535162
2	A	26	50	20120615	18	1156	22.92	-0.0200655620586628	-0.0621059027694635
2	A	26	50	20120615	18	1158	22.96	-0.020333838371445	-0.063540056743066
2	A	26	50	20120615	18	1160	23	-0.0201533140102081	-0.0655306330427843
2	A	26	50	20120615	18	1162	23.04	-0.0194259132644015	-0.0668949955770837
2	A	26	50	20120615	18	1164	23.08	-0.0188409945350040	-0.067351645136374
2	A	26	50	20120615	18	1166	23.12	-0.0187639198958546	-0.0694247407974567
2	A	26	50	20120615	18	1168	23.16	-0.0180863701781217	-0.0715003820429517
2	A	26	50	20120615	18	1170	23.2	-0.0177442719173836	-0.0732698460521929
2	A	26	50	20120615	18	1172	23.24	-0.0178733896156283	-0.0765358308531374
2	A	26	50	20120615	18	1174	23.28	-0.0181160686629315	-0.0778504837807194
2	A	26	50	20120615	18	1176	23.32	-0.0180824103801470	-0.0799066088790536
2	A	26	50	20120615	18	1178	23.36	-0.0184238722447820	-0.0818655067949747
2	A	26	50	20120615	18	1180	23.4	-0.0181459792797757	-0.083412656432211
2	A	26	50	20120615	18	1182	23.44	-0.0185086543478463	-0.0854278400479144
2	A	26	50	20120615	18	1184	23.48	-0.0188963609959709	-0.0863741610531764
2	A	26	50	20120615	18	1186	23.52	-0.0189035027744609	-0.0875934252759763
2	A	26	50	20120615	18	1188	23.56	-0.0193406361865904	-0.0877740203478914
2	A	26	50	20120615	18	1190	23.6	-0.0200539655074514	-0.0880558731108724
2	A	26	50	20120615	18	1192	23.64	-0.0203607084291301	-0.0875369981548377
2	A	26	50	20120615	18	1194	23.68	-0.0202443893636249	-0.0866468214280019
2	A	26	50	20120615	18	1196	23.72	-0.0209007258779223	-0.0859419773885152
2	A	26	50	20120615	18	1198	23.76	-0.0214818969413795	-0.0860526395997709
2	A	26	50	20120615	18	1200	23.8	-0.0232399058207655	-0.085292358388639
2	A	26	50	20120615	18	1202	23.84	-0.0250534225824746	-0.0839646239856051
2	A	26	50	20120615	18	1204	23.88	-0.027277697673375	-0.0828226465339888
2	A	26	50	20120615	18	1206	23.92	-0.0281146999702655	-0.081445556077628
2	A	26	50	20120615	18	1208	23.96	-0.0305042966266074	-0.0794846075520415
2	A	26	50	20120615	18	1210	24	-0.031344339482657	-0.0777625196971398
2	A	26	50	20120615	18	1212	24.04	-0.0322682452029553	-0.0760319465608638
2	A	26	50	20120615	18	1214	24.08	-0.0325976862523101	-0.0748266830523314
2	A	26	50	20120615	18	1216	24.12	-0.0331732004615179	-0.0723067666162168
2	A	26	50	20120615	18	1218	24.16	-0.0329293900433647	-0.0696545505013424
2	A	26	50	20120615	18	1220	24.2	-0.0332514771821952	-0.0675205729463995
2	A	26	50	20120615	18	1222	24.24	-0.0337086924269104	-0.0657553515778454
2	A	26	50	20120615	18	1224	24.28	-0.0329880091955251	-0.0631923723387566
2	A	26	50	20120615	18	1226	24.32	-0.0332905801871948	-0.0611617737952232
2	A	26	50	20120615	18	1228	24.36	-0.0332975805443286	-0.0588744954901191
2	A	26	50	20120615	18	1230	24.4	-0.0333302488776194	-0.0569753480972083
2	A	26	50	20120615	18	1232	24.44	-0.0333054294295997	-0.0554214809455508
2	A	26	50	20120615	18	1234	24.48	-0.0333380270522124	-0.0535277782748551
2	A	26	50	20120615	18	1236	24.52	-0.0331657051296373	-0.0515570009650101
2	A	26	50	20120615	18	1238	24.56	-0.0327961004151111	-0.0489255030788244
2	A	26	50	20120615	18	1240	24.6	-0.0322552344381815	-0.0470401442681467
2	A	26	50	20120615	18	1242	24.64	-0.0317409556762245	-0.0445213592028821
2	A	26	50	20120615	18	1244	24.68	-0.0319243084645862	-0.0431974431764665
2	A	26	50	20120615	18	1246	24.72	-0.0324841956139297	-0.0417980788564983
2	A	26	50	20120615	18	1248	24.76	-0.0333982018392914	-0.0400884360809455
2	A	26	50	20120615	18	1250	24.8	-0.034803152302831	-0.039114396489861
2	A	26	50	20120615	18	1252	24.84	-0.0360546464527174	-0.0368429715187911
2	A	26	50	20120615	18	1254	24.88	-0.0376559109719178	-0.0345729254059445
2	A	26	50	20120615	18	1256	24.92	-0.0387874868827828	-0.0331676991707603
2	A	26	50	20120615	18	1258	24.96	-0.0398017064024946	-0.0307535496456553
2	A	26	50	20120615	18	1260	25	-0.040555034632647	-0.0289169338267251
2	A	26	50	20120615	18	1262	25.04	-0.0414493620762883	-0.027204483837251
2	A	26	50	20120615	18	1264	25.08	-0.041621401156151	-0.0259248326953377
2	A	26	50	20120615	18	1266	25.12	-0.0419781648115309	-0.0250954388674128
2	A	26	50	20120615	18	1268	25.16	-0.0417815608420898	-0.0242170991080941
2	A	26	50	20120615	18	1270	25.2	-0.0413686599793515	-0.0234477174326884
2	A	26	50	20120615	18	1272	25.24	-0.0406574944052409	-0.0231068495377496
2	A	26	50	20120615	18	1274	25.28	-0.0405684767325574	-0.0214797190524935
2	A	26	50	20120615	18	1276	25.32	-0.0403134445297868	-0.0205550143015324
2	A	26	50	20120615	18	1278	25.36	-0.0401152849254271	-0.0185130596230931
2	A	26	50	20120615	18	1280	25.4	-0.0397370959345773	-0.0163496239996460
2	A	26	50	20120615	18	1282	25.44	-0.0390484304982441	-0.0149610925555656
2	A	26	50	20120615	18	1284	25.48	-0.0381776779946875	-0.0133582441171754
2	A	26	50	20120615	18	1286	25.52	-0.0373819000231402	-0.0112435705773589
2	A	26	50	20120615	18	1288	25.56	-0.0367378671668355	-0.00948895581052256
2	A	26	50	20120615	18	1290	25.6	-0.0354848739505729	-0.00776474663527728
2	A	26	50	20120615	18	1292	25.64	-0.034517693295266	-0.00589501488446381
2	A	26	50	20120615	18	1294	25.68	-0.0337071367919918	-0.00395619880112842
2	A	26	50	20120615	18	1296	25.72	-0.0321969688394117	-0.00359522078933269
2	A	26	50	20120615	18	1298	25.76	-0.0310612139274699	-0.00380989840810092
2	A	26	50	20120615	18	1300	25.8	-0.0294685973242034	-0.00310074101724894
2	A	26	50	20120615	18	1302	25.84	-0.0284487301426302	-0.00194044242893212
2	A	26	50	20120615	18	1304	25.88	-0.0278726856033366	-0.00069886898718572
2	A	26	50	20120615	18	1306	25.92	-0.0270746024636826	0.000117881771491621
2	A	26	50	20120615	18	1308	25.96	-0.0266313808621671	-0.00066926242625744
2	A	26	50	20120615	18	1310	26	-0.0265014287779206	-0.0009552305507049
2	A	26	50	20120615	18	1312	26.04	-0.0258881055691228	-0.00064850884222961
2	A	26	50	20120615	18	1314	26.08	-0.0252137378319052	-0.00042838650124624
2	A	26	50	20120615	18	1316	26.12	-0.0243761486363863	0.00037469588335076
2	A	26	50	20120615	18	1318	26.16	-0.0243696078986604	0.00159830881285502
2	A	26	50	20120615	18	1320	26.2	-0.0239947776650212	0.00211088344746934
2	A	26	50	20120615	18	1322	26.24	-0.0242598507840846	0.00317022132956834
2	A	26	50	20120615	18	1324	26.28	-0.024352368635335	0.00496214305018004
2	A	26	50	20120615	18	1326	26.32	-0.0246453654011875	0.00557169737983409
2	A	26	50	20120615	18	1328	26.36	-0.0250578561419927	0.00669362835420373
2	A	26	50	20120615	18	1330	26.4	-0.0251883880537997	0.00630542673133231
2	A	26	50	20120615	18	1332	26.44	-0.0246036517579517	0.00651454790501398
2	A	26	50	20120615	18	1334	26.48	-0.0241822422793154	0.00676497896395932
2	A	26	50	20120615	18	1336	26.52	-0.0232999488738511	0.00670088065348361
2	A	26	50	20120615	18	1338	26.56	-0.0221445832745719	0.00685710437094622
2	A	26	50	20120615	18	1340	26.6	-0.0208300293419392	0.00702883232382522
2	A	26	50	20120615	18	1342	26.64	-0.0190176651642834	0.00714767576053922
2	A	26	50	20120615	18	1344	26.68	-0.0170728174601045	0.00747607736292572
2	A	26	50	20120615	18	1346	26.72	-0.0148954589041358	0.00764115144099372
2	A	26	50	20120615	18	1348	26.76	-0.0124415367439095	0.00816263562105092
2	A	26	50	20120615	18	1350	26.8	-0.0100534250118081	0.00842764510050402
2	A	26	50	20120615	18	1352	26.84	-0.00798783175367381	0.00873750636308782
2	A	26	50	20120615	18	1354	26.88	-0.00585394612261249	0.00894145717198542
2	A	26	50	20120615	18	1356	26.92	-0.00407997784317511	0.00886737359452052
2	A	26	50	20120615	18	1358	26.96	-0.0029033804435519	0.00885891659741752
2	A	26	50	20120615	18	1360	27	-0.0008293294812078	0.00808099236498842
2	A	26	50	20120615	18	1362	27.04	0.000614935412258901	0.00767702296800332
2	A	26	50	20120615	18	1364	27.08	0.0021149280982577	0.00805213604435492
2	A	26	50	20120615	18	1366	27.12	0.0036193048462999	0.00839472220877202
2	A	26	50	20120615	18	1368	27.16	0.0049839572943797	0.00842010027114882
2	A	26	50	20120615	18	1370	27.2	0.0048367305914688	0.00973094189318022
2	A	26	50	20120615	18	1372	27.24	0.0050916213728831	0.0103901987584839
2	A	26	50	20120615	18	1374	27.28	0.0051690566364909	0.0116326490126389
2	A	26	50	20120615	18	1376	27.32	0.005256172191933	0.0138992090890543
2	A	26	50	20120615	18	1378	27.36	0.0055700600033716	0.015839294853326
2	A	26	50	20120615	18	1380	27.4	0.0052883809058161	0.0181604113291797
2	A	26	50	20120615	18	1382	27.44	0.0052124942060591	0.0199576787770572
2	A	26	50	20120615	18	1384	27.48	0.0047935192960705	0.0223904937998651
2	A	26	50	20120615	18	1386	27.52	0.004458803230128	0.0244208519270929
2	A	26	50	20120615	18	1388	27.56	0.0043405396209746	0.0266465765868948
2	A	26	50	20120615	18	1390	27.6	0.0039119339166262	0.0282846177297847
2	A	26	50	20120615	18	1392	27.64	0.0037365714348919	0.0308279394003564
2	A	26	50	20120615	18	1394	27.68	0.0032275252631157	0.0336376281954012
2	A	26	50	20120615	18	1396	27.72	0.0034101709446962	0.0353464931534947
2	A	26	50	20120615	18	1398	27.76	0.0034169591697956	0.0383282210284021
2	A	26	50	20120615	18	1400	27.8	0.0031409046824204	0.0400699664518209
2	A	26	50	20120615	18	1402	27.84	0.0027768154007874	0.042075957679369
2	A	26	50	20120615	18	1404	27.88	0.0014823150164692	0.043573539131244
2	A	26	50	20120615	18	1406	27.92	0.000442938758803101	0.0457234972994417
2	A	26	50	20120615	18	1408	27.96	-0.000461167971622	0.0473324480693535
2	A	26	50	20120615	18	1410	28	-0.0016073880639254	0.0483512475196871
2	A	26	50	20120615	18	1412	28.04	-0.0022050347153843	0.0497288329507947
2	A	26	50	20120615	18	1414	28.08	-0.0034252181769998	0.0515325209282454
2	A	26	50	20120615	18	1416	28.12	-0.00507602966835791	0.0521602903285828
2	A	26	50	20120615	18	1418	28.16	-0.00671149694256428	0.053628173295648
2	A	26	50	20120615	18	1420	28.2	-0.00815456046160979	0.0545790904949876
2	A	26	50	20120615	18	1422	28.24	-0.0101954120534704	0.0557861217704731
2	A	26	50	20120615	18	1424	28.28	-0.0113691385995620	0.0569358066860043
2	A	26	50	20120615	18	1426	28.32	-0.0130384762885871	0.0584935629249582
2	A	26	50	20120615	18	1428	28.36	-0.0147775347062374	0.0595600213723438
2	A	26	50	20120615	18	1430	28.4	-0.0163087037302187	0.061381952704749
2	A	26	50	20120615	18	1432	28.44	-0.0175825565965263	0.0629563259530609
2	A	26	50	20120615	18	1434	28.48	-0.0194442273300342	0.0643658726106781
2	A	26	50	20120615	18	1436	28.52	-0.0208038522488997	0.0656723230995984
2	A	26	50	20120615	18	1438	28.56	-0.0215359906101402	0.0671961382130554
2	A	26	50	20120615	18	1440	28.6	-0.0216844830341894	0.0673358625130179
2	A	26	50	20120615	18	1442	28.64	-0.0217133329908618	0.0678370597995229
2	A	26	50	20120615	18	1444	28.68	-0.0213735681825017	0.0685165187055651
2	A	26	50	20120615	18	1446	28.72	-0.0213337580707209	0.0690904772798542
2	A	26	50	20120615	18	1448	28.76	-0.0207007560802027	0.0696533342776787
2	A	26	50	20120615	18	1450	28.8	-0.0210975136951265	0.070784634416899
2	A	26	50	20120615	18	1452	28.84	-0.0216684317102565	0.0726680840392675
2	A	26	50	20120615	18	1454	28.88	-0.0216236011403293	0.07438225229822
2	A	26	50	20120615	18	1456	28.92	-0.0217725885391253	0.0762099111955528
2	A	26	50	20120615	18	1458	28.96	-0.0221499714282445	0.0773043003607953
2	A	26	50	20120615	18	1460	29	-0.0227001005040077	0.0780064573945135
2	A	26	50	20120615	18	1462	29.04	-0.024212814041	0.0791404445395023
2	A	26	50	20120615	18	1464	29.08	-0.0246738476623337	0.08008655341273
2	A	26	50	20120615	18	1466	29.12	-0.0258675146196547	0.0812100753773573
2	A	26	50	20120615	18	1468	29.16	-0.0261461854021203	0.0821271221618781
2	A	26	50	20120615	18	1470	29.2	-0.0265913091208772	0.0833354969402478
2	A	26	50	20120615	18	1472	29.24	-0.0268960014328905	0.085367792540056
2	A	26	50	20120615	18	1474	29.28	-0.0269700355128807	0.0869997242803565
2	A	26	50	20120615	18	1476	29.32	-0.0280642832567669	0.088107265631729
2	A	26	50	20120615	18	1478	29.36	-0.0291756429847578	0.0891327825964838
2	A	26	50	20120615	18	1480	29.4	-0.0304869725104683	0.0903203684354866
2	A	26	50	20120615	18	1482	29.44	-0.0319884430496398	0.0909535118473611
2	A	26	50	20120615	18	1484	29.48	-0.0330303648917182	0.0920969742232178
2	A	26	50	20120615	18	1486	29.52	-0.0333994039208194	0.0928717511233639
2	A	26	50	20120615	18	1488	29.56	-0.0337877469650471	0.0934894796074085
2	A	26	50	20120615	18	1490	29.6	-0.0336316177877611	0.0949387656661284
2	A	26	50	20120615	18	1492	29.64	-0.0335891913808899	0.0960244574179623
2	A	26	50	20120615	18	1494	29.68	-0.0342489927184151	0.0971710310636566
2	A	26	50	20120615	18	1496	29.72	-0.0346757316608611	0.0975550607565186
2	A	26	50	20120615	18	1498	29.76	-0.0355250376157443	0.0986893307442196
2	A	26	50	20120615	18	1500	29.8	-0.0364652775026881	0.0992458944916916
2	A	26	50	20120615	18	1502	29.84	-0.0374405191753006	0.0995619712228826
2	A	26	50	20120615	18	1504	29.88	-0.0375712632191419	0.100939203100600
2	A	26	50	20120615	18	1506	29.92	-0.0375813748461129	0.102225783888969
2	A	26	50	20120615	18	1508	29.96	-0.0372102144966681	0.102927587369296
2	A	26	50	20120615	18	1510	30	-0.037370444893285	0.104221592778868
2	A	26	50	20120615	18	1512	30.04	-0.0372887740600579	0.104884081122161
2	A	26	50	20120615	18	1514	30.08	-0.036672035525507	0.105037523293679
2	A	26	50	20120615	18	1516	30.12	-0.0362521555188384	0.105065524722214
2	A	26	50	20120615	18	1518	30.16	-0.0359836670740219	0.105878061124475
2	A	26	50	20120615	18	1520	30.2	-0.0354781564361516	0.106794117959502
2	A	26	50	20120615	18	1522	30.24	-0.0354829647622637	0.107585229026294
2	A	26	50	20120615	18	1524	30.28	-0.0356687924243595	0.108048949653396
2	A	26	50	20120615	18	1526	30.32	-0.0363760406269023	0.108562592019250
2	A	26	50	20120615	18	1528	30.36	-0.0364095574883306	0.109520297443689
2	A	26	50	20120615	18	1530	30.4	-0.0371149672132423	0.109864941288839
2	A	26	50	20120615	18	1532	30.44	-0.0382201044015587	0.110623454733018
2	A	26	50	20120615	18	1534	30.48	-0.0394776231012209	0.111034990879669
2	A	26	50	20120615	18	1536	30.52	-0.0412113782180122	0.111516742729691
2	A	26	50	20120615	18	1538	30.56	-0.0429321225700296	0.112135107609839
2	A	26	50	20120615	18	1540	30.6	-0.0444611702736674	0.112305944608174
2	A	26	50	20120615	18	1542	30.64	-0.045984702544412	0.112265922364358
2	A	26	50	20120615	18	1544	30.68	-0.0466356650471723	0.111904873641885
2	A	26	50	20120615	18	1546	30.72	-0.0466959105449294	0.111450062560225
2	A	26	50	20120615	18	1548	30.76	-0.0464802429766675	0.109912105311145
2	A	26	50	20120615	18	1550	30.8	-0.0461919555419777	0.109619150971699
2	A	26	50	20120615	18	1552	30.84	-0.0459830761988152	0.109463163215769
2	A	26	50	20120615	18	1554	30.88	-0.0458931322162483	0.108691851138851
2	A	26	50	20120615	18	1556	30.92	-0.0457234265887635	0.108664981081166
2	A	26	50	20120615	18	1558	30.96	-0.0457959050338351	0.108879587989256
2	A	26	50	20120615	18	1560	31	-0.0454315329094897	0.108760299075270
2	A	26	50	20120615	18	1562	31.04	-0.0453707217263077	0.108481699003482
2	A	26	50	20120615	18	1564	31.08	-0.0452915257668148	0.108886164082321
2	A	26	50	20120615	18	1566	31.12	-0.0454988494750587	0.109503326880941
2	A	26	50	20120615	18	1568	31.16	-0.0455952988400125	0.109811342594825
2	A	26	50	20120615	18	1570	31.2	-0.0459141332876495	0.110164259589316
2	A	26	50	20120615	18	1572	31.24	-0.047215916871814	0.110576502842747
2	A	26	50	20120615	18	1574	31.28	-0.0487466616317266	0.111124652019523
2	A	26	50	20120615	18	1576	31.32	-0.0505237623942046	0.111545239132973
2	A	26	50	20120615	18	1578	31.36	-0.0517220255456034	0.112847305559850
2	A	26	50	20120615	18	1580	31.4	-0.0527329761106658	0.114193849003263
2	A	26	50	20120615	18	1582	31.44	-0.0536372242624471	0.116308946807149
2	A	26	50	20120615	18	1584	31.48	-0.0534664579747906	0.118063632284663
2	A	26	50	20120615	18	1586	31.52	-0.0529429868246782	0.119366335107643
2	A	26	50	20120615	18	1588	31.56	-0.052478064116048	0.121210116039587
2	A	26	50	20120615	18	1590	31.6	-0.0519561486008542	0.123508283789121
2	A	26	50	20120615	18	1592	31.64	-0.0513633102755074	0.124345781060759
2	A	26	50	20120615	18	1594	31.68	-0.0509543197132691	0.125316214407259
2	A	26	50	20120615	18	1596	31.72	-0.0499679057535139	0.127281264152177
2	A	26	50	20120615	18	1598	31.76	-0.0495007203031839	0.128249081203587
2	A	26	50	20120615	18	1600	31.8	-0.0486330295719899	0.129467496898249
2	A	26	50	20120615	18	1602	31.84	-0.047854151452513	0.130011615566372
2	A	26	50	20120615	18	1604	31.88	-0.0470031484413549	0.129420120743910
2	A	26	50	20120615	18	1606	31.92	-0.046021684229068	0.129318297367419
2	A	26	50	20120615	18	1608	31.96	-0.0447957732025249	0.130009635667385
2	A	26	50	20120615	18	1610	32	-0.0428263393955641	0.130559199057723
2	A	26	50	20120615	18	1612	32.04	-0.0413502539898372	0.130667739948635
2	A	26	50	20120615	18	1614	32.08	-0.0400540565492441	0.130737814230651
2	A	26	50	20120615	18	1616	32.12	-0.0390280446097425	0.131369260586250
2	A	26	50	20120615	18	1618	32.16	-0.0381182103143897	0.131779877494085
2	A	26	50	20120615	18	1620	32.2	-0.0378638640051969	0.132209586285012
2	A	26	50	20120615	18	1622	32.24	-0.0375809505820442	0.133275974021720
2	A	26	50	20120615	18	1624	32.28	-0.0377188364043756	0.135303249163382
2	A	26	50	20120615	18	1626	32.32	-0.0380187911009549	0.137158555935859
2	A	26	50	20120615	18	1628	32.36	-0.0388268020198168	0.139195942704492
2	A	26	50	20120615	18	1630	32.4	-0.0397386162141568	0.140890524105605
2	A	26	50	20120615	18	1632	32.44	-0.0406843715339938	0.143173418348666
2	A	26	50	20120615	18	1634	32.48	-0.0411735480052187	0.144746165251381
2	A	26	50	20120615	18	1636	32.52	-0.0424759679854862	0.146099638341250
2	A	26	50	20120615	18	1638	32.56	-0.043844148896404	0.146473768539176
2	A	26	50	20120615	18	1640	32.6	-0.045842291238681	0.147511942715314
2	A	26	50	20120615	18	1642	32.64	-0.0474240183975172	0.148522469016308
2	A	26	50	20120615	18	1644	32.68	-0.0487280647233814	0.149913913740327
2	A	26	50	20120615	18	1646	32.72	-0.0490673345569947	0.151069467642142
2	A	26	50	20120615	18	1648	32.76	-0.048143782390087	0.152418698091324
2	A	26	50	20120615	18	1650	32.8	-0.0472741117599056	0.153991232862005
2	A	26	50	20120615	18	1652	32.84	-0.0464492009889734	0.155255964050835
2	A	26	50	20120615	18	1654	32.88	-0.0447841059406353	0.156110714727933
2	A	26	50	20120615	18	1656	32.92	-0.0440922019552443	0.156648469435026
2	A	26	50	20120615	18	1658	32.96	-0.0433819839042205	0.157297876302867
2	A	26	50	20120615	18	1660	33	-0.0427794582159715	0.158334565554765
2	A	26	50	20120615	18	1662	33.04	-0.0425431431296989	0.158469057264547
2	A	26	50	20120615	18	1664	33.08	-0.0425643563331345	0.158698159861651
2	A	26	50	20120615	18	1666	33.12	-0.0430036110656076	0.157959091853955
2	A	26	50	20120615	18	1668	33.16	-0.0430040353296763	0.157219033896765
2	A	26	50	20120615	18	1670	33.2	-0.0431772057803889	0.156869086750756
2	A	26	50	20120615	18	1672	33.24	-0.0435823072553307	0.156992901148142
2	A	26	50	20120615	18	1674	33.28	-0.0443910959916518	0.156729998846896
2	A	26	50	20120615	18	1676	33.32	-0.0452819091145906	0.157029953543476
2	A	26	50	20120615	18	1678	33.36	-0.0468018351407511	0.157475784369014
2	A	26	50	20120615	18	1680	33.4	-0.0490936389292548	0.157882300057518
2	A	26	50	20120615	18	1682	33.44	-0.0507612088513271	0.157999467651161
2	A	26	50	20120615	18	1684	33.48	-0.0532881963552534	0.158971244500545
2	A	26	50	20120615	18	1686	33.52	-0.0552345784811475	0.159475694478244
2	A	26	50	20120615	18	1688	33.56	-0.056583455376939	0.159641440307754
2	A	26	50	20120615	18	1690	33.6	-0.0577768394915475	0.159884897172516
2	A	26	50	20120615	18	1692	33.64	-0.0583483231921025	0.160410843196363
2	A	26	50	20120615	18	1694	33.68	-0.0588496618999637	0.160943294602597
2	A	26	50	20120615	18	1696	33.72	-0.0588217311821069	0.161898949417370
2	A	26	50	20120615	18	1698	33.76	-0.0593089277543444	0.163518931053069
2	A	26	50	20120615	18	1700	33.8	-0.059558395026747	0.164327295525321
2	A	26	50	20120615	18	1702	33.84	-0.0596299542330031	0.165053352768243
2	A	26	50	20120615	18	1704	33.88	-0.0596008214336182	0.164856211397649
2	A	26	50	20120615	18	1706	33.92	-0.0601468492900505	0.164793844579548
2	A	26	50	20120615	18	1708	33.96	-0.0603635775184842	0.164183964980774
2	A	26	50	20120615	18	1710	34	-0.06022880296599	0.163850634844123
2	A	26	50	20120615	18	1712	34.04	-0.0608674618107577	0.162748113950897
2	A	26	50	20120615	18	1714	34.08	-0.0616735635413104	0.162110303634267
2	A	26	50	20120615	18	1716	34.12	-0.062670937656174	0.160617954772573
2	A	26	50	20120615	18	1718	34.16	-0.0644570893854512	0.159124545250707
2	A	26	50	20120615	18	1720	34.2	-0.0658994457977155	0.157628448723072
2	A	26	50	20120615	18	1722	34.24	-0.067119629259331	0.156692522187494
2	A	26	50	20120615	18	1724	34.28	-0.0677916635441707	0.155908765031226
2	A	26	50	20120615	18	1726	34.32	-0.0679776326276228	0.154836084044166
2	A	26	50	20120615	18	1728	34.36	-0.0678118867981126	0.153577716816367
2	A	26	50	20120615	18	1730	34.4	-0.0677570153118926	0.151840779719060
2	A	26	50	20120615	18	1732	34.44	-0.0681561063791943	0.150043031438572
2	A	26	50	20120615	18	1734	34.48	-0.067580875012699	0.147405169591355
2	A	26	50	20120615	18	1736	34.52	-0.0667780966840179	0.145529427432902
2	A	26	50	20120615	18	1738	34.56	-0.0662788792965002	0.143724890927314
2	A	26	50	20120615	18	1740	34.6	-0.0649763886055546	0.141749234580678
2	A	26	50	20120615	18	1742	34.64	-0.0636892421317607	0.140459683943828
2	A	26	50	20120615	18	1744	34.68	-0.0625312133562115	0.138219357528995
2	A	26	50	20120615	18	1746	34.72	-0.0615049892846755	0.136418568689347
2	A	26	50	20120615	18	1748	34.76	-0.0607487385821965	0.135578172279907
2	A	26	50	20120615	18	1750	34.8	-0.0608567844983618	0.134375525066465
2	A	26	50	20120615	18	1752	34.84	-0.0603452634528514	0.133270600010183
2	A	26	50	20120615	18	1754	34.88	-0.0600128525550156	0.132637103044918
2	A	26	50	20120615	18	1756	34.92	-0.0592674205862888	0.131972564091959
2	A	26	50	20120615	18	1758	34.96	-0.0580310443793841	0.130659113245905
2	A	26	50	20120615	18	1760	35	-0.0570637223027209	0.129440061155139
2	A	26	50	20120615	18	1762	35.04	-0.0565804148177799	0.128490770301396
2	A	26	50	20120615	18	1764	35.08	-0.0555716562837392	0.127710548679035
2	A	26	50	20120615	18	1766	35.12	-0.0545528568334056	0.126443979012574
2	A	26	50	20120615	18	1768	35.16	-0.0531255617955806	0.125430341441743
2	A	26	50	20120615	18	1770	35.2	-0.0510038171879522	0.123903415058448
2	A	26	50	20120615	18	1772	35.24	-0.0501785528636294	0.123341335878083
2	A	26	50	20120615	18	1774	35.28	-0.0496057256601901	0.121931435667075
2	A	26	50	20120615	18	1776	35.32	-0.0495435709741239	0.121191731263276
2	A	26	50	20120615	18	1778	35.36	-0.0490852243585587	0.120800135527855
2	A	26	50	20120615	18	1780	35.4	-0.0487315295466092	0.120769164250839
2	A	26	50	20120615	18	1782	35.44	-0.0478271399734716	0.120921192208794
2	A	26	50	20120615	18	1784	35.48	-0.0469018200396109	0.120504423471963
2	A	26	50	20120615	18	1786	35.52	-0.0453651355827363	0.120725889315830
2	A	26	50	20120615	18	1788	35.56	-0.0429152227179593	0.120364345618610
2	A	26	50	20120615	18	1790	35.6	-0.0411580623667107	0.120848713763723
2	A	26	50	20120615	18	1792	35.64	-0.0388246806994732	0.122388721622469
2	A	26	50	20120615	18	1794	35.68	-0.0371998200269847	0.123934386335464
2	A	26	50	20120615	18	1796	35.72	-0.0358139614465371	0.125719053140501
2	A	26	50	20120615	18	1798	35.76	-0.0347383813216743	0.127609220277291
2	A	26	50	20120615	18	1800	35.8	-0.0336581342920556	0.129887306194240
2	A	26	50	20120615	18	1802	35.84	-0.0328738821610416	0.132214465321803
2	A	26	50	20120615	18	1804	35.88	-0.0323168941495009	0.134404869997884
2	A	26	50	20120615	18	1806	35.92	-0.0319553504522803	0.136443670980079
2	A	26	50	20120615	18	1808	35.96	-0.0317256114590727	0.138746647055726
2	A	26	50	20120615	18	1810	36	-0.0313395311565449	0.140020853475424
2	A	26	50	20120615	18	1812	36.04	-0.0313620171521866	0.140978417478507
2	A	26	50	20120615	18	1814	36.08	-0.0316856599259357	0.142177882711434
2	A	26	50	20120615	18	1816	36.12	-0.0322999235867525	0.143276231674651
2	A	26	50	20120615	18	1818	36.16	-0.033724531618809	0.144050725732084
2	A	26	50	20120615	18	1820	36.2	-0.0340611851573319	0.145174954803493
2	A	26	50	20120615	18	1822	36.24	-0.0344389923105199	0.145075747722092
2	A	26	50	20120615	18	1824	36.28	-0.0355953947404724	0.145808734611470
2	A	26	50	20120615	18	1826	36.32	-0.0365530294542333	0.148024595131675
2	A	26	50	20120615	18	1828	36.36	-0.0382898251301837	0.149954855222958
2	A	26	50	20120615	18	1830	36.4	-0.039475926044946	0.150981998533309
2	A	26	50	20120615	18	1832	36.44	-0.040595700343633	0.152417708141830
2	A	26	50	20120615	18	1834	36.48	-0.0430526135655438	0.154039386833804
2	A	26	50	20120615	18	1836	36.52	-0.044524668462618	0.155914775438867
2	A	26	50	20120615	18	1838	36.56	-0.0462613227172121	0.157162111800880
2	A	26	50	20120615	18	1840	36.6	-0.0474166644869928	0.158576396073931
2	A	26	50	20120615	18	1842	36.64	-0.0469255081167806	0.159064724017018
2	A	26	50	20120615	18	1844	36.68	-0.0462022793009831	0.159953415819613
2	A	26	50	20120615	18	1846	36.72	-0.04538641949685	0.160890897990111
2	A	26	50	20120615	18	1848	36.76	-0.0447759742126517	0.162112283533254
2	A	26	50	20120615	18	1850	36.8	-0.0437616295350396	0.163055917532748
2	A	26	50	20120615	18	1852	36.84	-0.0421161920552185	0.163499273484552
2	A	26	50	20120615	18	1854	36.88	-0.0404827753906775	0.164339316340601
2	A	26	50	20120615	18	1856	36.92	-0.0392671881231398	0.165441766523149
2	A	26	50	20120615	18	1858	36.96	-0.0374173967835557	0.166020179870160
2	A	26	50	20120615	18	1860	37	-0.035049296173362	0.166709608981817
2	A	26	50	20120615	18	1862	37.04	-0.0338111521995044	0.166515154616990
2	A	26	50	20120615	18	1864	37.08	-0.0328629220059332	0.166143923556867
2	A	26	50	20120615	18	1866	37.12	-0.0321565223315278	0.165274889322789
2	A	26	50	20120615	18	1868	37.16	-0.0306744265181608	0.164422118544678
2	A	26	50	20120615	18	1870	37.2	-0.0293401160220618	0.163309839577872
2	A	26	50	20120615	18	1872	37.24	-0.02756315668094	0.162296555560431
2	A	26	50	20120615	18	1874	37.28	-0.0256900308175769	0.160525253073559
2	A	26	50	20120615	18	1876	37.32	-0.0235687104740172	0.159426409135595
2	A	26	50	20120615	18	1878	37.36	-0.0220286319045929	0.158610407910106
2	A	26	50	20120615	18	1880	37.4	-0.020372587823054	0.157330544636158
2	A	26	50	20120615	18	1882	37.44	-0.0185079472410651	0.157021538972780
2	A	26	50	20120615	18	1884	37.48	-0.0161942938530227	0.156686370358497
2	A	26	50	20120615	18	1886	37.52	-0.0141797466334222	0.156022397090963
2	A	26	50	20120615	18	1888	37.56	-0.0120053932812736	0.156086743808051
2	A	26	50	20120615	18	1890	37.6	-0.0102241912994647	0.156233114911757
2	A	26	50	20120615	18	1892	37.64	-0.00848329440418341	0.157034974001622
2	A	26	50	20120615	18	1894	37.68	-0.00738303625265714	0.158604751055856
2	A	26	50	20120615	18	1896	37.72	-0.00610953693974016	0.160624955129706
2	A	26	50	20120615	18	1898	37.76	-0.0052249463564758	0.161840471686566
2	A	26	50	20120615	18	1900	37.8	-0.00494068943043879	0.163267413171000
2	A	26	50	20120615	18	1902	37.84	-0.0031686798367853	0.165248726371885
2	A	26	50	20120615	18	1904	37.88	-0.00296291176346	0.166304436796197
2	A	26	50	20120615	18	1906	37.92	-0.0032330265538733	0.168012806779543
2	A	26	50	20120615	18	1908	37.96	-0.0034133387830759	0.169835020954661
2	A	26	50	20120615	18	1910	38	-0.0038531592009739	0.172044022539088
2	A	26	50	20120615	18	1912	38.04	-0.0028589670666256	0.173842902190426
2	A	26	50	20120615	18	1914	38.08	-0.0017749723710666	0.175650974229920
2	A	26	50	20120615	18	1916	38.12	-0.0009186660590497	0.178212822098159
2	A	26	50	20120615	18	1918	38.16	0.000623533830718101	0.180225955104197
2	A	26	50	20120615	18	1920	38.2	0.0013631675238393	0.182178984033835
2	A	26	50	20120615	18	1922	38.24	0.0016361107413773	0.184383742977574
2	A	26	50	20120615	18	1924	38.28	0.0010272918027756	0.186164944959383
2	A	26	50	20120615	18	1926	38.32	0.0013362974661542	0.188452435396522
2	A	26	50	20120615	18	1928	38.36	0.000986279609466801	0.191278741200924
2	A	26	50	20120615	18	1930	38.4	0.0008123313412949	0.193231770130562
2	A	26	50	20120615	18	1932	38.44	-0.000251864364390800	0.194949332502064
2	A	26	50	20120615	18	1934	38.48	-0.0013577793701666	0.197188032571300
2	A	26	50	20120615	18	1936	38.52	-0.0021299399752223	0.199675634227515
2	A	26	50	20120615	18	1938	38.56	-0.0021264044413163	0.201067927479671
2	A	26	50	20120615	18	1940	38.6	-0.0021504460718767	0.202917718819255
2	A	26	50	20120615	18	1942	38.64	-0.0026828974781101	0.205929286600328
2	A	26	50	20120615	18	1944	38.68	-0.00354486064437656	0.207570481439462
2	A	26	50	20120615	18	1946	38.72	-0.00506796865105236	0.209242081870187
2	A	26	50	20120615	18	1948	38.76	-0.00569092972527774	0.210852164010949
2	A	26	50	20120615	18	1950	38.8	-0.0059758937580959	0.213395627102877
2	A	26	50	20120615	18	1952	38.84	-0.00541162254670902	0.215293501703582
2	A	26	50	20120615	18	1954	38.88	-0.00453693145838127	0.217600791130594
2	A	26	50	20120615	18	1956	38.92	-0.00386942265694119	0.220294867966914
2	A	26	50	20120615	18	1958	38.96	-0.0030074594906748	0.222630441665174
2	A	26	50	20120615	18	1960	39	-0.0019496277460197	0.224716406669674
2	A	26	50	20120615	18	1962	39.04	-0.000294997878043199	0.225822321675450
2	A	26	50	20120615	18	1964	39.08	0.00038028909799	0.227076021998493
2	A	26	50	20120615	18	1966	39.12	0.0004771627270125	0.228432959911590
2	A	26	50	20120615	18	1968	39.16	0.0003336200504317	0.230767119396287
2	A	26	50	20120615	18	1970	39.2	0.0003901885929266	0.233588475453221
2	A	26	50	20120615	18	1972	39.24	0.0008215237294504	0.236845409287367
2	A	26	50	20120615	18	1974	39.28	0.00116659183866940	0.237814145577592
2	A	26	50	20120615	18	1976	39.32	0.0012910426321582	0.240659543265087
2	A	26	50	20120615	18	1978	39.36	0.000529488628820301	0.242280939114348
2	A	26	50	20120615	18	1980	39.4	-0.0002094379575196	0.243319678975911
2	A	26	50	20120615	18	1982	39.44	-0.0015854677537086	0.243561509495077
2	A	26	50	20120615	18	1984	39.48	-0.0022374202059626	0.244189420316770
2	A	26	50	20120615	18	1986	39.52	-0.0024905644336274	0.245906275581491
2	A	26	50	20120615	18	1988	39.56	-0.0021525673922202	0.246964107326146
2	A	26	50	20120615	18	1990	39.6	-0.000875532545397299	0.248359936112208
2	A	26	50	20120615	18	1992	39.64	0.000454535310014501	0.248676012843399
2	A	26	50	20120615	18	1994	39.68	0.0031493192531165	0.248761572763922
2	A	26	50	20120615	18	1996	39.72	0.0058023838961284	0.249214121103882
