# Supplementary material for: How Do Ants Make Sense of Gravity? A Boltzmann Walker Analysis of Lasius niger Trajectories on Various Inclines
Source: PLoS One. 2013 Oct 29;8(10):e76531. doi: 10.1371/journal.pone.0076531 (PMC3812222; doi:10.1371/journal.pone.0076531)
Supplement: Dataset S2 — Trajectories for . (ZIP) [file pone.0076531.s006.zip › Incline2/2-A-26-50-20120615-19.txt]

Pente	Colonie	Temperature	Humidite	Date	Indiv	Frame	Time	X	Y
2	A	26	50	20120615	19	24	0	0	0
2	A	26	50	20120615	19	26	0.04	0.00181046206041441	-0.00100775444241140
2	A	26	50	20120615	19	28	0.08	0.00315573271162182	-0.0034510205034453
2	A	26	50	20120615	19	30	0.12	0.0055683103383522	-0.0051604511469638
2	A	26	50	20120615	19	32	0.16	0.0075223292174831	-0.006860760113005
2	A	26	50	20120615	19	34	0.2	0.0105843137120552	-0.0081343301366001
2	A	26	50	20120615	19	36	0.24	0.0121828700122836	-0.0087191781553194
2	A	26	50	20120615	19	38	0.28	0.0143867804278859	-0.0091045513510661
2	A	26	50	20120615	19	40	0.32	0.0161883470849929	-0.0080972070305878
2	A	26	50	20120615	19	42	0.36	0.0161160807719557	-0.0086247086893529
2	A	26	50	20120615	19	44	0.4	0.0192054939385700	-0.0074010674755774
2	A	26	50	20120615	19	46	0.44	0.0208543820994833	-0.006779464046372
2	A	26	50	20120615	19	48	0.48	0.0221760212420635	-0.0058010545353797
2	A	26	50	20120615	19	50	0.52	0.0242037135767262	-0.0044528918174373
2	A	26	50	20120615	19	52	0.56	0.025747810633988	-0.0035221391821767
2	A	26	50	20120615	19	54	0.6	0.0277567554465611	-0.0021139522908997
2	A	26	50	20120615	19	56	0.64	0.028705183630031	-0.00149701576645000
2	A	26	50	20120615	19	58	0.68	0.0300573768566262	-9.3769430253101e-05
2	A	26	50	20120615	19	60	0.72	0.0305515455017262	0.0015900356635151
2	A	26	50	20120615	19	62	0.76	0.0305781539299023	0.0032145639958165
2	A	26	50	20120615	19	64	0.8	0.0304988165490532	0.0049588550036475
2	A	26	50	20120615	19	66	0.84	0.0304347809589489	0.0065518534445758
2	A	26	50	20120615	19	68	0.88	0.029610082320051	0.00772642851880479
2	A	26	50	20120615	19	70	0.92	0.0286474271481437	0.00897532051573648
2	A	26	50	20120615	19	72	0.96	0.0284374871448094	0.0106506686124018
2	A	26	50	20120615	19	74	1	0.0273327742205616	0.0122855702011832
2	A	26	50	20120615	19	76	1.04	0.0266521839436696	0.0131911618558488
2	A	26	50	20120615	19	78	1.08	0.0259525017836855	0.0135710903293803
2	A	26	50	20120615	19	80	1.12	0.025707842837395	0.013791990487823
2	A	26	50	20120615	19	82	1.16	0.0246936395811391	0.0139035012272161
2	A	26	50	20120615	19	84	1.2	0.0239363989291664	0.0145030570669842
2	A	26	50	20120615	19	86	1.24	0.0227304283138528	0.0155469588080499
2	A	26	50	20120615	19	88	1.28	0.0220978505874033	0.0157861023214472
2	A	26	50	20120615	19	90	1.32	0.0216800919010783	0.0164381961950574
2	A	26	50	20120615	19	92	1.36	0.0207593681612953	0.0173237060171373
2	A	26	50	20120615	19	94	1.4	0.0195465244680685	0.0183074471132597
2	A	26	50	20120615	19	96	1.44	0.0190239937699751	0.0193745914542230
2	A	26	50	20120615	19	98	1.48	0.0171530104401589	0.0208685454483105
2	A	26	50	20120615	19	100	1.52	0.0160508925977981	0.0220938412919540
2	A	26	50	20120615	19	102	1.56	0.0144520888101963	0.0237381827562642
2	A	26	50	20120615	19	104	1.6	0.0135140162055368	0.0247811900072517
2	A	26	50	20120615	19	106	1.64	0.0119701157239602	0.0264168729490264
2	A	26	50	20120615	19	108	1.68	0.0108906252985974	0.0281678319738039
2	A	26	50	20120615	19	110	1.72	0.00864687648694313	0.0298617345524075
2	A	26	50	20120615	19	112	1.76	0.00776708715872302	0.0299586152524979
2	A	26	50	20120615	19	114	1.8	0.00678140859002022	0.0304266916573722
2	A	26	50	20120615	19	116	1.84	0.00606213250112945	0.0304444329665121
2	A	26	50	20120615	19	118	1.88	0.00459518998608327	0.0308594268653227
2	A	26	50	20120615	19	120	1.92	0.00300763626737011	0.0303947587151338
2	A	26	50	20120615	19	122	1.96	0.0011105253419891	0.0295110732285493
2	A	26	50	20120615	19	124	2	-0.00038899358246634	0.0288962863087145
2	A	26	50	20120615	19	126	2.04	-0.00175689872173953	0.0279993142857115
2	A	26	50	20120615	19	128	2.08	-0.00360112300963526	0.0271465951263956
2	A	26	50	20120615	19	130	2.12	-0.00509736307994629	0.0258042214916707
2	A	26	50	20120615	19	132	2.16	-0.00695639630516049	0.0253195210063708
2	A	26	50	20120615	19	134	2.2	-0.00873411932160589	0.0244963921445271
2	A	26	50	20120615	19	136	2.24	-0.0104126211145153	0.0244819954504622
2	A	26	50	20120615	19	138	2.28	-0.0127636309538078	0.0238240820880428
2	A	26	50	20120615	19	140	2.32	-0.0145996902797012	0.0232910791385200
2	A	26	50	20120615	19	142	2.36	-0.016365222775239	0.0233751965612099
2	A	26	50	20120615	19	144	2.4	-0.0183825277112861	0.0239772979853903
2	A	26	50	20120615	19	146	2.44	-0.0200325613851849	0.0241858237751622
2	A	26	50	20120615	19	148	2.48	-0.0216926359753765	0.0249122345714751
2	A	26	50	20120615	19	150	2.52	-0.0225170517715619	0.0256536360315492
2	A	26	50	20120615	19	152	2.56	-0.0246453724722553	0.0271902497777457
2	A	26	50	20120615	19	154	2.6	-0.0247957740846137	0.0289866545553501
2	A	26	50	20120615	19	156	2.64	-0.0270768298500434	0.0305450471904072
2	A	26	50	20120615	19	158	2.68	-0.0282785578246699	0.0321189961746503
2	A	26	50	20120615	19	160	2.72	-0.0292748005686837	0.0328872676924095
2	A	26	50	20120615	19	162	2.76	-0.029800039485749	0.033413779401681
2	A	26	50	20120615	19	164	2.8	-0.0297384504851077	0.0336322046863895
2	A	26	50	20120615	19	166	2.84	-0.0305282180490149	0.0342007892491416
2	A	26	50	20120615	19	168	2.88	-0.0305924940554248	0.0344873796275565
2	A	26	50	20120615	19	170	2.92	-0.0309711497367502	0.0354921076529445
2	A	26	50	20120615	19	172	2.96	-0.0309630180087665	0.0358981990773799
2	A	26	50	20120615	19	174	3	-0.031917965716759	0.0363571820890481
2	A	26	50	20120615	19	176	3.04	-0.0327277444025738	0.0356059518447155
2	A	26	50	20120615	19	178	3.08	-0.0329395935942173	0.0357998405241169
2	A	26	50	20120615	19	180	3.12	-0.0335301691778643	0.034639054032121
2	A	26	50	20120615	19	182	3.16	-0.0339201385676887	0.0340542060134016
2	A	26	50	20120615	19	184	3.2	-0.0338871873916854	0.0329943943697592
2	A	26	50	20120615	19	186	3.24	-0.0347425744648867	0.0314368502628396
2	A	26	50	20120615	19	188	3.28	-0.0354581665274475	0.0304242733521805
2	A	26	50	20120615	19	190	3.32	-0.0356346603800317	0.028393604097969
2	A	26	50	20120615	19	192	3.36	-0.0355342512171032	0.0268969418849095
2	A	26	50	20120615	19	194	3.4	-0.0364320646971758	0.0249668939256609
2	A	26	50	20120615	19	196	3.44	-0.0365450603608094	0.0230138649960236
2	A	26	50	20120615	19	198	3.48	-0.0373495357457653	0.0205847410706134
2	A	26	50	20120615	19	200	3.52	-0.0377690621990433	0.0177358785598910
2	A	26	50	20120615	19	202	3.56	-0.0385252421908442	0.0157566866793498
2	A	26	50	20120615	19	204	3.6	-0.0383981043915869	0.0136370633920650
2	A	26	50	20120615	19	206	3.64	-0.0377747897639709	0.0119120763993604
2	A	26	50	20120615	19	208	3.68	-0.0380594709540766	0.0102580122168089
2	A	26	50	20120615	19	210	3.72	-0.0377291106659062	0.00780958427627234
2	A	26	50	20120615	19	212	3.76	-0.0374073063697883	0.0066962446492941
2	A	26	50	20120615	19	214	3.8	-0.0362887341526293	0.0040985464672491
2	A	26	50	20120615	19	216	3.84	-0.0355360189840562	0.0030289060393482
2	A	26	50	20120615	19	218	3.88	-0.0341953445269265	0.0015502043385309
2	A	26	50	20120615	19	220	3.92	-0.0328560842833592	-3.39411255000782e-07
2	A	26	50	20120615	19	222	3.96	-0.0320668116941987	-0.0012688889767036
2	A	26	50	20120615	19	224	4	-0.0304785084422975	-0.0026344535925311
2	A	26	50	20120615	19	226	4.04	-0.0295056709327411	-0.0044570920317175
2	A	26	50	20120615	19	228	4.08	-0.0280669278361286	-0.0060202859218188
2	A	26	50	20120615	19	230	4.12	-0.0270408946834235	-0.0078648658844255
2	A	26	50	20120615	19	232	4.16	-0.0255730541427652	-0.008856116454564
2	A	26	50	20120615	19	234	4.2	-0.0251113629121251	-0.0108865947899446
2	A	26	50	20120615	19	236	4.24	-0.0240674866269035	-0.0124879540614537
2	A	26	50	20120615	19	238	4.28	-0.0233221706236888	-0.0143451247674062
2	A	26	50	20120615	19	240	4.32	-0.0215119348374443	-0.0168412541314016
2	A	26	50	20120615	19	242	4.36	-0.0206124101589613	-0.0181550019623037
2	A	26	50	20120615	19	244	4.4	-0.0192886567671054	-0.0189381015092643
2	A	26	50	20120615	19	246	4.44	-0.0187475150185311	-0.0190180682151487
2	A	26	50	20120615	19	248	4.48	-0.0172351833192006	-0.0183639661582799
2	A	26	50	20120615	19	250	4.52	-0.0168495343518093	-0.0179071681065656
2	A	26	50	20120615	19	252	4.56	-0.01580050608658	-0.017361529158863
2	A	26	50	20120615	19	254	4.6	-0.0145617469298227	-0.0173687911455058
2	A	26	50	20120615	19	256	4.64	-0.0137917076451105	-0.0163096866086446
2	A	26	50	20120615	19	258	4.68	-0.0129274817371443	-0.0159022516813249
2	A	26	50	20120615	19	260	4.72	-0.0120329916589434	-0.0145392326499097
2	A	26	50	20120615	19	262	4.76	-0.0106314353079535	-0.0142424599338457
2	A	26	50	20120615	19	264	4.8	-0.0100122218996684	-0.0135840728098829
2	A	26	50	20120615	19	266	4.84	-0.00923454586171949	-0.0127059876090054
2	A	26	50	20120615	19	268	4.88	-0.00909871064905349	-0.0125784962563575
2	A	26	50	20120615	19	270	4.92	-0.0090591126693071	-0.012269490592979
2	A	26	50	20120615	19	272	4.96	-0.00842420149047969	-0.0113127044073555
2	A	26	50	20120615	19	274	5	-0.00817996680825789	-0.0109157346603973
2	A	26	50	20120615	19	276	5.04	-0.00781517041984369	-0.0103270682650595
2	A	26	50	20120615	19	278	5.08	-0.00714433114546419	-0.0090431815535269
2	A	26	50	20120615	19	280	5.12	-0.00651721228336549	-0.0081932957710832
2	A	26	50	20120615	19	282	5.16	-0.00613801212981859	-0.0076393978161763
2	A	26	50	20120615	19	284	5.2	-0.00574191212420129	-0.0071302597205186
2	A	26	50	20120615	19	286	5.24	-0.00607072384852089	-0.0065980840859298
2	A	26	50	20120615	19	288	5.28	-0.00588379309984639	-0.0058608262715934
2	A	26	50	20120615	19	290	5.32	-0.00521575396832039	-0.005260457259027
2	A	26	50	20120615	19	292	5.36	-0.00518148050263629	-0.0043794517071432
2	A	26	50	20120615	19	294	5.4	-0.00491825293227179	-0.0027390064011973
2	A	26	50	20120615	19	296	5.44	-0.00387436533334171	-0.0018946360516469
2	A	26	50	20120615	19	298	5.48	-0.0037259082646316	-0.000422404377877401
2	A	26	50	20120615	19	300	5.52	-0.00285662654317991	0.000295627203078502
2	A	26	50	20120615	19	302	5.56	-0.001545502078436	0.0022118795090262
2	A	26	50	20120615	19	304	5.6	-0.00094300467445819	0.0031802905301324
2	A	26	50	20120615	19	306	5.64	0.00027559486796745	0.0043327614463815
2	A	26	50	20120615	19	308	5.68	0.00091982571417089	0.005230164804521
2	A	26	50	20120615	19	310	5.72	0.00230857636135346	0.0049880585137105
2	A	26	50	20120615	19	312	5.76	0.00300742413533575	0.0056943733353021
2	A	26	50	20120615	19	314	5.8	0.0040979595686207	0.0062954918810566
2	A	26	50	20120615	19	316	5.84	0.00573760584390388	0.0068514404456289
2	A	26	50	20120615	19	318	5.88	0.00641651320665671	0.0064631115435369
2	A	26	50	20120615	19	320	5.92	0.00833434236072649	0.0069570963408738
2	A	26	50	20120615	19	322	5.96	0.00978957518747621	0.0068271089012883
2	A	26	50	20120615	19	324	6	0.0104170334608299	0.0059966544131916
2	A	26	50	20120615	19	326	6.04	0.0110700395021879	0.0059521703255871
2	A	26	50	20120615	19	328	6.08	0.0109755134676789	0.006151942133408
2	A	26	50	20120615	19	330	6.12	0.0110179964430925	0.00734135230790623
2	A	26	50	20120615	19	332	6.16	0.0113166854185335	0.00744827392428944
2	A	26	50	20120615	19	334	6.2	0.0110882050753966	0.00857135748271241
2	A	26	50	20120615	19	336	6.24	0.0116635778632480	0.0105498139722011
2	A	26	50	20120615	19	338	6.28	0.0119792939699800	0.0121662105765189
2	A	26	50	20120615	19	340	6.32	0.0122290016586883	0.0149832815663592
2	A	26	50	20120615	19	342	6.36	0.0111174510118664	0.0160801809606749
2	A	26	50	20120615	19	344	6.4	0.0106968921826879	0.0166011206685106
2	A	26	50	20120615	19	346	6.44	0.0106630571232082	0.0166489705843935
2	A	26	50	20120615	19	348	6.48	0.0100143361489442	0.0174628151342002
2	A	26	50	20120615	19	350	6.52	0.00930464842800629	0.0177565826464441
2	A	26	50	20120615	19	352	6.56	0.00847763047886613	0.0186209924021734
2	A	26	50	20120615	19	354	6.6	0.00807351753920446	0.0191338300805103
2	A	26	50	20120615	19	356	6.64	0.00715862672325946	0.0196471690975551
2	A	26	50	20120615	19	358	6.68	0.00615838387618456	0.0210453999253531
2	A	26	50	20120615	19	360	6.72	0.0056696811665031	0.0228728820459906
2	A	26	50	20120615	19	362	6.76	0.00574194040847256	0.0227456240385805
2	A	26	50	20120615	19	364	6.8	0.00651264437355902	0.0235794019285488
2	A	26	50	20120615	19	366	6.84	0.00730070781012362	0.0241548949245531
2	A	26	50	20120615	19	368	6.88	0.00805159157213342	0.0247425077307869
2	A	26	50	20120615	19	370	6.92	0.00915669340511082	0.0246722001035335
2	A	26	50	20120615	19	372	6.96	0.0106770578374756	0.0249885313931652
2	A	26	50	20120615	19	374	7	0.0127314894150689	0.0253718080173056
2	A	26	50	20120615	19	376	7.04	0.0139478361152897	0.0255855140713565
2	A	26	50	20120615	19	378	7.08	0.0158590828123334	0.0251477364849493
2	A	26	50	20120615	19	380	7.12	0.0167163083631659	0.0246296393463739
2	A	26	50	20120615	19	382	7.16	0.018127212665803	0.0239365898479974
2	A	26	50	20120615	19	384	7.2	0.0190328891732824	0.0231685163201369
2	A	26	50	20120615	19	386	7.24	0.020496734560627	0.0222389608166569
2	A	26	50	20120615	19	388	7.28	0.0214169208992563	0.0205483109292467
2	A	26	50	20120615	19	390	7.32	0.0220889834683672	0.0200402971333711
2	A	26	50	20120615	19	392	7.36	0.0225447420731132	0.0186315000089418
2	A	26	50	20120615	19	394	7.4	0.0234417070250483	0.0174159127414041
2	A	26	50	20120615	19	396	7.44	0.0242765880015953	0.0161427669818777
2	A	26	50	20120615	19	398	7.48	0.0249937356990747	0.0149330487006237
2	A	26	50	20120615	19	400	7.52	0.0257551482810563	0.0142921271141562
2	A	26	50	20120615	19	402	7.56	0.0261642802646509	0.0127176831551663
2	A	26	50	20120615	19	404	7.6	0.0268834785717957	0.0113527549354419
2	A	26	50	20120615	19	406	7.64	0.027223950486937	0.00880285717180508
2	A	26	50	20120615	19	408	7.68	0.0284336546260554	0.00752722239640892
2	A	26	50	20120615	19	410	7.72	0.0293615908550065	0.0047486462997364
2	A	26	50	20120615	19	412	7.76	0.0296840951868378	0.0033124346454006
2	A	26	50	20120615	19	414	7.8	0.029990293636295	0.0022896966102958
2	A	26	50	20120615	19	416	7.84	0.0308629977545677	0.0008258370808156
2	A	26	50	20120615	19	418	7.88	0.0315363331158848	0.000722910617746101
2	A	26	50	20120615	19	420	7.92	0.031865342830103	0.000407746054303399
2	A	26	50	20120615	19	422	7.96	0.0326272574578994	0.0004526544059766
2	A	26	50	20120615	19	424	8	0.032618100425083	0.0004961061176805
2	A	26	50	20120615	19	426	8.04	0.0330601411582739	0.0012793965834721
2	A	26	50	20120615	19	428	8.08	0.0328915103330966	0.00137649648666460
2	A	26	50	20120615	19	430	8.12	0.032288291680202	0.0008019863690862
2	A	26	50	20120615	19	432	8.16	0.0322681391369381	0.0006657268923515
2	A	26	50	20120615	19	434	8.2	0.0315987847867991	0.0009499767473207
2	A	26	50	20120615	19	436	8.24	0.032045527780085	0.000609144207720999
2	A	26	50	20120615	19	438	8.28	0.031284878873427	0.000572006959573001
2	A	26	50	20120615	19	440	8.32	0.0312065314420715	0.000419413316192999
2	A	26	50	20120615	19	442	8.36	0.0305743709086229	0.000110542003102902
2	A	26	50	20120615	19	444	8.4	0.0295002120683903	0.000173269445662001
2	A	26	50	20120615	19	446	8.44	0.0291268738300594	-0.000450950278633899
2	A	26	50	20120615	19	448	8.48	0.0280979910370261	-0.0009923536567172
2	A	26	50	20120615	19	450	8.52	0.0277523925977212	-0.0013161732071616
2	A	26	50	20120615	19	452	8.56	0.0262820630411931	-0.0018599100376228
2	A	26	50	20120615	19	454	8.6	0.0254314538885122	-0.0018505359230246
2	A	26	50	20120615	19	456	8.64	0.0246435382372649	-0.0019804180036997
2	A	26	50	20120615	19	458	8.68	0.0237804627920317	-0.0027020720926956
2	A	26	50	20120615	19	460	8.72	0.0226421955296963	-0.0025686785197451
2	A	26	50	20120615	19	462	8.76	0.0220688592093746	-0.0023142756420098
2	A	26	50	20120615	19	464	8.8	0.0207017672428998	-0.0029130253800473
2	A	26	50	20120615	19	466	8.84	0.01940093825289	-0.0025091613419726
2	A	26	50	20120615	19	468	8.88	0.0180993526586243	-0.0029055088349633
2	A	26	50	20120615	19	470	8.92	0.0167024278570512	-0.0034457030604508
2	A	26	50	20120615	19	472	8.96	0.0167786044705884	-0.0032227310791392
2	A	26	50	20120615	19	474	9	0.016629369584419	-0.0036010685624131
2	A	26	50	20120615	19	476	9.04	0.0162073965416781	-0.0033611896579634
2	A	26	50	20120615	19	478	9.08	0.0155827596243813	-0.0034491325283395
2	A	26	50	20120615	19	480	9.12	0.0148593257476172	-0.0028771467819699
2	A	26	50	20120615	19	482	9.16	0.0142973172779301	-0.0025778991921718
2	A	26	50	20120615	19	484	9.2	0.0130618249545019	-0.0022901420875679
2	A	26	50	20120615	19	486	9.24	0.0126404670946607	-0.0017731692487746
2	A	26	50	20120615	19	488	9.28	0.0123352939500362	-0.001457926903586
2	A	26	50	20120615	19	490	9.32	0.0119421779350355	-0.000376442437100298
2	A	26	50	20120615	19	492	9.36	0.0117815020611465	-8.21658079738982e-05
2	A	26	50	20120615	19	494	9.4	0.0119676054948870	0.000388194551803601
2	A	26	50	20120615	19	496	9.44	0.0117644325034487	0.000893542555114202
2	A	26	50	20120615	19	498	9.48	0.0117996817764908	0.0017162259396857
2	A	26	50	20120615	19	500	9.52	0.0121576828687378	0.0023857782797234
2	A	26	50	20120615	19	502	9.56	0.0125291826294376	0.0028508989782523
2	A	26	50	20120615	19	504	9.6	0.0117062305442892	0.0033657929231089
2	A	26	50	20120615	19	506	9.64	0.0116779533441096	0.0041059993727228
2	A	26	50	20120615	19	508	9.68	0.0113628453492094	0.0050925335406308
2	A	26	50	20120615	19	510	9.72	0.0111725911986634	0.0056833495405834
2	A	26	50	20120615	19	512	9.76	0.0113296820411718	0.0058786241492759
2	A	26	50	20120615	19	514	9.8	0.0115257698226626	0.0067789902848286
2	A	26	50	20120615	19	516	9.84	0.0111266716842931	0.0070261877444636
2	A	26	50	20120615	19	518	9.88	0.0110726699394139	0.00784588713841845
2	A	26	50	20120615	19	520	9.92	0.0111939316813196	0.00823811219887482
2	A	26	50	20120615	19	522	9.96	0.0109071291708703	0.00921541862328837
2	A	26	50	20120615	19	524	10	0.0109237193101705	0.0103182661998473
2	A	26	50	20120615	19	526	10.04	0.0116895315105447	0.0110731182451132
2	A	26	50	20120615	19	528	10.08	0.0115745262494390	0.0117194548553110
2	A	26	50	20120615	19	530	10.12	0.0125372436467431	0.0128339739364002
2	A	26	50	20120615	19	532	10.16	0.0128463483050710	0.0135626757586842
2	A	26	50	20120615	19	534	10.2	0.0131066272401579	0.0147283059321312
2	A	26	50	20120615	19	536	10.24	0.0127504363412708	0.0153499305745401
2	A	26	50	20120615	19	538	10.28	0.0127291524271571	0.0158599949800812
2	A	26	50	20120615	19	540	10.32	0.0117698630835282	0.0167925839716525
2	A	26	50	20120615	19	542	10.36	0.0111219764952660	0.0174223969105875
2	A	26	50	20120615	19	544	10.4	0.0104609377208738	0.0178746553367666
2	A	26	50	20120615	19	546	10.44	0.0093500022569516	0.0183801094060944
2	A	26	50	20120615	19	548	10.48	0.00799741305055891	0.0185304615209781
2	A	26	50	20120615	19	550	10.52	0.00752896400041098	0.0192442766241978
2	A	26	50	20120615	19	552	10.56	0.00584148336559409	0.0191506542721551
2	A	26	50	20120615	19	554	10.6	0.00557391486669988	0.0187546171990414
2	A	26	50	20120615	19	556	10.64	0.00436736018118497	0.0188097757706146
2	A	26	50	20120615	19	558	10.68	0.00203930302800981	0.0186454795100059
2	A	26	50	20120615	19	560	10.72	0.0011833502693835	0.0184005660052741
2	A	26	50	20120615	19	562	10.76	0.00025996073703542	0.0186159012333489
2	A	26	50	20120615	19	564	10.8	0.000328889506065490	0.0193876375743359
2	A	26	50	20120615	19	566	10.84	0.00040747028265875	0.0195134530839124
2	A	26	50	20120615	19	568	10.88	0.00045334029955432	0.0194246475432632
2	A	26	50	20120615	19	570	10.92	0.00071896496190704	0.0202316190151567
2	A	26	50	20120615	19	572	10.96	0.00084969698493316	0.0202724919084296
2	A	26	50	20120615	19	574	11	0.00155315792355591	0.0216906963814757
2	A	26	50	20120615	19	576	11.04	0.002188396492823	0.0228177984277362
2	A	26	50	20120615	19	578	11.08	0.00235323015458539	0.0233737611344441
2	A	26	50	20120615	19	580	11.12	0.0030695505371308	0.0245212328057502
2	A	26	50	20120615	19	582	11.16	0.0042969394168466	0.0256686054821069
2	A	26	50	20120615	19	584	11.2	0.00476699572070817	0.0265495473943804
2	A	26	50	20120615	19	586	11.24	0.00605168853397132	0.0276187423450091
2	A	26	50	20120615	19	588	11.28	0.00723358923445339	0.0288169772121366
2	A	26	50	20120615	19	590	11.32	0.0081578343660067	0.0297807071863514
2	A	26	50	20120615	19	592	11.36	0.00945048920162602	0.0309238937905635
2	A	26	50	20120615	19	594	11.4	0.0100210819476367	0.0321660399888026
2	A	26	50	20120615	19	596	11.44	0.0112197905763076	0.0327403309032789
2	A	26	50	20120615	19	598	11.48	0.0121009729048866	0.0336853225477922
2	A	26	50	20120615	19	600	11.52	0.0137811434697996	0.0342883997793306
2	A	26	50	20120615	19	602	11.56	0.0147099635822272	0.0347404177892041
2	A	26	50	20120615	19	604	11.6	0.0156797322483533	0.0347760135445691
2	A	26	50	20120615	19	606	11.64	0.0175757471582234	0.0354155421306776
2	A	26	50	20120615	19	608	11.68	0.0184366072379112	0.0354559603542902
2	A	26	50	20120615	19	610	11.72	0.0203570809713426	0.0352444222896305
2	A	26	50	20120615	19	612	11.76	0.022044266035525	0.0354196150657372
2	A	26	50	20120615	19	614	11.8	0.0233463055923442	0.0359669425844333
2	A	26	50	20120615	19	616	11.84	0.0250701470720632	0.0362426576605536
2	A	26	50	20120615	19	618	11.88	0.0266636956420673	0.0365250633810374
2	A	26	50	20120615	19	620	11.92	0.028631142478973	0.0363048774004437
2	A	26	50	20120615	19	622	11.96	0.0302104513326175	0.0369586117617863
2	A	26	50	20120615	19	624	12	0.0322517696149537	0.0365376993792172
2	A	26	50	20120615	19	626	12.04	0.0336359169969907	0.0369145307250472
2	A	26	50	20120615	19	628	12.08	0.0350268243198559	0.0365848492593867
2	A	26	50	20120615	19	630	12.12	0.0369247837733743	0.0359021235200155
2	A	26	50	20120615	19	632	12.16	0.0379364060898789	0.0353894357483162
2	A	26	50	20120615	19	634	12.2	0.0395580847818521	0.0358650357693423
2	A	26	50	20120615	19	636	12.24	0.0414104924165265	0.0356654195250133
2	A	26	50	20120615	19	638	12.28	0.042246292631889	0.0357400900011066
2	A	26	50	20120615	19	640	12.32	0.0430648394417906	0.0365064523305566
2	A	26	50	20120615	19	642	12.36	0.0433823303865433	0.0369069576114206
2	A	26	50	20120615	19	644	12.4	0.0447869980073704	0.0368735114606705
2	A	26	50	20120615	19	646	12.44	0.0461239955092379	0.0377930331189255
2	A	26	50	20120615	19	648	12.48	0.0466727810821168	0.0380301260226574
2	A	26	50	20120615	19	650	12.52	0.0479631802471041	0.0384049633273643
2	A	26	50	20120615	19	652	12.56	0.0491887377202566	0.0389406674247913
2	A	26	50	20120615	19	654	12.6	0.0505818087898723	0.0398304198875583
2	A	26	50	20120615	19	656	12.64	0.0519601720384392	0.0404306828341076
2	A	26	50	20120615	19	658	12.68	0.0532926440569071	0.040643663396601
2	A	26	50	20120615	19	660	12.72	0.0544974833013709	0.0404771397496315
2	A	26	50	20120615	19	662	12.76	0.055560689057563	0.0402896150312608
2	A	26	50	20120615	19	664	12.8	0.0571781251088491	0.0405383751968823
2	A	26	50	20120615	19	666	12.84	0.0579130211865363	0.0408289253732718
2	A	26	50	20120615	19	668	12.88	0.0585056473798487	0.0413103943805818
2	A	26	50	20120615	19	670	12.92	0.0593210122092349	0.0422817469658977
2	A	26	50	20120615	19	672	12.96	0.0598100472591035	0.043033967159724
2	A	26	50	20120615	19	674	13	0.05988422276045	0.0435300025667263
2	A	26	50	20120615	19	676	13.04	0.0601911778141631	0.044351589935787
2	A	26	50	20120615	19	678	13.08	0.0597032034244662	0.0454469690505231
2	A	26	50	20120615	19	680	13.12	0.059554074604314	0.0462726576389146
2	A	26	50	20120615	19	682	13.16	0.0591355381005297	0.0478586274384379
2	A	26	50	20120615	19	684	13.2	0.0588466142697369	0.0490954986200894
2	A	26	50	20120615	19	686	13.24	0.0586269869035003	0.0500700331859207
2	A	26	50	20120615	19	688	13.28	0.0579292139318254	0.0520517706508741
2	A	26	50	20120615	19	690	13.32	0.0576776253390793	0.0527486950944116
2	A	26	50	20120615	19	692	13.36	0.0569774482043483	0.0542170730362236
2	A	26	50	20120615	19	694	13.4	0.056596911618985	0.0544935235033963
2	A	26	50	20120615	19	696	13.44	0.0555562837823162	0.055161647487736
2	A	26	50	20120615	19	698	13.48	0.0553985989701116	0.0555243932664847
2	A	26	50	20120615	19	700	13.52	0.0543035592666305	0.0556652630794327
2	A	26	50	20120615	19	702	13.56	0.054056531512623	0.0563259483004343
2	A	26	50	20120615	19	704	13.6	0.0539184335582572	0.0568768551936568
2	A	26	50	20120615	19	706	13.64	0.0540517514707821	0.0571043031608932
2	A	26	50	20120615	19	708	13.68	0.0538790052841383	0.058211420248197
2	A	26	50	20120615	19	710	13.72	0.0539769042179935	0.0594271842924301
2	A	26	50	20120615	19	712	13.76	0.0534219951003896	0.0602759669882952
2	A	26	50	20120615	19	714	13.8	0.0530832768100656	0.0617785830404522
2	A	26	50	20120615	19	716	13.84	0.0524505505911921	0.0627763177797742
2	A	26	50	20120615	19	718	13.88	0.0515636449403261	0.0630494547445703
2	A	26	50	20120615	19	720	13.92	0.0511795035245923	0.0634437784979532
2	A	26	50	20120615	19	722	13.96	0.0503037885456453	0.0639764052666684
2	A	26	50	20120615	19	724	14	0.0498306916826247	0.0638319150670008
2	A	26	50	20120615	19	726	14.04	0.0488198825389185	0.0643023532085242
2	A	26	50	20120615	19	728	14.08	0.0480691331271971	0.0646568399800686
2	A	26	50	20120615	19	730	14.12	0.0469918913013985	0.0652999182422187
2	A	26	50	20120615	19	732	14.16	0.0455785757646375	0.0655407093144162
2	A	26	50	20120615	19	734	14.2	0.0447189319086134	0.0657615529043164
2	A	26	50	20120615	19	736	14.24	0.0438153484372063	0.0660028601644641
2	A	26	50	20120615	19	738	14.28	0.0426538265541581	0.06622972830414
2	A	26	50	20120615	19	740	14.32	0.0417639468121704	0.0662917274267144
2	A	26	50	20120615	19	742	14.36	0.0403451087714484	0.0662287524967819
2	A	26	50	20120615	19	744	14.4	0.0389414169579793	0.065634867653399
2	A	26	50	20120615	19	746	14.44	0.0379765697550503	0.06575585362366
2	A	26	50	20120615	19	748	14.48	0.0361035146023652	0.0661323879846418
2	A	26	50	20120615	19	750	14.52	0.0346991298242506	0.0660648592870385
2	A	26	50	20120615	19	752	14.56	0.0333580311030522	0.0660607580677076
2	A	26	50	20120615	19	754	14.6	0.0322057298924306	0.0666858404622765
2	A	26	50	20120615	19	756	14.64	0.0314948047346257	0.0673397728135179
2	A	26	50	20120615	19	758	14.68	0.0302373567456416	0.0676410710129815
2	A	26	50	20120615	19	760	14.72	0.0295364017934514	0.0681672291688624
2	A	26	50	20120615	19	762	14.76	0.0285761507846001	0.0690045850191435
2	A	26	50	20120615	19	764	14.8	0.027650618718705	0.0695075500726015
2	A	26	50	20120615	19	766	14.84	0.0272026665728233	0.0699898676080488
2	A	26	50	20120615	19	768	14.88	0.0269857262123553	0.0702844482930911
2	A	26	50	20120615	19	770	14.92	0.0265017823313112	0.0708935500744052
2	A	26	50	20120615	19	772	14.96	0.0260532645000046	0.0714745797165062
2	A	26	50	20120615	19	774	15	0.0261578455929421	0.0715488966392089
2	A	26	50	20120615	19	776	15.04	0.0266098989581547	0.0720218803651446
2	A	26	50	20120615	19	778	15.08	0.0264333343948924	0.0724162338170123
2	A	26	50	20120615	19	780	15.12	0.0265468957439509	0.0730595595665359
2	A	26	50	20120615	19	782	15.16	0.0262728918662411	0.0738020923974598
2	A	26	50	20120615	19	784	15.2	0.0262256571332579	0.0741840714806568
2	A	26	50	20120615	19	786	15.24	0.0258476378480355	0.0756821479072786
2	A	26	50	20120615	19	788	15.28	0.0252467385053832	0.0763106244143972
2	A	26	50	20120615	19	790	15.32	0.025431929771376	0.0770028112425008
2	A	26	50	20120615	19	792	15.36	0.0250559610958191	0.0781451422475076
2	A	26	50	20120615	19	794	15.4	0.0244315150973532	0.0788152673440381
2	A	26	50	20120615	19	796	15.44	0.0240191304225652	0.080178710639522
2	A	26	50	20120615	19	798	15.48	0.0239656024392294	0.0803630533773773
2	A	26	50	20120615	19	800	15.52	0.0237513490845299	0.0804686951304866
2	A	26	50	20120615	19	802	15.56	0.0238294136731729	0.0804425321795827
2	A	26	50	20120615	19	804	15.6	0.0234924065812594	0.0804238645605594
2	A	26	50	20120615	19	806	15.64	0.0230626977903323	0.0800645836050385
2	A	26	50	20120615	19	808	15.68	0.022813371939286	0.0800901808705174
2	A	26	50	20120615	19	810	15.72	0.0230724558639127	0.080043511822959
2	A	26	50	20120615	19	812	15.76	0.0229832896988051	0.0794764828951257
2	A	26	50	20120615	19	814	15.8	0.0230139074224305	0.0796599771048436
2	A	26	50	20120615	19	816	15.84	0.0228743952545023	0.0790977565031221
2	A	26	50	20120615	19	818	15.88	0.0230873758169957	0.0782844422834014
2	A	26	50	20120615	19	820	15.92	0.0231061141466972	0.0773934170284282
2	A	26	50	20120615	19	822	15.96	0.022864071495497	0.0767648698106315
2	A	26	50	20120615	19	824	16	0.0226988913514119	0.0759334536573123
2	A	26	50	20120615	19	826	16.04	0.0221344787186687	0.0755260187299926
2	A	26	50	20120615	19	828	16.08	0.0224212105184399	0.0745026230855814
2	A	26	50	20120615	19	830	16.12	0.0220489895088233	0.0734650145948682
2	A	26	50	20120615	19	832	16.16	0.0211988350258027	0.0714554878334142
2	A	26	50	20120615	19	834	16.2	0.0212416856967426	0.0705997472068222
2	A	26	50	20120615	19	836	16.24	0.0206496958995332	0.069415484769691
2	A	26	50	20120615	19	838	16.28	0.0203904705535502	0.0677369546925104
2	A	26	50	20120615	19	840	16.32	0.0194857274270221	0.0666165439977203
2	A	26	50	20120615	19	842	16.36	0.018747932211532	0.0653734502763943
2	A	26	50	20120615	19	844	16.4	0.0182852015339235	0.0648964360418059
2	A	26	50	20120615	19	846	16.44	0.0179674277464583	0.0645821977882466
2	A	26	50	20120615	19	848	16.48	0.0174638262968972	0.0628316842407412
2	A	26	50	20120615	19	850	16.52	0.0167619521058915	0.0623391136569666
2	A	26	50	20120615	19	852	16.56	0.0157509308301509	0.061164185029347
2	A	26	50	20120615	19	854	16.6	0.0152612593841793	0.0606255817941172
2	A	26	50	20120615	19	856	16.64	0.0147107767550256	0.0600653410913831
2	A	26	50	20120615	19	858	16.68	0.0142818457815578	0.0594601991080437
2	A	26	50	20120615	19	860	16.72	0.0131992652995612	0.0590594109844672
2	A	26	50	20120615	19	862	16.76	0.0121668893990288	0.0581090594705524
2	A	26	50	20120615	19	864	16.8	0.011762353609512	0.0569981240066303
2	A	26	50	20120615	19	866	16.84	0.0109815663017258	0.0561999418720269
2	A	26	50	20120615	19	868	16.88	0.0105810610208618	0.0556843196071857
2	A	26	50	20120615	19	870	16.92	0.009165857508995	0.0551433829195779
2	A	26	50	20120615	19	872	16.96	0.00814090622966509	0.0542389226357622
2	A	26	50	20120615	19	874	17	0.00699376689854616	0.0529585643870677
2	A	26	50	20120615	19	876	17.04	0.00577231064472452	0.0522251532336211
2	A	26	50	20120615	19	878	17.08	0.00418627013452309	0.0511240465539574
2	A	26	50	20120615	19	880	17.12	0.00265333334358878	0.0499061965447198
2	A	26	50	20120615	19	882	17.16	0.00150407269212628	0.0488000694069097
2	A	26	50	20120615	19	884	17.2	-0.00032634392165321	0.0478101199132485
2	A	26	50	20120615	19	886	17.24	-0.00085271420956848	0.047038100729549
2	A	26	50	20120615	19	888	17.28	-0.00214481043083066	0.0459940575671271
2	A	26	50	20120615	19	890	17.32	-0.00198663064387923	0.0458436559547687
2	A	26	50	20120615	19	892	17.36	-0.00189569671181864	0.0447524487700416
2	A	26	50	20120615	19	894	17.4	-0.00257416566836713	0.0450685962119101
2	A	26	50	20120615	19	896	17.44	-0.0031392146972133	0.0445974509636055
2	A	26	50	20120615	19	898	17.48	-0.00356807496000294	0.0437618628802774
2	A	26	50	20120615	19	900	17.52	-0.00435501409678545	0.0433696307487532
2	A	26	50	20120615	19	902	17.56	-0.00525572671466089	0.0439911776094162
2	A	26	50	20120615	19	904	17.6	-0.00628145581145009	0.0434684842767631
2	A	26	50	20120615	19	906	17.64	-0.00677628913692439	0.0438114310656386
2	A	26	50	20120615	19	908	17.68	-0.00715671258520279	0.0442774144344405
2	A	26	50	20120615	19	910	17.72	-0.00817238662356349	0.0442545183168657
2	A	26	50	20120615	19	912	17.76	-0.00965708458988529	0.0449426180677739
2	A	26	50	20120615	19	914	17.8	-0.0108538840302470	0.045904757051731
2	A	26	50	20120615	19	916	17.84	-0.0128147335608841	0.0459587375834068
2	A	26	50	20120615	19	918	17.88	-0.0145559415831491	0.0460858470983929
2	A	26	50	20120615	19	920	17.92	-0.0155658385591076	0.0465031744495814
2	A	26	50	20120615	19	922	17.96	-0.0163315220660476	0.0464249401553109
2	A	26	50	20120615	19	924	18	-0.0169498445197884	0.0465028350383264
2	A	26	50	20120615	19	926	18.04	-0.0180229992683918	0.0462285695311076
2	A	26	50	20120615	19	928	18.08	-0.0178458407354333	0.0464475887855123
2	A	26	50	20120615	19	930	18.12	-0.0179579949419973	0.046264299636761
2	A	26	50	20120615	19	932	18.16	-0.0182754858867501	0.0467420209781306
2	A	26	50	20120615	19	934	18.2	-0.0183984376138628	0.046331276791075
2	A	26	50	20120615	19	936	18.24	-0.0184798538886486	0.0466807713887442
2	A	26	50	20120615	19	938	18.28	-0.0187270442772158	0.0470182168868621
2	A	26	50	20120615	19	940	18.32	-0.0186155688931617	0.0468580218455842
2	A	26	50	20120615	19	942	18.36	-0.0185000630004549	0.0464505515629255
2	A	26	50	20120615	19	944	18.4	-0.0189438007899207	0.0465607612258412
2	A	26	50	20120615	19	946	18.44	-0.0188975701485667	0.0462243056772171
2	A	26	50	20120615	19	948	18.48	-0.0188975701485667	0.0462243056772171
2	A	26	50	20120615	19	950	18.52	-0.0187199944226074	0.0463446057539003
2	A	26	50	20120615	19	952	18.56	-0.0190545478539901	0.0456618729434613
2	A	26	50	20120615	19	954	18.6	-0.0189213006521434	0.0457550979014929
2	A	26	50	20120615	19	956	18.64	-0.0188248654293251	0.0451878426994894
2	A	26	50	20120615	19	958	18.68	-0.0183458217982747	0.0451372633514312
2	A	26	50	20120615	19	960	18.72	-0.0178003949826064	0.0446343336533122
2	A	26	50	20120615	19	962	18.76	-0.0167041673397329	0.0441235904252612
2	A	26	50	20120615	19	964	18.8	-0.0163365637373975	0.0438836478812012
2	A	26	50	20120615	19	966	18.84	-0.0160757968986315	0.0431809110199223
2	A	26	50	20120615	19	968	18.88	-0.0149423259415929	0.0423773336605785
2	A	26	50	20120615	19	970	18.92	-0.0145593356956988	0.0411179976964887
2	A	26	50	20120615	19	972	18.96	-0.0135182835949613	0.0407466747124842
2	A	26	50	20120615	19	974	19	-0.0128475503865990	0.0393187149942849
2	A	26	50	20120615	19	976	19.04	-0.0122308967048618	0.0373248718612375
2	A	26	50	20120615	19	978	19.08	-0.0118057494597802	0.0355381890947676
2	A	26	50	20120615	19	980	19.12	-0.0117068817896347	0.0340429552374062
2	A	26	50	20120615	19	982	19.16	-0.012450198801979	0.0321709543809319
2	A	26	50	20120615	19	984	19.2	-0.013171044667924	0.0305946507311074
2	A	26	50	20120615	19	986	19.24	-0.0142913634388326	0.0288626845944725
2	A	26	50	20120615	19	988	19.28	-0.0151358893518749	0.0275438314526102
2	A	26	50	20120615	19	990	19.32	-0.0153305558487356	0.0271837019689519
2	A	26	50	20120615	19	992	19.36	-0.0153772814648364	0.0270638615116764
2	A	26	50	20120615	19	994	19.4	-0.0148808147226975	0.0269433068765519
2	A	26	50	20120615	19	996	19.44	-0.0146952274769073	0.0265438339715884
2	A	26	50	20120615	19	998	19.48	-0.01455290102399	0.0260238842132463
2	A	26	50	20120615	19	1000	19.52	-0.0141885076864412	0.0246093383106861
2	A	26	50	20120615	19	1002	19.56	-0.0146274371497949	0.0227782570165322
2	A	26	50	20120615	19	1004	19.6	-0.0148320738522703	0.0218751402356008
2	A	26	50	20120615	19	1006	19.64	-0.0158398424368174	0.0204910494221062
2	A	26	50	20120615	19	1008	19.68	-0.0166052855274518	0.0193648404517104
2	A	26	50	20120615	19	1010	19.72	-0.017145939372347	0.0181535665355379
2	A	26	50	20120615	19	1012	19.76	-0.017509462968555	0.0180488440212441
2	A	26	50	20120615	19	1014	19.8	-0.018364001513619	0.0168312768547190
2	A	26	50	20120615	19	1016	19.84	-0.0196429455487511	0.0147069159520003
2	A	26	50	20120615	19	1018	19.88	-0.020733445626697	0.0139108551377405
2	A	26	50	20120615	19	1020	19.92	-0.0213262839520438	0.0132499931400435
2	A	26	50	20120615	19	1022	19.96	-0.0210708769826792	0.0131876263219429
2	A	26	50	20120615	19	1024	20	-0.0223934495062105	0.0129421188475149
2	A	26	50	20120615	19	1026	20.04	-0.0224377143907128	0.0126469724770476
2	A	26	50	20120615	19	1028	20.08	-0.0229558115292882	0.0124849743134778
2	A	26	50	20120615	19	1030	20.12	-0.02306060475426	0.0122885400496642
2	A	26	50	20120615	19	1032	20.16	-0.0225060209057754	0.0122931362437419
2	A	26	50	20120615	19	1034	20.2	-0.0217671650301136	0.0124401437435506
2	A	26	50	20120615	19	1036	20.24	-0.0210470474841532	0.0128142032307983
2	A	26	50	20120615	19	1038	20.28	-0.0207573458359011	0.0129047836094682
2	A	26	50	20120615	19	1040	20.32	-0.0200698966232315	0.0133511094097532
2	A	26	50	20120615	19	1042	20.36	-0.0197496479620321	0.0136167694274450
2	A	26	50	20120615	19	1044	20.4	-0.0188214288903686	0.0146101837443340
2	A	26	50	20120615	19	1046	20.44	-0.0182474703160794	0.0152624897499786
2	A	26	50	20120615	19	1048	20.48	-0.0183588396341163	0.0161765666860184
2	A	26	50	20120615	19	1050	20.52	-0.0169190288062643	0.0164339535543703
2	A	26	50	20120615	19	1052	20.56	-0.0154024261819754	0.0171717487698603
2	A	26	50	20120615	19	1054	20.6	-0.0125350374735858	0.0177181301796832
2	A	26	50	20120615	19	1056	20.64	-0.0099339593211267	0.0186889029374386
2	A	26	50	20120615	19	1058	20.68	-0.00793504623245829	0.0192764308908587
2	A	26	50	20120615	19	1060	20.72	-0.00606291031858879	0.0190491809135209
2	A	26	50	20120615	19	1062	20.76	-0.00501726909484129	0.0185594104725999
2	A	26	50	20120615	19	1064	20.8	-0.00414243658515734	0.0181148100128610
2	A	26	50	20120615	19	1066	20.84	-0.00310896466911414	0.0176760856104738
2	A	26	50	20120615	19	1068	20.88	-0.00339950070336807	0.0175234778249582
2	A	26	50	20120615	19	1070	20.92	-0.00293398402504172	0.0170077282808963
2	A	26	50	20120615	19	1072	20.96	-0.00348865979740788	0.0167727779107115
2	A	26	50	20120615	19	1074	21	-0.00354042708485855	0.0162150757213218
2	A	26	50	20120615	19	1076	21.04	-0.00331483173738879	0.0159470822512521
2	A	26	50	20120615	19	1078	21.08	-0.00362787498048789	0.016266673303145
2	A	26	50	20120615	19	1080	21.12	-0.00394785494111043	0.0158410515894132
2	A	26	50	20120615	19	1082	21.16	-0.00382827611334397	0.0158531219021680
2	A	26	50	20120615	19	1084	21.2	-0.00414588019518172	0.0151823321252632
2	A	26	50	20120615	19	1086	21.24	-0.00445155538562085	0.0149875878466567
2	A	26	50	20120615	19	1088	21.28	-0.00395447346058233	0.0141910179155144
2	A	26	50	20120615	19	1090	21.32	-0.00387032068255332	0.0139987767949132
2	A	26	50	20120615	19	1092	21.36	-0.00340252712039155	0.0129301263165060
2	A	26	50	20120615	19	1094	21.4	-0.00310066323550301	0.0126619348565375
2	A	26	50	20120615	19	1096	21.44	-0.00271917205598506	0.0127633268978919
2	A	26	50	20120615	19	1098	21.48	-0.00217736562703649	0.0115566562468648
2	A	26	50	20120615	19	1100	21.52	-0.00214724853501219	0.0107522430873057
2	A	26	50	20120615	19	1102	21.56	-0.00156049627773106	0.00994317645801947
2	A	26	50	20120615	19	1104	21.6	-0.00083070904653796	0.00880715638103469
2	A	26	50	20120615	19	1106	21.64	0.00036230030147655	0.00795938484786671
2	A	26	50	20120615	19	1108	21.68	0.00193144095960762	0.00768314651272837
2	A	26	50	20120615	19	1110	21.72	0.00266912303801267	0.00773395920602443
2	A	26	50	20120615	19	1112	21.76	0.00311384370590433	0.00806439727594072
2	A	26	50	20120615	19	1114	21.8	0.00410156581320475	0.00863959328709692
2	A	26	50	20120615	19	1116	21.84	0.00490849485869141	0.0096251516476469
2	A	26	50	20120615	19	1118	21.88	0.00539789760408624	0.0100197455158203
2	A	26	50	20120615	19	1120	21.92	0.00546934367325733	0.0110608188297612
2	A	26	50	20120615	19	1122	21.96	0.00584103435278804	0.0118303419265231
2	A	26	50	20120615	19	1124	22	0.00529424989209992	0.0123258187191683
2	A	26	50	20120615	19	1126	22.04	0.00551859366056697	0.0126508827775476
2	A	26	50	20120615	19	1128	22.08	0.00533973807133365	0.0135031444387761
2	A	26	50	20120615	19	1130	22.12	0.00537365091255935	0.0137101287357650
2	A	26	50	20120615	19	1132	22.16	0.00509510033824654	0.0140266368020920
2	A	26	50	20120615	19	1134	22.2	0.00476715835526784	0.0140132441996563
2	A	26	50	20120615	19	1136	22.24	0.00462871391857933	0.0143592386187587
2	A	26	50	20120615	19	1138	22.28	0.00456857448683941	0.0140632507912218
2	A	26	50	20120615	19	1140	22.32	0.00456573191757904	0.0144154041103883
2	A	26	50	20120615	19	1142	22.36	0.00462971801020861	0.0146293251249007
2	A	26	50	20120615	19	1144	22.4	0.00523360134347755	0.0147888342726007
2	A	26	50	20120615	19	1146	22.44	0.00533710763410763	0.0149284454354782
2	A	26	50	20120615	19	1148	22.48	0.00548320296616859	0.0149636805663847
2	A	26	50	20120615	19	1150	22.52	0.00625430220394574	0.0153774363212215
2	A	26	50	20120615	19	1152	22.56	0.00655780940499375	0.01552178792796
2	A	26	50	20120615	19	1154	22.6	0.00749558643901863	0.0155267638383792
2	A	26	50	20120615	19	1156	22.64	0.00885195866669066	0.0165941273824447
2	A	26	50	20120615	19	1158	22.68	0.00919276999308696	0.0166511060468727
2	A	26	50	20120615	19	1160	22.72	0.00926614646377068	0.0161142917917993
2	A	26	50	20120615	19	1162	22.76	0.00988082024652053	0.0154682648943716
2	A	26	50	20120615	19	1164	22.8	0.0105812802239639	0.0150063261763581
2	A	26	50	20120615	19	1166	22.84	0.0109780519810233	0.0136562471990386
2	A	26	50	20120615	19	1168	22.88	0.0112940855787001	0.0118448793348375
2	A	26	50	20120615	19	1170	22.92	0.0115521236923974	0.0101555170888759
2	A	26	50	20120615	19	1172	22.96	0.0126801782114921	0.00817084513078054
2	A	26	50	20120615	19	1174	23	0.0138386524643135	0.0058034021298933
2	A	26	50	20120615	19	1176	23.04	0.0140043487963489	0.0029118515827906
2	A	26	50	20120615	19	1178	23.08	0.0140246781163081	0.000451508892991
2	A	26	50	20120615	19	1180	23.12	0.0150053927954069	-0.000645114729679899
2	A	26	50	20120615	19	1182	23.16	0.0147948941777155	-0.000563719668097498
2	A	26	50	20120615	19	1184	23.2	0.0143478895549206	-0.0005192850779678
2	A	26	50	20120615	19	1186	23.24	0.0146407590415525	-0.000353129126524600
2	A	26	50	20120615	19	1188	23.28	0.0144318302009153	-0.000628526004593299
2	A	26	50	20120615	19	1190	23.32	0.0142805093497413	-0.000283316474018001
2	A	26	50	20120615	19	1192	23.36	0.0146246299358736	-0.000380996204771101
2	A	26	50	20120615	19	1194	23.4	0.0146757537561534	-0.000402704382953499
2	A	26	50	20120615	19	1196	23.44	0.0142869935189248	-0.000391807867455501
2	A	26	50	20120615	19	1198	23.48	0.0139214405262548	-0.0005078935877229
2	A	26	50	20120615	19	1200	23.52	0.0141013143492531	-0.000632782787415999
2	A	26	50	20120615	19	1202	23.56	0.0139047740194223	-0.0008366770277712
2	A	26	50	20120615	19	1204	23.6	0.0133378652997416	-0.0014158894054445
2	A	26	50	20120615	19	1206	23.64	0.0131018189140459	-0.0009479402797909
2	A	26	50	20120615	19	1208	23.68	0.0127711616410274	-0.0009981590033907
2	A	26	50	20120615	19	1210	23.72	0.0124614488708677	-0.0010882444073139
2	A	26	50	20120615	19	1212	23.76	0.0120551948118726	-0.0009429551769835
2	A	26	50	20120615	19	1214	23.8	0.0111821159270059	-0.0009600105925457
2	A	26	50	20120615	19	1216	23.84	0.0110555579553092	-0.000792553564625098
2	A	26	50	20120615	19	1218	23.88	0.0104484643572536	-0.000403333707988798
2	A	26	50	20120615	19	1220	23.92	0.0100574696625965	-0.000733375798107599
2	A	26	50	20120615	19	1222	23.96	0.0095355187920637	-0.0004561545845434
2	A	26	50	20120615	19	1224	24	0.00861669009845427	-0.0001381120965014
2	A	26	50	20120615	19	1226	24.04	0.00815156232885758	0.000282906352084899
2	A	26	50	20120615	19	1228	24.08	0.00709014555282189	0.000446481363776799
2	A	26	50	20120615	19	1230	24.12	0.00658046298494262	0.0004947060462537
2	A	26	50	20120615	19	1232	24.16	0.00601110060473121	0.0005864885064518
2	A	26	50	20120615	19	1234	24.2	0.0052381621822162	0.0009747608400013
2	A	26	50	20120615	19	1236	24.24	0.00423506050242496	0.0009938527230933
2	A	26	50	20120615	19	1238	24.28	0.00300902926772904	0.0017277376380834
2	A	26	50	20120615	19	1240	24.32	0.00235914863834392	0.0023330705402538
2	A	26	50	20120615	19	1242	24.36	0.00137234576985904	0.0027877048452177
2	A	26	50	20120615	19	1244	24.4	0.00044256399220903	0.002962013737848
2	A	26	50	20120615	19	1246	24.44	-0.0003978465593668	0.0039743926586084
2	A	26	50	20120615	19	1248	24.48	-0.00104407144669319	0.0042799334987591
2	A	26	50	20120615	19	1250	24.52	-0.0011279272398741	0.0052154286992011
2	A	26	50	20120615	19	1252	24.56	-0.00121894602474843	0.0057820475051015
2	A	26	50	20120615	19	1254	24.6	-0.00097167785443531	0.006655543582969
2	A	26	50	20120615	19	1256	24.64	-0.00068654411598965	0.0070647887036485
2	A	26	50	20120615	19	1258	24.68	-0.00065736181913008	0.00788569017913144
2	A	26	50	20120615	19	1260	24.72	-0.00087141011286306	0.00919030926148844
2	A	26	50	20120615	19	1262	24.76	-0.00089304121640633	0.00976916879287796
2	A	26	50	20120615	19	1264	24.8	-0.00112232624706032	0.0117005729829330
2	A	26	50	20120615	19	1266	24.84	-0.00105254965699961	0.0129557447951884
2	A	26	50	20120615	19	1268	24.88	-0.00059445759987572	0.0141936342106048
2	A	26	50	20120615	19	1270	24.92	-0.000201977980978130	0.0150365691333894
2	A	26	50	20120615	19	1272	24.96	0.00025090269916842	0.0151735993565156
2	A	26	50	20120615	19	1274	25	0.00078100651088835	0.0157498206725045
2	A	26	50	20120615	19	1276	25.04	0.00124399174693806	0.0157634819755170
2	A	26	50	20120615	19	1278	25.08	0.0023671813713782	0.0160716461818259
2	A	26	50	20120615	19	1280	25.12	0.00371259485815541	0.0167958069643611
2	A	26	50	20120615	19	1282	25.16	0.00535254236092737	0.0175306719293499
2	A	26	50	20120615	19	1284	25.2	0.0069216957469805	0.0186446125970922
2	A	26	50	20120615	19	1286	25.24	0.00812731493022391	0.01940344918907
2	A	26	50	20120615	19	1288	25.28	0.00929410688011236	0.0201755581753307
2	A	26	50	20120615	19	1290	25.32	0.00987032253924703	0.0210292255648402
2	A	26	50	20120615	19	1292	25.36	0.0107845826159432	0.0224017629606369
2	A	26	50	20120615	19	1294	25.4	0.0111800016777302	0.0233187906532747
2	A	26	50	20120615	19	1296	25.44	0.0106137321825797	0.0240117171150713
2	A	26	50	20120615	19	1298	25.48	0.0100076752030654	0.0245459603298883
2	A	26	50	20120615	19	1300	25.52	0.0098705530560577	0.0243112574470769
2	A	26	50	20120615	19	1302	25.56	0.009340102762015	0.0246099181382466
2	A	26	50	20120615	19	1304	25.6	0.00898245522315864	0.02483327195722
2	A	26	50	20120615	19	1306	25.64	0.0088613349026092	0.0249077656566180
2	A	26	50	20120615	19	1308	25.68	0.00865976704356416	0.0248176802526949
2	A	26	50	20120615	19	1310	25.72	0.00818180528588893	0.0246909525753706
2	A	26	50	20120615	19	1312	25.76	0.00782617300135896	0.0243101472894304
2	A	26	50	20120615	19	1314	25.8	0.00718979811149451	0.0243230802724583
2	A	26	50	20120615	19	1316	25.84	0.0068920637302081	0.0241381435649068
2	A	26	50	20120615	19	1318	25.88	0.00665083425180631	0.0236486347534948
2	A	26	50	20120615	19	1320	25.92	0.00611049860496261	0.0239124775067589
2	A	26	50	20120615	19	1322	25.96	0.00584799935458273	0.0237374615073474
2	A	26	50	20120615	19	1324	26	0.00507538620118706	0.0232350479971788
2	A	26	50	20120615	19	1326	26.04	0.00447283929973456	0.0224876856269393
2	A	26	50	20120615	19	1328	26.08	0.00393370573441888	0.0223694078756502
2	A	26	50	20120615	19	1330	26.12	0.00344089473433873	0.0217896793100266
2	A	26	50	20120615	19	1332	26.16	0.00250574106647205	0.0197104410123357
2	A	26	50	20120615	19	1334	26.2	0.00193066102082797	0.0199632981546473
2	A	26	50	20120615	19	1336	26.24	0.00162506573345511	0.0188670584909585
2	A	26	50	20120615	19	1338	26.28	0.00108510485320544	0.0183222327160543
2	A	26	50	20120615	19	1340	26.32	0.00043761424474073	0.0180306289505608
2	A	26	50	20120615	19	1342	26.36	-0.00077747804805023	0.0170827240261090
2	A	26	50	20120615	19	1344	26.4	-0.0008666088578188	0.0158608222950152
2	A	26	50	20120615	19	1346	26.44	-0.00159176100406123	0.0154624666187659
2	A	26	50	20120615	19	1348	26.48	-0.00193219049279568	0.014836182142669
2	A	26	50	20120615	19	1350	26.52	-0.00242633085362446	0.0139209031251011
2	A	26	50	20120615	19	1352	26.56	-0.0025169960851082	0.0131280950020348
2	A	26	50	20120615	19	1354	26.6	-0.00247705869410678	0.0122107795169371
2	A	26	50	20120615	19	1356	26.64	-0.00222926726477558	0.0112424462775768
2	A	26	50	20120615	19	1358	26.68	-0.00202543949245787	0.0106669631810674
2	A	26	50	20120615	19	1360	26.72	-0.00134184825438647	0.0082918593853128
2	A	26	50	20120615	19	1362	26.76	-0.00187271574143008	0.00720529082107031
2	A	26	50	20120615	19	1364	26.8	-0.00200559524775065	0.0066476098448841
2	A	26	50	20120615	19	1366	26.84	-0.0024310613979906	0.0057939198279576
2	A	26	50	20120615	19	1368	26.88	-0.00291406482701569	0.0052907921399399
2	A	26	50	20120615	19	1370	26.92	-0.00357944523704442	0.0053928912880754
2	A	26	50	20120615	19	1372	26.96	-0.00471049506046424	0.0060262793588962
2	A	26	50	20120615	19	1374	27	-0.00547377228302789	0.0058780959405104
2	A	26	50	20120615	19	1376	27.04	-0.00634994476006229	0.0066418384393361
2	A	26	50	20120615	19	1378	27.08	-0.00675239246325419	0.0065940005442684
2	A	26	50	20120615	19	1380	27.12	-0.0071343114423748	0.00778046561902307
2	A	26	50	20120615	19	1382	27.16	-0.00758307676105489	0.00791994243161212
2	A	26	50	20120615	19	1384	27.2	-0.00765676435872229	0.00854177920605538
2	A	26	50	20120615	19	1386	27.24	-0.00775005295636419	0.00904943237747264
2	A	26	50	20120615	19	1388	27.28	-0.00806994806417299	0.0102684844682382
2	A	26	50	20120615	19	1390	27.32	-0.00827016534926599	0.0112055070193276
2	A	26	50	20120615	19	1392	27.36	-0.00806585391590999	0.0114328135652078
2	A	26	50	20120615	19	1394	27.4	-0.0082981879910044	0.0114269940763987
2	A	26	50	20120615	19	1396	27.44	-0.0081418183974128	0.0113626897857176
2	A	26	50	20120615	19	1398	27.48	-0.00801611602492129	0.0109626299821256
2	A	26	50	20120615	19	1400	27.52	-0.0080117885314204	0.0108260735205429
2	A	26	50	20120615	19	1402	27.56	-0.00820186590527119	0.0100161604844396
2	A	26	50	20120615	19	1404	27.6	-0.00775460672403509	0.00967171462918805
2	A	26	50	20120615	19	1406	27.64	-0.00775286724135339	0.00974733262836814
2	A	26	50	20120615	19	1408	27.68	-0.00777608862804749	0.00921830361895561
2	A	26	50	20120615	19	1410	27.72	-0.00791602506004439	0.00911768232399277
2	A	26	50	20120615	19	1412	27.76	-0.0080341543189094	0.00853605871219558
2	A	26	50	20120615	19	1414	27.8	-0.00806791866771099	0.00840238017521227
2	A	26	50	20120615	19	1416	27.84	-0.00795083592688219	0.0071423300332735
2	A	26	50	20120615	19	1418	27.88	-0.00816990467876159	0.0063138907995031
2	A	26	50	20120615	19	1420	27.92	-0.00801364115118719	0.00586403653638
2	A	26	50	20120615	19	1422	27.96	-0.00744325134482269	0.0054865454599233
2	A	26	50	20120615	19	1424	28	-0.00717731979812689	0.0047021632212615
2	A	26	50	20120615	19	1426	28.04	-0.00596807315709599	0.0041995990973485
2	A	26	50	20120615	19	1428	28.08	-0.00547474596906559	0.0043913169589316
2	A	26	50	20120615	19	1430	28.12	-0.00443876382394919	0.0043455671501888
2	A	26	50	20120615	19	1432	28.16	-0.00346191701894341	0.0038564826028455
2	A	26	50	20120615	19	1434	28.2	-0.00284950597789336	0.0040931653846443
2	A	26	50	20120615	19	1436	28.24	-0.00100905551888883	0.003776105775028
2	A	26	50	20120615	19	1438	28.28	2.20263762339603e-05	0.00272041656392
2	A	26	50	20120615	19	1440	28.32	0.00199744230656357	0.0019516076450071
2	A	26	50	20120615	19	1442	28.36	0.00331313468111394	0.000563224693350701
2	A	26	50	20120615	19	1444	28.4	0.00445560710747705	-0.000197410071171699
2	A	26	50	20120615	19	1446	28.44	0.00585836553999492	-0.0015878648456969
2	A	26	50	20120615	19	1448	28.48	0.00755895734874857	-0.0021641568723639
2	A	26	50	20120615	19	1450	28.52	0.00840840472498797	-0.0025979668826219
2	A	26	50	20120615	19	1452	28.56	0.00953984628556456	-0.0034874365026764
2	A	26	50	20120615	19	1454	28.6	0.0104853894733672	-0.0031290747859711
2	A	26	50	20120615	19	1456	28.64	0.0104874400830326	-0.003192785106956
2	A	26	50	20120615	19	1458	28.68	0.0111922134118413	-0.0026523433940951
2	A	26	50	20120615	19	1460	28.72	0.0113221159986131	-0.0020898328785934
2	A	26	50	20120615	19	1462	28.76	0.0110516688680127	-0.00205834541362720
2	A	26	50	20120615	19	1464	28.8	0.0115667678738358	-0.0014114417037908
2	A	26	50	20120615	19	1466	28.84	0.0112928912753466	-0.0005662511103742
2	A	26	50	20120615	19	1468	28.88	0.011815160343931	-0.000289913780286501
2	A	26	50	20120615	19	1470	28.92	0.0120228517477011	0.0010430673550639
2	A	26	50	20120615	19	1472	28.96	0.0120491207646222	0.001701065570297
2	A	26	50	20120615	19	1474	29	0.0123959142143873	0.0022123320573662
2	A	26	50	20120615	19	1476	29.04	0.0128720799208384	0.0032879828929071
2	A	26	50	20120615	19	1478	29.08	0.0132175864362617	0.0040588848478923
2	A	26	50	20120615	19	1480	29.12	0.0132747630905885	0.0047032429733164
2	A	26	50	20120615	19	1482	29.16	0.0132806532900757	0.0051236391679352
2	A	26	50	20120615	19	1484	29.2	0.0127294069855983	0.0052106274441568
2	A	26	50	20120615	19	1486	29.24	0.0122549595486256	0.0054223564276475
2	A	26	50	20120615	19	1488	29.28	0.0123887724358974	0.0061444821568664
2	A	26	50	20120615	19	1490	29.32	0.0124248702370769	0.0068053795099024
2	A	26	50	20120615	19	1492	29.36	0.0121917159181163	0.00753261762114937
2	A	26	50	20120615	19	1494	29.4	0.0125134282903527	0.00803987481276917
2	A	26	50	20120615	19	1496	29.44	0.0123852651862627	0.00825140580636113
2	A	26	50	20120615	19	1498	29.48	0.0123732210364587	0.00919819845184613
2	A	26	50	20120615	19	1500	29.52	0.011654972373721	0.00909697116637181
2	A	26	50	20120615	19	1502	29.56	0.0118037851171421	0.0100817255465116
2	A	26	50	20120615	19	1504	29.6	0.0116799954684936	0.0105706297816257
2	A	26	50	20120615	19	1506	29.64	0.0114177825963601	0.0113018170842456
2	A	26	50	20120615	19	1508	29.68	0.0109915782266406	0.0125149690760289
2	A	26	50	20120615	19	1510	29.72	0.0114030090143808	0.0128491272347211
2	A	26	50	20120615	19	1512	29.76	0.0117661578439948	0.0129618329845744
2	A	26	50	20120615	19	1514	29.8	0.0124645106432302	0.0133381269292506
2	A	26	50	20120615	19	1516	29.84	0.0137993938958220	0.0140914997071302
2	A	26	50	20120615	19	1518	29.88	0.0141662833203085	0.0139258952989763
2	A	26	50	20120615	19	1520	29.92	0.0150491414919589	0.0147908495269271
2	A	26	50	20120615	19	1522	29.96	0.0160340281010668	0.0160400526508425
2	A	26	50	20120615	19	1524	30	0.0162222669972865	0.0168074544272608
2	A	26	50	20120615	19	1526	30.04	0.0160239801137061	0.0171458615906011
2	A	26	50	20120615	19	1528	30.08	0.0161958919143482	0.0178523885442271
2	A	26	50	20120615	19	1530	30.12	0.0164621812570752	0.0189619168656547
2	A	26	50	20120615	19	1532	30.16	0.0166501726659215	0.0200790748692513
2	A	26	50	20120615	19	1534	30.2	0.01629813248384	0.0212899669477620
2	A	26	50	20120615	19	1536	30.24	0.015331517513958	0.0221860126608816
2	A	26	50	20120615	19	1538	30.28	0.0150416390890105	0.0224896089573841
2	A	26	50	20120615	19	1540	30.32	0.0144237196861350	0.0228082807704614
2	A	26	50	20120615	19	1542	30.36	0.0137910995332787	0.0230644372730141
2	A	26	50	20120615	19	1544	30.4	0.0131014300053162	0.0232657647157535
2	A	26	50	20120615	19	1546	30.44	0.0119259646836497	0.0236323140218782
2	A	26	50	20120615	19	1548	30.48	0.0110706511495536	0.0237493797921443
2	A	26	50	20120615	19	1550	30.52	0.0101455256700577	0.0240873520848141
2	A	26	50	20120615	19	1552	30.56	0.00860926547725182	0.0239159211167833
2	A	26	50	20120615	19	1554	30.6	0.00761149538259073	0.024337073915658
2	A	26	50	20120615	19	1556	30.64	0.00657206255638213	0.0243415852569220
2	A	26	50	20120615	19	1558	30.68	0.00549230343044246	0.0239506895572142
2	A	26	50	20120615	19	1560	30.72	0.00455274236600864	0.0240257984395119
2	A	26	50	20120615	19	1562	30.76	0.00420283057533848	0.0241515998069528
2	A	26	50	20120615	19	1564	30.8	0.00178803263331517	0.0233036514970895
2	A	26	50	20120615	19	1566	30.84	0.0006034449270646	0.0235773583899512
2	A	26	50	20120615	19	1568	30.88	-7.52262620233105e-05	0.0233588864361951
2	A	26	50	20120615	19	1570	30.92	-0.00092364338368252	0.0229613347403560
2	A	26	50	20120615	19	1572	30.96	-0.00202084046995303	0.0228479353187504
2	A	26	50	20120615	19	1574	31	-0.00319600951387821	0.0221563283182074
2	A	26	50	20120615	19	1576	31.04	-0.00414322147368446	0.0213239787839371
2	A	26	50	20120615	19	1578	31.08	-0.00492429162418309	0.0204371113168373
2	A	26	50	20120615	19	1580	31.12	-0.00554706177957759	0.0192454596138427
2	A	26	50	20120615	19	1582	31.16	-0.00621594236817319	0.0185959961774585
2	A	26	50	20120615	19	1584	31.2	-0.00654409648318619	0.0168423006494377
2	A	26	50	20120615	19	1586	31.24	-0.00670493499163489	0.0165935687680875
2	A	26	50	20120615	19	1588	31.28	-0.00763287829165379	0.0160225729712116
2	A	26	50	20120615	19	1590	31.32	-0.00770274044163509	0.0163448298156695
2	A	26	50	20120615	19	1592	31.36	-0.00783818674557129	0.0154687174427116
2	A	26	50	20120615	19	1594	31.4	-0.00747254890008759	0.0155068375692854
2	A	26	50	20120615	19	1596	31.44	-0.00787570583138109	0.015741420243944
2	A	26	50	20120615	19	1598	31.48	-0.00758133727837309	0.0160125674102578
2	A	26	50	20120615	19	1600	31.52	-0.00763220654021169	0.0162418821393966
2	A	26	50	20120615	19	1602	31.56	-0.00777170456600419	0.0165615368308998
2	A	26	50	20120615	19	1604	31.6	-0.00729307105688679	0.0164673714208492
2	A	26	50	20120615	19	1606	31.64	-0.00770507389401299	0.0168872938539246
2	A	26	50	20120615	19	1608	31.68	-0.00765309447452789	0.0168501778189801
2	A	26	50	20120615	19	1610	31.72	-0.00741347012851939	0.0171403602998435
2	A	26	50	20120615	19	1612	31.76	-0.00667952864498689	0.0175655506784388
2	A	26	50	20120615	19	1614	31.8	-0.00705884900668659	0.0176687458420851
2	A	26	50	20120615	19	1616	31.84	-0.00708715449113749	0.0175878881816564
2	A	26	50	20120615	19	1618	31.88	-0.00672252780835079	0.018247449102876
2	A	26	50	20120615	19	1620	31.92	-0.00672252780835079	0.018247449102876
2	A	26	50	20120615	19	1622	31.96	-0.00628410039081169	0.0186999338032251
2	A	26	50	20120615	19	1624	32	-0.00579985952491959	0.0191890254216362
2	A	26	50	20120615	19	1626	32.04	-0.00587602906738899	0.0197641295089108
2	A	26	50	20120615	19	1628	32.08	-0.00584525578027169	0.0211555035222516
2	A	26	50	20120615	19	1630	32.12	-0.00579229348236089	0.0217834850546234
2	A	26	50	20120615	19	1632	32.16	-0.00559421165974709	0.0224413277063647
2	A	26	50	20120615	19	1634	32.2	-0.00542485251458509	0.0234456385387517
2	A	26	50	20120615	19	1636	32.24	-0.00575851499142359	0.0242938343359884
2	A	26	50	20120615	19	1638	32.28	-0.00575056711120299	0.0246525071796775
2	A	26	50	20120615	19	1640	32.32	-0.00553242466920699	0.0255962826005272
2	A	26	50	20120615	19	1642	32.36	-0.00613811819583579	0.026722152159668
2	A	26	50	20120615	19	1644	32.4	-0.00640227349029719	0.0276559771738928
2	A	26	50	20120615	19	1646	32.44	-0.00691369625503599	0.0293305043125141
2	A	26	50	20120615	19	1648	32.48	-0.00702133699194459	0.0307041108608351
2	A	26	50	20120615	19	1650	32.52	-0.00743209532113589	0.0314821404521746
2	A	26	50	20120615	19	1652	32.56	-0.00785283799807749	0.0330448322964613
2	A	26	50	20120615	19	1654	32.6	-0.00870227123218129	0.0342021681073649
2	A	26	50	20120615	19	1656	32.64	-0.0089371721048915	0.035081243257736
2	A	26	50	20120615	19	1658	32.68	-0.00896156021777459	0.0357930947254243
2	A	26	50	20120615	19	1660	32.72	-0.0095876820593118	0.0368023694474153
2	A	26	50	20120615	19	1662	32.76	-0.0104067379860958	0.0370541560300603
2	A	26	50	20120615	19	1664	32.8	-0.0108311222629606	0.037895210048807
2	A	26	50	20120615	19	1666	32.84	-0.0107217045596398	0.037876641424733
2	A	26	50	20120615	19	1668	32.88	-0.0106537021004931	0.0378159504497038
2	A	26	50	20120615	19	1670	32.92	-0.0105548202882119	0.0375311561225131
2	A	26	50	20120615	19	1672	32.96	-0.0102734837131812	0.0375444992274741
2	A	26	50	20120615	19	1674	33	-0.0104100684590352	0.0374171068697755
2	A	26	50	20120615	19	1676	33.04	-0.0097798312560315	0.0371241454592621
2	A	26	50	20120615	19	1678	33.08	-0.00985619171733179	0.036888827393551
2	A	26	50	20120615	19	1680	33.12	-0.00907112641351939	0.0370775188381107
2	A	26	50	20120615	19	1682	33.16	-0.00875406680390319	0.0372309539385603
2	A	26	50	20120615	19	1684	33.2	-0.00822114870719419	0.037615238189864
2	A	26	50	20120615	19	1686	33.24	-0.00763602491683009	0.0372850829626602
2	A	26	50	20120615	19	1688	33.28	-0.00638568335099699	0.0375648497606366
2	A	26	50	20120615	19	1690	33.32	-0.00519382658703579	0.0375155927022592
2	A	26	50	20120615	19	1692	33.36	-0.00349616220035627	0.0376655417662776
2	A	26	50	20120615	19	1694	33.4	-0.00170711133327619	0.038495331574
2	A	26	50	20120615	19	1696	33.44	0.0002479682060265	0.0383470512819852
2	A	26	50	20120615	19	1698	33.48	0.00198108692671473	0.038741475444531
2	A	26	50	20120615	19	1700	33.52	0.00383540374969833	0.0391170905666973
2	A	26	50	20120615	19	1702	33.56	0.00527224472906939	0.0393007969084496
2	A	26	50	20120615	19	1704	33.6	0.00746300295854156	0.0395211313814673
2	A	26	50	20120615	19	1706	33.64	0.00898830299623906	0.0398299249128115
2	A	26	50	20120615	19	1708	33.68	0.0104718837338465	0.0400064894760738
2	A	26	50	20120615	19	1710	33.72	0.0126072047916737	0.0408292789266624
2	A	26	50	20120615	19	1712	33.76	0.0137881438269333	0.0410451586269587
2	A	26	50	20120615	19	1714	33.8	0.0153305487776677	0.0413608888758263
2	A	26	50	20120615	19	1716	33.84	0.0167616409789078	0.0418440761526145
2	A	26	50	20120615	19	1718	33.88	0.0181458802848264	0.0419477309356686
2	A	26	50	20120615	19	1720	33.92	0.0198259094283831	0.0415800919779941
2	A	26	50	20120615	19	1722	33.96	0.0211607856099071	0.0412116893449959
2	A	26	50	20120615	19	1724	34	0.0233052071320081	0.0404158618759739
2	A	26	50	20120615	19	1726	34.04	0.0245779074142623	0.0398106703951598
2	A	26	50	20120615	19	1728	34.08	0.0259822002684953	0.0394008525179875
2	A	26	50	20120615	19	1730	34.12	0.027196084822904	0.038440960719381
2	A	26	50	20120615	19	1732	34.16	0.0288824270158032	0.0375546391387163
2	A	26	50	20120615	19	1734	34.2	0.0304128394355287	0.0365341921295825
2	A	26	50	20120615	19	1736	34.24	0.031676142268661	0.036104426770113
2	A	26	50	20120615	19	1738	34.28	0.033012630653646	0.0355771513855178
2	A	26	50	20120615	19	1740	34.32	0.0341047641482565	0.0348586531140863
2	A	26	50	20120615	19	1742	34.36	0.0354303772309469	0.0348017310182008
2	A	26	50	20120615	19	1744	34.4	0.0369754479742464	0.034077045562434
2	A	26	50	20120615	19	1746	34.44	0.0383632157430031	0.0338866924169385
2	A	26	50	20120615	19	1748	34.48	0.0396609688185147	0.0333340884674413
2	A	26	50	20120615	19	1750	34.52	0.0406490798345448	0.0320734584979419
2	A	26	50	20120615	19	1752	34.56	0.0414582928349347	0.0309463302887305
2	A	26	50	20120615	19	1754	34.6	0.042588956578052	0.0299077318485237
2	A	26	50	20120615	19	1756	34.64	0.0433049021940034	0.0288434654321598
2	A	26	50	20120615	19	1758	34.68	0.0439065086434369	0.0272751025914881
2	A	26	50	20120615	19	1760	34.72	0.0451965542550336	0.0256589393324081
2	A	26	50	20120615	19	1762	34.76	0.0462101211151864	0.0244055218520768
2	A	26	50	20120615	19	1764	34.8	0.0471727762870938	0.0231694991985628
2	A	26	50	20120615	19	1766	34.84	0.0478692764665625	0.0217517501022837
2	A	26	50	20120615	19	1768	34.88	0.0488107891457124	0.0207412238012900
2	A	26	50	20120615	19	1770	34.92	0.0493484024314486	0.0184129333028771
2	A	26	50	20120615	19	1772	34.96	0.0508573683025007	0.0175720419186900
2	A	26	50	20120615	19	1774	35	0.0507109264881169	0.0172312871608362
2	A	26	50	20120615	19	1776	35.04	0.0504863493744121	0.0169245442391575
2	A	26	50	20120615	19	1778	35.08	0.0503705959943318	0.0170697132613351
2	A	26	50	20120615	19	1780	35.12	0.0501377457312871	0.0172454292964600
2	A	26	50	20120615	19	1782	35.16	0.0500014862545525	0.0176533591985265
2	A	26	50	20120615	19	1784	35.2	0.0496988445522046	0.0173528388165222
2	A	26	50	20120615	19	1786	35.24	0.0497308057787143	0.0169749609526561
2	A	26	50	20120615	19	1788	35.28	0.049691914905749	0.0168729961548090
2	A	26	50	20120615	19	1790	35.32	0.0491661810139368	0.0166633389941872
2	A	26	50	20120615	19	1792	35.36	0.0485814744165736	0.0163418175407817
2	A	26	50	20120615	19	1794	35.4	0.0489871415769404	0.015464793000076
2	A	26	50	20120615	19	1796	35.44	0.049109117496695	0.015563717238764
2	A	26	50	20120615	19	1798	35.48	0.0489475435971939	0.0156370442119730
2	A	26	50	20120615	19	1800	35.52	0.0491139258228071	0.0155065830108441
2	A	26	50	20120615	19	1802	35.56	0.0489015109457387	0.015789567144675
2	A	26	50	20120615	19	1804	35.6	0.0488998846001419	0.0158703894497646
2	A	26	50	20120615	19	1806	35.64	0.0492188604691352	0.0160322461919782
2	A	26	50	20120615	19	1808	35.68	0.0494199616377046	0.0159070882917082
2	A	26	50	20120615	19	1810	35.72	0.049262842510925	0.0163200386519211
2	A	26	50	20120615	19	1812	35.76	0.0491118752131417	0.0166511767575508
2	A	26	50	20120615	19	1814	35.8	0.0486956014510572	0.0169650614577195
2	A	26	50	20120615	19	1816	35.84	0.0487436140014997	0.0171020280412353
2	A	26	50	20120615	19	1818	35.88	0.0488314366637231	0.0174082052774891
2	A	26	50	20120615	19	1820	35.92	0.048626375697179	0.0174489346280855
2	A	26	50	20120615	19	1822	35.96	0.0489783027421755	0.0176844718968987
2	A	26	50	20120615	19	1824	36	0.0487743024358032	0.0181561828306283
2	A	26	50	20120615	19	1826	36.04	0.0484886312962038	0.0183533242012231
2	A	26	50	20120615	19	1828	36.08	0.048696096425804	0.0182809164668296
2	A	26	50	20120615	19	1830	36.12	0.0483795954305449	0.0192117518335835
2	A	26	50	20120615	19	1832	36.16	0.0478802366216709	0.0194562693585178
2	A	26	50	20120615	19	1834	36.2	0.0478800244896366	0.0199576787770572
2	A	26	50	20120615	19	1836	36.24	0.0480539727578085	0.0202532494115932
2	A	26	50	20120615	19	1838	36.28	0.0479870097456301	0.0205259804970968
2	A	26	50	20120615	19	1840	36.32	0.0479882118271581	0.0211901658966654
2	A	26	50	20120615	19	1842	36.36	0.0478215467588325	0.0220783627245138
2	A	26	50	20120615	19	1844	36.4	0.0478666601714722	0.0228298758115589
2	A	26	50	20120615	19	1846	36.44	0.0483946568049842	0.0243447106688948
2	A	26	50	20120615	19	1848	36.48	0.0481118848031877	0.0255598736723639
2	A	26	50	20120615	19	1850	36.52	0.0488279718404953	0.0270048463797186
2	A	26	50	20120615	19	1852	36.56	0.0490546702745437	0.0281329645384236
2	A	26	50	20120615	19	1854	36.6	0.0489656455307923	0.0289316416477738
2	A	26	50	20120615	19	1856	36.64	0.049016698640394	0.0295447032270626
2	A	26	50	20120615	19	1858	36.68	0.0497671510672672	0.0303938677605895
2	A	26	50	20120615	19	1860	36.72	0.0498960566334776	0.0312988937298301
2	A	26	50	20120615	19	1862	36.76	0.0502524384511956	0.0321305927258618
2	A	26	50	20120615	19	1864	36.8	0.0501657471598221	0.0328651352501583
2	A	26	50	20120615	19	1866	36.84	0.0500007084370932	0.0327097131796535
2	A	26	50	20120615	19	1868	36.88	0.050250317130852	0.0336169311799159
2	A	26	50	20120615	19	1870	36.92	0.049843872153026	0.0333787776160122
2	A	26	50	20120615	19	1872	36.96	0.0494730653569718	0.0336454982938758
2	A	26	50	20120615	19	1874	37	0.049062024185068	0.0337360786725458
2	A	26	50	20120615	19	1876	37.04	0.048374292129686	0.0340135473734834
2	A	26	50	20120615	19	1878	37.08	0.0481038237858821	0.033866681295031
2	A	26	50	20120615	19	1880	37.12	0.0480251228011361	0.0341005215075694
2	A	26	50	20120615	19	1882	37.16	0.0476850044393853	0.0343180275534623
2	A	26	50	20120615	19	1884	37.2	0.0471705842560721	0.0342732676942132
2	A	26	50	20120615	19	1886	37.24	0.0466014340078951	0.0345239370481439
2	A	26	50	20120615	19	1888	37.28	0.0460356071615896	0.0346838846020483
2	A	26	50	20120615	19	1890	37.32	0.0458279298999551	0.0348505496703739
2	A	26	50	20120615	19	1892	37.36	0.0451166511887596	0.0353103812101795
2	A	26	50	20120615	19	1894	37.4	0.0444951750387747	0.035248085102757
2	A	26	50	20120615	19	1896	37.44	0.0441171557535524	0.0358868853688809
2	A	26	50	20120615	19	1898	37.48	0.0433324793584697	0.0358796021690347
2	A	26	50	20120615	19	1900	37.52	0.0429792088105889	0.0359455045210413
2	A	26	50	20120615	19	1902	37.56	0.0420186042483469	0.0363087452745368
2	A	26	50	20120615	19	1904	37.6	0.0413748542347547	0.0364159426625647
2	A	26	50	20120615	19	1906	37.64	0.0404109969813193	0.0366832997365313
2	A	26	50	20120615	19	1908	37.68	0.0394803737465997	0.0373029374088851
2	A	26	50	20120615	19	1910	37.72	0.0386402531088042	0.0371092679325859
2	A	26	50	20120615	19	1912	37.76	0.0378867247674327	0.0369182430356484
2	A	26	50	20120615	19	1914	37.8	0.0371360884927963	0.0372666769731459
2	A	26	50	20120615	19	1916	37.84	0.0366097606312879	0.0373485175120004
2	A	26	50	20120615	19	1918	37.88	0.0364010509937529	0.0370328367606075
2	A	26	50	20120615	19	1920	37.92	0.0359105946592541	0.0371424453827592
2	A	26	50	20120615	19	1922	37.96	0.0354999565382156	0.0365038784618731
2	A	26	50	20120615	19	1924	38	0.0351380875718756	0.0363887331936247
2	A	26	50	20120615	19	1926	38.04	0.0348347175495432	0.0365349840891775
2	A	26	50	20120615	19	1928	38.08	0.0347236664295578	0.0357577676706363
2	A	26	50	20120615	19	1930	38.12	0.0341783598220424	0.03579310886756
2	A	26	50	20120615	19	1932	38.16	0.0339322937332573	0.0359544635639589
2	A	26	50	20120615	19	1934	38.2	0.0336381797386905	0.0358388798895062
2	A	26	50	20120615	19	1936	38.24	0.0342236924377842	0.0357308056890696
2	A	26	50	20120615	19	1938	38.28	0.0342459450881882	0.0352552975919251
2	A	26	50	20120615	19	1940	38.32	0.0341999760763432	0.0343021247219535
2	A	26	50	20120615	19	1942	38.36	0.0345339001826908	0.0340548919069794
2	A	26	50	20120615	19	1944	38.4	0.0345323799031112	0.0337727209459469
2	A	26	50	20120615	19	1946	38.44	0.0342642732959565	0.0336526259302302
2	A	26	50	20120615	19	1948	38.48	0.0346351225184176	0.0336791707187959
2	A	26	50	20120615	19	1950	38.52	0.0343891978509888	0.0332623949108968
2	A	26	50	20120615	19	1952	38.56	0.0343856128196081	0.0328820209600931
2	A	26	50	20120615	19	1954	38.6	0.0340038458684455	0.0325507414331072
2	A	26	50	20120615	19	1956	38.64	0.0334071043136666	0.0311944540582489
2	A	26	50	20120615	19	1958	38.68	0.0330266101547101	0.029985372173098
2	A	26	50	20120615	19	1960	38.72	0.0329276859160221	0.0290667697536586
2	A	26	50	20120615	19	1962	38.76	0.0327159074350567	0.0279849670891213
2	A	26	50	20120615	19	1964	38.8	0.0316911682877612	0.0269057807196744
2	A	26	50	20120615	19	1966	38.84	0.0305947992235314	0.0256474842025529
2	A	26	50	20120615	19	1968	38.88	0.0301263409809953	0.0244122393664981
2	A	26	50	20120615	19	1970	38.92	0.0291186431071264	0.0239355786853003
2	A	26	50	20120615	19	1972	38.96	0.0286791762426189	0.0232620594762201
2	A	26	50	20120615	19	1974	39	0.0275263800572505	0.0220300673313587
2	A	26	50	20120615	19	1976	39.04	0.0267345618836778	0.0214192684937698
2	A	26	50	20120615	19	1978	39.08	0.0260886198390639	0.0206944133323755
2	A	26	50	20120615	19	1980	39.12	0.0245761184341059	0.019794266399925
2	A	26	50	20120615	19	1982	39.16	0.0239840579262184	0.0193744571039345
2	A	26	50	20120615	19	1984	39.2	0.0224555051973274	0.0186542688472961
2	A	26	50	20120615	19	1986	39.24	0.0210492819415817	0.0179675974520858
2	A	26	50	20120615	19	1988	39.28	0.0199645518549703	0.0164645429937244
2	A	26	50	20120615	19	1990	39.32	0.0192251939334939	0.0168214834257996
2	A	26	50	20120615	19	1992	39.36	0.0188750487975859	0.0165890008582811
2	A	26	50	20120615	19	1994	39.4	0.0175867426686709	0.0159242780575589
2	A	26	50	20120615	19	1996	39.44	0.0171149893085345	0.0163609730634840
2	A	26	50	20120615	19	1998	39.48	0.0161663843483693	0.0162765940112850
2	A	26	50	20120615	19	2000	39.52	0.0153054040605287	0.0157964331515203
2	A	26	50	20120615	19	2002	39.56	0.0146632167529229	0.0157553714607368
2	A	26	50	20120615	19	2004	39.6	0.0147675432874192	0.0160987000872741
2	A	26	50	20120615	19	2006	39.64	0.0145932697501280	0.0163361606865322
2	A	26	50	20120615	19	2008	39.68	0.0139057568978481	0.0163805599213229
2	A	26	50	20120615	19	2010	39.72	0.0140969020029384	0.0167157568198766
2	A	26	50	20120615	19	2012	39.76	0.0140010748919520	0.0168074120008540
2	A	26	50	20120615	19	2014	39.8	0.0134634474640803	0.016557732596417
2	A	26	50	20120615	19	2016	39.84	0.0132578773806537	0.0169147649523737
2	A	26	50	20120615	19	2018	39.88	0.0125783406928656	0.0169649766049058
2	A	26	50	20120615	19	2020	39.92	0.0122486875114765	0.0171219260260579
2	A	26	50	20120615	19	2022	39.96	0.0115080497267261	0.0173175400460054
2	A	26	50	20120615	19	2024	40	0.0114202624198418	0.0175232020533135
2	A	26	50	20120615	19	2026	40.04	0.0108171144776253	0.0175190018390332
2	A	26	50	20120615	19	2028	40.08	0.0110660019224673	0.0174426343066651
2	A	26	50	20120615	19	2030	40.12	0.0105976638880840	0.0181535382512666
2	A	26	50	20120615	19	2032	40.16	0.0101882702749804	0.0188845664548607
2	A	26	50	20120615	19	2034	40.2	0.0102389415469203	0.0188631411193908
2	A	26	50	20120615	19	2036	40.24	0.0103155777798653	0.0189067696077900
2	A	26	50	20120615	19	2038	40.28	0.0098589352916428	0.0189744185135461
2	A	26	50	20120615	19	2040	40.32	0.00982698113620098	0.0192273576802443
2	A	26	50	20120615	19	2042	40.36	0.0096530965076394	0.018390348312286
2	A	26	50	20120615	19	2044	40.4	0.00951945332599514	0.0184212064522170
2	A	26	50	20120615	19	2046	40.44	0.00931145079524131	0.0186527414966487
2	A	26	50	20120615	19	2048	40.48	0.00918593227051288	0.0182628498885702
2	A	26	50	20120615	19	2050	40.52	0.00867185149845464	0.0184985427208753
2	A	26	50	20120615	19	2052	40.56	0.00844067000741351	0.0176527440156269
2	A	26	50	20120615	19	2054	40.6	0.00751637537838551	0.0174051081497875
2	A	26	50	20120615	19	2056	40.64	0.00710320086532293	0.0164669351359652
2	A	26	50	20120615	19	2058	40.68	0.00600507605495551	0.0160569807871841
2	A	26	50	20120615	19	2060	40.72	0.0052977571417346	0.0147371942643707
2	A	26	50	20120615	19	2062	40.76	0.00463924273855119	0.0145933687450773
2	A	26	50	20120615	19	2064	40.8	0.00386336982289425	0.0135956198636197
2	A	26	50	20120615	19	2066	40.84	0.00368249190826674	0.0130602268931765
2	A	26	50	20120615	19	2068	40.88	0.00403135010983293	0.0125942859507814
2	A	26	50	20120615	19	2070	40.92	0.00403440481112766	0.0112419159474909
2	A	26	50	20120615	19	2072	40.96	0.00384728314362226	0.0109737315585903
2	A	26	50	20120615	19	2074	41	0.00407760903545815	0.00990972677173544
2	A	26	50	20120615	19	2076	41.04	0.00479682148473862	0.00885009897585615
2	A	26	50	20120615	19	2078	41.08	0.00491713570355751	0.00843412926968754
2	A	26	50	20120615	19	2080	41.12	0.00501444066771659	0.006882970337002
2	A	26	50	20120615	19	2082	41.16	0.00495994394809054	0.0062198385265375
2	A	26	50	20120615	19	2084	41.2	0.00448276000787461	0.0058860982679531
2	A	26	50	20120615	19	2086	41.24	0.00406044048281095	0.0052691546724356
2	A	26	50	20120615	19	2088	41.28	0.00381646743009815	0.0052786369743713
2	A	26	50	20120615	19	2090	41.32	0.00310979198404813	0.005701819169708
2	A	26	50	20120615	19	2092	41.36	0.00259189283537148	0.0055467647947295
2	A	26	50	20120615	19	2094	41.4	0.00144876279970187	0.0063411497659179
2	A	26	50	20120615	19	2096	41.44	0.00096822717334311	0.006683092463164
2	A	26	50	20120615	19	2098	41.48	0.000206694383208640	0.0076025929082156
2	A	26	50	20120615	19	2100	41.52	-0.00056193775900895	0.00830475701300165
2	A	26	50	20120615	19	2102	41.56	-0.0010818592330798	0.00886243798918786
2	A	26	50	20120615	19	2104	41.6	-0.00154590725062162	0.00986404272392332
2	A	26	50	20120615	19	2106	41.64	-0.00157054115382189	0.0105684466601495
2	A	26	50	20120615	19	2108	41.68	-0.00231142600168165	0.0119495318455599
2	A	26	50	20120615	19	2110	41.72	-0.00241298067759566	0.012427649166727
2	A	26	50	20120615	19	2112	41.76	-0.00268180146259935	0.0130161529275051
2	A	26	50	20120615	19	2114	41.8	-0.00295239001455601	0.0142115240121688
2	A	26	50	20120615	19	2116	41.84	-0.0035794310949088	0.0152252535068813
2	A	26	50	20120615	19	2118	41.88	-0.00431164723789528	0.0154246929745149
2	A	26	50	20120615	19	2120	41.92	-0.00537871379711269	0.0165201569420648
2	A	26	50	20120615	19	2122	41.96	-0.00647942449697889	0.0172810886914352
2	A	26	50	20120615	19	2124	42	-0.00708572613543949	0.0180935119566117
2	A	26	50	20120615	19	2126	42.04	-0.00831800112301329	0.0184653935549733
2	A	26	50	20120615	19	2128	42.08	-0.00871679520546689	0.0189219158350430
2	A	26	50	20120615	19	2130	42.12	-0.00943930277234769	0.0200459469165527
2	A	26	50	20120615	19	2132	42.16	-0.00994527302962569	0.0207738779924452
2	A	26	50	20120615	19	2134	42.2	-0.00975186518283549	0.0219452145176164
2	A	26	50	20120615	19	2136	42.24	-0.0096953956352900	0.0221839761933518
2	A	26	50	20120615	19	2138	42.28	-0.00905290427176829	0.0227981832856261
2	A	26	50	20120615	19	2140	42.32	-0.00878632501526089	0.0232108508031265
2	A	26	50	20120615	19	2142	42.36	-0.00800184661007699	0.0234180472321498
2	A	26	50	20120615	19	2144	42.4	-0.00801046624173959	0.0230442776586824
2	A	26	50	20120615	19	2146	42.44	-0.00789659376569729	0.0231061070756294
2	A	26	50	20120615	19	2148	42.48	-0.00780358801076789	0.0232941479819503
2	A	26	50	20120615	19	2150	42.52	-0.00789874337031219	0.0235528288557118
2	A	26	50	20120615	19	2152	42.56	-0.00860259038923739	0.0230035553791539
2	A	26	50	20120615	19	2154	42.6	-0.00863174440182579	0.0226627086974186
2	A	26	50	20120615	19	2156	42.64	-0.00888206727343359	0.0226190024272734
2	A	26	50	20120615	19	2158	42.68	-0.0093315962674373	0.0223685947028518
2	A	26	50	20120615	19	2160	42.72	-0.00936968810973979	0.0226314475066223
2	A	26	50	20120615	19	2162	42.76	-0.0098025859522501	0.0226868776071995
2	A	26	50	20120615	19	2164	42.8	-0.010313406962047	0.0222832539854304
2	A	26	50	20120615	19	2166	42.84	-0.0106542465727146	0.0221173525924284
2	A	26	50	20120615	19	2168	42.88	-0.0115136217281618	0.0216696550049880
2	A	26	50	20120615	19	2170	42.92	-0.0113685234166624	0.0206171972718699
2	A	26	50	20120615	19	2172	42.96	-0.0119423405695952	0.0200860893685207
2	A	26	50	20120615	19	2174	43	-0.012006545865327	0.0197831648234604
2	A	26	50	20120615	19	2176	43.04	-0.0123998386570229	0.0195089488137162
2	A	26	50	20120615	19	2178	43.08	-0.0125042076179261	0.0198576938781974
2	A	26	50	20120615	19	2180	43.12	-0.0121433003168085	0.0194909883014741
2	A	26	50	20120615	19	2182	43.16	-0.011703232411537	0.0201294703695465
2	A	26	50	20120615	19	2184	43.2	-0.0116128995202404	0.0204054895015827
2	A	26	50	20120615	19	2186	43.24	-0.0115354218302258	0.0201571323868265
2	A	26	50	20120615	19	2188	43.28	-0.0114367026525044	0.0207397954455920
2	A	26	50	20120615	19	2190	43.32	-0.0113529812096119	0.0209601299186098
2	A	26	50	20120615	19	2192	43.36	-0.0112488455939465	0.0217316329143590
2	A	26	50	20120615	19	2194	43.4	-0.0108310020548078	0.0223078683724835
2	A	26	50	20120615	19	2196	43.44	-0.0104782476948772	0.0221442933607916
2	A	26	50	20120615	19	2198	43.48	-0.0098380190730553	0.0224343627045700
2	A	26	50	20120615	19	2200	43.52	-0.0094875769522993	0.0230516669245458
2	A	26	50	20120615	19	2202	43.56	-0.00910729492537709	0.0237135188717364
2	A	26	50	20120615	19	2204	43.6	-0.00834389537334029	0.0241895502278990
2	A	26	50	20120615	19	2206	43.64	-0.00807444526330139	0.025299891722125
2	A	26	50	20120615	19	2208	43.68	-0.00695875097074179	0.026126803605248
2	A	26	50	20120615	19	2210	43.72	-0.00605841311946039	0.0276547694355106
2	A	26	50	20120615	19	2212	43.76	-0.00557517280966359	0.0289349190877046
2	A	26	50	20120615	19	2214	43.8	-0.00498219659849449	0.0301965354711637
2	A	26	50	20120615	19	2216	43.84	-0.00508764036170499	0.0317146088775575
2	A	26	50	20120615	19	2218	43.88	-0.00530922641372549	0.0333145298938736
2	A	26	50	20120615	19	2220	43.92	-0.00507124962651709	0.0353206978981171
2	A	26	50	20120615	19	2222	43.96	-0.00572908520719059	0.0369400289955767
2	A	26	50	20120615	19	2224	44	-0.00578326372876509	0.0377544604440118
2	A	26	50	20120615	19	2226	44.04	-0.00624697021373159	0.039258349288375
2	A	26	50	20120615	19	2228	44.08	-0.00637608791197629	0.0398999779816236
2	A	26	50	20120615	19	2230	44.12	-0.00722649695343809	0.0411352511019497
2	A	26	50	20120615	19	2232	44.16	-0.00711047487278099	0.0421047510674989
2	A	26	50	20120615	19	2234	44.2	-0.00802047180269339	0.0431992604408941
2	A	26	50	20120615	19	2236	44.24	-0.00839074119759389	0.0435751301215016
2	A	26	50	20120615	19	2238	44.28	-0.0095487487599397	0.0448734700956417
2	A	26	50	20120615	19	2240	44.32	-0.0110094545931758	0.0454789302770327
2	A	26	50	20120615	19	2242	44.36	-0.0117095822304321	0.0464050068151493
2	A	26	50	20120615	19	2244	44.4	-0.0131492657790635	0.0479706685079169
2	A	26	50	20120615	19	2246	44.44	-0.0139912248944901	0.0487218209705036
2	A	26	50	20120615	19	2248	44.48	-0.0149388823315685	0.049110171085799
2	A	26	50	20120615	19	2250	44.52	-0.0162940171223735	0.0497076409605626
2	A	26	50	20120615	19	2252	44.56	-0.0169435017719611	0.0496630154516019
2	A	26	50	20120615	19	2254	44.6	-0.017974732159508	0.0503535900762443
2	A	26	50	20120615	19	2256	44.64	-0.0193753622006145	0.0502776538790127
2	A	26	50	20120615	19	2258	44.68	-0.0201391223771097	0.050341350057862
2	A	26	50	20120615	19	2260	44.72	-0.0210141599477602	0.0503844199319041
2	A	26	50	20120615	19	2262	44.76	-0.0219128926666483	0.0498791214260682
2	A	26	50	20120615	19	2264	44.8	-0.0230145862449404	0.0497522452563199
2	A	26	50	20120615	19	2266	44.84	-0.0239480379067848	0.049950164444374
2	A	26	50	20120615	19	2268	44.88	-0.0251429564431085	0.0491601352509577
2	A	26	50	20120615	19	2270	44.92	-0.0263485190578094	0.0493304610110895
2	A	26	50	20120615	19	2272	44.96	-0.026742404404988	0.0499799824302298
2	A	26	50	20120615	19	2274	45	-0.0277487566546523	0.0503215171268633
2	A	26	50	20120615	19	2276	45.04	-0.0285377676143037	0.051055189909819
2	A	26	50	20120615	19	2278	45.08	-0.028985598137819	0.0512844848399679
2	A	26	50	20120615	19	2280	45.12	-0.0299426501955923	0.0516280849955092
2	A	26	50	20120615	19	2282	45.16	-0.0313318449058334	0.051668518775471
2	A	26	50	20120615	19	2284	45.2	-0.0322709039244526	0.0523017823954983
2	A	26	50	20120615	19	2286	45.24	-0.0323952769361955	0.0526538579329188
2	A	26	50	20120615	19	2288	45.28	-0.0333577129050007	0.052935929899002
2	A	26	50	20120615	19	2290	45.32	-0.033601289977916	0.0530198846871323
2	A	26	50	20120615	19	2292	45.36	-0.0338163847896852	0.0530807029413821
2	A	26	50	20120615	19	2294	45.4	-0.033942638705466	0.052859555295566
2	A	26	50	20120615	19	2296	45.44	-0.0343705938715758	0.0527213724883865
2	A	26	50	20120615	19	2298	45.48	-0.034498262000919	0.0526409390920266
2	A	26	50	20120615	19	2300	45.52	-0.0348461797504662	0.0521663078072907
2	A	26	50	20120615	19	2302	45.56	-0.0352557501402651	0.0517765364073651
2	A	26	50	20120615	19	2304	45.6	-0.0355642113314221	0.0511756158515093
2	A	26	50	20120615	19	2306	45.64	-0.0362321090415918	0.0503614884589902
2	A	26	50	20120615	19	2308	45.68	-0.0367854978796162	0.0500991447721022
2	A	26	50	20120615	19	2310	45.72	-0.0372853587343048	0.0498251338233246
2	A	26	50	20120615	19	2312	45.76	-0.0379815265735864	0.0492858022681101
2	A	26	50	20120615	19	2314	45.8	-0.0384396539860494	0.0488788693866051
2	A	26	50	20120615	19	2316	45.84	-0.0389595118205099	0.0485578499790142
2	A	26	50	20120615	19	2318	45.88	-0.0389169298501468	0.0487921993084351
2	A	26	50	20120615	19	2320	45.92	-0.0392315640835036	0.0482402600393121
2	A	26	50	20120615	19	2322	45.96	-0.039313411693426	0.0482233248319027
2	A	26	50	20120615	19	2324	46	-0.0394717611860049	0.0478207406571019
2	A	26	50	20120615	19	2326	46.04	-0.0400077622682799	0.0472704560178469
2	A	26	50	20120615	19	2328	46.08	-0.0400590275099159	0.046808644579054
2	A	26	50	20120615	19	2330	46.12	-0.040186589573242	0.0466021693989475
2	A	26	50	20120615	19	2332	46.16	-0.0401604973330162	0.0463328324259936
2	A	26	50	20120615	19	2334	46.2	-0.0402693917773189	0.0463556012643478
2	A	26	50	20120615	19	2336	46.24	-0.0403434965679873	0.0459389739488727
2	A	26	50	20120615	19	2338	46.28	-0.0406296626823335	0.0455770059875833
2	A	26	50	20120615	19	2340	46.32	-0.04087071538404	0.0448302305159722
2	A	26	50	20120615	19	2342	46.36	-0.0413581240883118	0.0449372157719657
2	A	26	50	20120615	19	2344	46.4	-0.0410233797380981	0.0448981834776442
2	A	26	50	20120615	19	2346	46.44	-0.0415839032835447	0.0449329024206004
2	A	26	50	20120615	19	2348	46.48	-0.0411505175373555	0.0451941783762489
2	A	26	50	20120615	19	2350	46.52	-0.041572165310977	0.0449552469948859
2	A	26	50	20120615	19	2352	46.56	-0.0415730845497926	0.044998168376504
2	A	26	50	20120615	19	2354	46.6	-0.0415291025080028	0.0446655453466338
2	A	26	50	20120615	19	2356	46.64	-0.0416437245172331	0.0447810158840016
2	A	26	50	20120615	19	2358	46.68	-0.0411438000229342	0.0446961630702592
2	A	26	50	20120615	19	2360	46.72	-0.0402620378667946	0.0447513173991917
2	A	26	50	20120615	19	2362	46.76	-0.0397028578242323	0.0450664041808885
2	A	26	50	20120615	19	2364	46.8	-0.0394022667315499	0.0445403874463638
2	A	26	50	20120615	19	2366	46.84	-0.0389862051014997	0.0445335992212644
2	A	26	50	20120615	19	2368	46.88	-0.0382102968305037	0.0443001832727947
2	A	26	50	20120615	19	2370	46.92	-0.037435166376967	0.0442052895427595
2	A	26	50	20120615	19	2372	46.96	-0.0363564749822669	0.0434015212645847
2	A	26	50	20120615	19	2374	47	-0.0349780410230219	0.0424736557463117
2	A	26	50	20120615	19	2376	47.04	-0.0329291284138557	0.0414617859424338
2	A	26	50	20120615	19	2378	47.08	-0.0318135048319743	0.0402988286326197
2	A	26	50	20120615	19	2380	47.12	-0.0305636370276846	0.0388949246871163
2	A	26	50	20120615	19	2382	47.16	-0.0295182220781071	0.0383950284770887
2	A	26	50	20120615	19	2384	47.2	-0.0287087615903438	0.0365422319336846
2	A	26	50	20120615	19	2386	47.24	-0.0277713501305248	0.0350621867299831
2	A	26	50	20120615	19	2388	47.28	-0.0274161703943348	0.0335885054873122
2	A	26	50	20120615	19	2390	47.32	-0.0264103817087751	0.0320219811242715
2	A	26	50	20120615	19	2392	47.36	-0.0257053962479321	0.0306275665517716
2	A	26	50	20120615	19	2394	47.4	-0.0249625098636175	0.0291736135882959
2	A	26	50	20120615	19	2396	47.44	-0.0237968443348315	0.0265556921523089
2	A	26	50	20120615	19	2398	47.48	-0.0236357654100772	0.0245381750842274
2	A	26	50	20120615	19	2400	47.52	-0.0235517611244722	0.0229245574095597
2	A	26	50	20120615	19	2402	47.56	-0.0233276789855142	0.0212308245365836
2	A	26	50	20120615	19	2404	47.6	-0.0233097891839502	0.0191652949180596
2	A	26	50	20120615	19	2406	47.64	-0.0241507512788153	0.0179143523114625
2	A	26	50	20120615	19	2408	47.68	-0.024414572818876	0.0167409086080834
2	A	26	50	20120615	19	2410	47.72	-0.0248749700441066	0.0152713285847434
2	A	26	50	20120615	19	2412	47.76	-0.0255403575252031	0.0144154465367952
2	A	26	50	20120615	19	2414	47.8	-0.0258780717238978	0.0126676199950583
2	A	26	50	20120615	19	2416	47.84	-0.0265716020548856	0.0114888729908203
2	A	26	50	20120615	19	2418	47.88	-0.0265817843925347	0.0097665022932061
2	A	26	50	20120615	19	2420	47.92	-0.0270403431401342	0.00845941540818277
2	A	26	50	20120615	19	2422	47.96	-0.0274799514259978	0.0068023106664721
2	A	26	50	20120615	19	2424	48	-0.0282255248160809	0.0054091688861784
2	A	26	50	20120615	19	2426	48.04	-0.0290880536677723	0.0044306745223724
2	A	26	50	20120615	19	2428	48.08	-0.0294343945691975	0.0031182843364902
2	A	26	50	20120615	19	2430	48.12	-0.0303875745102369	0.0022895551889396
2	A	26	50	20120615	19	2432	48.16	-0.030765452374103	0.00136494236186
2	A	26	50	20120615	19	2434	48.2	-0.0312728722002825	-2.98964747086003e-05
2	A	26	50	20120615	19	2436	48.24	-0.0321818579674978	-0.00109345578429120
2	A	26	50	20120615	19	2438	48.28	-0.0326964902828454	-0.0025358121965556
2	A	26	50	20120615	19	2440	48.32	-0.0332661355057692	-0.0022372717135386
2	A	26	50	20120615	19	2442	48.36	-0.0339219770453198	-0.002651706997992
2	A	26	50	20120615	19	2444	48.4	-0.0344364679393111	-0.003356692458835
2	A	26	50	20120615	19	2446	48.44	-0.034321421666012	-0.0033808048000735
2	A	26	50	20120615	19	2448	48.48	-0.0346247704751411	-0.0037296912859109
2	A	26	50	20120615	19	2450	48.52	-0.0346576509404662	-0.0034695467011124
2	A	26	50	20120615	19	2452	48.56	-0.0346254068712441	-0.0038346966429171
2	A	26	50	20120615	19	2454	48.6	-0.0347340891835125	-0.0035858657666176
2	A	26	50	20120615	19	2456	48.64	-0.0347730507671559	-0.0037378230138946
2	A	26	50	20120615	19	2458	48.68	-0.0346791469866143	-0.0039932299832592
2	A	26	50	20120615	19	2460	48.72	-0.034370848430017	-0.0037730369315977
2	A	26	50	20120615	19	2462	48.76	-0.0345925971165971	-0.0038867397020125
2	A	26	50	20120615	19	2464	48.8	-0.0341785153855342	-0.0041502076886826
2	A	26	50	20120615	19	2466	48.84	-0.0343262299921241	-0.0047783306424106
2	A	26	50	20120615	19	2468	48.88	-0.0338954605410253	-0.005136126673691
2	A	26	50	20120615	19	2470	48.92	-0.0339733129976339	-0.0058014434441094
2	A	26	50	20120615	19	2472	48.96	-0.0336163654944909	-0.0062780334146291
2	A	26	50	20120615	19	2474	49	-0.0331936570606976	-0.006345915665623
2	A	26	50	20120615	19	2476	49.04	-0.0329612310617216	-0.00576007769741
2	A	26	50	20120615	19	2478	49.08	-0.0326242946804862	-0.005925752816242
2	A	26	50	20120615	19	2480	49.12	-0.0313759330136404	-0.0056698155167915
2	A	26	50	20120615	19	2482	49.16	-0.0311783037393666	-0.0061996435568668
2	A	26	50	20120615	19	2484	49.2	-0.0297096924523168	-0.0069296111002891
2	A	26	50	20120615	19	2486	49.24	-0.0284396226072886	-0.0067413439197982
2	A	26	50	20120615	19	2488	49.28	-0.0275528117087313	-0.0074474183250842
2	A	26	50	20120615	19	2490	49.32	-0.0263127868308357	-0.0080934735067831
2	A	26	50	20120615	19	2492	49.36	-0.0254137076296248	-0.0093277213222764
2	A	26	50	20120615	19	2494	49.4	-0.0238007553424382	-0.0108450727726466
2	A	26	50	20120615	19	2496	49.44	-0.0232687345642345	-0.0114169743733092
2	A	26	50	20120615	19	2498	49.48	-0.0214911105427384	-0.0124149424578691
2	A	26	50	20120615	19	2500	49.52	-0.0206562012819202	-0.0132832271587593
2	A	26	50	20120615	19	2502	49.56	-0.0192718983363913	-0.0144954203137474
2	A	26	50	20120615	19	2504	49.6	-0.0181436670406013	-0.0150525921730511
2	A	26	50	20120615	19	2506	49.64	-0.0172472607030233	-0.016217133402055
2	A	26	50	20120615	19	2508	49.68	-0.0159787464929137	-0.0167018904558975
2	A	26	50	20120615	19	2510	49.72	-0.015024406896753	-0.0178417748714415
2	A	26	50	20120615	19	2512	49.76	-0.0136857830492888	-0.0191157691591053
2	A	26	50	20120615	19	2514	49.8	-0.0121798577373958	-0.0209473878544128
2	A	26	50	20120615	19	2516	49.84	-0.0109408652354007	-0.0218799202774416
2	A	26	50	20120615	19	2518	49.88	-0.0102617598827492	-0.023521963644713
2	A	26	50	20120615	19	2520	49.92	-0.00885900145023129	-0.0249998168173929
2	A	26	50	20120615	19	2522	49.96	-0.00817013802399939	-0.0265377740664736
2	A	26	50	20120615	19	2524	50	-0.00746989017859029	-0.0275030455334714
2	A	26	50	20120615	19	2526	50.04	-0.00655602537458479	-0.0285222692478737
2	A	26	50	20120615	19	2528	50.08	-0.00643779712077039	-0.0301528574852898
2	A	26	50	20120615	19	2530	50.12	-0.00622191742047419	-0.0317365645431134
2	A	26	50	20120615	19	2532	50.16	-0.00616025770915469	-0.0325719404944071
2	A	26	50	20120615	19	2534	50.2	-0.00595880298719469	-0.0334100741621476
2	A	26	50	20120615	19	2536	50.24	-0.00608869850289859	-0.0338346917842501
2	A	26	50	20120615	19	2538	50.28	-0.00595448963582939	-0.0339169990135802
2	A	26	50	20120615	19	2540	50.32	-0.00652187211705349	-0.0345197368338636
2	A	26	50	20120615	19	2542	50.36	-0.00666060646752229	-0.0352129843221389
2	A	26	50	20120615	19	2544	50.4	-0.00678830995220459	-0.0365719021342232
2	A	26	50	20120615	19	2546	50.44	-0.00714242902822279	-0.0382961113094685
2	A	26	50	20120615	19	2548	50.48	-0.00735880370326589	-0.0381743475217482
2	A	26	50	20120615	19	2550	50.52	-0.00747088012808399	-0.0389052838014607
2	A	26	50	20120615	19	2552	50.56	-0.00796005659930879	-0.0390691911533397
2	A	26	50	20120615	19	2554	50.6	-0.00799329061802459	-0.0393023949697751
2	A	26	50	20120615	19	2556	50.64	-0.00791932724871249	-0.039411430835434
2	A	26	50	20120615	19	2558	50.68	-0.0086079785429101	-0.0396647871951332
2	A	26	50	20120615	19	2560	50.72	-0.00894145010091769	-0.0393457406154618
2	A	26	50	20120615	19	2562	50.76	-0.00900699889953359	-0.0397801163111447
2	A	26	50	20120615	19	2564	50.8	-0.00889145765148779	-0.0396553826749434
2	A	26	50	20120615	19	2566	50.84	-0.00861533245343439	-0.0398766363867767
2	A	26	50	20120615	19	2568	50.88	-0.0085029731859039	-0.0396064508856853
2	A	26	50	20120615	19	2570	50.92	-0.00896075411604399	-0.0401032641101469
2	A	26	50	20120615	19	2572	50.96	-0.00848734612603969	-0.0397762272238482
2	A	26	50	20120615	19	2574	51	-0.00823717174685589	-0.0395790858532533
2	A	26	50	20120615	19	2576	51.04	-0.00756775375710649	-0.0397985010874555
2	A	26	50	20120615	19	2578	51.08	-0.00736417771480289	-0.0390867981121913
2	A	26	50	20120615	19	2580	51.12	-0.00677508705539639	-0.0387657009228545
2	A	26	50	20120615	19	2582	51.16	-0.00702144305796179	-0.038481161154105
2	A	26	50	20120615	19	2584	51.2	-0.00600525990271859	-0.0377271731933258
2	A	26	50	20120615	19	2586	51.24	-0.00592620536458199	-0.0373829536122442
2	A	26	50	20120615	19	2588	51.28	-0.00540810822600659	-0.0373722762998483
2	A	26	50	20120615	19	2590	51.32	-0.00527382864825929	-0.0364590478919458
2	A	26	50	20120615	19	2592	51.36	-0.0045901978122081	-0.0358046912766358
2	A	26	50	20120615	19	2594	51.4	-0.00456700470978518	-0.0347058473386719
2	A	26	50	20120615	19	2596	51.44	-0.00436484288104396	-0.0335875579642254
2	A	26	50	20120615	19	2598	51.48	-0.00310675849595684	-0.032494370880511
2	A	26	50	20120615	19	2600	51.52	-0.00269090899794104	-0.0304960164061997
2	A	26	50	20120615	19	2602	51.56	-0.00212734489333536	-0.0306293767451315
2	A	26	50	20120615	19	2604	51.6	-0.00104964344812894	-0.0290598118229317
2	A	26	50	20120615	19	2606	51.64	-0.0011624269797282	-0.0287097232555662
2	A	26	50	20120615	19	2608	51.68	-0.00111264666233266	-0.0285411489989313
2	A	26	50	20120615	19	2610	51.72	-0.00100679277718904	-0.0279975960162332
2	A	26	50	20120615	19	2612	51.76	-0.00079183231570833	-0.0273254203100373
2	A	26	50	20120615	19	2614	51.8	-0.00050000934711263	-0.0263807963610502
2	A	26	50	20120615	19	2616	51.84	-0.00027741213239511	-0.0245346819767284
2	A	26	50	20120615	19	2618	51.88	0.0004738888226156	-0.023481446426151
2	A	26	50	20120615	19	2620	51.92	0.00098590484287278	-0.021377167356018
2	A	26	50	20120615	19	2622	51.96	0.00175276214706959	-0.0203133252037228
2	A	26	50	20120615	19	2624	52	0.00276724824603792	-0.0184013791780725
2	A	26	50	20120615	19	2626	52.04	0.00334552017169228	-0.0183793174464995
2	A	26	50	20120615	19	2628	52.08	0.00440016993583202	-0.0172840797531196
2	A	26	50	20120615	19	2630	52.12	0.0055114589531448	-0.0167237683397074
2	A	26	50	20120615	19	2632	52.16	0.00686988179048228	-0.0161372232647132
2	A	26	50	20120615	19	2634	52.2	0.00818623177433915	-0.0151966298243788
2	A	26	50	20120615	19	2636	52.24	0.00906990311878798	-0.0143227165535104
2	A	26	50	20120615	19	2638	52.28	0.0107380387262852	-0.0139048871565072
2	A	26	50	20120615	19	2640	52.32	0.0115284426862955	-0.0135145642132923
2	A	26	50	20120615	19	2642	52.36	0.0129847998128273	-0.0135575563055884
2	A	26	50	20120615	19	2644	52.4	0.0145264340171702	-0.0138340350570323
2	A	26	50	20120615	19	2646	52.44	0.0157334652926556	-0.0141157463986571
2	A	26	50	20120615	19	2648	52.48	0.0174758471121774	-0.0149889525627443
2	A	26	50	20120615	19	2650	52.52	0.0181753878508053	-0.0150286212531689
2	A	26	50	20120615	19	2652	52.56	0.0189338305843059	-0.0156653001989493
2	A	26	50	20120615	19	2654	52.6	0.0196369068568397	-0.0166230763340664
2	A	26	50	20120615	19	2656	52.64	0.0201229720582274	-0.0173530933749634
2	A	26	50	20120615	19	2658	52.68	0.0203029307340393	-0.0184505938100431
2	A	26	50	20120615	19	2660	52.72	0.0206832127609615	-0.0193948642056396
2	A	26	50	20120615	19	2662	52.76	0.0207124162710245	-0.0192168854288149
2	A	26	50	20120615	19	2664	52.8	0.0212273314290845	-0.0198999505794411
2	A	26	50	20120615	19	2666	52.84	0.0216224626984116	-0.020879010628672
2	A	26	50	20120615	19	2668	52.88	0.0227623895403624	-0.0215963704581858
2	A	26	50	20120615	19	2670	52.92	0.0231657939590293	-0.0212737176339304
2	A	26	50	20120615	19	2672	52.96	0.0242821034344885	-0.0216696267207167
2	A	26	50	20120615	19	2674	53	0.0249840483361724	-0.0222362313844815
2	A	26	50	20120615	19	2676	53.04	0.0252706387145873	-0.0228359286456058
2	A	26	50	20120615	19	2678	53.08	0.0253927560556982	-0.0229928356403511
2	A	26	50	20120615	19	2680	53.12	0.0253279143638634	-0.0229434088763462
2	A	26	50	20120615	19	2682	53.16	0.0254684164812852	-0.0230571823574391
2	A	26	50	20120615	19	2684	53.2	0.0261587648317576	-0.0243454602020828
2	A	26	50	20120615	19	2686	53.24	0.0262506180026337	-0.0241240650688933
2	A	26	50	20120615	19	2688	53.28	0.0265356527461301	-0.0245178528353361
2	A	26	50	20120615	19	2690	53.32	0.0270335266307635	-0.0238245346363827
2	A	26	50	20120615	19	2692	53.36	0.0271615129581583	-0.0242210801192721
2	A	26	50	20120615	19	2694	53.4	0.027738794934319	-0.0240342625076827
2	A	26	50	20120615	19	2696	53.44	0.0281557758031847	-0.0236754058162305
2	A	26	50	20120615	19	2698	53.48	0.0288539730389283	-0.0233539550735031
2	A	26	50	20120615	19	2700	53.52	0.0295117944774661	-0.0230536468235331
2	A	26	50	20120615	19	2702	53.56	0.0301757677450003	-0.0227452068455796
2	A	26	50	20120615	19	2704	53.6	0.0315253022500982	-0.0220969808460624
2	A	26	50	20120615	19	2706	53.64	0.0325739557487335	-0.0215522116397007
2	A	26	50	20120615	19	2708	53.68	0.0339566606329369	-0.0212375208378014
2	A	26	50	20120615	19	2710	53.72	0.0353738935412657	-0.0205473351218887
2	A	26	50	20120615	19	2712	53.76	0.036423148080665	-0.020310687695429
2	A	26	50	20120615	19	2714	53.8	0.0379138281703556	-0.0194624848271245
2	A	26	50	20120615	19	2716	53.84	0.0392363016989375	-0.0192051969537219
2	A	26	50	20120615	19	2718	53.88	0.0404272031616373	-0.018272248044799
2	A	26	50	20120615	19	2720	53.92	0.0416132906413708	-0.0177635688614422
2	A	26	50	20120615	19	2722	53.96	0.0433936653082457	-0.017886442806809
2	A	26	50	20120615	19	2724	54	0.0443835723755	-0.0169972277451957
2	A	26	50	20120615	19	2726	54.04	0.0451030393832217	-0.0169240563354785
2	A	26	50	20120615	19	2728	54.08	0.0459364920040707	-0.0169193328621802
2	A	26	50	20120615	19	2730	54.12	0.0467286920153052	-0.0173531145881669
2	A	26	50	20120615	19	2732	54.16	0.0478282642732537	-0.0174041464845651
2	A	26	50	20120615	19	2734	54.2	0.0490532702031169	-0.0179698177673787
2	A	26	50	20120615	19	2736	54.24	0.0503418874590157	-0.0184346839074664
2	A	26	50	20120615	19	2738	54.28	0.0516201173162988	-0.0185536970498079
2	A	26	50	20120615	19	2740	54.32	0.0529562521478933	-0.0193569844953714
2	A	26	50	20120615	19	2742	54.36	0.0539506846985471	-0.0201226821444471
2	A	26	50	20120615	19	2744	54.4	0.0552659528090288	-0.0205337445295543
2	A	26	50	20120615	19	2746	54.44	0.0559758102355942	-0.0216439799577631
2	A	26	50	20120615	19	2748	54.48	0.0567328316844647	-0.0224029954477565
2	A	26	50	20120615	19	2750	54.52	0.0578028963764343	-0.0229826108762952
2	A	26	50	20120615	19	2752	54.56	0.0579318797243905	-0.0236583150453292
2	A	26	50	20120615	19	2754	54.6	0.0588415231009123	-0.0249650271637585
2	A	26	50	20120615	19	2756	54.64	0.0593923380702532	-0.0258272943859408
2	A	26	50	20120615	19	2758	54.68	0.0596029003275549	-0.0261498906416537
2	A	26	50	20120615	19	2760	54.72	0.0604107344697215	-0.0275691600175123
2	A	26	50	20120615	19	2762	54.76	0.0613779009828928	-0.0288182075779359
2	A	26	50	20120615	19	2764	54.8	0.0625673394416623	-0.0303241187476932
2	A	26	50	20120615	19	2766	54.84	0.0634212274484876	-0.0311651656953721
2	A	26	50	20120615	19	2768	54.88	0.0641067957571192	-0.0324930132354911
2	A	26	50	20120615	19	2770	54.92	0.0651568493271812	-0.0332817201392266
2	A	26	50	20120615	19	2772	54.96	0.0655637680665507	-0.0348988238503255
2	A	26	50	20120615	19	2774	55	0.0668403574361014	-0.0359575253363215
2	A	26	50	20120615	19	2776	55.04	0.0674334715330929	-0.0367524618507992
2	A	26	50	20120615	19	2778	55.08	0.0677601407238654	-0.0375433042170139
2	A	26	50	20120615	19	2780	55.12	0.0686337287256146	-0.0387658635574141
2	A	26	50	20120615	19	2782	55.16	0.0691858801267719	-0.0397928230200026
2	A	26	50	20120615	19	2784	55.2	0.0698287533279554	-0.0414641688922864
2	A	26	50	20120615	19	2786	55.24	0.0699446339872563	-0.0424048471854345
2	A	26	50	20120615	19	2788	55.28	0.0699565699497227	-0.0438915533350148
2	A	26	50	20120615	19	2790	55.32	0.0698515433795131	-0.0439472238518976
2	A	26	50	20120615	19	2792	55.36	0.0701036128048705	-0.044237929591779
2	A	26	50	20120615	19	2794	55.4	0.070120958134213	-0.0446541821406601
2	A	26	50	20120615	19	2796	55.44	0.0701448654144849	-0.0446151427752708
2	A	26	50	20120615	19	2798	55.48	0.0702834088461228	-0.045089236658853
2	A	26	50	20120615	19	2800	55.52	0.0700016267938199	-0.0458777314305541
2	A	26	50	20120615	19	2802	55.56	0.0703066090196135	-0.04613504051716
2	A	26	50	20120615	19	2804	55.6	0.07088911368646	-0.0470899274139693
2	A	26	50	20120615	19	2806	55.64	0.0715485289436827	-0.0474808485695212
2	A	26	50	20120615	19	2808	55.68	0.0715901280356199	-0.0474799788281803
2	A	26	50	20120615	19	2810	55.72	0.0719000175824749	-0.0472108186319216
2	A	26	50	20120615	19	2812	55.76	0.0723473474743891	-0.0474677670940692
2	A	26	50	20120615	19	2814	55.8	0.073496855613225	-0.0478133655333741
2	A	26	50	20120615	19	2816	55.84	0.0738105988920375	-0.0480042136536164
2	A	26	50	20120615	19	2818	55.88	0.0751353280912514	-0.0480983649215314
2	A	26	50	20120615	19	2820	55.92	0.0769858972482948	-0.0492432415109505
2	A	26	50	20120615	19	2822	55.96	0.0782786086524566	-0.0494650114107341
2	A	26	50	20120615	19	2824	56	0.0795276632839479	-0.0499299836168389
2	A	26	50	20120615	19	2826	56.04	0.0809810152066597	-0.0507337165396746
2	A	26	50	20120615	19	2828	56.08	0.0822760105657247	-0.0509561723330359
2	A	26	50	20120615	19	2830	56.12	0.0838835754063455	-0.0516509471719585
2	A	26	50	20120615	19	2832	56.16	0.0854862329259048	-0.0520875856093412
2	A	26	50	20120615	19	2834	56.2	0.0849849437155182	-0.0521193559170199
2	A	26	50	20120615	19	2836	56.24	0.0853332503737951	-0.0520411640491563
2	A	26	50	20120615	19	2838	56.28	0.0852963252576815	-0.0525490222815401
2	A	26	50	20120615	19	2840	56.32	0.0851456973711532	-0.0520773962006243
2	A	26	50	20120615	19	2842	56.36	0.0850454084163775	-0.052060305429723
2	A	26	50	20120615	19	2844	56.4	0.0849232062224528	-0.0519972456469768
2	A	26	50	20120615	19	2846	56.44	0.086509557859638	-0.0529989048289344
2	A	26	50	20120615	19	2848	56.48	0.0864687436562279	-0.0535361079927375
2	A	26	50	20120615	19	2850	56.52	0.0868216182243112	-0.0539879209416444
2	A	26	50	20120615	19	2852	56.56	0.0868537138011093	-0.0537182374863677
2	A	26	50	20120615	19	2854	56.6	0.0869481054853299	-0.0538020367110061
2	A	26	50	20120615	19	2856	56.64	0.0872140412746663	-0.0540409751634368
2	A	26	50	20120615	19	2858	56.68	0.0876670845893725	-0.0540362375480029
2	A	26	50	20120615	19	2860	56.72	0.0881916588260636	-0.05367146944386
2	A	26	50	20120615	19	2862	56.76	0.0882216755089249	-0.0539257096870356
2	A	26	50	20120615	19	2864	56.8	0.088838145342899	-0.0539032095492583
2	A	26	50	20120615	19	2866	56.84	0.090044179597823	-0.0539133989579752
2	A	26	50	20120615	19	2868	56.88	0.0898918546550197	-0.0534915531944549
2	A	26	50	20120615	19	2870	56.92	0.0908941078066736	-0.0537903765201844
2	A	26	50	20120615	19	2872	56.96	0.0915543334082674	-0.0536647236451675
2	A	26	50	20120615	19	2874	57	0.0918674402909769	-0.0540403387673338
2	A	26	50	20120615	19	2876	57.04	0.0930204486083796	-0.0540809266965739
2	A	26	50	20120615	19	2878	57.08	0.0938887757356767	-0.0545179186873472
2	A	26	50	20120615	19	2880	57.12	0.0946068426719717	-0.0552607343609837
2	A	26	50	20120615	19	2882	57.16	0.0957324152462644	-0.0563356780897434
2	A	26	50	20120615	19	2884	57.2	0.0964728974675229	-0.0566699981758885
2	A	26	50	20120615	19	2886	57.24	0.0973432752044855	-0.0574570787340272
2	A	26	50	20120615	19	2888	57.28	0.098515163272946	-0.058761478613282
2	A	26	50	20120615	19	2890	57.32	0.09949485971828	-0.0594194414731761
2	A	26	50	20120615	19	2892	57.36	0.100705780081062	-0.0608417867635328
2	A	26	50	20120615	19	2894	57.4	0.101110174449222	-0.0608545853962723
2	A	26	50	20120615	19	2896	57.44	0.102361187766498	-0.0628675769809542
2	A	26	50	20120615	19	2898	57.48	0.103314226286181	-0.0638647389637835
2	A	26	50	20120615	19	2900	57.52	0.103708509027370	-0.0648606281544066
2	A	26	50	20120615	19	2902	57.56	0.104417171443476	-0.0661120657357506
2	A	26	50	20120615	19	2904	57.6	0.105499256950725	-0.0666817816693525
2	A	26	50	20120615	19	2906	57.64	0.105893468981237	-0.0679379568661304
2	A	26	50	20120615	19	2908	57.68	0.106410293327606	-0.0692949654899056
2	A	26	50	20120615	19	2910	57.72	0.106772402710252	-0.0701660503336493
2	A	26	50	20120615	19	2912	57.76	0.107038974895691	-0.0712769221579611
2	A	26	50	20120615	19	2914	57.8	0.107774684146177	-0.0728888074210149
2	A	26	50	20120615	19	2916	57.84	0.107592158672749	-0.0739127899640546
2	A	26	50	20120615	19	2918	57.88	0.108384386968255	-0.0748713580587667
2	A	26	50	20120615	19	2920	57.92	0.108432081320646	-0.0763496001401762
2	A	26	50	20120615	19	2922	57.96	0.108494674412917	-0.0769106752289121
2	A	26	50	20120615	19	2924	58	0.108576755368077	-0.0770138562504229
2	A	26	50	20120615	19	2926	58.04	0.108658136287523	-0.0771163230940846
2	A	26	50	20120615	19	2928	58.08	0.108313527797712	-0.0770918218441165
2	A	26	50	20120615	19	2930	58.12	0.108443232394585	-0.0776932656589904
2	A	26	50	20120615	19	2932	58.16	0.108524160765692	-0.0777424449356219
2	A	26	50	20120615	19	2934	58.2	0.10859054395031	-0.0772164423432328
2	A	26	50	20120615	19	2936	58.24	0.108620702054527	-0.0777434843825902
2	A	26	50	20120615	19	2938	58.28	0.108999301167310	-0.0772814466696273
2	A	26	50	20120615	19	2940	58.32	0.108895427181154	-0.0767319539899672
2	A	26	50	20120615	19	2942	58.36	0.109296802203359	-0.0761439027775291
2	A	26	50	20120615	19	2944	58.4	0.109765133166674	-0.0760248825641198
2	A	26	50	20120615	19	2946	58.44	0.109772253731961	-0.0763119184198068
2	A	26	50	20120615	19	2948	58.48	0.1105296994449	-0.0757425631106632
2	A	26	50	20120615	19	2950	58.52	0.110769917760605	-0.0754641610287744
2	A	26	50	20120615	19	2952	58.56	0.111247441112076	-0.0751945270709724
2	A	26	50	20120615	19	2954	58.6	0.112051944781303	-0.0747336772974019
2	A	26	50	20120615	19	2956	58.64	0.112877704080373	-0.0746829070305127
2	A	26	50	20120615	19	2958	58.68	0.113439641839382	-0.0743331013058597
2	A	26	50	20120615	19	2960	58.72	0.114494857288946	-0.0738393286405571
2	A	26	50	20120615	19	2962	58.76	0.115509272677236	-0.0734528240739606
2	A	26	50	20120615	19	2964	58.8	0.116270543837862	-0.0730521773717403
2	A	26	50	20120615	19	2966	58.84	0.116531112686729	-0.0730617233132863
2	A	26	50	20120615	19	2968	58.88	0.116715455424585	-0.0722494697537373
2	A	26	50	20120615	19	2970	58.92	0.117328658425229	-0.0721934668966673
2	A	26	50	20120615	19	2972	58.96	0.118138719953757	-0.0722489040683124
2	A	26	50	20120615	19	2974	59	0.118875030245006	-0.0714673389430669
2	A	26	50	20120615	19	2976	59.04	0.119941771535104	-0.0708319327894926
2	A	26	50	20120615	19	2978	59.08	0.120909022901089	-0.0701503525631069
2	A	26	50	20120615	19	2980	59.12	0.121894305489995	-0.0701776468848607
2	A	26	50	20120615	19	2982	59.16	0.123034090910589	-0.0700461957342381
2	A	26	50	20120615	19	2984	59.2	0.12409772093085	-0.0698975618888327
2	A	26	50	20120615	19	2986	59.24	0.124422424364771	-0.0697114513840244
2	A	26	50	20120615	19	2988	59.28	0.125399433804336	-0.0695447863156988
2	A	26	50	20120615	19	2990	59.32	0.12578268567974	-0.0694726614240177
2	A	26	50	20120615	19	2992	59.36	0.126354452223007	-0.0695132493532578
2	A	26	50	20120615	19	2994	59.4	0.127066862305052	-0.0693028850858548
2	A	26	50	20120615	19	2996	59.44	0.127183817766661	-0.0690954199562547
2	A	26	50	20120615	19	2998	59.48	0.127333300140204	-0.0690633173083889
2	A	26	50	20120615	19	3000	59.52	0.127931371055731	-0.0690719440111193
2	A	26	50	20120615	19	3002	59.56	0.128246599258784	-0.0694383667451302
2	A	26	50	20120615	19	3004	59.6	0.127883641348001	-0.0691917986105304
2	A	26	50	20120615	19	3006	59.64	0.128429739915111	-0.0689681407356411
2	A	26	50	20120615	19	3008	59.68	0.128784071123164	-0.0691738380982883
2	A	26	50	20120615	19	3010	59.72	0.128749352180208	-0.0684491243582502
2	A	26	50	20120615	19	3012	59.76	0.129434397229821	-0.0684429018185758
2	A	26	50	20120615	19	3014	59.8	0.130820892206372	-0.0686728529438176
2	A	26	50	20120615	19	3016	59.84	0.131274359785147	-0.0683791914975909
2	A	26	50	20120615	19	3018	59.88	0.132519009141391	-0.0688273557755069
2	A	26	50	20120615	19	3020	59.92	0.133229085771059	-0.068426991915999
2	A	26	50	20120615	19	3022	59.96	0.134733384737355	-0.0682096272914623
2	A	26	50	20120615	19	3024	60	0.135758972412788	-0.0681966165266885
2	A	26	50	20120615	19	3026	60.04	0.137238664063099	-0.0680293150622598
2	A	26	50	20120615	19	3028	60.08	0.138358509072464	-0.0681143800080365
2	A	26	50	20120615	19	3030	60.12	0.1390690099662	-0.0685338357506363
2	A	26	50	20120615	19	3032	60.16	0.139729801253219	-0.068591464953303
2	A	26	50	20120615	19	3034	60.2	0.140113548103369	-0.0689176533114644
2	A	26	50	20120615	19	3036	60.24	0.141193088026207	-0.0694347605005461
2	A	26	50	20120615	19	3038	60.28	0.141841787787267	-0.0693772020085575
2	A	26	50	20120615	19	3040	60.32	0.142867446173378	-0.0697275734186355
2	A	26	50	20120615	19	3042	60.36	0.143466931302468	-0.0698450945656687
2	A	26	50	20120615	19	3044	60.4	0.143502781616274	-0.0699690503844107
2	A	26	50	20120615	19	3046	60.44	0.143570805288625	-0.0695220174773445
2	A	26	50	20120615	19	3048	60.48	0.143765401074807	-0.0699355335229824
2	A	26	50	20120615	19	3050	60.52	0.143587210165948	-0.0695975364815753
2	A	26	50	20120615	19	3052	60.56	0.144269851052506	-0.0703658787100126
2	A	26	50	20120615	19	3054	60.6	0.144694468674608	-0.0707586765269617
2	A	26	50	20120615	19	3056	60.64	0.144826414799978	-0.0710608939652408
2	A	26	50	20120615	19	3058	60.68	0.145321813810877	-0.0714041235968288
2	A	26	50	20120615	19	3060	60.72	0.145527864726915	-0.0718344687838589
2	A	26	50	20120615	19	3062	60.76	0.145184847227361	-0.0719639400354942
2	A	26	50	20120615	19	3064	60.8	0.145576725805495	-0.0724205895947844
2	A	26	50	20120615	19	3066	60.84	0.145650759885485	-0.0726463687900173
2	A	26	50	20120615	19	3068	60.88	0.145708601220186	-0.0724753903703264
2	A	26	50	20120615	19	3070	60.92	0.145831142825366	-0.0725946792843126
2	A	26	50	20120615	19	3072	60.96	0.145669073951118	-0.0721514647538649
2	A	26	50	20120615	19	3074	61	0.146087044769477	-0.0720375498514157
2	A	26	50	20120615	19	3076	61.04	0.146331279451699	-0.0717961435963186
2	A	26	50	20120615	19	3078	61.08	0.146281569844981	-0.0715686673448109
2	A	26	50	20120615	19	3080	61.12	0.146372645198398	-0.0717858905479914
2	A	26	50	20120615	19	3082	61.16	0.14670519751759	-0.0708282558342305
2	A	26	50	20120615	19	3084	61.2	0.147301005691418	-0.0703427563182678
2	A	26	50	20120615	19	3086	61.24	0.147492490207763	-0.0692659741118769
2	A	26	50	20120615	19	3088	61.28	0.147955433017406	-0.0687521196139886
2	A	26	50	20120615	19	3090	61.32	0.148606112677454	-0.0679911312960757
2	A	26	50	20120615	19	3092	61.36	0.14956169678155	-0.0672292944500253
2	A	26	50	20120615	19	3094	61.4	0.150579789125102	-0.0667387037652381
2	A	26	50	20120615	19	3096	61.44	0.151035590156255	-0.0661386529507232
2	A	26	50	20120615	19	3098	61.48	0.151961546486219	-0.0653470469091848
2	A	26	50	20120615	19	3100	61.52	0.152637964833102	-0.0645461777688129
2	A	26	50	20120615	19	3102	61.56	0.152998942844897	-0.0645302678662362
2	A	26	50	20120615	19	3104	61.6	0.153120848053974	-0.0636659005369138
2	A	26	50	20120615	19	3106	61.64	0.153429288031927	-0.0639203175567847
2	A	26	50	20120615	19	3108	61.68	0.15340588279747	-0.0636226963125833
2	A	26	50	20120615	19	3110	61.72	0.153223378537246	-0.0638872249594252
2	A	26	50	20120615	19	3112	61.76	0.153266512050898	-0.0633618446210036
2	A	26	50	20120615	19	3114	61.8	0.153333404352399	-0.0634066751909308
2	A	26	50	20120615	19	3116	61.84	0.153586336448029	-0.0633163776549733
2	A	26	50	20120615	19	3118	61.88	0.153914363283821	-0.0633065488707148
2	A	26	50	20120615	19	3120	61.92	0.154086260942328	-0.0637611478203396
2	A	26	50	20120615	19	3122	61.96	0.153877169467131	-0.0637538646204934
2	A	26	50	20120615	19	3124	62	0.154336718164224	-0.0638373739313516
2	A	26	50	20120615	19	3126	62.04	0.153695584445722	-0.0635012860782536
2	A	26	50	20120615	19	3128	62.08	0.154089655054878	-0.0640420106338269
2	A	26	50	20120615	19	3130	62.12	0.153920020138071	-0.0635639357390667
2	A	26	50	20120615	19	3132	62.16	0.153360840095509	-0.0641019025781934
2	A	26	50	20120615	19	3134	62.2	0.153465986873871	-0.0639811994506449
2	A	26	50	20120615	19	3136	62.24	0.152886866420079	-0.0640441319541705
2	A	26	50	20120615	19	3138	62.28	0.15199195207781	-0.0643111354747465
2	A	26	50	20120615	19	3140	62.32	0.151869551893986	-0.0640545264238539
2	A	26	50	20120615	19	3142	62.36	0.15173711079387	-0.0641699969612217
2	A	26	50	20120615	19	3144	62.4	0.151316806523133	-0.0639751183323267
2	A	26	50	20120615	19	3146	62.44	0.151347777800149	-0.0641336516726687
2	A	26	50	20120615	19	3148	62.48	0.150927968504158	-0.0642692040426221
2	A	26	50	20120615	19	3150	62.52	0.151161172320593	-0.0649128126348581
2	A	26	50	20120615	19	3152	62.56	0.15027580391987	-0.0652141108343217
2	A	26	50	20120615	19	3154	62.6	0.150098249407114	-0.0650352835293597
2	A	26	50	20120615	19	3156	62.64	0.149687915341991	-0.065687448113648
2	A	26	50	20120615	19	3158	62.68	0.149065024978444	-0.0656866702961887
2	A	26	50	20120615	19	3160	62.72	0.148330694586182	-0.0659500675721807
2	A	26	50	20120615	19	3162	62.76	0.147547432404662	-0.0666018078924003
2	A	26	50	20120615	19	3164	62.8	0.146799949826269	-0.0674935402541547
2	A	26	50	20120615	19	3166	62.84	0.146061447503998	-0.0674471540493089
2	A	26	50	20120615	19	3168	62.88	0.14549908548092	-0.0680448714114459
2	A	26	50	20120615	19	3170	62.92	0.145049506989442	-0.0690233657752518
2	A	26	50	20120615	19	3172	62.96	0.143948188177744	-0.0698503271558495
2	A	26	50	20120615	19	3174	63	0.143793402503342	-0.0700927940711183
2	A	26	50	20120615	19	3176	63.04	0.142466021653699	-0.0711500601303485
2	A	26	50	20120615	19	3178	63.08	0.14167554698301	-0.0726702689992214
2	A	26	50	20120615	19	3180	63.12	0.139972338879166	-0.0732887753007253
2	A	26	50	20120615	19	3182	63.16	0.138983308624321	-0.0740755730161516
2	A	26	50	20120615	19	3184	63.2	0.137944710184114	-0.0745626281670328
2	A	26	50	20120615	19	3186	63.24	0.136991035268328	-0.0754682198216985
2	A	26	50	20120615	19	3188	63.28	0.135308121129104	-0.0760169346838992
2	A	26	50	20120615	19	3190	63.32	0.134054703648772	-0.0762832310976941
2	A	26	50	20120615	19	3192	63.36	0.132662693239328	-0.0774079551438494
2	A	26	50	20120615	19	3194	63.4	0.1315482222415	-0.0780896767915914
2	A	26	50	20120615	19	3196	63.44	0.130989254330972	-0.0781197288297918
2	A	26	50	20120615	19	3198	63.48	0.129670924448128	-0.0787677214840711
2	A	26	50	20120615	19	3200	63.52	0.127995081376716	-0.0792895662885868
2	A	26	50	20120615	19	3202	63.56	0.126835214123536	-0.0802274020124745
2	A	26	50	20120615	19	3204	63.6	0.125636314576034	-0.0805212048800575
2	A	26	50	20120615	19	3206	63.64	0.124433525941236	-0.0810154725201069
2	A	26	50	20120615	19	3208	63.68	0.122675799904562	-0.0818765871582359
2	A	26	50	20120615	19	3210	63.72	0.120563813370514	-0.0823763702311785
2	A	26	50	20120615	19	3212	63.76	0.119389506996862	-0.0834233973842175
2	A	26	50	20120615	19	3214	63.8	0.117333869802207	-0.0845513104819555
2	A	26	50	20120615	19	3216	63.84	0.115595582130948	-0.0851200435371315
2	A	26	50	20120615	19	3218	63.88	0.114184246493174	-0.0858511424514035
2	A	26	50	20120615	19	3220	63.92	0.112666300366001	-0.0868613859096855
2	A	26	50	20120615	19	3222	63.96	0.111595302293081	-0.0873652843440945
2	A	26	50	20120615	19	3224	64	0.109548649597187	-0.0881490443287885
2	A	26	50	20120615	19	3226	64.04	0.108340404926465	-0.0895439651897435
2	A	26	50	20120615	19	3228	64.08	0.107140635637622	-0.0909289964552575
2	A	26	50	20120615	19	3230	64.12	0.106132817555601	-0.0914135555192015
2	A	26	50	20120615	19	3232	64.16	0.104565883070627	-0.0935249622256885
2	A	26	50	20120615	19	3234	64.2	0.103468870539226	-0.0939318385386505
2	A	26	50	20120615	19	3236	64.24	0.102626211388086	-0.0960373904009905
2	A	26	50	20120615	19	3238	64.28	0.102257950176444	-0.0965923278028655
2	A	26	50	20120615	19	3240	64.32	0.101222321584719	-0.0980918184430495
2	A	26	50	20120615	19	3242	64.36	0.10083214006286	-0.0990505138169825
2	A	26	50	20120615	19	3244	64.4	0.100306476881726	-0.100716033129390
2	A	26	50	20120615	19	3246	64.44	0.0998783944363955	-0.101729599989542
2	A	26	50	20120615	19	3248	64.48	0.0993796720236246	-0.102670971247335
2	A	26	50	20120615	19	3250	64.52	0.0991785708550552	-0.103796968085697
2	A	26	50	20120615	19	3252	64.56	0.0995353062261638	-0.104386341587815
2	A	26	50	20120615	19	3254	64.6	0.0991333160210592	-0.105107944058016
2	A	26	50	20120615	19	3256	64.64	0.0991007891091246	-0.105945158486941
2	A	26	50	20120615	19	3258	64.68	0.0991262449532474	-0.106410434748963
2	A	26	50	20120615	19	3260	64.72	0.099358529530867	-0.106825859982909
2	A	26	50	20120615	19	3262	64.76	0.0994114211181	-0.106734784629492
2	A	26	50	20120615	19	3264	64.8	0.0996507767635315	-0.107547603874466
2	A	26	50	20120615	19	3266	64.84	0.0998583126038098	-0.107741704685902
2	A	26	50	20120615	19	3268	64.88	0.0996863442346252	-0.108066408119824
2	A	26	50	20120615	19	3270	64.92	0.0999412562292429	-0.107747856514898
2	A	26	50	20120615	19	3272	64.96	0.0996376952880796	-0.108057074310312
2	A	26	50	20120615	19	3274	65	0.099811431424217	-0.107811213282493
2	A	26	50	20120615	19	3276	65.04	0.0998163811716854	-0.108015567142255
2	A	26	50	20120615	19	3278	65.08	0.0991610346068817	-0.107772888094953
2	A	26	50	20120615	19	3280	65.12	0.0986774442792283	-0.107762917889338
2	A	26	50	20120615	19	3282	65.16	0.0991311239900375	-0.107631678870750
2	A	26	50	20120615	19	3284	65.2	0.0989314370350305	-0.107532966764096
2	A	26	50	20120615	19	3286	65.24	0.0980668575736737	-0.106926764120584
2	A	26	50	20120615	19	3288	65.28	0.0984221080205418	-0.106906682287999
2	A	26	50	20120615	19	3290	65.32	0.0981323356616115	-0.106342269655257
2	A	26	50	20120615	19	3292	65.36	0.0977571448035139	-0.105974998393108
2	A	26	50	20120615	19	3294	65.4	0.0978876060046429	-0.106125965690891
2	A	26	50	20120615	19	3296	65.44	0.0979846917656998	-0.105584816871249
2	A	26	50	20120615	19	3298	65.48	0.0980165822815313	-0.105360593310935
2	A	26	50	20120615	19	3300	65.52	0.0976404721846182	-0.104707155934440
2	A	26	50	20120615	19	3302	65.56	0.097785782628152	-0.104324257612428
2	A	26	50	20120615	19	3304	65.6	0.0972997881374425	-0.104294064152871
2	A	26	50	20120615	19	3306	65.64	0.0972444216764756	-0.103705963442958
2	A	26	50	20120615	19	3308	65.68	0.0969006263594627	-0.103322852988912
2	A	26	50	20120615	19	3310	65.72	0.0965799534341946	-0.102251939768805
2	A	26	50	20120615	19	3312	65.76	0.0963124549388717	-0.101949510198490
2	A	26	50	20120615	19	3314	65.8	0.0955965093229203	-0.100892032007226
2	A	26	50	20120615	19	3316	65.84	0.0950203587176095	-0.100063868545100
2	A	26	50	20120615	19	3318	65.88	0.0936197923161133	-0.0991196688601825
2	A	26	50	20120615	19	3320	65.92	0.092844944705289	-0.0981465485079135
2	A	26	50	20120615	19	3322	65.96	0.0914579547539917	-0.0973712059223425
2	A	26	50	20120615	19	3324	66	0.0906197503755732	-0.0967230718467065
2	A	26	50	20120615	19	3326	66.04	0.0894686512464796	-0.0956100150624415
2	A	26	50	20120615	19	3328	66.08	0.0884202947326924	-0.0950843518813065
2	A	26	50	20120615	19	3330	66.12	0.0871817264947661	-0.0941535165145525
2	A	26	50	20120615	19	3332	66.16	0.0849876448634223	-0.0934809872549665
2	A	26	50	20120615	19	3334	66.2	0.0837428540858215	-0.0921519093490485
2	A	26	50	20120615	19	3336	66.24	0.0819101040196641	-0.0918619248580835
2	A	26	50	20120615	19	3338	66.28	0.0801296798553145	-0.0906088609311425
2	A	26	50	20120615	19	3340	66.32	0.0786158349474722	-0.0905515145711885
2	A	26	50	20120615	19	3342	66.36	0.0775499421855116	-0.0894381042335325
2	A	26	50	20120615	19	3344	66.4	0.0770898985136717	-0.0895601508639655
2	A	26	50	20120615	19	3346	66.44	0.0756640884000871	-0.0885506852231435
2	A	26	50	20120615	19	3348	66.48	0.074098412565184	-0.0877305827783235
2	A	26	50	20120615	19	3350	66.52	0.072939393840141	-0.0869903126890985
2	A	26	50	20120615	19	3352	66.56	0.0722013157819385	-0.0869321885116855
2	A	26	50	20120615	19	3354	66.6	0.0708158814655597	-0.0852912058045855
2	A	26	50	20120615	19	3356	66.64	0.0698389427366723	-0.0842698607698395
2	A	26	50	20120615	19	3358	66.68	0.0685604229656089	-0.0833040236174175
2	A	26	50	20120615	19	3360	66.72	0.0677075814768199	-0.082514963160291
2	A	26	50	20120615	19	3362	66.76	0.0657359556388374	-0.0808209474446025
2	A	26	50	20120615	19	3364	66.8	0.0649825333634831	-0.0803906729682505
2	A	26	50	20120615	19	3366	66.84	0.0636857702374651	-0.079597228449081
2	A	26	50	20120615	19	3368	66.88	0.0628281911332421	-0.0787690649869554
2	A	26	50	20120615	19	3370	66.92	0.0622573438287902	-0.0785988643847238
2	A	26	50	20120615	19	3372	66.96	0.0617753091360553	-0.0782168145908487
2	A	26	50	20120615	19	3374	67	0.0616534746376569	-0.0783895607774926
2	A	26	50	20120615	19	3376	67.04	0.0609799554285767	-0.0778496847500566
2	A	26	50	20120615	19	3378	67.08	0.0608253818862093	-0.0779010207023708
2	A	26	50	20120615	19	3380	67.12	0.0611039819579968	-0.0780777973976674
2	A	26	50	20120615	19	3382	67.16	0.0608552217923754	-0.0777184457314684
2	A	26	50	20120615	19	3384	67.2	0.0604990521066917	-0.0779430935558514
2	A	26	50	20120615	19	3386	67.24	0.0595798132911492	-0.0780986570477124
2	A	26	50	20120615	19	3388	67.28	0.0595313764766379	-0.0785218604562526
2	A	26	50	20120615	19	3390	67.32	0.0591205474367685	-0.0786385330751483
2	A	26	50	20120615	19	3392	67.36	0.058819885633408	-0.0789462659463207
2	A	26	50	20120615	19	3394	67.4	0.0589180320546367	-0.0791281338104419
2	A	26	50	20120615	19	3396	67.44	0.0574622406135298	-0.0791923391061737
2	A	26	50	20120615	19	3398	67.48	0.0577480531744854	-0.0789376392435902
2	A	26	50	20120615	19	3400	67.52	0.0577848934377853	-0.0794834549679882
2	A	26	50	20120615	19	3402	67.56	0.0573283852998512	-0.079435088864155
2	A	26	50	20120615	19	3404	67.6	0.0570388957836334	-0.0795449732579514
2	A	26	50	20120615	19	3406	67.64	0.0576350575108518	-0.0791680146329008
2	A	26	50	20120615	19	3408	67.68	0.057712627124748	-0.0787962885980311
2	A	26	50	20120615	19	3410	67.72	0.0573705995746881	-0.0782148346918614
2	A	26	50	20120615	19	3412	67.76	0.0571347087524842	-0.0768597352563955
2	A	26	50	20120615	19	3414	67.8	0.057253785534436	-0.0766515630200142
2	A	26	50	20120615	19	3416	67.84	0.0569252637238968	-0.0760127627538902
2	A	26	50	20120615	19	3418	67.88	0.0568969087419712	-0.0753835084293123
2	A	26	50	20120615	19	3420	67.92	0.0562379559325834	-0.0741841846177418
2	A	26	50	20120615	19	3422	67.96	0.0556187425242984	-0.0736964930707574
2	A	26	50	20120615	19	3424	68	0.0547183834598136	-0.0725748095837612
2	A	26	50	20120615	19	3426	68.04	0.0537667591536927	-0.0717917595342752
2	A	26	50	20120615	19	3428	68.08	0.0532607535410756	-0.071122977940629
2	A	26	50	20120615	19	3430	68.12	0.0529696376792611	-0.0703122800159986
2	A	26	50	20120615	19	3432	68.16	0.0521008862878953	-0.0688283457250005
2	A	26	50	20120615	19	3434	68.2	0.0510501963217302	-0.068429325368377
2	A	26	50	20120615	19	3436	68.24	0.0506123558028195	-0.0668857112650467
2	A	26	50	20120615	19	3438	68.28	0.0495014910495755	-0.0656996103502844
2	A	26	50	20120615	19	3440	68.32	0.0493172897330764	-0.0648102821515861
2	A	26	50	20120615	19	3442	68.36	0.0486231937166636	-0.0637295401472206
2	A	26	50	20120615	19	3444	68.4	0.0482323050880237	-0.0624375146366365
2	A	26	50	20120615	19	3446	68.44	0.0473798171526252	-0.0614444538731381
2	A	26	50	20120615	19	3448	68.48	0.0468046564968081	-0.0603999157359694
2	A	26	50	20120615	19	3450	68.52	0.0465009541342884	-0.0594236134031851
2	A	26	50	20120615	19	3452	68.56	0.0463041663170842	-0.0585468717051919
2	A	26	50	20120615	19	3454	68.6	0.0457584920140426	-0.0569080103184358
2	A	26	50	20120615	19	3456	68.64	0.0450401422350352	-0.0557826498761774
2	A	26	50	20120615	19	3458	68.68	0.0450095245114098	-0.0552373998372045
2	A	26	50	20120615	19	3460	68.72	0.0445191459586569	-0.0543114435072407
2	A	26	50	20120615	19	3462	68.76	0.0446034330869744	-0.0537403840707545
2	A	26	50	20120615	19	3464	68.8	0.044500124786243	-0.052921907971531
2	A	26	50	20120615	19	3466	68.84	0.0443409550497979	-0.0523162710134448
2	A	26	50	20120615	19	3468	68.88	0.0444398085778078	-0.0509292103514692
2	A	26	50	20120615	19	3470	68.92	0.04456150165485	-0.0503210278089707
2	A	26	50	20120615	19	3472	68.96	0.0443087816912539	-0.0490835909418942
2	A	26	50	20120615	19	3474	69	0.0445412076902299	-0.0479121271375024
2	A	26	50	20120615	19	3476	69.04	0.0443440663196351	-0.0464942366198672
2	A	26	50	20120615	19	3478	69.08	0.044094881889945	-0.045100246311436
2	A	26	50	20120615	19	3480	69.12	0.0438533342134917	-0.043712902806748
2	A	26	50	20120615	19	3482	69.16	0.0428633140091524	-0.0428590713684653
2	A	26	50	20120615	19	3484	69.2	0.042588956578052	-0.0417902087580237
2	A	26	50	20120615	19	3486	69.24	0.0424497272528364	-0.0399758434681771
2	A	26	50	20120615	19	3488	69.28	0.0420671824842144	-0.0386527052592208
2	A	26	50	20120615	19	3490	69.32	0.0419194678776246	-0.0384720394766277
2	A	26	50	20120615	19	3492	69.36	0.0416822335525365	-0.0378000759024661
2	A	26	50	20120615	19	3494	69.4	0.0416156948044268	-0.0368879788654136
2	A	26	50	20120615	19	3496	69.44	0.0411822383475595	-0.0356233890979396
2	A	26	50	20120615	19	3498	69.48	0.0407809552492361	-0.0346172468589892
2	A	26	50	20120615	19	3500	69.52	0.0409313568615945	-0.0340011447205414
2	A	26	50	20120615	19	3502	69.56	0.0404262704877929	-0.0334256305113337
2	A	26	50	20120615	19	3504	69.6	0.0392031171776965	-0.0319698390702268
2	A	26	50	20120615	19	3506	69.64	0.039056251099244	-0.0314361855824653
2	A	26	50	20120615	19	3508	69.68	0.0384938890761663	-0.0310518730468904
2	A	26	50	20120615	19	3510	69.72	0.0376859488679826	-0.030212537297622
2	A	26	50	20120615	19	3512	69.76	0.0368635129707845	-0.0297470489035669
2	A	26	50	20120615	19	3514	69.8	0.0364779276430035	-0.0289862727176883
2	A	26	50	20120615	19	3516	69.84	0.0359342332389492	-0.0280975102044149
2	A	26	50	20120615	19	3518	69.88	0.0349376369415448	-0.0268559721180076
2	A	26	50	20120615	19	3520	69.92	0.0346442300537593	-0.0254043808911809
2	A	26	50	20120615	19	3522	69.96	0.0339695370474223	-0.0253029534944875
2	A	26	50	20120615	19	3524	70	0.0332931187005393	-0.025113731719842
2	A	26	50	20120615	19	3526	70.04	0.0327960226333651	-0.0248422027158664
2	A	26	50	20120615	19	3528	70.08	0.0320275672678429	-0.0237143391156026
2	A	26	50	20120615	19	3530	70.12	0.0311560298757592	-0.0234972149073715
2	A	26	50	20120615	19	3532	70.16	0.0303466754540131	-0.0227080837395673
2	A	26	50	20120615	19	3534	70.2	0.0299905764790075	-0.0222227256449608
2	A	26	50	20120615	19	3536	70.24	0.028734047728839	-0.0213282355667599
2	A	26	50	20120615	19	3538	70.28	0.0276346381054502	-0.0201878137500622
2	A	26	50	20120615	19	3540	70.32	0.0268397793727184	-0.019132315457785
2	A	26	50	20120615	19	3542	70.36	0.0260973172524725	-0.0186765144266322
2	A	26	50	20120615	19	3544	70.4	0.0244469300251831	-0.017639471621344
2	A	26	50	20120615	19	3546	70.44	0.0242313331675993	-0.0166555325353229
2	A	26	50	20120615	19	3548	70.48	0.0227524193347477	-0.0157464053467514
2	A	26	50	20120615	19	3550	70.52	0.0222205336139391	-0.015343354481475
2	A	26	50	20120615	19	3552	70.56	0.021471353979272	-0.0152100648532214
2	A	26	50	20120615	19	3554	70.6	0.0203947131942374	-0.014985204896804
2	A	26	50	20120615	19	3556	70.64	0.019379025013741	-0.0154684416710669
2	A	26	50	20120615	19	3558	70.68	0.019037563149106	-0.015279573449812
2	A	26	50	20120615	19	3560	70.72	0.0181724180023243	-0.015225338359695
2	A	26	50	20120615	19	3562	70.76	0.017988711660572	-0.0154516125296747
2	A	26	50	20120615	19	3564	70.8	0.0176014999871943	-0.016010792572237
2	A	26	50	20120615	19	3566	70.84	0.017448199237033	-0.0158173281569044
2	A	26	50	20120615	19	3568	70.88	0.0168148436931242	-0.0161599213923893
2	A	26	50	20120615	19	3570	70.92	0.0166193286681261	-0.0160406324784031
2	A	26	50	20120615	19	3572	70.96	0.0159052215298059	-0.0166640885273753
2	A	26	50	20120615	19	3574	71	0.0157016454875022	-0.0172005704422615
2	A	26	50	20120615	19	3576	71.04	0.0155264951378023	-0.0169366074808446
2	A	26	50	20120615	19	3578	71.08	0.0153927105348018	-0.0171251221487089
2	A	26	50	20120615	19	3580	71.12	0.0152932206106889	-0.0175094346842838
2	A	26	50	20120615	19	3582	71.16	0.0147846694136595	-0.0169479919000217
2	A	26	50	20120615	19	3584	71.2	0.0146443794282721	-0.0168782711713967
2	A	26	50	20120615	19	3586	71.24	0.0148221460730624	-0.0166286624776378
2	A	26	50	20120615	19	3588	71.28	0.0142662894323717	-0.0162395416159509
2	A	26	50	20120615	19	3590	71.32	0.0137431011249718	-0.015640692882964
2	A	26	50	20120615	19	3592	71.36	0.0138553189711461	-0.0153173329519274
2	A	26	50	20120615	19	3594	71.4	0.0134852899925511	-0.0143871339812765
2	A	26	50	20120615	19	3596	71.44	0.0127131293874954	-0.0135294134556972
2	A	26	50	20120615	19	3598	71.48	0.0116654799804894	-0.0128766124753058
2	A	26	50	20120615	19	3600	71.52	0.0114136792557089	-0.0122477824147966
2	A	26	50	20120615	19	3602	71.56	0.0103295431387937	-0.0118585908424315
2	A	26	50	20120615	19	3604	71.6	0.0097746764475966	-0.011205153465937
2	A	26	50	20120615	19	3606	71.64	0.00937728243656977	-0.0102416497658922
2	A	26	50	20120615	19	3608	71.68	0.00903143650989143	-0.0100018698563918
2	A	26	50	20120615	19	3610	71.72	0.00885741753104142	-0.0096575795646321
2	A	26	50	20120615	19	3612	71.76	0.00837276654321616	-0.0090737922060845
2	A	26	50	20120615	19	3614	71.8	0.00830898551155314	-0.0081948584770696
2	A	26	50	20120615	19	3616	71.84	0.00778961558077161	-0.0074862667716426
2	A	26	50	20120615	19	3618	71.88	0.00767039737746356	-0.0073441383086241
2	A	26	50	20120615	19	3620	71.92	0.00768397382766235	-0.0065135706834424
2	A	26	50	20120615	19	3622	71.96	0.00797197841963963	-0.0068150103042622
2	A	26	50	20120615	19	3624	72	0.0080010405083464	-0.0059197424086019
2	A	26	50	20120615	19	3626	72.04	0.00814727019069578	-0.0056371825388398
2	A	26	50	20120615	19	3628	72.08	0.00804473970742372	-0.0051532386577957
2	A	26	50	20120615	19	3630	72.12	0.00837170588304438	-0.0047844117607288
2	A	26	50	20120615	19	3632	72.16	0.00852479450117127	-0.0050728406167748
2	A	26	50	20120615	19	3634	72.2	0.0091181278012649	-0.004748207893532
2	A	26	50	20120615	19	3636	72.24	0.00927800464449118	-0.0043112866134369
2	A	26	50	20120615	19	3638	72.28	0.00916840309340727	-0.0033859666795762
2	A	26	50	20120615	19	3640	72.32	0.00929087398790878	-0.0031432876322729
2	A	26	50	20120615	19	3642	72.36	0.00984680133927764	-0.0026702331956591
2	A	26	50	20120615	19	3644	72.4	0.0102925897384089	-0.0019076609585563
2	A	26	50	20120615	19	3646	72.44	0.0107285422822138	-0.0009767336679208
2	A	26	50	20120615	19	3648	72.48	0.0108231814538078	-0.0006631742368714
2	A	26	50	20120615	19	3650	72.52	0.0115492245545946	0.000199623315396802
2	A	26	50	20120615	19	3652	72.56	0.0118344997143965	0.000787823020259
2	A	26	50	20120615	19	3654	72.6	0.0124269067046067	0.00148558892086610
2	A	26	50	20120615	19	3656	72.64	0.0125361476312322	0.0021548584181913
2	A	26	50	20120615	19	3658	72.68	0.0126382326372321	0.0026782376444222
2	A	26	50	20120615	19	3660	72.72	0.0129165640084428	0.0033664081060085
2	A	26	50	20120615	19	3662	72.76	0.0126737788951224	0.0036639939948709
2	A	26	50	20120615	19	3664	72.8	0.0130410360151351	0.0045815216120029
2	A	26	50	20120615	19	3666	72.84	0.01328199679296	0.0049934608095188
2	A	26	50	20120615	19	3668	72.88	0.0137394312407774	0.0057606080274959
2	A	26	50	20120615	19	3670	72.92	0.0140461883045917	0.006337762724436
2	A	26	50	20120615	19	3672	72.96	0.0146237662049404	0.0079076942815018
2	A	26	50	20120615	19	3674	73	0.014622535202745	0.00781227665605238
2	A	26	50	20120615	19	3676	73.04	0.0153568319367244	0.0088516192554357
2	A	26	50	20120615	19	3678	73.08	0.015195307534698	0.00934431004736305
2	A	26	50	20120615	19	3680	73.12	0.0153760369569015	0.0092535104655909
2	A	26	50	20120615	19	3682	73.16	0.0150191389512332	0.0091914759876774
2	A	26	50	20120615	19	3684	73.2	0.0147409843567178	0.00917905212153194
2	A	26	50	20120615	19	3686	73.24	0.0140969741278301	0.0087259607235646
2	A	26	50	20120615	19	3688	73.28	0.0138525923673978	0.00888222566535258
2	A	26	50	20120615	19	3690	73.32	0.0133467599959421	0.00899638451964124
2	A	26	50	20120615	19	3692	73.36	0.0130598591976503	0.00882035806463944
2	A	26	50	20120615	19	3694	73.4	0.0120004223206019	0.00897148799698244
2	A	26	50	20120615	19	3696	73.44	0.011326252573283	0.00920247149812484
2	A	26	50	20120615	19	3698	73.48	0.0105189841165414	0.00980006865210903
2	A	26	50	20120615	19	3700	73.52	0.00992625892827957	0.0097244930793358
2	A	26	50	20120615	19	3702	73.56	0.00878888474180882	0.0101327977479964
2	A	26	50	20120615	19	3704	73.6	0.00843638494031952	0.0104073319557920
2	A	26	50	20120615	19	3706	73.64	0.00807108650609074	0.0108538345327723
2	A	26	50	20120615	19	3708	73.68	0.00782742458036166	0.0109985722198134
2	A	26	50	20120615	19	3710	73.72	0.00730690206552681	0.0108412621742028
2	A	26	50	20120615	19	3712	73.76	0.00758874775743996	0.0114745823627725
2	A	26	50	20120615	19	3714	73.8	0.00722583934413158	0.0122155242034388
2	A	26	50	20120615	19	3716	73.84	0.00728268365827117	0.0121521179383698
2	A	26	50	20120615	19	3718	73.88	0.00735390345327228	0.0124554950317701
2	A	26	50	20120615	19	3720	73.92	0.00781607551652362	0.0126565608450005
2	A	26	50	20120615	19	3722	73.96	0.00817990953260856	0.0132306459914035
2	A	26	50	20120615	19	3724	74	0.0084512387789185	0.0138513284140264
2	A	26	50	20120615	19	3726	74.04	0.00862769564981802	0.0138669750607485
2	A	26	50	20120615	19	3728	74.08	0.00900863726594564	0.0143985728476757
2	A	26	50	20120615	19	3730	74.12	0.00982742661347313	0.0149051462670381
2	A	26	50	20120615	19	3732	74.16	0.0103963718006836	0.0155985139634662
2	A	26	50	20120615	19	3734	74.2	0.0111397743729485	0.0166545425858293
2	A	26	50	20120615	19	3736	74.24	0.0112488880203534	0.0168121779005592
2	A	26	50	20120615	19	3738	74.28	0.0114095497521068	0.0165192589164526
2	A	26	50	20120615	19	3740	74.32	0.0111032098812933	0.0170546165315568
2	A	26	50	20120615	19	3742	74.36	0.0110690071262873	0.0167391266989948
2	A	26	50	20120615	19	3744	74.4	0.0107667401905335	0.0169238866298510
2	A	26	50	20120615	19	3746	74.44	0.0102305340472920	0.0168912819361705
2	A	26	50	20120615	19	3748	74.48	0.00995566749930912	0.0169902486012654
2	A	26	50	20120615	19	3750	74.52	0.00903881870468702	0.0171048564683601
2	A	26	50	20120615	19	3752	74.56	0.0085710604978643	0.0175551208534163
2	A	26	50	20120615	19	3754	74.6	0.00757536929713991	0.0178552876820299
2	A	26	50	20120615	19	3756	74.64	0.00710985261881356	0.0176793170884639
2	A	26	50	20120615	19	3758	74.68	0.00674778000572055	0.0168640173129015
2	A	26	50	20120615	19	3760	74.72	0.00638212660388761	0.0166530081641141
2	A	26	50	20120615	19	3762	74.76	0.00578820357673847	0.0164985505872588
2	A	26	50	20120615	19	3764	74.8	0.00492435950643411	0.0162001105134048
2	A	26	50	20120615	19	3766	74.84	0.00319460802823789	0.0157140212703866
2	A	26	50	20120615	19	3768	74.88	0.00222622811983004	0.0153206266553141
2	A	26	50	20120615	19	3770	74.92	0.00137915520816186	0.0152918912499403
2	A	26	50	20120615	19	3772	74.96	0.00143814912691626	0.0158575696038217
2	A	26	50	20120615	19	3774	75	0.00154152106725792	0.0154502690267905
2	A	26	50	20120615	19	3776	75.04	0.00113066374311729	0.0158126471100129
2	A	26	50	20120615	19	3778	75.08	0.00118542916332019	0.0158783444010530
2	A	26	50	20120615	19	3780	75.12	0.00054245696718726	0.0156678245701581
2	A	26	50	20120615	19	3782	75.16	3.251276979896e-05	0.0164176476719961
2	A	26	50	20120615	19	3784	75.2	-0.00091795188120075	0.0167602267653454
2	A	26	50	20120615	19	3786	75.24	-0.00117937632927323	0.0168789004964319
2	A	26	50	20120615	19	3788	75.28	-0.00135483780595686	0.0172750217152526
2	A	26	50	20120615	19	3790	75.32	-0.00202473662831737	0.0176099923396363
2	A	26	50	20120615	19	3792	75.36	-0.00358202617679576	0.0181865106404733
2	A	26	50	20120615	19	3794	75.4	-0.00354454244632506	0.0179051457811714
2	A	26	50	20120615	19	3796	75.44	-0.00366890131593233	0.0173931226898464
2	A	26	50	20120615	19	3798	75.48	-0.00371847657236132	0.0173310882119329
2	A	26	50	20120615	19	3800	75.52	-0.00348363933926146	0.0172133620039332
2	A	26	50	20120615	19	3802	75.56	-0.00171928771204822	0.0166504413664984
2	A	26	50	20120615	19	3804	75.6	-0.00185152375119792	0.0167126879764462
2	A	26	50	20120615	19	3806	75.64	-0.00140188869117702	0.0167845158832792
2	A	26	50	20120615	19	3808	75.68	-0.00151446716180973	0.0160023497172697
2	A	26	50	20120615	19	3810	75.72	-0.00201400981844677	0.0156658517422386
2	A	26	50	20120615	19	3812	75.76	-0.00229611713986896	0.0149162902699096
2	A	26	50	20120615	19	3814	75.8	-0.00286336527080462	0.0135930318528005
2	A	26	50	20120615	19	3816	75.84	-0.00324505444022131	0.0118769190501999
2	A	26	50	20120615	19	3818	75.88	-0.00375573402866204	0.0111410400940868
2	A	26	50	20120615	19	3820	75.92	-0.00397489682574335	0.00926561118393733
2	A	26	50	20120615	19	3822	75.96	-0.00472362320496375	0.00829903793335541
2	A	26	50	20120615	19	3824	76	-0.004597507882112	0.0069197879728849
2	A	26	50	20120615	19	3826	76.04	-0.00567319053745809	0.0060394718501128
2	A	26	50	20120615	19	3828	76.08	-0.00591026929905439	0.0050330326263143
2	A	26	50	20120615	19	3830	76.12	-0.00575300662959809	0.0045164182906591
2	A	26	50	20120615	19	3832	76.16	-0.00645745963903489	0.0042590646563259
2	A	26	50	20120615	19	3834	76.2	-0.00630061840522019	0.0041172140862724
2	A	26	50	20120615	19	3836	76.24	-0.00600408610546189	0.0039295762308168
2	A	26	50	20120615	19	3838	76.28	-0.00579724322982919	0.0045699887004018
2	A	26	50	20120615	19	3840	76.32	-0.00592171523652139	0.0043930917969524
2	A	26	50	20120615	19	3842	76.36	-0.00567804906815169	0.005186609855227
2	A	26	50	20120615	19	3844	76.4	-0.00594932209947249	0.0049306640704952
2	A	26	50	20120615	19	3846	76.44	-0.00591440516661749	0.0054580384500397
2	A	26	50	20120615	19	3848	76.48	-0.00603703657435839	0.0055356978664971
2	A	26	50	20120615	19	3850	76.52	-0.00569600250932599	0.0059239737355805
2	A	26	50	20120615	19	3852	76.56	-0.00558475552076229	0.0053894526277985
2	A	26	50	20120615	19	3854	76.6	-0.00596229680180049	0.0051297492776315
2	A	26	50	20120615	19	3856	76.64	-0.00566211583105119	0.0051677067696456
2	A	26	50	20120615	19	3858	76.68	-0.00630537016278979	0.005239335979473
2	A	26	50	20120615	19	3860	76.72	-0.00591212191882109	0.0056213596103972
2	A	26	50	20120615	19	3862	76.76	-0.00627535347992849	0.0055023443467353
2	A	26	50	20120615	19	3864	76.8	-0.00587500800519689	0.0056444911945301
2	A	26	50	20120615	19	3866	76.84	-0.00577690825301579	0.0059409570262511
2	A	26	50	20120615	19	3868	76.88	-0.00589490881844669	0.0059441234504172
2	A	26	50	20120615	19	3870	76.92	-0.00589768774809669	0.0062629791112577
2	A	26	50	20120615	19	3872	76.96	-0.00584081656389939	0.0068509893115025
2	A	26	50	20120615	19	3874	77	-0.00571339450771609	0.0067883382364759
2	A	26	50	20120615	19	3876	77.04	-0.00535690733108769	0.0069060368673111
2	A	26	50	20120615	19	3878	77.08	-0.00493393203519509	0.0070493126817928
2	A	26	50	20120615	19	3880	77.12	-0.00501881341605149	0.0067379314224722
2	A	26	50	20120615	19	3882	77.16	-0.0046602701143247	0.00740766280194692
2	A	26	50	20120615	19	3884	77.2	-0.00461936950246595	0.00771508299050066
2	A	26	50	20120615	19	3886	77.24	-0.00412763896154745	0.00772695389914322
2	A	26	50	20120615	19	3888	77.28	-0.00392815353197301	0.00851939786221727
2	A	26	50	20120615	19	3890	77.32	-0.00343806489300042	0.0094337647120374
2	A	26	50	20120615	19	3892	77.36	-0.00314530995766713	0.0102720977838901
2	A	26	50	20120615	19	3894	77.4	-0.00245191397696779	0.0116882134635046
2	A	26	50	20120615	19	3896	77.44	-0.00240300340091312	0.01230012245874
2	A	26	50	20120615	19	3898	77.48	-0.00101901865343575	0.0147958204875989
2	A	26	50	20120615	19	3900	77.52	-0.00091199804210316	0.0155945046680169
2	A	26	50	20120615	19	3902	77.56	-0.00070802602000209	0.0159538563342159
2	A	26	50	20120615	19	3904	77.6	-0.00082782405087072	0.0163364718135159
2	A	26	50	20120615	19	3906	77.64	-0.00070656230896503	0.0171721235364544
2	A	26	50	20120615	19	3908	77.68	-0.00086218944043638	0.0179449558929522
2	A	26	50	20120615	19	3910	77.72	-0.00098028334396235	0.0189655443234422
2	A	26	50	20120615	19	3912	77.76	-0.00086667249742911	0.0197203313148841
2	A	26	50	20120615	19	3914	77.8	-0.00150359893058289	0.0216168411995011
2	A	26	50	20120615	19	3916	77.84	-0.0015003738165539	0.0231371780547015
2	A	26	50	20120615	19	3918	77.88	-0.00152817796229693	0.0220752302414731
2	A	26	50	20120615	19	3920	77.92	-0.0015003738165539	0.0231371780547015
2	A	26	50	20120615	19	3922	77.96	-0.00097595585046149	0.0217039991813502
2	A	26	50	20120615	19	3924	78	-0.00075383239728736	0.0214442293631457
2	A	26	50	20120615	19	3926	78.04	-0.00043467692317168	0.0214322184473605
2	A	26	50	20120615	19	3928	78.08	-0.000114844747866410	0.0212093885945119
2	A	26	50	20120615	19	3930	78.12	0.00067327101459999	0.0210590746633944
2	A	26	50	20120615	19	3932	78.16	0.0009991942077184	0.0208041944885818
2	A	26	50	20120615	19	3934	78.2	0.00165235786317789	0.0206783951717506
2	A	26	50	20120615	19	3936	78.24	0.00306148951982528	0.0206651391116344
2	A	26	50	20120615	19	3938	78.28	0.0041921179076035	0.0208727668757942
2	A	26	50	20120615	19	3940	78.32	0.00544415652971147	0.0208467948437212
2	A	26	50	20120615	19	3942	78.36	0.00663540518184082	0.0209551943132771
2	A	26	50	20120615	19	3944	78.4	0.00780584085297273	0.0206308543322418
2	A	26	50	20120615	19	3946	78.44	0.0090801823300661	0.0207060685734498
2	A	26	50	20120615	19	3948	78.48	0.0103037125280769	0.0208702071492463
2	A	26	50	20120615	19	3950	78.52	0.0115437374059726	0.0204898261273748
2	A	26	50	20120615	19	3952	78.56	0.0127616369126848	0.0203795669669844
2	A	26	50	20120615	19	3954	78.6	0.0141674854018365	0.0195409171112937
2	A	26	50	20120615	19	3956	78.64	0.0150749013919976	0.0190291697916133
2	A	26	50	20120615	19	3958	78.68	0.015864173981158	0.0193359551396989
2	A	26	50	20120615	19	3960	78.72	0.0162843439016068	0.0188715344768834
2	A	26	50	20120615	19	3962	78.76	0.0171506840588488	0.0180670803051309
2	A	26	50	20120615	19	3964	78.8	0.0170627058331335	0.0174015231184069
2	A	26	50	20120615	19	3966	78.84	0.0172746540197264	0.0172584188480304
2	A	26	50	20120615	19	3968	78.88	0.0173769299445572	0.0164095230150803
2	A	26	50	20120615	19	3970	78.92	0.0171558176540802	0.0158594080814528
2	A	26	50	20120615	19	3972	78.96	0.0171061575448375	0.0152009856021509
2	A	26	50	20120615	19	3974	79	0.0165855501771889	0.0145001084317066
2	A	26	50	20120615	19	3976	79.04	0.01643343736642	0.0137072861665047
2	A	26	50	20120615	19	3978	79.08	0.0160071509723139	0.0123408305961329
2	A	26	50	20120615	19	3980	79.12	0.0156057688790412	0.011509669001255
2	A	26	50	20120615	19	3982	79.16	0.0148673443385159	0.0106738051462822
2	A	26	50	20120615	19	3984	79.2	0.0144880381189518	0.00983558662572803
2	A	26	50	20120615	19	3986	79.24	0.0143412073958384	0.00939389237485985
2	A	26	50	20120615	19	3988	79.28	0.0135581127986252	0.00930093399608473
2	A	26	50	20120615	19	3990	79.32	0.0127625321098698	0.00841682353832478
2	A	26	50	20120615	19	3992	79.36	0.0129088551303143	0.00842837200627512
2	A	26	50	20120615	19	3994	79.4	0.0122766677268080	0.00856862805053703
2	A	26	50	20120615	19	3996	79.44	0.0120493894651991	0.00861358589968487
2	A	26	50	20120615	19	3998	79.48	0.0113531226309681	0.00839051492342395
2	A	26	50	20120615	19	4000	79.52	0.0102050569899658	0.00814806922135852
2	A	26	50	20120615	19	4002	79.56	0.00935865724395332	0.0080445982860675
2	A	26	50	20120615	19	4004	79.6	0.00860039128714793	0.00744487981173975
2	A	26	50	20120615	19	4006	79.64	0.00790555280861496	0.0069737133502317
2	A	26	50	20120615	19	4008	79.68	0.00724675556271908	0.0058056578005253
2	A	26	50	20120615	19	4010	79.72	0.00760687090424177	0.0056129429183807
2	A	26	50	20120615	19	4012	79.76	0.00765412685042846	0.0053069848852291
2	A	26	50	20120615	19	4014	79.8	0.00848078417511022	0.0045268127603425
2	A	26	50	20120615	19	4016	79.84	0.00872531584218015	0.0042712785117573
2	A	26	50	20120615	19	4018	79.88	0.0089308222859964	0.0030492777857142
2	A	26	50	20120615	19	4020	79.92	0.0103602810705719	0.0017470416532098
[truncated: 1,225 more rows]
