# Supplementary material for: How Do Ants Make Sense of Gravity? A Boltzmann Walker Analysis of Lasius niger Trajectories on Various Inclines
Source: PLoS One. 2013 Oct 29;8(10):e76531. doi: 10.1371/journal.pone.0076531 (PMC3812222; doi:10.1371/journal.pone.0076531)
Supplement: Dataset S2 — Trajectories for . (ZIP) [file pone.0076531.s006.zip › Incline2/2-A-26-50-20120615-20.txt]

Pente	Colonie	Temperature	Humidite	Date	Indiv	Frame	Time	X	Y
2	A	26	50	20120615	20	8	0	0	0
2	A	26	50	20120615	20	10	0.04	0.00194742737113804	0.00323822506150725
2	A	26	50	20120615	20	12	0.08	0.00400855468426375	0.00422018834976034
2	A	26	50	20120615	20	14	0.12	0.00668048196634925	0.00570545779978266
2	A	26	50	20120615	20	16	0.16	0.00947860108024022	0.00823520160594209
2	A	26	50	20120615	20	18	0.2	0.0114476763840629	0.0104536692288486
2	A	26	50	20120615	20	20	0.24	0.0122777971177589	0.0131150720750243
2	A	26	50	20120615	20	22	0.28	0.0130371590900752	0.0162373586358960
2	A	26	50	20120615	20	24	0.32	0.0127961488147756	0.0190580358703204
2	A	26	50	20120615	20	26	0.36	0.0134395452749772	0.019859965670864
2	A	26	50	20120615	20	28	0.4	0.0157287822658652	0.0197042112601721
2	A	26	50	20120615	20	30	0.44	0.0177387375340286	0.0190943274187580
2	A	26	50	20120615	20	32	0.48	0.0195878507582095	0.0183176123389247
2	A	26	50	20120615	20	34	0.52	0.0213764087718631	0.0159486610792731
2	A	26	50	20120615	20	36	0.56	0.0240156989747775	0.01433990829926
2	A	26	50	20120615	20	38	0.6	0.0259497845137468	0.0123853166636363
2	A	26	50	20120615	20	40	0.64	0.0271540863570568	0.0102695541793768
2	A	26	50	20120615	20	42	0.68	0.028042141763549	0.00822438923615096
2	A	26	50	20120615	20	44	0.72	0.0286735881191486	0.00501355876413909
2	A	26	50	20120615	20	46	0.76	0.0289278637176633	0.00292589670336393
2	A	26	50	20120615	20	48	0.8	0.0275147815261401	0.00346612628419045
2	A	26	50	20120615	20	50	0.84	0.0273003443236774	-0.000794517341577849
2	A	26	50	20120615	20	52	0.88	0.0256559675040281	-0.00288196727031865
2	A	26	50	20120615	20	54	0.92	0.024131593776214	-0.00480034089660992
2	A	26	50	20120615	20	56	0.96	0.0224629419807665	-0.00588053842875392
2	A	26	50	20120615	20	58	1	0.0200551634877601	-0.00669407397289722
2	A	26	50	20120615	20	60	1.04	0.0176424182767225	-0.00758696386845242
2	A	26	50	20120615	20	62	1.08	0.0153840818521724	-0.00696143599661132
2	A	26	50	20120615	20	64	1.12	0.0126714293207099	-0.00719879052985222
2	A	26	50	20120615	20	66	1.16	0.0103937464546265	-0.00742543946642592
2	A	26	50	20120615	20	68	1.2	0.0070596389863825	-0.00797835454290692
2	A	26	50	20120615	20	70	1.24	0.00425812434572828	-0.00813956074688182
2	A	26	50	20120615	20	72	1.28	0.00170392737286185	-0.00755663605860732
2	A	26	50	20120615	20	74	1.32	3.91363804396801e-05	-0.00724298470367642
2	A	26	50	20120615	20	76	1.36	-0.00266704612397498	-0.00593956063177962
2	A	26	50	20120615	20	78	1.4	-0.00382955159255589	-0.00414857865608012
2	A	26	50	20120615	20	80	1.44	-0.00444645205455969	-0.00190589828277217
2	A	26	50	20120615	20	82	1.48	-0.00511348002338859	-0.000672053518144139
2	A	26	50	20120615	20	84	1.52	-0.00495888526781779	-0.000173140186542351
2	A	26	50	20120615	20	86	1.56	-0.00535482263887539	0.000786361289120919
2	A	26	50	20120615	20	88	1.6	-0.00573465918852529	0.000917720515861949
2	A	26	50	20120615	20	90	1.64	-0.00587903625110799	-0.00033910521915464
2	A	26	50	20120615	20	92	1.68	-0.00576516377506569	-0.00085433150419841
2	A	26	50	20120615	20	94	1.72	-0.00661250397309719	-0.00191518966587697
2	A	26	50	20120615	20	96	1.76	-0.00693845191495289	-0.00299086878568919
2	A	26	50	20120615	20	98	1.8	-0.00764548798546139	-0.00508298561918582
2	A	26	50	20120615	20	100	1.84	-0.00767967023437069	-0.00734888030812012
2	A	26	50	20120615	20	102	1.88	-0.00856136804379319	-0.0106852158698315
2	A	26	50	20120615	20	104	1.92	-0.00934734551535329	-0.0125412721754968
2	A	26	50	20120615	20	106	1.96	-0.0102947201097193	-0.0157803939898240
2	A	26	50	20120615	20	108	2	-0.0116130146372244	-0.0185592175738699
2	A	26	50	20120615	20	110	2.04	-0.0120864721247035	-0.0202885391311432
2	A	26	50	20120615	20	112	2.08	-0.0129239906095443	-0.0229408754541705
2	A	26	50	20120615	20	114	2.12	-0.0122273560797871	-0.0238164079995679
2	A	26	50	20120615	20	116	2.16	-0.011339109754464	-0.0239235841743923
2	A	26	50	20120615	20	118	2.2	-0.0101264923354072	-0.0242476512122101
2	A	26	50	20120615	20	120	2.24	-0.00874303791801569	-0.0243305948376433
2	A	26	50	20120615	20	122	2.28	-0.00695518913246359	-0.0248262766912551
2	A	26	50	20120615	20	124	2.32	-0.00454543993285799	-0.0255946896303705
2	A	26	50	20120615	20	126	2.36	-0.00332278159750832	-0.0251205745335849
2	A	26	50	20120615	20	128	2.4	-0.000150912709139820	-0.0257774060226291
2	A	26	50	20120615	20	130	2.44	0.00058447834329418	-0.0259575768304754
2	A	26	50	20120615	20	132	2.48	0.00419871323397298	-0.0259396870289114
2	A	26	50	20120615	20	134	2.52	0.00629436560137555	-0.0247549296170333
2	A	26	50	20120615	20	136	2.56	0.00848774012593811	-0.0237772130706867
2	A	26	50	20120615	20	138	2.6	0.0106089190481415	-0.0227909405322877
2	A	26	50	20120615	20	140	2.64	0.0124459117549860	-0.0215593726514951
2	A	26	50	20120615	20	142	2.68	0.0146259219613842	-0.0200948130863015
2	A	26	50	20120615	20	144	2.72	0.0150026684544004	-0.0198969646089255
2	A	26	50	20120615	20	146	2.76	0.0161026437632142	-0.0187743618831138
2	A	26	50	20120615	20	148	2.8	0.0173846283575054	-0.0171524003484281
2	A	26	50	20120615	20	150	2.84	0.0176440021959124	-0.0162694997503707
2	A	26	50	20120615	20	152	2.88	0.0190413159062151	-0.0149430381395429
2	A	26	50	20120615	20	154	2.92	0.0198077984438179	-0.0154961582769904
2	A	26	50	20120615	20	156	2.96	0.0207776590338256	-0.0161184193155024
2	A	26	50	20120615	20	158	3	0.0218039326028363	-0.0168758933127129
2	A	26	50	20120615	20	160	3.04	0.0228941993355444	-0.0173317862677473
2	A	26	50	20120615	20	162	3.08	0.0250624008586967	-0.0187139678929326
2	A	26	50	20120615	20	164	3.12	0.02568724283696	-0.0187542305530534
2	A	26	50	20120615	20	166	3.16	0.0284248491667306	-0.0198262327176034
2	A	26	50	20120615	20	168	3.2	0.0295067366840816	-0.0198764231569321
2	A	26	50	20120615	20	170	3.24	0.0293694448314465	-0.0195918551039114
2	A	26	50	20120615	20	172	3.28	0.0293157259292797	-0.0180862621322055
2	A	26	50	20120615	20	174	3.32	0.0288218401268922	-0.0175365997469180
2	A	26	50	20120615	20	176	3.36	0.0287250807663254	-0.0158534299178819
2	A	26	50	20120615	20	178	3.4	0.0286783780604843	-0.0143976721350578
2	A	26	50	20120615	20	180	3.44	0.0286943063478374	-0.0127029309278117
2	A	26	50	20120615	20	182	3.48	0.0283063946387462	-0.0122978930924803
2	A	26	50	20120615	20	184	3.52	0.0276968190958887	-0.00865888825125652
2	A	26	50	20120615	20	186	3.56	0.0268213855454407	-0.00703611354377242
2	A	26	50	20120615	20	188	3.6	0.0254682094404197	-0.00740641122294422
2	A	26	50	20120615	20	190	3.64	0.0242183699204012	-0.00647213931723372
2	A	26	50	20120615	20	192	3.68	0.022717790335774	-0.00394051319282272
2	A	26	50	20120615	20	194	3.72	0.0209250059448892	-0.00335685311349572
2	A	26	50	20120615	20	196	3.76	0.0186112889172365	-0.00337459442263569
2	A	26	50	20120615	20	198	3.8	0.0161555410073012	-0.00306541339677544
2	A	26	50	20120615	20	200	3.84	0.0137542572900799	-0.00286666547957377
2	A	26	50	20120615	20	202	3.88	0.0113789017643112	-0.00254289542660408
2	A	26	50	20120615	20	204	3.92	0.0108692686939066	-0.00249112813915341
2	A	26	50	20120615	20	206	3.96	0.00636782692487303	-0.00184549722152322
2	A	26	50	20120615	20	208	4	0.00431580304586967	-0.00112307450745617
2	A	26	50	20120615	20	210	4.04	0.00417731618277428	-0.0007849572578962
2	A	26	50	20120615	20	212	4.08	0.00482305316642165	-0.000297004081402799
2	A	26	50	20120615	20	214	4.12	0.00499652060198233	0.00080159944025549
2	A	26	50	20120615	20	216	4.16	0.00562448092115067	0.00233683432822866
2	A	26	50	20120615	20	218	4.2	0.00598985006605757	0.00365531270349691
2	A	26	50	20120615	20	220	4.24	0.00652245774288968	0.0052485748952546
2	A	26	50	20120615	20	222	4.28	0.0065836832906455	0.00732152206391327
2	A	26	50	20120615	20	224	4.32	0.00692237541801858	0.00949127002959603
2	A	26	50	20120615	20	226	4.36	0.00721288316800126	0.0110930648788823
2	A	26	50	20120615	20	228	4.4	0.00691928536138479	0.0125169021645473
2	A	26	50	20120615	20	230	4.44	0.00637950832889823	0.0131888798808445
2	A	26	50	20120615	20	232	4.48	0.00515744396324477	0.0132493657949072
2	A	26	50	20120615	20	234	4.52	0.00418390641797494	0.0129007267964432
2	A	26	50	20120615	20	236	4.56	0.00274630176328019	0.0131991965687821
2	A	26	50	20120615	20	238	4.6	0.00115897050036039	0.0117280005236043
2	A	26	50	20120615	20	240	4.64	-7.265720166591e-05	0.0117134874397632
2	A	26	50	20120615	20	242	4.68	-0.00073755677908343	0.00999523917468331
2	A	26	50	20120615	20	244	4.72	-0.00127632971994071	0.00883733767835471
2	A	26	50	20120615	20	246	4.76	-0.00238837534150936	0.00616687113745779
2	A	26	50	20120615	20	248	4.8	-0.0032904102490656	0.00391899989326919
2	A	26	50	20120615	20	250	4.84	-0.00346157958758743	0.00184203635809338
2	A	26	50	20120615	20	252	4.88	-0.00383440163796799	-0.000179263731267429
2	A	26	50	20120615	20	254	4.92	-0.00387542090234469	-0.00145402876532272
2	A	26	50	20120615	20	256	4.96	-0.00393201207225659	-0.00443601685552562
2	A	26	50	20120615	20	258	5	-0.00391187932798269	-0.00649332423639802
2	A	26	50	20120615	20	260	5.04	-0.00378486173687809	-0.00867377992006832
2	A	26	50	20120615	20	262	5.08	-0.00409013387645199	-0.0108897677194932
2	A	26	50	20120615	20	264	5.12	-0.00418709235828829	-0.0130824209951389
2	A	26	50	20120615	20	266	5.16	-0.00475301819954309	-0.0151721053813083
2	A	26	50	20120615	20	268	5.2	-0.00494025300413349	-0.0176032869874517
2	A	26	50	20120615	20	270	5.24	-0.00496737054919199	-0.0203063087245544
2	A	26	50	20120615	20	272	5.28	-0.00534531912373619	-0.0221755455006211
2	A	26	50	20120615	20	274	5.32	-0.00633335942908819	-0.0257402829166168
2	A	26	50	20120615	20	276	5.36	-0.00679354452228439	-0.0272233686794775
2	A	26	50	20120615	20	278	5.4	-0.00722183909964909	-0.0294479973237685
2	A	26	50	20120615	20	280	5.44	-0.00787577145089039	-0.030445300727954
2	A	26	50	20120615	20	282	5.48	-0.00928786369291989	-0.0319323462887893
2	A	26	50	20120615	20	284	5.52	-0.0102585798821328	-0.0320763132294389
2	A	26	50	20120615	20	286	5.56	-0.012230629984184	-0.0318049963574976
2	A	26	50	20120615	20	288	5.6	-0.0142015487153853	-0.0315338209069125
2	A	26	50	20120615	20	290	5.64	-0.0155958218665289	-0.0309487607561588
2	A	26	50	20120615	20	292	5.68	-0.0167697110471801	-0.0301302634437319
2	A	26	50	20120615	20	294	5.72	-0.0185119726585491	-0.029098361304743
2	A	26	50	20120615	20	296	5.76	-0.0190799349673337	-0.0286104434835886
2	A	26	50	20120615	20	298	5.8	-0.0194385371003447	-0.0283703524471045
2	A	26	50	20120615	20	300	5.84	-0.0193902699914609	-0.0286754407389153
2	A	26	50	20120615	20	302	5.88	-0.0182669318745967	-0.0292507711003599
2	A	26	50	20120615	20	304	5.92	-0.0171894425614246	-0.0292832980122945
2	A	26	50	20120615	20	306	5.96	-0.0166435985527555	-0.0296093732333709
2	A	26	50	20120615	20	308	6	-0.0155700831796937	-0.0300534221498204
2	A	26	50	20120615	20	310	6.04	-0.0146970891476408	-0.0302682411899449
2	A	26	50	20120615	20	312	6.08	-0.0127866987569091	-0.0318389374829945
2	A	26	50	20120615	20	314	6.12	-0.0114467314065606	-0.0331217706054232
2	A	26	50	20120615	20	316	6.16	-0.00928517668715139	-0.0357931493140678
2	A	26	50	20120615	20	318	6.2	-0.00713005663945109	-0.0378274955235415
2	A	26	50	20120615	20	320	6.24	-0.00596707811643349	-0.0389537044939373
2	A	26	50	20120615	20	322	6.28	-0.00548433631691749	-0.0398758424472827
2	A	26	50	20120615	20	324	6.32	-0.00417328963391949	-0.0405159862162909
2	A	26	50	20120615	20	326	6.36	-0.00313454977235647	-0.0421744344608858
2	A	26	50	20120615	20	328	6.4	-0.00106859588976373	-0.0432140935612644
2	A	26	50	20120615	20	330	6.44	-6.66292577778012e-06	-0.042812174066838
2	A	26	50	20120615	20	332	6.48	0.00109401948981721	-0.0419545949626149
2	A	26	50	20120615	20	334	6.52	0.002747023012197	-0.0411765653712754
2	A	26	50	20120615	20	336	6.56	0.00491211326551209	-0.0398758424472827
2	A	26	50	20120615	20	338	6.6	0.00674026713759178	-0.038967210233458
2	A	26	50	20120615	20	340	6.64	0.00883033336142299	-0.0376336068441402
2	A	26	50	20120615	20	342	6.68	0.0114932267886934	-0.037012554958224
2	A	26	50	20120615	20	344	6.72	0.0140402254145273	-0.0361626126072378
2	A	26	50	20120615	20	346	6.76	0.0165257057503981	-0.0349859869233434
2	A	26	50	20120615	20	348	6.8	0.0185975993299528	-0.0340673845039039
2	A	26	50	20120615	20	350	6.84	0.0210919892112664	-0.0334547471886839
2	A	26	50	20120615	20	352	6.88	0.0221923887841489	-0.032957792542866
2	A	26	50	20120615	20	354	6.92	0.0230781107382632	-0.0311983694499176
2	A	26	50	20120615	20	356	6.96	0.0232178350382257	-0.0300051974673435
2	A	26	50	20120615	20	358	7	0.0242497866746893	-0.0282227226933284
2	A	26	50	20120615	20	360	7.04	0.0244539778998925	-0.0255935794727240
2	A	26	50	20120615	20	362	7.08	0.0249826745691179	-0.0228714375682580
2	A	26	50	20120615	20	364	7.12	0.0256367483417155	-0.0214493044099356
2	A	26	50	20120615	20	366	7.16	0.0265085756475794	-0.0194519045297789
2	A	26	50	20120615	20	368	7.2	0.027834973618797	-0.0176564119199222
2	A	26	50	20120615	20	370	7.24	0.0287922682141962	-0.0160613070078928
2	A	26	50	20120615	20	372	7.28	0.0293181753471697	-0.0151879276026441
2	A	26	50	20120615	20	374	7.32	0.0296269731211546	-0.0134458243831941
2	A	26	50	20120615	20	376	7.36	0.0293674932167304	-0.0119471539868761
2	A	26	50	20120615	20	378	7.4	0.02845283645313	-0.0103706735603563
2	A	26	50	20120615	20	380	7.44	0.0274986877758003	-0.00877301528574002
2	A	26	50	20120615	20	382	7.48	0.0269156216661695	-0.00719742581376452
2	A	26	50	20120615	20	384	7.52	0.0266485898613222	-0.00547465913635282
2	A	26	50	20120615	20	386	7.56	0.0266213591791787	-0.00387271579464252
2	A	26	50	20120615	20	388	7.6	0.0261599649333866	-0.00200659735948095
2	A	26	50	20120615	20	390	7.64	0.0260140110226819	-0.00127192048489594
2	A	26	50	20120615	20	392	7.68	0.0264120697140831	-0.00100510081208301
2	A	26	50	20120615	20	394	7.72	0.0271471213552621	-0.00255669107990503
2	A	26	50	20120615	20	396	7.76	0.0274878478288447	-0.00253996093346215
2	A	26	50	20120615	20	398	7.8	0.0279414921843149	-0.00354705776656712
2	A	26	50	20120615	20	400	7.84	0.0286771731505292	-0.00432783800328542
2	A	26	50	20120615	20	402	7.88	0.0290346580548259	-0.00463347783838552
2	A	26	50	20120615	20	404	7.92	0.0302006771370025	-0.00646573292979612
2	A	26	50	20120615	20	406	7.96	0.032051727126657	-0.00757392481940732
2	A	26	50	20120615	20	408	8	0.0336809294347821	-0.00911892485202862
2	A	26	50	20120615	20	410	8.04	0.0350312983258818	-0.0102601174151178
2	A	26	50	20120615	20	412	8.08	0.0371826565655063	-0.0121312068109512
2	A	26	50	20120615	20	414	8.12	0.0385965307166244	-0.0135826707585572
2	A	26	50	20120615	20	416	8.16	0.040136071884895	-0.0147014268234793
2	A	26	50	20120615	20	418	8.2	0.041678490977765	-0.0168643886853830
2	A	26	50	20120615	20	420	8.24	0.0431599362528933	-0.0179617618412420
2	A	26	50	20120615	20	422	8.28	0.0454679327866862	-0.0201980577474226
2	A	26	50	20120615	20	424	8.32	0.046675855016716	-0.0225243966311194
2	A	26	50	20120615	20	426	8.36	0.0485987117	-0.0240137544311292
2	A	26	50	20120615	20	428	8.4	0.050789059807539	-0.0258031447094643
2	A	26	50	20120615	20	430	8.44	0.052755516694951	-0.0272322145853101
2	A	26	50	20120615	20	432	8.48	0.054568587979388	-0.0289894668604402
2	A	26	50	20120615	20	434	8.52	0.0561115444734117	-0.0306767155642329
2	A	26	50	20120615	20	436	8.56	0.0563270069807071	-0.0331321367908354
2	A	26	50	20120615	20	438	8.6	0.056803703017244	-0.0353466891634945
2	A	26	50	20120615	20	440	8.64	0.0564528295613514	-0.0376702491175413
2	A	26	50	20120615	20	442	8.68	0.056470471875542	-0.0401147526154422
2	A	26	50	20120615	20	444	8.72	0.0565620337184243	-0.0423012059788305
2	A	26	50	20120615	20	446	8.76	0.0566434372652881	-0.0451267184094247
2	A	26	50	20120615	20	448	8.8	0.0561749224542095	-0.0471585048923505
2	A	26	50	20120615	20	450	8.84	0.0554687278407707	-0.0493965756365518
2	A	26	50	20120615	20	452	8.88	0.0544169984276372	-0.0510260112899146
2	A	26	50	20120615	20	454	8.92	0.053506994426657	-0.0537866551586163
2	A	26	50	20120615	20	456	8.96	0.0526499527235877	-0.0557515917664487
2	A	26	50	20120615	20	458	9	0.0520711151125084	-0.0579374002484526
2	A	26	50	20120615	20	460	9.04	0.0521871513353011	-0.0613713229099288
2	A	26	50	20120615	20	462	9.08	0.0514555786594855	-0.0638815519831411
2	A	26	50	20120615	20	464	9.12	0.0515293298967633	-0.0662340255334706
2	A	26	50	20120615	20	466	9.16	0.050279518661016	-0.0690681802231444
2	A	26	50	20120615	20	468	9.2	0.0503300767958709	-0.0717727929505048
2	A	26	50	20120615	20	470	9.24	0.0503136012078692	-0.0737833096614525
2	A	26	50	20120615	20	472	9.28	0.0501477139570028	-0.076054112378555
2	A	26	50	20120615	20	474	9.32	0.0501496231453121	-0.0786980553440896
2	A	26	50	20120615	20	476	9.36	0.050477932823817	-0.0813421397309805
2	A	26	50	20120615	20	478	9.4	0.0515233901998013	-0.0830710865216597
2	A	26	50	20120615	20	480	9.44	0.0527323306635959	-0.0844245596115289
2	A	26	50	20120615	20	482	9.48	0.0544077494709393	-0.0852892097835638
2	A	26	50	20120615	20	484	9.52	0.0562800268061651	-0.086763103158269
2	A	26	50	20120615	20	486	9.56	0.0578249137017014	-0.0877539011800676
2	A	26	50	20120615	20	488	9.6	0.0595664469930858	-0.088266624307106
2	A	26	50	20120615	20	490	9.64	0.0614926058650379	-0.0885225969618955
2	A	26	50	20120615	20	492	9.68	0.0627923388395369	-0.0892282188188416
2	A	26	50	20120615	20	494	9.72	0.063455039314865	-0.0891297895549004
2	A	26	50	20120615	20	496	9.76	0.0638824853640922	-0.0887193140684216
2	A	26	50	20120615	20	498	9.8	0.0646690709474841	-0.0889905602296848
2	A	26	50	20120615	20	500	9.84	0.0647444485303586	-0.0886266830800862
2	A	26	50	20120615	20	502	9.88	0.0636527463708847	-0.0889235972175064
2	A	26	50	20120615	20	504	9.92	0.0628049960509202	-0.0891561646378387
2	A	26	50	20120615	20	506	9.96	0.0623974197022442	-0.0887053133541541
2	A	26	50	20120615	20	508	10	0.0612543108797781	-0.0884356228278096
2	A	26	50	20120615	20	510	10.04	0.0605026563713768	-0.0884589573515887
2	A	26	50	20120615	20	512	10.08	0.0589099690574322	-0.0889231022427596
2	A	26	50	20120615	20	514	10.12	0.0572544906613182	-0.089280332588615
2	A	26	50	20120615	20	516	10.16	0.0557733847974449	-0.0902777774141568
2	A	26	50	20120615	20	518	10.2	0.0536884804531164	-0.0905737016020833
2	A	26	50	20120615	20	520	10.24	0.052086954304407	-0.0910749695992665
2	A	26	50	20120615	20	522	10.28	0.0499700180228907	-0.0910126027811658
2	A	26	50	20120615	20	524	10.32	0.0479993821344019	-0.0906421495385022
2	A	26	50	20120615	20	526	10.36	0.0463318829230078	-0.0909927330806145
2	A	26	50	20120615	20	528	10.4	0.043332689510605	-0.0903735196723294
2	A	26	50	20120615	20	530	10.44	0.0408505325766059	-0.0901084253400626
2	A	26	50	20120615	20	532	10.48	0.0380982608521935	-0.0900870000045926
2	A	26	50	20120615	20	534	10.52	0.0354759553541632	-0.0898346335943872
2	A	26	50	20120615	20	536	10.56	0.0331615241486615	-0.0897062937136018
2	A	26	50	20120615	20	538	10.6	0.0309005502158175	-0.0883770036756492
2	A	26	50	20120615	20	540	10.64	0.0293801999255883	-0.087166507576936
2	A	26	50	20120615	20	542	10.68	0.027879436493198	-0.0859601834082317
2	A	26	50	20120615	20	544	10.72	0.0256014212869274	-0.0844632383524598
2	A	26	50	20120615	20	546	10.76	0.0239235276058498	-0.0830524896133145
2	A	26	50	20120615	20	548	10.8	0.0218051064000931	-0.0810030820294015
2	A	26	50	20120615	20	550	10.84	0.0203288088623318	-0.0789639274938158
2	A	26	50	20120615	20	552	10.88	0.0188909072227889	-0.0770084236904444
2	A	26	50	20120615	20	554	10.92	0.0174400655291504	-0.0751019223870092
2	A	26	50	20120615	20	556	10.96	0.0166507929399899	-0.0730105833709719
2	A	26	50	20120615	20	558	11	0.0162946939649844	-0.07140163260106
2	A	26	50	20120615	20	560	11.04	0.0154652577106526	-0.0686552298629314
2	A	26	50	20120615	20	562	11.08	0.0147171387361572	-0.0674336321877536
2	A	26	50	20120615	20	564	11.12	0.0136523773450465	-0.0652045487707411
2	A	26	50	20120615	20	566	11.16	0.0129802723495287	-0.0635195840218517
2	A	26	50	20120615	20	568	11.2	0.0112868930299432	-0.0618438823717958
2	A	26	50	20120615	20	570	11.24	0.00961451478175887	-0.0600279614470306
2	A	26	50	20120615	20	572	11.28	0.0081901895924148	-0.0590013131114259
2	A	26	50	20120615	20	574	11.32	0.00646760676276626	-0.0581341880656568
2	A	26	50	20120615	20	576	11.36	0.00451033519244189	-0.0568550318984903
2	A	26	50	20120615	20	578	11.4	0.00300865252123601	-0.0554164231521663
2	A	26	50	20120615	20	580	11.44	0.0006550476000566	-0.0539406205891519
2	A	26	50	20120615	20	582	11.48	-0.0006526756810698	-0.0523493474887696
2	A	26	50	20120615	20	584	11.52	-0.00230864905193058	-0.0501467805760517
2	A	26	50	20120615	20	586	11.56	-0.00302544319601938	-0.0484694525803991
2	A	26	50	20120615	20	588	11.6	-0.00379074486529759	-0.0463691333082407
2	A	26	50	20120615	20	590	11.64	-0.00369995235459319	-0.0442688847467604
2	A	26	50	20120615	20	592	11.68	-0.00346250589747078	-0.0428934206359963
2	A	26	50	20120615	20	594	11.72	-0.0030293322833159	-0.0413990211646367
2	A	26	50	20120615	20	596	11.76	-0.00303208999976254	-0.0393617758173601
2	A	26	50	20120615	20	598	11.8	-0.00270526524549811	-0.0371670577899133
2	A	26	50	20120615	20	600	11.84	-0.00252396306680188	-0.0351122054837852
2	A	26	50	20120615	20	602	11.88	-0.00261680618717168	-0.0329314174599278
2	A	26	50	20120615	20	604	11.92	-0.00229825458224713	-0.0306393308287116
2	A	26	50	20120615	20	606	11.96	-0.00242687730574496	-0.0288570681867309
2	A	26	50	20120615	20	608	12	-0.00190977011666325	-0.0262569658416298
2	A	26	50	20120615	20	610	12.04	-0.00120506749853273	-0.023357828038765
2	A	26	50	20120615	20	612	12.08	-0.0004919503097061	-0.0216414677487909
2	A	26	50	20120615	20	614	12.12	0.00012358614331679	-0.0192385067742846
2	A	26	50	20120615	20	616	12.16	0.00091872771876107	-0.0177388040020661
2	A	26	50	20120615	20	618	12.2	0.00197846865172534	-0.0156751128611731
2	A	26	50	20120615	20	620	12.24	0.00258410560981162	-0.0133357914969737
2	A	26	50	20120615	20	622	12.28	0.00317736819922713	-0.0122116331362433
2	A	26	50	20120615	20	624	12.32	0.00262893617973885	-0.0114565845152923
2	A	26	50	20120615	20	626	12.36	0.00183544216309474	-0.0110354529296210
2	A	26	50	20120615	20	628	12.4	0.00129250436329627	-0.00965247227377292
2	A	26	50	20120615	20	630	12.44	0.00179022975550567	-0.00845639408232812
2	A	26	50	20120615	20	632	12.48	0.00273918826906145	-0.00795139963240812
2	A	26	50	20120615	20	634	12.52	0.00365893620148642	-0.00706477258161392
2	A	26	50	20120615	20	636	12.56	0.00457647088968627	-0.00636260847682792
2	A	26	50	20120615	20	638	12.6	0.00483472749937904	-0.00525593686679622
2	A	26	50	20120615	20	640	12.64	0.00512935768189603	-0.00421375339520882
2	A	26	50	20120615	20	642	12.68	0.00529515300888085	-0.0022982789067204
2	A	26	50	20120615	20	644	12.72	0.00580624271925467	-0.00135831479142131
2	A	26	50	20120615	20	646	12.76	0.00681180513064444	-0.00126786169197193
2	A	26	50	20120615	20	648	12.8	0.00766527594446879	-0.00087903074406526
2	A	26	50	20120615	20	650	12.84	0.00808731262681998	-9.212696262181e-05
2	A	26	50	20120615	20	652	12.88	0.00830301555042093	0.000405881272300060
2	A	26	50	20120615	20	654	12.92	0.00844220952029751	0.00167971292540419
2	A	26	50	20120615	20	656	12.96	0.00752621632488064	0.00258826735748298
2	A	26	50	20120615	20	658	13	0.00670474916397279	0.00298614927218884
2	A	26	50	20120615	20	660	13.04	0.00559486728915458	0.00416160822989429
2	A	26	50	20120615	20	662	13.08	0.00385628687568846	0.00507329797344086
2	A	26	50	20120615	20	664	13.12	0.00221450796635323	0.00761578950065152
2	A	26	50	20120615	20	666	13.16	0.00086662102005543	0.00854938258385212
2	A	26	50	20120615	20	668	13.2	-0.00075257572711583	0.00964213833243
2	A	26	50	20120615	20	670	13.24	-0.00235898091261543	0.00994527500952467
2	A	26	50	20120615	20	672	13.28	-0.0028985245998642	0.0100939300681335
2	A	26	50	20120615	20	674	13.32	-0.0023294026359584	0.0103307542712885
2	A	26	50	20120615	20	676	13.36	-0.00110631296547222	0.0104221761070281
2	A	26	50	20120615	20	678	13.4	-0.00021291890278207	0.0108969629552558
2	A	26	50	20120615	20	680	13.44	0.00108388240700212	0.0116563489692026
2	A	26	50	20120615	20	682	13.48	0.0019502890322815	0.0119913224220134
2	A	26	50	20120615	20	684	13.52	0.00387866963374014	0.0126130686867887
2	A	26	50	20120615	20	686	13.56	0.00555085696309353	0.0134466839421973
2	A	26	50	20120615	20	688	13.6	0.00745279742779004	0.0132357186340303
2	A	26	50	20120615	20	690	13.64	0.00939017101329182	0.0128934365255292
2	A	26	50	20120615	20	692	13.68	0.0118116977834449	0.0129338575775689
2	A	26	50	20120615	20	694	13.72	0.0143086502197336	0.0122084339023225
2	A	26	50	20120615	20	696	13.76	0.0154178956984487	0.0122077904351516
2	A	26	50	20120615	20	698	13.8	0.0168613693394273	0.0108480382370655
2	A	26	50	20120615	20	700	13.84	0.0178291651776339	0.00978563151153618
2	A	26	50	20120615	20	702	13.88	0.0182012659790977	0.00852741277616065
2	A	26	50	20120615	20	704	13.92	0.0197292671646993	0.00704619377520232
2	A	26	50	20120615	20	706	13.96	0.0212666092308804	0.00513189308397066
2	A	26	50	20120615	20	708	14	0.02331576932742	0.00421332601987028
2	A	26	50	20120615	20	710	14.04	0.0261144272566782	0.00313435178245772
2	A	26	50	20120615	20	712	14.08	0.0283022863483475	0.00296471686565107
2	A	26	50	20120615	20	714	14.12	0.0305993934377102	0.00282060850364525
2	A	26	50	20120615	20	716	14.16	0.0324754891495543	0.00330624944096417
2	A	26	50	20120615	20	718	14.2	0.0341109564237607	0.0044779960880684
2	A	26	50	20120615	20	720	14.24	0.0356714703791613	0.00637169875876409
2	A	26	50	20120615	20	722	14.28	0.036378718581704	0.00802519725589071
2	A	26	50	20120615	20	724	14.32	0.0369711326429821	0.00989422189992299
2	A	26	50	20120615	20	726	14.36	0.0372915227255378	0.0121280429323694
2	A	26	50	20120615	20	728	14.4	0.0372787948034764	0.0144548485065419
2	A	26	50	20120615	20	730	14.44	0.0377140897379748	0.0162009779920039
2	A	26	50	20120615	20	732	14.48	0.0375031597851469	0.0184058076464217
2	A	26	50	20120615	20	734	14.52	0.0369377572029101	0.0207628773908290
2	A	26	50	20120615	20	736	14.56	0.0359897462124411	0.0220833922336270
2	A	26	50	20120615	20	738	14.6	0.0353705681594951	0.0221390061819673
2	A	26	50	20120615	20	740	14.64	0.0346088444505297	0.0220311299714295
2	A	26	50	20120615	20	742	14.68	0.0333490276538287	0.0215630606376231
2	A	26	50	20120615	20	744	14.72	0.0315542067954142	0.0214172976457493
2	A	26	50	20120615	20	746	14.76	0.0296375514386011	0.0209214460865100
2	A	26	50	20120615	20	748	14.8	0.0283536081585261	0.0202025801195524
2	A	26	50	20120615	20	750	14.84	0.0264089372310424	0.0193271677823078
2	A	26	50	20120615	20	752	14.88	0.024426973491919	0.0177150491740162
2	A	26	50	20120615	20	754	14.92	0.022010810833808	0.0161613729411897
2	A	26	50	20120615	20	756	14.96	0.0200242721138104	0.0145675471853274
2	A	26	50	20120615	20	758	15	0.0184322565513079	0.0124544646357686
2	A	26	50	20120615	20	760	15.04	0.0169967661458889	0.0104887714236803
2	A	26	50	20120615	20	762	15.08	0.0144892806469877	0.00889612653614256
2	A	26	50	20120615	20	764	15.12	0.0131725205411977	0.00769941901966245
2	A	26	50	20120615	20	766	15.16	0.0123790760220283	0.00754887598594783
2	A	26	50	20120615	20	768	15.2	0.0114767653428274	0.00811608876154444
2	A	26	50	20120615	20	770	15.24	0.0104386180367470	0.00917017425447278
2	A	26	50	20120615	20	772	15.28	0.0102141073910796	0.00944600671031872
2	A	26	50	20120615	20	774	15.32	0.00993296597752048	0.0104956883422138
2	A	26	50	20120615	20	776	15.36	0.00914882839780503	0.0114955924851405
2	A	26	50	20120615	20	778	15.4	0.00784403253875275	0.0133223038593866
2	A	26	50	20120615	20	780	15.44	0.00685543361904365	0.0140706420369842
2	A	26	50	20120615	20	782	15.48	0.00651634056212564	0.0134548298123166
2	A	26	50	20120615	20	784	15.52	0.0056092427700161	0.0129125708350281
2	A	26	50	20120615	20	786	15.56	0.0058074518718505	0.0108287483640748
2	A	26	50	20120615	20	788	15.6	0.00483580230168644	0.0097031616476464
2	A	26	50	20120615	20	790	15.64	0.00298787065293695	0.00758903258005142
2	A	26	50	20120615	20	792	15.68	0.00229194322996096	0.00661296359250495
2	A	26	50	20120615	20	794	15.72	0.00068230656647134	0.00449090078682506
2	A	26	50	20120615	20	796	15.76	-0.00121861566446026	0.00235137244364986
2	A	26	50	20120615	20	798	15.8	-0.00290104897107304	0.00057241906140512
2	A	26	50	20120615	20	800	15.84	-0.00328318361776187	0.000129784358517961
2	A	26	50	20120615	20	802	15.88	-0.00384174847742459	-0.00143537528843502
2	A	26	50	20120615	20	804	15.92	-0.00389720686227299	-0.00206566905998127
2	A	26	50	20120615	20	806	15.96	-0.00415971459793429	-0.00341352630779426
2	A	26	50	20120615	20	808	16	-0.00513721335539229	-0.00386014060764592
2	A	26	50	20120615	20	810	16.04	-0.00669631733987119	-0.00406569230629622
2	A	26	50	20120615	20	812	16.08	-0.00835144218259459	-0.00446457124156352
2	A	26	50	20120615	20	814	16.12	-0.00932228565102809	-0.00425853446766142
2	A	26	50	20120615	20	816	16.16	-0.0103670995598415	-0.00382692355949292
2	A	26	50	20120615	20	818	16.2	-0.0090945336278757	-0.00440652484589592
2	A	26	50	20120615	20	820	16.24	-0.00819631002587009	-0.00499602562723552
2	A	26	50	20120615	20	822	16.28	-0.00749731375946369	-0.00464807959341702
2	A	26	50	20120615	20	824	16.32	-0.00687612752325919	-0.00514693635647632
2	A	26	50	20120615	20	826	16.36	-0.00595061949899459	-0.00618586430844322
2	A	26	50	20120615	20	828	16.4	-0.00458047707386579	-0.00749095290970292
2	A	26	50	20120615	20	830	16.44	-0.00275249997848137	-0.00866358344028362
2	A	26	50	20120615	20	832	16.48	-0.00087379504261464	-0.0105922101149021
2	A	26	50	20120615	20	834	16.52	0.00128488882326289	-0.0127769155103273
2	A	26	50	20120615	20	836	16.56	0.0025180618364488	-0.0141127604281415
2	A	26	50	20120615	20	838	16.6	0.00489973889684132	-0.0161717139536004
2	A	26	50	20120615	20	840	16.64	0.00663625173007925	-0.0181220558774692
2	A	26	50	20120615	20	842	16.68	0.00831131698403206	-0.0198833881587268
2	A	26	50	20120615	20	844	16.72	0.00986080007364614	-0.0218014153026953
2	A	26	50	20120615	20	846	16.76	0.010948895988536	-0.0235550401200379
2	A	26	50	20120615	20	848	16.8	0.0129444220357226	-0.026667087774718
2	A	26	50	20120615	20	850	16.84	0.0136603676516739	-0.0277558200857109
2	A	26	50	20120615	20	852	16.88	0.0148482363333892	-0.0299217588671635
2	A	26	50	20120615	20	854	16.92	0.0157347361049628	-0.0318949403400645
2	A	26	50	20120615	20	856	16.96	0.0158863397988492	-0.0336891530866473
2	A	26	50	20120615	20	858	17	0.0150498324767055	-0.0358568596350527
2	A	26	50	20120615	20	860	17.04	0.0149137851320052	-0.0370571026854388
2	A	26	50	20120615	20	862	17.08	0.0134473870891805	-0.0381030550361699
2	A	26	50	20120615	20	864	17.12	0.0113501790868594	-0.0396413658386413
2	A	26	50	20120615	20	866	17.16	0.00940605970266507	-0.0411578270415739
2	A	26	50	20120615	20	868	17.2	0.00787885047665837	-0.0425689293341098
2	A	26	50	20120615	20	870	17.24	0.00512233611155885	-0.0442063765073035
2	A	26	50	20120615	20	872	17.28	0.00417544942087194	-0.044681057289514
2	A	26	50	20120615	20	874	17.32	0.00179752002641971	-0.0448010533102814
2	A	26	50	20120615	20	876	17.36	0.000154415998976520	-0.0457844267108775
2	A	26	50	20120615	20	878	17.4	-0.00177471272145662	-0.0460273886008932
2	A	26	50	20120615	20	880	17.44	-0.00402797919038569	-0.0460999377566429
2	A	26	50	20120615	20	882	17.48	-0.00655616877584009	-0.045890775570768
2	A	26	50	20120615	20	884	17.52	-0.00838524188673529	-0.0460789366852417
2	A	26	50	20120615	20	886	17.56	-0.0102157292111929	-0.0457172515666648
2	A	26	50	20120615	20	888	17.6	-0.012532776711785	-0.0459054833918166
2	A	26	50	20120615	20	890	17.64	-0.0149769620116344	-0.0455377878655996
2	A	26	50	20120615	20	892	17.68	-0.0156577644205608	-0.0446281657022813
2	A	26	50	20120615	20	894	17.72	-0.0171794582136743	-0.0435544947657276
2	A	26	50	20120615	20	896	17.76	-0.0167654471932896	-0.0436747736292074
2	A	26	50	20120615	20	898	17.8	-0.017068442449028	-0.0436383576299763
2	A	26	50	20120615	20	900	17.84	-0.0166538657432183	-0.0437889006636909
2	A	26	50	20120615	20	902	17.88	-0.0155645677468004	-0.0441133919655775
2	A	26	50	20120615	20	904	17.92	-0.014612024201864	-0.0447737589885276
2	A	26	50	20120615	20	906	17.96	-0.013687694217497	-0.0447413734979492
2	A	26	50	20120615	20	908	18	-0.0127515555498841	-0.0458694209459761
2	A	26	50	20120615	20	910	18.04	-0.0113862737767691	-0.0470478851075016
2	A	26	50	20120615	20	912	18.08	-0.0088694686104919	-0.0488292992213449
2	A	26	50	20120615	20	914	18.12	-0.00687125555753679	-0.0506217442009747
2	A	26	50	20120615	20	916	18.16	-0.00567391164495359	-0.0526243413159731
2	A	26	50	20120615	20	918	18.2	-0.00382475670147269	-0.055106356828616
2	A	26	50	20120615	20	920	18.24	-0.00234753992489584	-0.0572623961151319
2	A	26	50	20120615	20	922	18.28	-0.00141649242610751	-0.0589887973213989
2	A	26	50	20120615	20	924	18.32	-0.00052122453044723	-0.060936381528821
2	A	26	50	20120615	20	926	18.36	0.00102436947187033	-0.0635276450391572
2	A	26	50	20120615	20	928	18.4	0.00246722085888148	-0.0657893260787824
2	A	26	50	20120615	20	930	18.44	0.00314321494169582	-0.0679481230817449
2	A	26	50	20120615	20	932	18.48	0.00409526351188539	-0.0704575036268197
2	A	26	50	20120615	20	934	18.52	0.00422819958674846	-0.0727968957016973
2	A	26	50	20120615	20	936	18.56	0.00401818887273605	-0.0745140338091307
2	A	26	50	20120615	20	938	18.6	0.0037318106263555	-0.076646385018477
2	A	26	50	20120615	20	940	18.64	0.00372360818769374	-0.0793662005416328
2	A	26	50	20120615	20	942	18.68	0.00422735105861104	-0.0813445438940365
2	A	26	50	20120615	20	944	18.72	0.00416632774339464	-0.0840334588508546
2	A	26	50	20120615	20	946	18.76	0.00398396490452663	-0.0861091708070277
2	A	26	50	20120615	20	948	18.8	0.00349811183517335	-0.0879737406783385
2	A	26	50	20120615	20	950	18.84	0.00282169348829029	-0.0900479677102711
2	A	26	50	20120615	20	952	18.88	0.00318281292144228	-0.0898214814082571
2	A	26	50	20120615	20	954	18.92	0.00258382276709914	-0.0910093500899724
2	A	26	50	20120615	20	956	18.96	0.00226215989233738	-0.0929241245427474
2	A	26	50	20120615	20	958	19	0.00188696903423979	-0.094644656762731
2	A	26	50	20120615	20	960	19.04	0.00158255956493899	-0.097071517946441
2	A	26	50	20120615	20	962	19.08	0.00116253813691419	-0.0997658776254739
2	A	26	50	20120615	20	964	19.12	0.00046052252455218	-0.101448791764698
2	A	26	50	20120615	20	966	19.16	0.000258219274454690	-0.102945524688436
2	A	26	50	20120615	20	968	19.2	0.000116727207539280	-0.103664298731512
2	A	26	50	20120615	20	970	19.24	0.00023778388847841	-0.104253601522953
2	A	26	50	20120615	20	972	19.28	0.00097600336803717	-0.103861015838038
2	A	26	50	20120615	20	974	19.32	0.00078727656813848	-0.102477561420646
2	A	26	50	20120615	20	976	19.36	0.00156544758083427	-0.101796264036973
2	A	26	50	20120615	20	978	19.4	0.00212024356135323	-0.101247407753416
2	A	26	50	20120615	20	980	19.44	0.00271880945162765	-0.100456367397303
2	A	26	50	20120615	20	982	19.48	0.00350836488350055	-0.099267155212703
2	A	26	50	20120615	20	984	19.52	0.00426666619564501	-0.098062386678918
2	A	26	50	20120615	20	986	19.56	0.00566496985544141	-0.0952051803081769
2	A	26	50	20120615	20	988	19.6	0.00731691271764941	-0.0929068004266084
2	A	26	50	20120615	20	990	19.64	0.00817039060254158	-0.0904344722768677
2	A	26	50	20120615	20	992	19.68	0.0101751090378836	-0.0871026558345948
2	A	26	50	20120615	20	994	19.72	0.0115164198911163	-0.0848059022986228
2	A	26	50	20120615	20	996	19.76	0.012790343468102	-0.0825537672005436
2	A	26	50	20120615	20	998	19.8	0.0137931623051808	-0.0807910914164018
2	A	26	50	20120615	20	1000	19.84	0.0151331296555293	-0.077969452516755
2	A	26	50	20120615	20	1002	19.88	0.0158700763428819	-0.0754692643598356
2	A	26	50	20120615	20	1004	19.92	0.0160397819703667	-0.0732834558778317
2	A	26	50	20120615	20	1006	19.96	0.0162915826951472	-0.0711269923272471
2	A	26	50	20120615	20	1008	20	0.0167605359124301	-0.068563164560021
2	A	26	50	20120615	20	1010	20.04	0.0166294383151981	-0.0665098678888115
2	A	26	50	20120615	20	1012	20.08	0.0165329182395662	-0.0639913656662593
2	A	26	50	20120615	20	1014	20.12	0.016870137463514	-0.0608798836970042
2	A	26	50	20120615	20	1016	20.16	0.0173976391222792	-0.0591210262894808
2	A	26	50	20120615	20	1018	20.2	0.0181891744531394	-0.0565052968845155
2	A	26	50	20120615	20	1020	20.24	0.018511332302648	-0.0541971589293663
2	A	26	50	20120615	20	1022	20.28	0.0191275758624521	-0.0522212904506968
2	A	26	50	20120615	20	1024	20.32	0.0194754723987959	-0.0508661910152309
2	A	26	50	20120615	20	1026	20.36	0.01990341342277	-0.0489458304188844
2	A	26	50	20120615	20	1028	20.4	0.0203635985159662	-0.0467535165544937
2	A	26	50	20120615	20	1030	20.44	0.0205580528807925	-0.0445332012615679
2	A	26	50	20120615	20	1032	20.48	0.0211332135366096	-0.0425667373030881
2	A	26	50	20120615	20	1034	20.52	0.0220269965080294	-0.0401600286626416
2	A	26	50	20120615	20	1036	20.56	0.022480888350873	-0.0382028278029954
2	A	26	50	20120615	20	1038	20.6	0.0228876868820897	-0.0350390199319324
2	A	26	50	20120615	20	1040	20.64	0.0237456902503814	-0.0327543579219186
2	A	26	50	20120615	20	1042	20.68	0.0246814753646037	-0.0307482959836924
2	A	26	50	20120615	20	1044	20.72	0.0256958907528939	-0.0283046763692679
2	A	26	50	20120615	20	1046	20.76	0.0268705648220723	-0.0262970305118519
2	A	26	50	20120615	20	1048	20.8	0.0277620143411141	-0.0242848167446293
2	A	26	50	20120615	20	1050	20.84	0.0282224539927516	-0.0217651407248204
2	A	26	50	20120615	20	1052	20.88	0.0283106584926368	-0.0206162760531554
2	A	26	50	20120615	20	1054	20.92	0.0282981568447454	-0.0191932095138818
2	A	26	50	20120615	20	1056	20.96	0.0277429012448187	-0.0175732632335225
2	A	26	50	20120615	20	1058	21	0.0267758549398001	-0.0158233224425098
2	A	26	50	20120615	20	1060	21.04	0.0261546885025854	-0.0144370127279359
2	A	26	50	20120615	20	1062	21.08	0.0246477393000733	-0.0137847406634168
2	A	26	50	20120615	20	1064	21.12	0.0234501832554557	-0.0119811941073224
2	A	26	50	20120615	20	1066	21.16	0.0215463406735178	-0.0102623872278854
2	A	26	50	20120615	20	1068	21.2	0.019660310111398	-0.00849918111365772
2	A	26	50	20120615	20	1070	21.24	0.0181669529154338	-0.00582852789657052
2	A	26	50	20120615	20	1072	21.28	0.0175551993422689	-0.00470617279955352
2	A	26	50	20120615	20	1074	21.32	0.015993042919237	-0.00414460471596982
2	A	26	50	20120615	20	1076	21.36	0.0145529414704979	-0.00325691064104282
2	A	26	50	20120615	20	1078	21.4	0.0136396494229852	-0.00198142435807071
2	A	26	50	20120615	20	1080	21.44	0.0134074207068011	-0.00160511697836563
2	A	26	50	20120615	20	1082	21.48	0.0135217322961545	-0.00107629939388068
2	A	26	50	20120615	20	1084	21.52	0.0131545911416540	-0.00131389858606786
2	A	26	50	20120615	20	1086	21.56	0.0129650483405298	-0.00179844633630307
2	A	26	50	20120615	20	1088	21.6	0.0125636591761892	-0.00204483769420752
2	A	26	50	20120615	20	1090	21.64	0.0122681097548567	-0.00218850057894119
2	A	26	50	20120615	20	1092	21.68	0.0117951189578532	-0.00181251069018087
2	A	26	50	20120615	20	1094	21.72	0.0118426223914133	-0.00144651222023871
2	A	26	50	20120615	20	1096	21.76	0.0120356201162704	-0.00089908429237971
2	A	26	50	20120615	20	1098	21.8	0.0125236949151301	4.28257807812086e-05
2	A	26	50	20120615	20	1100	21.84	0.0130559815654836	0.00019668302397924
2	A	26	50	20120615	20	1102	21.88	0.0132175208167524	0.00138106637637005
2	A	26	50	20120615	20	1104	21.92	0.0130160943790636	0.00187120451281732
2	A	26	50	20120615	20	1106	21.96	0.0124271097856743	0.00268659055540697
2	A	26	50	20120615	20	1108	22	0.0119860095045023	0.00277750327426412
2	A	26	50	20120615	20	1110	22.04	0.0110979477340491	0.00300630252255943
2	A	26	50	20120615	20	1112	22.08	0.00999931239258565	0.0040550090542033
2	A	26	50	20120615	20	1114	22.12	0.0085231944599468	0.00400277790470417
2	A	26	50	20120615	20	1116	22.16	0.00752632946196563	0.00391359759746092
2	A	26	50	20120615	20	1118	22.2	0.0072281071770002	0.00288462288054607
2	A	26	50	20120615	20	1120	22.24	0.0062541100123226	0.00255621420709179
2	A	26	50	20120615	20	1122	22.28	0.00512044106538527	0.00254114576158471
2	A	26	50	20120615	20	1124	22.32	0.00397796863902217	0.00239645757201831
2	A	26	50	20120615	20	1126	22.36	0.00352121301371472	0.00196932972084258
2	A	26	50	20120615	20	1128	22.4	0.00281802360409594	0.00114187336549808
2	A	26	50	20120615	20	1130	22.44	0.00226533480178492	0.00065768906814841
2	A	26	50	20120615	20	1132	22.48	0.00243563439896588	0.000371042121191
2	A	26	50	20120615	20	1134	22.52	0.00182022522516361	0.000267945952494001
2	A	26	50	20120615	20	1136	22.56	0.00189620526301566	0.00056755275253699
2	A	26	50	20120615	20	1138	22.6	0.00207120924161187	0.00174745021950796
2	A	26	50	20120615	20	1140	22.64	0.00214216599289037	0.00198856797503832
2	A	26	50	20120615	20	1142	22.68	0.00162480919511489	0.00373544204394097
2	A	26	50	20120615	20	1144	22.72	0.00105029200646863	0.00496481082264409
2	A	26	50	20120615	20	1146	22.76	0.00084125002874646	0.00712190369826396
2	A	26	50	20120615	20	1148	22.8	0.00073771545384512	0.00900393910707008
2	A	26	50	20120615	20	1150	22.84	0.00094256004571418	0.011111650473519
2	A	26	50	20120615	20	1152	22.88	0.00189997343505261	0.0122741531136728
2	A	26	50	20120615	20	1154	22.92	0.00221247149882341	0.0134570147722705
2	A	26	50	20120615	20	1156	22.96	0.00336374740461229	0.0138716409755548
2	A	26	50	20120615	20	1158	23	0.00415869806122564	0.0139315824173960
2	A	26	50	20120615	20	1160	23.04	0.00571169547154222	0.0138943391032309
2	A	26	50	20120615	20	1162	23.08	0.00780383351824229	0.014168632894721
2	A	26	50	20120615	20	1164	23.12	0.0090468423867545	0.0145541475118239
2	A	26	50	20120615	20	1166	23.16	0.00978641951133313	0.0149211359312597
2	A	26	50	20120615	20	1168	23.2	0.00981676146331385	0.0160405778897596
2	A	26	50	20120615	20	1170	23.24	0.00958004332617603	0.0161321552889910
2	A	26	50	20120615	20	1172	23.28	0.00909423975429743	0.0161694693138343
2	A	26	50	20120615	20	1174	23.32	0.00806576708319722	0.0153209977449529
2	A	26	50	20120615	20	1176	23.36	0.00723370039163939	0.0155228484467104
2	A	26	50	20120615	20	1178	23.4	0.00585452397027409	0.0150890737917915
2	A	26	50	20120615	20	1180	23.44	0.00376042016672232	0.0149891101061352
2	A	26	50	20120615	20	1182	23.48	0.00203033493412538	0.0144251429506642
2	A	26	50	20120615	20	1184	23.52	-0.00054017994193049	0.0146816127015209
2	A	26	50	20120615	20	1186	23.56	-0.00314745447111311	0.0145565658170156
2	A	26	50	20120615	20	1188	23.6	-0.00630368922854959	0.0140079994472388
2	A	26	50	20120615	20	1190	23.64	-0.00877168281372159	0.0136897518982302
2	A	26	50	20120615	20	1192	23.68	-0.0105512938052728	0.0131446079252744
2	A	26	50	20120615	20	1194	23.72	-0.0126468966752007	0.0128826743603195
2	A	26	50	20120615	20	1196	23.76	-0.012673795017157	0.0123077682629436
2	A	26	50	20120615	20	1198	23.8	-0.0119202454625821	0.0111579277839205
2	A	26	50	20120615	20	1200	23.84	-0.0116577320700666	0.00995588161124247
2	A	26	50	20120615	20	1202	23.88	-0.0109304727456163	0.00885314858598205
2	A	26	50	20120615	20	1204	23.92	-0.0107049056824178	0.0073731740929586
2	A	26	50	20120615	20	1206	23.96	-0.0095809594537218	0.00466813710152946
2	A	26	50	20120615	20	1208	24	-0.00892139146143439	0.00201297235137741
2	A	26	50	20120615	20	1210	24.04	-0.00791485324268659	-0.000156332258353551
2	A	26	50	20120615	20	1212	24.08	-0.00680704319073719	-0.00205794038286291
2	A	26	50	20120615	20	1214	24.12	-0.00691163489027639	-0.00546399243055862
2	A	26	50	20120615	20	1216	24.16	-0.00747753980117059	-0.00752597916126622
2	A	26	50	20120615	20	1218	24.2	-0.00831718144483249	-0.00933728084027262
2	A	26	50	20120615	20	1220	24.24	-0.00873315256521469	-0.0101062792638029
2	A	26	50	20120615	20	1222	24.28	-0.00860534301451519	-0.0105087290883152
2	A	26	50	20120615	20	1224	24.32	-0.00914340177752349	-0.0105202337156451
2	A	26	50	20120615	20	1226	24.36	-0.0094857227768976	-0.0105279305729583
2	A	26	50	20120615	20	1228	24.4	-0.00970669293891169	-0.0103616904758081
2	A	26	50	20120615	20	1230	24.44	-0.0102683119341836	-0.0102728430744375
2	A	26	50	20120615	20	1232	24.48	-0.0103897892022362	-0.0102254705970532
2	A	26	50	20120615	20	1234	24.52	-0.00973629525719929	-0.0105247040447157
2	A	26	50	20120615	20	1236	24.56	-0.00906634835157759	-0.0102394911103106
2	A	26	50	20120615	20	1238	24.6	-0.00823790204673949	-0.0101429003240005
2	A	26	50	20120615	20	1240	24.64	-0.00743343373285129	-0.0105438935085436
2	A	26	50	20120615	20	1242	24.68	-0.00670639361150309	-0.0110685596691162
2	A	26	50	20120615	20	1244	24.72	-0.00490787458462299	-0.0116534006167678
2	A	26	50	20120615	20	1246	24.76	-0.00279046454156328	-0.0121802446662264
2	A	26	50	20120615	20	1248	24.8	-0.00102665738657155	-0.0128650068731275
2	A	26	50	20120615	20	1250	24.84	0.00155215397334797	-0.0131311547944983
2	A	26	50	20120615	20	1252	24.88	0.00316046834715678	-0.0145206903302080
2	A	26	50	20120615	20	1254	24.92	0.00410148605155983	-0.0162259490437175
2	A	26	50	20120615	20	1256	24.96	0.00495998439459842	-0.0172357682379300
2	A	26	50	20120615	20	1258	25	0.00544901944446704	-0.0182482037272329
2	A	26	50	20120615	20	1260	25.04	0.00608548625821305	-0.0194758118100508
2	A	26	50	20120615	20	1262	25.08	0.00605430284916272	-0.0213975159092815
2	A	26	50	20120615	20	1264	25.12	0.00685347493325976	-0.0223893038805738
2	A	26	50	20120615	20	1266	25.16	0.00750641733500742	-0.0236841578182826
2	A	26	50	20120615	20	1268	25.2	0.00752635774623688	-0.0247677282497728
2	A	26	50	20120615	20	1270	25.24	0.00794814694121465	-0.0250506416729256
2	A	26	50	20120615	20	1272	25.28	0.00843392929988981	-0.0249838907927816
2	A	26	50	20120615	20	1274	25.32	0.00936985583546832	-0.0248658039603234
2	A	26	50	20120615	20	1276	25.36	0.0109657251299282	-0.0246654806092133
2	A	26	50	20120615	20	1278	25.4	0.0123841813329885	-0.0242591770527435
2	A	26	50	20120615	20	1280	25.44	0.0138712976045019	-0.0237054417323963
2	A	26	50	20120615	20	1282	25.48	0.0150445291758466	-0.0228006278951900
2	A	26	50	20120615	20	1284	25.52	0.0156014464767091	-0.021641538459469
2	A	26	50	20120615	20	1286	25.56	0.0172255293317384	-0.019969938028744
2	A	26	50	20120615	20	1288	25.6	0.0188468686124566	-0.0182356030843921
2	A	26	50	20120615	20	1290	25.64	0.020273965660383	-0.0168236381215832
2	A	26	50	20120615	20	1292	25.68	0.0220786506583951	-0.0159612436201803
2	A	26	50	20120615	20	1294	25.72	0.0231798209776691	-0.0139514410870816
2	A	26	50	20120615	20	1296	25.76	0.0226231794484512	-0.0145069512454495
2	A	26	50	20120615	20	1298	25.8	0.0242535364619499	-0.0108562487367446
2	A	26	50	20120615	20	1300	25.84	0.0243021479318362	-0.00979251477178692
2	A	26	50	20120615	20	1302	25.88	0.0240319977860838	-0.00748992760487012
2	A	26	50	20120615	20	1304	25.92	0.023797987867918	-0.00582012322536932
2	A	26	50	20120615	20	1306	25.96	0.0230575268598629	-0.00523730460311202
2	A	26	50	20120615	20	1308	26	0.0227492424454011	-0.0028475523832783
2	A	26	50	20120615	20	1310	26.04	0.0226058270480409	-0.00019959305122654
2	A	26	50	20120615	20	1312	26.08	0.0221755313584854	0.00236103152228087
2	A	26	50	20120615	20	1314	26.12	0.0216113167156411	0.00333364275766734
2	A	26	50	20120615	20	1316	26.16	0.0206574791652951	0.00485651741910537
2	A	26	50	20120615	20	1318	26.2	0.0191134620110996	0.00683946403665462
2	A	26	50	20120615	20	1320	26.24	0.0177853457704038	0.00891475172875902
2	A	26	50	20120615	20	1322	26.28	0.0164443460441547	0.0102706006974130
2	A	26	50	20120615	20	1324	26.32	0.0151053827854355	0.0122135604264861
2	A	26	50	20120615	20	1326	26.36	0.0131186984014409	0.0141943051135187
2	A	26	50	20120615	20	1328	26.4	0.0124739768231313	0.0147212227020827
2	A	26	50	20120615	20	1330	26.44	0.0107210591125699	0.0164557556363333
2	A	26	50	20120615	20	1332	26.48	0.0104344828762906	0.0170072140728450
2	A	26	50	20120615	20	1334	26.52	0.0108160942639614	0.0170436442142118
2	A	26	50	20120615	20	1336	26.56	0.0116463436910916	0.0168236279392456
2	A	26	50	20120615	20	1338	26.6	0.0118786919083216	0.0160336553143718
2	A	26	50	20120615	20	1340	26.64	0.0123153232746365	0.0157729521152161
2	A	26	50	20120615	20	1342	26.68	0.0130814734720521	0.0149889828269146
2	A	26	50	20120615	20	1344	26.72	0.0132908548610293	0.0148889201463089
2	A	26	50	20120615	20	1346	26.76	0.0141089458698997	0.0143078513304922
2	A	26	50	20120615	20	1348	26.8	0.0152800310893208	0.0135145025535809
2	A	26	50	20120615	20	1350	26.84	0.0168166519065851	0.0123489713750834
2	A	26	50	20120615	20	1352	26.88	0.0183587386592679	0.0117894802055373
2	A	26	50	20120615	20	1354	26.92	0.020424077358961	0.00990516084182796
2	A	26	50	20120615	20	1356	26.96	0.022183967142385	0.00819222294867479
2	A	26	50	20120615	20	1358	27	0.0249606411218161	0.00631739295796896
2	A	26	50	20120615	20	1360	27.04	0.0265385499040339	0.00505541948558533
2	A	26	50	20120615	20	1362	27.08	0.0289813917009991	0.00386896501743243
2	A	26	50	20120615	20	1364	27.12	0.0300856096505	0.00254497828033873
2	A	26	50	20120615	20	1366	27.16	0.0319524422635106	0.00050151039338773
2	A	26	50	20120615	20	1368	27.2	0.0326489424429794	-0.00116287754816917
2	A	26	50	20120615	20	1370	27.24	0.0333903439030535	-0.00338354639448552
2	A	26	50	20120615	20	1372	27.28	0.0339608376541148	-0.00590805902467772
2	A	26	50	20120615	20	1374	27.32	0.0347131992692972	-0.00742027758692332
2	A	26	50	20120615	20	1376	27.36	0.0361610781855226	-0.0103138928858270
2	A	26	50	20120615	20	1378	27.4	0.0372388361992715	-0.0130509759565796
2	A	26	50	20120615	20	1380	27.44	0.0384614733214178	-0.0152356035702588
2	A	26	50	20120615	20	1382	27.48	0.0401760658444389	-0.0181005174049142
2	A	26	50	20120615	20	1384	27.52	0.0417020871310532	-0.0203931555794198
2	A	26	50	20120615	20	1386	27.56	0.0432794585121173	-0.0231108922086390
2	A	26	50	20120615	20	1388	27.6	0.0443800348616951	-0.0257957413014653
2	A	26	50	20120615	20	1390	27.64	0.0451810242102198	-0.028459150916686
2	A	26	50	20120615	20	1392	27.68	0.0457041983754841	-0.030631609222661
2	A	26	50	20120615	20	1394	27.72	0.0460022679253848	-0.0325815735515086
2	A	26	50	20120615	20	1396	27.76	0.045932982774537	-0.0348778207990253
2	A	26	50	20120615	20	1398	27.8	0.0462324212831661	-0.0375435638666239
2	A	26	50	20120615	20	1400	27.84	0.0460573062888052	-0.0399965526458991
2	A	26	50	20120615	20	1402	27.88	0.0465714294872703	-0.0428737135700046
2	A	26	50	20120615	20	1404	27.92	0.0462329233289807	-0.0453438638308592
2	A	26	50	20120615	20	1406	27.96	0.0461348122630911	-0.0473921753992614
2	A	26	50	20120615	20	1408	28	0.0452712934619061	-0.0500193599340819
2	A	26	50	20120615	20	1410	28.04	0.0446236543610173	-0.0525172146386234
2	A	26	50	20120615	20	1412	28.08	0.0435064963574207	-0.0536667581327983
2	A	26	50	20120615	20	1414	28.12	0.0422159557710771	-0.0560111706658223
2	A	26	50	20120615	20	1416	28.16	0.0402478654670006	-0.0589700589916974
2	A	26	50	20120615	20	1418	28.2	0.0394903419723154	-0.0607360581777108
2	A	26	50	20120615	20	1420	28.24	0.0379860430060192	-0.0634080732824586
2	A	26	50	20120615	20	1422	28.28	0.0373072204960801	-0.0663434149525201
2	A	26	50	20120615	20	1424	28.32	0.0364331658038554	-0.0689244254145292
2	A	26	50	20120615	20	1426	28.36	0.0355504136982221	-0.071118577756551
2	A	26	50	20120615	20	1428	28.4	0.0342345586891121	-0.0744428988669433
2	A	26	50	20120615	20	1430	28.44	0.0330527004150369	-0.076815100696468
2	A	26	50	20120615	20	1432	28.48	0.0319337746444873	-0.0785541591141182
2	A	26	50	20120615	20	1434	28.52	0.0301912514036093	-0.0808134359906873
2	A	26	50	20120615	20	1436	28.56	0.0290073425198686	-0.0836382568708494
2	A	26	50	20120615	20	1438	28.6	0.028019514346551	-0.085650399927394
2	A	26	50	20120615	20	1440	28.64	0.0269925831682338	-0.0876729374536218
2	A	26	50	20120615	20	1442	28.68	0.0262939616684215	-0.0889901359656161
2	A	26	50	20120615	20	1444	28.72	0.0240119866641763	-0.0914903241225355
2	A	26	50	20120615	20	1446	28.76	0.0228864848005616	-0.0933667733877702
2	A	26	50	20120615	20	1448	28.8	0.0214122378724658	-0.0941524397323469
2	A	26	50	20120615	20	1450	28.84	0.0198430265036566	-0.0959026704371399
2	A	26	50	20120615	20	1452	28.88	0.0178943109253846	-0.0979445826891719
2	A	26	50	20120615	20	1454	28.92	0.0165904060208766	-0.0996197186538029
2	A	26	50	20120615	20	1456	28.96	0.0158899460434332	-0.101328371479862
2	A	26	50	20120615	20	1458	29	0.0155281195035001	-0.103223771206833
2	A	26	50	20120615	20	1460	29.04	0.0151609896627080	-0.105815741823950
2	A	26	50	20120615	20	1462	29.08	0.0147949911927659	-0.107162214556685
2	A	26	50	20120615	20	1464	29.12	0.0148632977078285	-0.109414632497477
2	A	26	50	20120615	20	1466	29.16	0.0155028757914117	-0.111626957483775
2	A	26	50	20120615	20	1468	29.2	0.0165297362590508	-0.112636564545954
2	A	26	50	20120615	20	1470	29.24	0.0176128824264724	-0.114906660156275
2	A	26	50	20120615	20	1472	29.28	0.0189813461801027	-0.116542693115906
2	A	26	50	20120615	20	1474	29.32	0.019886160017309	-0.118269872139632
2	A	26	50	20120615	20	1476	29.36	0.0212329155927569	-0.119947695110032
2	A	26	50	20120615	20	1478	29.4	0.0234472911887207	-0.122807517775863
2	A	26	50	20120615	20	1480	29.44	0.0249061231889867	-0.1246522886573
2	A	26	50	20120615	20	1482	29.48	0.0252036030118318	-0.126191872251978
2	A	26	50	20120615	20	1484	29.52	0.0260549595763804	-0.126570881486694
2	A	26	50	20120615	20	1486	29.56	0.0262979921770743	-0.126405630631931
2	A	26	50	20120615	20	1488	29.6	0.0266778499399277	-0.126509433907409
2	A	26	50	20120615	20	1490	29.64	0.0271498437163697	-0.125519837967138
2	A	26	50	20120615	20	1492	29.68	0.0270918609603124	-0.125683886740373
2	A	26	50	20120615	20	1494	29.72	0.027076728875195	-0.125850339676665
2	A	26	50	20120615	20	1496	29.76	0.0270506366349692	-0.125595003417978
2	A	26	50	20120615	20	1498	29.8	0.0272405655163959	-0.125955203612315
2	A	26	50	20120615	20	1500	29.84	0.0278199688129002	-0.12622150002611
2	A	26	50	20120615	20	1502	29.88	0.028380633779703	-0.126643713485156
2	A	26	50	20120615	20	1504	29.92	0.028195301092354	-0.127427258509389
2	A	26	50	20120615	20	1506	29.96	0.0278445054182074	-0.12808493852657
2	A	26	50	20120615	20	1508	30	0.0271710569198053	-0.128281797054453
2	A	26	50	20120615	20	1510	30.04	0.0267052856830377	-0.128210167137519
2	A	26	50	20120615	20	1512	30.08	0.0258764151141308	-0.127793115557975
2	A	26	50	20120615	20	1514	30.12	0.0250017240258031	-0.127348345392608
2	A	26	50	20120615	20	1516	30.16	0.0233033949587492	-0.127348203971252
2	A	26	50	20120615	20	1518	30.2	0.021258017883489	-0.128040178667321
2	A	26	50	20120615	20	1520	30.24	0.0191410816019727	-0.129154437533115
2	A	26	50	20120615	20	1522	30.28	0.0167956084087769	-0.130490162242777
2	A	26	50	20120615	20	1524	30.32	0.0146965619288247	-0.132703760021281
2	A	26	50	20120615	20	1526	30.36	0.0117801000098208	-0.134054687526738
2	A	26	50	20120615	20	1528	30.4	0.0106958931822274	-0.13568619500297
2	A	26	50	20120615	20	1530	30.44	0.0092265960015999	-0.137268629268587
2	A	26	50	20120615	20	1532	30.48	0.0083925635531904	-0.138806940071058
2	A	26	50	20120615	20	1534	30.52	0.00735523790518972	-0.141825578919944
2	A	26	50	20120615	20	1536	30.56	0.00579323902554863	-0.144096098794334
2	A	26	50	20120615	20	1538	30.6	0.00499208704246427	-0.146387831872159
2	A	26	50	20120615	20	1540	30.64	0.00405163502348617	-0.147568700196741
2	A	26	50	20120615	20	1542	30.68	0.00294784133805397	-0.14996367086462
2	A	26	50	20120615	20	1544	30.72	0.00143463282631476	-0.152291466388286
2	A	26	50	20120615	20	1546	30.76	0.00096794235073163	-0.154694215230758
2	A	26	50	20120615	20	1548	30.8	0.00069712045353719	-0.157001504657769
2	A	26	50	20120615	20	1550	30.84	-0.000230603643379550	-0.159161008767513
2	A	26	50	20120615	20	1552	30.88	-0.00074608448686455	-0.161991557212603
2	A	26	50	20120615	20	1554	30.92	-0.00134005418306126	-0.164679977194674
2	A	26	50	20120615	20	1556	30.96	-0.00238798643277972	-0.167077069182896
2	A	26	50	20120615	20	1558	31	-0.00345430345880903	-0.169112122499151
2	A	26	50	20120615	20	1560	31.04	-0.00440748339984849	-0.171241928124085
2	A	26	50	20120615	20	1562	31.08	-0.00654789562650019	-0.171836604927063
2	A	26	50	20120615	20	1564	31.12	-0.00875053324989629	-0.172391683750295
2	A	26	50	20120615	20	1566	31.16	-0.0108159921577422	-0.173433252038982
2	A	26	50	20120615	20	1568	31.2	-0.0127718495145042	-0.174080961850549
2	A	26	50	20120615	20	1570	31.24	-0.0160492894453038	-0.175333247960031
2	A	26	50	20120615	20	1572	31.28	-0.0176848274301883	-0.175708721660841
2	A	26	50	20120615	20	1574	31.32	-0.0202261692017728	-0.176261679163729
2	A	26	50	20120615	20	1576	31.36	-0.0208088251894705	-0.176192382699172
2	A	26	50	20120615	20	1578	31.4	-0.022683365266396	-0.177482852574838
2	A	26	50	20120615	20	1580	31.44	-0.0242015235256035	-0.178530077717775
2	A	26	50	20120615	20	1582	31.48	-0.0253194593466595	-0.178247942112082
2	A	26	50	20120615	20	1584	31.52	-0.0264982063508974	-0.177808828800965
2	A	26	50	20120615	20	1586	31.56	-0.0281245519476265	-0.17685847728705
2	A	26	50	20120615	20	1588	31.6	-0.029225517205934	-0.175717914048996
2	A	26	50	20120615	20	1590	31.64	-0.0308688333654115	-0.174883528047196
2	A	26	50	20120615	20	1592	31.68	-0.0323558789262468	-0.175010100161028
2	A	26	50	20120615	20	1594	31.72	-0.0333847192928732	-0.174884942260758
2	A	26	50	20120615	20	1596	31.76	-0.0343711332526285	-0.173969238979122
2	A	26	50	20120615	20	1598	31.8	-0.0342561576900075	-0.173529842825292
2	A	26	50	20120615	20	1600	31.84	-0.0336330551944259	-0.171567762928856
2	A	26	50	20120615	20	1602	31.88	-0.033892351251087	-0.170615502226632
2	A	26	50	20120615	20	1604	31.92	-0.0336601373841454	-0.16877730743826
2	A	26	50	20120615	20	1606	31.96	-0.0329753751772444	-0.166339486099441
2	A	26	50	20120615	20	1608	32	-0.0330133468113941	-0.163548040659351
2	A	26	50	20120615	20	1610	32.04	-0.0328098414797686	-0.16161466929823
2	A	26	50	20120615	20	1612	32.08	-0.0326050633559369	-0.159471852908523
2	A	26	50	20120615	20	1614	32.12	-0.0319731220255905	-0.157299408744683
2	A	26	50	20120615	20	1616	32.16	-0.0310124467526705	-0.154962137990149
2	A	26	50	20120615	20	1618	32.2	-0.0299303612454207	-0.152361611380979
2	A	26	50	20120615	20	1620	32.24	-0.0295594837386884	-0.150000228285207
2	A	26	50	20120615	20	1622	32.28	-0.0284117787221445	-0.147066512960742
2	A	26	50	20120615	20	1624	32.32	-0.0272041817612341	-0.143044348167997
2	A	26	50	20120615	20	1626	32.36	-0.026344198493955	-0.140619113329883
2	A	26	50	20120615	20	1628	32.4	-0.0257172069110769	-0.137508338467409
2	A	26	50	20120615	20	1630	32.44	-0.0252889123337122	-0.134010776195626
2	A	26	50	20120615	20	1632	32.48	-0.0244642136948143	-0.130901132704002
2	A	26	50	20120615	20	1634	32.52	-0.0235220646195614	-0.128351588493756
2	A	26	50	20120615	20	1636	32.56	-0.0224102806275018	-0.126060774654746
2	A	26	50	20120615	20	1638	32.6	-0.0206997893238115	-0.123730857810736
2	A	26	50	20120615	20	1640	32.64	-0.0200142492994511	-0.122719341560249
2	A	26	50	20120615	20	1642	32.68	-0.0185301735870968	-0.120679197075169
2	A	26	50	20120615	20	1644	32.72	-0.0174213594435182	-0.118925642968505
2	A	26	50	20120615	20	1646	32.76	-0.0165351425146571	-0.117105055138984
2	A	26	50	20120615	20	1648	32.8	-0.015050006142131	-0.114681305225111
2	A	26	50	20120615	20	1650	32.84	-0.0130768246692299	-0.113537984270610
2	A	26	50	20120615	20	1652	32.88	-0.0108434986115303	-0.111895233796558
2	A	26	50	20120615	20	1654	32.92	-0.00826878139987389	-0.109761468373649
2	A	26	50	20120615	20	1656	32.96	-0.00633335942908819	-0.107804691778072
2	A	26	50	20120615	20	1658	33	-0.00500350370571069	-0.106622762793318
2	A	26	50	20120615	20	1660	33.04	-0.00278297628075053	-0.104915877734212
2	A	26	50	20120615	20	1662	33.08	-0.00092865945776692	-0.10272059402134
2	A	26	50	20120615	20	1664	33.12	0.00146850324113361	-0.100482954612275
2	A	26	50	20120615	20	1666	33.16	0.0030643018249154	-0.098450022616364
2	A	26	50	20120615	20	1668	33.2	0.00490313300939101	-0.096543592023607
2	A	26	50	20120615	20	1670	33.24	0.00602290730807803	-0.094373339890789
2	A	26	50	20120615	20	1672	33.28	0.007873264333087	-0.0926409282768822
2	A	26	50	20120615	20	1674	33.32	0.00867674976854927	-0.0910085722725131
2	A	26	50	20120615	20	1676	33.36	0.00990633775035456	-0.0891192536638607
2	A	26	50	20120615	20	1678	33.4	0.0115039041010893	-0.0867233637571663
2	A	26	50	20120615	20	1680	33.44	0.0122689936383332	-0.0844473284498831
2	A	26	50	20120615	20	1682	33.48	0.0130473767830633	-0.0816965416497112
2	A	26	50	20120615	20	1684	33.52	0.0137264821357149	-0.0794012730379796
2	A	26	50	20120615	20	1686	33.56	0.0139755958547269	-0.077262628578281
2	A	26	50	20120615	20	1688	33.6	0.0138045467243579	-0.0744197057645204
2	A	26	50	20120615	20	1690	33.64	0.0130354266784613	-0.0717080219693481
2	A	26	50	20120615	20	1692	33.68	0.0127291080208513	-0.0701642664446617
2	A	26	50	20120615	20	1694	33.72	0.0122618518598432	-0.0675437287135843
2	A	26	50	20120615	20	1696	33.76	0.0118795899339337	-0.0651716683054159
2	A	26	50	20120615	20	1698	33.8	0.0116652658685561	-0.0630030425181949
2	A	26	50	20120615	20	1700	33.84	0.0111070050648093	-0.0609392099559457
2	A	26	50	20120615	20	1702	33.88	0.0101413800444210	-0.0592650639408085
2	A	26	50	20120615	20	1704	33.92	0.00951905536629869	-0.0573879075687925
2	A	26	50	20120615	20	1706	33.96	0.00862513097352265	-0.05658067446739
2	A	26	50	20120615	20	1708	34	0.0072861535726678	-0.0553111349524476
2	A	26	50	20120615	20	1710	34.04	0.00644660569136501	-0.0540583538682194
2	A	26	50	20120615	20	1712	34.08	0.00610988144216399	-0.0521068805735008
2	A	26	50	20120615	20	1714	34.12	0.00512056834460589	-0.0502964750816289
2	A	26	50	20120615	20	1716	34.16	0.00445107964417846	-0.04816610377127
2	A	26	50	20120615	20	1718	34.2	0.00367743411488226	-0.0469334045196275
2	A	26	50	20120615	20	1720	34.24	0.00180975297373423	-0.0466083475323161
2	A	26	50	20120615	20	1722	34.28	0.00073226366056217	-0.0462069937233146
2	A	26	50	20120615	20	1724	34.32	-0.00111116371799116	-0.0460756132833701
2	A	26	50	20120615	20	1726	34.36	-0.00240432059942512	-0.0460570870857031
2	A	26	50	20120615	20	1728	34.4	-0.00478896750829859	-0.0461398185791019
2	A	26	50	20120615	20	1730	34.44	-0.00650214581775739	-0.0459498896976752
2	A	26	50	20120615	20	1732	34.48	-0.00826206388545259	-0.0455278176599849
2	A	26	50	20120615	20	1734	34.52	-0.0103890410832617	-0.044950394262468
2	A	26	50	20120615	20	1736	34.56	-0.0123320290966061	-0.0444801682529789
2	A	26	50	20120615	20	1738	34.6	-0.0147298989022878	-0.0442378427590663
2	A	26	50	20120615	20	1740	34.64	-0.0159420920572759	-0.0437975273664214
2	A	26	50	20120615	20	1742	34.68	-0.0167341930735611	-0.0427832533994874
2	A	26	50	20120615	20	1744	34.72	-0.016775275977548	-0.0416639740755473
2	A	26	50	20120615	20	1746	34.76	-0.0159173433199344	-0.0401497049036363
2	A	26	50	20120615	20	1748	34.8	-0.0152433998467855	-0.0389066818929884
2	A	26	50	20120615	20	1750	34.84	-0.0142417123805566	-0.0369232473717602
2	A	26	50	20120615	20	1752	34.88	-0.012933847678074	-0.0351609958516871
2	A	26	50	20120615	20	1754	34.92	-0.0112556004436059	-0.0335691570658799
2	A	26	50	20120615	20	1756	34.96	-0.0101282601023601	-0.0318129159534469
2	A	26	50	20120615	20	1758	35	-0.00812842070380829	-0.0293612353217169
2	A	26	50	20120615	20	1760	35.04	-0.00667779114220409	-0.0275605879034253
2	A	26	50	20120615	20	1762	35.08	-0.00547613387825569	-0.0263717999828945
2	A	26	50	20120615	20	1764	35.12	-0.00487106260559439	-0.0242280643543713
2	A	26	50	20120615	20	1766	35.16	-0.00478295710065859	-0.0219875258075036
2	A	26	50	20120615	20	1768	35.2	-0.00354771226460377	-0.0197238648688911
2	A	26	50	20120615	20	1770	35.24	-0.00343132248842046	-0.0181365515664835
2	A	26	50	20120615	20	1772	35.28	-0.00274132769133863	-0.0180621639331027
2	A	26	50	20120615	20	1774	35.32	-0.00217924851097344	-0.0179510774577783
2	A	26	50	20120615	20	1776	35.36	-0.00193239753366121	-0.0177612192870297
2	A	26	50	20120615	20	1778	35.4	-0.00178864272504599	-0.0172965794211120
2	A	26	50	20120615	20	1780	35.44	-0.00230307705049482	-0.0160473197286541
2	A	26	50	20120615	20	1782	35.48	-0.00241234626139158	-0.0145989316955463
2	A	26	50	20120615	20	1784	35.52	-0.00305118895392238	-0.0132242736865127
2	A	26	50	20120615	20	1786	35.56	-0.00266675621019469	-0.0125508746855854
2	A	26	50	20120615	20	1788	35.6	-0.00304347441893964	-0.0112791007132145
2	A	26	50	20120615	20	1790	35.64	-0.00342304226801276	-0.0100406809677122
2	A	26	50	20120615	20	1792	35.68	-0.00444458529265739	-0.00860590474014222
2	A	26	50	20120615	20	1794	35.72	-0.00460313277513499	-0.00753589661671512
2	A	26	50	20120615	20	1796	35.76	-0.00424085368686189	-0.00596975409133622
2	A	26	50	20120615	20	1798	35.8	-0.00303897014874348	-0.00470256217090742
2	A	26	50	20120615	20	1800	35.84	-0.00211012175204464	-0.00423925873680622
2	A	26	50	20120615	20	1802	35.88	-0.00116657967643275	-0.00320304324645203
2	A	26	50	20120615	20	1804	35.92	-0.00042956934946982	-0.00291022325729486
2	A	26	50	20120615	20	1806	35.96	1.44583537762697e-05	-0.00174134039265444
2	A	26	50	20120615	20	1808	36	0.000524303556215210	-0.0018263558409565
2	A	26	50	20120615	20	1810	36.04	0.00121717627789647	-0.00111303359116332
2	A	26	50	20120615	20	1812	36.08	0.00100860099064988	-0.0011095051283252
2	A	26	50	20120615	20	1814	36.12	0.00128222303069782	-0.00090225213075943
2	A	26	50	20120615	20	1816	36.16	0.00109283155042482	-0.000417813274968521
2	A	26	50	20120615	20	1818	36.2	0.00075306462074434	8.33719907212208e-05
2	A	26	50	20120615	20	1820	36.24	0.00038999498708986	0.000286494070471309
2	A	26	50	20120615	20	1822	36.28	-0.00048833911537458	0.000218280893503809
2	A	26	50	20120615	20	1824	36.32	-0.001064112832771	0.00121631049635359
2	A	26	50	20120615	20	1826	36.36	-0.00163655819854838	0.00205035708689875
2	A	26	50	20120615	20	1828	36.4	-0.00125752775062896	0.00185148330469003
2	A	26	50	20120615	20	1830	36.44	-0.00098608359946707	0.00269268581586079
2	A	26	50	20120615	20	1832	36.48	-0.00053161900013066	0.00231692220127045
2	A	26	50	20120615	20	1834	36.52	0.00039370800479787	0.00251875168982453
2	A	26	50	20120615	20	1836	36.56	0.00148845072343088	0.00328504330859639
2	A	26	50	20120615	20	1838	36.6	0.0022265977386867	0.00231739771643866
2	A	26	50	20120615	20	1840	36.64	0.00363420867734833	0.00209426134694262
2	A	26	50	20120615	20	1842	36.68	0.00493022227017828	0.00114767164110381
2	A	26	50	20120615	20	1844	36.72	0.00655943164937115	0.000117933248865280
2	A	26	50	20120615	20	1846	36.76	0.0082870844346408	-0.000221159808052729
2	A	26	50	20120615	20	1848	36.8	0.00968517596240284	-0.000717138646512601
2	A	26	50	20120615	20	1850	36.84	0.0102171041096182	-0.00120880413360723
2	A	26	50	20120615	20	1852	36.88	0.0113705225489541	-0.00284637858602153
2	A	26	50	20120615	20	1854	36.92	0.0119160059331648	-0.00344937803581398
2	A	26	50	20120615	20	1856	36.96	0.0127620450547189	-0.00337521667660314
2	A	26	50	20120615	20	1858	37	0.0127897565694736	-0.00364180300417832
2	A	26	50	20120615	20	1860	37.04	0.0125950971436808	-0.00263565369416013
2	A	26	50	20120615	20	1862	37.08	0.0124350647369626	-0.00218828137583902
2	A	26	50	20120615	20	1864	37.12	0.0127178579519626	-0.00163650474127573
2	A	26	50	20120615	20	1866	37.16	0.0129255246069953	-0.000406573812681560
2	A	26	50	20120615	20	1868	37.2	0.0127401678780158	0.00107317864881259
2	A	26	50	20120615	20	1870	37.24	0.0131700032410567	0.00308462803360469
2	A	26	50	20120615	20	1872	37.28	0.0135545420508016	0.00534523427092245
2	A	26	50	20120615	20	1874	37.32	0.0138198060886959	0.00833553228001787
2	A	26	50	20120615	20	1876	37.36	0.0138960180575722	0.0105329231710976
2	A	26	50	20120615	20	1878	37.4	0.0138426102823892	0.012186428739292
2	A	26	50	20120615	20	1880	37.44	0.0122555458815686	0.0128881813079314
2	A	26	50	20120615	20	1882	37.48	0.0114222615521335	0.0131238331280432
2	A	26	50	20120615	20	1884	37.52	0.0102183486175531	0.0127768629015828
2	A	26	50	20120615	20	1886	37.56	0.00913890061859718	0.0126208397903139
2	A	26	50	20120615	20	1888	37.6	0.00757645626168394	0.0121202718288442
2	A	26	50	20120615	20	1890	37.64	0.0069207773566931	0.0114760197694373
2	A	26	50	20120615	20	1892	37.68	0.0055469042361867	0.0108038794185804
2	A	26	50	20120615	20	1894	37.72	0.00340517113406776	0.00919070863539844
2	A	26	50	20120615	20	1896	37.76	0.00190702965362207	0.00821144211098744
2	A	26	50	20120615	20	1898	37.8	0.00105444979434201	0.00735799958143434
2	A	26	50	20120615	20	1900	37.84	-0.0001800384374569	0.00668195600114531
2	A	26	50	20120615	20	1902	37.88	-0.00198178894232709	0.00664520059065924
2	A	26	50	20120615	20	1904	37.92	-0.00504073287774009	0.00803467955782643
2	A	26	50	20120615	20	1906	37.96	-0.00636739954953449	0.0100511006103971
2	A	26	50	20120615	20	1908	38	-0.00651166347503219	0.0122827154696862
2	A	26	50	20120615	20	1910	38.04	-0.00658459446844379	0.0141724300581360
2	A	26	50	20120615	20	1912	38.08	-0.00592858322326569	0.0161125472179487
2	A	26	50	20120615	20	1914	38.12	-0.00591568700979049	0.0180098830032862
2	A	26	50	20120615	20	1916	38.16	-0.00519620656703989	0.0188381164689832
2	A	26	50	20120615	20	1918	38.2	-0.00552818047288499	0.0189941876635131
2	A	26	50	20120615	20	1920	38.24	-0.00524745130257929	0.0187768308171510
2	A	26	50	20120615	20	1922	38.28	-0.00570264987875459	0.018057174304812
2	A	26	50	20120615	20	1924	38.32	-0.00575142469030729	0.0169558003387850
2	A	26	50	20120615	20	1926	38.36	-0.00618690347256879	0.0163219073937225
2	A	26	50	20120615	20	1928	38.4	-0.00693804886408769	0.0154666758840130
2	A	26	50	20120615	20	1930	38.44	-0.00773548853657079	0.0150349518387595
2	A	26	50	20120615	20	1932	38.48	-0.00862417326809819	0.0132609694171865
2	A	26	50	20120615	20	1934	38.52	-0.00955727844761979	0.0127716444535376
2	A	26	50	20120615	20	1936	38.56	-0.0098629960644658	0.0114072465638991
2	A	26	50	20120615	20	1938	38.6	-0.0103660176864663	0.00932963956155241
2	A	26	50	20120615	20	1940	38.64	-0.0109764346863934	0.00754655667570554
2	A	26	50	20120615	20	1942	38.68	-0.0122125280505856	0.00475666687053402
2	A	26	50	20120615	20	1944	38.72	-0.0128590357806245	0.00214397802472785
2	A	26	50	20120615	20	1946	38.76	-0.0133178632288008	0.000370186521985770
2	A	26	50	20120615	20	1948	38.8	-0.0133743257052785	-0.00162014229035907
2	A	26	50	20120615	20	1950	38.84	-0.0127121484889686	-0.00418712375382932
2	A	26	50	20120615	20	1952	38.88	-0.0120556634822472	-0.00498884849340642
2	A	26	50	20120615	20	1954	38.92	-0.0106967598122985	-0.00592674078583672
2	A	26	50	20120615	20	1956	38.96	-0.0091421572695886	-0.00740087457684752
2	A	26	50	20120615	20	1958	39	-0.00740825931722749	-0.00839768442049972
2	A	26	50	20120615	20	1960	39.04	-0.00526290582838889	-0.0104656804274765
2	A	26	50	20120615	20	1962	39.08	-0.0035430877862548	-0.0121999234479469
2	A	26	50	20120615	20	1964	39.12	-0.00132668986489682	-0.0138131592849527
2	A	26	50	20120615	20	1966	39.16	0.00017548778105588	-0.0143980780143502
2	A	26	50	20120615	20	1968	39.2	0.00158206459019217	-0.0152741833162404
2	A	26	50	20120615	20	1970	39.24	0.00394040712680554	-0.0163576123263744
2	A	26	50	20120615	20	1972	39.28	0.00539407724756884	-0.0167996954859722
2	A	26	50	20120615	20	1974	39.32	0.00743245396569531	-0.0171099032308788
2	A	26	50	20120615	20	1976	39.36	0.00916564339706165	-0.0172351318418269
2	A	26	50	20120615	20	1978	39.4	0.0113451586287129	-0.0161208022653550
2	A	26	50	20120615	20	1980	39.44	0.0127451593447842	-0.0157476620169229
2	A	26	50	20120615	20	1982	39.48	0.0146284321904574	-0.0154623090753750
2	A	26	50	20120615	20	1984	39.52	0.0153731570524031	-0.0160138523647005
2	A	26	50	20120615	20	1986	39.56	0.0165513525133517	-0.0169412794767692
2	A	26	50	20120615	20	1988	39.6	0.0172596048075238	-0.0180132392149124
2	A	26	50	20120615	20	1990	39.64	0.0182489037629462	-0.0190885506391984
2	A	26	50	20120615	20	1992	39.68	0.0189147508634505	-0.0198678883780831
2	A	26	50	20120615	20	1994	39.72	0.019483321284067	-0.0207760397592967
2	A	26	50	20120615	20	1996	39.76	0.0198673509769294	-0.0214535187663515
2	A	26	50	20120615	20	1998	39.8	0.0206188640639745	-0.0223634237723823
2	A	26	50	20120615	20	2000	39.84	0.0202949384475129	-0.022413274800456
2	A	26	50	20120615	20	2002	39.88	0.0207972671048679	-0.0227371297062394
2	A	26	50	20120615	20	2004	39.92	0.0209133033276606	-0.0225444431083661
2	A	26	50	20120615	20	2006	39.96	0.021333678309076	-0.0229882940349169
2	A	26	50	20120615	20	2008	40	0.0214896660650057	-0.0232825918772467
2	A	26	50	20120615	20	2010	40.04	0.0221277592243485	-0.0240319836439482
2	A	26	50	20120615	20	2012	40.08	0.022740679382281	-0.0248751377698351
2	A	26	50	20120615	20	2014	40.12	0.0234747269318307	-0.025227913342969
2	A	26	50	20120615	20	2016	40.16	0.0238254518952993	-0.0259828205425638
2	A	26	50	20120615	20	2018	40.2	0.0245421046180318	-0.0266447432004325
2	A	26	50	20120615	20	2020	40.24	0.0247783489936263	-0.0273646486143585
2	A	26	50	20120615	20	2022	40.28	0.0254864457243065	-0.0284141364989956
2	A	26	50	20120615	20	2024	40.32	0.0260147252005309	-0.0289660333417117
2	A	26	50	20120615	20	2026	40.36	0.0264981033961501	-0.0295731552240385
2	A	26	50	20120615	20	2028	40.4	0.0260968202978267	-0.0306463311858453
2	A	26	50	20120615	20	2030	40.44	0.0263547021409254	-0.0321074259278111
2	A	26	50	20120615	20	2032	40.48	0.0266807490777305	-0.03487072851801
2	A	26	50	20120615	20	2034	40.52	0.0265210843665386	-0.036388603934505
2	A	26	50	20120615	20	2036	40.56	0.0268851736481716	-0.0380648005593077
2	A	26	50	20120615	20	2038	40.6	0.0268981844129454	-0.039672195694301
2	A	26	50	20120615	20	2040	40.64	0.0270912952748874	-0.0405560084601061
2	A	26	50	20120615	20	2042	40.68	0.0279548140760725	-0.0427498779594154
2	A	26	50	20120615	20	2044	40.72	0.0284736890321071	-0.0443033915576823
2	A	26	50	20120615	20	2046	40.76	0.0291049232556724	-0.0464923820202015
2	A	26	50	20120615	20	2048	40.8	0.030378210436555	-0.0478406225198899
2	A	26	50	20120615	20	2050	40.84	0.031123147430535	-0.0495996920594476
2	A	26	50	20120615	20	2052	40.88	0.0318866106221821	-0.0509247394567131
2	A	26	50	20120615	20	2054	40.92	0.0332003443109486	-0.0528163208070653
2	A	26	50	20120615	20	2056	40.96	0.0342223257417975	-0.0535281652036858
2	A	26	50	20120615	20	2058	41	0.0349414533382643	-0.0529968451683022
2	A	26	50	20120615	20	2060	41.04	0.0359169778535892	-0.0528647576215765
2	A	26	50	20120615	20	2062	41.08	0.0370680769826828	-0.0524285434482626
2	A	26	50	20120615	20	2064	41.12	0.0378743201345917	-0.0516708078215431
2	A	26	50	20120615	20	2066	41.16	0.0394937360848651	-0.0509446091572645
2	A	26	50	20120615	20	2068	41.2	0.0413178594482921	-0.0496191374959303
2	A	26	50	20120615	20	2070	41.24	0.0429663374872723	-0.048105292588088
2	A	26	50	20120615	20	2072	41.28	0.0442502312698727	-0.0469399099020144
2	A	26	50	20120615	20	2074	41.32	0.0464001752959348	-0.0448396047719917
2	A	26	50	20120615	20	2076	41.36	0.0481143859812941	-0.04365317858811
2	A	26	50	20120615	20	2078	41.4	0.0498304210021488	-0.0421096776218648
2	A	26	50	20120615	20	2080	41.44	0.0510114024638153	-0.0411169279853501
2	A	26	50	20120615	20	2082	41.48	0.0530390057030236	-0.0391501359293238
2	A	26	50	20120615	20	2084	41.52	0.0547983764700702	-0.0378588698514228
2	A	26	50	20120615	20	2086	41.56	0.0564874353672227	-0.0365690434429282
2	A	26	50	20120615	20	2088	41.6	0.0587273163047839	-0.0347937316606066
2	A	26	50	20120615	20	2090	41.64	0.0603025380812332	-0.033310716608424
2	A	26	50	20120615	20	2092	41.68	0.0614297440721904	-0.0313665194424838
2	A	26	50	20120615	20	2094	41.72	0.0626063697560849	-0.0293794079659934
2	A	26	50	20120615	20	2096	41.76	0.0639510040111892	-0.0276382282279996
2	A	26	50	20120615	20	2098	41.8	0.0650319581475891	-0.0258920280318594
2	A	26	50	20120615	20	2100	41.84	0.0665772693071942	-0.0237366251414466
2	A	26	50	20120615	20	2102	41.88	0.0682643553764271	-0.021034275155786
2	A	26	50	20120615	20	2104	41.92	0.0691122471177479	-0.0188271827596684
2	A	26	50	20120615	20	2106	41.96	0.0704776703122192	-0.0166863462689480
2	A	26	50	20120615	20	2108	42	0.0719895353210741	-0.0153724711588253
2	A	26	50	20120615	20	2110	42.04	0.0731110773867141	-0.0133686012516207
2	A	26	50	20120615	20	2112	42.08	0.0747036939899806	-0.0116696357884638
2	A	26	50	20120615	20	2114	42.12	0.0760985328265491	-0.0105558011867388
2	A	26	50	20120615	20	2116	42.16	0.0769743552857268	-0.00939572180152412
2	A	26	50	20120615	20	2118	42.2	0.0779877807245234	-0.00789425126235262
2	A	26	50	20120615	20	2120	42.24	0.0781571327986175	-0.00773338446963272
2	A	26	50	20120615	20	2122	42.28	0.0788175705322458	-0.00743738957102802
2	A	26	50	20120615	20	2124	42.32	0.078524474771444	-0.00836263879421062
2	A	26	50	20120615	20	2126	42.36	0.0777752244260987	-0.00903891571973742
2	A	26	50	20120615	20	2128	42.4	0.0768614303327713	-0.00924150181254732
2	A	26	50	20120615	20	2130	42.44	0.0767453941099786	-0.0102179455666878
2	A	26	50	20120615	20	2132	42.48	0.0761796379743512	-0.0108138244511937
2	A	26	50	20120615	20	2134	42.52	0.0759250795331241	-0.0115321035195230
2	A	26	50	20120615	20	2136	42.56	0.0760840371375348	-0.0132618281276616
2	A	26	50	20120615	20	2138	42.6	0.0761608289339717	-0.0144632025488975
2	A	26	50	20120615	20	2140	42.64	0.0771828810754987	-0.0168997510955101
2	A	26	50	20120615	20	2142	42.68	0.078420812917322	-0.0190853474454796
2	A	26	50	20120615	20	2144	42.72	0.0797834076846685	-0.0207442199541433
2	A	26	50	20120615	20	2146	42.76	0.0809584070229662	-0.0226679039523613
2	A	26	50	20120615	20	2148	42.8	0.0816903332521724	-0.0246552275608861
2	A	26	50	20120615	20	2150	42.84	0.0816283199874623	-0.0262061248640625
2	A	26	50	20120615	20	2152	42.88	0.0808180463269006	-0.0278353695985944
2	A	26	50	20120615	20	2154	42.92	0.0799230612739528	-0.0299018891666121
2	A	26	50	20120615	20	2156	42.96	0.0789305661958794	-0.0318957888682019
2	A	26	50	20120615	20	2158	43	0.078122272434305	-0.0347399844741686
2	A	26	50	20120615	20	2160	43.04	0.0771564352818823	-0.0366679111130737
2	A	26	50	20120615	20	2162	43.08	0.0757296352188041	-0.0397021063111452
2	A	26	50	20120615	20	2164	43.12	0.0749873145199145	-0.0425313819640288
2	A	26	50	20120615	20	2166	43.16	0.0742712274826069	-0.0451918712282432
2	A	26	50	20120615	20	2168	43.2	0.0723999471679426	-0.047770258324094
2	A	26	50	20120615	20	2170	43.24	0.0707738773428582	-0.049787641041887
2	A	26	50	20120615	20	2172	43.28	0.0696241217166489	-0.0522483726404162
2	A	26	50	20120615	20	2174	43.32	0.0684293339950797	-0.0541622879584521
2	A	26	50	20120615	20	2176	43.36	0.0676449439782433	-0.0565448807221263
2	A	26	50	20120615	20	2178	43.4	0.0664466384004378	-0.0588215241412414
2	A	26	50	20120615	20	2180	43.44	0.0652024274503975	-0.0611214455155931
2	A	26	50	20120615	20	2182	43.48	0.0637890482740262	-0.0633076924038013
2	A	26	50	20120615	20	2184	43.52	0.0618559173292116	-0.0652160746112744
2	A	26	50	20120615	20	2186	43.56	0.0593009283967502	-0.0674319351314787
2	A	26	50	20120615	20	2188	43.6	0.0569888306436265	-0.0684563914360618
2	A	26	50	20120615	20	2190	43.64	0.0544356801887962	-0.0706535843372428
2	A	26	50	20120615	20	2192	43.68	0.052566726255442	-0.071657322413137
2	A	26	50	20120615	20	2194	43.72	0.0500661138344539	-0.0724798290210132
2	A	26	50	20120615	20	2196	43.76	0.048065001643696	-0.0739486312268939
2	A	26	50	20120615	20	2198	43.8	0.0454157553773025	-0.075433131203317
2	A	26	50	20120615	20	2200	43.84	0.0433896116064905	-0.0762583248169617
2	A	26	50	20120615	20	2202	43.88	0.0409299406681331	-0.0766927005126446
2	A	26	50	20120615	20	2204	43.92	0.0381173527352855	-0.077347905656092
2	A	26	50	20120615	20	2206	43.96	0.0352031535579814	-0.0778744880760416
2	A	26	50	20120615	20	2208	44	0.033466357882031	-0.0785021160550228
2	A	26	50	20120615	20	2210	44.04	0.0324441643191477	-0.0794602457435306
2	A	26	50	20120615	20	2212	44.08	0.030857345991487	-0.0810288207162367
2	A	26	50	20120615	20	2214	44.12	0.029187513327715	-0.0827523934953789
2	A	26	50	20120615	20	2216	44.16	0.0275170442678399	-0.0849684661476176
2	A	26	50	20120615	20	2218	44.2	0.02610120435987	-0.0868048931690372
2	A	26	50	20120615	20	2220	44.24	0.0253694195520201	-0.0876793721253306
2	A	26	50	20120615	20	2222	44.28	0.0244181487992898	-0.0892007123650534
2	A	26	50	20120615	20	2224	44.32	0.023026138389846	-0.0920174015172319
2	A	26	50	20120615	20	2226	44.36	0.021827097420988	-0.094242171582879
2	A	26	50	20120615	20	2228	44.4	0.0210331579270717	-0.097130985626739
2	A	26	50	20120615	20	2230	44.44	0.0201291219073247	-0.099456306276671
2	A	26	50	20120615	20	2232	44.48	0.0186959578832158	-0.102663884057489
2	A	26	50	20120615	20	2234	44.52	0.0184448642652165	-0.103864904925334
2	A	26	50	20120615	20	2236	44.56	0.0176355098434703	-0.105973073082764
2	A	26	50	20120615	20	2238	44.6	0.0169301708292368	-0.1077690535963
2	A	26	50	20120615	20	2240	44.64	0.0156779554304335	-0.109359266036510
2	A	26	50	20120615	20	2242	44.68	0.0152775208602476	-0.111353236448778
2	A	26	50	20120615	20	2244	44.72	0.0150192854637582	-0.113843242268048
2	A	26	50	20120615	20	2246	44.76	0.0144745303995321	-0.116557966622380
2	A	26	50	20120615	20	2248	44.8	0.0141573930081699	-0.118781746738533
2	A	26	50	20120615	20	2250	44.84	0.0140666004974656	-0.121912532722915
2	A	26	50	20120615	20	2252	44.88	0.0143653531125169	-0.123226124990325
2	A	26	50	20120615	20	2254	44.92	0.0145249471130307	-0.125563325034181
2	A	26	50	20120615	20	2256	44.96	0.015267055679886	-0.127141092395043
2	A	26	50	20120615	20	2258	45	0.0161503027602661	-0.129243250144832
2	A	26	50	20120615	20	2260	45.04	0.017175254039596	-0.131507759611582
2	A	26	50	20120615	20	2262	45.08	0.0186229844633973	-0.132935125360085
2	A	26	50	20120615	20	2264	45.12	0.0200151362941974	-0.134951228214604
2	A	26	50	20120615	20	2266	45.16	0.0219753070023246	-0.13633001572724
2	A	26	50	20120615	20	2268	45.2	0.0239104461303979	-0.138303762885566
2	A	26	50	20120615	20	2270	45.24	0.0252806069403031	-0.139988303370387
2	A	26	50	20120615	20	2272	45.28	0.0267076191354156	-0.141300622845591
2	A	26	50	20120615	20	2274	45.32	0.027662566843408	-0.143158545913158
2	A	26	50	20120615	20	2276	45.36	0.0280881037043261	-0.145903675859081
2	A	26	50	20120615	20	2278	45.4	0.0287597137250971	-0.147243077524004
2	A	26	50	20120615	20	2280	45.44	0.0287302980829997	-0.149433411489408
2	A	26	50	20120615	20	2282	45.48	0.0292539106544684	-0.152397249562751
2	A	26	50	20120615	20	2284	45.52	0.0296389302968244	-0.153682416137558
2	A	26	50	20120615	20	2286	45.56	0.028815080186064	-0.155861082841072
2	A	26	50	20120615	20	2288	45.6	0.0282700422791254	-0.156964735105148
2	A	26	50	20120615	20	2290	45.64	0.0271726125547239	-0.159176565116699
2	A	26	50	20120615	20	2292	45.68	0.0258644650095288	-0.161153635676897
2	A	26	50	20120615	20	2294	45.72	0.0246397560645137	-0.163257985457708
2	A	26	50	20120615	20	2296	45.76	0.0235366694858627	-0.165013024488613
2	A	26	50	20120615	20	2298	45.8	0.022385499646091	-0.167311121527469
2	A	26	50	20120615	20	2300	45.84	0.0210221977719633	-0.169153841799241
2	A	26	50	20120615	20	2302	45.88	0.0194467638634797	-0.171890345042433
2	A	26	50	20120615	20	2304	45.92	0.0180763909215401	-0.173916913077314
2	A	26	50	20120615	20	2306	45.96	0.0172709962977687	-0.17703737530269
2	A	26	50	20120615	20	2308	46	0.0159685056068230	-0.178222486267959
2	A	26	50	20120615	20	2310	46.04	0.0141420487910182	-0.181574879517564
2	A	26	50	20120615	20	2312	46.08	0.0126062128622810	-0.182102381176329
2	A	26	50	20120615	20	2314	46.12	0.0105273189255926	-0.182379567034555
2	A	26	50	20120615	20	2316	46.16	0.00890663018311301	-0.182207032979945
2	A	26	50	20120615	20	2318	46.2	0.00759141157010604	-0.181665389185556
2	A	26	50	20120615	20	2320	46.24	0.00690198245844915	-0.180393304086202
2	A	26	50	20120615	20	2322	46.28	0.0064897392050174	-0.178743623965693
2	A	26	50	20120615	20	2324	46.32	0.00563979685403117	-0.176756653910559
2	A	26	50	20120615	20	2326	46.36	0.00560019887428471	-0.175452749006051
2	A	26	50	20120615	20	2328	46.4	0.00511370940882837	-0.172992017407522
2	A	26	50	20120615	20	2330	46.44	0.00490582001515952	-0.171608916543521
2	A	26	50	20120615	20	2332	46.48	0.00488884945241103	-0.169571034800141
2	A	26	50	20120615	20	2334	46.52	0.00460671384671762	-0.167505575892296
2	A	26	50	20120615	20	2336	46.56	0.00507411142908192	-0.167431329680271
2	A	26	50	20120615	20	2338	46.6	0.00542695771289401	-0.16498120468346
2	A	26	50	20120615	20	2340	46.64	0.00564262528115589	-0.162795537622812
2	A	26	50	20120615	20	2342	46.68	0.00583354411207628	-0.160197627308733
2	A	26	50	20120615	20	2344	46.72	0.00591344717835036	-0.15834854307593
2	A	26	50	20120615	20	2346	46.76	0.0056737379795281	-0.156394807039511
2	A	26	50	20120615	20	2348	46.8	0.00466045396208778	-0.15263936292463
2	A	26	50	20120615	20	2350	46.84	0.00493976114065648	-0.149943164767965
2	A	26	50	20120615	20	2352	46.88	0.00454236712962964	-0.146594307052266
2	A	26	50	20120615	20	2354	46.92	0.00384233141625494	-0.144256612033663
2	A	26	50	20120615	20	2356	46.96	0.00330846579645911	-0.141119179245538
2	A	26	50	20120615	20	2358	47	0.00304471496707653	-0.13840883895325
2	A	26	50	20120615	20	2360	47.04	0.00272283996028042	-0.135975543097831
2	A	26	50	20120615	20	2362	47.08	0.00242323881709169	-0.133383501770036
2	A	26	50	20120615	20	2364	47.12	0.00254641681837436	-0.130149478195601
2	A	26	50	20120615	20	2366	47.16	0.00249479802334777	-0.128230107548748
2	A	26	50	20120615	20	2368	47.2	0.00263027968262309	-0.125969345747938
2	A	26	50	20120615	20	2370	47.24	0.00274737656558758	-0.123813235750744
2	A	26	50	20120615	20	2372	47.28	0.00290350574287357	-0.120836033359237
2	A	26	50	20120615	20	2374	47.32	0.00249755573979438	-0.118709833978887
2	A	26	50	20120615	20	2376	47.36	0.002012834041291	-0.116188079065141
2	A	26	50	20120615	20	2378	47.4	0.00141879363441619	-0.113906457614287
2	A	26	50	20120615	20	2380	47.44	0.00150074731035571	-0.112079081559666
2	A	26	50	20120615	20	2382	47.48	0.00116062894860498	-0.109181357970364
2	A	26	50	20120615	20	2384	47.52	0.00079378195052539	-0.10659264004444
2	A	26	50	20120615	20	2386	47.56	0.00062450058710933	-0.103837893446293
2	A	26	50	20120615	20	2388	47.6	0.0007797812362579	-0.101382111595232
2	A	26	50	20120615	20	2390	47.64	0.00099346890553247	-0.098952775537788
2	A	26	50	20120615	20	2392	47.68	0.00084653211640191	-0.096316257193456
2	A	26	50	20120615	20	2394	47.72	0.00143449140495852	-0.094493548043591
2	A	26	50	20120615	20	2396	47.76	0.00155321463351976	-0.0909944301368893
2	A	26	50	20120615	20	2398	47.8	0.00159330758801303	-0.0886589271493083
2	A	26	50	20120615	20	2400	47.84	0.0010318648037509	-0.085695725472068
2	A	26	50	20120615	20	2402	47.88	0.0007903878379757	-0.0831179677012524
2	A	26	50	20120615	20	2404	47.92	0.00036152757518606	-0.0804600240214503
2	A	26	50	20120615	20	2406	47.96	0.000251996734780270	-0.0783177026064894
2	A	26	50	20120615	20	2408	48	-0.0002485641556217	-0.0756471724259821
2	A	26	50	20120615	20	2410	48.04	-0.00092286118216119	-0.0728477366792646
2	A	26	50	20120615	20	2412	48.08	-0.0013667828193901	-0.0707299518696109
2	A	26	50	20120615	20	2414	48.12	-0.00158223825561764	-0.0693228800857278
2	A	26	50	20120615	20	2416	48.16	-0.00186981858352621	-0.0664419149271394
2	A	26	50	20120615	20	2418	48.2	-0.0026722433588167	-0.0646235191286401
2	A	26	50	20120615	20	2420	48.24	-0.00353201449406142	-0.0626591057798258
2	A	26	50	20120615	20	2422	48.28	-0.00375206612436669	-0.0604908335459953
2	A	26	50	20120615	20	2424	48.32	-0.00508298250791599	-0.0580252936213541
2	A	26	50	20120615	20	2426	48.36	-0.00604613265457019	-0.055704074190753
2	A	26	50	20120615	20	2428	48.4	-0.0069078129781241	-0.0546074929944889
2	A	26	50	20120615	20	2430	48.44	-0.00822649641435889	-0.052053352590165
2	A	26	50	20120615	20	2432	48.48	-0.00977025193904539	-0.0503391843312125
2	A	26	50	20120615	20	2434	48.52	-0.0113755257536951	-0.0493666296643686
2	A	26	50	20120615	20	2436	48.56	-0.0129261402141591	-0.0475720633643952
2	A	26	50	20120615	20	2438	48.6	-0.0146669663987622	-0.04713627345515
2	A	26	50	20120615	20	2440	48.64	-0.0166378851299635	-0.0453866791464601
2	A	26	50	20120615	20	2442	48.68	-0.0187721455276189	-0.0447148569936547
2	A	26	50	20120615	20	2444	48.72	-0.0211280131904981	-0.0436737836797138
2	A	26	50	20120615	20	2446	48.76	-0.0233036393348528	-0.042111360536004
2	A	26	50	20120615	20	2448	48.8	-0.0247545517391695	-0.0411359067313571
2	A	26	50	20120615	20	2450	48.84	-0.0266851017442328	-0.0401210600079304
2	A	26	50	20120615	20	2452	48.88	-0.0283964345049927	-0.0388017472466603
2	A	26	50	20120615	20	2454	48.92	-0.0297256114058603	-0.0369074506062685
2	A	26	50	20120615	20	2456	48.96	-0.0307547699705383	-0.0347586591642597
2	A	26	50	20120615	20	2458	49	-0.0313815706345855	-0.0336766231544846
2	A	26	50	20120615	20	2460	49.04	-0.0320823676898315	-0.0321272979618148
2	A	26	50	20120615	20	2462	49.08	-0.0325283210569748	-0.0299944706574729
2	A	26	50	20120615	20	2464	49.12	-0.0329153983800641	-0.0276096752561753
2	A	26	50	20120615	20	2466	49.16	-0.033322260550891	-0.0260490976611644
2	A	26	50	20120615	20	2468	49.2	-0.0332637121094088	-0.0243059380241833
2	A	26	50	20120615	20	2470	49.24	-0.0322745404332069	-0.0224474492711907
2	A	26	50	20120615	20	2472	49.28	-0.0307355508082256	-0.0212837353571208
2	A	26	50	20120615	20	2474	49.32	-0.0295427535922455	-0.0202573486510251
2	A	26	50	20120615	20	2476	49.36	-0.0281149140821989	-0.0183013993703815
2	A	26	50	20120615	20	2478	49.4	-0.0268985348550662	-0.0157651629097572
2	A	26	50	20120615	20	2480	49.44	-0.025887464081851	-0.0147916677908943
2	A	26	50	20120615	20	2482	49.48	-0.0249949539026373	-0.0127687767112758
2	A	26	50	20120615	20	2484	49.52	-0.0235013181066014	-0.0106998671223377
2	A	26	50	20120615	20	2486	49.56	-0.02266690382053	-0.00906619589935562
2	A	26	50	20120615	20	2488	49.6	-0.0215604443425327	-0.00773794530837132
2	A	26	50	20120615	20	2490	49.64	-0.021529649842212	-0.00667555272497762
2	A	26	50	20120615	20	2492	49.68	-0.0207133657740103	-0.00549213881598382
2	A	26	50	20120615	20	2494	49.72	-0.0194965764249445	-0.00493267593070902
2	A	26	50	20120615	20	2496	49.76	-0.0177272750502629	-0.00356709010167812
2	A	26	50	20120615	20	2498	49.8	-0.016345793460791	-0.00338049169319079
2	A	26	50	20120615	20	2500	49.84	-0.0154573986430438	-0.0022055489234356
2	A	26	50	20120615	20	2502	49.88	-0.0152303042291979	-0.00134115330984192
2	A	26	50	20120615	20	2504	49.92	-0.0142444700970033	0.000661811500682721
2	A	26	50	20120615	20	2506	49.96	-0.0134255697337111	0.00156443330686735
2	A	26	50	20120615	20	2508	50	-0.0122333169899525	0.00408194557992582
2	A	26	50	20120615	20	2510	50.04	-0.0110429027238249	0.00590041208910327
2	A	26	50	20120615	20	2512	50.08	-0.0101190677142047	0.00614160621216599
2	A	26	50	20120615	20	2514	50.12	-0.00864630571034939	0.00696538561224832
2	A	26	50	20120615	20	2516	50.16	-0.00674489557573869	0.00710131981986362
2	A	26	50	20120615	20	2518	50.2	-0.00525429326779409	0.0071008884847271
2	A	26	50	20120615	20	2520	50.24	-0.00382799525053049	0.00707799943822009
2	A	26	50	20120615	20	2522	50.28	-0.0029480432877507	0.006950776786149
2	A	26	50	20120615	20	2524	50.32	-0.0027985255588688	0.00720996677679294
2	A	26	50	20120615	20	2526	50.36	-0.00270819266757222	0.00694451182006769
2	A	26	50	20120615	20	2528	50.4	-0.00215113394535346	0.00705275572613173
2	A	26	50	20120615	20	2530	50.44	-0.00041208259877108	0.00625158252984394
2	A	26	50	20120615	20	2532	50.48	-0.00046977544104809	0.0064150868308577
2	A	26	50	20120615	20	2534	50.52	-0.000187611551083410	0.00561827648340983
2	A	26	50	20120615	20	2536	50.56	0.00023645452772979	0.00543144472968472
2	A	26	50	20120615	20	2538	50.6	0.000161472924652770	0.00546911937898634
2	A	26	50	20120615	20	2540	50.64	0.00096785749791791	0.00488729777729042
2	A	26	50	20120615	20	2542	50.68	0.00201453816863367	0.00415228149145044
2	A	26	50	20120615	20	2544	50.72	0.0027287754146017	0.00345992212929232
2	A	26	50	20120615	20	2546	50.76	0.00469458600641568	0.00265939522860253
2	A	26	50	20120615	20	2548	50.8	0.00596104253579203	0.00163229434465782
2	A	26	50	20120615	20	2550	50.84	0.00596450028795203	0.00139933801559592
2	A	26	50	20120615	20	2552	50.88	0.00645554352107922	0.00103063839774963
2	A	26	50	20120615	20	2554	50.92	0.00657428089177606	9.27178210481695e-05
2	A	26	50	20120615	20	2556	50.96	0.00715144973085177	-6.33830719665805e-05
2	A	26	50	20120615	20	2558	51	0.00719966027119307	-0.000490362430718259
2	A	26	50	20120615	20	2560	51.04	0.00750508797425879	-0.00095394163646416
2	A	26	50	20120615	20	2562	51.08	0.00721100933503111	-0.000443106484531561
2	A	26	50	20120615	20	2564	51.12	0.0073822705974345	-0.000497087016207340
2	A	26	50	20120615	20	2566	51.16	0.0077416859032438	-0.00090820596985702
2	A	26	50	20120615	20	2568	51.2	0.00778952167699107	-0.00103307395634675
2	A	26	50	20120615	20	2570	51.24	0.00773494010455128	-0.00167612393422561
2	A	26	50	20120615	20	2572	51.28	0.00725284177220611	-0.00193829791548614
2	A	26	50	20120615	20	2574	51.32	0.00732862240594587	-0.00207404120427052
2	A	26	50	20120615	20	2576	51.36	0.00735607229119153	-0.00287110611015962
2	A	26	50	20120615	20	2578	51.4	0.0073791169011904	-0.00353467632682852
2	A	26	50	20120615	20	2580	51.44	0.00742876286829751	-0.00407635547655642
2	A	26	50	20120615	20	2582	51.48	0.00817984462020605	-0.00468120754611562
2	A	26	50	20120615	20	2584	51.52	0.00892123193814452	-0.00488991718365062
2	A	26	50	20120615	20	2586	51.56	0.00971762509259149	-0.00407938189357992
2	A	26	50	20120615	20	2588	51.6	0.0105128373787139	-0.00372117574036642
2	A	26	50	20120615	20	2590	51.64	0.0107349396186846	-0.00350869015261992
2	A	26	50	20120615	20	2592	51.68	0.0117213606495076	-0.002651669662754
2	A	26	50	20120615	20	2594	51.72	0.0122485370391534	-0.00191914946385161
2	A	26	50	20120615	20	2596	51.76	0.0132255324072939	-0.000247138840482849
2	A	26	50	20120615	20	2598	51.8	0.0136847840488283	0.00071721331698869
2	A	26	50	20120615	20	2600	51.84	0.0140731695194628	0.0022980636634162
2	A	26	50	20120615	20	2602	51.88	0.0145822369044425	0.00350496058861322
2	A	26	50	20120615	20	2604	51.92	0.0147921344813699	0.00465241104671587
2	A	26	50	20120615	20	2606	51.96	0.0145952547402841	0.00661734058348049
2	A	26	50	20120615	20	2608	52	0.0135937723350218	0.00728448876046218
2	A	26	50	20120615	20	2610	52.04	0.0124081663950063	0.0083416275404717
2	A	26	50	20120615	20	2612	52.08	0.0111920700105861	0.00938241801170018
2	A	26	50	20120615	20	2614	52.12	0.0102770519154205	0.01073116126431
2	A	26	50	20120615	20	2616	52.16	0.00868863623354102	0.0119570715837463
2	A	26	50	20120615	20	2618	52.2	0.00740491215656809	0.0128155275003780
2	A	26	50	20120615	20	2620	52.24	0.00602510641016753	0.0134817069410695
2	A	26	50	20120615	20	2622	52.28	0.00421053605935443	0.0145419923462553
2	A	26	50	20120615	20	2624	52.32	0.00345202968624343	0.0146751759084918
2	A	26	50	20120615	20	2626	52.36	0.00382206573590616	0.0147914454765223
2	A	26	50	20120615	20	2628	52.4	0.00393641197349184	0.0157704560282785
2	A	26	50	20120615	20	2630	52.44	0.00495643471855687	0.0160865822569436
2	A	26	50	20120615	20	2632	52.48	0.00540308578796116	0.0166794347244260
2	A	26	50	20120615	20	2634	52.52	0.00697914902148004	0.0174508811516327
2	A	26	50	20120615	20	2636	52.56	0.0080143250648659	0.0173274627340444
2	A	26	50	20120615	20	2638	52.6	0.0091291425450168	0.0168034188274393
2	A	26	50	20120615	20	2640	52.64	0.0104253541277455	0.0164796204901983
2	A	26	50	20120615	20	2642	52.68	0.0123815084693556	0.0161711946543804
2	A	26	50	20120615	20	2644	52.72	0.0134224827883472	0.0154363975716425
2	A	26	50	20120615	20	2646	52.76	0.014346309312686	0.0145709780674297
2	A	26	50	20120615	20	2648	52.8	0.0152275496240211	0.0132999804983046
2	A	26	50	20120615	20	2650	52.84	0.0163151859195032	0.0125882421677012
2	A	26	50	20120615	20	2652	52.88	0.0182798962531656	0.0111757822301455
2	A	26	50	20120615	20	2654	52.92	0.0202300401871357	0.0100744492763118
2	A	26	50	20120615	20	2656	52.96	0.0218661933549198	0.00955382776652761
2	A	26	50	20120615	20	2658	53	0.024006471231283	0.00916519480851967
2	A	26	50	20120615	20	2660	53.04	0.02581631103773	0.00915593170968612
2	A	26	50	20120615	20	2662	53.08	0.0277000435028109	0.00956732643498046
2	A	26	50	20120615	20	2664	53.12	0.0285756538299543	0.00889409006861274
2	A	26	50	20120615	20	2666	53.16	0.0296582343119509	0.00776597190990772
2	A	26	50	20120615	20	2668	53.2	0.0297268943804041	0.00733880870339293
2	A	26	50	20120615	20	2670	53.24	0.0308378298443263	0.0056996644739244
2	A	26	50	20120615	20	2672	53.28	0.0314600131010923	0.00403407445083948
2	A	26	50	20120615	20	2674	53.32	0.0325418157656296	0.00191848167220745
2	A	26	50	20120615	20	2676	53.36	0.0343590094826009	-0.000109429865557452
2	A	26	50	20120615	20	2678	53.4	0.0354721369775448	-0.00138858603272391
2	A	26	50	20120615	20	2680	53.44	0.037570547061394	-0.0032458727041885
2	A	26	50	20120615	20	2682	53.48	0.0388366217531085	-0.00353104886904102
2	A	26	50	20120615	20	2684	53.52	0.0406480171944741	-0.00440411361177202
2	A	26	50	20120615	20	2686	53.56	0.0424378458790134	-0.00503541854601542
2	A	26	50	20120615	20	2688	53.6	0.0440530898992779	-0.00536584954486392
2	A	26	50	20120615	20	2690	53.64	0.0444471605084331	-0.00527894612145602
2	A	26	50	20120615	20	2692	53.68	0.0450923954462659	-0.00567188535976142
2	A	26	50	20120615	20	2694	53.72	0.0454853346845712	-0.00601872123593342
2	A	26	50	20120615	20	2696	53.76	0.0459896432409135	-0.00667039084547492
2	A	26	50	20120615	20	2698	53.8	0.0460621216859851	-0.00701383260909722
2	A	26	50	20120615	20	2700	53.84	0.0462276553834609	-0.00776654777767032
2	A	26	50	20120615	20	2702	53.88	0.0467730468437901	-0.00758305356795242
2	A	26	50	20120615	20	2704	53.92	0.0468100285284461	-0.00814598127645502
2	A	26	50	20120615	20	2706	53.96	0.0470351006168978	-0.00810122141720592
2	A	26	50	20120615	20	2708	54	0.0472953866230526	-0.00867503857013882
2	A	26	50	20120615	20	2710	54.04	0.0472525359521126	-0.00899931773999092
2	A	26	50	20120615	20	2712	54.08	0.047620443610364	-0.00877664981459532
2	A	26	50	20120615	20	2714	54.12	0.0478273430545392	-0.00907943293829942
2	A	26	50	20120615	20	2716	54.16	0.0483828461418393	-0.00886772516801212
2	A	26	50	20120615	20	2718	54.2	0.0480557385448624	-0.00911888949668962
2	A	26	50	20120615	20	2720	54.24	0.0484350306222909	-0.00983504724467532
2	A	26	50	20120615	20	2722	54.28	0.0485869171588898	-0.0100707966455229
2	A	26	50	20120615	20	2724	54.32	0.0489479658813636	-0.0101077076195009
2	A	26	50	20120615	20	2726	54.36	0.0492546380923642	-0.0105494372257081
2	A	26	50	20120615	20	2728	54.4	0.0498961960749348	-0.0115528924588899
2	A	26	50	20120615	20	2730	54.44	0.0496506178898287	-0.0117300227075771
2	A	26	50	20120615	20	2732	54.48	0.0500633561180073	-0.0116817273144221
2	A	26	50	20120615	20	2734	54.52	0.0503507950245596	-0.0126342708593585
2	A	26	50	20120615	20	2736	54.56	0.050655558047251	-0.0126355436515646
2	A	26	50	20120615	20	2738	54.6	0.0507301578126662	-0.0136534238630827
2	A	26	50	20120615	20	2740	54.64	0.0509342288297166	-0.0141468429749947
2	A	26	50	20120615	20	2742	54.68	0.0510127883931065	-0.0144351304096844
2	A	26	50	20120615	20	2744	54.72	0.0510423454565601	-0.0144791124514742
2	A	26	50	20120615	20	2746	54.76	0.0509208645115522	-0.0150467777754108
2	A	26	50	20120615	20	2748	54.8	0.0506619220082817	-0.0153680870967819
2	A	26	50	20120615	20	2750	54.84	0.0510044445330885	-0.0154082507619533
2	A	26	50	20120615	20	2752	54.88	0.0510325166723016	-0.0156634455992836
2	A	26	50	20120615	20	2754	54.92	0.0513821102649202	-0.0163414195810852
2	A	26	50	20120615	20	2756	54.96	0.0517176324325932	-0.0165329748081087
2	A	26	50	20120615	20	2758	55	0.0520433965266859	-0.0165749062402330
2	A	26	50	20120615	20	2760	55.04	0.0523242593401732	-0.0170572944863585
2	A	26	50	20120615	20	2762	55.08	0.0527296436578274	-0.0172116558966915
2	A	26	50	20120615	20	2764	55.12	0.052730562896643	-0.0177154694782869
2	A	26	50	20120615	20	2766	55.16	0.0531007332965941	-0.0182659521074406
2	A	26	50	20120615	20	2768	55.2	0.0532761664890065	-0.0183702503576657
2	A	26	50	20120615	20	2770	55.24	0.0529938187512787	-0.0188214551947408
2	A	26	50	20120615	20	2772	55.28	0.0535786667699981	-0.0192197684445832
2	A	26	50	20120615	20	2774	55.32	0.0532890358324241	-0.0188469817495416
2	A	26	50	20120615	20	2776	55.36	0.052802687788324	-0.0193165006522495
2	A	26	50	20120615	20	2778	55.4	0.0526500941449439	-0.0199538867048111
2	A	26	50	20120615	20	2780	55.44	0.0529227545197694	-0.0203870603189659
2	A	26	50	20120615	20	2782	55.48	0.0526288809415083	-0.0205735950878429
2	A	26	50	20120615	20	2784	55.52	0.0525426846248817	-0.0213636454944627
2	A	26	50	20120615	20	2786	55.56	0.0522738426266746	-0.0217344522905169
2	A	26	50	20120615	20	2788	55.6	0.0519407953327357	-0.0222922181195168
2	A	26	50	20120615	20	2790	55.64	0.0516114957047371	-0.0229230280790134
2	A	26	50	20120615	20	2792	55.68	0.0511549875668031	-0.0236565806538163
2	A	26	50	20120615	20	2794	55.72	0.050786429370313	-0.0247626512230839
2	A	26	50	20120615	20	2796	55.76	0.0507642686437906	-0.0259239609740978
2	A	26	50	20120615	20	2798	55.8	0.0505731093965647	-0.0275313136826842
2	A	26	50	20120615	20	2800	55.84	0.0508351490275368	-0.0282950031485013
2	A	26	50	20120615	20	2802	55.88	0.0510396938061306	-0.0294683266437276
2	A	26	50	20120615	20	2804	55.92	0.0513348189633944	-0.0298794597395129
2	A	26	50	20120615	20	2806	55.96	0.0518087219281457	-0.0308179318595037
2	A	26	50	20120615	20	2808	56	0.0521725990777443	-0.0306059412465039
2	A	26	50	20120615	20	2810	56.04	0.0525361509582235	-0.0303000892793695
2	A	26	50	20120615	20	2812	56.08	0.0527328609936818	-0.0296511137466643
2	A	26	50	20120615	20	2814	56.12	0.0526467566009367	-0.0295250861050534
2	A	26	50	20120615	20	2816	56.16	0.0529978704731349	-0.0291531832934884
2	A	26	50	20120615	20	2818	56.2	0.0532369149915828	-0.0287888394534142
2	A	26	50	20120615	20	2820	56.24	0.0541193771834358	-0.0286447381624762
2	A	26	50	20120615	20	2822	56.28	0.0546999684193325	-0.0278694097190408
2	A	26	50	20120615	20	2824	56.32	0.0557735262188011	-0.0277090096167964
2	A	26	50	20120615	20	2826	56.36	0.0561181700639515	-0.0272444404615568
2	A	26	50	20120615	20	2828	56.4	0.0571521015994024	-0.0266750780813454
2	A	26	50	20120615	20	2830	56.44	0.0579854976517089	-0.0257028062572139
2	A	26	50	20120615	20	2832	56.48	0.0586908366659425	-0.0256006293273325
2	A	26	50	20120615	20	2834	56.52	0.0602297838645169	-0.0251821635342263
2	A	26	50	20120615	20	2836	56.56	0.061646967275371	-0.0245710818539249
2	A	26	50	20120615	20	2838	56.6	0.0641466604575435	-0.0243532222546413
2	A	26	50	20120615	20	2840	56.64	0.0656757788718594	-0.0243981235352466
2	A	26	50	20120615	20	2842	56.68	0.0668687387223993	-0.0245974569368631
2	A	26	50	20120615	20	2844	56.72	0.0677251157450943	-0.0244990983836001
2	A	26	50	20120615	20	2846	56.76	0.0685594310362163	-0.0258986748356026
2	A	26	50	20120615	20	2848	56.8	0.0691123885391042	-0.0264415914221976
2	A	26	50	20120615	20	2850	56.84	0.0701931305434697	-0.0270753005194970
2	A	26	50	20120615	20	2852	56.88	0.0713219558089559	-0.0282379254891239
2	A	26	50	20120615	20	2854	56.92	0.0729817475564351	-0.0289763571007171
2	A	26	50	20120615	20	2856	56.96	0.0730218405109284	-0.0289775591822451
2	A	26	50	20120615	20	2858	57	0.0755183517125856	-0.0309376591796942
2	A	26	50	20120615	20	2860	57.04	0.0766583492652145	-0.0320110472735353
2	A	26	50	20120615	20	2862	57.08	0.0782011148404073	-0.0330311195160751
2	A	26	50	20120615	20	2864	57.12	0.0797958527640174	-0.034758086407767
2	A	26	50	20120615	20	2866	57.16	0.080823632470472	-0.0360705473043273
2	A	26	50	20120615	20	2868	57.2	0.0823122336662259	-0.0377831599283611
2	A	26	50	20120615	20	2870	57.24	0.084099516766353	-0.0396691551351419
2	A	26	50	20120615	20	2872	57.28	0.0861830068971192	-0.0416909855545886
2	A	26	50	20120615	20	2874	57.32	0.0875065693701442	-0.0426731568736567
2	A	26	50	20120615	20	2876	57.36	0.0892546787545936	-0.0441719404070597
2	A	26	50	20120615	20	2878	57.4	0.0909160968476695	-0.0458595214510395
2	A	26	50	20120615	20	2880	57.44	0.0929025719280568	-0.0472486327226805
2	A	26	50	20120615	20	2882	57.48	0.0948509339529383	-0.0483548305711687
2	A	26	50	20120615	20	2884	57.52	0.0961001087925824	-0.0499270117884589
2	A	26	50	20120615	20	2886	57.56	0.097918646012438	-0.0513540946942496
2	A	26	50	20120615	20	2888	57.6	0.0993180103324062	-0.0530546865030032
2	A	26	50	20120615	20	2890	57.64	0.100962104309343	-0.0551045183509849
2	A	26	50	20120615	20	2892	57.68	0.103097425367170	-0.0561723910119329
2	A	26	50	20120615	20	2894	57.72	0.104977551587667	-0.0586848121161668
2	A	26	50	20120615	20	2896	57.76	0.106990755304384	-0.0602608824207535
2	A	26	50	20120615	20	2898	57.8	0.108704428588589	-0.0614831164920344
2	A	26	50	20120615	20	2900	57.84	0.109430485831512	-0.0623933043407777
2	A	26	50	20120615	20	2902	57.88	0.109775271098018	-0.0639265946851026
2	A	26	50	20120615	20	2904	57.92	0.109363664240689	-0.0642038512540059
2	A	26	50	20120615	20	2906	57.96	0.108819192019176	-0.0649378280928775
2	A	26	50	20120615	20	2908	58	0.109535066924449	-0.0670913925056593
2	A	26	50	20120615	20	2910	58.04	0.109674649803055	-0.0692951614999053
2	A	26	50	20120615	20	2912	58.08	0.110432597561809	-0.0710785555127359
2	A	26	50	20120615	20	2914	58.12	0.111525431092133	-0.0729018303480254
2	A	26	50	20120615	20	2916	58.16	0.112724542771669	-0.075405129774782
2	A	26	50	20120615	20	2918	58.2	0.113462337987159	-0.076790069116414
2	A	26	50	20120615	20	2920	58.24	0.114164777863590	-0.0781438957596738
2	A	26	50	20120615	20	2922	58.28	0.115472571855394	-0.0808524682850088
2	A	26	50	20120615	20	2924	58.32	0.116646934797589	-0.0825588583693682
2	A	26	50	20120615	20	2926	58.36	0.117703988724785	-0.0837843451318426
2	A	26	50	20120615	20	2928	58.4	0.118948001684926	-0.0863940641291678
2	A	26	50	20120615	20	2930	58.44	0.119898211777485	-0.0877490221432775
2	A	26	50	20120615	20	2932	58.48	0.121025622829409	-0.0897738931218832
2	A	26	50	20120615	20	2934	58.52	0.120944234838894	-0.0915396094651842
2	A	26	50	20120615	20	2936	58.56	0.121753235707250	-0.093795209386491
2	A	26	50	20120615	20	2938	58.6	0.121468724222771	-0.094795312933530
2	A	26	50	20120615	20	2940	58.64	0.121418887336833	-0.096885859989973
2	A	26	50	20120615	20	2942	58.68	0.120971621084529	-0.099018868808625
2	A	26	50	20120615	20	2944	58.72	0.120801526548315	-0.100368417455859
2	A	26	50	20120615	20	2946	58.76	0.120894864643432	-0.10071489977864
2	A	26	50	20120615	20	2948	58.8	0.120635285744058	-0.101230451332803
2	A	26	50	20120615	20	2950	58.84	0.120105910252323	-0.101699015641357
2	A	26	50	20120615	20	2952	58.88	0.119524937178764	-0.102886686333173
2	A	26	50	20120615	20	2954	58.92	0.118594193735892	-0.104223309068447
2	A	26	50	20120615	20	2956	58.96	0.117923053234024	-0.105223961330348
2	A	26	50	20120615	20	2958	59	0.116986006641304	-0.106131309438258
2	A	26	50	20120615	20	2960	59.04	0.116607145899012	-0.107797104522309
2	A	26	50	20120615	20	2962	59.08	0.115409059524308	-0.109457638731909
2	A	26	50	20120615	20	2964	59.12	0.113958578455128	-0.111278643754431
2	A	26	50	20120615	20	2966	59.16	0.112894057480323	-0.113136538537727
2	A	26	50	20120615	20	2968	59.2	0.111890722455294	-0.114141287776319
2	A	26	50	20120615	20	2970	59.24	0.111004717658467	-0.114921226555967
2	A	26	50	20120615	20	2972	59.28	0.110753694751146	-0.116211696431633
2	A	26	50	20120615	20	2974	59.32	0.108533803722289	-0.119165564299361
2	A	26	50	20120615	20	2976	59.36	0.107465011822525	-0.120418203962233
2	A	26	50	20120615	20	2978	59.4	0.106953844330406	-0.122241761640235
2	A	26	50	20120615	20	2980	59.44	0.106367016412699	-0.123148201823038
2	A	26	50	20120615	20	2982	59.48	0.10622715069138	-0.124154980458092
2	A	26	50	20120615	20	2984	59.52	0.106090042686508	-0.125105261261328
2	A	26	50	20120615	20	2986	59.56	0.10563254459908	-0.125873886332478
2	A	26	50	20120615	20	2988	59.6	0.105636857950445	-0.125394397224156
2	A	26	50	20120615	20	2990	59.64	0.105674688163239	-0.125959021988933
2	A	26	50	20120615	20	2992	59.68	0.105529872694452	-0.126207075047773
2	A	26	50	20120615	20	2994	59.72	0.106093295377701	-0.126362072854209
2	A	26	50	20120615	20	2996	59.76	0.106100437156191	-0.126984256110976
2	A	26	50	20120615	20	2998	59.8	0.106246878970575	-0.127020247846138
2	A	26	50	20120615	20	3000	59.84	0.106335974425005	-0.126909939188273
2	A	26	50	20120615	20	3002	59.88	0.105799209667406	-0.127036582012783
2	A	26	50	20120615	20	3004	59.92	0.105787754537551	-0.127205014848062
2	A	26	50	20120615	20	3006	59.96	0.105501659133883	-0.127443026990609
2	A	26	50	20120615	20	3008	60	0.105308760403975	-0.128118172545286
2	A	26	50	20120615	20	3010	60.04	0.104777086815201	-0.128577721242379
2	A	26	50	20120615	20	3012	60.08	0.104242019113877	-0.128605086274811
2	A	26	50	20120615	20	3014	60.12	0.104018573371022	-0.129122688438640
2	A	26	50	20120615	20	3016	60.16	0.104273626786996	-0.129545043319043
2	A	26	50	20120615	20	3018	60.2	0.104018573371022	-0.130067383098305
2	A	26	50	20120615	20	3020	60.24	0.104348650816480	-0.130500980976529
2	A	26	50	20120615	20	3022	60.28	0.104197471386662	-0.131213603190608
2	A	26	50	20120615	20	3024	60.32	0.104393339965051	-0.132110921695934
2	A	26	50	20120615	20	3026	60.36	0.103948640510363	-0.132364702319702
2	A	26	50	20120615	20	3028	60.4	0.103899567299748	-0.133061485341883
2	A	26	50	20120615	20	3030	60.44	0.103851059774559	-0.132923316676839
2	A	26	50	20120615	20	3032	60.48	0.104186086967485	-0.133745116177934
2	A	26	50	20120615	20	3034	60.52	0.103274909169248	-0.133898275506739
2	A	26	50	20120615	20	3036	60.56	0.102908345013881	-0.134715973788504
2	A	26	50	20120615	20	3038	60.6	0.102301293842232	-0.135584654469191
2	A	26	50	20120615	20	3040	60.64	0.101543628926191	-0.136773654521756
2	A	26	50	20120615	20	3042	60.68	0.100936365622508	-0.137956502745325
2	A	26	50	20120615	20	3044	60.72	0.100341264555461	-0.139534482238221
2	A	26	50	20120615	20	3046	60.76	0.0995864280665446	-0.141270782939425
2	A	26	50	20120615	20	3048	60.8	0.0988718259534774	-0.142780173074546
2	A	26	50	20120615	20	3050	60.84	0.0985007363147107	-0.144162425410409
2	A	26	50	20120615	20	3052	60.88	0.0985612646551803	-0.146514545407348
2	A	26	50	20120615	20	3054	60.92	0.0976823309261654	-0.148280191039971
2	A	26	50	20120615	20	3056	60.96	0.097334080836431	-0.150684707649396
2	A	26	50	20120615	20	3058	61	0.0967812647548994	-0.152817200280098
2	A	26	50	20120615	20	3060	61.04	0.0966199029874326	-0.154884921929644
2	A	26	50	20120615	20	3062	61.08	0.0968992808766794	-0.157699843314869
2	A	26	50	20120615	20	3064	61.12	0.0968565716270958	-0.159846902345264
2	A	26	50	20120615	20	3066	61.16	0.0964780573671266	-0.161437397628187
2	A	26	50	20120615	20	3068	61.2	0.0964745218332207	-0.163229913318495
2	A	26	50	20120615	20	3070	61.24	0.096300714986405	-0.164905614968551
2	A	26	50	20120615	20	3072	61.28	0.0962935732079151	-0.166882756239426
2	A	26	50	20120615	20	3074	61.32	0.0974709767092688	-0.168982085562091
2	A	26	50	20120615	20	3076	61.36	0.0973866895809513	-0.171271131634148
2	A	26	50	20120615	20	3078	61.4	0.0988148331469138	-0.173350237702871
2	A	26	50	20120615	20	3080	61.44	0.0993595175004618	-0.176270376577137
2	A	26	50	20120615	20	3082	61.48	0.099730324296516	-0.178244335867498
2	A	26	50	20120615	20	3084	61.52	0.100101908910030	-0.180077510197724
2	A	26	50	20120615	20	3086	61.56	0.101133012018356	-0.182501330822275
2	A	26	50	20120615	20	3088	61.6	0.101934729686865	-0.18476562815699
2	A	26	50	20120615	20	3090	61.64	0.102908062171168	-0.187677140328526
2	A	26	50	20120615	20	3092	61.68	0.103226896618805	-0.188816360063696
2	A	26	50	20120615	20	3094	61.72	0.104489011512545	-0.190836634848224
2	A	26	50	20120615	20	3096	61.76	0.105475779025691	-0.192406765455849
2	A	26	50	20120615	20	3098	61.8	0.107118529499744	-0.194897761224613
2	A	26	50	20120615	20	3100	61.84	0.108201958509878	-0.197195716842112
2	A	26	50	20120615	20	3102	61.88	0.110211626692688	-0.199389091366675
2	A	26	50	20120615	20	3104	61.92	0.111775746892673	-0.20144818631349
2	A	26	50	20120615	20	3106	61.96	0.112691874438378	-0.202668935460531
2	A	26	50	20120615	20	3108	62	0.114154807657975	-0.204365355339275
2	A	26	50	20120615	20	3110	62.04	0.116121059484421	-0.20685104780718
2	A	26	50	20120615	20	3112	62.08	0.117144667260866	-0.207889363404675
2	A	26	50	20120615	20	3114	62.12	0.118818389011935	-0.208673544825011
2	A	26	50	20120615	20	3116	62.16	0.120653613951826	-0.20994393286809
2	A	26	50	20120615	20	3118	62.2	0.122397409984910	-0.211471212804775
2	A	26	50	20120615	20	3120	62.24	0.124065687013764	-0.211806876393805
2	A	26	50	20120615	20	3122	62.28	0.125938954298483	-0.213197614011042
2	A	26	50	20120615	20	3124	62.32	0.127513610389508	-0.21382347422307
2	A	26	50	20120615	20	3126	62.36	0.128909297754214	-0.214855991544959
2	A	26	50	20120615	20	3128	62.4	0.130329168170836	-0.216099085266285
2	A	26	50	20120615	20	3130	62.44	0.132319320206486	-0.216411272910179
2	A	26	50	20120615	20	3132	62.48	0.134550878497232	-0.217576655596252
2	A	26	50	20120615	20	3134	62.52	0.135220155065625	-0.218209869718805
2	A	26	50	20120615	20	3136	62.56	0.136862198432897	-0.217690711920058
2	A	26	50	20120615	20	3138	62.6	0.138054734019368	-0.21844271998185
2	A	26	50	20120615	20	3140	62.64	0.140126203334854	-0.21831155167394
2	A	26	50	20120615	20	3142	62.68	0.141244209866588	-0.218935856251049
2	A	26	50	20120615	20	3144	62.72	0.143343822031965	-0.219453953389625
2	A	26	50	20120615	20	3146	62.76	0.145144045186188	-0.219660499280409
2	A	26	50	20120615	20	3148	62.8	0.146915771937129	-0.220604062569225
2	A	26	50	20120615	20	3150	62.84	0.148971189928682	-0.220565313117615
2	A	26	50	20120615	20	3152	62.88	0.150622567105465	-0.221789032113137
2	A	26	50	20120615	20	3154	62.92	0.151288166718596	-0.222158636827663
2	A	26	50	20120615	20	3156	62.96	0.152555938466585	-0.222196184197744
2	A	26	50	20120615	20	3158	63	0.153865217382630	-0.222616488468481
2	A	26	50	20120615	20	3160	63.04	0.154857712460704	-0.223077804932528
2	A	26	50	20120615	20	3162	63.08	0.156100947603386	-0.222869774117502
2	A	26	50	20120615	20	3164	63.12	0.157604185909511	-0.222367799013538
2	A	26	50	20120615	20	3166	63.16	0.158869199941053	-0.222096977116344
2	A	26	50	20120615	20	3168	63.2	0.159908646909398	-0.220797314852523
2	A	26	50	20120615	20	3170	63.24	0.161067029238337	-0.220457762176197
2	A	26	50	20120615	20	3172	63.28	0.163029957662911	-0.219091631874945
2	A	26	50	20120615	20	3174	63.32	0.165117831855721	-0.217754705083755
2	A	26	50	20120615	20	3176	63.36	0.167132874050068	-0.217411263320133
2	A	26	50	20120615	20	3178	63.4	0.168629111999059	-0.216755068227192
2	A	26	50	20120615	20	3180	63.44	0.170187433923438	-0.217183716357947
2	A	26	50	20120615	20	3182	63.48	0.171111693197127	-0.217772665595997
2	A	26	50	20120615	20	3184	63.52	0.171688975173287	-0.218922138379494
2	A	26	50	20120615	20	3186	63.56	0.172747089760655	-0.22013666498686
2	A	26	50	20120615	20	3188	63.6	0.173756696822833	-0.221679713404765
2	A	26	50	20120615	20	3190	63.64	0.175717786769776	-0.222214710395411
2	A	26	50	20120615	20	3192	63.68	0.177184184812600	-0.222941757587827
2	A	26	50	20120615	20	3194	63.72	0.178480452963872	-0.224121777384271
2	A	26	50	20120615	20	3196	63.76	0.179519829221538	-0.2250934128123
2	A	26	50	20120615	20	3198	63.8	0.180200702341142	-0.226470220425948
2	A	26	50	20120615	20	3200	63.84	0.181033108443955	-0.227804389500691
2	A	26	50	20120615	20	3202	63.88	0.181556296751355	-0.227883656170862
2	A	26	50	20120615	20	3204	63.92	0.182197076916466	-0.228512839784762
2	A	26	50	20120615	20	3206	63.96	0.182624240122981	-0.229318870804636
2	A	26	50	20120615	20	3208	64	0.183265161709449	-0.23010913334329
2	A	26	50	20120615	20	3210	64.04	0.183723084060945	-0.231233715968089
2	A	26	50	20120615	20	3212	64.08	0.184545944222212	-0.232212563885286
2	A	26	50	20120615	20	3214	64.12	0.185512134928025	-0.234418454199875
2	A	26	50	20120615	20	3216	64.16	0.187008443587694	-0.23600513110618
2	A	26	50	20120615	20	3218	64.2	0.187994928258127	-0.237077741382562
2	A	26	50	20120615	20	3220	64.24	0.189148855814346	-0.238278479407695
2	A	26	50	20120615	20	3222	64.28	0.190284115751541	-0.240390253809708
2	A	26	50	20120615	20	3224	64.32	0.190406515935364	-0.241765505788438
2	A	26	50	20120615	20	3226	64.36	0.191035911681298	-0.242591335798186
2	A	26	50	20120615	20	3228	64.4	0.191285025400310	-0.244412630734488
2	A	26	50	20120615	20	3230	64.44	0.192250155445952	-0.246291484162779
2	A	26	50	20120615	20	3232	64.48	0.192363787505688	-0.247355892000499
2	A	26	50	20120615	20	3234	64.52	0.192531018259439	-0.248563276829375
2	A	26	50	20120615	20	3236	64.56	0.193146625423140	-0.249788975723884
2	A	26	50	20120615	20	3238	64.6	0.194149727102931	-0.250635665383676
