# Supplementary material for: How Do Ants Make Sense of Gravity? A Boltzmann Walker Analysis of Lasius niger Trajectories on Various Inclines
Source: PLoS One. 2013 Oct 29;8(10):e76531. doi: 10.1371/journal.pone.0076531 (PMC3812222; doi:10.1371/journal.pone.0076531)
Supplement: Dataset S2 — Trajectories for . (ZIP) [file pone.0076531.s006.zip › Incline2/2-A-26-50-20120615-21.txt]

Pente	Colonie	Temperature	Humidite	Date	Indiv	Frame	Time	X	Y
2	A	26	50	20120615	21	50	0	0	0
2	A	26	50	20120615	21	52	0.04	0.000140572828099900	-0.000115965512114600
2	A	26	50	20120615	21	54	0.08	-0.0005679905930559	-0.000421053803925339
2	A	26	50	20120615	21	56	0.12	-0.0005422589772885	-0.00053928912880755
2	A	26	50	20120615	21	58	0.16	-0.0008331202806618	-0.000430917943522898
2	A	26	50	20120615	21	60	0.2	-0.0015372784265708	-0.00113762167384417
2	A	26	50	20120615	21	62	0.24	-0.0023898865701221	-0.00143741373586383
2	A	26	50	20120615	21	64	0.28	-0.0027491958099143	-0.00187606035650509
2	A	26	50	20120615	21	66	0.32	-0.0032766691844082	-0.00205111171125563
2	A	26	50	20120615	21	68	0.36	-0.0035068536548878	-0.00270768157079078
2	A	26	50	20120615	21	70	0.4	-0.0037598140347895	-0.00283293846601016
2	A	26	50	20120615	21	72	0.44	-0.00490271779628914	-0.00298023587959913
2	A	26	50	20120615	21	74	0.48	-0.00521775508051118	-0.00313829545839776
2	A	26	50	20120615	21	76	0.52	-0.0059885170283537	-0.00288983369183799
2	A	26	50	20120615	21	78	0.56	-0.00607357843859654	-0.00298889581634832
2	A	26	50	20120615	21	80	0.6	-0.00634503743900083	-0.00277683519977726
2	A	26	50	20120615	21	82	0.64	-0.00608389017678658	-0.00227329173297226
2	A	26	50	20120615	21	84	0.68	-0.00648254637341784	-0.00284999741710629
2	A	26	50	20120615	21	86	0.72	-0.00691828112833417	-0.00283502230969432
2	A	26	50	20120615	21	88	0.76	-0.0070593582649904	-0.00281318204396516
2	A	26	50	20120615	21	90	0.8	-0.00700354901375712	-0.00262853793719969
2	A	26	50	20120615	21	92	0.84	-0.0073212683540002	-0.00287290201996248
2	A	26	50	20120615	21	94	0.88	-0.0080295156984248	-0.00357772696756614
2	A	26	50	20120615	21	96	0.92	-0.00790571544317466	-0.00420627418536286
2	A	26	50	20120615	21	98	0.96	-0.0079188464161013	-0.00412733985537901
2	A	26	50	20120615	21	100	1	-0.00820786924184348	-0.00464504101415693
2	A	26	50	20120615	21	102	1.04	-0.0083048913632901	-0.0041077883528792
2	A	26	50	20120615	21	104	1.08	-0.00836696826761046	-0.00367786035884997
2	A	26	50	20120615	21	106	1.12	-0.00850674913611541	-0.00386827007288788
2	A	26	50	20120615	21	108	1.16	-0.00804023543722759	-0.00400406993021476
2	A	26	50	20120615	21	110	1.2	-0.0082888117550859	-0.00405409066391589
2	A	26	50	20120615	21	112	1.24	-0.00821484131470598	-0.00374990039771725
2	A	26	50	20120615	21	114	1.28	-0.0081416133364463	-0.00359642994192853
2	A	26	50	20120615	21	116	1.32	-0.00846351662751367	-0.00384185256354275
2	A	26	50	20120615	21	118	1.36	-0.0085098321216814	-0.00400829135769844
2	A	26	50	20120615	21	120	1.4	-0.00850362372414257	-0.00405569579630919
2	A	26	50	20120615	21	122	1.44	-0.00845987502759056	-0.0042590950619175
2	A	26	50	20120615	21	124	1.48	-0.00806480032680601	-0.00443819106745642
2	A	26	50	20120615	21	126	1.52	-0.00821082494818884	-0.00448253373370463
2	A	26	50	20120615	21	128	1.56	-0.00810111026001994	-0.0044238721551374
2	A	26	50	20120615	21	130	1.6	-0.00779748567924625	-0.00442048511365551
2	A	26	50	20120615	21	132	1.64	-0.00780793671747218	-0.00459809619495395
2	A	26	50	20120615	21	134	1.68	-0.00769248032224005	-0.00465913365230598
2	A	26	50	20120615	21	136	1.72	-0.00764914174762112	-0.00455512531586125
2	A	26	50	20120615	21	138	1.76	-0.00763487940384459	-0.00469628504258952
2	A	26	50	20120615	21	140	1.8	-0.00727412059515103	-0.00510924247387027
2	A	26	50	20120615	21	142	1.84	-0.00689470830956976	-0.00502186528891905
2	A	26	50	20120615	21	144	1.88	-0.00672097217343222	-0.00490229353222041
2	A	26	50	20120615	21	146	1.92	-0.00594674045261442	-0.00525391722840782
2	A	26	50	20120615	21	148	1.96	-0.00603356255874241	-0.00521911696817172
2	A	26	50	20120615	21	150	2	-0.00571427414855187	-0.00516725634262594
2	A	26	50	20120615	21	152	2.04	-0.00529812200883371	-0.00543374508946528
2	A	26	50	20120615	21	154	2.08	-0.0051210023667482	-0.0052461602670182
2	A	26	50	20120615	21	156	2.12	-0.00488932519385346	-0.00470363895311386
2	A	26	50	20120615	21	158	2.16	-0.00461118474147373	-0.00485626795183297
2	A	26	50	20120615	21	160	2.2	-0.0047666457028515	-0.00456837296140677
2	A	26	50	20120615	21	162	2.24	-0.00468520962907581	-0.00434169715477537
2	A	26	50	20120615	21	164	2.28	-0.003955463410076	-0.00400736504781509
2	A	26	50	20120615	21	166	2.32	-0.003415629809047	-0.00456001142371925
2	A	26	50	20120615	21	168	2.36	-0.0030848099014688	-0.00414518723053616
2	A	26	50	20120615	21	170	2.4	-0.0024161485159754	-0.00431840717872342
2	A	26	50	20120615	21	172	2.44	-0.0014183289238396	-0.00450866840033729
2	A	26	50	20120615	21	174	2.48	-0.0006853491055295	-0.00454190949012087
2	A	26	50	20120615	21	176	2.52	-0.0002244144791452	-0.0046309625181435
2	A	26	50	20120615	21	178	2.56	0.000347161145291298	-0.00467838816995769
2	A	26	50	20120615	21	180	2.6	0.000248477322908900	-0.00467623856534288
2	A	26	50	20120615	21	182	2.64	0.000887284660100698	-0.00450129327660951
2	A	26	50	20120615	21	184	2.68	0.000891279813414398	-0.00467676182436096
2	A	26	50	20120615	21	186	2.72	0.0012218593046869	-0.00479208386930467
2	A	26	50	20120615	21	188	2.76	0.00116524833578510	-0.00531736521277691
2	A	26	50	20120615	21	190	2.8	0.000884265314144999	-0.00486309860333923
2	A	26	50	20120615	21	192	2.84	0.0016461304444666	-0.00556932857211711
2	A	26	50	20120615	21	194	2.88	0.00134165026448770	-0.00531264881054639
2	A	26	50	20120615	21	196	2.92	0.0016878426734888	-0.0060620476483157
2	A	26	50	20120615	21	198	2.96	0.0019136713661964	-0.00633642629261951
2	A	26	50	20120615	21	200	3	0.00174700629787070	-0.00648725216904661
2	A	26	50	20120615	21	202	3.04	0.0018594716314184	-0.00702277948977821
2	A	26	50	20120615	21	204	3.08	0.0016876234703867	-0.0076577825924872
2	A	26	50	20120615	21	206	3.12	0.0017250789165861	-0.00743775217538541
2	A	26	50	20120615	21	208	3.16	0.0018953502294958	-0.00836179931704001
2	A	26	50	20120615	21	210	3.2	0.0021953049260752	-0.0087608903843416
2	A	26	50	20120615	21	212	3.24	0.0023606194204488	-0.0090428916397466
2	A	26	50	20120615	21	214	3.28	0.0024488380624696	-0.0100806698360873
2	A	26	50	20120615	21	216	3.32	0.0027799337416924	-0.0102335180379086
2	A	26	50	20120615	21	218	3.36	0.0032722214827545	-0.0107167548121714
2	A	26	50	20120615	21	220	3.4	0.0031477777603334	-0.0111808926322745
2	A	26	50	20120615	21	222	3.44	0.0033726589299542	-0.0114714923061387
2	A	26	50	20120615	21	224	3.48	0.00375693611019	-0.0116929227946673
2	A	26	50	20120615	21	226	3.52	0.0033407818491515	-0.0120406291192869
2	A	26	50	20120615	21	228	3.56	0.0035507586220384	-0.0129620231962985
2	A	26	50	20120615	21	230	3.6	0.0035001707886988	-0.0130162879849003
2	A	26	50	20120615	21	232	3.64	0.0030455987091316	-0.0136078973586614
2	A	26	50	20120615	21	234	3.68	0.0025625825521845	-0.0138642150815602
2	A	26	50	20120615	21	236	3.72	0.0027175032839814	-0.0146739294206579
2	A	26	50	20120615	21	238	3.76	0.0023574020845944	-0.0149638856273513
2	A	26	50	20120615	21	240	3.8	0.0022737584234478	-0.0154725004639909
2	A	26	50	20120615	21	242	3.84	0.00193522398088690	-0.0158759473090647
2	A	26	50	20120615	21	244	3.88	0.0017907479233549	-0.0157897651345737
2	A	26	50	20120615	21	246	3.92	0.0021297419853236	-0.0156770452425848
2	A	26	50	20120615	21	248	3.96	0.00155646223354440	-0.0157052870874254
2	A	26	50	20120615	21	250	4	0.0017093882171116	-0.0161624528346659
2	A	26	50	20120615	21	252	4.04	0.0015921569838587	-0.0158506116730948
2	A	26	50	20120615	21	254	4.08	0.0011281605851119	-0.0165032641610622
2	A	26	50	20120615	21	256	4.12	0.0011651634829714	-0.0161571141784679
2	A	26	50	20120615	21	258	4.16	0.001070425316428	-0.0168408722937397
2	A	26	50	20120615	21	260	4.2	0.0010172862418218	-0.0169360135111484
2	A	26	50	20120615	21	262	4.24	0.0015190987112265	-0.0173982704272134
2	A	26	50	20120615	21	264	4.28	0.00108081978611140	-0.0172138711208156
2	A	26	50	20120615	21	266	4.32	0.00160664560180520	-0.0172885203837055
2	A	26	50	20120615	21	268	4.36	0.0019109348629532	-0.0173793623918845
2	A	26	50	20120615	21	270	4.4	0.0020630335315864	-0.0177452901511485
2	A	26	50	20120615	21	272	4.44	0.0017201008848466	-0.0182514230429863
2	A	26	50	20120615	21	274	4.48	0.00232975420945	-0.0179824537655585
2	A	26	50	20120615	21	276	4.52	0.00227819905403370	-0.0186432521236452
2	A	26	50	20120615	21	278	4.56	0.0023233478220124	-0.0187467372010718
2	A	26	50	20120615	21	280	4.6	0.0027933051309246	-0.0187424804182491
2	A	26	50	20120615	21	282	4.64	0.0026702614799304	-0.0187314566235304
2	A	26	50	20120615	21	284	4.68	0.003070144506827	-0.0192857434871669
2	A	26	50	20120615	21	286	4.72	0.0032764641234416	-0.0195725601397518
2	A	26	50	20120615	21	288	4.76	0.0030364155133644	-0.0198229325088343
2	A	26	50	20120615	21	290	4.8	0.0032515951779473	-0.0200751504266157
2	A	26	50	20120615	21	292	4.84	0.0030178327471548	-0.0197879165810299
2	A	26	50	20120615	21	294	4.88	0.0031922477058023	-0.0199496601861586
2	A	26	50	20120615	21	296	4.92	0.0028183579241821	-0.0200077560793008
2	A	26	50	20120615	21	298	4.96	0.0029622824384248	-0.0197809586503031
2	A	26	50	20120615	21	300	5	0.0031647978205566	-0.0198605788738647
2	A	26	50	20120615	21	302	5.04	0.0029175367213113	-0.0197306692160251
2	A	26	50	20120615	21	304	5.08	0.0033847221716412	-0.0194869295085501
2	A	26	50	20120615	21	306	5.12	0.0035942732662459	-0.0198072842357666
2	A	26	50	20120615	21	308	5.16	0.0034167894641681	-0.0199663832615336
2	A	26	50	20120615	21	310	5.2	0.0032124921729476	-0.0202609073780334
2	A	26	50	20120615	21	312	5.24	0.0034540822758078	-0.0201101097858776
2	A	26	50	20120615	21	314	5.28	0.0032046008612696	-0.0207039522028537
2	A	26	50	20120615	21	316	5.32	0.0033308477059826	-0.0208616794414651
2	A	26	50	20120615	21	318	5.36	0.0030984429202101	-0.0213264395155356
2	A	26	50	20120615	21	320	5.4	0.0032836200440672	-0.0211114224855124
2	A	26	50	20120615	21	322	5.44	0.0033452373289798	-0.0214705337354058
2	A	26	50	20120615	21	324	5.48	0.0033654393697183	-0.0217406697390225
2	A	26	50	20120615	21	326	5.52	0.0034350398901905	-0.0215464770037053
2	A	26	50	20120615	21	328	5.56	0.0030502818773434	-0.0224126333131841
2	A	26	50	20120615	21	330	5.6	0.0032537801379011	-0.0224682189772532
2	A	26	50	20120615	21	332	5.64	0.0035988765313914	-0.0227480635569756
2	A	26	50	20120615	21	334	5.68	0.0034525266408892	-0.0231550530070231
2	A	26	50	20120615	21	336	5.72	0.0034241150904212	-0.0236348815266007
2	A	26	50	20120615	21	338	5.76	0.0032808128301459	-0.023693613815846
2	A	26	50	20120615	21	340	5.8	0.0033379187737945	-0.0237458265805688
2	A	26	50	20120615	21	342	5.84	0.0030706111973026	-0.0240080429882362
2	A	26	50	20120615	21	344	5.88	0.0029879221303106	-0.0240904492125157
2	A	26	50	20120615	21	346	5.92	0.0026025418634961	-0.0241528231016842
2	A	26	50	20120615	21	348	5.96	0.0025301624133739	-0.0245927566566672
2	A	26	50	20120615	21	350	6	0.0024132564492403	-0.0249578571009973
2	A	26	50	20120615	21	352	6.04	0.0025630994472415	-0.0250250958848203
2	A	26	50	20120615	21	354	6.08	0.0026155738414734	-0.0257784403784286
2	A	26	50	20120615	21	356	6.12	0.0025589628725716	-0.0263096614188628
2	A	26	50	20120615	21	358	6.16	0.0022797900442913	-0.02606614091449
2	A	26	50	20120615	21	360	6.2	0.0027082684694191	-0.0262510069113634
2	A	26	50	20120615	21	362	6.24	0.0029099141102101	-0.0266221177633335
2	A	26	50	20120615	21	364	6.28	0.0027183305989154	-0.026517989218736
2	A	26	50	20120615	21	366	6.32	0.0029873988712925	-0.026796645859066
2	A	26	50	20120615	21	368	6.36	0.0027581265685606	-0.0270605663940761
2	A	26	50	20120615	21	370	6.4	0.0030226905707415	-0.026936575219995
2	A	26	50	20120615	21	372	6.44	0.0027392538885707	-0.0267992833673598
2	A	26	50	20120615	21	374	6.48	0.0027142435217202	-0.0264325565774331
2	A	26	50	20120615	21	376	6.52	0.0026287260276035	-0.0268580510119442
2	A	26	50	20120615	21	378	6.56	0.0022809709126159	-0.026860313753644
2	A	26	50	20120615	21	380	6.6	0.0021822588059623	-0.0267688141361585
2	A	26	50	20120615	21	382	6.64	0.0021887641883492	-0.0265459340787285
2	A	26	50	20120615	21	384	6.68	0.0024996295425622	-0.0265700959174417
2	A	26	50	20120615	21	386	6.72	0.0023121543216662	-0.0265793802294786
2	A	26	50	20120615	21	388	6.76	0.0021248417353299	-0.0265886433283122
2	A	26	50	20120615	21	390	6.8	0.0024356858763395	-0.0266128263802288
2	A	26	50	20120615	21	392	6.84	0.0024457975033105	-0.026686860460219
2	A	26	50	20120615	21	394	6.88	0.002553723211323	-0.026632250603508
2	A	26	50	20120615	21	396	6.92	0.0026794255838145	-0.0270596471552605
2	A	26	50	20120615	21	398	6.96	0.0023278520922086	-0.026803674500471
2	A	26	50	20120615	21	400	7	0.0024245135891968	-0.0265637531696144
2	A	26	50	20120615	21	402	7.04	0.0025602568779812	-0.0265504807753315
2	A	26	50	20120615	21	404	7.08	0.0026077178851344	-0.0263994993354126
2	A	26	50	20120615	21	406	7.12	0.0030831694137364	-0.0264382558580894
2	A	26	50	20120615	21	408	7.16	0.0033486031572582	-0.0262709685357963
2	A	26	50	20120615	21	410	7.2	0.0034974349925624	-0.026219151750871
2	A	26	50	20120615	21	412	7.24	0.0035338580628613	-0.0257479994314985
2	A	26	50	20120615	21	414	7.28	0.003761560588539	-0.0253138217257144
2	A	26	50	20120615	21	416	7.32	0.0034858808677578	-0.0254056536833871
2	A	26	50	20120615	21	418	7.36	0.0038592968878346	-0.0248367933489903
2	A	26	50	20120615	21	420	7.4	0.0037253920766813	-0.0248120233984453
2	A	26	50	20120615	21	422	7.44	0.0039239476608385	-0.0244290543657547
2	A	26	50	20120615	21	424	7.48	0.0041650215757484	-0.0242960263670101
2	A	26	50	20120615	21	426	7.52	0.0040889086018215	-0.0243031257190932
2	A	26	50	20120615	21	428	7.56	0.0042643842206407	-0.024021584083096
2	A	26	50	20120615	21	430	7.6	0.0044675147856722	-0.0241492380703036
2	A	26	50	20120615	21	432	7.64	0.0049462472897389	-0.023651555104501
2	A	26	50	20120615	21	434	7.68	0.0047096210764827	-0.0231735792046902
2	A	26	50	20120615	21	436	7.72	0.0047602145666766	-0.0226028379662555
2	A	26	50	20120615	21	438	7.76	0.0048308545341171	-0.0230366479765134
2	A	26	50	20120615	21	440	7.8	0.0053885355103033	-0.0222126705865324
2	A	26	50	20120615	21	442	7.84	0.0051414511877533	-0.0216795332867211
2	A	26	50	20120615	21	444	7.88	0.0054252767786538	-0.0212145469384807
2	A	26	50	20120615	21	446	7.92	0.0050779388566671	-0.0207842088225184
2	A	26	50	20120615	21	448	7.96	0.0052326962467976	-0.02085600844508
2	A	26	50	20120615	21	450	8	0.0051980975119941	-0.0199734896846845
2	A	26	50	20120615	21	452	8.04	0.0047655673650101	-0.0194054637362896
2	A	26	50	20120615	21	454	8.08	0.0047344051691633	-0.0189774307884339
2	A	26	50	20120615	21	456	8.12	0.0046330626252836	-0.0177754341132305
2	A	26	50	20120615	21	458	8.16	0.0042541806697882	-0.0178157533418938
2	A	26	50	20120615	21	460	8.2	0.0035985441912043	-0.0171321295769104
2	A	26	50	20120615	21	462	8.24	0.0038300368092291	-0.0167470533660119
2	A	26	50	20120615	21	464	8.28	0.0034389643328261	-0.0162355747469084
2	A	26	50	20120615	21	466	8.32	0.0033509648939074	-0.0159516360189229
2	A	26	50	20120615	21	468	8.36	0.0027428389199513	-0.0158611404930667
2	A	26	50	20120615	21	470	8.4	0.00264320757448220	-0.0160774444574316
2	A	26	50	20120615	21	472	8.44	0.00257940532961570	-0.0153859152386346
2	A	26	50	20120615	21	474	8.48	0.00199201172648400	-0.0153577016780653
2	A	26	50	20120615	21	476	8.52	0.0018440637746564	-0.0148669907851253
2	A	26	50	20120615	21	478	8.56	0.0013713416782297	-0.0140795071761212
2	A	26	50	20120615	21	480	8.6	0.001117256998546	-0.013807362989246
2	A	26	50	20120615	21	482	8.64	0.0009532860070566	-0.0133195229498376
2	A	26	50	20120615	21	484	8.68	0.0006140939551892	-0.0129073433360161
2	A	26	50	20120615	21	486	8.72	4.34375695682991e-05	-0.0119018587063723
2	A	26	50	20120615	21	488	8.76	-0.000262308331549001	-0.0121124280347418
2	A	26	50	20120615	21	490	8.8	-0.000983606745833901	-0.0109460341859712
2	A	26	50	20120615	21	492	8.84	-0.0014210442138794	-0.0106856986823417
2	A	26	50	20120615	21	494	8.88	-0.0014472050434629	-0.00988850437591171
2	A	26	50	20120615	21	496	8.92	-0.0014456953704851	-0.0097619782240201
2	A	26	50	20120615	21	498	8.96	-0.0014984405866142	-0.00930546513633861
2	A	26	50	20120615	21	500	9	-0.0018987379780845	-0.00864863788993511
2	A	26	50	20120615	21	502	9.04	-0.0019994844309477	-0.0085907095810999
2	A	26	50	20120615	21	504	9.08	-0.0025425014267056	-0.00808749138341431
2	A	26	50	20120615	21	506	9.12	-0.0024388141167395	-0.00768780917484351
2	A	26	50	20120615	21	508	9.16	-0.0027633945140805	-0.00703771358499691
2	A	26	50	20120615	21	510	9.2	-0.0030183705372173	-0.00694917713383331
2	A	26	50	20120615	21	512	9.24	-0.0037041265473439	-0.00654217032431421
2	A	26	50	20120615	21	514	9.28	-0.00444245987109447	-0.00672019223465251
2	A	26	50	20120615	21	516	9.32	-0.00451544743304854	-0.00645758691825551
2	A	26	50	20120615	21	518	9.36	-0.00457728745659722	-0.00624393813985391
2	A	26	50	20120615	21	520	9.4	-0.00449735610605189	-0.00605327386737471
2	A	26	50	20120615	21	522	9.44	-0.00454136996764684	-0.00611637961206171
2	A	26	50	20120615	21	524	9.48	-0.00502172457466961	-0.00556690390296442
2	A	26	50	20120615	21	526	9.52	-0.00522960760437743	-0.00555657377999807
2	A	26	50	20120615	21	528	9.56	-0.00526230210061915	-0.00498228781526926
2	A	26	50	20120615	21	530	9.6	-0.00585961641189086	-0.00485453483311228
2	A	26	50	20120615	21	532	9.64	-0.0061845538981563	-0.00474050042961711
2	A	26	50	20120615	21	534	9.68	-0.00676749484988683	-0.00396296793434473
2	A	26	50	20120615	21	536	9.72	-0.00689023656628554	-0.00369425533667856
2	A	26	50	20120615	21	538	9.76	-0.00761090777685558	-0.00296317975693013
2	A	26	50	20120615	21	540	9.8	-0.00781970933827216	-0.00280602527481142
2	A	26	50	20120615	21	542	9.84	-0.00809791130894185	-0.00237210000614814
2	A	26	50	20120615	21	544	9.88	-0.00789174867003266	-0.00239458741600343
2	A	26	50	20120615	21	546	9.92	-0.00798084921563099	-0.00185768632821731
2	A	26	50	20120615	21	548	9.96	-0.00856544324159459	-0.00221119785808914
2	A	26	50	20120615	21	550	10	-0.0088943355760872	-0.00205009347749072
2	A	26	50	20120615	21	552	10.04	-0.00949551564013166	-0.00157106893832336
2	A	26	50	20120615	21	554	10.08	-0.0094844939667333	-0.00162019376773274
2	A	26	50	20120615	21	556	10.12	-0.00995415216947706	-0.00129678928896891
2	A	26	50	20120615	21	558	10.16	-0.0100058593528513	-0.00110717507005984
2	A	26	50	20120615	21	560	10.2	-0.00990350493916779	-0.00128359043379129
2	A	26	50	20120615	21	562	10.24	-0.0100040937072187	-0.00137266750344448
2	A	26	50	20120615	21	564	10.28	-0.0105598053910193	-0.00101887016101170
2	A	26	50	20120615	21	566	10.32	-0.0107860159213887	-0.000919500445051548
2	A	26	50	20120615	21	568	10.36	-0.0108170366958794	-0.00078203181572107
2	A	26	50	20120615	21	570	10.4	-0.0108965713595204	-0.000453155744684429
2	A	26	50	20120615	21	572	10.44	-0.0111794289212375	-0.000858837754293559
2	A	26	50	20120615	21	574	10.48	-0.0113531367731037	-0.000645263222103969
2	A	26	50	20120615	21	576	10.52	-0.0110852069426444	-0.00044896330857877
2	A	26	50	20120615	21	578	10.56	-0.0115888861739513	-0.000583589368648879
2	A	26	50	20120615	21	580	10.6	-0.0116011261923337	-0.00073141004125593
2	A	26	50	20120615	21	582	10.64	-0.0115453425383659	-0.000310787572467108
2	A	26	50	20120615	21	584	10.68	-0.0118034577267024	-0.000141965828458820
2	A	26	50	20120615	21	586	10.72	-0.0117906364665459	0.000544035229522871
2	A	26	50	20120615	21	588	10.76	-0.0121296672980672	0.000239256650482281
2	A	26	50	20120615	21	590	10.8	-0.0120846387382412	0.000353100842253311
2	A	26	50	20120615	21	592	10.84	-0.0122587425699050	0.000458912300990072
2	A	26	50	20120615	21	594	10.88	-0.0126264027407829	0.000214995816819771
2	A	26	50	20120615	21	596	10.92	-0.013025253391779	6.31234223565213e-05
2	A	26	50	20120615	21	598	10.96	-0.0129426491776008	0.000104970001667141
2	A	26	50	20120615	21	600	11	-0.0133579966298020	1.94312943470106e-05
2	A	26	50	20120615	21	602	11.04	-0.0138419829372529	-0.000174499811461219
2	A	26	50	20120615	21	604	11.08	-0.0143279067172843	-0.00069633047384126
2	A	26	50	20120615	21	606	11.12	-0.0147639370428352	-0.000881352034206539
2	A	26	50	20120615	21	608	11.16	-0.0154640858932948	-0.00126753133168376
2	A	26	50	20120615	21	610	11.2	-0.0152820200392749	-0.00097611848502116
2	A	26	50	20120615	21	612	11.24	-0.0163233266984537	-0.00130915870789221
2	A	26	50	20120615	21	614	11.28	-0.0168492373669612	-0.00170661635852936
2	A	26	50	20120615	21	616	11.32	-0.0176058628360342	-0.0018915035686062
2	A	26	50	20120615	21	618	11.36	-0.0177779231291003	-0.00234939056476355
2	A	26	50	20120615	21	620	11.4	-0.0182559202421146	-0.00230705608177391
2	A	26	50	20120615	21	622	11.44	-0.0186518576131722	-0.0028526313898662
2	A	26	50	20120615	21	624	11.48	-0.0185723646688312	-0.00282707655079412
2	A	26	50	20120615	21	626	11.52	-0.0185853683625373	-0.00238920067654435
2	A	26	50	20120615	21	628	11.56	-0.0188597965043158	-0.00253459597289193
2	A	26	50	20120615	21	630	11.6	-0.0182956949985564	-0.00229630098763206
2	A	26	50	20120615	21	632	11.64	-0.0186216429404121	-0.00218931573163854
2	A	26	50	20120615	21	634	11.68	-0.0190617108456836	-0.00186908828364259
2	A	26	50	20120615	21	636	11.72	-0.0187262381754852	-0.00179344907125906
2	A	26	50	20120615	21	638	11.76	-0.0190021010369228	-0.00130545417546557
2	A	26	50	20120615	21	640	11.8	-0.0184889402107869	-0.00156706883526219
2	A	26	50	20120615	21	642	11.84	-0.0184174870705480	-0.00122791920980169
2	A	26	50	20120615	21	644	11.88	-0.0185301157457621	-0.000695976213343889
2	A	26	50	20120615	21	646	11.92	-0.0186042983181764	-0.000486269555247399
2	A	26	50	20120615	21	648	11.96	-0.0184794951026678	-7.16210073887502e-05
2	A	26	50	20120615	21	650	12	-0.0187593519860482	0.000863921852050292
2	A	26	50	20120615	21	652	12.04	-0.018705237104084	0.00125129615998771
2	A	26	50	20120615	21	654	12.08	-0.0187463270791388	0.00180950746625981
2	A	26	50	20120615	21	656	12.12	-0.0191707679245460	0.00237651518088987
2	A	26	50	20120615	21	658	12.16	-0.0193445889134972	0.0033771702712182
2	A	26	50	20120615	21	660	12.2	-0.0193723287125232	0.00401590689773182
2	A	26	50	20120615	21	662	12.24	-0.0193391017648752	0.00510403816796074
2	A	26	50	20120615	21	664	12.28	-0.0195611686495069	0.00524075726410316
2	A	26	50	20120615	21	666	12.32	-0.0192082092286098	0.00590907216727381
2	A	26	50	20120615	21	668	12.36	-0.0193034847963069	0.00631857184639456
2	A	26	50	20120615	21	670	12.4	-0.0187250078096860	0.0060427365621215
2	A	26	50	20120615	21	672	12.44	-0.0183233994422433	0.0061826022834402
2	A	26	50	20120615	21	674	12.48	-0.0178069003649934	0.00610153956204498
2	A	26	50	20120615	21	676	12.52	-0.0174064438744972	0.00645425220267542
2	A	26	50	20120615	21	678	12.56	-0.0162462548877315	0.00754711048173657
2	A	26	50	20120615	21	680	12.6	-0.0156118924237663	0.00792562757013285
2	A	26	50	20120615	21	682	12.64	-0.0147656270280422	0.00811624941620512
2	A	26	50	20120615	21	684	12.68	-0.0138732653412526	0.00763317527650191
2	A	26	50	20120615	21	686	12.72	-0.0126179457436799	0.00828131642320531
2	A	26	50	20120615	21	688	12.76	-0.0113871026473380	0.00784110356104372
2	A	26	50	20120615	21	690	12.8	-0.0103104434775271	0.00761493828550833
2	A	26	50	20120615	21	692	12.84	-0.0095883269406963	0.00766916842587787
2	A	26	50	20120615	21	694	12.88	-0.00846167107881477	0.00718139768293401
2	A	26	50	20120615	21	696	12.92	-0.00729927945442564	0.00713136987816506
2	A	26	50	20120615	21	698	12.96	-0.00598031317547837	0.00702462503847714
2	A	26	50	20120615	21	700	13	-0.00524455442751815	0.00700551901324948
2	A	26	50	20120615	21	702	13.04	-0.0041474711854394	0.00690585231244124
2	A	26	50	20120615	21	704	13.08	-0.0035340843370313	0.00688992826772892
2	A	26	50	20120615	21	706	13.12	-0.0038031455383406	0.00682960498822589
2	A	26	50	20120615	21	708	13.16	-0.0034703245185717	0.00759613702330336
2	A	26	50	20120615	21	710	13.2	-0.0032494597154681	0.00783148337328568
2	A	26	50	20120615	21	712	13.24	-0.0035928590526836	0.00832691066845622
2	A	26	50	20120615	21	714	13.28	-0.0033274182380939	0.00865147975208866
2	A	26	50	20120615	21	716	13.32	-0.0035242979791797	0.00915623378570305
2	A	26	50	20120615	21	718	13.36	-0.0033121164473491	0.00993315321939614
2	A	26	50	20120615	21	720	13.4	-0.0030530183805867	0.0107374023301821
2	A	26	50	20120615	21	722	13.44	-0.0028995125694589	0.0117627849446485
2	A	26	50	20120615	21	724	13.48	-0.0031989369359523	0.0119190908986298
2	A	26	50	20120615	21	726	13.52	-0.0035400523182645	0.0124061531205789
2	A	26	50	20120615	21	728	13.56	-0.0037435364366866	0.012355785904555
2	A	26	50	20120615	21	730	13.6	-0.00461209054526043	0.0125835598480176
2	A	26	50	20120615	21	732	13.64	-0.00482091968384148	0.0122152484317942
2	A	26	50	20120615	21	734	13.68	-0.00547431251260875	0.0127446147311413
2	A	26	50	20120615	21	736	13.72	-0.00580526747758208	0.0131151676758611
2	A	26	50	20120615	21	738	13.76	-0.00676334201176092	0.0137452860849256
2	A	26	50	20120615	21	740	13.8	-0.00703200016220494	0.0135253334495697
2	A	26	50	20120615	21	742	13.84	-0.00764947408780828	0.0136382159761184
2	A	26	50	20120615	21	744	13.88	-0.00839596671670692	0.0136860871052047
2	A	26	50	20120615	21	746	13.92	-0.00925236495260538	0.0137604252411108
2	A	26	50	20120615	21	748	13.96	-0.0108439562510391	0.0133353762838718
2	A	26	50	20120615	21	750	14	-0.0116891539155236	0.0136057244195228
2	A	26	50	20120615	21	752	14.04	-0.0124988194642534	0.0137734360058847
2	A	26	50	20120615	21	754	14.08	-0.0137815111653258	0.0139161018700569
2	A	26	50	20120615	21	756	14.12	-0.0146701251861752	0.0137228990842333
2	A	26	50	20120615	21	758	14.16	-0.0150620744749869	0.0138141300011420
2	A	26	50	20120615	21	760	14.2	-0.0167265543404253	0.0139011253484313
2	A	26	50	20120615	21	762	14.24	-0.0170751509124825	0.0134278941351222
2	A	26	50	20120615	21	764	14.28	-0.0179828709585594	0.0127905434378997
2	A	26	50	20120615	21	766	14.32	-0.0181042246243467	0.0125377527636255
2	A	26	50	20120615	21	768	14.36	-0.0186102514501672	0.0119948998166408
2	A	26	50	20120615	21	770	14.4	-0.0193921206313286	0.0113908821330835
2	A	26	50	20120615	21	772	14.44	-0.0194436828578127	0.0112375672407866
2	A	26	50	20120615	21	774	14.48	-0.0204270442375936	0.009951974280591
2	A	26	50	20120615	21	776	14.52	-0.0208040834728172	0.00963639676678812
2	A	26	50	20120615	21	778	14.56	-0.0215353895693763	0.00864582289783916
2	A	26	50	20120615	21	780	14.6	-0.0222413579086451	0.00751643901799582
2	A	26	50	20120615	21	782	14.64	-0.0218608425364852	0.00733777434759342
2	A	26	50	20120615	21	784	14.68	-0.0222981880806491	0.00637626468867157
2	A	26	50	20120615	21	786	14.72	-0.0224831530724719	0.00654683298642939
2	A	26	50	20120615	21	788	14.76	-0.0224859744285288	0.00557076399888292
2	A	26	50	20120615	21	790	14.8	-0.0224233389098513	0.00496221376085815
2	A	26	50	20120615	21	792	14.84	-0.0224045298694717	0.00496171878611132
2	A	26	50	20120615	21	794	14.88	-0.0225154324970330	0.00423243713626676
2	A	26	50	20120615	21	796	14.92	-0.0226258684341187	0.00344351810049693
2	A	26	50	20120615	21	798	14.96	-0.0235386867200881	0.00305996924024573
2	A	26	50	20120615	21	800	15	-0.0240242781599323	0.00277641234992211
2	A	26	50	20120615	21	802	15.04	-0.0241729827160158	0.00217643224608532
2	A	26	50	20120615	21	804	15.08	-0.025091556851184	0.00174151914924872
2	A	26	50	20120615	21	806	15.12	-0.0255879104562379	0.00071158276711146
2	A	26	50	20120615	21	808	15.16	-0.0261272137271811	-7.90403960010296e-05
2	A	26	50	20120615	21	810	15.2	-0.0264003337214144	-0.00070323890709346
2	A	26	50	20120615	21	812	15.24	-0.0264163567610761	-0.00111572257683082
2	A	26	50	20120615	21	814	15.28	-0.0267494323392862	-0.00148734961675122
2	A	26	50	20120615	21	816	15.32	-0.0269927053562856	-0.00165575416775861
2	A	26	50	20120615	21	818	15.36	-0.0267268119933561	-0.00164092613855713
2	A	26	50	20120615	21	820	15.4	-0.0272688800518137	-0.00151760671591819
2	A	26	50	20120615	21	822	15.44	-0.0270430655012417	-0.00192033938314299
2	A	26	50	20120615	21	824	15.48	-0.0269454069836921	-0.00143152353637654
2	A	26	50	20120615	21	826	15.52	-0.0269168964382746	-0.00152551216973186
2	A	26	50	20120615	21	828	15.56	-0.0272060394721696	-0.00150139275742558
2	A	26	50	20120615	21	830	15.6	-0.026795069010944	-0.00154028363039084
2	A	26	50	20120615	21	832	15.64	-0.0264645602303496	-0.00190558206461963
2	A	26	50	20120615	21	834	15.68	-0.0266196923870741	-0.00203456541257586
2	A	26	50	20120615	21	836	15.72	-0.0263426055237983	-0.00257922148185261
2	A	26	50	20120615	21	838	15.76	-0.0261666349302323	-0.0028867139367194
2	A	26	50	20120615	21	840	15.8	-0.0255342127672746	-0.00269210400840124
2	A	26	50	20120615	21	842	15.84	-0.024825720056797	-0.0036041020505044
2	A	26	50	20120615	21	844	15.88	-0.0249308951194307	-0.00339526513374876
2	A	26	50	20120615	21	846	15.92	-0.0244940233368102	-0.00445226956346985
2	A	26	50	20120615	21	848	15.96	-0.0238284003891555	-0.00491240728051171
2	A	26	50	20120615	21	850	16	-0.0236828325587533	-0.00551999868174119
2	A	26	50	20120615	21	852	16.04	-0.022852347665065	-0.00627171188000531
2	A	26	50	20120615	21	854	16.08	-0.0226911909585648	-0.007196543910187
2	A	26	50	20120615	21	856	16.12	-0.0220158756982604	-0.00785319155146811
2	A	26	50	20120615	21	858	16.16	-0.0216102014668258	-0.00895027479354681
2	A	26	50	20120615	21	860	16.2	-0.0213068173023577	-0.00969036810607571
2	A	26	50	20120615	21	862	16.24	-0.0206995752118782	-0.0108584872953925
2	A	26	50	20120615	21	864	16.28	-0.0201256873482672	-0.0120913986790693
2	A	26	50	20120615	21	866	16.32	-0.0196481498546606	-0.0124436368510496
2	A	26	50	20120615	21	868	16.36	-0.0193261051422370	-0.0134382815337379
2	A	26	50	20120615	21	870	16.4	-0.0192345630983446	-0.0139267933245884
2	A	26	50	20120615	21	872	16.44	-0.0187806995397722	-0.0148102949634097
2	A	26	50	20120615	21	874	16.48	-0.0181710320730332	-0.0153747075961528
2	A	26	50	20120615	21	876	16.52	-0.0181671429857367	-0.0157369584001547
2	A	26	50	20120615	21	878	16.56	-0.0178481671167434	-0.0164913706250026
2	A	26	50	20120615	21	880	16.6	-0.0175988412656970	-0.0177901843606861
2	A	26	50	20120615	21	882	16.64	-0.0173692436938458	-0.0181699714128614
2	A	26	50	20120615	21	884	16.68	-0.0175176654072168	-0.0188976550013804
2	A	26	50	20120615	21	886	16.72	-0.0173978815184838	-0.0199287581097067
2	A	26	50	20120615	21	888	16.76	-0.0174584098589534	-0.0206299251939313
2	A	26	50	20120615	21	890	16.8	-0.0183068672856991	-0.0211754580756167
2	A	26	50	20120615	21	892	16.84	-0.0183911544140166	-0.0211939842732838
2	A	26	50	20120615	21	894	16.88	-0.0191070293192898	-0.0224250571793295
2	A	26	50	20120615	21	896	16.92	-0.0192170551344425	-0.0234514933828999
2	A	26	50	20120615	21	898	16.96	-0.0197197373451880	-0.0236427657672109
2	A	26	50	20120615	21	900	17	-0.020511767650795	-0.0243126080210289
2	A	26	50	20120615	21	902	17.04	-0.0206654926650250	-0.0247559639728329
2	A	26	50	20120615	21	904	17.08	-0.0212724731259955	-0.025465192074363
2	A	26	50	20120615	21	906	17.12	-0.0221714179769180	-0.0257851578928499
2	A	26	50	20120615	21	908	17.16	-0.0225702969121853	-0.0265859563225437
2	A	26	50	20120615	21	910	17.2	-0.0230101880407614	-0.0274320095862334
2	A	26	50	20120615	21	912	17.24	-0.0233722974234071	-0.027989563283199
2	A	26	50	20120615	21	914	17.28	-0.0236941017195251	-0.0282396669517046
2	A	26	50	20120615	21	916	17.32	-0.0244828086232605	-0.0284823459990079
2	A	26	50	20120615	21	918	17.36	-0.0247267604627699	-0.0286864170160583
2	A	26	50	20120615	21	920	17.4	-0.0254104620094992	-0.0291756641979613
2	A	26	50	20120615	21	922	17.44	-0.0254148460715425	-0.029381715113999
2	A	26	50	20120615	21	924	17.48	-0.0263138616331431	-0.0299804931363078
2	A	26	50	20120615	21	926	17.52	-0.027098043053479	-0.0302607902643702
2	A	26	50	20120615	21	928	17.56	-0.0276017859243963	-0.0304971053506427
2	A	26	50	20120615	21	930	17.6	-0.0278142008014647	-0.0308995905304941
2	A	26	50	20120615	21	932	17.64	-0.028047970303325	-0.0311780491809253
2	A	26	50	20120615	21	934	17.68	-0.0284597892926881	-0.0322432348361048
2	A	26	50	20120615	21	936	17.72	-0.0287766438413377	-0.0326979752070858
2	A	26	50	20120615	21	938	17.76	-0.028838798527404	-0.0332388411840154
2	A	26	50	20120615	21	940	17.8	-0.029682023363969	-0.0333659082725946
2	A	26	50	20120615	21	942	17.84	-0.0298866600664444	-0.0339750100539087
2	A	26	50	20120615	21	944	17.88	-0.0304894685974059	-0.034162322640245
2	A	26	50	20120615	21	946	17.92	-0.0307221067284163	-0.0339353413634842
2	A	26	50	20120615	21	948	17.96	-0.031281498903013	-0.0340242246858793
2	A	26	50	20120615	21	950	18	-0.0319036114491009	-0.0344726718065078
2	A	26	50	20120615	21	952	18.04	-0.0325204206943299	-0.0354106489517518
2	A	26	50	20120615	21	954	18.08	-0.0326518011342744	-0.0352931278047186
2	A	26	50	20120615	21	956	18.12	-0.0330798128689266	-0.0357829406720465
2	A	26	50	20120615	21	958	18.16	-0.0330487001705544	-0.0357789808740719
2	A	26	50	20120615	21	960	18.2	-0.0331692618767467	-0.0360329029191959
2	A	26	50	20120615	21	962	18.24	-0.0328874091137657	-0.0364138920528992
2	A	26	50	20120615	21	964	18.28	-0.0327978186845894	-0.0365976691053296
2	A	26	50	20120615	21	966	18.32	-0.0332452051450461	-0.0369559601113569
2	A	26	50	20120615	21	968	18.36	-0.0332235676775418	-0.0368066191591703
2	A	26	50	20120615	21	970	18.4	-0.0330654586012685	-0.037461400038549
2	A	26	50	20120615	21	972	18.44	-0.0337430083190015	-0.0375970231191806
2	A	26	50	20120615	21	974	18.48	-0.0341246338488078	-0.0374159330725187
2	A	26	50	20120615	21	976	18.52	-0.034817810626405	-0.0376550058752379
2	A	26	50	20120615	21	978	18.56	-0.0349617068563765	-0.0380485107989682
2	A	26	50	20120615	21	980	18.6	-0.0354274073824659	-0.0382115696227098
2	A	26	50	20120615	21	982	18.64	-0.0355802838685585	-0.0384880483741538
2	A	26	50	20120615	21	984	18.68	-0.03611994776396	-0.0385201510220196
2	A	26	50	20120615	21	986	18.72	-0.0366214986038557	-0.0389344448851168
2	A	26	50	20120615	21	988	18.76	-0.0363063411114808	-0.039287361879607
2	A	26	50	20120615	21	990	18.8	-0.036128857309403	-0.0398315512584082
2	A	26	50	20120615	21	992	18.84	-0.0364360244951504	-0.0401179295047887
2	A	26	50	20120615	21	994	18.88	-0.0366444088635661	-0.0402029944505655
2	A	26	50	20120615	21	996	18.92	-0.0367722537696046	-0.0403817510448494
2	A	26	50	20120615	21	998	18.96	-0.0368995329902182	-0.0404364811097133
2	A	26	50	20120615	21	1000	19	-0.0372857547141023	-0.0404122980577967
2	A	26	50	20120615	21	1002	19.04	-0.037680673851395	-0.0404918475706802
2	A	26	50	20120615	21	1004	19.08	-0.0379801335732275	-0.0411711650553661
2	A	26	50	20120615	21	1006	19.12	-0.0380871895398991	-0.0414043688718014
2	A	26	50	20120615	21	1008	19.16	-0.0383103524400416	-0.041818874866933
2	A	26	50	20120615	21	1010	19.2	-0.0383307171153398	-0.0421745495778698
2	A	26	50	20120615	21	1012	19.24	-0.0383706686484768	-0.0424266331453628
2	A	26	50	20120615	21	1014	19.28	-0.0382677139011361	-0.0426944851940763
2	A	26	50	20120615	21	1016	19.32	-0.0383940738829341	-0.0431611049589813
2	A	26	50	20120615	21	1018	19.36	-0.0382508847597438	-0.0433717520690968
2	A	26	50	20120615	21	1020	19.4	-0.0380639257267981	-0.0431283659150124
2	A	26	50	20120615	21	1022	19.44	-0.0383096453332604	-0.0430066728379701
2	A	26	50	20120615	21	1024	19.48	-0.0384262472414781	-0.0438001173571396
2	A	26	50	20120615	21	1026	19.52	-0.0381179486848807	-0.0437633478045179
2	A	26	50	20120615	21	1028	19.56	-0.0387375863572345	-0.043590601617874
2	A	26	50	20120615	21	1030	19.6	-0.0391227474209468	-0.0443526505959587
2	A	26	50	20120615	21	1032	19.64	-0.0390914933012184	-0.0438817174796885
2	A	26	50	20120615	21	1034	19.68	-0.0392285305954123	-0.0440290785328878
2	A	26	50	20120615	21	1036	19.72	-0.0393190402634042	-0.0443994610648733
2	A	26	50	20120615	21	1038	19.76	-0.0392875740116414	-0.0445362862270329
2	A	26	50	20120615	21	1040	19.8	-0.0395800333763402	-0.0454610404754686
2	A	26	50	20120615	21	1042	19.84	-0.0398985849812647	-0.0455114571889672
2	A	26	50	20120615	21	1044	19.88	-0.0397845286574593	-0.0457559040032234
2	A	26	50	20120615	21	1046	19.92	-0.0398817558398725	-0.0458703845910975
2	A	26	50	20120615	21	1048	19.96	-0.0400498351217605	-0.0461547122278127
2	A	26	50	20120615	21	1050	20	-0.0400450267956484	-0.0459804811169283
2	A	26	50	20120615	21	1052	20.04	-0.0400353394327462	-0.0456320896058377
2	A	26	50	20120615	21	1054	20.08	-0.0401254248366694	-0.0459582072533209
2	A	26	50	20120615	21	1056	20.12	-0.0397269701654707	-0.0461397215640515
2	A	26	50	20120615	21	1058	20.16	-0.039922626611825	-0.0459272359763049
2	A	26	50	20120615	21	1060	20.2	-0.0398316926797645	-0.046019018436503
2	A	26	50	20120615	21	1062	20.24	-0.0395390918937095	-0.0461962193958683
2	A	26	50	20120615	21	1064	20.28	-0.0391242323451873	-0.0452803039821974
2	A	26	50	20120615	21	1066	20.32	-0.0389879728684527	-0.0453235082065279
2	A	26	50	20120615	21	1068	20.36	-0.0386877353291609	-0.0452892842383184
2	A	26	50	20120615	21	1070	20.4	-0.0384687443590274	-0.0452009666013482
2	A	26	50	20120615	21	1072	20.44	-0.0382937354306837	-0.0445229219088685
2	A	26	50	20120615	21	1074	20.48	-0.0381267875196456	-0.0449300032827976
2	A	26	50	20120615	21	1076	20.52	-0.0375825981408444	-0.0445893192356219
2	A	26	50	20120615	21	1078	20.56	-0.0375398888912607	-0.0444221591925494
2	A	26	50	20120615	21	1080	20.6	-0.0376481469394604	-0.0440860713394514
2	A	26	50	20120615	21	1082	20.64	-0.0372328631268695	-0.0435941371517799
2	A	26	50	20120615	21	1084	20.68	-0.0370396815542494	-0.0435327602831729
2	A	26	50	20120615	21	1086	20.72	-0.0364879261328895	-0.0438238761449874
2	A	26	50	20120615	21	1088	20.76	-0.0363822136691021	-0.0437656812568958
2	A	26	50	20120615	21	1090	20.8	-0.0357709905674445	-0.043563165874764
2	A	26	50	20120615	21	1092	20.84	-0.0353069163869517	-0.043165701153059
2	A	26	50	20120615	21	1094	20.88	-0.0340192042277329	-0.0432797574768644
2	A	26	50	20120615	21	1096	20.92	-0.0334527409853244	-0.0429494678993722
2	A	26	50	20120615	21	1098	20.96	-0.0325106626207495	-0.0433274164739164
2	A	26	50	20120615	21	1100	21	-0.0315964442633535	-0.042692505295089
2	A	26	50	20120615	21	1102	21.04	-0.0307579570422224	-0.0431319014489183
2	A	26	50	20120615	21	1104	21.08	-0.0293903418167295	-0.0428020361354948
2	A	26	50	20120615	21	1106	21.12	-0.0283145495598323	-0.0426015006523503
2	A	26	50	20120615	21	1108	21.16	-0.0273390957551855	-0.0422344415222363
2	A	26	50	20120615	21	1110	21.2	-0.0260881531485884	-0.0424445229469268
2	A	26	50	20120615	21	1112	21.24	-0.0252112700292389	-0.0417994294304503
2	A	26	50	20120615	21	1114	21.28	-0.0241616407232456	-0.0414894338175782
2	A	26	50	20120615	21	1116	21.32	-0.0236361896741459	-0.0413673164764673
2	A	26	50	20120615	21	1118	21.36	-0.0224556749029550	-0.0412105509030782
2	A	26	50	20120615	21	1120	21.4	-0.0214320671265093	-0.0409165359034608
2	A	26	50	20120615	21	1122	21.44	-0.0207007772934062	-0.0411600634789015
2	A	26	50	20120615	21	1124	21.48	-0.0200088025973370	-0.0413794080024256
2	A	26	50	20120615	21	1126	21.52	-0.0184352778771626	-0.0404651896450295
2	A	26	50	20120615	21	1128	21.56	-0.0176121348731833	-0.0405600126643866
2	A	26	50	20120615	21	1130	21.6	-0.0168073059348368	-0.0405375266687448
2	A	26	50	20120615	21	1132	21.64	-0.0159112602217172	-0.0405907010986901
2	A	26	50	20120615	21	1134	21.68	-0.0148909051364650	-0.0405174448361591
2	A	26	50	20120615	21	1136	21.72	-0.0141837983552785	-0.0403386882418752
2	A	26	50	20120615	21	1138	21.76	-0.0134800149759635	-0.0406999490963834
2	A	26	50	20120615	21	1140	21.8	-0.0128247391218379	-0.0409711245469684
2	A	26	50	20120615	21	1142	21.84	-0.0122714280655595	-0.0413531743408435
2	A	26	50	20120615	21	1144	21.88	-0.0116877821283681	-0.041489928792325
2	A	26	50	20120615	21	1146	21.92	-0.0116023636292008	-0.0422666148807803
2	A	26	50	20120615	21	1148	21.96	-0.0114187279981266	-0.0422611701585652
2	A	26	50	20120615	21	1150	22	-0.0109976459099300	-0.0428351287328543
2	A	26	50	20120615	21	1152	22.04	-0.0110209804337092	-0.0435996525846732
2	A	26	50	20120615	21	1154	22.08	-0.0110611440988806	-0.0440752526056993
2	A	26	50	20120615	21	1156	22.12	-0.0109090454302474	-0.0441027590594874
2	A	26	50	20120615	21	1158	22.16	-0.0107915242832141	-0.0442110878183652
2	A	26	50	20120615	21	1160	22.2	-0.0104603154669064	-0.0450365642747224
2	A	26	50	20120615	21	1162	22.24	-0.0106408398281433	-0.0453139622649819
2	A	26	50	20120615	21	1164	22.28	-0.0107754022486031	-0.045842666005275
2	A	26	50	20120615	21	1166	22.32	-0.0108174043914056	-0.0464386156004591
2	A	26	50	20120615	21	1168	22.36	-0.0105833520468328	-0.046617372194743
2	A	26	50	20120615	21	1170	22.4	-0.0103833115384351	-0.0475993313817768
2	A	26	50	20120615	21	1172	22.44	-0.0100257276391891	-0.0479959475753443
2	A	26	50	20120615	21	1174	22.48	-0.0102296572348833	-0.0485340558358273
2	A	26	50	20120615	21	1176	22.52	-0.0101153180683654	-0.0495099339045428
2	A	26	50	20120615	21	1178	22.56	-0.00995650188531095	-0.0505090757863594
2	A	26	50	20120615	21	1180	22.6	-0.00991640893081768	-0.0512439718640466
2	A	26	50	20120615	21	1182	22.64	-0.00969501379762816	-0.0514393454676884
2	A	26	50	20120615	21	1184	22.68	-0.00988402344023933	-0.0528565995892206
2	A	26	50	20120615	21	1186	22.72	-0.00943324286723291	-0.0534608223337445
2	A	26	50	20120615	21	1188	22.76	-0.00935051137383408	-0.0538930059984058
2	A	26	50	20120615	21	1190	22.8	-0.00951611578198796	-0.0542959154423259
2	A	26	50	20120615	21	1192	22.84	-0.00931133765815634	-0.0557452015010458
2	A	26	50	20120615	21	1194	22.88	-0.00918115929973991	-0.0564567630549538
2	A	26	50	20120615	21	1196	22.92	-0.00982321225705729	-0.0567527579535585
2	A	26	50	20120615	21	1198	22.96	-0.0101530775704808	-0.0575111299763811
2	A	26	50	20120615	21	1200	23	-0.0101133381693781	-0.0575256963760735
2	A	26	50	20120615	21	1202	23.04	-0.0106318595720222	-0.0584993117030893
2	A	26	50	20120615	21	1204	23.08	-0.0106071815453588	-0.0589396270957341
2	A	26	50	20120615	21	1206	23.12	-0.0104593255174127	-0.0590699468755068
2	A	26	50	20120615	21	1208	23.16	-0.0102754070436261	-0.0590256112803264
2	A	26	50	20120615	21	1210	23.2	-0.010261052775968	-0.058867431493375
2	A	26	50	20120615	21	1212	23.24	-0.0100621436384202	-0.0589691841591877
2	A	26	50	20120615	21	1214	23.28	-0.00982639423757262	-0.058509847594129
2	A	26	50	20120615	21	1216	23.32	-0.00966538602349645	-0.0582963720568887
2	A	26	50	20120615	21	1218	23.36	-0.00946888104900471	-0.0583473544558123
2	A	26	50	20120615	21	1220	23.4	-0.0091694213271722	-0.0576107613218503
2	A	26	50	20120615	21	1222	23.44	-0.00922188865033625	-0.0579530010039446
2	A	26	50	20120615	21	1224	23.48	-0.0091773409231215	-0.0571873457812758
2	A	26	50	20120615	21	1226	23.52	-0.00914269269084335	-0.0569951541581493
2	A	26	50	20120615	21	1228	23.56	-0.00892886360021254	-0.0572064376643678
2	A	26	50	20120615	21	1230	23.6	-0.00905133449471405	-0.0567411614023471
2	A	26	50	20120615	21	1232	23.64	-0.00885688012988775	-0.0563596065832188
2	A	26	50	20120615	21	1234	23.68	-0.0090329497184032	-0.0563538083076131
2	A	26	50	20120615	21	1236	23.72	-0.00844421261238728	-0.0560769052921004
2	A	26	50	20120615	21	1238	23.76	-0.00829777079800355	-0.0558970880376447
2	A	26	50	20120615	21	1240	23.8	-0.00786728418961718	-0.0557378475905215
2	A	26	50	20120615	21	1242	23.84	-0.00760911950380597	-0.0551418272846593
2	A	26	50	20120615	21	1244	23.88	-0.00669992160455631	-0.0545306041830017
2	A	26	50	20120615	21	1246	23.92	-0.00628456708128732	-0.0540600953308001
2	A	26	50	20120615	21	1248	23.96	-0.00581221975145471	-0.0531308155989648
2	A	26	50	20120615	21	1250	24	-0.00535896430471413	-0.0523315020935115
2	A	26	50	20120615	21	1252	24.04	-0.00437163110614336	-0.0510727813123213
2	A	26	50	20120615	21	1254	24.08	-0.00426047392014084	-0.0498318089113389
2	A	26	50	20120615	21	1256	24.12	-0.0037051122541969	-0.0491551077217434
2	A	26	50	20120615	21	1258	24.16	-0.0035702669910247	-0.0479528140616919
2	A	26	50	20120615	21	1260	24.2	-0.0037468315542869	-0.0474396666705849
2	A	26	50	20120615	21	1262	24.24	-0.003503728242915	-0.046952894362416
2	A	26	50	20120615	21	1264	24.28	-0.0039245981990772	-0.0459983002078142
2	A	26	50	20120615	21	1266	24.32	-0.0039836416153063	-0.0452462921460223
2	A	26	50	20120615	21	1268	24.36	-0.00444870574529269	-0.0441832985218646
2	A	26	50	20120615	21	1270	24.4	-0.0042202395442913	-0.0435759645075034
2	A	26	50	20120615	21	1272	24.44	-0.00494834739687911	-0.0429492557673378
2	A	26	50	20120615	21	1274	24.48	-0.0050453624472579	-0.0419820751120308
2	A	26	50	20120615	21	1276	24.52	-0.00512172997962605	-0.0419628418075826
2	A	26	50	20120615	21	1278	24.56	-0.0053114467290184	-0.0422071472004825
2	A	26	50	20120615	21	1280	24.6	-0.00503143244366852	-0.0416297238029656
2	A	26	50	20120615	21	1282	24.64	-0.00531208312512146	-0.0414774837129761
2	A	26	50	20120615	21	1284	24.68	-0.00540817893668472	-0.0406403399947294
2	A	26	50	20120615	21	1286	24.72	-0.00566323235265871	-0.040837410654646
2	A	26	50	20120615	21	1288	24.76	-0.00590301226215907	-0.0396194192240522
2	A	26	50	20120615	21	1290	24.8	-0.00669688104539721	-0.0394121662264865
2	A	26	50	20120615	21	1292	24.84	-0.00690844739432821	-0.0382880078657561
2	A	26	50	20120615	21	1294	24.88	-0.00727444586427038	-0.037656278667444
2	A	26	50	20120615	21	1296	24.92	-0.0076243930102796	-0.0363822843797802
2	A	26	50	20120615	21	1298	24.96	-0.00821164519205503	-0.0356922188720203
2	A	26	50	20120615	21	1300	25	-0.00827160784709965	-0.0341022185638442
2	A	26	50	20120615	21	1302	25.04	-0.00837746173224327	-0.0328135164551317
2	A	26	50	20120615	21	1304	25.08	-0.0088813460245168	-0.0319969495442175
2	A	26	50	20120615	21	1306	25.12	-0.00901527204887354	-0.0308872161618233
2	A	26	50	20120615	21	1308	25.16	-0.0091728154397219	-0.0296513349296655
2	A	26	50	20120615	21	1310	25.2	-0.00899412955611606	-0.0286938416372608
2	A	26	50	20120615	21	1312	25.24	-0.0089033370454117	-0.0271168520938585
2	A	26	50	20120615	21	1314	25.28	-0.008912458722889	-0.026249444205377
2	A	26	50	20120615	21	1316	25.32	-0.0089351568505651	-0.0249958145930114
2	A	26	50	20120615	21	1318	25.36	-0.0088339698701773	-0.024262615571599
2	A	26	50	20120615	21	1320	25.4	-0.00857764366199718	-0.0230601804901913
2	A	26	50	20120615	21	1322	25.44	-0.00832746928281338	-0.0219305066965677
2	A	26	50	20120615	21	1324	25.48	-0.00837081492850012	-0.0206309151434249
2	A	26	50	20120615	21	1326	25.52	-0.00836289533255082	-0.0200932311470107
2	A	26	50	20120615	21	1328	25.56	-0.00849484145792024	-0.0190984733272374
2	A	26	50	20120615	21	1330	25.6	-0.00847900226602165	-0.0180245195479713
2	A	26	50	20120615	21	1332	25.64	-0.00895820853163178	-0.016937342871897
2	A	26	50	20120615	21	1334	25.68	-0.00896824944792463	-0.0159127451459577
2	A	26	50	20120615	21	1336	25.72	-0.00913406598811287	-0.0151736064275834
2	A	26	50	20120615	21	1338	25.76	-0.00935155789187023	-0.0143154474957998
2	A	26	50	20120615	21	1340	25.8	-0.00927773594391435	-0.0132863242864609
2	A	26	50	20120615	21	1342	25.84	-0.00887202635714076	-0.012228520826077
2	A	26	50	20120615	21	1344	25.88	-0.00912536150363647	-0.0118002050355089
2	A	26	50	20120615	21	1346	25.92	-0.00881414259603283	-0.0103754343688927
2	A	26	50	20120615	21	1348	25.96	-0.00873575273827049	-0.0102134644895941
2	A	26	50	20120615	21	1350	26	-0.00865831040359494	-0.00915979053281241
2	A	26	50	20120615	21	1352	26.04	-0.00856923616236887	-0.00891628417057521
2	A	26	50	20120615	21	1354	26.08	-0.00918726163126154	-0.0080042719863364
2	A	26	50	20120615	21	1356	26.12	-0.00932790517003954	-0.0081707956333058
2	A	26	50	20120615	21	1358	26.16	-0.00894252490322506	-0.00813911017844091
2	A	26	50	20120615	21	1360	26.2	-0.0089288423870091	-0.00812443771273131
2	A	26	50	20120615	21	1362	26.24	-0.00909270024141346	-0.0079056093771575
2	A	26	50	20120615	21	1364	26.28	-0.00915436702380074	-0.00800786408878481
2	A	26	50	20120615	21	1366	26.32	-0.0090847947875998	-0.00758657693962171
2	A	26	50	20120615	21	1368	26.36	-0.00862420664353831	-0.00742184227280871
2	A	26	50	20120615	21	1370	26.4	-0.00871143533606548	-0.00704011774805291
2	A	26	50	20120615	21	1372	26.44	-0.00873832660695401	-0.00726740308072971
2	A	26	50	20120615	21	1374	26.48	-0.0087741344943533	-0.00735921382519901
2	A	26	50	20120615	21	1376	26.52	-0.00888501590871116	-0.00692548159668701
2	A	26	50	20120615	21	1378	26.56	-0.00901356085046306	-0.00696931514605271
2	A	26	50	20120615	21	1380	26.6	-0.00869051911747799	-0.00618043146562201
2	A	26	50	20120615	21	1382	26.64	-0.00904541601095551	-0.00623735356150751
2	A	26	50	20120615	21	1384	26.68	-0.0089518374995333	-0.00610233859270771
2	A	26	50	20120615	21	1386	26.72	-0.00865545369219895	-0.00583282484305851
2	A	26	50	20120615	21	1388	26.76	-0.00842797744069123	-0.00534173918352441
2	A	26	50	20120615	21	1390	26.8	-0.00865158581810586	-0.00531149622649306
2	A	26	50	20120615	21	1392	26.84	-0.00870724219285305	-0.00528498679326638
2	A	26	50	20120615	21	1394	26.88	-0.00851040487817415	-0.00528090678713893
2	A	26	50	20120615	21	1396	26.92	-0.00801714840082185	-0.00526141185318162
2	A	26	50	20120615	21	1398	26.96	-0.00814859248037662	-0.00534038860957234
2	A	26	50	20120615	21	1400	27	-0.0078401242181518	-0.00511917732414594
2	A	26	50	20120615	21	1402	27.04	-0.00782206471096029	-0.00471602746392024
2	A	26	50	20120615	21	1404	27.08	-0.00759456724624914	-0.00454523996306026
2	A	26	50	20120615	21	1406	27.12	-0.00736962243701808	-0.0047637925269894
2	A	26	50	20120615	21	1408	27.16	-0.00688065102675977	-0.00460037307878937
2	A	26	50	20120615	21	1410	27.2	-0.00685467758047323	-0.00442406873082257
2	A	26	50	20120615	21	1412	27.24	-0.00665673152236143	-0.00486237735442242
2	A	26	50	20120615	21	1414	27.28	-0.00628298740473815	-0.00447901658457501
2	A	26	50	20120615	21	1416	27.32	-0.00617115776018672	-0.0042660706703139
2	A	26	50	20120615	21	1418	27.36	-0.0055218145319553	-0.00387991258604012
2	A	26	50	20120615	21	1420	27.4	-0.00486932962829507	-0.00382125595722035
2	A	26	50	20120615	21	1422	27.44	-0.00475892056126704	-0.00328219875943703
2	A	26	50	20120615	21	1424	27.48	-0.00461808610365812	-0.00320217548501015
2	A	26	50	20120615	21	1426	27.52	-0.00431101791286005	-0.00327680353469658
2	A	26	50	20120615	21	1428	27.56	-0.00429563834036924	-0.00310444625678236
2	A	26	50	20120615	21	1430	27.6	-0.00428798037392899	-0.00262514806729068
2	A	26	50	20120615	21	1432	27.64	-0.0041377696804015	-0.00203836964705865
2	A	26	50	20120615	21	1434	27.68	-0.0040042042805032	-0.00198682863377796
2	A	26	50	20120615	21	1436	27.72	-0.00446263574888206	-0.00125915918739451
2	A	26	50	20120615	21	1438	27.76	-0.003938888827125	-0.000657064834281979
2	A	26	50	20120615	21	1440	27.8	-0.0040157301210365	-0.00018462558056781
2	A	26	50	20120615	21	1442	27.84	-0.003629861950543	0.00023801214254739
2	A	26	50	20120615	21	1444	27.88	-0.0033781036521694	0.00105967022228616
2	A	26	50	20120615	21	1446	27.92	-0.0033070959892026	0.00169567034555659
2	A	26	50	20120615	21	1448	27.96	-0.0028570083808418	0.0024324331851461
2	A	26	50	20120615	21	1450	28	-0.0023430478169363	0.00297962776776731
2	A	26	50	20120615	21	1452	28.04	-0.0024294704077329	0.00328057241384030
2	A	26	50	20120615	21	1454	28.08	-0.0025684876009142	0.00374357179202563
2	A	26	50	20120615	21	1456	28.12	-0.0026481219666115	0.00330437362809504
2	A	26	50	20120615	21	1458	28.16	-0.0029221894839315	0.00360983668649982
2	A	26	50	20120615	21	1460	28.2	-0.0029094403486668	0.00337574898658801
2	A	26	50	20120615	21	1462	28.24	-0.0032885273651287	0.00372342631982963
2	A	26	50	20120615	21	1464	28.28	-0.0035542863777698	0.00386664372729115
2	A	26	50	20120615	21	1466	28.32	-0.0038100963979997	0.00422448925604623
2	A	26	50	20120615	21	1468	28.36	-0.0039089145706705	0.00400863076895341
2	A	26	50	20120615	21	1470	28.4	-0.00457164333026978	0.00432735207950543
2	A	26	50	20120615	21	1472	28.44	-0.00476236417129142	0.00426047392014081
2	A	26	50	20120615	21	1474	28.48	-0.00518973243877275	0.00487866202359315
2	A	26	50	20120615	21	1476	28.52	-0.00595769282954822	0.00488414917221516
2	A	26	50	20120615	21	1478	28.56	-0.00664572894084616	0.00526186440152157
2	A	26	50	20120615	21	1480	28.6	-0.00676236620440288	0.00580234146972151
2	A	26	50	20120615	21	1482	28.64	-0.0076934066321234	0.00598264662785627
2	A	26	50	20120615	21	1484	28.68	-0.00773944635464646	0.00598821155822421
2	A	26	50	20120615	21	1486	28.72	-0.00819580600015644	0.00621927284111254
2	A	26	50	20120615	21	1488	28.76	-0.00892637458434276	0.00656712695104945
2	A	26	50	20120615	21	1490	28.8	-0.00939268322226404	0.00680673715492232
2	A	26	50	20120615	21	1492	28.84	-0.0102098221825642	0.00713537846650761
2	A	26	50	20120615	21	1494	28.88	-0.0101911093087069	0.00741135941477759
2	A	26	50	20120615	21	1496	28.92	-0.0109030618926649	0.00789293660942504
2	A	26	50	20120615	21	1498	28.96	-0.0118480563656054	0.00787711438808921
2	A	26	50	20120615	21	1500	29	-0.0124244530440760	0.00772722754946753
2	A	26	50	20120615	21	1502	29.04	-0.0130762711460416	0.00799626046650558
2	A	26	50	20120615	21	1504	29.08	-0.0136090831767335	0.00810152745302082
2	A	26	50	20120615	21	1506	29.12	-0.0141550827488945	0.00767449152572664
2	A	26	50	20120615	21	1508	29.16	-0.0145461198699585	0.00749589756600235
2	A	26	50	20120615	21	1510	29.2	-0.0151385763576434	0.00777390366809366
2	A	26	50	20120615	21	1512	29.24	-0.0157551310444312	0.00751786030262601
2	A	26	50	20120615	21	1514	29.28	-0.0162998118624453	0.00708495892458189
2	A	26	50	20120615	21	1516	29.32	-0.0165681214092462	0.00696485895911769
2	A	26	50	20120615	21	1518	29.36	-0.0170773040526312	0.00630910722212838
2	A	26	50	20120615	21	1520	29.4	-0.0170473743439039	0.00632424425699324
2	A	26	50	20120615	21	1522	29.44	-0.0174909579840914	0.00592501035412175
2	A	26	50	20120615	21	1524	29.48	-0.0175146884876680	0.00589815443857229
2	A	26	50	20120615	21	1526	29.52	-0.0171466514288757	0.00603824855538131
2	A	26	50	20120615	21	1528	29.56	-0.0172962773450951	0.00554612839862638
2	A	26	50	20120615	21	1530	29.6	-0.0168398151691019	0.00602118748296484
2	A	26	50	20120615	21	1532	29.64	-0.0169462934295333	0.0056509301088796
2	A	26	50	20120615	21	1534	29.68	-0.0174378896201633	0.00546017956937315
2	A	26	50	20120615	21	1536	29.72	-0.0173836757432498	0.00510451192950413
2	A	26	50	20120615	21	1538	29.76	-0.0172424240926400	0.00540172305177246
2	A	26	50	20120615	21	1540	29.8	-0.0174713145577100	0.00518174213214533
2	A	26	50	20120615	21	1542	29.84	-0.0175331369035892	0.00515046679921345
2	A	26	50	20120615	21	1544	29.88	-0.0172587370460819	0.00521580346579508
2	A	26	50	20120615	21	1546	29.92	-0.0174765895742977	0.00551689660429213
2	A	26	50	20120615	21	1548	29.96	-0.0177131945743505	0.00541278927289803
2	A	26	50	20120615	21	1550	30	-0.0173445868803858	0.00512088852255641
2	A	26	50	20120615	21	1552	30.04	-0.0174479517496596	0.00531018100788005
2	A	26	50	20120615	21	1554	30.08	-0.0178312036250627	0.00478545120769714
2	A	26	50	20120615	21	1556	30.12	-0.0176026667133833	0.00454169735808651
2	A	26	50	20120615	21	1558	30.16	-0.0178055002935666	0.0043714896847871
2	A	26	50	20120615	21	1560	30.2	-0.0179767686270378	0.00364229995882409
2	A	26	50	20120615	21	1562	30.24	-0.0184480977231055	0.00400095866037754
2	A	26	50	20120615	21	1564	30.28	-0.0183766516539344	0.00313994301719792
2	A	26	50	20120615	21	1566	30.32	-0.0189150993256724	0.00317173453808007
2	A	26	50	20120615	21	1568	30.36	-0.0188105960144808	0.00310943135958972
2	A	26	50	20120615	21	1570	30.4	-0.0190475333547208	0.00254517429033848
2	A	26	50	20120615	21	1572	30.44	-0.0188163165083406	0.0022409557398686
2	A	26	50	20120615	21	1574	30.48	-0.0191324993055482	0.0019897701979877
2	A	26	50	20120615	21	1576	30.52	-0.0190602824899856	0.00187282180744725
2	A	26	50	20120615	21	1578	30.56	-0.0192621685470822	0.00196117479975651
2	A	26	50	20120615	21	1580	30.6	-0.0194775320594281	0.00218145977529956
2	A	26	50	20120615	21	1582	30.64	-0.0192338913469025	0.00198878731956185
2	A	26	50	20120615	21	1584	30.68	-0.0195954986837335	0.00192604573486717
2	A	26	50	20120615	21	1586	30.72	-0.0195587220600440	0.00222604992892118
2	A	26	50	20120615	21	1588	30.76	-0.0198292399013225	0.00252034070018321
2	A	26	50	20120615	21	1590	30.8	-0.019866242799182	0.00235765664303562
2	A	26	50	20120615	21	1592	30.84	-0.020111410862355	0.00232317811638497
2	A	26	50	20120615	21	1594	30.88	-0.0205346001287595	0.00277647598953241
2	A	26	50	20120615	21	1596	30.92	-0.0213321882936667	0.00317024961383958
2	A	26	50	20120615	21	1598	30.96	-0.0213976734526724	0.00304963841017259
2	A	26	50	20120615	21	1600	31	-0.0217416738306518	0.0035648293398773
2	A	26	50	20120615	21	1602	31.04	-0.0216769523469698	0.00345916637356459
2	A	26	50	20120615	21	1604	31.08	-0.0219345654894917	0.00388163439105231
2	A	26	50	20120615	21	1606	31.12	-0.0231545651033441	0.00424160831121875
2	A	26	50	20120615	21	1608	31.16	-0.0233609130042300	0.00476575828384109
2	A	26	50	20120615	21	1610	31.2	-0.0236523965615707	0.0056694407501975
2	A	26	50	20120615	21	1612	31.24	-0.0238767120457665	0.00638885826044451
2	A	26	50	20120615	21	1614	31.28	-0.0239981717775709	0.00733983909939448
2	A	26	50	20120615	21	1616	31.32	-0.024338763900865	0.00744865576195128
2	A	26	50	20120615	21	1618	31.36	-0.0245031662274909	0.00840756326791836
2	A	26	50	20120615	21	1620	31.4	-0.0247974499276851	0.0089685959302474
2	A	26	50	20120615	21	1622	31.44	-0.0247056957517584	0.0098712601628389
2	A	26	50	20120615	21	1624	31.48	-0.024976963126225	0.0098819869727095
2	A	26	50	20120615	21	1626	31.52	-0.0252148621316874	0.0108062886728053
2	A	26	50	20120615	21	1628	31.56	-0.0251636322453904	0.0115524631036524
2	A	26	50	20120615	21	1630	31.6	-0.02581537256561	0.0121797375292430
2	A	26	50	20120615	21	1632	31.64	-0.0259595728514974	0.0130037078481562
2	A	26	50	20120615	21	1634	31.68	-0.0263825004883929	0.0136866952170365
2	A	26	50	20120615	21	1636	31.72	-0.0271200906429164	0.0142238771676361
2	A	26	50	20120615	21	1638	31.76	-0.0278593707826469	0.0145111746528322
2	A	26	50	20120615	21	1640	31.8	-0.0284829328976363	0.0145440904734965
2	A	26	50	20120615	21	1642	31.84	-0.0294471224912588	0.0147816995651786
2	A	26	50	20120615	21	1644	31.88	-0.0299900673621251	0.0152650494765264
2	A	26	50	20120615	21	1646	31.92	-0.0308349256153546	0.0151775025859477
2	A	26	50	20120615	21	1648	31.96	-0.0318482025617271	0.0154897680115875
2	A	26	50	20120615	21	1650	32	-0.0325912940070082	0.0150760469049831
2	A	26	50	20120615	21	1652	32.04	-0.0336104045843255	0.0151973581443635
2	A	26	50	20120615	21	1654	32.08	-0.0347681505171623	0.0151766399156747
2	A	26	50	20120615	21	1656	32.12	-0.0358692218414869	0.0148679524503477
2	A	26	50	20120615	21	1658	32.16	-0.0367688101595802	0.0146300746580887
2	A	26	50	20120615	21	1660	32.2	-0.0371623433675818	0.014388993672111
2	A	26	50	20120615	21	1662	32.24	-0.0381964375375924	0.0135726883907058
2	A	26	50	20120615	21	1664	32.28	-0.0383224439659999	0.0135759410818993
2	A	26	50	20120615	21	1666	32.32	-0.0385733254519649	0.0129985176843823
2	A	26	50	20120615	21	1668	32.36	-0.0389815381967439	0.0128769660286964
2	A	26	50	20120615	21	1670	32.4	-0.0403917919611423	0.0110287303240310
2	A	26	50	20120615	21	1672	32.44	-0.04145591695615	0.00873508805789616
2	A	26	50	20120615	21	1674	32.48	-0.0422417954327607	0.0065219852541385
2	A	26	50	20120615	21	1676	32.52	-0.042126395606071	0.00624621360947575
2	A	26	50	20120615	21	1678	32.56	-0.0422398155337734	0.00563753609223037
2	A	26	50	20120615	21	1680	32.6	-0.0422912929074438	0.00612459124311166
2	A	26	50	20120615	21	1682	32.64	-0.0420496745203123	0.00624133457268556
2	A	26	50	20120615	21	1684	32.68	-0.0423135667710511	0.00663590015658765
2	A	26	50	20120615	21	1686	32.72	-0.0420004598883417	0.00689470123850193
2	A	26	50	20120615	21	1688	32.76	-0.0418483612197085	0.00694073388995717
2	A	26	50	20120615	21	1690	32.8	-0.0417046064110933	0.00747071042245649
2	A	26	50	20120615	21	1692	32.84	-0.0419494774894182	0.00771741997841247
2	A	26	50	20120615	21	1694	32.88	-0.0424467149779485	0.00798159507186377
2	A	26	50	20120615	21	1696	32.92	-0.0425580842959854	0.00812223861064177
2	A	26	50	20120615	21	1698	32.96	-0.0427021926579912	0.00834865420197771
2	A	26	50	20120615	21	1700	33	-0.0428369672104854	0.00869838921595257
2	A	26	50	20120615	21	1702	33.04	-0.0432792625021176	0.00960299092112453
2	A	26	50	20120615	21	1704	33.08	-0.0434433112753529	0.0103619993400502
2	A	26	50	20120615	21	1706	33.12	-0.043831371476868	0.0111685253346715
2	A	26	50	20120615	21	1708	33.16	-0.0437912078116967	0.0118764806439955
2	A	26	50	20120615	21	1710	33.2	-0.0441175375912142	0.0133570915331220
2	A	26	50	20120615	21	1712	33.24	-0.0438141180714071	0.0141482733105917
2	A	26	50	20120615	21	1714	33.28	-0.0435355179996196	0.0154848465483905
2	A	26	50	20120615	21	1716	33.32	-0.0433593069897479	0.0160912613239361
2	A	26	50	20120615	21	1718	33.36	-0.0431142237793886	0.0176683922886945
2	A	26	50	20120615	21	1720	33.4	-0.043093576261378	0.0183680037380005
2	A	26	50	20120615	21	1722	33.44	-0.0427791188047165	0.0197872448295878
2	A	26	50	20120615	21	1724	33.48	-0.0425125607614126	0.0201376657371405
2	A	26	50	20120615	21	1726	33.52	-0.0418669722701893	0.0204074976848412
2	A	26	50	20120615	21	1728	33.56	-0.0413214818149108	0.0201740393099647
2	A	26	50	20120615	21	1730	33.6	-0.0412396554181919	0.0204858168319255
2	A	26	50	20120615	21	1732	33.64	-0.0405594045525548	0.0204193629366295
2	A	26	50	20120615	21	1734	33.68	-0.0396576454166432	0.0203735989857512
2	A	26	50	20120615	21	1736	33.72	-0.0389865515838225	0.0204159334687408
2	A	26	50	20120615	21	1738	33.76	-0.0380641732141715	0.02091178502798
2	A	26	50	20120615	21	1740	33.8	-0.037121819077952	0.0208275615392729
2	A	26	50	20120615	21	1742	33.84	-0.0354776402482014	0.0209944528817686
2	A	26	50	20120615	21	1744	33.88	-0.0344409863516429	0.0212641787634522
2	A	26	50	20120615	21	1746	33.92	-0.0333026646420853	0.0214572401279195
2	A	26	50	20120615	21	1748	33.96	-0.0324521806473047	0.0215228355955831
2	A	26	50	20120615	21	1750	34	-0.0315514482304394	0.0221585443908597
2	A	26	50	20120615	21	1752	34.04	-0.0310973138499698	0.0223806063257438
2	A	26	50	20120615	21	1754	34.08	-0.0311032556682521	0.0223548655175883
2	A	26	50	20120615	21	1756	34.12	-0.0298267610510101	0.0225425571131593
2	A	26	50	20120615	21	1758	34.16	-0.0291038009357893	0.023193958022124
2	A	26	50	20120615	21	1760	34.2	-0.0284425429582949	0.0230368106110731
2	A	26	50	20120615	21	1762	34.24	-0.0271148934080747	0.0237700662010279
2	A	26	50	20120615	21	1764	34.28	-0.0263703806781633	0.0240446357641627
2	A	26	50	20120615	21	1766	34.32	-0.0256642497043348	0.0241221488095163
2	A	26	50	20120615	21	1768	34.36	-0.024376424408031	0.0249120295105086
2	A	26	50	20120615	21	1770	34.4	-0.023141639191384	0.0251582794470568
2	A	26	50	20120615	21	1772	34.44	-0.0219950301903510	0.0257100702237557
2	A	26	50	20120615	21	1774	34.48	-0.0209953579784485	0.0263006104520637
2	A	26	50	20120615	21	1776	34.52	-0.0205277482640498	0.0263927464656523
2	A	26	50	20120615	21	1778	34.56	-0.0196413192031544	0.0268638210032788
2	A	26	50	20120615	21	1780	34.6	-0.0193226968875517	0.0270373450073819
2	A	26	50	20120615	21	1782	34.64	-0.0191991653328784	0.0273697559052177
2	A	26	50	20120615	21	1784	34.68	-0.0193427080094593	0.0274168492168447
2	A	26	50	20120615	21	1786	34.72	-0.0187802752757035	0.027235264195436
2	A	26	50	20120615	21	1788	34.76	-0.0184825833208240	0.0271810998159972
2	A	26	50	20120615	21	1790	34.8	-0.0181227366798781	0.026825212973026
2	A	26	50	20120615	21	1792	34.84	-0.0179478691728907	0.0270430725723095
2	A	26	50	20120615	21	1794	34.88	-0.0176170139099735	0.0270154246971651
2	A	26	50	20120615	21	1796	34.92	-0.0175876689785543	0.0266220611947911
2	A	26	50	20120615	21	1798	34.96	-0.0172855929616314	0.0262368294204006
2	A	26	50	20120615	21	1800	35	-0.0163511513502934	0.026061254806632
2	A	26	50	20120615	21	1802	35.04	-0.0156996938727862	0.0257439759939136
2	A	26	50	20120615	21	1804	35.08	-0.0152018906988309	0.0247431370558222
2	A	26	50	20120615	21	1806	35.12	-0.0138745805598656	0.0242312624569212
2	A	26	50	20120615	21	1808	35.16	-0.0131403915889596	0.0239612183771861
2	A	26	50	20120615	21	1810	35.2	-0.0121169959445483	0.0231819159936404
2	A	26	50	20120615	21	1812	35.24	-0.0113750287990493	0.0221890673621764
2	A	26	50	20120615	21	1814	35.28	-0.00981157327943895	0.0215885498571859
2	A	26	50	20120615	21	1816	35.32	-0.00861927103820563	0.0204601700689718
2	A	26	50	20120615	21	1818	35.36	-0.00817213206512231	0.020409010893353
2	A	26	50	20120615	21	1820	35.4	-0.00671450214638436	0.0199749887510607
2	A	26	50	20120615	21	1822	35.44	-0.00582960750720408	0.0193715226107926
2	A	26	50	20120615	21	1824	35.48	-0.00506408663482372	0.0181383213133355
2	A	26	50	20120615	21	1826	35.52	-0.0037470790416603	0.0173387744626444
2	A	26	50	20120615	21	1828	35.56	-0.002642778360666	0.0164266654047766
2	A	26	50	20120615	21	1830	35.6	-0.0020646627056103	0.015722260478601
2	A	26	50	20120615	21	1832	35.64	-0.0008514484884302	0.0148246987285425
2	A	26	50	20120615	21	1834	35.68	0.0006523060056446	0.0147975246149415
2	A	26	50	20120615	21	1836	35.72	0.0013504042464388	0.0139131744479827
2	A	26	50	20120615	21	1838	35.76	0.0025232469090539	0.0139267155428425
2	A	26	50	20120615	21	1840	35.8	0.0036119155804365	0.0141155059823515
2	A	26	50	20120615	21	1842	35.84	0.0043950080563293	0.0139969524594177
2	A	26	50	20120615	21	1844	35.88	0.005793714766991	0.0146943930909055
2	A	26	50	20120615	21	1846	35.92	0.0069052512716772	0.0149612905454643
2	A	26	50	20120615	21	1848	35.96	0.0077597756746055	0.0157787908373297
2	A	26	50	20120615	21	1850	36	0.0082370303254996	0.0162554232342563
2	A	26	50	20120615	21	1852	36.04	0.0087026884251822	0.016862021857565
2	A	26	50	20120615	21	1854	36.08	0.009049531372422	0.0174123559942947
2	A	26	50	20120615	21	1856	36.12	0.0098740815188958	0.0184829934427571
2	A	26	50	20120615	21	1858	36.16	0.0099972100227038	0.0184169991668689
2	A	26	50	20120615	21	1860	36.2	0.0103938827848138	0.0193402119225217
2	A	26	50	20120615	21	1862	36.24	0.0107307555264389	0.0196750906230238
2	A	26	50	20120615	21	1864	36.28	0.0110884313495665	0.0201035761192194
2	A	26	50	20120615	21	1866	36.32	0.0117595746798619	0.0216493539693001
2	A	26	50	20120615	21	1868	36.36	0.0121556181169367	0.0225754587916879
2	A	26	50	20120615	21	1870	36.4	0.0126221742422314	0.0235894428448416
2	A	26	50	20120615	21	1872	36.44	0.0126269754972756	0.0243683987460645
2	A	26	50	20120615	21	1874	36.48	0.0131679970376971	0.0254234586321374
2	A	26	50	20120615	21	1876	36.52	0.0132018957367872	0.0261035963606895
2	A	26	50	20120615	21	1878	36.56	0.0136537228278298	0.0274243445487253
2	A	26	50	20120615	21	1880	36.6	0.0136180917171258	0.0289323133992159
2	A	26	50	20120615	21	1882	36.64	0.0135534338730541	0.0292774097927062
2	A	26	50	20120615	21	1884	36.68	0.0136182288958413	0.0308911448470996
2	A	26	50	20120615	21	1886	36.72	0.013584573441484	0.0317705000117561
2	A	26	50	20120615	21	1888	36.76	0.0134494128086873	0.032499347498037
2	A	26	50	20120615	21	1890	36.8	0.0133261414693095	0.0333433020688001
2	A	26	50	20120615	21	1892	36.84	0.0131927033486318	0.0346584570421968
2	A	26	50	20120615	21	1894	36.88	0.0131956449128415	0.0351618039333166
2	A	26	50	20120615	21	1896	36.92	0.0129682464430797	0.0361739495088392
2	A	26	50	20120615	21	1898	36.96	0.0127678099548846	0.0369004734422372
2	A	26	50	20120615	21	1900	37	0.0124245873943644	0.0375644396387035
2	A	26	50	20120615	21	1902	37.04	0.0121449832309477	0.0382981477769983
2	A	26	50	20120615	21	1904	37.08	0.0123912402385637	0.039049901280349
2	A	26	50	20120615	21	1906	37.12	0.0121902309938758	0.0400878421112493
2	A	26	50	20120615	21	1908	37.16	0.0123814821649833	0.0406656402753602
2	A	26	50	20120615	21	1910	37.2	0.0120658367689294	0.0407322426630802
2	A	26	50	20120615	21	1912	37.24	0.01220563177957	0.0403199286989703
2	A	26	50	20120615	21	1914	37.28	0.0123973425700853	0.040376129545939
2	A	26	50	20120615	21	1916	37.32	0.0123887158673548	0.0404059694521051
2	A	26	50	20120615	21	1918	37.36	0.0124677350501524	0.0400947364023658
2	A	26	50	20120615	21	1920	37.4	0.0125338848895324	0.0403807257400167
2	A	26	50	20120615	21	1922	37.44	0.0129010500856636	0.039992913025875
2	A	26	50	20120615	21	1924	37.48	0.0128161477744465	0.0396334694357944
2	A	26	50	20120615	21	1926	37.52	0.0123883623139642	0.0393301064845298
2	A	26	50	20120615	21	1928	37.56	0.012441854941961	0.0394546633440358
2	A	26	50	20120615	21	1930	37.6	0.0130082969711661	0.0393993180962723
2	A	26	50	20120615	21	1932	37.64	0.0129366529120963	0.0391445616651464
2	A	26	50	20120615	21	1934	37.68	0.0132599845588617	0.0386737275438255
2	A	26	50	20120615	21	1936	37.72	0.0137987787129224	0.0387156094784752
2	A	26	50	20120615	21	1938	37.76	0.0134724489334048	0.0381829459402074
2	A	26	50	20120615	21	1940	37.8	0.014246843995889	0.0379699936619853
2	A	26	50	20120615	21	1942	37.84	0.0145885533478974	0.03720345455584
2	A	26	50	20120615	21	1944	37.88	0.0151338528843451	0.0365141880787428
2	A	26	50	20120615	21	1946	37.92	0.0157701139300178	0.0354495617450273
2	A	26	50	20120615	21	1948	37.96	0.016617535445329	0.0348985593923894
2	A	26	50	20120615	21	1950	38	0.0173102264405676	0.0344369508932426
2	A	26	50	20120615	21	1952	38.04	0.0188064452976752	0.0331039322812328
2	A	26	50	20120615	21	1954	38.08	0.0198081469060397	0.0329294041855004
2	A	26	50	20120615	21	1956	38.12	0.0208707233371965	0.0319079813690086
2	A	26	50	20120615	21	1958	38.16	0.0213651041143309	0.0309940034279181
2	A	26	50	20120615	21	1960	38.2	0.0224585104011475	0.0298481298179375
2	A	26	50	20120615	21	1962	38.24	0.0231466667205982	0.028962832127892
2	A	26	50	20120615	21	1964	38.28	0.0239053569414723	0.0281298956949933
2	A	26	50	20120615	21	1966	38.32	0.0248080494583351	0.0271962319011145
2	A	26	50	20120615	21	1968	38.36	0.0252984987217661	0.0265659169163648
2	A	26	50	20120615	21	1970	38.4	0.0266794782654234	0.025561259601655
2	A	26	50	20120615	21	1972	38.44	0.0269349559454661	0.0245252774565386
2	A	26	50	20120615	21	1974	38.48	0.0279820396670471	0.0236129682874517
2	A	26	50	20120615	21	1976	38.52	0.02893246189164	0.0228868403338512
2	A	26	50	20120615	21	1978	38.56	0.0297874954114507	0.0218652124563929
2	A	26	50	20120615	21	1980	38.6	0.0304641966010463	0.020827745387036
2	A	26	50	20120615	21	1982	38.64	0.0310520851789248	0.0197841971993609
2	A	26	50	20120615	21	1984	38.68	0.0317106844349219	0.0188308758369652
2	A	26	50	20120615	21	1986	38.72	0.0327949619731934	0.0174675739628375
2	A	26	50	20120615	21	1988	38.76	0.0337501925238983	0.0169861049555276
2	A	26	50	20120615	21	1990	38.8	0.0343076047995076	0.0154955945714645
2	A	26	50	20120615	21	1992	38.84	0.0356225405698021	0.0148577842548342
2	A	26	50	20120615	21	1994	38.88	0.0365175256227499	0.0141858206806727
2	A	26	50	20120615	21	1996	38.92	0.0376848882078108	0.0133324135064586
2	A	26	50	20120615	21	1998	38.96	0.0380745040442446	0.0125916484424876
2	A	26	50	20120615	21	2000	39	0.039549104525731	0.0123751323460883
2	A	26	50	20120615	21	2002	39.04	0.0402063602788439	0.0118436001786703
2	A	26	50	20120615	21	2004	39.08	0.0413014565508675	0.0112699244470937
2	A	26	50	20120615	21	2006	39.12	0.0423312161563095	0.0113450898979338
2	A	26	50	20120615	21	2008	39.16	0.0425207207736675	0.0112200734190200
2	A	26	50	20120615	21	2010	39.2	0.0432041394776843	0.0109160882137879
2	A	26	50	20120615	21	2012	39.24	0.0438744767062491	0.0110620350534248
2	A	26	50	20120615	21	2014	39.28	0.0448089183175872	0.0108400742348104
2	A	26	50	20120615	21	2016	39.32	0.0452650021914525	0.0107331596894950
2	A	26	50	20120615	21	2018	39.36	0.0460241520317344	0.0109001783112112
2	A	26	50	20120615	21	2020	39.4	0.0471058839855935	0.0106221439248487
2	A	26	50	20120615	21	2022	39.44	0.0475272489165026	0.0112767126721931
2	A	26	50	20120615	21	2024	39.48	0.0483241582588998	0.0114957743530047
2	A	26	50	20120615	21	2026	39.52	0.0490282951916054	0.0123011689767761
2	A	26	50	20120615	21	2028	39.56	0.0503048350636815	0.0130828755233779
2	A	26	50	20120615	21	2030	39.6	0.0510795412531495	0.0135630010278035
2	A	26	50	20120615	21	2032	39.64	0.0512787332334097	0.0140836437507912
2	A	26	50	20120615	21	2034	39.68	0.0523900222507225	0.0145880937284897
2	A	26	50	20120615	21	2036	39.72	0.0530782492808514	0.0157012919341117
2	A	26	50	20120615	21	2038	39.76	0.0533073518779558	0.0163396679361669
2	A	26	50	20120615	21	2040	39.8	0.0542867654805773	0.0172012775490427
2	A	26	50	20120615	21	2042	39.84	0.0553704066227457	0.0178753624435478
2	A	26	50	20120615	21	2044	39.88	0.0559862966291591	0.0183902776016079
2	A	26	50	20120615	21	2046	39.92	0.0565226371226892	0.0185508615516153
2	A	26	50	20120615	21	2048	39.96	0.0568192684173969	0.0189022229111869
2	A	26	50	20120615	21	2050	40	0.0572851810755207	0.0193870860310465
2	A	26	50	20120615	21	2052	40.04	0.057929567485216	0.0192030261359037
2	A	26	50	20120615	21	2054	40.08	0.05833834591542	0.0196533824448414
2	A	26	50	20120615	21	2056	40.12	0.0588392603592125	0.0198584434113855
2	A	26	50	20120615	21	2058	40.16	0.0593044659105551	0.0200224214739427
2	A	26	50	20120615	21	2060	40.2	0.0593743987712145	0.0201868238005685
2	A	26	50	20120615	21	2062	40.24	0.0601515798344166	0.0201679440495109
2	A	26	50	20120615	21	2064	40.28	0.0605674293324325	0.0203329120615617
2	A	26	50	20120615	21	2066	40.32	0.0605879354290868	0.0202503219895191
2	A	26	50	20120615	21	2068	40.36	0.0604861827632741	0.0206569790993795
2	A	26	50	20120615	21	2070	40.4	0.0606650100682362	0.0202388668596639
2	A	26	50	20120615	21	2072	40.44	0.0607637221748898	0.0206590297090449
2	A	26	50	20120615	21	2074	40.48	0.0610374432098871	0.0204383416826366
2	A	26	50	20120615	21	2076	40.52	0.0610171492452671	0.0207560447594237
2	A	26	50	20120615	21	2078	40.56	0.0609754299451771	0.020445766303839
2	A	26	50	20120615	21	2080	40.6	0.0609263567345627	0.0206587468663324
2	A	26	50	20120615	21	2082	40.64	0.0608929105838126	0.0206653229593975
2	A	26	50	20120615	21	2084	40.68	0.0612446962074529	0.0208468372701281
2	A	26	50	20120615	21	2086	40.72	0.06112378094787	0.020660868186676
2	A	26	50	20120615	21	2088	40.76	0.0609530853708916	0.0210746670750264
2	A	26	50	20120615	21	2090	40.8	0.0612348674231944	0.0211013250006771
2	A	26	50	20120615	21	2092	40.84	0.0610190584335763	0.0209119618046753
2	A	26	50	20120615	21	2094	40.88	0.0612195939167208	0.0206783337241713
2	A	26	50	20120615	21	2096	40.92	0.0610745663158994	0.0206059967004559
2	A	26	50	20120615	21	2098	40.96	0.0609242354142192	0.0204381295506022
2	A	26	50	20120615	21	2100	41	0.0606914558618526	0.0201937534470242
2	A	26	50	20120615	21	2102	41.04	0.0608138560456759	0.0202119260913006
2	A	26	50	20120615	21	2104	41.08	0.0608482921459197	0.0200165524876588
2	A	26	50	20120615	21	2106	41.12	0.0606309982320611	0.0202311593957489
2	A	26	50	20120615	21	2108	41.16	0.0606932943394836	0.0200200880215647
2	A	26	50	20120615	21	2110	41.2	0.0610107852842364	0.0195594786642998
2	A	26	50	20120615	21	2112	41.24	0.0610961330727256	0.0193568925714899
2	A	26	50	20120615	21	2114	41.28	0.0613516814634464	0.018884403820301
2	A	26	50	20120615	21	2116	41.32	0.0610635354501129	0.0183032327568438
2	A	26	50	20120615	21	2118	41.36	0.0611903196959797	0.0181591951055161
2	A	26	50	20120615	21	2120	41.4	0.0608700710347803	0.0181421538320895
2	A	26	50	20120615	21	2122	41.44	0.0608149167058477	0.0174259960841038
2	A	26	50	20120615	21	2124	41.48	0.0612835870804182	0.0161666389068105
2	A	26	50	20120615	21	2126	41.52	0.0615538432921877	0.0149314647814339
2	A	26	50	20120615	21	2128	41.56	0.0615392768924952	0.0140347119615331
2	A	26	50	20120615	21	2130	41.6	0.0619589447671294	0.0126900069957506
2	A	26	50	20120615	21	2132	41.64	0.0621741173606445	0.0115464031985376
2	A	26	50	20120615	21	2134	41.68	0.062478314697911	0.0103642620817499
2	A	26	50	20120615	21	2136	41.72	0.0627813099536494	0.00936405953976158
2	A	26	50	20120615	21	2138	41.76	0.0632546472329757	0.00839518182817978
2	A	26	50	20120615	21	2140	41.8	0.0632706278462305	0.00733706724081223
2	A	26	50	20120615	21	2142	41.84	0.0635252569981358	0.00639880725285579
2	A	26	50	20120615	21	2144	41.88	0.0635663399021227	0.00554045033117344
2	A	26	50	20120615	21	2146	41.92	0.063304922525118	0.00466851695929231
2	A	26	50	20120615	21	2148	41.96	0.0630572230196684	0.00331207402094216
2	A	26	50	20120615	21	2150	42	0.0626658394162817	0.00221188658009401
2	A	26	50	20120615	21	2152	42.04	0.0627005583592379	0.00136654042318549
2	A	26	50	20120615	21	2154	42.08	0.062650565909808	0.000246695413820362
2	A	26	50	20120615	21	2156	42.12	0.062215553818022	7.274714564846e-05
2	A	26	50	20120615	21	2158	42.16	0.062115993183231	-0.000840976237000789
2	A	26	50	20120615	21	2160	42.2	0.0618735262679621	-0.00219345937737629
2	A	26	50	20120615	21	2162	42.24	0.0613914208645491	-0.00320872329380395
2	A	26	50	20120615	21	2164	42.28	0.0610008150786217	-0.00462208832803962
2	A	26	50	20120615	21	2166	42.32	0.0609637626832875	-0.005400612894126
2	A	26	50	20120615	21	2168	42.36	0.0604661716413665	-0.00608134459237431
2	A	26	50	20120615	21	2170	42.4	0.0602456250363144	-0.00790009394426421
2	A	26	50	20120615	21	2172	42.44	0.0597872077100712	-0.00924578885954031
2	A	26	50	20120615	21	2174	42.48	0.0595764898892776	-0.0105696341752778
2	A	26	50	20120615	21	2176	42.52	0.0587670647568534	-0.0110635482619366
2	A	26	50	20120615	21	2178	42.56	0.0586131983212672	-0.0125392801142729
2	A	26	50	20120615	21	2180	42.6	0.0581598721638485	-0.0133948086088305
2	A	26	50	20120615	21	2182	42.64	0.0577332746427586	-0.0145526959630235
2	A	26	50	20120615	21	2184	42.68	0.0574765241705098	-0.0157351906332017
2	A	26	50	20120615	21	2186	42.72	0.057259725231398	-0.0160294884755316
2	A	26	50	20120615	21	2188	42.76	0.0567521639838623	-0.0169130891093023
2	A	26	50	20120615	21	2190	42.8	0.0563116364591831	-0.0177230092164734
2	A	26	50	20120615	21	2192	42.84	0.0555900339889822	-0.0187072311452069
2	A	26	50	20120615	21	2194	42.88	0.0550099942963749	-0.0195907610682995
2	A	26	50	20120615	21	2196	42.92	0.0541845885506958	-0.0206229248367975
2	A	26	50	20120615	21	2198	42.96	0.0538041651024175	-0.0215135965383801
2	A	26	50	20120615	21	2200	43	0.0528785623258443	-0.0220456236805448
2	A	26	50	20120615	21	2202	43.04	0.0520730262807166	-0.023105859588256
2	A	26	50	20120615	21	2204	43.08	0.0514361352029018	-0.0240380384578942
2	A	26	50	20120615	21	2206	43.12	0.0509616665527257	-0.0250021078433639
2	A	26	50	20120615	21	2208	43.16	0.0501958699087006	-0.0255898549998862
2	A	26	50	20120615	21	2210	43.2	0.0495742523373595	-0.0263456814382965
2	A	26	50	20120615	21	2212	43.24	0.0485545336482104	-0.0268202207991508
2	A	26	50	20120615	21	2214	43.28	0.047989908883433	-0.027696396811719
2	A	26	50	20120615	21	2216	43.32	0.0471215110454578	-0.0277550159638794
2	A	26	50	20120615	21	2218	43.36	0.0462186771072388	-0.028686841280127
2	A	26	50	20120615	21	2220	43.4	0.0452812656474198	-0.0297373898249359
2	A	26	50	20120615	21	2222	43.44	0.0452326167008741	-0.0301383193698686
2	A	26	50	20120615	21	2224	43.48	0.0442870028023934	-0.0310941156059985
2	A	26	50	20120615	21	2226	43.52	0.0438822548808422	-0.0318429416872751
2	A	26	50	20120615	21	2228	43.56	0.0434702944701229	-0.0324473765638333
2	A	26	50	20120615	21	2230	43.6	0.0427768348498133	-0.0331887780239074
2	A	26	50	20120615	21	2232	43.64	0.0424804156871399	-0.0330883688609789
2	A	26	50	20120615	21	2234	43.68	0.0420016336855984	-0.0335883640659559
2	A	26	50	20120615	21	2236	43.72	0.0418455045083125	-0.0341875663523334
2	A	26	50	20120615	21	2238	43.76	0.0411511963598654	-0.0342528323082369
2	A	26	50	20120615	21	2240	43.8	0.0404544133376842	-0.0345196944074567
2	A	26	50	20120615	21	2242	43.84	0.0398734544062613	-0.0346826118098421
2	A	26	50	20120615	21	2244	43.88	0.039107254711371	-0.0349477556395836
2	A	26	50	20120615	21	2246	43.92	0.0379991193903023	-0.0349426220443522
2	A	26	50	20120615	21	2248	43.96	0.0374567684891322	-0.035345955752341
2	A	26	50	20120615	21	2250	44	0.0364206095673205	-0.035649269206131
2	A	26	50	20120615	21	2252	44.04	0.0353678336361509	-0.0359867359174523
2	A	26	50	20120615	21	2254	44.08	0.0345628208500413	-0.0369371298577739
2	A	26	50	20120615	21	2256	44.12	0.0336931077934531	-0.0370348237306626
2	A	26	50	20120615	21	2258	44.16	0.0328540831711684	-0.0375461750705455
2	A	26	50	20120615	21	2260	44.2	0.0316393656449714	-0.0378183192574207
2	A	26	50	20120615	21	2262	44.24	0.0302749960396042	-0.0380025276449876
2	A	26	50	20120615	21	2264	44.28	0.0297682267516634	-0.0379856136507817
2	A	26	50	20120615	21	2266	44.32	0.0285039884162596	-0.038103631893882
2	A	26	50	20120615	21	2268	44.36	0.0274192067108532	-0.0385935953749544
2	A	26	50	20120615	21	2270	44.4	0.0270897310132661	-0.0384439355176094
2	A	26	50	20120615	21	2272	44.44	0.0265474614293759	-0.038598427742697
2	A	26	50	20120615	21	2274	44.48	0.0265835309462842	-0.0385538729444144
2	A	26	50	20120615	21	2276	44.52	0.0251410684680027	-0.0385457765717698
2	A	26	50	20120615	21	2278	44.56	0.0246593802575906	-0.03787855768411
2	A	26	50	20120615	21	2280	44.6	0.0242888350910454	-0.0378382738107858
2	A	26	50	20120615	21	2282	44.64	0.0243307523810341	-0.0369424543718362
2	A	26	50	20120615	21	2284	44.68	0.0240549241678289	-0.0366972863086632
2	A	26	50	20120615	21	2286	44.72	0.0234418767306758	-0.0358486026077475
2	A	26	50	20120615	21	2288	44.76	0.0227674170695766	-0.0351502851638511
2	A	26	50	20120615	21	2290	44.8	0.0221358646479599	-0.034835587290884
2	A	26	50	20120615	21	2292	44.84	0.0217966372407534	-0.0341963203342845
2	A	26	50	20120615	21	2294	44.88	0.021056826770937	-0.0336148310727757
2	A	26	50	20120615	21	2296	44.92	0.0204023428764063	-0.0325458128988423
2	A	26	50	20120615	21	2298	44.96	0.0197219788736843	-0.0322249136994042
2	A	26	50	20120615	21	2300	45	0.0187728789387723	-0.0316797555843128
2	A	26	50	20120615	21	2302	45.04	0.0183940889071584	-0.0304842430782929
2	A	26	50	20120615	21	2304	45.08	0.0175755986657994	-0.0304229510624997
2	A	26	50	20120615	21	2306	45.12	0.0169002551212237	-0.0295600545152821
2	A	26	50	20120615	21	2308	45.16	0.0159964312335111	-0.0285716606565395
2	A	26	50	20120615	21	2310	45.2	0.015065072607739	-0.0283836692476933
2	A	26	50	20120615	21	2312	45.24	0.0142903664182711	-0.0283010791756507
2	A	26	50	20120615	21	2314	45.28	0.0131744246383381	-0.0272430918675038
2	A	26	50	20120615	21	2316	45.32	0.0117897257130117	-0.0268762872958311
2	A	26	50	20120615	21	2318	45.36	0.0108514445118518	-0.0269250281662582
2	A	26	50	20120615	21	2320	45.4	0.0097513631370209	-0.026436240603763
2	A	26	50	20120615	21	2322	45.44	0.008535966788314	-0.0263163365068772
2	A	26	50	20120615	21	2324	45.48	0.0079152755268563	-0.0259460883251801
2	A	26	50	20120615	21	2326	45.52	0.0071937579094691	-0.0255799342917461
2	A	26	50	20120615	21	2328	45.56	0.0059212556171136	-0.0252084133178429
2	A	26	50	20120615	21	2330	45.6	0.005406135398087	-0.0254363067623515
2	A	26	50	20120615	21	2332	45.64	0.00498657358947	-0.0253419433624022
2	A	26	50	20120615	21	2334	45.68	0.0039502661752343	-0.0259350362461902
2	A	26	50	20120615	21	2336	45.72	0.0035703023463637	-0.0260161767493314
2	A	26	50	20120615	21	2338	45.76	0.0029908707655882	-0.026195810156024
2	A	26	50	20120615	21	2340	45.8	0.0022915775143337	-0.0265312262576798
2	A	26	50	20120615	21	2342	45.84	0.0020947189864514	-0.0271729963722847
2	A	26	50	20120615	21	2344	45.88	0.00126521202144140	-0.0272791331001408
2	A	26	50	20120615	21	2346	45.92	0.0010902738037759	-0.0279967050616889
2	A	26	50	20120615	21	2348	45.96	0.000117789847610000	-0.028613514306918
2	A	26	50	20120615	21	2350	46	-0.0010378347648831	-0.0295895337969898
2	A	26	50	20120615	21	2352	46.04	-0.0013817715032523	-0.0294312832993602
2	A	26	50	20120615	21	2354	46.08	-0.0020293398934629	-0.0299753312568051
2	A	26	50	20120615	21	2356	46.12	-0.0030117233445654	-0.0310124447727715
2	A	26	50	20120615	21	2358	46.16	-0.003109799055116	-0.0306985600726027
2	A	26	50	20120615	21	2360	46.2	-0.0041550442990659	-0.0320584678341807
2	A	26	50	20120615	21	2362	46.24	-0.00570014332663665	-0.0328906618049592
2	A	26	50	20120615	21	2364	46.28	-0.0059429637952961	-0.0332717923600187
2	A	26	50	20120615	21	2366	46.32	-0.006228352092183	-0.0334113752386249
2	A	26	50	20120615	21	2368	46.36	-0.00617715756122509	-0.034015668693827
2	A	26	50	20120615	21	2370	46.4	-0.00660354295028058	-0.0346539032745259
2	A	26	50	20120615	21	2372	46.44	-0.00693765090439122	-0.0350150227076779
2	A	26	50	20120615	21	2374	46.48	-0.00714879298925352	-0.0348409330181498
2	A	26	50	20120615	21	2376	46.52	-0.00680181569172528	-0.0349037948109973
2	A	26	50	20120615	21	2378	46.56	-0.00696473309411067	-0.0346568731230069
2	A	26	50	20120615	21	2380	46.6	-0.00706514225703916	-0.0346957639959722
2	A	26	50	20120615	21	2382	46.64	-0.00716675350149566	-0.0339014709486653
2	A	26	50	20120615	21	2384	46.68	-0.00691580130485255	-0.0338287096608812
2	A	26	50	20120615	21	2386	46.72	-0.00731057902078901	-0.0336312147368958
2	A	26	50	20120615	21	2388	46.76	-0.00782252433036807	-0.0330536499180227
2	A	26	50	20120615	21	2390	46.8	-0.00832103461110458	-0.0330385178329053
2	A	26	50	20120615	21	2392	46.84	-0.00869240709258376	-0.0324616601208133
2	A	26	50	20120615	21	2394	46.88	-0.00958505869315365	-0.0320789739308351
2	A	26	50	20120615	21	2396	46.92	-0.00982575784146956	-0.0319811103523189
2	A	26	50	20120615	21	2398	46.96	-0.0104273642909031	-0.0314428606704797
2	A	26	50	20120615	21	2400	47	-0.0109090454302473	-0.0309607552670667
2	A	26	50	20120615	21	2402	47.04	-0.0116146672871934	-0.0303097220536283
2	A	26	50	20120615	21	2404	47.08	-0.0125932323616775	-0.029745804395632
2	A	26	50	20120615	21	2406	47.12	-0.0130766105572966	-0.0288897809263276
2	A	26	50	20120615	21	2408	47.16	-0.0142337200940303	-0.0281884724207467
2	A	26	50	20120615	21	2410	47.2	-0.0149515041876127	-0.0269643998718347
2	A	26	50	20120615	21	2412	47.24	-0.0155685255648761	-0.0254123004871302
2	A	26	50	20120615	21	2414	47.28	-0.0158966231113467	-0.0245633480856377
2	A	26	50	20120615	21	2416	47.32	-0.0165156243875974	-0.0239642872206164
2	A	26	50	20120615	21	2418	47.36	-0.0168205995423231	-0.023154154981411
2	A	26	50	20120615	21	2420	47.4	-0.0179354948042200	-0.0226814540981878
2	A	26	50	20120615	21	2422	47.44	-0.0188912203296717	-0.0225019903971226
2	A	26	50	20120615	21	2424	47.48	-0.01925134981333	-0.0219383555818388
2	A	26	50	20120615	21	2426	47.52	-0.0193395260289440	-0.0219411132982855
2	A	26	50	20120615	21	2428	47.56	-0.0199892864501763	-0.0219701753869922
2	A	26	50	20120615	21	2430	47.6	-0.0204780386573324	-0.0216409464696718
2	A	26	50	20120615	21	2432	47.64	-0.0216254608311638	-0.0215188291285609
2	A	26	50	20120615	21	2434	47.68	-0.0217777716318314	-0.0215992978802599
2	A	26	50	20120615	21	2436	47.72	-0.0225595488891113	-0.0219330522809799
2	A	26	50	20120615	21	2438	47.76	-0.0238664236421002	-0.022266240996275
2	A	26	50	20120615	21	2440	47.8	-0.0244417964299517	-0.0221725493477678
2	A	26	50	20120615	21	2442	47.84	-0.0252714448163179	-0.0227332143145706
2	A	26	50	20120615	21	2444	47.88	-0.0260660914170153	-0.0231818028565554
2	A	26	50	20120615	21	2446	47.92	-0.0266909616795499	-0.0233576603130365
2	A	26	50	20120615	21	2448	47.96	-0.0268306152688342	-0.0234748279066791
2	A	26	50	20120615	21	2450	48	-0.0269131346301987	-0.0233778835669784
2	A	26	50	20120615	21	2452	48.04	-0.0270936589914356	-0.0227821461038288
2	A	26	50	20120615	21	2454	48.08	-0.0268523234470167	-0.0224839591742024
2	A	26	50	20120615	21	2456	48.12	-0.0268031088150461	-0.0224336131713819
2	A	26	50	20120615	21	2458	48.16	-0.0269108860306345	-0.0219045417355625
2	A	26	50	20120615	21	2460	48.2	-0.0270807401505434	-0.0214596230777721
2	A	26	50	20120615	21	2462	48.24	-0.0274794140248441	-0.02120081492479
2	A	26	50	20120615	21	2464	48.28	-0.0271904901940513	-0.0205021934249777
2	A	26	50	20120615	21	2466	48.32	-0.0273787785877457	-0.0201235518857879
2	A	26	50	20120615	21	2468	48.36	-0.0273752147695685	-0.0190151195798712
2	A	26	50	20120615	21	2470	48.4	-0.0273458132696068	-0.0189838513180071
2	A	26	50	20120615	21	2472	48.44	-0.0272588179223174	-0.0179497995744033
2	A	26	50	20120615	21	2474	48.48	-0.0273963714044616	-0.0172372268577982
2	A	26	50	20120615	21	2476	48.52	-0.0273604857353164	-0.0161673389425239
2	A	26	50	20120615	21	2478	48.56	-0.0269170307885631	-0.0157754179379834
2	A	26	50	20120615	21	2480	48.6	-0.0261399133649712	-0.0149198258038155
2	A	26	50	20120615	21	2482	48.64	-0.0256038981405606	-0.0140082520257811
2	A	26	50	20120615	21	2484	48.68	-0.0248891687482728	-0.0134105912321866
2	A	26	50	20120615	21	2486	48.72	-0.0244784740586919	-0.0125684341268612
2	A	26	50	20120615	21	2488	48.76	-0.0241979506564595	-0.0118167230499174
2	A	26	50	20120615	21	2490	48.8	-0.0234968754961165	-0.0107032207883795
2	A	26	50	20120615	21	2492	48.84	-0.0235039677771318	-0.0097133915028712
2	A	26	50	20120615	21	2494	48.88	-0.0230136740771927	-0.00919506809012581
2	A	26	50	20120615	21	2496	48.92	-0.0226179841935085	-0.0080979141373689
2	A	26	50	20120615	21	2498	48.96	-0.0222657601636639	-0.0072088829235187
2	A	26	50	20120615	21	2500	49	-0.0216677953141535	-0.00682679777430461
2	A	26	50	20120615	21	2502	49.04	-0.0214488326282912	-0.00680166719930121
2	A	26	50	20120615	21	2504	49.08	-0.0208704334234163	-0.00576121613932771
2	A	26	50	20120615	21	2506	49.12	-0.0207041926191593	-0.0047692160360011
2	A	26	50	20120615	21	2508	49.16	-0.0210255090115983	-0.00499619024169416
2	A	26	50	20120615	21	2510	49.2	-0.0209321426322104	-0.0045667218670727
2	A	26	50	20120615	21	2512	49.24	-0.0207664604423106	-0.00431365542115385
2	A	26	50	20120615	21	2514	49.28	-0.0206097160821250	-0.00467150094990893
2	A	26	50	20120615	21	2516	49.32	-0.0204432490036980	-0.00422052238700377
2	A	26	50	20120615	21	2518	49.36	-0.0201163606098233	-0.00374341622853377
2	A	26	50	20120615	21	2520	49.4	-0.0199569928834795	-0.0032285434968806
2	A	26	50	20120615	21	2522	49.44	-0.0197700861764356	-0.0025714758341715
2	A	26	50	20120615	21	2524	49.48	-0.0190497112436068	-0.00229970924231738
2	A	26	50	20120615	21	2526	49.52	-0.0187418652353495	-0.00202557808538698
2	A	26	50	20120615	21	2528	49.56	-0.0180909098036569	-0.00145758042126327
2	A	26	50	20120615	21	2530	49.6	-0.0177701237413039	-0.00132904255057918
2	A	26	50	20120615	21	2532	49.64	-0.0172796532646694	-0.00047395953329372
2	A	26	50	20120615	21	2534	49.68	-0.0170251853331103	0.000150704254060731
2	A	26	50	20120615	21	2536	49.72	-0.0167257878366745	0.000452375805904782
2	A	26	50	20120615	21	2538	49.76	-0.0165706415378144	0.00078783433396749
2	A	26	50	20120615	21	2540	49.8	-0.0160576808228975	0.00077414757511084
2	A	26	50	20120615	21	2542	49.84	-0.0161526947610856	0.00085216266627916
2	A	26	50	20120615	21	2544	49.88	-0.0157710409470079	0.00132788996652584
2	A	26	50	20120615	21	2546	49.92	-0.0157358659201778	0.00150329133913307
2	A	26	50	20120615	21	2548	49.96	-0.0157238733891689	0.00158590969544691
2	A	26	50	20120615	21	2550	50	-0.0152190804646815	0.00211329468159318
2	A	26	50	20120615	21	2552	50.04	-0.0149162662282791	0.00238793212697891
2	A	26	50	20120615	21	2554	50.08	-0.0145030217116452	0.00228246290792424
2	A	26	50	20120615	21	2556	50.12	-0.0141508613214108	0.00267577691282364
2	A	26	50	20120615	21	2558	50.16	-0.0133226695750139	0.00293392745649922
2	A	26	50	20120615	21	2560	50.2	-0.0130999938714436	0.00294987342152176
2	A	26	50	20120615	21	2562	50.24	-0.012246669428723	0.00313563249425981
2	A	26	50	20120615	21	2564	50.28	-0.0123062771161635	0.00316495055562137
2	A	26	50	20120615	21	2566	50.32	-0.0115671850668367	0.00319816618956082
2	A	26	50	20120615	21	2568	50.36	-0.0109647725156727	0.00324947385760372
2	A	26	50	20120615	21	2570	50.4	-0.0109007015702293	0.00320069056076966
2	A	26	50	20120615	21	2572	50.44	-0.0104324201043886	0.0029147860759325
2	A	26	50	20120615	21	2574	50.48	-0.0101509208947982	0.00266307020396571
2	A	26	50	20120615	21	2576	50.52	-0.00960497082011186	0.00278174393505225
2	A	26	50	20120615	21	2578	50.56	-0.00949946341729102	0.00268084686844474
2	A	26	50	20120615	21	2580	50.6	-0.00871661135770377	0.00253180290110624
2	A	26	50	20120615	21	2582	50.64	-0.00859510919949248	0.00214872780239843
2	A	26	50	20120615	21	2584	50.68	-0.00765680678512918	0.0023878571736601
2	A	26	50	20120615	21	2586	50.72	-0.00734193213546681	0.00246935830125966
2	A	26	50	20120615	21	2588	50.76	-0.00698371184011771	0.00226996833110068
2	A	26	50	20120615	21	2590	50.8	-0.0066394922590361	0.00178302631730437
2	A	26	50	20120615	21	2592	50.84	-0.00599246126997916	0.00213602816460832
2	A	26	50	20120615	21	2594	50.88	-0.00559019529322994	0.00192352136365833
2	A	26	50	20120615	21	2596	50.92	-0.00490850900082705	0.00127539435909055
2	A	26	50	20120615	21	2598	50.96	-0.00473677397688028	0.00106140263390007
2	A	26	50	20120615	21	2600	51	-0.00447624048335209	0.00093581339849352
2	A	26	50	20120615	21	2602	51.04	-0.0043399527223462	0.000690122076302452
2	A	26	50	20120615	21	2604	51.08	-0.004234572598746	0.000771135300222991
2	A	26	50	20120615	21	2606	51.12	-0.0035247717407231	0.000278048528498172
2	A	26	50	20120615	21	2608	51.16	-0.0034910215340571	9.01561146013016e-06
2	A	26	50	20120615	21	2610	51.2	-0.0036120145753859	0.000171006703962150
2	A	26	50	20120615	21	2612	51.24	-0.0036584997751811	0.000383888271506171
2	A	26	50	20120615	21	2614	51.28	-0.0028607489757142	-0.000102184000949270
2	A	26	50	20120615	21	2616	51.32	-0.0025792497661239	-0.00050983106030331
2	A	26	50	20120615	21	2618	51.36	-0.002760594371227	-0.000902176328912478
2	A	26	50	20120615	21	2620	51.4	-0.0026789164669321	-0.00118211283251642
2	A	26	50	20120615	21	2622	51.44	-0.0025446227470492	-0.00118570493496485
2	A	26	50	20120615	21	2624	51.48	-0.002241054734818	-0.0020383979313299
2	A	26	50	20120615	21	2626	51.52	-0.0019383140375208	-0.00226231036466043
2	A	26	50	20120615	21	2628	51.56	-0.001832276304614	-0.00198727411105011
2	A	26	50	20120615	21	2630	51.6	-0.0016265435866278	-0.00256063164457522
2	A	26	50	20120615	21	2632	51.64	-0.0013606077972914	-0.00249791834415179
2	A	26	50	20120615	21	2634	51.68	-0.000841195440103	-0.0025713443123102
2	A	26	50	20120615	21	2636	51.72	-0.000944991644513301	-0.00223913847544095
2	A	26	50	20120615	21	2638	51.76	-0.000714708179084301	-0.00262417933100046
2	A	26	50	20120615	21	2640	51.8	-0.00104119352209380	-0.00246403378719733
2	A	26	50	20120615	21	2642	51.84	-0.00109253654547570	-0.00246262664470277
2	A	26	50	20120615	21	2644	51.88	-0.0010078251530896	-0.00248454695491955
2	A	26	50	20120615	21	2646	51.92	-0.000574078782441902	-0.00298064600153222
2	A	26	50	20120615	21	2648	51.96	-0.0008144668037741	-0.00267401621693848
2	A	26	50	20120615	21	2650	52	-0.0004825508806852	-0.00279662853279623
2	A	26	50	20120615	21	2652	52.04	-0.0005604881901075	-0.00288955650597977
2	A	26	50	20120615	21	2654	52.08	-0.0006243470035165	-0.00259844771523308
2	A	26	50	20120615	21	2656	52.12	-0.000154205846841201	-0.00230168914130471
2	A	26	50	20120615	21	2658	52.16	-4.21011377519011e-05	-0.00273716792356626
2	A	26	50	20120615	21	2660	52.2	-0.000288089444791001	-0.0026134808054011
2	A	26	50	20120615	21	2662	52.24	0.0003851044951698	-0.00263989831474623
2	A	26	50	20120615	21	2664	52.28	0.000112316841123700	-0.00248149225362482
2	A	26	50	20120615	21	2666	52.32	0.000471498801695199	-0.00222752778209386
2	A	26	50	20120615	21	2668	52.36	0.000524821724064399	-0.002339526425166
2	A	26	50	20120615	21	2670	52.4	0.000770562543730199	-0.00209788682483112
2	A	26	50	20120615	21	2672	52.44	0.000622480241614098	-0.00165921191991861
2	A	26	50	20120615	21	2674	52.48	0.0006919251985945	-0.0017494316741302
2	A	26	50	20120615	21	2676	52.52	0.0006407660229756	-0.00123844095870574
2	A	26	50	20120615	21	2678	52.56	0.000187821703218799	-0.00127108100772531
2	A	26	50	20120615	21	2680	52.6	-1.30814754520023e-06	-0.00102166323279739
2	A	26	50	20120615	21	2682	52.64	0.0004190526917346	-0.000722924759881689
2	A	26	50	20120615	21	2684	52.68	0.000226811571133400	-0.000475062619872369
2	A	26	50	20120615	21	2686	52.72	0.000601981216027499	0.000368777399592221
2	A	26	50	20120615	21	2688	52.76	0.000530096740652099	0.000780129698479681
2	A	26	50	20120615	21	2690	52.8	0.0009469361881616	0.00158135239224216
2	A	26	50	20120615	21	2692	52.84	0.0012836321530914	0.00219678985031568
2	A	26	50	20120615	21	2694	52.88	0.000983691598647599	0.00296726754123217
2	A	26	50	20120615	21	2696	52.92	0.0005454550999395	0.00319880258566389
2	A	26	50	20120615	21	2698	52.96	0.000514476751855699	0.00425507162433254
2	A	26	50	20120615	21	2700	53	0.000366316667993699	0.00500200973050333
2	A	26	50	20120615	21	2702	53.04	-0.000450808857277701	0.00541467017693599
2	A	26	50	20120615	21	2704	53.08	-0.000711229213720901	0.00583899788525822
2	A	26	50	20120615	21	2706	53.12	-0.0014544055118158	0.00626623887351895
2	A	26	50	20120615	21	2708	53.16	-0.0020808243382011	0.00718950112664641
2	A	26	50	20120615	21	2710	53.2	-0.0030550053506418	0.00745940378502531
2	A	26	50	20120615	21	2712	53.24	-0.0040607940362016	0.00822306496657116
2	A	26	50	20120615	21	2714	53.28	-0.00486695233529672	0.00907081528653571
2	A	26	50	20120615	21	2716	53.32	-0.00609922732287052	0.0100052286136025
2	A	26	50	20120615	21	2718	53.36	-0.00673515673546283	0.0107673200180941
2	A	26	50	20120615	21	2720	53.4	-0.00769317116556526	0.0116789482433507
2	A	26	50	20120615	21	2722	53.44	-0.00876953122920777	0.0127064755126845
2	A	26	50	20120615	21	2724	53.48	-0.00948305146889968	0.0136120459541466
2	A	26	50	20120615	21	2726	53.52	-0.0104028206145281	0.0144796447614591
2	A	26	50	20120615	21	2728	53.56	-0.0114274890511455	0.0147346840352975
2	A	26	50	20120615	21	2730	53.6	-0.0119226688589426	0.01534346761856
2	A	26	50	20120615	21	2732	53.64	-0.0132460686974079	0.0160338937507784
2	A	26	50	20120615	21	2734	53.68	-0.0139525390824914	0.0164986467537811
2	A	26	50	20120615	21	2736	53.72	-0.0144676946568571	0.0164781689413979
2	A	26	50	20120615	21	2738	53.76	-0.0147209025241322	0.0165053289128633
2	A	26	50	20120615	21	2740	53.8	-0.0158952301109877	0.0164443692372572
2	A	26	50	20120615	21	2742	53.84	-0.0163599619007870	0.0164138717217846
2	A	26	50	20120615	21	2744	53.88	-0.0177174584282411	0.016262840784391
2	A	26	50	20120615	21	2746	53.92	-0.0179602435415615	0.0158964534057192
2	A	26	50	20120615	21	2748	53.96	-0.0191217442114063	0.0163716220916087
2	A	26	50	20120615	21	2750	54	-0.0197847063162434	0.0165016095311942
2	A	26	50	20120615	21	2752	54.04	-0.0202776375244763	0.0162407507685467
2	A	26	50	20120615	21	2754	54.08	-0.0212271122259824	0.015677073526856
2	A	26	50	20120615	21	2756	54.12	-0.0220541089619191	0.0155470012344568
2	A	26	50	20120615	21	2758	54.16	-0.0227107919585393	0.0149804036417598
2	A	26	50	20120615	21	2760	54.2	-0.024025432865306	0.0145476663124889
2	A	26	50	20120615	21	2762	54.24	-0.0242844199163037	0.0133695818673049
2	A	26	50	20120615	21	2764	54.28	-0.0241929210059250	0.0132565854965645
2	A	26	50	20120615	21	2766	54.32	-0.024491173696482	0.0123496552887621
2	A	26	50	20120615	21	2768	54.36	-0.0246161760332601	0.0120188848786587
2	A	26	50	20120615	21	2770	54.4	-0.0243562506515638	0.0114920832556069
2	A	26	50	20120615	21	2772	54.44	-0.0245648825073529	0.0104161142220144
2	A	26	50	20120615	21	2774	54.48	-0.025009772880872	0.00981254908679697
2	A	26	50	20120615	21	2776	54.52	-0.0256567402303186	0.00841279585809914
2	A	26	50	20120615	21	2778	54.56	-0.0259235033345891	0.00750454548193627
2	A	26	50	20120615	21	2780	54.6	-0.0263052632146839	0.00696679784591171
2	A	26	50	20120615	21	2782	54.64	-0.0264588468075576	0.00584114041880522
2	A	26	50	20120615	21	2784	54.68	-0.0267918092486827	0.00503615591696683
2	A	26	50	20120615	21	2786	54.72	-0.0265761063250818	0.00487127982879756
2	A	26	50	20120615	21	2788	54.76	-0.0271389421097028	0.00331819756566724
2	A	26	50	20120615	21	2790	54.8	-0.0274297044181267	0.00253569905947058
2	A	26	50	20120615	21	2792	54.84	-0.0277655023574444	0.00230864000096377
2	A	26	50	20120615	21	2794	54.88	-0.0279634851851088	0.00153760369569015
2	A	26	50	20120615	21	2796	54.92	-0.0284264704211585	0.000464187317577721
2	A	26	50	20120615	21	2798	54.96	-0.0294016060277538	-9.41088415081191e-05
2	A	26	50	20120615	21	2800	55	-0.0302480340580376	-0.000586375369366749
2	A	26	50	20120615	21	2802	55.04	-0.0308080626287373	-0.00140789202774928
2	A	26	50	20120615	21	2804	55.08	-0.0323543778799717	-0.00195772411866432
2	A	26	50	20120615	21	2806	55.12	-0.0327866534685145	-0.00313906620478925
2	A	26	50	20120615	21	2808	55.16	-0.0328559923594776	-0.00341380547355147
2	A	26	50	20120615	21	2810	55.2	-0.0335989706676738	-0.00462866442110464
2	A	26	50	20120615	21	2812	55.24	-0.0342031863411298	-0.00535027396237333
2	A	26	50	20120615	21	2814	55.28	-0.0344946133299281	-0.00623434128661961
2	A	26	50	20120615	21	2816	55.32	-0.0344563659241337	-0.00658230146257371
2	A	26	50	20120615	21	2818	55.36	-0.0348696981220085	-0.00777806145596701
2	A	26	50	20120615	21	2820	55.4	-0.0350607088768104	-0.00896576750312261
2	A	26	50	20120615	21	2822	55.44	-0.0357061276624062	-0.0098112126549805
2	A	26	50	20120615	21	2824	55.48	-0.0359732231068638	-0.0109911405275431
2	A	26	50	20120615	21	2826	55.52	-0.0366131335306342	-0.0121453014289992
2	A	26	50	20120615	21	2828	55.56	-0.0369852060478268	-0.0129624410964062
2	A	26	50	20120615	21	2830	55.6	-0.037232658065903	-0.0142750080589837
2	A	26	50	20120615	21	2832	55.64	-0.0370271586931546	-0.0142142110179373
2	A	26	50	20120615	21	2834	55.68	-0.0365168397291722	-0.0145801387772013
2	A	26	50	20120615	21	2836	55.72	-0.0361721888129541	-0.0154501700318411
2	A	26	50	20120615	21	2838	55.76	-0.0354716298405613	-0.0153714973313662
2	A	26	50	20120615	21	2840	55.8	-0.0351254452097348	-0.0162316071707592
2	A	26	50	20120615	21	2842	55.84	-0.0344784905882102	-0.0163311197222891
2	A	26	50	20120615	21	2844	55.88	-0.0338468681630221	-0.0176335036401108
2	A	26	50	20120615	21	2846	55.92	-0.0334199170885417	-0.0177941583007964
2	A	26	50	20120615	21	2848	55.96	-0.0328252968541063	-0.0186399428639092
2	A	26	50	20120615	21	2850	56	-0.0325170477949837	-0.0188476413387471
2	A	26	50	20120615	21	2852	56.04	-0.0321304866598446	-0.0197158836132305
2	A	26	50	20120615	21	2854	56.08	-0.031282022162031	-0.0202713230609203
2	A	26	50	20120615	21	2856	56.12	-0.0307600076518879	-0.0203397992816104
2	A	26	50	20120615	21	2858	56.16	-0.0303856299665887	-0.020398524499788
2	A	26	50	20120615	21	2860	56.2	-0.0298950958503439	-0.019860642513475
2	A	26	50	20120615	21	2862	56.24	-0.0293536288326503	-0.0198857801595462
2	A	26	50	20120615	21	2864	56.28	-0.0282191042865078	-0.0198576797360618
2	A	26	50	20120615	21	2866	56.32	-0.0279978364325389	-0.0200041356925812
2	A	26	50	20120615	21	2868	56.36	-0.0271079496194834	-0.0200618992455363
2	A	26	50	20120615	21	2870	56.4	-0.0268208359820504	-0.0197773877610581
2	A	26	50	20120615	21	2872	56.44	-0.0265963720054306	-0.0200210850421262
2	A	26	50	20120615	21	2874	56.48	-0.0260474520822633	-0.0201270732775583
2	A	26	50	20120615	21	2876	56.52	-0.0255956462044241	-0.0205982538812019
2	A	26	50	20120615	21	2878	56.56	-0.0248490192252371	-0.0205598509119157
2	A	26	50	20120615	21	2880	56.6	-0.0244717070467959	-0.0205871452336695
2	A	26	50	20120615	21	2882	56.64	-0.0231095365435182	-0.0204301675282461
2	A	26	50	20120615	21	2884	56.68	-0.0222802417105426	-0.0204287533146837
2	A	26	50	20120615	21	2886	56.72	-0.0206789276938675	-0.0203989134085176
2	A	26	50	20120615	21	2888	56.76	-0.0198057215297802	-0.0201793567529592
2	A	26	50	20120615	21	2890	56.8	-0.0183281511998128	-0.0205734980727926
2	A	26	50	20120615	21	2892	56.84	-0.0171169479943184	-0.0199452336977083
2	A	26	50	20120615	21	2894	56.88	-0.0154968956479419	-0.0201333948121821
2	A	26	50	20120615	21	2896	56.92	-0.0141573525616621	-0.0200666439320381
2	A	26	50	20120615	21	2898	56.96	-0.0128476493815484	-0.0198893015513165
2	A	26	50	20120615	21	2900	57	-0.0113408755415180	-0.0203108079035818
2	A	26	50	20120615	21	2902	57.04	-0.0104008477866086	-0.0200331977812879
2	A	26	50	20120615	21	2904	57.08	-0.00890963029576426	-0.0200150251370114
2	A	26	50	20120615	21	2906	57.12	-0.0082623447482661	-0.0196829677925662
2	A	26	50	20120615	21	2908	57.16	-0.00679757305103816	-0.0193825181212401
2	A	26	50	20120615	21	2910	57.2	-0.00548270799142178	-0.0188584812857027
2	A	26	50	20120615	21	2912	57.24	-0.00462703807550794	-0.0184608751426415
2	A	26	50	20120615	21	2914	57.28	-0.0034168460327106	-0.0178387130990789
2	A	26	50	20120615	21	2916	57.32	-0.002356779830627	-0.017475712761889
2	A	26	50	20120615	21	2918	57.36	-0.0011962266838689	-0.0169241199750888
2	A	26	50	20120615	21	2920	57.4	-5.30471507246e-05	-0.016617306342732
2	A	26	50	20120615	21	2922	57.44	0.0011682393974695	-0.0169045614015212
2	A	26	50	20120615	21	2924	57.48	0.0020548593771959	-0.016514471803544
2	A	26	50	20120615	21	2926	57.52	0.0024783456284485	-0.0169279171385038
2	A	26	50	20120615	21	2928	57.56	0.0038192392886804	-0.0172883223938067
2	A	26	50	20120615	21	2930	57.6	0.0046169193774691	-0.0174279830541589
2	A	26	50	20120615	21	2932	57.64	0.0059633213995264	-0.0177934865493542
2	A	26	50	20120615	21	2934	57.68	0.0065665471234889	-0.0184127070287071
2	A	26	50	20120615	21	2936	57.72	0.0078935793694891	-0.0190327640153821
2	A	26	50	20120615	21	2938	57.76	0.00877938334799	-0.0191519001943035
2	A	26	50	20120615	21	2940	57.8	0.009864428097119	-0.0202812310411383
2	A	26	50	20120615	21	2942	57.84	0.0104204862632424	-0.0207330828809182
2	A	26	50	20120615	21	2944	57.88	0.0110525478017416	-0.021167762632517
2	A	26	50	20120615	21	2946	57.92	0.0122244862162049	-0.0222544646985198
2	A	26	50	20120615	21	2948	57.96	0.0129581605547956	-0.0228348776020862
2	A	26	50	20120615	21	2950	58	0.0134400549575451	-0.0236980417185098
2	A	26	50	20120615	21	2952	58.04	0.0144108355641857	-0.0244306813477476
2	A	26	50	20120615	21	2954	58.08	0.014616947220696	-0.0255066957068847
2	A	26	50	20120615	21	2956	58.12	0.0152855782005978	-0.0264212768100596
2	A	26	50	20120615	21	2958	58.16	0.0157653558084871	-0.0274443839549041
2	A	26	50	20120615	21	2960	58.2	0.0162640004395121	-0.0283753678140822
2	A	26	50	20120615	21	2962	58.24	0.0169103384639235	-0.0295526581783509
2	A	26	50	20120615	21	2964	58.28	0.0172604694576958	-0.0299786475876089
2	A	26	50	20120615	21	2966	58.32	0.0177054163997574	-0.031405977980773
2	A	26	50	20120615	21	2968	58.36	0.0177878509083081	-0.0325952043075082
2	A	26	50	20120615	21	2970	58.4	0.0182277561790199	-0.033747986350741
2	A	26	50	20120615	21	2972	58.44	0.0181686774074518	-0.0346718567157003
2	A	26	50	20120615	21	2974	58.48	0.0187279705870991	-0.0358519047964156
2	A	26	50	20120615	21	2976	58.52	0.0190041028562203	-0.0366419481319675
2	A	26	50	20120615	21	2978	58.56	0.0191103739343648	-0.0373525268074497
2	A	26	50	20120615	21	2980	58.6	0.0188879039988679	-0.0385351063304417
2	A	26	50	20120615	21	2982	58.64	0.0189749205593607	-0.0391426100504303
2	A	26	50	20120615	21	2984	58.68	0.0192400643891022	-0.0400251005265546
2	A	26	50	20120615	21	2986	58.72	0.019080449175385	-0.0413013787691216
2	A	26	50	20120615	21	2988	58.76	0.0190241564045347	-0.0414319177519965
2	A	26	50	20120615	21	2990	58.8	0.0187799782908554	-0.0427557064991914
2	A	26	50	20120615	21	2992	58.84	0.0185843784130436	-0.043848624882329
2	A	26	50	20120615	21	2994	58.88	0.018512536364075	-0.0445748235466075
2	A	26	50	20120615	21	2996	58.92	0.0185712969375916	-0.0445324678504145
2	A	26	50	20120615	21	2998	58.96	0.0183821458736242	-0.0446028249751425
2	A	26	50	20120615	21	3000	59	0.0184768274716251	-0.0449113356637742
2	A	26	50	20120615	21	3002	59.04	0.0187140617967132	-0.0452004716266014
2	A	26	50	20120615	21	3004	59.08	0.0188561195490535	-0.0446410794520047
2	A	26	50	20120615	21	3006	59.12	0.0191509123661302	-0.04406019123126
2	A	26	50	20120615	21	3008	59.16	0.0192581097541581	-0.0438704037711895
2	A	26	50	20120615	21	3010	59.2	0.0193572390538126	-0.0434079630073613
2	A	26	50	20120615	21	3012	59.24	0.0191498092795516	-0.043081810004539
2	A	26	50	20120615	21	3014	59.28	0.0191395420890887	-0.0428105072747334
2	A	26	50	20120615	21	3016	59.32	0.0194450334317648	-0.0423887675772303
2	A	26	50	20120615	21	3018	59.36	0.019384363669939	-0.0417006112577795
2	A	26	50	20120615	21	3020	59.4	0.0196295741595188	-0.0414060447148728
2	A	26	50	20120615	21	3022	59.44	0.0197933683743129	-0.0411180825493024
2	A	26	50	20120615	21	3024	59.48	0.0199638801035282	-0.0406945680137786
2	A	26	50	20120615	21	3026	59.52	0.0202486744307189	-0.0400357141993402
2	A	26	50	20120615	21	3028	59.56	0.0201145928428703	-0.0400071612275159
2	A	26	50	20120615	21	3030	59.6	0.0201164101072979	-0.0393854941587001
2	A	26	50	20120615	21	3032	59.64	0.0205499443459112	-0.0384600964430934
2	A	26	50	20120615	21	3034	59.68	0.0203130211478069	-0.0382109544398102
2	A	26	50	20120615	21	3036	59.72	0.0199280227186542	-0.0371322418319067
2	A	26	50	20120615	21	3038	59.76	0.0201537170610734	-0.036288819005443
2	A	26	50	20120615	21	3040	59.8	0.0198333411206533	-0.0353638384828372
2	A	26	50	20120615	21	3042	59.84	0.0192688012086896	-0.0344321404458102
2	A	26	50	20120615	21	3044	59.88	0.0190505173453373	-0.0330319983083827
2	A	26	50	20120615	21	3046	59.92	0.0192668283807701	-0.0320265561051458
2	A	26	50	20120615	21	3048	59.96	0.0189124688884463	-0.0309791471144454
2	A	26	50	20120615	21	3050	60	0.0189747374187044	-0.0299542234122799
2	A	26	50	20120615	21	3052	60.04	0.0181271716536097	-0.0285278751904349
2	A	26	50	20120615	21	3054	60.08	0.018578459929285	-0.0271111033157275
2	A	26	50	20120615	21	3056	60.12	0.0181498612960044	-0.0255988352560072
2	A	26	50	20120615	21	3058	60.16	0.017857013022576	-0.0245739193320164
2	A	26	50	20120615	21	3060	60.2	0.0178425102624939	-0.0229848453337237
2	A	26	50	20120615	21	3062	60.24	0.0171699668607717	-0.0217596555560974
2	A	26	50	20120615	21	3064	60.28	0.017102904853644	-0.0209316617995992
2	A	26	50	20120615	21	3066	60.32	0.0166486735995454	-0.019698312009718
2	A	26	50	20120615	21	3068	60.36	0.0161789567069388	-0.0181862914373712
2	A	26	50	20120615	21	3070	60.4	0.0157621314015649	-0.0170985349337363
2	A	26	50	20120615	21	3072	60.44	0.0156150885464172	-0.0155389048618122
2	A	26	50	20120615	21	3074	60.48	0.014934880107187	-0.0145475128703174
2	A	26	50	20120615	21	3076	60.52	0.0143607235429991	-0.0133093547543241
2	A	26	50	20120615	21	3078	60.56	0.0141776040998752	-0.0121283237951829
2	A	26	50	20120615	21	3080	60.6	0.0133121548971776	-0.0108847563123136
2	A	26	50	20120615	21	3082	60.64	0.0128084898080062	-0.0093742984459532
2	A	26	50	20120615	21	3084	60.68	0.0125369183776237	-0.00834535908437741
2	A	26	50	20120615	21	3086	60.72	0.0118680660732994	-0.00710120470287961
2	A	26	50	20120615	21	3088	60.76	0.0114225180904737	-0.00563798864057032
2	A	26	50	20120615	21	3090	60.8	0.0108219015905339	-0.00395846861389604
2	A	26	50	20120615	21	3092	60.84	0.0105191891775079	-0.00314168957094745
2	A	26	50	20120615	21	3094	60.88	0.0102186687955036	-0.00151689960913701
2	A	26	50	20120615	21	3096	60.92	0.0096370734679777	-0.000172053221998309
2	A	26	50	20120615	21	3098	60.96	0.0088890252041604	0.00148448583428741
2	A	26	50	20120615	21	3100	61	0.0081720896387154	0.00299946211297959
2	A	26	50	20120615	21	3102	61.04	0.0075004796179444	0.00388942670778098
2	A	26	50	20120615	21	3104	61.08	0.0065415014012992	0.00571305509646108
2	A	26	50	20120615	21	3106	61.12	0.0059554513010518	0.00712528875984686
2	A	26	50	20120615	21	3108	61.16	0.0053336923083545	0.00821699091932077
2	A	26	50	20120615	21	3110	61.2	0.0042942948374849	0.00916743435711704
2	A	26	50	20120615	21	3112	61.24	0.0033103698935995	0.0105189134058633
2	A	26	50	20120615	21	3114	61.28	0.0026794326548824	0.0116261577723877
2	A	26	50	20120615	21	3116	61.32	0.00144368577301290	0.0131757186437477
2	A	26	50	20120615	21	3118	61.36	0.0002982293560332	0.0144388376291168
2	A	26	50	20120615	21	3120	61.4	-0.0003579303815688	0.015564657690783
2	A	26	50	20120615	21	3122	61.44	-0.0014771884923056	0.0168267513713194
2	A	26	50	20120615	21	3124	61.48	-0.0024859045999394	0.0182082541739948
2	A	26	50	20120615	21	3126	61.52	-0.0035345580985747	0.0195243354572749
2	A	26	50	20120615	21	3128	61.56	-0.0039526208408156	0.0201231346927871
2	A	26	50	20120615	21	3130	61.6	-0.00513022233206809	0.0214387634277271
2	A	26	50	20120615	21	3132	61.64	-0.00611901924167593	0.0224798862391428
2	A	26	50	20120615	21	3134	61.68	-0.00668423797614958	0.0236699045254729
2	A	26	50	20120615	21	3136	61.72	-0.00788653163620107	0.0247089979404265
2	A	26	50	20120615	21	3138	61.76	-0.00856314797298285	0.0258385868812364
2	A	26	50	20120615	21	3140	61.8	-0.00952955081083051	0.0272165258657346
2	A	26	50	20120615	21	3142	61.84	-0.0101485520870812	0.0281747969755986
2	A	26	50	20120615	21	3144	61.88	-0.0113792714397364	0.0295521702746719
2	A	26	50	20120615	21	3146	61.92	-0.0121291581811847	0.0302651460421423
2	A	26	50	20120615	21	3148	61.96	-0.0131966065780639	0.0316852993014773
2	A	26	50	20120615	21	3150	62	-0.0144707422870840	0.0323878098885862
2	A	26	50	20120615	21	3152	62.04	-0.0147973549093140	0.0331912953240485
2	A	26	50	20120615	21	3154	62.08	-0.0153995977548506	0.0331803351689401
2	A	26	50	20120615	21	3156	62.12	-0.0161617881542916	0.0338761989523057
2	A	26	50	20120615	21	3158	62.16	-0.0165027550441798	0.0340768758568065
2	A	26	50	20120615	21	3160	62.2	-0.0180941695659182	0.0344953416499127
2	A	26	50	20120615	21	3162	62.24	-0.0183823155792517	0.034860845145108
2	A	26	50	20120615	21	3164	62.28	-0.0195243637415461	0.0350770076881167
2	A	26	50	20120615	21	3166	62.32	-0.0206348749413996	0.0356467236217187
2	A	26	50	20120615	21	3168	62.36	-0.0215616090888227	0.0359017063270146
2	A	26	50	20120615	21	3170	62.4	-0.0229208804542976	0.0361602952768945
2	A	26	50	20120615	21	3172	62.44	-0.0237751361566491	0.036512788007316
2	A	26	50	20120615	21	3174	62.48	-0.024315012184085	0.0364833016545405
2	A	26	50	20120615	21	3176	62.52	-0.0257080832537006	0.036680230893101
2	A	26	50	20120615	21	3178	62.56	-0.0266943557920996	0.0366889990171877
2	A	26	50	20120615	21	3180	62.6	-0.0277916440951449	0.0374663922124242
2	A	26	50	20120615	21	3182	62.64	-0.0283824318108262	0.0378543817032613
2	A	26	50	20120615	21	3184	62.68	-0.0291169743351228	0.0371392139047692
2	A	26	50	20120615	21	3186	62.72	-0.0303262683523081	0.0373803373171538
2	A	26	50	20120615	21	3188	62.76	-0.0306755083915361	0.0372753319601476
2	A	26	50	20120615	21	3190	62.8	-0.0314190311719537	0.0369693668559282
2	A	26	50	20120615	21	3192	62.84	-0.0317375827768783	0.0366781095727574
2	A	26	50	20120615	21	3194	62.88	-0.032170685680355	0.0367532750235976
2	A	26	50	20120615	21	3196	62.92	-0.0331786027573262	0.0367336103840128
2	A	26	50	20120615	21	3198	62.96	-0.0340826175638697	0.0365053068175711
2	A	26	50	20120615	21	3200	63	-0.0344597458945478	0.0368900153329434
2	A	26	50	20120615	21	3202	63.04	-0.0351959359776445	0.0372627101041034
2	A	26	50	20120615	21	3204	63.08	-0.0359930079546014	0.0377240053549461
2	A	26	50	20120615	21	3206	63.12	-0.0364620672379015	0.0380856551181839
2	A	26	50	20120615	21	3208	63.16	-0.0372062334854901	0.0388685566752459
2	A	26	50	20120615	21	3210	63.2	-0.0372074284959503	0.0394923026379983
2	A	26	50	20120615	21	3212	63.24	-0.0379514816064538	0.0403629985730124
2	A	26	50	20120615	21	3214	63.28	-0.0379778779025955	0.0408919639428146
2	A	26	50	20120615	21	3216	63.32	-0.0383182225385162	0.0419310432156326
2	A	26	50	20120615	21	3218	63.36	-0.0381893664697806	0.0429672587059868
2	A	26	50	20120615	21	3220	63.4	-0.038471502075474	0.0436892147295783
2	A	26	50	20120615	21	3222	63.44	-0.0384829572053292	0.0446551225926791
2	A	26	50	20120615	21	3224	63.48	-0.0384546729340818	0.0456699622450381
2	A	26	50	20120615	21	3226	63.52	-0.0386058523638995	0.0470147379214986
2	A	26	50	20120615	21	3228	63.56	-0.0391161713278818	0.0478306684363098
2	A	26	50	20120615	21	3230	63.6	-0.0387977611443135	0.0490051020891825
2	A	26	50	20120615	21	3232	63.64	-0.0393286569156283	0.0499507866983414
2	A	26	50	20120615	21	3234	63.68	-0.0394668962913503	0.0507423927398798
2	A	26	50	20120615	21	3236	63.72	-0.0392775330953486	0.0515890823996725
2	A	26	50	20120615	21	3238	63.76	-0.0397987415037612	0.0525718901148437
2	A	26	50	20120615	21	3240	63.8	-0.0392622595888749	0.0536051852541916
2	A	26	50	20120615	21	3242	63.84	-0.0395296166628416	0.0547024028465588
2	A	26	50	20120615	21	3244	63.88	-0.0389910841382899	0.0553496883940569
2	A	26	50	20120615	21	3246	63.92	-0.0387269797555167	0.0565644271334573
2	A	26	50	20120615	21	3248	63.96	-0.0387028674142783	0.0572607151808917
2	A	26	50	20120615	21	3250	64	-0.0384554507515411	0.0580625035600791
2	A	26	50	20120615	21	3252	64.04	-0.0380994931978918	0.0589282851029639
2	A	26	50	20120615	21	3254	64.08	-0.0374836031914783	0.0597500846040589
2	A	26	50	20120615	21	3256	64.12	-0.036972718542071	0.0612537471742521
2	A	26	50	20120615	21	3258	64.16	-0.0366536719623996	0.0619133363797429
2	A	26	50	20120615	21	3260	64.2	-0.0365210894409272	0.0630043314324357
2	A	26	50	20120615	21	3262	64.24	-0.036306482532837	0.063111175267073
2	A	26	50	20120615	21	3264	64.28	-0.0364175690081614	0.0636067864100066
2	A	26	50	20120615	21	3266	64.32	-0.0363656673704224	0.0644410309904505
2	A	26	50	20120615	21	3268	64.36	-0.0363129172045458	0.0645947560046805
2	A	26	50	20120615	21	3270	64.4	-0.0361879007256321	0.0651825031612027
2	A	26	50	20120615	21	3272	64.44	-0.0361502826448729	0.0658856501444146
2	A	26	50	20120615	21	3274	64.48	-0.035558575690376	0.0667749076324348
2	A	26	50	20120615	21	3276	64.52	-0.0351396856332011	0.0673342290963534
2	A	26	50	20120615	21	3278	64.56	-0.0347239775565415	0.0683519678865152
2	A	26	50	20120615	21	3280	64.6	-0.0346791469866143	0.0690918844223488
2	A	26	50	20120615	21	3282	64.64	-0.0338588324097598	0.0699131889486969
2	A	26	50	20120615	21	3284	64.68	-0.0335257144051428	0.0711895873994168
2	A	26	50	20120615	21	3286	64.72	-0.0336967635355118	0.0720731173225094
2	A	26	50	20120615	21	3288	64.76	-0.0332188300621079	0.072783264662855
2	A	26	50	20120615	21	3290	64.8	-0.0327846664984593	0.073889321089987
2	A	26	50	20120615	21	3292	64.84	-0.0318918734765332	0.0744953116014639
2	A	26	50	20120615	21	3294	64.88	-0.031001413906985	0.0754693511925484
2	A	26	50	20120615	21	3296	64.92	-0.0304493049322345	0.076166982742867
2	A	26	50	20120615	21	3298	64.96	-0.0297417031763011	0.0769820647295407
2	A	26	50	20120615	21	3300	65	-0.0292301821307908	0.077888009937597
2	A	26	50	20120615	21	3302	65.04	-0.0289925942523121	0.0783303759399072
2	A	26	50	20120615	21	3304	65.08	-0.0279047104694566	0.079400582053233
2	A	26	50	20120615	21	3306	65.12	-0.0274740117290359	0.0799642168685169
2	A	26	50	20120615	21	3308	65.16	-0.026890648634557	0.0807806423580749
2	A	26	50	20120615	21	3310	65.2	-0.0262411710560371	0.0815581062639895
2	A	26	50	20120615	21	3312	65.24	-0.0251787431173043	0.0821597834241011
2	A	26	50	20120615	21	3314	65.28	-0.0249395288932289	0.0822567277638018
2	A	26	50	20120615	21	3316	65.32	-0.0241216184794305	0.0827000130049276
2	A	26	50	20120615	21	3318	65.36	-0.0228813531852293	0.0834426165465298
2	A	26	50	20120615	21	3320	65.4	-0.0224269663676388	0.0838943163583517
2	A	26	50	20120615	21	3322	65.44	-0.0214894134864635	0.0850705884888555
2	A	26	50	20120615	21	3324	65.48	-0.0207398095877277	0.086103035100066
2	A	26	50	20120615	21	3326	65.52	-0.020144072124578	0.0869171271372461
2	A	26	50	20120615	21	3328	65.56	-0.0193500619199836	0.0873373606973052
2	A	26	50	20120615	21	3330	65.6	-0.0195416878576852	0.0872882874866909
2	A	26	50	20120615	21	3332	65.64	-0.0196001655884893	0.0873321988178026
2	A	26	50	20120615	21	3334	65.68	-0.0192384097592343	0.087619708435033
2	A	26	50	20120615	21	3336	65.72	-0.0191052615523368	0.0876052127460187
2	A	26	50	20120615	21	3338	65.76	-0.0188555821478999	0.0885805251293093
2	A	26	50	20120615	21	3340	65.8	-0.0192076506142527	0.0884514781417428
2	A	26	50	20120615	21	3342	65.84	-0.0190873010400947	0.0889311793820997
2	A	26	50	20120615	21	3344	65.88	-0.0194634818476860	0.0897330384719653
2	A	26	50	20120615	21	3346	65.92	-0.0200838266268209	0.0901044816641226
2	A	26	50	20120615	21	3348	65.96	-0.0201232831852111	0.0904188613390381
2	A	26	50	20120615	21	3350	66	-0.0202580577377053	0.0909448073628847
2	A	26	50	20120615	21	3352	66.04	-0.0206528354536417	0.0911196748698721
2	A	26	50	20120615	21	3354	66.08	-0.0211453353267382	0.0917022601468917
2	A	26	50	20120615	21	3356	66.12	-0.0214351076856684	0.092374577274444
2	A	26	50	20120615	21	3358	66.16	-0.0220057428580859	0.093140515339825
2	A	26	50	20120615	21	3360	66.2	-0.0222193598166824	0.094421156431232
2	A	26	50	20120615	21	3362	66.24	-0.0226377548991105	0.0950745938077266
2	A	26	50	20120615	21	3364	66.28	-0.0228315021571556	0.096275685386250
2	A	26	50	20120615	21	3366	66.32	-0.0235586200602497	0.0970201981161614
2	A	26	50	20120615	21	3368	66.36	-0.0242690502433078	0.0980618371155273
2	A	26	50	20120615	21	3370	66.4	-0.0248430795282751	0.099281596313074
2	A	26	50	20120615	21	3372	66.44	-0.0249600349898833	0.100596673504725
2	A	26	50	20120615	21	3374	66.48	-0.0253762380412897	0.101528923085041
2	A	26	50	20120615	21	3376	66.52	-0.0251259929514278	0.102719761615237
2	A	26	50	20120615	21	3378	66.56	-0.0257549644332933	0.103721802634857
2	A	26	50	20120615	21	3380	66.6	-0.0257326198590078	0.104687569076601
2	A	26	50	20120615	21	3382	66.64	-0.0260951535057221	0.10559980753501
2	A	26	50	20120615	21	3384	66.68	-0.0265933809437461	0.106539976711276
2	A	26	50	20120615	21	3386	66.72	-0.0266199681587188	0.107949664790249
2	A	26	50	20120615	21	3388	66.76	-0.0270952146263542	0.10886897431647
2	A	26	50	20120615	21	3390	66.8	-0.0275063972196142	0.109053175632969
2	A	26	50	20120615	21	3392	66.84	-0.0282330201479615	0.109407294708987
2	A	26	50	20120615	21	3394	66.88	-0.0281549555593185	0.109374767797053
2	A	26	50	20120615	21	3396	66.92	-0.0287179539784992	0.109939180429796
2	A	26	50	20120615	21	3398	66.96	-0.0291476627694263	0.109812537605285
2	A	26	50	20120615	21	3400	67	-0.0293105094611336	0.11048025853876
2	A	26	50	20120615	21	3402	67.04	-0.0291015594072929	0.110227326443129
2	A	26	50	20120615	21	3404	67.08	-0.0294855183894772	0.110713108801804
2	A	26	50	20120615	21	3406	67.12	-0.0294827606730306	0.110977920291359
2	A	26	50	20120615	21	3408	67.16	-0.0293710378016031	0.110674995746298
2	A	26	50	20120615	21	3410	67.2	-0.0291133680905388	0.110736514036262
2	A	26	50	20120615	21	3412	67.24	-0.0288684263015357	0.110471348993317
2	A	26	50	20120615	21	3414	67.28	-0.0292412129965773	0.110914846366477
2	A	26	50	20120615	21	3416	67.32	-0.0292204240572104	0.110799870803856
2	A	26	50	20120615	21	3418	67.36	-0.0292204240572104	0.110799870803856
2	A	26	50	20120615	21	3420	67.4	-0.0292336469540186	0.111092825143302
2	A	26	50	20120615	21	3422	67.44	-0.029561673789811	0.110853752340582
2	A	26	50	20120615	21	3424	67.48	-0.0291127316944357	0.110240478629259
2	A	26	50	20120615	21	3426	67.52	-0.0290194643099972	0.110309704383137
2	A	26	50	20120615	21	3428	67.56	-0.0290379905076643	0.110383526331093
2	A	26	50	20120615	21	3430	67.6	-0.0291107517954484	0.110283470721555
2	A	26	50	20120615	21	3432	67.64	-0.0288904880331088	0.109838912688223
2	A	26	50	20120615	21	3434	67.68	-0.0294008777077692	0.109753635610412
2	A	26	50	20120615	21	3436	67.72	-0.0295428647494315	0.109581667241228
2	A	26	50	20120615	21	3438	67.76	-0.0294749824984376	0.109526937176364
2	A	26	50	20120615	21	3440	67.8	-0.0291529660702852	0.109238154766927
2	A	26	50	20120615	21	3442	67.84	-0.0296376170581105	0.109139725502986
2	A	26	50	20120615	21	3444	67.88	-0.0294017262359066	0.108903551838070
2	A	26	50	20120615	21	3446	67.92	-0.0299546837387945	0.108712067321725
2	A	26	50	20120615	21	3448	67.96	-0.0304002317216202	0.108363110125209
2	A	26	50	20120615	21	3450	68	-0.0306190105597193	0.107902783610657
2	A	26	50	20120615	21	3452	68.04	-0.030872084076706	0.107525542142894
2	A	26	50	20120615	21	3454	68.08	-0.0313558158257157	0.107434961764224
2	A	26	50	20120615	21	3456	68.12	-0.0322317089955714	0.106284428320555
2	A	26	50	20120615	21	3458	68.16	-0.0324926313978293	0.10619589855155
2	A	26	50	20120615	21	3460	68.2	-0.033192101425779	0.105242294346442
2	A	26	50	20120615	21	3462	68.24	-0.0335655245169236	0.105045365107882
2	A	26	50	20120615	21	3464	68.28	-0.033811880519489	0.104526490151847
2	A	26	50	20120615	21	3466	68.32	-0.0344256492055589	0.103855445816501
2	A	26	50	20120615	21	3468	68.36	-0.0353554239121411	0.103088588512304
2	A	26	50	20120615	21	3470	68.4	-0.0362989872009565	0.102691053079921
2	A	26	50	20120615	21	3472	68.44	-0.0370438534842584	0.101776056905066
2	A	26	50	20120615	21	3474	68.48	-0.0376608748615218	0.101227624885578
2	A	26	50	20120615	21	3476	68.52	-0.0381726787497446	0.100496052209762
2	A	26	50	20120615	21	3478	68.56	-0.0388727144631193	0.0997180933291005
2	A	26	50	20120615	21	3480	68.6	-0.039222378766416	0.099756489227319
2	A	26	50	20120615	21	3482	68.64	-0.0387880737814112	0.100090526470751
2	A	26	50	20120615	21	3484	68.68	-0.0386059937852557	0.100543428364101
2	A	26	50	20120615	21	3486	68.72	-0.0381632742295548	0.101020371888012
2	A	26	50	20120615	21	3488	68.76	-0.0381548596588587	0.100770268219506
2	A	26	50	20120615	21	3490	68.8	-0.0383088675158011	0.100735478565872
2	A	26	50	20120615	21	3492	68.84	-0.0382144687605127	0.100700901044272
2	A	26	50	20120615	21	3494	68.88	-0.0378549756729575	0.100680677790330
2	A	26	50	20120615	21	3496	68.92	-0.0376302571378964	0.101040029456529
2	A	26	50	20120615	21	3498	68.96	-0.0375118167520476	0.100966843904676
2	A	26	50	20120615	21	3500	69	-0.03733921198676	0.100714336073114
2	A	26	50	20120615	21	3502	69.04	-0.0367464443720913	0.100473707635477
2	A	26	50	20120615	21	3504	69.08	-0.0363298170566162	0.100066272708157
2	A	26	50	20120615	21	3506	69.12	-0.0362254480957131	0.099702961243983
2	A	26	50	20120615	21	3508	69.16	-0.0360135989040696	0.099148589527533
2	A	26	50	20120615	21	3510	69.2	-0.0358203466207713	0.0987805404479253
2	A	26	50	20120615	21	3512	69.24	-0.0353472214734794	0.0980969803225522
2	A	26	50	20120615	21	3514	69.28	-0.0349173712611961	0.0970918280330956
2	A	26	50	20120615	21	3516	69.32	-0.0349282607056263	0.0954000043484286
2	A	26	50	20120615	21	3518	69.36	-0.0347479484764238	0.0945487892052363
2	A	26	50	20120615	21	3520	69.4	-0.0351567976173058	0.0939063119838502
2	A	26	50	20120615	21	3522	69.44	-0.0350459232740158	0.0920314890642122
2	A	26	50	20120615	21	3524	69.48	-0.0345995267630527	0.0911896784412096
2	A	26	50	20120615	21	3526	69.52	-0.0341807074165559	0.0891787374661931
2	A	26	50	20120615	21	3528	69.56	-0.0342555900246836	0.0883683223842753
2	A	26	50	20120615	21	3530	69.6	-0.0344916929789218	0.087198979900227
2	A	26	50	20120615	21	3532	69.64	-0.0344834198295819	0.0855936353748992
2	A	26	50	20120615	21	3534	69.68	-0.0347777176719117	0.0842398087316395
2	A	26	50	20120615	21	3536	69.72	-0.0348885213045236	0.0820849008159735
2	A	26	50	20120615	21	3538	69.76	-0.0345904050855754	0.0812696066972654
2	A	26	50	20120615	21	3540	69.8	-0.0348173156516582	0.0794894653756282
2	A	26	50	20120615	21	3542	69.84	-0.0351597674657868	0.0784242090097707
2	A	26	50	20120615	21	3544	69.88	-0.0349995370691699	0.0772635639391311
2	A	26	50	20120615	21	3546	69.92	-0.0357543735580866	0.0751746997968279
2	A	26	50	20120615	21	3548	69.96	-0.0359845368153628	0.0738374901629261
2	A	26	50	20120615	21	3550	70	-0.0365153618759996	0.0724144377657881
2	A	26	50	20120615	21	3552	70.04	-0.0368790268935638	0.0713544139901114
2	A	26	50	20120615	21	3554	70.08	-0.0377143321341795	0.0696035468892154
2	A	26	50	20120615	21	3556	70.12	-0.0379927907846107	0.0682133749574026
2	A	26	50	20120615	21	3558	70.16	-0.0390917054332527	0.0672331128266437
2	A	26	50	20120615	21	3560	70.2	-0.0391933873883874	0.0670638314632276
2	A	26	50	20120615	21	3562	70.24	-0.0390957359419055	0.0668669022246672
2	A	26	50	20120615	21	3564	70.28	-0.0398908775173498	0.0666452242487652
2	A	26	50	20120615	21	3566	70.32	-0.040573942667976	0.0668132328199751
2	A	26	50	20120615	21	3568	70.36	-0.0412717156396509	0.0664325265289843
2	A	26	50	20120615	21	3570	70.4	-0.0422940506238904	0.0658689624243786
2	A	26	50	20120615	21	3572	70.44	-0.0435548927254241	0.0656031609853306
2	A	26	50	20120615	21	3574	70.48	-0.0443491150620528	0.0647865940744164
2	A	26	50	20120615	21	3576	70.52	-0.0457364585667408	0.0641114485197394
2	A	26	50	20120615	21	3578	70.56	-0.0472497377891582	0.0634158675790862
2	A	26	50	20120615	21	3580	70.6	-0.0476947200865589	0.0631649153824431
2	A	26	50	20120615	21	3582	70.64	-0.0490623353120518	0.0626240494055135
2	A	26	50	20120615	21	3584	70.68	-0.0501466128503232	0.0624895576957319
2	A	26	50	20120615	21	3586	70.72	-0.0522391539478886	0.0619935222887295
2	A	26	50	20120615	21	3588	70.76	-0.0531863234812879	0.062059353930058
2	A	26	50	20120615	21	3590	70.8	-0.0535313208798289	0.0618730312932153
2	A	26	50	20120615	21	3592	70.84	-0.0546031533387514	0.0618735969786403
2	A	26	50	20120615	21	3594	70.88	-0.0554016183160673	0.0624030785363927
2	A	26	50	20120615	21	3596	70.92	-0.0560034368975351	0.0627921993980797
2	A	26	50	20120615	21	3598	70.96	-0.0567289991657107	0.06265650560677
2	A	26	50	20120615	21	3600	71	-0.0570072456841076	0.0629166501915685
2	A	26	50	20120615	21	3602	71.04	-0.0578279138143527	0.0627615109637762
2	A	26	50	20120615	21	3604	71.08	-0.0585480808577877	0.0622759619503388
2	A	26	50	20120615	21	3606	71.12	-0.0595055387948534	0.0625347276769141
2	A	26	50	20120615	21	3608	71.16	-0.0607428271695058	0.062190373745544
2	A	26	50	20120615	21	3610	71.2	-0.0617495845913558	0.062342705759415
2	A	26	50	20120615	21	3612	71.24	-0.0622043461755403	0.062283923972695
2	A	26	50	20120615	21	3614	71.28	-0.0631156229687266	0.0622621875102413
2	A	26	50	20120615	21	3616	71.32	-0.0638750202963819	0.0621917950301742
2	A	26	50	20120615	21	3618	71.36	-0.0646869556578794	0.0624014875461351
2	A	26	50	20120615	21	3620	71.4	-0.0649244798967478	0.0619791255946646
2	A	26	50	20120615	21	3622	71.44	-0.0647832282461379	0.0621111848571189
2	A	26	50	20120615	21	3624	71.48	-0.0645388804268311	0.0621829986218162
2	A	26	50	20120615	21	3626	71.52	-0.0648386937020542	0.062057133614765
2	A	26	50	20120615	21	3628	71.56	-0.0647507366895424	0.0620714101006772
2	A	26	50	20120615	21	3630	71.6	-0.0646752954670576	0.0621288908109199
2	A	26	50	20120615	21	3632	71.64	-0.0643097990429301	0.061735520237478
2	A	26	50	20120615	21	3634	71.68	-0.0638133676561303	0.0615422396699084
2	A	26	50	20120615	21	3636	71.72	-0.0636108876293375	0.0619164052231733
2	A	26	50	20120615	21	3638	71.76	-0.0634481752879187	0.0616370344049943
2	A	26	50	20120615	21	3640	71.8	-0.0632214768538702	0.06181084125181
2	A	26	50	20120615	21	3642	71.84	-0.0629836556301538	0.0618035792651672
2	A	26	50	20120615	21	3644	71.88	-0.0628168279272684	0.061460582978817
2	A	26	50	20120615	21	3646	71.92	-0.062103929941544	0.0618551414916513
2	A	26	50	20120615	21	3648	71.96	-0.0616941262065073	0.0618200336399654
2	A	26	50	20120615	21	3650	72	-0.0614502662908795	0.0611408363634323
2	A	26	50	20120615	21	3652	72.04	-0.0613937826011983	0.0610929510922103
2	A	26	50	20120615	21	3654	72.08	-0.0607029322049113	0.0604029633661963
2	A	26	50	20120615	21	3656	72.12	-0.0603681100729516	0.0605925457653002
2	A	26	50	20120615	21	3658	72.16	-0.060200426770861	0.0603979075527108
2	A	26	50	20120615	21	3660	72.2	-0.059750233096483	0.0602128364948708
2	A	26	50	20120615	21	3662	72.24	-0.0594121794865333	0.0593595565998774
2	A	26	50	20120615	21	3664	72.28	-0.0586232533796957	0.0590463860775577
2	A	26	50	20120615	21	3666	72.32	-0.0581057431397487	0.0580365456701418
2	A	26	50	20120615	21	3668	72.36	-0.0569405089460992	0.0574109612297582
2	A	26	50	20120615	21	3670	72.4	-0.0562501040270843	0.0569087598516239
2	A	26	50	20120615	21	3672	72.44	-0.0554152442637407	0.0559863178423626
2	A	26	50	20120615	21	3674	72.48	-0.0547715013212163	0.0544930426707851
2	A	26	50	20120615	21	3676	72.52	-0.054120050914777	0.0542343052284811
2	A	26	50	20120615	21	3678	72.56	-0.0531969937226161	0.0526817815797079
2	A	26	50	20120615	21	3680	72.6	-0.0522854765131241	0.0515614981641384
2	A	26	50	20120615	21	3682	72.64	-0.0515289076125935	0.050855628819819
2	A	26	50	20120615	21	3684	72.68	-0.0506980005761569	0.0495693167320269
2	A	26	50	20120615	21	3686	72.72	-0.0495331128648301	0.0484178640495427
2	A	26	50	20120615	21	3688	72.76	-0.048824938352404	0.0473956068470491
2	A	26	50	20120615	21	3690	72.8	-0.0481152859868052	0.0465507556648874
2	A	26	50	20120615	21	3692	72.84	-0.0475874024903782	0.0456405253897373
2	A	26	50	20120615	21	3694	72.88	-0.0469407038415084	0.0438977688036215
2	A	26	50	20120615	21	3696	72.92	-0.0464324142739881	0.0427053251410319
2	A	26	50	20120615	21	3698	72.96	-0.0459580587608969	0.0412016201444318
2	A	26	50	20120615	21	3700	73	-0.0452889589691991	0.0400009881853161
2	A	26	50	20120615	21	3702	73.04	-0.0448351802634405	0.0384724637406964
2	A	26	50	20120615	21	3704	73.08	-0.0440043227244785	0.0370753692334959
2	A	26	50	20120615	21	3706	73.12	-0.0435696571150153	0.0352798200550967
2	A	26	50	20120615	21	3708	73.16	-0.042911061394552	0.0339667192268993
2	A	26	50	20120615	21	3710	73.2	-0.0425729137394005	0.0331575154188976
2	A	26	50	20120615	21	3712	73.24	-0.0421161941765389	0.0312949247394673
2	A	26	50	20120615	21	3714	73.28	-0.0416787616582409	0.0304165729593334
2	A	26	50	20120615	21	3716	73.32	-0.0406681505044335	0.0292724883295092
2	A	26	50	20120615	21	3718	73.36	-0.0400832742014428	0.0278307965976192
2	A	26	50	20120615	21	3720	73.4	-0.0395950381822369	0.0271397199271621
2	A	26	50	20120615	21	3722	73.44	-0.0386522597819487	0.025590088345124
2	A	26	50	20120615	21	3724	73.48	-0.0376537330830318	0.0249574611211998
2	A	26	50	20120615	21	3726	73.52	-0.0371005139506349	0.0234008150398923
2	A	26	50	20120615	21	3728	73.56	-0.0361727050009044	0.0225662310481935
2	A	26	50	20120615	21	3730	73.6	-0.0359592860322066	0.0214799877530703
2	A	26	50	20120615	21	3732	73.64	-0.0350007037953589	0.0195312297483914
2	A	26	50	20120615	21	3734	73.68	-0.0347432391452611	0.0184440601433849
2	A	26	50	20120615	21	3736	73.72	-0.0338603739025428	0.0173877557493772
2	A	26	50	20120615	21	3738	73.76	-0.0332246283377136	0.0161243539212956
2	A	26	50	20120615	21	3740	73.8	-0.0329378399694	0.0153070657614646
2	A	26	50	20120615	21	3742	73.84	-0.032380901455334	0.0136712661470710
2	A	26	50	20120615	21	3744	73.88	-0.0319379344122597	0.0124932616049533
2	A	26	50	20120615	21	3746	73.92	-0.032197145616107	0.0120879621401128
2	A	26	50	20120615	21	3748	73.96	-0.0319818810987104	0.0109028723880476
2	A	26	50	20120615	21	3750	74	-0.0316953897152449	0.0109230673577183
2	A	26	50	20120615	21	3752	74.04	-0.0316119511150649	0.0109697364052766
2	A	26	50	20120615	21	3754	74.08	-0.0313858961481873	0.0106310958966985
2	A	26	50	20120615	21	3756	74.12	-0.0308007935710267	0.0103574879987862
2	A	26	50	20120615	21	3758	74.16	-0.0306343689190067	0.0104291603421273
2	A	26	50	20120615	21	3760	74.2	-0.0308038482723214	0.0105896170129141
2	A	26	50	20120615	21	3762	74.24	-0.0309801087796678	0.010691815155999
2	A	26	50	20120615	21	3764	74.28	-0.0308705567260586	0.0103244943963760
2	A	26	50	20120615	21	3766	74.32	-0.0305489221355681	0.0097612555608897
2	A	26	50	20120615	21	3768	74.36	-0.030529568622967	0.00987324006182621
2	A	26	50	20120615	21	3770	74.4	-0.0305246330176343	0.00933002649038308
2	A	26	50	20120615	21	3772	74.44	-0.030450641364051	0.00948929522177754
2	A	26	50	20120615	21	3774	74.48	-0.0304610994733447	0.00905683578547166
2	A	26	50	20120615	21	3776	74.52	-0.0304582144776775	0.0087739082201833
2	A	26	50	20120615	21	3778	74.56	-0.0304314292728061	0.0082334523651868
2	A	26	50	20120615	21	3780	74.6	-0.0304536960653457	0.00773148433229027
2	A	26	50	20120615	21	3782	74.64	-0.0305045441139808	0.00773282076410672
2	A	26	50	20120615	21	3784	74.68	-0.0299829962943132	0.00725918649993235
2	A	26	50	20120615	21	3786	74.72	-0.0295570775957333	0.00686146721978616
2	A	26	50	20120615	21	3788	74.76	-0.0292719792126267	0.00676812205360172
2	A	26	50	20120615	21	3790	74.8	-0.028894051851286	0.00677439409075085
2	A	26	50	20120615	21	3792	74.84	-0.0286680393108153	0.00690551290118627
2	A	26	50	20120615	21	3794	74.88	-0.0282931030111589	0.0067325828667793
2	A	26	50	20120615	21	3796	74.92	-0.0279614275043756	0.00635050478863295
2	A	26	50	20120615	21	3798	74.96	-0.0274260203917967	0.00625474838832467
2	A	26	50	20120615	21	3800	75	-0.0268559084783973	0.00536786677908925
2	A	26	50	20120615	21	3802	75.04	-0.0266499848415801	0.005434702512047
2	A	26	50	20120615	21	3804	75.08	-0.026478037685599	0.00449889618462129
2	A	26	50	20120615	21	3806	75.12	-0.0263620580313488	0.00390366783835408
2	A	26	50	20120615	21	3808	75.16	-0.026179087080649	0.00404923284032914
2	A	26	50	20120615	21	3810	75.2	-0.0264690645005457	0.00336395444547782
2	A	26	50	20120615	21	3812	75.24	-0.0260386273896341	0.00241783850118241
2	A	26	50	20120615	21	3814	75.28	-0.0257825769530986	0.00206335880070578
2	A	26	50	20120615	21	3816	75.32	-0.0260851550158361	0.00115013746387117
2	A	26	50	20120615	21	3818	75.36	-0.0258698975695073	0.000730809000491921
2	A	26	50	20120615	21	3820	75.4	-0.0257954462965162	0.000431073507014761
2	A	26	50	20120615	21	3822	75.44	-0.0259362948962607	-0.000610501852740839
2	A	26	50	20120615	21	3824	75.48	-0.0263581830861879	-0.00140130179254863
2	A	26	50	20120615	21	3826	75.52	-0.0267013137228265	-0.00198193545485215
2	A	26	50	20120615	21	3828	75.56	-0.0265337789131599	-0.00200295773945683
2	A	26	50	20120615	21	3830	75.6	-0.02645657699479	-0.00293646596984368
2	A	26	50	20120615	21	3832	75.64	-0.0266036622763446	-0.00342577679135696
2	A	26	50	20120615	21	3834	75.68	-0.0261784506845459	-0.00393089144942976
2	A	26	50	20120615	21	3836	75.72	-0.0262594497663308	-0.00486982318882832
2	A	26	50	20120615	21	3838	75.76	-0.0257511460566749	-0.00620402761891011
2	A	26	50	20120615	21	3840	75.8	-0.0250787207417852	-0.00692354624542691
2	A	26	50	20120615	21	3842	75.84	-0.0248797642280831	-0.0082169626350495
2	A	26	50	20120615	21	3844	75.88	-0.024281297332758	-0.0089048078275165
2	A	26	50	20120615	21	3846	75.92	-0.024131482619028	-0.0095743460254186
2	A	26	50	20120615	21	3848	75.96	-0.0238386131323962	-0.0106028894071970
2	A	26	50	20120615	21	3850	76	-0.0230616866276353	-0.0111364297578735
2	A	26	50	20120615	21	3852	76.04	-0.0225807833057503	-0.0117641284475328
2	A	26	50	20120615	21	3854	76.08	-0.0217816465769923	-0.0123683865473957
2	A	26	50	20120615	21	3856	76.12	-0.0208763731203782	-0.0128672150261838
2	A	26	50	20120615	21	3858	76.16	-0.0208138083123789	-0.0127822773596277
2	A	26	50	20120615	21	3860	76.2	-0.0205262421266059	-0.0136182755648889
2	A	26	50	20120615	21	3862	76.24	-0.0196044435845155	-0.014250301748049
2	A	26	50	20120615	21	3864	76.28	-0.0195124702054866	-0.0149482656385548
2	A	26	50	20120615	21	3866	76.32	-0.0189050796225829	-0.0149970418643211
2	A	26	50	20120615	21	3868	76.36	-0.0185643248647291	-0.0148214672505525
2	A	26	50	20120615	21	3870	76.4	-0.0176826334192676	-0.0145608984016852
2	A	26	50	20120615	21	3872	76.44	-0.0173810523770916	-0.0141212901158216
2	A	26	50	20120615	21	3874	76.48	-0.0169618087665261	-0.0135054708200862
2	A	26	50	20120615	21	3876	76.52	-0.0164770870680227	-0.0132689436017793
2	A	26	50	20120615	21	3878	76.56	-0.016142342717809	-0.0123958081483701
2	A	26	50	20120615	21	3880	76.6	-0.0156586109687993	-0.0120004647470087
2	A	26	50	20120615	21	3882	76.64	-0.0151050170698083	-0.0116445779040376
2	A	26	50	20120615	21	3884	76.68	-0.0146236187731765	-0.0102934382665463
2	A	26	50	20120615	21	3886	76.72	-0.0138823516633908	-0.00923151237362821
2	A	26	50	20120615	21	3888	76.76	-0.0132360984917932	-0.0085138838435376
2	A	26	50	20120615	21	3890	76.8	-0.0129944659625261	-0.00740535254267141
2	A	26	50	20120615	21	3892	76.84	-0.0125473906290531	-0.0064326988808781
2	A	26	50	20120615	21	3894	76.88	-0.0121059226523549	-0.00570608302359859
2	A	26	50	20120615	21	3896	76.92	-0.0122198516969397	-0.00540339889484387
2	A	26	50	20120615	21	3898	76.96	-0.0119423900670699	-0.00526464333117164
2	A	26	50	20120615	21	3900	77	-0.0119963211012710	-0.00450920580149099
2	A	26	50	20120615	21	3902	77.04	-0.0118623102241006	-0.00474644012657908
2	A	26	50	20120615	21	3904	77.08	-0.0122085309173729	-0.00433510904089505
2	A	26	50	20120615	21	3906	77.12	-0.0119611637521104	-0.00436092550947617
2	A	26	50	20120615	21	3908	77.16	-0.0115515155805656	-0.00419716665002118
2	A	26	50	20120615	21	3910	77.2	-0.0112048989074958	-0.00346387570472729
2	A	26	50	20120615	21	3912	77.24	-0.0113104345945879	-0.003906602331496
2	A	26	50	20120615	21	3914	77.28	-0.0109084019630765	-0.00294503610403166
2	A	26	50	20120615	21	3916	77.32	-0.0108548881218763	-0.00278145402127197
2	A	26	50	20120615	21	3918	77.36	-0.0108293544960076	-0.00258113774122963
2	A	26	50	20120615	21	3920	77.4	-0.0103012942228853	-0.00246636723957524
2	A	26	50	20120615	21	3922	77.44	-0.0100508157877856	-0.00218409728359339
2	A	26	50	20120615	21	3924	77.48	-0.00977469058973226	-0.00181149443631495
2	A	26	50	20120615	21	3926	77.52	-0.00973031256814499	-0.00170906294799226
2	A	26	50	20120615	21	3928	77.56	-0.00976720657156018	-0.00144327282265274
2	A	26	50	20120615	21	3930	77.6	-0.00977324314215117	-0.0012507255248153
2	A	26	50	20120615	21	3932	77.64	-0.00983227170913784	-0.00129882222096483
2	A	26	50	20120615	21	3934	77.68	-0.00984434767874695	-0.00119407000818629
2	A	26	50	20120615	21	3936	77.72	-0.0096082249255189	-0.0006557298166791
2	A	26	50	20120615	21	3938	77.76	-0.00991624346783087	-0.000334833445668139
2	A	26	50	20120615	21	3940	77.8	-0.00941362489669566	0.00037294508696053
2	A	26	50	20120615	21	3942	77.84	-0.00935348122231506	0.00073500921477217
2	A	26	50	20120615	21	3944	77.88	-0.00971951575470305	0.000560897604933821
2	A	26	50	20120615	21	3946	77.92	-0.00977424086981942	0.00105873401290787
2	A	26	50	20120615	21	3948	77.96	-0.00990911865990363	0.00144342414350391
2	A	26	50	20120615	21	3950	78	-0.00943434595381155	0.00181491683313589
2	A	26	50	20120615	21	3952	78.04	-0.00932894461700788	0.00212013240416725
2	A	26	50	20120615	21	3954	78.08	-0.00955690877219461	0.00215536753507377
2	A	26	50	20120615	21	3956	78.12	-0.00920991026146294	0.00235735258711971
2	A	26	50	20120615	21	3958	78.16	-0.00908031173060707	0.00232805008210734
2	A	26	50	20120615	21	3960	78.2	-0.00916604842782594	0.0024298098189879
2	A	26	50	20120615	21	3962	78.24	-0.00910035820785371	0.0022258236547512
2	A	26	50	20120615	21	3964	78.28	-0.00896218954280986	0.00226437511646149
2	A	26	50	20120615	21	3966	78.32	-0.00874032064807695	0.00186950547664349
2	A	26	50	20120615	21	3968	78.36	-0.0085857612478452	0.00215386139762985
2	A	26	50	20120615	21	3970	78.4	-0.00854287522156624	0.00207528062103659
2	A	26	50	20120615	21	3972	78.44	-0.00837245541623247	0.00178272933245627
2	A	26	50	20120615	21	3974	78.48	-0.00858723910101788	0.00195469063057303
2	A	26	50	20120615	21	3976	78.52	-0.00824369834244621	0.00153927953876156
2	A	26	50	20120615	21	3978	78.56	-0.00770524359964046	0.00161425407077077
2	A	26	50	20120615	21	3980	78.6	-0.00770368089365404	0.00101975404448818
2	A	26	50	20120615	21	3982	78.64	-0.00751536421568844	0.000810224163086981
2	A	26	50	20120615	21	3984	78.68	-0.00694517452054304	0.000209261180824351
2	A	26	50	20120615	21	3986	78.72	-0.0071351953258513	-0.000453785776826469
2	A	26	50	20120615	21	3988	78.76	-0.00630182048674827	-0.00117600342992697
2	A	26	50	20120615	21	3990	78.8	-0.0064037428581885	-0.00112913639246993
2	A	26	50	20120615	21	3992	78.84	-0.00618164768928562	-0.00165170951697022
2	A	26	50	20120615	21	3994	78.88	-0.00609883841414086	-0.00235301095148323
2	A	26	50	20120615	21	3996	78.92	-0.00571024929675336	-0.00313425929289075
2	A	26	50	20120615	21	3998	78.96	-0.00597363313771651	-0.00348815280184577
2	A	26	50	20120615	21	4000	79	-0.00603504394744899	-0.00330207623816297
2	A	26	50	20120615	21	4002	79.04	-0.00616363131560777	-0.00366174610241351
2	A	26	50	20120615	21	4004	79.08	-0.00625108274677102	-0.0043103574751264
2	A	26	50	20120615	21	4006	79.12	-0.00630313641246806	-0.0044437284206599
2	A	26	50	20120615	21	4008	79.16	-0.00661660604095622	-0.00468182046627356
2	A	26	50	20120615	21	4010	79.2	-0.00657030186049699	-0.0050371529375283
2	A	26	50	20120615	21	4012	79.24	-0.00650985130177336	-0.00534963049520245
2	A	26	50	20120615	21	4014	79.28	-0.00597014497996491	-0.00571077821262567
2	A	26	50	20120615	21	4016	79.32	-0.00615675045952004	-0.00577477137632301
2	A	26	50	20120615	21	4018	79.36	-0.00548622231212427	-0.00630745612779431
2	A	26	50	20120615	21	4020	79.4	-0.00512762159332689	-0.00606199249398681
2	A	26	50	20120615	21	4022	79.44	-0.00551449951230392	-0.00600070613504781
2	A	26	50	20120615	21	4024	79.48	-0.00530400301593284	-0.00589330580737371
2	A	26	50	20120615	21	4026	79.52	-0.00476537008221824	-0.00589928651652901
2	A	26	50	20120615	21	4028	79.56	-0.00479338628928495	-0.00527492600727298
2	A	26	50	20120615	21	4030	79.6	-0.00434075387432928	-0.00507204370743239
2	A	26	50	20120615	21	4032	79.64	-0.00427809219270087	-0.00508235544562243
2	A	26	50	20120615	21	4034	79.68	-0.0038585402835788	-0.00453863558572397
2	A	26	50	20120615	21	4036	79.72	-0.0040317977084254	-0.00462081765715382
2	A	26	50	20120615	21	4038	79.76	-0.0041883334721106	-0.00472432041225
2	A	26	50	20120615	21	4040	79.8	-0.004169172292554	-0.00415743431998631
2	A	26	50	20120615	21	4042	79.84	-0.0040431658641466	-0.00412957431280756
2	A	26	50	20120615	21	4044	79.88	-0.00446306001295078	-0.00315830658030534
2	A	26	50	20120615	21	4046	79.92	-0.0039749512729655	-0.00297481944165524
[truncated: 4,585 more rows]
