# Supplementary material for: How Do Ants Make Sense of Gravity? A Boltzmann Walker Analysis of Lasius niger Trajectories on Various Inclines
Source: PLoS One. 2013 Oct 29;8(10):e76531. doi: 10.1371/journal.pone.0076531 (PMC3812222; doi:10.1371/journal.pone.0076531)
Supplement: Dataset S2 — Trajectories for . (ZIP) [file pone.0076531.s006.zip › Incline2/2-A-26-50-20120615-22.txt]

Pente	Colonie	Temperature	Humidite	Date	Indiv	Frame	Time	X	Y
2	A	26	50	20120615	22	32	0	0	0
2	A	26	50	20120615	22	34	0.04	-0.00083509310858132	-0.000685610735038499
2	A	26	50	20120615	22	36	0.08	-0.00126437763543967	-0.000661356972443801
2	A	26	50	20120615	22	38	0.12	-0.00170441018537206	-0.00086408448661
2	A	26	50	20120615	22	40	0.16	-0.00213970511987050	-0.001203778584292
2	A	26	50	20120615	22	42	0.2	-0.00344085230793186	-0.0019840709173314
2	A	26	50	20120615	22	44	0.24	-0.00387473302886793	-0.0022659236803123
2	A	26	50	20120615	22	46	0.28	-0.00445774256995623	-0.0028733991160297
2	A	26	50	20120615	22	48	0.32	-0.00482062977006117	-0.0039349078159469
2	A	26	50	20120615	22	50	0.36	-0.0051830927060974	-0.0047410095464996
2	A	26	50	20120615	22	52	0.4	-0.00593220870115424	-0.0057608060173946
2	A	26	50	20120615	22	54	0.44	-0.00690182180378848	-0.006074931133869
2	A	26	50	20120615	22	56	0.48	-0.00718510292246743	-0.006873127410608
2	A	26	50	20120615	22	58	0.52	-0.00789045607883664	-0.0073830362526572
2	A	26	50	20120615	22	60	0.56	-0.00873814275919088	-0.0079525471252927
2	A	26	50	20120615	22	62	0.6	-0.00925592877078254	-0.0084936676606635
2	A	26	50	20120615	22	64	0.64	-0.00911988849715006	-0.0090026501928294
2	A	26	50	20120615	22	66	0.68	-0.00952560515499147	-0.0096578341230734
2	A	26	50	20120615	22	68	0.72	-0.00959776540201156	-0.0106704463890716
2	A	26	50	20120615	22	70	0.76	-0.0101034316033737	-0.0115596473085493
2	A	26	50	20120615	22	72	0.8	-0.0111959752199172	-0.0123595901390378
2	A	26	50	20120615	22	74	0.84	-0.0112765005401587	-0.0130642079043546
2	A	26	50	20120615	22	76	0.88	-0.0113516723549599	-0.0129213079878378
2	A	26	50	20120615	22	78	0.92	-0.0128014399533978	-0.0139639235016685
2	A	26	50	20120615	22	80	0.96	-0.0131791056852295	-0.0140610092627255
2	A	26	50	20120615	22	82	1	-0.0141801708974910	-0.0152186279163416
2	A	26	50	20120615	22	84	1.04	-0.0148028279158004	-0.0156967523085765
2	A	26	50	20120615	22	86	1.08	-0.0148173165337469	-0.0156550966480968
2	A	26	50	20120615	22	88	1.12	-0.0151516083356207	-0.0159082125914903
2	A	26	50	20120615	22	90	1.16	-0.0155854749144211	-0.0163556556204895
2	A	26	50	20120615	22	92	1.2	-0.0150982854132514	-0.0161398537019392
2	A	26	50	20120615	22	94	1.24	-0.0155182644148693	-0.0160584939956959
2	A	26	50	20120615	22	96	1.28	-0.0152798775057279	-0.0163945606355904
2	A	26	50	20120615	22	98	1.32	-0.0152690375587723	-0.0164979891444746
2	A	26	50	20120615	22	100	1.36	-0.0152109487366978	-0.0161468752722764
2	A	26	50	20120615	22	102	1.4	-0.0152514659552598	-0.016701459120761
2	A	26	50	20120615	22	104	1.44	-0.0152270566291733	-0.0162433104950946
2	A	26	50	20120615	22	106	1.48	-0.0153471657870256	-0.0162442014496389
2	A	26	50	20120615	22	108	1.52	-0.0151661747353131	-0.0163272440700215
2	A	26	50	20120615	22	110	1.56	-0.0155594321716700	-0.0165551799409369
2	A	26	50	20120615	22	112	1.6	-0.0153204159374933	-0.0168633229340424
2	A	26	50	20120615	22	114	1.64	-0.0155185967550565	-0.0167179912773051
2	A	26	50	20120615	22	116	1.68	-0.0156318540481991	-0.0169385873798319
2	A	26	50	20120615	22	118	1.72	-0.0154281790109462	-0.0171009108125211
2	A	26	50	20120615	22	120	1.76	-0.0157476074282794	-0.0171974591724243
2	A	26	50	20120615	22	122	1.8	-0.0155974603743622	-0.017366641540891
2	A	26	50	20120615	22	124	1.84	-0.0153627150651439	-0.0170368610802812
2	A	26	50	20120615	22	126	1.88	-0.0156404595377262	-0.0173881446581069
2	A	26	50	20120615	22	128	1.92	-0.015784603255071	-0.0170620623659627
2	A	26	50	20120615	22	130	1.96	-0.0155922277841814	-0.0171269323420688
2	A	26	50	20120615	22	132	2	-0.0161223952355117	-0.0165726808337713
2	A	26	50	20120615	22	134	2.04	-0.0167663998075451	-0.0169547730540533
2	A	26	50	20120615	22	136	2.08	-0.0168444502540525	-0.0168881494531299
2	A	26	50	20120615	22	138	2.12	-0.0177633001608654	-0.0167962609269147
2	A	26	50	20120615	22	140	2.16	-0.0177605636576222	-0.0166799630746129
2	A	26	50	20120615	22	142	2.2	-0.0187350911523857	-0.0166509646255165
2	A	26	50	20120615	22	144	2.24	-0.0194946016171259	-0.0164186871189645
2	A	26	50	20120615	22	146	2.28	-0.0202077329480882	-0.0164491775633693
2	A	26	50	20120615	22	148	2.32	-0.0212327195827572	-0.0159091954699162
2	A	26	50	20120615	22	150	2.36	-0.0225199155540257	-0.0162051691553174
2	A	26	50	20120615	22	152	2.4	-0.0235551410948863	-0.0165153274027493
2	A	26	50	20120615	22	154	2.44	-0.0234076386203307	-0.0162691128215401
2	A	26	50	20120615	22	156	2.48	-0.0250581672689764	-0.0163002255199123
2	A	26	50	20120615	22	158	2.52	-0.0258789768205777	-0.0161486218260259
2	A	26	50	20120615	22	160	2.56	-0.0264916141357977	-0.0157783807153966
2	A	26	50	20120615	22	162	2.6	-0.0270005188862177	-0.0157060436916813
2	A	26	50	20120615	22	164	2.64	-0.0275647900976046	-0.0155148420180484
2	A	26	50	20120615	22	166	2.68	-0.0277859023880816	-0.0155166097850014
2	A	26	50	20120615	22	168	2.72	-0.0286159750385165	-0.0153447121264949
2	A	26	50	20120615	22	170	2.76	-0.0295762967580459	-0.0155212766897572
2	A	26	50	20120615	22	172	2.8	-0.0293837515815289	-0.0154243323500565
2	A	26	50	20120615	22	174	2.84	-0.030100757857652	-0.0156296761593131
2	A	26	50	20120615	22	176	2.88	-0.030648412059681	-0.0155956643231380
2	A	26	50	20120615	22	178	2.92	-0.0309258100499405	-0.0154813251566202
2	A	26	50	20120615	22	180	2.96	-0.0312498770877583	-0.0151030937393635
2	A	26	50	20120615	22	182	3	-0.0322182598245932	-0.0145988558936994
2	A	26	50	20120615	22	184	3.04	-0.0324420591208388	-0.0150258776788579
2	A	26	50	20120615	22	186	3.08	-0.0328569893800391	-0.0146792539347203
2	A	26	50	20120615	22	188	3.12	-0.0333884508367789	-0.0145010630258613
2	A	26	50	20120615	22	190	3.16	-0.0339099420879039	-0.0145329535416928
2	A	26	50	20120615	22	192	3.2	-0.0339098006665477	-0.0148781630722680
2	A	26	50	20120615	22	194	3.24	-0.0348631927396215	-0.0146478583936356
2	A	26	50	20120615	22	196	3.28	-0.0353584503291646	-0.0154778603333924
2	A	26	50	20120615	22	198	3.32	-0.035830656237641	-0.0153532681185473
2	A	26	50	20120615	22	200	3.36	-0.0358692642678937	-0.0155689356868092
2	A	26	50	20120615	22	202	3.4	-0.036439121622852	-0.0158044729556224
2	A	26	50	20120615	22	204	3.44	-0.0371542894213441	-0.0160570514978623
2	A	26	50	20120615	22	206	3.48	-0.0379961707550248	-0.0164562839865202
2	A	26	50	20120615	22	208	3.52	-0.038277599253937	-0.0167102767423224
2	A	26	50	20120615	22	210	3.56	-0.0388078586291488	-0.0171753408723088
2	A	26	50	20120615	22	212	3.6	-0.0392850142850935	-0.0173798361534279
2	A	26	50	20120615	22	214	3.64	-0.0397760999446275	-0.0175438142159851
2	A	26	50	20120615	22	216	3.68	-0.0400001820835856	-0.0181514310730587
2	A	26	50	20120615	22	218	3.72	-0.0406647917472228	-0.0183325211197206
2	A	26	50	20120615	22	220	3.76	-0.0406498010834616	-0.0183274299508960
2	A	26	50	20120615	22	222	3.8	-0.0416959655662271	-0.0186431531286958
2	A	26	50	20120615	22	224	3.84	-0.0415644437049264	-0.018705237104084
2	A	26	50	20120615	22	226	3.88	-0.0423100170950095	-0.0188712657763066
2	A	26	50	20120615	22	228	3.92	-0.0424341143351078	-0.0186179094166075
2	A	26	50	20120615	22	230	3.96	-0.0426727628737582	-0.0186497999324390
2	A	26	50	20120615	22	232	4	-0.0429905366612235	-0.0187987166205569
2	A	26	50	20120615	22	234	4.04	-0.0430244070760423	-0.0191092072081759
2	A	26	50	20120615	22	236	4.08	-0.0435338775118872	-0.0193839181926668
2	A	26	50	20120615	22	238	4.12	-0.0436480752570488	-0.0191821806279943
2	A	26	50	20120615	22	240	4.16	-0.0439536160971995	-0.0198651750679424
2	A	26	50	20120615	22	242	4.2	-0.044724433199371	-0.0197259457427268
2	A	26	50	20120615	22	244	4.24	-0.0448408936862324	-0.0199558261572905
2	A	26	50	20120615	22	246	4.28	-0.0454319642446263	-0.0199380777770828
2	A	26	50	20120615	22	248	4.32	-0.045792376570997	-0.0198334966841453
2	A	26	50	20120615	22	250	4.36	-0.0459242519856883	-0.0200201021637004
2	A	26	50	20120615	22	252	4.4	-0.0470958572114363	-0.0202028892666371
2	A	26	50	20120615	22	254	4.44	-0.0468932004079483	-0.0204211024193113
2	A	26	50	20120615	22	256	4.48	-0.0472928571606749	-0.0204293048579730
2	A	26	50	20120615	22	258	4.52	-0.0475507390037736	-0.0209420279850114
2	A	26	50	20120615	22	260	4.56	-0.0474734522325899	-0.0212945207154329
2	A	26	50	20120615	22	262	4.6	-0.0477180404682024	-0.0215279366639026
2	A	26	50	20120615	22	264	4.64	-0.0475165857462423	-0.0213553318986149
2	A	26	50	20120615	22	266	4.68	-0.0477102622936093	-0.0216936824934127
2	A	26	50	20120615	22	268	4.72	-0.0481592750996628	-0.0218963392969008
2	A	26	50	20120615	22	270	4.76	-0.0480049844000079	-0.0212658828907948
2	A	26	50	20120615	22	272	4.8	-0.0481595579423752	-0.0209375025016118
2	A	26	50	20120615	22	274	4.84	-0.0476681187294506	-0.0207785448972011
2	A	26	50	20120615	22	276	4.88	-0.0478254499882646	-0.0202508311064016
2	A	26	50	20120615	22	278	4.92	-0.0479573254029559	-0.0201813225098109
2	A	26	50	20120615	22	280	4.96	-0.0481324757526558	-0.0202113745480113
2	A	26	50	20120615	22	282	5	-0.048294120362835	-0.0199107127446508
2	A	26	50	20120615	22	284	5.04	-0.0480885644215441	-0.0196461840978089
2	A	26	50	20120615	22	286	5.08	-0.0483599520041635	-0.0192625079583371
2	A	26	50	20120615	22	288	5.12	-0.0481044036134427	-0.0186331829230811
2	A	26	50	20120615	22	290	5.16	-0.04784178415491	-0.0186874887238762
2	A	26	50	20120615	22	292	5.2	-0.04743774334014	-0.0182900947128494
2	A	26	50	20120615	22	294	5.24	-0.0472554512119501	-0.0181284501026701
2	A	26	50	20120615	22	296	5.28	-0.0471318489465987	-0.0178471630251141
2	A	26	50	20120615	22	298	5.32	-0.046507473658811	-0.0174767804931286
2	A	26	50	20120615	22	300	5.36	-0.0458956141610503	-0.0168793459737041
2	A	26	50	20120615	22	302	5.4	-0.0450067102264207	-0.01587334515611
2	A	26	50	20120615	22	304	5.44	-0.0440782790227227	-0.0153683294929866
2	A	26	50	20120615	22	306	5.48	-0.0432595200807868	-0.0144765971312322
2	A	26	50	20120615	22	308	5.52	-0.0430954713075515	-0.0138612728102437
2	A	26	50	20120615	22	310	5.56	-0.041730472377149	-0.0132706972265967
2	A	26	50	20120615	22	312	5.6	-0.0415593525361019	-0.0119874398400993
2	A	26	50	20120615	22	314	5.64	-0.0408407906250601	-0.0114982633688745
2	A	26	50	20120615	22	316	5.68	-0.0403688675592962	-0.0107630137377967
2	A	26	50	20120615	22	318	5.72	-0.0399714028375913	-0.0100643215273063
2	A	26	50	20120615	22	320	5.76	-0.0397198142448451	-0.0090708364997392
2	A	26	50	20120615	22	322	5.8	-0.0394133541658788	-0.0078185503902578
2	A	26	50	20120615	22	324	5.84	-0.0390638312839383	-0.0077998120605564
2	A	26	50	20120615	22	326	5.88	-0.0389807462371489	-0.0069951952542442
2	A	26	50	20120615	22	328	5.92	-0.0392068082750942	-0.0068662896880339
2	A	26	50	20120615	22	330	5.96	-0.0391708165399319	-0.0061813153490985
2	A	26	50	20120615	22	332	6	-0.0394139198513038	-0.0055637282864101
2	A	26	50	20120615	22	334	6.04	-0.0387879889285975	-0.0051437068583853
2	A	26	50	20120615	22	336	6.08	-0.0389017624096904	-0.0045684754918901
2	A	26	50	20120615	22	338	6.12	-0.0386505980810129	-0.0043212709611873
2	A	26	50	20120615	22	340	6.16	-0.0383311272372728	-0.0039530097495453
2	A	26	50	20120615	22	342	6.2	-0.0377751291752258	-0.0036181946886535
2	A	26	50	20120615	22	344	6.24	-0.0376236669026957	-0.0034151136210967
2	A	26	50	20120615	22	346	6.28	-0.0378645781830459	-0.0027821823412566
2	A	26	50	20120615	22	348	6.32	-0.0373219444391634	-0.0028255986976215
2	A	26	50	20120615	22	350	6.36	-0.0375203586019643	-0.0026564587555616
2	A	26	50	20120615	22	352	6.4	-0.037510600528384	-0.0021802930491106
2	A	26	50	20120615	22	354	6.44	-0.0375182372816208	-0.0020721057115891
2	A	26	50	20120615	22	356	6.48	-0.0371868163332786	-0.0023821720351394
2	A	26	50	20120615	22	358	6.52	-0.0372582341181785	-0.00216650446687750
2	A	26	50	20120615	22	360	6.56	-0.0371646838910275	-0.002872974851961
2	A	26	50	20120615	22	362	6.6	-0.0370485062468785	-0.0027976679797646
2	A	26	50	20120615	22	364	6.64	-0.0369829574482626	-0.0032507112944708
2	A	26	50	20120615	22	366	6.68	-0.0366723961499654	-0.0034929660777053
2	A	26	50	20120615	22	368	6.72	-0.0358979728032099	-0.0035095123763851
2	A	26	50	20120615	22	370	6.76	-0.0354533511302676	-0.0038255961786433
2	A	26	50	20120615	22	372	6.8	-0.0351982340746833	-0.0038132995917185
2	A	26	50	20120615	22	374	6.84	-0.0342447925041348	-0.0041896430338694
2	A	26	50	20120615	22	376	6.88	-0.0330721195471472	-0.0047628167196314
2	A	26	50	20120615	22	378	6.92	-0.0324906373567063	-0.0047308979195286
2	A	26	50	20120615	22	380	6.96	-0.0310470152233037	-0.0051741195210442
2	A	26	50	20120615	22	382	7	-0.029757344378301	-0.0052624583712178
2	A	26	50	20120615	22	384	7.04	-0.029276441056416	-0.0050737315713191
2	A	26	50	20120615	22	386	7.08	-0.0283259693343485	-0.0053557469688597
2	A	26	50	20120615	22	388	7.12	-0.027564698173723	-0.0057654446378792
2	A	26	50	20120615	22	390	7.16	-0.0269298718477094	-0.0061031729787095
2	A	26	50	20120615	22	392	7.2	-0.0265511808110449	-0.0061231487452781
2	A	26	50	20120615	22	394	7.24	-0.0254977826259079	-0.0063713927229492
2	A	26	50	20120615	22	396	7.28	-0.0256178705705568	-0.0067105423484097
2	A	26	50	20120615	22	398	7.32	-0.0254301407912196	-0.0070474858007129
2	A	26	50	20120615	22	400	7.36	-0.024821208715533	-0.007927013499424
2	A	26	50	20120615	22	402	7.4	-0.0247698586210832	-0.0082859267594187
2	A	26	50	20120615	22	404	7.44	-0.0239503360038236	-0.0087513585849313
2	A	26	50	20120615	22	406	7.48	-0.0242822024294379	-0.0084574355091955
2	A	26	50	20120615	22	408	7.52	-0.0230305032185849	-0.0094928024714122
2	A	26	50	20120615	22	410	7.56	-0.0224825096053009	-0.0101259600254223
2	A	26	50	20120615	22	412	7.6	-0.0217833577754027	-0.0100709824731851
2	A	26	50	20120615	22	414	7.64	-0.0207394136079302	-0.0108482625313366
2	A	26	50	20120615	22	416	7.68	-0.0201479753540101	-0.0107993165999428
2	A	26	50	20120615	22	418	7.72	-0.0196812212388167	-0.0115840000660933
2	A	26	50	20120615	22	420	7.76	-0.0189546690211475	-0.0117106428906039
2	A	26	50	20120615	22	422	7.8	-0.0184158041564087	-0.01204958038403
2	A	26	50	20120615	22	424	7.84	-0.0182923362413457	-0.0118696853478283
2	A	26	50	20120615	22	426	7.88	-0.0174221069968072	-0.0116307610375332
2	A	26	50	20120615	22	428	7.92	-0.0170378156744358	-0.0116987352124087
2	A	26	50	20120615	22	430	7.96	-0.0168341477082506	-0.0113078253705653
2	A	26	50	20120615	22	432	8	-0.0170463363111491	-0.0116661022344569
2	A	26	50	20120615	22	434	8.04	-0.0171560580703858	-0.0112138155240066
2	A	26	50	20120615	22	436	8.08	-0.0168247714723321	-0.0114285567823851
2	A	26	50	20120615	22	438	8.12	-0.0167928173168903	-0.0109686616029692
2	A	26	50	20120615	22	440	8.16	-0.0169189368823827	-0.0114764774089461
2	A	26	50	20120615	22	442	8.2	-0.0164993821448335	-0.0114579936376859
2	A	26	50	20120615	22	444	8.24	-0.0168674665797801	-0.0111652160749356
2	A	26	50	20120615	22	446	8.28	-0.0172767682690021	-0.0114946146978836
2	A	26	50	20120615	22	448	8.32	-0.0175383199962952	-0.0117486710932961
2	A	26	50	20120615	22	450	8.36	-0.0175451435767337	-0.0120339533241658
2	A	26	50	20120615	22	452	8.4	-0.0176167169251254	-0.0121707219177829
2	A	26	50	20120615	22	454	8.44	-0.0176149067317656	-0.0120655327130136
2	A	26	50	20120615	22	456	8.48	-0.0174854991197406	-0.0127754608502571
2	A	26	50	20120615	22	458	8.52	-0.0171507264852556	-0.0126820944708692
2	A	26	50	20120615	22	460	8.56	-0.0172741024764371	-0.0129873383261718
2	A	26	50	20120615	22	462	8.6	-0.0173730762125998	-0.0134421281946275
2	A	26	50	20120615	22	464	8.64	-0.0168034522028793	-0.0145535798465
2	A	26	50	20120615	22	466	8.68	-0.0162713472789686	-0.0147237733776638
2	A	26	50	20120615	22	468	8.72	-0.0160709815014516	-0.0153471870002291
2	A	26	50	20120615	22	470	8.76	-0.0150181207174683	-0.0165198740993523
2	A	26	50	20120615	22	472	8.8	-0.0143522241194893	-0.0171168702125725
2	A	26	50	20120615	22	474	8.84	-0.0136875366741061	-0.0181993022021450
2	A	26	50	20120615	22	476	8.88	-0.0132465141746801	-0.0186830339511548
2	A	26	50	20120615	22	478	8.92	-0.0126293301628570	-0.0191006300029201
2	A	26	50	20120615	22	480	8.96	-0.0121315057756982	-0.0207364579015849
2	A	26	50	20120615	22	482	9	-0.0113314498081247	-0.0208726395965736
2	A	26	50	20120615	22	484	9.04	-0.0113178733579259	-0.0212791411429421
2	A	26	50	20120615	22	486	9.08	-0.0106298231044924	-0.0213884527802457
2	A	26	50	20120615	22	488	9.12	-0.0104429489243604	-0.0218140179254350
2	A	26	50	20120615	22	490	9.16	-0.00976023732712479	-0.0223127261960703
2	A	26	50	20120615	22	492	9.2	-0.00957856038183453	-0.0224608579956611
2	A	26	50	20120615	22	494	9.24	-0.0093111467393254	-0.0223441288082228
2	A	26	50	20120615	22	496	9.28	-0.00892455024884728	-0.0225481927542054
2	A	26	50	20120615	22	498	9.32	-0.00902740600123868	-0.0227395075649232
2	A	26	50	20120615	22	500	9.36	-0.00917549537442258	-0.0227443088199675
2	A	26	50	20120615	22	502	9.4	-0.00885390321033893	-0.0229410683529005
2	A	26	50	20120615	22	504	9.44	-0.00875363546876668	-0.0226399540012
2	A	26	50	20120615	22	506	9.48	-0.00853591729083934	-0.0231230210698354
2	A	26	50	20120615	22	508	9.52	-0.0083084834657385	-0.0228848250795249
2	A	26	50	20120615	22	510	9.56	-0.00835378072614131	-0.0229219481855372
2	A	26	50	20120615	22	512	9.6	-0.00841732134149874	-0.0228700182635268
2	A	26	50	20120615	22	514	9.64	-0.00804801361182063	-0.0230118497416972
2	A	26	50	20120615	22	516	9.68	-0.00808839648009419	-0.0228596308649112
2	A	26	50	20120615	22	518	9.72	-0.00814463268240196	-0.0227553538278896
2	A	26	50	20120615	22	520	9.76	-0.0077686852200485	-0.0229331699701546
2	A	26	50	20120615	22	522	9.8	-0.0073868687714112	-0.0234507792050510
2	A	26	50	20120615	22	524	9.84	-0.00726060778456253	-0.0234462112952445
2	A	26	50	20120615	22	526	9.88	-0.00676025195512712	-0.0237953735527266
2	A	26	50	20120615	22	528	9.92	-0.00652489853407699	-0.023756383684812
2	A	26	50	20120615	22	530	9.96	-0.00628291952248714	-0.0237703914701473
2	A	26	50	20120615	22	532	10	-0.00618210023762556	-0.0238389242593799
2	A	26	50	20120615	22	534	10.04	-0.00597578062101095	-0.0240158565181684
2	A	26	50	20120615	22	536	10.08	-0.00567151964413419	-0.0238818951384726
2	A	26	50	20120615	22	538	10.12	-0.00548576269271649	-0.0243174022050054
2	A	26	50	20120615	22	540	10.16	-0.00519473875478354	-0.0240162949243727
2	A	26	50	20120615	22	542	10.2	-0.0048691061825522	-0.0244287036407913
2	A	26	50	20120615	22	544	10.24	-0.00472173664407155	-0.024160379244748
2	A	26	50	20120615	22	546	10.28	-0.00461290230384522	-0.0242119945042407
2	A	26	50	20120615	22	548	10.32	-0.00451438465155641	-0.0243933567870133
2	A	26	50	20120615	22	550	10.36	-0.00430352116676589	-0.0246263951404619
2	A	26	50	20120615	22	552	10.4	-0.00322830378768178	-0.0250944623529480
2	A	26	50	20120615	22	554	10.44	-0.00302312897694591	-0.0250559115983444
2	A	26	50	20120615	22	556	10.48	-0.00313246182745297	-0.0252036262049343
2	A	26	50	20120615	22	558	10.52	-0.00288557549480169	-0.0252667779115621
2	A	26	50	20120615	22	560	10.56	-0.00216924097012066	-0.0256139461279212
2	A	26	50	20120615	22	562	10.6	-0.00186256168805224	-0.0257589807998104
2	A	26	50	20120615	22	564	10.64	-0.00121721361313453	-0.0256036577242550
2	A	26	50	20120615	22	566	10.68	-0.00070271635518217	-0.0259596089139432
2	A	26	50	20120615	22	568	10.72	0.000221933948556772	-0.0257199470912753
2	A	26	50	20120615	22	570	10.76	0.00091139700133915	-0.0259506138085798
2	A	26	50	20120615	22	572	10.8	0.00138242699123841	-0.0259996184298363
2	A	26	50	20120615	22	574	10.84	0.00179754392662891	-0.0258825045763091
2	A	26	50	20120615	22	576	10.88	0.0024085400470098	-0.0257236891003614
2	A	26	50	20120615	22	578	10.92	0.00301495482255538	-0.0258655347206674
2	A	26	50	20120615	22	580	10.96	0.00332789907070511	-0.0254566926508532
2	A	26	50	20120615	22	582	11	0.00356972958987091	-0.024977825796498
2	A	26	50	20120615	22	584	11.04	0.00336461912585213	-0.0247112394689229
2	A	26	50	20120615	22	586	11.08	0.0037894418089212	-0.0246692868235951
2	A	26	50	20120615	22	588	11.12	0.00364332526365681	-0.0247045573098407
2	A	26	50	20120615	22	590	11.16	0.00374813970183209	-0.0249686404794104
2	A	26	50	20120615	22	592	11.2	0.00391949995918484	-0.0252126488874623
2	A	26	50	20120615	22	594	11.24	0.00373495216036296	-0.0252109023337127
2	A	26	50	20120615	22	596	11.28	0.0035311074174825	-0.0257741694534703
2	A	26	50	20120615	22	598	11.32	0.00341873400781634	-0.0255090326947966
2	A	26	50	20120615	22	600	11.36	0.00354766078723008	-0.0258451134768268
2	A	26	50	20120615	22	602	11.4	0.00362506069549876	-0.0256776847331774
2	A	26	50	20120615	22	604	11.44	0.00382364456392719	-0.0261350555413845
2	A	26	50	20120615	22	606	11.48	0.00336473226293712	-0.0267586530117129
2	A	26	50	20120615	22	608	11.52	0.00379470268337323	-0.0272504528490959
2	A	26	50	20120615	22	610	11.56	0.00409794542648508	-0.0278589677317817
2	A	26	50	20120615	22	612	11.6	0.00371853243379703	-0.0288542848730188
2	A	26	50	20120615	22	614	11.64	0.00392256526708128	-0.0294392559283181
2	A	26	50	20120615	22	616	11.68	0.00431479032753765	-0.030806496387217
2	A	26	50	20120615	22	618	11.72	0.00435924966640475	-0.0314308186419961
2	A	26	50	20120615	22	620	11.76	0.00428133357018581	-0.0325511515550403
2	A	26	50	20120615	22	622	11.8	0.00434939966894282	-0.0329646251742713
2	A	26	50	20120615	22	624	11.84	0.00433511611196286	-0.0330971369850657
2	A	26	50	20120615	22	626	11.88	0.00426513375382882	-0.0331314811614279
2	A	26	50	20120615	22	628	11.92	0.00374446274656992	-0.0333325399035905
2	A	26	50	20120615	22	630	11.96	0.00364594862981501	-0.0337054114514458
2	A	26	50	20120615	22	632	12	0.00369505719576842	-0.0337247508219112
2	A	26	50	20120615	22	634	12.04	0.00293179199402003	-0.0337563019264878
2	A	26	50	20120615	22	636	12.08	0.00286888777476568	-0.0346485009787177
2	A	26	50	20120615	22	638	12.12	0.0019143289755029	-0.035372118703245
2	A	26	50	20120615	22	640	12.16	0.00190049796686289	-0.0356050113926966
2	A	26	50	20120615	22	642	12.2	0.0014267364234679	-0.036533725439107
2	A	26	50	20120615	22	644	12.24	0.000511492761239101	-0.0376346553420754
2	A	26	50	20120615	22	646	12.28	0.000223594235278991	-0.037771515859574
2	A	26	50	20120615	22	648	12.32	-0.000425020672967799	-0.0389909073615946
2	A	26	50	20120615	22	650	12.36	-0.00086238743033512	-0.0394623566658151
2	A	26	50	20120615	22	652	12.4	-0.00140332411794283	-0.0399380981081974
2	A	26	50	20120615	22	654	12.44	-0.00176430212973856	-0.0405188449075859
2	A	26	50	20120615	22	656	12.48	-0.00256863609333826	-0.041310309527768
2	A	26	50	20120615	22	658	12.52	-0.0029163912083258	-0.0416415183440758
2	A	26	50	20120615	22	660	12.56	-0.00311607816333288	-0.0422117292524246
2	A	26	50	20120615	22	662	12.6	-0.0035850313806158	-0.0425553831480813
2	A	26	50	20120615	22	664	12.64	-0.00415333310065543	-0.043415719968751
2	A	26	50	20120615	22	666	12.68	-0.00425246947137779	-0.0431572017295492
2	A	26	50	20120615	22	668	12.72	-0.00464243886120217	-0.0438861581102744
2	A	26	50	20120615	22	670	12.76	-0.00485046967622725	-0.0443353123376841
2	A	26	50	20120615	22	672	12.8	-0.00506465232024865	-0.04445686399337
2	A	26	50	20120615	22	674	12.84	-0.00558084027051483	-0.0449376966045769
2	A	26	50	20120615	22	676	12.88	-0.00601153901093556	-0.0451204837075136
2	A	26	50	20120615	22	678	12.92	-0.00594068691146067	-0.0456539250632408
2	A	26	50	20120615	22	680	12.96	-0.00685363247665062	-0.0459786992078397
2	A	26	50	20120615	22	682	13	-0.006884250200276	-0.0457659307773807
2	A	26	50	20120615	22	684	13.04	-0.00713817224540009	-0.0459673854993408
2	A	26	50	20120615	22	686	13.08	-0.00752467681199665	-0.0458323281041341
2	A	26	50	20120615	22	688	13.12	-0.0073118376708595	-0.0461829116462464
2	A	26	50	20120615	22	690	13.16	-0.00770958523527693	-0.046086108727902
2	A	26	50	20120615	22	692	13.2	-0.00752227264894062	-0.046242874301291
2	A	26	50	20120615	22	694	13.24	-0.00791768676098014	-0.0467162115806173
2	A	26	50	20120615	22	696	13.28	-0.00757636631770139	-0.046866188928907
2	A	26	50	20120615	22	698	13.32	-0.00763314699223067	-0.0467355863064218
2	A	26	50	20120615	22	700	13.36	-0.00692448457612551	-0.0468976551806698
2	A	26	50	20120615	22	702	13.4	-0.0068975438077623	-0.0465438896580421
2	A	26	50	20120615	22	704	13.44	-0.00683510627898353	-0.0461199791427208
2	A	26	50	20120615	22	706	13.48	-0.00629834152138482	-0.0463065846222759
2	A	26	50	20120615	22	708	13.52	-0.00610035162265259	-0.0464048724648609
2	A	26	50	20120615	22	710	13.56	-0.00545023764802968	-0.0468738256821438
2	A	26	50	20120615	22	712	13.6	-0.00452442273942213	-0.0470124893219345
2	A	26	50	20120615	22	714	13.64	-0.00398327391978007	-0.0471684063671861
2	A	26	50	20120615	22	716	13.68	-0.00283486179645499	-0.0472527642061817
2	A	26	50	20120615	22	718	13.72	-0.00137977746212932	-0.0481640834257749
2	A	26	50	20120615	22	720	13.76	-0.00050848048635125	-0.0479112220408226
2	A	26	50	20120615	22	722	13.8	0.000626355186775041	-0.0487110305210227
2	A	26	50	20120615	22	724	13.84	0.00154184633637726	-0.0490838879267423
2	A	26	50	20120615	22	726	13.88	0.00267767195899721	-0.0493240921003114
2	A	26	50	20120615	22	728	13.92	0.00335437314859274	-0.0498436741631273
2	A	26	50	20120615	22	730	13.96	0.00399345625742914	-0.049913819155821
2	A	26	50	20120615	22	732	14	0.00531376603926066	-0.0496287137016466
2	A	26	50	20120615	22	734	14.04	0.00627260283454962	-0.0502055714137386
2	A	26	50	20120615	22	736	14.08	0.00718774043076125	-0.0501357092637573
2	A	26	50	20120615	22	738	14.12	0.00767677548062988	-0.050033603044554
2	A	26	50	20120615	22	740	14.16	0.00875362839769888	-0.0511196483497784
2	A	26	50	20120615	22	742	14.2	0.00932758697198798	-0.0511095367228074
2	A	26	50	20120615	22	744	14.24	0.0102016416642127	-0.0517482662782533
2	A	26	50	20120615	22	746	14.28	0.0115199715470569	-0.0521691362344155
2	A	26	50	20120615	22	748	14.32	0.0123904907053756	-0.0525517517137155
2	A	26	50	20120615	22	750	14.36	0.0130141588863822	-0.0524816067210218
2	A	26	50	20120615	22	752	14.4	0.0133846757686561	-0.0527629008696456
2	A	26	50	20120615	22	754	14.44	0.0143373395217453	-0.053350457107337
2	A	26	50	20120615	22	756	14.48	0.0151819361454658	-0.0540945879995865
2	A	26	50	20120615	22	758	14.52	0.0155413231670038	-0.05427486487345
2	A	26	50	20120615	22	760	14.56	0.0156493549410335	-0.0546004309776439
2	A	26	50	20120615	22	762	14.6	0.0158316541402912	-0.0550642859550344
2	A	26	50	20120615	22	764	14.64	0.0160361918478172	-0.0557405204541544
2	A	26	50	20120615	22	766	14.68	0.0165517434019804	-0.0559528646205447
2	A	26	50	20120615	22	768	14.72	0.0174587492702083	-0.0573911905241563
2	A	26	50	20120615	22	770	14.76	0.0175122065428660	-0.0576709219667937
2	A	26	50	20120615	22	772	14.8	0.0181747655968378	-0.0581690079834615
2	A	26	50	20120615	22	774	14.84	0.018325662183943	-0.0583623309774379
2	A	26	50	20120615	22	776	14.88	0.0186991559857658	-0.0592893479675734
2	A	26	50	20120615	22	778	14.92	0.0186965396906754	-0.0602496696871029
2	A	26	50	20120615	22	780	14.96	0.0184026661124143	-0.0611744239355386
2	A	26	50	20120615	22	782	15	0.0191372086367109	-0.0618777123401068
2	A	26	50	20120615	22	784	15.04	0.0192815291307510	-0.0628320943626743
2	A	26	50	20120615	22	786	15.08	0.0197520379829526	-0.0641604651618113
2	A	26	50	20120615	22	788	15.12	0.0199751301724169	-0.06485095493364
2	A	26	50	20120615	22	790	15.16	0.0205100564523845	-0.065030913609452
2	A	26	50	20120615	22	792	15.2	0.0204167183572679	-0.0662494000147926
2	A	26	50	20120615	22	794	15.24	0.020485307715043	-0.0667255657212436
2	A	26	50	20120615	22	796	15.28	0.0207504727579880	-0.0669434960312053
2	A	26	50	20120615	22	798	15.32	0.0209579378875881	-0.0676821397748328
2	A	26	50	20120615	22	800	15.36	0.0210113244495677	-0.0682034896046016
2	A	26	50	20120615	22	802	15.4	0.0212242343013829	-0.0687845192467026
2	A	26	50	20120615	22	804	15.44	0.0217453719991174	-0.0695520129470025
2	A	26	50	20120615	22	806	15.48	0.0220348615153352	-0.0696822620160971
2	A	26	50	20120615	22	808	15.52	0.0223596356599342	-0.0703871767662619
2	A	26	50	20120615	22	810	15.56	0.0226028096819842	-0.0704339165244984
2	A	26	50	20120615	22	812	15.6	0.0233767380539929	-0.071166691281842
2	A	26	50	20120615	22	814	15.64	0.0236566109179866	-0.0717777729621434
2	A	26	50	20120615	22	816	15.68	0.0236936633133207	-0.0724626765904007
2	A	26	50	20120615	22	818	15.72	0.02348584463033	-0.073468818829351
2	A	26	50	20120615	22	820	15.76	0.0233659193202408	-0.0740500606034864
2	A	26	50	20120615	22	822	15.8	0.0238229224329216	-0.0740133617615428
2	A	26	50	20120615	22	824	15.84	0.0239612325193217	-0.0746704053826213
2	A	26	50	20120615	22	826	15.88	0.0235530904852208	-0.0756180698907675
2	A	26	50	20120615	22	828	15.92	0.0238925017401904	-0.0760098070475449
2	A	26	50	20120615	22	830	15.96	0.0238867741752628	-0.076068284778349
2	A	26	50	20120615	22	832	16	0.0242965425549604	-0.0760095242048324
2	A	26	50	20120615	22	834	16.04	0.0240815113828015	-0.0763041756005528
2	A	26	50	20120615	22	836	16.08	0.0244356304588198	-0.0760383034508267
2	A	26	50	20120615	22	838	16.12	0.0243288573348606	-0.0761510162717478
2	A	26	50	20120615	22	840	16.16	0.024149747187186	-0.0762564458928228
2	A	26	50	20120615	22	842	16.2	0.0243573537381424	-0.0763741084612122
2	A	26	50	20120615	22	844	16.24	0.0242466915268867	-0.076500327021654
2	A	26	50	20120615	22	846	16.28	0.0243726979552942	-0.0762930033134101
2	A	26	50	20120615	22	848	16.32	0.0244127201991093	-0.0757895432852053
2	A	26	50	20120615	22	850	16.36	0.024208719892737	-0.0759761487647604
2	A	26	50	20120615	22	852	16.4	0.0241939413610102	-0.0754098269437081
2	A	26	50	20120615	22	854	16.44	0.0241769000875836	-0.0751759867311697
2	A	26	50	20120615	22	856	16.48	0.0246776731100199	-0.0749589049493454
2	A	26	50	20120615	22	858	16.52	0.0245110080416943	-0.0747607029185789
2	A	26	50	20120615	22	860	16.56	0.0245074725077883	-0.0742152407475715
2	A	26	50	20120615	22	862	16.6	0.024376799174625	-0.0739497928619141
2	A	26	50	20120615	22	864	16.64	0.0245911939506808	-0.0737376608275581
2	A	26	50	20120615	22	866	16.68	0.0248915729113289	-0.0733310744283759
2	A	26	50	20120615	22	868	16.72	0.0250747842783343	-0.0724154418574174
2	A	26	50	20120615	22	870	16.76	0.0252594098589021	-0.0713706915882143
2	A	26	50	20120615	22	872	16.8	0.0246710970169549	-0.0707946824042597
2	A	26	50	20120615	22	874	16.84	0.0248870474279293	-0.0699785397574142
2	A	26	50	20120615	22	876	16.88	0.0245578892212869	-0.0687264657799672
2	A	26	50	20120615	22	878	16.92	0.0246237915732935	-0.0672832608395655
2	A	26	50	20120615	22	880	16.96	0.0239187354017724	-0.0665780632466881
2	A	26	50	20120615	22	882	17	0.0236376604562507	-0.0661647593330846
2	A	26	50	20120615	22	884	17.04	0.0229368469254168	-0.065417701018761
2	A	26	50	20120615	22	886	17.08	0.0226524485780235	-0.0641799813089721
2	A	26	50	20120615	22	888	17.12	0.0214629535507115	-0.0636103360860482
2	A	26	50	20120615	22	890	17.16	0.0204671350707665	-0.0620837632561445
2	A	26	50	20120615	22	892	17.2	0.0198738017706729	-0.0609828687085152
2	A	26	50	20120615	22	894	17.24	0.0192327387628492	-0.0597007426928678
2	A	26	50	20120615	22	896	17.28	0.0180070398683404	-0.0588524973981564
2	A	26	50	20120615	22	898	17.32	0.0170246564172379	-0.0575659166097875
2	A	26	50	20120615	22	900	17.36	0.0157258426815545	-0.0564926699373025
2	A	26	50	20120615	22	902	17.4	0.0146221197068004	-0.0551944925977221
2	A	26	50	20120615	22	904	17.44	0.0135888952781306	-0.0544807390127924
2	A	26	50	20120615	22	906	17.48	0.0121812578088225	-0.0535240942485251
2	A	26	50	20120615	22	908	17.52	0.0109322243905346	-0.0520060774106739
2	A	26	50	20120615	22	910	17.56	0.00961693506684948	-0.0507465081013463
2	A	26	50	20120615	22	912	17.6	0.00883862263279748	-0.0498290370527567
2	A	26	50	20120615	22	914	17.64	0.00779910495377518	-0.0492690791927351
2	A	26	50	20120615	22	916	17.68	0.00656626428077639	-0.0481305665643466
2	A	26	50	20120615	22	918	17.72	0.00541594296914212	-0.0467228583843605
2	A	26	50	20120615	22	920	17.76	0.00432318014949643	-0.0455141300526002
2	A	26	50	20120615	22	922	17.8	0.00330416856712849	-0.0450093265215111
2	A	26	50	20120615	22	924	17.84	0.00264627641791253	-0.0442052046899458
2	A	26	50	20120615	22	926	17.88	0.00189405622408628	-0.0433207555280376
2	A	26	50	20120615	22	928	17.92	0.000907712975009161	-0.041933058469959
2	A	26	50	20120615	22	930	17.96	0.000490307842074751	-0.0400742868742539
2	A	26	50	20120615	22	932	18	-0.000187454007692558	-0.0392777310852473
2	A	26	50	20120615	22	934	18.04	-0.000210399622742059	-0.0384395620621678
2	A	26	50	20120615	22	936	18.08	-0.000436907137959549	-0.0380329261655109
2	A	26	50	20120615	22	938	18.12	-0.0001653074233058	-0.0375728117829928
2	A	26	50	20120615	22	940	18.16	8.1458701192607e-06	-0.0368124598611829
2	A	26	50	20120615	22	942	18.2	1.05146778362417e-05	-0.03666711406231
2	A	26	50	20120615	22	944	18.24	4.81822560700514e-05	-0.0363014903589619
2	A	26	50	20120615	22	946	18.28	-0.000221713331241049	-0.0359014729817768
2	A	26	50	20120615	22	948	18.32	-1.08965154980885e-05	-0.0358060559927235
2	A	26	50	20120615	22	950	18.36	2.22385082683102e-05	-0.035175698581567
2	A	26	50	20120615	22	952	18.4	0.000145013458685731	-0.0352056586958858
2	A	26	50	20120615	22	954	18.44	-3.79928473531587e-05	-0.0347993622104839
2	A	26	50	20120615	22	956	18.48	0.00023336645099499	-0.0343525555775877
2	A	26	50	20120615	22	958	18.52	0.000288414713910360	-0.0342413064677036
2	A	26	50	20120615	22	960	18.56	0.000327369226485931	-0.0336110126961574
2	A	26	50	20120615	22	962	18.6	0.000260052660916971	-0.0337941392103491
2	A	26	50	20120615	22	964	18.64	0.000323529636664091	-0.0338798476232967
2	A	26	50	20120615	22	966	18.68	0.000541523586236091	-0.0332972694173449
2	A	26	50	20120615	22	968	18.72	0.000661342830308151	-0.0322470673548588
2	A	26	50	20120615	22	970	18.76	0.000632026183160151	-0.0320296320196440
2	A	26	50	20120615	22	972	18.8	0.00078568048671199	-0.0313373603387267
2	A	26	50	20120615	22	974	18.84	0.00091420421526046	-0.0306158144370683
2	A	26	50	20120615	22	976	18.88	0.00138937997221782	-0.0302293098704718
2	A	26	50	20120615	22	978	18.92	0.00142938100282954	-0.0296889459393568
2	A	26	50	20120615	22	980	18.96	0.0017621242408525	-0.0295870730653913
2	A	26	50	20120615	22	982	19	0.00208237290205188	-0.0288301576825379
2	A	26	50	20120615	22	984	19.04	0.00248598591721926	-0.0277677049950678
2	A	26	50	20120615	22	986	19.08	0.00231424170088433	-0.0271190356395989
2	A	26	50	20120615	22	988	19.12	0.00262165071715093	-0.0269257253735445
2	A	26	50	20120615	22	990	19.16	0.00227663776226083	-0.0266045164613363
2	A	26	50	20120615	22	992	19.2	0.00222405518069145	-0.0263388019964223
2	A	26	50	20120615	22	994	19.24	0.00196351532320224	-0.0258140149205902
2	A	26	50	20120615	22	996	19.28	0.00159210041531619	-0.0251507487598372
2	A	26	50	20120615	22	998	19.32	0.00116144410130233	-0.0243998437846239
2	A	26	50	20120615	22	1000	19.36	0.00123632670942999	-0.0242191780020308
2	A	26	50	20120615	22	1002	19.4	0.000828898853178111	-0.0240645832464600
2	A	26	50	20120615	22	1004	19.44	0.000788855396159521	-0.0242055874096964
2	A	26	50	20120615	22	1006	19.48	0.00028432127275408	-0.0242117809579928
2	A	26	50	20120615	22	1008	19.52	0.000298490985542271	-0.0239703895521381
2	A	26	50	20120615	22	1010	19.56	-9.08639284892595e-05	-0.0238966885194418
2	A	26	50	20120615	22	1012	19.6	-0.00043505451819284	-0.0238597202698146
2	A	26	50	20120615	22	1014	19.64	-0.000451324338121159	-0.0235975031550404
2	A	26	50	20120615	22	1016	19.68	-0.00098770230831056	-0.0237394286784127
2	A	26	50	20120615	22	1018	19.72	-0.00115208130041265	-0.0235325766103919
2	A	26	50	20120615	22	1020	19.76	-0.00155926379061146	-0.0240792854106544
2	A	26	50	20120615	22	1022	19.8	-0.00142527999563070	-0.0239113039216342
2	A	26	50	20120615	22	1024	19.84	-0.00138406040790296	-0.0244042327964148
2	A	26	50	20120615	22	1026	19.88	-0.00178831547602765	-0.0243795286068005
2	A	26	50	20120615	22	1028	19.92	-0.00170926093789100	-0.0245015186686907
2	A	26	50	20120615	22	1030	19.96	-0.00163619064444352	-0.0245034441204559
2	A	26	50	20120615	22	1032	20	-0.00217365968039629	-0.0244892991564051
2	A	26	50	20120615	22	1034	20.04	-0.00238157877254995	-0.0243506920851569
2	A	26	50	20120615	22	1036	20.08	-0.00306505758064315	-0.0246605851675458
2	A	26	50	20120615	22	1038	20.12	-0.00433157845673659	-0.0242369355746267
2	A	26	50	20120615	22	1040	20.16	-0.0047343521361547	-0.0241967379683298
2	A	26	50	20120615	22	1042	20.2	-0.00457074671887122	-0.0243451688740890
2	A	26	50	20120615	22	1044	20.24	-0.00475309753692395	-0.0240171823433831
2	A	26	50	20120615	22	1046	20.28	-0.00484627653301481	-0.0235527581450337
2	A	26	50	20120615	22	1048	20.32	-0.00507513871381365	-0.0232218604557096
2	A	26	50	20120615	22	1050	20.36	-0.005051033443643	-0.0230234533639765
2	A	26	50	20120615	22	1052	20.4	-0.00504991621492872	-0.0231722569150094
2	A	26	50	20120615	22	1054	20.44	-0.00481662754567966	-0.0227290282424261
2	A	26	50	20120615	22	1056	20.48	-0.00511924803482406	-0.0230181995605923
2	A	26	50	20120615	22	1058	20.52	-0.00429837696493276	-0.0221818004257861
2	A	26	50	20120615	22	1060	20.56	-0.00367430149042026	-0.0219348532819517
2	A	26	50	20120615	22	1062	20.6	-0.00334309055279214	-0.0217955369826019
2	A	26	50	20120615	22	1064	20.64	-0.00330165833805529	-0.0216703126142945
2	A	26	50	20120615	22	1066	20.68	-0.00274766633794653	-0.0216134732499024
2	A	26	50	20120615	22	1068	20.72	-0.00198811556811973	-0.0206454391167105
2	A	26	50	20120615	22	1070	20.76	-0.00082676339069894	-0.0199851145201673
2	A	26	50	20120615	22	1072	20.8	0.000401621802471551	-0.0188245818795059
2	A	26	50	20120615	22	1074	20.84	0.00126353971390396	-0.0185403786935843
2	A	26	50	20120615	22	1076	20.88	0.00242146341338548	-0.0182156691785451
2	A	26	50	20120615	22	1078	20.92	0.00330540034714132	-0.0180462574246386
2	A	26	50	20120615	22	1080	20.96	0.00420012942743435	-0.0181407961870697
2	A	26	50	20120615	22	1082	21	0.00450779865899642	-0.0177453750039623
2	A	26	50	20120615	22	1084	21.04	0.00567173884723635	-0.0173267677894999
2	A	26	50	20120615	22	1086	21.08	0.00603181176235217	-0.0173502720189065
2	A	26	50	20120615	22	1088	21.12	0.00667772552269483	-0.0172351126085225
2	A	26	50	20120615	22	1090	21.16	0.00743065989437008	-0.0167920465704988
2	A	26	50	20120615	22	1092	21.2	0.00782632149378298	-0.0164398720381288
2	A	26	50	20120615	22	1094	21.24	0.00834608740436198	-0.0156017100861172
2	A	26	50	20120615	22	1096	21.28	0.00876200054198808	-0.0156210777408539
2	A	26	50	20120615	22	1098	21.32	0.00938783954081288	-0.0150379055652059
2	A	26	50	20120615	22	1100	21.36	0.00981551186421018	-0.0143066298742384
2	A	26	50	20120615	22	1102	21.4	0.0101832993143087	-0.0138349401537123
2	A	26	50	20120615	22	1104	21.44	0.0103108684487026	-0.0129411642533603
2	A	26	50	20120615	22	1106	21.48	0.0107377275993015	-0.011904312366903
2	A	26	50	20120615	22	1108	21.52	0.0110823431601805	-0.0116005110094341
2	A	26	50	20120615	22	1110	21.56	0.0109187893616921	-0.010371064448985
2	A	26	50	20120615	22	1112	21.6	0.0112491355077268	-0.009037729760244
2	A	26	50	20120615	22	1114	21.64	0.0112208194166742	-0.008289296123231
2	A	26	50	20120615	22	1116	21.68	0.0107730758672930	-0.007582468649223
2	A	26	50	20120615	22	1118	21.72	0.0105738273184902	-0.0065769769485114
2	A	26	50	20120615	22	1120	21.76	0.0103634135536126	-0.0057286114456472
2	A	26	50	20120615	22	1122	21.8	0.0102755131096433	-0.0045230580233345
2	A	26	50	20120615	22	1124	21.84	0.00998999046246788	-0.0036588391864361
2	A	26	50	20120615	22	1126	21.88	0.00977339658432268	-0.0025070258794935
2	A	26	50	20120615	22	1128	21.92	0.00959307728405228	-0.0015480405917805
2	A	26	50	20120615	22	1130	21.96	0.00968675479042388	-0.000603968186082701
2	A	26	50	20120615	22	1132	22	0.00983031868020818	0.000584798521244701
2	A	26	50	20120615	22	1134	22.04	0.00963406826415768	0.0013857666565659
2	A	26	50	20120615	22	1136	22.08	0.00970998324818588	0.0021616325011551
2	A	26	50	20120615	22	1138	22.12	0.00961516729989658	0.0032728437367219
2	A	26	50	20120615	22	1140	22.16	0.00991186930528248	0.0041889712824272
2	A	26	50	20120615	22	1142	22.2	0.0100917572704163	0.0044220336775063
2	A	26	50	20120615	22	1144	22.24	0.0104356232981073	0.0054928054762571
2	A	26	50	20120615	22	1146	22.28	0.0104666652858014	0.0058793807535318
2	A	26	50	20120615	22	1148	22.32	0.0105324969271299	0.0066462380577286
2	A	26	50	20120615	22	1150	22.36	0.0103260217470234	0.0070642795867661
2	A	26	50	20120615	22	1152	22.4	0.0108180266453730	0.0075906498746813
2	A	26	50	20120615	22	1154	22.44	0.0106621803107995	0.0083445671247824
2	A	26	50	20120615	22	1156	22.48	0.0102553110689048	0.0085950243466787
2	A	26	50	20120615	22	1158	22.52	0.0102741908199624	0.009264442336428
2	A	26	50	20120615	22	1160	22.56	0.0101575889117448	0.0093179703197638
2	A	26	50	20120615	22	1162	22.6	0.00983712811851098	0.0097102731619661
2	A	26	50	20120615	22	1164	22.64	0.00941074272945548	0.0104077632909285
2	A	26	50	20120615	22	1166	22.68	0.00946045233617298	0.010342497335025
2	A	26	50	20120615	22	1168	22.72	0.00880128739475088	0.0113443262226101
2	A	26	50	20120615	22	1170	22.76	0.00812939453126738	0.0120993748435611
2	A	26	50	20120615	22	1172	22.8	0.00798408408773358	0.0121408820116168
2	A	26	50	20120615	22	1174	22.84	0.00770937310324258	0.0127678735944949
2	A	26	50	20120615	22	1176	22.88	0.00731975726680878	0.0136511913855531
2	A	26	50	20120615	22	1178	22.92	0.00632627223924169	0.013877606976889
2	A	26	50	20120615	22	1180	22.96	0.00581984236255588	0.0143181345015683
2	A	26	50	20120615	22	1182	23	0.00523485292248025	0.0141451054722119
2	A	26	50	20120615	22	1184	23.04	0.00400279006694081	0.0145522575568191
2	A	26	50	20120615	22	1186	23.08	0.0035471304571442	0.0147139021669984
2	A	26	50	20120615	22	1188	23.12	0.00257648497860942	0.0142915472865956
2	A	26	50	20120615	22	1190	23.16	0.00177010040534428	0.0145224883613312
2	A	26	50	20120615	22	1192	23.2	0.00126324626458976	0.0144059571637916
2	A	26	50	20120615	22	1194	23.24	0.00104736656429351	0.0143286703926079
2	A	26	50	20120615	22	1196	23.28	0.000406798531216621	0.0143211043500492
2	A	26	50	20120615	22	1198	23.32	-0.000520925565700129	0.0138829809884261
2	A	26	50	20120615	22	1200	23.36	-0.000897601348038199	0.0135932793401739
2	A	26	50	20120615	22	1202	23.4	-0.00123559838944538	0.0133794502495431
2	A	26	50	20120615	22	1204	23.44	-0.00169740982823831	0.0132788289545803
2	A	26	50	20120615	22	1206	23.48	-0.00246051946649483	0.0124895563654198
2	A	26	50	20120615	22	1208	23.52	-0.00323628631613459	0.0121032639308576
2	A	26	50	20120615	22	1210	23.56	-0.00378054640561388	0.0115961976580688
2	A	26	50	20120615	22	1212	23.6	-0.00442563992209037	0.0111077990043032
2	A	26	50	20120615	22	1214	23.64	-0.00484898475198675	0.0109868130340422
2	A	26	50	20120615	22	1216	23.68	-0.00563203480147274	0.0102872015847362
2	A	26	50	20120615	22	1218	23.72	-0.00687208796363958	0.0095216170727455
2	A	26	50	20120615	22	1220	23.76	-0.00734931433026239	0.0092921609222505
2	A	26	50	20120615	22	1222	23.8	-0.00838515505402256	0.0083543251983628
2	A	26	50	20120615	22	1224	23.84	-0.0086233793286043	0.0079867003828239
2	A	26	50	20120615	22	1226	23.88	-0.00927738239052375	0.007571416570233
2	A	26	50	20120615	22	1228	23.92	-0.00955159840026789	0.0069610419967128
2	A	26	50	20120615	22	1230	23.96	-0.00961728862024012	0.0064490259764556
2	A	26	50	20120615	22	1232	24	-0.0097162128589281	0.0060408132316766
2	A	26	50	20120615	22	1234	24.04	-0.0101179202213202	0.004174546304091
2	A	26	50	20120615	22	1236	24.08	-0.0111350933260570	0.0032972389206728
2	A	26	50	20120615	22	1238	24.12	-0.0119469226215373	0.0018649941353795
2	A	26	50	20120615	22	1240	24.16	-0.0129009793749854	0.000589910903272699
2	A	26	50	20120615	22	1242	24.2	-0.0136062547496087	-0.0007602458557927
2	A	26	50	20120615	22	1244	24.24	-0.0141498218744424	-0.0018625687591201
2	A	26	50	20120615	22	1246	24.28	-0.0147993560215048	-0.0026895867082602
2	A	26	50	20120615	22	1248	24.32	-0.0151856060296601	-0.0038956563185233
2	A	26	50	20120615	22	1250	24.36	-0.0157670811490332	-0.0051051836809463
2	A	26	50	20120615	22	1252	24.4	-0.0168785681562448	-0.0066463087684067
2	A	26	50	20120615	22	1254	24.44	-0.0181104224152837	-0.0081238119232299
2	A	26	50	20120615	22	1256	24.48	-0.0189001086619112	-0.0091237917265822
2	A	26	50	20120615	22	1258	24.52	-0.0196079013366755	-0.010291345230474
2	A	26	50	20120615	22	1260	24.56	-0.0205772598808685	-0.0110142063507454
2	A	26	50	20120615	22	1262	24.6	-0.0213650829011275	-0.0131588258627452
2	A	26	50	20120615	22	1264	24.64	-0.0222878006820334	-0.0141202930952601
2	A	26	50	20120615	22	1266	24.68	-0.0226356194366313	-0.0147969165031097
2	A	26	50	20120615	22	1268	24.72	-0.0237790111018099	-0.0160175242287939
2	A	26	50	20120615	22	1270	24.76	-0.025055550973886	-0.0171356721818842
2	A	26	50	20120615	22	1272	24.8	-0.0256406818353179	-0.0178567089666602
2	A	26	50	20120615	22	1274	24.84	-0.0265051905859965	-0.0188633461803573
2	A	26	50	20120615	22	1276	24.88	-0.0272087618332771	-0.019869700551342
2	A	26	50	20120615	22	1278	24.92	-0.0280862813487297	-0.0209265423465034
2	A	26	50	20120615	22	1280	24.96	-0.02882782423016	-0.0219046831569188
2	A	26	50	20120615	22	1282	25	-0.0294414514948737	-0.0228977439204172
2	A	26	50	20120615	22	1284	25.04	-0.0305430531492842	-0.0238787131579573
2	A	26	50	20120615	22	1286	25.08	-0.0306699788165072	-0.0248859867677575
2	A	26	50	20120615	22	1288	25.12	-0.0314982836999891	-0.0259859620765713
2	A	26	50	20120615	22	1290	25.16	-0.0328577671974984	-0.0272065698022555
2	A	26	50	20120615	22	1292	25.2	-0.0335175685350235	-0.0277054336363826
2	A	26	50	20120615	22	1294	25.24	-0.0345270341758454	-0.0288921002365699
2	A	26	50	20120615	22	1296	25.28	-0.0351379037241125	-0.0290447645906281
2	A	26	50	20120615	22	1298	25.32	-0.0363965537946246	-0.0298668469344355
2	A	26	50	20120615	22	1300	25.36	-0.0366779115828587	-0.0298136017938122
2	A	26	50	20120615	22	1302	25.4	-0.0375918470975423	-0.0300530988606001
2	A	26	50	20120615	22	1304	25.44	-0.0383503605417211	-0.0301073339507171
2	A	26	50	20120615	22	1306	25.48	-0.038978412784771	-0.0300243196146058
2	A	26	50	20120615	22	1308	25.52	-0.0399240973939299	-0.0304977983152883
2	A	26	50	20120615	22	1310	25.56	-0.0406576499687328	-0.0304053087483091
2	A	26	50	20120615	22	1312	25.6	-0.0413310277564568	-0.0304561497258764
2	A	26	50	20120615	22	1314	25.64	-0.0422194367163395	-0.0298319158594449
2	A	26	50	20120615	22	1316	25.68	-0.0422284876831387	-0.0296763523675839
2	A	26	50	20120615	22	1318	25.72	-0.0433536359933628	-0.0295178190272419
2	A	26	50	20120615	22	1320	25.76	-0.0437402819813156	-0.0291168894823091
2	A	26	50	20120615	22	1322	25.8	-0.0440941889252994	-0.0287776903593739
2	A	26	50	20120615	22	1324	25.84	-0.0444087807322493	-0.0279155150610731
2	A	26	50	20120615	22	1326	25.88	-0.0448976743607617	-0.0276263083875678
2	A	26	50	20120615	22	1328	25.92	-0.0456160241397691	-0.0274115600581215
2	A	26	50	20120615	22	1330	25.96	-0.0460832095900991	-0.0267910738576303
2	A	26	50	20120615	22	1332	26	-0.0467336771181126	-0.0265917404560138
2	A	26	50	20120615	22	1334	26.04	-0.047957961799059	-0.0265019378948031
2	A	26	50	20120615	22	1336	26.08	-0.0485289505248671	-0.0263775578119924
2	A	26	50	20120615	22	1338	26.12	-0.0492421384243718	-0.0253523944006281
2	A	26	50	20120615	22	1340	26.16	-0.049732658398481	-0.0254377421891174
2	A	26	50	20120615	22	1342	26.2	-0.0498277642605505	-0.0246338324895864
2	A	26	50	20120615	22	1344	26.24	-0.0508092991835156	-0.0242441459424745
2	A	26	50	20120615	22	1346	26.28	-0.0508657263046543	-0.0235926177542892
2	A	26	50	20120615	22	1348	26.32	-0.0511067790063608	-0.0238220739047842
2	A	26	50	20120615	22	1350	26.36	-0.0512756361057081	-0.0233927186672477
2	A	26	50	20120615	22	1352	26.4	-0.0520164718803573	-0.0227778893210060
2	A	26	50	20120615	22	1354	26.44	-0.0523067392140343	-0.0227899808469643
2	A	26	50	20120615	22	1356	26.48	-0.0528275233583782	-0.0222424680662916
2	A	26	50	20120615	22	1358	26.52	-0.0537349534906749	-0.0220790556891594
2	A	26	50	20120615	22	1360	26.56	-0.054114599121494	-0.0219269570205262
2	A	26	50	20120615	22	1362	26.6	-0.0539863299513868	-0.0221491299711750
2	A	26	50	20120615	22	1364	26.64	-0.0543041744495301	-0.0223528474348348
2	A	26	50	20120615	22	1366	26.68	-0.0549897851845686	-0.0221346342821606
2	A	26	50	20120615	22	1368	26.72	-0.0547378430384318	-0.0223697472869052
2	A	26	50	20120615	22	1370	26.76	-0.0553323784200535	-0.0225196539245167
2	A	26	50	20120615	22	1372	26.8	-0.0552461113927487	-0.0229546660163027
2	A	26	50	20120615	22	1374	26.84	-0.055814837376857	-0.0230753691438512
2	A	26	50	20120615	22	1376	26.88	-0.0555726533043007	-0.0233012897604403
2	A	26	50	20120615	22	1378	26.92	-0.0551606221829033	-0.0233446354061271
2	A	26	50	20120615	22	1380	26.96	-0.0547012149071664	-0.0233072294574023
2	A	26	50	20120615	22	1382	27	-0.0548127963572376	-0.0240289026382813
2	A	26	50	20120615	22	1384	27.04	-0.0545172257227016	-0.023979263742242
2	A	26	50	20120615	22	1386	27.08	-0.0538263116868042	-0.0246471260970727
2	A	26	50	20120615	22	1388	27.12	-0.0536363120946994	-0.0251963359340203
2	A	26	50	20120615	22	1390	27.16	-0.0528898194658008	-0.0257685974520345
2	A	26	50	20120615	22	1392	27.2	-0.0516878793591399	-0.0277233234379466
2	A	26	50	20120615	22	1394	27.24	-0.0510913640785309	-0.0292994644532115
2	A	26	50	20120615	22	1396	27.28	-0.0506823028056145	-0.0304024803211843
2	A	26	50	20120615	22	1398	27.32	-0.0498384415729465	-0.0327660554479785
2	A	26	50	20120615	22	1400	27.36	-0.0495039800654452	-0.0338695662906982
2	A	26	50	20120615	22	1402	27.4	-0.0485811350053187	-0.0346630108098677
2	A	26	50	20120615	22	1404	27.44	-0.0476604112655357	-0.036114913163678
2	A	26	50	20120615	22	1406	27.48	-0.047165365808027	-0.038584483596972
2	A	26	50	20120615	22	1408	27.52	-0.0459494956977767	-0.0401140262753566
2	A	26	50	20120615	22	1410	27.56	-0.0449734054970268	-0.0421181083145955
2	A	26	50	20120615	22	1412	27.6	-0.0438534190663054	-0.0435305541100157
2	A	26	50	20120615	22	1414	27.64	-0.0430643586091793	-0.0445580509737578
2	A	26	50	20120615	22	1416	27.68	-0.0422653986571167	-0.046062279229376
2	A	26	50	20120615	22	1418	27.72	-0.0412958138387537	-0.0482702908643091
2	A	26	50	20120615	22	1420	27.76	-0.0406422916094454	-0.0496774475010059
2	A	26	50	20120615	22	1422	27.8	-0.0400338757217091	-0.0506116981935131
2	A	26	50	20120615	22	1424	27.84	-0.0385784166207894	-0.052101239841286
2	A	26	50	20120615	22	1426	27.88	-0.0379209345935065	-0.053197410915617
2	A	26	50	20120615	22	1428	27.92	-0.0369388410561843	-0.0542403156361212
2	A	26	50	20120615	22	1430	27.96	-0.0356317633635492	-0.0555052497645976
2	A	26	50	20120615	22	1432	28	-0.0353263292965224	-0.0567754603238753
2	A	26	50	20120615	22	1434	28.04	-0.034349797861141	-0.0581457088150214
2	A	26	50	20120615	22	1436	28.08	-0.0338013446284493	-0.0593432860728423
2	A	26	50	20120615	22	1438	28.12	-0.0331830646011154	-0.0603848402193945
2	A	26	50	20120615	22	1440	28.16	-0.0324226914661021	-0.0620814227326988
2	A	26	50	20120615	22	1442	28.2	-0.031971260354857	-0.0634696289076599
2	A	26	50	20120615	22	1444	28.24	-0.0304143243597692	-0.0649468032578298
2	A	26	50	20120615	22	1446	28.28	-0.030531859648938	-0.0650025091300517
2	A	26	50	20120615	22	1448	28.32	-0.0299425073600225	-0.0666547843324469
2	A	26	50	20120615	22	1450	28.36	-0.0302599275940971	-0.0675583960881251
2	A	26	50	20120615	22	1452	28.4	-0.0299016365880699	-0.0686185612851581
2	A	26	50	20120615	22	1454	28.44	-0.0292949389698118	-0.0696305725103923
2	A	26	50	20120615	22	1456	28.48	-0.0291132125270469	-0.0710334723642664
2	A	26	50	20120615	22	1458	28.52	-0.0286040956445926	-0.0720145123124847
2	A	26	50	20120615	22	1460	28.56	-0.0284257633143773	-0.0725232049308703
2	A	26	50	20120615	22	1462	28.6	-0.0284840289131471	-0.0738225843519787
2	A	26	50	20120615	22	1464	28.64	-0.0285911555904969	-0.0744174732869909
2	A	26	50	20120615	22	1466	28.68	-0.0284354506772796	-0.0756508089347365
2	A	26	50	20120615	22	1468	28.72	-0.0286862614525664	-0.0764909225014642
2	A	26	50	20120615	22	1470	28.76	-0.0294359360619804	-0.0773154090083277
2	A	26	50	20120615	22	1472	28.8	-0.0292307336740801	-0.078677296668893
2	A	26	50	20120615	22	1474	28.84	-0.0300678066816487	-0.079392464467385
2	A	26	50	20120615	22	1476	28.88	-0.0299685288895701	-0.0802972783045914
2	A	26	50	20120615	22	1478	28.92	-0.0301083239002107	-0.0813954858464522
2	A	26	50	20120615	22	1480	28.96	-0.0302242894123253	-0.0821274827863365
2	A	26	50	20120615	22	1482	29	-0.0309275778168934	-0.0831964868181344
2	A	26	50	20120615	22	1484	29.04	-0.031123375684604	-0.0843055838044255
2	A	26	50	20120615	22	1486	29.08	-0.0315987635735957	-0.0851748301705381
2	A	26	50	20120615	22	1488	29.12	-0.032899840050979	-0.0862137114534574
2	A	26	50	20120615	22	1490	29.16	-0.0333516812841572	-0.087338011235544
2	A	26	50	20120615	22	1492	29.2	-0.033924862040987	-0.0882507446686996
2	A	26	50	20120615	22	1494	29.24	-0.0340695360884177	-0.0889014243287474
2	A	26	50	20120615	22	1496	29.28	-0.0348474949690792	-0.0898925051932585
2	A	26	50	20120615	22	1498	29.32	-0.0356634254838903	-0.0908102590845605
2	A	26	50	20120615	22	1500	29.36	-0.0367893516115737	-0.0918253108689538
2	A	26	50	20120615	22	1502	29.4	-0.0373643001353565	-0.092181197711925
2	A	26	50	20120615	22	1504	29.44	-0.0386311526445303	-0.0927033253591531
2	A	26	50	20120615	22	1506	29.48	-0.039092256976542	-0.0930956989120335
2	A	26	50	20120615	22	1508	29.52	-0.0396027880725587	-0.0941729053824931
2	A	26	50	20120615	22	1510	29.56	-0.0403954547742688	-0.0950372727118156
2	A	26	50	20120615	22	1512	29.6	-0.0410788734782856	-0.0953685522388015
2	A	26	50	20120615	22	1514	29.64	-0.0418103754434231	-0.0957742193991682
2	A	26	50	20120615	22	1516	29.68	-0.0427068454206114	-0.0966814373994305
2	A	26	50	20120615	22	1518	29.72	-0.0430620958674796	-0.097269891662734
2	A	26	50	20120615	22	1520	29.76	-0.0439177657833934	-0.097974947834255
2	A	26	50	20120615	22	1522	29.8	-0.0451996796670065	-0.0985217535081466
2	A	26	50	20120615	22	1524	29.84	-0.045332262188479	-0.0987575736196724
2	A	26	50	20120615	22	1526	29.88	-0.0465605066674	-0.099165008546992
2	A	26	50	20120615	22	1528	29.92	-0.0477263136175423	-0.09966797360045
2	A	26	50	20120615	22	1530	29.96	-0.0485201824007804	-0.100042952326513
2	A	26	50	20120615	22	1532	30	-0.0494160866925438	-0.100610476229094
2	A	26	50	20120615	22	1534	30.04	-0.0498496845707673	-0.101229618926701
2	A	26	50	20120615	22	1536	30.08	-0.0506743832096652	-0.102009769838384
2	A	26	50	20120615	22	1538	30.12	-0.0506841412832456	-0.102276207673535
2	A	26	50	20120615	22	1540	30.16	-0.0507649635883352	-0.102494208694174
2	A	26	50	20120615	22	1542	30.2	-0.050639098581284	-0.102338220938245
2	A	26	50	20120615	22	1544	30.24	-0.0507325780977569	-0.103164828765452
2	A	26	50	20120615	22	1546	30.28	-0.0505704385128308	-0.103087683415624
2	A	26	50	20120615	22	1548	30.32	-0.0502978488486834	-0.103321523628163
2	A	26	50	20120615	22	1550	30.36	-0.0501368406346072	-0.103489037224626
2	A	26	50	20120615	22	1552	30.4	-0.0496158443582289	-0.103535140586759
2	A	26	50	20120615	22	1554	30.44	-0.0495172736729315	-0.103232216041699
2	A	26	50	20120615	22	1556	30.48	-0.0495044750401921	-0.103200042683155
2	A	26	50	20120615	22	1558	30.52	-0.0486012875485825	-0.103405598624446
2	A	26	50	20120615	22	1560	30.56	-0.048081917617801	-0.103335665763786
2	A	26	50	20120615	22	1562	30.6	-0.0474032365292181	-0.103427448223985
2	A	26	50	20120615	22	1564	30.64	-0.0464300454662711	-0.103196295017215
2	A	26	50	20120615	22	1566	30.68	-0.0453710823507661	-0.102538685710711
2	A	26	50	20120615	22	1568	30.72	-0.0437877288463332	-0.102269843712504
2	A	26	50	20120615	22	1570	30.76	-0.0421898089422078	-0.101803577500990
2	A	26	50	20120615	22	1572	30.8	-0.0403074199800111	-0.101459145787874
2	A	26	50	20120615	22	1574	30.84	-0.0391082375897969	-0.101119380979514
2	A	26	50	20120615	22	1576	30.88	-0.0370071405001791	-0.100515511788380
2	A	26	50	20120615	22	1578	30.92	-0.0358767595997743	-0.09975141220063
2	A	26	50	20120615	22	1580	30.96	-0.0342946788875476	-0.0991366535650665
2	A	26	50	20120615	22	1582	31	-0.0327215077207637	-0.0988942573604757
2	A	26	50	20120615	22	1584	31.04	-0.0304610287626666	-0.0984709832412575
2	A	26	50	20120615	22	1586	31.08	-0.0292241575810151	-0.0978005045913364
2	A	26	50	20120615	22	1588	31.12	-0.0272994129226253	-0.096941511273551
2	A	26	50	20120615	22	1590	31.16	-0.0258148422355241	-0.0963174895391538
2	A	26	50	20120615	22	1592	31.2	-0.0237594242439711	-0.095575734525689
2	A	26	50	20120615	22	1594	31.24	-0.0221770606890318	-0.0950147160054957
2	A	26	50	20120615	22	1596	31.28	-0.0205078644213628	-0.0945992200608705
2	A	26	50	20120615	22	1598	31.32	-0.0186550325226197	-0.0934351101670031
2	A	26	50	20120615	22	1600	31.36	-0.0173096204500561	-0.0932104623426201
2	A	26	50	20120615	22	1602	31.4	-0.0157206808020518	-0.0920210380259862
2	A	26	50	20120615	22	1604	31.44	-0.0138612728102436	-0.0912450590443121
2	A	26	50	20120615	22	1606	31.48	-0.0120912431155775	-0.0900165317226786
2	A	26	50	20120615	22	1608	31.52	-0.0101646599795566	-0.0894354313698995
2	A	26	50	20120615	22	1610	31.56	-0.00879534769778888	-0.0882858878757245
2	A	26	50	20120615	22	1612	31.6	-0.0071257271660512	-0.08723555146295
2	A	26	50	20120615	22	1614	31.64	-0.00507264262687607	-0.0864826948730207
2	A	26	50	20120615	22	1616	31.68	-0.00338718290323981	-0.0852612386191991
2	A	26	50	20120615	22	1618	31.72	-0.0018330329088699	-0.0845807897636633
2	A	26	50	20120615	22	1620	31.76	-0.000737370951421339	-0.0837897494075499
2	A	26	50	20120615	22	1622	31.8	0.00124196235047604	-0.0831749907719863
2	A	26	50	20120615	22	1624	31.84	0.00285558002514374	-0.0822396299218327
2	A	26	50	20120615	22	1626	31.88	0.00467312729550565	-0.0811416345120063
2	A	26	50	20120615	22	1628	31.92	0.00640313474635665	-0.0796801862166499
2	A	26	50	20120615	22	1630	31.96	0.00735539544858057	-0.0796071420861533
2	A	26	50	20120615	22	1632	32	0.00824670354626618	-0.0781207329214211
2	A	26	50	20120615	22	1634	32.04	0.00940473232181548	-0.0780201116264582
2	A	26	50	20120615	22	1636	32.08	0.0105694079011078	-0.0770542744740355
2	A	26	50	20120615	22	1638	32.12	0.0114853233147787	-0.0767063072270136
2	A	26	50	20120615	22	1640	32.16	0.0133431756716683	-0.075969360539661
2	A	26	50	20120615	22	1642	32.2	0.0144838803310784	-0.0749645618035949
2	A	26	50	20120615	22	1644	32.24	0.015723792071889	-0.0742942952857082
2	A	26	50	20120615	22	1646	32.28	0.0169812400608731	-0.07242887688626
2	A	26	50	20120615	22	1648	32.32	0.0182431428225786	-0.071701264008419
2	A	26	50	20120615	22	1650	32.36	0.0194038586038963	-0.0708479982555612
2	A	26	50	20120615	22	1652	32.4	0.0208084555140453	-0.0701111929895648
2	A	26	50	20120615	22	1654	32.44	0.0204873583247084	-0.0694833528785493
2	A	26	50	20120615	22	1656	32.48	0.0208245068379782	-0.0695066874023284
2	A	26	50	20120615	22	1658	32.52	0.0209626755030220	-0.0696461288595784
2	A	26	50	20120615	22	1660	32.56	0.0209401895073803	-0.0694625639391824
2	A	26	50	20120615	22	1662	32.6	0.0213044909210476	-0.0695986112838827
2	A	26	50	20120615	22	1664	32.64	0.0214175572953593	-0.0691086569951985
2	A	26	50	20120615	22	1666	32.68	0.0220890966054522	-0.0692430779943021
2	A	26	50	20120615	22	1668	32.72	0.0226817935094428	-0.0686827665808899
2	A	26	50	20120615	22	1670	32.76	0.0237360190095138	-0.0686825544488555
2	A	26	50	20120615	22	1672	32.8	0.0245842643042252	-0.0683625179196905
2	A	26	50	20120615	22	1674	32.84	0.0259733755758662	-0.0687372138030412
2	A	26	50	20120615	22	1676	32.88	0.0266828158094306	-0.0683306981145371
2	A	26	50	20120615	22	1678	32.92	0.0279602749203222	-0.068808560877263
2	A	26	50	20120615	22	1680	32.96	0.0290133690495434	-0.0689805999571257
2	A	26	50	20120615	22	1682	33	0.0301431842645232	-0.0702929901430079
2	A	26	50	20120615	22	1684	33.04	0.0309591854900125	-0.0707773582881207
2	A	26	50	20120615	22	1686	33.08	0.0317703783893897	-0.0714144614979698
2	A	26	50	20120615	22	1688	33.12	0.0324634137456306	-0.0720169871862188
2	A	26	50	20120615	22	1690	33.16	0.0329808037774248	-0.0731453174769582
2	A	26	50	20120615	22	1692	33.2	0.0335828344909271	-0.0736912039120342
2	A	26	50	20120615	22	1694	33.24	0.0335003858402407	-0.0740157659245988
2	A	26	50	20120615	22	1696	33.28	0.0346304838979331	-0.0750673751295795
2	A	26	50	20120615	22	1698	33.32	0.0351149934644021	-0.0757893311531709
2	A	26	50	20120615	22	1700	33.36	0.0358714562989154	-0.0765500366283714
2	A	26	50	20120615	22	1702	33.4	0.0364323333977526	-0.0776678310280711
2	A	26	50	20120615	22	1704	33.44	0.0372002513621212	-0.0789590080105177
2	A	26	50	20120615	22	1706	33.48	0.0377836851672782	-0.0794185567076109
2	A	26	50	20120615	22	1708	33.52	0.0377320663722516	-0.0801533820746199
2	A	26	50	20120615	22	1710	33.56	0.0379517644491663	-0.0812801567304407
2	A	26	50	20120615	22	1712	33.6	0.0378980243337961	-0.0818479634757335
2	A	26	50	20120615	22	1714	33.64	0.0377529967329747	-0.0822926629304217
2	A	26	50	20120615	22	1716	33.68	0.0382297281248507	-0.0830123562123134
2	A	26	50	20120615	22	1718	33.72	0.0380241721835598	-0.0834192961648862
2	A	26	50	20120615	22	1720	33.76	0.0384842158553997	-0.084042540081824
2	A	26	50	20120615	22	1722	33.8	0.0383634420171731	-0.0839062098944113
2	A	26	50	20120615	22	1724	33.84	0.0381626944019942	-0.083944181528561
2	A	26	50	20120615	22	1726	33.88	0.0383123889075714	-0.0840100131698895
2	A	26	50	20120615	22	1728	33.92	0.0379828771475385	-0.0839714051396367
2	A	26	50	20120615	22	1730	33.96	0.0384782761584378	-0.0835249379179955
2	A	26	50	20120615	22	1732	34	0.0384159800510152	-0.083288693542401
2	A	26	50	20120615	22	1734	34.04	0.0386076766993949	-0.082580667522399
2	A	26	50	20120615	22	1736	34.08	0.0382757607763059	-0.0820691464768886
2	A	26	50	20120615	22	1738	34.12	0.0383096311911248	-0.0818999358241507
2	A	26	50	20120615	22	1740	34.16	0.0385701293293139	-0.0817353213654905
2	A	26	50	20120615	22	1742	34.2	0.0383678260792164	-0.0812169413842026
2	A	26	50	20120615	22	1744	34.24	0.0387002369770522	-0.0802547811870421
2	A	26	50	20120615	22	1746	34.28	0.0389525326765796	-0.0797248753652209
2	A	26	50	20120615	22	1748	34.32	0.0389647656238941	-0.0784911861640847
2	A	26	50	20120615	22	1750	34.36	0.0392372704352278	-0.0783647696137442
2	A	26	50	20120615	22	1752	34.4	0.0395409091581371	-0.0770467155025447
2	A	26	50	20120615	22	1754	34.44	0.0394663871744679	-0.0756975486929729
2	A	26	50	20120615	22	1756	34.48	0.0398652661097352	-0.0735898755102902
2	A	26	50	20120615	22	1758	34.52	0.0397437498093883	-0.0722701667692227
2	A	26	50	20120615	22	1760	34.56	0.0396252599260649	-0.0705968480690194
2	A	26	50	20120615	22	1762	34.6	0.0392653850008478	-0.0686664041299732
2	A	26	50	20120615	22	1764	34.64	0.0391592058465848	-0.0677618448512081
2	A	26	50	20120615	22	1766	34.68	0.0392598200704798	-0.0659767608531705
2	A	26	50	20120615	22	1768	34.72	0.0385635249519776	-0.0638654177862934
2	A	26	50	20120615	22	1770	34.76	0.0381143205199865	-0.0625960698972888
2	A	26	50	20120615	22	1772	34.8	0.0377522047733798	-0.0604383399184591
2	A	26	50	20120615	22	1774	34.84	0.0375051275218976	-0.0593529451514733
2	A	26	50	20120615	22	1776	34.88	0.0372515590301641	-0.0575238013299
2	A	26	50	20120615	22	1778	34.92	0.0365002297908822	-0.0564055402397247
2	A	26	50	20120615	22	1780	34.96	0.0361199548350278	-0.0552559189638038
2	A	26	50	20120615	22	1782	35	0.0354798322792231	-0.0527453151239975
2	A	26	50	20120615	22	1784	35.04	0.0348945741385706	-0.0517390173215553
2	A	26	50	20120615	22	1786	35.08	0.0338664762340644	-0.04956604282763
2	A	26	50	20120615	22	1788	35.12	0.0333220252257542	-0.0477315037813162
2	A	26	50	20120615	22	1790	35.16	0.0325311828595396	-0.0460404013455661
2	A	26	50	20120615	22	1792	35.2	0.0315686973932597	-0.0441721969454
2	A	26	50	20120615	22	1794	35.24	0.0309314456909865	-0.0430433787509816
2	A	26	50	20120615	22	1796	35.28	0.0299195263896339	-0.0407303405458388
2	A	26	50	20120615	22	1798	35.32	0.0292386532700294	-0.0393057325137823
2	A	26	50	20120615	22	1800	35.36	0.0290200865639646	-0.0376391525412037
2	A	26	50	20120615	22	1802	35.4	0.0282214801652925	-0.0365097615902926
2	A	26	50	20120615	22	1804	35.44	0.0273525166418924	-0.0350930731541853
2	A	26	50	20120615	22	1806	35.48	0.0263634156763687	-0.0340550403994035
2	A	26	50	20120615	22	1808	35.52	0.0249594551623228	-0.0324293311987775
2	A	26	50	20120615	22	1810	35.56	0.0239601011484718	-0.0310898588231758
2	A	26	50	20120615	22	1812	35.6	0.023425669843251	-0.0296449568264992
2	A	26	50	20120615	22	1814	35.64	0.0222220326803153	-0.0284502292090064
2	A	26	50	20120615	22	1816	35.68	0.0213625443877830	-0.0277201414574313
2	A	26	50	20120615	22	1818	35.72	0.0199893430187188	-0.0264394296553462
2	A	26	50	20120615	22	1820	35.76	0.0190855898416842	-0.0255481215576606
2	A	26	50	20120615	22	1822	35.8	0.0176316368782085	-0.0238565807157061
2	A	26	50	20120615	22	1824	35.84	0.0162143120459981	-0.0227407662149938
2	A	26	50	20120615	22	1826	35.88	0.0151868151822560	-0.0218887732543421
2	A	26	50	20120615	22	1828	35.92	0.0139585707033349	-0.0220335887231291
2	A	26	50	20120615	22	1830	35.96	0.0137348421177675	-0.0219552412917736
2	A	26	50	20120615	22	1832	36	0.0119135613236009	-0.0218921107983493
2	A	26	50	20120615	22	1834	36.04	0.0119265508751713	-0.0220496329759942
2	A	26	50	20120615	22	1836	36.08	0.0117585140196902	-0.0216464124050904
2	A	26	50	20120615	22	1838	36.12	0.0115502286462239	-0.0222638863306937
2	A	26	50	20120615	22	1840	36.16	0.0113786279725655	-0.0220706481895311
2	A	26	50	20120615	22	1842	36.2	0.0115357470993452	-0.0224024226912638
2	A	26	50	20120615	22	1844	36.24	0.0113639696489915	-0.0222002396493191
2	A	26	50	20120615	22	1846	36.28	0.0112003522108928	-0.0224281048095565
2	A	26	50	20120615	22	1848	36.32	0.0114794048310202	-0.0223456561588701
2	A	26	50	20120615	22	1850	36.36	0.0110405531494124	-0.022866404947875
2	A	26	50	20120615	22	1852	36.4	0.0110588813571808	-0.0228044623938430
2	A	26	50	20120615	22	1854	36.44	0.0108876554501164	-0.0228439684497079
2	A	26	50	20120615	22	1856	36.48	0.0108041319971227	-0.0229010602512209
2	A	26	50	20120615	22	1858	36.52	0.0106537586690356	-0.0228816148147383
2	A	26	50	20120615	22	1860	36.56	0.0104006497967098	-0.0230464484765007
2	A	26	50	20120615	22	1862	36.6	0.0106732748161963	-0.0228689576033551
2	A	26	50	20120615	22	1864	36.64	0.0105239055797385	-0.0234481770520962
2	A	26	50	20120615	22	1866	36.68	0.0104060945189250	-0.0235561876129225
2	A	26	50	20120615	22	1868	36.72	0.0106927697501536	-0.02339549052583
2	A	26	50	20120615	22	1870	36.76	0.0102919321291024	-0.0237648760372540
2	A	26	50	20120615	22	1872	36.8	0.00994817923849638	-0.0236975594716851
2	A	26	50	20120615	22	1874	36.84	0.00975636238196388	-0.0238377575331909
2	A	26	50	20120615	22	1876	36.88	0.00946272214894058	-0.024148396613234
2	A	26	50	20120615	22	1878	36.92	0.00983091264990438	-0.0239527684511509
2	A	26	50	20120615	22	1880	36.96	0.00940995784092838	-0.024302984297737
2	A	26	50	20120615	22	1882	37	0.00912203103069708	-0.0241331726042351
2	A	26	50	20120615	22	1884	37.04	0.00890562100031488	-0.0242553253006850
2	A	26	50	20120615	22	1886	37.08	0.00941308325290128	-0.0241851520237201
2	A	26	50	20120615	22	1888	37.12	0.00938481312378938	-0.0244281139137358
2	A	26	50	20120615	22	1890	37.16	0.00925247808969038	-0.0240442185711618
2	A	26	50	20120615	22	1892	37.2	0.00886161774532168	-0.0238915966435105
2	A	26	50	20120615	22	1894	37.24	0.00872153989196858	-0.0243747909913665
2	A	26	50	20120615	22	1896	37.28	0.00859878615475458	-0.0242196234793029
2	A	26	50	20120615	22	1898	37.32	0.00851401819382598	-0.0244373982257728
2	A	26	50	20120615	22	1900	37.36	0.00852747443587198	-0.0249422512543365
2	A	26	50	20120615	22	1902	37.4	0.00827432313713938	-0.0248651695441194
2	A	26	50	20120615	22	1904	37.44	0.00802875202310108	-0.0249964014916398
2	A	26	50	20120615	22	1906	37.48	0.00780829027086278	-0.0250260009815002
2	A	26	50	20120615	22	1908	37.52	0.00712879600948154	-0.0254791927886305
2	A	26	50	20120615	22	1910	37.56	0.00701003742558126	-0.0255801464237805
2	A	26	50	20120615	22	1912	37.6	0.0069765134930852	-0.0259418668976965
2	A	26	50	20120615	22	1914	37.64	0.00692380575361556	-0.0256085791874520
2	A	26	50	20120615	22	1916	37.68	0.00698685139422615	-0.0258881267823263
2	A	26	50	20120615	22	1918	37.72	0.00671651032964291	-0.0263247369354378
2	A	26	50	20120615	22	1920	37.76	0.0066058976158619	-0.0264166678880598
2	A	26	50	20120615	22	1922	37.8	0.00631226445390637	-0.0266475241099816
2	A	26	50	20120615	22	1924	37.84	0.00635815568400538	-0.0266426733574627
2	A	26	50	20120615	22	1926	37.88	0.00613796263234389	-0.0268509445887934
2	A	26	50	20120615	22	1928	37.92	0.00635824053681912	-0.0270972864492231
2	A	26	50	20120615	22	1930	37.96	0.00654990182985974	-0.0274490650017956
2	A	26	50	20120615	22	1932	38	0.00601986872881792	-0.0270898547569529
2	A	26	50	20120615	22	1934	38.04	0.00589816858070791	-0.0267524021877672
2	A	26	50	20120615	22	1936	38.08	0.00588317791694675	-0.0266520920197881
2	A	26	50	20120615	22	1938	38.12	0.00548220594560711	-0.0271704437168047
2	A	26	50	20120615	22	1940	38.16	0.00568496174404454	-0.0267526143198016
2	A	26	50	20120615	22	1942	38.2	0.00541609146156617	-0.0267528405939715
2	A	26	50	20120615	22	1944	38.24	0.00487125154452631	-0.0269024078203281
2	A	26	50	20120615	22	1946	38.28	0.00484230966397234	-0.0265473341501553
2	A	26	50	20120615	22	1948	38.32	0.00492292690809542	-0.026699114620737
2	A	26	50	20120615	22	1950	38.36	0.00481973174444906	-0.0265327323951238
2	A	26	50	20120615	22	1952	38.4	0.00460222569855607	-0.0265527152327601
2	A	26	50	20120615	22	1954	38.44	0.00439014316167479	-0.0264321323133644
2	A	26	50	20120615	22	1956	38.48	0.00387028532721426	-0.0263613297113642
2	A	26	50	20120615	22	1958	38.52	0.00349141044278669	-0.0259858065130794
2	A	26	50	20120615	22	1960	38.56	0.00298419567757377	-0.0255326712744917
2	A	26	50	20120615	22	1962	38.6	0.00239146341824415	-0.0258615819937606
2	A	26	50	20120615	22	1964	38.64	0.00171422129196101	-0.0257924587703657
2	A	26	50	20120615	22	1966	38.68	0.00176573260675689	-0.0258798939380730
2	A	26	50	20120615	22	1968	38.72	0.00139204717899645	-0.0258829988439492
2	A	26	50	20120615	22	1970	38.76	0.00098588999363037	-0.0260985483253786
2	A	26	50	20120615	22	1972	38.8	0.000923219119613811	-0.0258605998224415
2	A	26	50	20120615	22	1974	38.84	0.00088882381943129	-0.0262104778841182
2	A	26	50	20120615	22	1976	38.88	0.000500410983764341	-0.0262679506040542
2	A	26	50	20120615	22	1978	38.92	0.000196765189787212	-0.0260335022796840
2	A	26	50	20120615	22	1980	38.96	-0.000196178998265619	-0.0263666676604554
2	A	26	50	20120615	22	1982	39	-0.000440449742933289	-0.0267754821531051
2	A	26	50	20120615	22	1984	39.04	-0.00068910384253754	-0.0264728758060963
2	A	26	50	20120615	22	1986	39.08	-0.00072369550627319	-0.0276108368911955
2	A	26	50	20120615	22	1988	39.12	-0.00114345530478896	-0.0277541320804029
2	A	26	50	20120615	22	1990	39.16	-0.00149717132994191	-0.0285385044195697
2	A	26	50	20120615	22	1992	39.2	-0.00175985442808490	-0.0284269724669732
2	A	26	50	20120615	22	1994	39.24	-0.00229068655978945	-0.0287723022057013
2	A	26	50	20120615	22	1996	39.28	-0.00251694658763352	-0.0294751663462007
2	A	26	50	20120615	22	1998	39.32	-0.00312349571346753	-0.0295481044106801
2	A	26	50	20120615	22	2000	39.36	-0.00350126044024863	-0.0290904649018962
2	A	26	50	20120615	22	2002	39.4	-0.00384643461548484	-0.0290123649579141
2	A	26	50	20120615	22	2004	39.44	-0.00392263244222551	-0.0289024664219821
2	A	26	50	20120615	22	2006	39.48	-0.00398875399733426	-0.0289006915839613
2	A	26	50	20120615	22	2008	39.52	-0.0038641052139467	-0.0288130244852298
2	A	26	50	20120615	22	2010	39.56	-0.00418134867132604	-0.0292188967065631
2	A	26	50	20120615	22	2012	39.6	-0.00396662862615093	-0.0289695001448386
2	A	26	50	20120615	22	2014	39.64	-0.00406259008742576	-0.028839852116508
2	A	26	50	20120615	22	2016	39.68	-0.00398455378305401	-0.0288740336583106
2	A	26	50	20120615	22	2018	39.72	-0.00385272079476959	-0.0291028816969738
2	A	26	50	20120615	22	2020	39.76	-0.00367987561317635	-0.0291737055121774
2	A	26	50	20120615	22	2022	39.8	-0.00352884467578272	-0.0295495115531746
2	A	26	50	20120615	22	2024	39.84	-0.00351861284065895	-0.0298851822132717
2	A	26	50	20120615	22	2026	39.88	-0.00358881440189515	-0.0298097197775835
2	A	26	50	20120615	22	2028	39.92	-0.00348924669603627	-0.0296983292463432
2	A	26	50	20120615	22	2030	39.96	-0.00358643852311036	-0.0302409134927510
2	A	26	50	20120615	22	2032	40	-0.00384314656895233	-0.0304760547817668
2	A	26	50	20120615	22	2034	40.04	-0.00380664571690748	-0.0308228199472607
2	A	26	50	20120615	22	2036	40.08	-0.00367614208937169	-0.0310247555018320
2	A	26	50	20120615	22	2038	40.12	-0.00321756919963659	-0.030585232068782
2	A	26	50	20120615	22	2040	40.16	-0.00356670317284745	-0.0305350345583856
2	A	26	50	20120615	22	2042	40.2	-0.00357693500797122	-0.0308942518742962
2	A	26	50	20120615	22	2044	40.24	-0.00363352476366958	-0.0311296830770922
2	A	26	50	20120615	22	2046	40.28	-0.0032820573380808	-0.0310836150702979
2	A	26	50	20120615	22	2048	40.32	-0.00359418134236436	-0.0315046193767486
2	A	26	50	20120615	22	2050	40.36	-0.00349961995251628	-0.0317641204943762
2	A	26	50	20120615	22	2052	40.4	-0.00350727791895653	-0.0321668107351941
2	A	26	50	20120615	22	2054	40.44	-0.00330730812123697	-0.0328479242711043
2	A	26	50	20120615	22	2056	40.48	-0.00331203866560311	-0.0331134216542364
2	A	26	50	20120615	22	2058	40.52	-0.0031895677711016	-0.0334036607036422
2	A	26	50	20120615	22	2060	40.56	-0.00329252958951017	-0.0339767212523192
2	A	26	50	20120615	22	2062	40.6	-0.00368118376072155	-0.0347255049071889
2	A	26	50	20120615	22	2064	40.64	-0.00363392074346704	-0.0355251012553547
2	A	26	50	20120615	22	2066	40.68	-0.00438667126737918	-0.0358532200150287
2	A	26	50	20120615	22	2068	40.72	-0.00426065069683611	-0.0363124293008668
2	A	26	50	20120615	22	2070	40.76	-0.00430159217946681	-0.0361573607837526
2	A	26	50	20120615	22	2072	40.8	-0.00477357888484102	-0.0363912080673588
2	A	26	50	20120615	22	2074	40.84	-0.00519103351525012	-0.0365159629167636
2	A	26	50	20120615	22	2076	40.88	-0.00564359599734514	-0.0359472935011977
2	A	26	50	20120615	22	2078	40.92	-0.00626312760368173	-0.0362477078171848
2	A	26	50	20120615	22	2080	40.96	-0.00712306137348613	-0.0360685764563068
2	A	26	50	20120615	22	2082	41	-0.00787778472531778	-0.0352917913729022
2	A	26	50	20120615	22	2084	41.04	-0.00830677226732803	-0.0347635260388133
2	A	26	50	20120615	22	2086	41.08	-0.00911597112558229	-0.0342095927285674
2	A	26	50	20120615	22	2088	41.12	-0.00991837468766935	-0.0331712983442765
2	A	26	50	20120615	22	2090	41.16	-0.0107620428801861	-0.0319682784855607
2	A	26	50	20120615	22	2092	41.2	-0.0116553570398100	-0.0314560948809964
2	A	26	50	20120615	22	2094	41.24	-0.0115854496349948	-0.0305746608224033
2	A	26	50	20120615	22	2096	41.28	-0.0119018021378298	-0.0300560757801489
2	A	26	50	20120615	22	2098	41.32	-0.0117327187643125	-0.0286594833187629
2	A	26	50	20120615	22	2100	41.36	-0.0121418861032461	-0.0277351179790568
2	A	26	50	20120615	22	2102	41.4	-0.0122917432433829	-0.0261970122375520
2	A	26	50	20120615	22	2104	41.44	-0.0124004114135157	-0.0250602956603878
2	A	26	50	20120615	22	2106	41.48	-0.0124164698085164	-0.0242418690586391
2	A	26	50	20120615	22	2108	41.52	-0.0126282977869565	-0.0229863231868964
2	A	26	50	20120615	22	2110	41.56	-0.0124177284585869	-0.0215404100275227
2	A	26	50	20120615	22	2112	41.6	-0.0123874925726234	-0.0201466601353972
2	A	26	50	20120615	22	2114	41.64	-0.0125298614519475	-0.0189115001521561
2	A	26	50	20120615	22	2116	41.68	-0.0127801418971485	-0.0178952109308958
2	A	26	50	20120615	22	2118	41.72	-0.0125234409223743	-0.0166300342647933
2	A	26	50	20120615	22	2120	41.76	-0.0121996213719300	-0.0160042801187823
2	A	26	50	20120615	22	2122	41.8	-0.0117195807203180	-0.0159357756138210
2	A	26	50	20120615	22	2124	41.84	-0.0111711557718976	-0.0159195192289215
2	A	26	50	20120615	22	2126	41.88	-0.0111798743985096	-0.0158603556045396
2	A	26	50	20120615	22	2128	41.92	-0.0106692513786113	-0.0163057409528056
2	A	26	50	20120615	22	2130	41.96	-0.0105347455266940	-0.0161587900215394
2	A	26	50	20120615	22	2132	42	-0.0100871045077961	-0.0166405418715618
2	A	26	50	20120615	22	2134	42.04	-0.0090148704122218	-0.0169469680094025
2	A	26	50	20120615	22	2136	42.08	-0.00816396639601316	-0.0176675098194316
2	A	26	50	20120615	22	2138	42.12	-0.00702182482491297	-0.0183490249212828
2	A	26	50	20120615	22	2140	42.16	-0.00635102451211713	-0.0184345035952372
2	A	26	50	20120615	22	2142	42.2	-0.00505091535681054	-0.0192289861471614
2	A	26	50	20120615	22	2144	42.24	-0.00367740781051001	-0.0199532664307426
2	A	26	50	20120615	22	2146	42.28	-0.00328407966347499	-0.0200390879807752
2	A	26	50	20120615	22	2148	42.32	-0.00302529272369634	-0.0201352120766097
2	A	26	50	20120615	22	2150	42.36	-0.00275059588134099	-0.0202974930828921
2	A	26	50	20120615	22	2152	42.4	-0.00223204619442565	-0.0206813389279914
2	A	26	50	20120615	22	2154	42.44	-0.00254904216443158	-0.0205359577737794
2	A	26	50	20120615	22	2156	42.48	-0.00212607917219703	-0.0205469037867522
2	A	26	50	20120615	22	2158	42.52	-0.00256938562652631	-0.0206026308721775
2	A	26	50	20120615	22	2160	42.56	-0.00212542156289053	-0.0208478696460286
2	A	26	50	20120615	22	2162	42.6	-0.00217583120532132	-0.0210460221793205
2	A	26	50	20120615	22	2164	42.64	-0.00196417293250875	-0.0207739062767165
2	A	26	50	20120615	22	2166	42.68	-0.00169659948386707	-0.0213044668794171
2	A	26	50	20120615	22	2168	42.72	-0.0016819213613032	-0.0212651220438983
2	A	26	50	20120615	22	2170	42.76	-0.00163215023629582	-0.0215392581505762
2	A	26	50	20120615	22	2172	42.8	-0.00181180485619189	-0.0213940961994664
2	A	26	50	20120615	22	2174	42.84	-0.00148751649395158	-0.021735510687947
2	A	26	50	20120615	22	2176	42.88	-0.00159438861286012	-0.0218736510687196
2	A	26	50	20120615	22	2178	42.92	-0.00160225376158726	-0.0223318173720555
2	A	26	50	20120615	22	2180	42.96	-0.00167713071286066	-0.0221240693997429
2	A	26	50	20120615	22	2182	43	-0.00159651276163080	-0.0225065187089494
2	A	26	50	20120615	22	2184	43.04	-0.00107065936877259	-0.0225085374988097
2	A	26	50	20120615	22	2186	43.08	-0.000933354081108558	-0.0224125824014959
2	A	26	50	20120615	22	2188	43.12	-0.000864928772106699	-0.0225265736714774
2	A	26	50	20120615	22	2190	43.16	-0.00074491860920372	-0.0224566549529537
2	A	26	50	20120615	22	2192	43.2	-0.000424313566186619	-0.0227485231763834
2	A	26	50	20120615	22	2194	43.24	-0.000236986837714679	-0.0230904234472227
2	A	26	50	20120615	22	2196	43.28	0.000178643457198962	-0.0230157883264684
2	A	26	50	20120615	22	2198	43.32	0.000521908444125971	-0.0229266858009711
2	A	26	50	20120615	22	2200	43.36	0.000476292985671631	-0.0231087870103301
2	A	26	50	20120615	22	2202	43.4	0.00095624878446981	-0.02366700538767
2	A	26	50	20120615	22	2204	43.44	0.0009891999604731	-0.0235954178971427
2	A	26	50	20120615	22	2206	43.48	0.00090430472032385	-0.0236458204685057
2	A	26	50	20120615	22	2208	43.52	0.000935983104121001	-0.0237998000411768
2	A	26	50	20120615	22	2210	43.56	0.00139879156347541	-0.0234841405029874
2	A	26	50	20120615	22	2212	43.6	0.00140984364246536	-0.0236804687007838
2	A	26	50	20120615	22	2214	43.64	0.001811529791654	-0.023637313973928
2	A	26	50	20120615	22	2216	43.68	0.00177947664126281	-0.0238381110865815
2	A	26	50	20120615	22	2218	43.72	0.00174742349087163	-0.0240389506256420
2	A	26	50	20120615	22	2220	43.76	0.00198416991228069	-0.0236269972859905
2	A	26	50	20120615	22	2222	43.8	0.00197704227592633	-0.0236976231112954
2	A	26	50	20120615	22	2224	43.84	0.00201218548295131	-0.0237207879294471
2	A	26	50	20120615	22	2226	43.88	0.00188349911984317	-0.0239306642931710
2	A	26	50	20120615	22	2228	43.92	0.00154572835260598	-0.0236095529616986
2	A	26	50	20120615	22	2230	43.96	0.00187157022844455	-0.0236100125811064
2	A	26	50	20120615	22	2232	44	0.00158260397124485	-0.0236903399114492
2	A	26	50	20120615	22	2234	44.04	0.00158392626092567	-0.0238395182290761
2	A	26	50	20120615	22	2236	44.08	0.00144989417055176	-0.0234283851332908
2	A	26	50	20120615	22	2238	44.12	0.0015272092260067	-0.0237136178666858
2	A	26	50	20120615	22	2240	44.16	0.00152656575883582	-0.0240469975008119
2	A	26	50	20120615	22	2242	44.2	0.0019289307305344	-0.0243989599011474
2	A	26	50	20120615	22	2244	44.24	0.00220612365982734	-0.0247403439840365
2	A	26	50	20120615	22	2246	44.28	0.00244026085721383	-0.0244996731199918
2	A	26	50	20120615	22	2248	44.32	0.00225421399201584	-0.0252074657947561
2	A	26	50	20120615	22	2250	44.36	0.00250654504688226	-0.0259417466895437
2	A	26	50	20120615	22	2252	44.4	0.00289991067057668	-0.0268249209379254
2	A	26	50	20120615	22	2254	44.44	0.00291094648611066	-0.0273150541246251
2	A	26	50	20120615	22	2256	44.48	0.0030372048425221	-0.0283037617407887
2	A	26	50	20120615	22	2258	44.52	0.00366682921022074	-0.0289826808980826
2	A	26	50	20120615	22	2260	44.56	0.0040815497415497	-0.0296924298544677
2	A	26	50	20120615	22	2262	44.6	0.00453644779734298	-0.0309434834768295
2	A	26	50	20120615	22	2264	44.64	0.00479936706915088	-0.0310926660370971
2	A	26	50	20120615	22	2266	44.68	0.00458570061307974	-0.031431914657507
2	A	26	50	20120615	22	2268	44.72	0.0047160628192593	-0.0315904762821203
2	A	26	50	20120615	22	2270	44.76	0.0048774457999295	-0.0322281239641908
2	A	26	50	20120615	22	2272	44.8	0.00454417930288847	-0.0320808406927375
2	A	26	50	20120615	22	2274	44.84	0.00440239732219276	-0.0324392801911888
2	A	26	50	20120615	22	2276	44.88	0.00438230134747143	-0.0320394961592415
2	A	26	50	20120615	22	2278	44.92	0.00457386364556268	-0.0322932697119415
2	A	26	50	20120615	22	2280	44.96	0.00464368336913704	-0.0320965950318223
2	A	26	50	20120615	22	2282	45	0.00488889385871691	-0.0321871188419498
2	A	26	50	20120615	22	2284	45.04	0.00523745507543501	-0.0324247491468354
2	A	26	50	20120615	22	2286	45.08	0.00562813157204058	-0.0323321888691781
2	A	26	50	20120615	22	2288	45.12	0.00595593920473085	-0.0324818197351450
2	A	26	50	20120615	22	2290	45.16	0.00669604100254112	-0.0323765584054840
2	A	26	50	20120615	22	2292	45.2	0.00704501757378249	-0.0323122630243483
2	A	26	50	20120615	22	2294	45.24	0.00759821803856039	-0.0323352131648812
2	A	26	50	20120615	22	2296	45.28	0.00842725619177438	-0.0322811640438476
2	A	26	50	20120615	22	2298	45.32	0.00913991376119328	-0.0323524050520522
2	A	26	50	20120615	22	2300	45.36	0.00965666739688438	-0.0322512887823425
2	A	26	50	20120615	22	2302	45.4	0.00989299662529258	-0.0320982567327581
2	A	26	50	20120615	22	2304	45.44	0.00984762158314378	-0.0317781989903897
2	A	26	50	20120615	22	2306	45.48	0.00991298653399668	-0.0314213646243317
2	A	26	50	20120615	22	2308	45.52	0.00928540098142238	-0.0315387019236018
2	A	26	50	20120615	22	2310	45.56	0.00924609998652408	-0.0315640022042326
2	A	26	50	20120615	22	2312	45.6	0.00845276860443958	-0.03111240138736
2	A	26	50	20120615	22	2314	45.64	0.00861609612875808	-0.0305856209775117
2	A	26	50	20120615	22	2316	45.68	0.00796703574323918	-0.0302221044523715
2	A	26	50	20120615	22	2318	45.72	0.00718809398415184	-0.0287998228016250
2	A	26	50	20120615	22	2320	45.76	0.00644340447754523	-0.0278532684511253
2	A	26	50	20120615	22	2322	45.8	0.0061580515359974	-0.0264736111971488
2	A	26	50	20120615	22	2324	45.84	0.00528179774168322	-0.0254939359650183
2	A	26	50	20120615	22	2326	45.88	0.00450410049053082	-0.0244172456825089
2	A	26	50	20120615	22	2328	45.92	0.00367141861607335	-0.0233402301308803
2	A	26	50	20120615	22	2330	45.96	0.00314850608031809	-0.0223458895041079
2	A	26	50	20120615	22	2332	46	0.0020778544897201	-0.0219276146298327
2	A	26	50	20120615	22	2334	46.04	0.00122116775425491	-0.0208068942222724
2	A	26	50	20120615	22	2336	46.08	0.000601341920786671	-0.0198913846171832
2	A	26	50	20120615	22	2338	46.12	-0.000328981429947049	-0.0192577208454285
2	A	26	50	20120615	22	2340	46.16	-0.000741740871329069	-0.0181012406337301
2	A	26	50	20120615	22	2342	46.2	-0.00149149326248897	-0.0173742146545175
2	A	26	50	20120615	22	2344	46.24	-0.00182230609899929	-0.0172608795796289
2	A	26	50	20120615	22	2346	46.28	-0.00284083684875602	-0.0166872604165948
2	A	26	50	20120615	22	2348	46.32	-0.00358305855269629	-0.0165806428561275
2	A	26	50	20120615	22	2350	46.36	-0.00455346361492546	-0.0163017175152206
2	A	26	50	20120615	22	2352	46.4	-0.00500203801477458	-0.0162570707930565
2	A	26	50	20120615	22	2354	46.44	-0.00607638777383817	-0.0162819468096186
2	A	26	50	20120615	22	2356	46.48	-0.00614701359914309	-0.0167015581157104
2	A	26	50	20120615	22	2358	46.52	-0.00727935318533179	-0.0165732960166709
2	A	26	50	20120615	22	2360	46.56	-0.00787845152701244	-0.0166493898987148
2	A	26	50	20120615	22	2362	46.6	-0.0085011827915339	-0.0175299747220637
2	A	26	50	20120615	22	2364	46.64	-0.00869962594571287	-0.0179255309625663
2	A	26	50	20120615	22	2366	46.68	-0.0092098395507848	-0.0185340606944944
2	A	26	50	20120615	22	2368	46.72	-0.00991074500550035	-0.0195654395744653
2	A	26	50	20120615	22	2370	46.76	-0.0106094867134655	-0.0203262652578185
2	A	26	50	20120615	22	2372	46.8	-0.0111896890406325	-0.0212486506985373
2	A	26	50	20120615	22	2374	46.84	-0.0119012293813370	-0.0222819670510887
2	A	26	50	20120615	22	2376	46.88	-0.0130659827423753	-0.0238690894346653
2	A	26	50	20120615	22	2378	46.92	-0.0135888104253168	-0.024909307149401
2	A	26	50	20120615	22	2380	46.96	-0.0140616385877607	-0.0255369068441110
2	A	26	50	20120615	22	2382	47	-0.0157271154737606	-0.0265980337063664
2	A	26	50	20120615	22	2384	47.04	-0.0167122566413097	-0.0273161713533394
2	A	26	50	20120615	22	2386	47.08	-0.0178374120226015	-0.0285715616615902
2	A	26	50	20120615	22	2388	47.12	-0.0188872746738326	-0.0291490345565818
2	A	26	50	20120615	22	2390	47.16	-0.0196616626652491	-0.0299025628979533
2	A	26	50	20120615	22	2392	47.2	-0.0207115394586158	-0.0308028866070990
2	A	26	50	20120615	22	2394	47.24	-0.0217523370009121	-0.0313626959746966
2	A	26	50	20120615	22	2396	47.28	-0.0223311392566523	-0.031977348544243
2	A	26	50	20120615	22	2398	47.32	-0.0229618855765386	-0.0328445372296224
2	A	26	50	20120615	22	2400	47.36	-0.0235620000306638	-0.0333779149457392
2	A	26	50	20120615	22	2402	47.4	-0.024146777338705	-0.0350893961989231
2	A	26	50	20120615	22	2404	47.44	-0.0243710716096974	-0.0359189738746112
2	A	26	50	20120615	22	2406	47.48	-0.0245131152199022	-0.0369396966553896
2	A	26	50	20120615	22	2408	47.52	-0.0245585751148646	-0.0380162738008139
2	A	26	50	20120615	22	2410	47.56	-0.0246153982158008	-0.0390356672208437
2	A	26	50	20120615	22	2412	47.6	-0.0247446290511305	-0.040263939984036
2	A	26	50	20120615	22	2414	47.64	-0.0246068634369519	-0.0410055747893479
2	A	26	50	20120615	22	2416	47.68	-0.0244893069345796	-0.0418735130079153
2	A	26	50	20120615	22	2418	47.72	-0.0240635020801915	-0.043279367861028
2	A	26	50	20120615	22	2420	47.76	-0.0234271318572318	-0.0441055255440582
2	A	26	50	20120615	22	2422	47.8	-0.0230396956067403	-0.0440258470548978
2	A	26	50	20120615	22	2424	47.84	-0.0217905066249605	-0.0451524237208198
2	A	26	50	20120615	22	2426	47.88	-0.0211528872271612	-0.04735430473996
2	A	26	50	20120615	22	2428	47.92	-0.0203141878739958	-0.0484986156439542
2	A	26	50	20120615	22	2430	47.96	-0.0196193776797341	-0.0499231600364005
2	A	26	50	20120615	22	2432	48	-0.0186750860709342	-0.0510372986940414
2	A	26	50	20120615	22	2434	48.04	-0.0176867134253951	-0.0523667796508249
2	A	26	50	20120615	22	2436	48.08	-0.0171913921962417	-0.0532180584336276
2	A	26	50	20120615	22	2438	48.12	-0.0167347426369514	-0.0548275748889644
2	A	26	50	20120615	22	2440	48.16	-0.0159718451307292	-0.0561478139601178
2	A	26	50	20120615	22	2442	48.2	-0.0157474801490588	-0.0575499359965326
2	A	26	50	20120615	22	2444	48.24	-0.0150922042949332	-0.058641920998719
2	A	26	50	20120615	22	2446	48.28	-0.0155233272994226	-0.0595466641252472
2	A	26	50	20120615	22	2448	48.32	-0.0142577475824549	-0.0613386141301302
2	A	26	50	20120615	22	2450	48.36	-0.0134836070784119	-0.0631109065664961
2	A	26	50	20120615	22	2452	48.4	-0.0133008199754752	-0.0643626977012307
2	A	26	50	20120615	22	2454	48.44	-0.0123656712573560	-0.0650294286852115
2	A	26	50	20120615	22	2456	48.48	-0.0118663124484821	-0.0661878110141513
2	A	26	50	20120615	22	2458	48.52	-0.0111305678426574	-0.0671092418607154
2	A	26	50	20120615	22	2460	48.56	-0.00981344004134127	-0.0685076869418681
2	A	26	50	20120615	22	2462	48.6	-0.00900302495942337	-0.0688048839220008
2	A	26	50	20120615	22	2464	48.64	-0.00824762278508178	-0.0696314210385297
2	A	26	50	20120615	22	2466	48.68	-0.00724162196748767	-0.0700816359261112
2	A	26	50	20120615	22	2468	48.72	-0.00605248049356626	-0.0707964501712127
2	A	26	50	20120615	22	2470	48.76	-0.00515523269891865	-0.0712617971439116
2	A	26	50	20120615	22	2472	48.8	-0.00440633590696398	-0.0718838389793214
2	A	26	50	20120615	22	2474	48.84	-0.00291441130933848	-0.0736238166357871
2	A	26	50	20120615	22	2476	48.88	-0.00261841641073379	-0.074561723070353
2	A	26	50	20120615	22	2478	48.92	-0.00167039834919699	-0.0755088926037523
2	A	26	50	20120615	22	2480	48.96	-0.00089611642379772	-0.076535470228679
2	A	26	50	20120615	22	2482	49	-0.000563139840536969	-0.0776602649855124
2	A	26	50	20120615	22	2484	49.04	0.00010486393564995	-0.0784562550890941
2	A	26	50	20120615	22	2486	49.08	0.00111482455121870	-0.0797035207404291
2	A	26	50	20120615	22	2488	49.12	0.00154799816537358	-0.0808511550462948
2	A	26	50	20120615	22	2490	49.16	0.00218170726267296	-0.081509754302292
2	A	26	50	20120615	22	2492	49.2	0.00289539013692454	-0.0822235785978998
2	A	26	50	20120615	22	2494	49.24	0.00361685118576917	-0.08297940503631
2	A	26	50	20120615	22	2496	49.28	0.00429128963366491	-0.08353717086531
2	A	26	50	20120615	22	2498	49.32	0.0048655310506665	-0.0849384443735874
2	A	26	50	20120615	22	2500	49.36	0.00532882741369993	-0.0856915130955511
2	A	26	50	20120615	22	2502	49.4	0.00569602796517011	-0.086737253314248
2	A	26	50	20120615	22	2504	49.44	0.005882492023369	-0.0878555426886944
2	A	26	50	20120615	22	2506	49.48	0.00610742269046444	-0.0888270366953666
2	A	26	50	20120615	22	2508	49.52	0.0063525059008237	-0.0895591750566072
2	A	26	50	20120615	22	2510	49.56	0.00641699403926791	-0.0902191885261667
2	A	26	50	20120615	22	2512	49.6	0.00664029836076662	-0.0915352556673111
2	A	26	50	20120615	22	2514	49.64	0.00674961706913806	-0.093067980326211
2	A	26	50	20120615	22	2516	49.68	0.00694442498735495	-0.094121498719501
2	A	26	50	20120615	22	2518	49.72	0.00713944503760621	-0.0951759363516063
2	A	26	50	20120615	22	2520	49.76	0.00683284353728372	-0.095771744525434
2	A	26	50	20120615	22	2522	49.8	0.00740227662817324	-0.097343289346621
2	A	26	50	20120615	22	2524	49.84	0.00749561472328987	-0.0987345926492838
2	A	26	50	20120615	22	2526	49.88	0.00726955268534453	-0.0997019854366251
2	A	26	50	20120615	22	2528	49.92	0.00752142412080318	-0.101209537094115
2	A	26	50	20120615	22	2530	49.96	0.00794738524578998	-0.102362545411518
2	A	26	50	20120615	22	2532	50	0.00817592215746948	-0.102973909934531
2	A	26	50	20120615	22	2534	50.04	0.00860251967855928	-0.103953182115797
2	A	26	50	20120615	22	2536	50.08	0.00865159288917368	-0.104646995289497
2	A	26	50	20120615	22	2538	50.12	0.00965009837488718	-0.106035682297069
2	A	26	50	20120615	22	2540	50.16	0.00946639203313488	-0.106728364099920
2	A	26	50	20120615	22	2542	50.2	0.00968729219157758	-0.107927051515387
2	A	26	50	20120615	22	2544	50.24	0.0102393304556499	-0.108543860760616
2	A	26	50	20120615	22	2546	50.28	0.0107134455524355	-0.109668514096093
2	A	26	50	20120615	22	2548	50.32	0.0111393359667442	-0.110318415938682
2	A	26	50	20120615	22	2550	50.36	0.0119164463192682	-0.109952558890096
2	A	26	50	20120615	22	2552	50.4	0.0123430438403580	-0.111204632867543
2	A	26	50	20120615	22	2554	50.44	0.0128051381218634	-0.111454453693336
2	A	26	50	20120615	22	2556	50.48	0.0130899607333254	-0.11193952894523
2	A	26	50	20120615	22	2558	50.52	0.0136914257614027	-0.112446948771409
2	A	26	50	20120615	22	2560	50.56	0.0140592627089759	-0.112864707457735
2	A	26	50	20120615	22	2562	50.6	0.0140871934268328	-0.112983996371721
2	A	26	50	20120615	22	2564	50.64	0.0140248266087321	-0.113272354517089
2	A	26	50	20120615	22	2566	50.68	0.0137872387302534	-0.113574006269943
2	A	26	50	20120615	22	2568	50.72	0.0139574393324850	-0.113932721540039
2	A	26	50	20120615	22	2570	50.76	0.0135271648561330	-0.114284648585035
2	A	26	50	20120615	22	2572	50.8	0.0133112144451586	-0.114364975915378
2	A	26	50	20120615	22	2574	50.84	0.0136118762485192	-0.113895457012670
2	A	26	50	20120615	22	2576	50.88	0.0137003353068456	-0.113983916070997
2	A	26	50	20120615	22	2578	50.92	0.0131323871401966	-0.114143580782189
2	A	26	50	20120615	22	2580	50.96	0.0132443221436584	-0.114535388649644
2	A	26	50	20120615	22	2582	51	0.0127911374075960	-0.114663162845005
2	A	26	50	20120615	22	2584	51.04	0.0128448775229661	-0.114949541091385
2	A	26	50	20120615	22	2586	51.08	0.0126089867007623	-0.115509711083441
2	A	26	50	20120615	22	2588	51.12	0.0121809042554320	-0.116646314523520
2	A	26	50	20120615	22	2590	51.16	0.0123104462177453	-0.117507570583005
2	A	26	50	20120615	22	2592	51.2	0.0118108752768370	-0.118107550686842
2	A	26	50	20120615	22	2594	51.24	0.0119448013011938	-0.119039234581734
2	A	26	50	20120615	22	2596	51.28	0.0121391142446638	-0.120759908223073
2	A	26	50	20120615	22	2598	51.32	0.0119297399267545	-0.121414194127705
2	A	26	50	20120615	22	2600	51.36	0.0115419625679518	-0.122683875064003
2	A	26	50	20120615	22	2602	51.4	0.0104450278182971	-0.125417479169393
2	A	26	50	20120615	22	2604	51.44	0.00974866906018458	-0.126472482486923
2	A	26	50	20120615	22	2606	51.48	0.00923629948653678	-0.127109161432703
2	A	26	50	20120615	22	2608	51.52	0.00871629315965218	-0.128136446164411
2	A	26	50	20120615	22	2610	51.56	0.00844405704889538	-0.128912142303373
2	A	26	50	20120615	22	2612	51.6	0.00875334555498638	-0.128898848695887
2	A	26	50	20120615	22	2614	51.64	0.00856596225797198	-0.129478534835103
2	A	26	50	20120615	22	2616	51.68	0.00846668446589338	-0.130201339386832
2	A	26	50	20120615	22	2618	51.72	0.00845027958856978	-0.130927396629755
2	A	26	50	20120615	22	2620	51.76	0.00902268252794038	-0.131748135470678
2	A	26	50	20120615	22	2622	51.8	0.00954841641975258	-0.132921720595413
2	A	26	50	20120615	22	2624	51.84	0.0101909643518168	-0.132946398622076
2	A	26	50	20120615	22	2626	51.88	0.0109682868363751	-0.134132711668873
2	A	26	50	20120615	22	2628	51.92	0.0116507863015764	-0.134809978543894
2	A	26	50	20120615	22	2630	51.96	0.0133901275619391	-0.135789038593125
2	A	26	50	20120615	22	2632	52	0.0146616469758687	-0.137245112876944
2	A	26	50	20120615	22	2634	52.04	0.0158764564259472	-0.137347501938860
2	A	26	50	20120615	22	2636	52.08	0.0174522438878214	-0.138271336948480
2	A	26	50	20120615	22	2638	52.12	0.0186126061157485	-0.139229466636988
2	A	26	50	20120615	22	2640	52.16	0.0196220717565705	-0.139980838302677
2	A	26	50	20120615	22	2642	52.2	0.0209926568305443	-0.141002819733525
2	A	26	50	20120615	22	2644	52.24	0.0218182039975796	-0.141698259252822
2	A	26	50	20120615	22	2646	52.28	0.0228563781737177	-0.142163394093487
2	A	26	50	20120615	22	2648	52.32	0.0236308015204732	-0.142484986257571
2	A	26	50	20120615	22	2650	52.36	0.0240327917255778	-0.142429478375247
2	A	26	50	20120615	22	2652	52.4	0.0251739206490566	-0.143023589492800
2	A	26	50	20120615	22	2654	52.44	0.0262448338691637	-0.142975152678289
2	A	26	50	20120615	22	2656	52.48	0.0272970794702474	-0.142495663569966
2	A	26	50	20120615	22	2658	52.52	0.0283181416622807	-0.142201507148993
2	A	26	50	20120615	22	2660	52.56	0.0297016667903503	-0.142476854529587
2	A	26	50	20120615	22	2662	52.6	0.0303831763060579	-0.142105057784039
2	A	26	50	20120615	22	2664	52.64	0.0314242496199989	-0.141995951207702
2	A	26	50	20120615	22	2666	52.68	0.0325481251380168	-0.141492915443566
2	A	26	50	20120615	22	2668	52.72	0.0329095981245593	-0.141390243538938
2	A	26	50	20120615	22	2670	52.76	0.0338538685201559	-0.141368040386008
2	A	26	50	20120615	22	2672	52.8	0.0345650765206733	-0.140883106555471
2	A	26	50	20120615	22	2674	52.84	0.0357017506714307	-0.140576575765826
2	A	26	50	20120615	22	2676	52.88	0.0361414296679725	-0.140247205427149
2	A	26	50	20120615	22	2678	52.92	0.0364531223371195	-0.140047235629430
2	A	26	50	20120615	22	2680	52.96	0.0367531477443769	-0.140365221548930
2	A	26	50	20120615	22	2682	53	0.037063072646571	-0.140086409345108
2	A	26	50	20120615	22	2684	53.04	0.0372228787791192	-0.140452690657762
2	A	26	50	20120615	22	2686	53.08	0.0376783969675596	-0.140436992887220
2	A	26	50	20120615	22	2688	53.12	0.0376177979164119	-0.140589515819922
2	A	26	50	20120615	22	2690	53.16	0.037616100860137	-0.140314027017972
2	A	26	50	20120615	22	2692	53.2	0.0383772305994062	-0.141367333279227
2	A	26	50	20120615	22	2694	53.24	0.0382237177172106	-0.141047084618028
2	A	26	50	20120615	22	2696	53.28	0.0388927821535693	-0.141780920035543
2	A	26	50	20120615	22	2698	53.32	0.0389738165906933	-0.142292441081053
2	A	26	50	20120615	22	2700	53.36	0.0399969293923921	-0.142601517455110
2	A	26	50	20120615	22	2702	53.4	0.0406966822630543	-0.142580587094387
2	A	26	50	20120615	22	2704	53.44	0.0419180678061979	-0.143521534088112
2	A	26	50	20120615	22	2706	53.48	0.0428421856585305	-0.143171586942103
2	A	26	50	20120615	22	2708	53.52	0.0444173367243017	-0.144356980750084
2	A	26	50	20120615	22	2710	53.56	0.0457184839123631	-0.144805215738678
2	A	26	50	20120615	22	2712	53.6	0.0463588398134056	-0.145308958609595
2	A	26	50	20120615	22	2714	53.64	0.0480554011135065	-0.145811499398985
2	A	26	50	20120615	22	2716	53.68	0.0493585282005552	-0.145974911776117
2	A	26	50	20120615	22	2718	53.72	0.0502415631489009	-0.146796004170431
2	A	26	50	20120615	22	2720	53.76	0.051540730437975	-0.146988832189660
2	A	26	50	20120615	22	2722	53.8	0.0532179877229495	-0.147305616027632
2	A	26	50	20120615	22	2724	53.84	0.0539336504961884	-0.147718495677167
2	A	26	50	20120615	22	2726	53.88	0.0550180694558161	-0.148514980755495
2	A	26	50	20120615	22	2728	53.92	0.0556034124492823	-0.148882817703068
2	A	26	50	20120615	22	2730	53.96	0.0563054280616443	-0.149162266302993
2	A	26	50	20120615	22	2732	54	0.057065072876673	-0.149877646233520
2	A	26	50	20120615	22	2734	54.04	0.0579215206100461	-0.150636230388377
2	A	26	50	20120615	22	2736	54.08	0.058878518927704	-0.151319719803072
2	A	26	50	20120615	22	2738	54.12	0.0596197082557438	-0.151485041368513
2	A	26	50	20120615	22	2740	54.16	0.0602430935940378	-0.152151418799103
2	A	26	50	20120615	22	2742	54.2	0.0611464225070036	-0.152540681082146
2	A	26	50	20120615	22	2744	54.24	0.0612237799888654	-0.152999310540424
2	A	26	50	20120615	22	2746	54.28	0.0623217046880138	-0.153957652360966
2	A	26	50	20120615	22	2748	54.32	0.0627393219529826	-0.154176431199065
2	A	26	50	20120615	22	2750	54.36	0.0629555552066694	-0.154916206313543
2	A	26	50	20120615	22	2752	54.4	0.0629310893120404	-0.155466759653374
2	A	26	50	20120615	22	2754	54.44	0.0632296297950573	-0.156210494565826
2	A	26	50	20120615	22	2756	54.48	0.0630042748638932	-0.156834657721580
2	A	26	50	20120615	22	2758	54.52	0.0637616569372221	-0.157252487118583
2	A	26	50	20120615	22	2760	54.56	0.0644710971707865	-0.158040699047572
2	A	26	50	20120615	22	2762	54.6	0.0645437877478925	-0.158759968065394
2	A	26	50	20120615	22	2764	54.64	0.064865874886723	-0.159787040665068
2	A	26	50	20120615	22	2766	54.68	0.0653122713976861	-0.160508784556625
2	A	26	50	20120615	22	2768	54.72	0.0654346008708313	-0.160861630840437
2	A	26	50	20120615	22	2770	54.76	0.0661253734853725	-0.162112573447034
2	A	26	50	20120615	22	2772	54.8	0.0661889423850011	-0.162061732469467
2	A	26	50	20120615	22	2774	54.84	0.0660806843368015	-0.163414498452555
2	A	26	50	20120615	22	2776	54.88	0.0665121608946815	-0.164047924707142
2	A	26	50	20120615	22	2778	54.92	0.066329515213101	-0.165155466058514
2	A	26	50	20120615	22	2780	54.96	0.0664182571141399	-0.165960507128895
2	A	26	50	20120615	22	2782	55	0.0671687802516913	-0.167123414941235
2	A	26	50	20120615	22	2784	55.04	0.0669538905008887	-0.168130264286966
2	A	26	50	20120615	22	2786	55.08	0.0674079237650886	-0.169059331886767
2	A	26	50	20120615	22	2788	55.12	0.0678287937212509	-0.170812108175972
2	A	26	50	20120615	22	2790	55.16	0.0678562294643609	-0.171948570194695
2	A	26	50	20120615	22	2792	55.2	0.0681053431833729	-0.173061344136249
2	A	26	50	20120615	22	2794	55.24	0.0682186924003971	-0.173997341382505
2	A	26	50	20120615	22	2796	55.28	0.0680233187967553	-0.174327065274573
2	A	26	50	20120615	22	2798	55.32	0.0679621540601826	-0.174693700140618
2	A	26	50	20120615	22	2800	55.36	0.0684330871764529	-0.175651122722344
2	A	26	50	20120615	22	2802	55.4	0.068672725664597	-0.176773371894766
2	A	26	50	20120615	22	2804	55.44	0.0685566894418043	-0.177251446789526
2	A	26	50	20120615	22	2806	55.48	0.0686873627749676	-0.177123601883487
2	A	26	50	20120615	22	2808	55.52	0.0690334915443584	-0.177329016403422
2	A	26	50	20120615	22	2810	55.56	0.0690592302311936	-0.176838001454566
2	A	26	50	20120615	22	2812	55.6	0.0686498154048866	-0.177063568517764
2	A	26	50	20120615	22	2814	55.64	0.0680217631618367	-0.176612575812724
2	A	26	50	20120615	22	2816	55.68	0.0671162422178492	-0.176522490408801
2	A	26	50	20120615	22	2818	55.72	0.067166234667279	-0.176459770037309
2	A	26	50	20120615	22	2820	55.76	0.0673671237038142	-0.176479498316504
2	A	26	50	20120615	22	2822	55.8	0.067604853003649	-0.176449658410338
2	A	26	50	20120615	22	2824	55.84	0.0674673207347083	-0.176763967374576
2	A	26	50	20120615	22	2826	55.88	0.0680272785947299	-0.176263406484174
2	A	26	50	20120615	22	2828	55.92	0.0675768515751141	-0.176900509694023
2	A	26	50	20120615	22	2830	55.96	0.06833133451064	-0.176298761823233
2	A	26	50	20120615	22	2832	56	0.0682626037315088	-0.176654577955526
2	A	26	50	20120615	22	2834	56.04	0.0685701244706468	-0.176395140477509
2	A	26	50	20120615	22	2836	56.08	0.0681408399437885	-0.176305408626976
2	A	26	50	20120615	22	2838	56.12	0.0680670179958326	-0.17685440633189
2	A	26	50	20120615	22	2840	56.16	0.0671202727265019	-0.176566543161268
2	A	26	50	20120615	22	2842	56.2	0.0668160046785574	-0.177170624484436
2	A	26	50	20120615	22	2844	56.24	0.0667732247182956	-0.176872578976166
2	A	26	50	20120615	22	2846	56.28	0.0666054989897981	-0.177088387965784
2	A	26	50	20120615	22	2848	56.32	0.0660425712812955	-0.177232708459824
2	A	26	50	20120615	22	2850	56.36	0.06593678810683	-0.177245153539173
2	A	26	50	20120615	22	2852	56.4	0.0650864214917751	-0.177696711929639
2	A	26	50	20120615	22	2854	56.44	0.0651190191143878	-0.177031960844645
2	A	26	50	20120615	22	2856	56.48	0.0643775469436356	-0.17691076274235
2	A	26	50	20120615	22	2858	56.52	0.063419558676484	-0.176529490765934
2	A	26	50	20120615	22	2860	56.56	0.0620446602511449	-0.176490175628900
2	A	26	50	20120615	22	2862	56.6	0.0606950762485723	-0.176152602851562
2	A	26	50	20120615	22	2864	56.64	0.0595144200560251	-0.175620646420075
2	A	26	50	20120615	22	2866	56.68	0.0579451379765378	-0.175482972729778
2	A	26	50	20120615	22	2868	56.72	0.0565551074660813	-0.175489902376234
2	A	26	50	20120615	22	2870	56.76	0.0553043769915185	-0.175095902477757
2	A	26	50	20120615	22	2872	56.8	0.0540227459506179	-0.174490972626452
2	A	26	50	20120615	22	2874	56.84	0.052951903441189	-0.173802533464288
2	A	26	50	20120615	22	2876	56.88	0.0521198508917668	-0.172777723606315
2	A	26	50	20120615	22	2878	56.92	0.0509740550635321	-0.172291516983571
2	A	26	50	20120615	22	2880	56.96	0.049832219033272	-0.170892011242246
2	A	26	50	20120615	22	2882	57	0.0483152628555925	-0.169655493613985
2	A	26	50	20120615	22	2884	57.04	0.0468064384058967	-0.169134921601676
2	A	26	50	20120615	22	2886	57.08	0.0455721128086575	-0.168042865888811
2	A	26	50	20120615	22	2888	57.12	0.0440214276375153	-0.167012611308623
2	A	26	50	20120615	22	2890	57.16	0.0420912382569104	-0.166145486262854
2	A	26	50	20120615	22	2892	57.2	0.0403980003586811	-0.164659572072868
2	A	26	50	20120615	22	2894	57.24	0.0386362438133549	-0.163049843485497
2	A	26	50	20120615	22	2896	57.28	0.0370549409185874	-0.162378304175404
2	A	26	50	20120615	22	2898	57.32	0.0356798303612139	-0.161698562426650
2	A	26	50	20120615	22	2900	57.36	0.0339275490467555	-0.160145826645842
2	A	26	50	20120615	22	2902	57.4	0.0321394881291691	-0.159392545791844
2	A	26	50	20120615	22	2904	57.44	0.0310774137438269	-0.158510076528923
2	A	26	50	20120615	22	2906	57.48	0.029481544449367	-0.157926642723766
2	A	26	50	20120615	22	2908	57.52	0.0281413649669841	-0.157445315137812
2	A	26	50	20120615	22	2910	57.56	0.0270844524611446	-0.157458538034621
2	A	26	50	20120615	22	2912	57.6	0.0255112105836826	-0.156481952859124
2	A	26	50	20120615	22	2914	57.64	0.0237126137750565	-0.156068719656198
2	A	26	50	20120615	22	2916	57.68	0.0220927028500363	-0.155523469617226
2	A	26	50	20120615	22	2918	57.72	0.0206858431981875	-0.155125792763486
2	A	26	50	20120615	22	2920	57.76	0.019499035176644	-0.154697568896800
2	A	26	50	20120615	22	2922	57.8	0.0178843568418045	-0.154516196007425
2	A	26	50	20120615	22	2924	57.84	0.0175887154965904	-0.154291406761686
2	A	26	50	20120615	22	2926	57.88	0.0163541777673168	-0.154193755315204
2	A	26	50	20120615	22	2928	57.92	0.0163133069953643	-0.153878244269439
2	A	26	50	20120615	22	2930	57.96	0.0155019726746308	-0.153599219933583
2	A	26	50	20120615	22	2932	58	0.0149031239416439	-0.153690365997678
2	A	26	50	20120615	22	2934	58.04	0.0141125785602773	-0.153797846228418
2	A	26	50	20120615	22	2936	58.08	0.0144799912437819	-0.153892881379809
2	A	26	50	20120615	22	2938	58.12	0.0145234076001467	-0.153343176568115
2	A	26	50	20120615	22	2940	58.16	0.0151033765820760	-0.153508498133556
2	A	26	50	20120615	22	2942	58.2	0.0149938457416701	-0.153138610576318
2	A	26	50	20120615	22	2944	58.24	0.0153372167946143	-0.152642504458637
2	A	26	50	20120615	22	2946	58.28	0.0156224636701450	-0.152046130599384
2	A	26	50	20120615	22	2948	58.32	0.0157787342687872	-0.151435897447220
2	A	26	50	20120615	22	2950	58.36	0.0160175242287939	-0.150392419970223
2	A	26	50	20120615	22	2952	58.4	0.0153324791791804	-0.149151306147885
2	A	26	50	20120615	22	2954	58.44	0.0150435553483876	-0.147523970601662
2	A	26	50	20120615	22	2956	58.48	0.0152205441757186	-0.145553051870461
2	A	26	50	20120615	22	2958	58.52	0.0148038461495653	-0.144237762546776
2	A	26	50	20120615	22	2960	58.56	0.0148873554604235	-0.142706664233473
2	A	26	50	20120615	22	2962	58.6	0.0144465450930318	-0.140547725809154
2	A	26	50	20120615	22	2964	58.64	0.0139993000539313	-0.139818769428429
2	A	26	50	20120615	22	2966	58.68	0.0139855821823763	-0.138562664942329
2	A	26	50	20120615	22	2968	58.72	0.0133112144451586	-0.136762017524037
2	A	26	50	20120615	22	2970	58.76	0.0129986732478742	-0.134779431530946
2	A	26	50	20120615	22	2972	58.8	0.0126372002613316	-0.133275981092788
2	A	26	50	20120615	22	2974	58.84	0.0122457459472668	-0.131414876044705
2	A	26	50	20120615	22	2976	58.88	0.0119525794757868	-0.130021027157630
2	A	26	50	20120615	22	2978	58.92	0.0116792119941801	-0.128314212809202
2	A	26	50	20120615	22	2980	58.96	0.0106790801628699	-0.127099827623192
2	A	26	50	20120615	22	2982	59	0.0106304312163242	-0.125611367848794
2	A	26	50	20120615	22	2984	59.04	0.0103645590665981	-0.124745869148622
2	A	26	50	20120615	22	2986	59.08	0.0100291783202813	-0.123529009088878
2	A	26	50	20120615	22	2988	59.12	0.0100427547704801	-0.122384627474205
2	A	26	50	20120615	22	2990	59.16	0.0100315824833373	-0.121313360700708
2	A	26	50	20120615	22	2992	59.2	0.0101901865343575	-0.120073590381253
2	A	26	50	20120615	22	2994	59.24	0.0100953635150003	-0.118680236468925
2	A	26	50	20120615	22	2996	59.28	0.0100093793304081	-0.117641355186006
2	A	26	50	20120615	22	2998	59.32	0.0107125263136200	-0.116789008671964
2	A	26	50	20120615	22	3000	59.36	0.0116229970050758	-0.115077810261492
2	A	26	50	20120615	22	3002	59.4	0.0122885259075285	-0.115173269676952
2	A	26	50	20120615	22	3004	59.44	0.0132678687994719	-0.114440707051643
2	A	26	50	20120615	22	3006	59.48	0.0139946331491754	-0.11319563343133
2	A	26	50	20120615	22	3008	59.52	0.0147353275024683	-0.112171106416069
2	A	26	50	20120615	22	3010	59.56	0.0158901035868241	-0.111550337372865
2	A	26	50	20120615	22	3012	59.6	0.0164695068833284	-0.109765175593081
2	A	26	50	20120615	22	3014	59.64	0.0177266013189218	-0.108687544858553
2	A	26	50	20120615	22	3016	59.68	0.0185493200588324	-0.107378902338611
2	A	26	50	20120615	22	3018	59.72	0.0189984035755639	-0.105893624544729
2	A	26	50	20120615	22	3020	59.76	0.0195799281924117	-0.104675845246169
2	A	26	50	20120615	22	3022	59.8	0.0199669277337551	-0.103034862539070
2	A	26	50	20120615	22	3024	59.84	0.0204204660232082	-0.101697299351777
2	A	26	50	20120615	22	3026	59.88	0.0209795046444143	-0.0999395733151038
2	A	26	50	20120615	22	3028	59.92	0.0222971981311554	-0.099093520051414
2	A	26	50	20120615	22	3030	59.96	0.0230184470479657	-0.097527278531086
2	A	26	50	20120615	22	3032	60	0.0242342464475378	-0.0967593605667173
2	A	26	50	20120615	22	3034	60.04	0.0244245995930333	-0.0954554556622093
2	A	26	50	20120615	22	3036	60.08	0.0254964320519558	-0.093908871710398
2	A	26	50	20120615	22	3038	60.12	0.0262163374658819	-0.0923869657852503
2	A	26	50	20120615	22	3040	60.16	0.0270597744344812	-0.0911727220205967
2	A	26	50	20120615	22	3042	60.2	0.027805772088633	-0.089334385810868
2	A	26	50	20120615	22	3044	60.24	0.0283729424378227	-0.0881661746976697
2	A	26	50	20120615	22	3046	60.28	0.0293895498571346	-0.0872181566361328
2	A	26	50	20120615	22	3048	60.32	0.0300889491744062	-0.0858614308550702
2	A	26	50	20120615	22	3050	60.36	0.030514344613968	-0.0846224383530752
2	A	26	50	20120615	22	3052	60.4	0.0308144407319036	-0.0835804458003186
2	A	26	50	20120615	22	3054	60.44	0.0315150421307032	-0.0812974808465798
2	A	26	50	20120615	22	3056	60.48	0.0319532362030045	-0.0801023996756964
2	A	26	50	20120615	22	3058	60.52	0.032225260181727	-0.0785389158718148
2	A	26	50	20120615	22	3060	60.56	0.0321437307698562	-0.0774366071106231
2	A	26	50	20120615	22	3062	60.6	0.0324428369382981	-0.0761619764268562
2	A	26	50	20120615	22	3064	60.64	0.032208572461691	-0.0742583742612239
2	A	26	50	20120615	22	3066	60.68	0.0321874299689335	-0.0736564142583998
2	A	26	50	20120615	22	3068	60.72	0.0317974605791092	-0.0720329677994736
2	A	26	50	20120615	22	3070	60.76	0.0315201332995278	-0.071151205643334
2	A	26	50	20120615	22	3072	60.8	0.030570913156463	-0.0700047027083181
2	A	26	50	20120615	22	3074	60.84	0.0299926553729442	-0.0694005365323367
2	A	26	50	20120615	22	3076	60.88	0.0299204314863138	-0.0689224899218478
2	A	26	50	20120615	22	3078	60.92	0.0290515881710665	-0.0679023681818333
2	A	26	50	20120615	22	3080	60.96	0.0287835805588612	-0.0668424292589703
2	A	26	50	20120615	22	3082	61	0.0278844801444469	-0.0657931676485032
2	A	26	50	20120615	22	3084	61.04	0.0280199830169256	-0.0657341737297488
2	A	26	50	20120615	22	3086	61.08	0.0271613149682596	-0.0646263778199351
2	A	26	50	20120615	22	3088	61.12	0.0265553598121217	-0.063681082119506
2	A	26	50	20120615	22	3090	61.16	0.0261835701376417	-0.0633563716145172
2	A	26	50	20120615	22	3092	61.2	0.0262853228034544	-0.0630134955363199
2	A	26	50	20120615	22	3094	61.24	0.0260508179105417	-0.0630607585535744
2	A	26	50	20120615	22	3096	61.28	0.0263882987639986	-0.063065093118143
2	A	26	50	20120615	22	3098	61.32	0.0264827328746261	-0.06304716796124
2	A	26	50	20120615	22	3100	61.36	0.0266811399663592	-0.0632788232138245
2	A	26	50	20120615	22	3102	61.4	0.0275311883833626	-0.0635365282802279
2	A	26	50	20120615	22	3104	61.44	0.0279743534163357	-0.0638199861756022
2	A	26	50	20120615	22	3106	61.48	0.0278280813075794	-0.0634676065822657
2	A	26	50	20120615	22	3108	61.52	0.0285877331936759	-0.0632292338152599
2	A	26	50	20120615	22	3110	61.56	0.0286483463869592	-0.063364347779009
2	A	26	50	20120615	22	3112	61.6	0.0291730549739387	-0.0626649838170765
2	A	26	50	20120615	22	3114	61.64	0.030087641026861	-0.0628254829142702
2	A	26	50	20120615	22	3116	61.68	0.0307935386554517	-0.0632267730836614
2	A	26	50	20120615	22	3118	61.72	0.0317177060052591	-0.0632171776446406
2	A	26	50	20120615	22	3120	61.76	0.0330062525504797	-0.0633674519777784
2	A	26	50	20120615	22	3122	61.8	0.0343522868770108	-0.0638433489836526
2	A	26	50	20120615	22	3124	61.84	0.0360304492586652	-0.0645163166494434
2	A	26	50	20120615	22	3126	61.88	0.0373714136295752	-0.0641744941603501
2	A	26	50	20120615	22	3128	61.92	0.0391401142180512	-0.0644057743917821
2	A	26	50	20120615	22	3130	61.96	0.0407012501728608	-0.0640673674830003
2	A	26	50	20120615	22	3132	62	0.0424768730821661	-0.0638226307549638
2	A	26	50	20120615	22	3134	62.04	0.0446018491677845	-0.0638816246737182
2	A	26	50	20120615	22	3136	62.08	0.046629286944006	-0.0636459954810234
2	A	26	50	20120615	22	3138	62.12	0.0481910100520024	-0.063338114117427
2	A	26	50	20120615	22	3140	62.16	0.0501703574960355	-0.0636898148882536
2	A	26	50	20120615	22	3142	62.2	0.0511183967707757	-0.0633733633904691
2	A	26	50	20120615	22	3144	62.24	0.0525669474384432	-0.0637269450653337
2	A	26	50	20120615	22	3146	62.28	0.0538626569753572	-0.064023781421008
2	A	26	50	20120615	22	3148	62.32	0.0551335399931838	-0.0637139979401701
2	A	26	50	20120615	22	3150	62.36	0.0571674619385888	-0.0638780467134054
2	A	26	50	20120615	22	3152	62.4	0.0581012671538238	-0.0638030933945996
2	A	26	50	20120615	22	3154	62.44	0.0585778571243435	-0.0640587832066767
2	A	26	50	20120615	22	3156	62.48	0.0590215666295381	-0.063870056406778
2	A	26	50	20120615	22	3158	62.52	0.0598395477540147	-0.0641479493717843
2	A	26	50	20120615	22	3160	62.56	0.0611322803713799	-0.0641895272505181
2	A	26	50	20120615	22	3162	62.6	0.0625099365131657	-0.0647185138335237
2	A	26	50	20120615	22	3164	62.64	0.0639385750538749	-0.0644525002624414
2	A	26	50	20120615	22	3166	62.68	0.0660330253397495	-0.0648175087828899
2	A	26	50	20120615	22	3168	62.72	0.068106545264901	-0.065183507252832
2	A	26	50	20120615	22	3170	62.76	0.0694036619443096	-0.065144757801223
2	A	26	50	20120615	22	3172	62.8	0.071375924178395	-0.0648928863657644
2	A	26	50	20120615	22	3174	62.84	0.0723086687334582	-0.0648085285267688
2	A	26	50	20120615	22	3176	62.88	0.0739000125445186	-0.0644317113230745
2	A	26	50	20120615	22	3178	62.92	0.075459253707713	-0.0645846585198451
2	A	26	50	20120615	22	3180	62.96	0.0762689616828497	-0.0645725669938868
2	A	26	50	20120615	22	3182	63	0.0777209347473382	-0.0637864056745636
2	A	26	50	20120615	22	3184	63.04	0.0786512044286672	-0.0639225944406202
2	A	26	50	20120615	22	3186	63.08	0.0808049102628052	-0.0634730159491418
2	A	26	50	20120615	22	3188	63.12	0.081596869857734	-0.0639841127305834
2	A	26	50	20120615	22	3190	63.16	0.0834941080623358	-0.0636538231530912
2	A	26	50	20120615	22	3192	63.2	0.0844404997782759	-0.0633805970928407
2	A	26	50	20120615	22	3194	63.24	0.0857835783984616	-0.0630666416819939
2	A	26	50	20120615	22	3196	63.28	0.0866536025820335	-0.0633830012558967
2	A	26	50	20120615	22	3198	63.32	0.087305837877	-0.0637900119191477
2	A	26	50	20120615	22	3200	63.36	0.0871716290099308	-0.0636985123016621
2	A	26	50	20120615	22	3202	63.4	0.0875028378262385	-0.0638972093071756
2	A	26	50	20120615	22	3204	63.44	0.0873416881908061	-0.0643109374848478
2	A	26	50	20120615	22	3206	63.48	0.0877579619528906	-0.0645522730292668
2	A	26	50	20120615	22	3208	63.52	0.0872829983279677	-0.0642904313881934
2	A	26	50	20120615	22	3210	63.56	0.0872800284794867	-0.0646827342303957
2	A	26	50	20120615	22	3212	63.6	0.087224874150554	-0.0644519345770164
2	A	26	50	20120615	22	3214	63.64	0.08713782930579	-0.0642425602591071
2	A	26	50	20120615	22	3216	63.68	0.0869650124084681	-0.0637651217604499
2	A	26	50	20120615	22	3218	63.72	0.0870437133932141	-0.063590537096175
2	A	26	50	20120615	22	3220	63.76	0.0868824930471036	-0.0632402363967751
2	A	26	50	20120615	22	3222	63.8	0.0871038881802931	-0.0624595197996671
2	A	26	50	20120615	22	3224	63.84	0.0868618455290929	-0.0620582367013437
2	A	26	50	20120615	22	3226	63.88	0.0870700177654743	-0.0612708025898144
2	A	26	50	20120615	22	3228	63.92	0.0867264345804957	-0.060905864780044
2	A	26	50	20120615	22	3230	63.96	0.0869841750022382	-0.0590967320803782
2	A	26	50	20120615	22	3232	64	0.0866010645481913	-0.0583394207177274
2	A	26	50	20120615	22	3234	64.04	0.0871838619572453	-0.0568553450053731
2	A	26	50	20120615	22	3236	64.08	0.0876589670035245	-0.055752187716044
2	A	26	50	20120615	22	3238	64.12	0.0875999235872954	-0.0541547627866654
2	A	26	50	20120615	22	3240	64.16	0.0887793069876365	-0.052395268983039
2	A	26	50	20120615	22	3242	64.2	0.0888268245633322	-0.0515719138470253
2	A	26	50	20120615	22	3244	64.24	0.089149123834197	-0.0500282997436951
2	A	26	50	20120615	22	3246	64.28	0.0897046269214972	-0.0481779427186861
2	A	26	50	20120615	22	3248	64.32	0.0904271486305136	-0.047157021948009
2	A	26	50	20120615	22	3250	64.36	0.090730780282355	-0.0457085844174265
2	A	26	50	20120615	22	3252	64.4	0.0910086025366833	-0.0439488077710875
2	A	26	50	20120615	22	3254	64.44	0.0917393266843615	-0.0425604743169059
2	A	26	50	20120615	22	3256	64.48	0.0922070071094383	-0.0415082994265003
2	A	26	50	20120615	22	3258	64.52	0.0924829908861354	-0.0401092886599227
2	A	26	50	20120615	22	3260	64.56	0.0934773244418399	-0.0388847211362638
2	A	26	50	20120615	22	3262	64.6	0.0933792487312893	-0.0380871753977635
2	A	26	50	20120615	22	3264	64.64	0.0940510708840947	-0.0372479103591732
2	A	26	50	20120615	22	3266	64.68	0.0939515102493036	-0.0361876744514621
2	A	26	50	20120615	22	3268	64.72	0.0944957703387829	-0.035777623229052
2	A	26	50	20120615	22	3270	64.76	0.094668092261358	-0.0345153669139559
2	A	26	50	20120615	22	3272	64.8	0.0947149734409507	-0.0337800465722
2	A	26	50	20120615	22	3274	64.84	0.0950997809512725	-0.0340109876469356
2	A	26	50	20120615	22	3276	64.88	0.0951378232961003	-0.0335727228639561
2	A	26	50	20120615	22	3278	64.92	0.0951623599014075	-0.0339441660561134
2	A	26	50	20120615	22	3280	64.96	0.095189512801805	-0.0338624245122083
2	A	26	50	20120615	22	3282	65	0.0945641475645237	-0.0350168470431734
2	A	26	50	20120615	22	3284	65.04	0.0943291759811354	-0.0355123167647508
2	A	26	50	20120615	22	3286	65.08	0.0944126145813154	-0.035830656237641
2	A	26	50	20120615	22	3288	65.12	0.0942888001839296	-0.0361253076333614
2	A	26	50	20120615	22	3290	65.16	0.0942784764249243	-0.0369824624735158
2	A	26	50	20120615	22	3292	65.2	0.0939889869087065	-0.0368858716872057
2	A	26	50	20120615	22	3294	65.24	0.0941200137952604	-0.0373509358171921
2	A	26	50	20120615	22	3296	65.28	0.093927327197387	-0.0375385312462409
2	A	26	50	20120615	22	3298	65.32	0.0937320950151014	-0.0368415360920253
2	A	26	50	20120615	22	3300	65.36	0.0928613637247483	-0.0369591986604147
2	A	26	50	20120615	22	3302	65.4	0.0930841023608221	-0.037148844699129
2	A	26	50	20120615	22	3304	65.44	0.0930495955499002	-0.0376373140635726
2	A	26	50	20120615	22	3306	65.48	0.0929867337570527	-0.0377920997379744
2	A	26	50	20120615	22	3308	65.52	0.092686637639117	-0.0381339151559999
2	A	26	50	20120615	22	3310	65.56	0.0927384685661781	-0.0383397539400034
2	A	26	50	20120615	22	3312	65.6	0.0922309073186424	-0.038736440844249
2	A	26	50	20120615	22	3314	65.64	0.0913607417137142	-0.0390225362479171
2	A	26	50	20120615	22	3316	65.68	0.0913500644013183	-0.0397961817772133
2	A	26	50	20120615	22	3318	65.72	0.090947649932145	-0.0411168451124354
2	A	26	50	20120615	22	3320	65.76	0.0910678580849468	-0.0423016732349916
2	A	26	50	20120615	22	3322	65.8	0.09098166176832	-0.0441257965984185
2	A	26	50	20120615	22	3324	65.84	0.0911638124751538	-0.0458962505571534
2	A	26	50	20120615	22	3326	65.88	0.0910198455345042	-0.0473093327486766
2	A	26	50	20120615	22	3328	65.92	0.091579944815882	-0.0485058281331223
2	A	26	50	20120615	22	3330	65.96	0.0921992996455233	-0.0509749743023476
2	A	26	50	20120615	22	3332	66	0.0925408322208365	-0.0523736315155346
2	A	26	50	20120615	22	3334	66.04	0.0929838346192498	-0.0540438884433754
2	A	26	50	20120615	22	3336	66.08	0.0935426611084216	-0.0555551877668054
2	A	26	50	20120615	22	3338	66.12	0.0940502223559573	-0.0573506733055943
2	A	26	50	20120615	22	3340	66.16	0.0948907601867537	-0.0590448304426391
2	A	26	50	20120615	22	3342	66.2	0.0953961294032677	-0.0603618168225991
2	A	26	50	20120615	22	3344	66.24	0.0959696637134881	-0.0619014004172765
2	A	26	50	20120615	22	3346	66.28	0.0972385668323274	-0.0630137500947611
2	A	26	50	20120615	22	3348	66.32	0.0980308799806469	-0.0644843200675948
2	A	26	50	20120615	22	3350	66.36	0.098954573568911	-0.0663141002852712
2	A	26	50	20120615	22	3352	66.4	0.100156796518284	-0.0673689621814453
2	A	26	50	20120615	22	3354	66.44	0.101410001866581	-0.0690403504801359
2	A	26	50	20120615	22	3356	66.48	0.102714543167192	-0.0707622262030033
2	A	26	50	20120615	22	3358	66.52	0.103805821062598	-0.0715829650439265
2	A	26	50	20120615	22	3360	66.56	0.105492694999796	-0.0728150278994659
2	A	26	50	20120615	22	3362	66.6	0.107294120235547	-0.074269122284298
2	A	26	50	20120615	22	3364	66.64	0.108584872953925	-0.0745156197082196
2	A	26	50	20120615	22	3366	66.68	0.108969609753569	-0.0750190090257463
2	A	26	50	20120615	22	3368	66.72	0.108843108350414	-0.0751200545847779
2	A	26	50	20120615	22	3370	66.76	0.108857321196716	-0.0746532933985166
2	A	26	50	20120615	22	3372	66.8	0.108689949021609	-0.0746849010716357
2	A	26	50	20120615	22	3374	66.84	0.108611460168898	-0.0754620114241597
2	A	26	50	20120615	22	3376	66.88	0.108324304105058	-0.0754026851652181
2	A	26	50	20120615	22	3378	66.92	0.108484817344387	-0.0762519204094232
2	A	26	50	20120615	22	3380	66.96	0.108507939736132	-0.0764607290419076
2	A	26	50	20120615	22	3382	67	0.108411914635247	-0.0775820589755132
2	A	26	50	20120615	22	3384	67.04	0.107774387161329	-0.0788163845727524
2	A	26	50	20120615	22	3386	67.08	0.108409581182869	-0.08010452099604
2	A	26	50	20120615	22	3388	67.12	0.108288524501930	-0.0824077092037208
2	A	26	50	20120615	22	3390	67.16	0.108708121665886	-0.0838308323115368
2	A	26	50	20120615	22	3392	67.2	0.108421319155437	-0.0859207571140118
2	A	26	50	20120615	22	3394	67.24	0.108913889739211	-0.0869145249842913
2	A	26	50	20120615	22	3396	67.28	0.109172832242482	-0.0884968885392306
2	A	26	50	20120615	22	3398	67.32	0.109758811632051	-0.090790247962653
2	A	26	50	20120615	22	3400	67.36	0.109706697862277	-0.0925365895801494
2	A	26	50	20120615	22	3402	67.4	0.109568529197234	-0.0939447220242043
2	A	26	50	20120615	22	3404	67.44	0.110313607612570	-0.0958244239806324
2	A	26	50	20120615	22	3406	67.48	0.110218855303891	-0.0966078982941871
2	A	26	50	20120615	22	3408	67.52	0.110624027489511	-0.098005848400593
2	A	26	50	20120615	22	3410	67.56	0.110531750054566	-0.0989749382442091
2	A	26	50	20120615	22	3412	67.6	0.110940387063414	-0.100575898707494
2	A	26	50	20120615	22	3414	67.64	0.111252716128664	-0.102280238182187
2	A	26	50	20120615	22	3416	67.68	0.111513072845497	-0.104265652602403
2	A	26	50	20120615	22	3418	67.72	0.111747266611426	-0.105940647145678
2	A	26	50	20120615	22	3420	67.76	0.112710204626045	-0.106992963457440
2	A	26	50	20120615	22	3422	67.8	0.112794703886397	-0.109414450629613
2	A	26	50	20120615	22	3424	67.84	0.113833868012029	-0.110677626183525
2	A	26	50	20120615	22	3426	67.88	0.114048757762832	-0.111919376401966
2	A	26	50	20120615	22	3428	67.92	0.114832302787064	-0.114081638228157
2	A	26	50	20120615	22	3430	67.96	0.115872315440834	-0.115570239423911
2	A	26	50	20120615	22	3432	68	0.117005454057685	-0.116985513646455
2	A	26	50	20120615	22	3434	68.04	0.117782210856818	-0.118362604102816
2	A	26	50	20120615	22	3436	68.08	0.119188787665955	-0.119976787462909
2	A	26	50	20120615	22	3438	68.12	0.119985202033605	-0.120441851592895
2	A	26	50	20120615	22	3440	68.16	0.12073897786235	-0.121430386872994
2	A	26	50	20120615	22	3442	68.2	0.121645842309222	-0.121513471919783
2	A	26	50	20120615	22	3444	68.24	0.121736210555857	-0.121775242850179
2	A	26	50	20120615	22	3446	68.28	0.123033397945944	-0.122671500695333
2	A	26	50	20120615	22	3448	68.32	0.123413821394222	-0.123071723133484
2	A	26	50	20120615	22	3450	68.36	0.124983315605744	-0.123863965571126
2	A	26	50	20120615	22	3452	68.4	0.126299170614854	-0.123960909910827
2	A	26	50	20120615	22	3454	68.44	0.127697332853294	-0.124190507482678
2	A	26	50	20120615	22	3456	68.48	0.128700222401051	-0.124587689361670
2	A	26	50	20120615	22	3458	68.52	0.129474716458485	-0.124445348766617
2	A	26	50	20120615	22	3460	68.56	0.130555387752172	-0.124600700126444
2	A	26	50	20120615	22	3462	68.6	0.131112446474391	-0.124548515645993
2	A	26	50	20120615	22	3464	68.64	0.132941095321217	-0.125183426824820
2	A	26	50	20120615	22	3466	68.68	0.134798240571326	-0.124825347950827
2	A	26	50	20120615	22	3468	68.72	0.135890932680293	-0.125152526258482
2	A	26	50	20120615	22	3470	68.76	0.136724187311244	-0.124548374224636
2	A	26	50	20120615	22	3472	68.8	0.138111813658644	-0.124255349174513
2	A	26	50	20120615	22	3474	68.84	0.139432264861832	-0.123356333612912
2	A	26	50	20120615	22	3476	68.88	0.140354473525855	-0.123544282595351
2	A	26	50	20120615	22	3478	68.92	0.140433103799923	-0.123247863432678
2	A	26	50	20120615	22	3480	68.96	0.140433881617383	-0.123624680636372
2	A	26	50	20120615	22	3482	69	0.140369110636226	-0.123546616047729
2	A	26	50	20120615	22	3484	69.04	0.139757180427787	-0.123694684207710
2	A	26	50	20120615	22	3486	69.08	0.139138461994249	-0.124176223925698
2	A	26	50	20120615	22	3488	69.12	0.138438991966299	-0.123837661198866
2	A	26	50	20120615	22	3490	69.16	0.138369200526996	-0.123995133879036
2	A	26	50	20120615	22	3492	69.2	0.138030708510842	-0.123735413558306
2	A	26	50	20120615	22	3494	69.24	0.138071437861438	-0.123994497482933
2	A	26	50	20120615	22	3496	69.28	0.137396645860152	-0.123604386671752
2	A	26	50	20120615	22	3498	69.32	0.137416939824772	-0.123878249128106
2	A	26	50	20120615	22	3500	69.36	0.13730839893386	-0.123787385906723
2	A	26	50	20120615	22	3502	69.4	0.137061689377904	-0.123517907512413
2	A	26	50	20120615	22	3504	69.44	0.136749360312654	-0.123421528858137
2	A	26	50	20120615	22	3506	69.48	0.136363774984873	-0.123163647015039
2	A	26	50	20120615	22	3508	69.52	0.136311944057812	-0.123289017047343
2	A	26	50	20120615	22	3510	69.56	0.135885558668756	-0.122831518959915
2	A	26	50	20120615	22	3512	69.6	0.135824676774896	-0.122844317592655
2	A	26	50	20120615	22	3514	69.64	0.135132914210861	-0.122944938887617
2	A	26	50	20120615	22	3516	69.68	0.134961087263033	-0.122720786037981
2	A	26	50	20120615	22	3518	69.72	0.134221665701946	-0.122542382997088
2	A	26	50	20120615	22	3520	69.76	0.133625998949475	-0.122686915623163
2	A	26	50	20120615	22	3522	69.8	0.132776551573235	-0.122786829811344
2	A	26	50	20120615	22	3524	69.84	0.131370399028168	-0.123357182141049
2	A	26	50	20120615	22	3526	69.88	0.129328062512067	-0.123757616711235
2	A	26	50	20120615	22	3528	69.92	0.128267685182999	-0.125081037762904
2	A	26	50	20120615	22	3530	69.96	0.126375467436544	-0.125885725279894
2	A	26	50	20120615	22	3532	70	0.125016761756494	-0.125917898638438
2	A	26	50	20120615	22	3534	70.04	0.123231670687389	-0.126575861498333
2	A	26	50	20120615	22	3536	70.08	0.121555827615977	-0.127363578452574
2	A	26	50	20120615	22	3538	70.12	0.120428628696087	-0.128096211788562
2	A	26	50	20120615	22	3540	70.16	0.118705550891692	-0.128349921701651
2	A	26	50	20120615	22	3542	70.2	0.117374775929499	-0.128871766506167
2	A	26	50	20120615	22	3544	70.24	0.115627677707746	-0.129952770140042
2	A	26	50	20120615	22	3546	70.28	0.114301732284869	-0.130416045289872
2	A	26	50	20120615	22	3548	70.32	0.112869961261119	-0.130732001812909
2	A	26	50	20120615	22	3550	70.36	0.111686193798734	-0.131207248280545
2	A	26	50	20120615	22	3552	70.4	0.111009414827393	-0.131413094135616
2	A	26	50	20120615	22	3554	70.44	0.110281603959653	-0.131037818424705
2	A	26	50	20120615	22	3556	70.48	0.110176386470613	-0.131031313042318
2	A	26	50	20120615	22	3558	70.52	0.110231689291969	-0.130366484175578
2	A	26	50	20120615	22	3560	70.56	0.109155083862274	-0.130074130876897
2	A	26	50	20120615	22	3562	70.6	0.109147079413511	-0.129783736263999
2	A	26	50	20120615	22	3564	70.64	0.107804573549818	-0.129085531957188
2	A	26	50	20120615	22	3566	70.68	0.106632621841747	-0.128349709569617
2	A	26	50	20120615	22	3568	70.72	0.105472358608769	-0.127849686080369
2	A	26	50	20120615	22	3570	70.76	0.103794403409402	-0.127660879377404
2	A	26	50	20120615	22	3572	70.8	0.102482348392134	-0.127111829346589
2	A	26	50	20120615	22	3574	70.84	0.101424644068121	-0.126595513975681
2	A	26	50	20120615	22	3576	70.88	0.0989791101742179	-0.126445965982629
2	A	26	50	20120615	22	3578	70.92	0.0973398952340714	-0.125908706250283
2	A	26	50	20120615	22	3580	70.96	0.095070400664514	-0.125332803132346
2	A	26	50	20120615	22	3582	71	0.0934931707048063	-0.124696788866940
2	A	26	50	20120615	22	3584	71.04	0.0911523644163663	-0.124385944725930
2	A	26	50	20120615	22	3586	71.08	0.0897583246104605	-0.124087170897675
2	A	26	50	20120615	22	3588	71.12	0.0880547770953615	-0.123081085227267
2	A	26	50	20120615	22	3590	71.16	0.0872018224694874	-0.123191577732896
2	A	26	50	20120615	22	3592	71.2	0.0840683919057442	-0.122383595098305
2	A	26	50	20120615	22	3594	71.24	0.0822805289780565	-0.121630116254408
2	A	26	50	20120615	22	3596	71.28	0.0804332549386136	-0.120465115405996
2	A	26	50	20120615	22	3598	71.32	0.0792468004704606	-0.120491914753003
2	A	26	50	20120615	22	3600	71.36	0.0776510018866788	-0.119363938015655
2	A	26	50	20120615	22	3602	71.4	0.075639212383525	-0.117978786541988
2	A	26	50	20120615	22	3604	71.44	0.0744719205091423	-0.117318914493785
2	A	26	50	20120615	22	3606	71.48	0.0727330035128483	-0.116177078463525
2	A	26	50	20120615	22	3608	71.52	0.0709001827360128	-0.115761299676187
2	A	26	50	20120615	22	3610	71.56	0.0696041974274541	-0.114739388956016
2	A	26	50	20120615	22	3612	71.6	0.0683434260365984	-0.113610139426461
2	A	26	50	20120615	22	3614	71.64	0.06726091626528	-0.112715578637582
2	A	26	50	20120615	22	3616	71.68	0.0657102310941379	-0.111013572615266
2	A	26	50	20120615	22	3618	71.72	0.0649705266903386	-0.109752164828308
2	A	26	50	20120615	22	3620	71.76	0.0640302868033949	-0.109058988050711
2	A	26	50	20120615	22	3622	71.8	0.0625709598283821	-0.108051926572945
2	A	26	50	20120615	22	3624	71.84	0.0617123907746654	-0.106534616841874
2	A	26	50	20120615	22	3626	71.88	0.0612626001511526	-0.105597063960699
2	A	26	50	20120615	22	3628	71.92	0.0606507406533919	-0.104335090488316
2	A	26	50	20120615	22	3630	71.96	0.0600087584067526	-0.102701603113097
2	A	26	50	20120615	22	3632	72	0.0597618367187623	-0.101468267465351
2	A	26	50	20120615	22	3634	72.04	0.0595676651966484	-0.100251478116285
2	A	26	50	20120615	22	3636	72.08	0.058863033289196	-0.0984617201424239
2	A	26	50	20120615	22	3638	72.12	0.0578937242424777	-0.0969134462054057
2	A	26	50	20120615	22	3640	72.16	0.0578964607457209	-0.095487869437059
2	A	26	50	20120615	22	3642	72.2	0.0575067388432699	-0.0938182135499822
2	A	26	50	20120615	22	3644	72.24	0.0571835839731999	-0.0923062849015169
2	A	26	50	20120615	22	3646	72.28	0.0565223684221123	-0.0907299317542177
2	A	26	50	20120615	22	3648	72.32	0.0559015428103662	-0.0892417406803969
2	A	26	50	20120615	22	3650	72.36	0.0558386527332474	-0.0880657796768768
2	A	26	50	20120615	22	3652	72.4	0.0552099216676876	-0.0871199253620904
2	A	26	50	20120615	22	3654	72.44	0.0544537982444292	-0.0859462129581345
2	A	26	50	20120615	22	3656	72.48	0.0536252317314382	-0.0855134423948449
2	A	26	50	20120615	22	3658	72.52	0.0524627906095744	-0.0852646398028166
2	A	26	50	20120615	22	3660	72.56	0.051610338029515	-0.0849605485315673
2	A	26	50	20120615	22	3662	72.6	0.0502383387419787	-0.0846158339757389
2	A	26	50	20120615	22	3664	72.64	0.0485323729216881	-0.0846291275832252
2	A	26	50	20120615	22	3666	72.68	0.0471054809347283	-0.0848093903149531
2	A	26	50	20120615	22	3668	72.72	0.04578700255946	-0.0857501322477115
2	A	26	50	20120615	22	3670	72.76	0.0451088871563021	-0.0854491876016385
2	A	26	50	20120615	22	3672	72.8	0.0439275945676519	-0.0856334596288157
2	A	26	50	20120615	22	3674	72.84	0.0418572566230158	-0.0869142421415789
2	A	26	50	20120615	22	3676	72.88	0.0411321893295871	-0.0878995247304842
2	A	26	50	20120615	22	3678	72.92	0.0397861408609204	-0.0887794484089928
2	A	26	50	20120615	22	3680	72.96	0.0380463046258109	-0.0889174049420022
2	A	26	50	20120615	22	3682	73	0.037284750622473	-0.0893464773368262
2	A	26	50	20120615	22	3684	73.04	0.03555594525315	-0.0898863533642622
2	A	26	50	20120615	22	3686	73.08	0.0339351857999923	-0.0913734696357756
2	A	26	50	20120615	22	3688	73.12	0.0331503679835534	-0.091774752734099
2	A	26	50	20120615	22	3690	73.16	0.0312639485127039	-0.092799209038682
2	A	26	50	20120615	22	3692	73.2	0.0301806609239261	-0.0934548384461982
2	A	26	50	20120615	22	3694	73.24	0.029786661025449	-0.0937977852350737
2	A	26	50	20120615	22	3696	73.28	0.0279536281165791	-0.094712145013826
2	A	26	50	20120615	22	3698	73.32	0.0263897200486288	-0.0957840481834267
2	A	26	50	20120615	22	3700	73.36	0.0251894769982427	-0.0968875590261464
2	A	26	50	20120615	22	3702	73.4	0.0236799454417657	-0.0971020952235584
2	A	26	50	20120615	22	3704	73.44	0.0221107340729565	-0.0977947770264088
2	A	26	50	20120615	22	3706	73.48	0.0212377400409036	-0.0986066770325671
2	A	26	50	20120615	22	3708	73.52	0.0193694932143306	-0.100017567193069
2	A	26	50	20120615	22	3710	73.56	0.0182801245072346	-0.100814193692753
2	A	26	50	20120615	22	3712	73.6	0.016809554534401	-0.102345857691482
2	A	26	50	20120615	22	3714	73.64	0.0153622483746683	-0.103007002531891
2	A	26	50	20120615	22	3716	73.68	0.0142993961718668	-0.103311412001192
2	A	26	50	20120615	22	3718	73.72	0.0127348517078135	-0.104661844531902
2	A	26	50	20120615	22	3720	73.76	0.0111037684956505	-0.105504645104398
2	A	26	50	20120615	22	3722	73.8	0.00944157258511528	-0.106230207372574
2	A	26	50	20120615	22	3724	73.84	0.00843960227617388	-0.107038289002114
2	A	26	50	20120615	22	3726	73.88	0.00837575053383278	-0.107641663218500
2	A	26	50	20120615	22	3728	73.92	0.00690694832795206	-0.108765821579231
2	A	26	50	20120615	22	3730	73.96	0.00400830549983404	-0.110444705209802
2	A	26	50	20120615	22	3732	74	0.00286760084042391	-0.111560661131870
2	A	26	50	20120615	22	3734	74.04	0.00151059221664882	-0.112452959179050
2	A	26	50	20120615	22	3736	74.08	0.000371089638766690	-0.113257717406718
2	A	26	50	20120615	22	3738	74.12	-0.000882469262920819	-0.114657223148042
2	A	26	50	20120615	22	3740	74.16	-0.00217817172876706	-0.115293053565685
2	A	26	50	20120615	22	3742	74.2	-0.00279766797976457	-0.116764896330725
2	A	26	50	20120615	22	3744	74.24	-0.00367037916910502	-0.117710722361240
2	A	26	50	20120615	22	3746	74.28	-0.00515982889299635	-0.119497015511874
2	A	26	50	20120615	22	3748	74.32	-0.00603013591928077	-0.120519350496113
2	A	26	50	20120615	22	3750	74.36	-0.00632231244126706	-0.120625133670579
2	A	26	50	20120615	22	3752	74.4	-0.0075896599251877	-0.121548544416130
2	A	26	50	20120615	22	3754	74.44	-0.00862154085097324	-0.122141877716224
2	A	26	50	20120615	22	3756	74.48	-0.0103234761626111	-0.122490552070027
2	A	26	50	20120615	22	3758	74.52	-0.0113472253604130	-0.122820488094129
2	A	26	50	20120615	22	3760	74.56	-0.0131173964764354	-0.124105583958257
2	A	26	50	20120615	22	3762	74.6	-0.0142214022939020	-0.124699765786488
2	A	26	50	20120615	22	3764	74.64	-0.016373340361087	-0.125533232549473
2	A	26	50	20120615	22	3766	74.68	-0.0174811645551719	-0.126496948381552
2	A	26	50	20120615	22	3768	74.72	-0.0190890546649120	-0.126973609062750
2	A	26	50	20120615	22	3770	74.76	-0.0204061824662282	-0.126934930321819
2	A	26	50	20120615	22	3772	74.8	-0.0219803435825057	-0.128507677224534
2	A	26	50	20120615	22	3774	74.84	-0.0232464889848983	-0.128132062102368
2	A	26	50	20120615	22	3776	74.88	-0.0242981689005571	-0.129143861195568
2	A	26	50	20120615	22	3778	74.92	-0.0254549248839002	-0.129945225310686
2	A	26	50	20120615	22	3780	74.96	-0.0260777445367693	-0.129766327295046
2	A	26	50	20120615	22	3782	75	-0.0266490161052899	-0.130250341886768
2	A	26	50	20120615	22	3784	75.04	-0.0267313940452981	-0.129988924509764
2	A	26	50	20120615	22	3786	75.08	-0.0274168633589804	-0.130479373773195
2	A	26	50	20120615	22	3788	75.12	-0.0287403551213272	-0.130376206893820
2	A	26	50	20120615	22	3790	75.16	-0.0299251832438834	-0.131069171539382
2	A	26	50	20120615	22	3792	75.2	-0.0309711355946145	-0.131095475911643
2	A	26	50	20120615	22	3794	75.24	-0.0316845356261536	-0.131161024710259
2	A	26	50	20120615	22	3796	75.28	-0.0318668984650217	-0.131624108941258
2	A	26	50	20120615	22	3798	75.32	-0.0325030117253771	-0.131811350816916
2	A	26	50	20120615	22	3800	75.36	-0.0330548378574151	-0.131615623659883
2	A	26	50	20120615	22	3802	75.4	-0.0334174422148075	-0.131874566163154
2	A	26	50	20120615	22	3804	75.44	-0.0338155433326155	-0.131384116899723
2	A	26	50	20120615	22	3806	75.48	-0.034306841124184	-0.131158266993812
2	A	26	50	20120615	22	3808	75.52	-0.0342916383283885	-0.130845089400424
2	A	26	50	20120615	22	3810	75.56	-0.0344520808570397	-0.131457797426323
2	A	26	50	20120615	22	3812	75.6	-0.034533893111623	-0.131161166131615
2	A	26	50	20120615	22	3814	75.64	-0.0349563187027038	-0.131511466831015
2	A	26	50	20120615	22	3816	75.68	-0.0349678445432371	-0.131119517542203
2	A	26	50	20120615	22	3818	75.72	-0.0347489949944599	-0.131353782018810
2	A	26	50	20120615	22	3820	75.76	-0.034855131722316	-0.131203380406452
2	A	26	50	20120615	22	3822	75.8	-0.0350141600374048	-0.131250685850113
2	A	26	50	20120615	22	3824	75.84	-0.0351437019997182	-0.131528578815119
2	A	26	50	20120615	22	3826	75.88	-0.0352744460435596	-0.132005098074961
2	A	26	50	20120615	22	3828	75.92	-0.0351095487421869	-0.132027159806534
2	A	26	50	20120615	22	3830	75.96	-0.0349305800158686	-0.132155216844607
2	A	26	50	20120615	22	3832	76	-0.0351695113972315	-0.133149479689633
2	A	26	50	20120615	22	3834	76.04	-0.0352368279628005	-0.134089083180474
2	A	26	50	20120615	22	3836	76.08	-0.0355610364219745	-0.135276669019477
2	A	26	50	20120615	22	3838	76.12	-0.0358783152346929	-0.136865750088837
2	A	26	50	20120615	22	3840	76.16	-0.0359692491667535	-0.139427880799789
2	A	26	50	20120615	22	3842	76.2	-0.0365149941804733	-0.140576363633792
2	A	26	50	20120615	22	3844	76.24	-0.0365953922214942	-0.142290602603422
2	A	26	50	20120615	22	3846	76.28	-0.0365575620087007	-0.143813357056708
2	A	26	50	20120615	22	3848	76.32	-0.0369014280363918	-0.146180538428086
2	A	26	50	20120615	22	3850	76.36	-0.0371928267409187	-0.147994903717932
2	A	26	50	20120615	22	3852	76.4	-0.0369536125168433	-0.149492768012520
2	A	26	50	20120615	22	3854	76.44	-0.0369331064201889	-0.152254019993053
2	A	26	50	20120615	22	3856	76.48	-0.0368659312759762	-0.153609543692588
2	A	26	50	20120615	22	3858	76.52	-0.036656627668745	-0.155190634455321
2	A	26	50	20120615	22	3860	76.56	-0.0361087613346816	-0.156821788378162
2	A	26	50	20120615	22	3862	76.6	-0.0357306006281031	-0.158812152545846
2	A	26	50	20120615	22	3864	76.64	-0.035252596444021	-0.159823315242943
2	A	26	50	20120615	22	3866	76.68	-0.0352492730421494	-0.160424850981698
2	A	26	50	20120615	22	3868	76.72	-0.0343636217987132	-0.161432124591498
2	A	26	50	20120615	22	3870	76.76	-0.0337210031559709	-0.163013781039656
2	A	26	50	20120615	22	3872	76.8	-0.0330577369952179	-0.164060299075813
2	A	26	50	20120615	22	3874	76.84	-0.0322410286629475	-0.165135808489997
2	A	26	50	20120615	22	3876	76.88	-0.0319266489880319	-0.166468421929821
2	A	26	50	20120615	22	3878	76.92	-0.0312793634405338	-0.167309454735365
2	A	26	50	20120615	22	3880	76.96	-0.0306328557104949	-0.168899242911506
2	A	26	50	20120615	22	3882	77	-0.030376670923671	-0.169777681665775
2	A	26	50	20120615	22	3884	77.04	-0.0292967067367648	-0.171132003283781
2	A	26	50	20120615	22	3886	77.08	-0.0292081062570821	-0.171787703401975
2	A	26	50	20120615	22	3888	77.12	-0.028171699847897	-0.172512982827438
2	A	26	50	20120615	22	3890	77.16	-0.0273911246721452	-0.172920205622724
2	A	26	50	20120615	22	3892	77.2	-0.0264957153551286	-0.174897488314956
2	A	26	50	20120615	22	3894	77.24	-0.0256386312256524	-0.176125096397774
2	A	26	50	20120615	22	3896	77.28	-0.024666995797624	-0.177478569487643
2	A	26	50	20120615	22	3898	77.32	-0.0233547470330980	-0.178260488166279
2	A	26	50	20120615	22	3900	77.36	-0.022181374040397	-0.179750644996951
2	A	26	50	20120615	22	3902	77.4	-0.0210770853802180	-0.180509865547912
2	A	26	50	20120615	22	3904	77.44	-0.0201652004751998	-0.182274521231041
2	A	26	50	20120615	22	3906	77.48	-0.0195471891484428	-0.182510694895957
2	A	26	50	20120615	22	3908	77.52	-0.0189192783267491	-0.183226286958518
2	A	26	50	20120615	22	3910	77.56	-0.0176047668205233	-0.183935515060048
2	A	26	50	20120615	22	3912	77.6	-0.0168665473409646	-0.184281997382829
2	A	26	50	20120615	22	3914	77.64	-0.0166756285100442	-0.184597367007238
2	A	26	50	20120615	22	3916	77.68	-0.0168043219442202	-0.184672320326044
2	A	26	50	20120615	22	3918	77.72	-0.016572390919991	-0.184154718162216
2	A	26	50	20120615	22	3920	77.76	-0.0165129939503713	-0.184768486848286
2	A	26	50	20120615	22	3922	77.8	-0.0162966192753282	-0.185512363182094
2	A	26	50	20120615	22	3924	77.84	-0.0157316409571602	-0.186111282625759
2	A	26	50	20120615	22	3926	77.88	-0.0155018312532746	-0.186993044781898
2	A	26	50	20120615	22	3928	77.92	-0.0154834464769637	-0.187768033814079
2	A	26	50	20120615	22	3930	77.96	-0.0148442219467711	-0.189152548891642
2	A	26	50	20120615	22	3932	78	-0.0144694553527422	-0.189412764187119
2	A	26	50	20120615	22	3934	78.04	-0.0145055177985827	-0.190226644092265
2	A	26	50	20120615	22	3936	78.08	-0.0139179120634167	-0.191358722048944
2	A	26	50	20120615	22	3938	78.12	-0.0139737734991304	-0.192578481246491
2	A	26	50	20120615	22	3940	78.16	-0.0138959917531999	-0.193315286512487
2	A	26	50	20120615	22	3942	78.2	-0.0143273268897237	-0.193656111981019
2	A	26	50	20120615	22	3944	78.24	-0.0139398323736335	-0.194337762918083
2	A	26	50	20120615	22	3946	78.28	-0.0141958050284230	-0.194831323451351
2	A	26	50	20120615	22	3948	78.32	-0.0141420649130528	-0.195040627058583
2	A	26	50	20120615	22	3950	78.36	-0.0143287411032861	-0.194885063566722
2	A	26	50	20120615	22	3952	78.4	-0.0146490604751636	-0.195356703789773
2	A	26	50	20120615	22	3954	78.44	-0.0144588487510244	-0.195249930665814
2	A	26	50	20120615	22	3956	78.48	-0.0142467167166684	-0.195148107289323
2	A	26	50	20120615	22	3958	78.52	-0.0146108767089795	-0.194824959490321
2	A	26	50	20120615	22	3960	78.56	-0.0143485400931593	-0.194456556857322
2	A	26	50	20120615	22	3962	78.6	-0.0146221904174785	-0.194004715624144
2	A	26	50	20120615	22	3964	78.64	-0.0147968457924316	-0.193516104838344
2	A	26	50	20120615	22	3966	78.68	-0.0148590711891760	-0.192719902602728
2	A	26	50	20120615	22	3968	78.72	-0.0150153417878182	-0.192222806535554
2	A	26	50	20120615	22	3970	78.76	-0.0153823302072540	-0.191905315590801
2	A	26	50	20120615	22	3972	78.8	-0.0164840025723427	-0.191539034278147
2	A	26	50	20120615	22	3974	78.84	-0.0170051402700772	-0.190950014329418
2	A	26	50	20120615	22	3976	78.88	-0.0187488655924832	-0.189995420174817
2	A	26	50	20120615	22	3978	78.92	-0.0204671350707665	-0.188371903005212
2	A	26	50	20120615	22	3980	78.96	-0.0226718940145062	-0.187980165848435
2	A	26	50	20120615	22	3982	79	-0.0235522419570834	-0.187063048353236
2	A	26	50	20120615	22	3984	79.04	-0.0256472579283829	-0.186020207272342
2	A	26	50	20120615	22	3986	79.08	-0.0275761745167817	-0.184705059370013
2	A	26	50	20120615	22	3988	79.12	-0.0285509212146473	-0.184167304662921
2	A	26	50	20120615	22	3990	79.16	-0.0301928938712406	-0.182982122986974
2	A	26	50	20120615	22	3992	79.2	-0.0317817628085668	-0.182139958810581
2	A	26	50	20120615	22	3994	79.24	-0.0334525854218325	-0.180937240886461
2	A	26	50	20120615	22	3996	79.28	-0.035155510682964	-0.179751917789158
2	A	26	50	20120615	22	3998	79.32	-0.0368370106086256	-0.179474731930932
2	A	26	50	20120615	22	4000	79.36	-0.0376897813867366	-0.178483368223709
2	A	26	50	20120615	22	4002	79.4	-0.0388065858369427	-0.176914015433544
2	A	26	50	20120615	22	4004	79.44	-0.0398286379784697	-0.175640233277914
2	A	26	50	20120615	22	4006	79.48	-0.0402273754923808	-0.174315185880649
2	A	26	50	20120615	22	4008	79.52	-0.0405691909104064	-0.173563248529535
2	A	26	50	20120615	22	4010	79.56	-0.0415056831314098	-0.172438665904736
2	A	26	50	20120615	22	4012	79.6	-0.0422211337726144	-0.171434715696807
2	A	26	50	20120615	22	4014	79.64	-0.0436026790016967	-0.170483091390686
2	A	26	50	20120615	22	4016	79.68	-0.0442826328824857	-0.169053604321840
2	A	26	50	20120615	22	4018	79.72	-0.0455125037070034	-0.167936870582312
2	A	26	50	20120615	22	4020	79.76	-0.0460409953152622	-0.166581064040065
2	A	26	50	20120615	22	4022	79.8	-0.0463963164728085	-0.165592175206575
2	A	26	50	20120615	22	4024	79.84	-0.0475255660023634	-0.164338474883531
2	A	26	50	20120615	22	4026	79.88	-0.0473637092601498	-0.163736656302064
2	A	26	50	20120615	22	4028	79.92	-0.0480108533862917	-0.162972132450245
[truncated: 3,305 more rows]
