# Supplementary material for: How Do Ants Make Sense of Gravity? A Boltzmann Walker Analysis of Lasius niger Trajectories on Various Inclines
Source: PLoS One. 2013 Oct 29;8(10):e76531. doi: 10.1371/journal.pone.0076531 (PMC3812222; doi:10.1371/journal.pone.0076531)
Supplement: Dataset S2 — Trajectories for . (ZIP) [file pone.0076531.s006.zip › Incline2/2-A-26-50-20120615-23.txt]

Pente	Colonie	Temperature	Humidite	Date	Indiv	Frame	Time	X	Y
2	A	26	50	20120615	23	18	0	0	0
2	A	26	50	20120615	23	20	0.04	0.000143684097937110	-0.0015991926963315
2	A	26	50	20120615	23	22	0.08	0.00113195067745905	-0.0035170218504013
2	A	26	50	20120615	23	24	0.12	0.00116389069076525	-0.0043711856288712
2	A	26	50	20120615	23	26	0.16	0.00207883736814596	-0.0052490799109177
2	A	26	50	20120615	23	28	0.2	0.00252239130984865	-0.0082816346212568
2	A	26	50	20120615	23	30	0.24	0.00302564627708693	-0.0104801073857117
2	A	26	50	20120615	23	32	0.28	0.00352832848783245	-0.012588063411107
2	A	26	50	20120615	23	34	0.32	0.00367682091188162	-0.0143986810350132
2	A	26	50	20120615	23	36	0.36	0.00442557628248006	-0.0163908129696501
2	A	26	50	20120615	23	38	0.4	0.00434786524722766	-0.0172715144656179
2	A	26	50	20120615	23	40	0.44	0.00502852623479783	-0.0184607266502175
2	A	26	50	20120615	23	42	0.48	0.00483237481369668	-0.0197233365187042
2	A	26	50	20120615	23	44	0.52	0.00630973301162973	-0.0216187362456747
2	A	26	50	20120615	23	46	0.56	0.00657143323134688	-0.0229205905405173
2	A	26	50	20120615	23	48	0.6	0.00740864766027174	-0.0247105606464129
2	A	26	50	20120615	23	50	0.64	0.00820414278910661	-0.026704036083934
2	A	26	50	20120615	23	52	0.68	0.00883247787486898	-0.028219507337373
2	A	26	50	20120615	23	54	0.72	0.00953972607741176	-0.0305310394050718
2	A	26	50	20120615	23	56	0.76	0.0102712280425492	-0.0325538597740122
2	A	26	50	20120615	23	58	0.8	0.0112678950506317	-0.0346348043203661
2	A	26	50	20120615	23	60	0.84	0.0118538744402010	-0.0364654330661799
2	A	26	50	20120615	23	62	0.88	0.0125356667986210	-0.038439816620609
2	A	26	50	20120615	23	64	0.92	0.0133487688863075	-0.0396965575028119
2	A	26	50	20120615	23	66	0.96	0.0139271115226399	-0.0414512429803263
2	A	26	50	20120615	23	68	1	0.0151579015859732	-0.0431439151931306
2	A	26	50	20120615	23	70	1.04	0.0159106167545463	-0.0448539115220741
2	A	26	50	20120615	23	72	1.08	0.0168140870888684	-0.0473756664358196
2	A	26	50	20120615	23	74	1.12	0.0173109710240082	-0.0491904559897349
2	A	26	50	20120615	23	76	1.16	0.0182757475162590	-0.0513539198974533
2	A	26	50	20120615	23	78	1.2	0.0191349529660788	-0.052686886890668
2	A	26	50	20120615	23	80	1.24	0.0196056739503148	-0.0539639924481691
2	A	26	50	20120615	23	82	1.28	0.0206816076285682	-0.0558779890834848
2	A	26	50	20120615	23	84	1.32	0.0214526368627740	-0.0577044458992897
2	A	26	50	20120615	23	86	1.36	0.0218542028038099	-0.0592641113265528
2	A	26	50	20120615	23	88	1.4	0.0221424902384996	-0.0597436004348754
2	A	26	50	20120615	23	90	1.44	0.0225246107430528	-0.060525801956224
2	A	26	50	20120615	23	92	1.48	0.0239401678083101	-0.0645300769474053
2	A	26	50	20120615	23	94	1.52	0.0243872714260544	-0.0666063545890034
2	A	26	50	20120615	23	96	1.56	0.0248280110827680	-0.0681083201029217
2	A	26	50	20120615	23	98	1.6	0.0255282589281771	-0.0697003710207632
2	A	26	50	20120615	23	100	1.64	0.0262370627656385	-0.0719938011548637
2	A	26	50	20120615	23	102	1.68	0.0266817622203266	-0.0733703259257995
2	A	26	50	20120615	23	104	1.72	0.0264392953050577	-0.0736379658424786
2	A	26	50	20120615	23	106	1.76	0.0272389623639016	-0.0762437250418292
2	A	26	50	20120615	23	108	1.8	0.0269708274724758	-0.0765047888654432
2	A	26	50	20120615	23	110	1.84	0.0272260930204840	-0.0791082146124159
2	A	26	50	20120615	23	112	1.88	0.0275431597011680	-0.0805809766162712
2	A	26	50	20120615	23	114	1.92	0.0267306940095848	-0.0810902349200818
2	A	26	50	20120615	23	116	1.96	0.0262943384149146	-0.0818159386096135
2	A	26	50	20120615	23	118	2	0.0267671100088159	-0.0849421991105955
2	A	26	50	20120615	23	120	2.04	0.0265129051209792	-0.0863522407429596
2	A	26	50	20120615	23	122	2.08	0.0264294665207993	-0.0876941879922954
2	A	26	50	20120615	23	124	2.12	0.0263940404710618	-0.0898070937651586
2	A	26	50	20120615	23	126	2.16	0.0262191022533963	-0.0911101501415296
2	A	26	50	20120615	23	128	2.2	0.0260015254968252	-0.0926387028704206
2	A	26	50	20120615	23	130	2.24	0.0259147634947736	-0.0938277029229856
2	A	26	50	20120615	23	132	2.28	0.0263079148651133	-0.0958160871916826
2	A	26	50	20120615	23	134	2.32	0.0256585079972716	-0.0972991729545426
2	A	26	50	20120615	23	136	2.36	0.0256501641372535	-0.0981515194685856
2	A	26	50	20120615	23	138	2.4	0.0255620586323177	-0.100130287085058
2	A	26	50	20120615	23	140	2.44	0.0257032678565207	-0.101844526054689
2	A	26	50	20120615	23	142	2.48	0.0254757916050130	-0.103016696965861
2	A	26	50	20120615	23	144	2.52	0.0262420832237848	-0.103862043122770
2	A	26	50	20120615	23	146	2.56	0.0266735597816648	-0.105229870480297
2	A	26	50	20120615	23	148	2.6	0.0267160568992142	-0.106260620035233
2	A	26	50	20120615	23	150	2.64	0.0272925610579156	-0.107631487951919
2	A	26	50	20120615	23	152	2.68	0.0278433972404598	-0.108867369184077
2	A	26	50	20120615	23	154	2.72	0.0287318769110208	-0.110769981400216
2	A	26	50	20120615	23	156	2.76	0.0293433828553910	-0.111832904313695
2	A	26	50	20120615	23	158	2.8	0.0298514390776734	-0.113020490152698
2	A	26	50	20120615	23	160	2.84	0.0305072806172239	-0.114371417658155
2	A	26	50	20120615	23	162	2.88	0.0306876635571046	-0.116118607803789
2	A	26	50	20120615	23	164	2.92	0.0313488083975141	-0.118260434244003
2	A	26	50	20120615	23	166	2.96	0.0315000585380099	-0.119210856468596
2	A	26	50	20120615	23	168	3	0.0316271963372673	-0.120714306906755
2	A	26	50	20120615	23	170	3.04	0.0310030331815138	-0.121976280379138
2	A	26	50	20120615	23	172	3.08	0.0308332568433510	-0.122742854840623
2	A	26	50	20120615	23	174	3.12	0.0301564142323992	-0.123071800915231
2	A	26	50	20120615	23	176	3.16	0.0295962442403432	-0.124077448179434
2	A	26	50	20120615	23	178	3.2	0.0292420544536468	-0.125093489913321
2	A	26	50	20120615	23	180	3.24	0.0283248662477698	-0.126757382880131
2	A	26	50	20120615	23	182	3.28	0.0280808436975824	-0.128525927650557
2	A	26	50	20120615	23	184	3.32	0.0272730449107548	-0.130006892093074
2	A	26	50	20120615	23	186	3.36	0.0269368863469787	-0.130822469054494
2	A	26	50	20120615	23	188	3.4	0.0269247241103423	-0.131951860005406
2	A	26	50	20120615	23	190	3.44	0.0263311786782144	-0.132857946634818
2	A	26	50	20120615	23	192	3.48	0.0260189203236423	-0.133489817254486
2	A	26	50	20120615	23	194	3.52	0.0259120057783269	-0.134476372635598
2	A	26	50	20120615	23	196	3.56	0.0245113686661526	-0.137156873021720
2	A	26	50	20120615	23	198	3.6	0.0242461329125296	-0.138611462381299
2	A	26	50	20120615	23	200	3.64	0.0235130046017954	-0.140197361470144
2	A	26	50	20120615	23	202	3.68	0.0226875281454381	-0.141762471619622
2	A	26	50	20120615	23	204	3.72	0.0220491521433830	-0.142819454836140
2	A	26	50	20120615	23	206	3.76	0.0215299236339576	-0.144853306070867
2	A	26	50	20120615	23	208	3.8	0.0209161549478878	-0.145393535651693
2	A	26	50	20120615	23	210	3.84	0.0205647228776380	-0.146939978182148
2	A	26	50	20120615	23	212	3.88	0.0201036892563044	-0.147924270821560
2	A	26	50	20120615	23	214	3.92	0.0195599241415720	-0.149585264650567
2	A	26	50	20120615	23	216	3.96	0.0187587721584877	-0.150751283732744
2	A	26	50	20120615	23	218	4	0.0186633127430274	-0.151760325109497
2	A	26	50	20120615	23	220	4.04	0.0177186180833622	-0.152873311183084
2	A	26	50	20120615	23	222	4.08	0.0173367804215214	-0.154000439392296
2	A	26	50	20120615	23	224	4.12	0.0170249463310182	-0.155198985386407
2	A	26	50	20120615	23	226	4.16	0.0164726959349115	-0.156191056200412
2	A	26	50	20120615	23	228	4.2	0.0162117735326536	-0.157802552554736
2	A	26	50	20120615	23	230	4.24	0.0163036974142079	-0.158079738412961
2	A	26	50	20120615	23	232	4.28	0.0164168344991977	-0.159294547863039
2	A	26	50	20120615	23	234	4.32	0.0168700899459383	-0.160958370119171
2	A	26	50	20120615	23	236	4.36	0.0180325734942090	-0.162243890247369
2	A	26	50	20120615	23	238	4.4	0.0184455238544220	-0.163359704748081
2	A	26	50	20120615	23	240	4.44	0.0198413526404843	-0.165407485986397
2	A	26	50	20120615	23	242	4.48	0.0198901430083861	-0.166596132485572
2	A	26	50	20120615	23	244	4.52	0.0209642382090084	-0.167759323140624
2	A	26	50	20120615	23	246	4.56	0.0214570916354954	-0.168956454921172
2	A	26	50	20120615	23	248	4.6	0.0222547080846738	-0.170796346765820
2	A	26	50	20120615	23	250	4.64	0.0228005945197499	-0.171496382479195
2	A	26	50	20120615	23	252	4.68	0.0237063983064499	-0.173570326668415
2	A	26	50	20120615	23	254	4.72	0.0238273135660327	-0.173859533341920
2	A	26	50	20120615	23	256	4.76	0.0250824281026388	-0.174858675223737
2	A	26	50	20120615	23	258	4.8	0.0257471084769542	-0.176289859348858
2	A	26	50	20120615	23	260	4.84	0.0260568212471140	-0.176825846288998
2	A	26	50	20120615	23	262	4.88	0.0268325173860756	-0.176823724968654
2	A	26	50	20120615	23	264	4.92	0.0273982028110249	-0.178249252239526
2	A	26	50	20120615	23	266	4.96	0.0284305787115573	-0.178434514216197
2	A	26	50	20120615	23	268	5	0.0292840565964493	-0.179565177959314
2	A	26	50	20120615	23	270	5.04	0.0303072401088262	-0.180449768542579
2	A	26	50	20120615	23	272	5.08	0.0317165039237310	-0.181214150973041
2	A	26	50	20120615	23	274	5.12	0.0327064534173923	-0.181675184594375
2	A	26	50	20120615	23	276	5.16	0.0339424760709063	-0.182175816195455
2	A	26	50	20120615	23	278	5.2	0.0353651749146536	-0.183932269439922
2	A	26	50	20120615	23	280	5.24	0.0358947978937623	-0.183899035421207
2	A	26	50	20120615	23	282	5.28	0.0378039862029660	-0.185143543356095
2	A	26	50	20120615	23	284	5.32	0.0389692981783615	-0.185086974813600
2	A	26	50	20120615	23	286	5.36	0.0402618893743704	-0.185762968896414
2	A	26	50	20120615	23	288	5.4	0.0417736836725474	-0.185853478564406
2	A	26	50	20120615	23	290	5.44	0.042636353945595	-0.185726199343793
2	A	26	50	20120615	23	292	5.48	0.0440116766350028	-0.186135614170100
2	A	26	50	20120615	23	294	5.52	0.0455298348942103	-0.186666651362771
2	A	26	50	20120615	23	296	5.56	0.0465091777861537	-0.186970000171900
2	A	26	50	20120615	23	298	5.6	0.0475358968324366	-0.187145362653634
2	A	26	50	20120615	23	300	5.64	0.0486997945942696	-0.187825599377135
2	A	26	50	20120615	23	302	5.68	0.049660752709902	-0.187802264853356
2	A	26	50	20120615	23	304	5.72	0.0511930531047333	-0.188336130473152
2	A	26	50	20120615	23	306	5.76	0.0523965488463129	-0.188429468568269
2	A	26	50	20120615	23	308	5.8	0.0536834831880724	-0.188676955941684
2	A	26	50	20120615	23	310	5.84	0.0549979946942982	-0.188556040682101
2	A	26	50	20120615	23	312	5.88	0.0560579477592967	-0.188824034152171
2	A	26	50	20120615	23	314	5.92	0.0578009659749217	-0.188598467088972
2	A	26	50	20120615	23	316	5.96	0.0593523582528449	-0.188857268170887
2	A	26	50	20120615	23	318	6	0.0604059473568128	-0.189036873293308
2	A	26	50	20120615	23	320	6.04	0.0621779569504664	-0.188638065068719
2	A	26	50	20120615	23	322	6.08	0.0636027771145572	-0.188515735595574
2	A	26	50	20120615	23	324	6.12	0.0651513409653557	-0.187916109045127
2	A	26	50	20120615	23	326	6.16	0.0662058493081392	-0.187509310513911
2	A	26	50	20120615	23	328	6.2	0.0681435340206247	-0.186920785539929
2	A	26	50	20120615	23	330	6.24	0.0694617931927908	-0.187039367347134
2	A	26	50	20120615	23	332	6.28	0.0708515408605348	-0.186450064555693
2	A	26	50	20120615	23	334	6.32	0.0712623699004043	-0.186148129960127
2	A	26	50	20120615	23	336	6.36	0.0713210597632427	-0.186448650342131
2	A	26	50	20120615	23	338	6.4	0.0719711737378656	-0.186423618762077
2	A	26	50	20120615	23	340	6.44	0.072701402910797	-0.186063913542487
2	A	26	50	20120615	23	342	6.48	0.0735111108859337	-0.185875045321232
2	A	26	50	20120615	23	344	6.52	0.0744529771184742	-0.186235669779638
2	A	26	50	20120615	23	346	6.56	0.0749715692317964	-0.186678742888729
2	A	26	50	20120615	23	348	6.6	0.0744985147951826	-0.186631366734390
2	A	26	50	20120615	23	350	6.64	0.0742044290848871	-0.186791102156260
2	A	26	50	20120615	23	352	6.68	0.0742715335184217	-0.186803193682218
2	A	26	50	20120615	23	354	6.72	0.0741937517724912	-0.187110078025253
2	A	26	50	20120615	23	356	6.76	0.0743337589151661	-0.187319381632484
2	A	26	50	20120615	23	358	6.8	0.0745703568441512	-0.187409467036407
2	A	26	50	20120615	23	360	6.84	0.0746094598491508	-0.188450823193061
2	A	26	50	20120615	23	362	6.88	0.074490383067199	-0.189231751922203
2	A	26	50	20120615	23	364	6.92	0.0751109399783683	-0.190138545658397
2	A	26	50	20120615	23	366	6.96	0.0751585282647421	-0.191244955638919
2	A	26	50	20120615	23	368	7	0.075789550356273	-0.193066179864543
2	A	26	50	20120615	23	370	7.04	0.0763233452653907	-0.193882958907492
2	A	26	50	20120615	23	372	7.08	0.0777463269518505	-0.194982934216306
2	A	26	50	20120615	23	374	7.12	0.0781755407680308	-0.196083899474613
2	A	26	50	20120615	23	376	7.16	0.0793735917873951	-0.197333852131717
2	A	26	50	20120615	23	378	7.2	0.0801567832582373	-0.199060889734087
2	A	26	50	20120615	23	380	7.24	0.0811441871674863	-0.199998230483228
2	A	26	50	20120615	23	382	7.28	0.0810449800860858	-0.201743582151230
2	A	26	50	20120615	23	384	7.32	0.0816245955146244	-0.202927491034971
2	A	26	50	20120615	23	386	7.36	0.0819430056981927	-0.203672569450307
2	A	26	50	20120615	23	388	7.4	0.082258375322602	-0.205496904945768
2	A	26	50	20120615	23	390	7.44	0.0817930990605811	-0.206734341812845
2	A	26	50	20120615	23	392	7.48	0.081735823411305	-0.208193103102433
2	A	26	50	20120615	23	394	7.52	0.0816120797245974	-0.209719746643015
2	A	26	50	20120615	23	396	7.56	0.082243526080197	-0.210830611396259
2	A	26	50	20120615	23	398	7.6	0.0822534255751336	-0.212186842202574
2	A	26	50	20120615	23	400	7.64	0.08253131854014	-0.213808238051835
2	A	26	50	20120615	23	402	7.68	0.0816651127331864	-0.214344932098756
2	A	26	50	20120615	23	404	7.72	0.0816700624806547	-0.214764246419999
2	A	26	50	20120615	23	406	7.76	0.0811305400066094	-0.214500495590617
2	A	26	50	20120615	23	408	7.8	0.0806122307359996	-0.215245079031206
2	A	26	50	20120615	23	410	7.84	0.079787037122355	-0.215764802515378
2	A	26	50	20120615	23	412	7.88	0.0797658239189193	-0.216832533754970
2	A	26	50	20120615	23	414	7.92	0.0792496359686531	-0.217666919756770
2	A	26	50	20120615	23	416	7.96	0.0790184120512051	-0.217987239128648
2	A	26	50	20120615	23	418	8	0.0791301349226326	-0.220398473252494
2	A	26	50	20120615	23	420	8.04	0.0784364631702886	-0.220916782523104
2	A	26	50	20120615	23	422	8.08	0.0784216139278837	-0.222805464735653
2	A	26	50	20120615	23	424	8.12	0.077395601988382	-0.223773493919097
2	A	26	50	20120615	23	426	8.16	0.076940225221298	-0.225312158274959
2	A	26	50	20120615	23	428	8.2	0.076175135684054	-0.227047398315991
2	A	26	50	20120615	23	430	8.24	0.0755917725895751	-0.228841328219861
2	A	26	50	20120615	23	432	8.28	0.074829511479456	-0.230121191493809
2	A	26	50	20120615	23	434	8.32	0.0748719378863272	-0.231501463930685
2	A	26	50	20120615	23	436	8.36	0.074548790087325	-0.232793348019913
2	A	26	50	20120615	23	438	8.4	0.0742744326562246	-0.233793197008511
2	A	26	50	20120615	23	440	8.44	0.0738034995399543	-0.235068817641771
2	A	26	50	20120615	23	442	8.48	0.0726169743611233	-0.237222664897265
2	A	26	50	20120615	23	444	8.52	0.0718469350764112	-0.238206250429896
2	A	26	50	20120615	23	446	8.56	0.071330747126145	-0.239496013198780
2	A	26	50	20120615	23	448	8.6	0.0708951693489341	-0.240886185130593
2	A	26	50	20120615	23	450	8.64	0.070110280821817	-0.240917297828965
2	A	26	50	20120615	23	452	8.68	0.07014775748122	-0.241183877085472
2	A	26	50	20120615	23	454	8.72	0.0689421404192968	-0.242102408794234
2	A	26	50	20120615	23	456	8.76	0.0680052239342246	-0.242336461138806
2	A	26	50	20120615	23	458	8.8	0.0675689390502325	-0.243443083251363
2	A	26	50	20120615	23	460	8.84	0.0670301236829684	-0.243964928055879
2	A	26	50	20120615	23	462	8.88	0.0665330276157943	-0.245009324771692
2	A	26	50	20120615	23	464	8.92	0.0669247647725716	-0.246224134221770
