# Supplementary material for: How Do Ants Make Sense of Gravity? A Boltzmann Walker Analysis of Lasius niger Trajectories on Various Inclines
Source: PLoS One. 2013 Oct 29;8(10):e76531. doi: 10.1371/journal.pone.0076531 (PMC3812222; doi:10.1371/journal.pone.0076531)
Supplement: Dataset S2 — Trajectories for . (ZIP) [file pone.0076531.s006.zip › Incline2/2-A-26-50-20120615-24.txt]

Pente	Colonie	Temperature	Humidite	Date	Indiv	Frame	Time	X	Y
2	A	26	50	20120615	24	12	0	0	0
2	A	26	50	20120615	24	14	0.04	0.00127496302395403	-0.000118560594001598
2	A	26	50	20120615	24	16	0.08	0.00255302317560964	8.63235958472007e-05
2	A	26	50	20120615	24	18	0.12	0.00369864222714904	-0.0007498655282449
2	A	26	50	20120615	24	20	0.16	0.00547934216314334	-0.0008124374073121
2	A	26	50	20120615	24	22	0.2	0.00696412781070594	-0.0018354823267599
2	A	26	50	20120615	24	24	0.24	0.00847111095434354	-0.002878462000583
2	A	26	50	20120615	24	26	0.28	0.0102583869834029	-0.0039252558083837
2	A	26	50	20120615	24	28	0.32	0.0117355966889119	-0.0048977326934818
2	A	26	50	20120615	24	30	0.36	0.0126644804409498	-0.0052599410710768
2	A	26	50	20120615	24	32	0.4	0.0154227413597988	-0.00645988006554689
2	A	26	50	20120615	24	34	0.44	0.0168758599372728	-0.00737305190490682
2	A	26	50	20120615	24	36	0.48	0.0181287824428572	-0.00822631765776463
2	A	26	50	20120615	24	38	0.52	0.0189755428133281	-0.00942069172186683
2	A	26	50	20120615	24	40	0.56	0.0201199951386785	-0.0108662301146465
2	A	26	50	20120615	24	42	0.6	0.0208609723346839	-0.0125851359890329
2	A	26	50	20120615	24	44	0.64	0.0207372993586544	-0.0133965410204444
2	A	26	50	20120615	24	46	0.68	0.0209463201231731	-0.014802693565512
2	A	26	50	20120615	24	48	0.72	0.0212609826408012	-0.0167002853235042
2	A	26	50	20120615	24	50	0.76	0.0212733570094719	-0.0186604560316314
2	A	26	50	20120615	24	52	0.8	0.0210590329440943	-0.0202109290707392
2	A	26	50	20120615	24	54	0.84	0.0211994643508379	-0.0222051116150415
2	A	26	50	20120615	24	56	0.88	0.0210494870025483	-0.0239424022657387
2	A	26	50	20120615	24	58	0.92	0.0207806450043411	-0.0257253013038225
2	A	26	50	20120615	24	60	0.96	0.0211785339901148	-0.0277756988372291
2	A	26	50	20120615	24	62	1	0.0215850496786190	-0.0296388544949775
2	A	26	50	20120615	24	64	1.04	0.0212734347912178	-0.0313116499361627
2	A	26	50	20120615	24	66	1.08	0.0212583663457108	-0.030201711492802
2	A	26	50	20120615	24	68	1.12	0.0204543505801626	-0.0311037322582227
2	A	26	50	20120615	24	70	1.16	0.0183315806677015	-0.0339712270326294
2	A	26	50	20120615	24	72	1.2	0.0171953237099450	-0.0350387532112545
2	A	26	50	20120615	24	74	1.24	0.0154216099889489	-0.036263186384625
2	A	26	50	20120615	24	76	1.28	0.0137287404933526	-0.0379287615584675
2	A	26	50	20120615	24	78	1.32	0.0126789549167606	-0.0392794917811324
2	A	26	50	20120615	24	80	1.36	0.0108484746633708	-0.0402553627787802
2	A	26	50	20120615	24	82	1.4	0.00884928580305774	-0.0412334894470599
2	A	26	50	20120615	24	84	1.44	0.00718127040371344	-0.041372739985479
2	A	26	50	20120615	24	86	1.48	0.00455798909832504	-0.0417126320730597
2	A	26	50	20120615	24	88	1.52	0.00296148340776204	-0.0417939493528962
2	A	26	50	20120615	24	90	1.56	0.00090026714060327	-0.0422648824691664
2	A	26	50	20120615	24	92	1.6	-0.000650064477148242	-0.0418204658571907
2	A	26	50	20120615	24	94	1.64	-0.0020645608822338	-0.0418743473939171
2	A	26	50	20120615	24	96	1.68	-0.00578259904839079	-0.0424139405786405
2	A	26	50	20120615	24	98	1.72	-0.0081714178872733	-0.0428620341458785
2	A	26	50	20120615	24	100	1.76	-0.00990227386626173	-0.042789626411485
2	A	26	50	20120615	24	102	1.8	-0.0117928652671202	-0.0426714688683487
2	A	26	50	20120615	24	104	1.84	-0.0137649153691714	-0.0427678475226244
2	A	26	50	20120615	24	106	1.88	-0.0142888814940306	-0.0433367856387671
2	A	26	50	20120615	24	108	1.92	-0.0140365857945032	-0.0432483972911188
2	A	26	50	20120615	24	110	1.96	-0.0139811486228582	-0.043423759772853
2	A	26	50	20120615	24	112	2	-0.0136399696009357	-0.043653781608773
2	A	26	50	20120615	24	114	2.04	-0.0143347727241296	-0.0441725151434515
2	A	26	50	20120615	24	116	2.08	-0.0146250400578067	-0.0447077242661316
2	A	26	50	20120615	24	118	2.12	-0.0154497386967046	-0.0446889859364301
2	A	26	50	20120615	24	120	2.16	-0.0171916962521576	-0.0456785818767007
2	A	26	50	20120615	24	122	2.2	-0.0181987577299235	-0.0467683748478654
2	A	26	50	20120615	24	124	2.24	-0.0193973744347129	-0.0488244292355215
2	A	26	50	20120615	24	126	2.28	-0.0197439274681724	-0.0500001356806004
2	A	26	50	20120615	24	128	2.32	-0.0205072492384633	-0.0515568312593826
2	A	26	50	20120615	24	130	2.36	-0.0213134923903722	-0.0531688932991317
2	A	26	50	20120615	24	132	2.4	-0.0212124468313406	-0.0540389881933817
2	A	26	50	20120615	24	134	2.44	-0.0200539937917227	-0.0550254728638151
2	A	26	50	20120615	24	136	2.48	-0.0194863991784642	-0.0570818100941837
2	A	26	50	20120615	24	138	2.52	-0.0189747367115977	-0.0583463998616577
2	A	26	50	20120615	24	140	2.56	-0.0186053441291058	-0.0597550979911376
2	A	26	50	20120615	24	142	2.6	-0.0179821709228461	-0.0616868430066611
2	A	26	50	20120615	24	144	2.64	-0.0178312036250628	-0.0637617064346968
2	A	26	50	20120615	24	146	2.68	-0.0177012373986807	-0.0649281497809421
2	A	26	50	20120615	24	148	2.72	-0.0167679271581925	-0.0659195841988438
2	A	26	50	20120615	24	150	2.76	-0.0166045147810603	-0.0669425555791863
2	A	26	50	20120615	24	152	2.8	-0.0159912410697372	-0.0669034525741867
2	A	26	50	20120615	24	154	2.84	-0.0160475974801978	-0.0676546121078412
2	A	26	50	20120615	24	156	2.88	-0.0167536436012126	-0.0685258383729411
2	A	26	50	20120615	24	158	2.92	-0.0171175914614893	-0.0700135203298795
2	A	26	50	20120615	24	160	2.96	-0.0179489369041303	-0.0704235715522896
2	A	26	50	20120615	24	162	3	-0.0186365982488342	-0.0707367491456771
2	A	26	50	20120615	24	164	3.04	-0.0207648482388495	-0.0715780647939329
2	A	26	50	20120615	24	166	3.08	-0.0220058206398319	-0.071766438040441
2	A	26	50	20120615	24	168	3.12	-0.0231922751079848	-0.0728807676169128
2	A	26	50	20120615	24	170	3.16	-0.0234619656343294	-0.0736212498381714
2	A	26	50	20120615	24	172	3.2	-0.0244384800991480	-0.0741169316917832
2	A	26	50	20120615	24	174	3.24	-0.0253080800186512	-0.0751726421160947
2	A	26	50	20120615	24	176	3.28	-0.0263513453636138	-0.0759747840486727
2	A	26	50	20120615	24	178	3.32	-0.0268541689957156	-0.0773446620158654
2	A	26	50	20120615	24	180	3.36	-0.0268141467519004	-0.0785355712567398
2	A	26	50	20120615	24	182	3.4	-0.0269517497315193	-0.0793661388819215
2	A	26	50	20120615	24	184	3.44	-0.0269755085193672	-0.0812163544855742
2	A	26	50	20120615	24	186	3.48	-0.0270221775669255	-0.0824445989644952
2	A	26	50	20120615	24	188	3.52	-0.0269639826788339	-0.083627376477386
2	A	26	50	20120615	24	190	3.56	-0.0270554822963194	-0.0844191946509587
2	A	26	50	20120615	24	192	3.6	-0.0265849734441179	-0.085543918697114
2	A	26	50	20120615	24	194	3.64	-0.0261307987585618	-0.0867872245504743
2	A	26	50	20120615	24	196	3.68	-0.0261531433328472	-0.0876995337195612
2	A	26	50	20120615	24	198	3.72	-0.0271664980609657	-0.0892121058351973
2	A	26	50	20120615	24	200	3.76	-0.0283419923740102	-0.0904700487989282
2	A	26	50	20120615	24	202	3.8	-0.0284582407288373	-0.0913786810127529
2	A	26	50	20120615	24	204	3.84	-0.0285252744516938	-0.0919985308171411
2	A	26	50	20120615	24	206	3.88	-0.0282918585032241	-0.0928462811371056
2	A	26	50	20120615	24	208	3.92	-0.0277529017146037	-0.0933169314106634
2	A	26	50	20120615	24	210	3.96	-0.0272651394569412	-0.094409128544884
2	A	26	50	20120615	24	212	4	-0.0272683214374566	-0.0949270842621033
2	A	26	50	20120615	24	214	4.04	-0.0266300161460795	-0.0958135840336768
2	A	26	50	20120615	24	216	4.08	-0.0263530424198887	-0.0964190795704069
2	A	26	50	20120615	24	218	4.12	-0.0266566740717302	-0.0967832395627179
2	A	26	50	20120615	24	220	4.16	-0.0268350064019454	-0.0981912305854166
2	A	26	50	20120615	24	222	4.2	-0.0275290317076800	-0.0986643557327085
2	A	26	50	20120615	24	224	4.24	-0.0281196780020052	-0.0999152983393056
2	A	26	50	20120615	24	226	4.28	-0.0290995158686954	-0.100053679136384
2	A	26	50	20120615	24	228	4.32	-0.0299319926821863	-0.100775564449297
2	A	26	50	20120615	24	230	4.36	-0.0303778235077244	-0.101934300331628
2	A	26	50	20120615	24	232	4.4	-0.0311786926480963	-0.103187010705178
2	A	26	50	20120615	24	234	4.44	-0.0314175533187811	-0.104727089274602
2	A	26	50	20120615	24	236	4.48	-0.0316048659051174	-0.105724887653534
2	A	26	50	20120615	24	238	4.52	-0.0319978051434228	-0.106577163456898
2	A	26	50	20120615	24	240	4.56	-0.0320374738338473	-0.108063714042987
2	A	26	50	20120615	24	242	4.6	-0.0322214630183121	-0.108551334879293
2	A	26	50	20120615	24	244	4.64	-0.0323490957923163	-0.109846966634461
2	A	26	50	20120615	24	246	4.68	-0.0325707030575401	-0.111301768126075
2	A	26	50	20120615	24	248	4.72	-0.0327462776713087	-0.112311021634862
2	A	26	50	20120615	24	250	4.76	-0.0330468687639912	-0.113300193311064
2	A	26	50	20120615	24	252	4.8	-0.0331551975228689	-0.114174601556679
2	A	26	50	20120615	24	254	4.84	-0.0332056849470456	-0.114687112551683
2	A	26	50	20120615	24	256	4.88	-0.0338577081099778	-0.116041434169690
2	A	26	50	20120615	24	258	4.92	-0.0342454147581023	-0.116819039496961
2	A	26	50	20120615	24	260	4.96	-0.0348241109478254	-0.116887911697449
2	A	26	50	20120615	24	262	5	-0.0351799270801185	-0.117285729972544
2	A	26	50	20120615	24	264	5.04	-0.0356622446155658	-0.116703993223662
2	A	26	50	20120615	24	266	5.08	-0.0363399357546550	-0.116430342899343
2	A	26	50	20120615	24	268	5.12	-0.0369880698302906	-0.116242959602328
2	A	26	50	20120615	24	270	5.16	-0.0373602201292291	-0.116389401416712
2	A	26	50	20120615	24	272	5.2	-0.0385963134934213	-0.115876395446961
2	A	26	50	20120615	24	274	5.24	-0.040021628632259	-0.116413160204560
2	A	26	50	20120615	24	276	5.28	-0.0413516257769928	-0.116588027711547
2	A	26	50	20120615	24	278	5.32	-0.0427857090399172	-0.116868112707575
2	A	26	50	20120615	24	280	5.36	-0.0443088170465930	-0.117796685332630
2	A	26	50	20120615	24	282	5.4	-0.0452441071860685	-0.118329914556322
2	A	26	50	20120615	24	284	5.44	-0.0465509112283794	-0.118552441060362
2	A	26	50	20120615	24	286	5.48	-0.0471343450335364	-0.118550249029340
2	A	26	50	20120615	24	288	5.52	-0.0480050056132114	-0.118465891190344
2	A	26	50	20120615	24	290	5.56	-0.0477524270709715	-0.118148541666948
2	A	26	50	20120615	24	292	5.6	-0.0481395680336712	-0.118515176532993
2	A	26	50	20120615	24	294	5.64	-0.0483326788956132	-0.118689761197268
2	A	26	50	20120615	24	296	5.68	-0.0483685292094194	-0.118962209440059
2	A	26	50	20120615	24	298	5.72	-0.0483854290614897	-0.118663881089077
2	A	26	50	20120615	24	300	5.76	-0.0484212793752959	-0.118936329331868
2	A	26	50	20120615	24	302	5.8	-0.0483607510348263	-0.119156663804886
2	A	26	50	20120615	24	304	5.84	-0.0483457603710652	-0.118786988379681
2	A	26	50	20120615	24	306	5.88	-0.0478960404582305	-0.117389745380057
2	A	26	50	20120615	24	308	5.92	-0.0475861155560365	-0.117213180816794
2	A	26	50	20120615	24	310	5.96	-0.0477322745277077	-0.116780785020099
2	A	26	50	20120615	24	312	6	-0.0476465024751498	-0.115672819404657
2	A	26	50	20120615	24	314	6.04	-0.0479530332647942	-0.114229685174934
2	A	26	50	20120615	24	316	6.08	-0.0474412293765713	-0.113511547527961
2	A	26	50	20120615	24	318	6.12	-0.0467198390384048	-0.111974580228374
2	A	26	50	20120615	24	320	6.16	-0.0461487796019186	-0.110605197235928
2	A	26	50	20120615	24	322	6.2	-0.0452085397149748	-0.108826752970565
2	A	26	50	20120615	24	324	6.24	-0.0447791137667602	-0.10727769414502
2	A	26	50	20120615	24	326	6.28	-0.0439430307086852	-0.105198517365619
2	A	26	50	20120615	24	328	6.32	-0.0427082101366992	-0.103249801787347
2	A	26	50	20120615	24	330	6.36	-0.0421312817139291	-0.100853487616584
2	A	26	50	20120615	24	332	6.4	-0.0412225080787481	-0.0987877458660256
2	A	26	50	20120615	24	334	6.44	-0.0407633129350456	-0.096720165637836
2	A	26	50	20120615	24	336	6.48	-0.0400098906596913	-0.0948765261272484
2	A	26	50	20120615	24	338	6.52	-0.0396342048268469	-0.09313965974062
2	A	26	50	20120615	24	340	6.56	-0.0393488872406381	-0.0913074753598874
2	A	26	50	20120615	24	342	6.6	-0.0382921161561548	-0.089434703049915
2	A	26	50	20120615	24	344	6.64	-0.0384227894893181	-0.0874040337957033
2	A	26	50	20120615	24	346	6.68	-0.0380152131406422	-0.0858123364312524
2	A	26	50	20120615	24	348	6.72	-0.037828607661087	-0.0845032696472418
2	A	26	50	20120615	24	350	6.76	-0.0373955047576103	-0.0832305481517841
2	A	26	50	20120615	24	352	6.8	-0.0376287792847237	-0.081986818034355
2	A	26	50	20120615	24	354	6.84	-0.0382936717910734	-0.0807439364450635
2	A	26	50	20120615	24	356	6.88	-0.0391504023671591	-0.079656689058311
2	A	26	50	20120615	24	358	6.92	-0.0392089508086413	-0.079312186634517
2	A	26	50	20120615	24	360	6.96	-0.0393511499823379	-0.0794314755485031
2	A	26	50	20120615	24	362	7	-0.0394554482325629	-0.0787153885111955
2	A	26	50	20120615	24	364	7.04	-0.0395163301264231	-0.0791367534421046
2	A	26	50	20120615	24	366	7.08	-0.0393664234888116	-0.0784918720576625
2	A	26	50	20120615	24	368	7.12	-0.0391518872913996	-0.0786782654051832
2	A	26	50	20120615	24	370	7.16	-0.0392964199174741	-0.078948097352884
2	A	26	50	20120615	24	372	7.2	-0.0388362348242779	-0.0790599616456677
2	A	26	50	20120615	24	374	7.24	-0.0383062582917786	-0.0791955140156212
2	A	26	50	20120615	24	376	7.28	-0.0378327088804179	-0.0798516383978842
2	A	26	50	20120615	24	378	7.32	-0.0369544115475061	-0.0800840643968602
2	A	26	50	20120615	24	380	7.36	-0.0362963072662558	-0.079744865273925
2	A	26	50	20120615	24	382	7.4	-0.0351125398038714	-0.0795305412085474
2	A	26	50	20120615	24	384	7.44	-0.0335523086911833	-0.079727046183039
2	A	26	50	20120615	24	386	7.48	-0.0318969717164256	-0.0793228639469129
2	A	26	50	20120615	24	388	7.52	-0.0298192798612651	-0.0785340863324993
2	A	26	50	20120615	24	390	7.56	-0.0277045356107705	-0.078269274842945
2	A	26	50	20120615	24	392	7.6	-0.0257020799171284	-0.0775449853669755
2	A	26	50	20120615	24	394	7.64	-0.0237885075458813	-0.0765930782181422
2	A	26	50	20120615	24	396	7.68	-0.0222910675153626	-0.0764035028901061
2	A	26	50	20120615	24	398	7.72	-0.0199779798127451	-0.0762640614328561
2	A	26	50	20120615	24	400	7.76	-0.0180810244508560	-0.075988077656159
2	A	26	50	20120615	24	402	7.8	-0.0155327530328159	-0.0757951789262513
2	A	26	50	20120615	24	404	7.84	-0.0145292270889559	-0.0758281301022546
2	A	26	50	20120615	24	406	7.88	-0.0132227766000356	-0.0762649806716717
2	A	26	50	20120615	24	408	7.92	-0.0115455193150612	-0.076344459473877
2	A	26	50	20120615	24	410	7.96	-0.0098979605148965	-0.0767301155123362
2	A	26	50	20120615	24	412	8	-0.00860402581600324	-0.0771360655154154
2	A	26	50	20120615	24	414	8.04	-0.00759929779061527	-0.0775314089167768
2	A	26	50	20120615	24	416	8.08	-0.00576881046615765	-0.0772200698010203
2	A	26	50	20120615	24	418	8.12	-0.00367322880943321	-0.0778505262071262
2	A	26	50	20120615	24	420	8.16	-0.00251958409592735	-0.0784919427683406
2	A	26	50	20120615	24	422	8.2	-0.00154497881941793	-0.0788102115305526
2	A	26	50	20120615	24	424	8.24	-2.82347737727909e-05	-0.0790395969703696
2	A	26	50	20120615	24	426	8.28	0.00059288782282148	-0.0801415521781707
2	A	26	50	20120615	24	428	8.32	0.00132615755491192	-0.0807985957992492
2	A	26	50	20120615	24	430	8.36	0.00264102261452834	-0.0819933941274201
2	A	26	50	20120615	24	432	8.4	0.00407920709678364	-0.0823986370237181
2	A	26	50	20120615	24	434	8.44	0.00538155636637304	-0.0833403618349024
2	A	26	50	20120615	24	436	8.48	0.00658858764185844	-0.0833735958536181
2	A	26	50	20120615	24	438	8.52	0.00801241785645564	-0.084027245362147
2	A	26	50	20120615	24	440	8.56	0.00972057570776804	-0.0844132549539967
2	A	26	50	20120615	24	442	8.6	0.0114310670114582	-0.0844200431790961
2	A	26	50	20120615	24	444	8.64	0.0126680089037879	-0.0851304733621542
2	A	26	50	20120615	24	446	8.68	0.0135697114711570	-0.0851215638167113
2	A	26	50	20120615	24	448	8.72	0.0144105321446659	-0.0846335894270144
2	A	26	50	20120615	24	450	8.76	0.0156009464107934	-0.0851515451442336
2	A	26	50	20120615	24	452	8.8	0.0159365392891446	-0.0851504137733837
2	A	26	50	20120615	24	454	8.84	0.0159908450899397	-0.085643974306652
2	A	26	50	20120615	24	456	8.88	0.0165025075568063	-0.0856048005909742
2	A	26	50	20120615	24	458	8.92	0.0171447019354799	-0.0859715061676975
2	A	26	50	20120615	24	460	8.96	0.0169896334183657	-0.0852812992385813
2	A	26	50	20120615	24	462	9	0.0169922497134561	-0.0849136744230424
2	A	26	50	20120615	24	464	9.04	0.0169895627076876	-0.0852960777703081
2	A	26	50	20120615	24	466	9.08	0.0172933357808853	-0.0848148208950326
2	A	26	50	20120615	24	468	9.12	0.0172354944461842	-0.0848252860753941
2	A	26	50	20120615	24	470	9.16	0.0172001391071249	-0.0848998151301312
2	A	26	50	20120615	24	472	9.2	0.0168788297857538	-0.0852202759233649
2	A	26	50	20120615	24	474	9.24	0.0164689199846999	-0.085599355868759
2	A	26	50	20120615	24	476	9.28	0.0157774402633776	-0.085584435915676
2	A	26	50	20120615	24	478	9.32	0.0156300792101783	-0.0860062958213319
2	A	26	50	20120615	24	480	9.36	0.0150947993768201	-0.086044479587516
2	A	26	50	20120615	24	482	9.4	0.0149157599398237	-0.0858521465430332
2	A	26	50	20120615	24	484	9.44	0.0142377859580220	-0.086297199551112
2	A	26	50	20120615	24	486	9.48	0.0137747017270229	-0.086415781358317
2	A	26	50	20120615	24	488	9.52	0.0135569128384175	-0.0871856792216729
2	A	26	50	20120615	24	490	9.56	0.0127440228827654	-0.0872720876703339
2	A	26	50	20120615	24	492	9.6	0.0118949997705947	-0.0886812807745606
2	A	26	50	20120615	24	494	9.64	0.0112775541292626	-0.0890827760049183
2	A	26	50	20120615	24	496	9.68	0.00971852509810254	-0.0906040455339631
2	A	26	50	20120615	24	498	9.72	0.00892861611283914	-0.0916193801610688
2	A	26	50	20120615	24	500	9.76	0.00837855774775404	-0.093108759174282
2	A	26	50	20120615	24	502	9.8	0.00843088364956184	-0.0932170879331598
2	A	26	50	20120615	24	504	9.84	0.00900752922961954	-0.0927186483631014
2	A	26	50	20120615	24	506	9.88	0.00872419154239804	-0.0924682618518833
2	A	26	50	20120615	24	508	9.92	0.00921145882531374	-0.092244603976994
2	A	26	50	20120615	24	510	9.96	0.00944996594260794	-0.0925740450263488
2	A	26	50	20120615	24	512	10	0.00918649795593784	-0.0923240120685212
2	A	26	50	20120615	24	514	10.04	0.00939254887197554	-0.0927905611227481
2	A	26	50	20120615	24	516	10.08	0.00914951627128174	-0.0924288760041712
2	A	26	50	20120615	24	518	10.12	0.00938745770315104	-0.0930472408843188
2	A	26	50	20120615	24	520	10.16	0.00951007001900874	-0.0928147441746647
2	A	26	50	20120615	24	522	10.2	0.00972651540472994	-0.0934857177993326
2	A	26	50	20120615	24	524	10.24	0.00962589410976714	-0.0939943397070401
2	A	26	50	20120615	24	526	10.28	0.00982091416001834	-0.094230937636025
2	A	26	50	20120615	24	528	10.32	0.00982925802003644	-0.0947694701605768
2	A	26	50	20120615	24	530	10.36	0.00960135750445994	-0.0946770513042757
2	A	26	50	20120615	24	532	10.4	0.00991022174648224	-0.0941530851794165
2	A	26	50	20120615	24	534	10.44	0.00950434245408114	-0.0939500041118597
2	A	26	50	20120615	24	536	10.48	0.00934587982441724	-0.0938734244474572
2	A	26	50	20120615	24	538	10.52	0.00916118353317134	-0.0931961575724367
2	A	26	50	20120615	24	540	10.56	0.00864471274019274	-0.0929547513173396
2	A	26	50	20120615	24	542	10.6	0.00827341096939164	-0.0935093351658242
2	A	26	50	20120615	24	544	10.64	0.00748145137446274	-0.093876889270685
2	A	26	50	20120615	24	546	10.68	0.00710081579415004	-0.0940417158613796
2	A	26	50	20120615	24	548	10.72	0.00606136882580574	-0.0948752533350423
2	A	26	50	20120615	24	550	10.76	0.00489301629125124	-0.0963222059413843
2	A	26	50	20120615	24	552	10.8	0.00378759626022224	-0.0970852448689627
2	A	26	50	20120615	24	554	10.84	0.00327098404588744	-0.098559845350449
2	A	26	50	20120615	24	556	10.88	0.00244649753902389	-0.100148997130488
2	A	26	50	20120615	24	558	10.92	0.0013620785793962	-0.101369746277528
2	A	26	50	20120615	24	560	10.96	0.00104932525007739	-0.102443346503404
2	A	26	50	20120615	24	562	11	0.00099685792691335	-0.103503440989759
2	A	26	50	20120615	24	564	11.04	0.000638142656817409	-0.104507744751078
2	A	26	50	20120615	24	566	11.08	0.00024407204766215	-0.105043378137827
2	A	26	50	20120615	24	568	11.12	2.57174736317395e-05	-0.105442610626485
2	A	26	50	20120615	24	570	11.16	-0.00106584326448593	-0.10589268409271
2	A	26	50	20120615	24	572	11.2	-0.00180066863149498	-0.107191214985681
2	A	26	50	20120615	24	574	11.24	-0.00231685658176116	-0.108612782458578
2	A	26	50	20120615	24	576	11.28	-0.00288855241435049	-0.109324485433843
2	A	26	50	20120615	24	578	11.32	-0.0036095891991264	-0.110409823632286
2	A	26	50	20120615	24	580	11.36	-0.00437800213824185	-0.110795974645492
2	A	26	50	20120615	24	582	11.4	-0.00473084842205393	-0.111272281773299
2	A	26	50	20120615	24	584	11.44	-0.00503752063305453	-0.111584045153124
2	A	26	50	20120615	24	586	11.48	-0.00601898484534147	-0.111277443652802
2	A	26	50	20120615	24	588	11.52	-0.0064637550107078	-0.111331608032241
2	A	26	50	20120615	24	590	11.56	-0.00736863955859222	-0.110926506557299
2	A	26	50	20120615	24	592	11.6	-0.0078366735370596	-0.110118354217081
2	A	26	50	20120615	24	594	11.64	-0.00932477975806668	-0.10988196842013
2	A	26	50	20120615	24	596	11.68	-0.0108577872596791	-0.108762194121443
2	A	26	50	20120615	24	598	11.72	-0.0116081689758743	-0.107544839086952
2	A	26	50	20120615	24	600	11.76	-0.0125356809407567	-0.106501927295380
2	A	26	50	20120615	24	602	11.8	-0.0131572985120978	-0.105329332120139
2	A	26	50	20120615	24	604	11.84	-0.0135976846154208	-0.103419153861441
2	A	26	50	20120615	24	606	11.88	-0.0138296156396500	-0.101557200285221
2	A	26	50	20120615	24	608	11.92	-0.0138385251850929	-0.0995857865792727
2	A	26	50	20120615	24	610	11.96	-0.0148806591592056	-0.0975701079888223
2	A	26	50	20120615	24	612	12	-0.0152287678275838	-0.0959458130017587
2	A	26	50	20120615	24	614	12.04	-0.0157491277078589	-0.0938074513847725
2	A	26	50	20120615	24	616	12.08	-0.0160619517478559	-0.0920757468776466
2	A	26	50	20120615	24	618	12.12	-0.0165458956289000	-0.0902733316924021
2	A	26	50	20120615	24	620	12.16	-0.0161883117296539	-0.0880593096498289
2	A	26	50	20120615	24	622	12.2	-0.0164534060619208	-0.0870114481107886
2	A	26	50	20120615	24	624	12.24	-0.0164261824508451	-0.084728695289084
2	A	26	50	20120615	24	626	12.28	-0.0160838013473945	-0.0840194671875539
2	A	26	50	20120615	24	628	12.32	-0.0152585370230717	-0.0818796913570053
2	A	26	50	20120615	24	630	12.36	-0.0145696735968398	-0.0805080456228596
2	A	26	50	20120615	24	632	12.4	-0.0143521675509468	-0.078886084088174
2	A	26	50	20120615	24	634	12.44	-0.0132731226028561	-0.077206139797431
2	A	26	50	20120615	24	636	12.48	-0.0131273878952536	-0.0751423072351818
2	A	26	50	20120615	24	638	12.52	-0.0122572930010035	-0.0739009812808088
2	A	26	50	20120615	24	640	12.56	-0.0112385642613481	-0.0716252995269161
2	A	26	50	20120615	24	642	12.6	-0.0108190378080701	-0.0702282686593259
2	A	26	50	20120615	24	644	12.64	-0.0104751010697010	-0.0683534457396879
2	A	26	50	20120615	24	646	12.68	-0.00972768920198678	-0.066072884949005
2	A	26	50	20120615	24	648	12.72	-0.00934896280998326	-0.0651089569848915
2	A	26	50	20120615	24	650	12.76	-0.00872388041541436	-0.0629122590584574
2	A	26	50	20120615	24	652	12.8	-0.00838270139349185	-0.0616038993812279
2	A	26	50	20120615	24	654	12.84	-0.00783306729247554	-0.0605574520557499
2	A	26	50	20120615	24	656	12.88	-0.0067294857390777	-0.057899649797304
2	A	26	50	20120615	24	658	12.92	-0.00575707249358996	-0.0560458986597454
2	A	26	50	20120615	24	660	12.96	-0.00484646038077792	-0.0546206542315858
2	A	26	50	20120615	24	662	13	-0.00411665547191528	-0.0533736714229633
2	A	26	50	20120615	24	664	13.04	-0.00266765225590781	-0.0520096624420545
2	A	26	50	20120615	24	666	13.08	-0.00132542216385951	-0.0513141522120794
2	A	26	50	20120615	24	668	13.12	-0.000125249824151581	-0.0507974692870664
2	A	26	50	20120615	24	670	13.16	0.00156028061016279	-0.049605357964664
2	A	26	50	20120615	24	672	13.2	0.00282289047864954	-0.0487234543871681
2	A	26	50	20120615	24	674	13.24	0.00327063049249684	-0.0482356921295056
2	A	26	50	20120615	24	676	13.28	0.00431750208204354	-0.0474894823433195
2	A	26	50	20120615	24	678	13.32	0.00568115750956174	-0.0458475096867262
2	A	26	50	20120615	24	680	13.36	0.00710767472992754	-0.0451552521479445
2	A	26	50	20120615	24	682	13.4	0.00813873541184684	-0.0447464454334694
2	A	26	50	20120615	24	684	13.44	0.00957230955788884	-0.0447854918699265
2	A	26	50	20120615	24	686	13.48	0.0107673836577044	-0.0440968476467967
2	A	26	50	20120615	24	688	13.52	0.0126344849712918	-0.0431564804806323
2	A	26	50	20120615	24	690	13.56	0.0136506610554672	-0.0426682303192908
2	A	26	50	20120615	24	692	13.6	0.0143394396288854	-0.0423506828059956
2	A	26	50	20120615	24	694	13.64	0.0148944830967778	-0.0411387371383809
2	A	26	50	20120615	24	696	13.68	0.0151614724752182	-0.040462050090921
2	A	26	50	20120615	24	698	13.72	0.0154442275064519	-0.0393978006451199
2	A	26	50	20120615	24	700	13.76	0.0156133900759288	-0.0384544975716
2	A	26	50	20120615	24	702	13.8	0.0155559560347337	-0.0382351700186387
2	A	26	50	20120615	24	704	13.84	0.0154017254391552	-0.0377173663293775
2	A	26	50	20120615	24	706	13.88	0.0150779188287649	-0.0382459510635994
2	A	26	50	20120615	24	708	13.92	0.0152777448716758	-0.0382401551214461
2	A	26	50	20120615	24	710	13.96	0.0154793049525463	-0.0383121039435386
2	A	26	50	20120615	24	712	14	0.0151351055240079	-0.038460293372332
2	A	26	50	20120615	24	714	14.04	0.0155957300840686	-0.0386265896844713
2	A	26	50	20120615	24	716	14.08	0.0157847022500204	-0.0386158084273786
2	A	26	50	20120615	24	718	14.12	0.0161273117489612	-0.0390136811496963
2	A	26	50	20120615	24	720	14.16	0.0163282693748541	-0.0390706760775802
2	A	26	50	20120615	24	722	14.2	0.0163872074321728	-0.0391511794775115
2	A	26	50	20120615	24	724	14.24	0.0165334314576679	-0.0392192088067159
2	A	26	50	20120615	24	726	14.28	0.0178639009497315	-0.0401432785757875
2	A	26	50	20120615	24	728	14.32	0.0187164956582540	-0.0409328686558927
2	A	26	50	20120615	24	730	14.36	0.0194366535093009	-0.0413042008322853
2	A	26	50	20120615	24	732	14.4	0.0204867148575375	-0.0420368971007763
2	A	26	50	20120615	24	734	14.44	0.0225292210792661	-0.0430520620222545
2	A	26	50	20120615	24	736	14.48	0.0236820384778380	-0.0436004021178613
2	A	26	50	20120615	24	738	14.52	0.0250029563715013	-0.0446931225111001
2	A	26	50	20120615	24	740	14.56	0.0250880920279562	-0.045905810640835
2	A	26	50	20120615	24	742	14.6	0.0257253578723649	-0.0470836879037321
2	A	26	50	20120615	24	744	14.64	0.0267715223551304	-0.0480759708497712
2	A	26	50	20120615	24	746	14.68	0.0276581564769924	-0.0492549370571113
2	A	26	50	20120615	24	748	14.72	0.0285050391769365	-0.0509295971388785
2	A	26	50	20120615	24	750	14.76	0.0296613320053378	-0.0525212626835243
2	A	26	50	20120615	24	752	14.8	0.0315611412501959	-0.0535662703395958
2	A	26	50	20120615	24	754	14.84	0.0328512837354216	-0.0549212729014327
2	A	26	50	20120615	24	756	14.88	0.0343836569622513	-0.0570310652831386
2	A	26	50	20120615	24	758	14.92	0.0360085897596316	-0.0583755567026732
2	A	26	50	20120615	24	760	14.96	0.0366905709155622	-0.0594887782428189
2	A	26	50	20120615	24	762	15	0.0382531538654046	-0.0607769669920083
2	A	26	50	20120615	24	764	15.04	0.0390142674826392	-0.062388479468367
2	A	26	50	20120615	24	766	15.08	0.0402105923129293	-0.0637947318569121
2	A	26	50	20120615	24	768	15.12	0.0417646312915346	-0.0653304666693796
2	A	26	50	20120615	24	770	15.16	0.0426001818982033	-0.0669832248257063
2	A	26	50	20120615	24	772	15.2	0.0426958216258927	-0.067711223076743
2	A	26	50	20120615	24	774	15.24	0.0429454161775159	-0.0695563616537068
2	A	26	50	20120615	24	776	15.28	0.0427605572517103	-0.0693629184515776
2	A	26	50	20120615	24	778	15.32	0.0430710761236006	-0.0701214036114852
2	A	26	50	20120615	24	780	15.36	0.0426608905509021	-0.0714171697169417
2	A	26	50	20120615	24	782	15.4	0.0424423662712442	-0.0724031876968994
2	A	26	50	20120615	24	784	15.44	0.0421951051719989	-0.073230417778074
2	A	26	50	20120615	24	786	15.48	0.0420748687349259	-0.0753480894506427
2	A	26	50	20120615	24	788	15.52	0.0415161695249748	-0.0767804897994279
2	A	26	50	20120615	24	790	15.56	0.0413807515053098	-0.078578598704375
2	A	26	50	20120615	24	792	15.6	0.0412216878348818	-0.0798711545450449
2	A	26	50	20120615	24	794	15.64	0.0414633062220133	-0.0819642613280352
2	A	26	50	20120615	24	796	15.68	0.0412829939928107	-0.0841019865489184
2	A	26	50	20120615	24	798	15.72	0.0406113839720397	-0.0860625108104362
2	A	26	50	20120615	24	800	15.76	0.0403165911549631	-0.0874302674572854
2	A	26	50	20120615	24	802	15.8	0.0390647293095504	-0.0891370818057134
2	A	26	50	20120615	24	804	15.84	0.0386918719038307	-0.0908564119441685
2	A	26	50	20120615	24	806	15.88	0.0377935634490113	-0.0913317291224821
2	A	26	50	20120615	24	808	15.92	0.0376425254405499	-0.0930000768620137
2	A	26	50	20120615	24	810	15.96	0.0367545407447358	-0.0939669746746082
2	A	26	50	20120615	24	812	16	0.0365933911093034	-0.0956287463210747
2	A	26	50	20120615	24	814	16.04	0.0360506866547427	-0.0973664612358406
2	A	26	50	20120615	24	816	16.08	0.0352373017243439	-0.098811858207264
2	A	26	50	20120615	24	818	16.12	0.0345337304770632	-0.100307106206761
2	A	26	50	20120615	24	820	16.16	0.0342654541642811	-0.101809849538139
2	A	26	50	20120615	24	822	16.2	0.033648008522949	-0.103049831989627
2	A	26	50	20120615	24	824	16.24	0.0327812370305705	-0.104086874794916
2	A	26	50	20120615	24	826	16.28	0.0318877369018632	-0.106050651747627
2	A	26	50	20120615	24	828	16.32	0.0310394916071518	-0.107364597568428
2	A	26	50	20120615	24	830	16.36	0.0305061916727809	-0.108314949082342
2	A	26	50	20120615	24	832	16.4	0.0297064539032589	-0.109817409571008
2	A	26	50	20120615	24	834	16.44	0.0285360507590389	-0.110773983624597
2	A	26	50	20120615	24	836	16.48	0.0277055538445353	-0.111022531658184
2	A	26	50	20120615	24	838	16.52	0.0265065128756773	-0.111675261927897
2	A	26	50	20120615	24	840	16.56	0.0253314428267015	-0.112702829502317
2	A	26	50	20120615	24	842	16.6	0.0245691817165824	-0.113712436564496
2	A	26	50	20120615	24	844	16.64	0.0231387046982420	-0.114411765171089
2	A	26	50	20120615	24	846	16.68	0.0219880298332172	-0.114948247085975
2	A	26	50	20120615	24	848	16.72	0.0202175051638042	-0.115905881799737
2	A	26	50	20120615	24	850	16.76	0.0188013824131219	-0.116750096585795
2	A	26	50	20120615	24	852	16.8	0.0179251356898755	-0.117063062047149
2	A	26	50	20120615	24	854	16.84	0.0166952648653577	-0.117406220968058
2	A	26	50	20120615	24	856	16.88	0.0150224623531047	-0.118324399123429
2	A	26	50	20120615	24	858	16.92	0.0136986170373673	-0.118791231020368
2	A	26	50	20120615	24	860	16.96	0.0122725240810702	-0.118916106077926
2	A	26	50	20120615	24	862	17	0.0109836805510015	-0.118864699414934
2	A	26	50	20120615	24	864	17.04	0.00907293660687924	-0.119563320914746
2	A	26	50	20120615	24	866	17.08	0.00736096037894854	-0.120019051235221
2	A	26	50	20120615	24	868	17.12	0.00592970554314884	-0.120490479326238
2	A	26	50	20120615	24	870	17.16	0.00430413776387904	-0.120753452338161
2	A	26	50	20120615	24	872	17.2	0.00276893823124494	-0.121024627788746
2	A	26	50	20120615	24	874	17.24	0.00204429520188496	-0.121133380811693
2	A	26	50	20120615	24	876	17.28	0.000227242906269898	-0.121492378924501
2	A	26	50	20120615	24	878	17.32	-0.00143155889171562	-0.121443659267277
2	A	26	50	20120615	24	880	17.36	-0.00352169582622494	-0.121714410453794
2	A	26	50	20120615	24	882	17.4	-0.00500845854434777	-0.121165695591593
2	A	26	50	20120615	24	884	17.44	-0.00669773664460242	-0.121156220360725
2	A	26	50	20120615	24	886	17.48	-0.00805403816159633	-0.121225304693247
2	A	26	50	20120615	24	888	17.52	-0.00912707270204695	-0.121123834870147
2	A	26	50	20120615	24	890	17.56	-0.0108297151204660	-0.120632607789256
2	A	26	50	20120615	24	892	17.6	-0.0124113008579460	-0.120437517028327
2	A	26	50	20120615	24	894	17.64	-0.0139764817181024	-0.119605464478905
2	A	26	50	20120615	24	896	17.68	-0.0153130549559012	-0.118695418051518
2	A	26	50	20120615	24	898	17.72	-0.0161172474981447	-0.118261749462616
2	A	26	50	20120615	24	900	17.76	-0.0171269252710009	-0.117106407692835
2	A	26	50	20120615	24	902	17.8	-0.0176651749528402	-0.115935438863190
2	A	26	50	20120615	24	904	17.84	-0.0181274813663799	-0.114895426209421
2	A	26	50	20120615	24	906	17.88	-0.0185565537612039	-0.113500445951496
2	A	26	50	20120615	24	908	17.92	-0.0187203904024049	-0.112640674816251
2	A	26	50	20120615	24	910	17.96	-0.0194265779447759	-0.110532718790856
2	A	26	50	20120615	24	912	18	-0.0198135067754411	-0.109608530227845
2	A	26	50	20120615	24	914	18.04	-0.0206512161791128	-0.107539040811346
2	A	26	50	20120615	24	916	18.08	-0.0209063403057650	-0.107130898777246
2	A	26	50	20120615	24	918	18.12	-0.0217531713869140	-0.105355495071042
2	A	26	50	20120615	24	920	18.16	-0.0224859461442576	-0.104479601901187
2	A	26	50	20120615	24	922	18.2	-0.0230108315079324	-0.102789545983473
2	A	26	50	20120615	24	924	18.24	-0.0228356104475543	-0.101361897392257
2	A	26	50	20120615	24	926	18.28	-0.0232211957753354	-0.100117035903978
2	A	26	50	20120615	24	928	18.32	-0.0232295396353534	-0.0989565322546948
2	A	26	50	20120615	24	930	18.36	-0.0240352878125154	-0.0971601274770904
2	A	26	50	20120615	24	932	18.4	-0.0244403892874572	-0.0957891181390478
2	A	26	50	20120615	24	934	18.44	-0.0244016398358482	-0.0946496862718438
2	A	26	50	20120615	24	936	18.48	-0.0247128375302484	-0.0931256590263524
2	A	26	50	20120615	24	938	18.52	-0.0248729972161871	-0.092023491686517
2	A	26	50	20120615	24	940	18.56	-0.0255433344447520	-0.0905446485643434
2	A	26	50	20120615	24	942	18.6	-0.0259557898302181	-0.0888205100997762
2	A	26	50	20120615	24	944	18.64	-0.0263240510418600	-0.0871132714872794
2	A	26	50	20120615	24	946	18.68	-0.0267014339309793	-0.0858896232024361
2	A	26	50	20120615	24	948	18.72	-0.0268028330434015	-0.0842655403474068
2	A	26	50	20120615	24	950	18.76	-0.0276175614766846	-0.0821747670167945
2	A	26	50	20120615	24	952	18.8	-0.0279076873890054	-0.0810187181402326
2	A	26	50	20120615	24	954	18.84	-0.0285385680591801	-0.0793922311221473
2	A	26	50	20120615	24	956	18.88	-0.0283352041489108	-0.0786521731649575
2	A	26	50	20120615	24	958	18.92	-0.0281585688749704	-0.0763006188534435
2	A	26	50	20120615	24	960	18.96	-0.0282152081281435	-0.0757143566211617
2	A	26	50	20120615	24	962	19	-0.0279918330959666	-0.0747041131628805
2	A	26	50	20120615	24	964	19.04	-0.0279619931898006	-0.0735284774284797
2	A	26	50	20120615	24	966	19.08	-0.0276503005206535	-0.0726300275523041
2	A	26	50	20120615	24	968	19.12	-0.0270651696592217	-0.0719425076289564
2	A	26	50	20120615	24	970	19.16	-0.0270752812861926	-0.0706458859242946
2	A	26	50	20120615	24	972	19.2	-0.0264695736174282	-0.070463735217461
2	A	26	50	20120615	24	974	19.24	-0.0266946457058799	-0.0694662196812411
2	A	26	50	20120615	24	976	19.28	-0.0257493853607897	-0.0690682599847893
2	A	26	50	20120615	24	978	19.32	-0.0257058982937468	-0.0688222575356145
2	A	26	50	20120615	24	980	19.36	-0.0245859825737035	-0.0680379346939224
2	A	26	50	20120615	24	982	19.4	-0.0235441314423032	-0.0675455055315041
2	A	26	50	20120615	24	984	19.44	-0.0229812037338006	-0.0665232412579427
2	A	26	50	20120615	24	986	19.48	-0.0215691114917711	-0.0656834812446056
2	A	26	50	20120615	24	988	19.52	-0.0203770708800468	-0.0643401197817074
2	A	26	50	20120615	24	990	19.56	-0.0195027333451097	-0.0637354727731147
2	A	26	50	20120615	24	992	19.6	-0.0183120362362696	-0.0622411440124332
2	A	26	50	20120615	24	994	19.64	-0.0170961661260193	-0.0608954490971571
2	A	26	50	20120615	24	996	19.68	-0.0157610071017829	-0.0595752807366818
2	A	26	50	20120615	24	998	19.72	-0.0149707445631288	-0.0586642443598011
2	A	26	50	20120615	24	1000	19.76	-0.0142333736117075	-0.057589159209685
2	A	26	50	20120615	24	1002	19.8	-0.0131732791253526	-0.0563421056903844
2	A	26	50	20120615	24	1004	19.84	-0.0118519086833493	-0.0549158006020531
2	A	26	50	20120615	24	1006	19.88	-0.0110774853365938	-0.0537762273134928
2	A	26	50	20120615	24	1008	19.92	-0.0102335533932476	-0.0529740146702367
2	A	26	50	20120615	24	1010	19.96	-0.00884338146143488	-0.0524224713809112
2	A	26	50	20120615	24	1012	20	-0.00803763328427281	-0.0519745192350295
2	A	26	50	20120615	24	1014	20.04	-0.00671555573548832	-0.0510916964187181
2	A	26	50	20120615	24	1016	20.08	-0.00553574807107857	-0.0505846301459292
2	A	26	50	20120615	24	1018	20.12	-0.00454077811927098	-0.0496203486284251
2	A	26	50	20120615	24	1020	20.16	-0.00399170970367962	-0.0488352479692737
2	A	26	50	20120615	24	1022	20.2	-0.00445429895993186	-0.0476951089952885
2	A	26	50	20120615	24	1024	20.24	-0.00401730696915857	-0.0470072355185502
2	A	26	50	20120615	24	1026	20.28	-0.00381521585109546	-0.0457722028145298
2	A	26	50	20120615	24	1028	20.32	-0.00362005437948797	-0.0446858039559148
2	A	26	50	20120615	24	1030	20.36	-0.00365456119040988	-0.0437211688850201
2	A	26	50	20120615	24	1032	20.4	-0.00377229446947743	-0.0426440331252386
2	A	26	50	20120615	24	1034	20.44	-0.00336747583724814	-0.0420699331295933
2	A	26	50	20120615	24	1036	20.48	-0.00323899453510654	-0.0416714784583947
2	A	26	50	20120615	24	1038	20.52	-0.00285178286172879	-0.0413907570662636
2	A	26	50	20120615	24	1040	20.56	-0.00284174194543594	-0.0406630027670664
2	A	26	50	20120615	24	1042	20.6	-0.00260252772136053	-0.0400091411265032
2	A	26	50	20120615	24	1044	20.64	-0.00252948359086396	-0.0394585170759932
2	A	26	50	20120615	24	1046	20.68	-0.0027862340631128	-0.0387923517774374
2	A	26	50	20120615	24	1048	20.72	-0.00290863424693618	-0.0381305705409249
2	A	26	50	20120615	24	1050	20.76	-0.0027176447053377	-0.0376225143186424
2	A	26	50	20120615	24	1052	20.8	-0.00274260557471359	-0.037279638240445
2	A	26	50	20120615	24	1054	20.84	-0.00261879117732782	-0.0368980127106386
2	A	26	50	20120615	24	1056	20.88	-0.002590294774046	-0.0365794611057141
2	A	26	50	20120615	24	1058	20.92	-0.00248769358009583	-0.0359671773438847
2	A	26	50	20120615	24	1060	20.96	-0.00239492117040416	-0.0355678034338705
2	A	26	50	20120615	24	1062	21	-0.00177536127979632	-0.0351079082544546
2	A	26	50	20120615	24	1064	21.04	-0.00132170278219047	-0.0347803976066124
2	A	26	50	20120615	24	1066	21.08	-0.00121541756191032	-0.0338767787798663
2	A	26	50	20120615	24	1068	21.12	-0.00127198610440524	-0.0337659044365763
2	A	26	50	20120615	24	1070	21.16	-0.00082694723846205	-0.0331227342505446
2	A	26	50	20120615	24	1072	21.2	-0.00066654006514988	-0.0322984952310545
2	A	26	50	20120615	24	1074	21.24	-0.000516096026384631	-0.0311756379468015
2	A	26	50	20120615	24	1076	21.28	0.000318198051533939	-0.0306509152176864
2	A	26	50	20120615	24	1078	21.32	0.00024823690660334	-0.0294117388679282
2	A	26	50	20120615	24	1080	21.36	0.000379009234715979	-0.0285072502998413
2	A	26	50	20120615	24	1082	21.4	0.0002247326771967	-0.0285816237910865
2	A	26	50	20120615	24	1084	21.44	-5.65897556983712e-05	-0.0276395100711726
2	A	26	50	20120615	24	1086	21.48	-0.00035280385740522	-0.0275127328963736
2	A	26	50	20120615	24	1088	21.52	-0.000562821642485441	-0.0274055425794136
2	A	26	50	20120615	24	1090	21.56	-0.00071581833673077	-0.026616390198406
2	A	26	50	20120615	24	1092	21.6	-0.00071914880967016	-0.0268442977850502
2	A	26	50	20120615	24	1094	21.64	-0.00103958131863266	-0.0261076056561388
2	A	26	50	20120615	24	1096	21.68	-0.0010727446266703	-0.0261604265326934
2	A	26	50	20120615	24	1098	21.72	-0.00130855059606039	-0.026153977718849
2	A	26	50	20120615	24	1100	21.76	-0.00179792505718398	-0.0264032187170816
2	A	26	50	20120615	24	1102	21.8	-0.00193448858983454	-0.0255598736723639
2	A	26	50	20120615	24	1104	21.84	-0.00254320146241898	-0.0251007138840004
2	A	26	50	20120615	24	1106	21.88	-0.00256463386895674	-0.024968166717867
2	A	26	50	20120615	24	1108	21.92	-0.0026312362566767	-0.02486116024867
2	A	26	50	20120615	24	1110	21.96	-0.0028346284512172	-0.024546497731042
2	A	26	50	20120615	24	1112	22	-0.00298997273997607	-0.0244600963534488
2	A	26	50	20120615	24	1114	22.04	-0.00273454455740806	-0.024546384593957
2	A	26	50	20120615	24	1116	22.08	-0.00265032813976874	-0.0243956859967505
2	A	26	50	20120615	24	1118	22.12	-0.00340198971923785	-0.0241681602477681
2	A	26	50	20120615	24	1120	22.16	-0.00342634954784973	-0.0245420429583205
2	A	26	50	20120615	24	1122	22.2	-0.00306032279363632	-0.0241075824098239
2	A	26	50	20120615	24	1124	22.24	-0.00309277899489279	-0.0241297855627532
2	A	26	50	20120615	24	1126	22.28	-0.0035587482215591	-0.0237414000921186
2	A	26	50	20120615	24	1128	22.32	-0.00337620860599579	-0.0235470800775807
2	A	26	50	20120615	24	1130	22.36	-0.00357842700327952	-0.0234724378857587
2	A	26	50	20120615	24	1132	22.4	-0.00393572805981308	-0.0230676192535294
2	A	26	50	20120615	24	1134	22.44	-0.00411538267970915	-0.0227108909534886
2	A	26	50	20120615	24	1136	22.48	-0.00465187166566319	-0.022407902768818
2	A	26	50	20120615	24	1138	22.52	-0.00493817920136563	-0.0224637924888030
2	A	26	50	20120615	24	1140	22.56	-0.00529582674022197	-0.0209528679319670
2	A	26	50	20120615	24	1142	22.6	-0.00631378473348594	-0.0204476330657414
2	A	26	50	20120615	24	1144	22.64	-0.00716161283519642	-0.0202826296983515
2	A	26	50	20120615	24	1146	22.68	-0.00814262449914339	-0.0196690590021803
2	A	26	50	20120615	24	1148	22.72	-0.00974968587973593	-0.0183147034430482
2	A	26	50	20120615	24	1150	22.76	-0.0101925723126372	-0.0179038489473347
2	A	26	50	20120615	24	1152	22.8	-0.0100899633405124	-0.0177740602047547
2	A	26	50	20120615	24	1154	22.84	-0.0100040039046575	-0.0175821832441458
2	A	26	50	20120615	24	1156	22.88	-0.0098032753813617	-0.0177000812790934
2	A	26	50	20120615	24	1158	22.92	-0.0098946717612572	-0.0176936791342965
2	A	26	50	20120615	24	1160	22.96	-0.0101717939798720	-0.0176912679001727
2	A	26	50	20120615	24	1162	23	-0.0104086959647730	-0.0174794964902751
2	A	26	50	20120615	24	1164	23.04	-0.0108360324124491	-0.0178683168315801
2	A	26	50	20120615	24	1166	23.08	-0.0105345991555903	-0.0174894143699881
2	A	26	50	20120615	24	1168	23.12	-0.0112721094070476	-0.0180787051406136
2	A	26	50	20120615	24	1170	23.16	-0.0112112840817299	-0.0174353652489545
2	A	26	50	20120615	24	1172	23.2	-0.0113597199372366	-0.0175907873194593
2	A	26	50	20120615	24	1174	23.24	-0.0108755709952260	-0.0168603106591545
2	A	26	50	20120615	24	1176	23.28	-0.0111215310179939	-0.0162726200711748
2	A	26	50	20120615	24	1178	23.32	-0.0107011489655107	-0.0161812406618420
2	A	26	50	20120615	24	1180	23.36	-0.0103584850193477	-0.0154247778273287
2	A	26	50	20120615	24	1182	23.4	-0.0099346734989757	-0.0154558056728871
2	A	26	50	20120615	24	1184	23.44	-0.00949998667630908	-0.0152105810411716
2	A	26	50	20120615	24	1186	23.48	-0.00858625120213387	-0.0146629713161592
2	A	26	50	20120615	24	1188	23.52	-0.00771770211401817	-0.0146134187578579
2	A	26	50	20120615	24	1190	23.56	-0.00697626176307111	-0.0144710788699118
2	A	26	50	20120615	24	1192	23.6	-0.00563397298115997	-0.0146917548755049
2	A	26	50	20120615	24	1194	23.64	-0.00508691911278822	-0.0150498980962148
2	A	26	50	20120615	24	1196	23.68	-0.0039175624866044	-0.0151947277071374
2	A	26	50	20120615	24	1198	23.72	-0.0025001315883769	-0.0154046606394039
2	A	26	50	20120615	24	1200	23.76	-0.00104133494345	-0.0154400796180735
2	A	26	50	20120615	24	1202	23.8	3.45845926678287e-05	-0.0163235953990305
2	A	26	50	20120615	24	1204	23.84	0.00137881579690689	-0.0169422501929584
2	A	26	50	20120615	24	1206	23.88	0.00292752106906164	-0.0174638545811685
2	A	26	50	20120615	24	1208	23.92	0.00318137947457544	-0.0172187501576058
2	A	26	50	20120615	24	1210	23.96	0.00325088100009824	-0.0166013115873415
2	A	26	50	20120615	24	1212	24	0.00335508025537394	-0.0159846579056044
2	A	26	50	20120615	24	1214	24.04	0.00334406353172304	-0.0149525224213776
2	A	26	50	20120615	24	1216	24.08	0.00332153510967444	-0.0144284997279759
2	A	26	50	20120615	24	1218	24.12	0.00324702726814084	-0.0133313174909478
2	A	26	50	20120615	24	1220	24.16	0.00269875081214434	-0.0126011590286945
2	A	26	50	20120615	24	1222	24.2	0.00241900522737136	-0.0119973746903750
2	A	26	50	20120615	24	1224	24.24	0.00144719302264763	-0.00972331221101123
2	A	26	50	20120615	24	1226	24.28	0.00126267280099022	-0.00798485412701827
2	A	26	50	20120615	24	1228	24.32	0.00021702521328177	-0.00631921531356545
2	A	26	50	20120615	24	1230	24.36	-0.000317717218922741	-0.0056371118281617
2	A	26	50	20120615	24	1232	24.4	-0.00126055218775345	-0.0043856954600211
2	A	26	50	20120615	24	1234	24.44	-0.0023933372512143	-0.0028973771069797
2	A	26	50	20120615	24	1236	24.48	-0.00347352771229049	-0.0021997314145254
2	A	26	50	20120615	24	1238	24.52	-0.00492652608161167	-0.000866375512581
2	A	26	50	20120615	24	1240	24.56	-0.0059191342967701	-0.0009646916394372
2	A	26	50	20120615	24	1242	24.6	-0.00730733340066334	-0.0009475725842647
2	A	26	50	20120615	24	1244	24.64	-0.00924311599590744	-0.0009441855427828
2	A	26	50	20120615	24	1246	24.68	-0.0104090360831347	-0.000643141901760399
2	A	26	50	20120615	24	1248	24.72	-0.0123998527991586	-0.000457908209360799
2	A	26	50	20120615	24	1250	24.76	-0.0142285864987988	-0.000729027091403298
2	A	26	50	20120615	24	1252	24.8	-0.0166052855274518	-0.0006434388866085
2	A	26	50	20120615	24	1254	24.84	-0.0185488462972890	-0.000450688649124899
2	A	26	50	20120615	24	1256	24.88	-0.0201488875217579	-0.000210130922165199
2	A	26	50	20120615	24	1258	24.92	-0.0217591584600303	-0.0005879147408294
2	A	26	50	20120615	24	1260	24.96	-0.0234723176776059	-0.000581390266559399
2	A	26	50	20120615	24	1262	25	-0.0254225040379828	-0.0009035339739324
2	A	26	50	20120615	24	1264	25.04	-0.0267508111975096	-0.000843507679277399
2	A	26	50	20120615	24	1266	25.08	-0.0288995602131114	-0.0013660525195065
2	A	26	50	20120615	24	1268	25.12	-0.0298323330524458	-0.0021852640097824
2	A	26	50	20120615	24	1270	25.16	-0.0302742111510771	-0.0025550172167326
2	A	26	50	20120615	24	1272	25.2	-0.0312310185499041	-0.0036471648534787
2	A	26	50	20120615	24	1274	25.24	-0.0319486895064016	-0.0043908573395238
2	A	26	50	20120615	24	1276	25.28	-0.0328779409539657	-0.00585369156417128
2	A	26	50	20120615	24	1278	25.32	-0.0338797698415508	-0.0072520659346458
2	A	26	50	20120615	24	1280	25.36	-0.0347458342271480	-0.00825842030563049
2	A	26	50	20120615	24	1282	25.4	-0.0359182879810335	-0.00978329607925929
2	A	26	50	20120615	24	1284	25.44	-0.0369296628101646	-0.0107084038810856
2	A	26	50	20120615	24	1286	25.48	-0.0383827672455029	-0.0122416942254106
2	A	26	50	20120615	24	1288	25.52	-0.0392998140300238	-0.0136473517957313
2	A	26	50	20120615	24	1290	25.56	-0.0403539688194167	-0.0143543171555616
2	A	26	50	20120615	24	1292	25.6	-0.0415273418121176	-0.0157105479618774
2	A	26	50	20120615	24	1294	25.64	-0.0430616221059362	-0.0159932492529958
2	A	26	50	20120615	24	1296	25.68	-0.0448870889722474	-0.0171131649730390
2	A	26	50	20120615	24	1298	25.72	-0.0471288296006431	-0.0177159735040006
2	A	26	50	20120615	24	1300	25.76	-0.0490753531478934	-0.0184246359201057
2	A	26	50	20120615	24	1302	25.8	-0.0511809050102326	-0.0185548142785222
2	A	26	50	20120615	24	1304	25.84	-0.0529090032727744	-0.0187774822039178
2	A	26	50	20120615	24	1306	25.88	-0.0544068675673619	-0.0187820783979955
2	A	26	50	20120615	24	1308	25.92	-0.0556240811804964	-0.0189950589604889
2	A	26	50	20120615	24	1310	25.96	-0.0573235416184002	-0.0192012512978829
2	A	26	50	20120615	24	1312	26	-0.0591054507069903	-0.0197639668743512
2	A	26	50	20120615	24	1314	26.04	-0.0599243510702824	-0.0196080498290995
2	A	26	50	20120615	24	1316	26.08	-0.061177414997223	-0.0191462383903066
2	A	26	50	20120615	24	1318	26.12	-0.062701159400002	-0.0182826488784435
2	A	26	50	20120615	24	1320	26.16	-0.0635655267293244	-0.0174994574076012
2	A	26	50	20120615	24	1322	26.2	-0.0644188631928603	-0.0165937950422575
2	A	26	50	20120615	24	1324	26.24	-0.0654709673725878	-0.0154227555019345
2	A	26	50	20120615	24	1326	26.28	-0.066544991862532	-0.0143471753770716
2	A	26	50	20120615	24	1328	26.32	-0.067458573823825	-0.0131252948591813
2	A	26	50	20120615	24	1330	26.36	-0.0686491295113088	-0.0119893278152051
2	A	26	50	20120615	24	1332	26.4	-0.0695517513174935	-0.0108140456341949
2	A	26	50	20120615	24	1334	26.44	-0.0704538074382532	-0.0100948473270501
2	A	26	50	20120615	24	1336	26.48	-0.0708837990718927	-0.00912773738242123
2	A	26	50	20120615	24	1338	26.52	-0.070586672802438	-0.00780063937549033
2	A	26	50	20120615	24	1340	26.56	-0.0705943802663530	-0.00695486895451309
2	A	26	50	20120615	24	1342	26.6	-0.0708549491152203	-0.0050471655695499
2	A	26	50	20120615	24	1344	26.64	-0.0706316447937216	-0.0039051881179336
2	A	26	50	20120615	24	1346	26.68	-0.0700753638889621	-0.0029479776682414
2	A	26	50	20120615	24	1348	26.72	-0.0702092192026407	-0.00112060161362100
2	A	26	50	20120615	24	1350	26.76	-0.069527638976255	0.000183232580208900
2	A	26	50	20120615	24	1352	26.8	-0.069900708514009	0.0009787277090437
2	A	26	50	20120615	24	1354	26.84	-0.0698934253141628	0.00238198111630840
2	A	26	50	20120615	24	1356	26.88	-0.07018970305548	0.0039509096424051
2	A	26	50	20120615	24	1358	26.92	-0.0698142293546699	0.0049675877723952
2	A	26	50	20120615	24	1360	26.96	-0.0698979507975624	0.0067057976619079
2	A	26	50	20120615	24	1362	27	-0.0693686813718443	0.0080782212135129
2	A	26	50	20120615	24	1364	27.04	-0.0690237546839815	0.0089529123018407
2	A	26	50	20120615	24	1366	27.08	-0.0685033948037063	0.0091003440657181
2	A	26	50	20120615	24	1368	27.12	-0.0685260222207043	0.0093940762226229
2	A	26	50	20120615	24	1370	27.16	-0.0681335072464676	0.0091591046392347
2	A	26	50	20120615	24	1372	27.2	-0.0685854191903239	0.0088532809563715
2	A	26	50	20120615	24	1374	27.24	-0.068926386080212	0.0086019752063378
2	A	26	50	20120615	24	1376	27.28	-0.068887565917925	0.0086207135360392
2	A	26	50	20120615	24	1378	27.32	-0.0692167241245673	0.0083626902715843
2	A	26	50	20120615	24	1380	27.36	-0.0690471599184388	0.0085469622987615
2	A	26	50	20120615	24	1382	27.4	-0.0694947585109298	0.0074079546956262
2	A	26	50	20120615	24	1384	27.44	-0.0694589789078018	0.00761640977472
2	A	26	50	20120615	24	1386	27.48	-0.0697918847803844	0.0073871657562593
2	A	26	50	20120615	24	1388	27.52	-0.0699362052744246	0.0072250261713332
2	A	26	50	20120615	24	1390	27.56	-0.070180157113934	0.0069858826579359
2	A	26	50	20120615	24	1392	27.6	-0.07022314920623	0.0067646996567808
2	A	26	50	20120615	24	1394	27.64	-0.0706315740830435	0.0064927463887364
2	A	26	50	20120615	24	1396	27.68	-0.0709654699051196	0.0066683917131832
2	A	26	50	20120615	24	1398	27.72	-0.0710904863840335	0.0058354199249454
2	A	26	50	20120615	24	1400	27.76	-0.071099749482867	0.0053170399436576
2	A	26	50	20120615	24	1402	27.8	-0.0717800569170466	0.0045583850781225
2	A	26	50	20120615	24	1404	27.84	-0.0724617785647886	0.004200518336164
2	A	26	50	20120615	24	1406	27.88	-0.0728919116197844	0.0031195641997641
2	A	26	50	20120615	24	1408	27.92	-0.0739556123507233	0.0013128356631544
2	A	26	50	20120615	24	1410	27.96	-0.074373795301117	-7.8891903576999e-05
2	A	26	50	20120615	24	1412	28	-0.0754851550291079	-0.0015855243222512
2	A	26	50	20120615	24	1414	28.04	-0.0763735639889907	-0.0029407651790733
2	A	26	50	20120615	24	1416	28.08	-0.077537673882858	-0.0046859754257198
2	A	26	50	20120615	24	1418	28.12	-0.0789294014495895	-0.00578764779080846
2	A	26	50	20120615	24	1420	28.16	-0.0800681262100123	-0.00733706016974441
2	A	26	50	20120615	24	1422	28.2	-0.0814288117890496	-0.00893448509912295
2	A	26	50	20120615	24	1424	28.24	-0.0830159836701009	-0.00980465070405112
2	A	26	50	20120615	24	1426	28.28	-0.084540435179661	-0.0114109851788726
2	A	26	50	20120615	24	1428	28.32	-0.085583417681911	-0.0127042834816628
2	A	26	50	20120615	24	1430	28.36	-0.087310950259028	-0.0132889900790259
2	A	26	50	20120615	24	1432	28.4	-0.0885744793663302	-0.0151097193299032
2	A	26	50	20120615	24	1434	28.44	-0.09011547717457	-0.0158627173411887
2	A	26	50	20120615	24	1436	28.48	-0.0910714855427343	-0.0172750924259307
2	A	26	50	20120615	24	1438	28.52	-0.0920882343834024	-0.0183481269663813
2	A	26	50	20120615	24	1440	28.56	-0.0941131053620082	-0.0199565120508683
2	A	26	50	20120615	24	1442	28.6	-0.0957630683252289	-0.0212844585859366
2	A	26	50	20120615	24	1444	28.64	-0.0970070812853704	-0.0222522756373466
2	A	26	50	20120615	24	1446	28.68	-0.0978850957755697	-0.0237770099896192
2	A	26	50	20120615	24	1448	28.72	-0.0987756967664742	-0.0249681313625279
2	A	26	50	20120615	24	1450	28.76	-0.0998374883091039	-0.0264431561080831
2	A	26	50	20120615	24	1452	28.8	-0.10046455060266	-0.0275654759911823
2	A	26	50	20120615	24	1454	28.84	-0.101130503769182	-0.028380487267178
2	A	26	50	20120615	24	1456	28.88	-0.102485108229901	-0.0299651842744951
2	A	26	50	20120615	24	1458	28.92	-0.103359940739585	-0.0314956461916953
2	A	26	50	20120615	24	1460	28.96	-0.103825924108387	-0.0329389925534533
2	A	26	50	20120615	24	1462	29	-0.104727060990331	-0.0340399578117607
2	A	26	50	20120615	24	1464	29.04	-0.104972851307471	-0.0340993547813804
2	A	26	50	20120615	24	1466	29.08	-0.104983316487833	-0.0342530797956103
2	A	26	50	20120615	24	1468	29.12	-0.104993710957516	-0.0344068755205184
2	A	26	50	20120615	24	1470	29.16	-0.105168224911113	-0.0349113254982169
2	A	26	50	20120615	24	1472	29.2	-0.10511045428709	-0.035519225198003
2	A	26	50	20120615	24	1474	29.24	-0.104653663306444	-0.0350936883370849
2	A	26	50	20120615	24	1476	29.28	-0.104091513415400	-0.0352226646139733
2	A	26	50	20120615	24	1478	29.32	-0.104146031348230	-0.0352078860822466
2	A	26	50	20120615	24	1480	29.36	-0.103912120425013	-0.0346016127280572
2	A	26	50	20120615	24	1482	29.4	-0.103703806767276	-0.0341480744386041
2	A	26	50	20120615	24	1484	29.44	-0.103101563921739	-0.0331968036858739
2	A	26	50	20120615	24	1486	29.48	-0.102818933341299	-0.0330435736463908
2	A	26	50	20120615	24	1488	29.52	-0.102361647385905	-0.0328135518104708
2	A	26	50	20120615	24	1490	29.56	-0.101747525146445	-0.0323640440296705
2	A	26	50	20120615	24	1492	29.6	-0.100383304033502	-0.0323050006134414
2	A	26	50	20120615	24	1494	29.64	-0.0996413368880028	-0.0316580686193338
2	A	26	50	20120615	24	1496	29.68	-0.0981050059845187	-0.031733234070174
2	A	26	50	20120615	24	1498	29.72	-0.0964959845039288	-0.0325850856094694
2	A	26	50	20120615	24	1500	29.76	-0.0941592794348197	-0.0332682921814518
2	A	26	50	20120615	24	1502	29.8	-0.0925554198337324	-0.0342548475625633
2	A	26	50	20120615	24	1504	29.84	-0.0911281955065854	-0.0344965366603729
2	A	26	50	20120615	24	1506	29.88	-0.0891895208446063	-0.0357208920519974
2	A	26	50	20120615	24	1508	29.92	-0.087528527015599	-0.0371215291641717
2	A	26	50	20120615	24	1510	29.96	-0.0861087980203327	-0.0382650622507066
2	A	26	50	20120615	24	1512	30	-0.0848739067376685	-0.0397378242545619
2	A	26	50	20120615	24	1514	30.04	-0.0837752042210609	-0.0408454363166125
2	A	26	50	20120615	24	1516	30.08	-0.0826438333711624	-0.0426923992290718
2	A	26	50	20120615	24	1518	30.12	-0.0812108107684098	-0.0438544585132738
2	A	26	50	20120615	24	1520	30.16	-0.0803902133488427	-0.0452646415669941
2	A	26	50	20120615	24	1522	30.2	-0.0798645501677087	-0.0463607984991895
2	A	26	50	20120615	24	1524	30.24	-0.0787290780984793	-0.0480127413613975
2	A	26	50	20120615	24	1526	30.28	-0.0774433458382478	-0.0494729875752258
2	A	26	50	20120615	24	1528	30.32	-0.0769702206909559	-0.0508482395539556
2	A	26	50	20120615	24	1530	30.36	-0.0763765338374717	-0.0536626659644342
2	A	26	50	20120615	24	1532	30.4	-0.0760226976041659	-0.0542301898670146
2	A	26	50	20120615	24	1534	30.44	-0.0760014844007303	-0.0564762438467755
2	A	26	50	20120615	24	1536	30.48	-0.075711075645697	-0.0583241259980503
2	A	26	50	20120615	24	1538	30.52	-0.0756654672583105	-0.060045011771424
2	A	26	50	20120615	24	1540	30.56	-0.0755808972872806	-0.0617900098860362
2	A	26	50	20120615	24	1542	30.6	-0.07590715635612	-0.0634737725533976
2	A	26	50	20120615	24	1544	30.64	-0.0763766752588279	-0.0654331654440655
2	A	26	50	20120615	24	1546	30.68	-0.0768642960951341	-0.0670128419932363
2	A	26	50	20120615	24	1548	30.72	-0.077274276606866	-0.068890493339999
2	A	26	50	20120615	24	1550	30.76	-0.0778801964076649	-0.0705884688536623
2	A	26	50	20120615	24	1552	30.8	-0.0779170720263038	-0.0728068396029398
2	A	26	50	20120615	24	1554	30.84	-0.0784069626753776	-0.0739809126313541
2	A	26	50	20120615	24	1556	30.88	-0.0787673042910703	-0.0760740901250225
2	A	26	50	20120615	24	1558	30.92	-0.0792269731963162	-0.0777330545575677
2	A	26	50	20120615	24	1560	30.96	-0.0801020319801702	-0.0796147222708476
2	A	26	50	20120615	24	1562	31	-0.0810498803360795	-0.0820850280951941
2	A	26	50	20120615	24	1564	31.04	-0.0814903159368772	-0.0837784993386612
2	A	26	50	20120615	24	1566	31.08	-0.082736344151345	-0.0845307548878265
2	A	26	50	20120615	24	1568	31.12	-0.083630798874207	-0.0862653231774162
2	A	26	50	20120615	24	1570	31.16	-0.085356591968642	-0.0874796800791547
2	A	26	50	20120615	24	1572	31.2	-0.0860915941123465	-0.0883483961151814
2	A	26	50	20120615	24	1574	31.24	-0.0877409913901422	-0.0894468157890766
2	A	26	50	20120615	24	1576	31.28	-0.0883412260524202	-0.0908887055108653
2	A	26	50	20120615	24	1578	31.32	-0.0901290041272942	-0.0918218743299972
2	A	26	50	20120615	24	1580	31.36	-0.0912117896702573	-0.0928915218289659
2	A	26	50	20120615	24	1582	31.4	-0.0926582967993272	-0.093847763542368
2	A	26	50	20120615	24	1584	31.44	-0.0934433762452752	-0.09492803178519
2	A	26	50	20120615	24	1586	31.48	-0.0946647830016221	-0.095908555545458
2	A	26	50	20120615	24	1588	31.52	-0.0957444077772734	-0.0961102082573168
2	A	26	50	20120615	24	1590	31.56	-0.0970017850555793	-0.096104409981711
2	A	26	50	20120615	24	1592	31.6	-0.0987845992408493	-0.0970425426904469
2	A	26	50	20120615	24	1594	31.64	-0.100539822119517	-0.0978215905155513
2	A	26	50	20120615	24	1596	31.68	-0.101725293709244	-0.0988889611306846
2	A	26	50	20120615	24	1598	31.72	-0.103731999114642	-0.0997545234704672
2	A	26	50	20120615	24	1600	31.76	-0.105145067164029	-0.0997740537597636
2	A	26	50	20120615	24	1602	31.8	-0.107068927938942	-0.0997989792738004
2	A	26	50	20120615	24	1604	31.84	-0.108184742439655	-0.100101620976148
2	A	26	50	20120615	24	1606	31.88	-0.109585238130473	-0.0997264301180507
2	A	26	50	20120615	24	1608	31.92	-0.111251959524408	-0.0998062624736467
2	A	26	50	20120615	24	1610	31.96	-0.112292042888855	-0.0997137021959893
2	A	26	50	20120615	24	1612	32	-0.11362727262377	-0.0993104391986786
2	A	26	50	20120615	24	1614	32.04	-0.114847031821316	-0.0991202274745395
2	A	26	50	20120615	24	1616	32.08	-0.115808909175765	-0.0987098934094169
2	A	26	50	20120615	24	1618	32.12	-0.116349068045913	-0.0985105600078004
2	A	26	50	20120615	24	1620	32.16	-0.116467154878371	-0.0985932915011993
2	A	26	50	20120615	24	1622	32.2	-0.116020616946052	-0.0989931603859603
2	A	26	50	20120615	24	1624	32.24	-0.115897509655447	-0.09931001493461
2	A	26	50	20120615	24	1626	32.28	-0.115971614446116	-0.0992811649779375
2	A	26	50	20120615	24	1628	32.32	-0.115527763519565	-0.0992724675645289
2	A	26	50	20120615	24	1630	32.36	-0.115683256300748	-0.100104095849882
2	A	26	50	20120615	24	1632	32.4	-0.115267618934766	-0.099971018353663
2	A	26	50	20120615	24	1634	32.44	-0.115029465370863	-0.100236041975252
2	A	26	50	20120615	24	1636	32.48	-0.114584341652106	-0.100466205232528
2	A	26	50	20120615	24	1638	32.52	-0.114508539805163	-0.101572968766441
2	A	26	50	20120615	24	1640	32.56	-0.113815645870278	-0.101874125544549
2	A	26	50	20120615	24	1642	32.6	-0.113800725917195	-0.102833740157297
2	A	26	50	20120615	24	1644	32.64	-0.113623312825795	-0.104046357576354
2	A	26	50	20120615	24	1646	32.68	-0.112465354760924	-0.104224265642500
2	A	26	50	20120615	24	1648	32.72	-0.111875769126771	-0.104697885764539
2	A	26	50	20120615	24	1650	32.76	-0.111692175922103	-0.106195283368651
2	A	26	50	20120615	24	1652	32.8	-0.111025077242596	-0.107259776059185
2	A	26	50	20120615	24	1654	32.84	-0.110635355340145	-0.108936432303395
2	A	26	50	20120615	24	1656	32.88	-0.109971233580187	-0.110697983787755
2	A	26	50	20120615	24	1658	32.92	-0.109812290117912	-0.112476201778947
2	A	26	50	20120615	24	1660	32.96	-0.109031311891295	-0.113883676613696
2	A	26	50	20120615	24	1662	33	-0.109092430665927	-0.116233791962910
2	A	26	50	20120615	24	1664	33.04	-0.108616648211351	-0.118040349379679
2	A	26	50	20120615	24	1666	33.08	-0.108088993110414	-0.119628664652395
2	A	26	50	20120615	24	1668	33.12	-0.107348411894206	-0.121958821912711
2	A	26	50	20120615	24	1670	33.16	-0.107536891206732	-0.123986415252424
2	A	26	50	20120615	24	1672	33.2	-0.106561635391984	-0.125077636579287
2	A	26	50	20120615	24	1674	33.24	-0.106029806239718	-0.126487692353787
2	A	26	50	20120615	24	1676	33.28	-0.105499645859455	-0.128024772790459
2	A	26	50	20120615	24	1678	33.32	-0.104581891968153	-0.128837874878145
2	A	26	50	20120615	24	1680	33.36	-0.103518261947892	-0.130556285777785
2	A	26	50	20120615	24	1682	33.4	-0.102869632897510	-0.131286939214785
2	A	26	50	20120615	24	1684	33.44	-0.101862924973135	-0.133439160124682
2	A	26	50	20120615	24	1686	33.48	-0.100906775183614	-0.134516932280567
2	A	26	50	20120615	24	1688	33.52	-0.100204193885827	-0.136604028655917
2	A	26	50	20120615	24	1690	33.56	-0.0994548021191258	-0.138320742499282
2	A	26	50	20120615	24	1692	33.6	-0.0988886217194297	-0.140014051108189
2	A	26	50	20120615	24	1694	33.64	-0.098512228779804	-0.140628031926293
2	A	26	50	20120615	24	1696	33.68	-0.0973978992033322	-0.143490329465858
2	A	26	50	20120615	24	1698	33.72	-0.096677286682625	-0.145029771639180
2	A	26	50	20120615	24	1700	33.76	-0.0960631644431645	-0.146614044382428
2	A	26	50	20120615	24	1702	33.8	-0.0954945798804124	-0.148541688178621
2	A	26	50	20120615	24	1704	33.84	-0.0947942613243252	-0.150343679099796
2	A	26	50	20120615	24	1706	33.88	-0.0942017058416909	-0.151479292590382
2	A	26	50	20120615	24	1708	33.92	-0.09355526882233	-0.153408421310815
2	A	26	50	20120615	24	1710	33.96	-0.092826383152283	-0.154292870472723
2	A	26	50	20120615	24	1712	34	-0.0921883607036185	-0.156278638446330
2	A	26	50	20120615	24	1714	34.04	-0.0921608542498303	-0.157047192806801
2	A	26	50	20120615	24	1716	34.08	-0.0918476766564428	-0.158370118883723
2	A	26	50	20120615	24	1718	34.12	-0.0916337768551338	-0.158757966953204
2	A	26	50	20120615	24	1720	34.16	-0.0920460908192437	-0.158996191227786
2	A	26	50	20120615	24	1722	34.2	-0.0919475908446244	-0.159255911548515
2	A	26	50	20120615	24	1724	34.24	-0.0917189125115887	-0.159054668958590
2	A	26	50	20120615	24	1726	34.28	-0.091640423658877	-0.159601262500447
2	A	26	50	20120615	24	1728	34.32	-0.0915056491063828	-0.159563502998332
2	A	26	50	20120615	24	1730	34.36	-0.091497375957043	-0.160075236175876
2	A	26	50	20120615	24	1732	34.4	-0.0913464086592596	-0.160534502030257
2	A	26	50	20120615	24	1734	34.44	-0.0906545046738686	-0.160430203780032
2	A	26	50	20120615	24	1736	34.48	-0.0892747979224174	-0.161148058584293
2	A	26	50	20120615	24	1738	34.52	-0.0884919600049657	-0.162048276227421
2	A	26	50	20120615	24	1740	34.56	-0.0871824689568864	-0.162357918286903
2	A	26	50	20120615	24	1742	34.6	-0.0853496481800509	-0.163934766408949
2	A	26	50	20120615	24	1744	34.64	-0.0839630824928222	-0.165616902730713
2	A	26	50	20120615	24	1746	34.68	-0.0834477430706934	-0.166338717332949
2	A	26	50	20120615	24	1748	34.72	-0.082530979128885	-0.167781568719960
2	A	26	50	20120615	24	1750	34.76	-0.0810773797187999	-0.169065462502560
2	A	26	50	20120615	24	1752	34.8	-0.080134099272697	-0.170482504492058
2	A	26	50	20120615	24	1754	34.84	-0.0791449983071733	-0.172556307259922
2	A	26	50	20120615	24	1756	34.88	-0.0787668376005947	-0.174256757647319
2	A	26	50	20120615	24	1758	34.92	-0.0774038892798577	-0.175690416646175
2	A	26	50	20120615	24	1760	34.96	-0.077007202375612	-0.177788402465956
2	A	26	50	20120615	24	1762	35	-0.0761266423010004	-0.180122774082687
2	A	26	50	20120615	24	1764	35.04	-0.0750927814762275	-0.181671408644163
2	A	26	50	20120615	24	1766	35.08	-0.0745676132698403	-0.183394415737881
2	A	26	50	20120615	24	1768	35.12	-0.0738749314669899	-0.185023306919022
2	A	26	50	20120615	24	1770	35.16	-0.0738443137433646	-0.186828762663426
2	A	26	50	20120615	24	1772	35.2	-0.073589543170103	-0.188380367073383
2	A	26	50	20120615	24	1774	35.24	-0.0738562638479666	-0.190232138311955
2	A	26	50	20120615	24	1776	35.28	-0.0735022154826264	-0.191488454930089
2	A	26	50	20120615	24	1778	35.32	-0.0731296409196193	-0.192496011382601
2	A	26	50	20120615	24	1780	35.36	-0.0732709915651785	-0.194334559724365
2	A	26	50	20120615	24	1782	35.4	-0.073023433481085	-0.195200129135215
2	A	26	50	20120615	24	1784	35.44	-0.0733391566588849	-0.196519236835518
2	A	26	50	20120615	24	1786	35.48	-0.0735710876831141	-0.197158461365711
2	A	26	50	20120615	24	1788	35.52	-0.073955470929367	-0.198886913181644
2	A	26	50	20120615	24	1790	35.56	-0.0736935585776156	-0.199854518101019
2	A	26	50	20120615	24	1792	35.6	-0.0734850327878437	-0.200808334438162
2	A	26	50	20120615	24	1794	35.64	-0.0740314849083446	-0.202705643353441
2	A	26	50	20120615	24	1796	35.68	-0.073762430778103	-0.203615336227438
2	A	26	50	20120615	24	1798	35.72	-0.0742888717766965	-0.204074602081819
2	A	26	50	20120615	24	1800	35.76	-0.0743138326460724	-0.205046661773916
2	A	26	50	20120615	24	1802	35.8	-0.0744100698789919	-0.205192255060162
2	A	26	50	20120615	24	1804	35.84	-0.0739702494610939	-0.205370445969021
2	A	26	50	20120615	24	1806	35.88	-0.0737508342268917	-0.205526221592916
2	A	26	50	20120615	24	1808	35.92	-0.0736234135849217	-0.205451409695467
2	A	26	50	20120615	24	1810	35.96	-0.0729230243181566	-0.205784103436015
2	A	26	50	20120615	24	1812	36	-0.0725182763966054	-0.205898937577280
2	A	26	50	20120615	24	1814	36.04	-0.0718356355100479	-0.205397881712131
2	A	26	50	20120615	24	1816	36.08	-0.07151269984308	-0.204802992777119
2	A	26	50	20120615	24	1818	36.12	-0.0704858393754409	-0.204336443722892
2	A	26	50	20120615	24	1820	36.16	-0.0687521549693277	-0.204013861609315
2	A	26	50	20120615	24	1822	36.2	-0.0676996972362097	-0.203423003182955
2	A	26	50	20120615	24	1824	36.24	-0.065801822635505	-0.202978940124370
2	A	26	50	20120615	24	1826	36.28	-0.0639863259748085	-0.202284207711854
2	A	26	50	20120615	24	1828	36.32	-0.0620970780768343	-0.202159615497009
2	A	26	50	20120615	24	1830	36.36	-0.0604058200775923	-0.201617830281264
2	A	26	50	20120615	24	1832	36.4	-0.0587478668077442	-0.201273257146792
2	A	26	50	20120615	24	1834	36.44	-0.0567771602085773	-0.200610698092820
2	A	26	50	20120615	24	1836	36.48	-0.0556670025621144	-0.200350482797343
2	A	26	50	20120615	24	1838	36.52	-0.0541050743931515	-0.199912712989111
2	A	26	50	20120615	24	1840	36.56	-0.052817008680542	-0.199273205616206
2	A	26	50	20120615	24	1842	36.6	-0.0510335439570334	-0.198444617890011
2	A	26	50	20120615	24	1844	36.64	-0.0494607970543183	-0.197911600798353
2	A	26	50	20120615	24	1846	36.68	-0.0475586091022483	-0.196836869201627
2	A	26	50	20120615	24	1848	36.72	-0.0457242326904942	-0.196110104851924
2	A	26	50	20120615	24	1850	36.76	-0.0438044377795727	-0.195299053373903
2	A	26	50	20120615	24	1852	36.8	-0.0423718394408887	-0.194700841037019
2	A	26	50	20120615	24	1854	36.84	-0.0412694599690189	-0.193383501103669
2	A	26	50	20120615	24	1856	36.88	-0.0396289722366661	-0.192133336314531
2	A	26	50	20120615	24	1858	36.92	-0.0383179962643463	-0.190857715681270
2	A	26	50	20120615	24	1860	36.96	-0.0364052724212366	-0.189123182747020
2	A	26	50	20120615	24	1862	37	-0.0352731944645570	-0.187322181775338
2	A	26	50	20120615	24	1864	37.04	-0.0346099283038040	-0.186627802916212
2	A	26	50	20120615	24	1866	37.08	-0.0325119424840235	-0.185521180803655
2	A	26	50	20120615	24	1868	37.12	-0.0316259376871968	-0.183607042746983
2	A	26	50	20120615	24	1870	37.16	-0.0302244520468850	-0.182168787554050
2	A	26	50	20120615	24	1872	37.2	-0.0286985156130845	-0.180952563890409
2	A	26	50	20120615	24	1874	37.24	-0.0276845244888630	-0.179643002131652
2	A	26	50	20120615	24	1876	37.28	-0.0267101313443879	-0.178027970243422
2	A	26	50	20120615	24	1878	37.32	-0.0259818113597658	-0.175848667143805
2	A	26	50	20120615	24	1880	37.36	-0.0252290961911927	-0.173935589747304
2	A	26	50	20120615	24	1882	37.4	-0.0246916243268128	-0.171534325829073
2	A	26	50	20120615	24	1884	37.44	-0.0245659007411178	-0.169641966661262
2	A	26	50	20120615	24	1886	37.48	-0.0238428133466764	-0.167368335517034
2	A	26	50	20120615	24	1888	37.52	-0.0236343582675826	-0.165166970685844
2	A	26	50	20120615	24	1890	37.56	-0.0232858253351358	-0.163736422956826
2	A	26	50	20120615	24	1892	37.6	-0.0231133619912044	-0.161511794312535
2	A	26	50	20120615	24	1894	37.64	-0.0233852445485706	-0.159377392493523
2	A	26	50	20120615	24	1896	37.68	-0.0238842498040540	-0.158011474324305
2	A	26	50	20120615	24	1898	37.72	-0.0245096857520135	-0.156869850426080
2	A	26	50	20120615	24	1900	37.76	-0.0248389146693339	-0.154801138827040
2	A	26	50	20120615	24	1902	37.8	-0.0258116107575342	-0.153959964600141
2	A	26	50	20120615	24	1904	37.84	-0.0262819781883794	-0.152341255756648
2	A	26	50	20120615	24	1906	37.88	-0.0269957317733091	-0.150646037959432
2	A	26	50	20120615	24	1908	37.92	-0.0274197837099867	-0.149513465028005
2	A	26	50	20120615	24	1910	37.96	-0.0282886058120306	-0.148432510891605
2	A	26	50	20120615	24	1912	38	-0.0279929644668165	-0.147265855413326
2	A	26	50	20120615	24	1914	38.04	-0.0287199409485544	-0.145731362987473
2	A	26	50	20120615	24	1916	38.08	-0.0286273099602190	-0.145121129835309
2	A	26	50	20120615	24	1918	38.12	-0.0281005154082350	-0.143513876121672
2	A	26	50	20120615	24	1920	38.16	-0.0275843274579688	-0.142424931678645
2	A	26	50	20120615	24	1922	38.2	-0.0264337233036221	-0.141397646946937
2	A	26	50	20120615	24	1924	38.24	-0.0259146362155530	-0.140942340890531
2	A	26	50	20120615	24	1926	38.28	-0.0249128073279679	-0.139530248648501
2	A	26	50	20120615	24	1928	38.32	-0.0235224232641208	-0.137987412362630
2	A	26	50	20120615	24	1930	38.36	-0.0228077504403756	-0.136678486999976
2	A	26	50	20120615	24	1932	38.4	-0.0216478124765172	-0.134596340372094
2	A	26	50	20120615	24	1934	38.44	-0.0204491250610497	-0.133312517300172
2	A	26	50	20120615	24	1936	38.48	-0.0187737769643844	-0.131376812486673
2	A	26	50	20120615	24	1938	38.52	-0.0177121268431110	-0.130776903093515
2	A	26	50	20120615	24	1940	38.56	-0.0161201466359475	-0.129451502142859
2	A	26	50	20120615	24	1942	38.6	-0.0148339194009692	-0.127937303681626
2	A	26	50	20120615	24	1944	38.64	-0.0133726832376472	-0.126378203939788
2	A	26	50	20120615	24	1946	38.68	-0.0125499644977367	-0.125375880077456
2	A	26	50	20120615	24	1948	38.72	-0.010615178923054	-0.123699895584687
2	A	26	50	20120615	24	1950	38.76	-0.00938445957039884	-0.123137674982966
2	A	26	50	20120615	24	1952	38.8	-0.00798141829516849	-0.121991879154731
2	A	26	50	20120615	24	1954	38.84	-0.00645046140322149	-0.120387100314828
2	A	26	50	20120615	24	1956	38.88	-0.00483005550345439	-0.119482852163047
2	A	26	50	20120615	24	1958	38.92	-0.00379732604953144	-0.118736642376861
2	A	26	50	20120615	24	1960	38.96	-0.00242716523962627	-0.117852405346987
2	A	26	50	20120615	24	1962	39	-0.00148593540318885	-0.117134055567980
2	A	26	50	20120615	24	1964	39.04	-0.000210668323318921	-0.116035140919338
2	A	26	50	20120615	24	1966	39.08	0.00129879252247999	-0.116091355908442
2	A	26	50	20120615	24	1968	39.12	0.00244437621868033	-0.116125933430042
2	A	26	50	20120615	24	1970	39.16	0.00373958370977974	-0.115970157806147
2	A	26	50	20120615	24	1972	39.2	0.00506654029535444	-0.115891386110722
2	A	26	50	20120615	24	1974	39.24	0.00650041142624444	-0.115523266320436
2	A	26	50	20120615	24	1976	39.28	0.00868947259944184	-0.115200542785503
2	A	26	50	20120615	24	1978	39.32	0.0102707754942092	-0.114897830372477
2	A	26	50	20120615	24	1980	39.36	0.0119261124689669	-0.114634786649875
2	A	26	50	20120615	24	1982	39.4	0.0137480438013722	-0.114473283461052
2	A	26	50	20120615	24	1984	39.44	0.0151415391350565	-0.114254575333631
2	A	26	50	20120615	24	1986	39.48	0.0171480960480296	-0.114304567783061
2	A	26	50	20120615	24	1988	39.52	0.0186591832394252	-0.114789925877668
2	A	26	50	20120615	24	1990	39.56	0.0204505675588832	-0.114687395394396
2	A	26	50	20120615	24	1992	39.6	0.0209857059708852	-0.115309366519127
2	A	26	50	20120615	24	1994	39.64	0.0225479876932388	-0.115746782773969
2	A	26	50	20120615	24	1996	39.68	0.0236467609205246	-0.116499356521187
2	A	26	50	20120615	24	1998	39.72	0.0244018802521537	-0.116949429987412
2	A	26	50	20120615	24	2000	39.76	0.0255824657340227	-0.118153208571704
2	A	26	50	20120615	24	2002	39.8	0.0278431568241542	-0.119024434836804
2	A	26	50	20120615	24	2004	39.84	0.0289572035579137	-0.119446648295850
2	A	26	50	20120615	24	2006	39.88	0.0306655028305822	-0.120273326833735
2	A	26	50	20120615	24	2008	39.92	0.0314217535330612	-0.120676731252402
2	A	26	50	20120615	24	2010	39.96	0.0323246581819583	-0.120916511161903
2	A	26	50	20120615	24	2012	40	0.0333702569792989	-0.121413819361111
2	A	26	50	20120615	24	2014	40.04	0.0336609485770447	-0.121676085266253
2	A	26	50	20120615	24	2016	40.08	0.0337400738258595	-0.121353715284710
2	A	26	50	20120615	24	2018	40.12	0.0338777475161565	-0.121672832575060
2	A	26	50	20120615	24	2020	40.16	0.0338633225378203	-0.121617961088840
2	A	26	50	20120615	24	2022	40.2	0.0343725101309527	-0.121144128834767
2	A	26	50	20120615	24	2024	40.24	0.0342769092941363	-0.121067195616974
2	A	26	50	20120615	24	2026	40.28	0.0348133204983444	-0.120703318467375
2	A	26	50	20120615	24	2028	40.32	0.0351053555989744	-0.119291226225345
2	A	26	50	20120615	24	2030	40.36	0.0354023404470728	-0.119077679977427
2	A	26	50	20120615	24	2032	40.4	0.0359173970264891	-0.117838546054076
2	A	26	50	20120615	24	2034	40.44	0.0360169576612801	-0.116272445955104
2	A	26	50	20120615	24	2036	40.48	0.0363879765893687	-0.115283415700258
2	A	26	50	20120615	24	2038	40.52	0.0368092708095997	-0.113981066430668
2	A	26	50	20120615	24	2040	40.56	0.0367889768449796	-0.11253510377382
2	A	26	50	20120615	24	2042	40.6	0.0367070938797182	-0.111779065203375
2	A	26	50	20120615	24	2044	40.64	0.0369359843447883	-0.110463210194265
2	A	26	50	20120615	24	2046	40.68	0.0365606520653345	-0.108943779142852
2	A	26	50	20120615	24	2048	40.72	0.0361268420550765	-0.107564991630216
2	A	26	50	20120615	24	2050	40.76	0.0360056439527812	-0.106674037085921
2	A	26	50	20120615	24	2052	40.8	0.0351709043975904	-0.105239388137572
2	A	26	50	20120615	24	2054	40.84	0.0348189066419158	-0.103694784084748
2	A	26	50	20120615	24	2056	40.88	0.0343489634751392	-0.102573454151142
2	A	26	50	20120615	24	2058	40.92	0.0342681411700496	-0.101256326349826
2	A	26	50	20120615	24	2060	40.96	0.0335193857994511	-0.0991536029146115
2	A	26	50	20120615	24	2062	41	0.0326701505552461	-0.098795665461975
2	A	26	50	20120615	24	2064	41.04	0.0322256632325922	-0.0972014225131117
2	A	26	50	20120615	24	2066	41.08	0.0312683113615438	-0.0964898609592037
2	A	26	50	20120615	24	2068	41.12	0.0305212530472202	-0.0961512275216934
2	A	26	50	20120615	24	2070	41.16	0.0295997514899779	-0.0948057447384516
2	A	26	50	20120615	24	2072	41.2	0.0292577239399179	-0.093913305269916
2	A	26	50	20120615	24	2074	41.24	0.0283425863437063	-0.0933785911219828
2	A	26	50	20120615	24	2076	41.28	0.0269582833981774	-0.0926237546330662
2	A	26	50	20120615	24	2078	41.32	0.0262096694489352	-0.0917936819826313
2	A	26	50	20120615	24	2080	41.36	0.0250700961603750	-0.0911796304538489
2	A	26	50	20120615	24	2082	41.4	0.0232529731540818	-0.0900500980815815
2	A	26	50	20120615	24	2084	41.44	0.0219813123187959	-0.0900065403038604
2	A	26	50	20120615	24	2086	41.48	0.0206984791963673	-0.0885829929319757
2	A	26	50	20120615	24	2088	41.52	0.0192543550171500	-0.0885506781520754
2	A	26	50	20120615	24	2090	41.56	0.0179937250476506	-0.0872862298059577
2	A	26	50	20120615	24	2092	41.6	0.0165730768135687	-0.0868024980569479
2	A	26	50	20120615	24	2094	41.64	0.0156482518544548	-0.0866518136018771
2	A	26	50	20120615	24	2096	41.68	0.0141401345115401	-0.0865283527578819
2	A	26	50	20120615	24	2098	41.72	0.0131096677993170	-0.086211356787876
2	A	26	50	20120615	24	2100	41.76	0.0117611444569161	-0.0859369286460975
2	A	26	50	20120615	24	2102	41.8	0.0106533909735093	-0.0861535861638531
2	A	26	50	20120615	24	2104	41.84	0.00928436153445404	-0.086161293627768
2	A	26	50	20120615	24	2106	41.88	0.00847415858457054	-0.0865742439879809
2	A	26	50	20120615	24	2108	41.92	0.00710095721550624	-0.0864810473142205
2	A	26	50	20120615	24	2110	41.96	0.00590318903885434	-0.0865338681907752
2	A	26	50	20120615	24	2112	42	0.00431728995000914	-0.086573607591878
2	A	26	50	20120615	24	2114	42.04	0.00317368615279614	-0.0865585462174386
2	A	26	50	20120615	24	2116	42.08	0.00184573961772781	-0.086673238937347
2	A	26	50	20120615	24	2118	42.12	-0.000158483842867351	-0.0864131650632266
2	A	26	50	20120615	24	2120	42.16	-0.00141883096965425	-0.0862778248253075
2	A	26	50	20120615	24	2122	42.2	-0.00275052517066288	-0.0858616924845792
2	A	26	50	20120615	24	2124	42.24	-0.00442919666919975	-0.0852815820812938
2	A	26	50	20120615	24	2126	42.28	-0.00596064853589356	-0.0846559340012999
2	A	26	50	20120615	24	2128	42.32	-0.0077149804600174	-0.0836154970834621
2	A	26	50	20120615	24	2130	42.36	-0.00895432651540305	-0.0825465637623424
2	A	26	50	20120615	24	2132	42.4	-0.0101387303738905	-0.0815914039223155
2	A	26	50	20120615	24	2134	42.44	-0.0108152194314517	-0.0801486939566606
2	A	26	50	20120615	24	2136	42.48	-0.0118878297078336	-0.0784275253405745
2	A	26	50	20120615	24	2138	42.52	-0.0121710966843769	-0.0770085034520893
2	A	26	50	20120615	24	2140	42.56	-0.0126027853742913	-0.0757155587026897
2	A	26	50	20120615	24	2142	42.6	-0.0126923050927895	-0.0738325333443899
2	A	26	50	20120615	24	2144	42.64	-0.0133311760695915	-0.0730348461845334
2	A	26	50	20120615	24	2146	42.68	-0.0135602786666960	-0.0719235571672206
2	A	26	50	20120615	24	2148	42.72	-0.0136256860439557	-0.0707699124537148
2	A	26	50	20120615	24	2150	42.76	-0.0138477882839264	-0.0685140296896953
2	A	26	50	20120615	24	2152	42.8	-0.0144281815299244	-0.0672222870218237
2	A	26	50	20120615	24	2154	42.84	-0.0145336111509993	-0.065498431399969
2	A	26	50	20120615	24	2156	42.88	-0.0145294392209903	-0.063845286456233
2	A	26	50	20120615	24	2158	42.92	-0.0150323335637701	-0.0624183449717986
2	A	26	50	20120615	24	2160	42.96	-0.0155396119685934	-0.0610782362000938
2	A	26	50	20120615	24	2162	43	-0.0156010595478785	-0.0596625377134802
2	A	26	50	20120615	24	2164	43.04	-0.0162238792007476	-0.0582015136821926
2	A	26	50	20120615	24	2166	43.08	-0.0165364911087102	-0.0578022104828565
2	A	26	50	20120615	24	2168	43.12	-0.0157889378196397	-0.0578214437873048
2	A	26	50	20120615	24	2170	43.16	-0.0154805685523643	-0.0576170192168638
2	A	26	50	20120615	24	2172	43.2	-0.0153964935560812	-0.0582779519252388
2	A	26	50	20120615	24	2174	43.24	-0.0145587841524095	-0.0566533740954628
2	A	26	50	20120615	24	2176	43.28	-0.0141737645100534	-0.0551874710273849
2	A	26	50	20120615	24	2178	43.32	-0.0133822998898713	-0.0540744142431192
2	A	26	50	20120615	24	2180	43.36	-0.0126074522790471	-0.0529219716111413
2	A	26	50	20120615	24	2182	43.4	-0.0120584545741339	-0.0530120570150645
2	A	26	50	20120615	24	2184	43.44	-0.0113693083051895	-0.0529430433932207
2	A	26	50	20120615	24	2186	43.48	-0.0101583879424075	-0.0523625794365447
2	A	26	50	20120615	24	2188	43.52	-0.00981826958065678	-0.052408682798678
2	A	26	50	20120615	24	2190	43.56	-0.0089510738242096	-0.0516097935572935
2	A	26	50	20120615	24	2192	43.6	-0.00818018601136002	-0.0509268698280235
2	A	26	50	20120615	24	2194	43.64	-0.00734954767550018	-0.0497832660308105
2	A	26	50	20120615	24	2196	43.68	-0.0070565933360546	-0.0486543700546462
2	A	26	50	20120615	24	2198	43.72	-0.00616210325785361	-0.0469711730727097
2	A	26	50	20120615	24	2200	43.76	-0.00508334115247542	-0.0459296047840219
2	A	26	50	20120615	24	2202	43.8	-0.0037581523338537	-0.0446182752583115
2	A	26	50	20120615	24	2204	43.84	-0.00290948277507361	-0.0435711915367304
2	A	26	50	20120615	24	2206	43.88	-0.00263059986057364	-0.0425092585727445
2	A	26	50	20120615	24	2208	43.92	-0.00263901443126976	-0.042267640185613
2	A	26	50	20120615	24	2210	43.96	-0.00303329717245938	-0.0419460480215294
2	A	26	50	20120615	24	2212	44	-0.00298365827642008	-0.0409041968901291
2	A	26	50	20120615	24	2214	44.04	-0.00327307708195973	-0.0404932971395816
2	A	26	50	20120615	24	2216	44.08	-0.00360301310606138	-0.0395832507121946
2	A	26	50	20120615	24	2218	44.12	-0.00321226589877769	-0.0390343944286376
2	A	26	50	20120615	24	2220	44.16	-0.00317733482378708	-0.0391831696953992
2	A	26	50	20120615	24	2222	44.2	-0.00309106779648231	-0.0385029329718977
2	A	26	50	20120615	24	2224	44.24	-0.00297064751164625	-0.0380456470165044
2	A	26	50	20120615	24	2226	44.28	-0.00327463271687834	-0.0378956696682147
2	A	26	50	20120615	24	2228	44.32	-0.00327053149754746	-0.0376273933554326
2	A	26	50	20120615	24	2230	44.36	-0.00336436456741092	-0.0372061698458797
2	A	26	50	20120615	24	2232	44.4	-0.00297213243588674	-0.0376231507147454
2	A	26	50	20120615	24	2234	44.44	-0.00271375561804117	-0.0371857344599034
2	A	26	50	20120615	24	2236	44.48	-0.00271375561804117	-0.0363109019502194
2	A	26	50	20120615	24	2238	44.52	-0.00255706075533023	-0.0360856177297334
2	A	26	50	20120615	24	2240	44.56	-0.00260691178340389	-0.0351883699350858
2	A	26	50	20120615	24	2242	44.6	-0.00240952999650347	-0.0347903112436847
2	A	26	50	20120615	24	2244	44.64	-0.00253470203890911	-0.0340516816421928
2	A	26	50	20120615	24	2246	44.68	-0.00315904197135778	-0.0329642574787451
2	A	26	50	20120615	24	2248	44.72	-0.0029010752754453	-0.0324849663603212
2	A	26	50	20120615	24	2250	44.76	-0.00310895052697852	-0.0316256760576877
2	A	26	50	20120615	24	2252	44.8	-0.00258413587398187	-0.0312752339369316
2	A	26	50	20120615	24	2254	44.84	-0.00276237628031556	-0.0309917336151505
2	A	26	50	20120615	24	2256	44.88	-0.00234986432630695	-0.030578090290292
2	A	26	50	20120615	24	2258	44.92	-0.00258569857996829	-0.0305483352369397
2	A	26	50	20120615	24	2260	44.96	-0.00314167542881184	-0.0299732240785972
2	A	26	50	20120615	24	2262	45	-0.00302475532254264	-0.0294934167722231
2	A	26	50	20120615	24	2264	45.04	-0.00323187396981999	-0.0292673618053456
2	A	26	50	20120615	24	2266	45.08	-0.00393649173513676	-0.0294137894775937
2	A	26	50	20120615	24	2268	45.12	-0.00412675295675063	-0.0289700587591957
2	A	26	50	20120615	24	2270	45.16	-0.00439131695893157	-0.0286963730795374
2	A	26	50	20120615	24	2272	45.2	-0.0048087857314763	-0.0288737083891912
2	A	26	50	20120615	24	2274	45.24	-0.0049039552331562	-0.0286556295868055
2	A	26	50	20120615	24	2276	45.28	-0.0052354751764477	-0.0282329494372834
2	A	26	50	20120615	24	2278	45.32	-0.00566355055071022	-0.0278525189179372
2	A	26	50	20120615	24	2280	45.36	-0.00581839986472226	-0.0270372601545682
2	A	26	50	20120615	24	2282	45.4	-0.00584767408546339	-0.0270876061573887
2	A	26	50	20120615	24	2284	45.44	-0.00590622252694563	-0.0271883123051653
2	A	26	50	20120615	24	2286	45.48	-0.00611151683872752	-0.0266716081669488
2	A	26	50	20120615	24	2288	45.52	-0.00605702719016929	-0.0259797041815578
2	A	26	50	20120615	24	2290	45.56	-0.0062019062985666	-0.0259843498731102
2	A	26	50	20120615	24	2292	45.6	-0.00642620056955897	-0.0261788466643433
2	A	26	50	20120615	24	2294	45.64	-0.00642874615397124	-0.026219038613786
2	A	26	50	20120615	24	2296	45.68	-0.0065431418890316	-0.0256570018598277
2	A	26	50	20120615	24	2298	45.72	-0.00687373552243975	-0.0259867328229628
2	A	26	50	20120615	24	2300	45.76	-0.0073294163454398	-0.0258857509035415
2	A	26	50	20120615	24	2302	45.8	-0.00737952900302249	-0.0256880226343183
2	A	26	50	20120615	24	2304	45.84	-0.00770287479192347	-0.0248162589680647
2	A	26	50	20120615	24	2306	45.88	-0.00792969343412468	-0.0243255197908534
2	A	26	50	20120615	24	2308	45.92	-0.00823251898423563	-0.0233405624710674
2	A	26	50	20120615	24	2310	45.96	-0.00815608074118937	-0.0234698781592108
2	A	26	50	20120615	24	2312	46	-0.00833994264643349	-0.0227440047640516
2	A	26	50	20120615	24	2314	46.04	-0.00831518683802415	-0.0222086047225405
2	A	26	50	20120615	24	2316	46.08	-0.00890269357824081	-0.0208333668859465
2	A	26	50	20120615	24	2318	46.12	-0.00934370193553123	-0.0212706558615678
2	A	26	50	20120615	24	2320	46.16	-0.00979596036171034	-0.0203544929605235
2	A	26	50	20120615	24	2322	46.2	-0.0108401308033529	-0.0188945295894076
2	A	26	50	20120615	24	2324	46.24	-0.0110543106189472	-0.0188870795123610
2	A	26	50	20120615	24	2326	46.28	-0.0108286176907416	-0.0179085130236634
2	A	26	50	20120615	24	2328	46.32	-0.0109549069618615	-0.0178688160489676
2	A	26	50	20120615	24	2330	46.36	-0.0111382399512333	-0.0174305993492493
2	A	26	50	20120615	24	2332	46.4	-0.0110603521392856	-0.0174685497701956
2	A	26	50	20120615	24	2334	46.44	-0.0111335871886131	-0.0177341744325483
2	A	26	50	20120615	24	2336	46.48	-0.0108729645996305	-0.0177498693746635
2	A	26	50	20120615	24	2338	46.52	-0.0105485206738983	-0.0175707967036484
2	A	26	50	20120615	24	2340	46.56	-0.00963082617956594	-0.0173304765645672
2	A	26	50	20120615	24	2342	46.6	-0.00892047236404018	-0.0174280233592454
2	A	26	50	20120615	24	2344	46.64	-0.00794377193013811	-0.0178641265167948
2	A	26	50	20120615	24	2346	46.68	-0.00685118023033346	-0.0169868064054546
2	A	26	50	20120615	24	2348	46.72	-0.00557003355757796	-0.0168219974924295
2	A	26	50	20120615	24	2350	46.76	-0.00374680327001566	-0.0169734477441444
2	A	26	50	20120615	24	2352	46.8	-0.00173087719219187	-0.0161739857462671
2	A	26	50	20120615	24	2354	46.84	0.000157133268915269	-0.0160196455491375
2	A	26	50	20120615	24	2356	46.88	0.00231162399158037	-0.0152147105447738
2	A	26	50	20120615	24	2358	46.92	0.00315077589308574	-0.014755373979715
2	A	26	50	20120615	24	2360	46.96	0.00303867825506424	-0.0138555169610448
2	A	26	50	20120615	24	2362	47	0.00273154642465584	-0.0137618323836054
2	A	26	50	20120615	24	2364	47.04	0.00267808208093034	-0.0133567662640027
2	A	26	50	20120615	24	2366	47.08	0.00235141289015774	-0.0126797539474234
2	A	26	50	20120615	24	2368	47.12	0.00183637752394489	-0.0116119449260858
2	A	26	50	20120615	24	2370	47.16	0.00118080468497122	-0.0103424054111435
2	A	26	50	20120615	24	2372	47.2	0.000406063140164181	-0.0096108963749382
2	A	26	50	20120615	24	2374	47.24	-0.00095880214705668	-0.00848581099721769
2	A	26	50	20120615	24	2376	47.28	-0.00170023825536306	-0.00755221155005606
2	A	26	50	20120615	24	2378	47.32	-0.00279933675176818	-0.00678314807270195
2	A	26	50	20120615	24	2380	47.36	-0.0040896086375349	-0.00597344009756523
2	A	26	50	20120615	24	2382	47.4	-0.00500582810712174	-0.00578091613425157
2	A	26	50	20120615	24	2384	47.44	-0.0066544617095938	-0.0053271657127642
2	A	26	50	20120615	24	2386	47.48	-0.0081544897509317	-0.0050169862521289
2	A	26	50	20120615	24	2388	47.52	-0.00991330473204824	-0.0045102876748662
2	A	26	50	20120615	24	2390	47.56	-0.0117672680016413	-0.0042426194739159
2	A	26	50	20120615	24	2392	47.6	-0.0132424624528239	-0.00432184371768
2	A	26	50	20120615	24	2394	47.64	-0.015015688270141	-0.0044004174232054
2	A	26	50	20120615	24	2396	47.68	-0.0160330735069122	-0.0043277268460995
2	A	26	50	20120615	24	2398	47.72	-0.0171458729043096	-0.0054405262434969
2	A	26	50	20120615	24	2400	47.76	-0.0181981510323053	-0.0056297098343762
2	A	26	50	20120615	24	2402	47.8	-0.0190295092028684	-0.00682437946911293
2	A	26	50	20120615	24	2404	47.84	-0.0198817567219613	-0.007242887688626
2	A	26	50	20120615	24	2406	47.88	-0.0210269727226354	-0.00770546280274262
2	A	26	50	20120615	24	2408	47.92	-0.0226706990040460	-0.00759400863189199
2	A	26	50	20120615	24	2410	47.96	-0.0238162049185004	-0.00794826205819864
2	A	26	50	20120615	24	2412	48	-0.0248278979456830	-0.00817266239520819
2	A	26	50	20120615	24	2414	48.04	-0.0264506302267602	-0.00778296877702847
2	A	26	50	20120615	24	2416	48.08	-0.0276177382533799	-0.0081138523242169
2	A	26	50	20120615	24	2418	48.12	-0.0285097817421180	-0.00809556654285542
2	A	26	50	20120615	24	2420	48.16	-0.0286920102306975	-0.00794375778800248
2	A	26	50	20120615	24	2422	48.2	-0.0293944076807214	-0.0078898338248692
2	A	26	50	20120615	24	2424	48.24	-0.0297945664792627	-0.00738192609501071
2	A	26	50	20120615	24	2426	48.28	-0.0304858694238897	-0.00709883589516268
2	A	26	50	20120615	24	2428	48.32	-0.0307463675620788	-0.00744036847047578
2	A	26	50	20120615	24	2430	48.36	-0.0301178910549602	-0.00818749749547748
2	A	26	50	20120615	24	2432	48.4	-0.0300955464806747	-0.00864853111681111
2	A	26	50	20120615	24	2434	48.44	-0.0300518472815974	-0.00945350147651388
2	A	26	50	20120615	24	2436	48.48	-0.0294856668819013	-0.0100940695095908
2	A	26	50	20120615	24	2438	48.52	-0.0294756259656085	-0.0107580427771249
2	A	26	50	20120615	24	2440	48.56	-0.0290399067670413	-0.011724092061582
2	A	26	50	20120615	24	2442	48.6	-0.0288725345919345	-0.0130464524530790
2	A	26	50	20120615	24	2444	48.64	-0.0281814084240027	-0.0149470140595522
2	A	26	50	20120615	24	2446	48.68	-0.0280177132041581	-0.0164663744002877
2	A	26	50	20120615	24	2448	48.72	-0.0276676246367926	-0.0183907655052869
2	A	26	50	20120615	24	2450	48.76	-0.0277787818227951	-0.0192506073512097
2	A	26	50	20120615	24	2452	48.8	-0.0274505428549683	-0.0196690731443159
2	A	26	50	20120615	24	2454	48.84	-0.0270286122386343	-0.0208132426269539
2	A	26	50	20120615	24	2456	48.88	-0.0266359204877024	-0.0213787512752078
2	A	26	50	20120615	24	2458	48.92	-0.0268852604808844	-0.0217583120532131
2	A	26	50	20120615	24	2460	48.96	-0.0270021947292892	-0.0224389942539867
2	A	26	50	20120615	24	2462	49	-0.0272842313400332	-0.0225650996773436
2	A	26	50	20120615	24	2464	49.04	-0.0273519721696709	-0.0229747973463630
2	A	26	50	20120615	24	2466	49.08	-0.0275172725219089	-0.023052600305497
2	A	26	50	20120615	24	2468	49.12	-0.0274720106168451	-0.0237239345546233
2	A	26	50	20120615	24	2470	49.16	-0.0276186150657886	-0.0241707341164517
2	A	26	50	20120615	24	2472	49.2	-0.0270845161007549	-0.0241234498859937
2	A	26	50	20120615	24	2474	49.24	-0.0272194108614019	-0.0248829037821915
2	A	26	50	20120615	24	2476	49.28	-0.0269970823472612	-0.0248636846198789
2	A	26	50	20120615	24	2478	49.32	-0.0267692666844985	-0.0254200220931808
2	A	26	50	20120615	24	2480	49.36	-0.0263284351039034	-0.0255159269859131
2	A	26	50	20120615	24	2482	49.4	-0.0256656709889651	-0.0262796659492049
2	A	26	50	20120615	24	2484	49.44	-0.0251938610602861	-0.0268002662457857
2	A	26	50	20120615	24	2486	49.48	-0.0249565701666556	-0.0274243445487253
2	A	26	50	20120615	24	2488	49.52	-0.0242628135614978	-0.0281181011538831
2	A	26	50	20120615	24	2490	49.56	-0.0238198394473557	-0.0291206795746562
2	A	26	50	20120615	24	2492	49.6	-0.0227650447263258	-0.0300466394401539
2	A	26	50	20120615	24	2494	49.64	-0.0221986154957534	-0.0305618741397684
2	A	26	50	20120615	24	2496	49.68	-0.0213956970892190	-0.0304992938461305
2	A	26	50	20120615	24	2498	49.72	-0.0205600064754076	-0.0305481160338375
2	A	26	50	20120615	24	2500	49.76	-0.0197053901485977	-0.0302699472971865
2	A	26	50	20120615	24	2502	49.8	-0.0186910878973925	-0.030443499585561
2	A	26	50	20120615	24	2504	49.84	-0.0175270062877963	-0.0301444358435259
2	A	26	50	20120615	24	2506	49.88	-0.0159952998626612	-0.0296483014415742
2	A	26	50	20120615	24	2508	49.92	-0.0145320201607416	-0.028900741081436
2	A	26	50	20120615	24	2510	49.96	-0.0137501226953089	-0.0285424995728834
2	A	26	50	20120615	24	2512	50	-0.0130247018484897	-0.0286258674623853
2	A	26	50	20120615	24	2514	50.04	-0.0117521854139985	-0.0284339657530391
2	A	26	50	20120615	24	2516	50.08	-0.0102118027886583	-0.0287258806455163
2	A	26	50	20120615	24	2518	50.12	-0.00949551776145198	-0.0288968449230716
2	A	26	50	20120615	24	2520	50.16	-0.00889254659593078	-0.029327706298052
2	A	26	50	20120615	24	2522	50.2	-0.00826364582474346	-0.029116253086206
2	A	26	50	20120615	24	2524	50.24	-0.00784379410234614	-0.0291944449540696
2	A	26	50	20120615	24	2526	50.28	-0.0076715428904491	-0.0294874558620577
2	A	26	50	20120615	24	2528	50.32	-0.00694152584955211	-0.0293477598463665
2	A	26	50	20120615	24	2530	50.36	-0.00693119501947897	-0.0294977584078596
2	A	26	50	20120615	24	2532	50.4	-0.00715960465193785	-0.0295295216444705
2	A	26	50	20120615	24	2534	50.44	-0.00692653518579095	-0.0299890632704958
2	A	26	50	20120615	24	2536	50.48	-0.00661406469918462	-0.0304026500268118
2	A	26	50	20120615	24	2538	50.52	-0.00656197921368241	-0.0304816621385416
2	A	26	50	20120615	24	2540	50.56	-0.00691191928862383	-0.0306015096668849
2	A	26	50	20120615	24	2542	50.6	-0.00645204532241134	-0.0305328071720248
2	A	26	50	20120615	24	2544	50.64	-0.00642948861609149	-0.0306245189215447
2	A	26	50	20120615	24	2546	50.68	-0.00580574265333902	-0.0312960511605698
2	A	26	50	20120615	24	2548	50.72	-0.00590033939852616	-0.0310875819393404
2	A	26	50	20120615	24	2550	50.76	-0.00509121832201783	-0.0319787698288732
2	A	26	50	20120615	24	2552	50.8	-0.00506965156519164	-0.0320998972204905
2	A	26	50	20120615	24	2554	50.84	-0.00448722185166391	-0.0319826023476272
2	A	26	50	20120615	24	2556	50.88	-0.00467787198200742	-0.0317908491307051
2	A	26	50	20120615	24	2558	50.92	-0.00399720392336944	-0.0315893166269991
2	A	26	50	20120615	24	2560	50.96	-0.00330433120168818	-0.0311992270290219
2	A	26	50	20120615	24	2562	51	-0.00294788574435985	-0.030515249710648
2	A	26	50	20120615	24	2564	51.04	-0.00218373665913499	-0.0298646619744817
2	A	26	50	20120615	24	2566	51.08	-0.00131321042974841	-0.0290508457089462
2	A	26	50	20120615	24	2568	51.12	-0.00116541097034480	-0.028598141805495
2	A	26	50	20120615	24	2570	51.16	-0.000646642080327291	-0.0271360924693746
2	A	26	50	20120615	24	2572	51.2	-0.000662007510682471	-0.0264075815659216
2	A	26	50	20120615	24	2574	51.24	-0.000311367400027691	-0.0249081757785511
2	A	26	50	20120615	24	2576	51.28	1.24252803589998e-05	-0.0245394111068809
2	A	26	50	20120615	24	2578	51.32	0.00100371686269086	-0.0224040207525893
2	A	26	50	20120615	24	2580	51.36	0.00179648255935035	-0.0213094618817194
2	A	26	50	20120615	24	2582	51.4	0.00323918545393744	-0.0192702437065233
2	A	26	50	20120615	24	2584	51.44	0.00383263189111604	-0.0182959778412688
2	A	26	50	20120615	24	2586	51.48	0.00404407803189424	-0.0163963001182721
2	A	26	50	20120615	24	2588	51.52	0.00437229578651764	-0.0149892495475924
2	A	26	50	20120615	24	2590	51.56	0.00411740500510334	-0.0137709682032183
2	A	26	50	20120615	24	2592	51.6	0.00314367654100254	-0.0131141791405810
2	A	26	50	20120615	24	2594	51.64	0.00231107244829105	-0.0122942746856596
2	A	26	50	20120615	24	2596	51.68	0.00175933824013462	-0.0119456498293312
2	A	26	50	20120615	24	2598	51.72	0.0011085030165949	-0.0112620331354157
2	A	26	50	20120615	24	2600	51.76	0.000437939513860069	-0.0114440848472999
2	A	26	50	20120615	24	2602	51.8	0.00068088726174015	-0.0111206966319921
2	A	26	50	20120615	24	2604	51.84	0.00086546334483327	-0.0106714504807008
2	A	26	50	20120615	24	2606	51.88	0.00094761501067153	-0.0100905764020917
2	A	26	50	20120615	24	2608	51.92	0.00142994668825449	-0.00950652034296725
2	A	26	50	20120615	24	2610	51.96	0.00130546761049441	-0.0090000621820102
2	A	26	50	20120615	24	2612	52	0.00157298024795291	-0.0083624781395499
2	A	26	50	20120615	24	2614	52.04	0.00143688906263218	-0.0078784904178854
2	A	26	50	20120615	24	2616	52.08	0.00156708651293172	-0.0074475279266353
2	A	26	50	20120615	24	2618	52.12	0.00139414021506877	-0.00703303395231902
2	A	26	50	20120615	24	2620	52.16	0.00121161332742752	-0.00671601535489609
2	A	26	50	20120615	24	2622	52.2	0.00096246778861035	-0.00656360202374524
2	A	26	50	20120615	24	2624	52.24	-0.000440697230306712	-0.00617895361244929
2	A	26	50	20120615	24	2626	52.28	-0.000900323709145771	-0.00578607801375423
2	A	26	50	20120615	24	2628	52.32	-0.00196522652161271	-0.0054185239088935
2	A	26	50	20120615	24	2630	52.36	-0.00272255202639913	-0.0046972608499476
2	A	26	50	20120615	24	2632	52.4	-0.00315752169177822	-0.0044457146836083
2	A	26	50	20120615	24	2634	52.44	-0.0032799713730763	-0.0044663834148223
2	A	26	50	20120615	24	2636	52.48	-0.00301211225329502	-0.0043781435595981
2	A	26	50	20120615	24	2638	52.52	-0.00292716044460327	-0.0035148651747187
2	A	26	50	20120615	24	2640	52.56	-0.00259169484547275	-0.0028804631127737
2	A	26	50	20120615	24	2642	52.6	-0.00224612469043907	-0.0026355991055166
2	A	26	50	20120615	24	2644	52.64	-0.00093782865281991	-0.0014053817986761
2	A	26	50	20120615	24	2646	52.68	-0.000319492056943520	-0.000327793490554699
2	A	26	50	20120615	24	2648	52.72	0.000384369104117380	-0.000273211918114899
2	A	26	50	20120615	24	2650	52.76	0.00129956326887151	8.28304883482012e-05
2	A	26	50	20120615	24	2652	52.8	0.00204514373002242	-8.82964237667976e-05
2	A	26	50	20120615	24	2654	52.84	0.00329402865588624	-0.000528675456021898
2	A	26	50	20120615	24	2656	52.88	0.00444340244443374	-0.0014424412650781
2	A	26	50	20120615	24	2658	52.92	0.00463881140341464	-0.0014472142358511
2	A	26	50	20120615	24	2660	52.96	0.00591663820983254	-0.0033146266764223
2	A	26	50	20120615	24	2662	53	0.00696925857751024	-0.0051651463359909
2	A	26	50	20120615	24	2664	53.04	0.00776367183296984	-0.00620945112792186
2	A	26	50	20120615	24	2666	53.08	0.00946518288053904	-0.0078736269374444
2	A	26	50	20120615	24	2668	53.12	0.0108762003202612	-0.00932155535114448
2	A	26	50	20120615	24	2670	53.16	0.0121011213973106	-0.0103325059162069
2	A	26	50	20120615	24	2672	53.2	0.0135875305620429	-0.0122368151886204
2	A	26	50	20120615	24	2674	53.24	0.0145586003046463	-0.0137253456736962
2	A	26	50	20120615	24	2676	53.28	0.0159045780626349	-0.0158567776442268
2	A	26	50	20120615	24	2678	53.32	0.0168685060267484	-0.0171499345256607
2	A	26	50	20120615	24	2680	53.36	0.0181369848815190	-0.0186793357826891
2	A	26	50	20120615	24	2682	53.4	0.0190405966371973	-0.020186392465432
2	A	26	50	20120615	24	2684	53.44	0.0197038627979503	-0.0212138186184961
2	A	26	50	20120615	24	2686	53.48	0.0204623762421291	-0.0228376893414910
2	A	26	50	20120615	24	2688	53.52	0.0207814228218004	-0.0235726561298563
2	A	26	50	20120615	24	2690	53.56	0.0201227528551252	-0.0244909757065832
2	A	26	50	20120615	24	2692	53.6	0.0200926301062466	-0.0255906681726846
2	A	26	50	20120615	24	2694	53.64	0.0197388645836190	-0.0263925979732282
2	A	26	50	20120615	24	2696	53.68	0.0188615572002008	-0.0279022002403834
2	A	26	50	20120615	24	2698	53.72	0.0172655394133169	-0.029624931562456
2	A	26	50	20120615	24	2700	53.76	0.0161672116633032	-0.030423728879959
2	A	26	50	20120615	24	2702	53.8	0.0152251332987284	-0.0324708737221722
2	A	26	50	20120615	24	2704	53.84	0.0139658963295880	-0.0341458894786503
2	A	26	50	20120615	24	2706	53.88	0.0126744753953018	-0.0361657718189148
2	A	26	50	20120615	24	2708	53.92	0.0115348915001399	-0.0373938854830813
2	A	26	50	20120615	24	2710	53.96	0.0105560647961468	-0.0392392008367404
2	A	26	50	20120615	24	2712	54	0.00979550781337034	-0.0408021825948074
2	A	26	50	20120615	24	2714	54.04	0.00867086862002874	-0.0408774753248681
2	A	26	50	20120615	24	2716	54.08	0.00826378724609964	-0.040902436194244
2	A	26	50	20120615	24	2718	54.12	0.00676392891038924	-0.0405259159753978
2	A	26	50	20120615	24	2720	54.16	0.00513007383964404	-0.0404788368059064
2	A	26	50	20120615	24	2722	54.2	0.00342314635413094	-0.040408380686229
2	A	26	50	20120615	24	2724	54.24	0.00096977573719391	-0.0396134441717512
2	A	26	50	20120615	24	2726	54.28	-0.000657347676994461	-0.0391445616651464
2	A	26	50	20120615	24	2728	54.32	-0.00306151073302872	-0.0383032460168907
2	A	26	50	20120615	24	2730	54.36	-0.00529646313632504	-0.0365610056187251
2	A	26	50	20120615	24	2732	54.4	-0.00694112279868683	-0.0364660411780118
2	A	26	50	20120615	24	2734	54.44	-0.00818633784035634	-0.0362046945116852
2	A	26	50	20120615	24	2736	54.48	-0.00875428600700538	-0.0363544597279405
2	A	26	50	20120615	24	2738	54.52	-0.00924105831517419	-0.0354909409267555
2	A	26	50	20120615	24	2740	54.56	-0.0102914654386268	-0.0344784347267745
2	A	26	50	20120615	24	2742	54.6	-0.0108484534501675	-0.0340412306039669
2	A	26	50	20120615	24	2744	54.64	-0.0117971715474176	-0.0335413838914139
2	A	26	50	20120615	24	2746	54.68	-0.0121316401259867	-0.0332510387759909
2	A	26	50	20120615	24	2748	54.72	-0.0122690521867747	-0.0336409869526118
2	A	26	50	20120615	24	2750	54.76	-0.0126188154850208	-0.0337516915902744
2	A	26	50	20120615	24	2752	54.8	-0.0125624802877636	-0.0339314876315267
2	A	26	50	20120615	24	2754	54.84	-0.0129865746508481	-0.033574568412655
2	A	26	50	20120615	24	2756	54.88	-0.0132664899412486	-0.033759222277494
2	A	26	50	20120615	24	2758	54.92	-0.0134003381838594	-0.0334645779528414
2	A	26	50	20120615	24	2760	54.96	-0.0130834907062775	-0.0329432210520048
2	A	26	50	20120615	24	2762	55	-0.0126676058529227	-0.0325658735182246
2	A	26	50	20120615	24	2764	55.04	-0.0125215458762008	-0.0315618950260247
2	A	26	50	20120615	24	2766	55.08	-0.0125032954501783	-0.0310109244931919
2	A	26	50	20120615	24	2768	55.12	-0.0125604721045051	-0.0296883095432537
2	A	26	50	20120615	24	2770	55.16	-0.0127639491518593	-0.0282669117759838
2	A	26	50	20120615	24	2772	55.2	-0.0129023228778697	-0.0265082735715625
2	A	26	50	20120615	24	2774	55.24	-0.0133076930533883	-0.0251287930942813
2	A	26	50	20120615	24	2776	55.28	-0.0127479897518079	-0.0233256000915775
2	A	26	50	20120615	24	2778	55.32	-0.0127173882916385	-0.0224129635320509
2	A	26	50	20120615	24	2780	55.36	-0.0118245026387240	-0.0214628884968876
2	A	26	50	20120615	24	2782	55.4	-0.0110000359308504	-0.0211611038079586
2	A	26	50	20120615	24	2784	55.44	-0.0102831286496766	-0.0208395116438750
2	A	26	50	20120615	24	2786	55.48	-0.00945702286828419	-0.0200799021841853
2	A	26	50	20120615	24	2788	55.52	-0.00922269475206678	-0.0196088064333554
2	A	26	50	20120615	24	2790	55.56	-0.00862241059231408	-0.0193732338092031
2	A	26	50	20120615	24	2792	55.6	-0.00850416819636407	-0.0183823226503195
2	A	26	50	20120615	24	2794	55.64	-0.00751526522073906	-0.0173968562136511
2	A	26	50	20120615	24	2796	55.68	-0.00679288493307888	-0.0161724428392705
2	A	26	50	20120615	24	2798	55.72	-0.00625769207385475	-0.0160865329008903
2	A	26	50	20120615	24	2800	55.76	-0.00602885959154072	-0.0160261898223974
2	A	26	50	20120615	24	2802	55.8	-0.00492289155275637	-0.0156939804499942
2	A	26	50	20120615	24	2804	55.84	-0.00404806611414019	-0.0153075253808723
2	A	26	50	20120615	24	2806	55.88	-0.00312131782458147	-0.0143285501844552
2	A	26	50	20120615	24	2808	55.92	-0.00215461800188572	-0.0132327326635147
2	A	26	50	20120615	24	2810	55.96	-0.00222194800248352	-0.0115289595813525
2	A	26	50	20120615	24	2812	56	-0.00191325770872941	-0.0100276827894391
2	A	26	50	20120615	24	2814	56.04	-0.00246778852420543	-0.00829750209742668
2	A	26	50	20120615	24	2816	56.08	-0.00312136732205616	-0.00628791876743013
2	A	26	50	20120615	24	2818	56.12	-0.00390827817456742	-0.0054358126696935
2	A	26	50	20120615	24	2820	56.16	-0.00408744489078446	-0.0043728049034001
2	A	26	50	20120615	24	2822	56.2	-0.00554726684054409	-0.0026775163955054
2	A	26	50	20120615	24	2824	56.24	-0.00601781104808468	-0.0013892739062007
2	A	26	50	20120615	24	2826	56.28	-0.00618949657455677	-0.0005988699461903
2	A	26	50	20120615	24	2828	56.32	-0.00699267088303533	0.0011758690796385
2	A	26	50	20120615	24	2830	56.36	-0.00783236018569435	0.0020991384038338
2	A	26	50	20120615	24	2832	56.4	-0.00887880751117232	0.0035493437013693
2	A	26	50	20120615	24	2834	56.44	-0.0106401397924299	0.0038591271822071
2	A	26	50	20120615	24	2836	56.48	-0.0118774352381501	0.0038060941736181
2	A	26	50	20120615	24	2838	56.52	-0.0128779984045969	0.0037335379468006
2	A	26	50	20120615	24	2840	56.56	-0.0142799365932486	0.0038634758889114
2	A	26	50	20120615	24	2842	56.6	-0.0155406302023583	0.0039416182593004
2	A	26	50	20120615	24	2844	56.64	-0.0158149239938483	0.0047846946034413
2	A	26	50	20120615	24	2846	56.68	-0.0161847054850698	0.0058011252460579
2	A	26	50	20120615	24	2848	56.72	-0.0168346143987262	0.0074559601750009
2	A	26	50	20120615	24	2850	56.76	-0.0173095709525814	0.0087637612378733
2	A	26	50	20120615	24	2852	56.8	-0.0171394410610279	0.0097312247358927
2	A	26	50	20120615	24	2854	56.84	-0.0171088233374026	0.0111404178401194
2	A	26	50	20120615	24	2856	56.88	-0.0169605430453877	0.0126961234694079
2	A	26	50	20120615	24	2858	56.92	-0.0168291626054433	0.0147536627813045
2	A	26	50	20120615	24	2860	56.96	-0.0164724272343347	0.0168299404229026
2	A	26	50	20120615	24	2862	57	-0.0156356370694785	0.0184123039778418
2	A	26	50	20120615	24	2864	57.04	-0.0145773103500766	0.0202361444985563
2	A	26	50	20120615	24	2866	57.08	-0.0135455001349692	0.0219545553981958
2	A	26	50	20120615	24	2868	57.12	-0.0124272814712008	0.022532685902494
2	A	26	50	20120615	24	2870	57.16	-0.0108619591896881	0.0237626981483679
2	A	26	50	20120615	24	2872	57.2	-0.00933609346656566	0.0251407785542224
2	A	26	50	20120615	24	2874	57.24	-0.00820323769242669	0.0259076358584192
2	A	26	50	20120615	24	2876	57.28	-0.0063398699026439	0.026501039869191
2	A	26	50	20120615	24	2878	57.32	-0.00506467353345208	0.0268336628990611
2	A	26	50	20120615	24	2880	57.36	-0.00330383622694134	0.0270203390892944
2	A	26	50	20120615	24	2882	57.4	-0.0017192806409804	0.026825248328365
2	A	26	50	20120615	24	2884	57.44	-0.000247579297296852	0.026821076398356
2	A	26	50	20120615	24	2886	57.48	0.00138732229148457	0.0267089999735379
2	A	26	50	20120615	24	2888	57.52	0.00281977920881224	0.0267897515679494
2	A	26	50	20120615	24	2890	57.56	0.00498508159416174	0.0269355569862301
2	A	26	50	20120615	24	2892	57.6	0.00678028429023814	0.0268823825562849
2	A	26	50	20120615	24	2894	57.64	0.00848985635511284	0.0269844180648101
2	A	26	50	20120615	24	2896	57.68	0.0107233238341686	0.0272235615782074
2	A	26	50	20120615	24	2898	57.72	0.0122641802210522	0.0266756245334659
2	A	26	50	20120615	24	2900	57.76	0.0141576707597136	0.0263910847647165
2	A	26	50	20120615	24	2902	57.8	0.0163120837006328	0.0263206569293103
2	A	26	50	20120615	24	2904	57.84	0.0181304087884540	0.0260920493069527
2	A	26	50	20120615	24	2906	57.88	0.0193441575783607	0.0259157675864029
2	A	26	50	20120615	24	2908	57.92	0.0207730931039181	0.0255221778098588
2	A	26	50	20120615	24	2910	57.96	0.0214814938905142	0.0247647038126483
2	A	26	50	20120615	24	2912	58	0.0232285991833343	0.0237756169892602
2	A	26	50	20120615	24	2914	58.04	0.0245846885682938	0.0230304678632458
2	A	26	50	20120615	24	2916	58.08	0.0258733270373960	0.0216838466380864
2	A	26	50	20120615	24	2918	58.12	0.0269363418747572	0.0204999165411423
2	A	26	50	20120615	24	2920	58.16	0.0290165581011265	0.0189975479763587
2	A	26	50	20120615	24	2922	58.2	0.0298258913096691	0.0186836137787153
2	A	26	50	20120615	24	2924	58.24	0.031385379960237	0.0171234180213662
2	A	26	50	20120615	24	2926	58.28	0.0322229479425525	0.0159726017349851
2	A	26	50	20120615	24	2928	58.32	0.0333562633360992	0.0156158310085374
2	A	26	50	20120615	24	2930	58.36	0.0343005125184923	0.0147656270280422
2	A	26	50	20120615	24	2932	58.4	0.0355193595482914	0.0141020002428308
2	A	26	50	20120615	24	2934	58.44	0.0366155942622327	0.0136786483418666
2	A	26	50	20120615	24	2936	58.48	0.0378518997584592	0.0131334690135718
2	A	26	50	20120615	24	2938	58.52	0.0388847706337384	0.0125542778491019
2	A	26	50	20120615	24	2940	58.56	0.0396549513398068	0.0117958351156012
2	A	26	50	20120615	24	2942	58.6	0.0399829781755993	0.0116626869087037
2	A	26	50	20120615	24	2944	58.64	0.040161593348527	0.0108359376601404
2	A	26	50	20120615	24	2946	58.68	0.0411561390362659	0.0098411091296891
2	A	26	50	20120615	24	2948	58.72	0.041767079295211	0.0084696048168997
2	A	26	50	20120615	24	2950	58.76	0.0428723579048837	0.0079250618847079
2	A	26	50	20120615	24	2952	58.8	0.0438374172398471	0.0073121417267754
2	A	26	50	20120615	24	2954	58.84	0.0441440187401696	0.0065353142169639
2	A	26	50	20120615	24	2956	58.88	0.0454412768409345	0.0053299799977533
2	A	26	50	20120615	24	2958	58.92	0.0458227609493846	0.0041572434011554
2	A	26	50	20120615	24	2960	58.96	0.0469197664097174	0.0030542982438606
2	A	26	50	20120615	24	2962	59	0.0481852047053289	0.0030240340736258
2	A	26	50	20120615	24	2964	59.04	0.0492473498013492	0.0022308723971689
2	A	26	50	20120615	24	2966	59.08	0.0497962767955843	0.00100595132011940
2	A	26	50	20120615	24	2968	59.12	0.0505075555067798	-0.000105974093296400
2	A	26	50	20120615	24	2970	59.16	0.0515345573957752	-0.0011713011698321
2	A	26	50	20120615	24	2972	59.2	0.0524341386428007	-0.0019889994515962
2	A	26	50	20120615	24	2974	59.24	0.0530247142264477	-0.0022756605406892
2	A	26	50	20120615	24	2976	59.28	0.0537091228799582	-0.0028258603271305
2	A	26	50	20120615	24	2978	59.32	0.0549411150248195	-0.0034010916936257
2	A	26	50	20120615	24	2980	59.36	0.0560125939303515	-0.0043836165660845
2	A	26	50	20120615	24	2982	59.4	0.056652949831394	-0.0046899352236945
2	A	26	50	20120615	24	2984	59.44	0.0562713950122657	-0.0045248965009655
2	A	26	50	20120615	24	2986	59.48	0.0563355295973194	-0.0051015420810232
2	A	26	50	20120615	24	2988	59.52	0.0563607733094077	-0.0054084971347362
2	A	26	50	20120615	24	2990	59.56	0.0561935425556571	-0.0055023302045997
2	A	26	50	20120615	24	2992	59.6	0.0563908960582863	-0.00585623714858357
2	A	26	50	20120615	24	2994	59.64	0.0566925478111404	-0.0055470900638488
2	A	26	50	20120615	24	2996	59.68	0.0568564551630195	-0.00596272742983026
2	A	26	50	20120615	24	2998	59.72	0.0565917850948214	-0.00634944412846118
2	A	26	50	20120615	24	3000	59.76	0.0567799462092951	-0.00616368717704347
2	A	26	50	20120615	24	3002	59.8	0.0570457476483431	-0.00621580094681692
2	A	26	50	20120615	24	3004	59.84	0.0567515912273695	-0.00636910169697817
2	A	26	50	20120615	24	3006	59.88	0.0567119932476231	-0.00654333280786254
2	A	26	50	20120615	24	3008	59.92	0.0569548844269607	-0.00673531229895469
2	A	26	50	20120615	24	3010	59.96	0.0568364440411119	-0.00672081660994035
2	A	26	50	20120615	24	3012	60	0.056757813767044	-0.00688939086657523
2	A	26	50	20120615	24	3014	60.04	0.0566735973494046	-0.0063483834682894
2	A	26	50	20120615	24	3016	60.08	0.0574355049061331	-0.0066891382261432
2	A	26	50	20120615	24	3018	60.12	0.0573467630050942	-0.00616184869941239
2	A	26	50	20120615	24	3020	60.16	0.0579355001111101	-0.00644610562544938
2	A	26	50	20120615	24	3022	60.2	0.0585246614811948	-0.00653986798463471
2	A	26	50	20120615	24	3024	60.24	0.0585264999588259	-0.00664748963673131
2	A	26	50	20120615	24	3026	60.28	0.0586643150704791	-0.00644999471274592
2	A	26	50	20120615	24	3028	60.32	0.0590287579055027	-0.0067342516387829
2	A	26	50	20120615	24	3030	60.36	0.0590236667366781	-0.00667202624203849
2	A	26	50	20120615	24	3032	60.4	0.058833455012539	-0.00690466437304886
2	A	26	50	20120615	24	3034	60.44	0.0592109086123363	-0.00661347780055624
2	A	26	50	20120615	24	3036	60.48	0.0592722147702652	-0.00661920536548386
2	A	26	50	20120615	24	3038	60.52	0.0593737553040436	-0.0068555204517564
2	A	26	50	20120615	24	3040	60.56	0.0589697144892736	-0.00654227214769075
2	A	26	50	20120615	24	3042	60.6	0.0591167926997604	-0.00679188084144961
2	A	26	50	20120615	24	3044	60.64	0.0590734470540737	-0.0069582630670628
2	A	26	50	20120615	24	3046	60.68	0.0584542336457886	-0.00720582115115621
2	A	26	50	20120615	24	3048	60.72	0.0586166560734272	-0.00776252631998438
2	A	26	50	20120615	24	3050	60.76	0.0577380051871248	-0.00764330811667632
2	A	26	50	20120615	24	3052	60.8	0.0575326613778682	-0.00774923271249807
2	A	26	50	20120615	24	3054	60.84	0.0567650262562121	-0.00803419674531625
2	A	26	50	20120615	24	3056	60.88	0.0567514498060133	-0.00810858437869708
2	A	26	50	20120615	24	3058	60.92	0.0560154223574762	-0.00869668508860993
2	A	26	50	20120615	24	3060	60.96	0.0552173816442291	-0.00974348596747849
2	A	26	50	20120615	24	3062	61	0.0546355741846688	-0.0100000243076930
2	A	26	50	20120615	24	3064	61.04	0.0540990922697825	-0.0109812763879455
2	A	26	50	20120615	24	3066	61.08	0.0534846871876096	-0.0116133591396482
2	A	26	50	20120615	24	3068	61.12	0.052992045893157	-0.0121595991281148
2	A	26	50	20120615	24	3070	61.16	0.0520065511722172	-0.0132651605805000
2	A	26	50	20120615	24	3072	61.2	0.0514409364579461	-0.0140552109871197
2	A	26	50	20120615	24	3074	61.24	0.0499705786171468	-0.0151812078254812
2	A	26	50	20120615	24	3076	61.28	0.0492294599997851	-0.0156482518544549
2	A	26	50	20120615	24	3078	61.32	0.0477489905320149	-0.0164971335452693
2	A	26	50	20120615	24	3080	61.36	0.0469887093208831	-0.0179160140123983
2	A	26	50	20120615	24	3082	61.4	0.046082834823505	-0.0187260048302474
2	A	26	50	20120615	24	3084	61.44	0.0444686514634124	-0.0201709068269240
2	A	26	50	20120615	24	3086	61.48	0.0438294269332197	-0.0208826805128664
2	A	26	50	20120615	24	3088	61.52	0.0427733629555176	-0.0220336382206038
2	A	26	50	20120615	24	3090	61.56	0.0414529117523298	-0.0236236385287798
2	A	26	50	20120615	24	3092	61.6	0.0404211015372224	-0.0246116081234537
2	A	26	50	20120615	24	3094	61.64	0.0397803213721112	-0.0255133106908228
2	A	26	50	20120615	24	3096	61.68	0.0382985791121348	-0.0259985980747511
2	A	26	50	20120615	24	3098	61.72	0.0371453586626976	-0.0268353175289291
2	A	26	50	20120615	24	3100	61.76	0.0360716877261440	-0.0272676426149466
2	A	26	50	20120615	24	3102	61.8	0.0345242552461953	-0.0279379798435114
2	A	26	50	20120615	24	3104	61.84	0.0333684185016678	-0.0275024020663005
2	A	26	50	20120615	24	3106	61.88	0.0325399721968297	-0.0278179131120659
2	A	26	50	20120615	24	3108	61.92	0.0311506487931543	-0.0274239132135888
2	A	26	50	20120615	24	3110	61.96	0.0293999231136146	-0.0271938913776688
2	A	26	50	20120615	24	3112	62	0.0273751935563650	-0.0266593186510918
2	A	26	50	20120615	24	3114	62.04	0.0257185130787230	-0.026580759087702
2	A	26	50	20120615	24	3116	62.08	0.0240923089033502	-0.0259094319096435
2	A	26	50	20120615	24	3118	62.12	0.0219867570410110	-0.0259933654845703
2	A	26	50	20120615	24	3120	62.16	0.0208959034096745	-0.0255995777181275
2	A	26	50	20120615	24	3122	62.2	0.0189049028458876	-0.0247147750028288
2	A	26	50	20120615	24	3124	62.24	0.0166392620082878	-0.0243731717168376
2	A	26	50	20120615	24	3126	62.28	0.0147626783927646	-0.0239082419371396
2	A	26	50	20120615	24	3128	62.32	0.0129605177659613	-0.0235797484108716
2	A	26	50	20120615	24	3130	62.36	0.0109351164572696	-0.0225617621333364
2	A	26	50	20120615	24	3132	62.4	0.00950793455652964	-0.0225306070085573
2	A	26	50	20120615	24	3134	62.44	0.00819126637462124	-0.0227687959278000
2	A	26	50	20120615	24	3136	62.48	0.00682950599327654	-0.0227546679343119
2	A	26	50	20120615	24	3138	62.52	0.00558404346423364	-0.0232906195191122
2	A	26	50	20120615	24	3140	62.56	0.00447563237152024	-0.0229828371504651
2	A	26	50	20120615	24	3142	62.6	0.00438832589724714	-0.023131379071989
2	A	26	50	20120615	24	3144	62.64	0.00348022401350834	-0.0228772802501696
2	A	26	50	20120615	24	3146	62.68	0.00254861790036284	-0.0233245182182023
2	A	26	50	20120615	24	3148	62.72	0.0022532947532003	-0.0233596260698882
2	A	26	50	20120615	24	3150	62.76	0.00135352895130488	-0.0233500525511777
2	A	26	50	20120615	24	3152	62.8	0.00113289820054583	-0.0223155687653306
2	A	26	50	20120615	24	3154	62.84	0.00079578504261515	-0.0218225385621483
2	A	26	50	20120615	24	3156	62.88	0.000356926289939529	-0.0209946296584639
2	A	26	50	20120615	24	3158	62.92	-5.37683996414302e-05	-0.0207670614830746
2	A	26	50	20120615	24	3160	62.96	-0.0011912769364006	-0.0198220274121544
2	A	26	50	20120615	24	3162	63	-0.00192912872043314	-0.0198235971892086
2	A	26	50	20120615	24	3164	63.04	-0.00297781191755323	-0.0191980212341064
2	A	26	50	20120615	24	3166	63.08	-0.00396328542528948	-0.0188088650170804
2	A	26	50	20120615	24	3168	63.12	-0.00503953871580803	-0.0188085906596493
2	A	26	50	20120615	24	3170	63.16	-0.00654942806831635	-0.0187478544297861
2	A	26	50	20120615	24	3172	63.2	-0.00767874830854939	-0.0194133126215608
2	A	26	50	20120615	24	3174	63.24	-0.00869134643241196	-0.0195445587112168
2	A	26	50	20120615	24	3176	63.28	-0.0101365595560723	-0.0205413105721130
2	A	26	50	20120615	24	3178	63.32	-0.0108175316706262	-0.0207358780740243
2	A	26	50	20120615	24	3180	63.36	-0.0107013469554094	-0.0211644908494405
2	A	26	50	20120615	24	3182	63.4	-0.0113068637053429	-0.0218075125430481
2	A	26	50	20120615	24	3184	63.44	-0.0109345154165057	-0.0219141301035154
2	A	26	50	20120615	24	3186	63.48	-0.0109868483893813	-0.0212914023745278
2	A	26	50	20120615	24	3188	63.52	-0.0111493627409014	-0.0208897020832036
2	A	26	50	20120615	24	3190	63.56	-0.0111911011328745	-0.0207448675225335
2	A	26	50	20120615	24	3192	63.6	-0.0113533319345753	-0.0202274287003714
2	A	26	50	20120615	24	3194	63.64	-0.0116633282545543	-0.0192110044217158
2	A	26	50	20120615	24	3196	63.68	-0.0115129358345841	-0.0183032115436404
2	A	26	50	20120615	24	3198	63.72	-0.0115166905715922	-0.0174335055581200
2	A	26	50	20120615	24	3200	63.76	-0.0115343611700540	-0.0168153315968033
2	A	26	50	20120615	24	3202	63.8	-0.0115736480228168	-0.0160580626605593
2	A	26	50	20120615	24	3204	63.84	-0.0113050464409152	-0.0148016329053402
2	A	26	50	20120615	24	3206	63.88	-0.0116565916482499	-0.0141743019112071
2	A	26	50	20120615	24	3208	63.92	-0.0112876912120778	-0.0112410080223838
2	A	26	50	20120615	24	3210	63.96	-0.0112388258908571	-0.0100176100533411
2	A	26	50	20120615	24	3212	64	-0.0111732417369021	-0.00845420403120543
2	A	26	50	20120615	24	3214	64.04	-0.0108304151561794	-0.00702915052187674
2	A	26	50	20120615	24	3216	64.08	-0.0103382971207448	-0.0052650180977657
2	A	26	50	20120615	24	3218	64.12	-0.00974755890253812	-0.0041117198665826
2	A	26	50	20120615	24	3220	64.16	-0.00948093721962392	-0.0028424349100815
2	A	26	50	20120615	24	3222	64.2	-0.00939715920818893	-0.0026653188035299
2	A	26	50	20120615	24	3224	64.24	-0.00922410896562915	-0.0012330528050331
2	A	26	50	20120615	24	3226	64.28	-0.00868414101431167	0.000647023917989101
2	A	26	50	20120615	24	3228	64.32	-0.00823385541605207	0.0017853244143432
2	A	26	50	20120615	24	3230	64.36	-0.0077574775775667	0.0030102454913927
2	A	26	50	20120615	24	3232	64.4	-0.00688391786008883	0.0038951189173695
2	A	26	50	20120615	24	3234	64.44	-0.00606918942680569	0.0044064985415236
2	A	26	50	20120615	24	3236	64.48	-0.00619081179316978	0.0046249945369103
2	A	26	50	20120615	24	3238	64.52	-0.0060521481533791	0.0053451827935488
2	A	26	50	20120615	24	3240	64.56	-0.00609910004364988	0.0055805079303277
2	A	26	50	20120615	24	3242	64.6	-0.00605568368728503	0.0066086411901729
2	A	26	50	20120615	24	3244	64.64	-0.0060510167825292	0.0075075153304172
2	A	26	50	20120615	24	3246	64.68	-0.00555582990366426	0.0085511342287705
2	A	26	50	20120615	24	3248	64.72	-0.00578500321144682	0.0095272951401985
2	A	26	50	20120615	24	3250	64.76	-0.00555971899096079	0.0105175274765721
2	A	26	50	20120615	24	3252	64.8	-0.00473509106274103	0.0117343168256379
2	A	26	50	20120615	24	3254	64.84	-0.00384852058048934	0.0121998759303712
2	A	26	50	20120615	24	3256	64.88	-0.00269876495428002	0.0131090738296208
2	A	26	50	20120615	24	3258	64.92	-0.00148155134114549	0.0142203628469336
2	A	26	50	20120615	24	3260	64.96	1.58179786951384e-05	0.0151312578024581
2	A	26	50	20120615	24	3262	65	0.00089758013483477	0.0154398392017679
2	A	26	50	20120615	24	3264	65.04	0.00202958738083631	0.0161054388148988
2	A	26	50	20120615	24	3266	65.08	0.00258105995948374	0.0163344707013251
2	A	26	50	20120615	24	3268	65.12	0.00272955238353284	0.016868336321121
2	A	26	50	20120615	24	3270	65.16	0.00288971206947164	0.0180014749379724
2	A	26	50	20120615	24	3272	65.2	0.00276165503139874	0.0185406438586272
2	A	26	50	20120615	24	3274	65.24	0.00291566288834114	0.0197886873274214
2	A	26	50	20120615	24	3276	65.28	0.00287146871451704	0.0199438972658919
2	A	26	50	20120615	24	3278	65.32	0.00336361503422284	0.0205537061539872
2	A	26	50	20120615	24	3280	65.36	0.00361555718035964	0.021315189446647
2	A	26	50	20120615	24	3282	65.4	0.00336488782642894	0.0221142908200659
2	A	26	50	20120615	24	3284	65.44	0.00324651815125834	0.0223319382873151
2	A	26	50	20120615	24	3286	65.48	0.00362722444224924	0.0232971390436347
2	A	26	50	20120615	24	3288	65.52	0.00403727566465924	0.0247453644421829
2	A	26	50	20120615	24	3290	65.56	0.00427493425381604	0.0262898977843287
2	A	26	50	20120615	24	3292	65.6	0.00432414888578664	0.027963478114041
2	A	26	50	20120615	24	3294	65.64	0.00507000511858224	0.0287946114246477
2	A	26	50	20120615	24	3296	65.68	0.00543529648174324	0.030340064005609
2	A	26	50	20120615	24	3298	65.72	0.00594646397386294	0.0313532773123712
2	A	26	50	20120615	24	3300	65.76	0.00647651121704044	0.0326820723755769
2	A	26	50	20120615	24	3302	65.8	0.00705796512321004	0.034123650970382
2	A	26	50	20120615	24	3304	65.84	0.00769966452713684	0.0355168634613538
2	A	26	50	20120615	24	3306	65.88	0.00846524903912754	0.0365044795026371
2	A	26	50	20120615	24	3308	65.92	0.00918911425102824	0.0367039543256098
2	A	26	50	20120615	24	3310	65.96	0.00983526842767644	0.0375649275423825
2	A	26	50	20120615	24	3312	66	0.0106528959987625	0.0383305120543732
2	A	26	50	20120615	24	3314	66.04	0.0119297187135510	0.038844083709549
2	A	26	50	20120615	24	3316	66.08	0.0123785193875701	0.039240417060404
2	A	26	50	20120615	24	3318	66.12	0.0123972577172716	0.0393828990768131
2	A	26	50	20120615	24	3320	66.16	0.0131144761254291	0.0392723782869137
2	A	26	50	20120615	24	3322	66.2	0.0129753882215697	0.0393513621143722
2	A	26	50	20120615	24	3324	66.24	0.0131781157357359	0.039499642406387
2	A	26	50	20120615	24	3326	66.28	0.0130680899205832	0.039742745717759
2	A	26	50	20120615	24	3328	66.32	0.0133672667997033	0.0392749945820041
2	A	26	50	20120615	24	3330	66.36	0.0131037988130332	0.0392165875618781
2	A	26	50	20120615	24	3332	66.4	0.0134661203277131	0.0397289571355258
2	A	26	50	20120615	24	3334	66.44	0.0134693023082285	0.0400722574777919
2	A	26	50	20120615	24	3336	66.48	0.0135028191696567	0.0402975416982779
2	A	26	50	20120615	24	3338	66.52	0.0133532660854358	0.0406090222353906
2	A	26	50	20120615	24	3340	66.56	0.0130789793650135	0.0416635305781741
2	A	26	50	20120615	24	3342	66.6	0.0129886111183779	0.0423214227273901
2	A	26	50	20120615	24	3344	66.64	0.0125181729768545	0.0428909972396358
2	A	26	50	20120615	24	3346	66.68	0.0125275774970442	0.0438948767368864
2	A	26	50	20120615	24	3348	66.72	0.0129152134344907	0.0453151714175777
2	A	26	50	20120615	24	3350	66.76	0.0130637765692180	0.0456134997685603
2	A	26	50	20120615	24	3352	66.8	0.0133765298985368	0.0467162327938207
2	A	26	50	20120615	24	3354	66.84	0.0136556956557492	0.0476556948633052
2	A	26	50	20120615	24	3356	66.88	0.0140259367663785	0.0485005460454668
2	A	26	50	20120615	24	3358	66.92	0.0142197547351018	0.0491384270727752
2	A	26	50	20120615	24	3360	66.96	0.0148292100698064	0.0498062894276059
2	A	26	50	20120615	24	3362	67	0.0155603584815533	0.0501046884892666
2	A	26	50	20120615	24	3364	67.04	0.0160664348048486	0.0509907639967715
2	A	26	50	20120615	24	3366	67.08	0.0159583888886832	0.0513816526254114
2	A	26	50	20120615	24	3368	67.12	0.0166035531158378	0.0517936130361307
2	A	26	50	20120615	24	3370	67.16	0.0171966035732190	0.0527450252102172
2	A	26	50	20120615	24	3372	67.2	0.0181052357870437	0.0534143724892884
2	A	26	50	20120615	24	3374	67.24	0.0183692694591388	0.0537423286144027
2	A	26	50	20120615	24	3376	67.28	0.0189563095088798	0.0543808460378142
2	A	26	50	20120615	24	3378	67.32	0.0198666387789794	0.0545926952294577
2	A	26	50	20120615	24	3380	67.36	0.0200480823790319	0.0548794977399069
2	A	26	50	20120615	24	3382	67.4	0.0210895092463634	0.0547519356765809
2	A	26	50	20120615	24	3384	67.44	0.0214666092927702	0.054924257599156
2	A	26	50	20120615	24	3386	67.48	0.0215888680552374	0.0544430714345586
2	A	26	50	20120615	24	3388	67.52	0.0219338654537783	0.0545871090858863
2	A	26	50	20120615	24	3390	67.56	0.0216733673155892	0.0547684112645825
2	A	26	50	20120615	24	3392	67.6	0.0218970959011566	0.0545848463441865
2	A	26	50	20120615	24	3394	67.64	0.0218998536176032	0.0550139894496886
2	A	26	50	20120615	24	3396	67.68	0.0215098842277788	0.0552942158670728
2	A	26	50	20120615	24	3398	67.72	0.0213759582034221	0.0558656995676278
2	A	26	50	20120615	24	3400	67.76	0.0211468556063177	0.0566616189605314
2	A	26	50	20120615	24	3402	67.8	0.0208401126846389	0.0570518004823901
2	A	26	50	20120615	24	3404	67.84	0.0209175408771789	0.0577745343234409
2	A	26	50	20120615	24	3406	67.88	0.0207787358160319	0.0581830299109324
2	A	26	50	20120615	24	3408	67.92	0.0205188740739459	0.0586273051015519
2	A	26	50	20120615	24	3410	67.96	0.0197064083823625	0.0589572411256535
2	A	26	50	20120615	24	3412	68	0.0190000794186353	0.0599133202044958
2	A	26	50	20120615	24	3414	68.04	0.0181577031102078	0.0604908143126909
2	A	26	50	20120615	24	3416	68.08	0.0173600866610293	0.0610273669382552
2	A	26	50	20120615	24	3418	68.12	0.0167540254388743	0.0623901738376361
2	A	26	50	20120615	24	3420	68.16	0.0161519240146940	0.0631414747926468
2	A	26	50	20120615	24	3422	68.2	0.0155339833986151	0.0634091147093259
2	A	26	50	20120615	24	3424	68.24	0.0144728989627665	0.063714301996086
2	A	26	50	20120615	24	3426	68.28	0.0140634841364595	0.0642672594989739
2	A	26	50	20120615	24	3428	68.32	0.0131754994406455	0.0642877655956283
2	A	26	50	20120615	24	3430	68.36	0.0124550990519726	0.0641084433159194
2	A	26	50	20120615	24	3432	68.4	0.0115197382018190	0.0642386923850139
2	A	26	50	20120615	24	3434	68.44	0.0109464867343111	0.0641793661260724
2	A	26	50	20120615	24	3436	68.48	0.0103144746932866	0.0640830581824748
2	A	26	50	20120615	24	3438	68.52	0.00956904272455974	0.063696412194522
2	A	26	50	20120615	24	3440	68.56	0.00862767146676614	0.0636502381217105
2	A	26	50	20120615	24	3442	68.6	0.00768856295067224	0.0637903159750636
2	A	26	50	20120615	24	3444	68.64	0.00700860906988324	0.0635194940778691
2	A	26	50	20120615	24	3446	68.68	0.00592206878991204	0.0630731682775842
2	A	26	50	20120615	24	3448	68.72	0.00499802164825744	0.063116584633949
2	A	26	50	20120615	24	3450	68.76	0.00389677354723754	0.0627941439417279
2	A	26	50	20120615	24	3452	68.8	0.00301642560466024	0.0618338929328766
2	A	26	50	20120615	24	3454	68.84	0.00219950514035544	0.0617502422006622
2	A	26	50	20120615	24	3456	68.88	0.00149720668528096	0.0614890369556919
2	A	26	50	20120615	24	3458	68.92	0.00091681343928304	0.060418194446263
2	A	26	50	20120615	24	3460	68.96	-0.000101703168338060	0.0598868744108795
2	A	26	50	20120615	24	3462	69	-0.000617749697247991	0.0591748178822246
2	A	26	50	20120615	24	3464	69.04	-0.00159433487274475	0.0579827065598222
2	A	26	50	20120615	24	3466	69.08	-0.0030501263138516	0.057274609829142
2	A	26	50	20120615	24	3468	69.12	-0.00398527503197082	0.0560718919050218
2	A	26	50	20120615	24	3470	69.16	-0.004658794241051	0.055647698546988
2	A	26	50	20120615	24	3472	69.2	-0.00547960379265234	0.0544122415788989
2	A	26	50	20120615	24	3474	69.24	-0.00676646742373375	0.0533619758768025
2	A	26	50	20120615	24	3476	69.28	-0.00777869078100229	0.0524017955786293
2	A	26	50	20120615	24	3478	69.32	-0.00905303862205668	0.0521386104346716
2	A	26	50	20120615	24	3480	69.36	-0.0104751717803791	0.0516709300095948
2	A	26	50	20120615	24	3482	69.4	-0.0112905366097653	0.0510866476763004
2	A	26	50	20120615	24	3484	69.44	-0.0125592275965702	0.0499417003762031
2	A	26	50	20120615	24	3486	69.48	-0.0141934220785704	0.0493967331799427
2	A	26	50	20120615	24	3488	69.52	-0.0154005240647340	0.0488425735955268
2	A	26	50	20120615	24	3490	69.56	-0.0167179347087626	0.048131153462975
2	A	26	50	20120615	24	3492	69.6	-0.0184489321091073	0.0479618720995589
2	A	26	50	20120615	24	3494	69.64	-0.0193132994384298	0.0471957926128214
2	A	26	50	20120615	24	3496	69.68	-0.0201098552274364	0.0469117478188188
2	A	26	50	20120615	24	3498	69.72	-0.0210496001396333	0.0466293293704129
2	A	26	50	20120615	24	3500	69.76	-0.0215709499694022	0.0462066916472977
2	A	26	50	20120615	24	3502	69.8	-0.0228436007541817	0.0458870793822014
2	A	26	50	20120615	24	3504	69.84	-0.0241027457994406	0.0459568708215045
2	A	26	50	20120615	24	3506	69.88	-0.0248947761050477	0.0467494668125365
2	A	26	50	20120615	24	3508	69.92	-0.0255960138999504	0.0473360118875307
2	A	26	50	20120615	24	3510	69.96	-0.0264015499450781	0.0477609830630238
2	A	26	50	20120615	24	3512	70	-0.0279645387742128	0.0490002584077314
2	A	26	50	20120615	24	3514	70.04	-0.0286131678245952	0.0494931825448965
2	A	26	50	20120615	24	3516	70.08	-0.0294168653920919	0.0504783237124456
2	A	26	50	20120615	24	3518	70.12	-0.0303144667401301	0.0510718691445736
2	A	26	50	20120615	24	3520	70.16	-0.0313556107647491	0.0520015731404777
2	A	26	50	20120615	24	3522	70.2	-0.0321685714310793	0.0529592078542386
2	A	26	50	20120615	24	3524	70.24	-0.0333983008342408	0.0543067412471458
2	A	26	50	20120615	24	3526	70.28	-0.0339733907793799	0.0553237729305264
2	A	26	50	20120615	24	3528	70.32	-0.0345667947901516	0.056346107914766
2	A	26	50	20120615	24	3530	70.36	-0.0347383388952675	0.0577821003659996
2	A	26	50	20120615	24	3532	70.4	-0.0350196966835016	0.0583713324467623
2	A	26	50	20120615	24	3534	70.44	-0.0351215907706706	0.0594955615181708
2	A	26	50	20120615	24	3536	70.48	-0.0352047465281381	0.0601438370151627
2	A	26	50	20120615	24	3538	70.52	-0.0354694873070143	0.0603008147205861
2	A	26	50	20120615	24	3540	70.56	-0.0355590070255126	0.060822800946458
2	A	26	50	20120615	24	3542	70.6	-0.0354281215603149	0.0614714299968404
2	A	26	50	20120615	24	3544	70.64	-0.0357818870829426	0.0621911939894102
2	A	26	50	20120615	24	3546	70.68	-0.03561585841072	0.0620120131310575
2	A	26	50	20120615	24	3548	70.72	-0.0352640727870797	0.062272157715856
2	A	26	50	20120615	24	3550	70.76	-0.0353985644968613	0.0620491362370698
2	A	26	50	20120615	24	3552	70.8	-0.0353690781440859	0.0623764559660811
2	A	26	50	20120615	24	3554	70.84	-0.0352533247640056	0.0627770319576232
2	A	26	50	20120615	24	3556	70.88	-0.0349514608791171	0.0635559100771002
2	A	26	50	20120615	24	3558	70.92	-0.0351719367734911	0.063034913800722
2	A	26	50	20120615	24	3560	70.96	-0.0346387782604764	0.0637434347954709
2	A	26	50	20120615	24	3562	71	-0.0344793256813188	0.0638202973025859
2	A	26	50	20120615	24	3564	71.04	-0.0341875734234013	0.0643879626265224
2	A	26	50	20120615	24	3566	71.08	-0.0336996697443826	0.0649520924165531
2	A	26	50	20120615	24	3568	71.12	-0.0337684005235139	0.0656954030649364
2	A	26	50	20120615	24	3570	71.16	-0.0338917906568309	0.0660498756943452
2	A	26	50	20120615	24	3572	71.2	-0.0339997658623181	0.0657177476392219
2	A	26	50	20120615	24	3574	71.24	-0.0342966799997384	0.0651833870446792
2	A	26	50	20120615	24	3576	71.28	-0.0344766386755503	0.0654800183393869
2	A	26	50	20120615	24	3578	71.32	-0.0346461321710007	0.0653557796779325
2	A	26	50	20120615	24	3580	71.36	-0.0345078927952788	0.0649779725247445
2	A	26	50	20120615	24	3582	71.4	-0.0345662998154048	0.0647087062624686
2	A	26	50	20120615	24	3584	71.44	-0.0346307172431709	0.0647277274348826
2	A	26	50	20120615	24	3586	71.48	-0.0354281215603149	0.0644207723811695
2	A	26	50	20120615	24	3588	71.52	-0.0354687802002332	0.0641877806967685
2	A	26	50	20120615	24	3590	71.56	-0.0361188941748561	0.0637321210869719
2	A	26	50	20120615	24	3592	71.6	-0.0367501283984213	0.0630229636961199
2	A	26	50	20120615	24	3594	71.64	-0.0368353347655543	0.063023034406798
2	A	26	50	20120615	24	3596	71.68	-0.0377015405725078	0.0621067654397365
2	A	26	50	20120615	24	3598	71.72	-0.0382235975090578	0.0614489440011987
2	A	26	50	20120615	24	3600	71.76	-0.0383682715564886	0.0608696821260506
2	A	26	50	20120615	24	3602	71.8	-0.038627709034506	0.0599462713804991
2	A	26	50	20120615	24	3604	71.84	-0.0390855606753242	0.059007587128474
2	A	26	50	20120615	24	3606	71.88	-0.0395062184994521	0.058039204391639
2	A	26	50	20120615	24	3608	71.92	-0.0397300885063758	0.0567688163485593
2	A	26	50	20120615	24	3610	71.96	-0.0409694345617614	0.0549705730933238
2	A	26	50	20120615	24	3612	72	-0.0414718339297945	0.0540444753420037
2	A	26	50	20120615	24	3614	72.04	-0.0426078009737707	0.0522494847779617
2	A	26	50	20120615	24	3616	72.08	-0.043442894082352	0.0500580194417083
2	A	26	50	20120615	24	3618	72.12	-0.0442623601310691	0.0491510135734803
2	A	26	50	20120615	24	3620	72.16	-0.0455239800500621	0.0475433355957746
2	A	26	50	20120615	24	3622	72.2	-0.0460557950601925	0.0472301580023871
2	A	26	50	20120615	24	3624	72.24	-0.0465384661490305	0.0459449207169024
2	A	26	50	20120615	24	3626	72.28	-0.0469492244782217	0.0453896297616366
2	A	26	50	20120615	24	3628	72.32	-0.0474538865879546	0.045275432016475
2	A	26	50	20120615	24	3630	72.36	-0.0482845956344925	0.0451547995996046
2	A	26	50	20120615	24	3632	72.4	-0.0485115062005753	0.0444756235362749
2	A	26	50	20120615	24	3634	72.44	-0.0488705750240618	0.0441463946189544
2	A	26	50	20120615	24	3636	72.48	-0.0493178200631623	0.0432128015357538
2	A	26	50	20120615	24	3638	72.52	-0.0495317198644712	0.0427406663379556
2	A	26	50	20120615	24	3640	72.56	-0.0493822374909284	0.0412384886920029
2	A	26	50	20120615	24	3642	72.6	-0.0495790040949292	0.0399776678036726
2	A	26	50	20120615	24	3644	72.64	-0.0500564072382473	0.0383543274107636
2	A	26	50	20120615	24	3646	72.68	-0.0501144748471183	0.0367416148327758
2	A	26	50	20120615	24	3648	72.72	-0.0509487901382403	0.0344978943053928
2	A	26	50	20120615	24	3650	72.76	-0.0520440844001627	0.0329424149502742
2	A	26	50	20120615	24	3652	72.8	-0.053055481149604	0.0310891368671522
2	A	26	50	20120615	24	3654	72.84	-0.0538242681482067	0.0290349711617086
2	A	26	50	20120615	24	3656	72.88	-0.0545734477828738	0.0270907810668362
2	A	26	50	20120615	24	3658	72.92	-0.054986235508527	0.0252285658611067
2	A	26	50	20120615	24	3660	72.96	-0.0557813063732932	0.0230844766791929
2	A	26	50	20120615	24	3662	73	-0.0562966882218289	0.0218058437710445
2	A	26	50	20120615	24	3664	73.04	-0.0575035002942121	0.0190392955607199
2	A	26	50	20120615	24	3666	73.08	-0.0580065360583482	0.0171818674678991
2	A	26	50	20120615	24	3668	73.12	-0.058451023381002	0.0156492842303554
2	A	26	50	20120615	24	3670	73.16	-0.0587897275291905	0.014414251526335
2	A	26	50	20120615	24	3672	73.2	-0.0591236940619449	0.0131408229240961
2	A	26	50	20120615	24	3674	73.24	-0.0592826516663556	0.0107980367366688
2	A	26	50	20120615	24	3676	73.28	-0.060228619118227	0.0089167084346439
2	A	26	50	20120615	24	3678	73.32	-0.0610536713105154	0.0072634927802298
2	A	26	50	20120615	24	3680	73.36	-0.0620088311505422	0.0059057063389954
2	A	26	50	20120615	24	3682	73.4	-0.0624096192741188	0.0057748915844759
2	A	26	50	20120615	24	3684	73.44	-0.0627216654966564	0.0056326924107792
2	A	26	50	20120615	24	3686	73.48	-0.0630359744608938	0.0058103883448914
2	A	26	50	20120615	24	3688	73.52	-0.0630699862970689	0.0055889932117019
2	A	26	50	20120615	24	3690	73.56	-0.0636923816858693	0.0057831647338157
2	A	26	50	20120615	24	3692	73.6	-0.0643366266742083	0.0055411220826156
2	A	26	50	20120615	24	3694	73.64	-0.0651169190072477	0.0054410664730777
2	A	26	50	20120615	24	3696	73.68	-0.0659832662355575	0.0043833761497788
2	A	26	50	20120615	24	3698	73.72	-0.0673979747726774	0.0037228677054725
2	A	26	50	20120615	24	3700	73.76	-0.06897043883268	0.0031107960756774
2	A	26	50	20120615	24	3702	73.8	-0.0705709750318958	0.00222542767495370
2	A	26	50	20120615	24	3704	73.84	-0.0714582526209287	0.000819416551242402
2	A	26	50	20120615	24	3706	73.88	-0.0718966588252643	0.000759595317554002
2	A	26	50	20120615	24	3708	73.92	-0.0729641072221435	1.54361410333002e-05
2	A	26	50	20120615	24	3710	73.96	-0.0737794720515297	-0.000644506617848099
2	A	26	50	20120615	24	3712	74	-0.0751653306319772	-0.0021198849167938
2	A	26	50	20120615	24	3714	74.04	-0.0758947819874493	-0.0031672514810874
2	A	26	50	20120615	24	3716	74.08	-0.0769740390675743	-0.004139028330472
2	A	26	50	20120615	24	3718	74.12	-0.0781560387630057	-0.00602884191387119
2	A	26	50	20120615	24	3720	74.16	-0.0793101784512584	-0.00706744035407799
2	A	26	50	20120615	24	3722	74.2	-0.0797722020220857	-0.00812838336857029
2	A	26	50	20120615	24	3724	74.24	-0.0806739753001329	-0.00923196492196814
2	A	26	50	20120615	24	3726	74.28	-0.0806505700656757	-0.0102382485822747
2	A	26	50	20120615	24	3728	74.32	-0.0819259785669018	-0.0124669784458966
2	A	26	50	20120615	24	3730	74.36	-0.0827594453298864	-0.0136337753455325
2	A	26	50	20120615	24	3732	74.4	-0.0834266005779359	-0.0156452820059739
2	A	26	50	20120615	24	3734	74.44	-0.0843750429035414	-0.0176781432912071
2	A	26	50	20120615	24	3736	74.48	-0.0849514056408866	-0.0193314296562993
2	A	26	50	20120615	24	3738	74.52	-0.086645279935219	-0.0214217080121649
2	A	26	50	20120615	24	3740	74.56	-0.0869593060567439	-0.0233004200190994
2	A	26	50	20120615	24	3742	74.6	-0.0880219461275111	-0.0251930620296234
2	A	26	50	20120615	24	3744	74.64	-0.0889487509856123	-0.0272450151979486
2	A	26	50	20120615	24	3746	74.68	-0.0894440085751552	-0.0282034277291688
2	A	26	50	20120615	24	3748	74.72	-0.0902058454212057	-0.0305032218243
2	A	26	50	20120615	24	3750	74.76	-0.0904145126323339	-0.0320121169846739
2	A	26	50	20120615	24	3752	74.8	-0.091017674716686	-0.0338692622347823
2	A	26	50	20120615	24	3754	74.84	-0.091429564416727	-0.0353954108006172
2	A	26	50	20120615	24	3756	74.88	-0.0917017298168058	-0.0367295091646819
2	A	26	50	20120615	24	3758	74.92	-0.091937267085619	-0.0389162368855013
2	A	26	50	20120615	24	3760	74.96	-0.092481315043064	-0.0409610482753365
2	A	26	50	20120615	24	3762	75	-0.0927529147577178	-0.0425877474254562
2	A	26	50	20120615	24	3764	75.04	-0.0931776738011765	-0.0443055219289927
2	A	26	50	20120615	24	3766	75.08	-0.0935142566290213	-0.0462449744084311
2	A	26	50	20120615	24	3768	75.12	-0.0933399548074588	-0.0483216763140979
2	A	26	50	20120615	24	3770	75.16	-0.0932135241149827	-0.0497950040033782
2	A	26	50	20120615	24	3772	75.2	-0.0931694006518366	-0.0508188946225363
2	A	26	50	20120615	24	3774	75.24	-0.0935869472061273	-0.0528643424084746
2	A	26	50	20120615	24	3776	75.28	-0.0937075796229977	-0.0542276442826023
2	A	26	50	20120615	24	3778	75.32	-0.094145844405977	-0.0561754406220588
2	A	26	50	20120615	24	3780	75.36	-0.0945794422842006	-0.0573374999062607
2	A	26	50	20120615	24	3782	75.4	-0.0948290509779596	-0.0602705788346225
2	A	26	50	20120615	24	3784	75.44	-0.0958032319904003	-0.0615816255176205
2	A	26	50	20120615	24	3786	75.48	-0.096045062509566	-0.062994283445075
2	A	26	50	20120615	24	3788	75.52	-0.096184433256138	-0.0646448828043988
2	A	26	50	20120615	24	3790	75.56	-0.096459780636732	-0.0661018056163555
2	A	26	50	20120615	24	3792	75.6	-0.0960483152007595	-0.0681131708554407
2	A	26	50	20120615	24	3794	75.64	-0.0966918530823174	-0.0695089289308248
2	A	26	50	20120615	24	3796	75.68	-0.0968357493122889	-0.0715938332751533
2	A	26	50	20120615	24	3798	75.72	-0.0969012274002268	-0.0730359068447052
2	A	26	50	20120615	24	3800	75.76	-0.0969809183344665	-0.0749813697317837
2	A	26	50	20120615	24	3802	75.8	-0.0969935048351716	-0.0762995581932717
2	A	26	50	20120615	24	3804	75.84	-0.0979203804039509	-0.0782958620579175
2	A	26	50	20120615	24	3806	75.88	-0.0986590241475784	-0.0791524512126469
2	A	26	50	20120615	24	3808	75.92	-0.098814375507405	-0.0799460371531726
2	A	26	50	20120615	24	3810	75.96	-0.0993640096084214	-0.0801671494436496
2	A	26	50	20120615	24	3812	76	-0.099586111848392	-0.0812828932336839
2	A	26	50	20120615	24	3814	76.04	-0.0997039865488158	-0.081979605545187
2	A	26	50	20120615	24	3816	76.08	-0.0996770457804527	-0.083078520193829
2	A	26	50	20120615	24	3818	76.12	-0.0996399226744404	-0.0840942790850035
2	A	26	50	20120615	24	3820	76.16	-0.0992188405862438	-0.0850711471032127
2	A	26	50	20120615	24	3822	76.2	-0.098894773548426	-0.0860584803017834
2	A	26	50	20120615	24	3824	76.24	-0.0979232088310757	-0.0869706480495141
2	A	26	50	20120615	24	3826	76.28	-0.0971897269669509	-0.0884126509083878
2	A	26	50	20120615	24	3828	76.32	-0.0963081062321675	-0.0891146665207498
2	A	26	50	20120615	24	3830	76.36	-0.0958098787941433	-0.0891787303951253
2	A	26	50	20120615	24	3832	76.4	-0.0947922602121345	-0.0909133552532575
2	A	26	50	20120615	24	3834	76.44	-0.0934544919638754	-0.0927927672959054
2	A	26	50	20120615	24	3836	76.48	-0.0928894358639615	-0.0941992804654314
2	A	26	50	20120615	24	3838	76.52	-0.0922431826923638	-0.095258483997242
2	A	26	50	20120615	24	3840	76.56	-0.0909055629365288	-0.097347051154697
2	A	26	50	20120615	24	3842	76.6	-0.0899515150431286	-0.0982190746614796
2	A	26	50	20120615	24	3844	76.64	-0.0891483318746022	-0.0996869382043214
2	A	26	50	20120615	24	3846	76.68	-0.0881911992066559	-0.099712104134664
2	A	26	50	20120615	24	3848	76.72	-0.086582396929168	-0.100953210885935
2	A	26	50	20120615	24	3850	76.76	-0.0857451612870397	-0.101311028130419
2	A	26	50	20120615	24	3852	76.8	-0.0843876011199753	-0.101719650997131
2	A	26	50	20120615	24	3854	76.84	-0.0827920146682279	-0.10267884134581
2	A	26	50	20120615	24	3856	76.88	-0.081122139578049	-0.103672722353175
2	A	26	50	20120615	24	3858	76.92	-0.079215214010545	-0.104797587820686
2	A	26	50	20120615	24	3860	76.96	-0.0779489271867962	-0.105655166924909
2	A	26	50	20120615	24	3862	77	-0.0764588410668018	-0.106405619351783
2	A	26	50	20120615	24	3864	77.04	-0.075376755559552	-0.107841258249626
2	A	26	50	20120615	24	3866	77.08	-0.0742866797456748	-0.109323071220280
2	A	26	50	20120615	24	3868	77.12	-0.0735761788519386	-0.109773356818540
2	A	26	50	20120615	24	3870	77.16	-0.073028736781944	-0.110259987705352
2	A	26	50	20120615	24	3872	77.2	-0.0717223570037018	-0.111434845622294
2	A	26	50	20120615	24	3874	77.24	-0.07091434608484	-0.112477615992510
2	A	26	50	20120615	24	3876	77.28	-0.0697870764542724	-0.113344670327601
2	A	26	50	20120615	24	3878	77.32	-0.068904253637961	-0.114504679002137
2	A	26	50	20120615	24	3880	77.36	-0.0681944598510059	-0.115235685992528
2	A	26	50	20120615	24	3882	77.4	-0.0668821403758018	-0.116010604314030
2	A	26	50	20120615	24	3884	77.44	-0.0654242983250295	-0.116837707115984
2	A	26	50	20120615	24	3886	77.48	-0.0647229191087706	-0.116946530849609
2	A	26	50	20120615	24	3888	77.52	-0.0639748708449533	-0.116776754511446
2	A	26	50	20120615	24	3890	77.56	-0.063801841815597	-0.116922913483117
2	A	26	50	20120615	24	3892	77.6	-0.0636190547126602	-0.116412735940491
2	A	26	50	20120615	24	3894	77.64	-0.0630557027400889	-0.116417473555925
2	A	26	50	20120615	24	3896	77.68	-0.0620502676079198	-0.115928084952666
2	A	26	50	20120615	24	3898	77.72	-0.0605128053335858	-0.116238009854860
2	A	26	50	20120615	24	3900	77.76	-0.0597574031592443	-0.116414998682191
2	A	26	50	20120615	24	3902	77.8	-0.0587166126880158	-0.115860556255063
2	A	26	50	20120615	24	3904	77.84	-0.0568601745446886	-0.116205200100213
2	A	26	50	20120615	24	3906	77.88	-0.0555772000009037	-0.115822231067522
2	A	26	50	20120615	24	3908	77.92	-0.0537987557355415	-0.116332125767436
2	A	26	50	20120615	24	3910	77.96	-0.0520175537537326	-0.115805331215452
2	A	26	50	20120615	24	3912	78	-0.0506795663023714	-0.115671122348382
2	A	26	50	20120615	24	3914	78.04	-0.0494077640457292	-0.115537196324026
2	A	26	50	20120615	24	3916	78.08	-0.0490767673614558	-0.115405745173403
2	A	26	50	20120615	24	3918	78.12	-0.0488101173942704	-0.115341327745637
2	A	26	50	20120615	24	3920	78.16	-0.0490076123182558	-0.115561874350689
2	A	26	50	20120615	24	3922	78.2	-0.0488171177514041	-0.115453545591811
2	A	26	50	20120615	24	3924	78.24	-0.0483996419077916	-0.115187107756660
2	A	26	50	20120615	24	3926	78.28	-0.0482208853135076	-0.115349035209552
2	A	26	50	20120615	24	3928	78.32	-0.0475823678900962	-0.115118659820241
2	A	26	50	20120615	24	3930	78.36	-0.0473780847410114	-0.115367773539253
2	A	26	50	20120615	24	3932	78.4	-0.0475392343764438	-0.115361763131613
2	A	26	50	20120615	24	3934	78.44	-0.0474573514111824	-0.115871445699493
2	A	26	50	20120615	24	3936	78.48	-0.0468730690778879	-0.116373562224814
2	A	26	50	20120615	24	3938	78.52	-0.0471145460436632	-0.117029262343008
2	A	26	50	20120615	24	3940	78.56	-0.0466050048971401	-0.118075497536451
2	A	26	50	20120615	24	3942	78.6	-0.0464972418236873	-0.119651214287648
2	A	26	50	20120615	24	3944	78.64	-0.0461136363948936	-0.121685206943731
2	A	26	50	20120615	24	3946	78.68	-0.0454686135890952	-0.123774141796712
2	A	26	50	20120615	24	3948	78.72	-0.0453468498013749	-0.125420427804670
2	A	26	50	20120615	24	3950	78.76	-0.0445073726307502	-0.127070249346535
2	A	26	50	20120615	24	3952	78.8	-0.0440866440959443	-0.128397488774822
2	A	26	50	20120615	24	3954	78.84	-0.0439104330860726	-0.129886089970576
2	A	26	50	20120615	24	3956	78.88	-0.0430892699810806	-0.131166872483339
2	A	26	50	20120615	24	3958	78.92	-0.043052571139137	-0.132928911871378
2	A	26	50	20120615	24	3960	78.96	-0.0427538185240857	-0.133797592552066
2	A	26	50	20120615	24	3962	79	-0.0428912093716703	-0.134747731933946
2	A	26	50	20120615	24	3964	79.04	-0.0433468689814669	-0.135465869580919
2	A	26	50	20120615	24	3966	79.08	-0.0433620010665843	-0.135391340526182
2	A	26	50	20120615	24	3968	79.12	-0.0433574048725066	-0.136060617094575
2	A	26	50	20120615	24	3970	79.16	-0.0429492628384057	-0.136224100182385
2	A	26	50	20120615	24	3972	79.2	-0.0421171395783053	-0.137200473225848
2	A	26	50	20120615	24	3974	79.24	-0.0419521008555764	-0.137700680562859
2	A	26	50	20120615	24	3976	79.28	-0.0413889610150394	-0.138751724082415
2	A	26	50	20120615	24	3978	79.32	-0.0409154116036788	-0.140466953001539
2	A	26	50	20120615	24	3980	79.36	-0.0403094918028800	-0.141655528790035
2	A	26	50	20120615	24	3982	79.4	-0.0397170070309238	-0.143872944945158
2	A	26	50	20120615	24	3984	79.44	-0.0388300122846034	-0.145195517468690
2	A	26	50	20120615	24	3986	79.48	-0.0383688372419136	-0.146085199220779
2	A	26	50	20120615	24	3988	79.52	-0.0376023334911074	-0.147319807660730
2	A	26	50	20120615	24	3990	79.56	-0.0366981560500041	-0.148513898882120
2	A	26	50	20120615	24	3992	79.6	-0.0363159648347728	-0.149458947095176
2	A	26	50	20120615	24	3994	79.64	-0.0355238638184876	-0.150068614561915
2	A	26	50	20120615	24	3996	79.68	-0.0348148478489919	-0.150193560330151
2	A	26	50	20120615	24	3998	79.72	-0.0338460408480882	-0.150004126423471
2	A	26	50	20120615	24	4000	79.76	-0.0325896535192759	-0.150543507476160
2	A	26	50	20120615	24	4002	79.8	-0.0310010674246622	-0.151569236572949
2	A	26	50	20120615	24	4004	79.84	-0.0298997486129642	-0.151689091172360
2	A	26	50	20120615	24	4006	79.88	-0.0289257090218797	-0.152555650532704
2	A	26	50	20120615	24	4008	79.92	-0.0284691301732676	-0.153051827361063
[truncated: 1,102 more rows]
