# Supplementary material for: How Do Ants Make Sense of Gravity? A Boltzmann Walker Analysis of Lasius niger Trajectories on Various Inclines
Source: PLoS One. 2013 Oct 29;8(10):e76531. doi: 10.1371/journal.pone.0076531 (PMC3812222; doi:10.1371/journal.pone.0076531)
Supplement: Dataset S2 — Trajectories for . (ZIP) [file pone.0076531.s006.zip › Incline2/2-A-26-50-20120615-25.txt]

Pente	Colonie	Temperature	Humidite	Date	Indiv	Frame	Time	X	Y
2	A	26	50	20120615	25	26	0	0	0
2	A	26	50	20120615	25	28	0.04	0.00204332646559476	-0.0017098549075872
2	A	26	50	20120615	25	30	0.08	0.00405667160366722	-0.0045748394529208
2	A	26	50	20120615	25	32	0.12	0.0064169233285898	-0.0074078627717447
2	A	26	50	20120615	25	34	0.16	0.00863766288558431	-0.0095501134760274
2	A	26	50	20120615	25	36	0.2	0.0100164503982199	-0.0116415232027429
2	A	26	50	20120615	25	38	0.24	0.0123964304023376	-0.0130954761662187
2	A	26	50	20120615	25	40	0.28	0.0137349835391237	-0.0144674047430768
2	A	26	50	20120615	25	42	0.32	0.0157739966533533	-0.0146942445984814
2	A	26	50	20120615	25	44	0.36	0.016931176900765	-0.0151078313547975
2	A	26	50	20120615	25	46	0.4	0.0170069787477082	-0.0147189226251449
2	A	26	50	20120615	25	48	0.44	0.0175687750853609	-0.0135150733301748
2	A	26	50	20120615	25	50	0.48	0.0175797352404693	-0.0132187248781795
2	A	26	50	20120615	25	52	0.52	0.0182238246653165	-0.0122531847106049
2	A	26	50	20120615	25	54	0.56	0.018006792380967	-0.0113951318448384
2	A	26	50	20120615	25	56	0.6	0.0179419577602000	-0.0100823810344978
2	A	26	50	20120615	25	58	0.64	0.0183924201351548	-0.0093398835589129
2	A	26	50	20120615	25	60	0.68	0.0180404011662767	-0.0071614502006368
2	A	26	50	20120615	25	62	0.72	0.0181665631581761	-0.0049462119343999
2	A	26	50	20120615	25	64	0.76	0.0179340381642507	-0.00272550066167670
2	A	26	50	20120615	25	66	0.8	0.0175910489489683	0.000237234325088001
2	A	26	50	20120615	25	68	0.84	0.0173508582104281	0.0024996359065232
2	A	26	50	20120615	25	70	0.88	0.0162974112349232	0.0057702883193303
2	A	26	50	20120615	25	72	0.92	0.0156218272740419	0.0078727854803747
2	A	26	50	20120615	25	74	0.96	0.0144490128956981	0.0103591072733151
2	A	26	50	20120615	25	76	1	0.0130150710541299	0.012208827902221
2	A	26	50	20120615	25	78	1.04	0.0118712551248825	0.0143235014420375
2	A	26	50	20120615	25	80	1.08	0.0101199284045787	0.0157598120913226
2	A	26	50	20120615	25	82	1.12	0.00854276208448121	0.0175749198432894
2	A	26	50	20120615	25	84	1.16	0.00686795138896964	0.0199893642319221
2	A	26	50	20120615	25	86	1.2	0.00622072948108178	0.0221497239408711
2	A	26	50	20120615	25	88	1.24	0.0049289302446677	0.0241084804354360
2	A	26	50	20120615	25	90	1.28	0.00321583678802268	0.025339129077413
2	A	26	50	20120615	25	92	1.32	0.00102945731729301	0.0273247609329638
2	A	26	50	20120615	25	94	1.36	-0.00144082199054915	0.0281546656455382
2	A	26	50	20120615	25	96	1.4	-0.00370716993493015	0.027253868174849
2	A	26	50	20120615	25	98	1.44	-0.00646218099101286	0.0271982513980816
2	A	26	50	20120615	25	100	1.48	-0.0087243895322968	0.0267708152483492
2	A	26	50	20120615	25	102	1.52	-0.0112311679244169	0.0263405549141328
2	A	26	50	20120615	25	104	1.56	-0.0121480237901068	0.0268904365025226
2	A	26	50	20120615	25	106	1.6	-0.0133585269598878	0.0264077442004812
2	A	26	50	20120615	25	108	1.64	-0.0139839629078473	0.0257939048037332
2	A	26	50	20120615	25	110	1.68	-0.013919856607065	0.0255205090378552
2	A	26	50	20120615	25	112	1.72	-0.014022839638677	0.025062728107715
2	A	26	50	20120615	25	114	1.76	-0.0141213749686353	0.0250390046752062
2	A	26	50	20120615	25	116	1.8	-0.0141502956359859	0.0250353984306221
2	A	26	50	20120615	25	118	1.84	-0.0142390870344994	0.0250267787989595
2	A	26	50	20120615	25	120	1.88	-0.0139790060893112	0.0251894345718358
2	A	26	50	20120615	25	122	1.92	-0.0138487004516742	0.0253262455918598
2	A	26	50	20120615	25	124	1.96	-0.0141669055742759	0.0252887052928466
2	A	26	50	20120615	25	126	2	-0.0138275367457133	0.0251236665701177
2	A	26	50	20120615	25	128	2.04	-0.0140165322461888	0.0252311185165868
2	A	26	50	20120615	25	130	2.08	-0.0143610488121185	0.0252708437755538
2	A	26	50	20120615	25	132	2.12	-0.0143311311242065	0.0249085151898060
2	A	26	50	20120615	25	134	2.16	-0.0141390809224362	0.0249696657842431
2	A	26	50	20120615	25	136	2.2	-0.0144146828614715	0.0250561449435822
2	A	26	50	20120615	25	138	2.24	-0.0141872843917097	0.0247200075930095
2	A	26	50	20120615	25	140	2.28	-0.0144554475674069	0.0249257473820636
2	A	26	50	20120615	25	142	2.32	-0.0143695482356284	0.0252107114148817
2	A	26	50	20120615	25	144	2.36	-0.0145918060390909	0.0253292507956799
2	A	26	50	20120615	25	146	2.4	-0.0143421124925183	0.0259864924066571
2	A	26	50	20120615	25	148	2.44	-0.0145417711632542	0.0261175758617535
2	A	26	50	20120615	25	150	2.48	-0.0140593546328575	0.026833479051298
2	A	26	50	20120615	25	152	2.52	-0.0147020722705492	0.0278108844706609
2	A	26	50	20120615	25	154	2.56	-0.0146513585722025	0.0290570328932816
2	A	26	50	20120615	25	156	2.6	-0.0152248433849482	0.0307491182074576
2	A	26	50	20120615	25	158	2.64	-0.0160276712111039	0.0330879658101136
2	A	26	50	20120615	25	160	2.68	-0.0161467479930558	0.0345904262987788
2	A	26	50	20120615	25	162	2.72	-0.0165334632774731	0.0359931154348321
2	A	26	50	20120615	25	164	2.76	-0.0170015460463084	0.0368538277292026
2	A	26	50	20120615	25	166	2.8	-0.0174648332169537	0.0379051632838589
2	A	26	50	20120615	25	168	2.84	-0.0167339386565412	0.0370179146862041
2	A	26	50	20120615	25	170	2.88	-0.0162196761580402	0.0372790329570403
2	A	26	50	20120615	25	172	2.92	-0.0157728879099204	0.0354463917853272
2	A	26	50	20120615	25	174	2.96	-0.0157844356707639	0.0349257271420293
2	A	26	50	20120615	25	176	3	-0.0148700900341472	0.0355746248929886
2	A	26	50	20120615	25	178	3.04	-0.0142668339045932	0.0358967353663428
2	A	26	50	20120615	25	180	3.08	-0.0136977402249587	0.0356928199127842
2	A	26	50	20120615	25	182	3.12	-0.0119104005562890	0.0352823302841698
2	A	26	50	20120615	25	184	3.16	-0.0104897876775462	0.0348111496805262
2	A	26	50	20120615	25	186	3.2	-0.00861555872760438	0.0342798013608714
2	A	26	50	20120615	25	188	3.24	-0.00694296834738572	0.0332016049409181
2	A	26	50	20120615	25	190	3.28	-0.00479783971850353	0.0314702893425219
2	A	26	50	20120615	25	192	3.32	-0.00299625891926082	0.0308441038613743
2	A	26	50	20120615	25	194	3.36	-0.00209400480860241	0.0297859185633287
2	A	26	50	20120615	25	196	3.4	-0.00135287204910516	0.0292675102977696
2	A	26	50	20120615	25	198	3.44	9.53151656768198e-05	0.0277361248991132
2	A	26	50	20120615	25	200	3.48	0.00119695005410606	0.0270657261522584
2	A	26	50	20120615	25	202	3.52	0.00347521062642971	0.0252234110526718
2	A	26	50	20120615	25	204	3.56	0.00514270983782383	0.0238945735630592
2	A	26	50	20120615	25	206	3.6	0.0065835459705086	0.0230645786943703
2	A	26	50	20120615	25	208	3.64	0.0082601880725834	0.0215425242767984
2	A	26	50	20120615	25	210	3.68	0.0094821534432875	0.0197269993318307
2	A	26	50	20120615	25	212	3.72	0.0105015751475886	0.0186013419047242
2	A	26	50	20120615	25	214	3.76	0.0124929009804949	0.0165358547126071
2	A	26	50	20120615	25	216	3.8	0.0134668840030368	0.0163057763081446
2	A	26	50	20120615	25	218	3.84	0.0143928544751363	0.0155652375183435
2	A	26	50	20120615	25	220	3.88	0.0156690195806183	0.0159237194432017
2	A	26	50	20120615	25	222	3.92	0.0155724641496473	0.0161976879655724
2	A	26	50	20120615	25	224	3.96	0.0152024139578489	0.0164528615896992
2	A	26	50	20120615	25	226	4	0.0151735498590409	0.0167882989045585
2	A	26	50	20120615	25	228	4.04	0.0155772724757593	0.0168074968536677
2	A	26	50	20120615	25	230	4.08	0.014861362215147	0.0163400639159643
2	A	26	50	20120615	25	232	4.12	0.0149877575522841	0.0165357557176577
2	A	26	50	20120615	25	234	4.16	0.0147302363336438	0.0161499653289101
2	A	26	50	20120615	25	236	4.2	0.0145373446748039	0.0156008332737085
2	A	26	50	20120615	25	238	4.24	0.0141213396132962	0.0146119302980834
2	A	26	50	20120615	25	240	4.28	0.0141464277618927	0.0140132088443172
2	A	26	50	20120615	25	242	4.32	0.0135718822889752	0.0131169297859598
2	A	26	50	20120615	25	244	4.36	0.0136331318783616	0.0120692945210894
2	A	26	50	20120615	25	246	4.4	0.0133878436070358	0.0098774827025133
2	A	26	50	20120615	25	248	4.44	0.0138609383487361	0.007643489843119
2	A	26	50	20120615	25	250	4.48	0.0137761230116532	0.0042315956791971
2	A	26	50	20120615	25	252	4.52	0.0146183508276566	0.0039735653436743
2	A	26	50	20120615	25	254	4.56	0.015033578071705	0.000112776460531403
2	A	26	50	20120615	25	256	4.6	0.0156634617213182	-0.0022530684790304
2	A	26	50	20120615	25	258	4.64	0.0162549282595095	-0.0047042824202848
2	A	26	50	20120615	25	260	4.68	0.0166166558044933	-0.0053070485248394
2	A	26	50	20120615	25	262	4.72	0.0178611425261781	-0.006470401814451
2	A	26	50	20120615	25	264	4.76	0.0177806808455469	-0.0070271706228895
2	A	26	50	20120615	25	266	4.8	0.0183817074674199	-0.0066922989934551
2	A	26	50	20120615	25	268	4.84	0.01926149679564	-0.007355982347209
2	A	26	50	20120615	25	270	4.88	0.0199240629206796	-0.0072800320078418
2	A	26	50	20120615	25	272	4.92	0.0211584662996648	-0.0078249921330344
2	A	26	50	20120615	25	274	4.96	0.0229936134578104	-0.0080927805421376
2	A	26	50	20120615	25	276	5	0.0237365846949387	-0.008509323004799
2	A	26	50	20120615	25	278	5.04	0.0245144799359899	-0.0088370599268111
2	A	26	50	20120615	25	280	5.08	0.0257278681014382	-0.0090213390250561
2	A	26	50	20120615	25	282	5.12	0.0264840339511034	-0.0088143123016603
2	A	26	50	20120615	25	284	5.16	0.0262272269103121	-0.0088331071999043
2	A	26	50	20120615	25	286	5.2	0.0264308170947513	-0.008485267232103
2	A	26	50	20120615	25	288	5.24	0.0260390587247705	-0.008595879945884
2	A	26	50	20120615	25	290	5.28	0.0257254285830431	-0.0087842107659852
2	A	26	50	20120615	25	292	5.32	0.0255280680093461	-0.0085179921339363
2	A	26	50	20120615	25	294	5.36	0.0248170226433883	-0.0091222643759349
2	A	26	50	20120615	25	296	5.4	0.0240659903889545	-0.0090141618912271
2	A	26	50	20120615	25	298	5.44	0.023425556706166	-0.0088296848030833
2	A	26	50	20120615	25	300	5.48	0.0226843956623975	-0.0088559608910722
2	A	26	50	20120615	25	302	5.52	0.0225216903920465	-0.0089703000575901
2	A	26	50	20120615	25	304	5.56	0.0221873844480371	-0.0088005802879697
2	A	26	50	20120615	25	306	5.6	0.0213021645397375	-0.0083756727520869
2	A	26	50	20120615	25	308	5.64	0.0206934940935599	-0.008721865161088
2	A	26	50	20120615	25	310	5.68	0.0195703186112554	-0.0087280947718303
2	A	26	50	20120615	25	312	5.72	0.0182386456234502	-0.0095861476375967
2	A	26	50	20120615	25	314	5.76	0.0169201813903176	-0.0106568416546016
2	A	26	50	20120615	25	316	5.8	0.0151460858316596	-0.0117893085200109
2	A	26	50	20120615	25	318	5.84	0.0136316752383924	-0.01400686609649
2	A	26	50	20120615	25	320	5.88	0.0116210878167665	-0.015659374644123
2	A	26	50	20120615	25	322	5.92	0.010079100059033	-0.0173453293425061
2	A	26	50	20120615	25	324	5.96	0.00880991409748131	-0.0187361376704219
2	A	26	50	20120615	25	326	6	0.00783849080148721	-0.0206788428410538
2	A	26	50	20120615	25	328	6.04	0.00670110954394867	-0.0220839347259496
2	A	26	50	20120615	25	330	6.08	0.00662445916886805	-0.0230570550782185
2	A	26	50	20120615	25	332	6.12	0.00520260885325814	-0.0249897193325576
2	A	26	50	20120615	25	334	6.16	0.00462815530422219	-0.0263865380681135
2	A	26	50	20120615	25	336	6.2	0.00425388368494015	-0.0279648711144
2	A	26	50	20120615	25	338	6.24	0.00395937371057595	-0.0289427290821029
2	A	26	50	20120615	25	340	6.28	0.00355384797156546	-0.0285806196994572
2	A	26	50	20120615	25	342	6.32	0.0038200736746822	-0.0284502999196845
2	A	26	50	20120615	25	344	6.36	0.00368961247355328	-0.0278682803280899
2	A	26	50	20120615	25	346	6.4	0.00397203092195919	-0.0276404505231916
2	A	26	50	20120615	25	348	6.44	0.00379150656072227	-0.0269066858163543
2	A	26	50	20120615	25	350	6.48	0.00343724606334781	-0.0258324491943757
2	A	26	50	20120615	25	352	6.52	0.00325863089042008	-0.0252702993033324
2	A	26	50	20120615	25	354	6.56	0.00326987388824095	-0.0244474391420656
2	A	26	50	20120615	25	356	6.6	0.00267314647559762	-0.0228866423439526
2	A	26	50	20120615	25	358	6.64	0.00205570083426553	-0.0224010014066336
2	A	26	50	20120615	25	360	6.68	0.0022250529083597	-0.0211858384031645
2	A	26	50	20120615	25	362	6.72	0.0027488776118627	-0.0203466440752524
2	A	26	50	20120615	25	364	6.76	0.00295704984824402	-0.0195573714860919
2	A	26	50	20120615	25	366	6.8	0.00268205602104057	-0.0179866751930422
2	A	26	50	20120615	25	368	6.84	0.0027920818361932	-0.0161933109745969
2	A	26	50	20120615	25	370	6.88	0.00207161073684222	-0.0140898804326013
2	A	26	50	20120615	25	372	6.92	0.00129648028330553	-0.0122030366976831
2	A	26	50	20120615	25	374	6.96	0.00048868149647802	-0.010568912926361
2	A	26	50	20120615	25	376	7	4.08707719525801e-05	-0.0088341678600761
2	A	26	50	20120615	25	378	7.04	-0.00058209030227277	-0.00612976726475
2	A	26	50	20120615	25	380	7.08	-0.00076296821690029	-0.0044151747417288
2	A	26	50	20120615	25	382	7.12	-0.00159947553904397	-0.00230983501142400
2	A	26	50	20120615	25	384	7.16	-0.00166410509884442	-0.0021121279554043
2	A	26	50	20120615	25	386	7.2	-0.00189638967646421	-0.0011650998433611
2	A	26	50	20120615	25	388	7.24	-0.00245196347444248	-0.000413516045637899
2	A	26	50	20120615	25	390	7.28	-0.00331626009308679	0.000759361972316203
2	A	26	50	20120615	25	392	7.32	-0.00447344034049858	0.0015652515708345
2	A	26	50	20120615	25	394	7.36	-0.00581871099170598	0.00268495515884340
2	A	26	50	20120615	25	396	7.4	-0.00659652845101119	0.0040549038367142
2	A	26	50	20120615	25	398	7.44	-0.00753452680945858	0.0059381625402518
2	A	26	50	20120615	25	400	7.48	-0.00814801972388384	0.0069179367673317
2	A	26	50	20120615	25	402	7.52	-0.0088404752525642	0.0086262218978646
2	A	26	50	20120615	25	404	7.56	-0.00940670514973495	0.0106527687195418
2	A	26	50	20120615	25	406	7.6	-0.00915973396426992	0.0107258340632418
2	A	26	50	20120615	25	408	7.64	-0.00914584638708742	0.0117103812610948
2	A	26	50	20120615	25	410	7.68	-0.0101145621712163	0.0154171559233342
2	A	26	50	20120615	25	412	7.72	-0.0109446058302732	0.0171371076086500
2	A	26	50	20120615	25	414	7.76	-0.0117013727207025	0.019350797311036
2	A	26	50	20120615	25	416	7.8	-0.0123225872411783	0.0216383089613779
2	A	26	50	20120615	25	418	7.84	-0.0124968395652661	0.0229281495120081
2	A	26	50	20120615	25	420	7.88	-0.0136513540201128	0.0257589454444713
2	A	26	50	20120615	25	422	7.92	-0.0147257462055833	0.0289875950073691
2	A	26	50	20120615	25	424	7.96	-0.015167157613739	0.0302750596792145
2	A	26	50	20120615	25	426	8	-0.0157224344268692	0.0322493866651010
2	A	26	50	20120615	25	428	8.04	-0.0164492765583186	0.0335015949928365
2	A	26	50	20120615	25	430	8.08	-0.016700257039233	0.0335509934725702
2	A	26	50	20120615	25	432	8.12	-0.0169223027106612	0.0327738689779106
2	A	26	50	20120615	25	434	8.16	-0.0179260902840302	0.0330974622541850
2	A	26	50	20120615	25	436	8.2	-0.0188606167481819	0.0325594812729226
2	A	26	50	20120615	25	438	8.24	-0.0199756322182316	0.0322464663140948
2	A	26	50	20120615	25	440	8.28	-0.0211872950431338	0.0320883925931605
2	A	26	50	20120615	25	442	8.32	-0.0228265099832804	0.0314114085608525
2	A	26	50	20120615	25	444	8.36	-0.0239226103469333	0.0311955147184206
2	A	26	50	20120615	25	446	8.4	-0.025486391135663	0.0311251434515569
2	A	26	50	20120615	25	448	8.44	-0.0252001543106387	0.0308010057030610
2	A	26	50	20120615	25	450	8.48	-0.0253568491733496	0.0311298103563128
2	A	26	50	20120615	25	452	8.52	-0.0263604458278877	0.0305285574602699
2	A	26	50	20120615	25	454	8.56	-0.0279012315040932	0.0292581694171901
2	A	26	50	20120615	25	456	8.6	-0.0289260413620668	0.0287427592843832
2	A	26	50	20120615	25	458	8.64	-0.0301472854838541	0.028334405118248
2	A	26	50	20120615	25	460	8.68	-0.0302843227780481	0.0282332888485383
2	A	26	50	20120615	25	462	8.72	-0.0308645746026897	0.0277031001840046
2	A	26	50	20120615	25	464	8.76	-0.0305797519912278	0.0283619822827143
2	A	26	50	20120615	25	466	8.8	-0.0307191934484778	0.0277888015258845
2	A	26	50	20120615	25	468	8.84	-0.0303172739540514	0.0285165558250817
2	A	26	50	20120615	25	470	8.88	-0.0298788677497157	0.0284892615033278
2	A	26	50	20120615	25	472	8.92	-0.0295594676166537	0.02859780239424
2	A	26	50	20120615	25	474	8.96	-0.0298292288536764	0.0288501688044455
2	A	26	50	20120615	25	476	9	-0.0295217081145384	0.0292397139302011
2	A	26	50	20120615	25	478	9.04	-0.0290320366685667	0.029278958356557
2	A	26	50	20120615	25	480	9.08	-0.0284133889457066	0.0296221172774668
2	A	26	50	20120615	25	482	9.12	-0.0281890239640361	0.0297993889475103
2	A	26	50	20120615	25	484	9.16	-0.0276618758586615	0.0299273045642269
2	A	26	50	20120615	25	486	9.2	-0.0277153331313192	0.0305259411651795
2	A	26	50	20120615	25	488	9.24	-0.0268711183452606	0.0308009349923829
2	A	26	50	20120615	25	490	9.28	-0.0265093625160056	0.0312022888013844
2	A	26	50	20120615	25	492	9.32	-0.0259195647498179	0.0314673831336512
2	A	26	50	20120615	25	494	9.36	-0.0253777158944624	0.031997494016439
2	A	26	50	20120615	25	496	9.4	-0.02451635376896	0.03215005230448
2	A	26	50	20120615	25	498	9.44	-0.0235192271414698	0.0331760288886426
2	A	26	50	20120615	25	500	9.48	-0.0226543294820615	0.0338505734025555
2	A	26	50	20120615	25	502	9.52	-0.021190293175886	0.0348030886632206
2	A	26	50	20120615	25	504	9.56	-0.0198381494467655	0.0352900165348813
2	A	26	50	20120615	25	506	9.6	-0.0184703362313738	0.0359948464322325
2	A	26	50	20120615	25	508	9.64	-0.0173502805041879	0.0366190788844504
2	A	26	50	20120615	25	510	9.68	-0.0159450316415867	0.0370980178636972
2	A	26	50	20120615	25	512	9.72	-0.0144548677398463	0.0377042982889544
2	A	26	50	20120615	25	514	9.76	-0.0132489749062786	0.0381192214770868
2	A	26	50	20120615	25	516	9.8	-0.0122654035157837	0.0386155962953442
2	A	26	50	20120615	25	518	9.84	-0.0107521737908411	0.0386332951780773
2	A	26	50	20120615	25	520	9.88	-0.00973880492058702	0.0384759780613989
2	A	26	50	20120615	25	522	9.92	-0.00810439123548462	0.0385235027081624
2	A	26	50	20120615	25	524	9.96	-0.00669847910672266	0.0378945029420257
2	A	26	50	20120615	25	526	10	-0.00504317748730401	0.0374799615915551
2	A	26	50	20120615	25	528	10.04	-0.00348899213759504	0.0377248680252191
2	A	26	50	20120615	25	530	10.08	-0.00103240418480361	0.0376352210275003
2	A	26	50	20120615	25	532	10.12	0.00125086482485119	0.0377522966972613
2	A	26	50	20120615	25	534	10.16	0.00352315246619416	0.0382951425731782
2	A	26	50	20120615	25	536	10.2	0.00532481811825061	0.0380240802596782
2	A	26	50	20120615	25	538	10.24	0.00694047933151591	0.0375404970030925
2	A	26	50	20120615	25	540	10.28	0.00882501789832741	0.0376856377409989
2	A	26	50	20120615	25	542	10.32	0.00972679754033571	0.036715551583928
2	A	26	50	20120615	25	544	10.36	0.0106231458951576	0.035950866511763
2	A	26	50	20120615	25	546	10.4	0.0127843138271575	0.0345120788674233
2	A	26	50	20120615	25	548	10.44	0.0139157836720053	0.0340216720303992
2	A	26	50	20120615	25	550	10.48	0.015352751930597	0.0333449849829393
2	A	26	50	20120615	25	552	10.52	0.0168512950476944	0.0331565693100243
2	A	26	50	20120615	25	554	10.56	0.0184540374200674	0.0335941128440869
2	A	26	50	20120615	25	556	10.6	0.0201763303359357	0.0337061963399728
2	A	26	50	20120615	25	558	10.64	0.0214322509742724	0.0340090218900838
2	A	26	50	20120615	25	560	10.68	0.0228405389818191	0.0347354892549392
2	A	26	50	20120615	25	562	10.72	0.0238121814809154	0.0359705855985699
2	A	26	50	20120615	25	564	10.76	0.0242892027865716	0.0366322890533365
2	A	26	50	20120615	25	566	10.8	0.0249156569682961	0.0371099113997568
2	A	26	50	20120615	25	568	10.84	0.0251131943186883	0.0385825602665271
2	A	26	50	20120615	25	570	10.88	0.0250185339338909	0.0393146067038861
2	A	26	50	20120615	25	572	10.92	0.0252268617337641	0.0401212599777281
2	A	26	50	20120615	25	574	10.96	0.0257784403784286	0.0409085173125621
2	A	26	50	20120615	25	576	11	0.0262297088551141	0.0425558003410821
2	A	26	50	20120615	25	578	11.04	0.0259088237978116	0.0438990203826241
2	A	26	50	20120615	25	580	11.08	0.0260885491283858	0.0456064216296806
2	A	26	50	20120615	25	582	11.12	0.0262453641992495	0.0463234491190072
2	A	26	50	20120615	25	584	11.16	0.0266243097943552	0.0478193264435395
2	A	26	50	20120615	25	586	11.2	0.0267320233703334	0.0478480844763304
2	A	26	50	20120615	25	588	11.24	0.0263503907694592	0.0478883259232477
2	A	26	50	20120615	25	590	11.28	0.0265917758113528	0.0480094038173903
2	A	26	50	20120615	25	592	11.32	0.0268006622255831	0.0472970573749551
2	A	26	50	20120615	25	594	11.36	0.0268006622255831	0.0472970573749551
2	A	26	50	20120615	25	596	11.4	0.0268006622255831	0.0472970573749551
2	A	26	50	20120615	25	598	11.44	0.0268619188860373	0.0469993442068721
2	A	26	50	20120615	25	600	11.48	0.0267762953259035	0.0464006298241737
2	A	26	50	20120615	25	602	11.52	0.0270329397321351	0.0462909222070726
2	A	26	50	20120615	25	604	11.56	0.0272599563642351	0.0460087512460401
2	A	26	50	20120615	25	606	11.6	0.027603037503399	0.0454822466078364
2	A	26	50	20120615	25	608	11.64	0.0277625961485737	0.0451006564333691
2	A	26	50	20120615	25	610	11.68	0.029086823301973	0.0444525647841404
2	A	26	50	20120615	25	612	11.72	0.0295892792385485	0.0439502502689211
2	A	26	50	20120615	25	614	11.76	0.0301711574087869	0.0429110154326112
2	A	26	50	20120615	25	616	11.8	0.0307626098048426	0.0418295380371932
2	A	26	50	20120615	25	618	11.84	0.0314830809041936	0.0401768173575259
2	A	26	50	20120615	25	620	11.88	0.032423108659103	0.0385452391706161
2	A	26	50	20120615	25	622	11.92	0.033480304007655	0.0372836899623012
2	A	26	50	20120615	25	624	11.96	0.0343436106768057	0.0366195045627326
2	A	26	50	20120615	25	626	12	0.0351787744960651	0.0350161399363921
2	A	26	50	20120615	25	628	12.04	0.0366386671565028	0.0335867942889017
2	A	26	50	20120615	25	630	12.08	0.0368855181338151	0.0321645904199012
2	A	26	50	20120615	25	632	12.12	0.0383682503432851	0.0302315726121715
2	A	26	50	20120615	25	634	12.16	0.0390272031526729	0.0285582044144935
2	A	26	50	20120615	25	636	12.2	0.0401642308568208	0.0270860080960631
2	A	26	50	20120615	25	638	12.24	0.0412768633770179	0.0253444748046788
2	A	26	50	20120615	25	640	12.28	0.0425693131516706	0.0236870165095775
2	A	26	50	20120615	25	642	12.32	0.0438001032150039	0.0219424426590341
2	A	26	50	20120615	25	644	12.36	0.0449804765648386	0.0205384821449882
2	A	26	50	20120615	25	646	12.4	0.0449541014819004	0.020594979976805
2	A	26	50	20120615	25	648	12.44	0.0445346457393005	0.0208851765998039
2	A	26	50	20120615	25	650	12.48	0.0445363427955754	0.0202790446669708
2	A	26	50	20120615	25	652	12.52	0.044635620587654	0.0210128800844862
2	A	26	50	20120615	25	654	12.56	0.0445522526981521	0.0209603420506441
2	A	26	50	20120615	25	656	12.6	0.0447276151798863	0.0211398057517092
2	A	26	50	20120615	25	658	12.64	0.0451035131447651	0.0212663778655416
2	A	26	50	20120615	25	660	12.68	0.0453701631119506	0.0214139510507752
2	A	26	50	20120615	25	662	12.72	0.0452791584692119	0.0210723477647840
2	A	26	50	20120615	25	664	12.76	0.0456066903302575	0.0209942831761410
2	A	26	50	20120615	25	666	12.8	0.0456334896772644	0.0208023036850489
2	A	26	50	20120615	25	668	12.84	0.0455982050488832	0.0211325932625411
2	A	26	50	20120615	25	670	12.88	0.0457838912896228	0.0208308000883307
2	A	26	50	20120615	25	672	12.92	0.0445108162407746	0.0210539629884732
2	A	26	50	20120615	25	674	12.96	0.0441554950832283	0.0212148297811931
2	A	26	50	20120615	25	676	13	0.0436211344886856	0.0216234667900408
2	A	26	50	20120615	25	678	13.04	0.0433320692365366	0.0211802522595931
2	A	26	50	20120615	25	680	13.08	0.0433462820828384	0.0203846864200801
2	A	26	50	20120615	25	682	13.12	0.0430332459108071	0.0191797057542601
2	A	26	50	20120615	25	684	13.16	0.0429168561346238	0.0183003477611765
2	A	26	50	20120615	25	686	13.2	0.0430441353552374	0.0164789821141962
2	A	26	50	20120615	25	688	13.24	0.0425107647101884	0.0149693798470411
2	A	26	50	20120615	25	690	13.28	0.0428131942805019	0.0135487316129592
2	A	26	50	20120615	25	692	13.32	0.0423526556339151	0.0127229016032114
2	A	26	50	20120615	25	694	13.36	0.0423817177226219	0.01125487721479
2	A	26	50	20120615	25	696	13.4	0.0418990466337839	0.0092506537541948
2	A	26	50	20120615	25	698	13.44	0.0420271036718568	0.007949223723421
2	A	26	50	20120615	25	700	13.48	0.0420008700102748	0.0055642232611569
2	A	26	50	20120615	25	702	13.52	0.0420351646891623	0.0045838197090418
2	A	26	50	20120615	25	704	13.56	0.0421335232424254	0.00208087383567570
2	A	26	50	20120615	25	706	13.6	0.0424177094577842	-0.000432678639408098
2	A	26	50	20120615	25	708	13.64	0.0419206841012882	-0.0022272449393814
2	A	26	50	20120615	25	710	13.68	0.0417393112119139	-0.0037587675167534
2	A	26	50	20120615	25	712	13.72	0.0419860207678699	-0.0065113220838782
2	A	26	50	20120615	25	714	13.76	0.0416190394195018	-0.0091912497135075
2	A	26	50	20120615	25	716	13.8	0.0417256004114267	-0.0115312781844881
2	A	26	50	20120615	25	718	13.84	0.0417476974983387	-0.013908394406142
2	A	26	50	20120615	25	720	13.88	0.041492219818296	-0.0157886620479951
2	A	26	50	20120615	25	722	13.92	0.041566713517694	-0.0179347664842353
2	A	26	50	20120615	25	724	13.96	0.0417609062530113	-0.0196767735371631
2	A	26	50	20120615	25	726	14	0.0423882881588326	-0.02142371478121
2	A	26	50	20120615	25	728	14.04	0.0426766915590345	-0.0235759611469516
2	A	26	50	20120615	25	730	14.08	0.0431649799041422	-0.0249838503462737
2	A	26	50	20120615	25	732	14.12	0.0439169313973916	-0.027185766720753
2	A	26	50	20120615	25	734	14.16	0.0441500362188775	-0.0292277072570567
2	A	26	50	20120615	25	736	14.2	0.0443500696562074	-0.0311212755774639
2	A	26	50	20120615	25	738	14.24	0.044502154182705	-0.0331837080682864
2	A	26	50	20120615	25	740	14.28	0.0448468404542622	-0.0348507405892049
2	A	26	50	20120615	25	742	14.32	0.0461995781530789	-0.0370944894008592
2	A	26	50	20120615	25	744	14.36	0.047400648518399	-0.0389650908930135
2	A	26	50	20120615	25	746	14.4	0.0483934264391849	-0.0415655467915052
2	A	26	50	20120615	25	748	14.44	0.0491018979364591	-0.0425076039428766
2	A	26	50	20120615	25	750	14.48	0.0501446965909462	-0.0438787264180041
2	A	26	50	20120615	25	752	14.52	0.0511891781595724	-0.0450961380210374
2	A	26	50	20120615	25	754	14.56	0.0520702827064056	-0.046979396724575
2	A	26	50	20120615	25	756	14.6	0.0527677021246899	-0.0479855389635253
2	A	26	50	20120615	25	758	14.64	0.0540128464556812	-0.04904075441309
2	A	26	50	20120615	25	760	14.68	0.0546239281359827	-0.0500650692963168
2	A	26	50	20120615	25	762	14.72	0.0560307170771533	-0.0509205977908744
2	A	26	50	20120615	25	764	14.76	0.0575432891927894	-0.0518206740126468
2	A	26	50	20120615	25	766	14.8	0.0585951105298044	-0.0531332763305634
2	A	26	50	20120615	25	768	14.84	0.0603431774878469	-0.0538378799537445
2	A	26	50	20120615	25	770	14.88	0.0614763938864443	-0.0548586522319976
2	A	26	50	20120615	25	772	14.92	0.0626251666342278	-0.0554012789048123
2	A	26	50	20120615	25	774	14.96	0.0632532966590236	-0.0553600475084013
2	A	26	50	20120615	25	776	15	0.0636922544066486	-0.0551134228052591
2	A	26	50	20120615	25	778	15.04	0.063752789818186	-0.0550825858785316
2	A	26	50	20120615	25	780	15.08	0.0639011337498111	-0.0550883912252051
2	A	26	50	20120615	25	782	15.12	0.064159086303588	-0.0555389596661772
2	A	26	50	20120615	25	784	15.16	0.0646149792586224	-0.0559796781096873
2	A	26	50	20120615	25	786	15.2	0.0645918073694029	-0.0560820459583997
2	A	26	50	20120615	25	788	15.24	0.0641747911451981	-0.0561624793547597
2	A	26	50	20120615	25	790	15.28	0.0646415240471881	-0.0561977922674121
2	A	26	50	20120615	25	792	15.32	0.0644733811256897	-0.0565738245825793
2	A	26	50	20120615	25	794	15.36	0.0648842738051694	-0.0564047624222654
2	A	26	50	20120615	25	796	15.4	0.0648216524286276	-0.0561887837270198
2	A	26	50	20120615	25	798	15.44	0.0646823736059372	-0.0564100869363278
2	A	26	50	20120615	25	800	15.48	0.0646686486633144	-0.0559910625288644
2	A	26	50	20120615	25	802	15.52	0.0638317241481698	-0.0554222587630101
2	A	26	50	20120615	25	804	15.56	0.0638632469684751	-0.0555561989295025
2	A	26	50	20120615	25	806	15.6	0.0638310382545921	-0.0550453496354343
2	A	26	50	20120615	25	808	15.64	0.0632692984854819	-0.0547628039078078
2	A	26	50	20120615	25	810	15.68	0.0626056434159992	-0.0545779308398665
2	A	26	50	20120615	25	812	15.72	0.0622296747404423	-0.0543952851582861
2	A	26	50	20120615	25	814	15.76	0.0618281370836778	-0.0540190053557454
2	A	26	50	20120615	25	816	15.8	0.061696919278293	-0.0536340352108641
2	A	26	50	20120615	25	818	15.84	0.0609498256086303	-0.0538165748264274
2	A	26	50	20120615	25	820	15.88	0.0605292172819771	-0.0538071208087629
2	A	26	50	20120615	25	822	15.92	0.0599460097509901	-0.0537684986363745
2	A	26	50	20120615	25	824	15.96	0.0588001714963485	-0.0536005324915714
2	A	26	50	20120615	25	826	16	0.0581326626949084	-0.0530160380262426
2	A	26	50	20120615	25	828	16.04	0.0575350160434496	-0.0524738285464288
2	A	26	50	20120615	25	830	16.08	0.0566796289702482	-0.0517475591714721
2	A	26	50	20120615	25	832	16.12	0.0554248679870327	-0.0513527814555356
2	A	26	50	20120615	25	834	16.16	0.0543760872091768	-0.0502569073660527
2	A	26	50	20120615	25	836	16.2	0.0537118310989301	-0.0488534418267537
2	A	26	50	20120615	25	838	16.24	0.0522654441780131	-0.0488887264551349
2	A	26	50	20120615	25	840	16.28	0.0503747820664765	-0.0476437942561778
2	A	26	50	20120615	25	842	16.32	0.0478369051181198	-0.0472326116629179
2	A	26	50	20120615	25	844	16.36	0.0458177617044416	-0.0467177672155359
2	A	26	50	20120615	25	846	16.4	0.0429325539051662	-0.0460781891319527
2	A	26	50	20120615	25	848	16.44	0.0403617257808062	-0.0455873863151311
2	A	26	50	20120615	25	850	16.48	0.0388509921428012	-0.0456392172421921
2	A	26	50	20120615	25	852	16.52	0.0367868060271614	-0.0444113970273398
2	A	26	50	20120615	25	854	16.56	0.0346718496446324	-0.0444593388671042
2	A	26	50	20120615	25	856	16.6	0.0325170124396446	-0.0445559296534143
2	A	26	50	20120615	25	858	16.64	0.0307773176258913	-0.045299452433832
2	A	26	50	20120615	25	860	16.68	0.0285742557384265	-0.0457759009829955
2	A	26	50	20120615	25	862	16.72	0.027056733875322	-0.0467312729550566
2	A	26	50	20120615	25	864	16.76	0.0253465961250224	-0.0477652752011857
2	A	26	50	20120615	25	866	16.8	0.0239704956181552	-0.0484926759469923
2	A	26	50	20120615	25	868	16.84	0.0218286691779412	-0.0501369820559635
2	A	26	50	20120615	25	870	16.88	0.0205604731658831	-0.0516769899147097
2	A	26	50	20120615	25	872	16.92	0.0187115303544365	-0.0525497011040501
2	A	26	50	20120615	25	874	16.96	0.0173371976145223	-0.0535670863408213
2	A	26	50	20120615	25	876	17	0.0160695672878892	-0.0538620205792542
2	A	26	50	20120615	25	878	17.04	0.0145669653778678	-0.0552451214432551
2	A	26	50	20120615	25	880	17.08	0.0127907131435272	-0.0568030191035653
2	A	26	50	20120615	25	882	17.12	0.0115535591191632	-0.0581415722403514
2	A	26	50	20120615	25	884	17.16	0.0107927122226065	-0.059001272664918
2	A	26	50	20120615	25	886	17.2	0.0102780091965808	-0.0607189057470983
2	A	26	50	20120615	25	888	17.24	0.00949934320913821	-0.0627318973317801
2	A	26	50	20120615	25	890	17.28	0.009748951902897	-0.0639489695235584
2	A	26	50	20120615	25	892	17.32	0.00881684374393691	-0.0654790071766899
2	A	26	50	20120615	25	894	17.36	0.0091681343928304	-0.0662281161006789
2	A	26	50	20120615	25	896	17.4	0.00895805296813991	-0.0686415422555467
2	A	26	50	20120615	25	898	17.44	0.009088019194522	-0.0704504628231781
2	A	26	50	20120615	25	900	17.48	0.00889512046461431	-0.071537993052643
2	A	26	50	20120615	25	902	17.52	0.00917343769368931	-0.0723626209808628
2	A	26	50	20120615	25	904	17.56	0.0089726193678323	-0.0725651363629946
2	A	26	50	20120615	25	906	17.6	0.0086141162297707	-0.072783490937025
2	A	26	50	20120615	25	908	17.64	0.00875681037821421	-0.0727570451434087
2	A	26	50	20120615	25	910	17.68	0.0087986003889823	-0.0726923448729301
2	A	26	50	20120615	25	912	17.72	0.00839675160523401	-0.0719643784416985
2	A	26	50	20120615	25	914	17.76	0.00880991409748131	-0.0712497056179533
2	A	26	50	20120615	25	916	17.8	0.0083411023015546	-0.0710661406975573
2	A	26	50	20120615	25	918	17.84	0.00833933453460161	-0.0704931720727618
2	A	26	50	20120615	25	920	17.88	0.00770583756933661	-0.0697545990398125
2	A	26	50	20120615	25	922	17.92	0.0075309700623492	-0.0691021516128116
2	A	26	50	20120615	25	924	17.96	0.00728963451793021	-0.0671221819148112
2	A	26	50	20120615	25	926	18	0.00714573828795881	-0.0663215249064737
2	A	26	50	20120615	25	928	18.04	0.00723440947831961	-0.0656582587457207
2	A	26	50	20120615	25	930	18.08	0.00724487465868111	-0.0647759309041561
2	A	26	50	20120615	25	932	18.12	0.00781833825822341	-0.0632010626810974
2	A	26	50	20120615	25	934	18.16	0.00746181501914911	-0.0615926775966105
2	A	26	50	20120615	25	936	18.2	0.00751350452485391	-0.0599565032156229
2	A	26	50	20120615	25	938	18.24	0.00756385052767441	-0.0577141261911242
2	A	26	50	20120615	25	940	18.28	0.0078215909494169	-0.0543247512568627
2	A	26	50	20120615	25	942	18.32	0.00801689384238061	-0.0523346699318913
2	A	26	50	20120615	25	944	18.36	0.0076939581754127	-0.0505869141008325
2	A	26	50	20120615	25	946	18.4	0.00841195440102951	-0.0488427645143577
2	A	26	50	20120615	25	948	18.44	0.0088869180259525	-0.0463290706179177
2	A	26	50	20120615	25	950	18.48	0.00913475895275841	-0.0437701218874817
2	A	26	50	20120615	25	952	18.52	0.00914190073124841	-0.0408737418010635
2	A	26	50	20120615	25	954	18.56	0.0101281025589693	-0.0382470522409898
2	A	26	50	20120615	25	956	18.6	0.010403237807529	-0.0363806438920479
2	A	26	50	20120615	25	958	18.64	0.0108917778826507	-0.0344179275995084
2	A	26	50	20120615	25	960	18.68	0.0116812626038455	-0.0320699795325785
2	A	26	50	20120615	25	962	18.72	0.0116421595988459	-0.0302015912846493
2	A	26	50	20120615	25	964	18.76	0.0119739341005786	-0.0290877566829242
2	A	26	50	20120615	25	966	18.8	0.0124399881800587	-0.0275997918832734
2	A	26	50	20120615	25	968	18.84	0.0123949454780971	-0.0261689613115424
2	A	26	50	20120615	25	970	18.88	0.0120761110304601	-0.0245105837776256
2	A	26	50	20120615	25	972	18.92	0.0119689843531103	-0.0226783993968931
2	A	26	50	20120615	25	974	18.96	0.0110800097078026	-0.0209158650341075
2	A	26	50	20120615	25	976	19	0.0105691957690734	-0.0192933378139969
2	A	26	50	20120615	25	978	19.04	0.0100168746622886	-0.0175465719324317
2	A	26	50	20120615	25	980	19.08	0.0097247688509804	-0.015901346584645
2	A	26	50	20120615	25	982	19.12	0.0089965195770364	-0.0149664807092383
2	A	26	50	20120615	25	984	19.16	0.00795070864766151	-0.0137700560354706
2	A	26	50	20120615	25	986	19.2	0.00678058834615404	-0.0131379025730899
2	A	26	50	20120615	25	988	19.24	0.00601995358163167	-0.0125072340349496
2	A	26	50	20120615	25	990	19.28	0.00626857232589686	-0.0126182497995959
2	A	26	50	20120615	25	992	19.32	0.00620217499914344	-0.0124771819967491
2	A	26	50	20120615	25	994	19.36	0.00617403214925222	-0.0124477663546518
2	A	26	50	20120615	25	996	19.4	0.0063327776216286	-0.0117463871383928
2	A	26	50	20120615	25	998	19.44	0.00647907801465609	-0.0114757773732328
2	A	26	50	20120615	25	1000	19.48	0.00637407265764989	-0.0099865397813758
2	A	26	50	20120615	25	1002	19.52	0.00552024121936714	-0.0082766848737886
2	A	26	50	20120615	25	1004	19.56	0.00499832570417334	-0.0068700373539742
2	A	26	50	20120615	25	1006	19.6	0.00431575552829397	-0.0049042097915975
2	A	26	50	20120615	25	1008	19.64	0.00406996521115353	-0.0030802985602049
2	A	26	50	20120615	25	1010	19.68	0.00374674670147316	-0.00183925544854440
2	A	26	50	20120615	25	1012	19.72	0.00344120586132245	-0.000108470180234098
2	A	26	50	20120615	25	1014	19.76	0.00280516331164515	0.0008056067558058
2	A	26	50	20120615	25	1016	19.8	0.00218156584131673	0.0021586555816063
2	A	26	50	20120615	25	1018	19.84	0.00179124289810176	0.0030101535675111
2	A	26	50	20120615	25	1020	19.88	0.00215031172158829	0.0034102345843064
2	A	26	50	20120615	25	1022	19.92	0.00191470374209693	0.0036978856228931
2	A	26	50	20120615	25	1024	19.96	0.00200394768895048	0.0044566182701741
2	A	26	50	20120615	25	1026	20	0.00237117652469191	0.0053868455250963
2	A	26	50	20120615	25	1028	20.04	0.0022405456179355	0.0054550530452095
2	A	26	50	20120615	25	1030	20.08	0.00197540178819398	0.0058494984209588
2	A	26	50	20120615	25	1032	20.12	0.00230962287938962	0.0059256255370213
2	A	26	50	20120615	25	1034	20.16	0.00255718096348303	0.0064291562759043
2	A	26	50	20120615	25	1036	20.2	0.00243741121688565	0.0067610863411289
2	A	26	50	20120615	25	1038	20.24	0.0027834975598696	0.0072576450071493
2	A	26	50	20120615	25	1040	20.28	0.00319550039699575	0.0078673549002952
2	A	26	50	20120615	25	1042	20.32	0.0027836814076327	0.0082943059747757
2	A	26	50	20120615	25	1044	20.36	0.00295610232515723	0.0088051481977761
2	A	26	50	20120615	25	1046	20.4	0.00272533095604919	0.0091996006445932
2	A	26	50	20120615	25	1048	20.44	0.00279640932969406	0.0091829977773709
2	A	26	50	20120615	25	1050	20.48	0.00259436770910563	0.0101619659027203
2	A	26	50	20120615	25	1052	20.52	0.00293413958853358	0.0104723221400508
2	A	26	50	20120615	25	1054	20.56	0.00279788718286674	0.0103792032480364
2	A	26	50	20120615	25	1056	20.6	0.00304283604293757	0.0110020299719733
2	A	26	50	20120615	25	1058	20.64	0.00323184568554874	0.0114873173559016
2	A	26	50	20120615	25	1060	20.68	0.00377165807337436	0.0125321454068507
2	A	26	50	20120615	25	1062	20.72	0.00401493816144159	0.0131972854005738
2	A	26	50	20120615	25	1064	20.76	0.00409544226847968	0.0143863915191562
2	A	26	50	20120615	25	1066	20.8	0.00411120792127302	0.0154622516583044
2	A	26	50	20120615	25	1068	20.84	0.00400056197347329	0.0157033206234669
2	A	26	50	20120615	25	1070	20.88	0.00337852508781095	0.0159422993809841
2	A	26	50	20120615	25	1072	20.92	0.0033407238663955	0.0161684045524431
2	A	26	50	20120615	25	1074	20.96	0.00266581660670384	0.0162845800752717
2	A	26	50	20120615	25	1076	21	0.00246011429430921	0.0163627387091166
2	A	26	50	20120615	25	1078	21.04	0.0018154613053574	0.0164754395092225
2	A	26	50	20120615	25	1080	21.08	0.00139790060893112	0.0163556697626251
2	A	26	50	20120615	25	1082	21.12	0.00117236183000386	0.0163058187345514
2	A	26	50	20120615	25	1084	21.16	0.00098178948140627	0.0163109735429863
2	A	26	50	20120615	25	1086	21.2	0.00109508212988798	0.0162999851036067
2	A	26	50	20120615	25	1088	21.24	0.000191074394412230	0.0164153707881607
2	A	26	50	20120615	25	1090	21.28	0.00025212599389987	0.0168259169853176
2	A	26	50	20120615	25	1092	21.32	-2.20688026408302e-05	0.0172686718963575
2	A	26	50	20120615	25	1094	21.36	-0.00019538067470966	0.0174499033643757
2	A	26	50	20120615	25	1096	21.4	-0.00065259591942488	0.0179640124207051
2	A	26	50	20120615	25	1098	21.44	-0.00069570821987382	0.0188195479863306
2	A	26	50	20120615	25	1100	21.48	-0.00066080825758158	0.0194586989774180
2	A	26	50	20120615	25	1102	21.52	-6.654794049781e-05	0.0199320440349188
2	A	26	50	20120615	25	1104	21.56	4.25791419359301e-05	0.0212823697925049
2	A	26	50	20120615	25	1106	21.6	0.00086621994908914	0.0222656894529857
2	A	26	50	20120615	25	1108	21.64	0.00111268201767172	0.0243953183012243
2	A	26	50	20120615	25	1110	21.68	0.00155587250648888	0.0271047209699205
2	A	26	50	20120615	25	1112	21.72	0.0011667827575003	0.0289327164500812
2	A	26	50	20120615	25	1114	21.76	0.00032340235744348	0.0292165915384563
2	A	26	50	20120615	25	1116	21.8	-0.00034637625676423	0.0296881964061687
2	A	26	50	20120615	25	1118	21.84	-0.00163922201121447	0.0288902122614641
2	A	26	50	20120615	25	1120	21.88	-0.00189642503180326	0.0289520275362754
2	A	26	50	20120615	25	1122	21.92	-0.00232625403088313	0.0285150850429768
2	A	26	50	20120615	25	1124	21.96	-0.00343114373182617	0.0275028828989117
2	A	26	50	20120615	25	1126	22	-0.00369937054713366	0.0273566885719014
2	A	26	50	20120615	25	1128	22.04	-0.00411676860900027	0.0262880310224263
2	A	26	50	20120615	25	1130	22.08	-0.00396317087399093	0.0261000820399869
2	A	26	50	20120615	25	1132	22.12	-0.00553913935520113	0.0249247744031326
2	A	26	50	20120615	25	1134	22.16	-0.00648793099155655	0.0237412091732877
2	A	26	50	20120615	25	1136	22.2	-0.00740241097846168	0.0230023038001512
2	A	26	50	20120615	25	1138	22.24	-0.00847529702648822	0.0214979129099733
2	A	26	50	20120615	25	1140	22.28	-0.0089417258725623	0.0196313560686074
2	A	26	50	20120615	25	1142	22.32	-0.0092994653353002	0.0189210814490411
2	A	26	50	20120615	25	1144	22.36	-0.00922595592854161	0.0175477259306986
2	A	26	50	20120615	25	1146	22.4	-0.0085516857720598	0.0151806562821918
2	A	26	50	20120615	25	1148	22.44	-0.00836732889206884	0.0139208041301517
2	A	26	50	20120615	25	1150	22.48	-0.00885752359705861	0.0112926579301088
2	A	26	50	20120615	25	1152	22.52	-0.00954697392191892	0.0091695203221215
2	A	26	50	20120615	25	1154	22.56	-0.0111172388798321	0.0080663559617246
2	A	26	50	20120615	25	1156	22.6	-0.0127116161789837	0.0074370238554007
2	A	26	50	20120615	25	1158	22.64	-0.0137091599994748	0.0075474315082152
2	A	26	50	20120615	25	1160	22.68	-0.01453907001535	0.0077738965970258
2	A	26	50	20120615	25	1162	22.72	-0.0142854803104131	0.0081832902101294
2	A	26	50	20120615	25	1164	22.76	-0.0144320352618818	0.0086221631049406
2	A	26	50	20120615	25	1166	22.8	-0.0142984698619835	0.0093794108279811
2	A	26	50	20120615	25	1168	22.84	-0.0143767607247965	0.010146565117026
2	A	26	50	20120615	25	1170	22.88	-0.0150278151514384	0.0107530718164532
2	A	26	50	20120615	25	1172	22.92	-0.0158169746035138	0.0122340645432415
2	A	26	50	20120615	25	1174	22.96	-0.0169740346427728	0.0141611638672126
2	A	26	50	20120615	25	1176	23	-0.01699834497391	0.0158177594920409
2	A	26	50	20120615	25	1178	23.04	-0.0175929510662097	0.0183199982586257
2	A	26	50	20120615	25	1180	23.08	-0.0176041657797594	0.0204492806245415
2	A	26	50	20120615	25	1182	23.12	-0.0171612128788207	0.0225595488891112
2	A	26	50	20120615	25	1184	23.16	-0.0168601268113914	0.0245483291376052
2	A	26	50	20120615	25	1186	23.2	-0.0170951549633222	0.0267505566390682
2	A	26	50	20120615	25	1188	23.24	-0.0165351263926225	0.0288824835843457
2	A	26	50	20120615	25	1190	23.28	-0.0160726290602518	0.0305653057996881
2	A	26	50	20120615	25	1192	23.32	-0.0148516394969057	0.0317834669359094
2	A	26	50	20120615	25	1194	23.36	-0.0145265330121196	0.0324441662990467
2	A	26	50	20120615	25	1196	23.4	-0.0133654976185368	0.0326258588006861
2	A	26	50	20120615	25	1198	23.44	-0.0125505796806363	0.032840867345428
2	A	26	50	20120615	25	1200	23.48	-0.0112444311263116	0.0327012653749387
2	A	26	50	20120615	25	1202	23.52	-0.0102170778052460	0.0332117236389569
2	A	26	50	20120615	25	1204	23.56	-0.00898607560987832	0.0330654232459294
2	A	26	50	20120615	25	1206	23.6	-0.00818070927037809	0.0330991946657989
2	A	26	50	20120615	25	1208	23.64	-0.00694370373843815	0.0319730069086065
2	A	26	50	20120615	25	1210	23.68	-0.00587828473802095	0.0322018903026088
2	A	26	50	20120615	25	1212	23.72	-0.00466143174934483	0.0315696307742108
2	A	26	50	20120615	25	1214	23.76	-0.0030376670923671	0.0312899629711837
2	A	26	50	20120615	25	1216	23.8	-0.00128943749976492	0.0303030045392070
2	A	26	50	20120615	25	1218	23.84	0.00029079059269516	0.029445609282747
2	A	26	50	20120615	25	1220	23.88	0.00133509538462613	0.0288825755082272
2	A	26	50	20120615	25	1222	23.92	0.00203538141380135	0.0280517999936519
2	A	26	50	20120615	25	1224	23.96	0.00412851365263578	0.0279840195660344
2	A	26	50	20120615	25	1226	24	0.00627203007805686	0.0277630981943883
2	A	26	50	20120615	25	1228	24.04	0.00828232051483461	0.0277220011482658
2	A	26	50	20120615	25	1230	24.08	0.0106821136509611	0.0271273102031522
2	A	26	50	20120615	25	1232	24.12	0.0119026011684925	0.0275596140759663
2	A	26	50	20120615	25	1234	24.16	0.0119600111680571	0.0278209678133606
2	A	26	50	20120615	25	1236	24.2	0.0127997358260552	0.0284706928792539
2	A	26	50	20120615	25	1238	24.24	0.0129043947007386	0.029098172365811
2	A	26	50	20120615	25	1240	24.28	0.0130211804567193	0.0307953983462862
2	A	26	50	20120615	25	1242	24.32	0.0130369277247364	0.0321921675843674
2	A	26	50	20120615	25	1244	24.36	0.0123120089237317	0.0338100208286544
2	A	26	50	20120615	25	1246	24.4	0.0120950897764671	0.0353830293608786
2	A	26	50	20120615	25	1248	24.44	0.0113395320386337	0.0360756545951864
2	A	26	50	20120615	25	1250	24.48	0.0110388730637003	0.0360869654752583
2	A	26	50	20120615	25	1252	24.52	0.0105844685684403	0.0363117016879889
2	A	26	50	20120615	25	1254	24.56	0.0105473900101552	0.036201560614431
2	A	26	50	20120615	25	1256	24.6	0.0109799441987698	0.0359009525511858
2	A	26	50	20120615	25	1258	24.64	0.0110467756890868	0.0350564450229198
2	A	26	50	20120615	25	1260	24.68	0.0109039047639481	0.034445115855245
2	A	26	50	20120615	25	1262	24.72	0.0104629741884036	0.0340785304866744
2	A	26	50	20120615	25	1264	24.76	0.00916386346787201	0.0335244557550723
2	A	26	50	20120615	25	1266	24.8	0.00810938340935981	0.0328711315156628
2	A	26	50	20120615	25	1268	24.84	0.00613156755861484	0.0316676739578494
2	A	26	50	20120615	25	1270	24.88	0.00434525524538762	0.0304996941392793
2	A	26	50	20120615	25	1272	24.92	0.00189390773166224	0.0297829062884408
2	A	26	50	20120615	25	1274	24.96	4.67114739651801e-05	0.029578248372762
2	A	26	50	20120615	25	1276	25	-0.00148634552512194	0.0289832392295970
2	A	26	50	20120615	25	1278	25.04	-0.00235465851028339	0.0295198201394326
2	A	26	50	20120615	25	1280	25.08	-0.00285895999555782	0.0293818848196265
2	A	26	50	20120615	25	1282	25.12	-0.00426312557057026	0.0294178977679923
2	A	26	50	20120615	25	1284	25.16	-0.00462795024325565	0.0294514711979631
2	A	26	50	20120615	25	1286	25.2	-0.00480170052152881	0.0296264518420355
2	A	26	50	20120615	25	1288	25.24	-0.00429611210191261	0.0295086832076289
2	A	26	50	20120615	25	1290	25.28	-0.00444517021138674	0.0291572794216504
2	A	26	50	20120615	25	1292	25.32	-0.00450625009514563	0.0292596543414306
2	A	26	50	20120615	25	1294	25.36	-0.00553467326877116	0.0288492566366977
2	A	26	50	20120615	25	1296	25.4	-0.0064033327362554	0.0289240331788082
2	A	26	50	20120615	25	1298	25.44	-0.00768965684486275	0.0289814806550321
2	A	26	50	20120615	25	1300	25.48	-0.00812562282369653	0.0293008461398618
2	A	26	50	20120615	25	1302	25.52	-0.00903637706497159	0.0288974410140881
2	A	26	50	20120615	25	1304	25.56	-0.0102605217387753	0.0290836773839035
2	A	26	50	20120615	25	1306	25.6	-0.010847718059115	0.0292039696824121
2	A	26	50	20120615	25	1308	25.64	-0.0110806107485666	0.0289516174143423
2	A	26	50	20120615	25	1310	25.68	-0.0109080484096858	0.0284387104395408
2	A	26	50	20120615	25	1312	25.72	-0.0113392916223281	0.0280384526460502
2	A	26	50	20120615	25	1314	25.76	-0.0116352299523903	0.0268348720516569
2	A	26	50	20120615	25	1316	25.8	-0.0114699013158811	0.0273282558082298
2	A	26	50	20120615	25	1318	25.84	-0.0116983109483399	0.0268449624654245
2	A	26	50	20120615	25	1320	25.88	-0.0116029222435579	0.0265144041873554
2	A	26	50	20120615	25	1322	25.92	-0.0114729843014470	0.025423621266697
2	A	26	50	20120615	25	1324	25.96	-0.0118710712771194	0.0252801493007943
2	A	26	50	20120615	25	1326	26	-0.0119346118924769	0.0242907937768293
2	A	26	50	20120615	25	1328	26.04	-0.0116506873066270	0.0235492296821955
2	A	26	50	20120615	25	1330	26.08	-0.0120785505488552	0.0227888565471822
2	A	26	50	20120615	25	1332	26.12	-0.0127571397135565	0.0218009788763899
2	A	26	50	20120615	25	1334	26.16	-0.0135004291487364	0.0209169186232114
2	A	26	50	20120615	25	1336	26.2	-0.0143535110538311	0.0207832471572959
2	A	26	50	20120615	25	1338	26.24	-0.015815086628408	0.0205848047102237
2	A	26	50	20120615	25	1340	26.28	-0.0170954024506956	0.0205163850580761
2	A	26	50	20120615	25	1342	26.32	-0.0182126099517669	0.0204545627121970
2	A	26	50	20120615	25	1344	26.36	-0.0196621576399959	0.0199155847103731
2	A	26	50	20120615	25	1346	26.4	-0.0203723120514094	0.0201031872104898
2	A	26	50	20120615	25	1348	26.44	-0.0204530707168887	0.0194028757254704
2	A	26	50	20120615	25	1350	26.48	-0.0206291049500651	0.0196019616397135
2	A	26	50	20120615	25	1352	26.52	-0.0205394155259394	0.0195718106065637
2	A	26	50	20120615	25	1354	26.56	-0.0199658387893121	0.0187688484301195
2	A	26	50	20120615	25	1356	26.6	-0.0200117795168858	0.0184941869431032
2	A	26	50	20120615	25	1358	26.64	-0.0195996069741322	0.0182459217522286
2	A	26	50	20120615	25	1360	26.68	-0.0190057079886136	0.017927935832729
2	A	26	50	20120615	25	1362	26.72	-0.0189014380226598	0.0171321154347748
2	A	26	50	20120615	25	1364	26.76	-0.0183640156557546	0.0167088201023531
2	A	26	50	20120615	25	1366	26.8	-0.0174362632745666	0.0157806434570964
2	A	26	50	20120615	25	1368	26.84	-0.0170765792681805	0.0148798813417463
2	A	26	50	20120615	25	1370	26.88	-0.0166361295252472	0.013046148397163
2	A	26	50	20120615	25	1372	26.92	-0.0169397187506818	0.0120292864194099
2	A	26	50	20120615	25	1374	26.96	-0.0162649691758023	0.0112514406758334
2	A	26	50	20120615	25	1376	27	-0.0160537364398507	0.0103292827820768
2	A	26	50	20120615	25	1378	27.04	-0.0151660220002484	0.010400687980476
2	A	26	50	20120615	25	1380	27.08	-0.0143745686937748	0.0098504995077432
2	A	26	50	20120615	25	1382	27.12	-0.0146342465880977	0.0091018431320941
2	A	26	50	20120615	25	1384	27.16	-0.0142058105893768	0.0087769275661389
2	A	26	50	20120615	25	1386	27.2	-0.0143274965953512	0.0075661415536454
2	A	26	50	20120615	25	1388	27.24	-0.0145860289766886	0.0076295124633753
2	A	26	50	20120615	25	1390	27.28	-0.0143968708416534	0.0071552488741657
2	A	26	50	20120615	25	1392	27.32	-0.0145816590567809	0.0073288648021504
2	A	26	50	20120615	25	1394	27.36	-0.0147584781784844	0.0070166488739853
2	A	26	50	20120615	25	1396	27.4	-0.014578950837809	0.0068075644698563
2	A	26	50	20120615	25	1398	27.44	-0.0144615923253354	0.0070286272628586
2	A	26	50	20120615	25	1400	27.48	-0.0141462580562653	0.006620662005453
2	A	26	50	20120615	25	1402	27.52	-0.0143520756270652	0.0066214186097089
2	A	26	50	20120615	25	1404	27.56	-0.0141313451742501	0.0063726867283587
2	A	26	50	20120615	25	1406	27.6	-0.0142244994216036	0.0059373493674534
2	A	26	50	20120615	25	1408	27.64	-0.0142436549443059	0.0057841122569025
2	A	26	50	20120615	25	1410	27.68	-0.0142328503526894	0.0062927483067456
2	A	26	50	20120615	25	1412	27.72	-0.0140379292973875	0.0059788918908481
2	A	26	50	20120615	25	1414	27.76	-0.0143989992330648	0.0056348349443262
2	A	26	50	20120615	25	1416	27.8	-0.0142711755402297	0.0057462961862446
2	A	26	50	20120615	25	1418	27.84	-0.0139849740705444	0.0056491750698487
2	A	26	50	20120615	25	1420	27.88	-0.0139275428577765	0.0050718789515523
2	A	26	50	20120615	25	1422	27.92	-0.013376826883385	0.0044948586049007
2	A	26	50	20120615	25	1424	27.96	-0.0126914919199911	0.0045440661658034
2	A	26	50	20120615	25	1426	28	-0.0119094247489310	0.0044664187701614
2	A	26	50	20120615	25	1428	28.04	-0.0111331982798835	0.0039607313555958
2	A	26	50	20120615	25	1430	28.08	-0.0098150098183955	0.00294744733815550
2	A	26	50	20120615	25	1432	28.12	-0.00886803827489485	0.0018740451021787
2	A	26	50	20120615	25	1434	28.16	-0.00808710954575243	0.000694308148447002
2	A	26	50	20120615	25	1436	28.2	-0.00708570492223604	5.01338707861003e-05
2	A	26	50	20120615	25	1438	28.24	-0.00568181511886827	-0.00103697209461010
2	A	26	50	20120615	25	1440	28.28	-0.00519348717578084	-0.00199128340649950
2	A	26	50	20120615	25	1442	28.32	-0.00467121810719645	-0.0025704038602913
2	A	26	50	20120615	25	1444	28.36	-0.00448524902374439	-0.00360178981133
2	A	26	50	20120615	25	1446	28.4	-0.00435931330601507	-0.003354514569949
2	A	26	50	20120615	25	1448	28.44	-0.00477586991081206	-0.0038810969898986
2	A	26	50	20120615	25	1450	28.48	-0.00460715423282095	-0.0052171045422725
2	A	26	50	20120615	25	1452	28.52	-0.00499323453534881	-0.0053521619374791
2	A	26	50	20120615	25	1454	28.56	-0.00552646375904159	-0.0057422727486598
2	A	26	50	20120615	25	1456	28.6	-0.00570918015130019	-0.0069326163041092
2	A	26	50	20120615	25	1458	28.64	-0.0063551221959141	-0.0069679009324904
2	A	26	50	20120615	25	1460	28.68	-0.00752899016336189	-0.0091860241943945
2	A	26	50	20120615	25	1462	28.72	-0.00747213877815449	-0.0100652407661218
2	A	26	50	20120615	25	1464	28.76	-0.00853074834026887	-0.0117066477372902
2	A	26	50	20120615	25	1466	28.8	-0.0090414915683199	-0.0121297097244741
2	A	26	50	20120615	25	1468	28.84	-0.00916375033078707	-0.0130450594527201
2	A	26	50	20120615	25	1470	28.88	-0.0101102127574053	-0.0130329679267618
2	A	26	50	20120615	25	1472	28.92	-0.0105420428686759	-0.0128091686305162
2	A	26	50	20120615	25	1474	28.96	-0.0118410687363937	-0.013068888951246
2	A	26	50	20120615	25	1476	29	-0.0124582315350133	-0.0119940866438425
2	A	26	50	20120615	25	1478	29.04	-0.0130053907622955	-0.0118983443856698
2	A	26	50	20120615	25	1480	29.08	-0.0132246645751414	-0.0114375228963706
2	A	26	50	20120615	25	1482	29.12	-0.0140695864679812	-0.0103596800298079
2	A	26	50	20120615	25	1484	29.16	-0.0145443379608699	-0.0100239457301005
2	A	26	50	20120615	25	1486	29.2	-0.0159688045715702	-0.0086980498046976
2	A	26	50	20120615	25	1488	29.24	-0.0163594810681757	-0.0078217323707732
2	A	26	50	20120615	25	1490	29.28	-0.0165023166379754	-0.0063462833611493
2	A	26	50	20120615	25	1492	29.32	-0.0179986252976443	-0.0051745367140451
2	A	26	50	20120615	25	1494	29.36	-0.018588536200917	-0.0030910748675502
2	A	26	50	20120615	25	1496	29.4	-0.0196836607572118	-0.0011552003484245
2	A	26	50	20120615	25	1498	29.44	-0.0197207060814782	0.000595447549369302
2	A	26	50	20120615	25	1500	29.48	-0.0200923048371273	0.0033096910710895
2	A	26	50	20120615	25	1502	29.52	-0.020186447619761	0.0048436446815752
2	A	26	50	20120615	25	1504	29.56	-0.0200795062043879	0.0076760047342383
2	A	26	50	20120615	25	1506	29.6	-0.0198500217696216	0.0097017666673884
2	A	26	50	20120615	25	1508	29.64	-0.0191371449971005	0.0123234640535869
2	A	26	50	20120615	25	1510	29.68	-0.0181238397664568	0.0150008319566682
2	A	26	50	20120615	25	1512	29.72	-0.0170147569223013	0.0164417175868277
2	A	26	50	20120615	25	1514	29.76	-0.0164871704107224	0.0177024041248696
2	A	26	50	20120615	25	1516	29.8	-0.0156203847762083	0.0183888492459098
2	A	26	50	20120615	25	1518	29.84	-0.014569588744026	0.0189182954483233
2	A	26	50	20120615	25	1520	29.88	-0.0142616083854802	0.0188726517055977
2	A	26	50	20120615	25	1522	29.92	-0.0135677881407122	0.0197698500027706
2	A	26	50	20120615	25	1524	29.96	-0.0133803058487484	0.0202200083218096
2	A	26	50	20120615	25	1526	30	-0.0131688738501058	0.0206273371831121
2	A	26	50	20120615	25	1528	30.04	-0.0129527749467074	0.0217364270983354
2	A	26	50	20120615	25	1530	30.08	-0.0125979558349758	0.0227066553838692
2	A	26	50	20120615	25	1532	30.12	-0.0123096259738791	0.0232430524459417
2	A	26	50	20120615	25	1534	30.16	-0.0113947429361087	0.0235014009795161
2	A	26	50	20120615	25	1536	30.2	-0.00982059596196687	0.0239748372537917
2	A	26	50	20120615	25	1538	30.24	-0.00858661684705042	0.0247666907827035
2	A	26	50	20120615	25	1540	30.28	-0.00827781624463844	0.024540932800674
2	A	26	50	20120615	25	1542	30.32	-0.00792063539625768	0.0243903261273491
2	A	26	50	20120615	25	1544	30.36	-0.00687044747590723	0.0243254066537684
2	A	26	50	20120615	25	1546	30.4	-0.00540931737860241	0.0240389506256419
2	A	26	50	20120615	25	1548	30.44	-0.00419847691888672	0.0241472560499959
2	A	26	50	20120615	25	1550	30.48	-0.00191048867857428	0.0245064677090522
2	A	26	50	20120615	25	1552	30.52	0.000134775966707720	0.0254825430605597
2	A	26	50	20120615	25	1554	30.56	0.00161110744559449	0.0258099985540730
2	A	26	50	20120615	25	1556	30.6	0.00299061620714695	0.0253227454132929
2	A	26	50	20120615	25	1558	30.64	0.00380194345681258	0.0256668447862217
2	A	26	50	20120615	25	1560	30.68	0.00404921869819352	0.0255447274451108
2	A	26	50	20120615	25	1562	30.72	0.00479499007817534	0.025584297140586
2	A	26	50	20120615	25	1564	30.76	0.00489718115019242	0.0257592636425228
2	A	26	50	20120615	25	1566	30.8	0.00509893992806838	0.0250083657383774
2	A	26	50	20120615	25	1568	30.84	0.00576678814076345	0.0250134851914732
2	A	26	50	20120615	25	1570	30.88	0.0061262882993865	0.024003277088531
2	A	26	50	20120615	25	1572	30.92	0.00595768575848038	0.0236535420745562
2	A	26	50	20120615	25	1574	30.96	0.00689656800040426	0.0232554268146125
2	A	26	50	20120615	25	1576	31	0.00801971519843751	0.022512349511467
2	A	26	50	20120615	25	1578	31.04	0.00863886496711231	0.0225301898155563
2	A	26	50	20120615	25	1580	31.08	0.00932880319565161	0.0223266844839308
2	A	26	50	20120615	25	1582	31.12	0.0103087683415624	0.0217728077422274
2	A	26	50	20120615	25	1584	31.16	0.0100892682545465	0.0223066167934808
2	A	26	50	20120615	25	1586	31.2	0.0097962290622872	0.0219502066914915
2	A	26	50	20120615	25	1588	31.24	0.0092398138072393	0.0229432320996508
2	A	26	50	20120615	25	1590	31.28	0.00906461396006471	0.0229868676591179
2	A	26	50	20120615	25	1592	31.32	0.0088941729415275	0.0232551015454932
2	A	26	50	20120615	25	1594	31.36	0.0086488775991339	0.0237560866999638
2	A	26	50	20120615	25	1596	31.4	0.00901988238508681	0.0251100971909867
2	A	26	50	20120615	25	1598	31.44	0.0087229823898022	0.0262154465113375
2	A	26	50	20120615	25	1600	31.48	0.0086460845273482	0.0284857896090322
2	A	26	50	20120615	25	1602	31.52	0.00837324737582741	0.0296532582601103
2	A	26	50	20120615	25	1604	31.56	0.00799210974970001	0.0308255069530291
2	A	26	50	20120615	25	1606	31.6	0.00721800460099601	0.0320568273464483
2	A	26	50	20120615	25	1608	31.64	0.00623830143814766	0.0324629254883982
2	A	26	50	20120615	25	1610	31.68	0.00553279943580101	0.0334521187313569
2	A	26	50	20120615	25	1612	31.72	0.00448323376941801	0.0333705963905539
2	A	26	50	20120615	25	1614	31.76	0.00352961542217421	0.0333365279858363
2	A	26	50	20120615	25	1616	31.8	0.00228532669038805	0.0342733666891626
2	A	26	50	20120615	25	1618	31.84	0.00164920635896482	0.0347509536802438
2	A	26	50	20120615	25	1620	31.88	0.00160395152496888	0.0352691215294973
2	A	26	50	20120615	25	1622	31.92	0.00166895585136336	0.0354213404062833
2	A	26	50	20120615	25	1624	31.96	0.00172555974919734	0.0357631204689698
2	A	26	50	20120615	25	1626	32	0.0016595018336989	0.0361813175614992
2	A	26	50	20120615	25	1628	32.04	0.00223620398229902	0.0362972972157494
2	A	26	50	20120615	25	1630	32.08	0.00286015500601803	0.0360007366317197
2	A	26	50	20120615	25	1632	32.12	0.00345233572205833	0.0368494981143814
2	A	26	50	20120615	25	1634	32.16	0.00462876341605401	0.0375849457353579
2	A	26	50	20120615	25	1636	32.2	0.00603150063536845	0.0385404096313006
2	A	26	50	20120615	25	1638	32.24	0.00772245457869451	0.0390202735062172
2	A	26	50	20120615	25	1640	32.28	0.00906331995465511	0.0392503165553406
2	A	26	50	20120615	25	1642	32.32	0.0102193759022848	0.039074027763723
2	A	26	50	20120615	25	1644	32.36	0.0116939226436559	0.0389927642240019
2	A	26	50	20120615	25	1646	32.4	0.0123954270178151	0.0382629755785953
2	A	26	50	20120615	25	1648	32.44	0.0130946771355559	0.038248770510468
2	A	26	50	20120615	25	1650	32.48	0.0138428456075259	0.037302187875697
2	A	26	50	20120615	25	1652	32.52	0.0150217906016626	0.0358609062657401
2	A	26	50	20120615	25	1654	32.56	0.0155750592315342	0.035156599627407
2	A	26	50	20120615	25	1656	32.6	0.0177568372048853	0.0333872063288439
2	A	26	50	20120615	25	1658	32.64	0.0190464939077524	0.0324256471724474
2	A	26	50	20120615	25	1660	32.68	0.0212809442652341	0.0311357500532747
2	A	26	50	20120615	25	1662	32.72	0.0225992741480783	0.0301308098958524
2	A	26	50	20120615	25	1664	32.76	0.0232237908572222	0.0292394310874887
2	A	26	50	20120615	25	1666	32.8	0.0230905012289686	0.0279578000465880
2	A	26	50	20120615	25	1668	32.84	0.0229135831123157	0.0273040091167030
2	A	26	50	20120615	25	1670	32.88	0.0231006128559395	0.0254354794474175
2	A	26	50	20120615	25	1672	32.92	0.0239016234176677	0.0238616011738525
2	A	26	50	20120615	25	1674	32.96	0.0243011387490381	0.0210468919206613
2	A	26	50	20120615	25	1676	33	0.0248907950938695	0.0187613106718320
2	A	26	50	20120615	25	1678	33.04	0.0255872952733383	0.0168582034809466
2	A	26	50	20120615	25	1680	33.08	0.0265535566898297	0.0147205489707415
2	A	26	50	20120615	25	1682	33.12	0.0271034029228804	0.0120348159944388
2	A	26	50	20120615	25	1684	33.16	0.0277520319732628	0.010005773085824
2	A	26	50	20120615	25	1686	33.2	0.0286526738804601	0.0070362781582311
2	A	26	50	20120615	25	1688	33.24	0.0296195716930546	0.0049336254336947
2	A	26	50	20120615	25	1690	33.28	0.0303230156611146	0.0029350729694847
2	A	26	50	20120615	25	1692	33.32	0.0309866283041903	0.000820745911991001
2	A	26	50	20120615	25	1694	33.36	0.031427403316243	-0.0021011960845671
2	A	26	50	20120615	25	1696	33.4	0.0316049295447277	-0.00344069674444
2	A	26	50	20120615	25	1698	33.44	0.0307902364667836	-0.0052246917980346
2	A	26	50	20120615	25	1700	33.48	0.0300939130640101	-0.005629545785603
2	A	26	50	20120615	25	1702	33.52	0.0287940033128158	-0.0070150154573209
2	A	26	50	20120615	25	1704	33.56	0.0276263847551002	-0.0079849269590168
2	A	26	50	20120615	25	1706	33.6	0.026237755730284	-0.0099543734938996
2	A	26	50	20120615	25	1708	33.64	0.0248870757122005	-0.0109804914994185
2	A	26	50	20120615	25	1710	33.68	0.0230447726334292	-0.0126075512739965
2	A	26	50	20120615	25	1712	33.72	0.0216754744937971	-0.0141995880497024
2	A	26	50	20120615	25	1714	33.76	0.0201398153417552	-0.016462718658229
2	A	26	50	20120615	25	1716	33.8	0.0183689371189516	-0.0172222927625796
2	A	26	50	20120615	25	1718	33.84	0.0170822149092265	-0.0176703863298175
2	A	26	50	20120615	25	1720	33.88	0.015962157767827	-0.0176965492807214
2	A	26	50	20120615	25	1722	33.92	0.0149645008102509	-0.0177134491327918
2	A	26	50	20120615	25	1724	33.96	0.0128986176383363	-0.0178434153591739
2	A	26	50	20120615	25	1726	34	0.0110534932035081	-0.0178176766723387
2	A	26	50	20120615	25	1728	34.04	0.00867485670227471	-0.0178607394753129
2	A	26	50	20120615	25	1730	34.08	0.00689337187775329	-0.0174542944974869
2	A	26	50	20120615	25	1732	34.12	0.00460227519603076	-0.0176648001862461
2	A	26	50	20120615	25	1734	34.16	0.00212747217255596	-0.0181673409756354
2	A	26	50	20120615	25	1736	34.2	4.624478348959e-05	-0.017991907783223
2	A	26	50	20120615	25	1738	34.24	-0.00205060966544099	-0.0179719673719936
2	A	26	50	20120615	25	1740	34.28	-0.00411359369955274	-0.0181308542657262
2	A	26	50	20120615	25	1742	34.32	-0.00650870578878782	-0.0188014743370035
2	A	26	50	20120615	25	1744	34.36	-0.00855266865048565	-0.0188153336299148
2	A	26	50	20120615	25	1746	34.4	-0.0114402099021390	-0.0197724733689289
2	A	26	50	20120615	25	1748	34.44	-0.013446130419009	-0.0195354511758751
2	A	26	50	20120615	25	1750	34.48	-0.0139963302054503	-0.0198378807461886
2	A	26	50	20120615	25	1752	34.52	-0.0148143113299269	-0.0199080257388823
2	A	26	50	20120615	25	1754	34.56	-0.0154374845361866	-0.0203564021488327
2	A	26	50	20120615	25	1756	34.6	-0.0167529152812279	-0.021290419496102
2	A	26	50	20120615	25	1758	34.64	-0.0181228639590988	-0.0215379068695173
2	A	26	50	20120615	25	1760	34.68	-0.0192953884236623	-0.0215578472807468
2	A	26	50	20120615	25	1762	34.72	-0.0204694685231444	-0.021945907482262
2	A	26	50	20120615	25	1764	34.76	-0.021183717082821	-0.0232768945764894
2	A	26	50	20120615	25	1766	34.8	-0.0214142338934878	-0.0240308118265905
2	A	26	50	20120615	25	1768	34.84	-0.021943574029884	-0.0251251302811548
2	A	26	50	20120615	25	1770	34.88	-0.0219005819375879	-0.0262225600055563
2	A	26	50	20120615	25	1772	34.92	-0.0223855157681256	-0.0282758566767658
2	A	26	50	20120615	25	1774	34.96	-0.0226337809590002	-0.0292798775953726
2	A	26	50	20120615	25	1776	35	-0.0235655355645697	-0.0310235322071005
2	A	26	50	20120615	25	1778	35.04	-0.0243427166277719	-0.0325280433054311
2	A	26	50	20120615	25	1780	35.08	-0.0256052557855804	-0.0349984622668626
2	A	26	50	20120615	25	1782	35.12	-0.0266017106616285	-0.0363952810024185
2	A	26	50	20120615	25	1784	35.16	-0.0277230405952342	-0.0391835444619933
2	A	26	50	20120615	25	1786	35.2	-0.0280898875933137	-0.040539775268309
2	A	26	50	20120615	25	1788	35.24	-0.0284059643245041	-0.0423973447824861
2	A	26	50	20120615	25	1790	35.28	-0.0289111921196619	-0.0446976338523641
2	A	26	50	20120615	25	1792	35.32	-0.0287035148580274	-0.0462387730819602
2	A	26	50	20120615	25	1794	35.36	-0.0282355515902382	-0.0477092723441157
2	A	26	50	20120615	25	1796	35.4	-0.0283471330403094	-0.0487251019459683
2	A	26	50	20120615	25	1798	35.44	-0.0275397585175506	-0.051060392801515
2	A	26	50	20120615	25	1800	35.48	-0.0266922203296204	-0.0528274526477002
2	A	26	50	20120615	25	1802	35.52	-0.0258585414346015	-0.0550701125149114
2	A	26	50	20120615	25	1804	35.56	-0.0259214739381271	-0.0569063274042966
2	A	26	50	20120615	25	1806	35.6	-0.0248163367498106	-0.0594145058678434
2	A	26	50	20120615	25	1808	35.64	-0.0244825823490906	-0.0625747074943224
2	A	26	50	20120615	25	1810	35.68	-0.0240821477789046	-0.0639394942926905
2	A	26	50	20120615	25	1812	35.72	-0.0233899609508011	-0.0667951450285124
2	A	26	50	20120615	25	1814	35.76	-0.0230075576035354	-0.0686655838861071
2	A	26	50	20120615	25	1816	35.8	-0.0222872986362188	-0.0707057283711865
2	A	26	50	20120615	25	1818	35.84	-0.021836305931178	-0.0727402160020164
2	A	26	50	20120615	25	1820	35.88	-0.0214689639583516	-0.0744171197336003
2	A	26	50	20120615	25	1822	35.92	-0.0217105116348049	-0.0765630473931453
2	A	26	50	20120615	25	1824	35.96	-0.0220468823306154	-0.0777900897905384
2	A	26	50	20120615	25	1826	36	-0.0233163511348796	-0.0795990810688474
2	A	26	50	20120615	25	1828	36.04	-0.0249304637842941	-0.0820279221515454
2	A	26	50	20120615	25	1830	36.08	-0.0259057054569066	-0.0841810623002584
2	A	26	50	20120615	25	1832	36.12	-0.0276211465080652	-0.0864766137547024
2	A	26	50	20120615	25	1834	36.16	-0.0286390267195832	-0.0888181978606014
2	A	26	50	20120615	25	1836	36.2	-0.0299537503578434	-0.0901030815926954
2	A	26	50	20120615	25	1838	36.24	-0.0301619933049028	-0.0916904656057814
2	A	26	50	20120615	25	1840	36.28	-0.0310628473441345	-0.0937778448238444
2	A	26	50	20120615	25	1842	36.32	-0.0314963745116799	-0.0953525009148684
2	A	26	50	20120615	25	1844	36.36	-0.0316418970872481	-0.0966240203287984
2	A	26	50	20120615	25	1846	36.4	-0.0316767574515606	-0.0992040408413134
2	A	26	50	20120615	25	1848	36.44	-0.0314414323147817	-0.100156372254215
2	A	26	50	20120615	25	1850	36.48	-0.0305542961471051	-0.101330593775054
2	A	26	50	20120615	25	1852	36.52	-0.0299600436081959	-0.102937423224622
2	A	26	50	20120615	25	1854	36.56	-0.0295010605965277	-0.104752637042606
2	A	26	50	20120615	25	1856	36.6	-0.029453543020832	-0.106215782394237
2	A	26	50	20120615	25	1858	36.64	-0.028790842545504	-0.107998540010965
2	A	26	50	20120615	25	1860	36.68	-0.0286069240717173	-0.109429794846764
2	A	26	50	20120615	25	1862	36.72	-0.028437501286945	-0.111645584656290
2	A	26	50	20120615	25	1864	36.76	-0.0278176514825569	-0.113692375945113
2	A	26	50	20120615	25	1866	36.8	-0.0275013626193322	-0.116523136522237
2	A	26	50	20120615	25	1868	36.84	-0.0267483646080466	-0.119212192900411
2	A	26	50	20120615	25	1870	36.88	-0.0265576579091606	-0.121435124488428
2	A	26	50	20120615	25	1872	36.92	-0.0257500005436893	-0.124077016844297
2	A	26	50	20120615	25	1874	36.96	-0.0253840727844253	-0.126825894456160
2	A	26	50	20120615	25	1876	37	-0.0248929164142131	-0.128500747578078
2	A	26	50	20120615	25	1878	37.04	-0.0241921735940573	-0.130894304032394
2	A	26	50	20120615	25	1880	37.08	-0.0238328219278582	-0.132424624528238
2	A	26	50	20120615	25	1882	37.12	-0.0227008853925348	-0.133466051395570
2	A	26	50	20120615	25	1884	37.16	-0.0219701612448567	-0.134686093435829
2	A	26	50	20120615	25	1886	37.2	-0.0213174309751434	-0.136815262664660
2	A	26	50	20120615	25	1888	37.24	-0.0208252846554375	-0.137809454799008
2	A	26	50	20120615	25	1890	37.28	-0.0204887018275927	-0.139010122113463
2	A	26	50	20120615	25	1892	37.32	-0.0211696456578753	-0.140461812335239
2	A	26	50	20120615	25	1894	37.36	-0.021471580253442	-0.141759353278716
2	A	26	50	20120615	25	1896	37.4	-0.0225180982895981	-0.142795971819936
2	A	26	50	20120615	25	1898	37.44	-0.0233369279422121	-0.144248369148493
2	A	26	50	20120615	25	1900	37.48	-0.0245630511007896	-0.146266451901999
2	A	26	50	20120615	25	1902	37.52	-0.0245276957617303	-0.147973407671784
2	A	26	50	20120615	25	1904	37.56	-0.0254342066552114	-0.150186651896898
2	A	26	50	20120615	25	1906	37.6	-0.026342131762255	-0.151284081621299
2	A	26	50	20120615	25	1908	37.64	-0.0272387431607995	-0.152456464664506
2	A	26	50	20120615	25	1910	37.68	-0.0282880896240803	-0.153740570579141
2	A	26	50	20120615	25	1912	37.72	-0.0291005553156637	-0.156691327177033
2	A	26	50	20120615	25	1914	37.76	-0.029632299615116	-0.157459245141401
2	A	26	50	20120615	25	1916	37.8	-0.0297518006611365	-0.157612687312919
2	A	26	50	20120615	25	1918	37.84	-0.0296733118084248	-0.159024779554948
2	A	26	50	20120615	25	1920	37.88	-0.0295580534030914	-0.160008365087579
2	A	26	50	20120615	25	1922	37.92	-0.0298861509495619	-0.161110037452667
2	A	26	50	20120615	25	1924	37.96	-0.0299950453938646	-0.161115694306917
2	A	26	50	20120615	25	1926	38	-0.0305925506239673	-0.160818002352037
2	A	26	50	20120615	25	1928	38.04	-0.0308407451041638	-0.160842751089379
2	A	26	50	20120615	25	1930	38.08	-0.0310472202842702	-0.160719714509452
2	A	26	50	20120615	25	1932	38.12	-0.0310818685165484	-0.160512532222565
2	A	26	50	20120615	25	1934	38.16	-0.0314014807816447	-0.161345504010803
2	A	26	50	20120615	25	1936	38.2	-0.0310938893318286	-0.161008214076177
2	A	26	50	20120615	25	1938	38.24	-0.0314474427224218	-0.161248630381780
2	A	26	50	20120615	25	1940	38.28	-0.0313244061424954	-0.161562585792627
2	A	26	50	20120615	25	1942	38.32	-0.0310648979537999	-0.161426114183858
2	A	26	50	20120615	25	1944	38.36	-0.031353397520524	-0.161854620893257
2	A	26	50	20120615	25	1946	38.4	-0.0308944852195339	-0.161844014291539
2	A	26	50	20120615	25	1948	38.44	-0.0308944852195339	-0.161844014291539
2	A	26	50	20120615	25	1950	38.48	-0.0303931465116727	-0.162155848382042
2	A	26	50	20120615	25	1952	38.52	-0.0307601349311085	-0.161390051738017
2	A	26	50	20120615	25	1954	38.56	-0.0305918435171861	-0.161848256932226
2	A	26	50	20120615	25	1956	38.6	-0.0306413409918691	-0.161605012199498
2	A	26	50	20120615	25	1958	38.64	-0.0309842877807446	-0.160286258052585
2	A	26	50	20120615	25	1960	38.68	-0.0311851061066016	-0.159608849756208
2	A	26	50	20120615	25	1962	38.72	-0.0309043847144706	-0.159230547628274
2	A	26	50	20120615	25	1964	38.76	-0.0314135015969249	-0.158523440847087
2	A	26	50	20120615	25	1966	38.8	-0.0316001777871581	-0.157764008164093
2	A	26	50	20120615	25	1968	38.84	-0.0324112292651791	-0.157025081577753
2	A	26	50	20120615	25	1970	38.88	-0.0342383931877651	-0.155301155245220
2	A	26	50	20120615	25	1972	38.92	-0.0355677539363959	-0.153215190240720
2	A	26	50	20120615	25	1974	38.96	-0.0372831242768763	-0.151101011675650
2	A	26	50	20120615	25	1976	39	-0.0392507903168841	-0.149718830050465
2	A	26	50	20120615	25	1978	39.04	-0.040807910159735	-0.148441724492964
2	A	26	50	20120615	25	1980	39.08	-0.0426421451501329	-0.146765881421551
2	A	26	50	20120615	25	1982	39.12	-0.0444133062156489	-0.145349687960191
2	A	26	50	20120615	25	1984	39.16	-0.0454863407560995	-0.143959869581769
2	A	26	50	20120615	25	1986	39.2	-0.0459820933203894	-0.143465531231041
2	A	26	50	20120615	25	1988	39.24	-0.0463799823061631	-0.142660348739304
2	A	26	50	20120615	25	1990	39.28	-0.0468095496757339	-0.141795203592522
2	A	26	50	20120615	25	1992	39.32	-0.0464381771942548	-0.141005506739293
2	A	26	50	20120615	25	1994	39.36	-0.0462058219059568	-0.139376756979508
2	A	26	50	20120615	25	1996	39.4	-0.0451291104102441	-0.137526046401109
2	A	26	50	20120615	25	1998	39.44	-0.0445550104145987	-0.134752702894617
2	A	26	50	20120615	25	2000	39.48	-0.0445564953388392	-0.132293314798972
2	A	26	50	20120615	25	2002	39.52	-0.0447747792021915	-0.129308829207618
2	A	26	50	20120615	25	2004	39.56	-0.0446042250465693	-0.126813590798167
2	A	26	50	20120615	25	2006	39.6	-0.0447266959410708	-0.123458227700080
2	A	26	50	20120615	25	2008	39.64	-0.0447843251437375	-0.121068560333061
2	A	26	50	20120615	25	2010	39.68	-0.0445765064607468	-0.118620485945915
2	A	26	50	20120615	25	2012	39.72	-0.0449626574739528	-0.116236051169075
2	A	26	50	20120615	25	2014	39.76	-0.0444224986038044	-0.113161480173798
2	A	26	50	20120615	25	2016	39.8	-0.0446309536828982	-0.110479565574114
2	A	26	50	20120615	25	2018	39.84	-0.0444358629219688	-0.107184377263106
2	A	26	50	20120615	25	2020	39.88	-0.0444142961651426	-0.105402821727907
2	A	26	50	20120615	25	2022	39.92	-0.04447114755035	-0.103425468324997
2	A	26	50	20120615	25	2024	39.96	-0.0445454644730527	-0.0999301687949144
2	A	26	50	20120615	25	2026	40	-0.044599275299101	-0.0981849585482674
2	A	26	50	20120615	25	2028	40.04	-0.044025953120915	-0.0952170899662714
2	A	26	50	20120615	25	2030	40.08	-0.0438460651557811	-0.0926845163187734
2	A	26	50	20120615	25	2032	40.12	-0.0436658943479348	-0.0901564681546754
2	A	26	50	20120615	25	2034	40.16	-0.0429154419210615	-0.0885112428068884
2	A	26	50	20120615	25	2036	40.2	-0.041999809350103	-0.0864499558290514
2	A	26	50	20120615	25	2038	40.24	-0.041470610635063	-0.0846951996408594
2	A	26	50	20120615	25	2040	40.28	-0.040352038417904	-0.0823828897557014
2	A	26	50	20120615	25	2042	40.32	-0.0396563160558946	-0.0806713377918394
2	A	26	50	20120615	25	2044	40.36	-0.0387059645419798	-0.0777724828316864
2	A	26	50	20120615	25	2046	40.4	-0.038049910870395	-0.0765439555100532
2	A	26	50	20120615	25	2048	40.44	-0.0369610371380458	-0.0740748093408279
2	A	26	50	20120615	25	2050	40.48	-0.0357134179333203	-0.0729625303740215
2	A	26	50	20120615	25	2052	40.52	-0.0344487574551681	-0.0720715051190483
2	A	26	50	20120615	25	2054	40.56	-0.0323673179340674	-0.0698042379358518
2	A	26	50	20120615	25	2056	40.6	-0.0309062939027798	-0.0679980043739888
2	A	26	50	20120615	25	2058	40.64	-0.0296243093084885	-0.0672798667270158
2	A	26	50	20120615	25	2060	40.68	-0.0284336829103266	-0.0660203681283663
2	A	26	50	20120615	25	2062	40.72	-0.0264558345326698	-0.0644539144760037
2	A	26	50	20120615	25	2064	40.76	-0.024996507557657	-0.0634129118727409
2	A	26	50	20120615	25	2066	40.8	-0.0235957290241264	-0.0623928396302012
2	A	26	50	20120615	25	2068	40.84	-0.022674156756206	-0.0614053650102742
2	A	26	50	20120615	25	2070	40.88	-0.0207242390964059	-0.0598046166790241
2	A	26	50	20120615	25	2072	40.92	-0.0194613463852068	-0.0592021617014531
2	A	26	50	20120615	25	2074	40.96	-0.0178899429853759	-0.0582342032286869
2	A	26	50	20120615	25	2076	41	-0.0161431063931327	-0.0576857712091986
2	A	26	50	20120615	25	2078	41.04	-0.0137672276083459	-0.0576853469451299
2	A	26	50	20120615	25	2080	41.08	-0.012581409536296	-0.0572028172776482
2	A	26	50	20120615	25	2082	41.12	-0.0102707967074127	-0.0564819219142285
2	A	26	50	20120615	25	2084	41.16	-0.00854807245640794	-0.0553732491920061
2	A	26	50	20120615	25	2086	41.2	-0.00732216142986482	-0.0546547579916425
2	A	26	50	20120615	25	2088	41.24	-0.00638185083224295	-0.0534580504751623
2	A	26	50	20120615	25	2090	41.28	-0.00539494189774089	-0.0514985868738163
2	A	26	50	20120615	25	2092	41.32	-0.00446643998336483	-0.0498209760354512
2	A	26	50	20120615	25	2094	41.36	-0.00359196102707143	-0.0484044290207002
2	A	26	50	20120615	25	2096	41.4	-0.00263496270941355	-0.0466363792250214
2	A	26	50	20120615	25	2098	41.44	-0.00236689852866573	-0.0449951136752093
2	A	26	50	20120615	25	2100	41.48	-0.00188260109423107	-0.0433909005207313
2	A	26	50	20120615	25	2102	41.52	-0.00235240283965142	-0.0411490891816575
2	A	26	50	20120615	25	2104	41.56	-0.00234646314268945	-0.0389670990762721
2	A	26	50	20120615	25	2106	41.6	-0.00215420080888482	-0.0371129943853228
2	A	26	50	20120615	25	2108	41.64	-0.00293626090887714	-0.0348943761486719
2	A	26	50	20120615	25	2110	41.68	-0.00294460476889515	-0.0335247103135136
2	A	26	50	20120615	25	2112	41.72	-0.00384093332472721	-0.0316651609003492
2	A	26	50	20120615	25	2114	41.76	-0.00422107393029311	-0.0295851355928108
2	A	26	50	20120615	25	2116	41.8	-0.00460531575518987	-0.027646673062866
2	A	26	50	20120615	25	2118	41.84	-0.00489211826563913	-0.026120453786353
2	A	26	50	20120615	25	2120	41.88	-0.00581814530628104	-0.0236277609613142
2	A	26	50	20120615	25	2122	41.92	-0.00574262630205031	-0.0223228661073125
2	A	26	50	20120615	25	2124	41.96	-0.00652666630102995	-0.0200912371058878
2	A	26	50	20120615	25	2126	42	-0.00713131330962257	-0.0187608156970853
2	A	26	50	20120615	25	2128	42.04	-0.00750678701043263	-0.0171203279647325
2	A	26	50	20120615	25	2130	42.08	-0.00839427673149986	-0.0151926841685398
2	A	26	50	20120615	25	2132	42.12	-0.00868199848076467	-0.0136341501121266
2	A	26	50	20120615	25	2134	42.16	-0.00906560390955838	-0.0124590093524726
2	A	26	50	20120615	25	2136	42.2	-0.009307929403471	-0.0106443612199136
2	A	26	50	20120615	25	2138	42.24	-0.009734031949814	-0.0081960747007333
2	A	26	50	20120615	25	2140	42.28	-0.00945854314786373	-0.0067993973865336
2	A	26	50	20120615	25	2142	42.32	-0.00939440856281012	-0.0060454094257544
2	A	26	50	20120615	25	2144	42.36	-0.00986654376060838	-0.0047565658956857
2	A	26	50	20120615	25	2146	42.4	-0.0103765798818782	-0.0032073656487841
2	A	26	50	20120615	25	2148	42.44	-0.010847230155436	-0.0022708734277806
2	A	26	50	20120615	25	2150	42.48	-0.0109604379511040	-0.0014225574223911
2	A	26	50	20120615	25	2152	42.52	-0.0108295524859063	-0.000592767614668699
2	A	26	50	20120615	25	2154	42.56	-0.0103642762238856	1.06066017170267e-06
2	A	26	50	20120615	25	2156	42.6	-0.0102865651886332	0.0003568060817867
2	A	26	50	20120615	25	2158	42.64	-0.0100214708563663	0.0005090461717762
2	A	26	50	20120615	25	2160	42.68	-0.00991653621003826	-9.3974491219697e-05
2	A	26	50	20120615	25	2162	42.72	-0.0102831003654054	-3.33047293938973e-05
2	A	26	50	20120615	25	2164	42.76	-0.0102153595357677	0.000417829397003102
2	A	26	50	20120615	25	2166	42.8	-0.0103250317975297	0.0005788376110793
2	A	26	50	20120615	25	2168	42.84	-0.010264998431807	7.68625071149026e-05
2	A	26	50	20120615	25	2170	42.88	-0.0107492251555635	0.000660084180237601
2	A	26	50	20120615	25	2172	42.92	-0.0103946818154766	0.000673094945011402
2	A	26	50	20120615	25	2174	42.96	-0.0105545586587029	0.000945967451871303
2	A	26	50	20120615	25	2176	43	-0.0102002274506503	0.0014298406222373
2	A	26	50	20120615	25	2178	43.04	-0.00982729933425252	0.00206029702834320
2	A	26	50	20120615	25	2180	43.08	-0.00951504097968054	0.0025575345168736
2	A	26	50	20120615	25	2182	43.12	-0.00867011908684074	0.00336200990182950
2	A	26	50	20120615	25	2184	43.16	-0.00814891067842813	0.0040079519464434
2	A	26	50	20120615	25	2186	43.2	-0.00840950781156662	0.0046307291729057
2	A	26	50	20120615	25	2188	43.24	-0.00773021861115196	0.0054417382245198
2	A	26	50	20120615	25	2190	43.28	-0.00738389185186241	0.0055810524025491
2	A	26	50	20120615	25	2192	43.32	-0.00703690041219854	0.0057568957168946
2	A	26	50	20120615	25	2194	43.36	-0.00711414475697536	0.0062862641375621
2	A	26	50	20120615	25	2196	43.4	-0.00751831285096597	0.0069288686381688
2	A	26	50	20120615	25	2198	43.44	-0.0074776895663868	0.0079914733535969
2	A	26	50	20120615	25	2200	43.48	-0.00857195852347642	0.0086019398509987
2	A	26	50	20120615	25	2202	43.52	-0.008649061446897	0.0096712550097802
2	A	26	50	20120615	25	2204	43.56	-0.00949691783287873	0.0102594617857103
2	A	26	50	20120615	25	2206	43.6	-0.0102496400725196	0.0106477411903276
2	A	26	50	20120615	25	2208	43.64	-0.0103329443224112	0.0117898671343679
2	A	26	50	20120615	25	2210	43.68	-0.0112781198146876	0.0122963535795962
2	A	26	50	20120615	25	2212	43.72	-0.0113640615728731	0.0127488594931488
2	A	26	50	20120615	25	2214	43.76	-0.0118348935728736	0.0130713404904563
2	A	26	50	20120615	25	2216	43.8	-0.0121614354844255	0.0135415664999454
2	A	26	50	20120615	25	2218	43.84	-0.0126243700916297	0.013757437997803
2	A	26	50	20120615	25	2220	43.88	-0.0127959082570486	0.0141241376348294
2	A	26	50	20120615	25	2222	43.92	-0.0126621653733482	0.0146200026290975
2	A	26	50	20120615	25	2224	43.96	-0.0124206261821762	0.0150220720301615
2	A	26	50	20120615	25	2226	44	-0.0112688340884371	0.0153363951365346
2	A	26	50	20120615	25	2228	44.04	-0.0110845211197773	0.0151134741376219
2	A	26	50	20120615	25	2230	44.08	-0.009801445389012	0.0161515895531865
2	A	26	50	20120615	25	2232	44.12	-0.00852357827750764	0.0171775470454660
2	A	26	50	20120615	25	2234	44.16	-0.00659466168910885	0.0179468509391257
2	A	26	50	20120615	25	2236	44.2	-0.00402461138220823	0.0193831969437500
2	A	26	50	20120615	25	2238	44.24	-0.00207619278878432	0.0205713767524490
2	A	26	50	20120615	25	2240	44.28	-6.570436210785e-05	0.0218932280270635
2	A	26	50	20120615	25	2242	44.32	0.00211896567797829	0.0236659942249728
2	A	26	50	20120615	25	2244	44.36	0.00350225038974229	0.0250572268169574
2	A	26	50	20120615	25	2246	44.4	0.00490898983343824	0.0272558127184973
2	A	26	50	20120615	25	2248	44.44	0.00502065613632322	0.0283046642070313
2	A	26	50	20120615	25	2250	44.48	0.00407463918697717	0.0283482149136846
2	A	26	50	20120615	25	2252	44.52	0.00388365813066006	0.0287467600945512
2	A	26	50	20120615	25	2254	44.56	0.00333405280888975	0.0294952745538693
2	A	26	50	20120615	25	2256	44.6	0.00303269683880214	0.029851162598922
2	A	26	50	20120615	25	2258	44.64	0.00206907222349777	0.0302933949580506
2	A	26	50	20120615	25	2260	44.68	0.00121979455288585	0.0306463260946765
2	A	26	50	20120615	25	2262	44.72	-0.0002756231522387	0.0312028615578771
2	A	26	50	20120615	25	2264	44.76	-0.001594250019931	0.0313294619559808
2	A	26	50	20120615	25	2266	44.8	-0.00218782373633024	0.0311573380233044
2	A	26	50	20120615	25	2268	44.84	-0.00369715023184074	0.0307481848265064
2	A	26	50	20120615	25	2270	44.88	-0.0052455514480796	0.0308021441449787
2	A	26	50	20120615	25	2272	44.92	-0.00672078125460128	0.0306124768930611
2	A	26	50	20120615	25	2274	44.96	-0.00827544743692146	0.0310546519765405
2	A	26	50	20120615	25	2276	45	-0.0100713077423044	0.0319002880472292
2	A	26	50	20120615	25	2278	45.04	-0.0110020229009055	0.0328692859669639
2	A	26	50	20120615	25	2280	45.08	-0.0118920186084053	0.0331652497528702
2	A	26	50	20120615	25	2282	45.12	-0.0119854026654627	0.0332743810779446
2	A	26	50	20120615	25	2284	45.16	-0.012319599007921	0.0332828486816493
2	A	26	50	20120615	25	2286	45.2	-0.0127393921111662	0.0328812989333588
2	A	26	50	20120615	25	2288	45.24	-0.0131078385140741	0.0329235401489640
2	A	26	50	20120615	25	2290	45.28	-0.0133088569511502	0.0326849036311288
2	A	26	50	20120615	25	2292	45.32	-0.0135254282018784	0.032641432120435
2	A	26	50	20120615	25	2294	45.36	-0.0125875306061473	0.0328238568311464
2	A	26	50	20120615	25	2296	45.4	-0.0121953801454564	0.0326439579058574
2	A	26	50	20120615	25	2298	45.44	-0.0119069286619934	0.0332275557597876
2	A	26	50	20120615	25	2300	45.48	-0.0113326306764493	0.0336464316748269
2	A	26	50	20120615	25	2302	45.52	-0.0106846521643056	0.0342822479503343
2	A	26	50	20120615	25	2304	45.56	-0.0098822910286254	0.0344154032282995
2	A	26	50	20120615	25	2306	45.6	-0.00894910099629007	0.0358256074952233
2	A	26	50	20120615	25	2308	45.64	-0.00812761262217879	0.0367566974204185
2	A	26	50	20120615	25	2310	45.68	-0.00657342727246982	0.0384613550931639
2	A	26	50	20120615	25	2312	45.72	-0.00509640141472392	0.0397171979497547
2	A	26	50	20120615	25	2314	45.76	-0.00412313964109876	0.0406292242761291
2	A	26	50	20120615	25	2316	45.8	-0.00330261293220989	0.0406269615344293
2	A	26	50	20120615	25	2318	45.84	-0.00244786225511159	0.0403271482592062
2	A	26	50	20120615	25	2320	45.88	-0.00158483842867341	0.0403164709468103
2	A	26	50	20120615	25	2322	45.92	-0.0008319252702016	0.0391292528033337
2	A	26	50	20120615	25	2324	45.96	-6.50538238689772e-07	0.0389138680777843
2	A	26	50	20120615	25	2326	46	0.00037729096523771	0.0383103595111094
2	A	26	50	20120615	25	2328	46.04	0.00106874947335659	0.0371705953037182
2	A	26	50	20120615	25	2330	46.08	0.00153902498032033	0.0361813034193635
2	A	26	50	20120615	25	2332	46.12	0.00202517503452171	0.0351632676443536
2	A	26	50	20120615	25	2334	46.16	0.00211767167256872	0.0347955650470688
2	A	26	50	20120615	25	2336	46.2	0.00311886416405075	0.0334442132775432
2	A	26	50	20120615	25	2338	46.24	0.00468482920562751	0.0320777937696173
2	A	26	50	20120615	25	2340	46.28	0.0055886778420775	0.0307915417859016
2	A	26	50	20120615	25	2342	46.32	0.00684490677897077	0.0301568597096713
2	A	26	50	20120615	25	2344	46.36	0.00823483122341011	0.0300210598523445
2	A	26	50	20120615	25	2346	46.4	0.0091116507031492	0.0299736766269371
2	A	26	50	20120615	25	2348	46.44	0.0110432542973165	0.0305971326759093
2	A	26	50	20120615	25	2350	46.48	0.0122428963069386	0.0306784853110848
2	A	26	50	20120615	25	2352	46.52	0.0135961219094343	0.0316198212135394
2	A	26	50	20120615	25	2354	46.56	0.0144527676327062	0.0323931980422588
2	A	26	50	20120615	25	2356	46.6	0.0149542265487203	0.0334873962886703
2	A	26	50	20120615	25	2358	46.64	0.0153033110244564	0.0343648592355803
2	A	26	50	20120615	25	2360	46.68	0.0164814782011338	0.0360595254895076
2	A	26	50	20120615	25	2362	46.72	0.0163988386316166	0.0370085122873346
2	A	26	50	20120615	25	2364	46.76	0.0162089309633933	0.0370734034766441
2	A	26	50	20120615	25	2366	46.8	0.016618883190854	0.0370986047623256
2	A	26	50	20120615	25	2368	46.84	0.0164687856344115	0.037218296727177
2	A	26	50	20120615	25	2370	46.88	0.0164706028988392	0.0374269144408305
2	A	26	50	20120615	25	2372	46.92	0.016582198491046	0.0369315012877956
2	A	26	50	20120615	25	2374	46.96	0.0168189590545907	0.0359034882361031
2	A	26	50	20120615	25	2376	47	0.0167646461827278	0.0351376986631459
2	A	26	50	20120615	25	2378	47.04	0.0165062835070179	0.0347852625012669
2	A	26	50	20120615	25	2380	47.08	0.0170447453208914	0.0341994245330539
2	A	26	50	20120615	25	2382	47.12	0.0169033098225185	0.0330641080273164
2	A	26	50	20120615	25	2384	47.16	0.0167670786300551	0.0321112533553963
2	A	26	50	20120615	25	2386	47.2	0.0172503578307248	0.0299730614440375
2	A	26	50	20120615	25	2388	47.24	0.0184503958201443	0.0277478600432537
2	A	26	50	20120615	25	2390	47.28	0.0192333751589522	0.0257227769326136
2	A	26	50	20120615	25	2392	47.32	0.0201857065718542	0.0236327107087824
2	A	26	50	20120615	25	2394	47.36	0.0210962479739882	0.0216794696471108
2	A	26	50	20120615	25	2396	47.4	0.0221011174207324	0.0198933886285117
2	A	26	50	20120615	25	2398	47.44	0.0233834555684142	0.0181174899475617
2	A	26	50	20120615	25	2400	47.48	0.0238777939191417	0.0163879774714575
2	A	26	50	20120615	25	2402	47.52	0.0259444549085156	0.0141221952125015
2	A	26	50	20120615	25	2404	47.56	0.0271692345642088	0.0124820610335393
2	A	26	50	20120615	25	2406	47.6	0.0281534564929424	0.010814491111467
2	A	26	50	20120615	25	2408	47.64	0.0292082476784383	0.0090848372140066
2	A	26	50	20120615	25	2410	47.68	0.0299191021255652	0.0074407432370698
2	A	26	50	20120615	25	2412	47.72	0.0312767471454434	0.0060453387150762
2	A	26	50	20120615	25	2414	47.76	0.0324202095213001	0.00376739421948380
2	A	26	50	20120615	25	2416	47.8	0.033882577055472	0.0019941825443023
2	A	26	50	20120615	25	2418	47.84	0.0349116295541328	0.000815789093454901
2	A	26	50	20120615	25	2420	47.88	0.0359772394733809	-0.0001792515690308
2	A	26	50	20120615	25	2422	47.92	0.0368232220263925	-0.0007172184081576
2	A	26	50	20120615	25	2424	47.96	0.0377331977431015	-0.00175871598616720
2	A	26	50	20120615	25	2426	48	0.0377114188542409	-0.0021521501992194
2	A	26	50	20120615	25	2428	48.04	0.0382425974682683	-0.0021227345571221
2	A	26	50	20120615	25	2430	48.08	0.0380584668624473	-0.0023275126809537
2	A	26	50	20120615	25	2432	48.12	0.0371136307814258	-0.0026732878969539
2	A	26	50	20120615	25	2434	48.16	0.0367841190213929	-0.00246257007616030
2	A	26	50	20120615	25	2436	48.2	0.0360879016846366	-0.0027321191811486
2	A	26	50	20120615	25	2438	48.24	0.0349701284981404	-0.0023878783868636
2	A	26	50	20120615	25	2440	48.28	0.033986762168612	-0.0029137466289642
2	A	26	50	20120615	25	2442	48.32	0.0330989825337645	-0.0036381845973576
2	A	26	50	20120615	25	2444	48.36	0.031189674016408	-0.0038367189683114
2	A	26	50	20120615	25	2446	48.4	0.0295010181701208	-0.0041016860213576
2	A	26	50	20120615	25	2448	48.44	0.0275450971737485	-0.0046237358868398
2	A	26	50	20120615	25	2450	48.48	0.0255519716833734	-0.0053273814510431
2	A	26	50	20120615	25	2452	48.52	0.0234945066883995	-0.0061107814476751
2	A	26	50	20120615	25	2454	48.56	0.0205501352647422	-0.0071131548074817
2	A	26	50	20120615	25	2456	48.6	0.0183613286499861	-0.0081383465031172
2	A	26	50	20120615	25	2458	48.64	0.0170620552948949	-0.0087242905373475
2	A	26	50	20120615	25	2460	48.68	0.0160658408351524	-0.009942819369095
2	A	26	50	20120615	25	2462	48.72	0.0142377364605474	-0.0114124206056384
2	A	26	50	20120615	25	2464	48.76	0.0129093656614103	-0.0129243563251715
2	A	26	50	20120615	25	2466	48.8	0.0107830248597042	-0.0143640964423454
2	A	26	50	20120615	25	2468	48.84	0.00874973931040231	-0.0151887950812433
2	A	26	50	20120615	25	2470	48.88	0.00686968380058354	-0.0166639612481547
2	A	26	50	20120615	25	2472	48.92	0.00484071160264686	-0.0177920794068597
2	A	26	50	20120615	25	2474	48.96	0.00263093220076078	-0.0187771498637307
2	A	26	50	20120615	25	2476	49	-1.90211724139201e-05	-0.0192321023667461
2	A	26	50	20120615	25	2478	49.04	-0.00141428427305122	-0.0195165007141393
2	A	26	50	20120615	25	2480	49.08	-0.0022352352460088	-0.0193499063564918
2	A	26	50	20120615	25	2482	49.12	-0.0030194873770228	-0.0194229504869884
2	A	26	50	20120615	25	2484	49.16	-0.00472524106527911	-0.0195370068107938
2	A	26	50	20120615	25	2486	49.2	-0.00601408459534783	-0.0192526791740786
2	A	26	50	20120615	25	2488	49.24	-0.00851547483379524	-0.0185460673676389
2	A	26	50	20120615	25	2490	49.28	-0.0107655593222090	-0.0182235559647397
2	A	26	50	20120615	25	2492	49.32	-0.0126755254488719	-0.0180387889628157
2	A	26	50	20120615	25	2494	49.36	-0.0150376863621037	-0.0172192522034205
2	A	26	50	20120615	25	2496	49.4	-0.0173321064456978	-0.0164896594265922
2	A	26	50	20120615	25	2498	49.44	-0.0200143745987728	-0.0158089277283439
2	A	26	50	20120615	25	2500	49.48	-0.0220328109056698	-0.0146603741836626
2	A	26	50	20120615	25	2502	49.52	-0.0239716976996833	-0.0136685862123704
2	A	26	50	20120615	25	2504	49.56	-0.0249303223629379	-0.0136143511222533
2	A	26	50	20120615	25	2506	49.6	-0.0264949941062118	-0.0130356690746659
2	A	26	50	20120615	25	2508	49.64	-0.0277779827921323	-0.0124005316216685
2	A	26	50	20120615	25	2510	49.68	-0.0295460255167434	-0.012033833116013
2	A	26	50	20120615	25	2512	49.72	-0.0297408192928247	-0.0123089825067083
2	A	26	50	20120615	25	2514	49.76	-0.0315116055917467	-0.0113079526497859
2	A	26	50	20120615	25	2516	49.8	-0.0340836499397703	-0.0091253827168399
2	A	26	50	20120615	25	2518	49.84	-0.0339361856489809	-0.0089547903774515
2	A	26	50	20120615	25	2520	49.88	-0.0341390924147161	-0.00780535047442
2	A	26	50	20120615	25	2522	49.92	-0.0342086918745282	-0.007582026000378
2	A	26	50	20120615	25	2524	49.96	-0.0339702894090376	-0.0074913409699044
2	A	26	50	20120615	25	2526	50	-0.0343174738888527	-0.0077962503636995
2	A	26	50	20120615	25	2528	50.04	-0.0343311726685246	-0.007050978908212
2	A	26	50	20120615	25	2530	50.08	-0.0341890442055061	-0.0058238658001409
2	A	26	50	20120615	25	2532	50.12	-0.0345996116158665	-0.0053459818242116
2	A	26	50	20120615	25	2534	50.16	-0.034030475509825	-0.0045147636607912
2	A	26	50	20120615	25	2536	50.2	-0.0338223881262574	-0.00151258625777180
2	A	26	50	20120615	25	2538	50.24	-0.0333514479389194	0.0010204045827268
2	A	26	50	20120615	25	2540	50.28	-0.0333024100836441	0.003453735793485
2	A	26	50	20120615	25	2542	50.32	-0.0330343529739641	0.0053031806507463
2	A	26	50	20120615	25	2544	50.36	-0.0329092869975756	0.007017865097649
2	A	26	50	20120615	25	2546	50.4	-0.0325280433054311	0.0081243740731209
2	A	26	50	20120615	25	2548	50.44	-0.0315366088875294	0.0105802266348599
2	A	26	50	20120615	25	2550	50.48	-0.0301530130487817	0.0121609638442024
2	A	26	50	20120615	25	2552	50.52	-0.0290388248936661	0.0135960370566205
2	A	26	50	20120615	25	2554	50.56	-0.0276077114792226	0.0144357263592796
2	A	26	50	20120615	25	2556	50.6	-0.0268116506649628	0.0152876486092531
2	A	26	50	20120615	25	2558	50.64	-0.0254767744834388	0.0162350302746869
2	A	26	50	20120615	25	2560	50.68	-0.0245701221686014	0.0177488044718510
2	A	26	50	20120615	25	2562	50.72	-0.0248516920888699	0.0182130907843781
2	A	26	50	20120615	25	2564	50.76	-0.0235403625631595	0.0189648160034575
2	A	26	50	20120615	25	2566	50.8	-0.0226724596999311	0.0185747759029550
2	A	26	50	20120615	25	2568	50.84	-0.0220052337412035	0.0188621440988292
2	A	26	50	20120615	25	2570	50.88	-0.0217451598670831	0.0189385116311974
2	A	26	50	20120615	25	2572	50.92	-0.0204885816194399	0.0191655848318398
2	A	26	50	20120615	25	2574	50.96	-0.0192693598230468	0.0189469191308257
2	A	26	50	20120615	25	2576	51	-0.0173642939463774	0.0194405008772973
2	A	26	50	20120615	25	2578	51.04	-0.0163203427078371	0.0204960910934560
2	A	26	50	20120615	25	2580	51.08	-0.0143882936363976	0.0224639339101592
2	A	26	50	20120615	25	2582	51.12	-0.0131114072819988	0.0237521763994639
2	A	26	50	20120615	25	2584	51.16	-0.0124396346266681	0.0239834922407934
2	A	26	50	20120615	25	2586	51.2	-0.0112305951679241	0.0243293381674718
2	A	26	50	20120615	25	2588	51.24	-0.00997125920383429	0.0238025789708268
2	A	26	50	20120615	25	2590	51.28	-0.00956750830284458	0.0236416768227678
2	A	26	50	20120615	25	2592	51.32	-0.0095334257559914	0.0230557681438767
2	A	26	50	20120615	25	2594	51.36	-0.00897946416147423	0.0231882799546710
2	A	26	50	20120615	25	2596	51.4	-0.00883491739326407	0.0227521647763064
2	A	26	50	20120615	25	2598	51.44	-0.0085356556613303	0.0224062622810856
2	A	26	50	20120615	25	2600	51.48	-0.00802264262051165	0.0220844084874929
2	A	26	50	20120615	25	2602	51.52	-0.00777705736433775	0.0221916695151311
2	A	26	50	20120615	25	2604	51.56	-0.00747337621502156	0.0217188201394838
2	A	26	50	20120615	25	2606	51.6	-0.00683130204450074	0.0215770947273306
2	A	26	50	20120615	25	2608	51.64	-0.00614226325578707	0.0211928331034440
2	A	26	50	20120615	25	2610	51.68	-0.00571673488015038	0.0213107021470135
2	A	26	50	20120615	25	2612	51.72	-0.00405195520143671	0.0209225471931897
2	A	26	50	20120615	25	2614	51.76	-0.003483498625012	0.0215513355343988
2	A	26	50	20120615	25	2616	51.8	-0.00296725976305758	0.0224927987160740
2	A	26	50	20120615	25	2618	51.84	-0.00215392355231591	0.0240944570230408
2	A	26	50	20120615	25	2620	51.88	-0.00183946192372444	0.0254797386750655
2	A	26	50	20120615	25	2622	51.92	-0.00177589868095001	0.0272675931174718
2	A	26	50	20120615	25	2624	51.96	-0.00257234133287167	0.0288594601875503
2	A	26	50	20120615	25	2626	52	-0.00245426864254914	0.0290031725697586
2	A	26	50	20120615	25	2628	52.04	-0.00255688397863493	0.028509852452796
2	A	26	50	20120615	25	2630	52.08	-0.00239961635943123	0.028625726041029
2	A	26	50	20120615	25	2632	52.12	-0.00195507953930269	0.0280816992967875
2	A	26	50	20120615	25	2634	52.16	-0.00148247765102885	0.0275354310240497
2	A	26	50	20120615	25	2636	52.2	-0.0009613611664978	0.0273309993825408
2	A	26	50	20120615	25	2638	52.24	-6.687108829681e-05	0.0276503570891959
2	A	26	50	20120615	25	2640	52.28	0.00038272083821044	0.0270834420055542
2	A	26	50	20120615	25	2642	52.32	0.00126305039601138	0.0265755738736755
2	A	26	50	20120615	25	2644	52.36	0.00157336208561475	0.0257117814221661
2	A	26	50	20120615	25	2646	52.4	0.00202675188264375	0.025668414563276
2	A	26	50	20120615	25	2648	52.44	0.00236823496048217	0.0251077142411341
2	A	26	50	20120615	25	2650	52.48	0.00356963059492155	0.0244614115720618
2	A	26	50	20120615	25	2652	52.52	0.00507298203813102	0.0242576658241307
2	A	26	50	20120615	25	2654	52.56	0.00686611998240636	0.0234624535380083
2	A	26	50	20120615	25	2656	52.6	0.0084192517430114	0.0238730280194365
2	A	26	50	20120615	25	2658	52.64	0.0101565423937086	0.0247982913847547
2	A	26	50	20120615	25	2660	52.68	0.0111591632408886	0.0258984646834672
2	A	26	50	20120615	25	2662	52.72	0.0120241881795176	0.027401540355032
2	A	26	50	20120615	25	2664	52.76	0.0120697965669041	0.028241229657691
2	A	26	50	20120615	25	2666	52.8	0.01213647673637	0.0290400481883975
2	A	26	50	20120615	25	2668	52.84	0.0121531573853382	0.030525545185382
2	A	26	50	20120615	25	2670	52.88	0.0116420959592356	0.0312665577367264
2	A	26	50	20120615	25	2672	52.92	0.0118847467222676	0.0321508937615496
2	A	26	50	20120615	25	2674	52.96	0.0113821422932680	0.0333846466022961
2	A	26	50	20120615	25	2676	53	0.0107772619394376	0.0344559345889971
2	A	26	50	20120615	25	2678	53.04	0.0106191670052999	0.0353396625019884
2	A	26	50	20120615	25	2680	53.08	0.0103544149127151	0.0364520942038596
2	A	26	50	20120615	25	2682	53.12	0.0100505760785868	0.037170721875832
2	A	26	50	20120615	25	2684	53.16	0.0099276731418419	0.0384026510881898
2	A	26	50	20120615	25	2686	53.2	0.0094873436070615	0.0391170552113582
2	A	26	50	20120615	25	2688	53.24	0.0094225796969726	0.0403161598198265
2	A	26	50	20120615	25	2690	53.28	0.0092347438516182	0.0409351893803485
2	A	26	50	20120615	25	2692	53.32	0.00898357245187291	0.0412130894164226
2	A	26	50	20120615	25	2694	53.36	0.008444523739371	0.0418023427103888
2	A	26	50	20120615	25	2696	53.4	0.0078395726748624	0.0414149401181801
2	A	26	50	20120615	25	2698	53.44	0.00698044500678861	0.0420367627504878
2	A	26	50	20120615	25	2700	53.48	0.00626698133563919	0.0425503980452739
2	A	26	50	20120615	25	2702	53.52	0.00531459335419466	0.0432360653488548
2	A	26	50	20120615	25	2704	53.56	0.00403166830788447	0.0439220508504873
2	A	26	50	20120615	25	2706	53.6	0.00297677812743913	0.0450496316080387
2	A	26	50	20120615	25	2708	53.64	0.00202175970876858	0.0461125545215183
2	A	26	50	20120615	25	2710	53.68	0.0016776815490432	0.0466322780056904
2	A	26	50	20120615	25	2712	53.72	0.00136372613819638	0.0467834574355081
2	A	26	50	20120615	25	2714	53.76	0.0012648726101865	0.0470305205448547
2	A	26	50	20120615	25	2716	53.8	0.00157479751238056	0.0469642646394575
2	A	26	50	20120615	25	2718	53.84	0.0015825049762955	0.0474805233004018
2	A	26	50	20120615	25	2720	53.88	0.00171303688810253	0.0474891500031323
2	A	26	50	20120615	25	2722	53.92	0.00208568216178784	0.0468718457831564
2	A	26	50	20120615	25	2724	53.96	0.00249969318217257	0.0472141561759288
2	A	26	50	20120615	25	2726	54	0.00274831192643775	0.0466780278144332
2	A	26	50	20120615	25	2728	54.04	0.00367419754572342	0.0463017055854857
2	A	26	50	20120615	25	2730	54.08	0.00373352380466497	0.0459472329560769
2	A	26	50	20120615	25	2732	54.12	0.00486058130319821	0.0454452578521125
2	A	26	50	20120615	25	2734	54.16	0.00573737249866609	0.0458801497357457
2	A	26	50	20120615	25	2736	54.2	0.00674651994143648	0.0462217176663979
2	A	26	50	20120615	25	2738	54.24	0.00800180418367011	0.045420961663111
2	A	26	50	20120615	25	2740	54.28	0.0091329275461951	0.0450563420513921
2	A	26	50	20120615	25	2742	54.32	0.00951182364382611	0.0439996133933157
2	A	26	50	20120615	25	2744	54.36	0.0107802176457829	0.0433355128465609
2	A	26	50	20120615	25	2746	54.4	0.0120648114640967	0.0422414135950988
2	A	26	50	20120615	25	2748	54.44	0.0130836462697694	0.0414539441282304
2	A	26	50	20120615	25	2750	54.48	0.0140878849772647	0.039716718531357
2	A	26	50	20120615	25	2752	54.52	0.0156550895770289	0.0384817126973943
2	A	26	50	20120615	25	2754	54.56	0.0171834372449533	0.0374979786723398
2	A	26	50	20120615	25	2756	54.6	0.0195630071271379	0.0354394352688139
2	A	26	50	20120615	25	2758	54.64	0.0218212162724675	0.0346705344260194
2	A	26	50	20120615	25	2760	54.68	0.0238478833022975	0.0330496052672342
2	A	26	50	20120615	25	2762	54.72	0.0258559958501892	0.0323427106180821
2	A	26	50	20120615	25	2764	54.76	0.0281908624416671	0.031036967235943
2	A	26	50	20120615	25	2766	54.8	0.0302848177527949	0.0304935556746011
2	A	26	50	20120615	25	2768	54.84	0.0322393316066726	0.030228885606403
2	A	26	50	20120615	25	2770	54.88	0.0340662126865462	0.028922010853414
2	A	26	50	20120615	25	2772	54.92	0.0357808759202454	0.0281970142706634
2	A	26	50	20120615	25	2774	54.96	0.0368040594326224	0.0273861042139987
2	A	26	50	20120615	25	2776	55	0.0381288946978535	0.0263926191864316
2	A	26	50	20120615	25	2778	55.04	0.0412070719377148	0.0246009520242611
2	A	26	50	20120615	25	2780	55.08	0.0420196790506543	0.0239801122703793
2	A	26	50	20120615	25	2782	55.12	0.0423424025855879	0.0238724906182828
2	A	26	50	20120615	25	2784	55.16	0.0419770405117488	0.0243334535289383
2	A	26	50	20120615	25	2786	55.2	0.0422740253598471	0.0242044772520498
2	A	26	50	20120615	25	2788	55.24	0.0421211488737546	0.0240900673748538
2	A	26	50	20120615	25	2790	55.28	0.0418598022074281	0.0242638742216695
2	A	26	50	20120615	25	2792	55.32	0.0419739292419116	0.023996587858381
2	A	26	50	20120615	25	2794	55.36	0.0418148302161446	0.0236766927505722
2	A	26	50	20120615	25	2796	55.4	0.0421008549091346	0.0237614748536365
2	A	26	50	20120615	25	2798	55.44	0.0419870814280416	0.0238520552323065
2	A	26	50	20120615	25	2800	55.48	0.0418622770811622	0.0238457619819539
2	A	26	50	20120615	25	2802	55.52	0.0420011528529873	0.0234827333604927
2	A	26	50	20120615	25	2804	55.56	0.0418710452052489	0.0238364281724422
2	A	26	50	20120615	25	2806	55.6	0.0418332149924554	0.0237154422021812
2	A	26	50	20120615	25	2808	55.64	0.0418814396749324	0.0237884156219997
2	A	26	50	20120615	25	2810	55.68	0.0419054105948146	0.0236241547167300
2	A	26	50	20120615	25	2812	55.72	0.0423235228345302	0.0234183159327266
2	A	26	50	20120615	25	2814	55.76	0.0421675350786004	0.0231440999229825
2	A	26	50	20120615	25	2816	55.8	0.0421437055800745	0.0232465596955764
2	A	26	50	20120615	25	2818	55.84	0.0421283613629227	0.0233757481044992
2	A	26	50	20120615	25	2820	55.88	0.0421142899379771	0.0229758792197382
2	A	26	50	20120615	25	2822	55.92	0.0422347102228132	0.0229650604859861
2	A	26	50	20120615	25	2824	55.96	0.042419972199484	0.0233040474768869
2	A	26	50	20120615	25	2826	56	0.0421953243751011	0.0231682122642210
2	A	26	50	20120615	25	2828	56.04	0.0423359679138791	0.0228613986318641
2	A	26	50	20120615	25	2830	56.08	0.0425748285845639	0.0229840109477219
2	A	26	50	20120615	25	2832	56.12	0.0423592317269801	0.0227183509300301
2	A	26	50	20120615	25	2834	56.16	0.0421168355223894	0.0230096789238789
2	A	26	50	20120615	25	2836	56.2	0.0423732324412476	0.0228115476037905
2	A	26	50	20120615	25	2838	56.24	0.0424645199266988	0.0229825967341595
2	A	26	50	20120615	25	2840	56.28	0.0425698788370956	0.0229598278958053
2	A	26	50	20120615	25	2842	56.32	0.0422048703166471	0.0227187044834207
2	A	26	50	20120615	25	2844	56.36	0.0424928749086244	0.0228245583685643
2	A	26	50	20120615	25	2846	56.4	0.0427084717662082	0.0227495343390804
2	A	26	50	20120615	25	2848	56.44	0.0426741063766425	0.0223218761578188
2	A	26	50	20120615	25	2850	56.48	0.042634508396896	0.022107481381763
2	A	26	50	20120615	25	2852	56.52	0.042634508396896	0.0220796213745843
2	A	26	50	20120615	25	2854	56.56	0.0425591308140215	0.0219478166705711
2	A	26	50	20120615	25	2856	56.6	0.0427279879133689	0.0217079660503926
2	A	26	50	20120615	25	2858	56.64	0.0428658030250222	0.0217631910900033
2	A	26	50	20120615	25	2860	56.68	0.0431108155247033	0.0218488217212050
2	A	26	50	20120615	25	2862	56.72	0.0433630405135525	0.0218784494953367
2	A	26	50	20120615	25	2864	56.76	0.0435551614260009	0.0222812882285787
2	A	26	50	20120615	25	2866	56.8	0.0436680863789564	0.0221034508731103
2	A	26	50	20120615	25	2868	56.84	0.0439985173778049	0.0217274821975534
2	A	26	50	20120615	25	2870	56.88	0.044320958070026	0.0213761915486599
2	A	26	50	20120615	25	2872	56.92	0.0447376560961792	0.0217931724175256
2	A	26	50	20120615	25	2874	56.96	0.0449843656521352	0.0220130119157965
2	A	26	50	20120615	25	2876	57	0.0445787692024466	0.0217184312307542
2	A	26	50	20120615	25	2878	57.04	0.0444992196895631	0.0218013748561874
2	A	26	50	20120615	25	2880	57.08	0.0443119071032268	0.0219268863098480
2	A	26	50	20120615	25	2882	57.12	0.0439907392032118	0.0211780602285714
2	A	26	50	20120615	25	2884	57.16	0.0436735311011716	0.0215557966710813
2	A	26	50	20120615	25	2886	57.2	0.0438284581969295	0.0204708827367067
2	A	26	50	20120615	25	2888	57.24	0.0434870670429727	0.0201911512940693
2	A	26	50	20120615	25	2890	57.28	0.0435709299072214	0.0188790439508996
2	A	26	50	20120615	25	2892	57.32	0.0434973200912999	0.0176084437757855
2	A	26	50	20120615	25	2894	57.36	0.0430131640782214	0.0164477279944678
2	A	26	50	20120615	25	2896	57.4	0.0431948905209864	0.0142655964677261
2	A	26	50	20120615	25	2898	57.44	0.0442874412085977	0.0120374322895291
2	A	26	50	20120615	25	2900	57.48	0.0447070383725538	0.0102903128545734
2	A	26	50	20120615	25	2902	57.52	0.0458558747599476	0.0081933876949647
2	A	26	50	20120615	25	2904	57.56	0.0461160193447461	0.0068116303338481
2	A	26	50	20120615	25	2906	57.6	0.0459912149978667	0.0053171601518103
2	A	26	50	20120615	25	2908	57.64	0.0463801944381974	0.003291369934389
2	A	26	50	20120615	25	2910	57.68	0.0467145145243424	0.00120512208717620
2	A	26	50	20120615	25	2912	57.72	0.0467591329622353	0.000271104739906901
2	A	26	50	20120615	25	2914	57.76	0.0463278685363896	-0.000722450998338297
2	A	26	50	20120615	25	2916	57.8	0.0463608197123929	-0.0017805655857059
2	A	26	50	20120615	25	2918	57.84	0.0462551779592836	-0.0027592013708681
2	A	26	50	20120615	25	2920	57.88	0.0458777243594863	-0.0043716876746859
2	A	26	50	20120615	25	2922	57.92	0.0461031500013285	-0.0065067258898005
2	A	26	50	20120615	25	2924	57.96	0.0466026502315587	-0.0082992415801084
2	A	26	50	20120615	25	2926	58	0.046245278464347	-0.0086704726402314
2	A	26	50	20120615	25	2928	58.04	0.0457707391034927	-0.0086330666915066
2	A	26	50	20120615	25	2930	58.08	0.0456776131404105	-0.0091763368314922
2	A	26	50	20120615	25	2932	58.12	0.045428216578686	-0.0097671245471736
2	A	26	50	20120615	25	2934	58.16	0.0441068390656149	-0.0106440147375908
2	A	26	50	20120615	25	2936	58.2	0.043856028290328	-0.0112103365586431
2	A	26	50	20120615	25	2938	58.24	0.0427383046013064	-0.012433136315349
2	A	26	50	20120615	25	2940	58.28	0.0418865449858925	-0.0134363582032931
2	A	26	50	20120615	25	2942	58.32	0.0407305668200088	-0.0147655775305675
2	A	26	50	20120615	25	2944	58.36	0.0401061986032888	-0.0164554142451793
2	A	26	50	20120615	25	2946	58.4	0.0389758325521264	-0.0190397332598175
2	A	26	50	20120615	25	2948	58.44	0.0384183842140712	-0.0208022329743708
2	A	26	50	20120615	25	2950	58.48	0.0376113986000421	-0.0224239470216831
2	A	26	50	20120615	25	2952	58.52	0.037049015363761	-0.0240659408914799
2	A	26	50	20120615	25	2954	58.56	0.0365815187864473	-0.0261705310885966
2	A	26	50	20120615	25	2956	58.6	0.0365453573456575	-0.028296334489149
2	A	26	50	20120615	25	2958	58.64	0.0356970837666748	-0.0294840193231012
2	A	26	50	20120615	25	2960	58.68	0.0354050486660448	-0.0310226836789631
2	A	26	50	20120615	25	2962	58.72	0.0354148067396251	-0.0332623736976934
2	A	26	50	20120615	25	2964	58.76	0.0352079780061281	-0.0348941640166376
2	A	26	50	20120615	25	2966	58.8	0.034882567465426	-0.0366541527950109
2	A	26	50	20120615	25	2968	58.84	0.0346526870508623	-0.0377677752647016
2	A	26	50	20120615	25	2970	58.88	0.0341901685052882	-0.0394916308865562
2	A	26	50	20120615	25	2972	58.92	0.0335520046352673	-0.0406188298064457
2	A	26	50	20120615	25	2974	58.96	0.0335334077269221	-0.0420694593680499
2	A	26	50	20120615	25	2976	59	0.032376015347476	-0.0436649751091192
2	A	26	50	20120615	25	2978	59.04	0.0320984052251821	-0.0445881737226364
2	A	26	50	20120615	25	2980	59.08	0.0321066076638439	-0.0454041749481257
2	A	26	50	20120615	25	2982	59.12	0.0315674387431891	-0.0468591885717732
2	A	26	50	20120615	25	2984	59.16	0.0309029705009082	-0.0488589572596469
2	A	26	50	20120615	25	2986	59.2	0.0303060309562305	-0.0491334561121035
2	A	26	50	20120615	25	2988	59.24	0.029890959275674	-0.0494622607653553
2	A	26	50	20120615	25	2990	59.28	0.0292761299294323	-0.0496531088855975
2	A	26	50	20120615	25	2992	59.32	0.0291234655753741	-0.0499836813058022
2	A	26	50	20120615	25	2994	59.36	0.0279919533041194	-0.050897687531164
2	A	26	50	20120615	25	2996	59.4	0.0271992866024092	-0.0517670046079547
2	A	26	50	20120615	25	2998	59.44	0.0260837549444094	-0.0531114974417028
2	A	26	50	20120615	25	3000	59.48	0.025577607910436	-0.0542072301098295
2	A	26	50	20120615	25	3002	59.52	0.0246520758445409	-0.0565222270007561
2	A	26	50	20120615	25	3004	59.56	0.0233871325236763	-0.0576379707907904
2	A	26	50	20120615	25	3006	59.6	0.0225922030802664	-0.06037192844957
2	A	26	50	20120615	25	3008	59.64	0.0225372608833682	-0.0625170782916557
2	A	26	50	20120615	25	3010	59.68	0.0214172744526468	-0.0642734608254449
2	A	26	50	20120615	25	3012	59.72	0.0209512910838449	-0.0663408996322782
2	A	26	50	20120615	25	3014	59.76	0.0205025611205039	-0.06746237098724
2	A	26	50	20120615	25	3016	59.8	0.0194938732971413	-0.0695793779794344
2	A	26	50	20120615	25	3018	59.84	0.0188340719596161	-0.0706938489772625
2	A	26	50	20120615	25	3020	59.88	0.0181860085946587	-0.0707380431510867
2	A	26	50	20120615	25	3022	59.92	0.0174313842377764	-0.07021435986894
2	A	26	50	20120615	25	3024	59.96	0.0167854421931625	-0.0707895912354352
2	A	26	50	20120615	25	3026	60	0.0166298787013014	-0.0704986875056551
2	A	26	50	20120615	25	3028	60.04	0.0166144637734716	-0.0705450737105009
2	A	26	50	20120615	25	3030	60.08	0.0154205846841162	-0.0713296793949055
2	A	26	50	20120615	25	3032	60.12	0.0143409740506006	-0.0717663885429663
2	A	26	50	20120615	25	3034	60.16	0.0130394733091486	-0.072328255591297
2	A	26	50	20120615	25	3036	60.2	0.0117825910055895	-0.0726315336897481
2	A	26	50	20120615	25	3038	60.24	0.0115428818067673	-0.0723803693610706
2	A	26	50	20120615	25	3040	60.28	0.0111806310027654	-0.0724006633256906
2	A	26	50	20120615	25	3042	60.32	0.0109522355124422	-0.0723018097976808
2	A	26	50	20120615	25	3044	60.36	0.0107683877493337	-0.0718143303827308
2	A	26	50	20120615	25	3046	60.4	0.0106040561333859	-0.0714754848131862
2	A	26	50	20120615	25	3048	60.44	0.0107474573886106	-0.0705276788836837
2	A	26	50	20120615	25	3050	60.48	0.0105032934170668	-0.0693791253390024
2	A	26	50	20120615	25	3052	60.52	0.0111454170850623	-0.0685989744273193
2	A	26	50	20120615	25	3054	60.56	0.0106306433483585	-0.0675452439019951
2	A	26	50	20120615	25	3056	60.6	0.010097555546022	-0.0663511526806054
2	A	26	50	20120615	25	3058	60.64	0.0094359157308657	-0.0641965276076518
2	A	26	50	20120615	25	3060	60.68	0.00838777134911291	-0.0615153908254268
2	A	26	50	20120615	25	3062	60.72	0.00702340881481351	-0.0594654175560889
2	A	26	50	20120615	25	3064	60.76	0.00604951064508527	-0.05806683105358
2	A	26	50	20120615	25	3066	60.8	0.00488702709681458	-0.0556308481923924
2	A	26	50	20120615	25	3068	60.84	0.00403920606617191	-0.0538687380936755
2	A	26	50	20120615	25	3070	60.88	0.00306834845560278	-0.0525864706566718
2	A	26	50	20120615	25	3072	60.92	0.00231216846380189	-0.0508749894034879
2	A	26	50	20120615	25	3074	60.96	0.00080334401410603	-0.048694554933021
2	A	26	50	20120615	25	3076	61	-0.00017903943699644	-0.0472009332791207
2	A	26	50	20120615	25	3078	61.04	-0.0014498517441449	-0.0454450457200783
2	A	26	50	20120615	25	3080	61.08	-0.00259239488118612	-0.0442279735283
2	A	26	50	20120615	25	3082	61.12	-0.00330056232254446	-0.0428974106981413
2	A	26	50	20120615	25	3084	61.16	-0.00414619132216544	-0.0410267597085122
2	A	26	50	20120615	25	3086	61.2	-0.00581736748882174	-0.0397945554316166
2	A	26	50	20120615	25	3088	61.24	-0.00730469589236951	-0.0379519765812007
2	A	26	50	20120615	25	3090	61.28	-0.00813116229822035	-0.0366808814313397
2	A	26	50	20120615	25	3092	61.32	-0.00985572502685622	-0.0356945381822626
2	A	26	50	20120615	25	3094	61.36	-0.0117537410489172	-0.0350967501094475
2	A	26	50	20120615	25	3096	61.4	-0.013649918593347	-0.0339547726578312
2	A	26	50	20120615	25	3098	61.44	-0.015580744370055	-0.0336287964317042
2	A	26	50	20120615	25	3100	61.48	-0.0167877049348623	-0.0335831880443177
2	A	26	50	20120615	25	3102	61.52	-0.0188359811479254	-0.0331963299243305
2	A	26	50	20120615	25	3104	61.56	-0.021044912021674	-0.0334918298481884
2	A	26	50	20120615	25	3106	61.6	-0.0228282353238265	-0.0331790058081915
2	A	26	50	20120615	25	3108	61.64	-0.02478854745331	-0.0334107247003863
2	A	26	50	20120615	25	3110	61.68	-0.0262799770761886	-0.033163237326971
2	A	26	50	20120615	25	3112	61.72	-0.027886240840332	-0.0337149220376527
2	A	26	50	20120615	25	3114	61.76	-0.028620995496663	-0.0338439690252193
2	A	26	50	20120615	25	3116	61.8	-0.0281002820629972	-0.0339593688519089
2	A	26	50	20120615	25	3118	61.84	-0.0281976506667666	-0.033942751842551
2	A	26	50	20120615	25	3120	61.88	-0.028568598884177	-0.0345628844896516
2	A	26	50	20120615	25	3122	61.92	-0.0286618662686155	-0.0344065431803313
2	A	26	50	20120615	25	3124	61.96	-0.0289191824262893	-0.0346577782196869
2	A	26	50	20120615	25	3126	62	-0.0292948682591337	-0.0343798145440025
2	A	26	50	20120615	25	3128	62.04	-0.0299866308231685	-0.034333074785766
2	A	26	50	20120615	25	3130	62.08	-0.0306702616592197	-0.0342263016618069
2	A	26	50	20120615	25	3132	62.12	-0.0309293455838464	-0.0346863453336468
2	A	26	50	20120615	25	3134	62.16	-0.0313463264527121	-0.0353499650477904
2	A	26	50	20120615	25	3136	62.2	-0.0317418112754298	-0.0355228526557905
2	A	26	50	20120615	25	3138	62.24	-0.0314873235448807	-0.0357309541814937
2	A	26	50	20120615	25	3140	62.28	-0.0319398718848401	-0.0358795880268991
2	A	26	50	20120615	25	3142	62.32	-0.0316633224227181	-0.036149490685278
2	A	26	50	20120615	25	3144	62.36	-0.0319616507737007	-0.0360944070670236
2	A	26	50	20120615	25	3146	62.4	-0.0324193609931627	-0.0359843105411929
2	A	26	50	20120615	25	3148	62.44	-0.0335504490003487	-0.0357211253972352
2	A	26	50	20120615	25	3150	62.48	-0.0347184479815127	-0.0355573594667124
2	A	26	50	20120615	25	3152	62.52	-0.0354697489365234	-0.0352272113105764
2	A	26	50	20120615	25	3154	62.56	-0.0384444057436189	-0.0343141950347083
2	A	26	50	20120615	25	3156	62.6	-0.0402468916395416	-0.0329250837630674
2	A	26	50	20120615	25	3158	62.64	-0.042154170760436	-0.0326017238320308
2	A	26	50	20120615	25	3160	62.68	-0.0430619544461233	-0.031178742145571
2	A	26	50	20120615	25	3162	62.72	-0.0432266466865295	-0.030699528808893
2	A	26	50	20120615	25	3164	62.76	-0.0446462130472362	-0.0290563752839752
2	A	26	50	20120615	25	3166	62.8	-0.0454411212774427	-0.0281087319890324
2	A	26	50	20120615	25	3168	62.84	-0.0466274060399681	-0.0260272500415248
2	A	26	50	20120615	25	3170	62.88	-0.047608495485661	-0.0247982489583479
2	A	26	50	20120615	25	3172	62.92	-0.0491250742804514	-0.0227403092118811
2	A	26	50	20120615	25	3174	62.96	-0.0500414519298251	-0.0220097592246031
2	A	26	50	20120615	25	3176	63	-0.0515091015516525	-0.0203168253822897
2	A	26	50	20120615	25	3178	63.04	-0.0524059250822314	-0.0192009401708992
2	A	26	50	20120615	25	3180	63.08	-0.0536507512151713	-0.0178086115634039
2	A	26	50	20120615	25	3182	63.12	-0.0546554226720167	-0.0163175920624583
2	A	26	50	20120615	25	3184	63.16	-0.0552685973883905	-0.0136508378321626
2	A	26	50	20120615	25	3186	63.2	-0.055478113127656	-0.0125751162859435
2	A	26	50	20120615	25	3188	63.24	-0.0549030938931951	-0.0113757217636949
2	A	26	50	20120615	25	3190	63.28	-0.0542306353442867	-0.0103086976308844
2	A	26	50	20120615	25	3192	63.32	-0.0537384183139028	-0.0082868672114377
2	A	26	50	20120615	25	3194	63.36	-0.0533782181195663	-0.0063662237723788
2	A	26	50	20120615	25	3196	63.4	-0.0530462314857993	-0.0045972547378844
2	A	26	50	20120615	25	3198	63.44	-0.0526820714934882	-0.0030557619548977
2	A	26	50	20120615	25	3200	63.48	-0.0514598374222072	-0.0005453207496511
2	A	26	50	20120615	25	3202	63.52	-0.0502361891373639	0.000941088415081101
2	A	26	50	20120615	25	3204	63.56	-0.0500609680769859	0.0013971722889465
2	A	26	50	20120615	25	3206	63.6	-0.0495883379044408	0.002238346515846
2	A	26	50	20120615	25	3208	63.64	-0.0483230410301856	0.0032697324668847
2	A	26	50	20120615	25	3210	63.68	-0.0480093684620513	0.0033994158505543
2	A	26	50	20120615	25	3212	63.72	-0.0480416125312734	0.004091107703911
2	A	26	50	20120615	25	3214	63.76	-0.0480756950781265	0.0047573437131449
2	A	26	50	20120615	25	3216	63.8	-0.0478433397898286	0.0047475856395646
2	A	26	50	20120615	25	3218	63.84	-0.0475606384987103	0.0058051345415072
2	A	26	50	20120615	25	3220	63.88	-0.0467060292429682	0.0068865836526539
2	A	26	50	20120615	25	3222	63.92	-0.0460112968304524	0.0076755026884237
2	A	26	50	20120615	25	3224	63.96	-0.0454004979928635	0.0090113688194413
2	A	26	50	20120615	25	3226	64	-0.0453360805650974	0.0108316738062499
2	A	26	50	20120615	25	3228	64.04	-0.0450063566730301	0.0117992080149474
2	A	26	50	20120615	25	3230	64.08	-0.0448389844979232	0.0127326596767918
2	A	26	50	20120615	25	3232	64.12	-0.0447245746207273	0.0151683596952670
2	A	26	50	20120615	25	3234	64.16	-0.0437897794559986	0.0170802350102391
2	A	26	50	20120615	25	3236	64.2	-0.0430437110911687	0.0182261015491519
2	A	26	50	20120615	25	3238	64.24	-0.0417205728822125	0.0198838426869657
2	A	26	50	20120615	25	3240	64.28	-0.0407895960941022	0.0204882775635239
2	A	26	50	20120615	25	3242	64.32	-0.0394642658541243	0.0220405890802628
2	A	26	50	20120615	25	3244	64.36	-0.038052880718876	0.022965626171411
2	A	26	50	20120615	25	3246	64.4	-0.0368835382348278	0.0234236192335855
2	A	26	50	20120615	25	3248	64.44	-0.0364178377087383	0.0232399128918333
2	A	26	50	20120615	25	3250	64.48	-0.0359135998630742	0.0233140883931797
2	A	26	50	20120615	25	3252	64.52	-0.0358722341163748	0.0234705711238563
2	A	26	50	20120615	25	3254	64.56	-0.0353863810470215	0.023038316748517
2	A	26	50	20120615	25	3256	64.6	-0.0350946287891039	0.0224253965905845
2	A	26	50	20120615	25	3258	64.64	-0.0340990931518714	0.0222411952740854
2	A	26	50	20120615	25	3260	64.68	-0.0344316454710634	0.0215567866205749
2	A	26	50	20120615	25	3262	64.72	-0.0340890522355785	0.0214319822736955
2	A	26	50	20120615	25	3264	64.76	-0.0339092349811228	0.0213341894058574
2	A	26	50	20120615	25	3266	64.8	-0.0337012041660977	0.0209250574222629
2	A	26	50	20120615	25	3268	64.84	-0.033454070346073	0.0208829845687823
2	A	26	50	20120615	25	3270	64.88	-0.032757428745248	0.0205425833643191
2	A	26	50	20120615	25	3272	64.92	-0.032737134780628	0.0203547050925578
2	A	26	50	20120615	25	3274	64.96	-0.0320394325196312	0.0205116120873031
2	A	26	50	20120615	25	3276	65	-0.0307966216410177	0.0205396135158381
2	A	26	50	20120615	25	3278	65.04	-0.030414783979177	0.0199466337691350
2	A	26	50	20120615	25	3280	65.08	-0.0293202533925783	0.0198997525895424
2	A	26	50	20120615	25	3282	65.12	-0.0289224351174828	0.0195125409161646
2	A	26	50	20120615	25	3284	65.16	-0.02834034481521	0.0197402292997067
2	A	26	50	20120615	25	3286	65.2	-0.0274390665119096	0.0196282235855667
2	A	26	50	20120615	25	3288	65.24	-0.026398771015428	0.0195529874240485
2	A	26	50	20120615	25	3290	65.28	-0.0258253074158857	0.0196133743431618
2	A	26	50	20120615	25	3292	65.32	-0.0250328528462099	0.0199391384372545
2	A	26	50	20120615	25	3294	65.36	-0.0244616519883674	0.0201485834658419
2	A	26	50	20120615	25	3296	65.4	-0.0240233164947099	0.0205036217806757
2	A	26	50	20120615	25	3298	65.44	-0.0237444335802099	0.0209454220975610
2	A	26	50	20120615	25	3300	65.48	-0.0231599391148811	0.0208889949764224
2	A	26	50	20120615	25	3302	65.52	-0.0224595498481158	0.0215992837381242
2	A	26	50	20120615	25	3304	65.56	-0.0211381794061125	0.0223248460062998
2	A	26	50	20120615	25	3306	65.6	-0.0201847873330387	0.0229136538229938
2	A	26	50	20120615	25	3308	65.64	-0.019068760700292	0.0230818745262381
2	A	26	50	20120615	25	3310	65.68	-0.0186990145644095	0.0226510343644611
2	A	26	50	20120615	25	3312	65.72	-0.0169715032004961	0.0232203472471978
2	A	26	50	20120615	25	3314	65.76	-0.0151172853724619	0.0240852095512671
2	A	26	50	20120615	25	3316	65.8	-0.0143591396238093	0.0241489905829301
2	A	26	50	20120615	25	3318	65.84	-0.0124317928124647	0.02447095044254
2	A	26	50	20120615	25	3320	65.88	-0.0117296499208821	0.0238373120559187
2	A	26	50	20120615	25	3322	65.92	-0.0101250902840814	0.0235751239325226
2	A	26	50	20120615	25	3324	65.96	-0.00841306455867599	0.0230566661694888
2	A	26	50	20120615	25	3326	66	-0.00668958370341533	0.0229658807298522
2	A	26	50	20120615	25	3328	66.04	-0.00624736619352908	0.0222875885499990
2	A	26	50	20120615	25	3330	66.08	-0.005948754999834	0.0219037285627641
2	A	26	50	20120615	25	3332	66.12	-0.00561536617331982	0.0215857263798086
2	A	26	50	20120615	25	3334	66.16	-0.0054033529329031	0.0213722282151513
2	A	26	50	20120615	25	3336	66.2	-0.0054140419125609	0.0207665746400557
2	A	26	50	20120615	25	3338	66.24	-0.00458884016718822	0.0197726430745563
2	A	26	50	20120615	25	3340	66.28	-0.00472973826440745	0.0192886143406985
2	A	26	50	20120615	25	3342	66.32	-0.0049863190310288	0.0184072057379494
2	A	26	50	20120615	25	3344	66.36	-0.00460586729847919	0.0183864026564469
2	A	26	50	20120615	25	3346	66.4	-0.00452138218026302	0.0174311579636064
2	A	26	50	20120615	25	3348	66.44	-0.00465764165699767	0.0172098759675019
2	A	26	50	20120615	25	3350	66.48	-0.00464297626235586	0.0164999973277331
2	A	26	50	20120615	25	3352	66.52	-0.00449168369545319	0.0166314201940844
2	A	26	50	20120615	25	3354	66.56	-0.00444602581059197	0.0161331574007213
2	A	26	50	20120615	25	3356	66.6	-0.00422064259515657	0.0161853984497154
2	A	26	50	20120615	25	3358	66.64	-0.00394424162545856	0.0163456924859426
2	A	26	50	20120615	25	3360	66.68	-0.00357349139794683	0.0168494070725886
2	A	26	50	20120615	25	3362	66.72	-0.00329790360104719	0.0166692079804710
2	A	26	50	20120615	25	3364	66.76	-0.00229483727659501	0.0175520944363927
2	A	26	50	20120615	25	3366	66.8	-0.00164524656099018	0.0180787899934273
2	A	26	50	20120615	25	3368	66.84	-0.00075896599251877	0.0184105432819566
2	A	26	50	20120615	25	3370	66.88	0.00028663846167603	0.0191019579494551
2	A	26	50	20120615	25	3372	66.92	0.00125288715024538	0.0198403344067193
2	A	26	50	20120615	25	3374	66.96	0.00152705366251484	0.0209841998334413
2	A	26	50	20120615	25	3376	67	0.00175590877224587	0.0219636912178087
2	A	26	50	20120615	25	3378	67.04	0.00195886256058203	0.0236115752870927
2	A	26	50	20120615	25	3380	67.08	0.00217291085431501	0.0246824672939963
2	A	26	50	20120615	25	3382	67.12	0.00210827422344675	0.0262740727345657
2	A	26	50	20120615	25	3384	67.16	0.00156599756848869	0.0271301492368787
2	A	26	50	20120615	25	3386	67.2	0.00119584838174097	0.0281216331522551
2	A	26	50	20120615	25	3388	67.24	0.0013137068187088	0.0283385190655009
2	A	26	50	20120615	25	3390	67.28	0.00151113244622965	0.0287078678073724
2	A	26	50	20120615	25	3392	67.32	0.00150692586798837	0.0282594129085693
2	A	26	50	20120615	25	3394	67.36	0.00190009915863831	0.0283642266396378
2	A	26	50	20120615	25	3396	67.4	0.00253475295059735	0.0282864052957275
2	A	26	50	20120615	25	3398	67.44	0.00309390541599521	0.0281049751307039
2	A	26	50	20120615	25	3400	67.48	0.00373982412608534	0.0283735293364510
2	A	26	50	20120615	25	3402	67.52	0.00426806117590294	0.0283861724056987
2	A	26	50	20120615	25	3404	67.56	0.00531037192671097	0.0281991497331426
2	A	26	50	20120615	25	3406	67.6	0.00683369913648896	0.028297345651846
2	A	26	50	20120615	25	3408	67.64	0.0081123603289086	0.0280152807568307
2	A	26	50	20120615	25	3410	67.68	0.00863984784553811	0.0273038040557364
2	A	26	50	20120615	25	3412	67.72	0.0095592563667081	0.0269807693938191
2	A	26	50	20120615	25	3414	67.76	0.010162878070468	0.0261167909732264
2	A	26	50	20120615	25	3416	67.8	0.0109101980143006	0.0257853912380877
2	A	26	50	20120615	25	3418	67.84	0.0118061164481996	0.0248251260871007
2	A	26	50	20120615	25	3420	67.88	0.012331093735756	0.0239432012964014
2	A	26	50	20120615	25	3422	67.92	0.0133840464436208	0.0232996634148435
2	A	26	50	20120615	25	3424	67.96	0.0143281047071830	0.0231491203811289
2	A	26	50	20120615	25	3426	68	0.0142860318537024	0.0230245988769620
2	A	26	50	20120615	25	3428	68.04	0.014254777733974	0.0233628787610816
2	A	26	50	20120615	25	3430	68.08	0.0140135129002331	0.0234618737104477
2	A	26	50	20120615	25	3432	68.12	0.0136545147874247	0.024053792796979
2	A	26	50	20120615	25	3434	68.16	0.0141762181705841	0.0244750870172099
2	A	26	50	20120615	25	3436	68.2	0.0141409335422029	0.0250827038742835
2	A	26	50	20120615	25	3438	68.24	0.0142568283436394	0.0259894268997990
2	A	26	50	20120615	25	3440	68.28	0.0145724595975576	0.0271754076064086
2	A	26	50	20120615	25	3442	68.32	0.0149471130545015	0.0281408629211694
2	A	26	50	20120615	25	3444	68.36	0.0154391250239189	0.0299958797798664
2	A	26	50	20120615	25	3446	68.4	0.0160890905061178	0.032001665946448
2	A	26	50	20120615	25	3448	68.44	0.01670818370625	0.0340527493734323
2	A	26	50	20120615	25	3450	68.48	0.0167213571055836	0.0356203838941195
2	A	26	50	20120615	25	3452	68.52	0.0167301464428737	0.0366643351326599
2	A	26	50	20120615	25	3454	68.56	0.0163954091637278	0.0380863197985582
2	A	26	50	20120615	25	3456	68.6	0.0158860165096288	0.038723133094627
2	A	26	50	20120615	25	3458	68.64	0.0156279366766314	0.0397485652065681
2	A	26	50	20120615	25	3460	68.68	0.0146587465652736	0.0408946734345787
2	A	26	50	20120615	25	3462	68.72	0.0133501123891917	0.0416526128494726
2	A	26	50	20120615	25	3464	68.76	0.0127763376626657	0.041711755260651
2	A	26	50	20120615	25	3466	68.8	0.0119422062193068	0.0421523110696015
2	A	26	50	20120615	25	3468	68.84	0.0106843622505253	0.0420338423994815
2	A	26	50	20120615	25	3470	68.88	0.0101351241293064	0.041823082152281
2	A	26	50	20120615	25	3472	68.92	0.0095379370972554	0.0411654374904385
2	A	26	50	20120615	25	3474	68.96	0.00899851361815941	0.0410261798809516
2	A	26	50	20120615	25	3476	69	0.00878497444130891	0.0400251924504361
2	A	26	50	20120615	25	3478	69.04	0.00813593526899331	0.0387163943670023
2	A	26	50	20120615	25	3480	69.08	0.00679550829923708	0.0375611586632388
2	A	26	50	20120615	25	3482	69.12	0.00598876310151353	0.0366173903134569
2	A	26	50	20120615	25	3484	69.16	0.0046322140971462	0.0354341531811584
2	A	26	50	20120615	25	3486	69.2	0.00357446720530487	0.0340560586331683
2	A	26	50	20120615	25	3488	69.24	0.002678732619169	0.0330273314036269
2	A	26	50	20120615	25	3490	69.28	0.00158116854447905	0.0319752060106960
2	A	26	50	20120615	25	3492	69.32	0.00113787623228539	0.0317516542018238
2	A	26	50	20120615	25	3494	69.36	0.0008590993838026	0.0320464823742396
2	A	26	50	20120615	25	3496	69.4	0.0008700666099788	0.0317539452277949
2	A	26	50	20120615	25	3498	69.44	0.00119090924087438	0.0319166646402815
2	A	26	50	20120615	25	3500	69.48	0.00089316778852016	0.0315081478395866
2	A	26	50	20120615	25	3502	69.52	0.0008748961492943	0.0317211142599444
2	A	26	50	20120615	25	3504	69.56	0.00101043437711214	0.0319877925114011
2	A	26	50	20120615	25	3506	69.6	0.00106590690409622	0.0315390271927210
2	A	26	50	20120615	25	3508	69.64	0.00075156965558756	0.0315335966126415
2	A	26	50	20120615	25	3510	69.68	0.00099389514950019	0.0314167118617114
2	A	26	50	20120615	25	3512	69.72	0.00076715428904491	0.0314003069843879
2	A	26	50	20120615	25	3514	69.76	0.00120700299121419	0.0313389018315096
2	A	26	50	20120615	25	3516	69.8	0.00091074646310046	0.031729698536268
2	A	26	50	20120615	25	3518	69.84	0.00090105202913039	0.0316461680122064
2	A	26	50	20120615	25	3520	69.88	0.00084948273157846	0.0314031000561736
2	A	26	50	20120615	25	3522	69.92	0.00108266533481035	0.0315134864957846
2	A	26	50	20120615	25	3524	69.96	0.00081145452888625	0.0311614675269065
2	A	26	50	20120615	25	3526	70	0.00065990740354235	0.0311537883472628
2	A	26	50	20120615	25	3528	70.04	0.0005234145815699	0.0312280981988977
2	A	26	50	20120615	25	3530	70.08	0.00042993506509705	0.0314796019388301
2	A	26	50	20120615	25	3532	70.12	0.00012277495041742	0.0315570372024379
2	A	26	50	20120615	25	3534	70.16	0.00011407753700882	0.0318121613290900
2	A	26	50	20120615	25	3536	70.2	-0.00047859108271049	0.0317040871286534
2	A	26	50	20120615	25	3538	70.24	-0.00189626239724359	0.0316564210605336
2	A	26	50	20120615	25	3540	70.28	-0.00349968359212658	0.0319428558754567
2	A	26	50	20120615	25	3542	70.32	-0.00437373121328346	0.0319368383967488
2	A	26	50	20120615	25	3544	70.36	-0.00551591372586628	0.0326667917980355
2	A	26	50	20120615	25	3546	70.4	-0.00668281669151938	0.0323990175310679
2	A	26	50	20120615	25	3548	70.44	-0.00727782583468442	0.032227438070613
2	A	26	50	20120615	25	3550	70.48	-0.00870110450599233	0.0330358732535436
2	A	26	50	20120615	25	3552	70.52	-0.00927192352617298	0.0338594688058628
2	A	26	50	20120615	25	3554	70.56	-0.00948184938737164	0.0341617710969557
2	A	26	50	20120615	25	3556	70.6	-0.00965958067682288	0.0346975105497217
2	A	26	50	20120615	25	3558	70.64	-0.00970615780049964	0.0340237297111325
2	A	26	50	20120615	25	3560	70.68	-0.00986889842618972	0.03380357201481
2	A	26	50	20120615	25	3562	70.72	-0.0099952301237165	0.0336102065944267
2	A	26	50	20120615	25	3564	70.76	-0.0100436315828887	0.03313838959468
2	A	26	50	20120615	25	3566	70.8	-0.0100682601120775	0.0323458431011227
2	A	26	50	20120615	25	3568	70.84	-0.0101124118594947	0.0318006354885566
2	A	26	50	20120615	25	3570	70.88	-0.0102963374043492	0.0312294982703244
2	A	26	50	20120615	25	3572	70.92	-0.0107875934766175	0.0301431411310095
2	A	26	50	20120615	25	3574	70.96	-0.0117648072700427	0.0296446386284476
2	A	26	50	20120615	25	3576	71	-0.0123006810730971	0.0290957540606194
2	A	26	50	20120615	25	3578	71.04	-0.0129239532743062	0.0287076655748329
2	A	26	50	20120615	25	3580	71.08	-0.0137815960181396	0.0286829946192373
2	A	26	50	20120615	25	3582	71.12	-0.0145244187628438	0.0288171257045606
2	A	26	50	20120615	25	3584	71.16	-0.0143757000646247	0.0283120534728947
2	A	26	50	20120615	25	3586	71.2	-0.0143882370678551	0.0282717978838417
2	A	26	50	20120615	25	3588	71.24	-0.014788897912211	0.0275266346156917
2	A	26	50	20120615	25	3590	71.28	-0.0146838996262727	0.027349073031868
2	A	26	50	20120615	25	3592	71.32	-0.0150025219418753	0.0270950802760658
2	A	26	50	20120615	25	3594	71.36	-0.0148814935452074	0.0261106179310266
2	A	26	50	20120615	25	3596	71.4	-0.0146409004629087	0.0262701765762013
2	A	26	50	20120615	25	3598	71.44	-0.0148329930910858	0.0258813668414981
2	A	26	50	20120615	25	3600	71.48	-0.0150181914281464	0.0258003960439844
2	A	26	50	20120615	25	3602	71.52	-0.0148944972389134	0.0257300601324598
2	A	26	50	20120615	25	3604	71.56	-0.0147248693931746	0.0255797221597117
2	A	26	50	20120615	25	3606	71.6	-0.0146480634546021	0.0250771955124581
2	A	26	50	20120615	25	3608	71.64	-0.0146157911011088	0.0248810582334926
2	A	26	50	20120615	25	3610	71.68	-0.0146445067074928	0.0246314990372084
2	A	26	50	20120615	25	3612	71.72	-0.0147616601589997	0.0246095363005847
2	A	26	50	20120615	25	3614	71.76	-0.0149228027233643	0.0238499834094376
2	A	26	50	20120615	25	3616	71.8	-0.014478633598762	0.0242286178775596
2	A	26	50	20120615	25	3618	71.84	-0.0147570851781255	0.0241205648903264
2	A	26	50	20120615	25	3620	71.88	-0.0147681938256579	0.0237286226725825
2	A	26	50	20120615	25	3622	71.92	-0.0142660985135408	0.0237605626858887
2	A	26	50	20120615	25	3624	71.96	-0.0145814610668822	0.022867041343978
2	A	26	50	20120615	25	3626	72	-0.0142832741372558	0.0225296241301314
2	A	26	50	20120615	25	3628	72.04	-0.0141524098852616	0.0219554463527401
2	A	26	50	20120615	25	3630	72.08	-0.0137916793608393	0.021161952336096
2	A	26	50	20120615	25	3632	72.12	-0.0137852517601983	0.0198531754658656
2	A	26	50	20120615	25	3634	72.16	-0.0137050799933474	0.0183024054419098
2	A	26	50	20120615	25	3636	72.2	-0.0131391965784994	0.017110308261643
2	A	26	50	20120615	25	3638	72.24	-0.0130268938795113	0.0164907271578317
2	A	26	50	20120615	25	3640	72.28	-0.0127953234797406	0.0150013552156863
2	A	26	50	20120615	25	3642	72.32	-0.0130002295898996	0.0139993714717161
2	A	26	50	20120615	25	3644	72.36	-0.0129030816034459	0.013046200015958
2	A	26	50	20120615	25	3646	72.4	-0.0133421107688558	0.0124141038292265
2	A	26	50	20120615	25	3648	72.44	-0.0140958194224565	0.0119122736821524
2	A	26	50	20120615	25	3650	72.48	-0.0145304560405416	0.0110738352513892
2	A	26	50	20120615	25	3652	72.52	-0.0151366509058783	0.0105490835308961
2	A	26	50	20120615	25	3654	72.56	-0.0152205887234458	0.0097426324895935
2	A	26	50	20120615	25	3656	72.6	-0.0152936873011645	0.0087636975982629
2	A	26	50	20120615	25	3658	72.64	-0.0150663383288774	0.0083386415699561
2	A	26	50	20120615	25	3660	72.68	-0.0148152305687424	0.0074812604556318
2	A	26	50	20120615	25	3662	72.72	-0.0149332608326581	0.0065766728925954
2	A	26	50	20120615	25	3664	72.76	-0.0151386612104572	0.0066948162935961
2	A	26	50	20120615	25	3666	72.8	-0.0150566721791786	0.0059515410005518
2	A	26	50	20120615	25	3668	72.84	-0.0151526689957925	0.0055698164757961
2	A	26	50	20120615	25	3670	72.88	-0.0146522919531536	0.0057539187973458
2	A	26	50	20120615	25	3672	72.92	-0.0148024036517317	0.0050902920121344
2	A	26	50	20120615	25	3674	72.96	-0.0150376368646290	0.0044966546561249
2	A	26	50	20120615	25	3676	73	-0.0150526770258649	0.0047290594418975
2	A	26	50	20120615	25	3678	73.04	-0.0154947177590558	0.0042872166986052
2	A	26	50	20120615	25	3680	73.08	-0.015835946278453	0.0040306571451873
2	A	26	50	20120615	25	3682	73.12	-0.0156574371715425	0.0035349399362365
2	A	26	50	20120615	25	3684	73.16	-0.0153857031066003	0.0035781512316348
2	A	26	50	20120615	25	3686	73.2	-0.0156292801795156	0.00374564361489450
2	A	26	50	20120615	25	3688	73.24	-0.0152973430432232	0.0022877096402406
2	A	26	50	20120615	25	3690	73.28	-0.0154879224628886	0.0025560708058365
2	A	26	50	20120615	25	3692	73.32	-0.0155617797661836	0.00155031747561580
2	A	26	50	20120615	25	3694	73.36	-0.0157468932504304	0.0014100204191606
2	A	26	50	20120615	25	3696	73.4	-0.0155432252842452	0.000429100679095202
2	A	26	50	20120615	25	3698	73.44	-0.0157516874344068	0.000432219020000200
2	A	26	50	20120615	25	3700	73.48	-0.015475130901217	-0.000332099770852100
2	A	26	50	20120615	25	3702	73.52	-0.0156651092801184	-0.00172165651976520
2	A	26	50	20120615	25	3704	73.56	-0.0160958292337425	-0.0023678601938882
2	A	26	50	20120615	25	3706	73.6	-0.0162581455953639	-0.00306892121209560
2	A	26	50	20120615	25	3708	73.64	-0.0158304944851701	-0.0040298722566603
2	A	26	50	20120615	25	3710	73.68	-0.0161218224790189	-0.0053313729981123
2	A	26	50	20120615	25	3712	73.72	-0.0163082865372178	-0.0064186910955428
2	A	26	50	20120615	25	3714	73.76	-0.015899578817692	-0.0075988523133432
2	A	26	50	20120615	25	3716	73.8	-0.0148921637865355	-0.007824631508576
2	A	26	50	20120615	25	3718	73.84	-0.0145142859226694	-0.007905100260275
2	A	26	50	20120615	25	3720	73.88	-0.0141711977124377	-0.0079984383553917
2	A	26	50	20120615	25	3722	73.92	-0.0135290033337641	-0.0076328641495182
2	A	26	50	20120615	25	3724	73.96	-0.0124831216937111	-0.0077296670678627
2	A	26	50	20120615	25	3726	74	-0.0116106933470831	-0.0070368438436561
2	A	26	50	20120615	25	3728	74.04	-0.0109438209417461	-0.0071970035295948
2	A	26	50	20120615	25	3730	74.08	-0.00947742289892142	-0.0071552842295048
2	A	26	50	20120615	25	3732	74.12	-0.00764608704632638	-0.0062915532962855
2	A	26	50	20120615	25	3734	74.16	-0.00563924729064084	-0.0067290402618056
2	A	26	50	20120615	25	3736	74.2	-0.00367129840792056	-0.0066742394862636
2	A	26	50	20120615	25	3738	74.24	-0.00171183480657452	-0.0071475060549118
2	A	26	50	20120615	25	3740	74.28	-9.51765727477101e-05	-0.0071919830714484
2	A	26	50	20120615	25	3742	74.32	0.00194772562877834	-0.0071449604704995
2	A	26	50	20120615	25	3744	74.36	0.00344042804386314	-0.0073483243807688
2	A	26	50	20120615	25	3746	74.4	0.00520854855022011	-0.0079774372839904
2	A	26	50	20120615	25	3748	74.44	0.00730915066509101	-0.0082521482684814
2	A	26	50	20120615	25	3750	74.48	0.00919012541372531	-0.0082223790729935
2	A	26	50	20120615	25	3752	74.52	0.0102434316749808	-0.0080666741597762
2	A	26	50	20120615	25	3754	74.56	0.0119338411460853	-0.0073048373137258
2	A	26	50	20120615	25	3756	74.6	0.0122412911745453	-0.0066714110591389
2	A	26	50	20120615	25	3758	74.64	0.0124632307799563	-0.0058796848094477
2	A	26	50	20120615	25	3760	74.68	0.0126441581920585	-0.0060660286594938
2	A	26	50	20120615	25	3762	74.72	0.0127607883845474	-0.0058364028033713
2	A	26	50	20120615	25	3764	74.76	0.012938731806033	-0.0061152503625322
2	A	26	50	20120615	25	3766	74.8	0.0126900211378862	-0.006814529471651
2	A	26	50	20120615	25	3768	74.84	0.0127610146587174	-0.0068474806476543
2	A	26	50	20120615	25	3770	74.88	0.0125461249079148	-0.0071439705210059
2	A	26	50	20120615	25	3772	74.92	0.0125980265456539	-0.007663694005178
2	A	26	50	20120615	25	3774	74.96	0.0131358519634244	-0.0078729976124092
2	A	26	50	20120615	25	3776	75	0.0140854256598798	-0.0093087779316085
2	A	26	50	20120615	25	3778	75.04	0.015541429233021	-0.0102169151706864
2	A	26	50	20120615	25	3780	75.08	0.0168891747579626	-0.0108584024425788
2	A	26	50	20120615	25	3782	75.12	0.0175793675449431	-0.01148512532488
2	A	26	50	20120615	25	3784	75.16	0.0192834171058568	-0.0129730971955987
2	A	26	50	20120615	25	3786	75.2	0.0212747782941021	-0.0140512865444841
2	A	26	50	20120615	25	3788	75.24	0.0231946156314305	-0.0157821000970657
2	A	26	50	20120615	25	3790	75.28	0.0246687352803057	-0.0171202855383256
2	A	26	50	20120615	25	3792	75.32	0.0264218721939693	-0.0182378607349231
2	A	26	50	20120615	25	3794	75.36	0.0273685113972828	-0.0194521398549157
2	A	26	50	20120615	25	3796	75.4	0.0288693879667581	-0.0214930197310476
2	A	26	50	20120615	25	3798	75.44	0.030484879474396	-0.0227018541288251
2	A	26	50	20120615	25	3800	75.48	0.031663322422718	-0.0239135735222698
2	A	26	50	20120615	25	3802	75.52	0.0336327562296788	-0.0257571423221793
2	A	26	50	20120615	25	3804	75.56	0.0352064647976163	-0.0269879606697839
2	A	26	50	20120615	25	3806	75.6	0.0370537459081271	-0.0285616621666536
2	A	26	50	20120615	25	3808	75.64	0.0378138998400383	-0.0295931753969129
2	A	26	50	20120615	25	3810	75.68	0.03784074868452	-0.0300303300222459
2	A	26	50	20120615	25	3812	75.72	0.0379218255480508	-0.030163789356127
2	A	26	50	20120615	25	3814	75.76	0.0381890553427968	-0.0302477087889183
2	A	26	50	20120615	25	3816	75.8	0.0380932140896748	-0.0313508943625186
2	A	26	50	20120615	25	3818	75.84	0.0384658593633601	-0.0322554253570125
2	A	26	50	20120615	25	3820	75.88	0.0385062775869727	-0.0334483427811454
2	A	26	50	20120615	25	3822	75.92	0.0389255919082163	-0.0356101096325889
2	A	26	50	20120615	25	3824	75.96	0.0398765798182341	-0.0380185860399884
2	A	26	50	20120615	25	3826	76	0.0400358202653574	-0.0389171773375203
2	A	26	50	20120615	25	3828	76.04	0.0408242443263804	-0.0399757161889565
2	A	26	50	20120615	25	3830	76.08	0.041350261060905	-0.0409281183125367
2	A	26	50	20120615	25	3832	76.12	0.0413659588314474	-0.041306137597759
2	A	26	50	20120615	25	3834	76.16	0.0412083447299209	-0.0416369928606762
2	A	26	50	20120615	25	3836	76.2	0.0416806213490754	-0.0422724697249286
2	A	26	50	20120615	25	3838	76.24	0.0416529027632529	-0.0433563229991313
2	A	26	50	20120615	25	3840	76.28	0.0416896723158746	-0.0443834663094829
2	A	26	50	20120615	25	3842	76.32	0.0417337957790206	-0.0455346361492546
2	A	26	50	20120615	25	3844	76.36	0.0422079815864843	-0.0473989938885311
2	A	26	50	20120615	25	3846	76.4	0.042126169331901	-0.048830390145687
2	A	26	50	20120615	25	3848	76.44	0.0423211186714742	-0.0502418459916135
2	A	26	50	20120615	25	3850	76.48	0.0427810209219579	-0.0506215623331106
2	A	26	50	20120615	25	3852	76.52	0.0425780105650792	-0.0504604126976782
2	A	26	50	20120615	25	3854	76.56	0.0422902181051363	-0.0512829193055544
2	A	26	50	20120615	25	3856	76.6	0.041622002196915	-0.0507458009945651
2	A	26	50	20120615	25	3858	76.64	0.0413482811619177	-0.0506109557313928
2	A	26	50	20120615	25	3860	76.68	0.040289459467769	-0.0510223504566872
2	A	26	50	20120615	25	3862	76.72	0.0398953181479356	-0.0504200369004725
2	A	26	50	20120615	25	3864	76.76	0.0392008685781323	-0.0497538716019166
2	A	26	50	20120615	25	3866	76.8	0.0382730030598593	-0.0491439212924651
2	A	26	50	20120615	25	3868	76.84	0.0365784216587457	-0.0481676189596808
2	A	26	50	20120615	25	3870	76.88	0.0350198168916543	-0.0471561734198716
2	A	26	50	20120615	25	3872	76.92	0.0325863089042008	-0.0451095942630834
2	A	26	50	20120615	25	3874	76.96	0.0309666808218931	-0.0442308726661028
2	A	26	50	20120615	25	3876	77	0.0283714575135822	-0.0434810566353326
2	A	26	50	20120615	25	3878	77.04	0.0252000128892824	-0.0421674643679224
2	A	26	50	20120615	25	3880	77.08	0.0228989460019451	-0.0409266333882962
2	A	26	50	20120615	25	3882	77.12	0.020770201037183	-0.0395081064745579
2	A	26	50	20120615	25	3884	77.16	0.0179731694535215	-0.0387611188709124
2	A	26	50	20120615	25	3886	77.2	0.0155529550735543	-0.0374960341286916
2	A	26	50	20120615	25	3888	77.24	0.0133483375511709	-0.0364005843032774
2	A	26	50	20120615	25	3890	77.28	0.0115220928674004	-0.0352726782766067
2	A	26	50	20120615	25	3892	77.32	0.0096595736057551	-0.0342065026719336
2	A	26	50	20120615	25	3894	77.36	0.00755812296274681	-0.0329441049354813
2	A	26	50	20120615	25	3896	77.4	0.00633631315553453	-0.0318050266216679
2	A	26	50	20120615	25	3898	77.44	0.00403206428768192	-0.0305812369154683
2	A	26	50	20120615	25	3900	77.48	0.00270956247482873	-0.0288866555143548
2	A	26	50	20120615	25	3902	77.52	0.00033347155800757	-0.0286784125672953
2	A	26	50	20120615	25	3904	77.56	-0.00121092036278197	-0.0274021555379317
2	A	26	50	20120615	25	3906	77.6	-0.00276443396104881	-0.0264916848464759
2	A	26	50	20120615	25	3908	77.64	-0.00477869833793682	-0.0254109428421104
2	A	26	50	20120615	25	3910	77.68	-0.00653204031256698	-0.0241520099288859
2	A	26	50	20120615	25	3912	77.72	-0.00808817020592421	-0.0227788792704997
2	A	26	50	20120615	25	3914	77.76	-0.0106981720459619	-0.0217253608772099
2	A	26	50	20120615	25	3916	77.8	-0.0130746872268517	-0.0205581397135052
2	A	26	50	20120615	25	3918	77.84	-0.0147759861423866	-0.0200698117704178
2	A	26	50	20120615	25	3920	77.88	-0.0167549658908934	-0.0187453300585773
2	A	26	50	20120615	25	3922	77.92	-0.0191378450328139	-0.0182444863254629
2	A	26	50	20120615	25	3924	77.96	-0.0208872979201476	-0.017848860081389
2	A	26	50	20120615	25	3926	78	-0.0228664190900106	-0.0172719316586189
2	A	26	50	20120615	25	3928	78.04	-0.0248489343724233	-0.016592048488508
2	A	26	50	20120615	25	3930	78.08	-0.0258113774122963	-0.0163468945674706
2	A	26	50	20120615	25	3932	78.12	-0.0274145299066025	-0.0160257266674557
2	A	26	50	20120615	25	3934	78.16	-0.0289311325308914	-0.0159694409676733
2	A	26	50	20120615	25	3936	78.2	-0.0298710330065801	-0.015843278975774
2	A	26	50	20120615	25	3938	78.24	-0.0310148701490309	-0.0161184637218083
2	A	26	50	20120615	25	3940	78.28	-0.0328161822476968	-0.016425319780572
2	A	26	50	20120615	25	3942	78.32	-0.033888290478264	-0.0166561265050191
2	A	26	50	20120615	25	3944	78.36	-0.0344247370378112	-0.0165942900170044
2	A	26	50	20120615	25	3946	78.4	-0.0350357197231633	-0.0168868483766525
2	A	26	50	20120615	25	3948	78.44	-0.0353143410081542	-0.0164126413559854
2	A	26	50	20120615	25	3950	78.48	-0.0356413283969783	-0.0166304090313874
2	A	26	50	20120615	25	3952	78.52	-0.0357347937713155	-0.0163364081739056
2	A	26	50	20120615	25	3954	78.56	-0.0367232795539396	-0.0160052488550726
2	A	26	50	20120615	25	3956	78.6	-0.0371094942067559	-0.0153166753426209
2	A	26	50	20120615	25	3958	78.64	-0.0378547776830587	-0.0159057023624171
2	A	26	50	20120615	25	3960	78.68	-0.0383873210131738	-0.0157385918168193
2	A	26	50	20120615	25	3962	78.72	-0.0390928155908992	-0.01625964466174
2	A	26	50	20120615	25	3964	78.76	-0.0397928018067992	-0.0169759933285567
2	A	26	50	20120615	25	3966	78.8	-0.0402766184086226	-0.0174456395104852
2	A	26	50	20120615	25	3968	78.84	-0.0404801944509263	-0.0176024050838742
2	A	26	50	20120615	25	3970	78.88	-0.0409739246898219	-0.0183128776933392
2	A	26	50	20120615	25	3972	78.92	-0.0413717712491888	-0.0182340777136438
2	A	26	50	20120615	25	3974	78.96	-0.0415700793459725	-0.0182262641837117
2	A	26	50	20120615	25	3976	79	-0.0413999565254868	-0.0180832801214879
2	A	26	50	20120615	25	3978	79.04	-0.0420779446494241	-0.018117065683493
2	A	26	50	20120615	25	3980	79.08	-0.0418532119722274	-0.0184388134110686
2	A	26	50	20120615	25	3982	79.12	-0.0421872987131346	-0.0189572146055598
2	A	26	50	20120615	25	3984	79.16	-0.0422661269771013	-0.0190742549199818
2	A	26	50	20120615	25	3986	79.2	-0.0419956586332975	-0.0191972207892302
2	A	26	50	20120615	25	3988	79.24	-0.0424824097282628	-0.0192396684093048
2	A	26	50	20120615	25	3990	79.28	-0.0423725536187377	-0.0192974814597346
2	A	26	50	20120615	25	3992	79.32	-0.0423346031977914	-0.0190234563688214
2	A	26	50	20120615	25	3994	79.36	-0.0432131197338054	-0.0193471627821808
2	A	26	50	20120615	25	3996	79.4	-0.0436462792058246	-0.0195150440741701
2	A	26	50	20120615	25	3998	79.44	-0.0442791044196475	-0.0196579149993088
2	A	26	50	20120615	25	4000	79.48	-0.0451312812280623	-0.0204517413561401
2	A	26	50	20120615	25	4002	79.52	-0.0453534046812365	-0.0207958690133402
2	A	26	50	20120615	25	4004	79.56	-0.0459671380119673	-0.0213700750750027
2	A	26	50	20120615	25	4006	79.6	-0.0464620844745267	-0.0216815131857085
2	A	26	50	20120615	25	4008	79.64	-0.0471122903730311	-0.0225006751785097
2	A	26	50	20120615	25	4010	79.68	-0.0471779876640712	-0.023093718564823
2	A	26	50	20120615	25	4012	79.72	-0.0474566584465368	-0.0237485701548799
2	A	26	50	20120615	25	4014	79.76	-0.0473216929752117	-0.0244424328260548
2	A	26	50	20120615	25	4016	79.8	-0.0479257106587691	-0.0248319001700646
2	A	26	50	20120615	25	4018	79.84	-0.0477836387642931	-0.0259708512046573
2	A	26	50	20120615	25	4020	79.88	-0.0482737486164691	-0.0266061725054178
2	A	26	50	20120615	25	4022	79.92	-0.0477991173317332	-0.0266022339206466
[truncated: 3,937 more rows]
